# Supplementary material for: Adjusting for genetic confounders in transcriptome-wide association studies improves discovery of risk genes of complex traits
Source: Nat Genet. 2024 Jan 26;56(2):336–47. doi: 10.1038/s41588-023-01648-9 (PMC10864181; doi:10.1038/s41588-023-01648-9)
Supplement: Supplementary file 5 — cTWAS results of all analyzed genes across all tissues for IBD, SCZ, and SBP. Results are stored separately for each combination of traits and tissues. Column legends for each set of results are the same as in Supplementary Table 1. [file 41588_2023_1648_MOESM5_ESM.zip › IBD_Skin_Not_Sun_Exposed_Suprapubic.csv]

id	genename	chrom	pos	region_tag	cs_index	PIP	tau2	PVE	z	num_eqtl
ENSG00000237330.2	RNF223	1	1074098	1_1	0	0.00734520415141804	4.78184972103072	5.85814207221376e-07	-0.0408163265306011	1
ENSG00000187634.11	SAMD11	1	909894	1_1	0	0.00791423461771124	5.56150395680706	7.34110231357481e-07	-0.502673796791273	1
ENSG00000187961.13	KLHL17	1	959193	1_1	0	0.00765812901911411	5.21584992182929	6.66204974326683e-07	0.32083333333331	1
ENSG00000187583.10	PLEKHN1	1	979472	1_1	0	0.00844920935083904	6.11316325632493	8.61473992170159e-07	-0.578231292516933	1
ENSG00000187642.9	PERM1	1	982112	1_1	0	0.0102172340448254	7.72201179855002	1.31590309459594e-06	-0.778846153845978	1
ENSG00000131591.17	C1orf159	1	1111481	1_1	0	0.00732782910569962	4.76445885815654	5.82302988703702e-07	0.0749999999999806	1
ENSG00000162571.13	TTLL10	1	1174096	1_1	0	0.0133697818909808	11.654020609644	2.5987243141574e-06	1.75392670156984	1
ENSG00000186891.13	TNFRSF18	1	1206770	1_1	0	0.0168993766783755	16.605048112877	4.68027024070678e-06	-2.7958477508665	1
ENSG00000160087.20	UBE2J2	1	1260503	1_1	0	0.0125760486309612	10.1487571240207	2.12871329678767e-06	-1.14934224380485	2
ENSG00000162572.20	SCNN1D	1	1280044	1_1	0	0.016893599964322	17.7027631712105	4.9879646959915e-06	3.07956634287229	3
ENSG00000169962.4	TAS1R3	1	1331096	1_1	0	0.00798438099924137	7.48924993323059	9.97331835573094e-07	1.60740740740759	1
ENSG00000107404.19	DVL1	1	1345428	1_1	0	0.0110894459905804	14.8115176280346	2.73948871315475e-06	-3.17411797572148	2
ENSG00000162576.16	MXRA8	1	1361679	1_1	0	0.029425452580442	24.0765842173099	1.18162080688739e-05	-4.16258422569247	2
ENSG00000175756.13	AURKAIP1	1	1379327	1_1	0	0.0128658049634973	15.5846634420634	3.3442173602304e-06	2.95911949685547	1
ENSG00000242485.5	MRPL20	1	1407014	1_1	0	0.0282116544789097	24.1830396463181	1.13788808437997e-05	3.38430333405385	3
ENSG00000235098.8	ANKRD65	1	1417000	1_1	0	0.00738192029219698	8.0059129980416	9.85689938085742e-07	-2.23437500000071	1
ENSG00000179403.11	VWA1	1	1434243	1_1	0	0.00832238664282481	5.78465194056814	8.02943943886033e-07	0.276295133437846	1
ENSG00000160072.19	ATAD3B	1	1434243	1_1	0	0.00757198210940691	5.12966531108156	6.47826508376917e-07	-0.446228204653825	3
ENSG00000215915.9	ATAD3C	1	1432355	1_1	0	0.0101546715394522	14.0413723769701	2.37812973383039e-06	-3.11059988509308	3
ENSG00000197785.13	ATAD3A	1	1511945	1_1	0	0.0171293441830305	15.219367533941	4.34807920237696e-06	-2.54716981132176	1
ENSG00000189339.11	SLC35E2B	1	1694167	1_1	0	0.0111000196925902	13.1189119750936	2.42874362074314e-06	2.45806451612936	1
ENSG00000008128.22	CDK11A	1	1720192	1_1	0	0.0117239412875282	8.88971759865331	1.73828789281181e-06	0.780514902611691	2
ENSG00000215790.6	SLC35E2	1	1845552	1_1	0	0.0517106668152381	25.4392110373454	2.19403666960438e-05	-2.65604026845761	1
ENSG00000008130.15	NADK	1	1732166	1_1	0	0.0114655673389149	8.15174317958457	1.55885651975694e-06	-0.0488301062710742	2
ENSG00000078369.17	GNB1	1	1890472	1_1	0	0.00756851079790866	7.19392272968602	9.08105506595547e-07	1.47524752475251	1
ENSG00000169885.9	CALML6	1	1910289	1_1	0	0.0102576031332063	11.312342891168	1.93534572917839e-06	-1.94236262506628	2
ENSG00000178821.12	TMEM52	1	1919475	1_1	2	0.539899848151471	29.3017600754601	0.000263856027074599	-5.09372554438087	2
ENSG00000205116.3	TMEM88B	1	1425936	1_1	0	0.0173110036775906	15.5119144563921	4.47865650718139e-06	2.34615384615207	1
ENSG00000187730.8	GABRD	1	2029235	1_2	0	0.0100043340504521	6.27046549948165	1.04628035940173e-06	0.671361502347248	1
ENSG00000067606.16	PRKCZ	1	2050574	1_2	0	0.0208438530598422	13.2725637773463	4.6141629685006e-06	1.44869565217416	1
ENSG00000162585.16	FAAP20	1	2163093	1_2	0	0.00878818294908057	4.99971464598417	7.32831979620503e-07	-0.206676019648503	2
ENSG00000157933.9	SKI	1	2220140	1_2	0	0.0129491692327806	8.69334427359272	1.87753867267502e-06	-0.966887417218721	1
ENSG00000116151.13	MORN1	1	2367799	1_2	0	0.011250394668838	7.20286769380819	1.35155368518714e-06	0.720131161349144	3
ENSG00000157916.19	RER1	1	2391287	1_2	0	0.0104826399704181	6.83343912208443	1.19473092510601e-06	0.749437815783539	2
ENSG00000157911.9	PEX10	1	2404771	1_2	0	0.00899038648401085	5.14938673664584	7.72136312992403e-07	0.0647376594610808	2
ENSG00000149527.17	PLCH2	1	2425928	1_2	0	0.00888885305902454	5.24373727266898	7.7740397446311e-07	0.291322314049562	1
ENSG00000142606.15	MMEL1	1	2632557	1_2	0	0.00886392535041314	12.3565705887922	1.82677117411086e-06	2.79185999703405	2
ENSG00000215912.12	TTC34	1	2800905	1_2	0	0.00900310309232522	13.4006643773802	2.01223481653859e-06	-2.97200021626032	2
ENSG00000130762.14	ARHGEF16	1	3477557	1_2	0	0.0353262644809668	18.1062129414057	1.06680598948714e-05	-1.79422382671563	1
ENSG00000162591.15	MEGF6	1	3495402	1_2	0	0.0254181380235859	15.2309612245521	6.45700543118485e-06	1.58940397350991	1
ENSG00000078900.14	TP73	1	3658626	1_2	0	0.0191821125301735	12.3855221260818	3.96251445481687e-06	1.29032258064543	1
ENSG00000235169.7	SMIM1	1	3767543	1_3	0	0.0121675785689387	4.98473197296212	1.01159360752068e-06	-0.265624999999983	1
ENSG00000130764.9	LRRC47	1	3776235	1_3	0	0.0119221751399351	4.78977517501716	9.52424879788313e-07	-0.0165941331957862	2
ENSG00000116198.12	CEP104	1	3856515	1_3	0	0.0175602025859344	8.49884248610338	2.48914048070987e-06	-1.02531847574456	3
ENSG00000169598.15	DFFB	1	3856515	1_3	0	0.0168773702813774	8.11854069449936	2.28529808772114e-06	-0.980712270382071	3
ENSG00000198912.10	C1orf174	1	3891607	1_3	0	0.0333344748415311	14.6635119149867	8.15251712091358e-06	1.5972597810327	2
ENSG00000196581.10	AJAP1	1	4654263	1_4	0	0.00911703077925585	5.60922397010531	8.52935730326564e-07	0.529539033283497	3
ENSG00000069424.14	KCNAB2	1	5991206	1_5	0	0.01471757304207	6.21967772046698	1.52673684722565e-06	0.625703506970998	2
ENSG00000131697.17	NPHP4	1	5946579	1_5	0	0.0275424326424986	12.2367396897758	5.6211881626739e-06	1.45075034577887	2
ENSG00000158286.12	RNF207	1	6205436	1_5	0	0.156359382257942	29.3011820577222	7.64133416610727e-05	2.6269278190554	2
ENSG00000116251.9	RPL22	1	6209280	1_5	0	0.0197797283183044	9.05414342236388	2.98694893088914e-06	-1.1811320754716	1
ENSG00000116237.15	ICMT	1	6235565	1_5	0	0.0200694733904818	9.19412343987992	3.07755917950323e-06	-1.71152080567434	2
ENSG00000069812.11	HES2	1	6424820	1_5	0	0.127209773263012	27.208323205583	5.77274484355281e-05	3.61006289308164	1
ENSG00000187017.15	ESPN	1	6424615	1_5	0	0.124340481441775	26.9800631831492	5.59519996918171e-05	3.50264444258571	3
ENSG00000215788.9	TNFRSF25	1	6465855	1_5	0	0.192123739627142	31.4179999233139	0.000100674544037766	-3.62357414448623	1
ENSG00000162408.10	NOL9	1	6518471	1_5	0	0.029526673421028	12.9071579175461	6.3563126344717e-06	-1.71595163680325	2
ENSG00000173662.20	TAS1R1	1	6555635	1_5	0	0.0201992232307943	9.25578037642575	3.11822762977849e-06	1.39673913043498	1
ENSG00000116273.5	PHF13	1	6590682	1_5	0	0.0224179139318114	10.2566694721865	3.83496728412887e-06	-1.23901098901125	1
ENSG00000041988.15	THAP3	1	6624846	1_5	0	0.0126494888811726	4.76980071948777	1.00631354414947e-06	0.122730781473964	2
ENSG00000007923.15	DNAJC11	1	6701642	1_5	0	0.0134580012792078	5.36294943567854	1.20377237629782e-06	-0.641791044776053	1
ENSG00000049245.12	VAMP3	1	7781270	1_6	0	0.0181191652113942	12.3849010379998	3.74275010481321e-06	-0.569148936170195	1
ENSG00000116288.12	PARK7	1	7961718	1_6	0	0.0290661683159501	28.2439794019981	1.36922170757494e-05	-4.02380952380906	1
ENSG00000116285.12	ERRFI1	1	8026467	1_6	0	0.0414273727006218	33.1542014120106	2.29079416663083e-05	4.33858267716697	1
ENSG00000162426.14	SLC45A1	1	8323927	1_6	0	0.00694444766430657	4.94962095274485	5.73283914546956e-07	0.490909090909039	1
ENSG00000142599.17	RERE	1	8424763	1_6	0	0.00867772335693573	6.56845449451055	9.50668495521518e-07	0.184000000000038	1
ENSG00000074800.13	ENO1	1	8879783	1_6	0	0.0136699423041692	11.2869995378618	2.57338813599338e-06	-1.1904761904758	1
ENSG00000142583.17	SLC2A5	1	9086273	1_6	0	0.0210881609988535	15.3201339322429	5.38841921522319e-06	-1.52782193958559	1
ENSG00000180758.11	GPR157	1	9126950	1_6	0	0.026030640074605	17.177802942874	7.45783154057814e-06	1.77392387204139	2
ENSG00000049239.12	H6PD	1	9271218	1_6	0	0.0109105558305503	9.01295563914203	1.64011467717084e-06	0.928143712574918	1
ENSG00000171621.13	SPSB1	1	9292400	1_6	0	0.0121247609065476	10.0096380215626	2.02419180033248e-06	1.29931972789074	1
ENSG00000131686.14	CA6	1	8945251	1_6	0	0.0223799551268438	15.6641984998005	5.84692462137047e-06	-1.57726666597664	2
ENSG00000171608.15	PIK3CD	1	9689877	1_7	0	0.0170426672127986	7.51495097828238	2.13611102362296e-06	0.753731343283597	1
ENSG00000171603.16	CLSTN1	1	9825232	1_7	0	0.0264719714312502	11.8865341887687	5.24809435865143e-06	-1.39826839826878	1
ENSG00000178585.14	CTNNBIP1	1	9908479	1_7	0	0.0212158967634287	9.54455689427251	3.37735933621691e-06	-1.05780346820827	1
ENSG00000162441.11	LZIC	1	9943262	1_7	0	0.0135873077693646	5.43262317581557	1.23112769292642e-06	0.43195266272178	1
ENSG00000173614.13	NMNAT1	1	9940342	1_7	0	0.0287580924869689	12.6331724279847	6.05944161795636e-06	1.47540983606571	1
ENSG00000162444.11	RBP7	1	9991107	1_7	0	0.0182074403395401	8.18319306997839	2.48503093231098e-06	0.896822279004898	2
ENSG00000130939.18	UBE4B	1	10033012	1_7	0	0.0155886565609971	6.63804677784087	1.72587406734151e-06	-0.877376636224563	2
ENSG00000054523.17	KIF1B	1	10210333	1_7	0	0.028124824222438	12.2828275017848	5.76166860320271e-06	-1.55434782608684	1
ENSG00000142657.20	PGD	1	10398321	1_7	0	0.013931953260236	5.59253223432742	1.29951294586141e-06	0.451361870941388	2
ENSG00000175279.21	CENPS	1	10455357	1_7	0	0.0171698571179389	7.62213844082532	2.18274810217523e-06	-0.85089326711705	2
ENSG00000241563.3	CORT	1	10449646	1_7	0	0.0166292622955641	7.31948854100987	2.03008313988073e-06	0.810699588477425	1
ENSG00000160049.11	DFFA	1	10477033	1_7	0	0.0247570387764201	11.0880104534419	4.57838625597032e-06	1.24193548387059	1
ENSG00000142655.12	PEX14	1	10499541	1_7	0	0.0220247527847386	9.96529151790627	3.66067485213967e-06	1.13599999999964	1
ENSG00000120948.16	TARDBP	1	11012828	1_8	0	0.0432292879800357	17.0686757883914	1.23065980801947e-05	-2.10691823899353	1
ENSG00000009724.16	MASP2	1	11047382	1_8	0	0.019993179256505	9.63504587782283	3.21288922694533e-06	-1.4934210526311	1
ENSG00000116649.9	SRM	1	11060199	1_8	0	0.0137215471696698	6.02645053812734	1.37919217646974e-06	-0.644383267866296	2
ENSG00000171824.13	EXOSC10	1	11071235	1_8	0	0.0183068903790947	8.7894895243551	2.68372702454376e-06	0.727586206896427	1
ENSG00000198793.12	MTOR	1	11262508	1_8	0	0.0354011120424109	15.1355988105653	8.93668844875166e-06	-1.96323529411786	1
ENSG00000132879.13	FBXO44	1	11649707	1_8	0	0.0130933393921918	5.57778156358709	1.21806940086322e-06	-0.419777451944625	2
ENSG00000116661.9	FBXO2	1	11649707	1_8	0	0.0137812176441424	6.06799810986811	1.39473960699063e-06	-0.558715802043118	2
ENSG00000116663.10	FBXO6	1	11664035	1_8	0	0.0122036488226814	4.90429224636248	9.98219729112647e-07	-0.175170043154172	3
ENSG00000162490.6	DRAXIN	1	11691078	1_8	0	0.0140139779414055	6.22837733535422	1.45578235382698e-06	0.596491228070538	1
ENSG00000204518.2	AADACL4	1	12644197	1_9	0	0.0139490692848683	8.10983244474004	1.88676242407645e-06	-0.870703764320294	1
ENSG00000177674.15	AGTRAP	1	11737129	1_9	0	0.00999780892926261	4.92329659849425	8.20957998129227e-07	-0.171671545068172	3
ENSG00000177000.10	MTHFR	1	11792243	1_9	0	0.0151867307691023	8.9240521365735	2.26040624393438e-06	-1.13986488960572	2
ENSG00000011021.21	CLCN6	1	11794419	1_9	0	0.0628595125145282	22.6376459681715	2.37335321986713e-05	-2.29133930216258	3
ENSG00000116685.15	KIAA2013	1	11922523	1_9	0	0.0129103735102258	7.36895175849258	1.58673582035416e-06	-0.893382352940686	1
ENSG00000083444.16	PLOD1	1	11935354	1_9	0	0.0106709691753659	5.54634589659425	9.87122205888793e-07	-0.509090909090688	1
ENSG00000116688.16	MFN2	1	11982204	1_9	0	0.0354417122058889	17.0726302615433	1.00919533720361e-05	2.11790615838012	2
ENSG00000028137.18	TNFRSF1B	1	12166660	1_9	0	0.0103803722345676	5.28233280863319	9.14531761437054e-07	-0.336601307189704	1
ENSG00000048707.13	VPS13D	1	12229081	1_9	0	0.0135842471722513	7.85606756988175	1.77992167171775e-06	-1.00530560517028	2
ENSG00000162493.16	PDPN	1	13583417	1_10	0	0.0181393289638127	7.38335895477039	2.23375380586908e-06	0.824422413183354	3
ENSG00000171729.13	TMEM51	1	15152787	1_11	0	0.00764193989970619	8.16481942050544	1.04066346387338e-06	-0.93835616438361	1
ENSG00000142634.12	EFHD2	1	15409565	1_11	0	0.00784730186541027	8.32933710349799	1.09016165902081e-06	0.87121776404964	3
ENSG00000215704.9	CELA2B	1	15465283	1_11	0	0.00787101046565486	8.07928578124865	1.06062916655644e-06	0.746666666666576	1
ENSG00000116138.12	DNAJC16	1	15527155	1_11	0	0.0054566015264349	4.88244536844849	4.44344427676686e-07	0.333333333333265	1
ENSG00000116771.5	AGMAT	1	15584923	1_11	0	0.00542404038091282	4.82269508398431	4.36287554086439e-07	0.311616983441011	2
ENSG00000197312.11	DDI2	1	15617889	1_11	0	0.00588581782035025	5.5939001096211	5.49138164859267e-07	0.599388748848993	2
ENSG00000116786.11	PLEKHM2	1	15680896	1_11	0	0.00543114081410157	4.82354538749949	4.36935707635803e-07	0.071428571428554	1
ENSG00000162461.7	SLC25A34	1	15737203	1_11	0	0.00602911739342793	6.06115446168828	6.09493666948281e-07	-0.927536231884215	1
ENSG00000162458.12	FBLIM1	1	15774268	1_11	0	0.363682480679195	24.638052861074	0.000149447573821581	3.79856115107978	1
ENSG00000186510.11	CLCNKA	1	16012924	1_11	0	0.0100944688681034	10.8171941456685	1.82120235408178e-06	-1.62328767123334	1
ENSG00000173641.17	HSPB7	1	16026987	1_11	0	0.00541337405027409	4.80927560309233	4.34217985396139e-07	-0.323741007194171	1
ENSG00000184908.17	CLCNKB	1	16043396	1_11	0	0.0174170723962717	16.3280960293082	4.74319313234047e-06	-2.11145475950356	2
ENSG00000142627.12	EPHA2	1	16117495	1_11	0	0.0786675963478667	29.9548458459043	3.93027623408138e-05	-2.59848484848484	1
ENSG00000142632.16	ARHGEF19	1	16213318	1_11	0	0.00646714752252087	6.40172979559031	6.90510382230597e-07	0.527638190954737	1
ENSG00000132881.11	RSG1	1	16237068	1_11	0	0.00557222981478123	5.05132174993084	4.69455203879739e-07	0.0134821079990078	2
ENSG00000037637.10	FBXO42	1	16352086	1_11	0	0.0277973600655115	20.7016706275939	9.59774158801893e-06	2.16666666666696	1
ENSG00000055070.16	SZRD1	1	16352086	1_11	0	0.0099901420699513	10.8431405227417	1.8067033758633e-06	1.30830093570961	2
ENSG00000117118.9	SDHB	1	17005181	1_12	0	0.0145856879303643	6.12912564578258	1.49102713536997e-06	0.677419354838731	1
ENSG00000117115.12	PADI2	1	17115232	1_12	0	0.0500708325747897	18.0126089602366	1.50425526207643e-05	-1.98312236286899	1
ENSG00000179051.13	RCC2	1	17439260	1_12	0	0.0161468177369607	7.1033905297582	1.91299017960302e-06	-0.678428791289859	2
ENSG00000074964.16	ARHGEF10L	1	17522711	1_12	0	0.0503940605915733	18.0751402349134	1.51922162916659e-05	1.83819058049263	2
ENSG00000117154.11	IGSF21	1	18107631	1_12	0	0.021992651674678	10.0682317764216	3.69309862799614e-06	-1.11764623285959	3
ENSG00000158748.3	HTR6	1	19665879	1_15	0	0.000395208687731907	7.57890992337435	4.9956653022251e-08	0.933333333333328	1
ENSG00000179023.8	KLHDC7A	1	18480643	1_15	0	0.000380482521939896	7.3566377177639	4.66846585361671e-08	-0.849704864229436	2
ENSG00000159423.16	ALDH4A1	1	18872993	1_15	0	0.000307109010777684	4.88525934071085	2.50230525796512e-08	0.0845876952646371	2
ENSG00000169991.10	IFFO2	1	18956450	1_15	0	0.00040930224634117	7.59243333741895	5.18304788465261e-08	0.671532846715392	1
ENSG00000127481.14	UBR4	1	19212302	1_15	0	0.000318647968501562	5.25590068852416	2.79330533056054e-08	0.281984334203714	1
ENSG00000127463.13	EMC1	1	19227605	1_15	0	0.000318754883230632	5.50688391778401	2.92767506742814e-08	0.71572061114426	3
ENSG00000053372.4	MRTO4	1	19249541	1_15	0	0.000325438893520102	5.50169416682725	2.98624891528639e-08	-0.410864365227289	3
ENSG00000162482.4	AKR7A3	1	19284993	1_15	0	0.000869114758221823	14.2428543840445	2.06459211507872e-07	-1.37899543378949	1
ENSG00000053371.12	AKR7A2	1	19311596	1_15	0	0.000328222770337172	5.60791636958303	3.06994320370218e-08	-0.465162252960637	3
ENSG00000040487.12	PQLC2	1	19321896	1_15	0	0.000304199171879183	4.85078712501555	2.46110617007511e-08	0.0588235294117376	1
ENSG00000077549.17	CAPZB	1	19445640	1_15	0	0.000549111198226093	10.6257345530769	9.73149062240014e-08	-1.14960629921282	1
ENSG00000173436.13	MINOS1	1	19596564	1_15	0	0.000302027951799455	4.82340686324733	2.42974747836287e-08	0.0990099009901576	1
ENSG00000158747.13	NBL1	1	19443481	1_15	0	0.000305120251174684	4.88671764914113	2.48684309843005e-08	-0.202414993934054	2
ENSG00000169914.5	OTUD3	1	19882290	1_15	0	0.000312048348514837	5.67601235433618	2.95410090785132e-08	-0.431967705227012	3
ENSG00000188257.10	PLA2G2A	1	19979653	1_15	0	0.000320967377837933	5.68360720498043	3.04260136638483e-08	-0.754633483488387	2
ENSG00000127472.10	PLA2G5	1	20028276	1_15	0	0.000358410813899646	5.68303100596634	3.39720094111667e-08	0.737777777778037	1
ENSG00000158786.4	PLA2G2F	1	20102947	1_15	0	0.000575115457307041	10.1047557303406	9.69261506217919e-08	-0.319744213113611	3
ENSG00000162545.5	CAMK2N1	1	20486995	1_15	0	0.000532971477766431	10.2213267319382	9.08597096761784e-08	-1.09210526315771	1
ENSG00000090432.6	MUL1	1	20508105	1_15	0	0.000420956713974574	7.90433900536846	5.54961818276592e-08	-0.839355622326098	2
ENSG00000183114.7	FAM43B	1	20551955	1_15	0	0.000415315829399909	7.78867330244538	5.39513203217311e-08	-0.821481498518748	3
ENSG00000158825.5	CDA	1	20589208	1_15	0	0.000368837960577628	6.72363911901851	4.13618650085686e-08	-0.647089332544648	2
ENSG00000117245.12	KIF17	1	20684689	1_15	0	0.000542634505026673	10.3009303125152	9.32274833871931e-08	1.11362922333461	2
ENSG00000189410.11	SH2D5	1	20732634	1_15	0	0.0016693592981043	20.6805962666079	5.75801752389262e-07	-1.90673825234309	2
ENSG00000127483.17	HP1BP3	1	20787899	1_15	0	0.00128203622713352	18.2076995772482	3.89327859479225e-07	1.75404530744336	1
ENSG00000075151.20	EIF4G3	1	21169175	1_15	0	0.000311309881469102	5.0487839690699	2.62143926309564e-08	0.26233363469687	2
ENSG00000142794.18	NBPF3	1	21390534	1_15	0	0.000373880356148271	6.61808611618609	4.12691161021996e-08	0.519978966054398	3
ENSG00000070886.11	EPHA8	1	22563354	1_15	0	0.000469853358285644	8.96010042653962	7.02158759775551e-08	0.958691255109541	2
ENSG00000090686.15	USP48	1	21781345	1_15	0	0.000671799329376888	12.4196561616722	1.39158341486447e-07	1.37955537999575	4
ENSG00000142798.17	HSPG2	1	21850873	1_15	0	0.000302138887939729	4.84658608267133	2.44232054526158e-08	-0.301886792452717	1
ENSG00000142789.19	CELA3A	1	22001714	1_15	0	0.000307692701574824	4.98413454790709	2.55780279876903e-08	0.308931185944526	1
ENSG00000070831.15	CDC42	1	22052387	1_15	0	0.000307933483771672	4.91428229410953	2.52392892750236e-08	0.23493975903605	1
ENSG00000184677.16	ZBTB40	1	22453334	1_15	0	0.000321338778855429	5.26510546025606	2.82182657428446e-08	0.148437500000082	1
ENSG00000133216.16	EPHB2	1	22829796	1_16	0	0.0121681358603047	6.64325310250858	1.3482330054158e-06	-0.692913385826727	1
ENSG00000004487.15	KDM1A	1	23000786	1_16	0	0.0101709922836455	4.92842448921953	8.36048625688099e-07	0.249554367201566	1
ENSG00000169641.13	LUZP1	1	23176683	1_16	0	0.0438701190390159	18.97819215954	1.38862109375776e-05	-1.99279951337204	2
ENSG00000125944.18	HNRNPR	1	23343277	1_16	0	0.010368892904839	5.11268220520624	8.84181233921971e-07	-0.246913580246976	1
ENSG00000204219.9	TCEA3	1	23420932	1_16	0	0.0112618733390758	5.9027697152852	1.1087320059922e-06	-0.551028386259937	2
ENSG00000088280.18	ASAP3	1	23484165	1_16	0	0.0350734984790805	16.8126083460872	9.83499830304827e-06	1.80882352941192	1
ENSG00000142676.12	RPL11	1	23691734	1_17	0	0.0127739825177184	5.72482726367665	1.21968816623852e-06	0.470146700335884	2
ENSG00000011007.12	ELOA	1	23743147	1_17	0	0.0117506063026767	4.94424840340769	9.68993052539013e-07	-0.344000000000008	1
ENSG00000057757.9	PITHD1	1	23802636	1_17	0	0.0123911271932525	5.45420565606599	1.12720376307138e-06	0.526717557251904	1
ENSG00000117308.14	GALE	1	23800401	1_17	0	0.0162074719030408	8.02283402478276	2.1687185322719e-06	0.898827835636336	3
ENSG00000142661.18	MYOM3	1	24089138	1_17	0	0.011537877682521	4.76427498145176	9.16817418848265e-07	-0.144055110361423	4
ENSG00000142677.3	IL22RA1	1	24139769	1_17	0	0.167428790289365	30.3028849564821	8.46202340100671e-05	-3.00590029015461	4
ENSG00000001460.17	STPG1	1	24416496	1_17	0	0.0126190187118287	5.7029648517356	1.20029054450611e-06	0.580360440527828	2
ENSG00000001461.16	NIPAL3	1	24415329	1_17	0	0.0143098872864885	6.8126009835477	1.62595780646777e-06	0.755948681646497	3
ENSG00000117602.11	RCAN3	1	24365793	1_17	0	0.012827091337935	5.73644581460977	1.22724476573402e-06	-0.412157211193373	2
ENSG00000169504.14	CLIC4	1	24745177	1_17	0	0.0127639858392347	5.73097907503697	1.2200432936725e-06	-0.428977272727649	1
ENSG00000175707.8	KDF1	1	26952062	1_18	0	0.0279510840241849	15.0459916707374	7.01422315019042e-06	2.32142857142926	1
ENSG00000187010.19	RHD	1	25257119	1_18	0	0.0118525402171801	6.50367010373783	1.28567158903588e-06	0.658227848101495	1
ENSG00000183726.10	TMEM50A	1	25336580	1_18	0	0.00987083767277597	4.76571576685774	7.84589067652514e-07	0.0390625000000065	1
ENSG00000188672.17	RHCE	1	25382613	1_18	0	0.0102420372396024	5.11430600250072	8.73641318483821e-07	-0.213507988593268	2
ENSG00000157978.11	LDLRAP1	1	25543527	1_18	0	0.0100773535745414	4.97023870247703	8.35379567935869e-07	0.1866979299939	2
ENSG00000117643.14	MAN1C1	1	25623284	1_18	0	0.0127713048144485	7.20685410329383	1.53511567467392e-06	0.699999999999811	1
ENSG00000117640.17	MTFR1L	1	25794586	1_18	0	0.0117540063636352	6.35917581046012	1.24665665299503e-06	-0.746266709299282	2
ENSG00000127423.10	AUNIP	1	25861747	1_18	0	0.0119506726977257	6.51577975936728	1.2987299443712e-06	0.767999999999935	1
ENSG00000182749.5	PAQR7	1	25811326	1_18	0	0.0184233402843149	10.720056428971	3.29401483493154e-06	-1.09705882352908	1
ENSG00000117632.22	STMN1	1	25908492	1_18	0	0.012407551480776	7.03840151335043	1.45653266706585e-06	-0.795275590551094	1
ENSG00000158006.13	PAFAH2	1	26000605	1_18	0	0.0203845777312933	11.7299518354618	3.98802666868418e-06	-1.31146869051598	2
ENSG00000158008.9	EXTL1	1	26019793	1_18	0	0.0112202036776715	5.960722148649	1.11547469976566e-06	-0.399213647175526	2
ENSG00000158014.14	SLC30A2	1	26047265	1_18	0	0.0100909452126396	4.96896768489463	8.36292354047873e-07	-0.150375939849593	1
ENSG00000158022.6	TRIM63	1	26068506	1_18	0	0.018468661424799	10.6289278631129	3.27404756763088e-06	1.16666666666651	1
ENSG00000175087.9	PDIK1L	1	26110771	1_18	0	0.0205614867850394	11.6494666605985	3.99503568882121e-06	-1.26380368098131	1
ENSG00000197245.5	FAM110D	1	26158800	1_18	0	0.0225156112192726	12.5423973638886	4.71003790721593e-06	-1.55200068618158	2
ENSG00000142675.17	CNKSR1	1	26177545	1_18	0	0.0236186455709488	13.1075109659324	5.16339469656057e-06	-1.43502961701178	2
ENSG00000130695.14	CEP85	1	26232815	1_18	0	0.0329965595331445	16.6334819106168	9.15402165063545e-06	2.26104548235818	2
ENSG00000142669.14	SH3BGRL3	1	26275079	1_18	0	0.0511094369023537	20.3315365722515	1.73313105320044e-05	-2.57232704402413	1
ENSG00000169442.8	CD52	1	26317723	1_18	0	0.00999497660845383	4.96713313641247	8.28033082200886e-07	0.577235772357913	1
ENSG00000158062.20	UBXN11	1	26317588	1_18	0	0.0596992119211943	22.33510162774	2.223907075664e-05	2.96124031007749	1
ENSG00000176083.17	ZNF683	1	26372612	1_18	0	0.0103943325792406	5.24290255961605	9.08925945013944e-07	-0.109489051094924	1
ENSG00000117682.16	DHDDS	1	26432658	1_18	0	0.0118073377997129	6.63012993954916	1.30567212923007e-06	0.647058823529356	1
ENSG00000198830.10	HMGN2	1	26474358	1_18	0	0.0125461630117614	6.9581101946546	1.45600321490294e-06	-1.22500150471501	2
ENSG00000117676.13	RPS6KA1	1	26529971	1_18	0	0.00989154801143355	4.79078135809718	7.90370495786965e-07	0.0202020202020117	1
ENSG00000117713.18	ARID1A	1	26693642	1_18	0	0.0270925829362012	14.202072285657	6.41744619085489e-06	-1.64473684210527	1
ENSG00000060642.10	PIGV	1	26787956	1_18	0	0.02966415653108	15.0627376055882	7.45239765363099e-06	-1.70925110132261	1
ENSG00000204160.11	ZDHHC18	1	26827212	1_18	0	0.0100617343013372	4.97595181244665	8.35043531749345e-07	-0.175071698213237	2
ENSG00000142751.14	GPN2	1	26890178	1_18	0	0.0331049590795184	16.1027962144439	8.89107876886751e-06	-1.77973568281991	1
ENSG00000090273.13	NUDC	1	26884231	1_18	0	0.0126567127002983	7.18326717544348	1.51636254130579e-06	-0.786545924967684	1
ENSG00000174950.10	CD164L2	1	27367112	1_19	0	0.0420336277688546	20.2034931735045	1.41639193369529e-05	-2.00414078674998	1
ENSG00000142733.14	MAP3K6	1	27357905	1_19	0	0.00976477742682025	6.17852488214314	1.00625315309636e-06	-0.621173309051889	4
ENSG00000090020.10	SLC9A1	1	27118915	1_19	0	0.00870863296272972	5.08450410424322	7.38513935676352e-07	-0.292594393830967	2
ENSG00000142784.15	WDTC1	1	27194374	1_19	0	0.00935095482611115	5.76460850206851	8.99054217073217e-07	-0.450381679389352	1
ENSG00000186501.14	TMEM222	1	27335461	1_19	0	0.0181704185507638	12.1243295408091	3.67436900451809e-06	1.30434782608699	1
ENSG00000142765.17	SYTL1	1	27340744	1_19	0	0.0118933692751849	8.06449269522327	1.59971295497309e-06	-0.842806575868147	4
ENSG00000142748.12	FCN3	1	27375143	1_19	0	0.0147406528051471	10.1191839993532	2.48783925156138e-06	-1.12735849056646	1
ENSG00000126705.13	AHDC1	1	27604387	1_19	0	0.00957508016878672	5.9910023913867	9.56757812914599e-07	0.515463917525788	1
ENSG00000126709.14	IFI6	1	27671883	1_19	0	0.0084332740909765	4.77750109363967	6.71981189729361e-07	0.0790123456789981	1
ENSG00000117748.9	RPA2	1	27912369	1_19	0	0.011957448321552	8.11588927844127	1.61858209434093e-06	-0.870072058738303	2
ENSG00000130768.14	SMPDL3B	1	27935089	1_19	0	0.00935683240491936	5.77060344816026	9.00554886663531e-07	-0.534351145038218	1
ENSG00000158156.7	XKR8	1	27959314	1_19	0	0.235190568582032	37.4292238558602	0.000146821896363126	3.35779816513832	1
ENSG00000169403.11	PTAFR	1	28193722	1_19	0	0.0422757663808427	20.2591850874854	1.42847803563351e-05	1.96726190476171	1
ENSG00000126698.10	DNAJC8	1	28232589	1_19	0	0.0208819851003829	13.4591675372633	4.68759504272544e-06	2.03614457831352	1
ENSG00000130770.17	ATPIF1	1	28236497	1_19	0	0.0130833111219919	8.97708441762698	1.95890368771285e-06	1.04212860310387	1
ENSG00000130766.4	SESN2	1	28259165	1_19	0	0.00989445241339459	6.30465664385642	1.04043106135112e-06	-0.68571428571446	1
ENSG00000204138.12	PHACTR4	1	28366038	1_19	0	0.00863544474649658	5.0038536139202	7.20691518964677e-07	-0.185185185185069	1
ENSG00000180198.15	RCC1	1	28318402	1_19	0	0.0093915710065714	5.80602831844439	9.09447224157894e-07	-0.503539091640595	2
ENSG00000180098.9	TRNAU1AP	1	28553045	1_19	0	0.00944716386777178	5.86244988464785	9.23720745315276e-07	-0.562604340567906	1
ENSG00000120656.11	TAF12	1	28641269	1_19	0	0.0159717612323128	10.8877685141334	2.90035924179715e-06	1.60869565217393	1
ENSG00000162419.12	GMEB1	1	28669247	1_19	0	0.0158221410753849	10.7975716708863	2.8493870982261e-06	1.61599999999996	1
ENSG00000198492.15	YTHDF2	1	28736724	1_19	0	0.016146519190842	10.9920688977766	2.96018232074666e-06	-1.61904761904817	1
ENSG00000159023.19	EPB41	1	28886822	1_19	0	0.0428923731236183	20.3995044460101	1.45935112870086e-05	2.09126984127083	1
ENSG00000253304.1	TMEM200B	1	29124455	1_19	0	0.0103785992531855	6.76140697185191	1.1704043455901e-06	-0.701067615658244	1
ENSG00000116353.15	MECR	1	29230712	1_19	0	0.0145888821673492	10.0199970821172	2.43808991023885e-06	1.09090909090884	1
ENSG00000060656.19	PTPRU	1	29236899	1_19	0	0.00995068712072356	6.35882446842132	1.05533420185903e-06	-0.597345132743429	1
ENSG00000162511.7	LAPTM5	1	30757821	1_20	0	0.0145712014378071	8.02760627228867	1.95092930028057e-06	0.918749999999629	1
ENSG00000162512.15	SDC3	1	30890562	1_20	0	0.0104453477119674	4.84188257811995	8.43523643761029e-07	-0.111842105263162	1
ENSG00000134644.15	PUM1	1	31067081	1_20	0	0.0344463025849446	16.2973271038628	9.36308789208061e-06	-1.68469860896376	1
ENSG00000084628.9	NKAIN1	1	31239088	1_20	0	0.0108870161230714	5.23794037646107	9.51107315746591e-07	-0.383468834688326	1
ENSG00000121766.15	ZCCHC17	1	31292838	1_20	0	0.0104299247640975	4.82775281070822	8.39820181052204e-07	0.133333333333315	1
ENSG00000121769.7	FABP3	1	31377211	1_20	0	0.0106533244768118	5.03043404855784	8.93821341602961e-07	0.657894736841945	1
ENSG00000168528.11	SERINC2	1	31428478	1_20	0	0.101192457918539	26.8254104240689	4.52746003883638e-05	2.95310945449132	2
ENSG00000162517.12	PEF1	1	31620175	1_20	0	0.0112917194273481	5.58701922711157	1.05220497269281e-06	-0.319576991312944	2
ENSG00000084636.17	COL16A1	1	31703950	1_20	0	0.010401262781515	4.80143723540528	8.32947119008643e-07	0.0237716577168187	2
ENSG00000134668.12	SPOCD1	1	31815803	1_20	0	0.0146745490210103	8.09531098669615	1.98133725694408e-06	-0.903061224489842	1
ENSG00000184007.18	PTP4A2	1	31945136	1_20	0	0.0113737347617056	5.65626280867571	1.07298285318441e-06	0.38596491228079	1
ENSG00000025800.13	KPNA6	1	32108863	1_21	0	0.0112075849927108	4.96731073493506	9.28524730173115e-07	-0.259842519685028	1
ENSG00000160051.11	IQCC	1	32205464	1_21	0	0.0112484136116564	4.96463185050252	9.3140471477985e-07	0.165354330708722	1
ENSG00000084623.11	EIF3I	1	32220993	1_21	0	0.0125328230753304	6.07804723715712	1.27049536612557e-06	0.605042016806703	1
ENSG00000160055.19	TMEM234	1	32222176	1_21	0	0.0110134470138289	4.77641926124125	8.7737612704959e-07	0.00784313725490084	1
ENSG00000183615.5	FAM167B	1	32246914	1_21	0	0.011409525912298	5.11669636527295	9.7368246851815e-07	0.26562499999997	1
ENSG00000116478.11	HDAC1	1	32291652	1_21	0	0.0179288655352442	9.40657696686677	2.81283675944226e-06	-1.0334791584267	2
ENSG00000175130.6	MARCKSL1	1	32316644	1_21	0	0.0109977898638106	4.77312580079884	8.75524701881654e-07	-0.0789473684210304	1
ENSG00000162526.6	TSSK3	1	32366691	1_21	0	0.0110071432499621	4.78080831360087	8.77679703094126e-07	-0.0699481865284934	1
ENSG00000225828.1	FAM229A	1	32366691	1_21	0	0.0110071432499621	4.78080831360087	8.77679703094126e-07	-0.0699481865284934	1
ENSG00000176261.15	ZBTB8OS	1	32650758	1_21	0	0.0111199239109501	4.86491674859249	9.02271696006392e-07	-0.162589496741773	2
ENSG00000162521.18	RBBP4	1	32651536	1_21	0	0.012638309047091	6.077746899141	1.28112553365484e-06	0.554572271386439	1
ENSG00000162520.14	SYNC	1	32701286	1_21	0	0.0110792144961226	4.84048517850236	8.94453917940023e-07	0.113149847094764	1
ENSG00000134684.10	YARS	1	32817927	1_21	0	0.011097533260403	4.86415567089383	9.00314047426024e-07	0.225929636925678	2
ENSG00000160097.16	FNDC5	1	32872031	1_21	0	0.0171789646214934	9.30929990881478	2.66731380463333e-06	-1.18890786781038	2
ENSG00000142920.16	AZIN2	1	33081259	1_21	0	0.0142941417421507	7.08611697698689	1.68937672783013e-06	0.692677107066004	2
ENSG00000160094.14	ZNF362	1	33257610	1_21	0	0.0322025778231159	14.0389503402146	7.54024368940441e-06	-1.18978102189798	1
ENSG00000134686.18	PHC2	1	33431196	1_21	0	0.0218245138772785	11.0871006458982	4.0357353087244e-06	-1.16784869976334	1
ENSG00000121903.14	ZSCAN20	1	33470746	1_21	0	0.0206994970771265	10.5667822783756	3.64806576189382e-06	1.04032258064558	1
ENSG00000121904.17	CSMD2	1	34165500	1_21	0	0.0141871798565882	7.17730727732794	1.69831294476793e-06	0.747440348086114	2
ENSG00000189280.3	GJB5	1	34773430	1_22	0	0.0130200154568011	7.30825629253089	1.58703087030732e-06	0.613872639413854	2
ENSG00000188910.7	GJB3	1	34777468	1_22	0	0.0110759111503504	5.80052458825938	1.07153618368137e-06	0.488372093023318	1
ENSG00000187513.8	GJA4	1	34790785	1_22	0	0.015535819698682	9.07298831933823	2.35095669659067e-06	-1.16043962039949	2
ENSG00000163866.8	SMIM12	1	34852255	1_22	0	0.0116464737099721	6.32116974613664	1.22786892714197e-06	0.672340425532083	1
ENSG00000243749.1	TMEM35B	1	34984759	1_22	0	0.0153512886452114	8.9530785305468	2.29233105034723e-06	0.96277915632722	1
ENSG00000197056.9	ZMYM1	1	35158662	1_22	0	0.0105061623113658	5.30956687382025	9.30386299838328e-07	0.382775119617191	1
ENSG00000020129.15	NCDN	1	35557823	1_22	0	0.00994298113929693	4.77837158713978	7.92422212043351e-07	0.102272727272737	1
ENSG00000116819.6	TFAP2E	1	35573174	1_22	0	0.0171390548513801	9.91637984368546	2.83465447017104e-06	1.06854838709682	1
ENSG00000142686.7	C1orf216	1	35718988	1_22	0	0.0101799051336368	4.9864675554467	8.46636200383695e-07	0.216216216216177	1
ENSG00000134698.10	AGO4	1	35808004	1_22	0	0.0107304162815391	5.52984252385276	9.89667799461229e-07	-0.449598205500148	2
ENSG00000092847.11	AGO1	1	35870261	1_22	0	0.0174205765700717	10.2820197088464	2.98745286843813e-06	1.21546961325976	1
ENSG00000116863.10	ADPRHL2	1	36088841	1_22	0	0.011262440776364	5.91535460906823	1.11115184141673e-06	0.437500000000023	1
ENSG00000116871.15	MAP7D1	1	36155585	1_22	0	0.0100946279385774	4.96987257803518	8.36749913728232e-07	0.325925925925963	1
ENSG00000054116.11	TRAPPC3	1	36155585	1_22	0	0.0100946279385774	4.96987257803518	8.36749913728232e-07	-0.325925925925963	1
ENSG00000054118.13	THRAP3	1	36224998	1_22	0	0.010072707060326	4.93571156762759	8.29193868188454e-07	0.281249999999854	1
ENSG00000142694.6	EVA1B	1	36323945	1_22	0	0.109249520082797	28.3499708621508	5.16573662967002e-05	-2.70769230769193	1
ENSG00000196182.10	STK40	1	36386242	1_22	0	0.0104418365318348	5.30393449383887	9.23708940744624e-07	-0.447761194029886	1
ENSG00000181817.5	LSM10	1	36397425	1_22	0	0.0151321812713981	8.31699977284235	2.09907680832642e-06	0.270676691729262	1
ENSG00000116885.18	OSCP1	1	36434569	1_22	0	0.0118403765143742	6.76764620921605	1.33648246632078e-06	-1.47916666666626	1
ENSG00000189433.5	GJB4	1	34717531	1_22	0	0.0136208855612969	7.82735255104408	1.77819893166264e-06	-0.879436233802351	3
ENSG00000163874.10	ZC3H12A	1	37474837	1_23	0	0.015541971113547	6.36559972268469	1.65008200894588e-06	0.687999999999939	1
ENSG00000163875.15	MEAF6	1	37513172	1_23	0	0.0171787829407301	7.32538584379354	2.09885773750565e-06	-0.871745458559837	2
ENSG00000163879.10	DNALI1	1	37556851	1_23	0	0.0281467909914911	12.0696163223949	5.66607682128757e-06	-1.50353603682369	2
ENSG00000134697.12	GNL2	1	37592996	1_23	0	0.0239839214412034	10.5293929183145	4.21195411005251e-06	-1.35087719298261	1
ENSG00000116922.14	C1orf109	1	37691932	1_23	0	0.0156491897944261	6.4314814495793	1.6786609380689e-06	0.736765523342822	2
ENSG00000134690.10	CDCA8	1	37710278	1_23	0	0.0144889126488409	5.6934551816541	1.37585227408104e-06	0.398734177215238	1
ENSG00000188786.9	MTF1	1	37859751	1_23	0	0.111313537442696	25.4976217109156	4.73377665496556e-05	2.59015786837301	2
ENSG00000204084.12	INPP5B	1	37932916	1_23	0	0.0187956705417044	8.18817804673846	2.56687787753411e-06	1.15306271418375	3
ENSG00000183431.11	SF3A3	1	37986387	1_23	0	0.0133946427552847	4.94147343035738	1.10394568247858e-06	-0.470447801756172	2
ENSG00000183386.9	FHL3	1	37996149	1_23	0	0.0131577533202256	4.77064796387925	1.04693378732024e-06	-0.345323741007252	1
ENSG00000183520.11	UTP11	1	37986909	1_23	0	0.0131531790520109	4.76731919946678	1.0458395688356e-06	-0.251677856784505	2
ENSG00000116954.7	RRAGC	1	38785292	1_24	0	0.0347216494114614	12.4700920640704	7.22154485343328e-06	-1.40000000000013	1
ENSG00000131233.9	GJA9	1	38882116	1_24	0	0.0234298111585566	8.68044986846894	3.39211937204238e-06	1.01333333333328	1
ENSG00000158315.10	RHBDL2	1	38941917	1_24	0	0.0172839187802817	5.75968203351443	1.6603545285373e-06	0.443708609271415	1
ENSG00000174574.15	AKIRIN1	1	38956774	1_24	0	0.0163015068130286	5.19865850525059	1.41344575348919e-06	-0.363788892855178	3
ENSG00000168653.10	NDUFS5	1	39026790	1_24	0	0.0170128700578704	5.60812331759234	1.59131166120239e-06	0.38329169234272	2
ENSG00000127603.23	MACF1	1	39123295	1_24	0	0.0207109902441491	7.49539222006161	2.58913880190415e-06	-0.877697841726746	1
ENSG00000183682.7	BMP8A	1	39554348	1_24	0	0.024580442651968	9.14143220144127	3.7476933466381e-06	-0.993670886076398	1
ENSG00000090621.13	PABPC4	1	39554348	1_24	0	0.0271480435028618	10.097487984013	4.57206069449121e-06	-1.24318657087598	2
ENSG00000163909.7	HEYL	1	39640423	1_24	0	0.0156136673034808	4.78549316706714	1.24621142141313e-06	-0.100671140939569	1
ENSG00000116983.12	HPCAL4	1	39691471	1_24	0	0.0161117056421495	5.08640684714093	1.36682438910133e-06	0.257348256779999	2
ENSG00000084072.16	PPIE	1	39739654	1_25	0	0.0450855098135832	19.3576037992042	1.45562225604429e-05	-1.98449612403127	1
ENSG00000116985.11	BMP8B	1	39747998	1_25	0	0.0167613005274473	9.8675285395729	2.75852046157987e-06	-1.23623035405433	2
ENSG00000043514.15	TRIT1	1	39883661	1_25	0	0.0141148320614474	8.27791966150855	1.94875403773282e-06	0.963235294117698	1
ENSG00000116990.10	MYCL	1	39891596	1_25	0	0.0106508917785892	5.58073833221468	9.91374485398585e-07	-0.508489335233923	2
ENSG00000131236.16	CAP1	1	40039999	1_25	0	0.0165458267842629	9.71016939465406	2.67963341811293e-06	-1.09134615384581	1
ENSG00000131238.16	PPT1	1	40097321	1_25	0	0.0185698097146396	10.8643209450721	3.36488437761666e-06	1.34066844061197	3
ENSG00000084073.8	ZMPSTE24	1	40257123	1_25	0	0.00980071037087049	4.78181839116708	7.81647132076829e-07	0.161971830985897	1
ENSG00000049089.13	COL9A2	1	40308522	1_25	0	0.0108107452029137	5.732775358002	1.03366702304822e-06	0.612295279408163	2
ENSG00000187815.9	ZFP69	1	40476033	1_25	0	0.0122790817159772	6.99352557925438	1.43226098821558e-06	-0.773727447865613	2
ENSG00000164002.11	EXO5	1	40507459	1_25	0	0.0102248318614808	5.20225853637224	8.87172787737201e-07	-0.37396970114594	2
ENSG00000117010.15	ZNF684	1	40628158	1_25	0	0.0122194781429316	6.94220488352902	1.4148493226485e-06	-0.716763005780407	1
ENSG00000117016.9	RIMS3	1	40588278	1_25	0	0.0098330904178886	4.81991831526097	7.90478052617683e-07	-0.154135338345798	1
ENSG00000117013.14	KCNQ4	1	40789715	1_25	0	0.0216369539681269	12.3711870718524	4.46444627324177e-06	1.31481481481436	1
ENSG00000179862.6	CITED4	1	40862833	1_25	0	0.0213418179199685	12.0224271455567	4.27940776050432e-06	1.15905888536793	2
ENSG00000171793.13	CTPS1	1	40979451	1_25	0	0.0103909194077634	5.27277271543803	9.13804165344669e-07	-0.0518518518518349	1
ENSG00000171790.15	SLFNL1	1	41023232	1_25	0	0.0407926029349998	18.5474004237653	1.26189892917108e-05	-2.15154668760052	2
ENSG00000010803.16	SCMH1	1	41241979	1_25	0	0.0446604292746286	18.5437368853152	1.38127533007646e-05	-1.83663366336711	1
ENSG00000204060.6	FOXO6	1	41359803	1_25	0	0.0436311021619687	19.5652987601355	1.42377962378523e-05	-2.45566502463091	1
ENSG00000127129.9	EDN2	1	41484301	1_25	0	0.016492532284641	9.83820802442563	2.70622218366252e-06	-1.2654320987656	1
ENSG00000186973.10	FAM183A	1	43105183	1_26	0	0.0251409269903731	10.5184274764564	4.41054451088488e-06	-1.2226647718546	4
ENSG00000117394.20	SLC2A1	1	42902479	1_26	0	0.0350392799970445	14.2954851467285	8.35437908417384e-06	-1.75639200671005	2
ENSG00000177181.14	RIMKLA	1	42382252	1_26	0	0.0139089918955602	5.04891209226764	1.17126069304246e-06	-0.471999999999983	1
ENSG00000066185.12	ZMYND12	1	42461691	1_26	0	0.0141769159063352	5.05205548132792	1.19456553384802e-06	-0.142857142857115	1
ENSG00000127125.8	PPCS	1	42455395	1_26	0	0.0151125694442706	5.87990355571489	1.48206966344805e-06	-0.875000000000331	1
ENSG00000186409.14	CCDC30	1	42464495	1_26	0	0.0147133573215769	5.38030761340362	1.32031936914802e-06	0.261904761904789	1
ENSG00000171960.10	PPIH	1	42656415	1_26	0	0.0681792031870787	20.2670811295362	2.30464072975575e-05	-2.11377245509023	1
ENSG00000164007.10	CLDN19	1	42730883	1_26	0	0.0147351362278598	5.64891658313813	1.38828752926859e-06	-0.890461892779409	2
ENSG00000117385.15	P3H1	1	42766833	1_26	0	0.0144360136829884	5.34939979547581	1.28798987012799e-06	0.632140323904379	2
ENSG00000164008.14	C1orf50	1	42767127	1_26	0	0.0137300884673852	4.79033845416058	1.09698235008993e-06	0.262068965517128	1
ENSG00000274386.5	TMEM269	1	42784154	1_26	0	0.0139537584642053	4.91546793737047	1.14397405368202e-06	0.150449873376633	2
ENSG00000177868.11	SVBP	1	42818381	1_26	0	0.0137186319895712	4.81849538881735	1.10250954822007e-06	-0.462686567164311	1
ENSG00000164010.13	ERMAP	1	42812571	1_26	0	0.0149123100843652	5.5907207271201	1.39050588051274e-06	-0.511872359166711	4
ENSG00000243710.7	CFAP57	1	43173203	1_26	0	0.0164137229854285	6.67864395927247	1.82833383701326e-06	0.849864922628744	2
ENSG00000179178.10	TMEM125	1	43269525	1_26	0	0.0454193245959822	16.1928733881546	1.22666139493009e-05	-1.69444444444411	1
ENSG00000117395.12	EBNA1BP2	1	43179124	1_26	0	0.0178862280064531	7.15086519649088	2.13322890317804e-06	-0.654929577464811	1
ENSG00000253313.5	C1orf210	1	43284084	1_26	0	0.0224637953602035	9.58308259413302	3.59044659196645e-06	-1.08381579213305	2
ENSG00000196517.11	SLC6A9	1	43229693	1_26	0	0.0762212123004153	19.9446553135436	2.53549344849177e-05	-1.51619870410341	1
ENSG00000066056.13	TIE1	1	43300755	1_27	0	0.0286374147370909	13.8133773658928	6.59771864080952e-06	1.44387274545347	2
ENSG00000117399.13	CDC20	1	43359194	1_27	0	0.010780306985287	4.76325005697878	8.56435409742266e-07	-0.0188679245283064	1
ENSG00000066322.14	ELOVL1	1	43367703	1_27	0	0.0272438976613056	13.3417483334752	6.06236513201282e-06	1.41732283464577	1
ENSG00000159479.16	MED8	1	43365874	1_27	0	0.0125384114976439	6.213081775582	1.29930076506095e-06	0.566363837613409	3
ENSG00000142949.16	PTPRF	1	43526161	1_27	0	0.0123749599441513	6.17414379899834	1.27432630388503e-06	0.765721784924323	2
ENSG00000126091.19	ST3GAL3	1	43705540	1_27	0	0.0113285828676356	5.20609176229585	9.83665659484023e-07	0.139860139860155	1
ENSG00000117407.16	ARTN	1	43934860	1_27	0	0.0110219656760697	4.99352587597634	9.17965722227215e-07	-0.301369863013648	1
ENSG00000117408.10	IPO13	1	43561456	1_27	0	0.0143095489565566	7.38848527560536	1.76336193882403e-06	0.673732992546888	2
ENSG00000132768.13	DPH2	1	43968192	1_27	0	0.0108740960882429	4.85559373281242	8.80634334874531e-07	-0.180124223602472	1
ENSG00000117410.13	ATP6V0B	1	43974045	1_27	0	0.0345018506178793	15.96669121509	9.18792459870976e-06	1.71810699588427	1
ENSG00000159214.12	CCDC24	1	43989167	1_27	0	0.0122304861332367	6.00277165185352	1.22449114280202e-06	-0.607170955941471	2
ENSG00000178028.13	DMAP1	1	44213884	1_27	0	0.0231492095320147	11.7184485735771	4.52445621728697e-06	-1.19531249999965	1
ENSG00000117419.14	ERI3	1	44354576	1_27	0	0.015163770011585	8.18719431358384	2.07062947798158e-06	1.10218978102179	1
ENSG00000187147.17	RNF220	1	44405903	1_27	0	0.030906353239456	14.7790735107465	7.61824751863867e-06	-1.50996015936205	1
ENSG00000198520.10	C1orf228	1	44674693	1_29	0	0.00744069116934487	5.67832687837316	7.04682967135861e-07	-0.36557059961317	1
ENSG00000142945.12	KIF2C	1	44739744	1_29	0	0.0178461077658327	13.9505863453491	4.15237032065737e-06	1.32665639445209	1
ENSG00000188396.3	TCTEX1D4	1	44806240	1_29	0	0.0150000590256157	13.0124619347748	3.25546136548192e-06	2.12962962962928	1
ENSG00000222009.8	BTBD19	1	44808328	1_29	0	0.00681029238346076	5.04717165247595	5.7328943514312e-07	-0.355421686746801	1
ENSG00000070785.16	EIF2B3	1	44987493	1_29	0	0.0347640520128074	21.2566616494373	1.23249610754322e-05	2.7847222222226	1
ENSG00000126088.13	UROD	1	44990792	1_29	0	0.0357599729954772	22.0603608432841	1.3157394599902e-05	-2.95551715262268	2
ENSG00000162415.6	ZSWIM5	1	45292839	1_29	0	0.00675527471853132	4.82324923382379	5.43429017636396e-07	-0.48999999999982	1
ENSG00000132781.17	MUTYH	1	45336998	1_29	0	0.00744299437124874	7.1217699043168	8.84088485267085e-07	1.21969696969763	1
ENSG00000070759.16	TESK2	1	45491156	1_29	0	0.0164606698218134	11.7370082715215	3.22229294083107e-06	0.414965986394611	1
ENSG00000132763.14	MMACHC	1	45499635	1_29	0	0.0111676219287995	8.72880179659923	1.62583115158941e-06	0.394428218954528	3
ENSG00000117448.13	AKR1A1	1	45551015	1_29	0	0.0147733348433468	11.9229931246516	2.93781159439932e-06	-1.58718056191108	2
ENSG00000132780.16	NASP	1	45583288	1_29	0	0.0072000549379978	5.33513571192801	6.40680324691957e-07	-0.0176979541626003	2
ENSG00000159588.14	CCDC17	1	45620180	1_29	0	0.0344488430970421	21.9869952013922	1.26328293254862e-05	-3.0220588235294	1
ENSG00000159592.10	GPBP1L1	1	45687876	1_29	0	0.0191697453014122	16.0852900390497	5.14286760758419e-06	-2.65134221521883	2
ENSG00000159596.6	TMEM69	1	45688394	1_29	0	0.0177871723819426	13.7109833499954	4.06757550198164e-06	1.47511312217127	1
ENSG00000197429.10	IPP	1	45750903	1_29	0	0.00918465871552765	9.4197910032249	1.44299357099619e-06	2.18548387096711	1
ENSG00000086015.20	MAST2	1	45789332	1_29	0	0.00790050964285638	7.78404768544698	1.02570081557329e-06	-1.95967741935466	1
ENSG00000117461.14	PIK3R3	1	46132601	1_29	0	0.00785035535956791	6.14958702798691	8.05184440253621e-07	0.924784441552961	2
ENSG00000117472.9	TSPAN1	1	46174930	1_29	0	0.00805248837212003	6.50776374948529	8.7402124724777e-07	0.698435121184355	2
ENSG00000085998.13	POMGNT1	1	46183374	1_29	0	0.0095480362373287	8.65538213165058	1.37835285689623e-06	1.527777777778	1
ENSG00000085999.11	RAD54L	1	46248570	1_29	0	0.0150044133813364	12.4538672437086	3.11661644713525e-06	1.74788691321806	2
ENSG00000173660.11	UQCRH	1	46309111	1_29	0	0.00750206012868604	5.68476514150574	7.11300597245267e-07	0.219512195121851	1
ENSG00000117481.10	NSUN4	1	46340570	1_29	0	0.0191336719312994	15.2602942567017	4.86991450344118e-06	2.19259259259213	1
ENSG00000117480.15	FAAH	1	46326388	1_29	0	0.0303126887305814	20.1404120098098	1.01824647690683e-05	-2.66441262190804	3
ENSG00000079277.19	MKNK1	1	46616841	1_29	0	0.00685173260171423	4.94254035705358	5.64820869952004e-07	-0.337931034482853	1
ENSG00000142961.14	MOB3C	1	46617353	1_29	0	0.00684897836489506	4.93886149897754	5.64173583630108e-07	-0.335664335664303	1
ENSG00000123472.12	ATPAF1	1	46673908	1_29	0	0.00705586922342094	5.25297932349983	6.18181949396217e-07	0.21917808219179	1
ENSG00000142973.13	CYP4B1	1	46800479	1_29	0	0.00843028296839787	6.8861433186227	9.68229510097766e-07	-0.847328244274769	1
ENSG00000186377.7	CYP4X1	1	47109898	1_29	0	0.0150301968804774	12.3687872293995	3.10064391531613e-06	1.4615384615384	1
ENSG00000162366.7	PDZK1IP1	1	47190903	1_29	0	0.00711443981306381	5.30546400954019	6.29541244162481e-07	-0.407407407407383	1
ENSG00000162367.11	TAL1	1	47227548	1_29	0	0.0109265918168105	9.33493915195148	1.70120369178139e-06	1.18548387096765	1
ENSG00000123473.15	STIL	1	47314279	1_29	0	0.032423353996225	19.5069357324018	1.05488980875173e-05	2.23577235772378	1
ENSG00000162368.13	CMPK1	1	47333967	1_29	0	0.0363684075235718	20.6026960811147	1.24970770245722e-05	2.30081300812905	1
ENSG00000186790.5	FOXE3	1	47416825	1_29	0	0.0240865650171006	16.7691900496241	6.73669774028699e-06	1.93749999999964	1
ENSG00000186564.5	FOXD2	1	47387119	1_29	0	0.0249215569361277	17.0206066250563	7.07473717987513e-06	2.05645161290375	1
ENSG00000117834.12	SLC5A9	1	48157097	1_30	0	0.0120983537913145	5.83722747912412	1.17785818507975e-06	0.515005600695493	3
ENSG00000132122.11	SPATA6	1	48472274	1_30	0	0.0112938289558621	5.17887964434762	9.75522138970562e-07	-0.379746835443002	1
ENSG00000162373.12	BEND5	1	48777294	1_31	0	0.102377207964157	28.9420457220425	4.94188474038675e-05	3.30656934306689	1
ENSG00000123091.4	RNF11	1	51235789	1_32	0	0.0115342553170558	6.6762390066719	1.2843445345938e-06	0.668689055513913	2
ENSG00000085831.15	TTC39A	1	51318915	1_33	0	0.0593497375674433	21.4283411014995	2.12113084523851e-05	-2.09362551246744	2
ENSG00000085832.16	EPS15	1	51518880	1_33	0	0.010589275538426	4.82465762715522	8.52104491427443e-07	0.16966580976865	1
ENSG00000117859.18	OSBPL9	1	51577431	1_33	0	0.0222410605862041	11.9360613202307	4.42768422342509e-06	1.33522706645889	2
ENSG00000078618.21	NRDC	1	51826904	1_33	0	0.0237793605138826	12.5788390381484	4.98885448461783e-06	-1.32967032967046	1
ENSG00000198841.3	KTI12	1	52033817	1_33	0	0.0156885630267349	8.58738679642648	2.24700633772017e-06	0.934738760929749	2
ENSG00000117862.11	TXNDC12	1	52056889	1_33	0	0.0170813748581213	9.402689151398	2.67876741780642e-06	-1.12883435582842	1
ENSG00000157077.14	ZFYVE9	1	52142437	1_33	0	0.0624616944603348	21.927439368102	2.28434547777224e-05	2.06143344710005	1
ENSG00000154222.14	CC2D1B	1	52352516	1_33	0	0.0114411577983621	5.56472551319743	1.06187605619133e-06	0.574803149606249	1
ENSG00000134748.12	PRPF38A	1	52400660	1_33	0	0.0358888985843816	16.5455066241427	9.90376451892308e-06	-1.88571428571498	1
ENSG00000116157.5	GPX7	1	52602242	1_33	0	0.021819998524795	11.7524158672557	4.27702681732403e-06	-1.44501282584737	4
ENSG00000182183.14	FAM159A	1	52609649	1_33	0	0.0239664847530993	12.6542293829124	5.05824833743835e-06	-1.56000000000006	1
ENSG00000162377.5	COA7	1	52693551	1_33	0	0.0105809813511014	4.81716402343942	8.50114627102909e-07	0.12878787878784	1
ENSG00000162378.12	ZYG11B	1	52718592	1_33	0	0.0192376620524326	10.5430114383329	3.38280586196073e-06	1.31174605642068	2
ENSG00000121310.16	ECHDC2	1	52903623	1_33	0	0.0150559260128259	8.1929995765961	2.05736103287931e-06	0.990616168467707	2
ENSG00000116171.17	SCP2	1	52926925	1_33	0	0.0134543107433448	7.11583619831089	1.59678888888397e-06	-0.761134764312396	2
ENSG00000174348.13	PODN	1	53061947	1_33	0	0.0367359364087784	16.7709983148402	1.02756696900395e-05	1.77483443708681	1
ENSG00000162383.11	SLC1A7	1	53100360	1_33	0	0.0106014927312372	4.83568453978316	8.55037351753211e-07	0.214528083750308	2
ENSG00000157184.6	CPT2	1	53197151	1_33	0	0.010519782931384	4.7616953072338	8.35465433852418e-07	0.00657894736842221	1
ENSG00000162384.13	C1orf123	1	53220711	1_33	0	0.0144509523933767	7.80015566734464	1.88000864302291e-06	0.959358813556679	3
ENSG00000174332.5	GLIS1	1	53737935	1_33	0	0.0151894686926919	8.27760180244684	2.09704243756086e-06	1.00342591236574	3
ENSG00000203985.10	LDLRAD1	1	54018021	1_34	0	0.00731682191548133	4.77647465144907	5.82894647972107e-07	0.0944881889763612	1
ENSG00000162398.11	LEXM	1	54814180	1_34	0	0.011830683946782	9.1628424075002	1.80800728150685e-06	1.08387096774171	1
ENSG00000058804.11	NDC1	1	53836951	1_34	0	0.00732398102163434	4.78739514454605	5.84798958949241e-07	-0.0747605695249657	2
ENSG00000058799.14	YIPF1	1	53889688	1_34	0	0.0103846902174409	8.09983584954126	1.40291018746115e-06	-0.865145692425215	2
ENSG00000211452.10	DIO1	1	53891048	1_34	0	0.00730844956866283	4.76431813378181	5.80745848021251e-07	0.0419354838709642	1
ENSG00000081870.11	HSPB11	1	53945795	1_34	0	0.010071592246495	7.84237591863193	1.31736431936542e-06	0.800696310059479	2
ENSG00000116205.12	TCEANC2	1	54056634	1_34	0	0.00732250154444658	4.7845432535645	5.84332527706482e-07	0.0692771084337335	1
ENSG00000116221.15	MRPL37	1	54214239	1_34	0	0.00819895591716724	5.85179833238301	8.002174318822e-07	0.496688741721833	1
ENSG00000215883.10	CYB5RL	1	54154524	1_34	0	0.0260565188272202	16.9428373991457	7.36313293989643e-06	1.68713818662035	2
ENSG00000157216.15	SSBP3	1	54413433	1_34	0	0.0165341500337316	12.310023868481	3.39469589139353e-06	-1.56774081587573	2
ENSG00000162390.17	ACOT11	1	54524688	1_34	0	0.014231686573148	10.9626603245685	2.60215063707563e-06	-1.33098591549256	1
ENSG00000162391.11	FAM151A	1	54623490	1_34	0	0.0126741183115479	10.0028983013157	2.11448065328914e-06	-1.16481481481526	1
ENSG00000184313.19	MROH7	1	54607053	1_34	0	0.015391402209348	11.8405973745042	3.03956830044772e-06	1.31041726015604	3
ENSG00000243725.6	TTC4	1	54715730	1_34	0	0.00752765779818576	5.03836294007012	6.3257121063277e-07	0.237458193979964	1
ENSG00000162396.5	PARS2	1	54764560	1_34	0	0.00835309680998309	6.01311735564854	8.3773623432663e-07	-0.561587034594546	2
ENSG00000116133.11	DHCR24	1	54924694	1_34	0	0.00839617484447508	6.05556371573217	8.48000596079632e-07	0.538961038961001	1
ENSG00000143001.4	TMEM61	1	54967011	1_34	0	0.00790141765900421	5.50764673713372	7.25823793524447e-07	-0.454133857581656	3
ENSG00000169174.10	PCSK9	1	55037775	1_34	0	0.00744525137368879	4.92111148486584	6.11086479356423e-07	0.0965517241379595	1
ENSG00000162402.13	USP24	1	55208131	1_34	0	0.0232003521319104	15.3283081702523	5.93128654095923e-06	1.65354754870355	2
ENSG00000162407.8	PLPP3	1	56644431	1_36	0	0.011683516668508	4.77609988103676	9.30694373810432e-07	0.0564516129032481	1
ENSG00000162409.10	PRKAA2	1	56645496	1_36	0	0.0117990777031948	4.87026502254156	9.58430799341522e-07	0.153225806451641	1
ENSG00000187889.12	C1orf168	1	56819840	1_36	0	0.0318251626197689	14.3961847475914	7.64149174735782e-06	-1.52534562211937	1
ENSG00000173406.15	DAB1	1	58546732	1_37	0	0.0112858864233609	4.9875545637045	9.38822394987813e-07	-0.318840579710111	1
ENSG00000162600.11	OMA1	1	58547019	1_37	0	0.0206656992658838	10.7839480523161	3.71696094447817e-06	1.26255925105526	2
ENSG00000184292.6	TACSTD2	1	58575905	1_37	0	0.0120573188821116	5.62011922691146	1.13020280658402e-06	0.419651243099861	2
ENSG00000162601.9	MYSM1	1	58696006	1_37	0	0.013221159236621	6.50203870498532	1.43376901915179e-06	0.593582887700688	1
ENSG00000172456.17	FGGY	1	59320744	1_37	0	0.012221416049836	5.74947186389743	1.17195136040023e-06	-0.477272727272744	1
ENSG00000134709.10	HOOK1	1	59772459	1_38	0	0.0272780816466124	12.9631141381722	5.8977081217442e-06	-1.48091603053475	1
ENSG00000134716.9	CYP2J2	1	59887458	1_38	0	0.0127182603148853	5.64084841876646	1.19655384003004e-06	0.467188911229689	2
ENSG00000162604.12	TM2D1	1	61723869	1_39	0	0.00938124640278837	4.98342735685487	7.79738145088178e-07	0.235642126282149	3
ENSG00000132849.19	PATJ	1	61742713	1_39	0	0.00963330813981211	5.23686065167753	8.41407881362758e-07	-0.332653981708966	3
ENSG00000240563.1	L1TD1	1	62194418	1_39	0	0.0146425342409624	9.24313365158499	2.25733277160507e-06	1.00959689337419	3
ENSG00000132854.18	KANK4	1	62318984	1_39	0	0.0412246716465795	19.2032272191389	1.32035748396961e-05	-1.85890809476755	2
ENSG00000162607.12	USP1	1	62436136	1_39	0	0.0339831794489169	17.3353040560383	9.82552076551339e-06	-2.16923076923032	1
ENSG00000116641.17	DOCK7	1	62688195	1_39	0	0.0202375898093558	12.3462290739053	4.16728521590537e-06	-1.80253269225718	3
ENSG00000125703.14	ATG4C	1	62784304	1_39	0	0.106888558994991	28.5362276458933	5.08730632323592e-05	-3.35200000000016	1
ENSG00000187140.5	FOXD3	1	63322827	1_40	0	0.0300538412391679	14.238523521385	7.13715371669467e-06	1.33712121212156	1
ENSG00000088035.15	ALG6	1	63366969	1_40	0	0.0112080480414165	4.93298794475683	9.22146969871124e-07	0.190476190476202	1
ENSG00000203965.12	EFCAB7	1	63523814	1_40	0	0.0110316056379298	4.80897286631488	8.84812318573155e-07	0.0526315789473786	1
ENSG00000142856.16	ITGB3BP	1	63593973	1_40	0	0.0272054231998674	13.4685781723112	6.11135262068187e-06	-1.5333333333335	1
ENSG00000079739.15	PGM1	1	63592345	1_40	0	0.0109857771217708	4.76141899762286	8.72423368268093e-07	0.0399999999999959	1
ENSG00000162437.14	RAVER2	1	64744556	1_41	0	0.0247361398834224	13.4796371994943	5.56122206488776e-06	2.47915688420817	2
ENSG00000162434.11	JAK1	1	64883925	1_41	0	0.0204937248781681	11.743213342515	4.01391302812241e-06	-1.4333333333328	1
ENSG00000162433.14	AK4	1	65147235	1_41	0	0.0101973021731375	4.79611182187785	8.15707949094275e-07	-0.132216048712699	2
ENSG00000213625.8	LEPROT	1	65421330	1_41	0	0.0126937544978271	6.85075401063642	1.45040261414052e-06	0.534398041977134	3
ENSG00000184588.17	PDE4B	1	66286524	1_41	0	0.0747330745738078	23.9429782492719	2.9843594226227e-05	-2.22077922077907	1
ENSG00000118473.21	SGIP1	1	66609629	1_42	0	1.01816054476345e-08	11.1296086844345	1.88997588957884e-12	2.3951612903229	1
ENSG00000152760.9	TCTEX1D1	1	66758081	1_42	0	1.28742301930274e-07	37.2270029202675	7.99354545744495e-11	-3.39224851496341	2
ENSG00000152763.16	WDR78	1	66894492	1_42	0	1.84365925526286e-07	18.2167310488153	5.601588604964e-11	1.31208299770494	2
ENSG00000198160.14	MIER1	1	66930811	1_42	0	7.74195720865123e-08	18.3777469675537	2.37302951472256e-11	-0.715261958997849	1
ENSG00000116704.7	SLC35D1	1	67054400	1_42	0	1.66831760628483e-08	17.9778252672162	5.00237210267509e-12	1.05027932960884	1
ENSG00000142864.14	SERBP1	1	67423080	1_42	0	1.84455037244291e-07	37.8042219946821	1.16303003419459e-10	-3.81954887218066	1
ENSG00000172380.5	GNG12	1	67833367	1_42	0	1.06347273209906e-08	8.78808444336369	1.55876514383662e-12	-1.48997772828443	1
ENSG00000162595.5	DIRAS3	1	68125169	1_43	0	0.0316636524537639	14.3561303724381	7.58155882872399e-06	-1.44776119403039	1
ENSG00000024526.16	DEPDC1	1	68497714	1_43	0	0.0116863003330973	4.78739862927226	9.33118371431759e-07	0.0720000000000257	1
ENSG00000033122.18	LRRC7	1	69567941	1_44	0	0.0381164980685377	14.247540922163	9.05759737880544e-06	1.64507762582773	2
ENSG00000197568.13	HHLA3	1	70355624	1_44	0	0.0163962042746721	6.1300566665475	1.6763624150646e-06	0.74119383925778	2
ENSG00000116761.11	CTH	1	70411075	1_44	0	0.0542802851147299	17.6777353355613	1.60040114448188e-05	1.9685039370078	1
ENSG00000050628.20	PTGER3	1	71023730	1_45	0	0.0428952791818531	19.3598763484358	1.38507146937357e-05	-2.16935483870964	1
ENSG00000132485.13	ZRANB2	1	71081716	1_45	0	0.0103153413668807	5.66304979280388	9.7430311373843e-07	0.506787330316491	1
ENSG00000172260.14	NEGR1	1	72282986	1_46	0	0.014967203985528	7.02544769918726	1.75377868811638e-06	-0.937499999999996	1
ENSG00000254685.6	FPGT	1	74198130	1_47	0	0.0173917851194872	6.76171052712805	1.96137592821498e-06	0.78048780487798	1
ENSG00000116783.14	TNNI3K	1	74234567	1_47	0	0.0151191691694933	5.41950015384528	1.36661840385746e-06	-0.427232502677547	3
ENSG00000116791.13	CRYZ	1	74708200	1_47	0	0.0154641962926618	5.63568899366141	1.45356506900568e-06	0.436022026602306	4
ENSG00000162623.15	TYW3	1	74733530	1_47	0	0.0144452153200307	4.98268754479649	1.20046023745385e-06	0.273195876288772	1
ENSG00000137968.16	SLC44A5	1	75388518	1_47	0	0.0149037126814073	5.28199632035788	1.31296354959161e-06	-0.367810740183883	2
ENSG00000117054.13	ACADM	1	75701355	1_47	0	0.0274557277914942	11.1483660466719	5.1051003802285e-06	-1.46125453770348	2
ENSG00000057468.6	MSH4	1	75779738	1_47	0	0.0143468829789191	4.91726666611179	1.1766340783369e-06	-0.182960816631527	3
ENSG00000184005.10	ST6GALNAC3	1	76074606	1_47	0	0.0254508391023605	10.4185355587178	4.42251066909866e-06	1.2318840579713	1
ENSG00000117069.14	ST6GALNAC5	1	76867670	1_48	0	0.00725138759042476	5.48645817911113	6.63549456366911e-07	0.391100702576159	1
ENSG00000142892.14	PIGK	1	77221177	1_48	0	0.00742571396081282	5.7133397948185	7.07600898598182e-07	0.536312849162056	1
ENSG00000154027.18	AK5	1	77282053	1_48	0	0.0294640202142925	18.9222761650404	9.29876957531524e-06	-1.93717728663302	2
ENSG00000036549.12	ZZZ3	1	77683032	1_48	0	0.00872467760000306	7.25335406433957	1.05547601998156e-06	0.680952380952066	1
ENSG00000077254.14	USP33	1	77760195	1_48	0	0.00914267286782033	7.70059158419089	1.17424136869669e-06	1.06428571428566	1
ENSG00000162616.8	DNAJB4	1	77979050	1_48	0	0.00809512962898307	6.53776135837994	8.82699696106244e-07	-0.673120385065269	3
ENSG00000137960.5	GIPC2	1	77979050	1_48	0	0.0097369294741273	8.30249197245615	1.34831260395473e-06	0.852861035422765	1
ENSG00000122420.9	PTGFR	1	78513509	1_48	0	0.0264884870458307	17.8968901804586	7.90669219116587e-06	1.98064516128948	1
ENSG00000137959.15	IFI44L	1	78619516	1_48	0	0.00964588722515225	8.21269288151227	1.32125872458392e-06	0.895408163265801	1
ENSG00000162618.13	ADGRL4	1	79006491	1_48	0	0.00772376659568363	6.08920423987535	7.84422040833336e-07	0.487016618040768	3
ENSG00000142875.19	PRKACB	1	84082505	1_51	0	0.0136777687868044	5.97460102640902	1.36296364782472e-06	-0.579710144927281	1
ENSG00000203943.8	SAMD13	1	84298566	1_51	0	0.0149482485252876	6.82528218842288	1.70165309151165e-06	-0.698556677075092	3
ENSG00000171517.5	LPAR3	1	84842841	1_52	0	0.0172872690323322	5.82779185441684	1.68031431945791e-06	0.530327122112828	2
ENSG00000117133.10	RPF1	1	84478825	1_52	0	0.0261730819371612	9.81168348621585	4.28310282079188e-06	-1.10013624417239	3
ENSG00000174021.10	GNG5	1	84506653	1_52	0	0.0343794187360806	12.4406820679976	7.13350264653233e-06	1.50568181818202	1
ENSG00000117151.12	CTBS	1	84569564	1_52	0	0.0226112830497397	8.40491333153993	3.16970285951565e-06	1.00645718704687	3
ENSG00000117155.16	SSX2IP	1	84690036	1_52	0	0.0489559749324531	15.863821848769	1.29530974658712e-05	-1.8800000000008	1
ENSG00000153898.12	MCOLN2	1	84997425	1_52	0	0.0199300325278626	7.19261682695219	2.39086490854461e-06	-0.854838709677296	1
ENSG00000162643.12	WDR63	1	84998363	1_52	0	0.0154829831157739	4.77120535344669	1.2320911975133e-06	0.00701754385964847	1
ENSG00000055732.12	MCOLN3	1	85043600	1_52	0	0.0209732084749508	7.6824615276101	2.6873570595486e-06	-0.929582409068157	2
ENSG00000142867.12	BCL10	1	85276340	1_52	0	0.0164040612874252	5.32502323892539	1.45691091229207e-06	0.396680800387397	3
ENSG00000117174.10	ZNHIT6	1	85708260	1_52	0	0.0187130534588634	6.58794754587173	2.05615048468212e-06	-0.668122270742487	1
ENSG00000171502.14	COL24A1	1	86156862	1_53	0	0.0154031010575186	4.83843347855826	1.24300548443575e-06	0.195652173913016	1
ENSG00000122417.15	ODF2L	1	86398245	1_53	0	0.0159904269752327	5.19703107178131	1.3860390920382e-06	-0.403100775193743	1
ENSG00000137975.7	CLCA2	1	86417871	1_53	0	0.0156280816192297	4.97737880619663	1.29737782465876e-06	-0.143413766592744	2
ENSG00000016602.9	CLCA4	1	86547045	1_53	0	0.0181923433071349	6.43400438615423	1.95222603920359e-06	-0.747079107759269	2
ENSG00000097033.14	SH3GLB1	1	86704350	1_53	0	0.0164611037311594	5.47509131136474	1.50317804449763e-06	-0.422222222222163	1
ENSG00000153936.16	HS2ST1	1	86913144	1_53	0	0.0205548751412061	7.60579082891035	2.6074700341642e-06	1.16624836069085	2
ENSG00000143013.12	LMO4	1	87331207	1_53	0	0.0164062571476709	5.44309656685352	1.48941477984895e-06	0.35546875	1
ENSG00000065243.19	PKN2	1	88684130	1_54	0	0.011010272084559	4.92298521360046	9.04038005070332e-07	-0.0417582417582481	1
ENSG00000137944.17	KYAT3	1	88951632	1_54	0	0.0483353495604899	19.1551148858809	1.54422198222125e-05	2.35807974691617	2
ENSG00000213516.9	RBMXL1	1	88993078	1_54	0	0.0208782937885204	11.0540941820065	3.84926907446847e-06	-1.57142857142853	1
ENSG00000117226.11	GBP3	1	89015900	1_54	0	0.0216970765872662	11.4235570334404	4.13392584441449e-06	-1.62133908814032	2
ENSG00000162645.12	GBP2	1	89126701	1_54	0	0.0120396176854356	5.77799616859833	1.16024592387604e-06	0.709677419354916	1
ENSG00000162654.8	GBP4	1	89106331	1_54	0	0.0137144888577176	7.02470433406069	1.60682204443578e-06	0.867103964039076	2
ENSG00000154451.14	GBP5	1	89272549	1_54	0	0.0173193219314091	9.26077566117007	2.6750897311467e-06	-1.21259842519692	1
ENSG00000197147.13	LRRC8B	1	89522381	1_54	0	0.0110349377137379	4.94439708064433	9.10004066529308e-07	0.305291383468655	2
ENSG00000162664.16	ZNF326	1	89994923	1_55	0	0.0172878389985395	6.54798619230524	1.88802860478731e-06	-0.627705627705432	1
ENSG00000122482.20	ZNF644	1	91025277	1_55	0	0.0198300362689976	7.86421230012566	2.60099096249961e-06	-0.93548387096759	1
ENSG00000162669.15	HFM1	1	91403932	1_55	0	0.0526621795760099	17.2933686235621	1.51893270832123e-05	-2.00006970848748	2
ENSG00000097046.12	CDC7	1	91500888	1_56	0	0.0139122999592762	10.6995859914647	2.48271010479721e-06	1.06398368734166	2
ENSG00000069702.10	TGFBR3	1	91849285	1_56	0	0.00880445207045177	6.79337328047025	9.97580423379889e-07	0.861070411715883	2
ENSG00000172031.6	EPHX4	1	92029005	1_56	0	0.00985862581925678	7.64264423270478	1.25666677385355e-06	-0.951999999999915	1
ENSG00000284413.1	BTBD8	1	92080411	1_56	0	0.0956377412229141	29.8792719236361	4.76605913598378e-05	2.96511627907023	1
ENSG00000174842.16	GLMN	1	92304819	1_56	0	0.0528696317575896	23.1997009338711	2.04573218349813e-05	2.14977973568296	1
ENSG00000122484.8	RPAP2	1	92299545	1_56	0	0.0865594110037763	28.7341461952974	4.14832424964782e-05	-3.22580645161345	1
ENSG00000162676.11	GFI1	1	92484758	1_56	0	0.0139520274107214	11.0541094515354	2.57229744765309e-06	1.40399385560747	1
ENSG00000067208.14	EVI5	1	92789704	1_56	0	0.0191568962810691	13.4774228638034	4.30617929412731e-06	1.47922924370029	3
ENSG00000122406.12	RPL5	1	92831623	1_56	0	0.0079619225345684	5.66364327335929	7.52097153058293e-07	0.496402877697849	1
ENSG00000154511.11	FAM69A	1	92960610	1_56	0	0.00956108224249774	7.60817406026085	1.21324245551632e-06	-0.924548557730025	2
ENSG00000143033.17	MTF2	1	93079600	1_57	0	0.0102196730304125	5.27980555100708	8.99943065787969e-07	0.796610169491585	1
ENSG00000117500.12	TMED5	1	93176489	1_57	0	0.010180242777861	4.83993442915326	8.21784070545696e-07	-0.24122807017555	1
ENSG00000122483.17	CCDC18	1	93179625	1_57	1	0.427062696620555	26.4997792832395	0.000188753059701949	4.73536323286731	2
ENSG00000117505.12	DR1	1	93345317	1_57	1	0.0564395279740124	21.4218447471948	2.01650984182706e-05	-4.16875000000198	1
ENSG00000137942.16	FNBP1L	1	93448904	1_57	0	0.0194087810135656	11.7358284674117	3.79902471332393e-06	-1.56768558952046	1
ENSG00000137936.16	BCAR3	1	93842809	1_57	0	0.0288986945438837	14.1435414625394	6.81705029428891e-06	-1.38095238095237	1
ENSG00000067334.13	DNTTIP2	1	93875581	1_57	0	0.0115913118721535	5.77196043839974	1.11587627058097e-06	0.128156034093985	2
ENSG00000023909.9	GCLM	1	93899003	1_57	0	0.0129727050969116	6.663871916248	1.44184073874738e-06	-0.338609964617534	2
ENSG00000198691.11	ABCA4	1	94124293	1_58	0	0.0167338917672414	7.42997989275235	2.07369413676631e-06	-0.741496598639234	1
ENSG00000117528.11	ABCD3	1	94401500	1_58	0	0.0366235917197539	14.9656856064343	9.14150406885347e-06	1.79116465863447	1
ENSG00000143036.16	SLC44A3	1	94820529	1_58	0	0.014225998672486	5.8742394480752	1.39378091949535e-06	0.429899196505307	2
ENSG00000117519.15	CNN3	1	94902902	1_58	0	0.0375027924564697	15.1950711051814	9.50443814765445e-06	1.76340007819591	2
ENSG00000172339.9	ALG14	1	95073027	1_58	0	0.0135679446505841	5.42072010759049	1.22667962683417e-06	0.421538461538434	1
ENSG00000152078.9	TMEM56	1	95111166	1_58	0	0.0221943722242344	10.1402157036318	3.75361878947297e-06	1.20403598847982	2
ENSG00000188641.12	DPYD	1	97874583	1_60	0	0.0283436096087416	11.4668680530125	5.4207587359197e-06	-1.3798882681568	1
ENSG00000162627.16	SNX7	1	98661649	1_60	0	0.0181481846339101	7.18199554257604	2.17389431003201e-06	-0.832969370299729	2
ENSG00000117600.12	PLPPR4	1	99263142	1_60	0	0.0141498327773488	4.7967927802797	1.13204155825928e-06	0.108860759493663	1
ENSG00000156869.12	FRRS1	1	99766518	1_61	0	0.0797007365454339	23.6076687048293	3.13816332354101e-05	2.27972027972179	1
ENSG00000162688.16	AGL	1	99851209	1_61	0	0.0137161391186771	7.3011758659695	1.67026275343272e-06	-0.869201284508641	2
ENSG00000117620.14	SLC35A3	1	99969523	1_61	0	0.0594028004347026	21.3070940047634	2.11101464884569e-05	-2.34020552137702	2
ENSG00000156875.13	MFSD14A	1	100038437	1_61	0	0.0268603986771271	13.6066867551498	6.09571911400018e-06	-1.75438596491202	1
ENSG00000156876.9	SASS6	1	100132743	1_61	0	0.0163187236517939	8.91766474999793	2.42715457201928e-06	1.16326530612203	1
ENSG00000122435.9	TRMT13	1	100132743	1_61	0	0.0163187236517939	8.91766474999793	2.42715457201928e-06	-1.16326530612203	1
ENSG00000122477.12	LRRC39	1	100178174	1_61	0	0.034204201511615	15.9684362266838	9.10965542843814e-06	1.89843911939644	2
ENSG00000137992.14	DBT	1	100274277	1_61	0	0.0170494559771937	9.34880751549017	2.65843991818482e-06	-1.18101545253929	1
ENSG00000137996.12	RTCA	1	100269328	1_61	0	0.022678432045387	12.0706128836616	4.56564828174012e-06	-1.48757763975169	1
ENSG00000079335.18	CDC14A	1	100344610	1_61	0	0.0179676397866451	9.83987332586488	2.94876827501973e-06	1.23001824883356	2
ENSG00000181656.6	GPR88	1	100538206	1_62	0	0.015589199078093	8.72050208405017	2.26738567722173e-06	1.15322580645184	1
ENSG00000162692.10	VCAM1	1	100721765	1_62	0	0.0103127086879686	4.76560798337244	8.19692894133754e-07	0.109874101670687	2
ENSG00000162694.13	EXTL2	1	100895622	1_62	0	0.0233477923940321	12.5968870170347	4.90534054213527e-06	1.60989010988921	1
ENSG00000162695.11	SLC30A7	1	100895622	1_62	0	0.0233477923940321	12.5968870170347	4.90534054213527e-06	-1.60989010988921	1
ENSG00000060718.20	COL11A1	1	103117597	1_64	0	0.013053809740153	5.17872016103859	1.12750850909305e-06	0.370078740157393	1
ENSG00000185946.15	RNPC3	1	103550405	1_65	0	0.0168064834861866	8.95082032416407	2.50899501252376e-06	-1.08695652173946	1
ENSG00000198890.7	PRMT6	1	107056380	1_66	0	0.287570404776839	38.088393292315	0.000182682500398126	3.63358778625914	1
ENSG00000162631.18	NTNG1	1	107135646	1_66	0	0.0129890015121236	7.4049261849718	1.60419296185203e-06	-0.651465798045681	1
ENSG00000134215.15	VAV3	1	107965542	1_67	0	0.042326020111091	17.569845873943	1.24032498258632e-05	-1.78354978354927	1
ENSG00000085491.15	SLC25A24	1	108199501	1_67	0	0.0112723545057584	4.85059834547858	9.11947964629313e-07	0.0745438490539764	2
ENSG00000162636.15	FAM102B	1	108635180	1_67	0	0.0327033077664443	15.076006741434	8.22314806201286e-06	1.41935483870937	1
ENSG00000162639.15	HENMT1	1	108662004	1_67	0	0.0111993525296225	4.78845323853273	8.94433942491128e-07	-0.0759999999999757	1
ENSG00000116266.10	STXBP3	1	108728726	1_67	0	0.0470982381111761	18.6059841360942	1.46156257173396e-05	2.17534646560017	2
ENSG00000162641.18	AKNAD1	1	108816336	1_67	0	0.0125681985370057	5.89175863140528	1.23503164287103e-06	-0.484529781230423	2
ENSG00000121957.12	GPSM2	1	108830912	1_67	0	0.013736478957843	6.74263816628111	1.54477554399769e-06	-0.688550505440083	3
ENSG00000121940.15	CLCC1	1	108945282	1_67	0	0.0112150397885928	4.80184210476234	8.98191208089962e-07	-0.0539462403811102	3
ENSG00000197780.9	TAF13	1	109075155	1_67	0	0.0139070654423995	6.86082875704165	1.59137372639183e-06	-0.916596689956638	2
ENSG00000215717.5	TMEM167B	1	109087467	1_67	0	0.0183026019640791	9.49301813475015	2.89785900492214e-06	-1.34151878935926	3
ENSG00000031698.12	SARS	1	109214673	1_67	0	0.0115063257265076	5.04712696742163	9.68592272298377e-07	-0.457831325301137	1
ENSG00000143126.7	CELSR2	1	109247173	1_67	0	0.159912958282354	30.7151763615537	8.19212888593539e-05	-2.82485875706152	1
ENSG00000134243.11	SORT1	1	109397881	1_67	0	0.041740383510247	17.4348494277934	1.21376536777942e-05	-1.90000000000001	1
ENSG00000143106.12	PSMA5	1	109424465	1_67	0	0.0619237234352301	21.2709619255169	2.19686969574365e-05	2.29520295202921	1
ENSG00000162650.16	ATXN7L2	1	109483259	1_67	0	0.0121308501731963	5.55281585841973	1.12347811294491e-06	-0.537703223313099	2
ENSG00000174151.14	CYB561D1	1	109494012	1_67	0	0.0124518605495958	5.80277353709053	1.20511911677929e-06	-0.610175961581911	2
ENSG00000181754.6	AMIGO1	1	109509517	1_67	0	0.0152408707436493	7.73805859885166	1.96698885721237e-06	-0.890625000000132	1
ENSG00000065135.10	GNAI3	1	109548825	1_67	0	0.0148534424810668	7.49135219237209	1.85586952140388e-06	-0.748299319728001	1
ENSG00000168765.16	GSTM4	1	109656105	1_67	0	0.0111902280873607	4.78065970934743	8.92250655564042e-07	-0.192493537271074	3
ENSG00000134184.12	GSTM1	1	109669671	1_67	0	0.0138390648984934	6.81384702477946	1.57274832270342e-06	0.632720537863667	6
ENSG00000134201.10	GSTM5	1	109704237	1_67	0	0.0304601657810444	14.3905646243902	7.31088920629382e-06	1.88690692870332	2
ENSG00000134202.10	GSTM3	1	109713453	1_67	0	0.214891022683299	33.7725811516038	0.000121043823111944	-3.23490339454409	4
ENSG00000184371.13	CSF1	1	109926789	1_68	0	0.0461639935953785	18.8032700450877	1.44776095857631e-05	2.05511811023643	1
ENSG00000168710.17	AHCYL1	1	109984850	1_68	0	0.025221634506441	12.9651211800124	5.45393444858798e-06	1.51204819277101	1
ENSG00000143093.14	STRIP1	1	110032928	1_68	0	0.120382451050914	28.2328425606076	5.66862716210035e-05	2.77519379844882	1
ENSG00000168679.17	SLC16A4	1	110388260	1_68	0	0.0294234761128486	14.4487203683063	7.09060791263888e-06	1.59999999999945	1
ENSG00000134248.13	LAMTOR5	1	110383588	1_68	0	0.0182994745525834	9.88325874790907	3.01646916880363e-06	1.22176894425956	3
ENSG00000143125.5	PROK1	1	110450727	1_68	0	0.0150516142703451	8.01026026324746	2.01089693759651e-06	-0.832335329340957	1
ENSG00000177301.14	KCNA2	1	110606669	1_68	0	0.0278839915481411	13.9311995612866	6.47893408313262e-06	-1.61373390557902	1
ENSG00000143119.12	CD53	1	110871640	1_68	0	0.0112730876350329	5.24315504606562	9.85815606490697e-07	-0.167850368214891	2
ENSG00000121931.15	LRIF1	1	110964484	1_68	0	0.0111821247582571	5.1657055692355	9.63416517497788e-07	-0.433734939759183	1
ENSG00000156171.14	DRAM2	1	111121419	1_68	0	0.0932658284037455	25.6895813369108	3.99613070155676e-05	2.82743594097462	2
ENSG00000134255.13	CEPT1	1	111139685	1_68	0	0.01099238587482	5.00204752449732	9.17064505453286e-07	0.20100502512559	1
ENSG00000085465.12	OVGP1	1	111427097	1_69	0	0.0102188672362983	4.9001311377316	8.35161691494414e-07	0.261904761904854	1
ENSG00000116459.10	ATP5F1	1	111451341	1_69	0	0.0101523368344369	4.83918948287566	8.19405267705492e-07	0.212121212121173	1
ENSG00000143110.11	C1orf162	1	111473751	1_69	0	0.0102214169983574	4.8716837480118	8.30520390822578e-07	0.0681818181817917	1
ENSG00000116473.14	RAP1A	1	111590956	1_69	0	0.0106731426127191	5.32145735689944	9.47290112542171e-07	0.315963155682111	2
ENSG00000197852.9	FAM212B	1	111755544	1_69	0	0.0100879146072012	4.76170808216016	8.01169246580908e-07	0.20305892169839	3
ENSG00000171385.9	KCND3	1	111947210	1_69	0	0.0105860592497251	5.26560292219549	9.29699359872694e-07	0.386878160482422	2
ENSG00000116489.12	CAPZA1	1	112626827	1_69	0	0.258492369621244	20.4289508183044	8.80752523625157e-05	4.04065040650334	1
ENSG00000007341.18	ST7L	1	112540817	1_69	0	0.357184970686442	21.4235514489083	0.000127627643082172	4.12195121951342	1
ENSG00000155363.18	MOV10	1	112673015	1_69	0	0.0196639156705863	11.3973749619351	3.73796254178067e-06	1.46290003079734	2
ENSG00000155366.16	RHOC	1	112701811	1_69	0	0.0263859618701779	13.3047544497329	5.85517526898831e-06	-1.24965168264257	2
ENSG00000155367.15	PPM1J	1	112700426	1_69	0	0.0600855315561485	23.5800604072462	2.36306096651847e-05	-2.74102895891208	2
ENSG00000184599.13	FAM19A3	1	112720490	1_69	0	0.0711380395639779	25.1014747841744	2.97825059010756e-05	-2.77486910994794	1
ENSG00000155380.11	SLC16A1	1	112950715	1_70	0	0.0131663077250662	5.0603419377176	1.11123003395847e-06	0.152000000000061	1
ENSG00000081026.18	MAGI3	1	113390166	1_70	0	0.0979880839683915	24.5115400720259	4.00593566518049e-05	2.86123531298137	2
ENSG00000116793.15	PHTF1	1	113721110	1_70	0	0.0297066922852325	12.8727067702469	6.37799654588712e-06	1.83551686934291	2
ENSG00000134242.15	PTPN22	1	113875583	1_70	0	0.0227513069572287	10.3056395289836	3.91058205571419e-06	-1.71428571428564	1
ENSG00000188761.11	BCL2L15	1	113886718	1_70	0	0.10662083432344	25.3512885148323	4.50819009060771e-05	-2.96212121212211	1
ENSG00000134262.12	AP4B1	1	113905154	1_70	0	0.012764009092802	4.76330352933541	1.01404088864041e-06	-0.174242424242462	1
ENSG00000118655.4	DCLRE1B	1	113904943	1_70	0	0.013263705762252	5.13088468570141	1.13505586955966e-06	-0.0572690785681681	2
ENSG00000163349.21	HIPK1	1	113908685	1_70	0	0.0347646935710286	14.389743700975	8.34356339259861e-06	-1.46893439886261	2
ENSG00000134207.14	SYT6	1	114154379	1_70	0	0.0127626469159783	4.76228084803591	1.01371497870487e-06	-0.125874125874099	1
ENSG00000197323.11	TRIM33	1	114512191	1_71	0	0.0157085340444526	6.77974541573492	1.77627068859005e-06	0.73251028806548	1
ENSG00000116752.5	BCAS2	1	114578840	1_71	0	0.0127301154205673	4.7663789583271	1.01200117213449e-06	0.0708661417322909	1
ENSG00000213281.4	NRAS	1	114716596	1_71	0	0.0145056885108895	6.01653674150818	1.45560998526677e-06	-0.631578947368237	1
ENSG00000009307.15	CSDE1	1	114758064	1_71	0	0.0127452605799153	4.77775920563756	1.01562429847957e-06	0.0704225352112734	1
ENSG00000134198.9	TSPAN2	1	114924932	1_71	0	0.013797113262513	5.53691983318965	1.27413830018133e-06	-0.457863855174304	3
ENSG00000134258.16	VTCN1	1	117180685	1_72	0	0.00809333890613362	5.28323267486941	7.13160974659789e-07	-0.297090642578557	2
ENSG00000118729.11	CASQ2	1	115768346	1_72	0	0.00791759258359037	5.07350536345963	6.69979292468501e-07	0.147058823529426	1
ENSG00000163393.12	SLC22A15	1	115976971	1_72	0	0.0135495546583528	10.2111098992124	2.30758696568917e-06	-1.24665839629113	2
ENSG00000143061.17	IGSF3	1	116621969	1_72	0	0.0129517591581304	9.77915274028573	2.1124677862927e-06	1.1666666666666	1
ENSG00000116824.4	CD2	1	116755162	1_72	0	0.0117449223465634	8.84312944384045	1.73227260567598e-06	0.993464052287718	1
ENSG00000134256.12	CD101	1	116990168	1_72	0	0.0450577669309307	21.7758309528642	1.63645665360425e-05	-2.06631474208329	5
ENSG00000116830.11	TTF2	1	117055646	1_72	0	0.00842875645471053	5.671195854534	7.97256845152877e-07	-0.452211217786222	2
ENSG00000134253.9	TRIM45	1	117119955	1_72	0	0.00904350311304469	6.34389377564019	9.56869474937487e-07	0.624598357943306	3
ENSG00000198162.12	MAN1A2	1	117367515	1_72	0	0.022639790774273	15.1345008887554	5.71479449596329e-06	1.6454742411372	2
ENSG00000196505.10	GDAP2	1	117929798	1_72	0	0.0103463867992751	7.63049471794206	1.3167444972506e-06	0.823038397328861	1
ENSG00000177551.5	NHLH2	1	115843623	1_72	0	0.0323206788858057	18.5621117573956	1.00061719824745e-05	-1.91199999999947	1
ENSG00000092607.13	TBX15	1	118989585	1_73	0	0.016019377278091	9.70764159949194	2.59369837154548e-06	1.23809523809531	1
ENSG00000116874.11	WARS2	1	119035214	1_73	0	0.00956734346465204	4.77464638796386	7.61890720281377e-07	0.0528789865099808	3
ENSG00000143067.4	ZNF697	1	119647482	1_73	0	0.018426255128188	11.0498321058974	3.39588414208363e-06	1.20655043209891	2
ENSG00000092621.11	PHGDH	1	119659675	1_73	0	0.0108993844738237	6.02099115265221	1.09453604226775e-06	0.609833907005849	2
ENSG00000131791.7	PRKAB2	1	147172620	1_73	0	0.0101117006493836	5.3036735702868	8.94460354667306e-07	0.478096638862813	2
ENSG00000131778.18	CHD1L	1	147243149	1_73	0	0.0111836870553595	6.267279384484	1.16902599070292e-06	-0.679146356023918	2
ENSG00000131781.12	FMO5	1	147236643	1_73	0	0.0113342277137812	6.39517874297184	1.20893994267852e-06	-0.586805555555493	1
ENSG00000162836.11	ACP6	1	147656613	1_73	0	0.0138261648637084	8.29717113983869	1.91333882752328e-06	-0.90771365852114	2
ENSG00000265107.2	GJA5	1	147759579	1_73	0	0.0394233001638934	18.3741203023655	1.20814660494628e-05	-1.79365079365054	1
ENSG00000196805.7	SPRR2B	1	153069947	1_74	0	0.0176261545309175	11.2314496173384	3.30182074755943e-06	-1.46774193548401	1
ENSG00000159409.14	CELF3	1	151717135	1_74	1	0.222267718625468	23.4219199618946	8.68278385469357e-05	4.44134078212417	1
ENSG00000186207.4	LCE5A	1	152511158	1_74	0	0.0163492246119759	11.1402270001861	3.03774494144872e-06	1.80468749999975	1
ENSG00000186226.8	LCE1E	1	152786180	1_74	0	0.00897839148935919	5.04286759531938	7.55155186213132e-07	0.0755475507842089	2
ENSG00000186844.5	LCE1A	1	152825127	1_74	0	0.0125586109756587	8.62873221705038	1.80737680549508e-06	-1.00408997954965	1
ENSG00000163202.4	LCE3D	1	152576004	1_74	0	0.0174272172596567	11.4854464429865	3.33838201521219e-06	-1.94038311597715	2
ENSG00000187173.3	LCE2A	1	152698261	1_74	0	0.010695496239077	6.90163430350393	1.23115572387896e-06	1.17037037037021	1
ENSG00000185966.3	LCE3E	1	152566917	1_74	0	0.00888181857515658	5.32411652068659	7.88695848853882e-07	0.710344845465799	2
ENSG00000185962.1	LCE3A	1	152626235	1_74	0	0.0088994419032159	4.9740468211295	7.3829979332718e-07	0.0852713178294492	1
ENSG00000244057.4	LCE3C	1	152626235	1_74	0	0.0088994419032159	4.9740468211295	7.3829979332718e-07	-0.0852713178294492	1
ENSG00000187223.3	LCE2D	1	152663617	1_74	0	0.0216523125249897	13.1997082576679	4.7668196946764e-06	-1.8211382113833	1
ENSG00000187170.4	LCE4A	1	152710433	1_74	0	0.0422241665492703	19.8115490008322	1.39521014161844e-05	2.49599999999966	1
ENSG00000172155.9	LCE1D	1	152799707	1_74	0	0.00950928520893934	5.76946211298615	9.15046795779561e-07	0.984732824427607	1
ENSG00000235942.2	LCE6A	1	152843013	1_74	0	0.00867795219189571	4.79924340560824	6.94624561454693e-07	0.266846361185918	1
ENSG00000143367.15	TUFT1	1	151579896	1_74	0	0.00969425279202396	12.007962040566	1.9415284210063e-06	2.69767441860553	1
ENSG00000143376.12	SNX27	1	151625185	1_74	0	0.0115158934435399	8.72024869336868	1.67489125129679e-06	1.05263157894719	1
ENSG00000143450.16	OAZ3	1	151762965	1_74	0	0.223915744324448	33.038316843317	0.000123385081094756	2.74519230769255	1
ENSG00000143436.10	MRPL9	1	151763100	1_74	1	0.609100167030257	25.8903442686974	0.000263018713720407	4.69318181818182	1
ENSG00000182134.15	TDRKH	1	151734728	1_74	0	0.00866474873963019	4.78415938577492	6.91387811399556e-07	-0.705341785649367	2
ENSG00000213171.2	LINGO4	1	151805451	1_74	0	0.016333904450563	14.1526389336616	3.85556068625426e-06	2.16754901909082	2
ENSG00000225556.1	C2CD4D	1	151844758	1_74	0	0.0965135313793111	30.5046685134168	4.91037457141808e-05	3.36809815950867	1
ENSG00000196407.11	THEM5	1	151844758	1_74	0	0.0201937722007477	12.4253416068096	4.1849078160079e-06	-1.18608623394549	2
ENSG00000159445.12	THEM4	1	151907622	1_74	0	0.00878851137800429	4.90390449915433	7.18815492560739e-07	-0.49451848806756	2
ENSG00000163191.5	S100A11	1	152048802	1_74	0	0.014600231087431	9.80734612085582	2.38820354118643e-06	-1.34126984126978	1
ENSG00000159450.12	TCHH	1	152116368	1_74	0	0.00869626519755884	4.82096704733384	6.99241255438185e-07	0.0437500000000119	1
ENSG00000197915.5	HRNR	1	152189259	1_74	0	0.00893042111379816	5.105435009071	7.60439725138548e-07	0.40227300064465	3
ENSG00000143631.10	FLG	1	152325041	1_74	0	0.00999902318376034	6.31890321038113	1.05380288701133e-06	1.00588235294157	1
ENSG00000143520.6	FLG2	1	152358169	1_74	0	0.0125589849671551	8.71798599013705	1.82612630708675e-06	-1.35057471264348	1
ENSG00000143536.7	CRNN	1	152414760	1_74	0	0.00867439161751982	4.77654737897416	6.91055965856526e-07	0.295075094797956	3
ENSG00000169509.5	CRCT1	1	152513776	1_74	0	0.0174281861499556	11.7545402178716	3.41678728128835e-06	1.86046511627971	1
ENSG00000163207.6	IVL	1	152908954	1_74	0	0.00874118113290001	4.83471159062437	7.04856642910398e-07	0.283720930232549	1
ENSG00000169474.4	SPRR1A	1	152984963	1_74	0	0.017228991745588	11.0889829099091	3.18648356358374e-06	1.50406504065048	1
ENSG00000169469.8	SPRR1B	1	153033186	1_74	0	0.0129535795376785	8.31043864388626	1.79545220685788e-06	-1.26612903225854	1
ENSG00000241794.1	SPRR2A	1	153057485	1_74	0	0.0212635390310912	12.8759813339038	4.56642146299957e-06	-1.7125988187894	2
ENSG00000203785.8	SPRR2E	1	153106201	1_74	0	0.0101646457194893	6.15252568390885	1.04305158458549e-06	-0.449877017208686	2
ENSG00000159516.8	SPRR2G	1	153153968	1_74	0	0.0171758252810127	11.0294582557597	3.15959851135233e-06	-1.29565217391317	1
ENSG00000159527.3	PGLYRP3	1	153305292	1_75	0	0.0154908727225405	5.87303544367276	1.51739487554254e-06	0.44881551417384	3
ENSG00000203782.5	LOR	1	153258885	1_75	0	0.0183777063078965	7.51141609215925	2.30236000630636e-06	-0.890041581785507	2
ENSG00000143546.9	S100A8	1	153391654	1_75	0	0.0356629753481963	13.8917007960468	8.26291147045276e-06	1.63020833333328	1
ENSG00000143556.8	S100A7	1	153460592	1_75	0	0.028918271047732	11.8690944008598	5.72466415890024e-06	1.40376082534717	2
ENSG00000197956.9	S100A6	1	153535924	1_75	0	0.0138149166078645	4.77627057240126	1.10051836573412e-06	0.100008897143081	2
ENSG00000188015.9	S100A3	1	153549049	1_75	0	0.0229417336553189	9.64130587860894	3.6891150584003e-06	1.11916515817135	3
ENSG00000196154.11	S100A4	1	153549456	1_75	0	0.0238543088091036	10.0162689932491	3.98504217489223e-06	1.12709521364443	2
ENSG00000196754.10	S100A2	1	153567844	1_75	0	0.0170971547389067	6.81872294489727	1.94440617960609e-06	-0.778461538461844	1
ENSG00000160678.11	S100A1	1	153628302	1_75	0	0.0138141647549505	4.77574303188331	1.10033692595932e-06	0.100775193798478	1
ENSG00000189171.14	S100A13	1	153627648	1_75	0	0.0138885906959066	4.82718668988507	1.11818169936024e-06	0.107276495695808	2
ENSG00000143553.10	SNAPIN	1	153627648	1_75	0	0.014839582940426	5.46148248307181	1.35173744992624e-06	0.234604372090987	2
ENSG00000169418.9	NPR1	1	153678582	1_75	0	0.0463660241427729	16.4329576958576	1.27079559227997e-05	2.05363984674375	1
ENSG00000143624.13	INTS3	1	153726759	1_75	0	0.0153875525369434	5.80892490765281	1.49082070816863e-06	0.555555555555449	1
ENSG00000143554.13	SLC27A3	1	153774134	1_75	0	0.0244834471457349	10.2666235355284	4.19237678164797e-06	1.18076923076916	1
ENSG00000198837.9	DENND4B	1	153940057	1_75	0	0.0137955486259858	4.76283526803039	1.09588414259675e-06	-0.0864109159515475	2
ENSG00000160741.16	CRTC2	1	153959736	1_75	0	0.0141110546469749	4.97938562328034	1.17191291489684e-06	0.577777777777544	1
ENSG00000143578.15	CREB3L4	1	153968263	1_75	0	0.0160810403294341	6.23131975375906	1.6712995024067e-06	0.398373983739697	1
ENSG00000143552.9	NUP210L	1	154155073	1_75	0	0.013794151563308	4.76186613465988	1.09555019740284e-06	-0.171348314606647	1
ENSG00000143569.18	UBAP2L	1	154219953	1_75	0	0.0146755479131422	5.35503883661065	1.3107415151428e-06	-0.340116279070034	1
ENSG00000143612.19	C1orf43	1	154219315	1_75	0	0.0527700579268845	17.6903958170848	1.55698786132909e-05	-2.20161290322558	1
ENSG00000143595.12	AQP10	1	154321199	1_75	0	0.0556142007369703	18.2016001204953	1.68832236909e-05	1.99855995333997	2
ENSG00000160712.12	IL6R	1	154397544	1_75	0	0.014066623240036	4.94917055251804	1.16113410465754e-06	-0.3208768459302	2
ENSG00000169291.9	SHE	1	154502081	1_75	0	0.0422407324880056	15.529354530403	1.09406960059735e-05	2.14275103849067	2
ENSG00000163239.12	TDRD10	1	154502081	1_75	0	0.0152744159119657	5.73818227711519	1.46183736143116e-06	-0.238292327755526	2
ENSG00000160710.15	ADAR	1	154627024	1_75	0	0.0247778514208092	10.3815880835273	4.29029883159069e-06	-1.22410464309547	2
ENSG00000143603.18	KCNN3	1	154816560	1_76	0	0.00780741428875231	5.32611277625073	6.93549860613543e-07	0.29687500000001	1
ENSG00000163344.5	PMVK	1	154936792	1_76	0	0.0138791416043124	10.7425092659208	2.48672894386565e-06	-1.3999610221841	2
ENSG00000163346.16	PBXIP1	1	154943630	1_76	0	0.0104202766911186	8.43154583519129	1.46536752233337e-06	1.46875000000019	1
ENSG00000163348.3	PYGO2	1	154957827	1_76	0	0.0145705072031463	10.668359828345	2.59258157887582e-06	0.823691460055241	1
ENSG00000160691.18	SHC1	1	154974220	1_76	0	0.0257205626683484	16.2171975851312	6.95690989864995e-06	-1.46938775510213	1
ENSG00000173207.12	CKS1B	1	154975020	1_76	0	0.0203521881042756	14.0372123328263	4.76488126252711e-06	1.31343283582167	1
ENSG00000160685.13	ZBTB7B	1	155007085	1_76	0	0.0337392078388231	20.557794527375	1.15683523569713e-05	-2.50000000000088	1
ENSG00000143537.13	ADAM15	1	155066280	1_76	0	0.0107893943417008	7.72700128775487	1.39049091803154e-06	0.0234374999999966	1
ENSG00000163354.14	DCST2	1	155033975	1_76	0	0.0112727657896622	8.38621312567632	1.57672692809747e-06	0.918128654970817	1
ENSG00000163357.10	DCST1	1	155033974	1_76	0	0.0117631914099123	8.76406446013999	1.71945507235913e-06	0.964497041419768	1
ENSG00000143590.13	EFNA3	1	155076938	1_76	0	0.0512200563187682	27.476182465113	2.34723487380596e-05	-3.57946018573909	2
ENSG00000169242.11	EFNA1	1	155122648	1_76	0	0.0818208401581323	26.5365280806576	3.62133032413109e-05	-5.29499342542227	2
ENSG00000169241.17	SLC50A1	1	155135811	1_76	0	0.0122635064287825	18.1710422435603	3.71667517340061e-06	4.19841269841355	1
ENSG00000179085.7	DPM3	1	155119024	1_76	0	0.0084605330792934	5.8708610082044	8.28437276111999e-07	-0.102420856610831	1
ENSG00000163463.11	KRTCAP2	1	155158424	1_76	0	0.00814572954706883	14.4388477964824	1.96165500477736e-06	-3.67187499999948	1
ENSG00000169231.13	THBS3	1	155205298	1_76	0	0.0163621147232369	13.8941842345739	3.79168798358636e-06	2.33944954128387	1
ENSG00000177628.15	GBA	1	155244216	1_76	0	0.00860327202218281	7.59962047186649	1.09047487674194e-06	-1.25853658536658	1
ENSG00000143630.9	HCN3	1	155277916	1_76	0	0.0738249228790733	35.8893457325172	4.41904728536031e-05	-5.52142857142788	1
ENSG00000176444.18	CLK2	1	155278784	1_76	0	0.0585840243525224	33.4131946875226	3.26480546269726e-05	5.39716312056876	1
ENSG00000143627.17	PKLR	1	155302483	1_76	0	0.0482100018477674	31.197853096705	2.50854538325554e-05	-5.26950354609815	1
ENSG00000163374.19	YY1AP1	1	155688145	1_76	0	0.00763274682217752	5.17208817025645	6.58425864295193e-07	-0.244999999999955	1
ENSG00000116580.18	GON4L	1	155859720	1_76	0	0.0473521659789568	27.6545199236636	2.18406761094399e-05	-4.59558823529568	1
ENSG00000132718.8	SYT11	1	155859720	1_76	0	0.0473521659789566	27.6545199236636	2.18406761094398e-05	-4.59558823529568	1
ENSG00000143622.10	RIT1	1	155911161	1_76	0	0.0192373842516762	17.8701002457515	5.73367555153685e-06	-3.86259541984707	1
ENSG00000132680.10	KIAA0907	1	155936781	1_76	0	0.00834039058451153	6.53247790688409	9.08708194674611e-07	-1.06365740740722	1
ENSG00000163479.13	SSR2	1	156020665	1_76	0	0.00992758286397766	7.49331375827549	1.24073074471811e-06	-0.939285714285853	1
ENSG00000160803.7	UBQLN4	1	156054582	1_76	0	0.0681834989952648	31.0828347187754	3.53476062814618e-05	-4.07633587786355	1
ENSG00000132698.14	RAB25	1	156061029	1_76	0	0.0158020082390024	14.5495462696492	3.83461564165557e-06	2.96732026143821	1
ENSG00000196189.12	SEMA4A	1	156177767	1_76	0	0.0173733470241934	13.7678023453336	3.9894058726418e-06	1.82812500000036	1
ENSG00000160785.13	SLC25A44	1	156193927	1_76	0	0.0177830421460614	14.0501325902758	4.16722150892515e-06	-1.82941881265188	2
ENSG00000160783.19	PMF1	1	156212919	1_76	0	0.0125818126954588	10.4619757759793	2.19541704284402e-06	-1.48062015503915	1
ENSG00000160781.15	PAQR6	1	156248323	1_76	0	0.00831079651572075	5.86055602867086	8.12346992398953e-07	0.31899788177677	2
ENSG00000163468.14	CCT3	1	156343491	1_76	0	0.00757978444863361	5.12230513842787	6.47563567713722e-07	0.308639090847168	2
ENSG00000198952.8	SMG5	1	156258269	1_76	0	0.0078694240500603	5.37836142236471	7.05916018597885e-07	0.225159087962718	2
ENSG00000163472.18	TMEM79	1	156282500	1_76	0	0.0104396339285229	8.25918752693245	1.43807886198771e-06	-0.933823529411544	1
ENSG00000163467.11	TSACC	1	156335774	1_76	0	0.00998269603942448	7.85775240512093	1.30829684296044e-06	0.904073021745155	2
ENSG00000073754.5	CD5L	1	157937686	1_77	0	0.0124237437368514	7.76073894894218	1.60810967710624e-06	-0.842105263158149	1
ENSG00000132677.12	RHBG	1	156369792	1_77	0	0.00934234820864877	5.03457000016654	7.84473973387139e-07	-0.223587223587336	1
ENSG00000116604.17	MEF2D	1	156499572	1_77	0	0.00938166730484757	5.07470865192391	7.94056210974225e-07	-0.202702702702681	1
ENSG00000163382.11	NAXE	1	156590832	1_77	0	0.00907934246326425	4.76164441156929	7.21060098085728e-07	0.0215827338129474	1
ENSG00000160818.16	GPATCH4	1	156601175	1_77	0	0.0100845373768924	5.7653495529041	9.69709676219812e-07	0.497725167942089	2
ENSG00000132692.18	BCAN	1	156640896	1_77	0	0.0319061417741694	16.8175089266269	8.94944417001046e-06	-1.6428571428577	1
ENSG00000132688.10	NES	1	156667356	1_77	0	0.0139054711934421	8.83935221086036	2.05005850087242e-06	1.10027100270999	1
ENSG00000143320.8	CRABP2	1	156691219	1_77	0	0.00944903644991957	5.1430953695824	8.10535810874404e-07	0.260869565217433	1
ENSG00000143319.16	ISG20L2	1	156728554	1_77	0	0.0868225670351398	26.56965292959	3.84749982917712e-05	-2.60897435897463	1
ENSG00000143303.11	RRNAD1	1	156728106	1_77	0	0.0240408505258809	14.091717050021	5.65033045770406e-06	-1.84633267957627	2
ENSG00000143314.12	MRPL24	1	156741833	1_77	0	0.0120454031667411	7.46481018021783	1.49968557772932e-06	-1.07199999999968	1
ENSG00000143294.14	PRCC	1	156750758	1_77	0	0.229993089606057	36.4724491066191	0.000139907121028921	-3.35114503816861	1
ENSG00000143321.18	HDGF	1	156765959	1_77	0	0.0103972385098615	6.05733139482421	1.05041144895941e-06	-0.587786259541966	1
ENSG00000027869.11	SH2D2A	1	156808053	1_77	0	0.011013325471698	6.60786959613375	1.21378018474504e-06	-1.17142857142802	1
ENSG00000160838.13	LRRC71	1	156920880	1_77	0	0.114548663921798	29.3215898270649	5.60192961414558e-05	3.25294117647054	1
ENSG00000132694.18	ARHGEF11	1	157045172	1_77	0	0.174153129837216	33.5678531955294	9.75023215957709e-05	-3.36220472440937	1
ENSG00000158473.6	CD1D	1	158180266	1_78	0	0.00936487490525895	4.96885430594902	7.76101189146719e-07	0.161311564116525	2
ENSG00000158488.15	CD1E	1	158353463	1_78	0	0.0134183548607016	8.40917421509373	1.88197014032706e-06	-0.982107355865058	1
ENSG00000163563.7	MNDA	1	158831951	1_78	0	0.0236202130278647	13.8332443162275	5.44964187027023e-06	-1.57419354838666	1
ENSG00000163565.18	IFI16	1	159020622	1_78	0	0.0122495013766885	7.53683056681062	1.53981047090439e-06	-0.774390243902409	1
ENSG00000163568.14	AIM2	1	159193329	1_78	0	0.0106283296183846	6.17881542219284	1.0952930760082e-06	0.846153846153546	1
ENSG00000162706.12	CADM3	1	159160827	1_78	0	0.0186508573720406	11.5647384456874	3.5974496271573e-06	-1.57377049180378	1
ENSG00000179639.10	FCER1A	1	159288755	1_78	0	0.00934297101246506	4.94647489114075	7.70798597691917e-07	-0.353366450748174	2
ENSG00000158716.8	DUSP23	1	159780839	1_78	0	0.00946271778905306	5.06820186974656	7.99889320535763e-07	0.315789473684181	1
ENSG00000181036.13	FCRL6	1	159782276	1_78	0	0.012859259974116	8.00176300315591	1.71617577111672e-06	-0.844748858447276	1
ENSG00000158714.10	SLAMF8	1	159857221	1_78	0	0.0121870009299027	7.487887716492	1.52200568013568e-06	-0.821192052979748	1
ENSG00000188004.9	C1orf204	1	159682278	1_78	0	0.0117002674908111	7.09790746934147	1.38511626692999e-06	-0.77279490169889	2
ENSG00000243284.1	VSIG8	1	159854415	1_78	0	0.0123939220418289	7.64900258013403	1.5811521869995e-06	0.850782622022484	2
ENSG00000158710.14	TAGLN2	1	159925320	1_78	0	0.0201418765359624	12.3028452633344	4.13300182355907e-06	1.29652454205371	2
ENSG00000085552.16	IGSF9	1	159926189	1_78	0	0.00945245396096106	5.05782832771157	7.9738628367227e-07	0.255639097744382	1
ENSG00000158764.6	ITLN2	1	160955029	1_79	0	0.0147234614620317	18.8082554255242	4.61868712453515e-06	-0.589285714285604	1
ENSG00000143315.6	PIGM	1	160031560	1_79	0	0.00533764104962953	12.1002533106438	1.07721881985103e-06	1.36979039176506	2
ENSG00000162728.4	KCNJ9	1	160082306	1_79	0	0.00491598964269235	10.9797142778068	9.0024787213202e-07	-1.16489361702121	1
ENSG00000162729.13	IGSF8	1	160099056	1_79	0	0.00245100166703927	4.7730033819164	1.95117154725239e-07	-0.149313773362456	2
ENSG00000018625.14	ATP1A2	1	160116165	1_79	0	0.00260240166039927	5.34043623130301	2.31798791060249e-07	-0.221374045801508	1
ENSG00000132681.16	ATP1A4	1	160151956	1_79	0	0.00371121991650292	8.74360349850775	5.41211792545767e-07	0.922450568162307	3
ENSG00000143318.12	CASQ1	1	160172510	1_79	0	0.00252869265762101	5.0906356117922	2.14698081861384e-07	0.266579261088174	2
ENSG00000162734.12	PEA15	1	160213617	1_79	0	0.00353631132305932	8.20084346717102	4.83692239631635e-07	-0.868600682594086	1
ENSG00000132716.18	DCAF8	1	160262886	1_79	0	0.00561909866605004	12.2106528262715	1.14436784708545e-06	-1.32000000000015	1
ENSG00000122218.14	COPA	1	160343540	1_79	0	0.00526323088113379	11.5613713671229	1.01489678949409e-06	1.20656592143075	2
ENSG00000162736.15	NCSTN	1	160343943	1_79	0	0.00377227429739457	8.74262179201776	5.50053663089718e-07	1.01200960784924	2
ENSG00000171786.5	NHLH1	1	160388443	1_79	0	0.00502378528499048	11.1510543761764	9.3434466179368e-07	1.11718750000023	1
ENSG00000162739.13	SLAMF6	1	160454971	1_79	0	0.00605013517181618	13.3209742375907	1.34419158326308e-06	-1.43571428571432	1
ENSG00000066294.14	CD84	1	160579789	1_79	0	0.00248289568115567	4.90118696828192	2.02964390414524e-07	0.203445833445554	2
ENSG00000117090.14	SLAMF1	1	160647238	1_79	0	0.00244772576992014	4.76485620344395	1.94523764016438e-07	-0.118421052631666	1
ENSG00000117091.9	CD48	1	160707071	1_79	0	0.020929657522566	24.2978706321594	8.48184717145138e-06	-1.95744680851037	1
ENSG00000122223.12	CD244	1	160862987	1_79	2	0.0861645606816386	37.5207742966805	5.3921327513191e-05	-5.20890435451047	2
ENSG00000215845.10	TSTD1	1	161038745	1_79	0	0.00294128750152489	6.64282583519124	3.25874553494248e-07	0.795929037213744	2
ENSG00000158773.14	USF1	1	160983590	1_79	0	0.00245261874915637	5.98226308186933	2.44712220374246e-07	-1.23735769178089	2
ENSG00000162755.13	KLHDC9	1	161098329	1_79	0	0.0114488814035518	23.2924669609991	4.44773240543435e-06	-3.07241379310187	1
ENSG00000143256.4	PFDN2	1	161117821	1_79	0	0.00564533983174631	12.7323440750431	1.19883264937105e-06	1.20559440559393	1
ENSG00000158793.13	NIT1	1	161118210	1_79	0	0.00948312411950869	18.3147275270903	2.89675658145637e-06	-1.86486486486558	1
ENSG00000143222.11	UFC1	1	161152958	1_79	0	0.00435266041636806	10.6464049756331	7.72890329970848e-07	1.25688626320022	3
ENSG00000143258.15	USP21	1	161157185	1_79	0	0.0154794077929634	26.7463689656706	6.90524796438574e-06	-3.40524667156217	2
ENSG00000143224.17	PPOX	1	161165947	1_79	0	0.0041240153661829	9.10754988161842	6.26443545542165e-07	-0.705884801697637	2
ENSG00000158850.14	B4GALT3	1	161177981	1_79	0	0.00508888980219546	14.97217245369	1.27077298257576e-06	-2.72950819672092	1
ENSG00000158864.12	NDUFS2	1	161196933	1_79	0	0.0191876519588166	22.9822641866003	7.35486576109648e-06	-1.71467365488412	3
ENSG00000158869.10	FCER1G	1	161215268	1_79	0	0.0025421631189485	5.38095360096459	2.2815120484923e-07	0.68876930796709	2
ENSG00000158882.14	TOMM40L	1	161223893	1_79	0	0.00245046954035832	5.59579293321131	2.28702572460041e-07	1.16406250000007	1
ENSG00000143257.11	NR1I3	1	161237587	1_79	0	0.00261574143353327	5.95878596300048	2.5996369626527e-07	0.970760233918324	1
ENSG00000248485.1	PCP4L1	1	161224610	1_79	0	0.00264264339717679	5.62322129184148	2.47847100717995e-07	-0.4510086028026	3
ENSG00000203747.10	FCGR3A	1	161550682	1_79	0	0.00553156119321319	11.4842888783436	1.05952677237179e-06	1.07677634678823	2
ENSG00000081721.11	DUSP12	1	161749425	1_79	0	0.00298421116267833	6.98491456510357	3.47656820980645e-07	1.13542331512764	2
ENSG00000118217.5	ATF6	1	161764807	1_79	0	0.00245966616731264	4.87796400120186	2.00112797823861e-07	-0.526988159321785	3
ENSG00000198929.12	NOS1AP	1	162381664	1_80	0	0.00796975203868444	5.33944046821672	7.0974225790157e-07	-0.375373407039259	2
ENSG00000171722.12	SPATA46	1	162381664	1_80	0	0.00790953365629232	5.26698791486785	6.94821591806331e-07	-0.354023681515232	2
ENSG00000239887.4	C1orf226	1	162381664	1_80	0	0.00751317298502408	4.7759220676997	5.98467712821217e-07	-0.0760632256027307	2
ENSG00000198574.5	SH2D1B	1	162409891	1_80	0	0.0105570910990067	8.02648588898826	1.4132852333329e-06	-0.836065573770436	1
ENSG00000117143.13	UAP1	1	162561114	1_80	0	0.00772446108219949	5.04082237959675	6.49426026877184e-07	0.239334973939572	2
ENSG00000162733.16	DDR2	1	162631124	1_80	0	0.00856113794629621	6.02330658728775	8.60055683016246e-07	-0.515254237287878	1
ENSG00000132196.13	HSD17B7	1	162790761	1_80	0	0.0217957841851493	14.972695359998	5.44292804403994e-06	1.59329229543729	3
ENSG00000117152.13	RGS4	1	163068894	1_80	0	0.00753617884492264	4.80512242922302	6.03970545530527e-07	0.0877192982456323	1
ENSG00000143228.12	NUF2	1	163266611	1_80	0	0.00805401296234887	5.43991054343976	7.30742199090717e-07	0.438319735088598	2
ENSG00000143198.12	MGST3	1	165651416	1_81	0	0.0223072753320868	8.44877099366351	3.14340378560302e-06	-0.899999999999918	1
ENSG00000143149.12	ALDH9A1	1	165614853	1_81	0	0.0152275809212317	4.78577132473594	1.21546641956613e-06	0.0686733035091365	4
ENSG00000143183.16	TMCO1	1	165774286	1_81	0	0.0203125664703498	7.5490663450032	2.55751475093747e-06	0.853403141361235	1
ENSG00000143157.11	POGK	1	166839016	1_82	0	0.00978948763675891	9.15555430460199	1.49487442121147e-06	-1.1732283464564	1
ENSG00000152382.5	TADA1	1	166875791	1_82	0	0.0478714973785777	24.3367162839973	1.94311765063723e-05	2.42260157703245	3
ENSG00000198842.9	DUSP27	1	167071084	1_82	0	0.0157433037517474	13.6973720373446	3.59660904622658e-06	1.61040759532319	2
ENSG00000198821.10	CD247	1	167518349	1_82	0	0.0091593890816446	8.54543890373054	1.30545223731492e-06	-1.01807228915663	1
ENSG00000143162.7	CREG1	1	167553216	1_82	0	0.0101699009252245	9.54898953943255	1.61969874329993e-06	1.04597701149458	1
ENSG00000198771.10	RCSD1	1	167580510	1_82	0	0.00661397025173727	5.43810180096155	5.9988731153124e-07	-0.41288806143138	2
ENSG00000197965.11	MPZL1	1	167721546	1_82	0	0.00650472924229117	5.28199734880291	5.73043391304814e-07	0.363737398114235	3
ENSG00000143158.10	MPC2	1	167936173	1_82	0	0.0374158798821403	22.03707886985	1.37521339617986e-05	2.11805555555582	1
ENSG00000143147.14	GPR161	1	168137545	1_82	0	0.00679462959188193	5.69400009022436	6.45272803996478e-07	-0.538979028133618	2
ENSG00000143155.12	TIPRL	1	168178854	1_82	0	0.0225567916303032	17.1787906328798	6.4629384519985e-06	1.76114649681528	1
ENSG00000143178.12	TBX19	1	168281906	1_82	0	0.00873029723401053	8.07610345818537	1.17595582972094e-06	0.868194842406712	1
ENSG00000143184.4	XCL1	1	168580253	1_82	0	0.0107792224183967	10.0924918796091	1.81445393742464e-06	1.08744394618868	1
ENSG00000143196.4	DPT	1	168728523	1_82	0	0.00944301571534278	8.73087863164834	1.37508254461374e-06	-0.841269841270114	1
ENSG00000143153.12	ATP1B1	1	169119441	1_83	0	0.0121959404702977	6.07859685922549	1.23645621759015e-06	0.52380952380952	1
ENSG00000143156.13	NME7	1	169319532	1_83	0	0.0106067303936321	4.771277320821	8.44065783398096e-07	-0.131822181804798	3
ENSG00000117477.12	CCDC181	1	169462361	1_83	0	0.0107566258563823	4.91209671679834	8.8125801079046e-07	0.238754325259612	1
ENSG00000117479.12	SLC19A2	1	169485770	1_83	0	0.0113863465672639	5.44047671770663	1.03319301164064e-06	0.3781094527363	1
ENSG00000198734.10	F5	1	169584820	1_83	0	0.0254650287871167	13.2522538812042	5.62851754722624e-06	1.65658415602592	2
ENSG00000188404.8	SELL	1	169710933	1_83	0	0.0302707918602442	15.2179726174262	7.68317430219998e-06	3.20100502512603	1
ENSG00000007908.15	SELE	1	169764433	1_83	0	0.0487216978074154	19.8870090836896	1.61603957314217e-05	3.51470588235248	1
ENSG00000171806.11	METTL18	1	169794673	1_83	0	0.0434811519522148	18.7214549310012	1.3576903891479e-05	-3.42028985507063	1
ENSG00000000457.13	SCYL3	1	169894240	1_83	0	0.0259486682118286	13.6719369089209	5.91704979673169e-06	-3.05853658536496	1
ENSG00000075945.12	KIFAP3	1	170081461	1_83	0	0.0124383271815846	6.06775142356838	1.25878008344095e-06	-0.536764705882294	1
ENSG00000120370.12	GORAB	1	170538434	1_83	0	0.0514996569311402	19.8308903777045	1.70336082707746e-05	2.06766917293275	1
ENSG00000007933.12	FMO3	1	171090963	1_84	0	0.00653850986641325	5.18184279793573	5.65097157304489e-07	-0.230171960656668	2
ENSG00000094963.13	FMO2	1	171185893	1_84	0	0.00649312588455142	5.15190022570104	5.5793212986183e-07	0.332774549190105	2
ENSG00000010932.16	FMO1	1	171256895	1_84	0	0.0208751509328731	16.0802723736231	5.59864757811585e-06	1.63076923076946	1
ENSG00000076258.9	FMO4	1	171314054	1_84	0	0.0517724651121173	24.7733252988859	2.13915993086329e-05	-2.11600000000124	1
ENSG00000034971.16	MYOC	1	171646796	1_84	0	0.00624783785395011	4.89162355425318	5.09733155587121e-07	0.230158730158664	1
ENSG00000117533.14	VAMP4	1	171742012	1_84	0	0.0198718946610502	15.4457119819878	5.11926149525464e-06	-1.89030758950689	3
ENSG00000010165.19	METTL13	1	171781911	1_84	0	0.00964172506631233	8.56878895669318	1.37795265393013e-06	-0.998674987040999	3
ENSG00000197959.13	DNM3	1	171832276	1_84	0	0.00627799521096784	4.93785176273804	5.17034036375044e-07	0.21458119010165	2
ENSG00000135845.9	PIGC	1	172462846	1_84	0	0.00630343903992237	4.88280966942887	5.1334278057255e-07	-0.123188405797082	1
ENSG00000094975.13	SUCO	1	172532503	1_84	0	0.00883471817392123	7.53931099426232	1.11092429340783e-06	-0.694444444444592	1
ENSG00000117560.7	FASLG	1	172658724	1_84	0	0.00975721789606998	8.20565680869229	1.33536336812684e-06	-0.430167597765402	1
ENSG00000120337.8	TNFSF18	1	173051434	1_84	0	0.0096164088480849	9.42689491099126	1.51196483533237e-06	1.27878787878762	1
ENSG00000117592.8	PRDX6	1	173460856	1_85	0	0.0395065574238966	14.2680836333358	9.40145213051587e-06	1.22307692307694	1
ENSG00000183831.6	ANKRD45	1	173714815	1_85	0	0.0144621885844988	5.82454084262615	1.40493367053346e-06	0.398437500000083	1
ENSG00000120334.15	CENPL	1	173827031	1_85	0	0.0159420466017949	6.80547958981158	1.80951803406342e-06	0.612903225806634	1
ENSG00000117593.9	DARS2	1	173823772	1_85	0	0.0128567002282887	4.93130610542777	1.05742989694973e-06	-0.557971014492583	1
ENSG00000185278.15	ZBTB37	1	173872214	1_85	0	0.0127792773283469	4.85637829993756	1.03509190096683e-06	-0.268421052631691	1
ENSG00000117601.13	SERPINC1	1	173916899	1_85	0	0.0128012595211857	4.8814918396672	1.04223433277399e-06	0.282939299057226	2
ENSG00000152061.23	RABGAP1L	1	174159319	1_85	0	0.0128804371181949	4.84801699328883	1.04148936788027e-06	0.257646286460631	2
ENSG00000203737.3	GPR52	1	174452857	1_85	0	0.0156661928971974	6.58065012514105	1.71946118467278e-06	0.869565217391341	1
ENSG00000116161.17	CACYBP	1	175000135	1_85	0	0.0131248955445245	5.06345755527635	1.10841689055716e-06	0.201492537313458	1
ENSG00000120333.4	MRPS14	1	175022306	1_85	0	0.013076020556786	4.96922843411406	1.08373889880816e-06	0.299358302252291	2
ENSG00000120332.15	TNN	1	175068086	1_85	0	0.0130341937241013	4.94350810455905	1.07468089316489e-06	0.0943237217004966	2
ENSG00000152092.15	ASTN1	1	177165470	1_86	0	0.0170654197912195	7.36451848185297	2.0961455618696e-06	-0.824675324675102	1
ENSG00000235750.9	KIAA0040	1	175192713	1_86	0	0.0235998509144034	10.4767921264224	4.12380092807786e-06	1.15546283009952	2
ENSG00000143207.19	RFWD2	1	176205188	1_86	0	0.0143051343167983	5.67381103275624	1.3537139768786e-06	-0.471615720523772	1
ENSG00000198797.6	BRINP2	1	177170676	1_86	0	0.0177755094574708	7.75545810141662	2.29926812263372e-06	-0.879478827361512	1
ENSG00000240021.9	TEX35	1	178512615	1_87	0	0.0143622582411025	5.25169909881977	1.25800588191228e-06	0.447761194029899	1
ENSG00000120341.18	SEC16B	1	177920014	1_87	0	0.0150693961814866	5.71208195568903	1.43565598698065e-06	-0.436663048008338	2
ENSG00000116191.17	RALGPS2	1	178656885	1_87	0	0.0196103853611985	8.2377115173826	2.69434256801134e-06	-1.04168687011064	2
ENSG00000116194.12	ANGPTL1	1	178868209	1_87	0	0.0137323804505941	4.82222841938981	1.10446945769014e-06	-0.222222222222144	1
ENSG00000162779.21	AXDND1	1	179358896	1_89	0	0.0141823010044465	7.09161120040551	1.67745825592767e-06	-0.932935013734823	2
ENSG00000116199.11	FAM20B	1	179012484	1_89	0	0.011686851281247	5.23908916122606	1.02120612899982e-06	-0.0430080990750416	2
ENSG00000186283.13	TOR3A	1	179081458	1_89	0	0.0162967154321603	8.42281921324529	2.28937885242408e-06	0.582103262283171	4
ENSG00000143322.19	ABL2	1	179229873	1_89	0	0.0256061554060083	12.7619142938353	5.45029872552171e-06	1.49999999999989	1
ENSG00000057252.12	SOAT1	1	179293868	1_89	0	0.0202183044965036	10.4914012265358	3.53784119607539e-06	-1.47788201478071	2
ENSG00000162782.15	TDRD5	1	179591019	1_89	0	0.0111529840028665	4.79185307619878	8.91363155310166e-07	-0.245278764695773	2
ENSG00000135837.15	CEP350	1	179954679	1_89	0	0.0163092406767812	8.43038588902297	2.29319666531374e-06	-0.973737373737375	1
ENSG00000116260.16	QSOX1	1	180154450	1_89	0	0.0162361595861318	8.38735438343174	2.2712681467525e-06	1.05767583499917	2
ENSG00000121454.5	LHX4	1	180267978	1_89	0	0.0116309257435303	5.19325433831853	1.00742791627749e-06	-0.335686171800142	3
ENSG00000230124.6	ACBD6	1	180481238	1_89	0	0.0112520748563878	4.87646848587629	9.15162340308823e-07	0.156805911222893	2
ENSG00000143324.13	XPR1	1	180585384	1_89	0	0.012090805514971	5.56426772660114	1.1220788050697e-06	-0.431654676258909	1
ENSG00000203730.2	TEDDM1	1	182400603	1_90	0	0.0124808964739573	5.78960749157645	1.20518858060299e-06	-0.565789473684174	1
ENSG00000135828.11	RNASEL	1	182569343	1_90	0	0.0166709385538171	8.56211335710244	2.38068058220177e-06	-0.935753209066464	2
ENSG00000143333.6	RGS16	1	182604092	1_90	0	0.0123995748524333	5.72702987026764	1.1843944086346e-06	0.461928934009928	1
ENSG00000135838.13	NPL	1	182794732	1_91	0	0.0620930654329769	20.856122572359	2.15991557877091e-05	-2.35789473684154	1
ENSG00000058085.14	LAMC2	1	183186264	1_91	0	0.0130268466844381	5.7933223357913	1.25871410947653e-06	0.538922155688569	1
ENSG00000116698.21	SMG7	1	183471970	1_91	0	0.0455991105259115	17.8504619532637	1.3575815793743e-05	2.10182667772248	2
ENSG00000116701.14	NCF2	1	183590726	1_91	0	0.0270949503998217	12.8212443009152	5.79400200806068e-06	1.60455735271723	2
ENSG00000162704.15	ARPC5	1	183635462	1_91	0	0.0569518504449349	20.0124130889462	1.90093559931938e-05	2.5758354755788	1
ENSG00000143344.15	RGL1	1	183635770	1_91	0	0.0216205519938173	10.6507636416037	3.84067563565808e-06	-1.41269567429043	2
ENSG00000198756.10	COLGALT2	1	184037415	1_91	0	0.0126736731511787	5.53024157773196	1.16897900500748e-06	-0.430656934306425	1
ENSG00000198860.11	TSEN15	1	184051811	1_91	0	0.0244161356975305	11.8195327162963	4.81323806532168e-06	1.41146094105582	2
ENSG00000116667.12	C1orf21	1	184398030	1_91	0	0.0371566239081989	15.8676404539664	9.83351316207535e-06	-1.68750000000031	1
ENSG00000135842.16	FAM129A	1	184965255	1_92	0	0.0137731461011499	6.5747542744834	1.51033325886251e-06	0.801659786957824	2
ENSG00000121481.10	RNF2	1	185068972	1_92	0	0.0324490100242925	14.8071080291266	8.01367641589658e-06	2.16923076923058	1
ENSG00000121486.11	TRMT1L	1	185156912	1_92	0	0.0120451172693367	5.29152900113332	1.06304663930395e-06	-0.328467153284864	1
ENSG00000116668.12	SWT1	1	185156912	1_92	0	0.0934184623958816	25.1207942216059	3.91404835189514e-05	2.66665102668406	2
ENSG00000116679.15	IVNS1ABP	1	185317057	1_92	0	0.0114350633799104	4.79427141577033	9.14368589152668e-07	-0.0666491142404374	2
ENSG00000143341.11	HMCN1	1	185730915	1_92	0	0.0285378087068465	13.5688682776073	6.45839130167878e-06	-1.75590551181119	1
ENSG00000116690.12	PRG4	1	186293373	1_92	0	0.019501772594	9.9085484061638	3.22288069372463e-06	-1.48051948051958	1
ENSG00000047410.13	TPR	1	186377976	1_92	0	0.0191899722518654	9.75386949944759	3.12184540658665e-06	-1.19999999999971	1
ENSG00000157181.15	C1orf27	1	186376365	1_92	0	0.0259451773766922	12.6519471560897	5.47487387836756e-06	-1.61835748792268	1
ENSG00000262180.1	OCLM	1	186400270	1_92	0	0.0419733613025823	17.295371983192	1.21077588457241e-05	-2.0882789738836	2
ENSG00000116703.13	PDC	1	186466092	1_92	0	0.017395887760533	8.81228231713749	2.55679026807635e-06	1.27868852459026	1
ENSG00000073756.11	PTGS2	1	186680089	1_92	0	0.0175612211144308	8.90298472792104	2.60765687718568e-06	-0.92771084337343	1
ENSG00000116711.9	PLA2G4A	1	186833659	1_92	0	0.0120221447307686	5.27327036848392	1.05735809954446e-06	-0.450617283950544	1
ENSG00000090104.11	RGS1	1	192575980	1_96	0	0.0118841224950447	5.34821307497792	1.06007337446232e-06	0.367753623188343	1
ENSG00000116741.7	RGS2	1	192808677	1_96	0	0.020924241036725	10.7698814170898	3.75855354184053e-06	-1.10000000000039	1
ENSG00000116747.12	TROVE2	1	193061470	1_96	0	0.0114155562007108	4.96337679748616	9.45005700368718e-07	-0.228758169934724	1
ENSG00000116750.13	UCHL5	1	193058704	1_96	0	0.0115511566618869	5.07634079409901	9.77994358986691e-07	0.280936454849408	1
ENSG00000023572.8	GLRX2	1	193106302	1_96	0	0.0116243887436321	5.13679958046858	9.95916327059277e-07	0.353099667747114	2
ENSG00000134371.10	CDC73	1	193121735	1_96	0	0.011334603438491	4.89529830428897	9.25434311126856e-07	-0.0902255639097606	1
ENSG00000162630.5	B3GALT2	1	193187728	1_96	0	0.0188889512445387	9.78758355456629	3.08349631509334e-06	-1.11255411255434	1
ENSG00000000971.15	CFH	1	196650372	1_98	0	0.0403870582090885	17.7740320721492	1.19725948247593e-05	1.87120801475235	2
ENSG00000116785.13	CFHR3	1	196740093	1_98	0	0.0118832867141176	6.0139297747909	1.19194175479775e-06	-0.460937500000046	1
ENSG00000244414.6	CFHR1	1	196820070	1_98	0	0.0328083679192864	15.7652533247613	8.62671967275751e-06	1.70588235294114	1
ENSG00000066279.17	ASPM	1	197124900	1_98	0	0.0585282614170932	21.3787878342399	2.08693444158808e-05	-2.08955223880579	1
ENSG00000177888.7	ZBTB41	1	197200897	1_98	0	0.0104443299656307	4.77934051470406	8.3254681444496e-07	0.149253731343276	1
ENSG00000213047.12	DENND1B	1	197777435	1_99	0	0.0105775250005598	15.7292839472991	2.77493694136565e-06	3.25203252032457	1
ENSG00000151414.14	NEK7	1	198156916	1_99	0	0.00900514875516867	4.78084778054528	7.18052027947166e-07	-0.243362831858372	1
ENSG00000081237.18	PTPRC	1	198634149	1_99	0	0.0324487603281868	16.0355639034436	8.67845572377145e-06	-1.62996678598648	2
ENSG00000116833.13	NR5A2	1	200038251	1_100	0	0.0109241270250607	6.10027605526409	1.11146639284222e-06	0.785087719298168	1
ENSG00000163362.10	C1orf106	1	200894644	1_101	1	0.470405896149046	82.8629368342326	0.000650119486616225	-9.42430925955685	3
ENSG00000118197.13	DDX59	1	200660007	1_101	0	0.00547648124323008	5.16054318044842	4.71364776966904e-07	-0.777482520792481	3
ENSG00000118200.14	CAMSAP2	1	200672820	1_101	0	0.163959992200859	47.3807082086564	0.000129568533254874	5.12744388882589	4
ENSG00000116852.14	KIF21B	1	201018995	1_101	0	0.00877325941140439	8.7802702784067	1.28478057365622e-06	-0.339393939393989	1
ENSG00000232237.3	ASCL5	1	201126714	1_101	0	0.00714969793047982	7.83959276644974	9.34848644496727e-07	-1.03404166320406	2
ENSG00000116857.16	TMEM9	1	201151602	1_101	0	0.0107112088480233	10.5414142710234	1.88320446003744e-06	-0.835937500000081	1
ENSG00000163395.16	IGFN1	1	201190333	1_101	0	0.00573934323932823	5.92041718160768	5.66727927102135e-07	0.751879699248066	1
ENSG00000081277.12	PKP1	1	201329871	1_101	0	0.00560096757235717	5.05010003079233	4.71762204740527e-07	0.229166666666745	1
ENSG00000118194.18	TNNT2	1	201355824	1_101	0	0.00930228296412072	9.7332476297151	1.51010596946924e-06	-0.95697315626202	2
ENSG00000159166.13	LAD1	1	201395528	1_101	0	0.0249774854271736	18.3144780339775	7.62962803675908e-06	-1.73366770508794	2
ENSG00000159173.18	TNNI1	1	201401458	1_101	0	0.0141136668366111	14.3708370166471	3.3828444688059e-06	1.67073053958504	2
ENSG00000174307.6	PHLDA3	1	201468349	1_101	0	0.212169346214047	39.6081548042475	0.000140161053914671	3.47384013178734	2
ENSG00000134369.15	NAV1	1	201622146	1_102	0	0.0479561263141418	17.6928711326527	1.41515012908806e-05	1.82142857142797	1
ENSG00000198700.9	IPO9	1	201828710	1_102	0	0.0125631207169828	4.79948182382687	1.00566188321133e-06	-0.176211453744515	1
ENSG00000198892.6	SHISA4	1	201887128	1_102	0	0.012692561644531	4.89758577157635	1.03679152250964e-06	0.149769712097536	2
ENSG00000163431.12	LMOD1	1	201938746	1_102	0	0.0185374262362954	8.52691100899812	2.63633910723949e-06	-0.898678414096754	1
ENSG00000134375.10	TIMM17A	1	201955775	1_102	0	0.0147380521640746	6.32824215811616	1.5555475262807e-06	0.609739219424913	2
ENSG00000176393.10	RNPEP	1	201980662	1_102	0	0.0126547644041758	4.86904229786673	1.02767955623981e-06	0.0477253641666234	2
ENSG00000170075.8	GPR37L1	1	202123287	1_102	0	0.0144006038409619	6.10638369930121	1.46664463789956e-06	-0.519230769231078	1
ENSG00000143862.7	ARL8A	1	202099480	1_102	0	0.0131925524009929	5.26741631861126	1.15900838602872e-06	-0.342380445396848	2
ENSG00000143851.15	PTPN7	1	202161992	1_102	0	0.0126420998841992	4.8594603809904	1.02463071067247e-06	-0.135921266853974	2
ENSG00000077157.21	PPP1R12B	1	202348568	1_102	0	0.0128530414402411	5.01784473322586	1.07568034252627e-06	0.180672268907462	1
ENSG00000143858.11	SYT2	1	202706501	1_102	0	0.0366844150263667	15.0970916575509	9.23708617937348e-06	-1.66412213740445	1
ENSG00000117139.16	KDM5B	1	202734280	1_102	0	0.0159010700334574	7.05597477003448	1.87130024805489e-06	-0.782336611975986	2
ENSG00000183155.4	RABIF	1	202865890	1_102	0	0.0210426274757951	9.74363248854633	3.41964455722492e-06	1.10852713178312	1
ENSG00000117153.15	KLHL12	1	202928138	1_102	0	0.0167203860192182	7.53755502529184	2.10202027559714e-06	0.809523809523941	1
ENSG00000159346.12	ADIPOR1	1	202958751	1_102	0	0.0184218030244326	8.46688858338336	2.60145360363103e-06	0.983205031252974	2
ENSG00000159348.12	CYB5R1	1	202960564	1_102	0	0.0184560662693466	8.48471524535186	2.61177955609436e-06	0.985401459853996	1
ENSG00000163485.16	ADORA1	1	203091480	1_102	0	0.0407007264156004	16.1021803526725	1.09306742703734e-05	1.75187969924785	1
ENSG00000133055.8	MYBPH	1	203175070	1_102	0	0.0168974394069146	7.6385381542492	2.15273838949299e-06	0.786596864976682	2
ENSG00000133048.12	CHI3L1	1	203186284	1_102	0	0.0125624796006385	4.79899277663601	1.00550809513654e-06	0.0957943925234053	1
ENSG00000159388.5	BTG2	1	203291372	1_102	0	0.0137971244142687	5.69641636295607	1.31084219149025e-06	0.602548254838411	2
ENSG00000174567.7	GOLT1A	1	204364948	1_103	0	0.015758203013212	5.67251455852164	1.4908790634719e-06	-0.265060240963922	1
ENSG00000188783.5	PRELP	1	203478100	1_103	0	0.0154011571486871	5.45293179521163	1.40069482294189e-06	-0.421965317919213	1
ENSG00000188770.9	OPTC	1	203494364	1_103	0	0.0144451083103065	4.83899701770202	1.16583278072545e-06	0.137313432835755	1
ENSG00000058668.14	ATP2B4	1	203734685	1_103	0	0.016166021361757	5.91741392723614	1.59549410334169e-06	-0.515151515151508	1
ENSG00000122188.12	LAX1	1	203739644	1_103	0	0.0145897008884122	4.93439530273184	1.20071637226752e-06	-0.220353194463006	2
ENSG00000257315.2	ZBED6	1	203816820	1_103	0	0.0267272487469201	10.7458445239348	4.7902139798011e-06	-1.42105263157905	1
ENSG00000182004.12	SNRPE	1	203861428	1_103	0	0.0233402949254659	9.44240053557953	3.67577452682428e-06	1.09068510066894	2
ENSG00000143845.14	ETNK2	1	204149232	1_103	0	0.0769646482573397	21.0168502319034	2.69785760724458e-05	2.216216216216	1
ENSG00000143850.13	PLEKHA6	1	204363553	1_103	0	0.0145319582385912	4.89641757062226	1.18675943851405e-06	0.380906431602163	2
ENSG00000158615.8	PPP1R15B	1	204412110	1_103	0	0.015476839191425	5.49991197748618	1.4197050092991e-06	-0.594117647058774	1
ENSG00000133056.13	PIK3C2B	1	204454683	1_103	0	0.015989400399701	5.8121324650149	1.54998604265097e-06	-0.509247972812798	3
ENSG00000198625.12	MDM4	1	204517114	1_103	0	0.0240904669308107	9.74654482441381	3.91612014914364e-06	1.12977099236654	1
ENSG00000163531.15	NFASC	1	204828332	1_104	0	0.0129780338685175	6.18984691713201	1.33982759196554e-06	0.641860465116204	1
ENSG00000184144.11	CNTN2	1	205042978	1_104	0	0.0116540337617497	5.16011426376402	1.00298790540541e-06	0.304178405726892	2
ENSG00000174529.7	TMEM81	1	205084986	1_104	0	0.0121861995596702	5.58733300424449	1.13561977744142e-06	-0.669354838709725	1
ENSG00000117222.13	RBBP5	1	205121757	1_104	0	0.0132201003218337	6.36674198992104	1.40382220307866e-06	0.838709677419258	1
ENSG00000133059.16	DSTYK	1	205210869	1_104	0	0.0127339429573542	6.0081022273007	1.27602833771536e-06	0.768000000000059	1
ENSG00000133069.15	TMCC2	1	205228311	1_104	0	0.0111963329845139	4.77683578784655	8.92023351619874e-07	-0.272761072988886	2
ENSG00000163545.8	NUAK2	1	205287690	1_104	0	0.0115135760397406	5.04410717937229	9.68622705644117e-07	-0.463735727998954	2
ENSG00000162873.14	KLHDC8A	1	205348548	1_104	0	0.103677838446467	26.3398950443589	4.55470317578588e-05	-2.53246753246725	1
ENSG00000117266.15	CDK18	1	205501147	1_104	0	0.0629376096237339	21.4206784683072	2.24855529681912e-05	-2.20969001876172	2
ENSG00000174514.12	MFSD4A	1	205571290	1_104	0	0.0139409917192966	6.87511984511483	1.59857879530193e-06	-0.636904761904956	1
ENSG00000158711.13	ELK4	1	205631216	1_104	0	0.0192127582756571	9.94964929508684	3.18828838724528e-06	-1.03472444368029	2
ENSG00000158715.5	SLC45A3	1	205680045	1_104	0	0.0112224511788469	4.7991235477868	8.98275926352084e-07	0.138554216867479	1
ENSG00000069275.12	NUCKS1	1	205749340	1_104	0	0.0958562929914538	25.558741486852	4.08620546801293e-05	-2.93706293706439	1
ENSG00000117280.12	RAB29	1	205775418	1_104	0	0.0575832969456782	20.5518250319215	1.973817641958e-05	2.38194444444393	1
ENSG00000133065.10	SLC41A1	1	205813269	1_104	0	0.0596441838901171	20.8940295227904	2.07850182474581e-05	2.75211188132198	2
ENSG00000162877.12	PM20D1	1	205830859	1_104	0	0.07304589934643	22.8777848807422	2.78721145432222e-05	-2.8640000000002	1
ENSG00000174502.18	SLC26A9	1	205936640	1_104	0	0.0217229021318538	11.1285142168584	4.03194998425136e-06	-1.6587026907332	2
ENSG00000263528.7	IKBKE	1	206473875	1_105	0	0.0304673746314731	21.5332337420919	1.09421935628432e-05	1.41517552413177	3
ENSG00000266094.7	RASSF5	1	206530440	1_105	0	0.012685413147026	16.2550802400324	3.43917154932484e-06	2.06182795698879	1
ENSG00000143486.15	EIF2D	1	206612625	1_105	0	0.00543528626547107	8.43364533419587	7.64535861580949e-07	-1.3413461538463	1
ENSG00000143479.15	DYRK3	1	206634569	1_105	0	0.00525674952608624	11.3949863122362	9.99059140660921e-07	-2.87499999999984	1
ENSG00000162889.10	MAPKAPK2	1	206684062	1_105	0	0.0041216484606057	5.2072258580474	3.57962447117889e-07	0.346405228758193	1
ENSG00000136634.5	IL10	1	206773321	1_105	0	0.399440657095046	28.7562921056839	0.000191577834353144	4.39215686274466	1
ENSG00000162892.15	IL24	1	206898250	1_105	0	0.00998066852964929	18.3463247015628	3.05399845862227e-06	3.32258064516069	1
ENSG00000162896.5	PIGR	1	206945992	1_105	0	0.00533579354167224	7.37592768628169	6.56410883004542e-07	0.970837741611025	2
ENSG00000180667.10	YOD1	1	207058406	1_105	0	0.00674989992128361	10.7678220456988	1.21223078504025e-06	1.9519999999995	1
ENSG00000123843.12	C4BPB	1	207088956	1_105	0	0.00898254855601788	11.1122601413134	1.66480004480627e-06	-0.394342762063039	1
ENSG00000123838.10	C4BPA	1	207104083	1_105	0	0.00976398994926353	13.818589604432	2.25035558834951e-06	-1.76246334310877	1
ENSG00000196352.14	CD55	1	207320873	1_105	0	0.0040673708339658	4.894250585356	3.32016813466268e-07	0.367187499999958	1
ENSG00000203710.10	CR1	1	207496579	1_105	0	0.00707217524488546	10.3940609069979	1.22602232000104e-06	-1.35616438356195	1
ENSG00000117335.19	CD46	1	207751847	1_105	0	0.00457068574748809	5.91089931197859	4.50603986858877e-07	0.319575942769356	2
ENSG00000174059.16	CD34	1	207911570	1_105	0	0.0329897836779809	23.3044975619956	1.28226951530975e-05	2.09409190372021	1
ENSG00000008118.9	CAMK1G	1	209584155	1_106	0	0.00678806375667906	5.7342290824415	6.4920380617803e-07	-0.45736434108539	1
ENSG00000009790.14	TRAF3IP3	1	209857793	1_106	0	0.00773161814141066	15.1943917595789	1.95935812292244e-06	3.15748031496064	1
ENSG00000162757.4	C1orf74	1	209785254	1_106	1	0.392460044602231	37.8808971437966	0.000247956678663491	5.35256410256543	1
ENSG00000117597.17	DIEXF	1	209811778	1_106	0	0.00736281092299163	19.0757072849351	2.34252590959039e-06	3.93657391346901	3
ENSG00000143473.12	KCNH1	1	210710741	1_107	0	0.00874978017846617	5.46541522950417	7.97591304471583e-07	0.559055118110025	1
ENSG00000117625.13	RCOR3	1	211257439	1_107	0	0.00895400922396483	5.68590426039367	8.49135867273977e-07	0.628787878788117	1
ENSG00000082512.14	TRAF5	1	211326278	1_107	0	0.00856697208002688	5.26365909482447	7.52099346267171e-07	-0.333134308121499	3
ENSG00000170385.9	SLC30A1	1	211578806	1_107	0	0.00918633923449352	5.93071855990383	9.08677762322722e-07	0.664948453607856	1
ENSG00000123684.12	LPGAT1	1	211739152	1_107	0	0.0145965416095214	10.3609518639412	2.52237545234528e-06	-1.40157480314981	1
ENSG00000143476.17	DTL	1	212035474	1_107	0	0.0132688670970381	9.4477473920284	2.09084684876183e-06	1.12189616252849	1
ENSG00000066027.11	PPP2R5A	1	212285049	1_107	0	0.00813512265625505	4.76947854596919	6.47135329950404e-07	-0.0132961394958057	3
ENSG00000065600.12	TMEM206	1	212378974	1_107	0	0.00873552187703297	5.44982820414784	7.94020606491398e-07	0.366430340511404	2
ENSG00000117691.9	NENF	1	212437712	1_107	0	0.0102359651731977	6.96495215915197	1.18906896165698e-06	0.642857142857221	1
ENSG00000162772.16	ATF3	1	212565261	1_107	0	0.0306251901644284	17.4794532117638	8.9282582280717e-06	1.78918918919019	1
ENSG00000123685.8	BATF3	1	212699839	1_108	0	0.0421424628790589	17.3576377293067	1.22003036121797e-05	-1.5328185328187	1
ENSG00000117697.14	NSL1	1	212792127	1_108	0	0.217907015706302	19.672091146472	7.149601671915e-05	3.60759493670701	1
ENSG00000203705.10	TATDN3	1	212792127	1_108	0	0.217907015706302	19.672091146472	7.149601671915e-05	-3.60759493670701	1
ENSG00000143494.15	VASH2	1	212950961	1_108	0	0.0113623745878576	5.57223071954327	1.05598633563083e-06	0.411086096643982	2
ENSG00000174606.13	ANGEL2	1	212998282	1_108	0	0.0168351521562247	9.1740449428816	2.57595347501469e-06	0.945874812697181	3
ENSG00000136643.11	RPS6KC1	1	213051377	1_108	0	0.011605942053604	5.69983133355158	1.10332258406051e-06	-0.22962962962953	1
ENSG00000143499.13	SMYD2	1	214280940	1_108	0	0.0147352184758518	8.127198636339	1.9973655703771e-06	-0.856382978723626	1
ENSG00000136636.12	KCTD3	1	215567710	1_109	0	0.0387917555151098	13.4177334640761	8.68117877988137e-06	1.55797101449264	1
ENSG00000196482.16	ESRRG	1	217137474	1_110	0	0.00770852961621638	4.79341445203727	6.16277953638923e-07	-0.142499999999977	1
ENSG00000092978.10	GPATCH2	1	217631213	1_110	0	0.0100331060611657	7.31202839020042	1.22358284038787e-06	-0.828220858895469	1
ENSG00000162814.10	SPATA17	1	217631425	1_110	0	0.0097035265209986	6.99271063539673	1.13171027743618e-06	-0.863717377858668	2
ENSG00000067533.5	RRP15	1	218285209	1_110	0	0.0227979170313537	15.1769437373454	5.77084750927371e-06	-1.54687500000048	1
ENSG00000196660.10	SLC30A10	1	219806649	1_112	0	0.046969173042079	24.277657180039	1.90186547216426e-05	-2.46923076923128	1
ENSG00000162813.17	BPNT1	1	220090556	1_112	0	0.00913071972566215	8.53430162094668	1.29967003277563e-06	-0.858024691358301	1
ENSG00000067704.9	IARS2	1	220094239	1_112	0	0.00649101169903277	5.27498777137713	5.71076060114144e-07	-0.0189873619821685	2
ENSG00000116141.15	MARK1	1	220527011	1_112	0	0.0243992825046068	17.9521619410378	7.30556683569611e-06	-2.36734693877599	1
ENSG00000117791.15	MARC2	1	220748603	1_112	0	0.0890179324179704	30.5296429168623	4.53272460249515e-05	3.56111111111283	1
ENSG00000143507.17	DUSP10	1	221880320	1_113	0	0.012816989530499	8.58515561262227	1.83524608644002e-06	1.10416666666677	1
ENSG00000143498.17	TAF1A	1	222569334	1_114	0	0.0103120593561792	5.62969368374481	9.68256173989419e-07	0.388632074044466	2
ENSG00000154305.16	MIA3	1	222618304	1_114	0	0.00942142937828383	4.76618075074488	7.48940663263317e-07	0.0580270578256017	2
ENSG00000154309.8	DISP1	1	222872138	1_114	0	0.00949216834697597	4.83767887670676	7.65883254771089e-07	-0.119999999999916	1
ENSG00000187554.11	TLR5	1	223142833	1_114	0	0.133859119848421	30.5353322885235	6.81727355341466e-05	3.35772357723624	1
ENSG00000143502.14	SUSD4	1	223364591	1_114	0	0.0156622878648262	9.63007029766884	2.51561841253902e-06	1.09125085004403	3
ENSG00000203697.11	CAPN8	1	223660839	1_114	0	0.00944341917966673	4.78846442338334	7.54198455175042e-07	0.0127606803728588	2
ENSG00000162909.17	CAPN2	1	223709793	1_114	0	0.0769601318121767	25.0322663519578	3.21311359474988e-05	2.20317460317341	1
ENSG00000143514.16	TP53BP2	1	223886893	1_114	0	0.0218556831591548	12.8267866019821	4.67565395071489e-06	-1.35606060606054	1
ENSG00000143756.11	FBXO28	1	224114047	1_114	0	0.0112574153522047	6.46857215911041	1.21452713662814e-06	0.546874999999977	1
ENSG00000143753.12	DEGS1	1	224179934	1_114	0	0.00944714331033569	4.79223272395406	7.55089636233874e-07	-0.111658661860958	2
ENSG00000143771.11	CNIH4	1	224356827	1_114	0	0.00947544344425699	4.82082630834906	7.61870457817231e-07	0.107382550335609	1
ENSG00000162923.14	WDR26	1	224436689	1_114	0	0.00952916901850276	4.87487062338583	7.74779694006997e-07	0.179091542950973	2
ENSG00000185842.15	DNAH14	1	224895916	1_115	0	0.0115118810695585	5.01310322361302	9.62527279544564e-07	0.202855788146136	2
ENSG00000154380.17	ENAH	1	225658862	1_115	0	0.0197206147507799	10.1655659926808	3.34358307896138e-06	-1.1464285714279	1
ENSG00000143819.12	EPHX1	1	225809711	1_115	0	0.0112592712559089	4.91498678571069	9.22980960346989e-07	-0.290486686848594	2
ENSG00000196187.11	TMEM63A	1	225873958	1_115	0	0.0127635700663979	6.24401378971586	1.32921773105047e-06	-0.802806383666298	2
ENSG00000243709.1	LEFTY1	1	225912195	1_115	0	0.0113890512130267	5.11782894888725	9.72150307693639e-07	0.284194407260068	2
ENSG00000143768.12	LEFTY2	1	225941740	1_115	0	0.0295230998286128	14.1977704536613	6.99104682434364e-06	1.4561403508774	1
ENSG00000143751.9	SDE2	1	225999428	1_115	0	0.02627263967344	14.4655219586889	6.33866681303046e-06	-2.26178010471285	1
ENSG00000163041.9	H3F3A	1	226070308	1_115	0	0.0552176925567123	17.9533828284357	1.65342557728626e-05	-1.78873239436642	1
ENSG00000182827.8	ACBD3	1	226185741	1_115	0	0.01194811932076	6.4282577951434	1.28101124407457e-06	-0.602484472049707	1
ENSG00000183814.15	LIN9	1	226309688	1_115	0	0.0112197772817454	4.9027502570893	9.17453607628166e-07	0.53319502074713	1
ENSG00000203685.9	STUM	1	226581828	1_115	0	0.217539278530894	32.9539055768458	0.000119565169103895	3.10714285714301	1
ENSG00000143772.9	ITPKB	1	226632551	1_116	0	0.0645624088192138	26.2806744936367	2.82993420401764e-05	-3.01491319672103	2
ENSG00000143801.16	PSEN2	1	226870643	1_116	0	0.0108731796019392	7.68492757362929	1.39365875103768e-06	1.18763727302776	2
ENSG00000163050.16	COQ8A	1	226898123	1_116	0	0.017433186883922	14.4511088948681	4.20182600937577e-06	-2.45599999999979	1
ENSG00000143776.18	CDC42BPA	1	227318333	1_116	0	0.017797993069151	11.2104733201006	3.32778368585908e-06	-1.15555555555563	1
ENSG00000181450.17	ZNF678	1	227565570	1_116	0	0.00876874382642423	5.2076925308055	7.61627862124795e-07	0.398009950248561	1
ENSG00000143740.14	SNAP47	1	227730861	1_116	0	0.0118762027054925	7.51915816426843	1.48938483469004e-06	-0.431506849315139	1
ENSG00000081692.12	JMJD4	1	227739541	1_116	0	0.0122713543490963	7.81001727494405	1.59847039467288e-06	0.422619047619003	1
ENSG00000162910.18	MRPL55	1	228109044	1_116	0	0.01392048552866	9.56054133233506	2.21971374923572e-06	-1.49999999999945	1
ENSG00000143774.16	GUK1	1	228140298	1_116	0	0.0124090562223129	8.22190603182905	1.70165442239505e-06	-1.07324840764324	1
ENSG00000181873.12	IBA57	1	228187051	1_116	0	0.0194312689059245	12.4820540994397	4.04526827066915e-06	1.79273356139872	2
ENSG00000154358.20	OBSCN	1	228198673	1_116	0	0.0278114959330408	15.8197593527957	7.33811186186703e-06	2.07935434369299	2
ENSG00000162913.9	C1orf145	1	228203890	1_116	0	0.00836206805834272	4.81076386707353	6.70946426090112e-07	-0.124031007751921	1
ENSG00000154370.15	TRIM11	1	228407706	1_116	0	0.00864573634006238	5.06471722773849	7.30326897409788e-07	-0.443181818181988	1
ENSG00000162931.11	TRIM17	1	228417087	1_116	0	0.00848571202019188	4.88298107513295	6.91088133222562e-07	0.237054864077583	2
ENSG00000181218.5	HIST3H2A	1	228176904	1_116	0	0.0391186878861476	19.063809372737	1.24381007851146e-05	2.35433070866092	1
ENSG00000196890.4	HIST3H2BB	1	228458562	1_116	0	0.0114504784096875	7.70686058607384	1.47184216600747e-06	-0.971830985914993	1
ENSG00000168159.11	RNF187	1	228482785	1_116	0	0.00841589553340494	4.81527770584562	6.75898963202471e-07	0.117051466111668	2
ENSG00000154429.10	CCSAP	1	229326054	1_117	0	0.00793252401570754	4.77420155945344	6.31643820174338e-07	0.0999999999999631	1
ENSG00000135763.9	URB2	1	229626572	1_117	0	0.00829610956918281	6.39450239007234	8.84792308962114e-07	-1.41721854304583	1
ENSG00000143641.9	GALNT2	1	230095509	1_117	0	0.00845835748796575	9.09210062785646	1.2826565276276e-06	2.18705035971143	1
ENSG00000135744.7	AGT	1	230713948	1_118	0	0.0377854831021289	14.2726442943769	8.99475890734818e-06	1.68722466960439	1
ENSG00000135773.12	CAPN9	1	230750409	1_118	0	0.0265468795444531	10.8672483227734	4.81164054579658e-06	-1.2107923938904	3
ENSG00000119280.16	C1orf198	1	230869101	1_118	0	0.0206195568673461	8.4382380333374	2.90195855344002e-06	-0.993902439024326	1
ENSG00000143643.12	TTC13	1	230955144	1_118	0	0.0211992102824072	8.704475142444	3.07767231420279e-06	-1.06575169623982	2
ENSG00000173409.13	ARV1	1	230975731	1_118	0	0.0140603346193455	4.76701272316765	1.11789772707798e-06	-0.0439691921136868	2
ENSG00000182118.7	FAM89A	1	231039252	1_118	0	0.0318933230878202	12.6352777236156	6.7211667485633e-06	1.52897274494686	2
ENSG00000143633.12	C1orf131	1	231227177	1_118	0	0.0177937742709248	7.02381368167663	2.08449647535379e-06	-0.80451127819559	1
ENSG00000116906.11	GNPAT	1	231266156	1_118	0	0.0141795754556565	4.84788619332961	1.14650446284425e-06	-0.0967741935483824	1
ENSG00000116903.7	EXOC8	1	231334904	1_118	0	0.0147573317845621	5.23040607002162	1.28736991082437e-06	-0.503875968992448	1
ENSG00000010072.15	SPRTN	1	231341696	1_118	0	0.0164324076361344	6.26065258597511	1.71585628635459e-06	-0.796875000000224	1
ENSG00000135766.8	EGLN1	1	231425284	1_118	0	0.0251314531982449	10.3400031655796	4.33409452816965e-06	1.23316062176244	1
ENSG00000162946.21	DISC1	1	231626594	1_118	0	0.0140742423143859	4.77648054256056	1.12122595469998e-06	-0.164519441457296	2
ENSG00000135778.11	NTPCR	1	232953982	1_119	0	0.0127010839069687	5.86590633909285	1.24261334962119e-06	-0.486486486486278	1
ENSG00000135749.18	PCNX2	1	233280486	1_119	0	0.0362848391915207	15.9531204517836	9.65452591350348e-06	-1.75757575757583	1
ENSG00000143674.10	MAP3K21	1	233331872	1_120	0	0.0223260923305287	8.85212794810101	3.2962527459839e-06	1.13013698630161	1
ENSG00000135750.14	KCNK1	1	233549884	1_120	0	0.0158617120410156	5.5719718644821	1.47407330612032e-06	-0.4122341457048	4
ENSG00000183780.12	SLC35F3	1	234262946	1_120	0	0.0149192293488634	4.98503245281406	1.24043635397135e-06	0.254547240347906	2
ENSG00000168275.14	COA6	1	234337032	1_120	0	0.0145801574850084	4.76481535510398	1.1586930344147e-06	-0.00680272108843409	1
ENSG00000059588.9	TARBP1	1	234461409	1_120	0	0.0150028092254464	5.03855088446705	1.26077718518877e-06	-0.249999999999864	1
ENSG00000173726.10	TOMM20	1	235127607	1_121	0	0.0126969285908154	6.58759159357614	1.39503611003039e-06	-0.741741762014381	2
ENSG00000188739.14	RBM34	1	235160983	1_121	0	0.0120407139255225	6.07975293300414	1.22095111169937e-06	0.670212765957911	1
ENSG00000168243.10	GNG4	1	235647938	1_121	0	0.0113287184525678	5.49661567563603	1.03857116652353e-06	-0.453885046234441	2
ENSG00000143669.13	LYST	1	235883940	1_122	0	0.0103960585310485	5.00972501653116	8.68645771074534e-07	0.201787969796145	2
ENSG00000116962.14	NID1	1	236065637	1_122	0	0.0165459792503712	9.45853920281144	2.61021721214438e-06	-1.0646319569124	1
ENSG00000116977.18	LGALS8	1	236518450	1_122	0	0.0165009337579376	9.43243241875905	2.59592612235713e-06	1.22090885089029	2
ENSG00000116984.12	MTR	1	236795503	1_122	0	0.0567089867517832	21.345486895899	2.0189151118133e-05	-1.93898809523725	1
ENSG00000198626.15	RYR2	1	237031622	1_122	0	0.022071344352822	12.2236192942246	4.49975333456694e-06	-1.30434782608675	1
ENSG00000155816.19	FMN2	1	240013588	1_125	0	0.0182278759465226	9.32019283275232	2.83348597750185e-06	-1.11732670159464	2
ENSG00000180875.4	GREM2	1	240285134	1_125	0	0.0148055441191245	7.32683357111903	1.80925926398394e-06	0.852040816327003	1
ENSG00000182901.16	RGS7	1	241360433	1_126	0	0.0108135612751088	4.76993493918468	8.60282931820403e-07	-0.0178571428571432	1
ENSG00000091483.6	FH	1	241520642	1_127	0	0.0142256372247781	7.48063243277566	1.77488472072612e-06	-0.80288461538472	1
ENSG00000117009.11	KMO	1	241532545	1_127	0	0.0123493935925716	6.12659776506226	1.26190048174731e-06	0.577669902912573	1
ENSG00000203668.2	CHML	1	241639607	1_127	0	0.0108724920176969	4.90806490207357	8.90019455111717e-07	-0.183673469387747	1
ENSG00000054277.13	OPN3	1	241631156	1_127	0	0.011361788241715	5.32911250283968	1.00986119675001e-06	0.367604893157284	3
ENSG00000143702.15	CEP170	1	243254880	1_128	0	0.0113091588532166	4.82755542938012	9.10579102082627e-07	-0.134278162860073	4
ENSG00000054282.15	SDCCAG8	1	243248552	1_128	0	0.0120719899606827	5.45204818363436	1.09773789445757e-06	0.596314367004323	2
ENSG00000117020.16	AKT3	1	243851261	1_128	0	0.0114739843352728	4.9659686334139	9.50338514422789e-07	0.237822349570314	1
ENSG00000035687.9	ADSS	1	244369514	1_129	0	0.0148534261903046	5.13546817602796	1.27223339235268e-06	0.272971286619488	3
ENSG00000179397.17	C1orf101	1	244454207	1_129	0	0.0187135175437895	7.35015216862583	2.29409746246647e-06	-0.785575225274773	2
ENSG00000203667.9	COX20	1	244834651	1_129	0	0.0814349986106808	21.6021044889435	2.93404831636822e-05	2.17901234568005	1
ENSG00000203666.12	EFCAB2	1	244970187	1_129	0	0.0172538967225998	6.57122803392571	1.89101005450584e-06	0.609374999999862	1
ENSG00000162849.15	KIF26B	1	245155106	1_129	0	0.0231640589386147	9.39900475307321	3.63125406648944e-06	1.01470588235266	1
ENSG00000162852.13	CNST	1	246566688	1_131	0	0.00435435902992221	5.49392546383265	3.98994678739084e-07	0.437037037037076	1
ENSG00000143653.9	SCCPDH	1	246720005	1_131	0	0.0109128329206555	14.194781918827	2.58360630827594e-06	1.6963993377432	3
ENSG00000153207.14	AHCTF1	1	246928884	1_131	0	0.00590972019786584	8.39877002000586	8.27832960696144e-07	0.967999999999944	1
ENSG00000277462.1	ZNF670	1	247078730	1_131	0	0.00515679994099882	7.10988346387635	6.11509025251865e-07	-0.730284134906947	2
ENSG00000188295.14	ZNF669	1	247103972	1_131	0	0.00791289105710702	11.1846252067622	1.47610322023588e-06	-1.24975613285521	2
ENSG00000196418.12	ZNF124	1	247124299	1_131	0	0.00701105785331813	10.0489376811392	1.17507019108454e-06	1.11627402192718	2
ENSG00000162714.12	ZNF496	1	247330860	1_131	0	0.0190225294301624	18.9776212771379	6.02102105273499e-06	-1.57837085791958	2
ENSG00000162722.8	TRIM58	1	247856300	1_131	0	0.0092538511927317	12.8220978781425	1.97898136569494e-06	1.47560348050929	2
ENSG00000238243.3	OR2W3	1	247895577	1_131	0	0.0041739770865431	5.06923752766249	3.52900933781003e-07	-0.165562913907372	1
ENSG00000171163.15	ZNF692	1	248859244	1_131	0	0.00561051151101766	7.94735650764512	7.43678555770036e-07	-0.905775075987773	1
ENSG00000143727.15	ACP1	2	262119	2_1	0	0.0177306366237726	9.03374607971671	2.67148238055419e-06	1.07373507274248	2
ENSG00000035115.21	SH3YL1	2	265970	2_1	0	0.0127360064145687	5.86395931648996	1.24561641625809e-06	-0.518075451299642	2
ENSG00000151353.14	TMEM18	2	676782	2_1	0	0.0651607527305078	21.6143995171437	2.34903437856298e-05	-2.18909713985089	2
ENSG00000172554.11	SNTG2	2	1092878	2_1	0	0.016610512045397	8.40801902002708	2.32936106226274e-06	-0.895999999999851	1
ENSG00000115705.20	TPO	2	1139377	2_1	0	0.0490082372526909	18.8368362329112	1.53970368629617e-05	-2.24251746118158	2
ENSG00000130508.10	PXDN	2	1744930	2_1	0	0.0128663165465103	5.96138683448511	1.27926831010031e-06	0.523119883666922	2
ENSG00000171853.15	TRAPPC12	2	3379891	2_2	0	0.0115495234373046	6.90083702801923	1.32930898797684e-06	0.695023016433349	3
ENSG00000182551.13	ADI1	2	3519673	2_2	0	0.0115129782336553	6.87051959863459	1.31928119473927e-06	0.681528662420522	1
ENSG00000171865.9	RNASEH1	2	3558846	2_2	0	0.0115558070478483	6.90604062127587	1.33103512323943e-06	-0.722222222222102	1
ENSG00000171863.12	RPS7	2	3574525	2_2	0	0.00945154023083228	4.98389312078729	7.85654157767889e-07	-0.20129870129872	1
ENSG00000118004.17	COLEC11	2	3577209	2_2	0	0.0119733889645439	7.24567145092831	1.44695769620321e-06	-0.758423185524703	4
ENSG00000151360.9	ALLC	2	3658122	2_2	0	0.00923612868430634	4.76353256583655	7.33802554663348e-07	0.00609756097561199	1
ENSG00000214866.8	DCDC2C	2	3704016	2_2	0	0.00924258061550898	4.77020675067683	7.35344003965771e-07	0.044247787610618	1
ENSG00000134321.11	RSAD2	2	6869802	2_5	0	0.0449923638529374	17.1625415734565	1.28789518340497e-05	-1.80645161290284	1
ENSG00000134326.11	CMPK2	2	6869802	2_5	0	0.0449923638529374	17.1625415734565	1.28789518340497e-05	-1.80645161290284	1
ENSG00000151692.14	RNF144A	2	6912507	2_5	0	0.0158963793729293	7.14200828819132	1.89355827065555e-06	-0.727848101265669	1
ENSG00000143797.11	MBOAT2	2	9003515	2_6	0	0.0113988283034508	4.87512718290846	9.26843199550667e-07	-0.0436507936508006	1
ENSG00000151693.9	ASAP2	2	9164687	2_6	0	0.0417701270511044	17.3594532700627	1.20937766837605e-05	1.74435288745529	4
ENSG00000119185.12	ITGB1BP1	2	9408522	2_6	0	0.0124928488968379	5.75204612998914	1.1985163225244e-06	-0.753316434597993	3
ENSG00000119203.13	CPSF3	2	9426749	2_6	0	0.0176396354826107	9.05693410668621	2.66459322901361e-06	-1.79315111748078	2
ENSG00000134330.18	IAH1	2	9473199	2_6	0	0.114826224757278	27.2836470502021	5.22520837998024e-05	3.27050613674012	4
ENSG00000134308.13	YWHAQ	2	9557243	2_6	0	0.0290812291948488	13.8617453042443	6.72342832752385e-06	2.22556390977391	1
ENSG00000151694.12	ADAM17	2	9555777	2_6	0	0.036918880764129	16.16459406697	9.95344531846177e-06	-2.39259259259314	1
ENSG00000115750.16	TAF1B	2	9843084	2_6	0	0.0217516550029463	11.0681646130077	4.01539266771123e-06	-1.34765980965015	2
ENSG00000134317.17	GRHL1	2	9954397	2_6	0	0.0706739515720778	22.4825393616749	2.65011574639216e-05	-2.17446160634147	2
ENSG00000172059.10	KLF11	2	10023705	2_6	0	0.034259398672229	15.4425561759987	8.82386858168073e-06	-1.66972037402367	2
ENSG00000205795.4	CYS1	2	10077885	2_6	0	0.0163335009809336	8.31935364148051	2.26636040602191e-06	1.01115241635653	1
ENSG00000171848.13	RRM2	2	10121909	2_6	0	0.012589269769561	5.82559660552057	1.22321008782189e-06	0.457831325301436	1
ENSG00000115761.15	NOL10	2	10689644	2_7	0	0.0116290014742912	8.27605254557645	1.60518750527578e-06	0.958266067142229	2
ENSG00000143882.10	ATP6V1C2	2	10722013	2_7	0	0.00883778487888931	5.65180997818797	8.3308839274122e-07	0.455428298573617	2
ENSG00000143870.12	PDIA6	2	10793123	2_7	0	0.0260545827292925	16.013335599785	6.95866666371772e-06	1.77235772357759	1
ENSG00000150873.11	C2orf50	2	11142123	2_7	0	0.0254059447858735	15.7707471056659	6.68263472486152e-06	-1.63432835820937	1
ENSG00000162976.12	PQLC3	2	11156148	2_7	0	0.00876346736680789	5.57111315045749	8.14288044612447e-07	-0.481751824817538	1
ENSG00000134318.13	ROCK2	2	11347918	2_7	0	0.0147290650366088	10.5382852760838	2.58884015554106e-06	-1.19163763066254	1
ENSG00000169016.16	E2F6	2	11467072	2_7	0	0.0116512510948715	8.29434132578242	1.61181268998216e-06	-1.00775193798443	1
ENSG00000134324.11	LPIN1	2	11784824	2_7	0	0.0108016757855028	7.57012712476605	1.36381171267347e-06	0.832061068702069	1
ENSG00000071575.11	TRIB2	2	12735862	2_8	0	0.013666134384705	7.10551036543748	1.61957502086467e-06	-0.80620155038763	1
ENSG00000079785.14	DDX1	2	15590379	2_9	0	0.0314902962301978	14.4396686217883	7.58392585296138e-06	1.5224805665485	2
ENSG00000214842.5	RAD51AP2	2	17538936	2_10	0	0.0394839521041444	20.4378168618787	1.34590753721449e-05	-2.06976744185964	1
ENSG00000197872.11	FAM49A	2	16666179	2_10	0	0.0279818950599208	17.1740442362631	8.01511589261557e-06	1.82637330523603	2
ENSG00000163032.11	VSNL1	2	17541387	2_10	0	0.007846256642983	5.04091504237414	6.59677988190554e-07	-0.3100441263901	2
ENSG00000178295.14	GEN1	2	17754513	2_10	0	0.00782069469310476	5.02531711831081	6.55494286210816e-07	0.34115569346509	2
ENSG00000163029.15	SMC6	2	17800052	2_10	0	0.00913477690264286	6.54187759781018	9.96690834771473e-07	-0.601449275362513	1
ENSG00000170745.11	KCNS3	2	17877883	2_10	0	0.00858084951771587	5.90595047794461	8.45240294049482e-07	-0.593892681072525	2
ENSG00000143867.6	OSR1	2	19359082	2_11	0	0.0118785377590631	4.80803423348301	9.52556268480677e-07	-0.123417721518965	1
ENSG00000183891.5	TTC32	2	19901956	2_12	0	0.159389613735375	29.3644078480434	7.80623050597537e-05	-3.38248847926306	1
ENSG00000118965.14	WDR35	2	19989328	2_12	0	0.0136420264491363	5.36541303568839	1.22079334428677e-06	0.735603197601775	2
ENSG00000132031.12	MATN3	2	20022572	2_12	0	0.012827666854127	4.77611460914048	1.02183910240978e-06	-0.114754098360588	1
ENSG00000068697.6	LAPTM4A	2	20051914	2_12	0	0.020713691723638	9.36940163896044	3.23690139907559e-06	0.854838709677314	1
ENSG00000115884.10	SDC1	2	20141640	2_12	0	0.0146523254860612	6.04955580758922	1.47839386124871e-06	0.492307692307544	1
ENSG00000055917.15	PUM2	2	20334319	2_12	0	0.0264563753779687	11.7218881137318	5.17235138641757e-06	1.4509202453987	1
ENSG00000118960.12	HS1BP3	2	20612471	2_12	0	0.0154269995132447	6.54311770018981	1.68355110455712e-06	-0.789855072463956	1
ENSG00000143869.6	GDF7	2	20666939	2_12	0	0.0161217508247415	6.96525532548374	1.87287740861205e-06	0.728059054940907	2
ENSG00000118961.14	LDAH	2	20684786	2_12	0	0.0141200867301186	5.69516072211154	1.34123060423603e-06	-0.481043350702439	2
ENSG00000084674.14	APOB	2	21037729	2_13	0	0.0222147226539322	9.44191900666972	3.49833400693929e-06	-1.09510914554146	2
ENSG00000119771.14	KLHL29	2	23386174	2_14	0	0.0359885163252136	12.7913817443745	7.67788332854314e-06	1.62878787878798	1
ENSG00000119778.14	ATAD2B	2	23927186	2_14	0	0.0355026680425414	12.6600556335043	7.49646834492068e-06	1.63652582521255	2
ENSG00000173960.13	UBXN2A	2	23927186	2_14	0	0.0266981086908178	9.91164380209232	4.41353209021351e-06	-1.0740037950666	1
ENSG00000205639.9	MFSD2B	2	24008686	2_14	0	0.0259844643155877	9.6508737766206	4.18254391085009e-06	-1.04588910133788	1
ENSG00000119782.13	FKBP1B	2	24047480	2_14	0	0.0156868163650149	4.80535481476842	1.25724633567411e-06	-0.0345035545433692	2
ENSG00000115128.6	SF3B6	2	24081196	2_14	0	0.0157667237164563	4.85404523609294	1.27645462822787e-06	0.0807017543860041	1
ENSG00000219626.8	FAM228B	2	24077870	2_14	0	0.0234367537943502	8.65838372893798	3.38449901949943e-06	1.23163841807921	1
ENSG00000115129.13	TP53I3	2	24064728	2_14	0	0.0239054218625332	8.84874144287779	3.52807674073877e-06	1.19014930470445	2
ENSG00000176732.6	PFN4	2	24124223	2_14	0	0.0203270248248165	7.29079772091371	2.47177520999597e-06	0.940476190476283	1
ENSG00000186453.12	FAM228A	2	24174047	2_14	0	0.0255428048389028	9.48590570361423	4.04117347611877e-06	-0.87080921531828	4
ENSG00000198399.14	ITSN2	2	24359729	2_14	0	0.0165484824227674	5.31787167708609	1.46776366353873e-06	-0.603764841123465	2
ENSG00000171303.6	KCNK3	2	26694101	2_16	0	0.0151956671590427	7.64357928670876	1.93720977941824e-06	0.748031496062917	1
ENSG00000213699.8	SLC35F6	2	26764613	2_16	0	0.026690372075808	13.3594137047837	5.9470574327489e-06	1.83333333333271	1
ENSG00000115163.14	CENPA	2	26764613	2_16	0	0.026690372075808	13.3594137047837	5.9470574327489e-06	-1.83333333333271	1
ENSG00000084764.10	MAPRE3	2	26976886	2_16	0	0.014588803273041	7.21121012844779	1.75463959044791e-06	-0.928571428571224	1
ENSG00000228474.5	OST4	2	27068793	2_16	0	0.0133921751167311	6.31690398626051	1.41096259618689e-06	0.333333333333301	1
ENSG00000138030.12	KHK	2	27086791	2_16	0	0.028345684220121	13.0773730090436	6.18254892244581e-06	-1.4251968503931	1
ENSG00000138028.15	CGREF1	2	27113635	2_16	0	0.0331496714502676	14.6689290855996	8.11031538794305e-06	-1.68172740701608	2
ENSG00000138073.13	PREB	2	27134751	2_16	0	0.0111252147018963	4.88438129430461	9.06312700519788e-07	-0.086705202312152	1
ENSG00000138085.16	ATRAID	2	27209632	2_16	0	0.0115775533022755	6.43747506299601	1.24306103830922e-06	-1.32659949144798	2
ENSG00000138074.14	SLC5A6	2	27235922	2_16	0	0.0124533673846881	7.73295370931602	1.60617298248576e-06	1.65168539325888	1
ENSG00000084774.13	CAD	2	27217016	2_16	0	0.011940784202182	6.13659006335018	1.22213749326549e-06	1.02661470207945	2
ENSG00000163793.12	DNAJC5G	2	27316334	2_16	0	0.0109638682072977	4.88909834064255	8.94031220029735e-07	0.311475409835873	1
ENSG00000115194.10	SLC30A3	2	27275976	2_16	0	0.01297268056333	7.59422082255465	1.64313426052656e-06	-1.29890295098811	2
ENSG00000163794.6	UCN	2	27308797	2_16	0	0.0118541572453424	5.45298254228024	1.07811452394711e-06	-0.373493975903575	1
ENSG00000115234.10	SNX17	2	27369556	2_16	1	0.0758181320740027	21.5347919360855	2.72316443317094e-05	4.11718750000123	1
ENSG00000163795.13	ZNF513	2	27380806	2_16	1	0.0408465267376132	20.1152847331507	1.37038129941015e-05	3.75770848389452	2
ENSG00000115241.10	PPM1G	2	27408324	2_16	1	0.0804685394112004	21.6886576129746	2.91084377121217e-05	4.12598425196903	1
ENSG00000115216.13	NRBP1	2	27427062	2_16	1	0.0483650391948103	19.4713272609527	1.57067816293503e-05	3.89685899277607	2
ENSG00000138002.14	IFT172	2	27489541	2_16	0	0.0118625727439757	5.44835166930356	1.0779636741644e-06	-0.419014084507268	1
ENSG00000221843.4	C2orf16	2	27536773	2_16	0	0.0123986066369272	5.90166035280035	1.22041405038812e-06	-0.795597484277147	1
ENSG00000243943.9	ZNF512	2	27585287	2_16	0	0.0202181252953079	10.5143866598324	3.54556076674626e-06	1.22516556291446	1
ENSG00000198522.13	GPN1	2	27628253	2_16	0	0.0125165132927069	10.6093833607631	2.21479540107768e-06	2.55284552845486	1
ENSG00000176714.9	CCDC121	2	27629051	2_16	0	0.131388571829021	29.2922449170463	6.4190440237447e-05	2.97897450794398	2
ENSG00000243147.7	MRPL33	2	27773064	2_16	0	0.0139780295142857	7.09021314426707	1.65297143941727e-06	-0.843971631205565	1
ENSG00000158019.20	BRE	2	27889824	2_16	0	0.0231996626580621	11.5635335982424	4.47437461204514e-06	1.2979351032448	1
ENSG00000171174.13	RBKS	2	27893043	2_16	0	0.0245056515356659	12.0733096783847	4.93460846707937e-06	-1.3431952662725	1
ENSG00000179270.6	C2orf71	2	29074202	2_18	0	0.0455132786660949	15.8040902948007	1.19968638466132e-05	-1.74515181000697	2
ENSG00000115295.19	CLIP4	2	29050375	2_18	0	0.0493248942508996	16.5850053902784	1.36440054877009e-05	-1.80595765458998	2
ENSG00000213626.11	LBH	2	30372189	2_19	0	0.0228419140050764	11.1960054010832	4.2653600509017e-06	1.27096774193529	1
ENSG00000172954.13	LCLAT1	2	30443328	2_19	0	0.0258480249638207	12.3849785502529	5.33928039667296e-06	1.5430009719419	2
ENSG00000214711.9	CAPN14	2	31212713	2_19	0	0.0116822008533118	4.76796118530507	9.29003789841527e-07	-0.218514557298873	2
ENSG00000013016.15	EHD3	2	31212713	2_19	0	0.0135292333379121	6.17280026260578	1.39288581985621e-06	0.533333333333309	1
ENSG00000158125.9	XDH	2	31415003	2_20	0	0.0173837976437689	7.56979508564389	2.19476935092866e-06	0.427419354838591	1
ENSG00000162959.13	MEMO1	2	32056053	2_20	0	0.0134468047398042	5.10944426923938	1.14591623025457e-06	0.18772563176897	1
ENSG00000152683.14	SLC30A6	2	32164985	2_20	0	0.0129890009920647	4.77785102056934	1.03506699211289e-06	-0.207070707070799	1
ENSG00000091106.18	NLRC4	2	32272167	2_20	0	0.0174791884856007	7.62238597228117	2.22214455558986e-06	1.24615384615369	1
ENSG00000115760.13	BIRC6	2	32356560	2_20	0	0.0315675427709602	13.3059031627916	7.00559846552827e-06	1.59986840405786	2
ENSG00000018699.11	TTC27	2	32678481	2_20	0	0.0143924388059234	5.76021020482665	1.38271549414119e-06	-0.763819095477484	1
ENSG00000049323.15	LTBP1	2	32947291	2_20	0	0.0159958451111472	6.77221187529943	1.80674904043167e-06	0.76973684210506	1
ENSG00000152689.17	RASGRP3	2	33529269	2_21	0	0.0102780034434795	6.70875381087424	1.15003410393485e-06	0.733333333333422	1
ENSG00000119812.18	FAM98A	2	33596666	2_21	0	0.00942183045948175	5.87725868593487	9.23570807501957e-07	0.516410544504339	2
ENSG00000171055.14	FEZ2	2	36575188	2_23	0	0.032352601675196	18.6600376055434	1.00688954400041e-05	-1.85074626865624	1
ENSG00000205221.12	VIT	2	36703766	2_23	0	0.00853881314313365	5.88348349439548	8.37899931440099e-07	-0.332698933626822	3
ENSG00000008869.11	HEATR5B	2	37084196	2_23	0	0.00915179464741389	6.54597377983987	9.99172870564741e-07	0.46606334841649	1
ENSG00000152133.14	GPATCH11	2	37075037	2_23	0	0.0142665318396217	10.7930143600694	2.56815522813724e-06	1.85496183206044	1
ENSG00000055332.16	EIF2AK2	2	37156965	2_23	0	0.00766263171932513	4.84918875732446	6.19736604314245e-07	-0.0964428060715224	2
ENSG00000218739.9	CEBPZOS	2	37204130	2_23	0	0.00760363419582244	4.77537194355061	6.05603706118593e-07	0.331438788629382	2
ENSG00000115816.14	CEBPZ	2	37231568	2_23	0	0.15926115650467	34.3588840897386	9.12660009063441e-05	3.52755905511765	1
ENSG00000115825.9	PRKD3	2	37313431	2_23	0	0.0152314352239106	11.4201336362349	2.90116292891096e-06	-1.46426439702708	2
ENSG00000115828.15	QPCT	2	37344554	2_23	0	0.00770905010409972	4.90688618377457	6.3090934245931e-07	-0.106017191977051	1
ENSG00000115841.19	RMDN2	2	37923332	2_24	0	0.0318829656445729	14.5037268647746	7.71255775552275e-06	1.66108803208701	3
ENSG00000138061.11	CYP1B1	2	38207752	2_24	0	0.0129435634522399	5.84623867371422	1.26209051870772e-06	-0.542635658914946	1
ENSG00000119787.13	ATL2	2	38394314	2_24	0	0.0149350971861182	7.21668877319072	1.79765412194692e-06	0.869230769230685	1
ENSG00000143889.15	HNRNPLL	2	38606829	2_24	0	0.0150182173565796	7.26985114572227	1.82097510976927e-06	0.839160839160586	1
ENSG00000143891.16	GALM	2	38666042	2_24	0	0.0683649297947507	21.911963472228	2.49847364685359e-05	-2.12953367875677	1
ENSG00000163214.20	DHX57	2	38875912	2_25	0	0.010443419886953	4.8916611292454	8.52038479533605e-07	0.0845962708234075	2
ENSG00000188010.12	MORN2	2	38874622	2_25	0	0.0144051050692334	7.96934725611571	1.91469360637713e-06	0.92748091603069	1
ENSG00000214694.10	ARHGEF33	2	38882417	2_25	0	0.0103353505302084	4.79219632494182	8.26075834812452e-07	-0.0842105263157827	1
ENSG00000115904.12	SOS1	2	39124428	2_25	0	0.0204951968291621	11.3504871196823	3.87995509489731e-06	-1.49787234042584	1
ENSG00000183023.18	SLC8A1	2	40554845	2_26	0	0.00798553216106157	8.28834395710057	1.1039050858343e-06	-0.964285714285902	1
ENSG00000162878.12	PKDCC	2	42083182	2_26	0	0.0135465981158253	13.342251296943	3.01452901712954e-06	-1.38888888888958	1
ENSG00000143924.18	EML4	2	42133891	2_26	0	0.00627482293388815	5.98613121570267	6.26480868581731e-07	-0.641084655554162	3
ENSG00000115944.14	COX7A2L	2	42345535	2_26	0	0.0055397069051859	4.79681563136819	4.43200171389396e-07	-0.163732090166167	2
ENSG00000162881.6	OXER1	2	42764706	2_26	0	0.0107642297232525	11.1423284884824	2.00041001887962e-06	-1.27777777777813	1
ENSG00000162882.14	HAAO	2	42766026	2_26	0	0.00569978983451491	5.06869283758855	4.81853393431388e-07	0.224806201550383	1
ENSG00000152518.7	ZFP36L2	2	43226582	2_27	1	0.584523360008445	39.7814310644176	0.000387830874655465	-6.3596491228079	1
ENSG00000152527.13	PLEKHH2	2	43634978	2_27	0	0.011837157462426	10.4752974533527	2.06811123673776e-06	-1.02660411294281	3
ENSG00000223658.7	C1GALT1C1L	2	43676123	2_27	0	0.0072731030010571	6.211232251267	7.53455508563682e-07	0.838790931989867	1
ENSG00000138036.18	DYNC2LI1	2	43774046	2_27	0	0.0172037986771557	14.3792566724817	4.12592085862406e-06	-1.84768211920499	1
ENSG00000138075.11	ABCG5	2	43839108	2_27	0	0.00656236959135614	4.92475446080159	5.39020613413944e-07	-0.0745098039215308	1
ENSG00000138095.18	LRPPRC	2	43995523	2_27	0	0.00661224752691625	4.9783204909553	5.4902492377063e-07	-0.169237697758306	2
ENSG00000138032.20	PPM1B	2	44167954	2_28	0	0.00967485180845951	5.01576777112358	8.09360206335672e-07	-0.37593486883258	2
ENSG00000138079.13	SLC3A1	2	44275649	2_28	0	0.00952255242998012	4.86409398575089	7.72530146666175e-07	-0.400000000000093	1
ENSG00000138078.15	PREPL	2	44361802	2_28	0	0.00998243641694896	5.31496797620276	8.84906347558483e-07	0.571428571428412	1
ENSG00000143919.14	CAMKMT	2	44362007	2_28	0	0.00981908074430304	5.15722715558628	8.44592455550044e-07	-0.318066157760824	1
ENSG00000068784.12	SRBD1	2	45607790	2_28	0	0.0246326634032562	13.972459399822	5.74042879582832e-06	-1.66510290388299	2
ENSG00000250565.6	ATP6V1E2	2	46540553	2_29	0	0.0132602714135971	4.80604334049465	1.0629190773466e-06	-0.175572519083884	1
ENSG00000119729.11	RHOQ	2	46541996	2_29	0	0.0191547676709339	8.33086262290478	2.66150304451871e-06	-1.0837024509441	3
ENSG00000151665.12	PIGF	2	46617108	2_29	0	0.0136051687230859	5.051876406542	1.14634873124374e-06	-0.306473773956066	3
ENSG00000119878.5	CRIPT	2	46616237	2_29	0	0.0145482584275756	5.69370288529518	1.38154779233629e-06	0.605931540623021	3
ENSG00000171150.7	SOCS5	2	46695641	2_29	0	0.0191088760043421	8.30784584695761	2.64779085265609e-06	-1.00534068073007	2
ENSG00000068724.15	TTC7A	2	46916091	2_29	0	0.0177574682052274	7.60419768191524	2.25213567328041e-06	0.816753926701498	1
ENSG00000180398.11	MCFD2	2	46928080	2_29	0	0.0152969039907788	6.17440629255625	1.57528395779131e-06	0.636638414645571	3
ENSG00000239605.9	C2orf61	2	47108782	2_30	0	0.0870341016271938	25.1189916569888	3.64629463223143e-05	2.41935483870974	1
ENSG00000143933.16	CALM2	2	47175990	2_30	0	0.0108880019981795	5.02379376016241	9.12305093635272e-07	0.317241379310387	1
ENSG00000119888.10	EPCAM	2	47345021	2_30	0	0.0273982806519492	13.8749599387285	6.34037804486274e-06	-1.53047585344182	3
ENSG00000095002.13	MSH2	2	47403074	2_30	0	0.0110414604320689	5.15766328031306	9.49816285529819e-07	-0.353634635246177	2
ENSG00000116062.14	MSH6	2	47724512	2_30	0	0.0180120100423407	9.8445541386384	2.9574563104812e-06	1.25110132158646	1
ENSG00000138081.20	FBXO11	2	47903810	2_30	0	0.0149149748150853	8.03600772455089	1.999046864011e-06	1.0421686746985	1
ENSG00000170802.15	FOXN2	2	48327816	2_31	1	0.702623477601383	22.921599940668	0.000268613410652631	4.29533678756312	1
ENSG00000162869.15	PPP1R21	2	48417933	2_31	0	0.00887184664941876	5.17815407969244	7.66212267493261e-07	0.04516118826285	2
ENSG00000242441.7	GTF2A1L	2	48595242	2_31	0	0.0230307901291169	16.6050909993895	6.37837726840615e-06	2.16237991694899	2
ENSG00000138039.14	LHCGR	2	48755729	2_31	0	0.0126526229864906	8.29469818758537	1.750415947333e-06	0.789767739078612	2
ENSG00000179915.22	NRXN1	2	51224848	2_33	0	0.020072958345414	6.50523226686514	2.1778817539241e-06	-0.651972157772773	1
ENSG00000143942.4	CHAC2	2	53767569	2_35	0	0.0224112001555625	8.53172801329749	3.18905656018196e-06	0.886075949367329	1
ENSG00000068912.13	ERLEC1	2	53786390	2_35	0	0.0751269375560503	20.2588498503894	2.53846147683774e-05	-2.26539430616808	2
ENSG00000115239.21	ASB3	2	53787421	2_35	0	0.0328356004427989	12.2093271240083	6.68646842102446e-06	1.60997067448654	1
ENSG00000119737.5	GPR75	2	53860333	2_35	0	0.0411214388157483	14.3845001551822	9.86559272522719e-06	1.78362573099399	1
ENSG00000170634.12	ACYP2	2	53970692	2_35	0	0.0610802900825979	18.2314048433744	1.85729689018228e-05	1.92679867707622	2
ENSG00000115306.15	SPTBN1	2	54678641	2_36	0	0.0317463567404975	14.1246354866169	7.47878841482447e-06	1.45977011494296	1
ENSG00000214595.11	EML6	2	54740185	2_36	0	0.0189269327721374	9.14997667399799	2.88841992386853e-06	1.40151515151453	1
ENSG00000143947.13	RPS27A	2	55465751	2_36	0	0.0151105507031938	6.9908901388207	1.76186600235348e-06	0.88772845953014	1
ENSG00000162994.15	CLHC1	2	55232044	2_36	0	0.0219718753055315	10.5822656026492	3.87798289226318e-06	-1.1215527376297	2
ENSG00000085760.14	MTIF2	2	55269694	2_36	0	0.0123965139428729	5.09524775161441	1.05347682164351e-06	-0.27212020033381	1
ENSG00000275052.4	PPP4R3B	2	55600502	2_36	0	0.0518735596472603	18.8795401339469	1.63341886894131e-05	1.97679719927144	4
ENSG00000138035.14	PNPT1	2	55693981	2_36	0	0.0188980142980832	9.13530242343593	2.87938148698911e-06	1.25806451612866	1
ENSG00000115380.19	EFEMP1	2	55770413	2_36	0	0.042942774554643	17.0451390563371	1.22081752547463e-05	-1.84048967780152	2
ENSG00000055813.5	CCDC85A	2	56167744	2_37	0	0.0215907597768664	9.47275283719379	3.41117685897361e-06	1.08943659413378	2
ENSG00000028116.16	VRK2	2	57906783	2_38	0	0.00947669606580614	4.76207865676792	7.52685625892755e-07	-0.0756951106845349	3
ENSG00000162924.13	REL	2	60803607	2_40	0	0.0131698180182637	11.9206653733115	2.61842643266224e-06	-2.60927152317932	1
ENSG00000162927.13	PUS10	2	61018416	2_40	0	0.0111390353915658	12.860756207345	2.38931932144563e-06	-2.97546012270111	1
ENSG00000162929.13	KIAA1841	2	61065721	2_40	0	0.0105640600136662	9.55847209616097	1.68414485152356e-06	-2.20202020202043	1
ENSG00000237651.6	C2orf74	2	61145163	2_40	0	0.0108550644285973	29.732974042127	5.38308035560651e-06	5.64829722463101	2
ENSG00000173209.22	AHSA2	2	61177077	2_40	0	0.01392147797824	30.4849841938572	7.0783400790863e-06	-5.71170362198277	3
ENSG00000115464.14	USP34	2	61255126	2_40	0	0.0136555022844164	7.10840075726741	1.61897331052942e-06	0.197080291970768	1
ENSG00000170264.12	FAM161A	2	61854233	2_40	0	0.0102530013084875	4.88995262288423	8.36210795084375e-07	0.408696138036762	3
ENSG00000115484.14	CCT4	2	61888641	2_40	0	0.0110196356442377	5.63771284928074	1.03616827836468e-06	0.587224567669624	2
ENSG00000186889.9	TMEM17	2	62480497	2_41	0	0.0145956123401524	5.1019144540024	1.24198284709441e-06	0.430821463739006	2
ENSG00000014641.17	MDH1	2	63588667	2_41	0	0.0141856393029257	4.7734211918157	1.1293765743456e-06	0.208777825937971	2
ENSG00000169764.15	UGP2	2	63841144	2_41	0	0.0143680560290729	4.90529683924359	1.17550210693474e-06	-0.156696230331394	2
ENSG00000143952.19	VPS54	2	64018703	2_41	0	0.0156720549523779	5.68761907302905	1.48667676269166e-06	-0.403042331081418	3
ENSG00000197329.11	PELI1	2	64144184	2_41	0	0.0162499842816068	6.06766150002176	1.64450195976224e-06	-0.532467532467366	1
ENSG00000119844.15	AFTPH	2	64525160	2_42	0	0.010976816169494	4.81856880042114	8.82174623851795e-07	-0.101562500000014	1
ENSG00000179833.4	SERTAD2	2	64751025	2_42	0	0.0314563012558339	14.9230249165308	7.82933047722048e-06	1.60370370370358	1
ENSG00000115902.10	SLC1A4	2	64987896	2_42	0	0.0194095473186151	10.2785646329016	3.32742276314271e-06	-1.22099447513825	1
ENSG00000011523.13	CEP68	2	65056838	2_42	0	0.0177997858480518	9.44787276179069	2.80484533715022e-06	-1.18604651162835	1
ENSG00000138071.13	ACTR2	2	65205723	2_42	0	0.0234866619579942	12.109711465563	4.74367796254857e-06	1.34237173424476	2
ENSG00000143995.19	MEIS1	2	66434177	2_43	0	0.0187144670158489	9.87050416061756	3.08089505051415e-06	-1.21111111111145	1
ENSG00000143971.7	ETAA1	2	67397667	2_44	0	0.0188651593471046	11.5333139619799	3.62889747140346e-06	1.14796769380735	3
ENSG00000243667.6	WDR92	2	68157965	2_45	0	0.0203918643787944	8.71494492055532	2.96402379853274e-06	-1.11129531753359	2
ENSG00000115946.7	PNO1	2	68159129	2_45	0	0.0265167855665092	11.2396640787841	4.97089184276589e-06	1.39370078740177	1
ENSG00000221823.10	PPP3R1	2	68255078	2_45	0	0.0158000278054377	6.26785647562971	1.65172217748457e-06	-0.643284777458027	2
ENSG00000115956.9	PLEK	2	68364808	2_45	0	0.016438302524988	6.64738215287311	1.82250077268933e-06	0.948529411764443	1
ENSG00000204923.3	FBXO48	2	68467123	2_45	0	0.0135567733256795	4.80111150819142	1.08557099968081e-06	0.0569852941176612	1
ENSG00000169621.9	APLF	2	68467927	2_45	0	0.0135873950260443	4.82271017064223	1.09291772744863e-06	0.0631685612563722	2
ENSG00000163219.11	ARHGAP25	2	68679972	2_45	0	0.0137476609357396	4.93500319600132	1.13155679329215e-06	0.344001138250102	2
ENSG00000169604.19	ANTXR1	2	69012709	2_46	0	0.0417266735383363	16.0961597964035	1.12020148614077e-05	1.65397923875405	1
ENSG00000198380.12	GFPT1	2	69404447	2_46	0	0.0130084586927383	4.88577959111306	1.0600340576216e-06	0.243902439024359	1
ENSG00000169599.12	NFU1	2	69423598	2_46	0	0.0145613260177458	5.96557468178991	1.44881628208138e-06	0.598901098900964	1
ENSG00000196975.15	ANXA4	2	69645260	2_46	0	0.0147024720397361	6.05797408557176	1.48551786464574e-06	0.553772070626065	1
ENSG00000087338.4	GMCL1	2	69829233	2_46	0	0.0235483805295135	10.5775528004838	4.1543812801977e-06	-1.56962025316459	1
ENSG00000124380.10	SNRNP27	2	69892946	2_46	0	0.0175534527988613	7.75664469372735	2.27089241471189e-06	-1.02935134239644	2
ENSG00000059728.10	MXD1	2	69897673	2_46	0	0.0546402049704193	18.7147696653171	1.70552037374637e-05	2.2960000000003	1
ENSG00000115998.7	C2orf42	2	70248695	2_46	0	0.0145744837808781	5.97422492065062	1.45222816700869e-06	0.567999999999996	1
ENSG00000116001.15	TIA1	2	70249066	2_46	0	0.0142020521623771	5.72629918752379	1.356392076965e-06	-0.512000000000073	1
ENSG00000116005.11	PCYOX1	2	70257153	2_46	0	0.0144629980241966	5.90067620438819	1.42337789224762e-06	0.551999999999722	1
ENSG00000143977.13	SNRPG	2	70294146	2_46	0	0.012844332432451	4.76424239483758	1.02062333185567e-06	-0.179310344827613	1
ENSG00000035141.7	FAM136A	2	70302482	2_46	0	0.0166490049816209	7.24942743017556	2.01303856762166e-06	-0.984962406015109	1
ENSG00000163235.15	TGFA	2	70586121	2_47	0	0.0981850203653788	28.6557892826952	4.69264515287194e-05	-2.6153846153845	1
ENSG00000075340.22	ADD2	2	70766068	2_47	0	0.00969384424258146	6.255922992196	1.01145726237023e-06	0.473333333333274	1
ENSG00000152672.7	CLEC4F	2	70821322	2_47	0	0.0452552567131366	21.0665449127718	1.59009272993364e-05	-2.13923694726756	2
ENSG00000116031.8	CD207	2	70834479	2_47	0	0.0128508740978091	8.95257393225749	1.91884851568238e-06	0.980683300113997	3
ENSG00000116035.2	VAX2	2	70899595	2_47	0	0.0351104842228627	18.6096943597444	1.08977330455177e-05	-2.00318153605601	3
ENSG00000116039.11	ATP6V1B1	2	70935643	2_47	0	0.0127846560147881	8.90312583860034	1.8984172207228e-06	-1.147676590676	2
ENSG00000144043.11	TEX261	2	70993663	2_47	0	0.0216435033981818	13.9504115018603	5.03587202072398e-06	-1.57209539035182	4
ENSG00000124357.12	NAGK	2	71064870	2_47	0	0.00896261020110156	5.50630399353559	8.23104163697789e-07	0.444127444562525	2
ENSG00000124370.10	MCEE	2	71129592	2_47	0	0.00838240752657771	4.86678309538802	6.8041028151845e-07	0.104387324278638	2
ENSG00000124383.8	MPHOSPH10	2	71130580	2_47	0	0.00945009449373102	6.01248384491117	9.47654827233547e-07	-0.477611940298334	1
ENSG00000124374.8	PAIP2B	2	71224300	2_47	0	0.00853398378256987	5.03801207695145	7.17085800842184e-07	-0.119873817034617	1
ENSG00000075292.18	ZNF638	2	71230319	2_47	0	0.124903876471666	31.0588227616435	6.47024928127773e-05	2.81045751633879	1
ENSG00000003137.8	CYP26B1	2	72011995	2_47	0	0.00895784437169589	5.5012143442339	8.2190606519653e-07	0.422955241902724	2
ENSG00000135625.7	EGR4	2	73294038	2_48	0	0.0357777245924493	15.4344901760263	9.21011622900968e-06	-1.61923076923005	1
ENSG00000115297.10	TLX2	2	74513834	2_48	0	0.0123006399444964	5.17667901229609	1.06203553610897e-06	0.382513661202164	1
ENSG00000144040.12	SFXN5	2	73073331	2_48	0	0.0119186031168527	4.87477614156812	9.69036511414063e-07	0.147619047619009	1
ENSG00000135631.16	RAB11FIP5	2	73107866	2_48	0	0.0126664947614003	5.45717374452704	1.15288060855451e-06	0.495816887349027	2
ENSG00000135632.11	SMYD5	2	73214257	2_48	0	0.0164079747468565	7.93601113012236	2.17178761802325e-06	-0.91097629504664	2
ENSG00000135617.3	PRADC1	2	73231565	2_48	0	0.0125696559686198	5.38372136540699	1.12866763503968e-06	-0.429687500000002	1
ENSG00000135624.15	CCT7	2	73234064	2_48	0	0.011782670801523	4.76502788250764	9.36417013854358e-07	-0.0373831775701018	1
ENSG00000116127.17	ALMS1	2	73326269	2_48	0	0.0119081659648956	4.86639363069003	9.66523058271224e-07	0.178322604276282	2
ENSG00000144035.3	NAT8	2	73646375	2_48	0	0.0118426509033193	4.81360866702849	9.50779509128385e-07	0.194630872483246	1
ENSG00000144034.14	TPRKB	2	73737504	2_48	0	0.012353000585835	5.21732843341384	1.07493138740188e-06	0.361538461538496	1
ENSG00000124356.15	STAMBP	2	73829186	2_48	0	0.0137567748989758	6.24763165295916	1.4334817002431e-06	-0.562927909264235	3
ENSG00000163017.13	ACTG2	2	73892213	2_48	0	0.0156751524027492	7.4981069721122	1.96030437680296e-06	-0.797488907666983	2
ENSG00000114956.19	DGUOK	2	73908670	2_48	0	0.0139211664391465	6.36137905631339	1.47702214295978e-06	0.694656488549438	1
ENSG00000163170.11	BOLA3	2	74148330	2_48	0	0.0136870802631641	6.1989977261176	1.41511715777213e-06	-0.535999999999784	1
ENSG00000114978.17	MOB1A	2	74178740	2_48	0	0.0335319238033206	14.8083870708705	8.28183042698113e-06	1.62626262626205	1
ENSG00000065911.11	MTHFD2	2	74189653	2_48	0	0.0172059047152228	8.39125707190609	2.40804525943853e-06	1.02419354838685	1
ENSG00000188687.17	SLC4A5	2	74361478	2_48	0	0.0385702305700306	16.1610982924206	1.03964055473688e-05	-1.72440316909203	2
ENSG00000204843.12	DCTN1	2	74361478	2_48	0	0.061086215711785	20.6288060605435	2.10173240304041e-05	2.02700085605908	2
ENSG00000284308.1	C2orf81	2	74421241	2_48	0	0.0141592134952621	6.52374581995633	1.54062261043057e-06	0.715789473684594	1
ENSG00000005448.16	WDR54	2	74421241	2_48	0	0.0141592134952621	6.52374581995633	1.54062261043057e-06	0.715789473684594	1
ENSG00000114993.16	RTKN	2	74414495	2_48	0	0.0745958269754848	22.5857531028519	2.81001873104285e-05	2.17936553834528	2
ENSG00000239779.6	WBP1	2	74458316	2_48	0	0.0126432149982237	5.43956672230381	1.14704891117418e-06	0.433248872645504	2
ENSG00000115275.11	MOGS	2	74465520	2_48	0	0.014072776329642	6.46510478306173	1.51745373450517e-06	-0.694915254237396	1
ENSG00000135637.13	CCDC142	2	74483364	2_48	0	0.0138925401327222	6.34166758709046	1.46941760698564e-06	0.672316384180884	1
ENSG00000115282.19	TTC31	2	74483364	2_48	0	0.0138925401327222	6.34166758709046	1.46941760698564e-06	-0.672316384180884	1
ENSG00000115289.13	PCGF1	2	74529421	2_48	0	0.075242574882832	22.6705798789713	2.84502694294365e-05	2.22513089005166	1
ENSG00000115317.11	HTRA2	2	74510036	2_48	0	0.0143468312102691	6.64981461200929	1.59120315923209e-06	0.725856697819894	1
ENSG00000115325.13	DOK1	2	74548714	2_48	0	0.0118560623533013	4.82443779949619	9.5399762113599e-07	-0.158602150537632	1
ENSG00000115350.11	POLE4	2	74958540	2_48	0	0.037640883189221	15.9251838028163	9.99779814348087e-06	1.71223021582683	1
ENSG00000115353.10	TACR1	2	75153401	2_48	0	0.0117801932831428	4.76301607317342	9.35824840347228e-07	-0.114503816793872	1
ENSG00000115364.13	MRPL19	2	75650524	2_49	0	0.0192024069472234	7.12592894818758	2.28221871574791e-06	0.652745692212422	2
ENSG00000005436.13	GCFC2	2	75710675	2_49	0	0.0289473792919358	11.0720818160951	5.34562689730724e-06	-1.07650273224071	1
ENSG00000163541.11	SUCLG1	2	84459057	2_53	0	0.00925215962902859	6.32628010478283	9.76228853801866e-07	-0.625698324022661	1
ENSG00000115423.18	DNAH6	2	84469990	2_53	0	0.0112059919637766	8.1581618625293	1.52476435229735e-06	-0.947368421052546	1
ENSG00000034510.5	TMSB10	2	84905643	2_53	0	0.0111863100338565	8.14134618357098	1.51894895512416e-06	-0.941666666666577	1
ENSG00000186854.10	TRABD2A	2	84883273	2_53	0	0.00788283005800616	4.7958543784904	6.30533633246903e-07	0.0678136395449539	2
ENSG00000176407.17	KCMF1	2	84970689	2_54	0	0.023498647402233	13.2157782537256	5.17959393115727e-06	-1.61825726141126	1
ENSG00000152284.4	TCF7L1	2	85129243	2_54	0	0.00972448268516157	4.76118528958445	7.72221156986006e-07	-0.0737709041030361	2
ENSG00000152291.13	TGOLN2	2	85322745	2_54	0	0.0678272551038951	23.4847703817191	2.65674985695959e-05	2.19808141278734	2
ENSG00000042445.13	RETSAT	2	85333838	2_54	0	0.0593494252092527	22.1793086479862	2.19545544272827e-05	2.11275298157387	3
ENSG00000042493.15	CAPG	2	85394936	2_54	0	0.0192753752129293	11.3129248849671	3.63695434917401e-06	-1.24008546328835	4
ENSG00000152292.16	SH2D6	2	85249435	2_54	0	0.0317518373319338	16.1141535017876	8.53368215105111e-06	1.85407725321963	1
ENSG00000115486.11	GGCX	2	85561052	2_54	0	0.0248845765001471	13.7668440759985	5.71379629692582e-06	-1.61371783403488	2
ENSG00000118640.10	VAMP8	2	85560000	2_54	0	0.0194242354833818	11.386762427498	3.68896300323641e-06	-1.39705882352925	1
ENSG00000168899.4	VAMP5	2	85582580	2_54	0	0.0130790209657413	7.59610548802535	1.65701457604393e-06	0.862453303597877	3
ENSG00000168883.19	USP39	2	85600891	2_54	0	0.0153412395535294	9.12396333361903	2.33455488397799e-06	-1.12403100775197	1
ENSG00000115523.16	GNLY	2	85685747	2_54	0	0.0105268684115822	5.51921013773857	9.69027784176066e-07	0.28200179539486	3
ENSG00000168874.12	ATOH8	2	85751663	2_54	0	0.0128463127958289	7.42426910415132	1.59071473209694e-06	0.799999999999997	1
ENSG00000068654.15	POLR1A	2	86102864	2_54	0	0.0147528953839191	8.749312537149	2.15283774274515e-06	-1.0602187317481	3
ENSG00000132300.18	PTCD3	2	86105686	2_54	0	0.0139306288303227	8.20005077981631	1.90522981142184e-06	0.988165680473367	1
ENSG00000132305.20	IMMT	2	86195484	2_54	0	0.0144872118626348	8.57523885310869	2.07200663871913e-06	1.02029769959428	1
ENSG00000132313.14	MRPL35	2	86199115	2_54	0	0.0169049844185876	10.0542527395499	2.83481471559005e-06	-1.11799410029527	1
ENSG00000068615.17	REEP1	2	86318302	2_54	0	0.0119061501730564	6.6969429056969	1.32986653661144e-06	0.747774480712602	1
ENSG00000115548.16	KDM3A	2	86438385	2_54	0	0.00996966203429128	4.99922929921555	8.31272854630917e-07	0.299999999999983	1
ENSG00000115561.15	CHMP3	2	86563593	2_54	0	0.00985084741167075	4.88461087989699	8.02534423724537e-07	0.10847534430932	2
ENSG00000239305.6	RNF103	2	86623855	2_54	0	0.0130973424385057	7.60951343560054	1.66226467729323e-06	0.868354430379569	1
ENSG00000153561.12	RMND5A	2	86721712	2_54	0	0.0155847365746984	9.27484758761691	2.41082870096046e-06	1.10625000000021	1
ENSG00000172116.21	CD8B	2	86855882	2_54	0	0.0103195656846973	5.32904590967913	9.17214658867209e-07	0.362068965517237	1
ENSG00000183281.14	PLGLB1	2	86943831	2_54	0	0.0109279811117321	5.87686296987997	1.07113844140111e-06	0.42222222222216	1
ENSG00000172086.7	KRCC1	2	88056216	2_55	0	0.0183066771453231	9.33233177955342	2.8494418483467e-06	1.07692307692295	1
ENSG00000115593.14	SMYD1	2	88067820	2_55	0	0.0350421571996314	15.580114159611	9.105872701591e-06	1.61764705882359	1
ENSG00000163586.9	FABP1	2	88128319	2_55	0	0.011915391299938	5.21851572894078	1.0370875279819e-06	-0.283885432672474	2
ENSG00000144115.16	THNSL2	2	88153919	2_55	0	0.0148178337096959	7.30553948632124	1.80549842833907e-06	0.781518850391912	3
ENSG00000172071.11	EIF2AK3	2	88629547	2_55	0	0.014174318289091	6.88027617732755	1.6265527703903e-06	-0.800884955752225	1
ENSG00000153574.8	RPIA	2	88691440	2_55	0	0.0227959698089698	11.4381112616478	4.34883064516505e-06	1.32227122614524	3
ENSG00000144026.11	ZNF514	2	95125518	2_57	0	0.0521155747565985	19.0657563439707	1.65722576185482e-05	-2.16800984422134	4
ENSG00000155066.15	PROM2	2	95274094	2_57	0	0.01628317067597	7.84790788853639	2.13134118782343e-06	-0.94389438943892	1
ENSG00000174501.14	ANKRD36C	2	95991827	2_57	0	0.0122133146160951	5.09359358129637	1.03757127499533e-06	-0.200198551037515	2
ENSG00000186281.12	GPAT2	2	96122088	2_57	0	0.0186417924333955	9.14514213478353	2.84340179546231e-06	1.15680473372798	1
ENSG00000274286.1	ADRA2B	2	96116247	2_57	0	0.0123338928062904	5.18761946066777	1.06715716843241e-06	0.492402371460814	2
ENSG00000188886.3	ASTL	2	96155557	2_57	0	0.0118425731486933	4.79864515452637	9.47817706975019e-07	-0.269113149846987	1
ENSG00000158050.4	DUSP2	2	96145593	2_57	0	0.0138988753772158	6.33110121167674	1.46763825310864e-06	-0.381817408779835	2
ENSG00000084090.13	STARD7	2	96208677	2_57	0	0.0173169666039041	8.43806031094406	2.43710673660035e-06	-1.14229252246013	2
ENSG00000144021.2	CIAO1	2	96268766	2_57	0	0.0148753836237826	6.98142460177999	1.73209748973416e-06	0.77519379844945	1
ENSG00000198885.9	ITPRIPL1	2	96325607	2_57	0	0.0165358201380683	7.99543103103921	2.20509714387969e-06	-0.770744748999868	2
ENSG00000196843.15	ARID5A	2	96536506	2_57	0	0.0117975067615538	4.762165627589	9.37032893425627e-07	0.0937500000000302	1
ENSG00000114988.11	LMAN2L	2	96739703	2_57	0	0.012799068593394	5.54193449163062	1.18304117448299e-06	0.787509115312765	2
ENSG00000158158.11	CNNM4	2	96759824	2_57	0	0.0118185739250545	4.77923609292328	9.4207106875765e-07	-0.216783216783162	1
ENSG00000163126.14	ANKRD23	2	96855702	2_57	0	0.0146016955593498	6.80357224580269	1.65691563369169e-06	1.01260504201719	1
ENSG00000213337.8	ANKRD39	2	96862002	2_57	0	0.0133986528324964	5.98018497245028	1.33639812398841e-06	-0.653361344537771	1
ENSG00000144199.11	FAHD2B	2	97082241	2_57	0	0.0143810669993124	6.65774070044635	1.59690136393028e-06	0.878378378378335	1
ENSG00000135976.17	ANKRD36	2	97120939	2_57	0	0.0158982713240636	7.61865066659284	2.02017071268994e-06	1.0256410256409	1
ENSG00000196912.12	ANKRD36B	2	97589830	2_57	0	0.043313721186224	17.2693576366484	1.24756098827322e-05	-2.18524891646384	2
ENSG00000115073.7	ACTR1B	2	97658891	2_57	0	0.0165983899946288	8.03172347575801	2.22348814282981e-06	1.20401091084189	2
ENSG00000228486.10	LINC01125	2	97663552	2_57	0	0.0122941996609641	5.15676559135227	1.05739623037968e-06	0.30153380151788	4
ENSG00000115085.13	ZAP70	2	97713755	2_57	0	0.0258957191123177	12.3029604463662	5.3137082904257e-06	-1.49634979027055	2
ENSG00000075568.16	TMEM131	2	97993650	2_57	0	0.0591407022092568	20.2979171023937	2.00215666364369e-05	-2.49141286735459	2
ENSG00000185674.9	LYG2	2	99254906	2_58	0	0.0250983182351285	14.5812200514751	6.10377605798087e-06	1.63483146067436	1
ENSG00000040933.15	INPP4A	2	98444410	2_58	0	0.0552860509853413	22.2198369347451	2.04888009350082e-05	2.43884892086273	1
ENSG00000183513.8	COA5	2	98608705	2_58	0	0.0299505216057101	16.2830854955084	8.13394439249544e-06	2.07142857142884	1
ENSG00000115446.11	UNC50	2	98608535	2_58	0	0.0299605706057555	16.286319051266	8.13828930472365e-06	2.07142857142796	1
ENSG00000071073.12	MGAT4A	2	98893576	2_58	0	0.0102554594882617	6.0015827105005	1.02655216827042e-06	-0.592000000000194	1
ENSG00000135951.14	TSGA10	2	99155127	2_58	0	0.00987324774909781	5.63844490048057	9.28494811649712e-07	0.442599588918513	2
ENSG00000144182.16	LIPT1	2	99155070	2_58	0	0.0100587018600817	5.81635848221158	9.75782909150284e-07	0.486163492418857	2
ENSG00000158411.11	MITD1	2	99179774	2_58	0	0.00917276356595664	4.9350147703298	7.55003146967645e-07	-0.251700680272162	1
ENSG00000144214.9	LYG1	2	99305150	2_58	0	0.0094698146458595	5.23963675882733	8.27566237765846e-07	-0.421262693059251	2
ENSG00000158417.10	EIF5B	2	99337171	2_58	0	0.00937174481885672	5.14012855223083	8.0344201890733e-07	0.350181980585582	2
ENSG00000115514.11	TXNDC9	2	99340840	2_58	0	0.0109002864240403	6.58470474926233	1.1971107257651e-06	0.73387096774186	1
ENSG00000135945.9	REV1	2	99315792	2_58	0	0.0138183798944835	8.85471079239188	2.04075850334496e-06	1.0172533722949	3
ENSG00000115539.13	PDCL3	2	100562583	2_58	0	0.0101186010944025	5.87312549393336	9.91173908809269e-07	-0.60406557398155	3
ENSG00000170485.16	NPAS2	2	100819337	2_58	0	0.010383058055353	6.11981634156609	1.05979966246775e-06	-0.613306349781348	2
ENSG00000204634.12	TBC1D8	2	101115243	2_58	0	0.0129383996340615	8.22475299765028	1.77485766757918e-06	1.06716417910466	1
ENSG00000158435.7	CNOT11	2	101252269	2_59	0	0.0121285932550259	8.44162786925227	1.70764165712847e-06	1.10300429184618	1
ENSG00000163162.8	RNF149	2	101308657	2_59	0	0.00841530242254607	4.90173133361693	6.87985582441692e-07	-0.300854700854611	1
ENSG00000196460.12	RFX8	2	101413277	2_59	0	0.0157273169645717	11.717902709634	3.07372233558096e-06	-1.70729789513467	3
ENSG00000071054.16	MAP4K4	2	101697147	2_59	0	0.00934857366767372	9.38473460184806	1.46328006366134e-06	-1.99999999999997	1
ENSG00000115590.13	IL1R2	2	101994259	2_59	0	0.00978817106539875	16.000402407158	2.61211661484865e-06	-3.363776887337	2
ENSG00000115594.11	IL1R1	2	102064141	2_59	0	0.0118413361479449	7.75267549490836	1.53113125375094e-06	0.537142857142752	1
ENSG00000115616.2	SLC9A2	2	102619621	2_60	0	0.00668158284184039	6.53205026744829	7.27928932218447e-07	-1.75185185185205	1
ENSG00000115598.9	IL1RL2	2	102186984	2_60	0	0.0066913345854277	5.12066572926719	5.7147768725353e-07	-0.192857142857106	1
ENSG00000115604.10	IL18R1	2	102311266	2_60	0	0.0074178229649593	13.3257584020648	1.64865014427566e-06	2.06332463392944	2
ENSG00000115607.9	IL18RAP	2	102418915	2_60	0	0.00704706402119959	6.62080519069081	7.78178328647009e-07	-0.453792509730603	2
ENSG00000135953.10	MFSD9	2	102740305	2_60	0	0.00758650994646692	6.01225070874701	7.60745197434194e-07	-0.50735294117638	1
ENSG00000135966.12	TGFBRAP1	2	105336756	2_62	0	0.0324760577369382	13.9625558447477	7.56289957418233e-06	-1.47150259067331	1
ENSG00000135974.9	C2orf49	2	105336368	2_62	0	0.0198572616984568	9.22916385579452	3.05662261191271e-06	1.0259697085139	2
ENSG00000115641.18	FHL2	2	105428851	2_62	0	0.0124840448249758	4.78127386178435	9.95540757726387e-07	0.0733333333333245	1
ENSG00000071051.13	NCK2	2	105749775	2_63	0	0.0165003860702188	5.72645666957451	1.57594185603614e-06	-0.572747959415394	2
ENSG00000119147.9	C2orf40	2	106016946	2_63	0	0.0150759162089323	4.86124378034036	1.22233774044073e-06	-0.128610455846579	5
ENSG00000115652.14	UXS1	2	106138278	2_63	0	0.0156139498471398	5.19722676063073	1.35345727746053e-06	0.322834645669279	1
ENSG00000144057.15	ST6GAL2	2	106886900	2_64	0	0.0165272487700801	7.46496185941803	2.05772940123358e-06	0.925925925925966	1
ENSG00000198203.9	SULT1C2	2	108287884	2_65	0	0.0256935222926582	10.8713340769954	4.65871982351045e-06	1.25970660323665	2
ENSG00000198075.9	SULT1C4	2	108378352	2_65	0	0.0179681932975351	7.43589063066772	2.22842237255313e-06	-0.909722222222378	1
ENSG00000135968.20	GCC2	2	108449810	2_65	0	0.0168270475399747	6.80667981996028	1.91030780258949e-06	0.78352651209005	2
ENSG00000169756.16	LIMS1	2	108534528	2_65	0	0.0274947408484028	11.5235242195592	5.28439234913477e-06	-1.29372197309411	1
ENSG00000153201.15	RANBP2	2	108718413	2_65	0	0.0468635809324276	16.6772655769686	1.30352817035185e-05	1.68978201516734	2
ENSG00000163006.11	CCDC138	2	108791703	2_65	0	0.0164454718333334	6.58679865980305	1.80667831665409e-06	-0.657587548637826	1
ENSG00000186522.14	SEPT10	2	109574715	2_65	0	0.0523556756767501	17.7540618216908	1.55032090111482e-05	-2.21158985287333	3
ENSG00000144130.11	NT5DC4	2	112729364	2_66	0	0.00712494600335523	6.33884836808831	7.53272384310183e-07	0.591999999999835	1
ENSG00000115008.5	IL1A	2	112782395	2_66	0	0.0105025364850249	10.0134188596006	1.75402866909271e-06	1.20271568035691	3
ENSG00000125571.9	IL37	2	112900498	2_66	0	0.00610195102415312	4.82755548711114	4.91310558379069e-07	0.253106156637386	2
ENSG00000136696.10	IL36B	2	113037600	2_66	0	0.0133302668614314	12.2722235539659	2.72848899974164e-06	-1.42307016953113	2
ENSG00000136695.14	IL36RN	2	113059365	2_66	0	0.00673128557926528	5.76134922273486	6.46818335475531e-07	-0.574345180933395	2
ENSG00000136697.12	IL1F10	2	113091384	2_66	0	0.00656925563804001	5.54232308290934	6.07250815755316e-07	-0.619047619047672	1
ENSG00000144063.3	MALL	2	110117223	2_66	0	0.0297033583260928	19.3498993629186	9.5861533157197e-06	1.82222222222271	1
ENSG00000144061.12	NPHP1	2	110205149	2_66	0	0.00684113362151639	6.06495304989452	6.92015181255763e-07	0.694968553459166	1
ENSG00000169679.14	BUB1	2	110678318	2_66	0	0.00930508134757468	9.01192085564896	1.39861328384873e-06	-1.16442048517452	1
ENSG00000153208.16	MERTK	2	111898795	2_66	0	0.0109494790043128	10.3288445121803	1.88627626673999e-06	1.18160218633608	3
ENSG00000153214.9	TMEM87B	2	112054279	2_66	0	0.0276634642469319	19.1683112196341	8.84403642774674e-06	2.13749523924379	2
ENSG00000144152.12	FBLN7	2	112128995	2_66	0	0.0113503524710972	10.7201019765108	2.02940333838423e-06	-1.36188409082394	3
ENSG00000144161.12	ZC3H8	2	112259159	2_66	0	0.00618619436145618	5.01310291074713	5.17237836447178e-07	0.226744186046455	1
ENSG00000188177.13	ZC3H6	2	112291430	2_66	0	0.0227935238969282	17.5489324937536	6.67148143105813e-06	-1.86220472440905	1
ENSG00000169629.11	RGPD8	2	112434559	2_66	0	0.00636271104276442	5.3149695070476	5.64031141892488e-07	-0.358381502890069	1
ENSG00000114999.7	TTL	2	112481811	2_66	0	0.00757399420188676	6.7859314692695	8.57224437557718e-07	0.973200889302451	2
ENSG00000125630.15	POLR1B	2	112542706	2_66	0	0.00659573850463591	5.57834306887556	6.13661326808402e-07	0.476779058718834	2
ENSG00000125611.15	CHCHD5	2	112585522	2_66	0	0.105498952369294	32.029902309333	5.63590763067776e-05	-2.8633540372669	1
ENSG00000144136.10	SLC20A1	2	112639126	2_66	0	0.108647385918355	31.9520953613416	5.79000222763607e-05	2.84348424869426	2
ENSG00000169607.12	CKAP2L	2	112765001	2_66	0	0.00841471484277834	8.06893854821078	1.13244186612231e-06	0.971677559912709	1
ENSG00000136689.18	IL1RN	2	113108792	2_66	0	0.00714029226766022	6.32775227345039	7.53573404769872e-07	0.697995664270723	2
ENSG00000184492.6	FOXD4L1	2	113325543	2_67	0	0.0190646547163835	12.6371036677802	4.01824671083231e-06	1.61303981188497	2
ENSG00000125637.15	PSD4	2	113164835	2_67	0	0.0553463448624039	22.9266883221222	2.11636405829015e-05	-2.76622409219271	2
ENSG00000125618.16	PAX8	2	113234797	2_67	0	0.122315237288649	30.7468117850523	6.27250125816519e-05	3.48553664833058	2
ENSG00000115084.13	SLC35F5	2	113754647	2_67	0	0.0101539378899108	6.60386424790848	1.11838863529972e-06	0.574444812162151	3
ENSG00000088205.12	DDX18	2	117812637	2_69	0	0.00878523273149934	4.76476224872106	6.98159435349945e-07	0.00353033393631716	2
ENSG00000125633.10	CCDC93	2	118017412	2_69	0	0.00896769399384667	4.96120393231908	7.42041107895764e-07	-0.171232876712315	1
ENSG00000125629.14	INSIG2	2	118088881	2_69	0	0.0117350767376696	7.53286989958909	1.47437007065996e-06	0.87407407407386	1
ENSG00000019169.10	MARCO	2	118970896	2_69	0	0.0100247524131937	6.02631058986042	1.00759330233931e-06	0.664634146341557	1
ENSG00000115107.19	STEAP3	2	119219679	2_69	0	0.0132257623937986	8.67731209214199	1.91410624193181e-06	0.928594692100237	2
ENSG00000186132.14	C2orf76	2	119366701	2_69	0	0.0105437879730454	6.50898118357169	1.14464228564008e-06	-0.657407407406999	1
ENSG00000155368.16	DBI	2	119366701	2_69	0	0.0105437879730454	6.50898118357169	1.14464228564008e-06	-0.657407407406998	1
ENSG00000171227.6	TMEM37	2	119429768	2_69	0	0.00907510216111429	5.07498872314492	7.68151193839637e-07	-0.283582089552203	1
ENSG00000080293.9	SCTR	2	119469097	2_69	0	0.0106624536646031	6.61600713714176	1.17655769208695e-06	-0.647458655228434	2
ENSG00000144120.12	TMEM177	2	119679105	2_69	0	0.0103123553742701	6.29675511274367	1.08301576842345e-06	0.654255319149036	1
ENSG00000088179.8	PTPN4	2	120312346	2_69	0	0.0210179753893371	13.1182044689011	4.5985973060636e-06	-1.32867132867104	1
ENSG00000115109.13	EPB41L5	2	120013132	2_69	0	0.00900587423662069	5.00180560230531	7.51298967766673e-07	0.20394736842112	1
ENSG00000144118.13	RALB	2	120236344	2_69	0	0.00916027724367563	5.16426981637615	7.89001172159237e-07	-0.260869565217331	1
ENSG00000074047.21	GLI2	2	120738026	2_70	0	0.0407171943975869	15.3605840331725	1.04314739920135e-05	-1.61790243380887	2
ENSG00000115112.7	TFCP2L1	2	121285630	2_70	0	0.0415516827514975	15.556914435283	1.07813261705401e-05	-1.98688524590221	1
ENSG00000074054.17	CLASP1	2	121648873	2_70	0	0.0163139052212502	6.55612755284546	1.78387917199906e-06	-0.945794424683484	2
ENSG00000136732.14	GYPC	2	126650125	2_74	0	0.00854646768627021	6.24776515107948	8.90576963075302e-07	0.605128205128315	1
ENSG00000136717.14	BIN1	2	127105648	2_74	0	0.00768755636463281	5.19223730262588	6.65737393840344e-07	-0.145127686646123	2
ENSG00000186684.12	CYP27C1	2	127195841	2_74	0	0.0378807505631881	20.0429634920144	1.26631169102537e-05	-2.74015748031409	1
ENSG00000163161.12	ERCC3	2	127292055	2_75	0	0.0177556002529679	9.07471665776538	2.687376642998e-06	1.78591682464209	3
ENSG00000169967.16	MAP3K2	2	127387545	2_75	0	0.0134280844208228	6.39815926386784	1.43294398874338e-06	0.920731707317394	1
ENSG00000115718.17	PROC	2	127436892	2_75	0	0.0113362624564275	4.7775974812722	9.0331569222724e-07	0.238709677419352	1
ENSG00000163166.14	IWS1	2	127526497	2_75	0	0.011490745250119	4.90708930023304	9.4044253495943e-07	-0.211881226590263	2
ENSG00000169994.18	MYO7B	2	127536206	2_75	0	0.0120355938775172	5.35031216515005	1.07400611000693e-06	-0.440276663324926	2
ENSG00000144230.16	GPR17	2	127647887	2_75	0	0.0857614828912243	24.3414846055509	3.48176495746277e-05	-2.53526488400693	4
ENSG00000072163.19	LIMS2	2	127643516	2_75	0	0.0357356888351807	15.8050266072924	9.42014298363749e-06	-1.64890322264617	2
ENSG00000136715.17	SAP130	2	128024550	2_75	0	0.0122618704765659	5.52851602297045	1.13064275065935e-06	-0.466666666666665	1
ENSG00000136731.12	UGGT1	2	128091077	2_75	0	0.0358916984785637	15.8469685127368	9.4863754967467e-06	2.30952380952341	1
ENSG00000136720.6	HS6ST1	2	128319517	2_75	0	0.0884766029590202	24.6492893643915	3.63741579517866e-05	2.43706672814785	2
ENSG00000075886.10	TUBA3D	2	131472010	2_78	0	0.031306538414549	12.0278914766082	6.28036170186069e-06	1.82553191489289	1
ENSG00000173272.15	MZT2A	2	131472010	2_78	0	0.0556652217017765	17.6043236884723	1.63441896864194e-05	2.34316838510773	3
ENSG00000222014.5	RAB6C	2	129979360	2_78	0	0.0148214832592223	4.84374443093709	1.19738274088239e-06	-0.186291739894538	1
ENSG00000152076.18	CCDC74B	2	130144976	2_78	0	0.0165427985347467	5.89662075874737	1.62694279646685e-06	-0.567164179104674	1
ENSG00000136699.19	SMPD4	2	130182517	2_78	0	0.016132702001997	5.65600666062442	1.52186850538159e-06	-0.51145038167946	1
ENSG00000152082.13	MZT2B	2	130181775	2_78	0	0.0147346834727443	4.78748045003604	1.17654334044786e-06	0.140092933255167	2
ENSG00000136710.9	CCDC115	2	130343161	2_78	0	0.0147405658029457	4.79130401185746	1.17795306751009e-06	-0.0192307692307816	1
ENSG00000136718.9	IMP4	2	130342325	2_78	0	0.0382555451015044	13.9640106690028	8.90973264082468e-06	-1.51012891344306	1
ENSG00000072135.12	PTPN18	2	130356437	2_78	0	0.0164962741560974	5.86962189310757	1.61493890523765e-06	0.600000000000051	1
ENSG00000136002.18	ARHGEF4	2	130837191	2_78	0	0.0149299728977584	4.91360956805687	1.22354450158039e-06	0.203761755485874	1
ENSG00000115762.16	PLEKHB2	2	131104358	2_78	0	0.0148590174717679	4.86797370233052	1.20641970570635e-06	0.255319148936153	1
ENSG00000163040.14	CCDC74A	2	131537188	2_78	0	0.0469889552297112	15.9563602904364	1.25051736964234e-05	2.12206572769977	1
ENSG00000150551.10	LYPD1	2	132664689	2_79	0	0.0179964209260322	6.53752182269455	1.96227287112985e-06	-0.679999999999956	1
ENSG00000176771.16	NCKAP5	2	133567714	2_79	0	0.0155687778290433	5.14832789484856	1.3368442915083e-06	-0.376923076922986	1
ENSG00000152127.8	MGAT5	2	134119836	2_79	0	0.0330964948655187	12.39769388336	6.84357476116045e-06	-1.41139240506314	1
ENSG00000082258.12	CCNT2	2	134918197	2_80	0	0.0313251891078563	12.7953473481513	6.68506888906295e-06	-1.66025641025632	1
ENSG00000115839.17	RAB3GAP1	2	135052002	2_80	0	0.0135717303381711	4.76179621410996	1.07786937543947e-06	0.220833333333443	1
ENSG00000121988.17	ZRANB3	2	135528864	2_80	0	0.0135890441499563	4.77400359047695	1.08201120074455e-06	0.264563961444501	2
ENSG00000048991.16	R3HDM1	2	135531995	2_80	0	0.0138022721582453	4.92307519476034	1.13330593081023e-06	0.0273972602739736	1
ENSG00000144224.16	UBXN4	2	135732696	2_80	0	0.0172104916499231	7.03764396823358	2.0201363101959e-06	1.03437501421301	3
ENSG00000076003.4	MCM6	2	135876392	2_80	0	0.0189047210267576	7.93825821274488	2.50296974415513e-06	-0.898860154072592	2
ENSG00000115866.10	DARS	2	135985602	2_80	0	0.0145193305317035	5.40810855765063	1.30964050402561e-06	0.146896003442763	2
ENSG00000144229.11	THSD7B	2	136765244	2_81	0	0.0206820237363002	8.19282645439234	2.82609588867239e-06	0.933614341718142	2
ENSG00000150540.13	HNMT	2	137963983	2_82	0	0.0171742833891764	6.31102416873981	1.80775084727186e-06	-0.624489260386901	2
ENSG00000168702.17	LRP1B	2	142131284	2_85	0	0.0138550177803457	4.77801339914433	1.10411562619669e-06	-0.0920368197256624	2
ENSG00000115919.14	KYNU	2	142877245	2_85	0	0.0139626059074958	4.85208684879128	1.12993939821232e-06	-0.303390422719635	2
ENSG00000121989.14	ACVR2A	2	147844091	2_88	0	0.0317259713175385	16.5998850860033	8.78375299152686e-06	-3.28358208955262	1
ENSG00000115947.13	ORC4	2	148018869	2_88	0	0.0124385187700864	11.514163986958	2.38869764787481e-06	-2.40837673264102	2
ENSG00000204406.12	MBD5	2	148020703	2_88	0	0.0463314796473907	18.8057598147679	1.45320592776763e-05	3.44776119403153	1
ENSG00000150556.16	LYPD6B	2	149037889	2_88	0	0.00796237539137823	5.5798541045414	7.4101260919461e-07	0.429687500000046	1
ENSG00000187123.14	LYPD6	2	149329628	2_88	0	0.0100454470064394	7.79041887835585	1.30523942159362e-06	-0.907692307692316	1
ENSG00000115963.13	RND3	2	150587057	2_89	0	0.016282347300967	6.9015545733184	1.87423500974611e-06	0.666666666666461	1
ENSG00000184898.6	RBM43	2	151261518	2_90	0	0.0272620915113783	14.6123927659212	6.64416813357483e-06	-2.17445249423218	2
ENSG00000123609.10	NMI	2	151289680	2_90	0	0.0106072010329263	5.55961627113866	9.83571016793633e-07	-0.697770290723501	2
ENSG00000080345.17	RIF1	2	151410217	2_90	0	0.015379282575404	9.11537171191666	2.33814028949765e-06	-1.39516367601967	2
ENSG00000183091.19	NEB	2	151688808	2_91	0	0.0139100149916628	4.95181258159964	1.14881977493796e-06	0.150268360705218	2
ENSG00000162980.16	ARL5A	2	151830728	2_91	0	0.0136651708020449	4.78175273844288	1.08983884957499e-06	-0.0568181818181785	1
ENSG00000182389.19	CACNB4	2	151974762	2_91	0	0.0606878548884032	19.1605877030817	1.9394148574831e-05	-3.03521126760596	1
ENSG00000115145.9	STAM2	2	152175694	2_91	0	0.0143715710919113	5.26440741787002	1.26186776294184e-06	-0.477809094586188	2
ENSG00000196504.15	PRPF40A	2	152717014	2_91	0	0.0144711419360622	5.3304093303834	1.28654052066128e-06	0.181818181818197	1
ENSG00000177917.10	ARL6IP6	2	152717752	2_91	0	0.0136397505873263	4.76393749859096	1.08375868196194e-06	0.288235294117617	1
ENSG00000144278.14	GALNT13	2	153875566	2_92	0	0.0119576165286925	4.96857534133727	9.90915466511475e-07	0.344827586206904	1
ENSG00000136542.8	GALNT5	2	157257153	2_94	0	0.0111501800706497	5.20922026945832	9.68756676153554e-07	-0.371287128712623	1
ENSG00000115165.9	CYTIP	2	157488690	2_94	0	0.0144138721904833	7.66647145027748	1.84304651060408e-06	0.838862559241445	1
ENSG00000123612.15	ACVR1C	2	157638837	2_94	0	0.0183935625557182	10.0034408610116	3.06884792850617e-06	1.12565445026186	1
ENSG00000153237.17	CCDC148	2	158457154	2_95	0	0.0128138872516765	5.23895934730218	1.11965966263233e-06	0.323886639675966	1
ENSG00000144283.21	PKP4	2	158457154	2_95	0	0.0128138872516765	5.23895934730218	1.11965966263233e-06	-0.323886639675966	1
ENSG00000163331.11	DAPL1	2	158784115	2_96	0	0.0125495783103361	12.0980848245358	2.53224582468437e-06	-1.43130506312476	5
ENSG00000196151.10	WDSUB1	2	159285366	2_96	0	0.00598078454772222	5.29179452749137	5.27863017491559e-07	-0.530298338876086	2
ENSG00000123636.17	BAZ2B	2	159618088	2_96	0	0.0219694119141429	16.8129659342637	6.16059799703607e-06	-2.27205882353013	1
ENSG00000136536.14	MARCH7	2	159712477	2_96	0	0.00568276948488	4.84141549643866	4.58872996427219e-07	-0.0365296803652958	1
ENSG00000241399.6	CD302	2	159798013	2_96	0	0.00581283191406901	4.96180899134902	4.81047444942678e-07	0.47340425531931	1
ENSG00000153246.12	PLA2R1	2	160061840	2_96	0	0.0490329409661915	25.3015233613979	2.06916306908974e-05	-2.69530277663611	2
ENSG00000115221.10	ITGB6	2	160222939	2_96	0	0.00678907640753645	6.19062060043095	7.00978972703686e-07	-0.178164351943073	2
ENSG00000153250.19	RBMS1	2	160494213	2_96	0	0.00667191689008118	6.48290229454111	7.21406763442048e-07	-0.916943521594777	1
ENSG00000136560.13	TANK	2	161136430	2_97	0	0.0110856516394716	5.4094919096496	1.00017917602474e-06	0.487124688662886	2
ENSG00000115233.11	PSMD14	2	161308497	2_97	0	0.0359453388601839	16.7074289317864	1.00164150046784e-05	1.88339365148565	2
ENSG00000197635.9	DPP4	2	162052154	2_97	0	0.010735735186024	5.10273667453221	9.13681966439124e-07	0.63892138722331	2
ENSG00000182263.13	FIGN	2	163614686	2_99	0	0.0100042409354375	4.77404510998715	7.96582509414391e-07	-0.0831854484268579	2
ENSG00000082438.15	COBLL1	2	164843936	2_100	0	0.0129522017773014	5.22439766263848	1.12859970797998e-06	0.535714285714559	1
ENSG00000169507.9	SLC38A11	2	164956209	2_100	0	0.0125208398120742	4.90020451630852	1.02331130301886e-06	0.390498394262588	2
ENSG00000136531.15	SCN2A	2	164993372	2_100	0	0.15115123822022	29.1836563759206	7.35718230901115e-05	-2.99346405228795	1
ENSG00000178662.15	CSRNP3	2	165469352	2_100	0	0.0123772399621879	4.78981226017713	9.88786225428923e-07	0.139808185789595	2
ENSG00000115339.13	GALNT3	2	165762314	2_100	0	0.0535759424115793	18.9033556476846	1.68915238181689e-05	-2.08208955223875	1
ENSG00000123607.14	TTC21B	2	165861072	2_100	0	0.0306139057662423	13.4837642312553	6.88477888403153e-06	1.64982355949228	2
ENSG00000136546.13	SCN7A	2	166493861	2_101	0	0.0112003236982358	6.70876553317015	1.25323724647786e-06	-0.684615384615565	1
ENSG00000198648.10	STK39	2	168232736	2_102	0	0.0117808912984008	9.43189284057615	1.85326324354108e-06	-1.11728395061749	1
ENSG00000172292.14	CERS6	2	168521437	2_102	0	0.00727712879661091	4.91314232360122	5.96320187549849e-07	-0.214814814814825	1
ENSG00000163072.15	NOSTRIN	2	168804475	2_102	0	0.0115862058227864	9.34312024747724	1.80548249936312e-06	-1.02369556745924	2
ENSG00000152254.10	G6PC2	2	168852594	2_102	0	0.00718257674912104	4.78252446664618	5.72924746672371e-07	0.0298677475221277	3
ENSG00000152253.8	SPC25	2	168739931	2_102	0	0.00724098371378468	4.85966333343858	5.8689966228973e-07	-0.139917695473329	1
ENSG00000073734.8	ABCB11	2	169025574	2_102	0	0.00717345334988973	4.77163078291618	5.70893654187952e-07	0.0356347438752663	1
ENSG00000163093.11	BBS5	2	169478998	2_104	0	0.00669351816490749	6.79281358546706	7.58340496108113e-07	0.753940312618639	2
ENSG00000239474.6	KLHL41	2	169508867	2_104	0	0.00689191894853747	7.0717182803381	8.12877715946111e-07	0.741679364250327	2
ENSG00000138399.17	FASTKD1	2	169531376	2_104	0	0.00702778956913797	7.25813770440746	8.50754114622175e-07	0.768251930321097	2
ENSG00000154479.12	CCDC173	2	169694453	2_104	0	0.010027456091752	10.6543566275704	1.78187856745383e-06	1.26033292792531	2
ENSG00000213160.9	KLHL23	2	169694453	2_104	0	0.00580843875267523	5.43891114255467	5.26903985402399e-07	-0.4343580161901	3
ENSG00000144362.11	PHOSPHO2	2	169693707	2_104	0	0.0279858905694433	20.4971535165851	9.5673748736633e-06	-2.15817033550429	2
ENSG00000138382.14	METTL5	2	169824241	2_104	0	0.00547719657696177	4.87851397416482	4.45662392046895e-07	-0.229411764705895	1
ENSG00000144357.16	UBR3	2	169827007	2_104	0	0.0072467922974736	7.5511821162478	9.1268489745726e-07	0.816538504595214	2
ENSG00000071909.18	MYO3B	2	170180460	2_104	0	0.0295720159262654	21.0283021915808	1.0371587759757e-05	-1.92612852813015	3
ENSG00000144355.14	DLX1	2	172084313	2_104	0	0.0134547689127975	13.4671483658282	3.022122007048e-06	-1.54923338649714	2
ENSG00000204334.7	ERICH2	2	170783036	2_104	0	0.00564298489361936	5.16309675764772	4.85936204408179e-07	0.141791044776128	1
ENSG00000128683.13	GAD1	2	170812436	2_104	0	0.0303774732136668	21.2873430069476	1.07853243488448e-05	-2.07410453294052	2
ENSG00000115806.12	GORASP2	2	170929058	2_104	0	0.0371113821634094	23.2202493833654	1.43725594808904e-05	2.09309309309383	1
ENSG00000198586.13	TLK1	2	171231129	2_104	0	0.0127967806419047	12.9871534019414	2.77188240317912e-06	1.42231075697154	1
ENSG00000123600.19	METTL8	2	171431827	2_104	0	0.0201669503700053	17.3468156814653	5.83472106552597e-06	-2.08243101963216	2
ENSG00000071967.11	CYBRD1	2	171522147	2_104	0	0.00583960081374313	5.48999267167666	5.34705967159245e-07	-0.518740729193889	3
ENSG00000077380.15	DYNC1I2	2	171680840	2_104	0	0.00629088762327168	6.20054388392715	6.50581663141088e-07	-0.611510791366888	1
ENSG00000115840.13	SLC25A12	2	171994938	2_104	0	0.00541491699091823	4.76938174502772	4.30738800262285e-07	0.0671641791044592	1
ENSG00000172878.13	METAP1D	2	171999243	2_104	0	0.00586627432168729	5.53348088543574	5.41403286151394e-07	0.406876790830911	1
ENSG00000091409.14	ITGA6	2	172429726	2_105	0	0.011981383118414	14.96360866944	2.99022179733112e-06	-0.82539682539697	1
ENSG00000152256.13	PDK1	2	172555526	2_105	0	0.0101315263899203	49.4258820400417	8.35197938912504e-06	-2.93589743589857	1
ENSG00000091428.17	RAPGEF4	2	173018375	2_105	0	0.00428839527814917	4.83865289145163	3.46082295850426e-07	-0.0871080139373285	1
ENSG00000091436.16	MAP3K20	2	173075305	2_105	0	0.00706236778548885	9.56101578173301	1.12619727226949e-06	-1.08823529411754	1
ENSG00000144354.13	CDCA7	2	173356468	2_105	0	0.0053417906871841	6.73115364561371	5.99703351704465e-07	0.734918992510445	2
ENSG00000172845.14	SP3	2	173965538	2_105	0	0.0695031024756855	31.0304474748672	3.59709853847269e-05	2.59999999999913	1
ENSG00000138430.15	OLA1	2	174248983	2_105	0	0.00556795123522702	7.26437870450171	6.74611911551398e-07	-0.731868131868007	1
ENSG00000144306.14	SCRN3	2	174374354	2_105	0	0.00429508561614422	4.78163082182732	3.42537381198899e-07	0.209388496443537	2
ENSG00000163328.13	GPR155	2	174487330	2_105	0	0.00449935290928805	5.19525144146317	3.89867232977471e-07	-0.363912119683872	2
ENSG00000115935.17	WIPF1	2	174703991	2_105	0	0.0206776081621426	19.3659386153302	6.67880798538793e-06	2.1011904761907	1
ENSG00000128656.13	CHN1	2	174957542	2_106	0	0.0146359061242642	7.02696357016296	1.71532897162182e-06	0.801486939675076	2
ENSG00000115966.16	ATF2	2	175169536	2_106	0	0.0115379139814262	4.83112985951062	9.29685620563623e-07	0.101449275362345	1
ENSG00000154518.9	ATP5G3	2	175178369	2_106	0	0.0210927432050849	10.4306729022197	3.66948821626762e-06	-1.18918918918977	1
ENSG00000144320.13	LNPK	2	176002028	2_106	0	0.0130519906482073	5.7934100719635	1.26116273463478e-06	-0.00976928646776063	2
ENSG00000128713.13	HOXD11	2	176103857	2_106	0	0.0711771853907058	24.2732452804594	2.88156725546864e-05	2.80203045685294	1
ENSG00000128710.5	HOXD10	2	176144193	2_106	0	0.0161521946603401	10.5013225416846	2.82901756065692e-06	-1.99248120300716	1
ENSG00000128709.12	HOXD9	2	176122492	2_106	0	0.0242738512675077	10.8378833447515	4.38776403697811e-06	-0.58208955223873	1
ENSG00000175879.8	HOXD8	2	176129895	2_106	0	0.0137011718378354	6.66057429691496	1.5220520202929e-06	0.791666666666978	1
ENSG00000128652.11	HOXD3	2	176116615	2_106	0	0.681594690998426	22.2667011387784	0.000253129163938155	4.15438640916781	3
ENSG00000128645.14	HOXD1	2	176188365	2_106	0	0.173773495298285	19.339140737857	5.60506710156089e-05	3.72992700729817	1
ENSG00000128654.13	MTX2	2	176265265	2_106	0	0.0115583948578353	4.91177763083316	9.46883021349508e-07	0.229936111350606	2
ENSG00000116044.15	NFE2L2	2	177392936	2_107	0	0.0386341000429992	15.5536601313575	1.00222102765261e-05	-1.56900212314275	1
ENSG00000196659.9	TTC30B	2	177553107	2_107	0	0.0199949122879963	9.20906777925903	3.07110933669959e-06	-1.28484848484867	1
ENSG00000128655.16	PDE11A	2	178108547	2_108	0	0.0513939973802564	23.8911009364165	2.0478996262949e-05	2.32142857142884	1
ENSG00000155636.14	RBM45	2	178112094	2_108	0	0.00970070082193386	7.85167478416393	1.27035622249773e-06	-0.884843723417412	2
ENSG00000079156.16	OSBPL6	2	178193688	2_108	0	0.00771453375890452	5.66259197816863	7.28593108035489e-07	-0.388934342834535	3
ENSG00000180228.12	PRKRA	2	178459464	2_108	0	0.00742441559370066	5.29647331722301	6.5585701566139e-07	-0.371212121211983	1
ENSG00000204311.12	DFNB59	2	178446802	2_108	0	0.00762234768186865	5.54776553627251	7.05288753189078e-07	0.443731836824327	2
ENSG00000079150.17	FKBP7	2	178477603	2_108	0	0.00746449989149578	5.34789884199543	6.65800328999204e-07	0.403051764473316	2
ENSG00000116095.10	PLEKHA3	2	178483175	2_108	0	0.00766322644852857	5.59885374418554	7.15600915554244e-07	-0.456790123456777	1
ENSG00000155657.26	TTN	2	178831108	2_108	0	0.00808101140050799	6.10593139654749	8.22958140437646e-07	-0.615384615384598	1
ENSG00000163492.14	CCDC141	2	179050394	2_108	0	0.00831532522344725	6.379006583912	8.84692602160541e-07	-0.619047619047827	1
ENSG00000187231.13	SESTD1	2	179188015	2_108	0	0.0120115620385716	9.89518271406035	1.98236404511462e-06	1.10229902481068	2
ENSG00000144331.18	ZNF385B	2	179774676	2_108	0	0.00750535678703568	5.40003505763231	6.75970942008961e-07	0.294117647058856	1
ENSG00000163510.13	CWC22	2	180007524	2_108	0	0.0129678083230773	10.6282569987852	2.29873408557218e-06	-1.08040201005061	1
ENSG00000170035.15	UBE2E3	2	180964569	2_109	0	0.0131142864061198	5.65863345575871	1.23770268369116e-06	0.481795306049382	2
ENSG00000188738.14	FSIP2	2	185738225	2_112	0	0.0104516684011532	11.3309001077962	1.97519573383053e-06	-0.680923422751876	2
ENSG00000065548.17	ZC3H15	2	186484257	2_112	0	0.0140714836868451	16.4826414035929	3.86835931795746e-06	-1.9964412811399	1
ENSG00000138448.11	ITGAV	2	186590551	2_112	0	0.0046050888337823	5.28664997036516	4.06049214381042e-07	-0.598591549295764	1
ENSG00000144369.12	FAM171B	2	186694233	2_112	0	0.00864948602263771	13.7597377731472	1.98500024257379e-06	2.27891156462578	1
ENSG00000064989.12	CALCRL	2	187448790	2_112	0	0.00646566167471019	8.82566018001275	9.51744296411166e-07	-1.32094594594596	1
ENSG00000144366.15	GULP1	2	188296014	2_112	0	0.00459207651294713	5.15626929555493	3.94916075296433e-07	0.360902255639342	1
ENSG00000204262.11	COL5A2	2	189180361	2_113	0	0.0131690021863717	5.56815728098878	1.2229944027787e-06	0.656716417910046	1
ENSG00000115368.9	WDR75	2	189416694	2_113	0	0.0131737640128891	5.57157798756423	1.22418822802306e-06	-0.925906540185671	3
ENSG00000138381.9	ASNSD1	2	189661397	2_113	0	0.0123223419152113	4.93212860050532	1.013649365132e-06	0.119147615821348	2
ENSG00000151687.14	ANKAR	2	189674447	2_113	0	0.0165179221580964	7.7386279762558	2.13196214824391e-06	1.00651465798058	1
ENSG00000128699.13	ORMDL1	2	189783978	2_113	0	0.0127914442682986	5.28969982177838	1.12852378314971e-06	-0.283959038526725	3
ENSG00000064933.17	PMS1	2	189783978	2_113	0	0.0128183571747981	5.30981687686399	1.13519904699057e-06	-0.293756667711293	3
ENSG00000198130.15	HIBCH	2	190251121	2_113	0	0.0139943153847101	6.15013384475173	1.43547730342805e-06	-0.645348837209171	1
ENSG00000151689.12	INPP1	2	190343248	2_113	0	0.0148750179206392	6.7346811276909	1.67083914245531e-06	-0.754347826087309	1
ENSG00000151690.14	MFSD6	2	190370269	2_113	0	0.0199521547579574	9.55050988140068	3.17816520458175e-06	-1.09655172413827	1
ENSG00000189362.11	NEMP2	2	190534707	2_113	0	0.015788333500895	7.30563815116159	1.92377623242326e-06	-0.733791501289928	2
ENSG00000138386.16	NAB1	2	190622347	2_113	0	0.0145048196971614	6.4932957364386	1.57086051499222e-06	0.581395348837181	1
ENSG00000115419.12	GLS	2	190973115	2_113	0	0.0127473565857166	5.2566705193146	1.11761184787977e-06	0.00793650793650735	1
ENSG00000138378.17	STAT4	2	191236639	2_114	0	0.00979181070511448	5.63426053300534	9.20152986348311e-07	-0.356060606060704	1
ENSG00000128641.18	MYO1B	2	191220415	2_114	0	0.00924286153437404	5.08277031270274	7.83550581439006e-07	-0.237078983501931	2
ENSG00000144339.11	TMEFF2	2	192193112	2_114	0	0.0330524758830525	17.3086651870324	9.54174222629916e-06	1.76663958098408	2
ENSG00000196950.13	SLC39A10	2	195616029	2_116	0	0.0173842236164616	7.19809555454563	2.0870507652631e-06	1.04687500000014	1
ENSG00000118997.13	DNAH7	2	196068464	2_116	0	0.0164375074770079	6.66123862868955	1.82621144762444e-06	0.864602393138972	2
ENSG00000081320.10	STK17B	2	196243517	2_116	0	0.0138332372427762	5.00871535047253	1.15560731398538e-06	-0.198529411764736	1
ENSG00000138411.10	HECW2	2	196586943	2_116	0	0.0259758035191353	11.0555841428743	4.78972732932886e-06	-1.46889486871226	2
ENSG00000144395.17	CCDC150	2	196640040	2_116	0	0.0310610812769663	12.7778859080856	6.619659968625e-06	-1.66383357309258	2
ENSG00000119041.10	GTF3C3	2	196796242	2_116	0	0.0283860383022149	11.9098926483203	5.63861882499938e-06	1.32077250997633	2
ENSG00000187944.2	C2orf66	2	196761227	2_116	0	0.0173849754188894	7.19854835738653	2.08727231590726e-06	-0.79430235694643	2
ENSG00000197121.14	PGAP1	2	196928580	2_116	0	0.0329243043333244	13.3398916050376	7.32536069145917e-06	-1.61500000000009	1
ENSG00000115520.8	COQ10B	2	197453059	2_117	0	0.00967435263556204	5.92440048150807	9.55930740570786e-07	-1.50806451612903	1
ENSG00000162944.10	RFTN2	2	197675986	2_117	0	0.0123598495974414	8.26726404180434	1.70425705320542e-06	1.22492401215805	1
ENSG00000115896.15	PLCL1	2	197805030	2_117	0	0.0768608302612931	25.9165403946108	3.32232568712598e-05	-3.70676691729315	1
ENSG00000119042.16	SATB2	2	199002201	2_118	2	0.480232608212193	31.1368566284759	0.000249394297083278	5.28888888888814	1
ENSG00000226124.6	FTCDNL1	2	199763777	2_118	0	0.0199122855099735	19.2886220374455	6.40593340399922e-06	-2.77634485727306	3
ENSG00000162971.10	TYW5	2	199955035	2_118	0	0.0103109152335141	12.0827921674514	2.07789992532581e-06	-2.42374399620235	2
ENSG00000162972.10	MAIP1	2	199955089	2_118	0	0.00929429981425445	11.3189536497937	1.7546199577169e-06	-1.72203389830547	1
ENSG00000196141.13	SPATS2L	2	200305923	2_118	0	0.0137643176943933	13.2441093913115	3.04044780828443e-06	1.37779483462781	2
ENSG00000155729.12	KCTD18	2	200519526	2_118	0	0.0282320783963542	22.3749561669836	1.05357425591886e-05	-2.56540084388193	1
ENSG00000013441.15	CLK1	2	200864612	2_119	0	0.0340038594992951	16.0558039869932	9.10584757279282e-06	1.93223819301791	1
ENSG00000240344.8	PPIL3	2	200889218	2_119	0	0.022897743163539	12.2470818440292	4.67719423198996e-06	1.29447852760703	1
ENSG00000119013.8	NDUFB3	2	201071148	2_119	0	0.0290736726709567	14.5449679833871	7.05298193969915e-06	1.82388663967618	1
ENSG00000003402.19	CFLAR	2	201116120	2_119	0	0.0235083227613616	12.5000461385783	4.90109777269727e-06	-1.66122448979573	1
ENSG00000003400.14	CASP10	2	201183110	2_119	0	0.0105070631401513	4.78152958663561	8.37931071822838e-07	-0.123838164299434	2
ENSG00000064012.21	CASP8	2	201231531	2_119	0	0.0127463127682403	6.62977936140052	1.40943078080684e-06	-0.811894448861699	4
ENSG00000155749.12	ALS2CR12	2	201258272	2_119	0	0.0104875003796746	4.7637088226435	8.3325379999221e-07	-0.00740740740740512	1
ENSG00000115993.12	TRAK2	2	201452337	2_119	0	0.0188475962504788	10.3778681212356	3.26230245492209e-06	1.22428826765813	2
ENSG00000155755.18	TMEM237	2	201643412	2_119	0	0.0403223629093565	17.7035000800458	1.19059818702308e-05	1.92633517495475	1
ENSG00000003393.14	ALS2	2	201780819	2_119	0	0.0561754866167514	20.9236425386642	1.96039795420788e-05	2.19337016574606	1
ENSG00000155760.2	FZD7	2	202034208	2_120	0	0.0158562816696556	9.73548075268795	2.57465391871059e-06	-1.23703703703729	1
ENSG00000116030.16	SUMO1	2	202235618	2_120	0	0.00955730087019768	4.89047884732961	7.79554976787808e-07	0.175609756097614	1
ENSG00000138439.11	FAM117B	2	202631289	2_120	0	0.0181539868722559	11.0329344922562	3.34058988833461e-06	-1.32510288065906	1
ENSG00000163596.16	ICA1L	2	202871777	2_120	0	0.0103511624600897	5.65327757414723	9.75999376252644e-07	-0.385002727096347	2
ENSG00000138380.17	CARF	2	202912242	2_120	0	0.00959362794510554	4.92675944297385	7.88323249510925e-07	-0.547306844346575	3
ENSG00000138442.9	WDR12	2	203014780	2_120	0	0.0101828222817293	5.4965507736763	9.33509009637698e-07	0.446043165467718	1
ENSG00000144426.18	NBEAL1	2	202994668	2_120	0	0.0112482219458717	6.44823104452882	1.20971919787715e-06	-1.141026528725	2
ENSG00000163600.12	ICOS	2	203937045	2_120	0	0.0161306319171205	9.89978748609842	2.66340590749986e-06	-1.11494252873594	1
ENSG00000118257.16	NRP2	2	205672632	2_121	0	0.012748573443208	5.47989197474453	1.16518180197269e-06	0.38095238095224	1
ENSG00000114933.15	INO80D	2	206081672	2_122	0	0.0137343921068329	5.78285201849458	1.32468197404464e-06	0.566860465116025	1
ENSG00000023228.13	NDUFS1	2	206136541	2_122	0	0.0873214830735695	17.5997108532693	2.56322506692041e-05	3.63492063491906	1
ENSG00000114942.13	EEF1B2	2	206159383	2_122	0	0.10738049218533	18.8653676129236	3.37870884055727e-05	3.69841269841326	1
ENSG00000183671.12	GPR1	2	206212000	2_122	0	0.012918456230625	5.98335334994722	1.28918538892301e-06	-1.1554621848732	1
ENSG00000204186.7	ZDBF2	2	206292888	2_122	0	0.0124123016392842	5.04718539305507	1.0448686146403e-06	-0.682926829268194	1
ENSG00000114948.12	ADAM23	2	206444237	2_122	0	0.0151992702087373	6.37556042968009	1.61622272133097e-06	0.0593578477957878	2
ENSG00000138400.12	MDH1B	2	206746617	2_122	0	0.0219261105687589	10.350597047276	3.78518497108333e-06	-1.37389029177996	2
ENSG00000118246.13	FASTKD2	2	206765369	2_122	0	0.0189969800787209	8.57190534033223	2.71595168182152e-06	-0.797392713064118	3
ENSG00000144410.4	CPO	2	206943912	2_122	0	0.0123661604536783	4.76490299601506	9.8276356380297e-07	0.0985489982413637	2
ENSG00000144401.14	METTL21A	2	207619957	2_122	0	0.0137452024338232	5.77039569957877	1.3228690063541e-06	-0.53459119496827	1
ENSG00000163249.11	CCNYL1	2	207644858	2_122	0	0.0123737359654088	4.7666301181076	9.83722042901226e-07	-0.0483870967741996	1
ENSG00000138413.13	IDH1	2	208266212	2_123	0	0.0147907104833964	6.21126352849716	1.53224812092134e-06	-0.524911032028401	1
ENSG00000115020.16	PIKFYVE	2	208266091	2_123	0	0.0127120398701043	4.76112070687425	1.00944937625573e-06	0.0606860158311534	1
ENSG00000144407.9	PTH2R	2	208359917	2_123	0	0.0128081229209418	4.83319266032536	1.03247536891507e-06	-0.0707070707070573	1
ENSG00000197713.14	RPE	2	210002122	2_124	0	0.00796853305178857	5.02293126778031	6.67568321032901e-07	-0.242063492063392	1
ENSG00000115365.11	LANCL1	2	210466153	2_124	0	0.0107851975214625	7.91587099978538	1.42392435056961e-06	-1.00434223868722	2
ENSG00000021826.14	CPS1	2	210477778	2_124	0	0.00809437468042018	5.17261651346878	6.98318730726104e-07	0.552845528455195	1
ENSG00000144451.18	SPAG16	2	213293374	2_126	0	0.0450453827504262	14.9110267086809	1.12025769350428e-05	2.19999999999942	1
ENSG00000144583.4	MARCH4	2	216287292	2_127	0	0.0210441786698375	12.9432401763661	4.54292007335369e-06	1.52310930309088	2
ENSG00000144452.14	ABCA12	2	215138684	2_127	0	0.00928285830764397	5.24268922836131	8.11700739828366e-07	-0.460122699386347	1
ENSG00000138376.10	BARD1	2	214809224	2_127	0	0.0121464836163302	7.88709893443813	1.5978204044153e-06	1.05352226594075	3
ENSG00000138363.14	ATIC	2	215294322	2_127	0	0.0131404355865332	8.8464883662532	1.9388346739124e-06	1.18220059429241	4
ENSG00000115414.18	FN1	2	215436779	2_127	0	0.00971144720980599	5.5042844166339	8.91548402019745e-07	-0.147887323943738	1
ENSG00000118242.15	MREG	2	216033416	2_127	0	0.0147407072653136	9.54492027936782	2.34666303699178e-06	-1.34210526315903	1
ENSG00000163449.10	TMEM169	2	216106080	2_127	0	0.0102029215934402	6.10538172664163	1.03895676993424e-06	0.564516129032334	1
ENSG00000079246.15	XRCC5	2	216108009	2_127	0	0.0272190256595568	15.4782279437204	7.02674055680896e-06	1.66714529185444	2
ENSG00000138375.12	SMARCAL1	2	216412329	2_127	0	0.0105609097684081	6.44866465582254	1.13587680432417e-06	0.66873661325191	2
ENSG00000115457.9	IGFBP2	2	216568485	2_127	0	0.0122856329526175	7.91329942124139	1.62149360597649e-06	0.875000000000214	1
ENSG00000127831.10	VIL1	2	218418011	2_129	0	0.0128862967759164	6.42042493788619	1.3799139579548e-06	1.19545454545503	1
ENSG00000231672.6	DIRC3	2	217756664	2_129	0	0.0118071496968224	4.88179353661847	9.61356756939712e-07	0.335211267605704	1
ENSG00000188282.12	RUFY4	2	218034950	2_129	0	0.013158406531775	9.28225269023955	2.03712084375192e-06	-2.14324184537959	2
ENSG00000180871.7	CXCR2	2	218125863	2_129	1	0.234732778757644	33.5554784360801	0.000131370326998404	-5.84677419355063	1
ENSG00000163464.7	CXCR1	2	218166777	2_129	0	0.042664759116513	20.7673364000308	1.47778141834799e-05	2.77573529411788	1
ENSG00000163466.15	ARPC2	2	218217396	2_129	0	0.023515274427226	26.1234707438466	1.02456858003763e-05	-4.74796747967471	1
ENSG00000179921.14	GPBAR1	2	218259499	2_129	0	0.02458864577475	27.7641372522399	1.13862023806539e-05	-5.04838709677474	1
ENSG00000127837.9	AAMP	2	218268856	2_129	1	0.0573904307812359	35.3079291563187	3.37965085690493e-05	-5.41247409154435	2
ENSG00000127838.13	PNKD	2	218270205	2_129	0	0.0471112805142008	33.8144462112384	2.65697393280185e-05	-5.35376930560142	2
ENSG00000135926.14	TMBIM1	2	218292881	2_129	0	0.0404661797009336	30.9087051310183	2.08609039170565e-05	-4.84269200927892	2
ENSG00000018280.16	SLC11A1	2	218381984	2_129	0	0.0150411993927712	7.15113031339542	1.79397863347851e-06	-0.748175182481655	1
ENSG00000144579.7	CTDSP1	2	218398735	2_129	0	0.0120426035680146	5.03520378923369	1.01134084623824e-06	-0.27196652719666	1
ENSG00000135913.10	USP37	2	218568666	2_129	0	0.0129046334767855	5.54711002456518	1.19391266611766e-06	-0.215402229432187	2
ENSG00000144580.13	CNOT9	2	218568666	2_129	0	0.0117145260780805	4.89619000456374	9.56628008267575e-07	-0.424589946761181	2
ENSG00000115556.13	PLCD4	2	218608011	2_129	0	0.0117032341536539	4.90224093485959	9.56886994650983e-07	0.448818897637794	1
ENSG00000074582.12	BCS1L	2	218658710	2_129	0	0.0215967136700221	12.3161192161031	4.43630769111256e-06	-2.06999594941667	2
ENSG00000115568.15	ZNF142	2	218659366	2_129	0	0.029765943750127	15.5825914899288	7.73605320096783e-06	2.34067431921827	2
ENSG00000163481.7	RNF25	2	218672514	2_129	0	0.0286277945976139	15.1235743739945	7.22108479010711e-06	2.30064158104544	2
ENSG00000163482.11	STK36	2	218672452	2_129	0	0.0242263081382497	12.7996576870737	5.17184734378244e-06	1.95987654321026	1
ENSG00000135929.8	CYP27A1	2	218782764	2_129	0	0.0140244110128254	6.29032216584069	1.47135552907644e-06	-0.343999999999991	1
ENSG00000163501.6	IHH	2	219037383	2_129	0	0.0456911240651064	17.891219586451	1.36342701235985e-05	1.99319727891199	1
ENSG00000187736.12	NHEJ1	2	219160586	2_129	0	0.0183496894147208	8.63893462405732	2.64392426614957e-06	-0.915384615384628	1
ENSG00000213901.10	SLC23A3	2	219170383	2_129	0	0.018292280847623	9.66348006680692	2.94823108807043e-06	1.23257176733432	2
ENSG00000144567.10	FAM134A	2	219177206	2_129	0	0.0121134570117193	5.3524332251311	1.08138282070023e-06	-0.480934208441926	2
ENSG00000115649.15	CNPPD1	2	219177821	2_129	0	0.0141647649266886	6.56794305196213	1.55166818524812e-06	-0.580266016952533	3
ENSG00000158552.12	ZFAND2B	2	219193550	2_129	0	0.0117426242436751	4.81708742783786	9.43430251914395e-07	-0.015503875968989	1
ENSG00000115657.12	ABCB6	2	219218557	2_129	0	0.013298885108879	6.06536873137844	1.34534152645378e-06	0.752427184466232	1
ENSG00000198925.10	ATG9A	2	219229250	2_129	0	0.0129522295342083	5.80102158715242	1.25316748886194e-06	-0.686952021183853	2
ENSG00000163521.15	GLB1L	2	219249006	2_129	0	0.0151363248773289	7.44735832250254	1.88010799485094e-06	-0.951515151515223	1
ENSG00000127824.13	TUBA4A	2	219278362	2_129	0	0.0138554819101518	6.42197573817895	1.48405638487203e-06	-0.650205761317217	1
ENSG00000135924.15	DNAJB2	2	219279688	2_129	0	0.0121900148332086	5.14152865168259	1.04533766748466e-06	0.355828220858808	1
ENSG00000054356.13	PTPRN	2	219309801	2_129	0	0.0145659964974944	6.96071550384786	1.69104120701674e-06	0.807106598984412	1
ENSG00000123992.18	DNPEP	2	219400977	2_129	0	0.0140604576716057	6.55239429876848	1.53659560494195e-06	-0.687029764702497	2
ENSG00000175084.11	DES	2	219418233	2_129	0	0.0118228447672341	4.8587102454361	9.58082909431108e-07	0.122915418494685	2
ENSG00000072195.14	SPEG	2	219434550	2_129	0	0.015418804020673	7.42364305838469	1.90909647641915e-06	-0.870370370370576	1
ENSG00000072182.12	ASIC4	2	219514838	2_129	0	0.0145087488968685	6.83910654108021	1.65496738468342e-06	-0.717557251908675	1
ENSG00000123989.13	CHPF	2	219543916	2_129	0	0.0116891531306299	4.76187241221057	9.28369595124028e-07	0.0873015873015872	1
ENSG00000123999.4	INHA	2	219572251	2_129	0	0.0117079456898798	4.77672734369289	9.32762885323151e-07	0.0312499999999891	1
ENSG00000124006.14	OBSL1	2	219570312	2_129	0	0.0123253848759043	5.23913196419505	1.07701048875622e-06	0.2914798206277	1
ENSG00000144589.21	STK11IP	2	219597759	2_130	0	0.0118479470463825	4.89277644880182	9.66848846259676e-07	0.158704221751809	2
ENSG00000116106.11	EPHA4	2	221574191	2_130	0	0.0121063361939928	5.09920518575406	1.0296160965507e-06	0.276758409785889	1
ENSG00000135903.18	PAX3	2	222294400	2_131	0	0.0150332168348885	7.2435565803007	1.81620088942815e-06	0.769696969697157	1
ENSG00000163082.9	SGPP2	2	222423650	2_131	0	0.0148795258415037	7.14511334980016	1.77320244056281e-06	-0.788567284052259	2
ENSG00000116120.9	FARSB	2	222652621	2_131	0	0.0342157274946567	15.1493886898396	8.64531839688754e-06	1.55658627087144	1
ENSG00000124003.12	MOGAT1	2	222671822	2_131	0	0.0136198368750443	6.29793529341778	1.43063948072676e-06	-0.609341825902295	1
ENSG00000123983.13	ACSL3	2	222860739	2_131	0	0.0118858742798859	4.9945584159775	9.90121143750598e-07	0.232736572889938	1
ENSG00000152056.16	AP1S3	2	223837891	2_131	0	0.0129243924554826	5.79618961031085	1.24943258118398e-06	0.453125000000122	1
ENSG00000085449.14	WDFY1	2	223918716	2_131	0	0.0166167439051543	8.2033030629183	2.27349911057727e-06	0.961833074057561	2
ENSG00000135900.3	MRPL44	2	223957073	2_131	0	0.0116016156655581	4.76296778873986	9.21629196130443e-07	0.00775193798449565	1
ENSG00000135919.12	SERPINE2	2	224039199	2_132	0	0.0125050936928821	5.75627618831131	1.20057329514384e-06	0.534351145037938	1
ENSG00000135905.18	DOCK10	2	225040105	2_133	0	0.0437140195899505	17.2349103697256	1.25657923100426e-05	1.82580645161358	1
ENSG00000169047.5	IRS1	2	226800135	2_133	0	0.0120264089878829	4.82241522566333	9.67298861070781e-07	-0.139112903225735	1
ENSG00000144468.16	RHBDD1	2	226992781	2_133	0	0.0136957247593025	6.06652595186073	1.38575094954468e-06	0.632000000000001	1
ENSG00000081052.11	COL4A4	2	227163765	2_133	0	0.0119751304518719	4.78153006114331	9.55008526806514e-07	-0.0865384615385077	1
ENSG00000168958.19	MFF	2	227325269	2_134	0	0.0180796329512452	7.04006061302742	2.12288326363984e-06	0.702857142856995	1
ENSG00000173744.17	AGFG1	2	227472263	2_134	0	0.0237271796659004	9.65041322512868	3.81902177298413e-06	1.10526315789507	1
ENSG00000135917.13	SLC19A3	2	227717801	2_134	0	0.0355408670696716	13.5440747773765	8.02855648622229e-06	1.4731800766287	1
ENSG00000123977.9	DAW1	2	227871322	2_134	0	0.0144020144794497	4.8603426770195	1.16748212234638e-06	-0.137096774193558	1
ENSG00000153823.18	PID1	2	229319590	2_135	0	0.00884066405449024	8.2955669979836	1.22318196325182e-06	0.944029850746379	1
ENSG00000163053.10	SLC16A14	2	230085741	2_135	0	0.0308318890694027	20.6839939811532	1.06363995519974e-05	-2.16634429400358	1
ENSG00000135899.17	SP110	2	230213930	2_135	0	0.0123974429355743	11.7723907642855	2.43420355780829e-06	1.57877900682202	2
ENSG00000185404.16	SP140L	2	230324355	2_135	0	0.00681713357561109	5.65639620770295	6.43134388052955e-07	0.326923076923118	1
ENSG00000067066.16	SP100	2	230416076	2_135	0	0.0061018117257281	4.76362244657039	4.84792889928195e-07	-0.103174603174556	1
ENSG00000135932.10	CAB39	2	230712947	2_135	0	0.0147012620788469	13.239672726521	3.24632484264968e-06	-1.47767857142822	1
ENSG00000135916.15	ITM2C	2	230862684	2_135	0	0.00840073611637049	7.70021730501754	1.07889810394386e-06	-0.822073186579166	2
ENSG00000135898.9	GPR55	2	230961356	2_135	0	0.0273501344617191	18.7026579028715	8.53145101381105e-06	1.95419847328341	1
ENSG00000204128.5	C2orf72	2	231037242	2_136	0	0.0213829896250463	7.79342392342756	2.77943697813832e-06	-0.907945890386089	2
ENSG00000135914.5	HTR2B	2	231125386	2_136	0	0.017273766395756	5.7454174325683	1.65526958614155e-06	-0.503164556962196	1
ENSG00000135931.17	ARMC9	2	231198852	2_136	0	0.0169102356626065	5.54147710139852	1.56291481734554e-06	-0.497310198123594	2
ENSG00000156966.6	B3GNT7	2	231394665	2_136	0	0.0253180977329176	9.41720418673784	3.97661150442266e-06	-0.955555555555532	1
ENSG00000171596.6	NMUR1	2	231524502	2_136	0	0.0163435011636962	5.21468748537305	1.42145622672092e-06	-0.299173973011096	3
ENSG00000187514.16	PTMA	2	231706100	2_136	0	0.0183454905497439	6.32274457512683	1.93461732327224e-06	0.75347912524883	1
ENSG00000144524.17	COPS7B	2	231781537	2_136	0	0.0195542099470772	6.93500192028461	2.26176232187449e-06	0.700680272108862	1
ENSG00000144535.19	DIS3L2	2	231961176	2_136	0	0.0176211381087096	5.9363470394496	1.74467019769786e-06	0.528169014084221	1
ENSG00000221944.6	TIGD1	2	232550122	2_136	0	0.0171823602058617	5.69454115049005	1.63193050444189e-06	0.537037037037036	1
ENSG00000167165.18	UGT1A6	2	233689196	2_137	0	0.00990874247643292	6.18652942960919	1.02241151059711e-06	1.21115537848575	1
ENSG00000241635.7	UGT1A1	2	233759924	2_137	0	0.0110706645636229	5.81108971208975	1.07297938441993e-06	0.106060606060573	1
ENSG00000115488.3	NEU2	2	233033090	2_137	0	0.0170792387614092	9.59620620376356	2.7335573320512e-06	0.724489795918361	1
ENSG00000115474.6	KCNJ13	2	232780981	2_137	0	0.017964184364608	9.95376365506067	2.98232475642951e-06	-0.790705973295326	2
ENSG00000182600.9	C2orf82	2	232855456	2_137	0	0.0106894837881151	5.55409904320913	9.90217183647774e-07	-0.231831038448364	3
ENSG00000066248.14	NGEF	2	232928501	2_137	0	0.0241534096978966	13.3921594600524	5.39497163264018e-06	1.34180836626962	2
ENSG00000168918.13	INPP5D	2	233059299	2_137	0	0.00977902462943037	4.85366226785133	7.91635386364478e-07	0.0384615384615435	1
ENSG00000085978.21	ATG16L1	2	233251699	2_137	1	0.540249937881596	110.539207010529	0.000996027148138152	10.8400000000012	1
ENSG00000077044.10	DGKD	2	233354365	2_137	0	0.0200260683901976	20.3303203213861	6.79047292477446e-06	-3.36216216216091	1
ENSG00000085982.13	USP40	2	233566344	2_137	0	0.0107940265493373	6.07082743800724	1.09292780730016e-06	0.678278678331407	3
ENSG00000185038.14	MROH2A	2	233772033	2_137	0	0.0100796877933684	5.21425397203444	8.76595762186871e-07	-0.395350878024783	2
ENSG00000123485.11	HJURP	2	233854491	2_137	0	0.0341295627790577	16.2644649350811	9.25828638973987e-06	-1.87067147051836	2
ENSG00000130147.15	SH3BP4	2	234952438	2_138	0	0.0204033529563041	9.04738276167456	3.07882221954446e-06	-1.04735376044615	1
ENSG00000132321.16	IQCA1	2	236503525	2_139	0	0.014391849712074	5.82910141588905	1.39919528218412e-06	0.525083612040053	1
ENSG00000144476.5	ACKR3	2	236887749	2_140	0	0.0530748526475757	21.0933832383468	1.86721851862852e-05	-2.31944444444552	1
ENSG00000115648.13	MLPH	2	237484517	2_140	0	0.0116340268234052	6.47897066814	1.25717628535778e-06	-0.609037328094169	1
ENSG00000124839.12	RAB17	2	237594624	2_140	0	0.0143224451374273	8.46892834408522	2.02304587589378e-06	0.963909634410925	3
ENSG00000124831.18	LRRFIP1	2	237652440	2_140	0	0.00983396726456387	4.87144918036651	7.99000479855743e-07	-0.217741935483922	1
ENSG00000177483.11	RBM44	2	237779250	2_140	0	0.00981721194872121	4.85514685963483	7.94969824427562e-07	-0.211995523065904	3
ENSG00000184182.18	UBE2F	2	237966682	2_141	0	0.0129056823682525	12.1487636805876	2.61500884348159e-06	-2.88111966128052	2
ENSG00000132330.16	SCLY	2	238061377	2_141	0	0.0150077088171239	13.7048563076326	3.4304333579978e-06	3.12600796944421	2
ENSG00000144488.14	ESPNL	2	238127212	2_141	0	0.011211860430594	7.80046054477882	1.45867329790375e-06	1.87878787878808	1
ENSG00000168427.8	KLHL30	2	238136810	2_141	0	0.0378751426335096	15.9989763329301	1.01066349316989e-05	-1.47493403693913	1
ENSG00000178752.15	ERFE	2	238158500	2_141	0	0.0126135508584527	6.28023256998291	1.32121408550112e-06	-0.764000219101906	2
ENSG00000132323.8	ILKAP	2	238180983	2_141	0	0.0111161033739308	5.40384237252252	1.00187918724065e-06	-0.788632107163353	2
ENSG00000144485.10	HES6	2	238241004	2_141	0	0.0120921828856129	5.9558003206966	1.20117128455485e-06	0.780303030302894	1
ENSG00000132326.11	PER2	2	238289924	2_141	0	0.0198964444207208	9.86976862082086	3.27523563236213e-06	0.85589519650681	1
ENSG00000204104.11	TRAF3IP1	2	238316563	2_141	0	0.0339135443394412	16.0644010886984	9.08652498637591e-06	1.85668184797736	3
ENSG00000065802.11	ASB1	2	238426273	2_141	0	0.0163765506170143	8.76970830519535	2.39534286165889e-06	-1.14574875477386	3
ENSG00000068024.16	HDAC4	2	239162955	2_142	0	0.00878769763393705	6.6505005153433	9.74741692265781e-07	-0.667652248880496	2
ENSG00000130414.11	NDUFA10	2	240022435	2_142	0	0.00751441596007396	5.15511169199114	6.46090591161367e-07	0.256470614086968	2
ENSG00000172428.10	COPS9	2	240043825	2_142	0	0.00823818630014872	6.03352104798538	8.29015301619029e-07	0.484240444623405	2
ENSG00000063660.8	GPC1	2	240432621	2_142	0	0.0178069238088616	13.4101886469128	3.98275776803438e-06	1.77920639874092	2
ENSG00000188542.9	DUSP28	2	240557353	2_142	0	0.00723791957409181	4.79706525532847	5.79094559596672e-07	0.103448275862108	1
ENSG00000142327.12	RNPEPL1	2	240566209	2_142	0	0.0956115877099769	29.7248567435103	4.74013167386399e-05	2.87922705314005	1
ENSG00000144504.15	ANKMY1	2	240559316	2_142	0	0.027108361095382	17.4479986505435	7.88876441133931e-06	-1.94193416702164	2
ENSG00000142330.19	CAPN10	2	240590263	2_142	0	0.0108518619864388	8.66747638956348	1.56876190520306e-06	0.781250000000024	1
ENSG00000178623.11	GPR35	2	240604773	2_142	0	0.0103366751385005	8.20235079318272	1.41409736179515e-06	-0.724409448818588	1
ENSG00000172478.17	C2orf54	2	240896529	2_143	0	0.00664206470462736	5.03258201218588	5.5751180606572e-07	0.137096774193547	1
ENSG00000130294.15	KIF1A	2	240819820	2_143	0	0.00674370365624855	5.50292940313259	6.18945663325098e-07	0.795275590551279	1
ENSG00000162804.13	SNED1	2	240986426	2_143	0	0.0161706443963637	13.4539383115154	3.62858135273829e-06	-1.35939912264315	2
ENSG00000122085.16	MTERF4	2	241093979	2_143	0	0.0111082915404459	9.94437866851033	1.84240468066121e-06	1.26798122039208	3
ENSG00000115687.13	PASK	2	241146514	2_143	0	0.0435028295720816	22.4050524115547	1.62563700087299e-05	2.11502403637148	3
ENSG00000146205.13	ANO7	2	241217826	2_144	0	0.0106288186658607	9.63253879823642	1.70759891552817e-06	-0.945454545454721	1
ENSG00000115677.16	HDLBP	2	241314902	2_144	0	0.0153950517424979	13.7520854845321	3.53109841389039e-06	-1.79593174103272	2
ENSG00000006607.13	FARP2	2	241355498	2_144	0	0.060611234310428	23.9169956786564	2.41779713641533e-05	1.60426111666865	2
ENSG00000115694.14	STK25	2	241500573	2_144	0	0.00871289599334502	7.80131765920745	1.1336802938059e-06	-0.814569536423893	1
ENSG00000176946.11	THAP4	2	241633431	2_144	0	0.00660941350546662	5.65678014710334	6.23580217517892e-07	-0.784342803498556	2
ENSG00000168397.16	ATG4B	2	241633431	2_144	0	0.00692422414093019	6.07746149289874	7.01864762825076e-07	-0.86896551724155	1
ENSG00000168393.12	DTYMK	2	241689539	2_144	0	0.0177101083969407	15.2420739185933	4.50220626936755e-06	-2.2040816326535	1
ENSG00000168395.15	ING5	2	241686546	2_144	0	0.0277508542451373	25.4122469558429	1.17619554232705e-05	-3.59122567032778	2
ENSG00000180902.17	D2HGDH	2	241756914	2_144	0	0.0139909956367498	12.0206239251891	2.8050185447626e-06	-1.14285714285703	1
ENSG00000154252.11	GAL3ST2	2	241771949	2_144	0	0.010776246349984	9.64653368571961	1.73379961340183e-06	0.908450704225159	1
ENSG00000204099.11	NEU4	2	241833477	2_144	0	0.00778088950495681	6.70763370068114	8.70479788260328e-07	0.45770261147923	2
ENSG00000188389.10	PDCD1	2	241816853	2_144	0	0.098041835445459	30.7090202215682	5.0215466205018e-05	2.81690140844989	1
ENSG00000188011.5	RTP5	2	241773455	2_144	0	0.0709107982860411	27.0049687654641	3.19386208924507e-05	2.37696174068431	2
ENSG00000216921.7	AC131097.4	2	241902238	2_144	0	0.0455535638772628	24.3880599584633	1.85293301392727e-05	2.69230769230866	1
ENSG00000134121.9	CHL1	3	150470	3_1	0	0.0891830939694682	22.0354182326077	3.27766028136028e-05	2.20165069152111	3
ENSG00000072756.16	TRNT1	3	3127782	3_4	0	0.00662413990117994	7.11932973950539	7.8655430053396e-07	-0.738693763821467	2
ENSG00000113851.14	CRBN	3	3178805	3_4	0	0.00669367593014925	7.21903326608301	8.05942078691839e-07	-0.749999999999692	1
ENSG00000175928.5	LRRN1	3	3801087	3_4	0	0.00912790925946094	10.1819044768671	1.55010257606855e-06	-1.10563380281702	1
ENSG00000170364.12	SETMAR	3	4368850	3_4	0	0.0112433769617407	12.1748639399701	2.2830792857379e-06	1.35772357723595	1
ENSG00000144455.13	SUMF1	3	4368850	3_4	0	0.00850364076506283	9.50493300196512	1.34807504953052e-06	1.08524351155092	3
ENSG00000150995.18	ITPR1	3	4492945	3_4	0	0.0054916440593803	5.32964588595059	4.88158483049206e-07	-0.29687500000015	1
ENSG00000182533.6	CAV3	3	8733534	3_7	0	0.0514313919185903	18.5130312580971	1.58805638413581e-05	-1.8861719112811	3
ENSG00000125046.14	SSUH2	3	8744602	3_7	0	0.0151552163873138	6.73581806638224	1.70259986893274e-06	0.663529411765099	1
ENSG00000180914.10	OXTR	3	8769708	3_7	0	0.0371215826797932	15.3517959083995	9.50486116878701e-06	-1.62746045081782	3
ENSG00000070950.9	RAD18	3	8963418	3_7	0	0.0134266803069858	5.57600762985377	1.24868275322915e-06	0.488672674660248	2
ENSG00000196220.15	SRGAP3	3	9169275	3_7	0	0.0315383858050031	13.7778712215546	7.2473909327858e-06	1.52274229760764	2
ENSG00000134077.15	THUMPD3	3	9362987	3_7	0	0.0286868832607609	12.8643642632811	6.15505305209816e-06	1.3979263775055	3
ENSG00000168137.15	SETD5	3	9398204	3_7	0	0.0315844592230368	13.7919518363091	7.26539587337579e-06	-1.49860724233996	1
ENSG00000132164.9	SLC6A11	3	10788981	3_8	0	0.014030402417099	4.88885096991752	1.14402899519935e-06	0.142857081122702	2
ENSG00000163719.19	MTMR14	3	9649842	3_8	0	0.0138959329887414	4.79663761046983	1.11169262648841e-06	0.132701421800944	1
ENSG00000134072.10	CAMK1	3	9769618	3_8	0	0.0209701541804598	8.74240952954546	3.05768593730989e-06	-0.98089658731667	2
ENSG00000214021.15	TTLL3	3	9807893	3_8	0	0.0140898941708182	4.92937825036628	1.15840382066471e-06	0.189542483660167	1
ENSG00000156990.14	RPUSD3	3	9843425	3_8	0	0.0142498382260426	5.03747546712887	1.19724486672523e-06	0.250950570342116	1
ENSG00000187288.10	CIDEC	3	9879932	3_8	0	0.0142242955824536	5.0202852787191	1.19102059330422e-06	0.14374999999994	1
ENSG00000171135.13	JAGN1	3	9890289	3_8	0	0.0149273437544516	5.48238758722461	1.36493627282286e-06	0.447488584474935	1
ENSG00000163701.18	IL17RE	3	9886456	3_8	0	0.0216066538684435	9.02961120143728	3.25399342522267e-06	1.13584599611985	2
ENSG00000163703.17	CRELD1	3	9933563	3_8	0	0.0177216764099174	7.12719092260018	2.10660592161084e-06	-1.31308584079166	2
ENSG00000163704.11	PRRT3	3	9953000	3_8	0	0.0246702488126152	10.3040907956237	4.23977990419492e-06	1.77348726880729	2
ENSG00000125037.12	EMC3	3	10010880	3_8	0	0.0161394884600584	6.23051464515123	1.67715728298019e-06	0.673511293634329	1
ENSG00000144554.10	FANCD2	3	10092636	3_8	0	0.020489335489581	8.51960988568913	2.91143895105218e-06	0.87190082644641	1
ENSG00000254999.3	BRK1	3	10115521	3_8	0	0.0568354529283223	18.3770642749397	1.74202974057923e-05	2.53551715505436	3
ENSG00000134086.7	VHL	3	10140878	3_8	0	0.0173588822764295	6.92883268304718	2.00605085074459e-06	1.26865671641799	1
ENSG00000134070.4	IRAK2	3	10167559	3_8	0	0.0379970860092729	14.4689372044738	9.16952901948329e-06	-2.01291337022472	2
ENSG00000157014.10	TATDN2	3	10245570	3_8	0	0.0606483013496587	19.011185503653	1.92303835655521e-05	-2.00912299369453	2
ENSG00000157017.15	GHRL	3	10297453	3_8	0	0.0149977818326883	5.52752093579433	1.3826667957146e-06	-0.74999999999987	1
ENSG00000157020.17	SEC13	3	10320608	3_8	0	0.0222532312686681	9.31292733891471	3.45652260555349e-06	-1.37209302325569	1
ENSG00000157087.17	ATP2B2	3	10552494	3_8	0	0.144956454109668	27.6566807856427	6.68648261108753e-05	2.94204256569696	2
ENSG00000157103.10	SLC6A1	3	10992142	3_9	0	0.00931459398593348	5.07785673704865	7.88868252653488e-07	0.257812500000095	1
ENSG00000196639.6	HRH1	3	11121611	3_9	0	0.00919530050438688	4.95465862644846	7.59870823537641e-07	0.234042553191537	1
ENSG00000197548.12	ATG7	3	11271528	3_9	0	0.0100811156546641	5.83386690314039	9.80901095192811e-07	-0.610227785120338	2
ENSG00000144560.14	VGLL4	3	11560323	3_9	0	0.0387384948563775	18.7637748981868	1.21233616988781e-05	-2.09302325581386	1
ENSG00000144559.10	TAMM41	3	11861196	3_9	0	0.00930775738362932	5.07082306701458	7.87197338810862e-07	0.259090909090887	1
ENSG00000157152.16	SYN2	3	12114388	3_9	0	0.0260000876075399	14.9170250837076	6.46870188668992e-06	-1.64406779661045	1
ENSG00000157150.4	TIMP4	3	12159406	3_9	0	0.0136572726427224	8.73858654759209	1.9905141850408e-06	1.14074074074131	1
ENSG00000132170.19	PPARG	3	12284939	3_9	0	0.00993331313589241	5.69261623038111	9.43118227710509e-07	0.432160804020078	1
ENSG00000154743.17	TSEN2	3	12484507	3_9	0	0.0136107785895203	8.70590558594802	1.97631891775116e-06	-1.11664955245555	3
ENSG00000075975.15	MKRN2	3	12556393	3_9	0	0.00940775498591828	5.17296645205447	8.11681720754932e-07	0.236387003287398	4
ENSG00000225526.4	MKRN2OS	3	12481374	3_9	0	0.00928441175401196	5.04683381076102	7.81508133381833e-07	-0.347847418116737	2
ENSG00000132155.11	RAF1	3	12663395	3_9	0	0.00901097533224882	4.76112954536951	7.15553161214966e-07	-0.0645161290322655	1
ENSG00000088726.15	TMEM40	3	12726437	3_9	0	0.011347404274716	6.96541167189942	1.31826712778939e-06	-0.769706351256151	3
ENSG00000144712.11	CAND2	3	12796583	3_9	0	0.0250744007428068	14.5682089057284	6.09251810809682e-06	1.51091053138342	2
ENSG00000144713.12	RPL32	3	12840973	3_9	0	0.00938432038482917	5.14913535967092	8.05929848391422e-07	0.29718709381349	2
ENSG00000131379.9	C3orf20	3	14673353	3_10	0	0.0113498642995548	7.13691240104229	1.35101801740647e-06	0.737226277372101	1
ENSG00000144711.13	IQSEC1	3	13072626	3_10	0	0.035750984540054	18.15719034743	1.08267163367378e-05	1.79611650485477	1
ENSG00000132182.11	NUP210	3	13417822	3_10	0	0.0109667353072661	6.80846937658289	1.24533718332491e-06	0.758474576271258	1
ENSG00000163517.14	HDAC11	3	13458900	3_10	0	0.00930584401584222	5.23829610804124	8.13028778795223e-07	-0.332888967206257	3
ENSG00000163528.12	CHCHD4	3	14124429	3_10	0	0.00941490263461331	5.34966610262067	8.40045123736426e-07	-0.307692307692294	1
ENSG00000154767.14	XPC	3	14179017	3_10	0	0.00995694061705221	5.88475902320453	9.77270312719277e-07	-0.549469983821541	2
ENSG00000170860.3	LSM3	3	14179017	3_10	0	0.0117580768141394	7.47492768869727	1.46589679176476e-06	0.848396501458006	1
ENSG00000131389.16	SLC6A6	3	14368294	3_10	0	0.00907887952800102	5.00231150524502	7.57465909195807e-07	0.166772489040544	4
ENSG00000144596.12	GRIP2	3	14529667	3_10	0	0.0101756702983412	6.0925144008569	1.03399799574721e-06	0.549159671988953	3
ENSG00000154781.15	CCDC174	3	14652153	3_10	0	0.0101809678376646	6.09749226181506	1.03538156692209e-06	-0.559804596353843	2
ENSG00000154783.11	FGD5	3	14806118	3_11	0	0.0298116351407961	10.5788117191112	5.25996422758512e-06	1.09999999999968	1
ENSG00000131368.7	MRPS25	3	15065408	3_11	0	0.0327941524372605	11.4984259746393	6.28919282487244e-06	-1.4785714285716	1
ENSG00000131381.12	RBSN	3	15099772	3_11	0	0.0173126559517838	5.35533649911847	1.5463598631564e-06	-0.46534653465366	1
ENSG00000131375.9	CAPN7	3	15206289	3_11	0	0.0173457880873199	5.37367036972723	1.55462327141782e-06	0.476161338908521	2
ENSG00000131370.15	SH3BP5	3	15331530	3_11	0	0.0174981886513568	5.45755603151102	1.59276389770552e-06	0.327486197575374	2
ENSG00000206561.12	COLQ	3	15557776	3_11	0	0.027933136968732	9.95173698589583	4.63637660829969e-06	-1.24365482233563	1
ENSG00000131373.14	HACL1	3	15600464	3_11	0	0.0180534537392919	5.75717228414691	1.73352308322597e-06	0.571471369754412	2
ENSG00000169814.12	BTD	3	15601668	3_11	0	0.0300525946820246	10.6564124574854	5.3413753915187e-06	1.32900432900406	1
ENSG00000206560.11	ANKRD28	3	15857778	3_11	0	0.017030949190562	5.19803113107078	1.47651490375146e-06	0.323072446995837	2
ENSG00000131386.17	GALNT15	3	16074865	3_11	0	0.0342012855330912	11.9039909048205	6.79039631601125e-06	1.40939597315479	1
ENSG00000154814.13	OXNAD1	3	16265263	3_12	0	0.0149956900763969	6.3915867861364	1.59858322700094e-06	0.614886731391858	1
ENSG00000154822.17	PLCL2	3	16802230	3_12	0	0.0428209848354706	16.4913358965912	1.17780283260434e-05	1.90647482014372	1
ENSG00000182568.16	SATB1	3	18427031	3_13	0	0.0104981041774819	7.86424770435352	1.3769816981808e-06	0.957317073170644	1
ENSG00000183960.8	KCNH8	3	19130988	3_14	0	0.0119090443333635	5.81334154145117	1.15468322534693e-06	-0.484533211052995	2
ENSG00000163576.17	EFHB	3	19946945	3_14	0	0.0115803391225695	5.54555762718829	1.07109158140988e-06	0.457817890996261	2
ENSG00000144566.10	RAB5A	3	19946983	3_14	0	0.010673198377934	4.76531521096444	8.48293853595241e-07	-0.0503209939350991	3
ENSG00000183977.13	PP2D1	3	19982498	3_14	0	0.0171351992239353	9.29801601357772	2.6572936734659e-06	1.0687022900765	1
ENSG00000114166.7	KAT2B	3	20031701	3_14	0	0.0107875882832488	4.86726596740827	8.75728627540889e-07	0.144736842105254	1
ENSG00000182247.9	UBE2E2	3	23108817	3_17	0	0.0440564613185954	17.7472223833588	1.30406760919485e-05	2.17990108151092	3
ENSG00000174738.12	NR1D2	3	23945256	3_18	0	0.017004796043384	9.63554127157678	2.73279874061031e-06	1.07092198581544	1
ENSG00000197885.10	NKIRAS1	3	23946622	3_18	0	0.0110568916595477	5.51387358261904	1.01683377799858e-06	-0.443708609271538	1
ENSG00000077097.15	TOP2B	3	25664786	3_19	0	0.0183511040169227	5.59463156449335	1.71235495065424e-06	-0.474820143884951	1
ENSG00000151092.16	NGLY1	3	25793169	3_19	0	0.0168414889379492	4.77137038767193	1.34024353458037e-06	0.0292397660818675	1
ENSG00000163491.16	NEK10	3	27369070	3_20	0	0.0179904530694792	8.08758844467146	2.42672882831236e-06	1.07746478873254	1
ENSG00000033867.16	SLC4A7	3	27484716	3_20	0	0.0782801200788919	22.3280686667121	2.91516236029149e-05	2.5240641711217	1
ENSG00000163508.12	EOMES	3	27723132	3_20	0	0.0180836903037297	8.13718645995362	2.45426488792808e-06	-0.952380952380862	1
ENSG00000187118.12	CMC1	3	28243405	3_21	0	0.0185809365321523	8.65080677608009	2.68092285568419e-06	1.03100775193809	1
ENSG00000163512.13	AZI2	3	28348550	3_21	0	0.0218172055542385	10.1922502720689	3.70876493563671e-06	-1.21483859573967	2
ENSG00000144642.21	RBMS3	3	28575079	3_21	0	0.013045182879148	5.26127923553996	1.14472621722039e-06	-0.453531598512854	1
ENSG00000163527.9	STT3B	3	31531267	3_23	0	0.0355416717598198	13.0155638578236	7.7154443751979e-06	-1.54794520547839	1
ENSG00000197385.5	ZNF860	3	31981279	3_23	0	0.0330374150853121	12.3100114389355	6.78304380828014e-06	1.39722653983873	4
ENSG00000152642.10	GPD1L	3	32045758	3_23	0	0.0319784234648861	11.9956433998903	6.39794793561149e-06	1.4000000000006	1
ENSG00000170293.8	CMTM8	3	32238362	3_23	0	0.0246509762072782	9.48897536577362	3.90133772492177e-06	1.0389238052625	2
ENSG00000091317.7	CMTM6	3	32502466	3_24	0	0.0149817591117802	8.57572492377149	2.14285979980376e-06	1.01485148514807	1
ENSG00000144635.8	DYNC1LI1	3	32570569	3_24	0	0.0151558214977815	8.56559295109382	2.16519501958793e-06	-1.04470588235365	1
ENSG00000182973.18	CNOT10	3	32682166	3_24	0	0.0106658857462417	5.32233493942124	9.46802147657441e-07	0.559972109354144	2
ENSG00000170275.14	CRTAP	3	33089883	3_24	0	0.0138013782305503	7.62085000822842	1.75422775325405e-06	0.909906664295831	3
ENSG00000173705.8	SUSD5	3	33218930	3_25	0	0.0167685496541794	8.44845893371566	2.36283341613667e-06	-0.811393584740707	2
ENSG00000153558.13	FBXL2	3	33252688	3_25	0	0.0419991017608526	17.2895502986632	1.21111059991817e-05	1.92934782608667	1
ENSG00000153560.11	UBP1	3	33421580	3_25	0	0.0120197776619285	5.25971874488545	1.05443317507215e-06	-0.377697841726596	1
ENSG00000163539.16	CLASP2	3	33715397	3_25	0	0.0121287347419593	5.34606920748429	1.08145930132818e-06	-0.183999999999949	1
ENSG00000163673.7	DCLK3	3	36764447	3_27	0	0.0228729879136845	7.52364545856301	2.8701945000677e-06	-0.762485771500409	2
ENSG00000168016.13	TRANK1	3	36944995	3_27	0	0.0176079937476653	5.01221609175867	1.47197274055797e-06	-0.205882352941072	1
ENSG00000178567.7	EPM2AIP1	3	36993455	3_27	0	0.022750531471691	7.47205856167126	2.83525365621396e-06	-0.96666666666701	1
ENSG00000076242.14	MLH1	3	36988891	3_27	0	0.0267168375749228	9.01774546384439	4.01830713427169e-06	-1.09918445932051	2
ENSG00000093167.17	LRRFIP2	3	37186242	3_27	0	0.0178520455071038	5.14423458342213	1.5316828707652e-06	-0.513767184587346	3
ENSG00000144674.16	GOLGA4	3	37228850	3_27	0	0.0360420391958225	11.9050580504904	7.15650497663854e-06	1.49243670530623	3
ENSG00000198590.11	C3orf35	3	37300210	3_27	0	0.0174262107914659	4.91269516430666	1.42785098466273e-06	0.201487985248975	2
ENSG00000144668.11	ITGA9	3	37456719	3_27	0	0.0213141064675636	6.84544781414416	2.43348739144419e-06	-0.592307692307506	1
ENSG00000144677.14	CTDSPL	3	37946365	3_27	0	0.0179977869675484	5.22221938756719	1.5675966448494e-06	0.386473429951597	1
ENSG00000136059.14	VILL	3	37987123	3_27	0	0.0289004545279898	9.77434906226392	4.71142870081322e-06	-1.17791411042946	1
ENSG00000187091.13	PLCD1	3	38029646	3_27	0	0.0172614316586025	4.82159053233059	1.38812074419316e-06	0.0438799076212246	1
ENSG00000172939.8	OXSR1	3	38178977	3_27	0	0.0383748450027152	12.5114068742203	8.00779391170521e-06	1.35958904109517	1
ENSG00000172940.11	SLC22A13	3	38266019	3_27	0	0.0181626934406838	5.30970734246447	1.60846251014777e-06	-0.398119122257096	1
ENSG00000179934.6	CCR8	3	39330021	3_28	0	0.0405644653042534	16.1913128929082	1.09543831424969e-05	-1.62934362934406	1
ENSG00000144671.10	SLC22A14	3	38317305	3_28	0	0.0148574720388925	6.52741474760117	1.61750724850708e-06	0.589371980676069	1
ENSG00000093217.9	XYLB	3	38346523	3_28	0	0.0207393948788798	9.72610905030145	3.36430468884781e-06	1.07918552036186	1
ENSG00000183873.15	SCN5A	3	38631094	3_28	0	0.0127139478916201	5.03556868970079	1.06779788724468e-06	-0.220472440944851	1
ENSG00000168356.11	SCN11A	3	38947836	3_28	0	0.0124166068234084	4.80908001833921	9.9592133979398e-07	0.0454327073188504	2
ENSG00000114745.13	GORASP1	3	39101133	3_28	0	0.0169911533036321	7.81343398914874	2.21424111842547e-06	-0.797502582117849	2
ENSG00000168026.18	TTC21A	3	39107217	3_28	0	0.0201033140977915	9.42702419291754	3.16083907396469e-06	-1.19975798387904	3
ENSG00000168334.8	XIRP1	3	39192679	3_28	0	0.0336202505030575	14.3762344565686	8.06132067515925e-06	1.65775401069474	1
ENSG00000168329.13	CX3CR1	3	39384266	3_28	0	0.033478259822881	14.334892712229	8.00419071589849e-06	2.0518518518516	1
[truncated: 9,201 more rows]
