# Supplementary material for: Adjusting for genetic confounders in transcriptome-wide association studies improves discovery of risk genes of complex traits
Source: Nat Genet. 2024 Jan 26;56(2):336–47. doi: 10.1038/s41588-023-01648-9 (PMC10864181; doi:10.1038/s41588-023-01648-9)
Supplement: Supplementary file 5 — cTWAS results of all analyzed genes across all tissues for IBD, SCZ, and SBP. Results are stored separately for each combination of traits and tissues. Column legends for each set of results are the same as in Supplementary Table 1. [file 41588_2023_1648_MOESM5_ESM.zip › IBD_Skin_Sun_Exposed_Lower_leg.csv]

id	genename	chrom	pos	region_tag	cs_index	PIP	tau2	PVE	z	num_eqtl
ENSG00000237330.2	RNF223	1	1074098	1_2	0	0.00116722478216813	4.79346099881223	9.33176521535439e-08	-0.0408163265306012	1
ENSG00000188976.10	NOC2L	1	958339	1_2	0	0.00255378297957076	12.4700871103483	5.31145591276618e-07	-1.35807449604691	2
ENSG00000187583.10	PLEKHN1	1	975014	1_2	0	0.0036318863853273	15.6423640021532	9.47533880176694e-07	-1.5626270643656	2
ENSG00000188290.10	HES4	1	999842	1_2	0	0.00209271354650953	10.2391702617156	3.57383630130089e-07	1.08275862068955	1
ENSG00000187608.8	ISG15	1	1002745	1_2	0	0.00122177706606119	5.24635868333058	1.0690796270034e-07	0.335260115606914	1
ENSG00000188157.14	AGRN	1	1017844	1_2	0	0.00138882454933276	6.82625427838943	1.58121145517872e-07	0.885106382979117	1
ENSG00000131591.17	C1orf159	1	1091327	1_2	0	0.00148632399261639	7.07907736888086	1.75489142868311e-07	0.718197024439179	2
ENSG00000162571.13	TTLL10	1	1176929	1_2	0	0.0650986890495355	49.1885958208205	5.34068266277978e-05	4.38068181818266	1
ENSG00000186891.13	TNFRSF18	1	1190043	1_2	0	0.00168118219786639	11.3418075594249	3.18021998441076e-07	-2.24817518248158	1
ENSG00000186827.10	TNFRSF4	1	1214831	1_2	0	0.00136811013064764	10.1943088597582	2.32615661657291e-07	-2.2352941176468	1
ENSG00000184163.3	C1QTNF12	1	1235602	1_2	0	0.00211009063638123	16.4262405864406	5.7809524246366e-07	2.97524752475255	1
ENSG00000160087.20	UBE2J2	1	1256271	1_2	0	0.00208086685219777	10.4924959777109	3.64152427186768e-07	-1.17043859868958	2
ENSG00000162572.20	SCNN1D	1	1280024	1_2	0	0.00261115654983235	16.4425107808207	7.16079352219574e-07	2.70750000000169	1
ENSG00000169972.11	PUSL1	1	1307652	1_2	0	0.00160723772794902	13.4400285170081	3.60280215775408e-07	-2.67010685142272	2
ENSG00000242485.5	MRPL20	1	1407014	1_2	0	0.00481396366581743	25.5800748227228	2.05383109170704e-06	3.48210405282608	2
ENSG00000127054.20	INTS11	1	1281631	1_2	0	0.001340808562867	11.7827913479545	2.63496631482773e-07	2.73151750972789	1
ENSG00000224051.6	CPTP	1	1327211	1_2	0	0.00203760740403014	17.4385665523806	5.9264059780848e-07	3.37354085603291	1
ENSG00000169962.4	TAS1R3	1	1331096	1_2	0	0.00125042425487576	7.65260434177441	1.5959774641697e-07	1.60740740740759	1
ENSG00000162576.16	MXRA8	1	1361685	1_2	0	0.00401395813859784	23.2261155096278	1.55492528608643e-06	-3.88944723617898	1
ENSG00000175756.13	AURKAIP1	1	1374694	1_2	0	0.0180796133387935	32.3850921059754	9.76549766027735e-06	4.48803890025991	2
ENSG00000235098.8	ANKRD65	1	1418181	1_2	0	0.00865748326689864	31.3070811809549	4.5205819413839e-06	-4.15379804467091	2
ENSG00000179403.11	VWA1	1	1434243	1_2	0	0.00131593674331087	5.80499539359027	1.27408088016008e-07	0.276295133437846	1
ENSG00000160072.19	ATAD3B	1	1434243	1_2	0	0.00121106932218007	5.21647191472067	1.05367331686578e-07	-0.41107198834306	3
ENSG00000215915.9	ATAD3C	1	1432355	1_2	0	0.00132217321340644	10.4258793448463	2.29911743348788e-07	-2.45555569766215	2
ENSG00000160075.11	SSU72	1	1574445	1_2	0	0.0124560492326072	31.6488922431883	6.57504811679426e-06	3.47826086956501	1
ENSG00000189339.11	SLC35E2B	1	1687236	1_2	0	0.001442584106227	10.3376780677556	2.4872775615584e-07	2.1644736842103	1
ENSG00000008128.22	CDK11A	1	1724489	1_2	0	0.00127129238323331	5.49888362086617	1.16595040837493e-07	-0.359647231657614	3
ENSG00000008130.15	NADK	1	1780989	1_2	0	0.00119350197389589	7.51251054989774	1.49543775876322e-07	-1.64609053497941	1
ENSG00000078369.17	GNB1	1	1890472	1_2	0	0.00119663423776994	7.15098021836534	1.42720745916432e-07	1.47524752475251	1
ENSG00000169885.9	CALML6	1	1910289	1_2	0	0.001885092086371	9.67213336719968	3.04098972077206e-07	-0.977719653379902	2
ENSG00000178821.12	TMEM52	1	1920695	1_2	2	0.158259801047378	27.4764817165663	7.25256855737562e-05	-4.85039370078666	1
ENSG00000142609.17	CFAP74	1	1905586	1_2	0	0.0118466317234186	22.5101047666649	4.44766951692461e-06	-4.14516359035958	2
ENSG00000205116.3	TMEM88B	1	1426175	1_2	0	0.00144009648560328	6.50167385746472	1.56162544368025e-07	0.338077477787312	2
ENSG00000187730.8	GABRD	1	2016961	1_2	0	0.00129011096409681	5.72602953463323	1.23208524165193e-07	0.467105263157875	1
ENSG00000067606.16	PRKCZ	1	2050574	1_2	0	0.00303782797434682	13.8635593610086	7.02421876526338e-07	1.44869565217416	1
ENSG00000162585.16	FAAP20	1	2163093	1_2	0	0.0011654943900502	4.79700942101407	9.3248287426153e-08	0.138221281264235	3
ENSG00000116151.13	MORN1	1	2392128	1_2	0	0.0035144102527741	13.8584461219314	8.12319914912907e-07	1.10606060606065	1
ENSG00000157916.19	RER1	1	2393932	1_2	0	0.00136827312430365	6.4475683569847	1.47139358206261e-07	0.690609079794433	2
ENSG00000157911.9	PEX10	1	2404771	1_2	0	0.00118130619345824	4.92313516508264	9.69983498464596e-08	0.207860362378439	3
ENSG00000149527.17	PLCH2	1	2422931	1_2	0	0.00528166133219399	19.6319950798501	1.72939855708369e-06	-2.03846153846157	1
ENSG00000157873.17	TNFRSF14	1	2535194	1_2	0	0.00124073298743188	8.56818998990811	1.77307669881125e-07	1.89473684210534	1
ENSG00000157870.14	FAM213B	1	2586971	1_2	0	0.00439576024419242	17.0516613539433	1.25014618938733e-06	-1.6446280991736	1
ENSG00000142606.15	MMEL1	1	2632528	1_2	0	0.00180642595686376	16.0486288685373	4.8352418833829e-07	3.48251609929435	3
ENSG00000215912.12	TTC34	1	2803608	1_2	0	0.00127416629206678	12.3369555151205	2.62176774423235e-07	-2.80882352941219	1
ENSG00000130762.14	ARHGEF16	1	3467667	1_2	0	0.00616762018121253	20.3128532491258	2.08953022394911e-06	-1.84244774466916	2
ENSG00000162591.15	MEGF6	1	3563178	1_2	0	0.00141479881844264	6.6615453783518	1.57191762935006e-07	0.680851063829841	1
ENSG00000158109.14	TPRG1L	1	3641358	1_2	0	0.00150657903952445	7.11541898280396	1.78793820520153e-07	0.639143730886941	1
ENSG00000116213.15	WRAP73	1	3659365	1_2	0	0.00122511220385213	5.25348021716724	1.07345309584324e-07	0.322580645161124	1
ENSG00000235169.7	SMIM1	1	3794629	1_3	0	0.0066984520466522	6.61333311363889	7.3884775306048e-07	-0.679999999999924	1
ENSG00000130764.9	LRRC47	1	3799513	1_3	0	0.00579008338820719	5.2197182754009	5.04071319070671e-07	0.349081364829347	1
ENSG00000116198.12	CEP104	1	3848047	1_3	0	0.00774294827884414	7.99961690128501	1.03308404218385e-06	-0.94105778683124	3
ENSG00000169598.15	DFFB	1	3857251	1_3	0	0.00878209620605164	9.20489464690082	1.34827076664364e-06	0.970367287118414	2
ENSG00000198912.10	C1orf174	1	3891607	1_3	0	0.0157293194311084	14.7911666803839	3.88036401878889e-06	1.5961520305837	2
ENSG00000196581.10	AJAP1	1	4664074	1_4	0	0.0050909098537415	7.18678678056888	6.10225388827614e-07	0.859058880086611	2
ENSG00000069424.14	KCNAB2	1	5991206	1_5	0	0.007696427941282	7.5110924706197	9.64167352609876e-07	0.850437194446167	2
ENSG00000131697.17	NPHP4	1	5946084	1_5	0	0.013917307778966	13.1857410119879	3.06069376315643e-06	1.52464454778505	2
ENSG00000116254.17	CHD5	1	6179322	1_5	0	0.00659547478759548	6.03424501934145	6.63787562540489e-07	0.514950166113142	1
ENSG00000158286.12	RNF207	1	6198983	1_5	0	0.167792058282985	37.567675728204	0.000105134640414682	3.07291424357244	4
ENSG00000116237.15	ICMT	1	6235565	1_5	0	0.011087908607192	11.0067282820109	2.03548538544511e-06	1.34651216729608	2
ENSG00000158292.6	GPR153	1	6236734	1_5	0	0.00607701404446082	5.25139845797245	5.32261824009848e-07	0.623721899928725	2
ENSG00000069812.11	HES2	1	6424820	1_5	0	0.078024832557602	29.881504679454	3.88861917571526e-05	3.61006289308164	1
ENSG00000187017.15	ESPN	1	6424820	1_5	0	0.0362919738909799	22.4146972370087	1.35676169071124e-05	3.13038874626128	3
ENSG00000171680.21	PLEKHG5	1	6486925	1_5	0	0.00577908867077326	4.77067901761091	4.59832497666176e-07	0.0750000000000046	1
ENSG00000173662.20	TAS1R1	1	6561861	1_5	0	0.00918834049065187	9.20703272613455	1.41096705299296e-06	1.31472081218292	1
ENSG00000007923.15	DNAJC11	1	6701642	1_5	0	0.00620609550661133	5.45235475138538	5.64368369381786e-07	-0.641791044776053	1
ENSG00000171735.18	CAMTA1	1	6969762	1_5	0	0.00594238140491621	5.03709209668975	4.99229821542432e-07	-0.195876288659825	1
ENSG00000049245.12	VAMP3	1	7772152	1_7	0	0.0101343970969163	21.6455860846431	3.65870481807393e-06	-1.99975497098079	2
ENSG00000049246.14	PER3	1	7787786	1_7	0	0.00317824368246078	29.7521106322216	1.57712123116121e-06	-4.90395480225835	1
ENSG00000116288.12	PARK7	1	7954388	1_7	0	0.00763157741319132	30.9388254241669	3.93802293806797e-06	-4.22776165834799	2
ENSG00000162426.14	SLC45A1	1	8298682	1_7	0	0.00177447206371861	4.92182400670876	1.45665046657509e-07	0.393619093470079	2
ENSG00000142599.17	RERE	1	8416368	1_7	0	0.00183051368467191	5.4821697847721	1.67373064241376e-07	-0.825396825396975	1
ENSG00000142583.17	SLC2A5	1	9087829	1_7	0	0.00221329398114301	6.9447825464645	2.56364484721332e-07	-0.571694038764127	3
ENSG00000180758.11	GPR157	1	9124753	1_7	0	0.00252189694054428	8.06675570153938	3.39301941788787e-07	0.892059721083004	2
ENSG00000049239.12	H6PD	1	9206159	1_7	0	0.00217994797431909	6.74301318590874	2.45166001224689e-07	0.617047905830592	3
ENSG00000171621.13	SPSB1	1	9292400	1_7	0	0.00783464910783149	18.9439054871523	2.47542158920163e-06	1.99129124698365	2
ENSG00000131686.14	CA6	1	8945251	1_7	0	0.00176612557095301	4.7901987278943	1.41102664630997e-07	0.0587158776759502	3
ENSG00000171608.15	PIK3CD	1	9690399	1_7	0	0.00267146730618739	8.71538141200335	3.88325908619848e-07	0.909090909091033	1
ENSG00000171603.16	CLSTN1	1	9824341	1_7	0	0.00269710954025759	8.85582704081771	3.98371092594036e-07	-1.00888888888822	1
ENSG00000178585.14	CTNNBIP1	1	9907306	1_7	0	0.00362793643951476	11.5849292715914	7.00992161942853e-07	-1.2151162790702	1
ENSG00000162441.11	LZIC	1	9943171	1_7	0	0.00251844527070444	8.12667341538863	3.41354341103541e-07	-0.830882352941506	1
ENSG00000173614.13	NMNAT1	1	9944289	1_7	0	0.00292659247991378	9.5980518279023	4.68495526816912e-07	-1.02909090909104	1
ENSG00000162444.11	RBP7	1	9991107	1_7	0	0.002760287817271	9.04356517774266	4.16345760875616e-07	0.988508329692412	3
ENSG00000130939.18	UBE4B	1	10032712	1_7	0	0.00209411506788004	6.35911387285766	2.22104444510503e-07	-0.653865501581539	2
ENSG00000054523.17	KIF1B	1	10210344	1_7	0	0.00324048872007399	10.5093781477657	5.67999088393796e-07	-1.23308270676709	1
ENSG00000142657.20	PGD	1	10398321	1_7	0	0.00194258650767742	5.68016982287874	1.84035579819549e-07	0.448689153994641	2
ENSG00000175279.21	CENPS	1	10429947	1_7	0	0.00483103994503553	14.3949110274583	1.15987107725342e-06	1.44554455445537	1
ENSG00000241563.3	CORT	1	10449646	1_7	0	0.00238616766518684	7.6715999887163	3.05314205736154e-07	0.810699588477425	1
ENSG00000160049.11	DFFA	1	10478090	1_7	0	0.00176832297719509	4.79957789897677	1.41554845632676e-07	-0.127777777777764	1
ENSG00000120948.16	TARDBP	1	11012060	1_8	0	0.0257066090981526	19.5819579037443	8.3957792619383e-06	-2.2275449101791	1
ENSG00000009724.16	MASP2	1	11046260	1_8	0	0.00589980044048666	5.46549201770407	5.37807298789579e-07	0.294392523364465	1
ENSG00000116649.9	SRM	1	11059078	1_8	0	0.0109332984199503	11.3694520455774	2.07324602774675e-06	-1.65373644980299	2
ENSG00000171819.4	ANGPTL7	1	11189075	1_8	0	0.0123095218735713	12.5057087947532	2.56749497062107e-06	1.75177304964527	1
ENSG00000198793.12	MTOR	1	11262508	1_8	0	0.0167763455755784	15.4762268478949	4.33034557776956e-06	-1.96323529411786	1
ENSG00000132879.13	FBXO44	1	11629799	1_8	0	0.0055542437567877	4.88842510813533	4.52849619517069e-07	0.163751320396649	2
ENSG00000116661.9	FBXO2	1	11643786	1_8	0	0.00691833976561074	6.98857698576996	8.0640042139674e-07	-0.736507241860919	2
ENSG00000116663.10	FBXO6	1	11662631	1_8	0	0.00548606453063383	4.7703450251904	4.36486492679464e-07	-0.0207287503680741	2
ENSG00000116670.14	MAD2L2	1	11681739	1_8	0	0.0064918547730749	6.37998911941134	6.90794449639182e-07	0.625000000000183	1
ENSG00000177674.15	AGTRAP	1	11737129	1_9	0	0.00413315603780784	4.8055125271188	3.31269628504133e-07	0.0597174344489248	3
ENSG00000177000.10	MTHFR	1	11794419	1_9	0	0.0127206103332802	15.3478772094038	3.25623972886998e-06	-1.68421052631566	1
ENSG00000011021.21	CLCN6	1	11805747	1_9	0	0.0228531000697829	20.9662430328916	7.99145471117735e-06	-2.09829633978591	2
ENSG00000175206.10	NPPA	1	11849457	1_9	0	0.00431849424581188	5.28441920478728	3.80618341950592e-07	-0.251366120218608	1
ENSG00000116685.15	KIAA2013	1	11926564	1_9	0	0.0290097909100466	23.5244810539467	1.13821618266816e-05	-2.49719272190353	2
ENSG00000116691.10	MIIP	1	12022869	1_9	0	0.0375025919860904	26.5077729819246	1.6580385853212e-05	-2.59854014598537	1
ENSG00000120949.14	TNFRSF8	1	12065190	1_9	0	0.56194221741911	28.3262872723349	0.000265485876229074	-4.05797101449278	1
ENSG00000028137.18	TNFRSF1B	1	12126876	1_9	0	0.00784496573482341	10.7546849417635	1.40717739141311e-06	1.03546099290771	1
ENSG00000048707.13	VPS13D	1	12230088	1_9	0	0.00851562434002384	11.6849157892413	1.65959526503981e-06	-1.40302394154114	2
ENSG00000162493.16	PDPN	1	13583417	1_10	0	0.0193467802728263	15.1331139349827	4.88311673605678e-06	1.57540924199477	3
ENSG00000171729.13	TMEM51	1	15104437	1_11	0	0.00312097021713054	5.63285724690634	2.93209795435773e-07	-0.457957396545426	3
ENSG00000142634.12	EFHD2	1	15411556	1_11	0	0.00384607947673776	7.64290900506071	4.90271952681725e-07	0.784210526315577	1
ENSG00000142615.7	CELA2A	1	15456801	1_11	0	0.0347717075178916	28.3633041590063	1.644913048448e-05	2.71559633027687	1
ENSG00000132906.17	CASP9	1	15526794	1_11	0	0.00299362896256228	5.20801534475821	2.60034117343045e-07	-0.382113821138194	1
ENSG00000116138.12	DNAJC16	1	15526794	1_11	0	0.00299362896256228	5.20801534475821	2.60034117343045e-07	0.382113821138194	1
ENSG00000116771.5	AGMAT	1	15584636	1_11	0	0.00285840563325979	4.78440073367535	2.28092766631251e-07	-0.0450600089208225	2
ENSG00000116786.11	PLEKHM2	1	15684135	1_11	0	0.00725532200570922	13.4150150189386	1.62333428413404e-06	1.91187739463675	1
ENSG00000162461.7	SLC25A34	1	15726998	1_11	0	0.00304661104597082	5.39537695187002	2.74156729301726e-07	0.403973509933907	1
ENSG00000162458.12	FBLIM1	1	15762861	1_11	0	0.0346961050496525	27.6629887757816	1.60081052179375e-05	3.16428571428599	1
ENSG00000116809.11	ZBTB17	1	15976487	1_11	0	0.00434580616179892	8.65346086759179	6.27220567394403e-07	1.18897637795226	1
ENSG00000186510.11	CLCNKA	1	16012924	1_11	0	0.00594765564051392	11.592917007495	1.15000213869335e-06	-1.62328767123334	1
ENSG00000173641.17	HSPB7	1	16026987	1_11	0	0.00288252132898792	4.84242711422239	2.32806835579089e-07	-0.323741007194171	1
ENSG00000184908.17	CLCNKB	1	16044169	1_11	0	0.00506488091594437	10.2641591070027	8.67067124427082e-07	-1.18796992481213	1
ENSG00000142627.12	EPHA2	1	16156481	1_11	0	0.00546201449957784	10.8315543096565	9.86742276836877e-07	-1.40625	1
ENSG00000142632.16	ARHGEF19	1	16213082	1_11	0	0.00346413756682507	6.60405756728831	3.81562851915853e-07	0.593332761015127	2
ENSG00000132881.11	RSG1	1	16237140	1_11	0	0.00289248751125903	4.89911390155761	2.36346477917356e-07	0.0218978102189806	1
ENSG00000037637.10	FBXO42	1	16352086	1_11	0	0.0179055800222061	22.0556932469271	6.58672015574635e-06	2.16666666666696	1
ENSG00000055070.16	SZRD1	1	16352086	1_11	0	0.00498603746237902	10.0034551065415	8.31889552753517e-07	1.17403465587721	2
ENSG00000187144.11	SPATA21	1	16437144	1_11	0	0.00293163576942523	5.02104084666009	2.45506995777205e-07	-0.200000000000007	1
ENSG00000157191.19	NECAP2	1	16440373	1_11	0	0.00289517843024589	4.89512547457296	2.36373762652081e-07	0.1405007683773	3
ENSG00000219481.10	NBPF1	1	16488717	1_11	0	0.00431489805247964	8.74008345726617	6.28993596882221e-07	0.962406015037572	1
ENSG00000117122.13	MFAP2	1	16974953	1_12	0	0.00622908226931418	5.01851884594365	5.21386439639853e-07	-0.133069641646778	2
ENSG00000159363.17	ATP13A2	1	17011965	1_12	0	0.0069329431464884	6.04242273187396	6.98696953935842e-07	0.614285714285821	1
ENSG00000117118.9	SDHB	1	17053774	1_12	0	0.00740486161649112	6.67242226169761	8.24063303612014e-07	-0.708154506437634	1
ENSG00000117115.12	PADI2	1	17115232	1_12	0	0.0311245891221739	20.4612001365123	1.06217196857e-05	-2.15777027048652	2
ENSG00000179051.13	RCC2	1	17439009	1_12	0	0.00672687946500372	5.75381544071051	6.45549692838816e-07	-0.413372313556966	3
ENSG00000074964.16	ARHGEF10L	1	17538019	1_12	0	0.0278200160965355	19.3775816227013	8.99118756201079e-06	1.9596536517803	2
ENSG00000142623.9	PADI1	1	17202467	1_12	0	0.0264630317452976	18.8952686224399	8.33974504047155e-06	2.14067752901306	3
ENSG00000158748.3	HTR6	1	19665879	1_13	0	0.00133023546026234	7.4996799398108	1.66391583911044e-07	0.933333333333328	1
ENSG00000179023.8	KLHDC7A	1	18479350	1_13	0	0.00138389168660535	7.7532543925927	1.78955990093658e-07	-0.897806414779619	2
ENSG00000159423.16	ALDH4A1	1	18902477	1_13	0	0.00102948654194424	4.79688146611284	8.23644430619431e-08	0.283969531371578	3
ENSG00000127481.14	UBR4	1	19208650	1_13	0	0.00119397451113057	6.67748420342624	1.32974397274179e-07	0.9291338582677	1
ENSG00000127463.13	EMC1	1	19227605	1_13	0	0.00103089953695545	4.95919416934926	8.52682918233787e-08	0.473376092567066	3
ENSG00000053372.4	MRTO4	1	19251559	1_13	0	0.0017651077899119	9.77167504598973	2.876738286466e-07	-1.1103664244878	3
ENSG00000162482.4	AKR7A3	1	19375689	1_13	0	0.001163290620949	6.12884776533646	1.18912405934922e-07	-0.649425287356692	1
ENSG00000053371.12	AKR7A2	1	19310633	1_13	0	0.0016934216005895	9.55978100267417	2.70005831626559e-07	-1.17411496702153	4
ENSG00000040487.12	PQLC2	1	19313501	1_13	0	0.00102930181586591	4.83654939636	8.30306565738532e-08	-0.221798622826635	2
ENSG00000173436.13	MINOS1	1	19604145	1_13	0	0.00103348092282352	4.85215007321393	8.36366818777348e-08	-0.111111111111134	1
ENSG00000158747.13	NBL1	1	19640599	1_13	0	0.00103319621174647	4.80840091533621	8.28597429872014e-08	0.165071770334827	1
ENSG00000169914.5	OTUD3	1	19882213	1_13	0	0.00114690256105754	11.7589272250566	2.24933598240517e-07	-2.42143401708792	3
ENSG00000188257.10	PLA2G2A	1	19979786	1_13	0	0.00137620904823177	7.39570217665161	1.69755529021388e-07	0.358611951181588	2
ENSG00000127472.10	PLA2G5	1	20028276	1_13	0	0.00106268380961427	5.31529999796815	9.42089038991863e-08	0.737777777778037	1
ENSG00000179002.5	TAS1R2	1	18853550	1_13	0	0.0022737765635652	12.3776545526169	4.6940341967821e-07	1.3275517369198	2
ENSG00000162543.5	UBXN10	1	20165336	1_15	0	0.0168604563089924	24.4977391571019	6.88898812027635e-06	2.13114754098359	1
ENSG00000090432.6	MUL1	1	20506985	1_15	0	0.00213242596473195	4.77962682980363	1.69991833373963e-07	0.0108634140181638	2
ENSG00000183114.7	FAM43B	1	20551955	1_15	0	0.00234691539569698	5.68308402380508	2.22454715721395e-07	-0.490249871059194	2
ENSG00000158825.5	CDA	1	20590713	1_15	0	0.00244027117563095	6.07927549523289	2.47428669875684e-07	-0.492424242424273	1
ENSG00000158828.7	PINK1	1	20622995	1_15	0	0.00305319884928124	8.2102330651636	4.18090867569897e-07	-0.860121157835184	2
ENSG00000189410.11	SH2D5	1	20733294	1_15	0	0.00235482804645693	5.7197191142989	2.246435777008e-07	0.480549199084713	1
ENSG00000075151.20	EIF4G3	1	21169175	1_15	0	0.00216191717011183	4.90167188224967	1.76743476232799e-07	0.258776033290329	2
ENSG00000142794.18	NBPF3	1	21390534	1_15	0	0.00242058452940497	5.86529186874937	2.36793614722876e-07	0.447576281889396	2
ENSG00000158786.4	PLA2G2F	1	20151624	1_15	0	0.0027515363724292	7.21493403634037	3.31106516764814e-07	0.726708074534377	1
ENSG00000070886.11	EPHA8	1	22564006	1_15	0	0.00344516228924763	9.22305742499248	5.29961966611896e-07	0.962011227520619	2
ENSG00000162551.13	ALPL	1	21496799	1_15	0	0.00261635405035232	6.64764369510765	2.90084385592908e-07	0.598725900835502	2
ENSG00000076864.19	RAP1GAP	1	21620723	1_15	0	0.00806516631690169	16.7979588159402	2.25959156787402e-06	1.55311027994152	2
ENSG00000090686.15	USP48	1	21782050	1_15	0	0.00542048825074359	13.7151161437361	1.23993238345323e-06	1.68542191398592	4
ENSG00000142798.17	HSPG2	1	21936377	1_15	0	0.00213057858143229	4.7932761183002	1.70329593417638e-07	0.186813186813256	1
ENSG00000142789.19	CELA3A	1	22001714	1_15	0	0.0021625658404556	4.94826194686115	1.78476946076492e-07	0.308931185944526	1
ENSG00000162552.14	WNT4	1	22227085	1_15	0	0.00552990675837062	17.3824530197285	1.60320470388539e-06	2.51282051282103	1
ENSG00000184677.16	ZBTB40	1	22453334	1_15	0	0.00226376411457696	5.25656388500924	1.98469247775325e-07	0.148437500000082	1
ENSG00000173372.16	C1QA	1	22636557	1_15	0	0.00214347138402426	4.90074048887079	1.75202178201438e-07	-0.323144104803341	1
ENSG00000159189.11	C1QC	1	22644432	1_15	0	0.00225754336301864	5.21578029725307	1.96388248128276e-07	-0.0769230769230719	1
ENSG00000133216.16	EPHB2	1	22829796	1_16	0	0.00553443324573322	6.67748684373464	6.16376823155114e-07	-0.692913385826727	1
ENSG00000169641.13	LUZP1	1	23177591	1_16	0	0.0346028494180271	24.2747684711285	1.40096428784618e-05	-2.26936996710832	2
ENSG00000204219.9	TCEA3	1	23424647	1_16	0	0.00458123418470602	4.87074314165594	3.7216696941936e-07	-0.180707865435078	2
ENSG00000088280.18	ASAP3	1	23483896	1_16	0	0.0430770951752329	26.3971412792239	1.8965461367967e-05	2.47544242829751	2
ENSG00000007968.6	E2F2	1	23495685	1_16	0	0.0663754493950579	30.6139530067268	3.38912035055235e-05	-2.70588235294087	1
ENSG00000142676.12	RPL11	1	23691734	1_17	0	0.00587995847419165	5.63765238009917	5.52882263737526e-07	0.426136363636281	1
ENSG00000011007.12	ELOA	1	23743147	1_17	0	0.00546185945367428	4.94725113829841	4.50676157903431e-07	-0.344000000000008	1
ENSG00000057757.9	PITHD1	1	23782193	1_17	0	0.00538396691226928	4.80330085727427	4.3132266266223e-07	0.24799999999999	1
ENSG00000117308.14	GALE	1	23800401	1_17	0	0.00733787828114463	7.80770694046336	9.5555153166383e-07	0.810996563573671	1
ENSG00000117305.14	HMGCL	1	23838758	1_17	0	0.00539844305742476	4.82809175830258	4.34714519292464e-07	-0.280000000000017	1
ENSG00000142661.18	MYOM3	1	24089138	1_17	0	0.00556061920660456	5.10167825100229	4.73147256674618e-07	0.305856253620011	5
ENSG00000142677.3	IL22RA1	1	24143324	1_17	0	0.0510269652775108	26.1210459116451	2.22305602806308e-05	-2.65151515151446	1
ENSG00000001460.17	STPG1	1	24401188	1_17	0	0.00553773257518475	5.21369561810985	4.81545975640958e-07	0.512111749404933	3
ENSG00000001461.16	NIPAL3	1	24415329	1_17	0	0.00598809611026974	5.8164376295983	5.80906108468138e-07	0.559344871273289	2
ENSG00000117602.11	RCAN3	1	24503673	1_17	0	0.0140833923710092	13.8818826176144	3.26073685728365e-06	-1.43548387096759	1
ENSG00000184454.6	NCMAP	1	24548518	1_17	0	0.0130478898467276	13.5679788033261	2.95267429772227e-06	1.51851851851867	1
ENSG00000169504.14	CLIC4	1	24745177	1_17	0	0.00592800998026477	5.72328197124403	5.65866748593226e-07	-0.428977272727649	1
ENSG00000175707.8	KDF1	1	26952062	1_19	0	0.00299403271905963	9.0789069109006	4.53367318987491e-07	1.35869939214078	2
ENSG00000142733.14	MAP3K6	1	27006146	1_19	0	0.00220974550005171	6.17846560572998	2.27710468660642e-07	-0.583615154615013	5
ENSG00000117614.9	SYF2	1	25232900	1_19	0	0.00191056877538087	4.78960857229769	1.52623990268501e-07	0.0623052959501458	1
ENSG00000183726.10	TMEM50A	1	25341420	1_19	0	0.00191091794024478	4.79135275116293	1.52707472525951e-07	-0.0156249999999953	1
ENSG00000188672.17	RHCE	1	25430243	1_19	0	0.00205222651168724	5.47242503433031	1.87311835793546e-07	-0.343855797449952	3
ENSG00000204178.9	TMEM57	1	25430369	1_19	0	0.00196755472312649	5.07018385448576	1.66383644778977e-07	0.201612903225827	1
ENSG00000157978.11	LDLRAP1	1	25543527	1_19	0	0.00694988955185327	17.1269733087595	1.98526565460943e-06	-1.66853932584199	1
ENSG00000117640.17	MTFR1L	1	25820023	1_19	0	0.00218959734606028	6.09098898436689	2.22439636990712e-07	-0.639999999999966	1
ENSG00000158006.13	PAFAH2	1	26000605	1_19	0	0.00194735691557424	4.97167795460259	1.6147624876e-07	-0.25700934579436	1
ENSG00000158008.9	EXTL1	1	26020058	1_19	0	0.00328398757736093	9.96175973107989	5.45629287748231e-07	-1.03947368421043	1
ENSG00000158014.14	SLC30A2	1	26043673	1_19	0	0.00303632275417187	9.21282673900255	4.66552953914914e-07	-0.927059689313864	2
ENSG00000175087.9	PDIK1L	1	26111250	1_19	0	0.00428545994671758	12.504568549723	8.93770997061599e-07	-1.26993865030719	1
ENSG00000197245.5	FAM110D	1	26158522	1_19	0	0.0038676273678232	11.5244898267374	7.4340664566422e-07	-1.44852941176448	1
ENSG00000236782.6	RP11-96L14.7	1	26170849	1_19	0	0.00191060481291228	4.78978698049204	1.52632554293121e-07	-0.204081632653036	1
ENSG00000142675.17	CNKSR1	1	26161504	1_19	0	0.00318192905425585	9.66026820116475	5.12672216108044e-07	-1.07893590901364	2
ENSG00000130695.14	CEP85	1	26232815	1_19	0	0.0256977291354883	29.673588560889	1.27181787166744e-05	2.85150019284853	3
ENSG00000169442.8	CD52	1	26317723	1_19	0	0.00200008466993995	5.22676768652071	1.74357921896485e-07	0.577235772357913	1
ENSG00000158062.20	UBXN11	1	26317723	1_19	0	0.0036624843625771	11.0038527757419	6.72172368851933e-07	1.69984511332797	2
ENSG00000176092.14	AIM1L	1	26352039	1_19	0	0.0310751241754976	31.5070872742205	1.63298138575086e-05	2.87422535884427	3
ENSG00000176083.17	ZNF683	1	26369683	1_19	0	0.00210689953959442	5.72346493952665	2.01123565988517e-07	-1.01315789473685	1
ENSG00000117682.16	DHDDS	1	26430365	1_19	0	0.00317642626918291	9.64376791513231	5.10911448863845e-07	1.08612045881112	2
ENSG00000198830.10	HMGN2	1	26413442	1_19	0	0.00350266066468929	10.5774909265597	6.17932208075263e-07	-1.49387015220328	2
ENSG00000117676.13	RPS6KA1	1	26529971	1_19	0	0.00191151178202087	4.79432010823913	1.52849531725715e-07	0.0202020202020117	1
ENSG00000117713.18	ARID1A	1	26693253	1_19	0	0.00657216426666263	16.5923493964842	1.81876421107718e-06	-1.69469026548638	1
ENSG00000060642.10	PIGV	1	26787521	1_19	0	0.00758722341031026	17.9662667780882	2.27353069524143e-06	-1.78761061946795	1
ENSG00000204160.11	ZDHHC18	1	26827212	1_19	0	0.00228212386410875	6.48621389851349	2.46882657996756e-07	0.758602788998847	2
ENSG00000175793.11	SFN	1	26863833	1_19	0	0.00344219069338458	10.4111520964976	5.97714542988732e-07	-1.10810810810855	1
ENSG00000142751.14	GPN2	1	26890178	1_19	0	0.00751334276834159	17.8726389508687	2.23965946616224e-06	-1.77973568281991	1
ENSG00000090273.13	NUDC	1	26896515	1_19	0	0.0030529298945472	9.26495196514971	4.71758907649639e-07	1.06742559384236	2
ENSG00000174950.10	CD164L2	1	27367112	1_19	0	0.00729407121011205	17.5894021674112	2.13983941745579e-06	-1.71542969942852	2
ENSG00000090020.10	SLC9A1	1	27167188	1_19	0	0.0020819399715184	5.60966424499547	1.9478933599836e-07	0.438517634381339	2
ENSG00000186501.14	TMEM222	1	27317371	1_19	0	0.00556848712565627	15.0078069072851	1.39384524822043e-06	1.52611254616842	2
ENSG00000142765.17	SYTL1	1	27342119	1_19	0	0.0040666910974293	12.0039740400384	8.141910763113e-07	-1.26702766777652	4
ENSG00000142748.12	FCN3	1	27362060	1_19	0	0.00191896781545797	4.83148375779323	1.54635185751674e-07	-0.141666666666623	1
ENSG00000181773.6	GPR3	1	27392588	1_19	0	0.00197530855772476	5.10773212981979	1.6827638118316e-07	-0.313901345291386	1
ENSG00000126705.13	AHDC1	1	27604387	1_19	0	0.00216831942450801	5.99778216004476	2.16907242883945e-07	0.515463917525788	1
ENSG00000126709.14	IFI6	1	27671883	1_19	0	0.0019116530084905	4.79502489865947	1.52883295917228e-07	0.0790123456789981	1
ENSG00000130775.15	THEMIS2	1	27872858	1_19	0	0.00195191197161504	4.99398473194464	1.62580158852936e-07	-0.165725139763749	2
ENSG00000117748.9	RPA2	1	27914572	1_19	0	0.00203867756232479	5.40919193586469	1.83925116832989e-07	-0.346289752650236	1
ENSG00000130768.14	SMPDL3B	1	27935898	1_19	0	0.0171494472150635	25.7823986454053	7.37451648092972e-06	-2.22627737226177	1
ENSG00000158156.7	XKR8	1	27959966	1_19	0	0.0178641199713591	26.1746084050375	7.79869481046307e-06	2.32490974729103	1
ENSG00000169403.11	PTAFR	1	28193722	1_19	0	0.0108231518980003	21.3673330569669	3.85712913138943e-06	1.96726190476171	1
ENSG00000130770.17	ATPIF1	1	28236497	1_19	0	0.00290112468989867	8.77785596406236	4.24731968939667e-07	0.979471088354083	2
ENSG00000204138.12	PHACTR4	1	28366038	1_19	0	0.00198986212117513	5.17780523368473	1.71841795041973e-07	0.517576655818013	2
ENSG00000180198.15	RCC1	1	28441532	1_19	0	0.00676264612603883	16.8657212936627	1.90231173623495e-06	1.76682625241412	2
ENSG00000180098.9	TRNAU1AP	1	28552198	1_19	0	0.00838853874748802	18.9271165601666	2.64807863374051e-06	-2.10111137363809	2
ENSG00000188060.7	RAB42	1	28592480	1_19	0	0.0141083553203722	23.9085086858895	5.6258607955824e-06	-2.38461538461583	1
ENSG00000198492.15	YTHDF2	1	28736301	1_19	0	0.00401763116122389	11.887943598713	7.96593769619251e-07	-1.57936507936497	1
ENSG00000159023.19	EPB41	1	28885654	1_19	0	0.0775487735079844	40.4157278720044	5.22739651234452e-05	3.2690430130762	2
ENSG00000253304.1	TMEM200B	1	29123661	1_19	0	0.00628783190698945	16.1695042285776	1.69573401952484e-06	1.61290322580563	1
ENSG00000116353.15	MECR	1	29130966	1_19	0	0.00243986044008082	7.12430097030541	2.8991277249825e-07	-0.963537219022254	2
ENSG00000060656.19	PTPRU	1	29236440	1_19	0	0.00309190135891257	9.38609384443071	4.84028158721688e-07	-1.14814814814801	1
ENSG00000162510.5	MATN1	1	30725886	1_20	0	0.0254952093173405	20.3749269010434	8.66392624993934e-06	-1.95161290322549	1
ENSG00000162511.7	LAPTM5	1	30757348	1_20	0	0.00537675198633103	5.45050772669157	4.88784099371242e-07	-0.487542131781641	2
ENSG00000162512.15	SDC3	1	30914674	1_20	0	0.00526186402181927	5.24403140346707	4.60219493490231e-07	0.379844961240147	1
ENSG00000134644.15	PUM1	1	31067081	1_20	0	0.0050070827275982	4.76960661712819	3.9831570809181e-07	-0.0279855180254007	2
ENSG00000084628.9	NKAIN1	1	31239088	1_20	0	0.00527337292596164	5.26491658058839	4.63063004378494e-07	-0.383468834688326	1
ENSG00000121769.7	FABP3	1	31377211	1_20	0	0.0102478910726557	11.6215359438941	1.9863607994059e-06	-0.904999897154289	2
ENSG00000168528.11	SERINC2	1	31428478	1_20	0	0.0555946101100723	27.9284358156692	2.58964007564806e-05	2.96279951045197	2
ENSG00000142910.15	TINAGL1	1	31572137	1_20	0	0.00573982943127516	6.07524668529752	5.81598140776349e-07	0.744812088098534	2
ENSG00000121764.11	HCRTR1	1	31449025	1_20	0	0.00781365163347503	9.02546417360938	1.17620682961111e-06	0.99999999999952	1
ENSG00000162517.12	PEF1	1	31642021	1_20	0	0.00566007035722271	5.94141403323553	5.60882323156653e-07	-0.399383320634524	2
ENSG00000084636.17	COL16A1	1	31703950	1_20	0	0.00501330410511891	4.78147335404994	3.998028586216e-07	0.0913496382398182	3
ENSG00000134668.12	SPOCD1	1	31815803	1_20	0	0.00712238933733478	8.13920260981829	9.66869087555701e-07	-0.903061224489842	1
ENSG00000121775.17	TMEM39B	1	32071019	1_21	0	0.00560598183407413	5.18892036008203	4.8516425566785e-07	-0.342569269521428	1
ENSG00000025800.13	KPNA6	1	32108863	1_21	0	0.00550059940020842	4.98397997248157	4.57242311111011e-07	-0.259842519685028	1
ENSG00000084652.15	TXLNA	1	32179560	1_21	0	0.00539279266594284	4.77733379160901	4.29694124691862e-07	-0.0748031496062766	1
ENSG00000160051.11	IQCC	1	32205464	1_21	0	0.00551314507688638	4.96674746360888	4.5670062423292e-07	0.165354330708722	1
ENSG00000084623.11	EIF3I	1	32222176	1_21	0	0.00540030568415695	4.78330276784264	4.30830380543127e-07	-0.00784313725490084	1
ENSG00000160055.19	TMEM234	1	32222176	1_21	0	0.00540030568415695	4.78330276784264	4.30830380543127e-07	0.00784313725490084	1
ENSG00000183615.5	FAM167B	1	32246914	1_21	0	0.00559378149689049	5.12167921912611	4.7783502258212e-07	0.26562499999997	1
ENSG00000116478.11	HDAC1	1	32291945	1_21	0	0.00640190320201517	6.39984812397621	6.83343199247696e-07	-0.609613130128887	1
ENSG00000162526.6	TSSK3	1	32366691	1_21	0	0.00539865147601981	4.79035853749578	4.31333725655315e-07	-0.0699481865284934	1
ENSG00000225828.1	FAM229A	1	32366691	1_21	0	0.00539865147601981	4.79035853749578	4.31333725655315e-07	-0.0699481865284934	1
ENSG00000176261.15	ZBTB8OS	1	32651491	1_21	0	0.0079795420354678	8.48790233868365	1.12963579739599e-06	-0.92105263157917	1
ENSG00000162520.14	SYNC	1	32705224	1_21	0	0.00567892858694996	5.25532385372024	4.97766880707372e-07	-0.342182890855531	1
ENSG00000116497.17	S100PBP	1	32815516	1_21	0	0.0133315767795766	13.7652804774483	3.06074175788497e-06	1.58669939685628	2
ENSG00000134684.10	YARS	1	32817927	1_21	0	0.00626900837623734	6.2435999719584	6.52820863653659e-07	-0.602870813397088	1
ENSG00000160097.16	FNDC5	1	32871796	1_21	0	0.00700759414688557	7.19367014666337	8.40774568680616e-07	-0.686881361203224	2
ENSG00000004455.16	AK2	1	33080995	1_21	0	0.00633609447436101	6.27123384406722	6.62727122885069e-07	-0.657142857142624	1
ENSG00000142920.16	AZIN2	1	33080047	1_21	0	0.00804915207137757	8.48836423004669	1.13955225453054e-06	0.961833638345333	2
ENSG00000116525.13	TRIM62	1	33180896	1_21	0	0.00575715236555308	5.33085844178255	5.11876249454393e-07	0.349315068493061	1
ENSG00000160094.14	ZNF362	1	33257610	1_21	0	0.016393891058586	14.3561026746061	3.92535289079453e-06	-1.18978102189798	1
ENSG00000121903.14	ZSCAN20	1	33470746	1_21	0	0.0103046250257826	10.7064734667656	1.84008863724853e-06	1.04032258064558	1
ENSG00000121904.17	CSMD2	1	34165500	1_21	0	0.00755302832154925	7.97749955023039	1.00495822069211e-06	-0.859259259259234	1
ENSG00000189280.3	GJB5	1	34777450	1_22	0	0.00622639332918717	7.18232894583692	7.45867955974897e-07	0.637426900585022	1
ENSG00000189433.5	GJB4	1	34759243	1_22	0	0.00566657486166977	6.30738182189632	5.9611473680989e-07	-0.651557024956504	5
ENSG00000188910.7	GJB3	1	34774193	1_22	0	0.0207316803560926	18.664028899948	6.4535697468285e-06	1.68642971492165	3
ENSG00000187513.8	GJA4	1	34790785	1_22	0	0.00694329420347828	8.30782455485355	9.62083994783414e-07	-1.05517241379279	1
ENSG00000163866.8	SMIM12	1	34855089	1_22	0	0.0169266014268802	16.8000620257403	4.74286495082429e-06	1.70570570570698	1
ENSG00000243749.1	TMEM35B	1	34984759	1_22	0	0.00748399384272114	8.99782658915705	1.12313289175783e-06	0.96277915632722	1
ENSG00000197056.9	ZMYM1	1	35059408	1_22	0	0.00547019942699611	5.99178172369162	5.46662457288117e-07	0.573314542935131	2
ENSG00000020129.15	NCDN	1	35557823	1_22	0	0.00483127266314876	4.78966677277623	3.85946363975945e-07	0.102272727272737	1
ENSG00000116819.6	TFAP2E	1	35575330	1_22	0	0.00536881143082824	5.80488134735387	5.19794408197126e-07	0.551630434782655	1
ENSG00000142686.7	C1orf216	1	35719096	1_22	0	0.00505048674975983	5.18799570188808	4.37011584138578e-07	0.260504201680675	1
ENSG00000134698.10	AGO4	1	35807900	1_22	0	0.00504528632081569	5.19431905945748	4.3709369876133e-07	0.336069951121228	3
ENSG00000116863.10	ADPRHL2	1	36088235	1_22	0	0.00809228472043211	9.68028136238321	1.30652956215784e-06	0.977010099450806	2
ENSG00000054116.11	TRAPPC3	1	36136601	1_22	0	0.00603829711095949	6.90938675532599	6.95847525446348e-07	-0.653778558875184	1
ENSG00000054118.13	THRAP3	1	36224998	1_22	0	0.00486933035874126	4.90059573113655	3.97995556307704e-07	0.281249999999854	1
ENSG00000142694.6	EVA1B	1	36323945	1_22	0	0.0616050789338329	29.7515352151867	3.0569335946333e-05	-2.70769230769194	1
ENSG00000196182.10	STK40	1	36386242	1_22	0	0.00502073149587834	5.22334450804616	4.37396972586529e-07	-0.447761194029886	1
ENSG00000181817.5	LSM10	1	36374664	1_22	0	0.00500809554746617	5.08923242793726	4.25094021755142e-07	-0.0853399216518886	2
ENSG00000116885.18	OSCP1	1	36446312	1_22	0	0.00642593833887895	7.79473369406237	8.35406676218405e-07	-1.69088968572771	2
ENSG00000163873.9	GRIK3	1	37035122	1_22	0	0.012683510134937	14.0285130461601	2.96763993193568e-06	1.46153846153832	1
ENSG00000183317.16	EPHA10	1	37765311	1_23	0	0.00992902560467734	9.55877467324643	1.58295642677261e-06	-1.18072289156674	1
ENSG00000163875.15	MEAF6	1	37513172	1_23	0	0.00619267267103041	5.04105694099153	5.20666737021305e-07	-0.225806451612835	1
ENSG00000163877.10	SNIP1	1	37554146	1_23	0	0.00623409174910927	5.10480956246787	5.30777910405041e-07	0.434412162010621	2
ENSG00000163879.10	DNALI1	1	37557547	1_23	0	0.0122125838292094	11.5422166683025	2.35102304379042e-06	-1.4035087719298	1
ENSG00000134697.12	GNL2	1	37592996	1_23	0	0.0114962488581561	10.9628551246844	2.10203497021672e-06	-1.35087719298261	1
ENSG00000116922.14	C1orf109	1	37691932	1_23	0	0.00726827003213315	6.57289246102106	7.9679699282608e-07	0.756070776010808	2
ENSG00000134690.10	CDCA8	1	37692586	1_23	0	0.00821159547531081	7.74055875541074	1.06013204884014e-06	0.782213171341568	2
ENSG00000197982.13	C1orf122	1	37803164	1_23	0	0.00810078241526591	7.61052408417665	1.02825691198786e-06	0.878571428571385	1
ENSG00000188786.9	MTF1	1	37859751	1_23	0	0.0594349477049129	26.8225900441211	2.65890427570201e-05	2.5832668906161	2
ENSG00000204084.12	INPP5B	1	37946715	1_23	0	0.00601937440878331	4.76964046339174	4.78847369688904e-07	0.153349900490154	2
ENSG00000183431.11	SF3A3	1	37990434	1_23	0	0.00662325495262639	5.68393379420404	6.27885695629575e-07	-0.682184468579701	2
ENSG00000183386.9	FHL3	1	37996149	1_23	0	0.0074384620107546	6.79433655239679	8.42927670385191e-07	-0.948742189119966	2
ENSG00000183520.11	UTP11	1	37997832	1_23	0	0.00610530360188322	4.90518383058658	4.99485239568017e-07	-0.402877697841771	1
ENSG00000131233.9	GJA9	1	38882116	1_24	0	0.0106130505807739	8.82144615958146	1.56149330832449e-06	1.01333333333328	1
ENSG00000158315.10	RHBDL2	1	38943030	1_24	0	0.00936518439545431	7.62344607984231	1.19076968938617e-06	0.782500000000432	1
ENSG00000174574.15	AKIRIN1	1	38991022	1_24	0	0.00708510903810211	4.95323935299058	5.85323496968771e-07	0.181486749368427	2
ENSG00000168653.10	NDUFS5	1	39026790	1_24	0	0.0071902919559218	5.09421595918339	6.10919492853958e-07	0.213887206151354	2
ENSG00000127603.23	MACF1	1	39130465	1_24	0	0.0108961390557659	9.07364088127646	1.64897597919293e-06	-1.0447761194035	1
ENSG00000183682.7	BMP8A	1	39491596	1_24	0	0.00973192447887239	7.99127843698482	1.29710489581496e-06	-0.839760719936201	3
ENSG00000090621.13	PABPC4	1	39554348	1_24	0	0.0114941970451014	9.58565588142518	1.83764060089124e-06	-1.16982076578188	2
ENSG00000084072.16	PPIE	1	39738752	1_25	0	0.0211580590662809	18.7617440334242	6.62077969954522e-06	-1.94573643410856	1
ENSG00000116985.11	BMP8B	1	39749505	1_25	0	0.0347574602108272	23.558326084782	1.36569138136582e-05	-2.2000000000002	1
ENSG00000043514.15	TRIT1	1	39883661	1_25	0	0.00509913837982512	5.24007032643057	4.45650111154408e-07	0.323425209256599	2
ENSG00000168389.17	MFSD2A	1	39952892	1_25	0	0.00493234730435022	4.91247422708452	4.04123438658543e-07	-0.284671532846723	1
ENSG00000131238.16	PPT1	1	40097321	1_25	0	0.00942637385767831	11.0658455070949	1.73976010809724e-06	1.37148819709963	2
ENSG00000084073.8	ZMPSTE24	1	40257123	1_25	0	0.00503810557246065	5.10292238692468	4.28791662581507e-07	-0.200082385233862	2
ENSG00000049089.13	COL9A2	1	40308522	1_25	0	0.0053692602469444	5.74844963608652	5.14784297289747e-07	0.61179303858429	2
ENSG00000084070.11	SMAP2	1	40394685	1_25	0	0.00653201375287271	7.57310429017292	8.25051643266822e-07	0.806282722513189	1
ENSG00000187801.14	ZFP69B	1	40449693	1_25	0	0.0073091591062997	8.56735653373454	1.04441803334827e-06	-1.1129032258061	1
ENSG00000187815.9	ZFP69	1	40476033	1_25	0	0.00513175382631015	5.31757963770603	4.55134674058189e-07	-0.401234567901284	1
ENSG00000164002.11	EXO5	1	40508257	1_25	0	0.00513190349167247	5.24603855124605	4.49024526887402e-07	0.220331661256731	3
ENSG00000117010.15	ZNF684	1	40530624	1_25	0	0.00495473153114034	4.97359371215696	4.11008249056914e-07	-0.264150943396316	1
ENSG00000066136.20	NFYC	1	40703448	1_25	0	0.00597035006520053	6.80492665595108	6.77615529530203e-07	1.18918918918916	1
ENSG00000117013.14	KCNQ4	1	40783570	1_25	0	0.00519361225783921	5.47572679603143	4.7431995944506e-07	-0.318471337579609	1
ENSG00000179862.6	CITED4	1	40862033	1_25	0	0.00557471941506516	6.04904059346243	5.62431476539725e-07	-0.689690879870864	2
ENSG00000171790.15	SLFNL1	1	41023050	1_25	0	0.00763671553966205	9.35578288613402	1.19164488804049e-06	-1.36572054521896	2
ENSG00000010803.16	SCMH1	1	41241979	1_25	0	0.0242277022588341	19.180702271373	7.75062701179459e-06	-1.83663366336711	1
ENSG00000204060.6	FOXO6	1	41359803	1_25	0	0.0216388078612467	19.6553436487095	7.09372057743384e-06	-2.45566502463091	1
ENSG00000186973.10	FAM183A	1	43110532	1_26	0	0.00764270183467597	5.57439036774611	7.10565963786935e-07	0.437611940454371	3
ENSG00000177181.14	RIMKLA	1	42381115	1_26	0	0.00702633237946382	4.88130043166851	5.72037281333675e-07	-0.309146345648669	2
ENSG00000066185.12	ZMYND12	1	42438633	1_26	0	0.00964455581687496	7.78489768777891	1.25226212583092e-06	-0.905296134490763	2
ENSG00000186409.14	CCDC30	1	42464495	1_26	0	0.00751923843365843	5.39653170666125	6.7678183726977e-07	0.261904761904789	1
ENSG00000127125.8	PPCS	1	42457816	1_26	0	0.0112030472466857	9.54002728746415	1.78256711370035e-06	1.42335766423281	1
ENSG00000171960.10	PPIH	1	42658184	1_26	0	0.00795090497134043	6.14882348836308	8.15396221317291e-07	-0.962406015037598	1
ENSG00000164007.10	CLDN19	1	42740306	1_26	0	0.00766226378450563	5.9114893740936	7.55464598689181e-07	-1.07819597985119	2
ENSG00000117385.15	P3H1	1	42767127	1_26	0	0.00715716828764235	4.96877756327022	5.93131364214128e-07	0.0718051851343749	2
ENSG00000164008.14	C1orf50	1	42721893	1_26	0	0.00722904906044231	5.23329664008485	6.30981506063033e-07	0.813465636624286	2
ENSG00000274386.5	TMEM269	1	42785273	1_26	0	0.00988574765264083	8.13308806317303	1.34098864568331e-06	0.918968692449177	1
ENSG00000177868.11	SVBP	1	42816759	1_26	0	0.0110636030394045	9.22162041152339	1.70162529167845e-06	-1.1930835734866	1
ENSG00000164010.13	ERMAP	1	42816759	1_26	0	0.00699111877947889	4.77654927986986	5.56956208142578e-07	0.160930247844438	2
ENSG00000117394.20	SLC2A1	1	42959411	1_26	0	0.0181262710119509	14.334673300413	4.33367535252035e-06	-1.73324018279339	2
ENSG00000243710.7	CFAP57	1	43172765	1_26	0	0.0154946687851389	12.4884835565155	3.22739490529648e-06	1.44631150054498	2
ENSG00000179178.10	TMEM125	1	43269525	1_26	0	0.0242351769717012	16.5986902307871	6.70934495124128e-06	-1.69444444444411	1
ENSG00000253313.5	C1orf210	1	43285638	1_26	0	0.0222015870578816	15.8352768618575	5.86367359664739e-06	-1.60805084745658	1
ENSG00000066056.13	TIE1	1	43300755	1_27	0	0.0160969921266966	15.9347330040671	4.27808715758761e-06	1.5781249999999	1
ENSG00000117400.16	MPL	1	43337449	1_27	0	0.0122048152624136	13.3393626853952	2.71535362499094e-06	1.3937007874019	1
ENSG00000117399.13	CDC20	1	43359194	1_27	0	0.0048307968917668	4.77130102725751	3.84428610039851e-07	-0.0188679245283064	1
ENSG00000066322.14	ELOVL1	1	43367703	1_27	0	0.0125784507488743	13.6241547793517	2.85822772799032e-06	1.41732283464577	1
ENSG00000159479.16	MED8	1	43389819	1_27	0	0.00504094664509336	5.17699728183199	4.35261388653675e-07	-0.287867390314811	2
ENSG00000142949.16	PTPRF	1	43526161	1_27	0	0.00491295167624739	4.91470259754224	4.02716886516212e-07	-0.0552101715471252	2
ENSG00000126091.19	ST3GAL3	1	43705540	1_27	0	0.00512898320621213	5.37406256400184	4.59720743864749e-07	-0.509011949676006	2
ENSG00000117408.10	IPO13	1	43941729	1_27	0	0.00727021218184909	8.68173149189174	1.05272161802449e-06	0.989983264791087	2
ENSG00000117410.13	ATP6V0B	1	43974045	1_27	0	0.0160697400961358	16.326080020276	4.37573365436147e-06	1.71487613160545	2
ENSG00000117411.16	B4GALT2	1	44031577	1_27	0	0.00704394123194674	8.22051908208534	9.65773025840284e-07	0.744525547445225	1
ENSG00000196517.11	SLC6A9	1	44031577	1_27	0	0.00704394123194674	8.22051908208534	9.65773025840284e-07	-0.744525547445225	1
ENSG00000159214.12	CCDC24	1	43991633	1_27	0	0.00538139830112772	5.83493903849922	5.23710843253724e-07	-0.568887226554768	2
ENSG00000178028.13	DMAP1	1	44213884	1_27	0	0.0175406934700925	16.9977988169507	4.97278347339649e-06	-1.75949835735547	2
ENSG00000117419.14	ERI3	1	44354647	1_27	0	0.00496388732166497	5.03874985991152	4.17162075264872e-07	0.317857142857317	1
ENSG00000198520.10	C1orf228	1	44675973	1_28	0	0.00636832361128159	5.45597404145305	5.79505450751787e-07	-0.062499999999987	1
ENSG00000142945.12	KIF2C	1	44739744	1_28	0	0.00603226250288069	5.22913458552134	5.26102247990342e-07	-1.17105085884046	2
ENSG00000142959.4	BEST4	1	44789154	1_28	0	0.0060729111725002	5.38905616217953	5.45845512225947e-07	-0.487951807228788	1
ENSG00000173846.12	PLK3	1	44809879	1_28	0	0.0264936152829138	20.6717449749718	9.13436727310255e-06	-2.72868217054339	1
ENSG00000188396.3	TCTEX1D4	1	44806240	1_28	0	0.0111070709598854	11.3848161094502	2.10904415485948e-06	2.12962962962928	1
ENSG00000222009.8	BTBD19	1	44812422	1_28	0	0.0070771183660433	7.04341329990299	8.31380316299633e-07	-0.845679012345755	1
ENSG00000117425.13	PTCH2	1	44842737	1_28	0	0.0166005178795871	15.9872197095115	4.42644105997019e-06	-2.45736434108573	1
ENSG00000070785.16	EIF2B3	1	44987466	1_28	0	0.0252376051078466	19.4102024316018	8.17030578634905e-06	2.81249999999965	1
ENSG00000126107.14	HECTD3	1	44995317	1_28	0	0.00604415405443004	5.29479980558235	5.33758955790082e-07	-0.279535019945672	2
ENSG00000126088.13	UROD	1	45012003	1_28	0	0.0106618922917343	11.002365176086	1.95650270129855e-06	-2.197183098592	1
ENSG00000186603.5	HPDL	1	45330597	1_28	0	0.0597135148352402	26.4490107248554	2.63416013859279e-05	2.414414414413	1
ENSG00000132781.17	MUTYH	1	45341261	1_28	0	0.00984897813908003	10.0999319768239	1.65908916800263e-06	-1.50000000000083	1
ENSG00000280670.2	CCDC163	1	45499668	1_28	0	0.0076463092393505	6.9062112227488	8.8074831431543e-07	-0.244274809160225	1
ENSG00000132763.14	MMACHC	1	45499635	1_28	0	0.0108199029216212	9.57325856939571	1.72760025292192e-06	0.425945986068871	2
ENSG00000117450.13	PRDX1	1	45522595	1_28	0	0.0120938649030277	10.4565687294212	2.10918374106183e-06	-0.324324324324314	1
ENSG00000117448.13	AKR1A1	1	45566871	1_28	0	0.0143707051783735	13.6243943216762	3.26554287290416e-06	-1.99999999999966	1
ENSG00000132780.16	NASP	1	45583288	1_28	0	0.00604243032132779	5.13300642675493	5.17301293803799e-07	-0.409090909091001	1
ENSG00000159588.14	CCDC17	1	45620180	1_28	0	0.0234090785315497	19.5501302778033	7.632979218025e-06	-3.0220588235294	1
ENSG00000159592.10	GPBP1L1	1	45687876	1_28	0	0.0132703450703193	13.804651192521	3.05539778341392e-06	-2.62988471490055	2
ENSG00000159596.6	TMEM69	1	45688394	1_28	0	0.0103192091281277	9.49141846222993	1.63356959211306e-06	0.934144567202822	2
ENSG00000086015.20	MAST2	1	45789046	1_28	0	0.00699662431143544	8.18908146864714	9.55616967024068e-07	-2.10399999999984	1
ENSG00000117472.9	TSPAN1	1	46174934	1_28	0	0.00771163699171873	7.60968244498662	9.78753250462689e-07	1.15289637504604	3
ENSG00000171357.5	LURAP1	1	46183374	1_28	0	0.00882494182306171	9.5687106121473	1.40839792641248e-06	1.92680531824859	2
ENSG00000085999.11	RAD54L	1	46244533	1_28	0	0.0105150474975259	11.181696963603	1.96100663267386e-06	2.05673758865256	1
ENSG00000132128.16	LRRC41	1	46326388	1_28	0	0.0138350122402173	13.3885611416712	3.08939585492801e-06	-2.14492753623207	1
ENSG00000117480.15	FAAH	1	46326388	1_28	0	0.0239608088704449	19.273607296159	7.70237371228177e-06	-2.76394176730142	3
ENSG00000173660.11	UQCRH	1	46309111	1_28	0	0.00662743090643958	5.84028764401962	6.4556436837188e-07	0.219512195121851	1
ENSG00000079277.19	MKNK1	1	46529631	1_29	0	0.0175271682175338	16.7672926247153	4.90156542832361e-06	1.91275167785275	1
ENSG00000186118.8	TEX38	1	46668649	1_29	0	0.00507385714621944	4.89424799488111	4.14175411781738e-07	-0.271428571428653	1
ENSG00000123472.12	ATPAF1	1	46673908	1_29	0	0.00532497296903234	5.35599131658126	4.75682722337127e-07	0.21917808219179	1
ENSG00000159658.10	EFCAB14	1	46718897	1_29	0	0.00502000436410388	4.79224467537084	4.01239041049672e-07	0.0354609929078141	1
ENSG00000142973.13	CYP4B1	1	46800104	1_29	0	0.00698762360732208	7.9544819474945	9.27046480649964e-07	-1.01411241927208	2
ENSG00000186377.7	CYP4X1	1	47023329	1_29	0	0.011358133888726	12.6053209192873	2.38792672601404e-06	1.58514626266147	2
ENSG00000162365.11	CYP4A22	1	47138337	1_29	0	0.00541420267955695	5.51486480298016	4.98000163345222e-07	-0.531250000000203	1
ENSG00000162366.7	PDZK1IP1	1	47190903	1_29	0	0.00533025844408674	5.36548133964048	4.76998552582826e-07	-0.407407407407383	1
ENSG00000162367.11	TAL1	1	47227548	1_29	0	0.00797215209651114	9.21561825041101	1.22535000676586e-06	1.18548387096765	1
ENSG00000123473.15	STIL	1	47314279	1_29	0	0.021916943950072	18.9163505408986	6.91476549101504e-06	2.23577235772378	1
ENSG00000162368.13	CMPK1	1	47333764	1_29	0	0.0254709609222275	20.3636636995817	8.6509011846061e-06	2.33067176475824	2
ENSG00000186790.5	FOXE3	1	47416825	1_29	0	0.0165122194059986	16.1943068633812	4.4599287498744e-06	1.93749999999964	1
ENSG00000269113.3	TRABD2B	1	47997102	1_30	0	0.00516654872716349	4.91066542798631	4.23156465741922e-07	-0.19434628975266	1
ENSG00000117834.12	SLC5A9	1	48207445	1_30	0	0.0051197667867271	4.82371926412062	4.11900489966817e-07	0.110860778170537	2
ENSG00000132122.11	SPATA6	1	48470359	1_30	0	0.00538689431021466	5.30990421450163	4.77073449320074e-07	0.308593473946701	3
ENSG00000162373.12	BEND5	1	48777294	1_31	0	0.0549556218979719	30.0684402222355	2.7560248710158e-05	3.30656934306689	1
ENSG00000162374.16	ELAVL4	1	50048717	1_32	0	0.0378337364919739	25.2771501271513	1.59502482975917e-05	-3.3858267716534	1
ENSG00000185104.19	FAF1	1	50952765	1_32	0	0.0154252667796978	16.6378580630221	4.28045764906286e-06	2.24603174603124	1
ENSG00000123091.4	RNF11	1	51235789	1_32	0	0.00545979079903392	6.69193579570216	6.09379546760185e-07	0.668612000812245	2
ENSG00000203995.9	ZYG11A	1	52842285	1_33	0	0.00982016168644173	10.6754917916993	1.74850401915988e-06	-1.30708661417349	1
ENSG00000169213.6	RAB3B	1	51991487	1_33	0	0.00565917168289054	5.4019603190183	5.09875758785241e-07	-0.574144486691557	1
ENSG00000085831.15	TTC39A	1	51288140	1_33	0	0.0171068104805119	15.9982256114185	4.56458150939853e-06	-1.70193354507929	2
ENSG00000117859.18	OSBPL9	1	51577431	1_33	0	0.0137270958920865	13.8847786616425	3.1789063516981e-06	2.107194231786	2
ENSG00000078618.21	NRDC	1	51826904	1_33	0	0.00543204191744273	5.0103554890198	4.53933002612619e-07	0.365139502234772	2
ENSG00000198841.3	KTI12	1	52033817	1_33	0	0.00924923984188586	10.1019809623764	1.55837758392155e-06	1.04506693988005	2
ENSG00000154222.14	CC2D1B	1	52352516	1_33	0	0.00572017022259275	5.50448105215094	5.25152502715943e-07	0.574803149606248	1
ENSG00000134748.12	PRPF38A	1	52424219	1_33	0	0.0106937355576581	11.4917781558309	2.04963618402734e-06	-1.46520146520072	1
ENSG00000116157.5	GPX7	1	52598340	1_33	0	0.0109009773137405	11.6757091539384	2.12279868253773e-06	-1.43564499880464	4
ENSG00000182183.14	FAM159A	1	52585348	1_33	0	0.0129518296275097	13.3280211757242	2.87910101472424e-06	-1.62698412698381	1
ENSG00000162378.12	ZYG11B	1	52748212	1_33	0	0.00958051177716268	10.4388947693935	1.66802799137276e-06	1.30400000000007	1
ENSG00000121310.16	ECHDC2	1	52926925	1_33	0	0.00607088460567262	6.07344731902164	6.14960685698286e-07	0.609271421696955	2
ENSG00000116171.17	SCP2	1	52927236	1_33	0	0.00603406087821967	6.0152634331957	6.05374947953225e-07	-0.62457089706179	2
ENSG00000174348.13	PODN	1	53061947	1_33	0	0.0302505820664467	21.4869812761878	1.08409975558404e-05	2.20507101384413	2
ENSG00000162383.11	SLC1A7	1	53088633	1_33	0	0.00904234234132528	9.88537076891436	1.49085022038217e-06	1.12141372256102	2
ENSG00000157184.6	CPT2	1	53196294	1_33	0	0.00619184965707176	6.26211127809784	6.46697659486554e-07	0.627470077204315	2
ENSG00000162384.13	C1orf123	1	53218652	1_33	0	0.0113487212805702	12.0614134431208	2.28299647106594e-06	1.40909090909086	1
ENSG00000157193.15	LRP8	1	53326569	1_33	0	0.00914647606035279	9.99499352633734	1.52474221545484e-06	1.05213270142192	1
ENSG00000174332.5	GLIS1	1	53545519	1_33	0	0.0295577118054384	21.2632286211588	1.04823854368524e-05	2.24184889773818	3
ENSG00000162398.11	LEXM	1	54805098	1_34	0	0.00358247924596	4.7805153966108	2.85639661646687e-07	0.0607102039917459	2
ENSG00000058799.14	YIPF1	1	53889688	1_34	0	0.00775587535295785	12.1810553100662	1.57570836853676e-06	-1.33041575492354	1
ENSG00000211452.10	DIO1	1	53890974	1_34	0	0.00359718856536384	4.82085707444231	2.89232815908689e-07	-0.0915032679738542	1
ENSG00000081870.11	HSPB11	1	53944344	1_34	0	0.00357899208090351	4.77174954780779	2.84838364889154e-07	0.00546448087431973	1
ENSG00000116209.11	TMEM59	1	54053622	1_34	0	0.00818244205231589	12.6222329256941	1.72257933994906e-06	-1.36951501154734	1
ENSG00000116205.12	TCEANC2	1	54112985	1_34	0	0.00633930947916106	10.2414936602137	1.08284266792803e-06	-1.16452442159415	1
ENSG00000116221.15	MRPL37	1	54206869	1_34	0	0.00358151699929987	4.77886955885009	2.85464625689382e-07	0.055420434829814	2
ENSG00000215883.10	CYB5RL	1	54154524	1_34	0	0.00897760047470064	13.5838413419676	2.03396268125334e-06	1.41136177648469	2
ENSG00000157216.15	SSBP3	1	54413433	1_34	0	0.0057616594232982	9.12679731337131	8.77053517439473e-07	-1.24192528988682	2
ENSG00000184313.19	MROH7	1	54607053	1_34	0	0.00440007020086852	6.69578891359851	4.91384513401781e-07	0.662245251927837	3
ENSG00000162396.5	PARS2	1	54764790	1_34	0	0.0038363377485936	5.42126411756996	3.46878599318338e-07	-0.380952380952495	1
ENSG00000006555.10	TTC22	1	54801888	1_34	0	0.00402204345969071	5.85358670775116	3.92671083170323e-07	0.656441717791153	1
ENSG00000143001.4	TMEM61	1	54971431	1_34	0	0.00360727478808498	4.84120275721098	2.91267886153321e-07	0.154699153864003	2
ENSG00000169174.10	PCSK9	1	55038977	1_34	0	0.00358709800941737	4.79227008834285	2.86711184590374e-07	0.0522388059701348	1
ENSG00000162402.13	USP24	1	55208155	1_34	0	0.0134960139876154	16.9436825246223	3.81393626022011e-06	1.76870748299297	1
ENSG00000162407.8	PLPP3	1	56645496	1_36	0	0.00565946857148458	4.8794218883215	4.60578995346156e-07	-0.153225806451641	1
ENSG00000173406.15	DAB1	1	58546315	1_37	0	0.0051256517027849	4.79545268202956	4.0995747294343e-07	-0.16867965040597	2
ENSG00000162600.11	OMA1	1	58546313	1_37	0	0.00541306546354059	5.31698761401729	4.80030722409562e-07	0.455882352941203	1
ENSG00000184292.6	TACSTD2	1	58617503	1_37	0	0.0102863521647382	11.459831293174	1.9660733597424e-06	1.3384615384617	1
ENSG00000177606.6	JUN	1	58881338	1_37	0	0.00660258358098687	7.21644935048149	7.94689694189377e-07	0.792349726776055	1
ENSG00000172456.17	FGGY	1	59292674	1_37	0	0.0187285330070467	17.2085431332547	5.37536514626061e-06	1.84491978609607	1
ENSG00000134709.10	HOOK1	1	59814713	1_38	0	0.0315875666830259	21.6027864938957	1.13811474709392e-05	-2.10630870873311	2
ENSG00000134716.9	CYP2J2	1	59887458	1_38	0	0.00910078936649517	9.64504564564132	1.4640080199345e-06	1.10357352655443	3
ENSG00000162599.15	NFIA	1	60863921	1_38	0	0.0309470085234418	21.4048088839296	1.10481645675002e-05	2.04192242366523	2
ENSG00000162604.12	TM2D1	1	61723869	1_39	0	0.00480150051312211	5.83404957083235	4.67204696831585e-07	0.539473684210486	1
ENSG00000132849.19	PATJ	1	61742713	1_39	0	0.00563784141818879	7.36896545079758	6.92914232328316e-07	-0.864600446610589	3
ENSG00000240563.1	L1TD1	1	62194418	1_39	0	0.00625878017848958	8.36804458644587	8.73521883856171e-07	0.956968906622088	4
ENSG00000132854.18	KANK4	1	62318984	1_39	0	0.0275123520018598	22.5743576339409	1.03586515909878e-05	-2.01550387596995	1
ENSG00000162607.12	USP1	1	62437203	1_39	0	0.00456776330053565	5.3571202001481	4.08126774968639e-07	-0.519083969465593	1
ENSG00000116641.17	DOCK7	1	62688195	1_39	0	0.00681622656200742	9.18408514451403	1.04409501992719e-06	1.11417322834701	1
ENSG00000125703.14	ATG4C	1	62784304	1_39	0	0.0273468675389461	22.5140205838321	1.02688249691473e-05	-2.77452437528964	2
ENSG00000088035.15	ALG6	1	63367765	1_40	0	0.0197489270366442	17.8138750848677	5.86762044950458e-06	-1.86363636363645	1
ENSG00000203965.12	EFCAB7	1	63523814	1_40	0	0.00535326127437119	5.03653062424454	4.49686681254113e-07	0.169949588937068	2
ENSG00000079739.15	PGM1	1	63592409	1_40	0	0.00704411169115049	7.67802093387846	9.02060427059917e-07	-0.865164858734657	2
ENSG00000177414.13	UBE2U	1	64186189	1_40	0	0.00655072082465069	6.91014520460715	7.54981605036612e-07	0.919967223246176	2
ENSG00000162437.14	RAVER2	1	64744556	1_41	0	0.00492736131586324	4.79774544251265	3.9428632681415e-07	-0.13819531120932	2
ENSG00000162434.11	JAK1	1	64966237	1_41	0	0.00827816703159801	9.64980716222437	1.33233343081882e-06	1.00000000000036	1
ENSG00000162433.14	AK4	1	65149741	1_41	0	0.00526004134758817	5.47871163064202	4.80648626660594e-07	-0.424107142857116	1
ENSG00000116675.15	DNAJC6	1	65248435	1_41	0	0.00491372153946479	4.77306993719758	3.91172616371393e-07	-0.0522388059701644	1
ENSG00000213625.8	LEPROT	1	65372546	1_41	0	0.0153575164417551	15.4146642779803	3.94834564926893e-06	1.75734204088681	2
ENSG00000184588.17	PDE4B	1	65791733	1_41	0	0.00605197008641412	6.77216994030548	6.83572725433922e-07	-0.644150700291102	2
ENSG00000152760.9	TCTEX1D1	1	66801397	1_42	0	5.79126887556569e-08	27.4829851056016	2.65459172823367e-11	-2.16326530612216	1
ENSG00000152763.16	WDR78	1	66893694	1_42	0	4.43690196805235e-08	15.8966333649277	1.17637313178202e-11	1.07580205324105	2
ENSG00000198160.14	MIER1	1	66930811	1_42	0	2.86004946392637e-08	18.4690508989631	8.81004705419021e-12	-0.71526195899785	1
ENSG00000116717.11	GADD45A	1	67681310	1_42	0	6.76468747684567e-09	16.1649243694259	1.82381809373406e-12	2.19742489270377	1
ENSG00000172380.5	GNG12	1	67833367	1_42	0	5.20834841921669e-09	12.9496798077908	1.12491359401353e-12	-1.70904418508502	2
ENSG00000116745.6	RPE65	1	68455838	1_43	0	0.00565810625688679	5.02842368684535	4.74529338105933e-07	0.343558282208691	1
ENSG00000024526.16	DEPDC1	1	68496571	1_43	0	0.0314080736989123	21.4779424446536	1.12510765916019e-05	2.34883720930133	1
ENSG00000033122.18	LRRC7	1	69567941	1_44	0	0.00786337410831728	6.1451188636699	8.05933728590723e-07	-0.698091801039121	2
ENSG00000066557.5	LRRC40	1	70203930	1_44	0	0.00726279591169943	5.38491948685431	6.52293664358725e-07	-0.413043478260927	1
ENSG00000118454.12	ANKRD13C	1	70315264	1_44	0	0.00814866596660013	6.4861753450909	8.81526365360893e-07	-0.525974025974099	1
ENSG00000197568.13	HHLA3	1	70376634	1_44	0	0.00731816429810828	5.45758191158943	6.66135415370938e-07	0.522580645161274	1
ENSG00000116761.11	CTH	1	70411075	1_44	0	0.0276417110809232	18.213392865429	8.3968401252487e-06	1.9685039370078	1
ENSG00000050628.20	PTGER3	1	71023044	1_45	0	0.0170773693909011	17.7853167800227	5.06573751833213e-06	-2.04467106001929	2
ENSG00000132485.13	ZRANB2	1	71081716	1_45	0	0.00483969423177788	5.71054320410407	4.6095173216173e-07	0.506787330316491	1
ENSG00000254685.6	FPGT	1	74198130	1_47	0	0.00844292236394495	6.78753599073188	9.55795643748544e-07	0.78048780487798	1
ENSG00000116783.14	TNNI3K	1	74217620	1_47	0	0.00749778414319546	5.65141395070963	7.06724517675405e-07	-0.57103408438397	4
ENSG00000116791.13	CRYZ	1	74702349	1_47	0	0.00713202980148142	5.17294287932136	6.15334035670248e-07	0.317252416183992	6
ENSG00000162623.15	TYW3	1	74733530	1_47	0	0.006997050912945	4.99016066141628	5.82357493065114e-07	0.273195876288772	1
ENSG00000137968.16	SLC44A5	1	75397404	1_47	0	0.00812124140677828	6.41574870693562	8.69020198713241e-07	-0.658268186364477	2
ENSG00000137955.15	RABGGTB	1	75786498	1_47	0	0.00695562951817363	4.93336380541527	5.72321011872439e-07	-0.20479633040015	2
ENSG00000057468.6	MSH4	1	75779738	1_47	0	0.00687253410078614	4.81839980530876	5.52306102260049e-07	-0.0606256661502985	3
ENSG00000117069.14	ST6GALNAC5	1	76867670	1_48	0	0.00409310181950495	7.02736639744515	4.79739249590718e-07	0.779920567704237	2
ENSG00000142892.14	PIGK	1	77219918	1_48	0	0.00329881876171545	4.96636196961972	2.7324796175345e-07	0.287718525509946	3
ENSG00000154027.18	AK5	1	77282053	1_48	0	0.0117309567319611	17.100691627033	3.34585575601404e-06	-1.7591623036641	1
ENSG00000077254.14	USP33	1	77760195	1_48	0	0.00439646688982576	7.71055829036029	5.65392101433369e-07	1.06428571428566	1
ENSG00000162614.18	NEXN	1	77888900	1_48	0	0.00325379226541689	4.83507908342066	2.62393764269612e-07	0.0134228187919455	1
ENSG00000162613.16	FUBP1	1	77979050	1_48	0	0.00469458056759553	8.33750980441731	6.52819712626628e-07	-0.852861035422765	1
ENSG00000162616.8	DNAJB4	1	77979050	1_48	0	0.0038494681064255	6.44097864058324	4.13535397886703e-07	-0.644544684535957	2
ENSG00000137960.5	GIPC2	1	77979050	1_48	0	0.00355497669374383	5.68072053919026	3.36821874351506e-07	0.45651816225397	3
ENSG00000137959.15	IFI44L	1	78619516	1_48	0	0.00465718304380869	8.26107718987677	6.41682349221756e-07	0.895408163265801	1
ENSG00000137965.10	IFI44	1	78649621	1_48	0	0.0032438935426391	4.80598523214529	2.60021423029421e-07	-0.106870229007657	1
ENSG00000162618.13	ADGRL4	1	79007402	1_48	0	0.0051896722618735	9.29582033238365	8.04614322436598e-07	1.00155507771782	3
ENSG00000203943.8	SAMD13	1	84298566	1_51	0	0.00750139811027095	7.51788765747149	9.40585223860199e-07	0.819498729677308	2
ENSG00000171517.5	LPAR3	1	84842841	1_52	0	0.0085258548866084	5.94422984499575	8.45266458813491e-07	0.552665007418349	3
ENSG00000117133.10	RPF1	1	84479257	1_52	0	0.0203593482150429	14.2931047596313	4.85344992036661e-06	-1.49705923749135	2
ENSG00000174021.10	GNG5	1	84506136	1_52	0	0.012452054136715	9.57258438152442	1.9880637614793e-06	-1.21237178841705	2
ENSG00000122432.17	SPATA1	1	84508444	1_52	0	0.00845862597306557	5.86845481713551	8.2791107523699e-07	0.58204755785891	2
ENSG00000117151.12	CTBS	1	84558579	1_52	0	0.00966214469747761	7.14205775300862	1.15095143932003e-06	0.809277963686861	3
ENSG00000117155.16	SSX2IP	1	84691358	1_52	0	0.00899478360878514	6.45677014928844	9.68648369740194e-07	0.604839297346994	2
ENSG00000153898.12	MCOLN2	1	84928815	1_52	0	0.0167917144488403	12.4415330673866	3.4844083355298e-06	-1.40536171524224	2
ENSG00000142867.12	BCL10	1	85276340	1_52	0	0.00784669875399524	5.14977590706975	6.73962009329335e-07	0.323833186454933	2
ENSG00000153904.18	DDAH1	1	85413841	1_52	0	0.00895676420501412	6.41621838404583	9.58496174821542e-07	0.645669291338793	1
ENSG00000117174.10	ZNHIT6	1	85707295	1_52	0	0.00830874407219628	5.69733600437464	7.89527607346235e-07	0.518801069040864	2
ENSG00000171502.14	COL24A1	1	86138259	1_53	0	0.0080074104801604	5.5564330957669	7.42075831068165e-07	-0.453333333333342	1
ENSG00000122417.15	ODF2L	1	86397308	1_53	0	0.00763004701624925	5.09449611207026	6.48318709394985e-07	-0.360182952056535	2
ENSG00000137975.7	CLCA2	1	86437526	1_53	0	0.00775669661196987	5.25202302544847	6.7945943271818e-07	0.407407407407475	1
ENSG00000016602.9	CLCA4	1	86546626	1_53	0	0.0074029614679948	4.80541244509114	5.9332993927035e-07	-0.229575571433938	2
ENSG00000097033.14	SH3GLB1	1	86704350	1_53	0	0.00795760707265425	5.49672740267782	7.29536115149214e-07	-0.422222222222163	1
ENSG00000183291.15	SELENOF	1	86914303	1_53	0	0.00855853355357283	6.1935000956312	8.84088236277935e-07	-0.879120879120952	1
ENSG00000065243.19	PKN2	1	88684130	1_54	0	0.00552145670477355	5.28323219394688	4.86534313260228e-07	0.905817320143664	2
ENSG00000137944.17	KYAT3	1	88969840	1_54	0	0.00966657776342039	10.6413424195968	1.71565228424065e-06	-1.71535652030418	2
ENSG00000213516.9	RBMXL1	1	88992247	1_54	0	0.00568650381079938	5.56477551120151	5.2778019498458e-07	-0.679431776342838	2
ENSG00000117226.11	GBP3	1	89015900	1_54	0	0.0154177509755346	15.1166480166387	3.88719773680045e-06	-2.03473391321852	2
ENSG00000162645.12	GBP2	1	89171264	1_54	0	0.0069639271210169	7.50276593162929	8.71436448686806e-07	0.983870967742046	1
ENSG00000162654.8	GBP4	1	89198593	1_54	0	0.00978534332034531	10.7582182678338	1.75580598205321e-06	-1.52592592592563	1
ENSG00000154451.14	GBP5	1	89272549	1_54	0	0.00843394323895952	9.33529358963485	1.31316337131616e-06	-1.21259842519692	1
ENSG00000197147.13	LRRC8B	1	89523775	1_54	0	0.00525753572972598	4.81495323746665	4.22215732657416e-07	0.206467119271078	2
ENSG00000171488.14	LRRC8C	1	89633477	1_55	0	0.00765524091823233	5.82319003116209	7.43498217075481e-07	-0.50399999999993	1
ENSG00000162664.16	ZNF326	1	89994423	1_55	0	0.00794802066351708	6.18233950545971	8.19543375056653e-07	-0.553398058252538	1
ENSG00000122482.20	ZNF644	1	91022402	1_55	0	0.0547503287263922	24.7741869743032	2.262279434882e-05	-2.71463339919622	2
ENSG00000162669.15	HFM1	1	91404433	1_55	0	0.00850522214525029	6.83082667650684	9.6898941440353e-07	-0.731383872586002	2
ENSG00000097046.12	CDC7	1	91500849	1_56	0	0.00528359339573281	8.81528422427572	7.7682968642345e-07	0.827121567954731	2
ENSG00000069702.10	TGFBR3	1	91854020	1_56	0	0.00509558214838113	9.22963650563713	7.8440167143405e-07	1.43388429752038	1
ENSG00000172031.6	EPHX4	1	92029879	1_56	0	0.00462914461841191	7.91232911900478	6.1089306937213e-07	-1.09057971014534	1
ENSG00000284413.1	BTBD8	1	92080411	1_56	0	0.0516956830961836	31.2855193495772	2.69747701485275e-05	2.96511627907023	1
ENSG00000069712.12	KIAA1107	1	92163769	1_56	0	0.00579969960485827	10.3429052958864	1.00047940620176e-06	-2.43410852713247	1
ENSG00000122484.8	RPAP2	1	92299545	1_56	0	0.106787523558873	37.6318471283292	6.70248972060037e-05	-3.40802565140762	2
ENSG00000162676.11	GFI1	1	92487304	1_56	0	0.00579547136522529	10.4130312266452	1.00652841701918e-06	-1.59354838709717	1
ENSG00000067208.14	EVI5	1	92792062	1_56	0	0.00438285646086256	7.03784023362444	5.14466093007645e-07	0.835986445622002	2
ENSG00000154511.11	FAM69A	1	92960610	1_56	0	0.00505108393343257	8.47473231615724	7.13954738267152e-07	-0.773700305810688	1
ENSG00000143033.17	MTF2	1	93079600	1_57	0	0.00457225261736438	5.31384781860379	4.05227990007625e-07	0.796610169491586	1
ENSG00000117500.12	TMED5	1	93180650	1_57	1	0.0175947525222601	19.2145186793267	5.63861936049331e-06	3.80590796065133	2
ENSG00000122483.17	CCDC18	1	93180861	1_57	0	0.00466146036796133	7.38602363966739	5.74239145940174e-07	1.79861111111185	1
ENSG00000117505.12	DR1	1	93345343	1_57	1	0.0559720023857873	25.2661649701973	2.3586868021942e-05	-4.26874999999968	1
ENSG00000067334.13	DNTTIP2	1	93875581	1_57	0	0.00505247481989757	5.59898775239208	4.71817212933867e-07	0.118110236220514	1
ENSG00000023909.9	GCLM	1	93919068	1_57	0	0.00474809224626105	5.29843356143169	4.19591562459148e-07	0.451612903225897	1
ENSG00000117528.11	ABCD3	1	94363549	1_58	0	0.0061087909106945	5.04623148543662	5.1414135182707e-07	-0.0802081905604508	3
ENSG00000143036.16	SLC44A3	1	94820529	1_58	0	0.00723066626987834	6.65885963018925	8.03042042194639e-07	-0.702384188489189	4
ENSG00000117519.15	CNN3	1	94906570	1_58	0	0.00852599593770942	8.23576180050113	1.17114051161691e-06	0.886227052305863	2
ENSG00000172339.9	ALG14	1	95073027	1_58	0	0.00622394127319603	5.22482261089315	5.42371851377916e-07	0.429281866927075	2
ENSG00000152078.9	TMEM56	1	95231056	1_58	0	0.00946888783437061	9.23997045890255	1.45924986020392e-06	1.08510638297885	1
ENSG00000122481.16	RWDD3	1	95231973	1_58	0	0.00675041286354605	6.00141203919434	6.75684390960482e-07	0.507822170289362	3
ENSG00000117569.18	PTBP2	1	96720626	1_59	0	0.0091792242459896	6.57164733745424	1.00609811324871e-06	-0.748091603053361	1
ENSG00000188641.12	DPYD	1	97921399	1_60	0	0.0241283741898789	17.0181333024076	6.84857294950932e-06	-1.77523363632231	3
ENSG00000162627.16	SNX7	1	98661649	1_60	0	0.00768040914560086	6.03499547698621	7.73074611056336e-07	-0.631675343813167	3
ENSG00000117600.12	PLPPR4	1	99263142	1_60	0	0.00675447876589486	4.80597955578438	5.41419464931041e-07	0.108860759493663	1
ENSG00000156869.12	FRRS1	1	99766518	1_61	0	0.0709824432256947	30.1124192979366	3.56497672199092e-05	2.626085443997	2
ENSG00000117620.14	SLC35A3	1	99969054	1_61	0	0.0150683583178883	15.6880043055739	3.94270010455763e-06	-1.85041476368441	2
ENSG00000156875.13	MFSD14A	1	100037607	1_61	0	0.01134367939516	12.962345941932	2.45243585527011e-06	-1.67109634551479	1
ENSG00000156876.9	SASS6	1	100132743	1_61	0	0.00787753759177523	9.53487544990666	1.25275346981227e-06	1.16326530612203	1
ENSG00000122435.9	TRMT13	1	100133310	1_61	0	0.0176781617566869	17.1717980234133	5.06305891073697e-06	-1.9509202453996	1
ENSG00000122477.12	LRRC39	1	100178174	1_61	0	0.0184497104844935	17.6028425136649	5.4166710822965e-06	2.00949589908886	3
ENSG00000079335.18	CDC14A	1	100344610	1_61	0	0.00765916741484873	9.26158070214371	1.18311451746837e-06	1.15454739388363	2
ENSG00000162692.10	VCAM1	1	100721765	1_62	0	0.00475465890895843	4.77439658945834	3.78615128825139e-07	0.111111111111144	1
ENSG00000162694.13	EXTL2	1	100895128	1_62	0	0.125768148886682	36.5038764809978	7.65719594409857e-05	3.37692307692301	1
ENSG00000162695.11	SLC30A7	1	100895622	1_62	0	0.00684926716231848	8.26441773869034	9.4409668651357e-07	-1.06013054066545	2
ENSG00000170989.8	S1PR1	1	101237693	1_62	0	0.00661621498645137	7.9332108481646	8.75424529317765e-07	-0.78074866310221	1
ENSG00000060718.20	COL11A1	1	103115405	1_64	0	0.0068566563602539	6.19370645779609	7.08309568147059e-07	0.648000000000039	1
ENSG00000185946.15	RNPC3	1	103495668	1_65	0	0.0052183917544042	4.95244534749786	4.31038910644633e-07	-0.240427300665007	2
ENSG00000240038.6	AMY2B	1	103543968	1_65	0	0.00887957476366652	10.0371465730957	1.48649187600585e-06	-1.15263430297069	2
ENSG00000243480.7	AMY2A	1	103586151	1_65	0	0.0316965434987686	22.2637295710939	1.17698229196757e-05	-2.07476635513976	1
ENSG00000198890.7	PRMT6	1	107056380	1_66	0	0.11305569359319	35.3525081612602	6.66611459951329e-05	3.26095734735361	2
ENSG00000162631.18	NTNG1	1	107135646	1_66	0	0.00637148137718036	7.49121611837881	7.96072918769851e-07	-0.651465798045681	1
ENSG00000134215.15	VAV3	1	107544176	1_66	0	0.00481322046010668	4.80989007371884	3.86127746779985e-07	-0.0305343511450326	1
ENSG00000085491.15	SLC25A24	1	108199501	1_67	0	0.00582787946545393	4.84318886160429	4.70762728519753e-07	0.0999965486131895	2
ENSG00000162636.15	FAM102B	1	108571155	1_67	0	0.0134446140595164	12.8464595792956	2.88065932376214e-06	1.26333333333394	1
ENSG00000116266.10	STXBP3	1	108746731	1_67	0	0.0268155764115797	19.4841605411979	8.71422846052969e-06	2.2229729729732	1
ENSG00000162641.18	AKNAD1	1	108834814	1_67	0	0.00645627632196166	5.82240289348926	6.26966691765028e-07	-0.469325153374256	1
ENSG00000121957.12	GPSM2	1	108830912	1_67	0	0.00820691562922582	8.11778729518678	1.11116292388877e-06	-0.888314882810278	3
ENSG00000121940.15	CLCC1	1	108930299	1_67	0	0.00855088797296044	8.51076366944873	1.21377965378184e-06	0.971527596761227	2
ENSG00000085433.15	WDR47	1	109045908	1_67	0	0.00610753208228154	5.29136083104085	5.3900555455593e-07	-0.545454545454411	1
ENSG00000197780.9	TAF13	1	109071860	1_67	0	0.00724913714813691	6.93035666736191	8.37918941361501e-07	-0.90944763584935	3
ENSG00000215717.5	TMEM167B	1	109091891	1_67	0	0.00897680536567624	8.9760871269577	1.34390625088065e-06	-1.30801687763766	1
ENSG00000031698.12	SARS	1	109214673	1_67	0	0.00609063160735701	5.26486175764223	5.34822179719815e-07	-0.508861800824576	2
ENSG00000143126.7	CELSR2	1	109247173	1_67	0	0.0208673518387681	17.068653686175	5.94055075943593e-06	-1.82511281843268	2
ENSG00000134222.16	PSRC1	1	109279521	1_67	0	0.00825249714170584	8.1708000667458	1.12463105552762e-06	-1.17868426364281	3
ENSG00000221986.6	MYBPHL	1	109307500	1_67	0	0.00654870434683708	5.95834766250749	6.50790687283042e-07	0.5107913669066	1
ENSG00000134243.11	SORT1	1	109276993	1_67	0	0.00688385276181402	6.43574025297013	7.38907689089282e-07	0.664743561805058	2
ENSG00000143106.12	PSMA5	1	109427099	1_67	0	0.00720416391228496	6.8708156656686	8.25566360334438e-07	-0.681159420289673	1
ENSG00000143028.8	SYPL2	1	109466549	1_67	0	0.00859642924852022	8.56160406161779	1.22753345847092e-06	0.919117647058444	1
ENSG00000162650.16	ATXN7L2	1	109480522	1_67	0	0.00964441421254347	9.66294475599349	1.55433797120813e-06	-1.24410440007918	3
ENSG00000174151.14	CYB561D1	1	109494012	1_67	0	0.043603046665368	24.1874745438448	1.75900659014405e-05	-2.42028985507179	1
ENSG00000181754.6	AMIGO1	1	109509517	1_67	0	0.00813920497129517	8.03850416771459	1.09123260142501e-06	-0.890625000000132	1
ENSG00000156097.12	GPR61	1	109539929	1_67	0	0.0121561222688046	11.8804770135891	2.40873511331307e-06	-1.45194805194755	1
ENSG00000065135.10	GNAI3	1	109548825	1_67	0	0.00593580526366511	5.01864424372728	4.96850991850476e-07	-0.203864249242738	3
ENSG00000116337.15	AMPD2	1	109616709	1_67	0	0.00578877843460268	4.77882677136226	4.61390152221822e-07	0.0490590377743911	2
ENSG00000168765.16	GSTM4	1	109655596	1_67	0	0.00591853330648373	4.99078318320564	4.92655011011916e-07	-0.316196047934124	3
ENSG00000134184.12	GSTM1	1	109639097	1_67	0	0.011199471419023	11.0949040488957	2.07243625919259e-06	1.27921899910795	4
ENSG00000134201.10	GSTM5	1	109710593	1_67	0	0.0126013624951196	12.2253377084857	2.5694399668076e-06	1.63344898381905	3
ENSG00000134202.10	GSTM3	1	109713453	1_67	0	0.119443580931234	34.1096462100643	6.79516701574057e-05	-3.12038589384498	3
ENSG00000213366.12	GSTM2	1	109667893	1_67	0	0.0587299084114815	27.0885345909965	2.65341353892035e-05	2.66332144540628	3
ENSG00000184371.13	CSF1	1	109928142	1_68	0	0.0054890203728214	5.87816006953492	5.38141340900686e-07	0.603351955307295	1
ENSG00000143093.14	STRIP1	1	110032998	1_68	0	0.0401440995556459	24.9926753509517	1.67338000141859e-05	2.58023871234184	2
ENSG00000186150.4	UBL4B	1	110094772	1_68	0	0.0977344078037953	33.7128544415291	5.49544817822506e-05	3.01526717557326	1
ENSG00000197106.6	SLC6A17	1	110150825	1_68	0	0.00594967065659779	6.648630802506	6.59758887072772e-07	0.73907154547091	2
ENSG00000116396.14	KCNC4	1	110211143	1_68	0	0.0539678071203041	27.8704948327862	2.50864701283126e-05	-2.49999999999994	1
ENSG00000168679.17	SLC16A4	1	110390514	1_68	0	0.00855394471773052	10.1218338479229	1.44406169716941e-06	1.2394543037697	2
ENSG00000134248.13	LAMTOR5	1	110383588	1_68	0	0.00871538660618421	10.3007965131925	1.49733015267787e-06	1.21014492753613	1
ENSG00000143125.5	PROK1	1	110450727	1_68	0	0.00623710667621025	7.09981456609014	7.38567653985616e-07	-0.686548671536099	2
ENSG00000177301.14	KCNA2	1	110633365	1_68	0	0.0139803336404752	14.8290505897846	3.45772928626639e-06	-1.66108786610819	1
ENSG00000121931.15	LRIF1	1	110964484	1_68	0	0.00510375482266801	5.18253139016082	4.41155654488411e-07	-0.433734939759183	1
ENSG00000156171.14	DRAM2	1	111139496	1_68	0	0.0667155550224114	29.9426661670213	3.33179043678571e-05	3.01626039913189	2
ENSG00000134255.13	CEPT1	1	111137326	1_68	0	0.0169284030512802	16.6656674704277	4.70542448851693e-06	-1.96752686694332	2
ENSG00000064886.13	CHI3L2	1	111260336	1_69	0	0.0264841636896426	20.7145010264143	9.14999476179305e-06	2.14393939393873	1
ENSG00000162777.16	DENND2D	1	111205703	1_69	0	0.0271689118565375	20.8892156685291	9.46573809981269e-06	-2.14814814814837	1
ENSG00000173947.13	PIFO	1	111346062	1_69	0	0.00620510193053758	6.9072415008007	7.14847933874405e-07	-0.76307694509964	2
ENSG00000085465.12	OVGP1	1	111434267	1_69	0	0.00512632355952125	5.0871651707296	4.34952627147574e-07	0.349206349206389	1
ENSG00000143110.11	C1orf162	1	111472670	1_69	0	0.00500922386038649	4.85955339395258	4.06000814113605e-07	0.224777526546086	2
ENSG00000116473.14	RAP1A	1	111633003	1_69	0	0.00717513228281919	8.32803491212133	9.9662678503606e-07	0.898203592814229	1
ENSG00000197852.9	FAM212B	1	111754009	1_69	0	0.00510085624196299	5.00453663694797	4.25762161927857e-07	0.519739551192983	2
ENSG00000064703.11	DDX20	1	111755261	1_69	0	0.00699748338299167	8.04982947482698	9.39482428840975e-07	0.948186528497408	1
ENSG00000171385.9	KCND3	1	111991106	1_69	0	0.00619677640093441	6.73024237637851	6.95595295470272e-07	0.520231213872863	1
ENSG00000134245.17	WNT2B	1	112484426	1_69	0	0.00693908082275685	9.78371017991304	1.13231075078549e-06	1.8661417322837	1
ENSG00000116489.12	CAPZA1	1	112620907	1_69	0	0.00531205599092888	6.92592424037858	6.13621384555975e-07	1.49645390070866	1
ENSG00000007341.18	ST7L	1	112617548	1_69	0	0.0255685101027886	20.8186776503481	8.87807211550986e-06	3.19736842105089	1
ENSG00000155363.18	MOV10	1	112673095	1_69	0	0.00948689932636249	11.460020908174	1.81330060933429e-06	1.56079142651665	2
ENSG00000155366.16	RHOC	1	112701811	1_69	0	0.0114870705823296	12.5243480468267	2.39952082344948e-06	-1.29240043978146	2
ENSG00000155367.15	PPM1J	1	112715671	1_69	0	0.0275167217017362	22.5725323255281	1.03594591141151e-05	-2.58461538461451	1
ENSG00000184599.13	FAM19A3	1	112720490	1_69	0	0.0381367707088572	25.8701466555828	1.64551904065992e-05	-2.77486910994794	1
ENSG00000155380.11	SLC16A1	1	112996865	1_70	0	0.00592885689357015	4.99212220537943	4.93646749352177e-07	0.119047619047642	1
ENSG00000116793.15	PHTF1	1	113758713	1_70	0	0.0170604604438696	15.1166585735344	4.30136857476635e-06	2.21333333333361	1
ENSG00000134242.15	PTPN22	1	113874815	1_70	0	0.0102975390335144	10.2751332201743	1.76474115464925e-06	-1.68503937007903	1
ENSG00000134262.12	AP4B1	1	113904412	1_70	0	0.0655462606510529	28.1475180600698	3.07714621386252e-05	-2.99273885501869	3
ENSG00000118655.4	DCLRE1B	1	113904943	1_70	0	0.0341626532120386	21.8074310681187	1.24255667399232e-05	2.64233576642433	1
ENSG00000163349.21	HIPK1	1	113928961	1_70	0	0.0270334041320539	19.5468788026051	8.81329409728808e-06	-2.19172101023822	2
ENSG00000197323.11	TRIM33	1	114512191	1_71	0	0.00730217137695033	6.83117684586279	8.31969979064081e-07	0.73251028806548	1
ENSG00000116752.5	BCAS2	1	114581126	1_71	0	0.0065249069791069	5.75461477169302	6.26254250310914e-07	0.606741573033683	1
ENSG00000213281.4	NRAS	1	114716596	1_71	0	0.00673561065805473	6.05859295652051	6.80626503840333e-07	-0.631578947368237	1
ENSG00000052723.11	SIKE1	1	114784843	1_71	0	0.00679664510225242	6.14487604070942	6.96574906116649e-07	-0.611842105263243	1
ENSG00000134198.9	TSPAN2	1	115052289	1_71	0	0.0060182514852769	4.98162607228623	5.00036334516916e-07	-0.165268880187675	2
ENSG00000134258.16	VTCN1	1	117180685	1_72	0	0.00387240857661852	5.19928866053587	3.35803492525886e-07	-0.262965819794113	2
ENSG00000173218.14	VANGL1	1	115642000	1_72	0	0.00381315450044595	5.05196850627694	3.21295869470139e-07	0.224387282617947	2
ENSG00000118729.11	CASQ2	1	115768346	1_72	0	0.00381908371613782	5.06681253977839	3.227409854294e-07	0.147058823529426	1
ENSG00000163393.12	SLC22A15	1	115976190	1_72	0	0.00387742776265587	5.2116615515169	3.37038897700315e-07	-0.391540749552851	2
ENSG00000116815.15	CD58	1	116561593	1_72	0	0.00371326292055851	4.79836236016666	2.97172657594784e-07	-0.0599999999999809	1
ENSG00000143061.17	IGSF3	1	116621969	1_72	0	0.00563927555707677	8.7915968607672	8.26896563947451e-07	-0.925931140435269	3
ENSG00000134247.9	PTGFRN	1	116909700	1_72	0	0.0194727697995956	20.6663801894793	6.71200467035798e-06	-1.98122065727642	1
ENSG00000134256.12	CD101	1	116986836	1_72	0	0.0191655758604464	20.513493343603	6.55724790832739e-06	-1.94417784401188	2
ENSG00000116830.11	TTF2	1	117060534	1_72	0	0.00442551377663403	6.47497227324343	4.77927164443887e-07	-0.626349786353145	2
ENSG00000134253.9	TRIM45	1	117122142	1_72	0	0.00639289464230075	9.99100959607296	1.0652879850211e-06	1.1965974325585	2
ENSG00000198162.12	MAN1A2	1	117367515	1_72	0	0.00430841605875532	6.21872078386194	4.46867529898198e-07	0.796891139724929	2
ENSG00000183508.4	FAM46C	1	117605765	1_72	0	0.00707888218751873	10.9659397179755	1.29470446051305e-06	1.30487804878073	1
ENSG00000177551.5	NHLH2	1	115843484	1_72	0	0.00580088485813091	9.06174816717161	8.76730952701792e-07	-1.02316507891533	3
ENSG00000092607.13	TBX15	1	118988874	1_73	0	0.00487121976341698	5.28024287811309	4.28994503786151e-07	-0.252919817472333	2
ENSG00000116874.11	WARS2	1	119029918	1_73	0	0.00470240478977546	4.94314878132035	3.87689285752348e-07	0.185102036285163	2
ENSG00000143067.4	ZNF697	1	119647482	1_73	0	0.00784465677832014	9.83692443291178	1.28704398036033e-06	1.17748772818733	2
ENSG00000092621.11	PHGDH	1	119735449	1_73	0	0.00463725207718191	4.80981000417281	3.72004960766895e-07	-0.122383252818067	1
ENSG00000131791.7	PRKAB2	1	147163731	1_73	0	0.0046318078361961	4.79858330312325	3.70700931434962e-07	0.0147147721078197	2
ENSG00000131778.18	CHD1L	1	147243149	1_73	0	0.00462118968662018	4.7766496224067	3.68160581277649e-07	0.0166403173577236	2
ENSG00000162836.11	ACP6	1	147656613	1_73	0	0.00532549403199656	6.13250151120131	5.44700371918416e-07	-0.55231517969111	3
ENSG00000265107.2	GJA5	1	147779661	1_73	0	0.00982935690832776	11.9960084497697	1.96662689140721e-06	-1.25679758308119	1
ENSG00000188092.14	GPR89B	1	147928711	1_73	0	0.00924622394250163	11.410371741294	1.75964194985067e-06	1.31358024691337	1
ENSG00000196805.7	SPRR2B	1	153069947	1_74	0	0.00821317712814606	11.6379187105194	1.59421398289543e-06	-1.46774193548401	1
ENSG00000244094.1	SPRR2F	1	153113709	1_74	0	0.0264865744101507	23.3136551350548	1.02990286623284e-05	2.11354309165617	1
ENSG00000159409.14	CELF3	1	151717135	1_74	1	0.26945469476361	25.255165141369	0.000113500055279153	4.44134078212417	1
ENSG00000186226.8	LCE1E	1	152786180	1_74	0	0.0146540349866884	17.1203389908458	4.18436623840119e-06	2.29032212379528	3
ENSG00000186844.5	LCE1A	1	152825127	1_74	0	0.00578094065651413	8.75895403976532	8.44521799239756e-07	-1.00408997954965	1
ENSG00000163202.4	LCE3D	1	152581437	1_74	0	0.011421660012316	14.8544314428433	2.82973240182819e-06	-2.19531249999958	1
ENSG00000187173.3	LCE2A	1	152698261	1_74	0	0.00489020606670187	6.95343837947092	5.67135556277437e-07	1.17037037037021	1
ENSG00000240386.3	LCE1F	1	152777257	1_74	0	0.017232422145956	18.5411353100351	5.3289636027122e-06	2.36585365853661	1
ENSG00000185966.3	LCE3E	1	152566917	1_74	0	0.00412943287851331	5.44123700504127	3.74755624671026e-07	0.710344827586203	1
ENSG00000185962.1	LCE3A	1	152626235	1_74	0	0.00403599095522278	4.98858627111554	3.35805478419048e-07	0.0852713178294492	1
ENSG00000283227.1	RP1-20N18.10	1	152948153	1_74	0	0.00441068258204458	5.79916629650942	4.26610433717399e-07	-0.640692640692528	1
ENSG00000187223.3	LCE2D	1	152663617	1_74	0	0.0103706817696838	13.6091298780798	2.3539529183892e-06	-1.8211382113833	1
ENSG00000187170.4	LCE4A	1	152705969	1_74	0	0.0216964460791644	20.934425597538	7.5754730252558e-06	2.58267716535378	1
ENSG00000172155.9	LCE1D	1	152799707	1_74	0	0.00435073311879786	5.85399979946555	4.24790946928145e-07	0.984732824427607	1
ENSG00000235942.2	LCE6A	1	152843013	1_74	0	0.00393012967959949	4.8005897640632	3.14674521929488e-07	0.266846361185918	1
ENSG00000143376.12	SNX27	1	151616339	1_74	0	0.00536234661226798	8.71624405417194	7.79550707600277e-07	1.05263157894739	1
ENSG00000143450.16	OAZ3	1	151762965	1_74	0	0.135653445042248	35.8981328823674	8.12199642423327e-05	2.74519230769255	1
ENSG00000143436.10	MRPL9	1	151762214	1_74	0	0.00499343906848704	11.5736844353376	9.63898927994315e-07	2.28188769707742	2
ENSG00000182134.15	TDRKH	1	151811121	1_74	0	0.00615416690028836	8.32086899816348	8.54079032809067e-07	-0.786259541984947	1
ENSG00000213171.2	LINGO4	1	151805451	1_74	0	0.00811986794584618	14.4435144168776	1.95605900460283e-06	2.16753259780626	2
ENSG00000143365.17	RORC	1	151812071	1_74	0	0.0355615671139586	28.5283878722741	1.69206961651336e-05	-3.66303532566203	3
ENSG00000225556.1	C2CD4D	1	151839334	1_74	0	0.00582714614688995	8.27611081416545	8.0434490121251e-07	-0.736434108526881	1
ENSG00000196407.11	THEM5	1	151829880	1_74	0	0.00393587064955026	4.79852604401882	3.1499871270671e-07	-0.0324994884758116	2
ENSG00000159445.12	THEM4	1	151907622	1_74	0	0.00392436023880227	4.81223225337774	3.14974613723793e-07	-0.495684287525536	2
ENSG00000197915.5	HRNR	1	152189259	1_74	0	0.0041402983276061	5.27919281915714	3.64551815472196e-07	0.494180542179279	5
ENSG00000143631.10	FLG	1	152325041	1_74	0	0.00448881220876807	6.27672077436137	4.69920457043906e-07	1.00588235294157	1
ENSG00000143536.7	CRNN	1	152414760	1_74	0	0.00505621267720735	6.970877217198	5.87858594607009e-07	-0.36078518311924	3
ENSG00000198854.5	C1orf68	1	152719467	1_74	0	0.00887156892301855	12.599263596294	1.86425664015546e-06	1.76562500000043	1
ENSG00000203786.6	KPRP	1	152785265	1_74	0	0.0167220042034629	17.8348107798476	4.97412780540349e-06	1.92090395480213	1
ENSG00000197084.5	LCE1C	1	152806341	1_74	0	0.0170988118377152	18.0020320710233	5.13390194771156e-06	1.92045454545336	1
ENSG00000163207.6	IVL	1	152908196	1_74	0	0.00393878725057018	4.80179889388939	3.15447141502302e-07	0.219226590701525	2
ENSG00000169469.8	SPRR1B	1	153033186	1_74	0	0.00598873118486898	8.60598604046604	8.59598328420136e-07	-1.26612903225854	1
ENSG00000241794.1	SPRR2A	1	153057485	1_74	0	0.010227505255624	13.5882675302196	2.31789578498167e-06	-1.7449483340184	2
ENSG00000203785.8	SPRR2E	1	153106201	1_74	0	0.0081058322226456	11.6708842033546	1.57783460217018e-06	1.38974358974326	1
ENSG00000203783.4	PRR9	1	153217900	1_75	0	0.00859667068624659	8.13984820975011	1.16709632728882e-06	0.967532467532664	1
ENSG00000159527.3	PGLYRP3	1	153304947	1_75	0	0.00612964208695732	4.90385978748987	5.01341050118176e-07	0.125629612390239	2
ENSG00000163218.14	PGLYRP4	1	153348872	1_75	0	0.00697264373045292	6.13627924773572	7.13612906333419e-07	0.557471264367736	1
ENSG00000203782.5	LOR	1	153258885	1_75	0	0.0067170618734641	5.77908037457015	6.4743800469853e-07	-0.550497285061694	2
ENSG00000163220.10	S100A9	1	153357702	1_75	0	0.00650977220537352	5.47926265136056	5.94905544202815e-07	-0.333333333333348	1
ENSG00000143546.9	S100A8	1	153391654	1_75	0	0.0164445017150047	14.3572975951752	3.93779883794539e-06	1.63020833333328	1
ENSG00000143556.8	S100A7	1	153460264	1_75	0	0.00761276582818116	6.97660144358823	8.85822056917254e-07	0.766081871344951	1
ENSG00000197956.9	S100A6	1	153535924	1_75	0	0.00616734834612276	4.96251026094659	5.10457985730877e-07	0.245933609725813	2
ENSG00000196420.7	S100A5	1	153541765	1_75	0	0.00653223879250509	5.51222417461306	6.00549803799252e-07	-0.455830388692501	1
ENSG00000188015.9	S100A3	1	153549177	1_75	0	0.00730529522740975	6.58214004171454	8.01982691476889e-07	0.685810810810456	1
ENSG00000196154.11	S100A4	1	153549456	1_75	0	0.00760383654252794	6.96534368389895	8.83355318559918e-07	0.711053696299548	3
ENSG00000196754.10	S100A2	1	153565973	1_75	0	0.00666230080369079	5.70077367250586	6.33458462231184e-07	-0.361592188902737	2
ENSG00000188643.10	S100A16	1	153593160	1_75	0	0.00676541417165721	5.84763909355043	6.59834554668225e-07	-0.308482240879705	2
ENSG00000189334.8	S100A14	1	153617113	1_75	0	0.0079505260765238	7.39189369980456	9.80193198712213e-07	0.585710159020013	3
ENSG00000160678.11	S100A1	1	153628302	1_75	0	0.00606513210710868	4.80269832314706	4.85831509256238e-07	0.307671849771125	2
ENSG00000189171.14	S100A13	1	153627648	1_75	0	0.00606174594045084	4.7973403160022	4.85018566397376e-07	0.155061333083781	2
ENSG00000160679.12	CHTOP	1	153633911	1_75	0	0.00610529292075601	4.8658141468151	4.95475435132923e-07	-0.387096774193602	1
ENSG00000143553.10	SNAPIN	1	153660376	1_75	0	0.00638526619992308	5.29453653554824	5.63854515480995e-07	0.112903225806487	1
ENSG00000143621.16	ILF2	1	153672987	1_75	0	0.00616911358792283	4.96524563846218	5.10885540230692e-07	0.312236286919885	1
ENSG00000169418.9	NPR1	1	153678582	1_75	0	0.0205204680775308	16.4853094396539	5.64214797445895e-06	2.05363984674375	1
ENSG00000143624.13	INTS3	1	153726227	1_75	0	0.0069599345493484	6.11884176033678	7.10288009236015e-07	0.602316602316484	1
ENSG00000143614.9	GATAD2B	1	153923736	1_75	0	0.00621510115101465	5.03627956340386	5.22057256222674e-07	-0.586466165413852	1
ENSG00000198837.9	DENND4B	1	153851252	1_75	0	0.00605034351106049	4.77934446154189	4.82290237170186e-07	-0.0543944811974021	2
ENSG00000143578.15	CREB3L4	1	153968263	1_75	0	0.00702221800069292	6.20402341507996	7.26620826627331e-07	0.398373983739697	1
ENSG00000143552.9	NUP210L	1	154155073	1_75	0	0.00605100726108887	4.78039274877657	4.82448942303711e-07	-0.103674297591235	2
ENSG00000143569.18	UBAP2L	1	154219953	1_75	0	0.00646977515574498	5.42031396188121	5.84889380838212e-07	-0.340116279070034	1
ENSG00000143612.19	C1orf43	1	154219315	1_75	0	0.0240231015643599	18.0022937630964	7.2130181874061e-06	-2.20161290322558	1
ENSG00000143595.12	AQP10	1	154321199	1_75	0	0.0250088736703867	18.3897535047549	7.67061431075548e-06	1.99813192150459	2
ENSG00000143515.16	ATP8B2	1	154325898	1_75	0	0.132185758700281	34.7052084683929	7.65137400511355e-05	-3.60804020100516	1
ENSG00000160712.12	IL6R	1	154398462	1_75	0	0.00631111293883924	5.18288506868831	5.45553863894383e-07	-0.537234042553087	1
ENSG00000169291.9	SHE	1	154502081	1_75	0	0.00856386117070518	8.10328557266625	1.1574196952965e-06	1.34337349397617	1
ENSG00000163239.12	TDRD10	1	154500057	1_75	0	0.00674742853591293	5.82219797351004	6.55217318214655e-07	-0.304148327230291	2
ENSG00000160714.9	UBE2Q1	1	154559434	1_75	0	0.00771760350864026	7.10743270454992	9.14861443668946e-07	0.781395348837055	1
ENSG00000143603.18	KCNN3	1	154816560	1_76	0	0.00328338715808252	5.38132741315953	2.94694219554104e-07	0.29687500000001	1
ENSG00000163344.5	PMVK	1	154936792	1_76	0	0.00716965045013052	12.7966285682811	1.53021922001984e-06	-1.65600000000019	1
ENSG00000163346.16	PBXIP1	1	154947089	1_76	0	0.00598831644111741	11.097076678621	1.10834108982982e-06	1.50793650793623	1
ENSG00000163348.3	PYGO2	1	154956932	1_76	0	0.00324507309514355	5.39060366280484	2.91757474736065e-07	-0.453448275862046	1
ENSG00000160691.18	SHC1	1	154974041	1_76	0	0.00876134133712769	14.3733430190865	2.10033464559331e-06	1.2784431137732	1
ENSG00000143537.13	ADAM15	1	155063135	1_76	0	0.00446394669260541	7.66071974807613	5.70359500682179e-07	-0.133858267716531	1
ENSG00000163354.14	DCST2	1	155033975	1_76	0	0.00441002779581612	9.29994315079153	6.8404035883217e-07	-1.59430768191727	2
ENSG00000163357.10	DCST1	1	155017119	1_76	0	0.00916640296069926	15.1316597854382	2.31337276810939e-06	-2.10156250000002	1
ENSG00000169242.11	EFNA1	1	155127376	1_76	0	0.141600659602642	32.3021776671296	7.62881675912284e-05	-5.65474189952576	2
ENSG00000169241.17	SLC50A1	1	155135811	1_76	0	0.0044091210660645	17.9295344808364	1.31850306359867e-06	4.19841269841355	1
ENSG00000185499.16	MUC1	1	155183255	1_76	0	0.115728765318496	40.7358528887367	7.86281828478641e-05	5.48412698412962	1
ENSG00000177628.15	GBA	1	155244216	1_76	0	0.00845021777628563	23.9965486343124	3.38202481510365e-06	-4.80736959708885	2
ENSG00000160767.20	FAM189B	1	155254510	1_76	0	0.0624590072490657	43.5314041357178	4.53479708203347e-05	5.67361111111063	1
ENSG00000143630.9	HCN3	1	155277916	1_76	0	0.0399138139359647	38.9159114715641	2.59066072289221e-05	-5.52142857142788	1
ENSG00000163374.19	YY1AP1	1	155688145	1_76	0	0.00324993943562746	7.15987596922457	3.88097524335512e-07	-1.91624500374533	2
ENSG00000132718.8	SYT11	1	155859720	1_76	0	0.0261646188742639	30.6267600473373	1.33652034623499e-05	-4.59558823529568	1
ENSG00000143622.10	RIT1	1	155911161	1_76	0	0.00945959798732299	19.749799160751	3.1159857963386e-06	-3.86259541984707	1
ENSG00000132680.10	KIAA0907	1	155934601	1_76	0	0.00386339406443637	6.64905698992474	4.28439169887993e-07	-0.247826086956472	1
ENSG00000163479.13	SSR2	1	156020665	1_76	0	0.00419605580894855	7.61485340132955	5.32921090930842e-07	-0.939285714285853	1
ENSG00000160803.7	UBQLN4	1	156054582	1_76	0	0.0345361025435315	33.2583583129166	1.9157297281792e-05	-4.07633587786355	1
ENSG00000132698.14	RAB25	1	156061029	1_76	0	0.0106576689667628	17.8294851212851	3.16928382458227e-06	2.64209405232953	2
ENSG00000254726.2	MEX3A	1	156105054	1_76	0	0.009792105735145	19.2791650098082	3.1486502370257e-06	3.04687500000035	1
ENSG00000196189.12	SEMA4A	1	156148491	1_76	0	0.00697244685506648	13.4056143044392	1.55894946873962e-06	1.78974815541576	2
ENSG00000160785.13	SLC25A44	1	156194115	1_76	0	0.00924117505005217	16.0127624886787	2.46804778746083e-06	-1.90647482014458	1
ENSG00000160783.19	PMF1	1	156201443	1_76	0	0.0072157210084578	14.7132316710996	1.77071192473706e-06	-2.16973382826284	2
ENSG00000242252.1	BGLAP	1	156240631	1_76	0	0.00404983173611528	7.43621714930335	5.02283773502567e-07	-0.760000000000035	1
ENSG00000160781.15	PAQR6	1	156247462	1_76	0	0.00307694757282173	4.91279934965309	2.52121120714433e-07	-0.441016723428888	3
ENSG00000198952.8	SMG5	1	156265329	1_76	0	0.00487414948216325	9.23564875961017	7.50803619578958e-07	1.0018852859145	2
ENSG00000163472.18	TMEM79	1	156283240	1_76	0	0.00444023503736224	8.38728892045176	6.21137384009707e-07	-0.933823529411644	1
ENSG00000198715.11	GLMP	1	156298013	1_76	0	0.00391300173119791	7.1646892276114	4.67592463784686e-07	0.766423357664209	1
ENSG00000163467.11	TSACC	1	156337389	1_76	0	0.00470756403344097	8.95035010650087	7.02742736428908e-07	0.999999999999926	1
ENSG00000132677.12	RHBG	1	156369792	1_77	0	0.00468591960740028	5.02276391408322	3.92552461069519e-07	-0.21996455777952	2
ENSG00000163382.11	NAXE	1	156590832	1_77	0	0.00456375044037261	4.77029646118813	3.63100931925467e-07	0.0215827338129474	1
ENSG00000160818.16	GPATCH4	1	156596319	1_77	0	0.00657233894659748	8.25714491075922	9.05127926425305e-07	0.91468167060042	2
ENSG00000132702.12	HAPLN2	1	156619658	1_77	0	0.00474501493295443	5.14253527995655	4.06981781887667e-07	-0.306122448979583	1
ENSG00000132692.18	BCAN	1	156640896	1_77	0	0.0163471538505692	16.9866425007814	4.63137345705908e-06	-1.6428571428577	1
ENSG00000132688.10	NES	1	156667356	1_77	0	0.00702100488300883	8.88882018168962	1.04088680053756e-06	1.10027100270999	1
ENSG00000143303.11	RRNAD1	1	156728106	1_77	0	0.0166850110010441	17.1831649467264	4.78178187982863e-06	-1.94793709306362	2
ENSG00000143294.14	PRCC	1	156750758	1_77	0	0.123462269329021	36.7066161032031	7.55855383606692e-05	-3.35114503816861	1
ENSG00000143321.18	HDGF	1	156752632	1_77	0	0.137732653349688	37.8108518110925	8.6858731179906e-05	-3.39694656488535	1
ENSG00000198400.11	NTRK1	1	156815190	1_77	0	0.00855548668997908	10.7802929550701	1.53827998217352e-06	1.68526905000944	2
ENSG00000187800.13	PEAR1	1	156893825	1_77	0	0.00498889434367389	5.62159285519801	4.67760775184464e-07	-0.750000000000077	1
ENSG00000160838.13	LRRC71	1	156920880	1_77	0	0.0645888266005181	30.2826753106634	3.26220869062867e-05	3.25294117647054	1
ENSG00000132694.18	ARHGEF11	1	157045172	1_77	0	0.110861151553639	35.6264129723219	6.58736288979954e-05	-3.36220472440937	1
ENSG00000183853.17	KIRREL	1	157990176	1_77	0	0.0136194477266314	15.2347147202104	3.46062012378951e-06	1.50303030302996	1
ENSG00000158488.15	CD1E	1	158354635	1_80	0	0.00319143083372631	24.2094861447426	1.28863853346567e-06	-2.16279069767524	1
ENSG00000163563.7	MNDA	1	158830693	1_80	0	0.002422030734614	21.5656790882369	8.71169964550131e-07	-2.02235525671888	2
ENSG00000163564.14	PYHIN1	1	158930675	1_80	0	0.00127909789352809	15.7363069064064	3.35711877110195e-07	-1.59880239520967	1
ENSG00000163565.18	IFI16	1	158997555	1_80	0	0.00102710919086801	13.7457866610721	2.35475821260204e-07	-1.42226694221845	3
ENSG00000163568.14	AIM2	1	159195043	1_80	0	0.000779660492545298	10.7939051046758	1.40360281041392e-07	1.29577464788737	1
ENSG00000162706.12	CADM3	1	159172360	1_80	0	0.0772609175101472	52.8869144386199	6.81503666595798e-05	-3.56701030927808	1
ENSG00000179639.10	FCER1A	1	159288755	1_80	0	0.000429153222204604	5.40669909263332	3.86994402170605e-08	-0.445255474452352	1
ENSG00000158716.8	DUSP23	1	159759257	1_80	0	0.000570861528293443	8.182229758601	7.7904501306654e-08	0.869515289337791	2
ENSG00000181036.13	FCRL6	1	159803556	1_80	0	0.000402553845650244	4.84933868516933	3.25586659868808e-08	-0.149911816578437	1
ENSG00000158714.10	SLAMF8	1	159834301	1_80	0	0.000402871621120959	4.85798753975131	3.26424823711165e-08	-0.152242099709657	2
ENSG00000188004.9	C1orf204	1	159836459	1_80	0	0.000403205936841733	4.86685402132077	3.27291965098086e-08	0.155190623271799	3
ENSG00000158710.14	TAGLN2	1	159925332	1_80	0	0.000399041514011378	4.77081143178742	3.17519525126881e-08	0.0144414101635738	2
ENSG00000085552.16	IGSF9	1	159926189	1_80	0	0.000533950893123025	7.57219522397726	6.7434668224637e-08	0.79137739016598	3
ENSG00000158764.6	ITLN2	1	160955665	1_80	0	0.0025173292117564	19.481753002393	8.17952631538383e-07	-0.568862275449255	1
ENSG00000162723.9	SLAMF9	1	159953685	1_80	0	0.00204906965937524	20.2457009314562	6.91910060734058e-07	1.83333333333456	1
ENSG00000143315.6	PIGM	1	160031560	1_80	0	0.000496698558567266	6.87484775667746	5.69529324534432e-08	-0.701110428279426	2
ENSG00000162728.4	KCNJ9	1	160080991	1_80	0	0.00104959979214059	13.6993095542738	2.39818410871714e-07	-1.34426735828703	2
ENSG00000162729.13	IGSF8	1	160102029	1_80	0	0.000944116962871999	12.7156010555804	2.00227073564164e-07	1.26666666666714	1
ENSG00000143318.12	CASQ1	1	160177358	1_80	0	0.000401467722066617	4.84824260623253	3.24634807470436e-08	0.155555555555582	1
ENSG00000162734.12	PEA15	1	160213617	1_80	0	0.000582908123815118	8.33588522726233	8.10423339753764e-08	-0.868600682594086	1
ENSG00000122218.14	COPA	1	160343540	1_80	0	0.000402410064877734	4.82591965085299	3.23898567272292e-08	0.0358878840362358	2
ENSG00000162736.15	NCSTN	1	160342475	1_80	0	0.00119411780306122	14.8922298311236	2.9659717411852e-07	1.4309166300867	2
ENSG00000171786.5	NHLH1	1	160370157	1_80	0	0.000406274368457971	4.9270295730152	3.33860237862217e-08	0.181818181818144	1
ENSG00000162738.5	VANGL2	1	160402319	1_80	0	0.00109637561897036	13.9111678821625	2.5438006066692e-07	-1.31200000000004	1
ENSG00000066294.14	CD84	1	160579090	1_80	0	0.000579602269050072	8.23537023007664	7.96110424440821e-08	0.849420849420398	1
ENSG00000117090.14	SLAMF1	1	160647238	1_80	0	0.00039900125091108	4.77509279434593	3.1777240324908e-08	-0.118421052631666	1
ENSG00000117091.9	CD48	1	160711718	1_80	0	0.000402626717851406	5.18601051469067	3.48253980731655e-08	-0.497647361739821	2
ENSG00000026751.16	SLAMF7	1	160740862	1_80	0	0.00945710163665348	40.1857189395012	6.33854976654692e-06	3.83977900552638	1
ENSG00000122224.17	LY9	1	160797947	1_80	0	0.0219378590672906	52.7736847717981	1.93095328149395e-05	4.94615384615431	1
ENSG00000122223.12	CD244	1	160862065	1_80	2	0.11215499345521	46.155213681883	8.63375033509917e-05	-5.49136976537647	3
ENSG00000179914.4	ITLN1	1	160884736	1_80	2	0.31230265626321	34.1654735532325	0.000177960340630201	-5.68148148147923	1
ENSG00000158769.17	F11R	1	161021779	1_80	0	0.000588892236303762	11.0198044751379	1.08235523808632e-07	2.02116402116433	1
ENSG00000215845.10	TSTD1	1	161030323	1_80	0	0.000399056657197527	4.77752480123394	3.17978397327868e-08	-0.177128816702256	4
ENSG00000158773.14	USF1	1	160983590	1_80	0	0.000413159988432721	5.47227363459224	3.77091000478479e-08	-1.2384469962726	2
ENSG00000162755.13	KLHDC9	1	161098329	1_80	0	0.00189774289980671	24.0100457021023	7.59959533585724e-07	-3.07241379310187	1
ENSG00000143256.4	PFDN2	1	161117821	1_80	0	0.00086590516141638	12.3595188056906	1.7849744194123e-07	1.20559440559393	1
ENSG00000158793.13	NIT1	1	161118210	1_80	0	0.00166610255463118	19.0810921625769	5.30230938793174e-07	-1.86486486486558	1
ENSG00000143222.11	UFC1	1	161152958	1_80	0	0.000690529895864045	10.5010086951505	1.20941015072964e-07	1.24841258692415	2
ENSG00000143258.15	USP21	1	161159962	1_80	0	0.00258883410559163	27.7246580761114	1.19710026174264e-06	-3.40425531914838	1
ENSG00000143224.17	PPOX	1	161165947	1_80	0	0.00118019079083664	15.3233374162019	3.01623858823557e-07	-1.68661971830841	1
ENSG00000158850.14	B4GALT3	1	161171642	1_80	0	0.00378537471929441	27.6674669308987	1.74678069061391e-06	-2.6323665662319	2
ENSG00000158864.12	NDUFS2	1	161216523	1_80	0	0.000430081296473372	5.30050277990934	3.80213671054943e-08	0.688888888888943	1
ENSG00000158869.10	FCER1G	1	161215268	1_80	0	0.000619778213087008	9.96707823351339	1.0303013721943e-07	1.51600816188423	2
ENSG00000158882.14	TOMM40L	1	161223893	1_80	0	0.000445498647574483	5.59306213357792	4.15581436080694e-08	0.538587270052041	2
ENSG00000248485.1	PCP4L1	1	161225358	1_80	0	0.000559116654856084	7.79460027598257	7.26869395107774e-08	-0.733167279225643	2
ENSG00000143252.14	SDHC	1	161309728	1_80	0	0.000980211058873803	13.3637303257643	2.18477846675474e-07	-1.87437185929758	1
ENSG00000143226.13	FCGR2A	1	161505171	1_80	0	0.00847065812909154	26.9111436658576	3.8019763806786e-06	0.0326086956521706	1
ENSG00000173110.7	HSPA6	1	161524102	1_80	0	0.00116554413103087	29.6352428519543	5.76099260766381e-07	4.09420289855117	1
ENSG00000203747.10	FCGR3A	1	161550682	1_80	0	0.000434362848050207	5.92606036343012	4.29317753919801e-08	1.37117903930134	1
ENSG00000162747.9	FCGR3B	1	161671594	1_80	0	0.00288585967403654	16.1830930245708	7.78927157142467e-07	-0.64117647058816	1
ENSG00000132185.16	FCRLA	1	161707114	1_80	0	0.000431722423153258	5.89519127273654	4.24485257971172e-08	0.196969696969732	1
ENSG00000162746.14	FCRLB	1	161617191	1_80	0	0.000516322690205406	7.0305827922771	6.05442137034933e-08	-0.523444499453183	4
ENSG00000081721.11	DUSP12	1	161749589	1_80	0	0.000527444659513265	7.69157956759824	6.76632013968517e-08	1.17328246027185	2
ENSG00000118217.5	ATF6	1	161764807	1_80	0	0.000578760453018079	8.16117393436453	7.87792038196066e-08	-1.03249998486358	2
ENSG00000198929.12	NOS1AP	1	162164317	1_80	0	0.000424161798244671	5.3681600807702	3.79766905136139e-08	-0.389342639742593	2
ENSG00000171722.12	SPATA46	1	162217422	1_80	0	0.000402311517646359	4.85384527701469	3.25693056660005e-08	0.121267988057341	3
ENSG00000239887.4	C1orf226	1	162195379	1_80	0	0.000402620654447738	4.8736089951889	3.27270484374691e-08	-0.203213840375221	4
ENSG00000117143.13	UAP1	1	162561114	1_80	0	0.000639370281799279	9.26720848880048	9.88237854291748e-08	0.994899564099125	2
ENSG00000162733.16	DDR2	1	162631124	1_80	0	0.000452834664431356	5.97699587175192	4.51422005752853e-08	-0.515254237287878	1
ENSG00000132196.13	HSD17B7	1	162790761	1_80	0	0.00134530895012008	16.3196215631018	3.66177976740222e-07	1.60777481679825	4
ENSG00000117152.13	RGS4	1	163068894	1_80	0	0.000400666363372215	4.81111487257901	3.21505729066199e-08	0.0877192982456323	1
ENSG00000143228.12	NUF2	1	163266611	1_80	0	0.001710302606861	18.5539995896608	5.29261868770866e-07	-1.770161290323	1
ENSG00000143171.12	RXRG	1	165444407	1_81	0	0.00726686516432762	4.84848742925253	5.876428840555e-07	-0.150793650793658	1
ENSG00000143198.12	MGST3	1	165629002	1_81	0	0.00921075486590217	7.11716956003633	1.09335864297005e-06	-0.778781038374825	1
ENSG00000143149.12	ALDH9A1	1	165652974	1_81	0	0.00720893741905038	4.77192005260918	5.73752406357409e-07	0.00424896448701912	4
ENSG00000143183.16	TMCO1	1	165717938	1_81	0	0.00794518712267922	5.70237329515848	7.55648596050553e-07	0.513227513227509	1
ENSG00000143194.12	MAEL	1	166974886	1_82	0	0.00441557184682562	8.5530144792835	6.29892255119771e-07	1.16859051132257	2
ENSG00000143157.11	POGK	1	166839016	1_82	0	0.00479115711986389	9.33007080909941	7.45564907948211e-07	-1.1732283464564	1
ENSG00000152382.5	TADA1	1	166875791	1_82	0	0.0292712223159449	26.5871518261534	1.29799428232086e-05	2.52430760341232	3
ENSG00000198842.9	DUSP27	1	167093885	1_82	0	0.00510132856425283	9.91784430112193	8.43841126626173e-07	1.36298667821782	2
ENSG00000143190.21	POU2F1	1	167221225	1_82	0	0.0208037962731585	23.4075583265364	8.12192195535698e-06	2.15756302521126	1
ENSG00000198821.10	CD247	1	167518220	1_82	0	0.00319876321795343	5.50256869860141	2.93567295851161e-07	-0.412008706948075	2
ENSG00000143162.7	CREG1	1	167504188	1_82	0	0.00331132621653707	5.83419859750442	3.22213165575332e-07	0.507625617327505	4
ENSG00000198771.10	RCSD1	1	167599715	1_82	0	0.00296943582041265	4.79050320249208	2.37254896130252e-07	0.0518020891254342	2
ENSG00000197965.11	MPZL1	1	167719222	1_82	0	0.00402252692960559	7.68778199931881	5.15774807298514e-07	0.821793328494425	4
ENSG00000143164.15	DCAF6	1	167936285	1_82	0	0.00301426821001671	4.9324224177199	2.47971781311721e-07	-0.19724770642212	1
ENSG00000143158.10	MPC2	1	167936173	1_82	0	0.0136643810326342	19.3807433819482	4.41692983749427e-06	1.90826337569177	2
ENSG00000143147.14	GPR161	1	168142257	1_82	0	0.00296616970922636	4.78014808308167	2.36481652678641e-07	-0.122941997563088	3
ENSG00000143155.12	TIPRL	1	168179766	1_82	0	0.00297711949843016	4.81515170924413	2.39092717138783e-07	-0.151079136690638	1
ENSG00000213064.9	SFT2D2	1	168226759	1_82	0	0.00412298397134947	7.92921528602318	5.4525789365133e-07	-0.87878787878758	1
ENSG00000143178.12	TBX19	1	168281906	1_82	0	0.00422479747616633	8.14231497403709	5.73738375043168e-07	0.868194842406712	1
ENSG00000143196.4	DPT	1	168728523	1_82	0	0.00461203471056337	8.86426842902621	6.81860561375985e-07	-0.841269841270115	1
ENSG00000143156.13	NME7	1	169336230	1_83	0	0.00539699278361117	5.05182735949735	4.54737158351096e-07	-0.49487134166563	3
ENSG00000117477.12	CCDC181	1	169460874	1_83	0	0.00624527615800141	6.41816859039325	6.68533036603174e-07	0.801470588235211	1
ENSG00000198734.10	F5	1	169586812	1_83	0	0.0132400677803348	13.8300526563678	3.05403596870939e-06	1.7604248090283	2
ENSG00000174175.16	SELP	1	169630016	1_83	0	0.0102771695807775	12.4124813003806	2.12761104195075e-06	2.05379314074882	2
ENSG00000188404.8	SELL	1	169710412	1_83	0	0.00976653191416044	9.82068887249672	1.59971431679836e-06	0.794326241134938	1
ENSG00000000457.13	SCYL3	1	169886435	1_83	0	0.00703367235793106	8.37433774846057	9.82409859354633e-07	-2.49267585923524	2
ENSG00000075945.12	KIFAP3	1	170081461	1_83	0	0.00627906568442938	6.22938260312626	6.52379247435186e-07	-0.536764705882294	1
ENSG00000120370.12	GORAB	1	170532026	1_83	0	0.0145371652471032	14.3874890149771	3.48838843340401e-06	1.48706786928189	3
ENSG00000180999.10	C1orf105	1	172422921	1_84	0	0.00321496989731251	5.51492782031074	2.95717379591212e-07	-0.67374005305044	1
ENSG00000007933.12	FMO3	1	171087103	1_84	0	0.0035142134822147	6.18525835998896	3.62531786441189e-07	-0.579822415713877	4
ENSG00000094963.13	FMO2	1	171185820	1_84	0	0.00325148641213346	5.46527723968964	2.96383653007874e-07	-0.439471291363489	2
ENSG00000010932.16	FMO1	1	171256895	1_84	0	0.010422730713697	16.3293884672208	2.83864800962676e-06	1.63076923076946	1
ENSG00000076258.9	FMO4	1	171314054	1_84	0	0.0075771688061782	13.6990392944402	1.73123960866023e-06	1.64973519033871	3
ENSG00000117523.15	PRRC2C	1	171486183	1_84	0	0.00623083984060591	11.5247537837255	1.19767324964242e-06	-1.35454545454538	1
ENSG00000034971.16	MYOC	1	171647381	1_84	0	0.0030414186606641	4.83309000767185	2.45166538319168e-07	0.119047619047618	1
ENSG00000117533.14	VAMP4	1	171742012	1_84	0	0.00903127039684892	14.9127854044206	2.24629980415138e-06	-1.84972514920624	2
ENSG00000010165.19	METTL13	1	171781041	1_84	0	0.00318951892014951	5.15133204493834	2.74034241561507e-07	-0.285863775780629	2
ENSG00000197959.13	DNM3	1	171832276	1_84	0	0.00306034000164068	4.84260015671712	2.47177193180994e-07	-0.0126582278481031	1
ENSG00000135845.9	PIGC	1	172447720	1_84	0	0.00304747299843755	4.79822806422465	2.43882623648113e-07	-0.0331125827814667	1
ENSG00000094975.13	SUCO	1	172532503	1_84	0	0.00430864756609606	7.55848554637711	5.43170111125807e-07	-0.694444444444592	1
ENSG00000117560.7	FASLG	1	172658724	1_84	0	0.00478058885146926	8.26209939676668	6.58767120868517e-07	-0.430167597765402	1
ENSG00000120337.8	TNFSF18	1	173051434	1_84	0	0.00469305458963731	9.46471102384561	7.4083769218022e-07	1.27878787878762	1
ENSG00000117592.8	PRDX6	1	173479122	1_85	0	0.00655768767799847	6.44893301718979	7.05340303601964e-07	1.01910828025488	1
ENSG00000183831.6	ANKRD45	1	173714815	1_85	0	0.00652394095875541	5.90769087276985	6.42817793694293e-07	0.398437500000083	1
ENSG00000076321.10	KLHL20	1	173714815	1_85	0	0.00588719710667052	5.16730305370124	5.07379148173519e-07	0.613238616429023	2
ENSG00000120334.15	CENPL	1	173827031	1_85	0	0.00704982942080268	6.69438722446935	7.87135580654629e-07	0.612903225806634	1
ENSG00000117593.9	DARS2	1	173823772	1_85	0	0.0057468176036567	4.932913285074	4.72814732291063e-07	-0.557971014492583	1
ENSG00000185278.15	ZBTB37	1	173868168	1_85	0	0.00607979869612352	5.28384838507298	5.35796229332373e-07	-0.14965986394558	1
ENSG00000117601.13	SERPINC1	1	173916899	1_85	0	0.00573702276424437	4.90113616154221	4.68968256074002e-07	0.303191489361764	1
ENSG00000152061.23	RABGAP1L	1	174159319	1_85	0	0.00580026022827995	4.90658869321649	4.74665030835294e-07	0.26564358604404	2
ENSG00000120333.4	MRPS14	1	175023749	1_85	0	0.00650814873279537	6.13039124523483	6.65435195460328e-07	0.594470046083313	1
ENSG00000120332.15	TNN	1	175068086	1_85	0	0.00834436495309787	8.85034069495442	1.23172394746157e-06	-1.22894903262298	2
ENSG00000152092.15	ASTN1	1	177165274	1_86	0	0.00939044851717508	8.67564660005716	1.35877733627503e-06	0.980582524272458	1
ENSG00000235750.9	KIAA0040	1	175157402	1_86	0	0.00673812049109257	5.49931499591012	6.18027037058469e-07	-0.391541433914359	3
ENSG00000143207.19	RFWD2	1	176209788	1_86	0	0.00843752097856532	7.6512546294883	1.07673201542193e-06	-0.866972477064598	1
ENSG00000240021.9	TEX35	1	178501730	1_87	0	0.0118738302843586	10.7811500581097	2.1350892482979e-06	1.23711340206159	1
ENSG00000120341.18	SEC16B	1	177960805	1_87	0	0.00696007511174179	5.66697624492989	6.57847796273471e-07	-0.417177914110579	1
ENSG00000116191.17	RALGPS2	1	178657391	1_87	0	0.011908119223376	10.8087904985533	2.146744598917e-06	-1.31012658227837	1
ENSG00000162779.21	AXDND1	1	179358896	1_89	0	0.00618542654561893	6.17419217196601	6.36956688263775e-07	-0.836018623916501	4
ENSG00000116199.11	FAM20B	1	179025509	1_89	0	0.00732140713028961	7.78681293726288	9.50855242275428e-07	1.37872042600108	2
ENSG00000186283.13	TOR3A	1	179082165	1_89	0	0.00581451038373004	5.58287402624832	5.41415998076581e-07	-1.02256732972987	2
ENSG00000143322.19	ABL2	1	179221523	1_89	0	0.0635006444751878	28.6141032066542	3.03052853662138e-05	2.84862667529096	3
ENSG00000057252.12	SOAT1	1	179291934	1_89	0	0.0320940535281848	21.9787330989925	1.17648754367422e-05	-2.78417266187152	1
ENSG00000162782.15	TDRD5	1	179590497	1_89	0	0.00536724117207899	4.81758563647911	4.31261470355872e-07	-0.230200171538908	2
ENSG00000135837.15	CEP350	1	179954679	1_89	0	0.00784403789520327	8.44660164307909	1.10504967516718e-06	-0.973737373737375	1
ENSG00000116260.16	QSOX1	1	180154677	1_89	0	0.00566261702227966	5.32976107713678	5.03367343263978e-07	0.488202959725921	3
ENSG00000121454.5	LHX4	1	180270971	1_89	0	0.00573018075134324	5.4431556501203	5.2021057979693e-07	0.372655415652409	2
ENSG00000230124.6	ACBD6	1	180500208	1_89	0	0.00537309082754489	4.82801017299703	4.32665696679683e-07	0.11661664599433	2
ENSG00000135835.11	KIAA1614	1	180936558	1_89	0	0.013425543408923	13.5944619724569	3.04406556919414e-06	1.41007194244619	1
ENSG00000179930.5	ZNF648	1	182061558	1_90	0	0.0186872980616889	16.8925130957467	5.26503039230118e-06	-2.2584269662928	1
ENSG00000135821.17	GLUL	1	182207050	1_90	0	0.00564494700649842	5.42312095997225	5.10586427420888e-07	0.479120879121239	1
ENSG00000203730.2	TEDDM1	1	182400603	1_90	0	0.00586764939872775	5.79308613435322	5.669362772156e-07	-0.565789473684174	1
ENSG00000135828.11	RNASEL	1	182573716	1_90	0	0.0618916649169776	28.4862266228261	2.94054070898984e-05	-2.54469303233486	2
ENSG00000135838.13	NPL	1	182791595	1_91	0	0.0157508683820292	14.5605876774534	3.82510632741072e-06	-1.91143911439027	1
ENSG00000058085.14	LAMC2	1	183185326	1_91	0	0.00661809642379574	6.25419480534356	6.90342483362512e-07	0.624519216530392	2
ENSG00000157064.10	NMNAT2	1	183418808	1_91	0	0.00771864447842485	7.72583360521496	9.94595508416392e-07	1.11229946524056	1
ENSG00000116698.21	SMG7	1	183471970	1_91	0	0.0214105631530387	17.5108462722415	6.25309938747734e-06	2.05986752355329	2
ENSG00000116701.14	NCF2	1	183594385	1_91	0	0.00598773763815974	5.29696053018222	5.28992610277677e-07	-0.214953271028085	1
ENSG00000162704.15	ARPC5	1	183554378	1_91	0	0.00875557511362402	8.93222072469518	1.30438029732204e-06	0.940711462450669	1
ENSG00000143344.15	RGL1	1	183635770	1_91	0	0.0125073671196199	12.348472631994	2.57596078147552e-06	-1.6498277563868	2
ENSG00000198756.10	COLGALT2	1	184031103	1_91	0	0.0087499092726	8.92603794151075	1.30263392351192e-06	1.02762430939234	1
ENSG00000198860.11	TSEN15	1	184046529	1_91	0	0.00659134668732131	6.21546074433048	6.83293970467474e-07	0.678309315785808	3
ENSG00000116667.12	C1orf21	1	184606961	1_91	0	0.0735343928116058	29.4877311347946	3.61652918656538e-05	-2.52671755725172	1
ENSG00000135842.16	FAM129A	1	184957182	1_92	0	0.00570176430580027	4.85806840768288	4.61990443852464e-07	0.241449789515623	2
ENSG00000121486.11	TRMT1L	1	185156912	1_92	0	0.0061953942744819	5.65198896935258	5.84023551881546e-07	-0.328467153284864	1
ENSG00000116679.15	IVNS1ABP	1	185317057	1_92	0	0.00575821425971856	4.95226755494001	4.75611148869976e-07	0.185185185185235	1
ENSG00000143341.11	HMCN1	1	185767673	1_92	0	0.0237550517643077	18.5400490421738	7.34559475473493e-06	-2.14399999999966	1
ENSG00000157181.15	C1orf27	1	186376310	1_92	0	0.00871178008163198	8.91325854367141	1.29510062616863e-06	-1.25592465257058	2
ENSG00000262180.1	OCLM	1	186400848	1_92	0	0.00805004515073027	8.15714018979843	1.09520734574301e-06	-0.974358974359088	1
ENSG00000116703.13	PDC	1	186466092	1_92	0	0.00886723440621995	9.08257229369345	1.34325095551176e-06	1.27868852459026	1
ENSG00000073756.11	PTGS2	1	186681189	1_92	0	0.0063724919611825	5.92153799859932	6.29366934534931e-07	-0.790419161676648	1
ENSG00000090104.11	RGS1	1	192575665	1_96	0	0.0112590870318326	11.8342286038662	2.22230281377541e-06	-1.33128834355851	1
ENSG00000116741.7	RGS2	1	192808677	1_96	0	0.0102343036140613	10.9199609954807	1.8639724516146e-06	-1.10000000000039	1
ENSG00000116747.12	TROVE2	1	193037020	1_96	0	0.00558107679244158	5.11792408329484	4.76400208928977e-07	-0.232510288065742	1
ENSG00000116750.13	UCHL5	1	193058704	1_96	0	0.00556591129956985	5.09191014901083	4.72690765628263e-07	0.280936454849408	1
ENSG00000023572.8	GLRX2	1	193104590	1_96	0	0.00558787166940056	5.12955695594606	4.7806437931697e-07	0.326112082561633	2
ENSG00000000971.15	CFH	1	196650372	1_98	0	0.0206861694256105	18.7085996965474	6.45478030986715e-06	1.88568897578344	2
ENSG00000244414.6	CFHR1	1	196820070	1_98	0	0.0165500882901819	16.5645691655279	4.57236156209136e-06	1.70588235294114	1
ENSG00000213047.12	DENND1B	1	197774376	1_99	0	0.00465819930584543	27.270632583766	2.11871911155769e-06	4.9341109539181	2
ENSG00000151414.14	NEK7	1	198156916	1_99	0	0.0043405650532703	4.790155862114	3.46781579045147e-07	-0.243362831858372	1
ENSG00000116833.13	NR5A2	1	200048458	1_100	0	0.00603389079659877	7.0213019784379	7.06602554961675e-07	0.575757575757683	1
ENSG00000163362.10	C1orf106	1	200909599	1_101	1	0.778546847049855	87.7530118720304	0.00113948047287386	-9.54285714285814	1
ENSG00000118200.14	CAMSAP2	1	200670028	1_101	0	0.0374692218056999	39.5036832531276	2.46872303476416e-05	4.61630897929387	2
ENSG00000118197.13	DDX59	1	200639210	1_101	0	0.00479438381408837	12.4645030203927	9.96707832807285e-07	1.94090046028656	2
ENSG00000232237.3	ASCL5	1	201127255	1_101	0	0.00278617783919488	6.25767841072979	2.90791816014537e-07	-0.606949995545408	2
ENSG00000116857.16	TMEM9	1	201154617	1_101	0	0.00430753248113436	9.64725313793355	6.93094321686778e-07	-0.744186046511361	1
ENSG00000163395.16	IGFN1	1	201195111	1_101	0	0.00252052621951104	5.42846091342188	2.28206515734121e-07	0.367187499999998	1
ENSG00000081277.12	PKP1	1	201280821	1_101	0	0.00241698902371701	4.77232893239451	1.92382318114059e-07	-0.035175879396978	1
ENSG00000118194.18	TNNT2	1	201378187	1_101	0	0.00421097981662888	10.0221897455754	7.03891768051152e-07	-1.02790697674424	1
ENSG00000159166.13	LAD1	1	201393206	1_101	0	0.00756931591858712	14.714421092359	1.85763300043676e-06	-1.39838145361961	2
ENSG00000159173.18	TNNI1	1	201405549	1_101	0	0.00520487711295736	12.6923998025947	1.10182933170488e-06	1.55468749999989	1
ENSG00000174307.6	PHLDA3	1	201468349	1_101	0	0.148630613802046	43.0645936386276	0.000106755124266473	3.47472946882	2
ENSG00000134369.15	NAV1	1	201534665	1_101	0	0.00346977104899371	8.2763568581082	4.78960978991684e-07	-0.789855072463679	1
ENSG00000159388.5	BTG2	1	203297601	1_102	0	0.00894908072758227	8.28475102301598	1.23656796892589e-06	-0.869568519783001	2
ENSG00000198700.9	IPO9	1	201828710	1_102	0	0.00833372036306157	7.60282016335351	1.05675362696656e-06	0.913178408652531	2
ENSG00000198892.6	SHISA4	1	201888432	1_102	0	0.00652664109364987	5.26435613512944	5.73053406326928e-07	-0.443658774544255	2
ENSG00000163431.12	LMOD1	1	201915824	1_102	0	0.0143463771436272	12.8074942180201	3.06454863179514e-06	-1.58461538461486	1
ENSG00000134375.10	TIMM17A	1	201956727	1_102	0	0.00915521217304727	8.50275085190837	1.29833861106759e-06	-0.863468050491271	2
ENSG00000176393.10	RNPEP	1	201980662	1_102	0	0.00626704555762492	4.87618761099463	5.09686773948489e-07	0.0424190717503962	2
ENSG00000170075.8	GPR37L1	1	202122918	1_102	0	0.00658422553058957	5.34836770195504	5.87335243094101e-07	-0.322778620355965	2
ENSG00000143862.7	ARL8A	1	202144707	1_102	0	0.00623085549699298	4.82080527531663	5.00988058936227e-07	-0.109375000000028	1
ENSG00000143851.15	PTPN7	1	202161992	1_102	0	0.0175539185555513	14.744689075344	4.31687828202738e-06	1.53276955602519	1
ENSG00000133067.17	LGR6	1	202194388	1_102	0	0.00709414392692342	6.0618709206562	7.17243770995328e-07	-0.45087890100013	2
ENSG00000077157.21	PPP1R12B	1	202348568	1_102	0	0.0120076911701478	11.1009935209173	2.22321500210128e-06	1.39946766238306	2
ENSG00000117139.16	KDM5B	1	202809133	1_102	0	0.00818513438482782	7.43062861925982	1.01440522061459e-06	0.823993670838072	2
ENSG00000117153.15	KLHL12	1	202928138	1_102	0	0.00830664358834055	7.57166630899692	1.04900400951821e-06	0.809523809523941	1
ENSG00000159346.12	ADIPOR1	1	202937378	1_102	0	0.00814238415353619	7.38051502131027	1.00230145861955e-06	0.800107131438781	2
ENSG00000159348.12	CYB5R1	1	202960564	1_102	0	0.00929968590483976	8.65268467931896	1.34208265509091e-06	0.985401459853996	1
ENSG00000163444.11	TMEM183A	1	203017186	1_102	0	0.00716918954181733	6.16254130458022	7.3686853364601e-07	-0.570312500000068	1
ENSG00000143847.15	PPFIA4	1	203029691	1_102	0	0.00840775538380023	7.6874669012925	1.07801159542886e-06	0.78676470588245	1
ENSG00000133055.8	MYBPH	1	203177038	1_102	0	0.00836909506542904	7.64335340127879	1.06689713017617e-06	0.77325581395366	1
ENSG00000133048.12	CHI3L1	1	203182048	1_102	0	0.0252725703748424	18.2511151247562	7.6930565473548e-06	-1.7785738267817	2
ENSG00000133063.15	CHIT1	1	203230276	1_102	0	0.00811552197750098	7.34888678978282	9.94713749064315e-07	0.720538720538768	1
ENSG00000174567.7	GOLT1A	1	204293705	1_103	0	0.0222853023828283	16.6368516525121	6.18371949521305e-06	1.95412844036696	1
ENSG00000188783.5	PRELP	1	203478100	1_103	0	0.00696112269040883	5.47814452294096	6.3602308554436e-07	-0.421965317919213	1
ENSG00000188770.9	OPTC	1	203494364	1_103	0	0.0065166361213499	4.84702486310227	5.26815839751377e-07	0.137313432835755	1
ENSG00000058668.14	ATP2B4	1	203627152	1_103	0	0.00699719089147011	5.52758010299418	6.45087865445941e-07	-0.396103896104082	1
ENSG00000122188.12	LAX1	1	203739644	1_103	0	0.00646841560991429	4.77599157578826	5.15254239899393e-07	0.0167668457416614	2
ENSG00000257315.2	ZBED6	1	203816820	1_103	0	0.0123991409293361	11.005850667867	2.27601603612774e-06	-1.42105263157905	1
ENSG00000182004.12	SNRPE	1	203861428	1_103	0	0.0106809445766096	9.57632639406243	1.7059594619895e-06	1.08985947729743	2
ENSG00000143842.14	SOX13	1	204069602	1_103	0	0.00888846128809162	7.81702518530768	1.15885260682897e-06	0.793994379807992	2
ENSG00000143845.14	ETNK2	1	204149232	1_103	0	0.0389405675360197	22.0259162587239	1.43052801110054e-05	2.216216216216	1
ENSG00000143839.14	REN	1	204171778	1_103	0	0.00745146700277999	6.12932258695302	7.61753339994905e-07	-0.319999999999956	1
ENSG00000143850.13	PLEKHA6	1	204380940	1_103	0	0.00902700128842926	7.96508621183545	1.19920682316808e-06	0.944289693593336	1
ENSG00000133056.13	PIK3C2B	1	204454683	1_103	0	0.00662893403474751	5.01043829975649	5.53961421923349e-07	0.306206378420078	2
ENSG00000198625.12	MDM4	1	204517114	1_103	0	0.0077328002583571	6.48395386083478	8.36251314946357e-07	0.675078440214805	2
ENSG00000163531.15	NFASC	1	204828332	1_104	0	0.00585046320086646	6.22923593967773	6.07834208426028e-07	-0.641860465116204	1
ENSG00000184144.11	CNTN2	1	205042978	1_104	0	0.00873400727404261	10.0626767754558	1.46584205602633e-06	0.968518376391715	2
ENSG00000174529.7	TMEM81	1	205084986	1_104	0	0.0055536365569	5.73141294509084	5.30883540779999e-07	-0.669354838709725	1
ENSG00000133059.16	DSTYK	1	205210329	1_104	0	0.00546015772495567	5.56912520530234	5.07168504277681e-07	0.662703359205424	3
ENSG00000163545.8	NUAK2	1	205279631	1_104	0	0.00502764617611218	4.78025440145058	4.00844401192462e-07	-0.205427724517284	2
ENSG00000162873.14	KLHDC8A	1	205355501	1_104	0	0.0391016519147536	24.4793344708486	1.59644814714537e-05	-2.32894736842076	1
ENSG00000117266.15	CDK18	1	205505034	1_104	0	0.0059697951140727	6.42231483390965	6.39456672557173e-07	0.656028368794371	1
ENSG00000174514.12	MFSD4A	1	205564053	1_104	0	0.00613229710979446	6.67913876509434	6.83130632705175e-07	0.792655759664393	2
ENSG00000158711.13	ELK4	1	205633549	1_104	0	0.0290691248684107	21.6117906941293	1.04781066817486e-05	-2.13076923076895	1
ENSG00000158715.5	SLC45A3	1	205668373	1_104	0	0.00550790051954797	5.65238226556795	5.19251450492944e-07	0.878797518830879	2
ENSG00000069275.12	NUCKS1	1	205749730	1_104	0	0.0405709468299712	24.8350508501865	1.68050690922252e-05	2.94859057217862	2
ENSG00000117280.12	RAB29	1	205775418	1_104	0	0.0300545302417591	21.9330043455865	1.09943149656765e-05	2.38194444444393	1
ENSG00000133065.10	SLC41A1	1	205813381	1_104	0	0.0139422682658951	14.5437564555799	3.38197298226293e-06	2.16613388271208	2
ENSG00000162877.12	PM20D1	1	205830859	1_104	0	0.0393598844681035	24.5415756513452	1.61107724252743e-05	-2.8640000000002	1
ENSG00000263528.7	IKBKE	1	206470191	1_105	0	0.0221511525333463	23.0538829791956	8.51727201758056e-06	1.77004283515327	4
ENSG00000266094.7	RASSF5	1	206506970	1_105	0	0.023771619011737	25.5456414462816	1.01282795315217e-05	2.51221026515	2
ENSG00000143486.15	EIF2D	1	206611485	1_105	0	0.00280830196870086	4.83971613267969	2.26685530352714e-07	0.162939297124517	1
ENSG00000162896.5	PIGR	1	206945992	1_105	0	0.00377200438058445	7.58643565111985	4.77276523325819e-07	0.969681981799141	2
ENSG00000123836.14	PFKFB2	1	207078173	1_105	0	0.00505484751075436	11.6139013445533	9.79143391124672e-07	1.88095238095264	1
ENSG00000180667.10	YOD1	1	207058406	1_105	0	0.00482991066392136	11.3224524689015	9.12094232888405e-07	1.9519999999995	1
ENSG00000196352.14	CD55	1	207321071	1_105	0	0.00286240453063213	5.08709858116325	2.42862952223993e-07	0.512565909238159	2
ENSG00000203710.10	CR1	1	207496579	1_105	0	0.00460047908847949	9.90054376461408	7.59665169266025e-07	-1.35616438356195	1
ENSG00000117335.19	CD46	1	207751847	1_105	0	0.00297132490775687	5.3398031613238	2.64627818866192e-07	0.209616638778844	2
ENSG00000174059.16	CD34	1	207911570	1_105	0	0.0201367808948116	22.6239719568773	7.59834491829144e-06	2.09409190372022	1
ENSG00000008118.9	CAMK1G	1	209584155	1_106	0	0.00312935491808142	5.55499221594514	2.89933489181779e-07	-0.45736434108539	1
ENSG00000196878.14	LAMB3	1	209653572	1_106	0	0.00581607003345208	11.6715693726347	1.13218915008319e-06	1.31578947368389	1
ENSG00000123689.5	G0S2	1	209675255	1_106	0	0.00288649625008497	5.67763641728673	2.73337162096903e-07	-0.973856209150409	1
ENSG00000162757.4	C1orf74	1	209785254	1_106	1	0.172448068333451	41.8903377222381	0.000120484811148587	5.35256410256543	1
ENSG00000117595.10	IRF6	1	209806682	1_106	0	0.00391952691460928	19.6104475259537	1.28198003378269e-06	-3.83200000000049	1
ENSG00000117597.17	DIEXF	1	209827828	1_106	0	0.0207405107667522	30.9910959951503	1.07205357199471e-05	4.85799977646415	2
ENSG00000082497.11	SERTAD4	1	210233595	1_106	0	0.00494019154100822	9.33580446321917	7.69228984734095e-07	0.72222222222242	1
ENSG00000054392.12	HHAT	1	210330000	1_106	0	0.00295956414112752	5.36857743935799	2.65000738502429e-07	-0.689655822008827	2
ENSG00000143473.12	KCNH1	1	211134467	1_107	0	0.00955061794035472	13.3550656470092	2.12734342216824e-06	1.50358422939101	1
ENSG00000117625.13	RCOR3	1	211258687	1_107	0	0.00771854525072158	11.3163730805723	1.45680967520798e-06	-1.50400000000043	1
ENSG00000082512.14	TRAF5	1	211326561	1_107	0	0.00397420480037092	4.96996427985361	3.29430356733429e-07	0.227776302945362	2
ENSG00000170385.9	SLC30A1	1	211577020	1_107	0	0.00444366671775875	6.03685770224655	4.47417043069509e-07	0.595744680851104	1
ENSG00000117650.12	NEK2	1	211675781	1_107	0	0.0039856709464785	4.99749252305737	3.32210763620483e-07	-0.305135951661755	1
ENSG00000123684.12	LPGAT1	1	211830758	1_107	0	0.00740676152791353	10.9218755813051	1.34922907864418e-06	-1.54687499999983	1
ENSG00000143493.12	INTS7	1	212035474	1_107	0	0.00634867890885438	9.44738555718532	1.00035721318141e-06	-1.12189616252849	1
ENSG00000143476.17	DTL	1	212035474	1_107	0	0.00634867890885438	9.44738555718531	1.00035721318141e-06	1.12189616252849	1
ENSG00000066027.11	PPP2R5A	1	212285049	1_107	0	0.00396687891369496	4.95233643951825	3.27656803966978e-07	-0.154416816926012	2
ENSG00000065600.12	TMEM206	1	212414848	1_107	0	0.00408752994427075	5.23860174170647	3.57138307209068e-07	0.31172608211834	2
ENSG00000117691.9	NENF	1	212437697	1_107	0	0.00548881352096509	8.05582446419107	7.37477162659461e-07	0.795275590550979	1
ENSG00000162772.16	ATF3	1	212565261	1_107	0	0.0151704433770219	17.7908857715682	4.50148648572544e-06	1.78918918919019	1
ENSG00000162769.12	FLVCR1	1	212859565	1_109	0	0.00612226170449026	12.2382393611392	1.24965732393362e-06	-1.43092439088683	3
ENSG00000143494.15	VASH2	1	212973602	1_109	0	0.00449607611982894	9.28694268656045	6.96412449576604e-07	0.984126984127135	1
ENSG00000174606.13	ANGEL2	1	212998282	1_109	0	0.00339435438136304	6.60135749536452	3.73723614212424e-07	0.601191452752552	3
ENSG00000143499.13	SMYD2	1	214280940	1_109	0	0.00296409553273913	5.30679188647906	2.62351987655967e-07	0.342824564674923	3
ENSG00000152104.11	PTPN14	1	214353909	1_109	0	0.00280522699917218	4.78070046291123	2.2367613478849e-07	0.0313646804275444	4
ENSG00000117724.12	CENPF	1	214602949	1_109	0	0.00482920909647067	9.97007039653852	8.0303475242952e-07	1.13944258890797	2
ENSG00000196482.16	ESRRG	1	217137474	1_110	0	0.00367663415722164	4.80187179252998	2.94456457978465e-07	-0.142499999999977	1
ENSG00000092978.10	GPATCH2	1	217631213	1_110	0	0.00480043396516572	7.35033053183026	5.88501364981447e-07	-0.828220858895469	1
ENSG00000162814.10	SPATA17	1	217631425	1_110	0	0.00367822693903064	4.80600929822918	2.94837848290914e-07	0.208036037095376	2
ENSG00000067533.5	RRP15	1	218275514	1_110	0	0.0104591473171388	14.8008454429306	2.58192075830701e-06	-1.4976302887061	2
ENSG00000143353.11	LYPLAL1	1	219174471	1_111	0	0.010279286163362	10.3126754334034	1.76804946694843e-06	1.14324324324241	1
ENSG00000196660.10	SLC30A10	1	219802475	1_112	0	0.0241146759367125	24.9364550978755	1.00294299864178e-05	-2.46511627907051	1
ENSG00000215817.5	ZC3H11B	1	219747403	1_112	0	0.00468331502233277	9.22864282093292	7.20860642777634e-07	-0.846153846154118	1
ENSG00000067704.9	IARS2	1	220094239	1_112	0	0.00313971127648516	5.40833425221783	2.83213103368902e-07	-0.0545900036511991	2
ENSG00000116141.15	MARK1	1	220528008	1_112	0	0.00453439350201979	8.91985375226501	6.74585567877601e-07	-0.998211091233724	1
ENSG00000162817.6	C1orf115	1	220704822	1_112	0	0.0321994696203458	27.7218000959076	1.48877905834094e-05	3.27702702702794	1
ENSG00000186205.12	MARC1	1	220787573	1_112	0	0.0350673499444486	28.5471746446826	1.66965285653114e-05	3.30872483221521	1
ENSG00000136630.12	HLX	1	220879423	1_112	0	0.00375777855698944	7.12481819185332	4.46544840865865e-07	-0.557251908396921	1
ENSG00000143512.12	HHIPL2	1	222544972	1_114	0	0.00727430378698957	9.00371082806094	1.09237833403143e-06	-0.967567567567474	1
ENSG00000143498.17	TAF1A	1	222552694	1_114	0	0.00691778519239628	8.52291520124547	9.83366355475175e-07	0.883856810214687	2
ENSG00000154305.16	MIA3	1	222620428	1_114	0	0.00479757750494048	5.02366217056923	4.01978228095859e-07	0.230159586376452	2
ENSG00000186063.12	AIDA	1	222712777	1_114	0	0.00578101812439746	6.80617800488808	6.56247617528117e-07	0.728323699422096	1
ENSG00000154309.8	DISP1	1	222872937	1_114	0	0.00469865534799241	4.82455071077074	3.78085978264815e-07	0.132743362831839	1
ENSG00000187554.11	TLR5	1	223107688	1_114	0	0.0082313910894114	10.1863246958262	1.39846260378396e-06	1.74455416542329	2
ENSG00000143502.14	SUSD4	1	223265429	1_114	0	0.00522695276520691	5.84293030582014	5.09377065545605e-07	-0.58450835465551	2
ENSG00000203697.11	CAPN8	1	223622616	1_114	0	0.0059938939855485	7.15195468273835	7.14980038323812e-07	0.710199551677094	2
ENSG00000162909.17	CAPN2	1	223699462	1_114	0	0.00542279818124059	6.19462518015511	5.60271563961044e-07	-0.702531645569434	1
ENSG00000143753.12	DEGS1	1	224192776	1_114	0	0.00496464773139271	5.35084669373457	4.43068680872617e-07	-0.407608695652161	1
ENSG00000143771.11	CNIH4	1	224356329	1_114	0	0.00468431184256857	4.79532974063054	3.74648829879028e-07	0.0387729542634789	2
ENSG00000143786.7	CNIH3	1	224435983	1_114	0	0.0055543467512913	6.42375676947681	5.95089356432594e-07	-0.621380846325119	1
ENSG00000162923.14	WDR26	1	224414575	1_114	0	0.00618024460285382	7.44469476076851	7.67383868691457e-07	-0.782616465076421	2
ENSG00000185842.15	DNAH14	1	224895916	1_115	0	0.00566323661250856	4.79281437151783	4.52705135776256e-07	0.136111111111181	1
ENSG00000154380.17	ENAH	1	225655238	1_115	0	0.00593184736712715	5.17906666124324	5.12391095929945e-07	-0.303703703703674	1
ENSG00000143819.12	EPHX1	1	225809711	1_115	0	0.00569612110232787	5.1283753591827	4.8721328792466e-07	-0.624802372293922	3
ENSG00000196187.11	TMEM63A	1	225868963	1_115	0	0.0128284207869455	12.8053745032424	2.73984242810709e-06	-1.56048544220815	4
ENSG00000243709.1	LEFTY1	1	225912195	1_115	0	0.0057421673312813	5.08503413677916	4.87000965669788e-07	0.240888735198435	2
ENSG00000143768.12	LEFTY2	1	225941740	1_115	0	0.0154268700235561	14.5234445228694	3.73686626997071e-06	1.4561403508774	1
ENSG00000143751.9	SDE2	1	225999428	1_115	0	0.00575186109610404	5.70191758750944	5.47002650979651e-07	-0.830379794020906	2
ENSG00000163041.9	H3F3A	1	226063226	1_115	0	0.0467058173058856	22.5586216903134	1.75729083066258e-05	-2.15842698151155	2
ENSG00000182827.8	ACBD3	1	226185741	1_115	0	0.00609396622271918	6.52636844724446	6.63333203371215e-07	-0.602484472049707	1
ENSG00000183814.15	LIN9	1	226309688	1_115	0	0.00568052206187142	4.94149975769603	4.68173831117711e-07	0.53319502074713	1
ENSG00000203685.9	STUM	1	226539678	1_115	0	0.0264271128783482	19.9597302521125	8.79760569064427e-06	-2.10069444444506	1
ENSG00000154342.5	WNT3A	1	228015567	1_116	0	0.00583429244423217	7.83060606700239	7.61980182638735e-07	-0.977611940298847	1
ENSG00000143772.9	ITPKB	1	226644510	1_116	0	0.0626793062962295	32.7418133700689	3.42284328588243e-05	-3.2861486621541	2
ENSG00000143801.16	PSEN2	1	226870643	1_116	0	0.00510173452695062	7.14351313409954	6.07840745867219e-07	1.06450707015811	2
ENSG00000163050.16	COQ8A	1	226898123	1_116	0	0.00844333012700627	14.3580263661873	2.02194166789498e-06	-2.45599999999979	1
ENSG00000143776.18	CDC42BPA	1	227316377	1_116	0	0.00443164657911277	5.35510604048877	3.95815957521527e-07	0.102564102564051	1
ENSG00000143740.14	SNAP47	1	227729944	1_116	0	0.00449367918556232	5.45758504006894	4.09037081541673e-07	-0.0580258352824263	2
ENSG00000162910.18	MRPL55	1	228109044	1_116	0	0.00708878212297304	9.9201529790468	1.17287060885342e-06	-1.49999999999945	1
ENSG00000143774.16	GUK1	1	228140298	1_116	0	0.00615037849302202	8.29943719828967	8.51354805086107e-07	-1.07324840764324	1
ENSG00000181873.12	IBA57	1	228163386	1_116	0	0.011122002016468	14.0703161577793	2.61003860565345e-06	1.86821705426373	1
ENSG00000162913.9	C1orf145	1	228203890	1_116	0	0.00411174772352518	4.80704629871938	3.29658950174951e-07	-0.124031007751921	1
ENSG00000154370.15	TRIM11	1	228407706	1_116	0	0.00426114006818823	5.09475468798282	3.62083882424962e-07	-0.443181818181988	1
ENSG00000162931.11	TRIM17	1	228417087	1_116	0	0.00417484752372599	4.89515142073751	3.40852790952345e-07	0.234591652421167	2
ENSG00000181218.5	HIST3H2A	1	228283345	1_116	0	0.0106501457225247	13.6446433937064	2.42369432217851e-06	1.83206106870245	1
ENSG00000196890.4	HIST3H2BB	1	228457362	1_116	0	0.00415885259537685	4.86998623492755	3.37801339169371e-07	0.275318659154709	2
ENSG00000168159.11	RNF187	1	228484557	1_116	0	0.00544433834798552	7.32286941620317	6.64946191102378e-07	0.992358595011548	3
ENSG00000116574.5	RHOU	1	228487869	1_116	0	0.00535313350623412	7.39132127333265	6.59918434271529e-07	1.35602094240836	1
ENSG00000168118.11	RAB4A	1	229271486	1_117	0	0.00394215198137693	5.53760088428596	3.64095339961348e-07	-0.523437500000155	1
ENSG00000154429.10	CCSAP	1	229324609	1_117	0	0.00416252608943934	5.64481775745274	3.91892542747761e-07	0.320261437908457	1
ENSG00000069248.11	NUP133	1	229508410	1_117	0	0.0404546424177914	17.1786583445353	1.15909148313889e-05	3.47058823529375	1
ENSG00000143641.9	GALNT2	1	230096035	1_117	0	0.00530961061346491	12.6959829078665	1.12431785439527e-06	2.64921465968442	1
ENSG00000135775.13	COG2	1	230643520	1_118	0	0.00709107519972219	5.11077203834492	6.04447668371354e-07	-0.253246753246761	1
ENSG00000135773.12	CAPN9	1	230742742	1_118	0	0.0139538005146559	11.5943452613346	2.69835350125438e-06	-1.25674029519727	4
ENSG00000143643.12	TTC13	1	230978250	1_118	0	0.00684695668410651	4.7756546248393	5.45369187159591e-07	-0.10169041344429	2
ENSG00000173409.13	ARV1	1	230978849	1_118	0	0.00684367799763186	4.77107314062969	5.44585090608599e-07	-0.0963684300505682	2
ENSG00000182118.7	FAM89A	1	231037925	1_118	0	0.0070772355312132	5.09208365742261	6.01062017582957e-07	0.406149020350779	4
ENSG00000119283.15	TRIM67	1	231054072	1_118	0	0.0426027482535969	22.3534294235554	1.58833418339189e-05	2.17037037037026	1
ENSG00000143633.12	C1orf131	1	231241335	1_118	0	0.00698082832235536	4.96087707496458	5.77597798232669e-07	-0.264000000000015	1
ENSG00000116906.11	GNPAT	1	231241335	1_118	0	0.00698082832235536	4.96087707496458	5.77597798232669e-07	0.264000000000015	1
ENSG00000116903.7	EXOC8	1	231337950	1_118	0	0.0227021878144439	16.2709986162623	6.16086973189025e-06	1.70497427101156	1
ENSG00000010072.15	SPRTN	1	231359570	1_118	0	0.00726418249093519	5.34150858019952	6.47158682113272e-07	-0.562499999999872	1
ENSG00000162946.21	DISC1	1	231626594	1_118	0	0.00776074256635839	5.97416214359381	7.73286429376309e-07	-0.664062499999984	1
ENSG00000116991.10	SIPA1L2	1	232562054	1_119	0	0.00626017128680723	6.20897292864276	6.48285171847371e-07	0.578250605261921	2
ENSG00000212916.4	MAP10	1	232801993	1_119	0	0.0114764362448005	12.0105128684505	2.29894566442831e-06	1.29798457255387	2
ENSG00000135778.11	NTPCR	1	232950261	1_119	0	0.0111128251339813	11.7020307300188	2.1689314211047e-06	1.45960477151944	2
ENSG00000135750.14	KCNK1	1	233406726	1_120	0	0.00668294789831314	4.77385905077882	5.32105530801165e-07	0.00928139219754721	4
ENSG00000183780.12	SLC35F3	1	234274538	1_120	0	0.0145343149284409	12.2155173037137	2.96119177920834e-06	-1.33734939759016	1
ENSG00000059588.9	TARBP1	1	234481346	1_121	0	0.00746111180849907	8.73858005149139	1.08743804412657e-06	0.873015873015962	1
ENSG00000188739.14	RBM34	1	235161669	1_121	0	0.00738335079456276	8.6383559044154	1.06376256201246e-06	1.05699481865287	1
ENSG00000116957.12	TBCE	1	235368142	1_121	0	0.00492749995005892	4.77137352249641	3.92130073115958e-07	-0.0615928186898245	2
ENSG00000168243.10	GNG4	1	235573414	1_121	0	0.00908182490789089	10.619942840711	1.60862720635033e-06	1.13132577581718	2
ENSG00000116962.14	NID1	1	236017804	1_122	0	0.00623855275099738	7.18678438435451	7.47788139697447e-07	-0.808267867332804	2
ENSG00000077585.13	GPR137B	1	236135560	1_122	0	0.0360838347084692	24.0446718748442	1.44707701444578e-05	-2.13934355835678	3
ENSG00000086619.13	ERO1B	1	236257685	1_122	0	0.0049157820361796	4.90856623911461	4.02445781837605e-07	-0.202127659574485	1
ENSG00000116977.18	LGALS8	1	236542978	1_122	0	0.00809609143259527	9.68015222234114	1.30712673204987e-06	1.24629080118705	1
ENSG00000119285.10	HEATR1	1	236604526	1_122	0	0.0141179934150052	15.0070092551172	3.53368010145048e-06	2.4186046511624	1
ENSG00000116984.12	MTR	1	236795637	1_122	0	0.0184827418938246	17.5942562559927	5.4237219539557e-06	-1.73694779116415	1
ENSG00000198626.15	RYR2	1	237031622	1_122	0	0.0115135586467199	13.052408065652	2.50645739020972e-06	-1.36880835505088	2
ENSG00000155816.19	FMN2	1	240058260	1_125	0	0.013097530625974	13.4166686982926	2.93085426513058e-06	-1.509803921569	1
ENSG00000180875.4	GREM2	1	240280869	1_125	0	0.0061393330561208	6.16205553477477	6.30967380594341e-07	0.646153846153754	1
ENSG00000182901.16	RGS7	1	241357612	1_126	0	0.00514354542495121	4.83138579367609	4.14471242644511e-07	-0.140069629727033	2
ENSG00000117009.11	KMO	1	241532545	1_127	0	0.0057412005711891	6.19545533608519	5.93247689415895e-07	0.577669902912573	1
ENSG00000203668.2	CHML	1	241618653	1_127	0	0.00715813815689748	8.30504298117947	9.9152134126548e-07	-0.898360655737312	1
ENSG00000054277.13	OPN3	1	241631156	1_127	0	0.00556644727141531	5.89991937274926	5.47752390780233e-07	0.512141205118688	3
ENSG00000180287.16	PLD5	1	242524418	1_128	0	0.00776392846713769	8.35669519857732	1.08212191643056e-06	1.01058201058153	1
ENSG00000143702.15	CEP170	1	243254880	1_128	0	0.00915667419584809	9.93592936263216	1.51742195250902e-06	1.29545454545498	1
ENSG00000054282.15	SDCCAG8	1	243248552	1_128	0	0.00540824379235461	4.89865305811519	4.41868505636546e-07	-0.0838213938708301	3
ENSG00000117020.16	AKT3	1	243851261	1_128	0	0.00545266810534806	4.97685824298596	4.52610307493172e-07	0.237822349570314	1
ENSG00000035687.9	ADSS	1	244369635	1_129	0	0.00681948061844151	4.90421197849643	5.57802734227615e-07	0.168943117830641	3
ENSG00000179397.17	C1orf101	1	244454207	1_129	0	0.00958042418183658	8.15752718956614	1.30347700436828e-06	-0.943212452540955	2
ENSG00000121644.18	DESI2	1	244659267	1_129	0	0.0351658363363392	20.6611496580594	1.21181281150813e-05	-1.94230769230759	1
ENSG00000203667.9	COX20	1	244836094	1_129	0	0.021520563454357	15.9235397974183	5.71548857728571e-06	1.73184357541901	1
ENSG00000203666.12	EFCAB2	1	244970187	1_129	0	0.00817448298059231	6.63822302285219	9.05049304029242e-07	0.609374999999862	1
ENSG00000162849.15	KIF26B	1	245155106	1_129	0	0.0110183494561921	9.49700253768396	1.74527232427481e-06	1.01470588235266	1
ENSG00000185420.18	SMYD3	1	246507763	1_130	0	0.00422491370861644	4.83045018049786	3.40381192961192e-07	-0.125641025641072	1
ENSG00000162852.13	CNST	1	246568001	1_130	0	0.00495578389166007	6.35528285098186	5.25299937952856e-07	0.64548116271955	2
ENSG00000143653.9	SCCPDH	1	246706993	1_130	0	0.00686538390857094	9.47163477927174	1.08455074472494e-06	1.40152386832348	2
ENSG00000153207.14	AHCTF1	1	246930163	1_130	0	0.00528976618394372	6.97871779668363	6.15704344916912e-07	-0.658959537572173	1
ENSG00000277462.1	ZNF670	1	247072542	1_130	0	0.00619846179698302	8.49434728491676	8.78160800838317e-07	-0.919681697814176	4
ENSG00000188295.14	ZNF669	1	247104366	1_130	0	0.00744314859969653	10.2447167837821	1.27179394205006e-06	-1.20155038759666	1
ENSG00000196418.12	ZNF124	1	247124299	1_130	0	0.00681344117657534	9.39909544369067	1.06810187165141e-06	1.06205346540664	2
ENSG00000162714.12	ZNF496	1	247330860	1_131	0	0.00925166416480439	9.59386671700024	1.48038148852646e-06	-0.803507932493579	2
ENSG00000169224.12	GCSAML	1	247507655	1_131	0	0.00548653171632707	5.02134725513594	4.59492319061915e-07	-0.215686274509917	1
ENSG00000171161.12	ZNF672	1	248834509	1_131	0	0.00594977784051598	5.82688345429519	5.78225429151471e-07	0.622950819672055	1
ENSG00000171163.15	ZNF692	1	248859244	1_131	0	0.00716437505942436	7.61845544225344	9.10343615621468e-07	-0.905775075987772	1
ENSG00000185220.11	PGBD2	1	248897507	1_131	0	0.00533860288151411	4.77244939873235	4.24941409876291e-07	0.0290697674418538	1
ENSG00000143727.15	ACP1	2	262119	2_1	0	0.00855313872643926	9.07782334305942	1.29499278461724e-06	1.07473380256326	2
ENSG00000189292.15	ALKAL2	2	434511	2_1	0	0.0069190607222247	7.04908663767445	8.13467292931472e-07	0.746268656716417	1
ENSG00000151353.14	TMEM18	2	677591	2_1	0	0.0803419725641023	30.7294990342679	4.11773198845799e-05	-2.68490487673301	2
ENSG00000172554.11	SNTG2	2	1093369	2_1	0	0.00731608100929115	7.58283833720747	9.25274105698558e-07	-0.760000000000202	1
ENSG00000115705.20	TPO	2	1415211	2_1	0	0.00565499785322265	5.11982723381399	4.82889604484697e-07	-0.468648722527387	2
ENSG00000130508.10	PXDN	2	1745165	2_1	0	0.00843365359362491	8.94315148572393	1.25795889830891e-06	0.964539007092412	1
ENSG00000032389.12	TSSC1	2	3264484	2_2	0	0.00466017208561353	5.28331934616026	4.10647252803809e-07	0.383551438578285	3
ENSG00000171853.15	TRAPPC12	2	3379970	2_2	0	0.00457531134129674	5.10768835919185	3.89767074363624e-07	0.2780848119228	3
ENSG00000182551.13	ADI1	2	3519673	2_2	0	0.00552634172403665	6.91280657307778	6.37165491852403e-07	0.681528662420522	1
ENSG00000171865.9	RNASEH1	2	3551873	2_2	0	0.00514902762253866	6.23677095501354	5.3560561607171e-07	-0.532934131736684	1
ENSG00000171863.12	RPS7	2	3577209	2_2	0	0.00471729868565585	5.39976249751325	4.2484267945983e-07	0.384615384615298	1
ENSG00000118004.17	COLEC11	2	3608589	2_2	0	0.00635556569580376	8.24959835669752	8.74474445352266e-07	0.899199999999644	1
ENSG00000214866.8	DCDC2C	2	3705012	2_2	0	0.00441722661302324	4.77166218756587	3.5154382646351e-07	0.0216606498194954	1
ENSG00000134321.11	RSAD2	2	6869802	2_5	0	0.0232651983162131	18.0129495860335	6.98958994577811e-06	-1.80645161290284	1
ENSG00000134326.11	CMPK2	2	6869802	2_5	0	0.0232651983162131	18.0129495860335	6.98958994577811e-06	-1.80645161290284	1
ENSG00000115738.9	ID2	2	8678763	2_6	0	0.00599927083737839	5.36557561998439	5.36877117646327e-07	-0.344852291548578	2
ENSG00000134313.15	KIDINS220	2	8837357	2_6	0	0.0066146364600953	6.29940574539912	6.94969376727502e-07	-0.547297297297492	1
ENSG00000143797.11	MBOAT2	2	9102641	2_6	0	0.0144770178569382	13.8014125488851	3.33244318296747e-06	-1.45522388059657	1
ENSG00000151693.9	ASAP2	2	9164590	2_6	0	0.00849093908276943	8.68862363815693	1.2304580620228e-06	0.956046955185087	2
ENSG00000119203.13	CPSF3	2	9424985	2_6	0	0.00676800747475903	6.51868678124885	7.35836030173376e-07	-1.32434680572792	2
ENSG00000134330.18	IAH1	2	9476032	2_6	0	0.00714937625863654	7.04303771609124	8.39823984457268e-07	-0.784715443240905	2
ENSG00000151694.12	ADAM17	2	9555777	2_6	0	0.0224637989163863	18.023200192445	6.75266515924511e-06	-2.39259259259314	1
ENSG00000115750.16	TAF1B	2	9842879	2_6	0	0.0131856712970809	12.9051934956866	2.83809462547075e-06	-1.51982572532756	2
ENSG00000134317.17	GRHL1	2	10021764	2_6	0	0.00620010601998067	5.68045659062066	5.87411529992262e-07	-0.463235294117409	1
ENSG00000172059.10	KLF11	2	10021910	2_6	0	0.0057661590622885	4.98663186704581	4.79572235609901e-07	-0.242424242424129	1
ENSG00000205795.4	CYS1	2	10080534	2_6	0	0.00729173527414173	7.23164850077712	8.79484738451068e-07	0.711864406780019	1
ENSG00000171848.13	RRM2	2	10121909	2_6	0	0.00627739784671055	5.79893453383595	6.07138768716201e-07	0.457831325301436	1
ENSG00000115756.12	HPCAL1	2	10303214	2_7	0	0.0800088548720758	34.0898478315527	4.54907631763739e-05	2.87908946466366	2
ENSG00000115758.12	ODC1	2	10436770	2_7	0	0.00381945944862139	4.7706675287023	3.0390731972469e-07	-0.0119760479041922	1
ENSG00000115761.15	NOL10	2	10689644	2_7	0	0.00393667319913671	5.05945589173115	3.32195146708347e-07	-0.239709443099239	1
ENSG00000143882.10	ATP6V1C2	2	10715854	2_7	0	0.00427031408491774	5.8367530751057	4.15710740477522e-07	0.51533898717044	2
ENSG00000143870.12	PDIA6	2	10793123	2_7	0	0.0106449136364947	14.5741958573063	2.58753867308879e-06	1.65120578791158	2
ENSG00000150873.11	C2orf50	2	11132658	2_7	0	0.00381921600728141	4.77005855675603	3.0384915849079e-07	-0.0634920634920658	1
ENSG00000162976.12	PQLC3	2	11157468	2_7	0	0.00903483187542376	13.0036388870441	1.95949915961716e-06	1.34640522875811	1
ENSG00000134318.13	ROCK2	2	11347918	2_7	0	0.0039582492931306	5.11167753366208	3.37463415186375e-07	0.26989347239487	2
ENSG00000169016.16	E2F6	2	11466649	2_7	0	0.0062293524077327	9.44608572804902	9.81419965536495e-07	-1.13318067306413	2
ENSG00000134324.11	LPIN1	2	11784824	2_7	0	0.00514315918619468	7.61418239214391	6.53150626540967e-07	0.832061068702069	1
ENSG00000162981.13	FAM84A	2	14262051	2_9	0	0.0161993832559414	15.1729031669536	4.09946584229979e-06	-1.77777777777753	1
ENSG00000079785.14	DDX1	2	15600709	2_9	0	0.00568587858800496	5.1451059099579	4.8792380416711e-07	0.324937027707975	1
ENSG00000214842.5	RAD51AP2	2	17508488	2_10	0	0.00853132878260931	12.9726869543565	1.84589385061764e-06	-1.37692307692305	1
ENSG00000197872.11	FAM49A	2	16666179	2_10	0	0.0135489438494104	17.2944496667458	3.90815963842743e-06	1.81531247389606	2
ENSG00000163032.11	VSNL1	2	17538936	2_10	0	0.0075517636717235	11.8337384191224	1.49049478616687e-06	1.27672149489606	2
ENSG00000178295.14	GEN1	2	17754513	2_10	0	0.00364928378265927	4.80623713357039	2.92531701505299e-07	0.157686078048218	2
ENSG00000163029.15	SMC6	2	17800052	2_10	0	0.00433473692161945	6.48383470112824	4.6876457582364e-07	-0.601449275362513	1
ENSG00000170745.11	KCNS3	2	17868161	2_10	0	0.00431473617816436	6.41400714786337	4.61576608033939e-07	-0.677648631905654	3
ENSG00000143867.6	OSR1	2	19359082	2_11	0	0.00561553888198185	4.81691198372968	4.51149265902536e-07	-0.123417721518965	1
ENSG00000183891.5	TTC32	2	19890010	2_12	0	0.0377162552567558	22.7368098696477	1.4302705685207e-05	-2.55351594232973	2
ENSG00000132031.12	MATN3	2	20009334	2_12	0	0.00664785971278437	6.05861502914894	6.71761808755427e-07	-0.603375527425947	1
ENSG00000115884.10	SDC1	2	20190933	2_12	0	0.00581121484465952	4.77233354961257	4.62549086298101e-07	0.118110236220486	1
ENSG00000055917.15	PUM2	2	20352364	2_12	0	0.0251142422156782	18.8087668386907	7.87844498832654e-06	1.98016997167122	1
ENSG00000143869.6	GDF7	2	20666939	2_12	0	0.00627398761618869	5.50501774086733	5.76053056909129e-07	0.44493740072967	2
ENSG00000118961.14	LDAH	2	20688505	2_12	0	0.00653601048220032	5.89631183680083	6.4276658224481e-07	-0.526157559041342	2
ENSG00000084674.14	APOB	2	21037729	2_13	0	0.0107573629828639	9.60610185715818	1.72350725566345e-06	-1.10607582508799	2
ENSG00000119771.14	KLHL29	2	23386174	2_14	0	0.0172527226216956	12.9974425367508	3.74003487295877e-06	1.62836732227385	2
ENSG00000119778.14	ATAD2B	2	23929664	2_14	0	0.0161054749531224	12.3366186777888	3.3138266277724e-06	1.59798994974867	1
ENSG00000173960.13	UBXN2A	2	23927186	2_14	0	0.0145086444957718	11.3343799877989	2.74274046104649e-06	1.66898523779172	2
ENSG00000163026.11	WDCP	2	24049526	2_14	0	0.0108771681149694	8.57241260744177	1.5551740928003e-06	-1.20338983050872	1
ENSG00000119782.13	FKBP1B	2	24047480	2_14	0	0.00731273055293036	4.77120430272375	5.81925904878509e-07	-0.154281021654922	2
ENSG00000219626.8	FAM228B	2	24119662	2_14	0	0.00958742215121	7.36348062423637	1.17745713172456e-06	0.934523809523705	1
ENSG00000115129.13	TP53I3	2	24064728	2_14	0	0.00929003629494418	7.06176406548314	1.0941849070946e-06	0.935174989405923	2
ENSG00000176732.6	PFN4	2	24123159	2_14	0	0.00915531285900961	6.92189832850737	1.05695990085796e-06	0.897316553372009	2
ENSG00000186453.12	FAM228A	2	24152593	2_14	0	0.0245876203963464	16.4052430191934	6.72758623456375e-06	-1.57312089177063	2
ENSG00000198399.14	ITSN2	2	24364849	2_14	0	0.00808011587702462	5.72605639003312	7.7167301816043e-07	0.574162679425615	1
ENSG00000084676.15	NCOA1	2	24492054	2_15	0	0.0112096658602479	15.131254341729	2.82896584580962e-06	0.979476839993892	3
ENSG00000138031.14	ADCY3	2	24921458	2_15	0	0.0138983751911324	23.4722804368668	5.44100872463685e-06	-2.59999999999972	1
ENSG00000115137.11	DNAJC27	2	24971258	2_15	0	0.0135608913189064	18.2801021071938	4.13453771826754e-06	1.9634597398764	2
ENSG00000084710.13	EFR3B	2	25046325	2_15	0	0.303473150367021	28.6858818856279	0.00014519397146101	-5.8079999999982	1
ENSG00000119772.16	DNMT3A	2	25343038	2_15	0	0.00261532924537589	4.9097198576404	2.14162381878508e-07	-0.626984126984228	1
ENSG00000084731.14	KIF3C	2	25956671	2_15	0	0.00276272148286216	5.25557566956168	2.42168417484293e-07	-0.282894736841981	1
ENSG00000084733.10	RAB10	2	26016612	2_15	0	0.00302189625745197	6.22463057254276	3.13727968897511e-07	-0.604539912061699	2
ENSG00000157833.12	GAREM2	2	26180897	2_15	0	0.00400811543640578	8.7932939533764	5.87830232189428e-07	-0.966442953020051	1
ENSG00000138029.13	HADHB	2	26241540	2_15	0	0.0029208755528729	6.04349265192498	2.94415830361337e-07	-0.844262295082103	1
ENSG00000084754.10	HADHA	2	26244785	2_15	0	0.00291399905695033	5.7862316547589	2.81219433681865e-07	-0.44478099297116	2
ENSG00000173567.14	ADGRF3	2	26347104	2_15	0	0.00367359842149906	7.8518676442207	4.81088256310835e-07	-0.758333333333992	1
ENSG00000157856.10	DRC1	2	26401975	2_15	0	0.00346055994063477	7.33105092189102	4.23128928115977e-07	-0.684491978609694	1
ENSG00000115155.16	OTOF	2	26511890	2_15	0	0.00378938183712885	7.77516957251703	4.91403611900077e-07	0.351562499999857	1
ENSG00000171303.6	KCNK3	2	26691919	2_16	0	0.00726232451097586	8.75954590267081	1.06100480200785e-06	0.870229007633634	1
ENSG00000213699.8	SLC35F6	2	26764613	2_16	0	0.00837587145429386	10.2656691852838	1.43409319159135e-06	1.33798407763921	2
ENSG00000084764.10	MAPRE3	2	26971145	2_16	0	0.00631417496938713	7.47840199503993	7.87563398570574e-07	-0.89682539682562	1
ENSG00000119777.18	TMEM214	2	27031928	2_16	0	0.00727348359161917	8.65443047974033	1.04988338457895e-06	0.95275590551154	1
ENSG00000228474.5	OST4	2	27068193	2_16	0	0.00489060580130063	5.59999877075274	4.56783802984134e-07	-0.649983499941016	2
ENSG00000138080.13	EMILIN1	2	27078536	2_16	0	0.00516069459025903	7.00634992477295	6.0305939513714e-07	-1.26421404682278	1
ENSG00000138030.12	KHK	2	27086791	2_16	0	0.0123705005391621	13.5390130915288	2.79340808827126e-06	-1.4251968503931	1
ENSG00000138028.15	CGREF1	2	27101801	2_16	0	0.00702350131117802	8.14325319111061	9.53919466701469e-07	-0.543455204554898	3
ENSG00000138073.13	PREB	2	27134751	2_16	0	0.00474292438427915	4.93451365336138	3.90346834082527e-07	-0.086705202312152	1
ENSG00000138085.16	ATRAID	2	27215842	2_16	0	0.00483282359970005	6.42399633645419	5.17805111983629e-07	-1.34013605442228	1
ENSG00000138074.14	SLC5A6	2	27212382	2_16	0	0.00630975481704732	9.49282735297303	9.99006173054358e-07	1.81528958799412	2
ENSG00000084774.13	CAD	2	27217016	2_16	0	0.00489112443029549	6.1342749543393	5.00417000372245e-07	1.09321916318278	2
ENSG00000115194.10	SLC30A3	2	27275976	2_16	0	0.00554015874245217	8.81713709483151	8.14722870712846e-07	1.95454545454458	1
ENSG00000163794.6	UCN	2	27308797	2_16	0	0.00526963788351231	5.81135278057749	5.10761458495017e-07	-0.373493975903575	1
ENSG00000115211.15	EIF2B4	2	27369556	2_16	1	0.0313390725643554	22.0704715336433	1.15360693317275e-05	-4.11718750000123	1
ENSG00000115234.10	SNX17	2	27369556	2_16	1	0.0313390725643554	22.0704715336433	1.15360693317275e-05	4.11718750000123	1
ENSG00000163795.13	ZNF513	2	27380806	2_16	0	0.00569978302824725	9.79777501010682	9.31420713464514e-07	1.96116504854354	1
ENSG00000115241.10	PPM1G	2	27408324	2_16	1	0.0330169028261426	22.1816928555086	1.22149339948575e-05	4.12598425196903	1
ENSG00000115216.13	NRBP1	2	27428187	2_16	1	0.0341003676726916	21.7749382718589	1.23844321950823e-05	4.11684454557236	2
ENSG00000243943.9	ZNF512	2	27585287	2_16	0	0.00680631726650527	8.95830867219754	1.01694699525096e-06	1.22516556291446	1
ENSG00000198522.13	GPN1	2	27628253	2_16	0	0.00541110085683505	10.8445561509329	9.78717865808977e-07	2.55284552845486	1
ENSG00000176714.9	CCDC121	2	27629051	2_16	0	0.0668473551643698	32.3110625076241	3.60243019361426e-05	3.22004128945352	2
ENSG00000171174.13	RBKS	2	27891044	2_16	0	0.00962550389063876	10.3595931838395	1.66313031833617e-06	-0.293805430659967	2
ENSG00000163803.12	PLB1	2	28457925	2_18	0	0.0264435645669	21.4511425634164	9.4608581718478e-06	1.85795198937399	3
ENSG00000213639.9	PPP1CB	2	28751273	2_18	0	0.0119655307748857	15.0428815916724	3.00208587201023e-06	2.34920634920671	1
ENSG00000163806.15	SPDYA	2	28783004	2_18	0	0.0694712629215491	31.7539200198618	3.67927836030766e-05	-3.38709677419283	1
ENSG00000171103.10	TRMT61B	2	28869984	2_18	0	0.0074736734984463	10.4206324250247	1.29893764517833e-06	-1.99206349206391	1
ENSG00000163811.11	WDR43	2	28895415	2_18	0	0.00612912447023195	7.85762154133597	8.03248002181963e-07	-0.987234042553336	1
ENSG00000189350.12	TOGARAM2	2	28956586	2_18	0	0.00485151198820599	5.71771172445179	4.62657354041793e-07	0.4190983420157	3
ENSG00000172954.13	LCLAT1	2	30445688	2_19	0	0.0129334174562813	13.0055761647536	2.80545300462365e-06	1.46748173052502	2
ENSG00000158089.14	GALNT14	2	31195213	2_19	0	0.0137392930728995	13.5852669453194	3.11309712019143e-06	-1.57144417148073	2
ENSG00000214711.9	CAPN14	2	31212713	2_19	0	0.00557504956008603	4.95000356086862	4.60271781017144e-07	-0.354816673147291	3
ENSG00000013016.15	EHD3	2	31213442	2_19	0	0.00561014583865749	5.01000043988756	4.68783179937412e-07	-0.357723577235817	1
ENSG00000158125.9	XDH	2	31407980	2_20	0	0.00675868623470577	5.5029144286149	6.20319095342384e-07	-0.52023880215312	2
ENSG00000152683.14	SLC30A6	2	32164985	2_20	0	0.00633593036417623	4.88514654525568	5.16235774463967e-07	-0.209842006909531	2
ENSG00000091106.18	NLRC4	2	32189905	2_20	0	0.00813194058487687	7.27259594855128	9.86378874050324e-07	1.37903225806434	1
ENSG00000119820.10	YIPF4	2	32278100	2_20	0	0.00984431867358093	9.10207520208203	1.4944665156728e-06	0.963488843812837	1
ENSG00000115760.13	BIRC6	2	32357173	2_20	0	0.00818214509534754	7.33155683551856	1.0005147322748e-06	1.06837606837543	1
ENSG00000018699.11	TTC27	2	32627602	2_20	0	0.0069464235997988	5.76496037915954	6.6790961571958e-07	-0.769808488076443	2
ENSG00000049323.15	LTBP1	2	32943735	2_20	0	0.00736058805721396	6.31901201725715	7.75750027313149e-07	0.663627545540414	2
ENSG00000152689.17	RASGRP3	2	33537896	2_21	0	0.00524294600768516	7.39760427057179	6.46884263335875e-07	0.832535885167255	1
ENSG00000119812.18	FAM98A	2	33597253	2_21	0	0.004879567710665	6.71105124099113	5.46175241258879e-07	0.69688165794535	3
ENSG00000205221.12	VIT	2	36197997	2_23	0	0.00391475997593471	5.37788217433479	3.51136946334516e-07	-0.25383653757827	3
ENSG00000115808.11	STRN	2	36979778	2_23	0	0.00402298504471255	5.63838593403519	3.78323503326403e-07	-0.263959390862947	1
ENSG00000008869.11	HEATR5B	2	37085054	2_23	0	0.00378064406337919	5.04483626753235	3.18106814643264e-07	0.0257028877419305	2
ENSG00000152133.14	GPATCH11	2	37097965	2_23	0	0.0119936912953776	16.0885069112973	3.21831621491484e-06	2.14960629921182	1
ENSG00000218739.9	CEBPZOS	2	37196344	2_23	0	0.00679475428304133	10.6486244437214	1.20677796666735e-06	1.78064030133098	3
ENSG00000115816.14	CEBPZ	2	37231568	2_23	0	0.105668892680947	37.216598811202	6.55909532786958e-05	3.58505677986614	2
ENSG00000115825.9	PRKD3	2	37239703	2_23	0	0.0126290961242718	16.5832863857555	3.49303530566963e-06	2.24999999999995	1
ENSG00000115828.15	QPCT	2	37344554	2_23	0	0.00372033628427115	4.89122608913737	3.03500940573935e-07	0.106017191977051	1
ENSG00000115841.19	RMDN2	2	37926343	2_24	0	0.062301888282631	28.396306985274	2.95068723491141e-05	2.70890330833228	2
ENSG00000138061.11	CYP1B1	2	38204287	2_24	0	0.00536692370915237	4.78622803928923	4.28429053179299e-07	-0.0846153846153992	1
ENSG00000119787.13	ATL2	2	38392699	2_24	0	0.00536216571571901	4.7777491406761	4.27290935844678e-07	-0.0302457466918592	1
ENSG00000143891.16	GALM	2	38666042	2_24	0	0.0352198136038603	22.8484820911944	1.34216068246078e-05	-2.12953367875677	1
ENSG00000163214.20	DHX57	2	38875912	2_25	0	0.00488598015725394	4.90884306260318	4.00028517086459e-07	-0.12107623318391	1
ENSG00000188010.12	MORN2	2	38875912	2_25	0	0.00488598015725394	4.90884306260318	4.00028517086459e-07	-0.12107623318391	1
ENSG00000214694.10	ARHGEF33	2	38882417	2_25	0	0.00546201339315677	5.97414700428778	5.44237886320317e-07	0.413845737533541	2
ENSG00000115904.12	SOS1	2	39124428	2_25	0	0.00971030086051905	11.4789864547254	1.85907253613767e-06	-1.49787234042584	1
ENSG00000138050.14	THUMPD2	2	39774749	2_25	0	0.00961930970653291	11.3888195202462	1.82718585247854e-06	1.28800000000009	1
ENSG00000162878.12	PKDCC	2	42047712	2_26	0	0.00265220071385841	4.87115668000382	2.1547584475578e-07	0.216216216216299	1
ENSG00000143924.18	EML4	2	42168854	2_26	0	0.00359272991240245	7.77009461924074	4.65597867817662e-07	-0.96851397371733	2
ENSG00000115944.14	COX7A2L	2	42384403	2_26	0	0.0026388778602866	4.82307003400682	2.1227701071355e-07	-0.147849462365525	1
ENSG00000171126.7	KCNG3	2	42494311	2_26	0	0.00263062936886993	4.79317485671848	2.10301825445112e-07	-0.02325581395349	1
ENSG00000162881.6	OXER1	2	42767344	2_26	0	0.0186786640777483	23.5530873985414	7.33759540189138e-06	-2.14566929133854	1
ENSG00000162882.14	HAAO	2	42766642	2_26	0	0.00262645324215305	4.77800284810868	2.09303351926073e-07	0.00769230769230479	1
ENSG00000152518.7	ZFP36L2	2	43231472	2_27	0	0.00895295359358073	30.5686913761738	4.56460588934362e-06	-4.94630872483182	1
ENSG00000152527.13	PLEKHH2	2	43634978	2_27	0	0.00539309535483268	11.348446511243	1.02078579922864e-06	-1.55726571451493	3
ENSG00000223658.7	C1GALT1C1L	2	43675895	2_27	0	0.00375129174101652	8.70924364271642	5.44905744907563e-07	0.281984599385832	3
ENSG00000138036.18	DYNC2LI1	2	43773179	2_27	0	0.0040505503495778	9.01173450107742	6.08811053482353e-07	-1.7754970988056	3
ENSG00000138075.11	ABCG5	2	43811558	2_27	0	0.00367963221183631	7.35376712364001	4.51309411519733e-07	0.962499999999982	1
ENSG00000138095.18	LRPPRC	2	43995523	2_27	0	0.00308198584229469	5.29060670083757	2.71954483198472e-07	-0.260396100550464	2
ENSG00000138032.20	PPM1B	2	44170486	2_28	0	0.00464377035133767	5.07495090746746	3.93063471464409e-07	0.278236914600488	1
ENSG00000138079.13	SLC3A1	2	44275649	2_28	0	0.00454716751558881	4.87404866986221	3.69650178978206e-07	-0.400000000000093	1
ENSG00000143919.14	CAMKMT	2	44362007	2_28	0	0.00469167824286898	5.17304119262675	4.0479418271281e-07	-0.318066157760824	1
ENSG00000138083.4	SIX3	2	44943014	2_28	0	0.00520905772692293	6.17289735413622	5.36300659807285e-07	-0.62222222222225	1
ENSG00000068784.12	SRBD1	2	45612605	2_28	0	0.0108245643838868	13.1715488523606	2.37797552559147e-06	-1.43352601156006	1
ENSG00000250565.6	ATP6V1E2	2	46538668	2_29	0	0.00784813690366248	7.3436555263045	9.61255799052242e-07	-0.909893573220919	3
ENSG00000119729.11	RHOQ	2	46550554	2_29	0	0.0116110844700946	11.0944415901814	2.14851474310134e-06	-1.35720214270131	2
ENSG00000151665.12	PIGF	2	46617108	2_29	0	0.00600560683207285	4.78408672192097	4.79199157769695e-07	0.0560747663551462	1
ENSG00000171150.7	SOCS5	2	46698650	2_29	0	0.00725267266865604	6.58867691611126	7.96996464000619e-07	-0.736434108527184	1
ENSG00000068724.15	TTC7A	2	46903711	2_29	0	0.0435625495408503	23.8320973999265	1.73155248535895e-05	2.23861490357638	2
ENSG00000180398.11	MCFD2	2	46923436	2_29	0	0.00667442991194089	5.79388924610038	6.44977361953484e-07	-0.527840538469501	2
ENSG00000143933.16	CALM2	2	47176244	2_30	0	0.0109780680880629	12.4299411129549	2.27591006669165e-06	-1.39301310043712	1
ENSG00000119888.10	EPCAM	2	47346151	2_30	0	0.00954215160681871	11.0872548048658	1.76453568810078e-06	-1.27240901412237	2
ENSG00000095002.13	MSH2	2	47403074	2_30	0	0.00552269225835045	5.85531257863504	5.3933801638257e-07	-0.558510638297914	1
ENSG00000116062.14	MSH6	2	47694698	2_30	0	0.00494962868842308	4.80808149702928	3.969214289236e-07	0.168301491291161	3
ENSG00000170802.15	FOXN2	2	48317854	2_31	0	0.456731180516647	23.1720199249588	0.000176516236891134	4.22377350162655	2
ENSG00000162869.15	PPP1R21	2	48440711	2_31	0	0.00422131641524459	5.22275893114292	3.67712160530028e-07	0.394814967132659	3
ENSG00000243244.5	STON1	2	48550243	2_31	0	0.00628898648636178	8.49736704415285	8.91302541993983e-07	-0.639097744361025	1
ENSG00000242441.7	GTF2A1L	2	48595242	2_31	0	0.0122807657569806	17.2921260040796	3.54188082953274e-06	2.16857599408098	2
ENSG00000138039.14	LHCGR	2	48755346	2_31	0	0.007927918595522	10.7901844908223	1.42675090938344e-06	1.09041600395264	2
ENSG00000143942.4	CHAC2	2	53767023	2_36	0	0.0031982956275094	5.27344452436432	2.8130217596257e-07	0.268133461844048	2
ENSG00000115239.21	ASB3	2	53785773	2_36	0	0.0257096289734893	25.242216590414	1.08238908385676e-05	2.25048714401818	2
ENSG00000119737.5	GPR75	2	53860333	2_36	0	0.00320136480676925	5.28260687829791	2.82061339763165e-07	0.382442082867562	2
ENSG00000068878.14	PSME4	2	53954326	2_36	0	0.011133816269592	17.2026769405828	3.1944801174441e-06	1.7704081632661	1
ENSG00000170634.12	ACYP2	2	54058102	2_36	0	0.0031857043396808	5.2357637801559	2.78192627983158e-07	-0.354330708661474	1
ENSG00000177994.15	C2orf73	2	54330223	2_36	0	0.00322012381652681	5.33840997672787	2.86711161473152e-07	0.31468158685964	3
ENSG00000115306.15	SPTBN1	2	54456574	2_36	0	0.00333469625813509	5.6723513951084	3.15485580867878e-07	-0.471288023111447	3
ENSG00000214595.11	EML6	2	54723899	2_36	0	0.00339884856945216	5.85436889660919	3.31873064851233e-07	-0.459653850225908	3
ENSG00000115310.17	RTN4	2	55042252	2_36	0	0.003044547460062	4.8029047823718	2.43885977552074e-07	-0.181950576917405	2
ENSG00000162994.15	CLHC1	2	55184722	2_36	0	0.00310268037621886	4.98355141790768	2.57890941645176e-07	-0.131323675981959	2
ENSG00000085760.14	MTIF2	2	55251090	2_36	0	0.00851164933977855	14.6308585601845	2.07703416789012e-06	-1.63628427275265	2
ENSG00000115355.15	CCDC88A	2	55419625	2_36	0	0.00306601712262689	4.87001943918018	2.49037860267396e-07	-0.175609756097551	1
ENSG00000163001.11	CFAP36	2	55521949	2_36	0	0.0195847461873955	22.6226827763933	7.38962089920487e-06	-2.14379084967278	1
ENSG00000275052.4	PPP4R3B	2	55619011	2_36	0	0.00324372764296055	5.4081665451432	2.92586675787906e-07	-0.604938271604843	1
ENSG00000138035.14	PNPT1	2	55693981	2_36	0	0.00521680436480931	9.94834034383043	8.65596099342915e-07	1.25806451612866	1
ENSG00000115380.19	EFEMP1	2	55766922	2_36	0	0.0105723857747567	16.7069590741698	2.9459848967626e-06	-1.72979900399131	3
ENSG00000055813.5	CCDC85A	2	56183915	2_37	0	0.0147803679207392	12.9786735967142	3.19945245563686e-06	1.43637002069609	2
ENSG00000028116.16	VRK2	2	57906783	2_38	0	0.00557850774086977	6.89449326967403	6.41476125794338e-07	-0.717241379310341	1
ENSG00000115392.11	FANCL	2	58234768	2_39	0	0.00594515721110789	5.48566251866325	5.43941926389497e-07	0.416666666666803	1
ENSG00000162928.8	PEX13	2	61017275	2_40	0	0.00512215532854821	13.3564621273205	1.14104897936867e-06	3.12883435582637	1
ENSG00000162927.13	PUS10	2	61017315	2_40	0	0.00544156322945766	11.6501311622104	1.05733984940279e-06	-2.67984715978849	2
ENSG00000162929.13	KIAA1841	2	61065721	2_40	0	0.00508383163509518	9.58774069513968	8.12956943393441e-07	-2.20202020202043	1
ENSG00000237651.6	C2orf74	2	61144588	2_40	0	0.0049815793441601	27.8000705568032	2.30979297249636e-06	5.46867580234501	2
ENSG00000173209.22	AHSA2	2	61173681	2_40	0	0.00561904535377467	29.2892349663487	2.74492619132505e-06	-5.60885081837985	3
ENSG00000115464.14	USP34	2	61464565	2_40	0	0.00490169350036174	4.80143727928887	3.92534214591871e-07	0.0643191473523838	2
ENSG00000170264.12	FAM161A	2	61854233	2_40	0	0.00493695232988456	4.92741870423673	4.05731294964696e-07	0.502143532212612	3
ENSG00000115484.14	CCT4	2	61888641	2_40	0	0.00531341445198896	5.63837315250985	4.99674990313931e-07	0.582660051101765	2
ENSG00000186889.9	TMEM17	2	62472655	2_41	0	0.00776379479647138	6.20063559814722	8.02916463327228e-07	1.009144134066	2
ENSG00000014641.17	MDH1	2	63589538	2_41	0	0.00712942706897179	5.2208311294124	6.20803822348739e-07	-0.225465801637245	2
ENSG00000143951.15	WDPCP	2	63825476	2_41	0	0.00680760617666221	4.79728803527453	5.44691156331414e-07	0.408163265306036	1
ENSG00000169764.15	UGP2	2	63841888	2_41	0	0.00681162174585315	4.8060417045325	5.46006941409189e-07	-0.0817438692098219	1
ENSG00000143952.19	VPS54	2	64021674	2_41	0	0.00751308844197363	5.6941656183675	7.13524190570584e-07	-0.396141690858425	2
ENSG00000119862.12	LGALSL	2	64408736	2_42	0	0.00907772569218091	10.2323241447849	1.54921413312602e-06	1.14371257485037	1
ENSG00000119844.15	AFTPH	2	64524123	2_42	0	0.00515710977143846	4.82341121654573	4.14878348091363e-07	-0.0961337536819345	2
ENSG00000179833.4	SERTAD2	2	64751025	2_42	0	0.0152272554089404	15.1902401791427	3.85785924797696e-06	1.60370370370358	1
ENSG00000115902.10	SLC1A4	2	64987896	2_42	0	0.00925856515318058	10.421184568926	1.60924022724155e-06	-1.22099447513825	1
ENSG00000011523.13	CEP68	2	65056040	2_42	0	0.0058499423417655	6.02851290585591	5.881957553888e-07	-0.570422535211375	1
ENSG00000138069.16	RAB1A	2	65129770	2_42	0	0.00536538524213226	5.20188513572671	4.65502238912808e-07	-0.418732782369031	1
ENSG00000143971.7	ETAA1	2	67397170	2_44	0	0.00612134495427641	8.06124619536888	8.23017641362997e-07	0.789526502612526	2
ENSG00000197223.11	C1D	2	68110613	2_45	0	0.00717481853354129	6.08920875732162	7.28671678813701e-07	-0.623999999999888	1
ENSG00000243667.6	WDR92	2	68158823	2_45	0	0.00679311952967232	5.56625988548188	6.3065644937703e-07	-0.527131782945781	1
ENSG00000115946.7	PNO1	2	68157965	2_45	0	0.00725567132513494	6.19640894954834	7.49855842254406e-07	0.709216463434258	2
ENSG00000221823.10	PPP3R1	2	68275912	2_45	0	0.00637399814514517	4.957173962868	5.26994640233543e-07	-0.255232444757647	2
ENSG00000119865.8	CNRIP1	2	68318541	2_45	0	0.00642593957615711	5.03479233162425	5.39607907358884e-07	-0.197601146290812	2
ENSG00000115956.9	PLEK	2	68365452	2_45	0	0.00700229621369253	5.85635068124521	6.83955204585603e-07	-0.562043795620155	1
ENSG00000204923.3	FBXO48	2	68467123	2_45	0	0.00627754703604844	4.81135484871898	5.03752795669448e-07	0.0569852941176612	1
ENSG00000163219.11	ARHGAP25	2	68679972	2_45	0	0.0147689650392622	13.005216680473	3.20352236572769e-06	1.54716981132089	1
ENSG00000169605.5	GKN1	2	68974850	2_46	0	0.00573763278933392	4.77290356023772	4.56746801333431e-07	0.133858267716524	1
ENSG00000198380.12	GFPT1	2	69448926	2_46	0	0.0493562690906711	25.4714538294834	2.09679591930648e-05	-2.42028985507242	1
ENSG00000169599.12	NFU1	2	69423598	2_46	0	0.00652275033905159	5.99929960408951	6.52666636533631e-07	0.598901098900964	1
ENSG00000196975.15	ANXA4	2	69645260	2_46	0	0.00659090170955512	6.09871056970862	6.7041382857672e-07	0.553772070626065	1
ENSG00000124380.10	SNRNP27	2	69892946	2_46	0	0.015463051254879	14.2674677051137	3.67961346300689e-06	-1.86956521739099	1
ENSG00000059728.10	MXD1	2	69899534	2_46	0	0.0162287609148125	14.7314678463911	3.98741547447886e-06	1.90566037735861	1
ENSG00000244617.2	ASPRV1	2	69963156	2_46	0	0.0120869551243881	11.9047056002948	2.39991397768092e-06	1.51243781094523	1
ENSG00000115998.7	C2orf42	2	70248695	2_46	0	0.00652557641139573	6.00344210705998	6.53400273546216e-07	0.567999999999996	1
ENSG00000116001.15	TIA1	2	70249121	2_46	0	0.00616281555929399	5.45645625968562	5.60854171085905e-07	-0.435999999999844	1
ENSG00000143977.13	SNRPG	2	70293743	2_46	0	0.00644766354658299	5.88856458476232	6.33245212650259e-07	0.54400000000002	1
ENSG00000035141.7	FAM136A	2	70301695	2_46	0	0.00708438480148221	6.78935561651821	8.02215049811023e-07	-0.894736842105004	1
ENSG00000075340.22	ADD2	2	70767997	2_47	0	0.0049367710448901	6.40303336502242	5.27216333637572e-07	0.595930742735733	2
ENSG00000152672.7	CLEC4F	2	70888369	2_47	0	0.0123042215461748	15.142745087365	3.10755525413528e-06	-1.64106251517028	2
ENSG00000116039.11	ATP6V1B1	2	70935800	2_47	0	0.00655652018401032	9.11594777354746	9.9686267781323e-07	-1.1370094166769	3
ENSG00000116031.8	CD207	2	70833920	2_47	0	0.0065973697075099	9.17535524300007	1.00961039971664e-06	1.03328070459161	4
ENSG00000116035.2	VAX2	2	70904341	2_47	0	0.0188231677408117	19.223446089787	6.03509432267311e-06	-1.96900587602997	2
ENSG00000144043.11	TEX261	2	70990491	2_47	0	0.015945267245888	17.6295242706904	4.68848467925392e-06	-1.81248821482391	3
ENSG00000124357.12	NAGK	2	71062008	2_47	0	0.00416700196034658	4.78306657827081	3.32422366164462e-07	0.0583574302867642	4
ENSG00000124370.10	MCEE	2	71124357	2_47	0	0.00604268449450129	8.33547615036441	8.40079598513807e-07	0.874999999999965	1
ENSG00000124383.8	MPHOSPH10	2	71130580	2_47	0	0.00469212202473612	5.91725462423886	4.63073214943423e-07	-0.477611940298334	1
ENSG00000124374.8	PAIP2B	2	71225275	2_47	0	0.00477582386590614	6.08624367982149	4.84794566436144e-07	0.621217292377095	3
ENSG00000075292.18	ZNF638	2	71275577	2_47	0	0.0131662492346141	15.7920090834861	3.46784408006518e-06	1.83459577716976	2
ENSG00000135636.13	DYSF	2	71504822	2_47	0	0.00424198639130646	4.95348130641736	3.50461168694454e-07	-0.204081632653072	1
ENSG00000003137.8	CYP26B1	2	72145857	2_47	0	0.00485188545960302	6.23726386555287	5.04736558816874e-07	-0.687258687258343	1
ENSG00000135631.16	RAB11FIP5	2	73106857	2_48	0	0.0064924116255155	5.44258436912278	5.89347332770847e-07	-0.31184734887658	2
ENSG00000135632.11	SMYD5	2	73214385	2_48	0	0.00749100158613503	6.81116152422133	8.50983567913069e-07	-0.695000000000019	1
ENSG00000135624.15	CCT7	2	73233389	2_48	0	0.0065033124414523	5.45862868068077	5.92077118807472e-07	-0.42817023057371	2
ENSG00000116127.17	ALMS1	2	73386430	2_48	0	0.00866779251695049	8.20754857363798	1.18653915487911e-06	0.899592409180576	2
ENSG00000144035.3	NAT8	2	73642780	2_48	0	0.00611173386270858	4.86473748918195	4.95888400784249e-07	-0.0941671119254467	2
ENSG00000144034.14	TPRKB	2	73737087	2_48	0	0.00636640305104275	5.25513994285002	5.58005553410227e-07	0.381400402124512	2
ENSG00000124356.15	STAMBP	2	73829186	2_48	0	0.00863882589539811	8.17550644459129	1.17795714898226e-06	0.829824066570342	3
ENSG00000163170.11	BOLA3	2	74147514	2_48	0	0.00768316347958653	7.05351316169024	9.03869351813489e-07	-0.687999999999858	1
ENSG00000114978.17	MOB1A	2	74179099	2_48	0	0.017788932696402	15.1009831531803	4.48038382443126e-06	1.62626262626204	1
ENSG00000065911.11	MTHFD2	2	74189113	2_48	0	0.0096337801284031	9.21917925385679	1.48132071144306e-06	1.09677419354858	1
ENSG00000188687.17	SLC4A5	2	74361478	2_48	0	0.0223123775227233	17.2797568996785	6.4304828368082e-06	-1.76829268292767	1
ENSG00000204843.12	DCTN1	2	74372241	2_48	0	0.046410950271628	24.3607044844288	1.88569048552905e-05	2.18509615384569	1
ENSG00000005448.16	WDR54	2	74421241	2_48	0	0.00748529869358428	6.80387429330475	8.49425944576708e-07	0.715789473684594	1
ENSG00000114993.16	RTKN	2	74442009	2_48	0	0.0245467088199118	18.198824373775	7.45069370995494e-06	1.83441558441662	1
ENSG00000239779.6	WBP1	2	74460654	2_48	0	0.0105723545075245	10.1096123525778	1.78265099529832e-06	-1.19536423841055	1
ENSG00000115275.11	MOGS	2	74465520	2_48	0	0.00744410915027571	6.75108013979563	8.38196998563925e-07	-0.694915254237396	1
ENSG00000135637.13	CCDC142	2	74483364	2_48	0	0.00734073663203638	6.61729030757411	8.10177049646055e-07	0.672316384180884	1
ENSG00000115282.19	TTC31	2	74483364	2_48	0	0.00734073663203638	6.61729030757411	8.10177049646055e-07	-0.672316384180884	1
ENSG00000179528.15	LBX2	2	74502935	2_48	0	0.00663279570720465	5.64718610757438	6.24724915724687e-07	-0.492244273251263	2
ENSG00000115289.13	PCGF1	2	74506707	2_48	0	0.0561889415670213	26.2233485918255	2.45753156715265e-05	2.3504095302975	2
ENSG00000115325.13	DOK1	2	74548714	2_48	0	0.00610930349666905	4.86093394344984	4.95303646576636e-07	-0.158602150537632	1
ENSG00000159399.9	HK2	2	74834348	2_48	0	0.0156540092836467	13.8731611664451	3.62210573732939e-06	1.52201257861682	1
ENSG00000115350.11	POLE4	2	74958540	2_48	0	0.0174619794522425	14.9227516533839	4.34612777060739e-06	1.61638667372224	2
ENSG00000115353.10	TACR1	2	75153401	2_48	0	0.00605226766534217	4.77124103929695	4.81625629462623e-07	-0.114503816793872	1
ENSG00000115363.13	EVA1A	2	75568585	2_49	0	0.00719236614349128	4.77067505928704	5.7228416661965e-07	-0.033942558746754	1
ENSG00000115364.13	MRPL19	2	75651492	2_49	0	0.00719208705463825	4.77030402139042	5.72217452489798e-07	-0.0351350659279328	2
ENSG00000005436.13	GCFC2	2	75710261	2_49	0	0.00979921304039466	7.7309502271117	1.26352599830137e-06	-0.700467629133365	2
ENSG00000115386.5	REG1A	2	79122246	2_51	0	0.00617080257446601	5.16488619973184	5.31572511268563e-07	0.302325581395369	1
ENSG00000163541.11	SUCLG1	2	84459057	2_53	0	0.00406814759705731	5.55518971112839	3.76925657963615e-07	-0.425687707088539	2
ENSG00000115423.18	DNAH6	2	84470320	2_53	0	0.00446110985518367	6.43629404490722	4.78893453551638e-07	-0.640616099110505	2
ENSG00000034510.5	TMSB10	2	84905643	2_53	0	0.00535379550779513	8.17972532554078	7.30399731522229e-07	-0.941666666666577	1
ENSG00000176407.17	KCMF1	2	84970689	2_54	0	0.0120133262533161	13.3178484198232	2.66844001633748e-06	-1.61825726141126	1
ENSG00000152284.4	TCF7L1	2	85131862	2_54	0	0.00640052689221304	7.29010929172658	7.78233410091701e-07	-0.768000000000043	1
ENSG00000152291.13	TGOLN2	2	85324573	2_54	0	0.0276068211450654	21.3152470033061	9.81447056529117e-06	2.01612903225828	1
ENSG00000042445.13	RETSAT	2	85333415	2_54	0	0.0068059388648426	7.87743937176931	8.94197020794336e-07	0.729705860710516	3
ENSG00000115459.17	ELMOD3	2	85331559	2_54	0	0.00976220134907357	11.3298187050973	1.84472157458945e-06	1.28571428571425	1
ENSG00000042493.15	CAPG	2	85394936	2_54	0	0.0050387421369712	5.00290033244884	4.20440060579702e-07	-0.228417207965645	2
ENSG00000168906.12	MAT2A	2	85513255	2_54	0	0.00536491582743626	5.60247597765512	5.01306136820611e-07	-0.356390071326557	2
ENSG00000115486.11	GGCX	2	85553413	2_54	0	0.0183446842729804	17.3803637082394	5.31776581178542e-06	1.74547469440715	3
ENSG00000118640.10	VAMP8	2	85561147	2_54	0	0.0128134329235839	13.9360027198791	2.97826836022572e-06	-1.62006051226777	2
ENSG00000168899.4	VAMP5	2	85582093	2_54	0	0.00497402796157609	4.87933794661903	4.04789488808018e-07	0.128652284565778	4
ENSG00000168883.19	USP39	2	85600891	2_54	0	0.0059127059059888	6.53200272369195	6.44158498295584e-07	-0.667700515953279	2
ENSG00000115523.16	GNLY	2	85689055	2_54	0	0.00843749925854787	9.93353600203772	1.39790520959941e-06	0.968749999999953	1
ENSG00000068654.15	POLR1A	2	86105686	2_54	0	0.0072345645509333	8.46173670991236	1.02101473457416e-06	-0.998022074228611	2
ENSG00000132300.18	PTCD3	2	86105686	2_54	0	0.00711451543582642	8.30165725792735	9.85077117008265e-07	0.988165680473368	1
ENSG00000132305.20	IMMT	2	86195484	2_54	0	0.0131022213158071	14.1496630237791	3.09208293413023e-06	2.02256186147283	2
ENSG00000132313.14	MRPL35	2	86199443	2_54	0	0.0061589618298572	6.92218335380136	7.11067315831937e-07	-0.709401709401325	1
ENSG00000115548.16	KDM3A	2	86438385	2_54	0	0.0050409111686256	5.00701067819191	4.20966626901367e-07	0.299999999999983	1
ENSG00000115561.15	CHMP3	2	86563844	2_54	0	0.00555865943111833	5.94163630730024	5.50853656718141e-07	0.573460602715327	2
ENSG00000153561.12	RMND5A	2	86734779	2_54	0	0.0056768662366079	6.14280847180675	5.81615191079419e-07	-0.630769230769245	1
ENSG00000153563.15	CD8A	2	86807953	2_54	0	0.020891863273676	18.6305558134757	6.49176951428063e-06	1.97222222222202	1
ENSG00000183281.14	PLGLB1	2	86941561	2_54	0	0.00515655837770679	5.2238265803494	4.49271423129711e-07	-0.265151515151439	1
ENSG00000172086.7	KRCC1	2	88056216	2_55	0	0.00853302955703306	9.44501989216056	1.34420724696985e-06	1.07692307692295	1
ENSG00000115593.14	SMYD1	2	88067820	2_55	0	0.0167882929472418	15.9323150165517	4.46113667837966e-06	1.61764705882359	1
ENSG00000144115.16	THNSL2	2	88153919	2_55	0	0.00644386183473455	6.75826148925575	7.26342266620602e-07	0.691688059855357	3
ENSG00000172071.11	EIF2AK3	2	88625104	2_55	0	0.00616332063776603	6.33257605520664	6.5096146723949e-07	0.694656488549458	1
ENSG00000153574.8	RPIA	2	88691440	2_55	0	0.00766526291133307	8.41865758953707	1.07629173881767e-06	0.934345826226166	2
ENSG00000144029.11	MRPS5	2	95149561	2_58	0	0.00234978427311583	6.01216140150419	2.3562356870238e-07	0.567901234568231	1
ENSG00000144026.11	ZNF514	2	95142476	2_58	0	0.00515444957856404	13.5162177961866	1.16197713566946e-06	-1.54383124243382	6
ENSG00000233757.6	AC092835.2	2	95207631	2_58	0	0.00727545917026407	16.8119304414697	2.04003725170093e-06	-1.75609756097469	1
ENSG00000174501.14	ANKRD36C	2	95991827	2_58	0	0.00214486247812384	5.14094873748753	1.83908935553732e-07	-0.230185924616682	2
ENSG00000186281.12	GPAT2	2	96082306	2_58	0	0.00463539420697812	12.5017586834398	9.66535680208404e-07	1.40740740740692	1
ENSG00000274286.1	ADRA2B	2	96116247	2_58	0	0.00212379998863788	5.04673225966126	1.78765613952116e-07	-0.191861918246647	2
ENSG00000188886.3	ASTL	2	96138165	2_58	0	0.0025455229862329	6.77616168707723	2.87687431540701e-07	-0.829457364340888	1
ENSG00000158050.4	DUSP2	2	96145593	2_58	0	0.00363856543322616	10.1882027813628	6.18283811180768e-07	-1.21846153846178	1
ENSG00000084090.13	STARD7	2	96208677	2_58	0	0.00553260776931164	14.192978274966	1.30967496495402e-06	-1.55733333333334	1
ENSG00000135956.8	TMEM127	2	96243311	2_58	0	0.00206416460156178	4.77481992610491	1.6438471354967e-07	-0.0705521472392729	1
ENSG00000144021.2	CIAO1	2	96259531	2_58	0	0.0028271342594326	7.77813458125306	3.66760023836049e-07	0.852713178294434	1
ENSG00000144028.14	SNRNP200	2	96305617	2_58	0	0.00284916281470338	7.85225715448229	3.73140068649858e-07	-0.860465116279233	1
ENSG00000198885.9	ITPRIPL1	2	96325754	2_58	0	0.00290427851914443	8.03521799423439	3.89220791855792e-07	-0.777777777777834	1
ENSG00000163121.9	NEURL3	2	96483927	2_58	0	0.0021100930444018	4.98491867510633	1.7543643316461e-07	0.296296296296292	1
ENSG00000196843.15	ARID5A	2	96536506	2_58	0	0.00206305519360162	4.76968756765749	1.64119764302965e-07	0.0937500000000302	1
ENSG00000114988.11	LMAN2L	2	96739703	2_58	0	0.002377968065571	6.12600587055267	2.42964897004098e-07	0.782913933712622	2
ENSG00000158158.11	CNNM4	2	96759824	2_58	0	0.00207541753445362	4.82672503801142	1.67077568555385e-07	-0.216783216783162	1
ENSG00000163126.14	ANKRD23	2	96859362	2_58	0	0.00207609426986966	4.82983798916031	1.67239838112222e-07	0.331858407079594	1
ENSG00000168758.10	SEMA4C	2	96893189	2_58	0	0.0027117354386349	7.38017302493668	3.33790495438033e-07	1.02985074626897	1
ENSG00000144199.11	FAHD2B	2	97091610	2_58	0	0.00233661186071332	5.95849016007607	2.32211064262344e-07	0.775119617224977	1
ENSG00000135976.17	ANKRD36	2	97116270	2_58	0	0.011166974938002	20.9139927464472	3.89522545913124e-06	2.28746332635989	2
ENSG00000196912.12	ANKRD36B	2	97589830	2_58	0	0.00530446036236953	13.7904506367144	1.22005601984197e-06	-1.74370598061785	2
ENSG00000135940.6	COX5B	2	97645032	2_58	0	0.0193353636892427	26.1822794485858	8.44344939459598e-06	-2.3915857605166	1
ENSG00000115073.7	ACTR1B	2	97658891	2_58	0	0.00341597752792	9.58521006932622	5.4610574573796e-07	1.28528508221699	3
ENSG00000228486.10	LINC01125	2	97663111	2_58	0	0.00209699563531751	4.92547302516675	1.7226838293525e-07	0.201340685043579	2
ENSG00000115085.13	ZAP70	2	97713589	2_58	0	0.0479415591518411	34.9563902357095	2.79510957889839e-05	-2.97829031826408	2
ENSG00000075568.16	TMEM131	2	97996336	2_58	0	0.0732312382271513	39.0990131137373	4.77553770832198e-05	-3.20344459405759	2
ENSG00000144191.11	CNGA3	2	98345690	2_58	0	0.00324350207673774	9.0903169086543	4.91760124279474e-07	-0.877289295856884	2
ENSG00000185674.9	LYG2	2	99254906	2_58	0	0.00648937470788802	15.7182462950861	1.70124572543133e-06	1.63483146067436	1
ENSG00000040933.15	INPP4A	2	98444410	2_58	0	0.0165980526171873	24.7155206598293	6.84206201732953e-06	-2.43884892086273	1
ENSG00000183513.8	COA5	2	98608535	2_58	0	0.00858112037640002	18.3914749498877	2.63221075845242e-06	2.07142857142796	1
ENSG00000115446.11	UNC50	2	98608535	2_58	0	0.00858112037640002	18.3914749498878	2.63221075845244e-06	2.07142857142796	1
ENSG00000196872.11	KIAA1211L	2	98937125	2_58	0	0.00236043424865973	6.05533830327236	2.38391312411648e-07	0.535117056856137	1
ENSG00000135951.14	TSGA10	2	99154805	2_58	0	0.00211168330954381	4.99210996109249	1.75821927118542e-07	0.199056974342324	2
ENSG00000144182.16	LIPT1	2	99155070	2_58	0	0.00231651746701445	5.87601994621038	2.27027750586615e-07	0.48221345502121	2
ENSG00000158411.11	MITD1	2	99183057	2_58	0	0.00206962820991374	4.80005645900002	1.65690949459197e-07	-0.0468750000000022	1
ENSG00000144214.9	LYG1	2	99314447	2_58	0	0.00236428379092346	6.07089686453739	2.39393616311587e-07	-0.623999999999926	1
ENSG00000135945.9	REV1	2	99489284	2_58	0	0.00593763279600024	14.8685253355513	1.47245265207615e-06	1.57562182965565	3
ENSG00000144218.18	AFF3	2	100053645	2_58	0	0.00673299355457158	16.0707373048971	1.80469621046892e-06	1.87622546159103	2
ENSG00000170500.12	LONRF2	2	100322655	2_58	0	0.00206943286202466	4.79915537183697	1.65644208957113e-07	-0.127228600015993	2
ENSG00000115539.13	PDCL3	2	100562583	2_58	0	0.00239785604870979	6.20552579123225	2.48177152858396e-07	-0.623036621088015	2
ENSG00000175874.9	CREG2	2	101313304	2_59	0	0.00389340065197719	5.01681504651521	3.25774654718403e-07	0.328228449415152	2
ENSG00000163162.8	RNF149	2	101308657	2_59	0	0.00387151424408472	4.91213717606569	3.17184132729063e-07	-0.300854700854611	1
ENSG00000196460.12	RFX8	2	101419298	2_59	0	0.00913092131090298	14.3590378468802	2.18675458545526e-06	-1.9553552469806	2
ENSG00000071054.16	MAP4K4	2	101697147	2_59	0	0.00399531394808284	9.98303286844825	6.65232591081621e-07	-2.32269951146973	2
ENSG00000115590.13	IL1R2	2	101974893	2_59	0	0.0038182721788983	10.004549254292	6.37124807446685e-07	-2.42143809543676	3
ENSG00000115616.2	SLC9A2	2	102619621	2_60	0	0.00312305974818594	6.53660370685473	3.4048074331139e-07	-1.75185185185205	1
ENSG00000115594.11	IL1R1	2	102152395	2_60	0	0.00311865031450076	6.2268139167475	3.23886371562992e-07	1.74803149606301	1
ENSG00000115598.9	IL1RL2	2	102186984	2_60	0	0.00312529424438557	5.12546832166616	2.67168081216269e-07	-0.192857142857106	1
ENSG00000115602.16	IL1RL1	2	102310626	2_60	1	0.0260737484334601	40.9179282192342	1.77941485865986e-05	6.68292682926875	1
ENSG00000115604.10	IL18R1	2	102311189	2_60	0	0.00569479890415259	11.7064080097086	1.11189084686111e-06	-1.36776859504115	1
ENSG00000115607.9	IL18RAP	2	102418659	2_60	0	0.00323535405979891	14.3915445374013	7.76585587101725e-07	-0.467078785851468	2
ENSG00000135953.10	MFSD9	2	102735320	2_60	0	0.00371987987278721	6.75099072662995	4.18848083215702e-07	0.88188976377975	1
ENSG00000170417.15	TMEM182	2	102735277	2_60	0	0.00334609619877235	5.56848028707643	3.10767228539207e-07	-0.462585034013734	1
ENSG00000135972.8	MRPS9	2	105053640	2_62	0	0.00637589684933115	5.57536110815279	5.92890360147352e-07	0.386861313868833	1
ENSG00000135966.12	TGFBRAP1	2	105330291	2_62	0	0.0085371498742296	8.36814765448099	1.19152276958465e-06	1.08865248226917	1
ENSG00000115641.18	FHL2	2	105428851	2_62	0	0.00587065521359309	4.78588932185012	4.68607603766014e-07	0.0733333333333245	1
ENSG00000071051.13	NCK2	2	105744677	2_63	0	0.00848699077300441	6.58730448930552	9.32441456705747e-07	-0.819830410382762	2
ENSG00000119147.9	C2orf40	2	106022198	2_63	0	0.0094957803567377	7.66254664325838	1.21356738825557e-06	-0.78920295202953	3
ENSG00000115652.14	UXS1	2	106111000	2_63	0	0.0072217423460762	5.04246743590315	6.07358617185184e-07	0.319354305350597	3
ENSG00000198203.9	SULT1C2	2	108287884	2_65	0	0.00894650742035075	7.67993726149354	1.14596486978635e-06	0.877835942331141	3
ENSG00000198075.9	SULT1C4	2	108299588	2_65	0	0.00857996014747475	7.27947147574168	1.04170614201082e-06	0.77384856532035	3
ENSG00000135968.20	GCC2	2	108429182	2_65	0	0.00938395335992059	8.13699077269085	1.27353172942334e-06	0.988323204824379	2
ENSG00000153201.15	RANBP2	2	108719562	2_65	0	0.0311354800735924	19.6620738844081	1.02104526516252e-05	1.86041728029455	2
ENSG00000186522.14	SEPT10	2	109574715	2_65	0	0.0230109626676931	16.74594622079	6.42694503263664e-06	-1.93490578056685	3
ENSG00000198142.4	SOWAHC	2	109613671	2_65	0	0.0164581930585819	13.5232615316556	3.71213451422989e-06	1.9554036266238	3
ENSG00000115008.5	IL1A	2	112782395	2_67	0	0.00140580405704915	5.52137105275428	1.29458875968372e-07	0.457517124820634	2
ENSG00000125571.9	IL37	2	112936301	2_67	0	0.00130573628446851	4.78747208489729	1.04260987243032e-07	0.0992366412213724	1
ENSG00000136696.10	IL36B	2	113037620	2_67	0	0.0020549183542421	9.12211771324874	3.12644180304415e-07	-1.05206877991883	2
ENSG00000136695.14	IL36RN	2	113055292	2_67	0	0.00148198281513412	5.99325575812309	1.48137866141435e-07	-0.546946328551115	2
ENSG00000136697.12	IL1F10	2	112974686	2_67	0	0.00130769825741528	4.80532708474423	1.048070759883e-07	-0.189772836624593	3
ENSG00000144063.3	MALL	2	110126152	2_67	0	0.00662282597586772	19.7023276474146	2.17631114512658e-06	1.75757575757522	1
ENSG00000144061.12	NPHP1	2	110205149	2_67	0	0.00148747907876512	6.1627333072509	1.52891853537447e-07	0.694968553459166	1
ENSG00000169679.14	BUB1	2	110678318	2_67	0	0.00208073408258602	9.39485876000279	3.26037040262515e-07	-1.16442048517452	1
ENSG00000153094.22	BCL2L11	2	111103210	2_67	0	0.00171266385067437	7.04180122850061	2.01148129621018e-07	-0.255853730367099	2
ENSG00000153107.11	ANAPC1	2	111883706	2_67	0	0.00150443050785043	6.10953790549814	1.53299451505246e-07	0.511111111111129	1
ENSG00000153208.16	MERTK	2	111898815	2_67	0	0.00207759012216457	9.17283196457412	3.1785087782702e-07	1.02844105580825	2
ENSG00000153214.9	TMEM87B	2	112026505	2_67	0	0.00183988385846323	8.08231978900023	2.48019909580524e-07	0.971250135474404	3
ENSG00000144152.12	FBLN7	2	112120827	2_67	0	0.00130504523837005	4.7887865801608	1.04234420067869e-07	0.101491107433508	2
ENSG00000144161.12	ZC3H8	2	112259159	2_67	0	0.00132392411698434	4.94647874710919	1.0922431921958e-07	0.226744186046455	1
ENSG00000188177.13	ZC3H6	2	112251444	2_67	0	0.00132994635045292	4.99499196175954	1.10797260204543e-07	0.25811607705505	2
ENSG00000169629.11	RGPD8	2	112434559	2_67	0	0.00135675124644774	5.20738680931643	1.17836591962166e-07	-0.358381502890069	1
ENSG00000114999.7	TTL	2	112435875	2_67	0	0.00267741381319186	11.5092987704426	5.13954259021217e-07	1.34855919695285	3
ENSG00000125630.15	POLR1B	2	112542706	2_67	0	0.00144473708005533	5.74670090852471	1.38473771044804e-07	-0.521836873234097	2
ENSG00000125611.15	CHCHD5	2	112584474	2_67	0	0.0354645612066532	36.3403973525757	2.14953424318181e-05	-2.83867362317415	2
ENSG00000144136.10	SLC20A1	2	112646085	2_67	0	0.00677821807289858	20.3559650699343	2.3012687480748e-06	1.96319018404848	1
ENSG00000169607.12	CKAP2L	2	112765001	2_67	0	0.00184371963096719	8.23969600826796	2.53376407819698e-07	0.971677559912709	1
ENSG00000125538.11	IL1B	2	112813232	2_67	0	0.0014764691614304	6.01402221061515	1.48098109147068e-07	0.576000000000185	1
ENSG00000136689.18	IL1RN	2	113108792	2_67	0	0.00144195188499052	5.73013650081679	1.37808448197971e-07	0.496240601503876	1
ENSG00000125637.15	PSD4	2	113156693	2_67	0	0.00372090196992336	14.6416858081134	9.08655829451241e-07	-1.65757415631511	2
ENSG00000175497.16	DPP10	2	115165245	2_67	0	0.00187128283913518	8.18754154032628	2.55536567525376e-07	0.944444444444351	1
ENSG00000125618.16	PAX8	2	113234797	2_67	0	0.0555315730165307	39.6331710524096	3.67078461593064e-05	3.50208286494795	3
ENSG00000144134.18	RABL2A	2	113629174	2_67	0	0.00211989656033407	9.3916761562787	3.32061010048313e-07	-1.04469987228615	1
ENSG00000115084.13	SLC35F5	2	113756521	2_67	0	0.00226759881433769	9.99396542959097	3.77975952076861e-07	1.18066344010003	3
ENSG00000115091.11	ACTR3	2	113840451	2_67	0	0.00361926434540738	14.4555969330674	8.7260247463067e-07	1.542600896861	1
ENSG00000144119.3	C1QL2	2	119158412	2_69	0	0.00437659418993697	5.10683469235773	3.72776207007379e-07	0.278911564625911	1
ENSG00000088205.12	DDX18	2	117816768	2_69	0	0.00452887451560813	5.43368060868496	4.10435105736234e-07	-0.427376957484733	2
ENSG00000125633.10	CCDC93	2	118012290	2_69	0	0.00589885918043587	7.95997880359903	7.8314115185358e-07	-0.860773262247444	2
ENSG00000125629.14	INSIG2	2	118088881	2_69	0	0.00566070321884371	7.56594983022582	7.14321873302022e-07	0.87407407407386	1
ENSG00000163064.6	EN1	2	118855016	2_69	0	0.00491285582535306	6.21146288749626	5.08965118848514e-07	-0.694029850746202	1
ENSG00000115107.19	STEAP3	2	119219679	2_69	0	0.00457020645830164	5.52050058429139	4.20798696121995e-07	0.419847328244358	1
ENSG00000186132.14	C2orf76	2	119318221	2_69	0	0.00836521705102855	11.3016713298388	1.57681227735691e-06	-1.16923076923045	1
ENSG00000155368.16	DBI	2	119366113	2_69	0	0.00624171568789955	8.50021615550117	8.84899720271675e-07	0.944591029023844	1
ENSG00000171227.6	TMEM37	2	119429724	2_69	0	0.0042738943234214	4.87993110380634	3.47854459750245e-07	-0.118686868686857	1
ENSG00000080293.9	SCTR	2	119436170	2_69	0	0.00714391247306401	9.79150931937182	1.16666420195778e-06	-1.06534203564939	2
ENSG00000088179.8	PTPN4	2	119753312	2_69	0	0.0061938587560586	8.42660945895281	8.70511012579367e-07	-0.843720051704249	2
ENSG00000115109.13	EPB41L5	2	120010785	2_69	0	0.00549535723028605	7.28253421975373	6.6748047899877e-07	0.760517799352854	1
ENSG00000226479.3	TMEM185B	2	120221746	2_69	0	0.00569679861582695	7.62672042656044	7.24650839256945e-07	-0.763157894736717	1
ENSG00000144118.13	RALB	2	120264205	2_69	0	0.00443828133883128	5.24058320180371	3.87931061079742e-07	-0.266666666666602	1
ENSG00000074047.21	GLI2	2	120735869	2_70	0	0.0194979946102785	15.3381066333391	4.98794670294916e-06	-1.58682216924932	3
ENSG00000074054.17	CLASP1	2	121647283	2_70	0	0.00691487340990171	5.400973998742	6.22897267899854e-07	0.167567962224058	2
ENSG00000155438.11	NIFK	2	121734427	2_70	0	0.0384792420263353	21.8968771893457	1.40529919273775e-05	2.39932885906012	1
ENSG00000136732.14	GYPC	2	126655525	2_74	0	0.00548231658012	9.18629787257367	8.399718654491e-07	-1.00709219858166	1
ENSG00000136717.14	BIN1	2	127105648	2_74	0	0.00350140610020799	4.95164122758591	2.89169017801269e-07	-0.0365336860271579	2
ENSG00000186684.12	CYP27C1	2	127200941	2_74	0	0.0097127357447897	14.5103860032301	2.35061035082258e-06	-2.07857142857176	1
ENSG00000163161.12	ERCC3	2	127290566	2_75	0	0.00646280461529647	6.69442470743991	7.21596459062284e-07	1.2737336717623	3
ENSG00000169967.16	MAP3K2	2	127388195	2_75	0	0.00665095071297728	6.96883575956191	7.73043734070748e-07	-1.45679044041183	3
ENSG00000115718.17	PROC	2	127423296	2_75	0	0.0240070837614684	19.2793307650678	7.71954081328348e-06	2.23308270676775	1
ENSG00000163166.14	IWS1	2	127526076	2_75	0	0.00528505280788527	4.77082633987392	4.20535869764726e-07	-0.0459576258707511	2
ENSG00000169994.18	MYO7B	2	127635113	2_75	0	0.00555335822419656	5.24422444359698	4.85732390602964e-07	-0.0935960591132496	1
ENSG00000144230.16	GPR17	2	127643516	2_75	0	0.0459280587347961	25.554527477171	1.95751928700814e-05	-2.4961967805114	6
ENSG00000072163.19	LIMS2	2	127648067	2_75	0	0.0505300182790122	26.483754425864	2.23197390669276e-05	-2.54568192091678	4
ENSG00000136709.11	WDR33	2	127811674	2_75	0	0.0120009630105538	12.6195772525849	2.52592824552759e-06	-1.16774193548368	1
ENSG00000144231.10	POLR2D	2	127857816	2_75	0	0.00669496965729721	7.03198790278696	7.85211829138211e-07	1.1732283464568	1
ENSG00000144233.9	AMMECR1L	2	127885051	2_75	0	0.00532628361119403	4.84511695751228	4.30416249063761e-07	-0.465116279069707	1
ENSG00000136715.17	SAP130	2	128029482	2_75	0	0.00702123786735032	7.4870820502053	8.76771419631741e-07	-0.905405405405141	1
ENSG00000136731.12	UGGT1	2	128091077	2_75	0	0.0174129367019983	16.1909641411477	4.70224050126139e-06	2.30921793958099	2
ENSG00000136720.6	HS6ST1	2	128490001	2_75	0	0.0157155712034212	15.2064004116469	3.98581097147907e-06	1.49090909090879	1
ENSG00000152076.18	CCDC74B	2	130144976	2_78	0	0.00732907617439371	5.93117082025605	7.25019643160895e-07	-0.567164179104674	1
ENSG00000136699.19	SMPD4	2	130182517	2_78	0	0.00714470165315695	5.68742171646496	6.77734565435694e-07	-0.51145038167946	1
ENSG00000152082.13	MZT2B	2	130181775	2_78	0	0.00716809373806826	5.71869196573221	6.83691980411067e-07	0.519083969465578	1
ENSG00000136710.9	CCDC115	2	130343161	2_78	0	0.00651024878756956	4.79791350368385	5.20966869093207e-07	-0.0192307692307816	1
ENSG00000136718.9	IMP4	2	130342325	2_78	0	0.0174760701777984	14.2595940722218	4.15633982209027e-06	-1.51012891344306	1
ENSG00000072135.12	PTPN18	2	130346951	2_78	0	0.00680314111756908	5.21882119621915	5.92164001955394e-07	0.414786659939136	3
ENSG00000136002.18	ARHGEF4	2	130916712	2_78	0	0.00700852404155539	5.5033299475874	6.43298034362594e-07	-0.443609022556424	1
ENSG00000075886.10	TUBA3D	2	131475706	2_78	0	0.014437238998847	12.4256266828183	2.99200664026383e-06	1.76126126126207	1
ENSG00000173272.15	MZT2A	2	131492520	2_78	0	0.0159467984919032	13.380153038301	3.55872715934107e-06	1.78395061728386	1
ENSG00000152127.8	MGAT5	2	134120375	2_79	0	0.0166994428862964	12.8597410569949	3.58174210373847e-06	-1.43396226415058	1
ENSG00000082258.12	CCNT2	2	134918338	2_80	0	0.0192908183585846	15.5569494863606	5.00535861959502e-06	-1.88590604026853	1
ENSG00000115839.17	RAB3GAP1	2	135052002	2_80	0	0.00626007305518861	4.77107225441289	4.98144684760881e-07	0.220833333333443	1
ENSG00000121988.17	ZRANB3	2	135531995	2_80	0	0.00636043697750321	4.92317594279642	5.22266796426048e-07	-0.0273972602739736	1
ENSG00000048991.16	R3HDM1	2	135531995	2_80	0	0.00636043697750321	4.92317594279642	5.22266796426048e-07	0.0273972602739736	1
ENSG00000144224.16	UBXN4	2	135741596	2_80	0	0.00793776570543292	7.04247754616339	9.32360470791019e-07	1.02701296398093	2
ENSG00000076003.4	MCM6	2	135876392	2_80	0	0.00712786947213306	6.01277766790166	7.1481719201694e-07	0.77348066298352	1
ENSG00000115866.10	DARS	2	135985573	2_80	0	0.0068870980557979	5.68404970937389	6.52911381531557e-07	0.213831598017173	2
ENSG00000121966.6	CXCR4	2	136117336	2_80	0	0.0126700269397205	11.5212260225144	2.43464889977594e-06	-1.20547945205489	1
ENSG00000144229.11	THSD7B	2	136765297	2_81	0	0.00981548985905889	8.16559633000378	1.33678015861902e-06	0.921296296296068	1
ENSG00000144228.8	SPOPL	2	138501652	2_82	0	0.00915326274132122	7.40726459577075	1.13082107242818e-06	-0.89090909090894	1
ENSG00000115919.14	KYNU	2	142877245	2_85	0	0.00660329632076151	4.78578489147212	5.27077001281149e-07	-0.19580419580413	1
ENSG00000075884.13	ARHGAP15	2	143091525	2_85	0	0.00665018341497792	4.85345765912211	5.38325527127632e-07	0.153374233128808	1
ENSG00000115947.13	ORC4	2	148013840	2_88	0	0.0053239933937701	10.6232700397133	9.43313032868046e-07	-2.3020234029503	3
ENSG00000204406.12	MBD5	2	148020474	2_88	0	0.00349946047785077	4.95333086287008	2.89106953121942e-07	0.458715596330365	1
ENSG00000168280.16	KIF5C	2	148885032	2_88	0	0.0100845340494327	15.1183697082545	2.54285094475715e-06	1.63755458515244	1
ENSG00000150556.16	LYPD6B	2	149037889	2_88	0	0.00351420294945581	4.84072248734849	2.83724690070169e-07	0.1130258514886	2
ENSG00000187123.14	LYPD6	2	149329628	2_88	0	0.00481263488640682	7.83106883535761	6.28585070548814e-07	-0.907692307692316	1
ENSG00000168288.12	MMADHC	2	149569848	2_89	0	0.0067286217491892	5.56488715349498	6.24514580996212e-07	0.531746031746073	1
ENSG00000184898.6	RBM43	2	151261761	2_90	0	0.0125570678503897	14.4781225344422	3.032219207286e-06	-2.2822580645165	1
ENSG00000123609.10	NMI	2	151291765	2_90	0	0.00485805348735158	5.39060447965162	4.36777105113742e-07	0.384803921568553	1
ENSG00000123610.4	TNFAIP6	2	151208882	2_90	0	0.0756754686188518	31.8594660347723	4.02118188389644e-05	-3.28225806451673	1
ENSG00000080345.17	RIF1	2	151415393	2_90	0	0.00498602596987641	5.63915255470188	4.68952100435954e-07	-0.610687022900894	1
ENSG00000183091.19	NEB	2	151746978	2_91	0	0.00637779023114737	4.78656593865371	5.09160122826165e-07	-0.0792682926829473	1
ENSG00000162980.16	ARL5A	2	151830728	2_91	0	0.0063793112662428	4.78884541176797	5.09524083719775e-07	-0.0568181818181785	1
ENSG00000182389.19	CACNB4	2	152000495	2_91	0	0.0156413823466511	13.3794938548229	3.49039776819977e-06	-2.53290442202765	2
ENSG00000115145.9	STAM2	2	152175694	2_91	0	0.00706537380576766	5.76588333834363	6.79455628297701e-07	-0.615384615384675	1
ENSG00000157827.19	FMNL2	2	152335141	2_91	0	0.00639495422651937	4.81228372310654	5.13273414852153e-07	0.310283687943262	1
ENSG00000196504.15	PRPF40A	2	152717014	2_91	0	0.00676136158013618	5.34506973997936	6.02764467585852e-07	0.181818181818197	1
ENSG00000177917.10	ARL6IP6	2	152717752	2_91	0	0.00636821149827671	4.77219754192561	5.06869310648273e-07	0.288235294117617	1
ENSG00000177519.3	RPRM	2	153477985	2_92	0	0.0160694103013882	14.1657808132192	3.79665000128679e-06	-1.19531249999986	1
ENSG00000144278.14	GALNT13	2	153872211	2_92	0	0.00595569710493782	5.25605452963342	5.22098649791235e-07	0.604235357398805	2
ENSG00000115165.9	CYTIP	2	157488690	2_94	0	0.00732896636772284	8.52268856351236	1.04178824565202e-06	0.949584398686169	2
ENSG00000123612.15	ACVR1C	2	157626270	2_94	0	0.00539022531615241	5.58438692745894	5.0204486201077e-07	0.459434846755614	2
ENSG00000115170.13	ACVR1	2	157876051	2_95	0	0.00573633924255901	4.76958354182742	4.5632618779539e-07	0.0113636363636378	1
ENSG00000144283.21	PKP4	2	158457154	2_95	0	0.00604068258861146	5.2638775999347	5.30336970937629e-07	-0.323886639675966	1
ENSG00000163331.11	DAPL1	2	158784115	2_96	0	0.0052097337441166	10.7107102795242	9.30666123500071e-07	-1.31546021001362	8
ENSG00000115183.14	TANC1	2	159136188	2_96	0	0.00278046270460408	4.92088363927715	2.28202435623972e-07	-0.0811965811965484	1
ENSG00000196151.10	WDSUB1	2	159285366	2_96	0	0.00680469725005473	13.2252662355246	1.50097457818296e-06	1.38345627631709	3
ENSG00000136536.14	MARCH7	2	159712509	2_96	0	0.0029234944122517	5.29109648609907	2.57993078569562e-07	0.329303590058985	2
ENSG00000241399.6	CD302	2	159798013	2_96	0	0.00273559110109345	4.86894475089784	2.22149906304048e-07	0.347243201556261	2
ENSG00000054219.10	LY75	2	159905297	2_96	0	0.00960740804327409	15.2065219503286	2.43666729982839e-06	-1.98387096774182	1
ENSG00000115221.10	ITGB6	2	160222939	2_96	0	0.00329319452876697	6.24583410789107	3.43058303645829e-07	-0.189701499088142	2
ENSG00000153250.19	RBMS1	2	160494213	2_96	0	0.00852327624573779	16.2442577966802	2.3092265558331e-06	1.9179753455558	2
ENSG00000136560.13	TANK	2	161137211	2_97	0	0.00602502372817637	6.83319234823825	6.86661207821083e-07	-0.908012227564994	2
ENSG00000115267.5	IFIH1	2	162294461	2_97	0	0.00517167374875638	5.3730458872556	4.63459485397589e-07	0.345486111111064	1
ENSG00000182263.13	FIGN	2	163614686	2_99	0	0.00468014198188971	4.77256271550603	3.72538171123327e-07	-0.00595238095238012	1
ENSG00000115290.9	GRB14	2	164622004	2_100	0	0.0070230117340071	6.57408233544366	7.70049491838311e-07	0.696594427244635	1
ENSG00000169507.9	SLC38A11	2	164958233	2_100	0	0.00637774145299619	5.65224620162395	6.01240303928438e-07	-0.364946216085845	3
ENSG00000136531.15	SCN2A	2	164993372	2_100	0	0.0885637803814502	31.0745374608352	4.59008708096895e-05	-2.99346405228795	1
ENSG00000178662.15	CSRNP3	2	165469352	2_100	0	0.00719207284650947	6.80163385863084	8.15882151984894e-07	0.829931972789212	1
ENSG00000115339.13	GALNT3	2	165796250	2_100	0	0.00651085521125627	5.8498008675641	6.35242031178864e-07	0.493593804424366	2
ENSG00000123607.14	TTC21B	2	165859347	2_100	0	0.0173866430072887	15.2613121917738	4.42555476259909e-06	1.72600371721767	2
ENSG00000136546.13	SCN7A	2	166500077	2_102	0	0.00346477093963071	4.92221246580753	2.84442829197891e-07	0.115000000000015	1
ENSG00000163072.15	NOSTRIN	2	168804475	2_102	0	0.00462612265349971	7.66689829303298	5.91557480785865e-07	-0.807807284402143	2
ENSG00000152254.10	G6PC2	2	168864871	2_102	0	0.00353469388883032	5.09800891460349	3.00547074664367e-07	0.216735254412192	2
ENSG00000152253.8	SPC25	2	168912381	2_102	0	0.00420039518285642	6.74926276860685	4.72831709743456e-07	-0.692934782608669	1
ENSG00000163093.11	BBS5	2	169478998	2_103	0	0.00891369500042882	6.3925967617104	9.50375398946169e-07	0.75232963199122	2
ENSG00000239474.6	KLHL41	2	169509786	2_103	0	0.0196898834919519	13.9940891948997	4.59565998671645e-06	1.40900195694679	1
ENSG00000138399.17	FASTKD1	2	169531376	2_103	0	0.0101415498161801	7.62835849701045	1.29031435383879e-06	0.831660191868328	2
ENSG00000138398.15	PPIG	2	169584491	2_103	0	0.00800530370715347	5.36379971034375	7.16160676912513e-07	-0.435483870967874	1
ENSG00000154479.12	CCDC173	2	169694446	2_103	0	0.00790770658152584	5.2464125128486	6.91947408263462e-07	0.320398419492713	2
ENSG00000144362.11	PHOSPHO2	2	169693707	2_103	0	0.0246120955493566	16.1416661616339	6.62608585979868e-06	-2.03840822681449	3
ENSG00000138382.14	METTL5	2	169824369	2_103	0	0.00810572491766959	5.48310225645303	7.41273222246972e-07	0.372413793103449	1
ENSG00000144357.16	UBR3	2	169827007	2_103	0	0.0127345502720965	9.81018857730775	2.08363226339664e-06	1.29940119760491	1
ENSG00000071909.18	MYO3B	2	170176755	2_103	0	0.040382560698457	20.9268651046999	1.4094774593775e-05	-1.93251979523741	2
ENSG00000204334.7	ERICH2	2	170793134	2_104	0	0.0054118409665217	5.88168601235942	5.30892961854402e-07	0.283582089552206	1
ENSG00000128683.13	GAD1	2	170813611	2_104	0	0.0544795762382652	28.1016179789313	2.55343702837332e-05	-2.47177929534896	3
ENSG00000115806.12	GORASP2	2	170929058	2_104	0	0.0332736324591663	23.3143412254367	1.29384862645357e-05	2.09309309309383	1
ENSG00000198586.13	TLK1	2	171181628	2_104	0	0.00644103563523113	7.54641016298987	8.10692609334825e-07	-0.957746478872751	1
ENSG00000123600.19	METTL8	2	171435705	2_104	0	0.00682008125381528	8.09334785287378	9.20614606667956e-07	-1.34415584415588	1
ENSG00000115827.13	DCAF17	2	171435106	2_104	0	0.00485572970892989	4.84521552331123	3.92398835210411e-07	0.217687074829806	1
ENSG00000071967.11	CYBRD1	2	171521922	2_104	0	0.00500575622757427	5.13612742946057	4.28810678747057e-07	-0.409257065992244	3
ENSG00000077380.15	DYNC1I2	2	171687403	2_104	0	0.00540030721355889	5.86131881083486	5.27927051972579e-07	-0.561151079136927	1
ENSG00000128708.12	HAT1	2	171922612	2_104	0	0.00580569858726621	6.55332503246499	6.34565269824679e-07	0.638766519823884	1
ENSG00000172878.13	METAP1D	2	171940254	2_104	0	0.00788092140381669	9.47652246221192	1.24562150718341e-06	-1.12857142857173	1
ENSG00000144355.14	DLX1	2	172083184	2_104	0	0.00674695266416148	7.99023038517908	8.99139486374368e-07	-0.939247243791099	2
ENSG00000091409.14	ITGA6	2	172429726	2_105	0	0.00601897422434394	15.3159207438257	1.53753743815037e-06	-0.82539682539697	1
ENSG00000152256.13	PDK1	2	172555453	2_105	0	0.00265103153198798	7.10851245611412	3.14306764292541e-07	0.813852813852869	1
ENSG00000091428.17	RAPGEF4	2	172839925	2_105	0	0.00209219606861555	4.8351062826834	1.68720755807805e-07	-0.0517308871408112	2
ENSG00000091436.16	MAP3K20	2	173075305	2_105	0	0.00345864264101547	9.60092626149748	5.53833129764005e-07	1.08823529411754	1
ENSG00000144354.13	CDCA7	2	173356289	2_105	0	0.00211944167091072	5.03024072839835	1.77815798230061e-07	-0.120024336208161	2
ENSG00000138430.15	OLA1	2	174248983	2_105	0	0.00272169978380887	7.2805558884112	3.30494977859085e-07	-0.731868131868007	1
ENSG00000138433.15	CIR1	2	174396420	2_105	0	0.00217124782958211	5.07044410341958	1.83618105551765e-07	0.39393939393941	1
ENSG00000144306.14	SCRN3	2	174401562	2_105	0	0.00221944690828879	5.41596385579129	2.00484417751719e-07	-0.261194029850675	1
ENSG00000115935.17	WIPF1	2	174665239	2_105	0	0.0123112195615648	21.1243812696522	4.33755684762238e-06	2.26250000000068	1
ENSG00000128656.13	CHN1	2	174982042	2_106	0	0.00730124870277604	6.34248057984108	7.72353988791082e-07	0.649111800837444	3
ENSG00000115966.16	ATF2	2	175168771	2_106	0	0.0062108039463773	4.79531772273064	4.96735631143461e-07	0.0841769863246954	2
ENSG00000154518.9	ATP5G3	2	175178369	2_106	0	0.00978808234321471	9.14812445864751	1.49344689506177e-06	-1.13507138125307	2
ENSG00000144320.13	LNPK	2	176002028	2_106	0	0.00619848672650636	4.7763388964606	4.93788435895843e-07	0.184611015736576	2
ENSG00000128652.11	HOXD3	2	176136417	2_106	0	0.0158691079953273	13.7810465557906	3.64749597348891e-06	1.35093696763198	1
ENSG00000170166.5	HOXD4	2	176151101	2_106	0	0.00674593314891336	5.58580394096965	6.28474739708759e-07	-0.465116279069986	1
ENSG00000128645.14	HOXD1	2	176188365	2_106	0	0.197296245735237	38.5726623797155	0.000126928323223822	3.72992700729817	1
ENSG00000128654.13	MTX2	2	176276817	2_106	0	0.006344913824055	4.9996259646153	5.29082440715712e-07	0.247826086956672	1
ENSG00000116044.15	NFE2L2	2	177392552	2_107	0	0.0131448146838672	12.2930897605085	2.69510460486732e-06	-1.27163277963435	2
ENSG00000018510.13	AGPS	2	177392663	2_107	0	0.012762968499121	12.0104112125273	2.55664059187377e-06	-1.38219895288028	1
ENSG00000196659.9	TTC30B	2	177553949	2_107	0	0.00927812979740006	8.95508116433532	1.38576655584762e-06	-1.26627218934927	1
ENSG00000197557.6	TTC30A	2	177619741	2_107	0	0.0171421986015623	14.8413017505432	4.24325003108104e-06	-1.70626697252797	2
ENSG00000128655.16	PDE11A	2	178108391	2_108	0	0.00378468279189415	5.808377993923	3.66643898834449e-07	-0.543624161073699	1
ENSG00000155636.14	RBM45	2	178112893	2_108	0	0.00500124443098859	8.47182176003652	7.06667301527938e-07	-0.968503937007862	1
ENSG00000079156.16	OSBPL6	2	178194574	2_108	0	0.00488108485805749	8.23937845911797	6.70765806104471e-07	-0.834598282766141	2
ENSG00000180228.12	PRKRA	2	178461089	2_108	0	0.00363572098411302	5.4247683918651	3.28951486502944e-07	-0.406565656565722	1
ENSG00000079150.17	FKBP7	2	178477603	2_108	0	0.00361617169469552	5.37326321342512	3.24076293686085e-07	0.40281693156311	2
ENSG00000116095.10	PLEKHA3	2	178492549	2_108	0	0.00379502509753193	5.83444863910188	3.6929597904586e-07	0.44155844155852	1
ENSG00000155657.26	TTN	2	178830510	2_108	0	0.00700747501826948	11.6969663930418	1.36708307268172e-06	-1.17241379310375	1
ENSG00000163492.14	CCDC141	2	179049620	2_108	0	0.00641717539181985	10.8552678874761	1.16183528127031e-06	1.22923588039862	1
ENSG00000144331.18	ZNF385B	2	179860841	2_108	0	0.00354579899124796	5.18552679242115	3.06667039205701e-07	-0.301457986495409	2
ENSG00000163510.13	CWC22	2	180007524	2_108	0	0.00632523755541137	10.7172501903703	1.13062950772837e-06	-1.08040201005061	1
ENSG00000170035.15	UBE2E3	2	180967386	2_109	0	0.00648272983377884	6.09418384422935	6.58921350626593e-07	-0.795317686626038	2
ENSG00000188452.13	CERKL	2	181584080	2_110	0	0.00729589241864226	8.56264168455878	1.0419486056661e-06	-1.03045685279178	1
ENSG00000138434.16	SSFA2	2	181892173	2_110	0	0.00493455716882274	4.82333153410752	3.96967913658773e-07	0.0219512195121975	1
ENSG00000150722.10	PPP1R1C	2	182095687	2_110	0	0.00578906762660925	6.35008702754135	6.13124126245326e-07	-0.793333333333238	1
ENSG00000115252.18	PDE1A	2	182525417	2_110	0	0.00553298111442302	5.9175025973821	5.46081860597834e-07	0.542857142857317	1
ENSG00000077232.17	DNAJC10	2	182716886	2_110	0	0.0061537261590513	6.93419000392714	7.11695155177852e-07	0.733333333333447	1
ENSG00000162998.4	FRZB	2	182867244	2_110	0	0.00871860547757819	10.2674797732408	1.4930384340761e-06	-1.15200000000026	1
ENSG00000162999.12	DUSP19	2	183079224	2_110	0	0.00604071408579143	6.75694649481294	6.80767581235812e-07	0.803697410656426	2
ENSG00000163002.12	NUP35	2	183117700	2_110	0	0.00878372469040423	10.3387106954521	1.51462528816633e-06	1.19655875518429	3
ENSG00000188738.14	FSIP2	2	185707056	2_112	0	0.00670928701783902	14.8133129936236	1.65763411376995e-06	-1.53596168436998	2
ENSG00000065548.17	ZC3H15	2	186486293	2_112	0	0.00265428269597356	6.55931898809039	2.90379553470973e-07	0.224561403508731	1
ENSG00000138448.11	ITGAV	2	186590551	2_112	0	0.00218949874711649	5.30546890795037	1.93744142082206e-07	-0.598591549295764	1
ENSG00000144369.12	FAM171B	2	186669456	2_112	0	0.00731025894976134	20.5204871696522	2.50196098846528e-06	2.82612178221931	3
ENSG00000064989.12	CALCRL	2	187448790	2_112	0	0.00307319144979024	8.84908257432535	4.53573809661999e-07	-1.32094594594596	1
ENSG00000003436.15	TFPI	2	187470920	2_112	0	0.00424463449766943	12.0689895966302	8.54419827440833e-07	-1.71062271062273	1
ENSG00000144366.15	GULP1	2	187890930	2_112	0	0.0028813215311051	7.29392364449523	3.50520193524037e-07	-0.611510791366902	1
ENSG00000174325.4	DIRC1	2	188790208	2_112	0	0.00355927917056098	9.32964337391766	5.53843676794159e-07	-1.26735218508943	1
ENSG00000168542.14	COL3A1	2	188974074	2_112	0	0.00274882315952729	7.17346439898826	3.28878781026126e-07	-0.726315789473503	1
ENSG00000204262.11	COL5A2	2	189180039	2_113	0	0.0323158894671843	21.1902415527999	1.14212102640762e-05	3.02290981078953	2
ENSG00000115368.9	WDR75	2	189441060	2_113	0	0.00764178307429342	7.34614843839094	9.3629889416987e-07	-1.44264888479692	2
ENSG00000138449.10	SLC40A1	2	189593566	2_113	0	0.00878264043385335	8.67824939361601	1.27121010089623e-06	-0.960227272726791	1
ENSG00000138381.9	ASNSD1	2	189661498	2_113	0	0.00685246978718168	6.30350914890163	7.20426405525155e-07	0.57746478873229	1
ENSG00000128694.11	OSGEPL1	2	189763842	2_113	0	0.00657153727614246	5.90311999961176	6.47006573427469e-07	-0.489361702127786	1
ENSG00000128699.13	ORMDL1	2	189775136	2_113	0	0.00621923178768524	5.37616843991803	5.57660284161789e-07	-0.311817314224071	3
ENSG00000064933.17	PMS1	2	189783978	2_113	0	0.00618567833977102	5.32443765411555	5.49314653310269e-07	-0.29246727167858	3
ENSG00000151689.12	INPP1	2	190343248	2_113	0	0.00716590456782307	6.73140496644793	8.04519999281754e-07	0.69568722890115	2
ENSG00000151690.14	MFSD6	2	190406983	2_113	0	0.0231329985252385	17.9721757320031	6.93414137971805e-06	-1.82916666666729	1
ENSG00000189362.11	NEMP2	2	190534430	2_113	0	0.00629485551153952	5.49178152296418	5.76579401704588e-07	-0.376422117570686	2
ENSG00000138386.16	NAB1	2	190647213	2_113	0	0.00689729711270648	6.3658704211727	7.32313152356156e-07	0.961832061068926	1
ENSG00000115419.12	GLS	2	190973788	2_113	0	0.00629127737868795	5.48634420243787	5.75681124347335e-07	0.0634920634920681	1
ENSG00000115415.18	STAT1	2	191021099	2_113	0	0.00750826447508812	7.17771333335256	8.98847007575051e-07	1.20634920634937	1
ENSG00000138378.17	STAT4	2	191151202	2_114	0	0.00426252283137951	4.77944332347103	3.3978495067431e-07	0.0861549023637914	2
ENSG00000128641.18	MYO1B	2	191220415	2_114	0	0.00440456950554313	5.09269194935874	3.74120047054898e-07	-0.236343270782376	2
ENSG00000173559.12	NABP1	2	191678067	2_114	0	0.00521714254230388	6.71084566649798	5.83942465792522e-07	-0.638225255972814	1
ENSG00000144339.11	TMEFF2	2	192193112	2_114	0	0.0148513650935996	16.727167495231	4.14332390635735e-06	1.70512436302741	2
ENSG00000196950.13	SLC39A10	2	195595114	2_117	0	0.00435806617027013	5.16984617099435	3.75778169409928e-07	0.548158113716892	2
ENSG00000118997.13	DNAH7	2	196068464	2_117	0	0.00522042125943889	6.89542011479438	6.00380235169123e-07	0.85323885112712	2
ENSG00000081320.10	STK17B	2	196235817	2_117	0	0.00457209843802442	5.62802491788158	4.2917230575594e-07	0.462882096069863	1
ENSG00000138411.10	HECW2	2	196593392	2_117	0	0.0141722511688456	16.4565805903334	3.8899009874836e-06	-1.81763395199629	2
ENSG00000144395.17	CCDC150	2	196640040	2_117	0	0.0070074830988125	9.71058309800796	1.1349258124807e-06	-1.20817843866131	1
ENSG00000119041.10	GTF3C3	2	196796242	2_117	0	0.0100577521646905	13.1694303371448	2.20916434246475e-06	1.40632813952526	2
ENSG00000187944.2	C2orf66	2	196761227	2_117	0	0.00474812258572221	5.98904592856132	4.74285308476569e-07	0.639872959671594	2
ENSG00000197121.14	PGAP1	2	196686076	2_117	0	0.00420576934801753	4.8299654046797	3.38804817635755e-07	0.123732251521369	1
ENSG00000065413.18	ANKRD44	2	196971636	2_117	0	0.0100604690012354	13.172163083934	2.21021963048744e-06	2.22175853549067	3
ENSG00000162944.10	RFTN2	2	197675986	2_117	0	0.00604324304583448	8.29492160421322	8.36069638247473e-07	1.22492401215805	1
ENSG00000247626.4	MARS2	2	197704327	2_117	0	0.00735732704323089	10.1767613335546	1.24879098974044e-06	-2.17741935483916	1
ENSG00000115896.15	PLCL1	2	197805030	2_117	0	0.0382496285385946	26.0169500009371	1.65975394573283e-05	-3.70676691729316	1
ENSG00000226124.6	FTCDNL1	2	199763777	2_118	0	0.00973169830011877	19.4327354634169	3.15415245385846e-06	-2.7614712302642	4
ENSG00000178074.5	C2orf69	2	199910402	2_118	0	0.0046687212629134	11.9276762665959	9.28782223977247e-07	2.50624999999979	1
ENSG00000162971.10	TYW5	2	199955035	2_118	0	0.0050011239580986	12.1583092031267	1.01414699610934e-06	-2.42995270715355	2
ENSG00000162972.10	MAIP1	2	199954933	2_118	0	0.00599688405998466	14.2736992356688	1.42765180751868e-06	2.68647485918749	2
ENSG00000196141.13	SPATS2L	2	200306290	2_118	0	0.00653143868549866	13.3122835139507	1.4501786869814e-06	1.41982507288555	1
ENSG00000155729.12	KCTD18	2	200519526	2_118	0	0.0141168152390814	22.8555472418279	5.38131556950783e-06	-2.56540084388193	1
ENSG00000013441.15	CLK1	2	200864612	2_119	0	0.0170802008725228	16.8350655419587	4.79587539667998e-06	1.93223819301791	1
ENSG00000240344.8	PPIL3	2	200871443	2_119	0	0.00590811207462005	6.66537949229006	6.56800858287168e-07	-0.943523198776551	2
ENSG00000003402.19	CFLAR	2	201116120	2_119	0	0.0116254401728678	13.1440834165847	2.54858907861783e-06	-1.66122448979574	1
ENSG00000003400.14	CASP10	2	201183110	2_119	0	0.00484924497547512	4.77731383185326	3.86382992734497e-07	-0.0774169560352258	3
ENSG00000064012.21	CASP8	2	201231531	2_119	0	0.00901130754700608	10.7042601815413	1.60880932266524e-06	-1.17741667303536	2
ENSG00000155749.12	ALS2CR12	2	201311571	2_119	0	0.00503190118278873	5.13072105188251	4.30596616400531e-07	0.294842980596952	2
ENSG00000082146.12	STRADB	2	201388316	2_119	0	0.0050200231769717	5.10813115846495	4.27688790408215e-07	0.409090909090824	1
ENSG00000115993.12	TRAK2	2	201450484	2_119	0	0.004911997461859	4.90020478826338	4.01450931209684e-07	0.269230769230773	1
ENSG00000155754.14	ALS2CR11	2	201613907	2_119	0	0.00765536247407705	9.14347219180423	1.16744656837242e-06	1.13996233598091	2
ENSG00000155755.18	TMEM237	2	201643412	2_119	0	0.0199095945698654	18.3081930754683	6.07950200042349e-06	1.92633517495475	1
ENSG00000003393.14	ALS2	2	201780819	2_119	0	0.0283282744545887	21.7050011306907	1.02551033084938e-05	2.19337016574606	1
ENSG00000055044.10	NOP58	2	202264235	2_120	0	0.00462333299898932	4.97293821194474	3.83467307190471e-07	-0.569230769230857	1
ENSG00000204217.13	BMPR2	2	202338235	2_120	0	0.00587159490806521	7.25770874312525	7.10748131166579e-07	-1.14583333333356	1
ENSG00000138439.11	FAM117B	2	202631289	2_120	0	0.00691184670679923	8.81761797056287	1.01649555067213e-06	-1.08331082247968	3
ENSG00000163596.16	ICA1L	2	202871528	2_120	0	0.00530844966807287	6.29375384405282	5.57233942732201e-07	1.12280133417592	2
ENSG00000138380.17	CARF	2	202912242	2_120	0	0.00623813884362034	7.83674098146579	8.1536231505701e-07	-1.30486795419573	2
ENSG00000138442.9	WDR12	2	203014780	2_120	0	0.00489225698200002	5.51326760111043	4.49861099040429e-07	0.446043165467718	1
ENSG00000144426.18	NBEAL1	2	203014780	2_120	0	0.00497646393932094	5.67644973338355	4.71148446412449e-07	-0.975449770288822	2
ENSG00000138443.15	ABI2	2	203329808	2_120	0	0.00483222756674206	5.39525296463818	4.34829796441974e-07	0.333333333333539	1
ENSG00000163600.12	ICOS	2	203937045	2_120	0	0.00781523970365794	9.99274815317885	1.30252884759708e-06	-1.11494252873594	1
ENSG00000118257.16	NRP2	2	205679371	2_121	0	0.00562398853399704	4.85890251764212	4.55766833681282e-07	0.103052918447014	3
ENSG00000114933.15	INO80D	2	206134381	2_122	0	0.0089542756265949	8.76012792410143	1.30828093394658e-06	1.05413105413065	1
ENSG00000023228.13	NDUFS1	2	206136541	2_122	0	0.0614527347828831	18.9485911907056	1.9421297745913e-05	3.73864639102799	2
ENSG00000183671.12	GPR1	2	206212000	2_122	0	0.00624481429732471	5.60691005913019	5.83987059076837e-07	-0.873175379741742	2
ENSG00000138400.12	MDH1B	2	206765180	2_122	0	0.0146962422767688	12.9942053720605	3.18504912423723e-06	-1.38142773993048	3
ENSG00000118246.13	FASTKD2	2	206765180	2_122	0	0.00623077489031554	5.20602132154093	5.41013508492829e-07	0.449345765296263	2
ENSG00000144410.4	CPO	2	206945162	2_122	0	0.00595461158629174	4.77188824926638	4.73918659332038e-07	0.075862068965545	1
ENSG00000144401.14	METTL21A	2	207675170	2_122	0	0.0688307476757969	28.4203642758651	3.26266311244109e-05	2.47663551401869	1
ENSG00000163249.11	CCNYL1	2	207712007	2_122	0	0.0132713824606469	12.348382895301	2.73329406364644e-06	-1.38819320214785	1
ENSG00000163251.3	FZD5	2	207848303	2_123	0	0.0336499956629334	21.3730839599859	1.19953330312897e-05	-2.23622047244082	1
ENSG00000138413.13	IDH1	2	208266091	2_123	0	0.00596966224735851	4.76955980972653	4.74884686235851e-07	-0.0606860158311534	1
ENSG00000115020.16	PIKFYVE	2	208243207	2_123	0	0.00603312536282963	4.87067780086776	4.90108073695924e-07	-0.0894736842105128	1
ENSG00000144407.9	PTH2R	2	208360711	2_123	0	0.00641996554094027	5.46499216903619	5.85170395562166e-07	0.297240597912368	2
ENSG00000144406.18	UNC80	2	209772023	2_124	0	0.00950723380526119	13.8546424129953	2.19689652098394e-06	1.66938775510133	1
ENSG00000078018.19	MAP2	2	209422351	2_124	0	0.00533010741243378	8.31850356400058	7.39505270557838e-07	-0.899022801302787	1
ENSG00000115365.11	LANCL1	2	210477007	2_124	0	0.0039136454006059	5.36642691531109	3.50289240869206e-07	0.139850624024601	2
ENSG00000021826.14	CPS1	2	210466153	2_124	0	0.00381500193360207	5.12253398840344	3.25941542617233e-07	-0.0756947222621571	2
ENSG00000144451.18	SPAG16	2	213283575	2_126	0	0.00846485611968495	5.93327171922312	8.37671855199884e-07	0.909629418321839	2
ENSG00000144583.4	MARCH4	2	216315809	2_127	0	0.00515746784476479	6.52961505543663	5.61673861052195e-07	0.737465618134886	2
ENSG00000144452.14	ABCA12	2	215138684	2_127	0	0.00447937512120067	5.25116974978177	3.92313810470404e-07	-0.460122699386347	1
ENSG00000138376.10	BARD1	2	214805837	2_127	0	0.00684744282914884	9.4180682047657	1.07559890576843e-06	1.25779187211373	4
ENSG00000138363.14	ATIC	2	215312057	2_127	0	0.0070517589385265	10.1996367753181	1.19961605484052e-06	1.46665955706505	3
ENSG00000118242.15	MREG	2	216012292	2_127	0	0.00482781340745175	5.90484474683192	4.75465560946615e-07	0.403225806451588	1
ENSG00000163449.10	TMEM169	2	216093646	2_127	0	0.0116253876407085	14.2826924371386	2.76934863543459e-06	1.62096774193499	1
ENSG00000079246.15	XRCC5	2	216108009	2_127	0	0.00994893925772833	12.8016936995516	2.12424359145525e-06	1.5040650406503	1
ENSG00000138375.12	SMARCAL1	2	216289880	2_127	0	0.00596274988813927	7.94999317301797	7.9063030010042e-07	0.943708604385274	4
ENSG00000197756.9	RPL37A	2	216500041	2_127	0	0.00668594708727399	9.0565761484326	1.00992025818984e-06	-1.02105263157892	1
ENSG00000115457.9	IGFBP2	2	216568485	2_127	0	0.00596270267502497	7.97810136406961	7.93419389648552e-07	0.875000000000214	1
ENSG00000231672.6	DIRC3	2	217393807	2_129	0	0.00306834843083959	4.97446935273177	2.54572530859018e-07	0.206557846611318	2
ENSG00000243910.7	TUBA4B	2	219237061	2_129	0	0.00311246180347025	5.15934785447269	2.67829830176e-07	-0.448581304345585	2
ENSG00000127831.10	VIL1	2	218422553	2_129	0	0.00303316239485085	5.40584342735083	2.73476007743753e-07	0.873015873015938	1
ENSG00000188282.12	RUFY4	2	218035836	2_129	0	0.00354929594166953	10.3966515422705	6.15454294343162e-07	-2.2777777777775	1
ENSG00000180871.7	CXCR2	2	218125863	2_129	1	0.122400051584399	35.9720973843357	7.34357385366465e-05	-5.84677419355063	1
ENSG00000163464.7	CXCR1	2	218166777	2_129	0	0.0109294744694959	21.2526628721306	3.87411705505203e-06	2.77573529411788	1
ENSG00000163466.15	ARPC2	2	218217396	2_129	0	0.00658026339341289	28.7408435821115	3.15429926312481e-06	-4.74796747967471	1
ENSG00000179921.14	GPBAR1	2	218259499	2_129	0	0.00762651430919681	30.5398636877199	3.88466246502186e-06	-5.04838709677474	1
ENSG00000127837.9	AAMP	2	218270205	2_129	1	0.0451724558994777	42.764502011826	3.22193835781032e-05	-5.64285714285653	1
ENSG00000127838.13	PNKD	2	218267658	2_129	0	0.014814322415014	18.8240638606561	4.65109580520327e-06	1.54107648725193	1
ENSG00000135926.14	TMBIM1	2	218292881	2_129	0	0.0123974961850575	33.8683838712746	7.00307153190103e-06	-4.79125234682518	2
ENSG00000018280.16	SLC11A1	2	218381984	2_129	0	0.0039280525678782	7.30223850032058	4.78402466641815e-07	-0.748175182481655	1
ENSG00000144579.7	CTDSP1	2	218398735	2_129	0	0.00302283312002027	4.86052848516756	2.45051728501534e-07	0.262207111353856	2
ENSG00000135913.10	USP37	2	218567846	2_129	0	0.00334301657652469	5.61714250723111	3.13194464605885e-07	-0.21783736167303	2
ENSG00000144580.13	CNOT9	2	218568634	2_129	0	0.00320483186342113	6.165200083405	3.29543333917023e-07	-1.08000000000016	1
ENSG00000115556.13	PLCD4	2	218607602	2_129	0	0.00323068218298528	6.24117412825517	3.36295179162778e-07	1.08799999999992	1
ENSG00000074582.12	BCS1L	2	218658710	2_129	0	0.00595419168838163	13.3155564144242	1.32233726385478e-06	-2.04793737954211	2
ENSG00000115568.15	ZNF142	2	218658710	2_129	0	0.00851816817103968	17.0086780267471	2.41644478207547e-06	2.32483703900255	2
ENSG00000163481.7	RNF25	2	218672452	2_129	0	0.00690851318724128	14.1029684017478	1.62500697471057e-06	1.95987654321026	1
ENSG00000163482.11	STK36	2	218672514	2_129	0	0.00970964176649958	17.4957536885635	2.83332222677694e-06	2.18823529411908	1
ENSG00000135929.8	CYP27A1	2	218782764	2_129	0	0.00356411175912397	6.1896796549257	3.67942192626901e-07	-0.343999999999991	1
ENSG00000163501.6	IHH	2	219061446	2_129	0	0.0131659827627761	18.9615953773358	4.16378467723099e-06	1.93877551020348	1
ENSG00000187736.12	NHEJ1	2	219160400	2_129	0	0.00515617230792886	9.49176849175353	8.16271558791321e-07	-0.953846153846238	1
ENSG00000213901.10	SLC23A3	2	219169234	2_129	0	0.00374260950526995	7.34936874206445	4.58759065860271e-07	0.958050275132396	3
ENSG00000144567.10	FAM134A	2	219176369	2_129	0	0.00312411301235627	5.35152847534815	2.78846168851515e-07	-0.48473339593297	2
ENSG00000115649.15	CNPPD1	2	219176733	2_129	0	0.00306328621189622	4.91607022107407	2.51168839750651e-07	-0.0114353037863494	2
ENSG00000158552.12	ZFAND2B	2	219194103	2_129	0	0.00300805562223638	4.87795656995587	2.44728133250173e-07	-0.237037037037047	1
ENSG00000115657.12	ABCB6	2	219216694	2_129	0	0.00346640771588058	6.03817329708585	3.49096360839309e-07	-0.449458483754356	1
ENSG00000198925.10	ATG9A	2	219229250	2_129	0	0.00341694263834691	6.08819851701247	3.46965743841425e-07	-0.688073394495055	1
ENSG00000163521.15	GLB1L	2	219243701	2_129	0	0.00409341818661924	7.98226806360878	5.4496991614067e-07	-0.993939393939077	1
ENSG00000115661.13	STK16	2	219248662	2_129	0	0.00325254983630663	5.59019593715359	3.03257182319177e-07	-0.457142857142648	1
ENSG00000127824.13	TUBA4A	2	219278362	2_129	0	0.00358399355010053	6.49321405580186	3.88138787721467e-07	-0.650205761317217	1
ENSG00000054356.13	PTPRN	2	219309183	2_129	0	0.00495696994509243	9.71230047135553	8.02968486318802e-07	1.12820512820551	1
ENSG00000123992.18	DNPEP	2	219399089	2_129	0	0.00394233836895919	7.39317633397455	4.86121766097518e-07	-0.797297297297307	1
ENSG00000072195.14	SPEG	2	219434550	2_129	0	0.00406955833380895	7.70016042706045	5.22645429851556e-07	-0.870370370370577	1
ENSG00000123989.13	CHPF	2	219543916	2_129	0	0.0030060360494375	4.77338590029614	2.39321014963505e-07	0.0873015873015872	1
ENSG00000188760.10	TMEM198	2	219543916	2_129	0	0.0030060360494375	4.77338590029614	2.39321014963505e-07	0.0873015873015872	1
ENSG00000124006.14	OBSL1	2	219570312	2_129	0	0.00318084256800266	5.27786886905303	2.80001834098103e-07	0.2914798206277	1
ENSG00000144589.21	STK11IP	2	219597759	2_130	0	0.00566693327908185	4.94818378883736	4.67685631101886e-07	0.186151678987605	2
ENSG00000116106.11	EPHA4	2	221574191	2_130	0	0.00576491244271904	5.1120764349848	4.91530147408554e-07	0.276758409785889	1
ENSG00000135903.18	PAX3	2	222296905	2_131	0	0.00681376350652985	6.60403507315594	7.50510085182933e-07	0.671641791044764	1
ENSG00000163082.9	SGPP2	2	222518474	2_131	0	0.00562580098975496	4.77196441125774	4.47756260452145e-07	0.0285714285714181	1
ENSG00000124003.12	MOGAT1	2	222671953	2_131	0	0.00622657603951238	5.74213693711975	5.9632490398567e-07	-0.48744769874489	1
ENSG00000085449.14	WDFY1	2	223944812	2_131	0	0.00761183888562866	7.66365154484311	9.72938619926696e-07	0.880952380952502	1
ENSG00000135900.3	MRPL44	2	223957073	2_131	0	0.00562617500073059	4.77259999645471	4.4784566920527e-07	0.00775193798449565	1
ENSG00000135919.12	SERPINE2	2	224039199	2_132	0	0.00590045082040047	5.7779612794904	5.68617115129364e-07	0.534351145037938	1
ENSG00000135905.18	DOCK10	2	225040105	2_133	0	0.0135326550887106	13.0156006938996	2.93769926719025e-06	1.45227387203617	2
ENSG00000169047.5	IRS1	2	226800135	2_133	0	0.00575597033294872	4.83101527670429	4.63785389708157e-07	-0.139112903225735	1
ENSG00000144468.16	RHBDD1	2	226836316	2_133	0	0.00747342056842792	7.32841013591981	9.13459496700281e-07	0.815789473683816	1
ENSG00000081052.11	COL4A4	2	227159422	2_133	0	0.00638984537452614	5.83001986472146	6.21327375719031e-07	0.504023843593571	2
ENSG00000169031.18	COL4A3	2	227151797	2_133	0	0.0064015741368747	5.84755817306745	6.24340396693945e-07	0.531271262204266	2
ENSG00000153820.12	SPHKAP	2	228182406	2_134	0	0.0146706957990556	12.1960275933036	2.98420886265566e-06	-1.46400000000047	1
ENSG00000168958.19	MFF	2	227324777	2_134	0	0.00925732413472558	7.78302205108749	1.20169384516626e-06	0.8216560509556	1
ENSG00000173744.17	AGFG1	2	227467196	2_134	0	0.00865703885080815	7.14118973609289	1.03109823684221e-06	0.802752293577669	1
ENSG00000135917.13	SLC19A3	2	227717801	2_134	0	0.00902796489681712	7.54282197043418	1.13575282238972e-06	0.820342119480135	2
ENSG00000123977.9	DAW1	2	227861873	2_134	0	0.00787018050455779	6.22916419208505	8.1766343519918e-07	-0.564516129032321	1
ENSG00000187957.7	DNER	2	229445094	2_136	0	0.00183790471737277	4.77328003206988	1.46318759915981e-07	0.0503144654087987	1
ENSG00000163053.10	SLC16A14	2	230068255	2_136	0	0.00643762740317178	16.7210870664918	1.79535547659271e-06	1.64227436125333	2
ENSG00000079263.18	SP140	2	230156348	2_136	0	0.00184046650752878	5.03921695174833	1.54686025382592e-07	-0.524547357853156	2
ENSG00000135899.17	SP110	2	230169933	2_136	0	0.0236528723072758	30.3845142938284	1.19866076806798e-05	2.82804319833422	2
ENSG00000185404.16	SP140L	2	230325100	2_136	0	0.00302898332826873	9.24612205821551	4.67107252955827e-07	1.01535434573144	2
ENSG00000067066.16	SP100	2	230411809	2_136	0	0.00185674507642952	4.86079645897417	1.50528877240795e-07	-0.197183098591489	1
ENSG00000135916.15	ITM2C	2	230864420	2_136	0	0.00214243363497479	6.16716495048639	2.20370292415559e-07	-0.553994858618124	2
ENSG00000135898.9	GPR55	2	230961119	2_136	0	0.00786555024849756	18.5414383761108	2.43238679765032e-06	1.81620409550879	2
ENSG00000204128.5	C2orf72	2	231003801	2_136	0	0.00417427161084205	12.5606649423104	8.7448716716956e-07	-1.37310726264901	3
ENSG00000135914.5	HTR2B	2	231125386	2_136	0	0.00193847176527373	5.27926998983511	1.70684253991232e-07	0.343708802463485	2
ENSG00000135931.17	ARMC9	2	231199000	2_136	0	0.00218332420318235	6.40772680695998	2.33336308104409e-07	-0.627586206896368	1
ENSG00000156966.6	B3GNT7	2	231392153	2_136	0	0.00287089963105414	9.04854512716723	4.33268256703323e-07	-0.935068635847664	2
ENSG00000115053.15	NCL	2	231484408	2_136	0	0.00184898602495576	4.83107888071826	1.48983393697266e-07	0.0933333333333663	1
ENSG00000171596.6	NMUR1	2	231529808	2_136	0	0.00183993258001791	4.78320026267963	1.46784628985014e-07	-0.0410921738444954	2
ENSG00000187514.16	PTMA	2	231720734	2_136	0	0.0022948538347084	6.8889495091075	2.63674503362208e-07	0.691780821917713	1
ENSG00000144535.19	DIS3L2	2	231961176	2_136	0	0.00209739627493144	6.03279244799858	2.11037183445915e-07	0.528169014084221	1
ENSG00000221944.6	TIGD1	2	232550122	2_136	0	0.00208068781590387	5.94955525621277	2.06467420512179e-07	0.537037037037036	1
ENSG00000135930.13	EIF4E2	2	232550122	2_136	0	0.00185385221914902	4.8569443258559	1.50175242536671e-07	0.107543436620323	2
ENSG00000115468.11	EFHD1	2	232621678	2_136	0	0.00245421723097472	7.53165175815203	3.0829276852674e-07	-0.782642914439101	2
ENSG00000204120.14	GIGYF2	2	232672415	2_136	0	0.00209624870261282	6.02632519853005	2.10695604832489e-07	0.531249999999996	1
ENSG00000167165.18	UGT1A6	2	233691470	2_137	0	0.00469878916689481	4.77849077719986	3.74487060693722e-07	0.105252960265997	3
ENSG00000241635.7	UGT1A1	2	233711626	2_137	0	0.005368834734644	5.81821379969548	5.2099051555932e-07	-0.169354838709716	1
ENSG00000244474.5	UGT1A4	2	233719268	2_137	0	0.00985889009125129	11.8414676744768	1.94712424440469e-06	-1.34831460674104	1
ENSG00000115488.3	NEU2	2	233009759	2_137	0	0.00492474310092361	5.24126488405449	4.30506581014069e-07	0.365079365079388	1
ENSG00000182600.9	C2orf82	2	232855456	2_137	0	0.00540571144609747	5.93376087874216	5.34986725496971e-07	-0.323682979899205	2
ENSG00000066248.14	NGEF	2	232996444	2_137	0	0.00477493379652616	5.00229715695916	3.98379467869156e-07	-0.336000000000006	1
ENSG00000085978.21	ATG16L1	2	233251699	2_137	0	0.00472524158485144	82.248791439936	6.48206897636237e-06	9.28864402799671	2
ENSG00000077044.10	DGKD	2	233438014	2_137	0	0.00471451997016337	7.08168021932488	5.56844452129327e-07	-1.56800000000028	1
ENSG00000085982.13	USP40	2	233566344	2_137	0	0.00527226028209837	6.03577985799121	5.30750411407782e-07	0.615246009425467	3
ENSG00000185038.14	MROH2A	2	233776078	2_137	0	0.00735988204224014	8.1921766656437	1.00561158710959e-06	0.058144006126742	2
ENSG00000123485.11	HJURP	2	233853626	2_137	0	0.0119894091229606	12.8328933862997	2.56615255999604e-06	-1.37451415964024	2
ENSG00000188042.7	ARL4C	2	234445557	2_138	0	0.00623213122914712	4.77013604394627	4.95823903910433e-07	-0.0256142320965132	3
ENSG00000130147.15	SH3BP4	2	234953354	2_138	0	0.0062319359875066	4.76983644725438	4.95777230517958e-07	0.0239808153477305	1
ENSG00000157985.18	AGAP1	2	235496752	2_139	0	0.0394194650508839	22.7341243963733	1.4946828929154e-05	2.15413533834649	1
ENSG00000132321.16	IQCA1	2	236875967	2_140	0	0.0154237106516929	16.4062422300354	4.22044353516105e-06	-2.00000000000025	1
ENSG00000144476.5	ACKR3	2	236887749	2_140	0	0.0259357133010675	21.4045416166988	9.25900319748266e-06	-2.31944444444552	1
ENSG00000198612.10	COPS8	2	237092652	2_140	0	0.0284745799220071	22.3049545538275	1.05929951648631e-05	-2.76050420168081	1
ENSG00000115648.13	MLPH	2	237487065	2_140	0	0.0148688901225263	16.0548146955374	3.98147465092426e-06	-1.68047337278162	1
ENSG00000124839.12	RAB17	2	237582615	2_140	0	0.00730277433811633	9.24321896609962	1.12582587966747e-06	-1.03946240969563	2
ENSG00000124831.18	LRRFIP1	2	237652440	2_140	0	0.00462562520013976	4.87698844802338	3.76254993845046e-07	-0.217741935483922	1
ENSG00000177483.11	RBM44	2	237779250	2_140	0	0.00570293148134116	6.87830804560042	6.54244199870187e-07	-0.743366629064934	2
ENSG00000132329.10	RAMP1	2	237858561	2_141	0	0.00588235777624591	6.04580855107457	5.93151907935813e-07	-0.418439716312128	1
ENSG00000184182.18	UBE2F	2	237949781	2_141	0	0.00601932245963333	6.7140329104674	6.74048553007885e-07	-0.863800064213303	2
ENSG00000132330.16	SCLY	2	238060509	2_141	1	0.0440648669405815	19.8526667298392	1.45905418527624e-05	4.05555555555434	1
ENSG00000144488.14	ESPNL	2	238114633	2_141	0	0.0051221584514396	5.79455931018069	4.95032288857182e-07	1.06020529743751	3
ENSG00000168427.8	KLHL30	2	238141392	2_141	0	0.00575140766660243	7.19429851267351	6.90116977527509e-07	1.25599259402286	2
ENSG00000178752.15	ERFE	2	238158500	2_141	0	0.00543907787223363	5.85842512490849	5.31454716930922e-07	-0.778443113772277	1
ENSG00000132323.8	ILKAP	2	238203982	2_141	0	0.00549025675552595	5.59345428752243	5.12192074133056e-07	-0.454545454545522	1
ENSG00000144485.10	HES6	2	238238715	2_141	0	0.00571957461976413	6.29499272973143	6.00508375145047e-07	0.854074291751959	2
ENSG00000204104.11	TRAF3IP1	2	238319181	2_141	0	0.0181082128199046	17.1015440084438	5.16500823012934e-06	1.73536152864597	4
ENSG00000065802.11	ASB1	2	238426273	2_141	0	0.0102218167509968	12.2200995567977	2.08335337572799e-06	-1.60964759083735	2
ENSG00000233608.3	TWIST2	2	238847617	2_141	0	0.00814108569922767	8.73901948223482	1.18660217375943e-06	-0.871794871794955	1
ENSG00000130414.11	NDUFA10	2	240025784	2_142	0	0.00419070920663323	6.51558691080302	4.55408543684994e-07	-0.712851277674132	4
ENSG00000172428.10	COPS9	2	240040977	2_142	0	0.00484007582818546	7.89227859301832	6.37110376559426e-07	0.79627579737578	2
ENSG00000188542.9	DUSP28	2	240572854	2_142	0	0.00364967563550722	5.19486080624611	3.16219239028101e-07	0.260273972602703	1
ENSG00000142327.12	RNPEPL1	2	240566209	2_142	0	0.0524450185940068	30.8084204998295	2.69484494882255e-05	2.87922705314005	1
ENSG00000144504.15	ANKMY1	2	240521955	2_142	0	0.00490747877786912	8.02447089830052	6.56802719232753e-07	-1.04713694257251	2
ENSG00000142330.19	CAPN10	2	240590263	2_142	0	0.00518600727775276	8.55215856937783	7.39722744321582e-07	0.781250000000024	1
ENSG00000178623.11	GPR35	2	240604773	2_142	0	0.0049433036612716	8.09401519670247	6.6733116994258e-07	-0.724409448818587	1
ENSG00000172478.17	C2orf54	2	240912839	2_144	0	0.00157444976080046	5.11613395299448	1.34347880623034e-07	-0.437500000000112	1
ENSG00000130294.15	KIF1A	2	240819820	2_144	0	0.00161915352590547	5.55311572443967	1.49963255416175e-07	0.795275590551279	1
ENSG00000172482.4	AGXT	2	240868386	2_144	0	0.00154553126899992	4.83218710840249	1.24560873187357e-07	-0.077922077922101	1
ENSG00000226321.5	CROCC2	2	240919838	2_144	0	0.00333555115144335	12.7761983012981	7.10770434727612e-07	1.84126984127011	1
ENSG00000162804.13	SNED1	2	240991890	2_144	0	0.0104426931234347	22.2211193872156	3.87024585319309e-06	-1.98387096774066	1
ENSG00000122085.16	MTERF4	2	241093979	2_144	0	0.00201492428735728	7.36014572887084	2.47346204573124e-07	0.867625426317629	2
ENSG00000115687.13	PASK	2	241141141	2_144	0	0.00194285698185848	7.08244925198401	2.29500908615766e-07	-0.744493392070493	1
ENSG00000146205.13	ANO7	2	241161959	2_144	0	0.00249563760299965	9.06233578662327	3.77208765617133e-07	-0.86264402495839	2
ENSG00000006607.13	FARP2	2	241354701	2_144	0	0.00612514146833298	15.2521451531089	1.55814244806013e-06	0.113749264863843	3
ENSG00000115694.14	STK25	2	241500573	2_144	0	0.00241892333464577	8.70142117532556	3.51052766575643e-07	-0.833296334669952	2
ENSG00000168397.16	ATG4B	2	241636141	2_144	0	0.00369358434818345	15.6421682239862	9.63618388574611e-07	2.18573384514408	2
ENSG00000168393.12	DTYMK	2	241673718	2_144	0	0.00183555698552307	6.78213707307364	2.07632121041001e-07	0.78892177869765	2
ENSG00000168395.15	ING5	2	241687007	2_144	0	0.00764436560738735	24.9224581889923	3.17755028155982e-06	-3.64199072023757	2
ENSG00000180902.17	D2HGDH	2	241740717	2_144	0	0.0219172759381228	29.0871460640042	1.06328036182141e-05	-2.34418579730345	4
ENSG00000154252.11	GAL3ST2	2	241767686	2_144	0	0.0030427967614175	10.6136034549401	5.38636659933975e-07	0.985815602836818	1
ENSG00000204099.11	NEU4	2	241749848	2_144	0	0.109998348475264	42.6808262139803	7.83031238237001e-05	3.29490920675176	3
ENSG00000188389.10	PDCD1	2	241814768	2_144	0	0.0187933844493656	26.3414838153847	8.25667782426183e-06	2.53431372549029	1
ENSG00000188011.5	RTP5	2	241813206	2_144	0	0.0024159933011022	8.82934649622455	3.55782343812878e-07	1.06529077476213	2
ENSG00000216921.7	AC131097.4	2	241901621	2_144	0	0.0157662207767229	26.7139400160064	7.02466561216354e-06	-2.70848708487049	1
ENSG00000134115.12	CNTN6	3	1092084	3_1	0	0.00809221114462821	5.84085715140081	7.88322453337342e-07	0.533333333333465	1
ENSG00000072756.16	TRNT1	3	3127782	3_4	0	0.00316406322829976	7.15648460361628	3.77663488469998e-07	-0.739124483609953	2
ENSG00000113851.14	CRBN	3	3179746	3_4	0	0.00248005426065334	4.83036457704541	1.9980262938123e-07	0.108362750572611	2
ENSG00000170364.12	SETMAR	3	4303349	3_4	0	0.0082546410253237	16.323228037678	2.24731704097154e-06	1.64028448936822	2
ENSG00000144455.13	SUMF1	3	4368850	3_4	0	0.00349191378914326	8.09822696371598	4.71643184318955e-07	0.905048995972825	4
ENSG00000134108.12	ARL8B	3	5126312	3_4	0	0.00248016072778623	4.83077436370574	1.99828157874135e-07	0.212765957446845	1
ENSG00000182533.6	CAV3	3	8733693	3_7	0	0.0119057572671731	11.7806433665684	2.33930117206492e-06	-1.3074367354478	2
ENSG00000125046.14	SSUH2	3	8661768	3_7	0	0.00574245154868791	4.8016508107803	4.5988370223033e-07	0.0613798127189057	2
ENSG00000070950.9	RAD18	3	8963418	3_7	0	0.0061563439801855	5.46712995633743	5.6136118544273e-07	0.454494967777194	3
ENSG00000196220.15	SRGAP3	3	9169275	3_7	0	0.0264356211329808	19.4462061094028	8.57402033427338e-06	1.93600000000003	1
ENSG00000134077.15	THUMPD3	3	9363193	3_7	0	0.00903590045698244	9.13855609311394	1.37723840715726e-06	1.01571329813173	2
ENSG00000168137.15	SETD5	3	9397385	3_7	0	0.0161190240535903	14.6870440420552	3.94851003535914e-06	1.51301115241685	1
ENSG00000132164.9	SLC6A11	3	10798379	3_8	0	0.00700574631664785	4.84573410132816	5.66205511146899e-07	-0.141791044776111	1
ENSG00000156983.15	BRPF1	3	9731155	3_8	0	0.0119902671627721	9.99085652293744	1.99798253573301e-06	1.03181818181813	1
ENSG00000114026.21	OGG1	3	9757089	3_8	0	0.0078182730941877	5.89561502871086	7.68776428985085e-07	-0.602649006622355	1
ENSG00000134072.10	CAMK1	3	9769618	3_8	0	0.0102216250816415	8.46173743761992	1.44257897537636e-06	0.924865831842699	1
ENSG00000171148.13	TADA3	3	9794628	3_8	0	0.00753566681597551	5.54331869365178	6.96709353872416e-07	-0.364963503649626	1
ENSG00000241553.12	ARPC4	3	9787487	3_8	0	0.00941637097728398	7.67588237863455	1.20551321872709e-06	0.824000000000123	1
ENSG00000214021.15	TTLL3	3	9811078	3_8	0	0.00695040690809468	4.76986930690716	5.52938482269565e-07	-0.0408163265306116	1
ENSG00000156990.14	RPUSD3	3	9843931	3_8	0	0.00698780534691534	4.82120299523461	5.61896493631514e-07	0.111940298507424	1
ENSG00000171135.13	JAGN1	3	9890513	3_8	0	0.0090011522646295	7.24415402447479	1.08754162821232e-06	0.99421965317932	1
ENSG00000163701.18	IL17RE	3	9862222	3_8	0	0.015939118059627	12.7216984078635	3.3819679577348e-06	1.3857142857145	1
ENSG00000163703.17	CRELD1	3	9933125	3_8	0	0.00725853380096309	5.18487977659284	6.276935989514e-07	-0.760681878252956	2
ENSG00000163704.11	PRRT3	3	9954742	3_8	0	0.0125277904834638	10.4112201736669	2.17538544311608e-06	1.76923076923111	1
ENSG00000125037.12	EMC3	3	10010880	3_8	0	0.00823195339116878	6.3890428455452	8.77200375580974e-07	0.673511293634329	1
ENSG00000144554.10	FANCD2	3	10045136	3_8	0	0.0230317412443312	16.2604235281429	6.24624092638762e-06	1.56250000000001	1
ENSG00000254999.3	BRK1	3	10115684	3_8	0	0.0448873769510541	22.7104293088765	1.70023783896427e-05	2.74742268041108	1
ENSG00000134086.7	VHL	3	10140878	3_8	0	0.00733193585523262	5.28101910179504	6.45797710102564e-07	0.129131874690366	2
ENSG00000134070.4	IRAK2	3	10201594	3_8	0	0.00762668674806621	5.6581337448692	7.19729366892609e-07	0.183999999999969	1
ENSG00000157014.10	TATDN2	3	10245570	3_8	0	0.00983866630414498	8.09601685469098	1.32851890898541e-06	-0.943107221006455	1
ENSG00000157017.15	GHRL	3	10284066	3_8	0	0.00700959098984366	4.85098923915944	5.671306179869e-07	-0.407692307692368	1
ENSG00000157087.17	ATP2B2	3	10552494	3_8	0	0.0551341920857453	24.7129821581412	2.27251247613882e-05	2.6956487538365	2
ENSG00000157103.10	SLC6A1	3	10978347	3_9	0	0.00446181410562407	4.84690403050955	3.60691575161093e-07	0.132531996195781	2
ENSG00000197548.12	ATG7	3	11272355	3_9	0	0.00824401961682164	10.7178816012975	1.47369658541735e-06	-1.41503687656338	3
ENSG00000144559.10	TAMM41	3	11808893	3_9	0	0.00751343753383871	9.82977893899993	1.23180662857747e-06	1.12682862285139	2
ENSG00000157152.16	SYN2	3	11955878	3_9	0	0.0044653256416689	4.85441854942426	3.6153509388624e-07	0.229262428077433	2
ENSG00000157150.4	TIMP4	3	12156497	3_9	0	0.00454142872168906	5.0159106055549	3.79928957244222e-07	0.406862745098096	1
ENSG00000154743.17	TSEN2	3	12484507	3_9	0	0.00653465347213778	8.49457557862863	9.25815297616998e-07	-1.08793952815999	3
ENSG00000075975.15	MKRN2	3	12557464	3_9	0	0.00448199478339695	4.89002176446224	3.65546175409332e-07	0.116466911886909	2
ENSG00000225526.4	MKRN2OS	3	12560442	3_9	0	0.00442815192171142	4.77453087136594	3.52625182269119e-07	-0.142647690749121	2
ENSG00000132155.11	RAF1	3	12648359	3_9	0	0.00482155419310626	5.58796242431676	4.49366440246922e-07	0.389036733855351	2
ENSG00000088726.15	TMEM40	3	12759557	3_9	0	0.00756412211682911	9.89410930007607	1.24823208270978e-06	-1.17047637623636	2
ENSG00000144712.11	CAND2	3	12796583	3_9	0	0.0137407778934272	15.6122450822957	3.57797074726181e-06	1.56949733485782	2
ENSG00000144713.12	RPL32	3	12841494	3_9	0	0.00472487253470366	5.39435723000768	4.25098826132785e-07	0.36221352781686	2
ENSG00000131379.9	C3orf20	3	14669081	3_10	0	0.00426667245774914	4.77509732164411	3.39806465055467e-07	-0.0384185807581071	3
ENSG00000144711.13	IQSEC1	3	13073191	3_10	0	0.00427632576258286	4.79669042519218	3.42115363350132e-07	-0.0811926233542496	2
ENSG00000132182.11	NUP210	3	13396920	3_10	0	0.00713440358171313	9.69010323847837	1.15304480297163e-06	-1.12977099236692	1
ENSG00000163520.13	FBLN2	3	13535999	3_10	0	0.0233121832349912	21.0473899319863	8.18354171677658e-06	-2.29686641988336	2
ENSG00000170876.7	TMEM43	3	14142514	3_10	0	0.00563095041525841	7.42687700581443	6.97506148739328e-07	0.832844574779955	1
ENSG00000154767.14	XPC	3	14170048	3_10	0	0.00450354504696593	5.29141485771746	3.97453594641416e-07	-0.362966178291152	2
ENSG00000170860.3	LSM3	3	14178595	3_10	0	0.00639743772955737	8.64715016422528	9.22654647726921e-07	-1.25203252032486	1
ENSG00000131389.16	SLC6A6	3	14377613	3_10	0	0.00498470843039633	6.26156016168128	5.20573940079832e-07	-0.615366291096204	2
ENSG00000144596.12	GRIP2	3	14529667	3_10	0	0.00512730731529665	6.53116882970444	5.58522102806695e-07	0.624167481215724	5
ENSG00000154781.15	CCDC174	3	14653937	3_10	0	0.00488795905215089	6.07422822706804	4.95197872597489e-07	0.57993024866319	2
ENSG00000131375.9	CAPN7	3	15206289	3_11	0	0.00804739734446958	5.68119259845794	7.62526714649677e-07	0.511764705882273	1
ENSG00000131370.15	SH3BP5	3	15321957	3_11	0	0.00839172553060574	6.08217937266622	8.5127641348511e-07	0.472716833088653	2
ENSG00000206562.11	METTL6	3	15420851	3_11	0	0.0085770135192208	6.29122154320294	8.99976520313971e-07	-0.585985227211089	2
ENSG00000206561.12	COLQ	3	15520104	3_11	0	0.00733783172449543	4.79795735376592	5.87197552966955e-07	0.105732813477075	2
ENSG00000131373.14	HACL1	3	15562882	3_11	0	0.00840282584957064	6.0948317001372	8.54175648526368e-07	0.590967253287989	2
ENSG00000169814.12	BTD	3	15601668	3_11	0	0.007408246696611	4.88933003087729	6.04122338507391e-07	-0.162718234036406	2
ENSG00000206560.11	ANKRD28	3	15857377	3_11	0	0.00780174487707486	5.38452407680007	7.00646849102877e-07	-0.480000000000155	1
ENSG00000131386.17	GALNT15	3	16189788	3_11	0	0.0181657199470312	13.4868356912711	4.08622980034451e-06	-1.3932203389827	1
ENSG00000154814.13	OXNAD1	3	16265263	3_12	0	0.00717734849926111	6.4217877784907	7.68741079015354e-07	0.614886731391858	1
ENSG00000131378.13	RFTN1	3	16513716	3_12	0	0.0080982732787751	7.57690639900022	1.02339774549767e-06	0.779904306220075	1
ENSG00000182568.16	SATB1	3	18441823	3_13	0	0.0057399282511873	9.34709106364509	8.94835166246423e-07	1.10555555555557	1
ENSG00000183960.8	KCNH8	3	19148202	3_14	0	0.00506824395954642	5.04144955433172	4.26160352437576e-07	-0.232456140350764	1
ENSG00000163576.17	EFHB	3	19944997	3_14	0	0.00970075000366211	11.252106724079	1.82053595651577e-06	1.30628305028132	3
ENSG00000144566.10	RAB5A	3	19946983	3_14	0	0.0066699807684778	7.66724468800402	8.52950858385182e-07	-0.845699972809351	2
ENSG00000183977.13	PP2D1	3	19971502	3_14	0	0.0114595597758822	12.84829200568	2.4556894150321e-06	1.43237708681712	2
ENSG00000114166.7	KAT2B	3	20031701	3_14	0	0.0050242372070145	4.95809317196314	4.15475026943005e-07	0.223087790587759	2
ENSG00000182247.9	UBE2E2	3	23060854	3_17	0	0.0197675094818871	17.1346134911544	5.64919249887195e-06	2.10063501189691	3
ENSG00000170142.11	UBE2E1	3	23805720	3_18	0	0.00939187588773949	11.0860596531169	1.73655947339177e-06	1.1294964028775	1
ENSG00000174738.12	NR1D2	3	23948923	3_18	0	0.00614574929209633	7.02821071091505	7.2040997717214e-07	0.742424242424074	1
ENSG00000197885.10	NKIRAS1	3	23946351	3_18	0	0.00761489859040565	9.07851650835357	1.15302604470597e-06	1.00757575757557	1
ENSG00000077097.15	TOP2B	3	25664786	3_19	0	0.00871658236262807	5.61736158245743	8.16655184451406e-07	-0.474820143884951	1
ENSG00000179796.11	LRRC3B	3	26493173	3_19	0	0.0120887517961978	8.75008462116697	1.7642243804896e-06	-1.04945054945063	1
ENSG00000163491.16	NEK10	3	27369070	3_20	0	0.00846004267665212	8.09632298712064	1.14240602423404e-06	-1.07746478873254	1
ENSG00000163508.12	EOMES	3	27723132	3_20	0	0.00859968623245155	8.25303610197097	1.18374036296088e-06	-0.952380952380862	1
ENSG00000163512.13	AZI2	3	28349407	3_21	0	0.00762040088558524	7.38090940581879	9.38097112472704e-07	0.788008565311054	1
ENSG00000144642.21	RBMS3	3	28575079	3_21	0	0.0061180377378609	5.28047447954657	5.3882185799285e-07	-0.453531598512854	1
ENSG00000163527.9	STT3B	3	31531565	3_23	0	0.0111706003424098	9.00316081969264	1.67738064504944e-06	-1.14159292035384	1
ENSG00000197385.5	ZNF860	3	31984468	3_23	0	0.00753564323467204	5.23419809592435	6.57855621036503e-07	0.39083295736954	2
ENSG00000144645.13	OSBPL10	3	32078058	3_23	0	0.0244598245087483	16.5308468684043	6.74385998936172e-06	1.76097560975722	1
ENSG00000152642.10	GPD1L	3	32058362	3_23	0	0.0176902984756682	13.4137531870971	3.95772466198598e-06	1.51020408163272	1
ENSG00000170293.8	CMTM8	3	32238085	3_23	0	0.0456273864742762	22.561362069587	1.71692377292914e-05	2.05716587701784	2
ENSG00000091317.7	CMTM6	3	32502466	3_24	0	0.00703579212811634	8.62628458777854	1.01227121433e-06	1.01408670751839	2
ENSG00000144635.8	DYNC1LI1	3	32593886	3_24	0	0.0056602521571234	6.31608948877007	5.96271647237107e-07	0.55723542116596	1
[truncated: 9,394 more rows]
