# Supplementary material for: Adjusting for genetic confounders in transcriptome-wide association studies improves discovery of risk genes of complex traits
Source: Nat Genet. 2024 Jan 26;56(2):336–47. doi: 10.1038/s41588-023-01648-9 (PMC10864181; doi:10.1038/s41588-023-01648-9)
Supplement: Supplementary file 5 — cTWAS results of all analyzed genes across all tissues for IBD, SCZ, and SBP. Results are stored separately for each combination of traits and tissues. Column legends for each set of results are the same as in Supplementary Table 1. [file 41588_2023_1648_MOESM5_ESM.zip › IBD_Small_Intestine_Terminal_Ileum.csv]

id	genename	chrom	pos	region_tag	cs_index	PIP	tau2	PVE	z	num_eqtl
ENSG00000237330.2	RNF223	1	1074660	1_1	0	0.0332555102806122	9.7754818858758	5.42202976055642e-06	-1.03333333333338	1
ENSG00000188976.10	NOC2L	1	959139	1_1	0	0.0346305956103007	10.6077127001028	6.12691443647132e-06	-1.34710743801646	1
ENSG00000187961.13	KLHL17	1	960326	1_1	0	0.0189987315408294	4.85553799033712	1.53858703345253e-06	0.316666666666591	1
ENSG00000187642.9	PERM1	1	982112	1_1	0	0.0317454170075894	9.30195123523073	4.92510167197593e-06	-1.09600047676708	2
ENSG00000187608.8	ISG15	1	1000018	1_1	0	0.099409753570049	19.5186604951066	3.23622801313608e-05	2.02806031546464	2
ENSG00000188157.14	AGRN	1	1027633	1_1	0	0.0196232494587645	5.10304700819557	1.67016969564227e-06	-0.405405405405443	1
ENSG00000162571.13	TTLL10	1	1167770	1_1	0	0.0234132800902376	6.85987572163732	2.67878966017171e-06	0.873563218390876	1
ENSG00000186891.13	TNFRSF18	1	1206343	1_1	0	0.0401459020679635	14.937885218096	1.00020827771263e-05	-2.82352941176294	1
ENSG00000186827.10	TNFRSF4	1	1211917	1_1	0	0.0214234403764408	9.60547936769734	3.43216662810008e-06	-2.40182648401787	1
ENSG00000078808.16	SDF4	1	1231507	1_1	0	0.0661385918123004	25.3444680104612	2.79574932775789e-05	-4.25000000000223	1
ENSG00000160087.20	UBE2J2	1	1274159	1_1	0	0.041668271866068	13.1719967283188	9.15413280675394e-06	2.01935488638102	2
ENSG00000162572.20	SCNN1D	1	1280044	1_1	0	0.0335395227725218	11.5342052471832	6.45215303552281e-06	-1.82046424398804	2
ENSG00000131584.18	ACAP3	1	1309988	1_1	1	0.250736375435599	28.2869980558295	0.000118294433752064	-5.34146341463493	1
ENSG00000127054.20	INTS11	1	1330125	1_1	1	0.0701747936701468	23.0326364298476	2.69578282626559e-05	5.02409638554303	1
ENSG00000162576.16	MXRA8	1	1362042	1_1	0	0.0235624093917008	11.7177591397796	4.60494417674051e-06	-2.98082838766979	2
ENSG00000175756.13	AURKAIP1	1	1375642	1_1	0	0.0186651253900554	11.8000357426908	3.67345175283052e-06	3.17733990147875	1
ENSG00000242485.5	MRPL20	1	1402457	1_1	1	0.605657143491537	29.819982182988	0.000301227300030306	5.52636656613737	2
ENSG00000235098.8	ANKRD65	1	1422081	1_1	0	0.0562769499945538	24.0650461185091	2.25879780013671e-05	-4.27380952381037	1
ENSG00000179403.11	VWA1	1	1434687	1_1	0	0.0186272986669086	8.17272738896665	2.53908357652161e-06	2.2804232804236	1
ENSG00000215915.9	ATAD3C	1	1440430	1_1	0	0.0217575571765244	13.648355730882	4.95279750788414e-06	-3.5207100591726	1
ENSG00000160072.19	ATAD3B	1	1520463	1_1	0	0.0184900485439586	4.8799813579407	1.50493006991572e-06	-0.808373590982354	1
ENSG00000197785.13	ATAD3A	1	1511945	1_1	0	0.035355996214584	12.6139896336548	7.43833363474325e-06	-2.54716981132176	1
ENSG00000008130.15	NADK	1	1780639	1_1	0	0.0406940008309916	10.246240858497	6.95432616725682e-06	-0.0283018867924335	1
ENSG00000078369.17	GNB1	1	1814287	1_1	0	0.0245224090227933	10.5357332156796	4.30911418633228e-06	2.25868725868714	1
ENSG00000169885.9	CALML6	1	1915143	1_1	0	0.0287638956224422	8.92187623903643	4.28019942452076e-06	-0.982142857142927	1
ENSG00000178821.12	TMEM52	1	1919475	1_1	0	0.0623252352348952	18.4536652261047	1.91825646073516e-05	2.74925373134276	1
ENSG00000205116.3	TMEM88B	1	1425936	1_1	0	0.0265856480657789	13.4075570749804	5.94507053083498e-06	3.01159661063221	2
ENSG00000187730.8	GABRD	1	2019112	1_3	0	0.0339052544905627	13.1193885363392	7.41892034433263e-06	1.598086124402	1
ENSG00000067606.16	PRKCZ	1	2050574	1_3	0	0.0306854910652151	12.3839098444597	6.33798146812878e-06	-1.44869565217416	1
ENSG00000162585.16	FAAP20	1	2179409	1_3	0	0.0143038456371308	5.40009743395782	1.28829261171838e-06	-0.430379746835439	1
ENSG00000116151.13	MORN1	1	2367197	1_3	0	0.0145129335613037	5.50630211812706	1.33283180961095e-06	0.480620155038687	1
ENSG00000157911.9	PEX10	1	2413486	1_3	0	0.0170481398463226	6.8444225896039	1.94613929107355e-06	0.706422018348555	1
ENSG00000149527.17	PLCH2	1	2415085	1_3	0	0.0331804352047338	14.6658635867069	8.11614551195345e-06	-2.05851063829798	1
ENSG00000157881.13	PANK4	1	2531396	1_3	0	0.0285525127623866	19.9779472374048	9.51382813453453e-06	-3.59154929577497	1
ENSG00000157873.17	TNFRSF14	1	2555429	1_3	0	0.0175287970110039	12.984852340133	3.79620129239372e-06	-2.77586206896459	1
ENSG00000142606.15	MMEL1	1	2632557	1_3	0	0.0142271747212607	11.1314027005919	2.64136649789072e-06	2.65044722490697	2
ENSG00000215912.12	TTC34	1	2800905	1_3	0	0.0137451856050365	12.3350033389257	2.82780843491634e-06	-3.00735294117614	1
ENSG00000162591.15	MEGF6	1	3611518	1_3	0	0.0677398606471078	19.5014376422433	2.20328680271499e-05	1.95534506089317	1
ENSG00000116213.15	WRAP73	1	3654319	1_3	0	0.0195754492838535	8.27236245488879	2.70085580821805e-06	0.968986246376915	2
ENSG00000116198.12	CEP104	1	3857024	1_3	0	0.013805234044016	5.06362844351078	1.16591183305707e-06	-0.377952755905542	1
ENSG00000169598.15	DFFB	1	3856947	1_3	0	0.0139568281567181	5.15946202907403	1.20102281503241e-06	-0.428067429779064	3
ENSG00000198912.10	C1orf174	1	3891607	1_3	0	0.033165871596183	13.054868660127	7.22144366273839e-06	1.50684931506818	1
ENSG00000069424.14	KCNAB2	1	5991653	1_5	0	0.035575348131045	5.74260335719199	3.40736050186989e-06	0.505128205127954	1
ENSG00000131697.17	NPHP4	1	5994206	1_5	0	0.0405591635634868	6.95397001500833	4.70415810087739e-06	-0.728267300247663	2
ENSG00000158286.12	RNF207	1	6206026	1_5	0	0.179065108200264	21.0156497664819	6.2764474528978e-05	2.31382978723241	1
ENSG00000116251.9	RPL22	1	6209280	1_5	0	0.0457602815192073	8.07111006884288	6.16001916244573e-06	-1.1811320754716	1
ENSG00000069812.11	HES2	1	6424625	1_5	0	0.275559776096378	25.3632648896971	0.000116568467302868	3.61992815099297	2
ENSG00000215788.9	TNFRSF25	1	6465275	1_5	0	0.0716281720286749	12.2459755079412	1.46297653375211e-05	1.97980543060478	2
ENSG00000171680.21	PLEKHG5	1	6575636	1_5	0	0.0326706597360852	4.9569385586986	2.70104329742853e-06	0.161434977578405	1
ENSG00000162408.10	NOL9	1	6554170	1_5	0	0.0515646834518958	9.17949764244135	7.89462264923048e-06	-1.40641711229959	1
ENSG00000173662.20	TAS1R1	1	6554687	1_5	0	0.0433095565765242	7.56127339976622	5.46183761858903e-06	1.24999999999998	1
ENSG00000041988.15	THAP3	1	6625714	1_5	0	0.0402265092763905	6.87788084183642	4.6145260350925e-06	-1.01526717557267	1
ENSG00000049245.12	VAMP3	1	7776599	1_6	0	0.0402381419851392	11.0273284250235	7.40062389517249e-06	-0.503999999999925	1
ENSG00000049249.8	TNFRSF9	1	7944903	1_6	0	0.0322568050902993	18.4525668803877	9.92746223587535e-06	3.73599999999918	1
ENSG00000116288.12	PARK7	1	7954388	1_6	0	0.0420988456666239	22.7298993287781	1.59598132638412e-05	-4.15322580645177	1
ENSG00000116285.12	ERRFI1	1	8026467	1_6	0	0.0839028820274794	29.1933986635723	4.08527825616839e-05	-4.33858267716697	1
ENSG00000162426.14	SLC45A1	1	8317768	1_6	0	0.0215803344823532	6.22731874934367	2.24140002900522e-06	0.216000000000035	1
ENSG00000142583.17	SLC2A5	1	9088411	1_6	0	0.0171638140264601	4.5489961797659	1.30223534260519e-06	0.066744045740743	2
ENSG00000180758.11	GPR157	1	9128930	1_6	0	0.0312674456706018	10.0058734404661	5.21804133273331e-06	-1.14480408858642	1
ENSG00000049239.12	H6PD	1	9235735	1_6	0	0.0346735444547528	10.8181072894849	6.25618566669847e-06	1.49999999999989	1
ENSG00000171612.6	SLC25A33	1	9539060	1_7	0	0.0557360543346991	10.3080797311773	9.58239558322312e-06	-1.29591836734644	1
ENSG00000171603.16	CLSTN1	1	9823902	1_7	0	0.0306614139538087	4.77381745906318	2.44128280688252e-06	0.204733801036589	3
ENSG00000162441.11	LZIC	1	9943262	1_7	0	0.0318875700702701	5.2223445495094	2.77745513874233e-06	-0.43195266272178	1
ENSG00000162444.11	RBP7	1	9996852	1_7	0	0.0363663173562357	6.32013785258294	3.83341626302499e-06	0.898963730570491	1
ENSG00000054523.17	KIF1B	1	10210333	1_7	0	0.0726913257414079	12.7577359314387	1.54673639160577e-05	-1.68079153571109	2
ENSG00000175279.21	CENPS	1	10429947	1_7	0	0.0299002135941635	4.57012335382294	2.27909442485416e-06	-0.108249629144166	2
ENSG00000160049.11	DFFA	1	10477033	1_7	0	0.0556731010917274	10.2802169385755	9.54570036636593e-06	1.24193548387059	1
ENSG00000120948.16	TARDBP	1	11012060	1_8	0	0.0931103233185241	15.5364585590668	2.41273692756402e-05	-2.13159086624876	2
ENSG00000009724.16	MASP2	1	11047382	1_8	0	0.0436450868802221	8.4536103596817	6.15371947562175e-06	-1.4934210526311	1
ENSG00000116649.9	SRM	1	11060199	1_8	0	0.0338270096886152	6.09866719747359	3.44079380850574e-06	-0.693440067463473	2
ENSG00000171824.13	EXOSC10	1	11100055	1_8	0	0.11691758884098	17.7022845891672	3.45198797662036e-05	-2.04166666666703	1
ENSG00000171819.4	ANGPTL7	1	11189075	1_8	0	0.0553429921142711	10.6579867075501	9.83779832730042e-06	-1.75177304964527	1
ENSG00000198793.12	MTOR	1	11262099	1_8	0	0.0599453000921005	11.4021984498958	1.13999734441131e-05	-1.77697841726544	1
ENSG00000116661.9	FBXO2	1	11653506	1_8	0	0.0329938688525959	5.86870384357171	3.22950189218157e-06	-0.600000000000084	1
ENSG00000177000.10	MTHFR	1	11792243	1_9	0	0.0315728344430163	7.22462670567034	3.80442555315849e-06	-0.914235615675152	2
ENSG00000120937.8	NPPB	1	11859214	1_9	0	0.029342683251478	6.54996860274312	3.20552485977313e-06	0.920634920634809	1
ENSG00000116685.15	KIAA2013	1	11926801	1_9	0	0.0262363627210082	5.52053156454122	2.41570906716611e-06	-0.541333333333713	1
ENSG00000083444.16	PLOD1	1	11935354	1_9	0	0.0257348161745304	5.34308911875669	2.29336718440444e-06	-0.509090909090688	1
ENSG00000116688.16	MFN2	1	11988826	1_9	0	0.0333393368703817	7.72648542945991	4.29634405585436e-06	1.18461538461584	1
ENSG00000028137.18	TNFRSF1B	1	12161549	1_9	0	0.154104600037052	22.1280314675365	5.68746174577116e-05	2.33076923076863	1
ENSG00000048707.13	VPS13D	1	12230088	1_9	0	0.0341267311803193	7.94176412055698	4.52034706939562e-06	-0.924242424242004	1
ENSG00000171729.13	TMEM51	1	15152787	1_11	0	0.0190506047296144	7.53835875471854	2.39522145781429e-06	-0.93835616438361	1
ENSG00000142621.19	FHAD1	1	15247273	1_11	0	0.0145701256304615	5.00250352918101	1.21565630179953e-06	0.310077519379895	1
ENSG00000142634.12	EFHD2	1	15409565	1_11	0	0.0403532945817825	14.3746867199031	9.67469966357701e-06	1.60000000000111	1
ENSG00000132906.17	CASP9	1	15526794	1_11	0	0.0145100820420525	4.9239918035745	1.19164609710726e-06	-0.382113821138194	1
ENSG00000116138.12	DNAJC16	1	15526781	1_11	0	0.0156722817618947	5.5608508231291	1.45356206841475e-06	-0.791044776119348	1
ENSG00000116771.5	AGMAT	1	15584923	1_11	0	0.0161130770812434	5.8602163475592	1.57489730508505e-06	-0.621013133208253	1
ENSG00000197312.11	DDI2	1	15617889	1_11	0	0.0211050773078831	8.37675226746003	2.94864659995879e-06	1.07333333333299	1
ENSG00000116786.11	PLEKHM2	1	15684135	1_11	0	0.0344601519572166	12.6447044127377	7.26751564482927e-06	1.91187739463675	1
ENSG00000233954.6	UQCRHL	1	15809022	1_11	0	0.0154532929055728	5.43524165632214	1.40087698396712e-06	0.60103626943009	1
ENSG00000065526.10	SPEN	1	15845948	1_11	0	0.0139143295174928	4.55918367425045	1.0580580078105e-06	0.116751269035517	1
ENSG00000186510.11	CLCNKA	1	16018760	1_11	0	0.0390199826314331	13.9636485623062	9.08753480615481e-06	-1.59555555555595	1
ENSG00000173641.17	HSPB7	1	16019124	1_11	0	0.0182786817353949	6.98488384052291	2.12943390562605e-06	-0.969264972330815	3
ENSG00000184908.17	CLCNKB	1	16044217	1_11	0	0.0178939845133551	6.77003752670179	2.02049713390654e-06	-0.96568627450949	1
ENSG00000185519.8	FAM131C	1	16067316	1_11	0	0.015684300473593	5.68222587102565	1.48642757175959e-06	0.404225604310487	2
ENSG00000142632.16	ARHGEF19	1	16210794	1_11	0	0.0152352333183511	5.36447757157038	1.3631280323221e-06	0.390070921985785	1
ENSG00000132881.11	RSG1	1	16237068	1_11	0	0.0141477652485904	4.71433728617031	1.1124195211137e-06	0.00981085509082197	2
ENSG00000037637.10	FBXO42	1	16352069	1_11	0	0.0545393298034224	16.8698864207841	1.53455359549247e-05	2.00551952426013	2
ENSG00000055070.16	SZRD1	1	16352086	1_11	0	0.0425877203320364	14.6189396776891	1.03838970352808e-05	-1.82776397685409	2
ENSG00000187144.11	SPATA21	1	16437144	1_11	0	0.0142070277329405	4.74133718506461	1.12347697315468e-06	-0.200000000000007	1
ENSG00000157191.19	NECAP2	1	16440373	1_11	0	0.0139299132048745	4.56152763977463	1.0597875828293e-06	-0.0640344689311507	2
ENSG00000058453.16	CROCC	1	16949400	1_12	0	0.0345183563313368	5.28918937924491	3.04508437207829e-06	-0.506666666666618	1
ENSG00000159339.13	PADI4	1	17308916	1_12	0	0.0565967750512098	9.87042615752299	9.31724884328612e-06	-1.30952380952361	1
ENSG00000179051.13	RCC2	1	17439260	1_12	0	0.060457236807976	10.4854323367379	1.05729150193668e-05	-1.36231884057948	1
ENSG00000117154.11	IGSF21	1	18108097	1_12	0	0.0363672710280885	5.77075543876514	3.50028565602661e-06	-0.545861297539507	1
ENSG00000158748.3	HTR6	1	19665573	1_13	0	0.00533936959483383	4.81620531770655	4.28899048248567e-07	0.11627906976741	1
ENSG00000179023.8	KLHDC7A	1	18471209	1_13	0	0.0299664870120502	19.6122901248281	9.80221554284273e-06	-1.92581189635343	2
ENSG00000159423.16	ALDH4A1	1	18902981	1_13	0	0.00520358931360465	4.67759955903002	4.05962724597469e-07	-0.438356164383706	1
ENSG00000169991.10	IFFO2	1	18956450	1_13	0	0.00705065542477124	7.10938140714611	8.36029130627992e-07	0.671532846715392	1
ENSG00000053372.4	MRTO4	1	19249541	1_13	0	0.00517969574845245	4.55170436255555	3.93222538401545e-07	0.055944055944065	1
ENSG00000162482.4	AKR7A3	1	19288862	1_13	0	0.0133913345978868	13.6479909430886	3.04826481157877e-06	1.70682730923684	1
ENSG00000053371.12	AKR7A2	1	19311596	1_13	0	0.00623990377800598	6.2903650366259	6.54657046834876e-07	-0.712057545982889	3
ENSG00000040487.12	PQLC2	1	19312389	1_13	0	0.00523815538446926	4.66185932726366	4.07284279345938e-07	0.24242424242422	1
ENSG00000077549.17	CAPZB	1	19485983	1_13	0	0.00538664276678047	4.96086292628009	4.45692686405858e-07	0.278481012658207	1
ENSG00000173436.13	MINOS1	1	19596564	1_13	0	0.00518077839336706	4.61270310971498	3.98575522554971e-07	0.0990099009901576	1
ENSG00000158747.13	NBL1	1	19640599	1_13	0	0.00521363287219712	4.58272137048049	3.98496035179501e-07	0.165071770334827	1
ENSG00000169914.5	OTUD3	1	19882213	1_13	0	0.00547166708196034	6.41459268757634	5.85394793815484e-07	-0.70727949256153	3
ENSG00000188257.10	PLA2G2A	1	19979930	1_13	0	0.00518163772683822	6.26732351154011	5.41638173252438e-07	-0.320819112627985	1
ENSG00000117215.14	PLA2G2D	1	20119239	1_13	0	0.00521487747890581	5.10170450502622	4.43730739151284e-07	0.273076923076929	1
ENSG00000162545.5	CAMK2N1	1	20488909	1_14	0	0.026530373134128	4.6286439682316	2.04812868526136e-06	-0.0317460317460374	1
ENSG00000090432.6	MUL1	1	20508105	1_14	0	0.0640752341469258	12.7914567817959	1.3670056680185e-05	1.5044313143767	2
ENSG00000183114.7	FAM43B	1	20578250	1_14	0	0.0310846929939007	6.08672294022583	3.15566012201832e-06	-0.615999999999824	1
ENSG00000158825.5	CDA	1	20566460	1_14	0	0.0263269956690552	4.55788676539486	2.00135872596352e-06	0.00198608597342578	2
ENSG00000117245.12	KIF17	1	20717668	1_14	0	0.0266505924213148	4.6702200411347	2.07588990166514e-06	0.211678832116751	1
ENSG00000189410.11	SH2D5	1	20731059	1_14	0	0.0319640101884392	6.34374596884797	3.38194974366841e-06	0.838955823080838	3
ENSG00000075151.20	EIF4G3	1	21176003	1_14	0	0.0399300467782178	8.39775413922224	5.59272004288267e-06	1.02528735632175	1
ENSG00000187980.6	PLA2G2C	1	20176690	1_14	0	0.02814859791456	5.17324743914766	2.42873496134054e-06	-0.429439995136025	2
ENSG00000142794.18	NBPF3	1	21439197	1_15	0	0.0219059230129823	4.56752845051069	1.66879474617632e-06	-0.143790849673148	1
ENSG00000076864.19	RAP1GAP	1	21642248	1_15	0	0.0409411272968856	9.86592806106373	6.73686503077082e-06	1.12941567728987	2
ENSG00000090686.15	USP48	1	21613000	1_15	0	0.0357774750274732	9.2934799184873	5.54559510485853e-06	1.40462588524912	2
ENSG00000142789.19	CELA3A	1	22001714	1_15	0	0.0221972507290339	4.70205033682049	1.74079073781114e-06	0.308931185944526	1
ENSG00000159189.11	C1QC	1	22644432	1_15	0	0.0229887795562419	4.90463411478295	1.88054026166701e-06	-0.0769230769230719	1
ENSG00000173369.15	C1QB	1	22653162	1_15	0	0.0236106007418341	5.13982123341958	2.0240216659718e-06	0.295999999999928	1
ENSG00000169641.13	LUZP1	1	23176683	1_16	0	0.120642063874496	19.6750779167128	3.95890722811974e-05	-2.24032524423385	3
ENSG00000125945.14	ZNF436	1	23369659	1_16	0	0.031238123284994	7.03734158037812	3.66651673510126e-06	-0.893805309734294	1
ENSG00000088280.18	ASAP3	1	23484817	1_16	0	0.0253831344452863	5.12751640493335	2.17076301811022e-06	0.4119601328901	1
ENSG00000179546.4	HTR1D	1	23194847	1_16	0	0.0381244366230852	8.87528821883039	5.64346720500382e-06	-1.20795257157551	2
ENSG00000142676.12	RPL11	1	23691734	1_17	0	0.0324127923070434	5.25631227568984	2.84156575700748e-06	0.426136363636281	1
ENSG00000011007.12	ELOA	1	23743147	1_17	0	0.0304111530200757	4.68494978611391	2.37628174920161e-06	0.344000000000008	1
ENSG00000057757.9	PITHD1	1	23775590	1_17	0	0.0320033282879717	5.15739550260739	2.75286991311862e-06	0.537878787878827	1
ENSG00000117308.14	GALE	1	23800401	1_17	0	0.036469842169417	6.38956144498209	3.88655698968075e-06	0.675253585747102	2
ENSG00000117305.14	HMGCL	1	23838758	1_17	0	0.0300852646000228	4.5802605596897	2.29828628642716e-06	-0.280000000000017	1
ENSG00000189266.11	PNRC2	1	23880263	1_17	0	0.0383244440996917	6.76930866513894	4.32693416166046e-06	-0.832558139534512	1
ENSG00000142677.3	IL22RA1	1	24143903	1_17	0	0.188111384550713	21.2703546273399	6.67344239844151e-05	-2.57575757575782	1
ENSG00000001460.17	STPG1	1	24416496	1_17	0	0.0302963587995334	4.73125738722407	2.39071119929755e-06	0.393611633834609	2
ENSG00000117602.11	RCAN3	1	24502439	1_17	0	0.0403196466667333	7.34538610452954	4.93959625006861e-06	-0.947955390334556	1
ENSG00000184454.6	NCMAP	1	24551912	1_17	0	0.0381485241877555	6.60272187093272	4.20107902327166e-06	-0.597646664328912	2
ENSG00000169504.14	CLIC4	1	24745177	1_17	0	0.0329840526645926	5.42930049816083	2.98681277520949e-06	0.428977272727649	1
ENSG00000175707.8	KDF1	1	26961225	1_18	0	0.0567787431427694	12.0812092141803	1.14407971517254e-05	-1.69298245614104	1
ENSG00000131910.4	NR0B2	1	26914363	1_18	0	0.0262890729361845	5.23561723131049	2.29563726103484e-06	-0.505859375000025	1
ENSG00000117614.9	SYF2	1	25232900	1_18	0	0.0243588894493576	4.57297677171781	1.85787540465257e-06	-0.0623052959501458	1
ENSG00000183726.10	TMEM50A	1	25336580	1_18	0	0.0243021853923413	4.55235496523685	1.84519195985342e-06	0.0390625000000065	1
ENSG00000188672.17	RHCE	1	25430369	1_18	0	0.0251330028613876	4.85581024102023	2.03547696986034e-06	-0.201612903225827	1
ENSG00000204178.9	TMEM57	1	25430290	1_18	0	0.0262430633362665	5.26007555461265	2.30232493175521e-06	-0.446319018404988	1
ENSG00000157978.11	LDLRAP1	1	25543527	1_18	0	0.0256516878832025	5.03913133523621	2.15591547632378e-06	-0.389698096213955	2
ENSG00000162430.16	SELENON	1	25799884	1_18	0	0.028966363374226	6.07842342379642	2.93660159174232e-06	-0.760000000000182	1
ENSG00000117640.17	MTFR1L	1	25791808	1_18	0	0.0319131322633544	7.01274848026845	3.73265456544598e-06	-0.924242424242648	1
ENSG00000158006.13	PAFAH2	1	25998029	1_18	0	0.0290981473756852	6.16720594500198	2.99304947685624e-06	0.434108527131723	1
ENSG00000158008.9	EXTL1	1	26019793	1_18	0	0.0348128672225824	7.792206737766	4.52439345752389e-06	-0.880050352844785	2
ENSG00000158014.14	SLC30A2	1	26046114	1_18	0	0.0493065627031697	11.0766601131475	9.1090621013494e-06	1.42857142857165	1
ENSG00000175087.9	PDIK1L	1	26110771	1_18	0	0.0484573996876219	10.747246009417	8.6859515222496e-06	-1.26380368098131	1
ENSG00000197245.5	FAM110D	1	26158522	1_18	0	0.0455270196262279	10.3048413111033	7.82475294987681e-06	-1.57889566387387	2
ENSG00000130695.14	CEP85	1	26233875	1_18	0	0.152379226482755	21.7883118097404	5.53744533571279e-05	2.92121212121255	1
ENSG00000169442.8	CD52	1	26317723	1_18	0	0.0247403064549043	4.84379020580181	1.99871331278751e-06	-0.577235772357913	1
ENSG00000176092.14	AIM1L	1	26357597	1_18	0	0.0255248546291725	4.98608071224216	2.12267100337412e-06	-0.164062500000028	1
ENSG00000176083.17	ZNF683	1	26354204	1_18	0	0.0252389749674835	4.92814986122727	2.07451091588175e-06	-0.88502840192519	2
ENSG00000117682.16	DHDDS	1	26432257	1_18	0	0.030955350727778	6.9106620762537	3.56792315045095e-06	0.848634154707109	2
ENSG00000198830.10	HMGN2	1	26488383	1_18	0	0.0319696923244459	7.0162036218279	3.74111231508416e-06	-0.752234993614385	1
ENSG00000117676.13	RPS6KA1	1	26529971	1_18	0	0.0243232872033401	4.56527244741842	1.85203450639714e-06	0.0202020202020117	1
ENSG00000117713.18	ARID1A	1	26693642	1_18	0	0.0534159041574212	11.5295801482802	1.0271743886049e-05	-1.64473684210527	1
ENSG00000060642.10	PIGV	1	26787956	1_18	0	0.0577248443578865	12.2342806419507	1.17788072433128e-05	-1.70925110132261	1
ENSG00000142751.14	GPN2	1	26890178	1_18	0	0.0632713511612881	13.0662649794561	1.37885524606236e-05	1.77973568281991	1
ENSG00000090273.13	NUDC	1	26899598	1_18	0	0.0508812927857561	11.0845173247703	9.40665095635912e-06	1.60087719298271	1
ENSG00000116329.10	OPRD1	1	28815455	1_19	0	0.0339741689890485	10.1718228793486	5.76378453607851e-06	1.52606635071062	1
ENSG00000174950.10	CD164L2	1	27383368	1_19	0	0.0184513579801948	4.56101895826986	1.40362248867509e-06	0.0312500000000019	1
ENSG00000090020.10	SLC9A1	1	27166703	1_19	0	0.0203464897048733	5.45740053432025	1.85197631280613e-06	0.473389480783816	2
ENSG00000142784.15	WDTC1	1	27234825	1_19	0	0.0661323624224235	16.3525225092386	1.80367754407626e-05	1.91841491841474	1
ENSG00000186501.14	TMEM222	1	27317371	1_19	0	0.0456780867203427	12.908537091409	9.83433588562037e-06	1.51878576496895	2
ENSG00000142765.17	SYTL1	1	27342257	1_19	0	0.059336511901661	15.3401146806107	1.51813615977934e-05	-1.84255319149029	1
ENSG00000142733.14	MAP3K6	1	27363272	1_19	0	0.162285881174421	24.9041263237077	6.74081105679403e-05	-2.61817153643736	2
ENSG00000142748.12	FCN3	1	27375143	1_19	0	0.0297568581079313	8.95038865408327	4.44210759695105e-06	-1.12735849056646	1
ENSG00000126705.13	AHDC1	1	27604387	1_19	0	0.0209587985587966	5.72937611665671	2.00278265918222e-06	0.515463917525788	1
ENSG00000126709.14	IFI6	1	27671883	1_19	0	0.018464522229846	4.56755618787645	1.4066371360661e-06	0.0790123456789981	1
ENSG00000130775.15	THEMIS2	1	27877470	1_19	0	0.0567567984533431	14.9259288689594	1.41292582441494e-05	1.74834437086124	1
ENSG00000117748.9	RPA2	1	27914481	1_19	0	0.0200771346522569	5.33516838971532	1.78652858136296e-06	-0.437841139077244	2
ENSG00000130768.14	SMPDL3B	1	27935082	1_19	0	0.0184258467739034	4.54834000410718	1.39778534601955e-06	0.0320000000000114	1
ENSG00000158156.7	XKR8	1	27964235	1_19	0	0.0526664147289177	14.2299129962599	1.24995997034114e-05	1.72169634008826	2
ENSG00000158161.15	EYA3	1	28088507	1_19	0	0.0218379596869556	6.1064153732877	2.22412149963578e-06	-0.479651440187922	2
ENSG00000169403.11	PTAFR	1	28193492	1_19	0	0.0767894307215508	17.7527891314923	2.27367375140022e-05	1.94487332581363	2
ENSG00000126698.10	DNAJC8	1	28232589	1_19	0	0.0440976167468424	12.5820444789531	9.25393490876125e-06	2.03614457831352	1
ENSG00000130770.17	ATPIF1	1	28236497	1_19	0	0.0200898268869505	5.34097364259633	1.78960314704748e-06	0.403829954430482	2
ENSG00000130766.4	SESN2	1	28259165	1_19	0	0.0211472160995739	5.81148664233909	2.04974838443104e-06	-0.68571428571446	1
ENSG00000204138.12	PHACTR4	1	28369680	1_19	0	0.0544900486240166	14.5465315181056	1.32201612777885e-05	1.64492753623178	1
ENSG00000180098.9	TRNAU1AP	1	28553045	1_19	0	0.0205445805368858	5.54626693494528	1.90045745657805e-06	-0.562604340567906	1
ENSG00000188060.7	RAB42	1	28592480	1_19	0	0.0891714267257354	19.1607488168151	2.84969446291317e-05	-2.38461538461583	1
ENSG00000162419.12	GMEB1	1	28666286	1_19	0	0.0185016192857396	4.58595063371752	1.4151393947035e-06	-0.074626865671665	1
ENSG00000198492.15	YTHDF2	1	28736724	1_19	0	0.0336462563729366	10.0823328910791	5.65793414097667e-06	-1.61904761904817	1
ENSG00000159023.19	EPB41	1	28886806	1_19	0	0.0697646177240799	16.852917205898	1.96096757076745e-05	1.97656249999972	1
ENSG00000253304.1	TMEM200B	1	29138442	1_19	0	0.0231086805021276	6.62562865541814	2.55365571532597e-06	1.0806451612902	1
ENSG00000060656.19	PTPRU	1	29253314	1_19	0	0.0184922954218356	4.58132982105146	1.41300105868787e-06	0.00671140939597048	1
ENSG00000134644.15	PUM1	1	31066204	1_20	0	0.0275731890710185	5.48234258058121	2.52123469363813e-06	0.562499999999841	1
ENSG00000084628.9	NKAIN1	1	31239088	1_20	0	0.0261184887390774	4.98389973127444	2.17108809660227e-06	0.385576347560787	2
ENSG00000121769.7	FABP3	1	31376362	1_20	0	0.0251353216964108	4.63121447562459	1.94150917640807e-06	0.11046511627915	1
ENSG00000168528.11	SERINC2	1	31409395	1_20	0	0.0286484563475724	5.83433041498451	2.78774055091145e-06	-0.506044905008671	1
ENSG00000142910.15	TINAGL1	1	31547225	1_20	0	0.0936508488743105	16.8577778391702	2.6331290837981e-05	-1.97829762579469	2
ENSG00000121764.11	HCRTR1	1	31617221	1_20	0	0.0257315458625785	4.84667763830082	2.08003248880149e-06	-0.19200000000004	1
ENSG00000162517.12	PEF1	1	31644486	1_20	0	0.026453378697217	5.10102450289502	2.2506018132806e-06	-0.305801068894587	2
ENSG00000084636.17	COL16A1	1	31703950	1_20	0	0.0869466172148631	16.155729970214	2.34282247201643e-05	-1.74210526315849	1
ENSG00000121753.12	ADGRB2	1	31764679	1_20	0	0.0254364530432545	4.74066606387085	2.01120352464935e-06	0.198847262247802	1
ENSG00000134668.12	SPOCD1	1	31815803	1_20	0	0.033601967041713	7.30358346128653	4.0931796246068e-06	-0.903061224489842	1
ENSG00000184007.18	PTP4A2	1	31945136	1_20	0	0.0275941084969238	5.48931644037352	2.52635711309129e-06	0.38596491228079	1
ENSG00000025800.13	KPNA6	1	32108863	1_21	0	0.0261515071315295	4.76160639904953	2.07687482199377e-06	-0.259842519685028	1
ENSG00000160051.11	IQCC	1	32205464	1_21	0	0.0261052426156285	4.71093776178038	2.05113953697488e-06	-0.165354330708722	1
ENSG00000084623.11	EIF3I	1	32222176	1_21	0	0.0256368536606226	4.55711010329333	1.94856255038571e-06	-0.00784313725490084	1
ENSG00000160055.19	TMEM234	1	32222176	1_21	0	0.0256368536606226	4.55711010329333	1.94856255038571e-06	0.00784313725490084	1
ENSG00000183615.5	FAM167B	1	32246849	1_21	0	0.0259537235963508	4.67052648597594	2.02174147249621e-06	-0.168749999999936	1
ENSG00000116478.11	HDAC1	1	32291652	1_21	0	0.0515413389409033	10.9523757746947	9.41508267611251e-06	-1.2771893252272	2
ENSG00000162526.6	TSSK3	1	32366691	1_21	0	0.0256262882976904	4.55945884537025	1.94876339464804e-06	-0.0699481865284934	1
ENSG00000225828.1	FAM229A	1	32366691	1_21	0	0.0256262882976904	4.55945884537025	1.94876339464804e-06	-0.0699481865284934	1
ENSG00000160058.18	BSDC1	1	32397196	1_21	0	0.0309468787425607	6.35635734119235	3.28084160118527e-06	-0.713855421686753	1
ENSG00000176261.15	ZBTB8OS	1	32650758	1_21	0	0.0707690006574757	14.1074474351142	1.66514328070267e-05	1.64516129032225	1
ENSG00000162521.18	RBBP4	1	32651491	1_21	0	0.0367054117756671	7.83195913587036	4.79469094671714e-06	0.921052631579169	1
ENSG00000134684.10	YARS	1	32817982	1_21	0	0.0444477349788093	9.85197367372531	7.30353277962454e-06	1.33742331288349	1
ENSG00000160097.16	FNDC5	1	32871796	1_21	0	0.0289013221107036	5.55634000259592	2.67834568393369e-06	-0.370573743309495	2
ENSG00000004455.16	AK2	1	33080995	1_21	0	0.0298805774554433	5.93365739908353	2.95713777386093e-06	-0.657142857142624	1
ENSG00000142920.16	AZIN2	1	33081259	1_21	0	0.0489563830963195	10.5216159983354	8.59116139244579e-06	-1.21489971346775	1
ENSG00000184389.9	A3GALT2	1	33321277	1_21	0	0.0273868503380783	5.11216391540624	2.33510796162175e-06	-0.15161080873954	2
ENSG00000121904.17	CSMD2	1	34165500	1_21	0	0.0338093657089249	7.08406083148073	3.99465622622551e-06	-0.812369341973696	2
ENSG00000189280.3	GJB5	1	34793549	1_22	0	0.03095801568898	7.14575698254601	3.6896185061844e-06	-0.965277777777953	1
ENSG00000187513.8	GJA4	1	34792232	1_22	0	0.0332173639418806	7.79493287794662	4.31854699716936e-06	-1.06030150753764	1
ENSG00000163866.8	SMIM12	1	34852255	1_22	0	0.0274813376329245	6.04917979369825	2.77264626837377e-06	0.672340425532083	1
ENSG00000243749.1	TMEM35B	1	34984759	1_22	0	0.0353074957800206	8.35787395552553	4.921787271122e-06	0.96277915632722	1
ENSG00000163867.16	ZMYM6	1	35031112	1_22	0	0.025013475372765	5.18408701178505	2.16275051786374e-06	0.422572178477562	1
ENSG00000197056.9	ZMYM1	1	35080556	1_22	0	0.0250045076173041	5.1807931984539	2.16060148096832e-06	0.42028985507261	1
ENSG00000020129.15	NCDN	1	35557823	1_22	0	0.0233740677809633	4.56137242929755	1.77823820966056e-06	0.102272727272737	1
ENSG00000116819.6	TFAP2E	1	35573174	1_22	0	0.0373783730173807	8.88408747666145	5.53851486267979e-06	1.06854838709682	1
ENSG00000126067.11	PSMB2	1	35641909	1_22	0	0.0261097646037441	5.5783422862603	2.42922767939303e-06	-0.507246376811654	1
ENSG00000142686.7	C1orf216	1	35718988	1_22	0	0.0236860353840181	4.68313160028186	1.85007289878228e-06	0.216216216216177	1
ENSG00000134698.10	AGO4	1	35807900	1_22	0	0.0257080611909827	5.43582959722716	2.3307477010069e-06	0.581093585328893	2
ENSG00000092847.11	AGO1	1	35870261	1_22	0	0.0414162264611762	9.8324317558445	6.79190453598606e-06	1.21546961325976	1
ENSG00000116863.10	ADPRHL2	1	36088841	1_22	0	0.0256590036193213	5.418249140959	2.31877636169674e-06	0.437500000000023	1
ENSG00000171812.12	COL8A2	1	36174666	1_22	0	0.0306802226770231	7.06275273855356	3.61403717216635e-06	1.0167597765362	1
ENSG00000116871.15	MAP7D1	1	36155585	1_22	0	0.0238668555223384	4.7529952264159	1.89200677764452e-06	0.325925925925963	1
ENSG00000054116.11	TRAPPC3	1	36155585	1_22	0	0.0238668555223384	4.7529952264159	1.89200677764452e-06	-0.325925925925963	1
ENSG00000054118.13	THRAP3	1	36224998	1_22	0	0.0241525828497781	4.86230746431275	1.95869179366726e-06	0.281249999999854	1
ENSG00000142694.6	EVA1B	1	36323945	1_22	0	0.201522604763173	24.8723623389726	8.35989666788399e-05	-2.70769230769193	1
ENSG00000196182.10	STK40	1	36385841	1_22	0	0.0272182661730911	5.96071313328602	2.70594387049417e-06	-0.60101010101014	1
ENSG00000181817.5	LSM10	1	36397922	1_22	0	0.0408792942150024	9.71171056340221	6.62154333025778e-06	-1.31290322580632	1
ENSG00000116885.18	OSCP1	1	36451700	1_22	0	0.0625189889360853	13.6574406123858	1.42410290464998e-05	-2.32075471698198	1
ENSG00000116898.11	MRPS15	1	36464072	1_22	0	0.0415169150493433	9.85472899537221	6.82385620586701e-06	1.71175618160507	2
ENSG00000189433.5	GJB4	1	34759604	1_22	0	0.0266351746472122	5.76153219868272	2.55949124118036e-06	0.578212290502866	1
ENSG00000163875.15	MEAF6	1	37513172	1_23	0	0.0460306213139393	7.35996359835348	5.65044443985168e-06	-0.943847434732824	2
ENSG00000163877.10	SNIP1	1	37554146	1_23	0	0.039650397931111	5.97866534768092	3.95377454062899e-06	0.643678160919539	1
ENSG00000163879.10	DNALI1	1	37556733	1_23	0	0.0462798435511665	7.41001176780729	5.71966885145061e-06	-0.825581395349132	1
ENSG00000134697.12	GNL2	1	37591628	1_23	0	0.0358710416805874	5.05327951678769	3.02327334873909e-06	-0.403225806451581	1
ENSG00000116922.14	C1orf109	1	37692275	1_23	0	0.0383544136386317	5.67150811287157	3.62805624223913e-06	0.673326951653955	2
ENSG00000134690.10	CDCA8	1	37692045	1_23	0	0.0455389360952172	7.26041744608193	5.51448014579991e-06	-0.975806451612558	1
ENSG00000196449.3	YRDC	1	37761414	1_23	0	0.0353812026228052	4.92636440218012	2.9070950365647e-06	0.309352517985624	1
ENSG00000197982.13	C1orf122	1	37806635	1_23	0	0.142065898103078	17.9896764750601	4.26258742934641e-05	2.44493304366697	2
ENSG00000188786.9	MTF1	1	37861712	1_23	0	0.149013573001224	18.4526457264752	4.58611116471444e-05	2.47482014388586	1
ENSG00000204084.12	INPP5B	1	37897131	1_23	0	0.0498474885814341	8.09906140879848	6.73345682898437e-06	-1.26771722937803	2
ENSG00000183431.11	SF3A3	1	37990219	1_23	0	0.0348333752664716	4.78237811892433	2.77843073673889e-06	-0.64122137404601	1
ENSG00000183386.9	FHL3	1	37996149	1_23	0	0.0417157090387368	6.44833959479201	4.4864996300567e-06	-1.11472889292355	2
ENSG00000183520.11	UTP11	1	38013784	1_23	0	0.0419229604444645	6.49417930827396	4.5408413072707e-06	0.724852071005848	1
ENSG00000116954.7	RRAGC	1	38857683	1_24	0	0.0431763671004433	5.40091816109623	3.88932110017082e-06	-0.537037037037096	1
ENSG00000214114.8	MYCBP	1	38880474	1_24	0	0.0394532317359736	4.56660555138602	3.00494265999994e-06	-0.158940397350978	1
ENSG00000131233.9	GJA9	1	38881233	1_24	0	0.0481865482930683	6.41851965893464	5.15846869448542e-06	-0.806451612903193	1
ENSG00000158315.10	RHBDL2	1	38941917	1_24	0	0.043386077321526	5.44578416618341	3.94067770085854e-06	-0.443708609271415	1
ENSG00000174574.15	AKIRIN1	1	38991334	1_24	0	0.0403717551640439	4.77941001863676	3.21819255634841e-06	0.227303811234086	2
ENSG00000168653.10	NDUFS5	1	39026790	1_24	0	0.0423024258408677	5.21161169436525	3.67703215991936e-06	0.362962962962904	1
ENSG00000183682.7	BMP8A	1	39491437	1_24	0	0.0395459203436707	4.58829954180409	3.0263109927629e-06	0.154679856372278	2
ENSG00000163909.7	HEYL	1	39623753	1_24	0	0.0394727189272911	4.57117074698935	3.00943239429201e-06	-0.118506424585733	2
ENSG00000116983.12	HPCAL4	1	39683879	1_24	0	0.0453269755626224	5.85120542095447	4.42346089910247e-06	-0.656250000000004	1
ENSG00000084072.16	PPIE	1	39739151	1_25	0	0.0912869682480361	16.9282911518357	2.57740109890611e-05	-1.96899224806161	1
ENSG00000116985.11	BMP8B	1	39789001	1_25	0	0.0238154970841769	4.55112888266848	1.80775216630092e-06	-0.0984848484848419	1
ENSG00000043514.15	TRIT1	1	39883661	1_25	0	0.0238187935937854	4.55287675069322	1.80869675905576e-06	0.0225577829729429	2
ENSG00000116990.10	MYCL	1	39879939	1_25	0	0.0638278084006037	13.6436202788524	1.45244488725117e-05	-1.71917808219215	1
ENSG00000168389.17	MFSD2A	1	39952917	1_25	0	0.0272150386807736	5.78180262716	2.62441386564968e-06	0.620155038759752	1
ENSG00000131236.16	CAP1	1	40040200	1_25	0	0.0554124209269757	12.2267912720816	1.13000334332081e-05	-1.4852685056111	2
ENSG00000084073.8	ZMPSTE24	1	40257946	1_25	0	0.03057481226416	6.77501854798204	3.45489134197429e-06	-0.796208530805541	1
ENSG00000049089.13	COL9A2	1	40318226	1_25	0	0.0255012687524681	5.17453969035493	2.20086607592198e-06	-0.372549019607961	1
ENSG00000187815.9	ZFP69	1	40477297	1_25	0	0.0288430456508694	6.35637935285754	3.05781376400944e-06	-0.737804878049135	1
ENSG00000164002.11	EXO5	1	40508753	1_25	0	0.0561082530892262	12.5602589128292	1.1753993461101e-05	-2.09864008845396	3
ENSG00000117010.15	ZNF684	1	40531781	1_25	0	0.0255561837836977	5.22656416469592	2.22778048184962e-06	-0.480000000000265	1
ENSG00000066136.20	NFYC	1	40690819	1_25	0	0.0304597029076643	6.81366870868943	3.46151949860615e-06	1.11538461538447	1
ENSG00000171790.15	SLFNL1	1	41025213	1_25	0	0.0460320593317142	10.6225023894175	8.15543906868159e-06	-1.51999999999984	1
ENSG00000197273.3	GUCA2A	1	42164693	1_26	0	0.0556190103024211	10.1458674116084	9.41179685596754e-06	1.65116279069807	1
ENSG00000186973.10	FAM183A	1	43138891	1_26	0	0.035596537517801	5.37536500933198	3.19136017857065e-06	0.531848786792176	2
ENSG00000127124.14	HIVEP3	1	42035651	1_26	0	0.0387274955482388	6.80407996780992	4.39489928887735e-06	1.37724550898143	1
ENSG00000177181.14	RIMKLA	1	42381115	1_26	0	0.0352312978407007	5.18837355897501	3.04873716438556e-06	0.0390625000000155	1
ENSG00000066185.12	ZMYND12	1	42452404	1_26	0	0.0399500580098278	6.4214368032574	4.27867926675078e-06	-0.768475863148458	2
ENSG00000186409.14	CCDC30	1	42439358	1_26	0	0.0327159143180474	4.61290283496357	2.5170594577138e-06	-0.0165745856353668	1
ENSG00000117385.15	P3H1	1	42767127	1_26	0	0.034378576162974	5.2279259443723	2.99762580270846e-06	0.874583236789295	2
ENSG00000164008.14	C1orf50	1	42767127	1_26	0	0.0325524160317098	4.57702809339977	2.48500296354342e-06	0.262068965517128	1
ENSG00000274386.5	TMEM269	1	42785273	1_26	0	0.0446843426874072	7.54107505051485	5.62016081172611e-06	0.918968692449177	1
ENSG00000177868.11	SVBP	1	42816759	1_26	0	0.0334800236618571	4.79750486057276	2.67892950364178e-06	-0.0676312432278815	2
ENSG00000164010.13	ERMAP	1	42837694	1_26	0	0.0326542395839513	4.62553689871263	2.51919525818452e-06	0.280487804878207	1
ENSG00000117394.20	SLC2A1	1	42959141	1_26	0	0.0498503774451918	8.39162634292877	6.97709592831552e-06	0.883435582821643	1
ENSG00000243710.7	CFAP57	1	43172514	1_26	0	0.0373527615113041	5.74574070351385	3.57955338332714e-06	-0.446808510638045	1
ENSG00000179178.10	TMEM125	1	43275156	1_26	0	0.0957596560528858	14.650242209641	2.33984714893456e-05	1.70575692963754	1
ENSG00000253313.5	C1orf210	1	43285638	1_26	0	0.0875484876018258	13.7386594396063	2.00610246612419e-05	-1.60805084745658	1
ENSG00000171872.4	KLF17	1	44149546	1_27	0	0.0417272026214913	8.07933879166501	5.62283314387779e-06	0.910714285714155	1
ENSG00000066056.13	TIE1	1	43300755	1_27	0	0.0602309531864363	11.2379117805646	1.12892596088611e-05	1.41648426474554	2
ENSG00000117400.16	MPL	1	43337449	1_27	0	0.0556251685890981	10.5014104124833	9.74269434123945e-06	1.3937007874019	1
ENSG00000117399.13	CDC20	1	43359194	1_27	0	0.0281843844358581	4.54966376959355	2.13869060720383e-06	-0.0188679245283064	1
ENSG00000066322.14	ELOVL1	1	43360641	1_27	0	0.083889137699329	14.3792181976677	2.01187553645587e-05	1.86153846153829	1
ENSG00000159479.16	MED8	1	43389955	1_27	0	0.0310461929460534	5.45319788796746	2.82370755379436e-06	-0.494349490452382	2
ENSG00000198198.15	SZT2	1	43389819	1_27	0	0.103709016858905	16.3498170642491	2.82806586980039e-05	2.00778602326302	2
ENSG00000066135.12	KDM4A	1	43649383	1_27	0	0.0387733567782038	7.50016243159782	4.85025057716068e-06	-1.01408450704188	1
ENSG00000126091.19	ST3GAL3	1	43705540	1_27	0	0.0299099241227324	5.06112280623884	2.52477273897017e-06	0.139860139860155	1
ENSG00000117407.16	ARTN	1	43933936	1_27	0	0.0298883337426611	5.05766953076507	2.5212287955634e-06	0.339163768652207	2
ENSG00000117408.10	IPO13	1	43947230	1_27	0	0.0337993039442256	6.2436001865678	3.5196781095123e-06	-0.757575757575668	1
ENSG00000132768.13	DPH2	1	43968192	1_27	0	0.0284680389182266	4.65309685937147	2.2093257248172e-06	-0.180124223602472	1
ENSG00000117410.13	ATP6V0B	1	43974045	1_27	0	0.0774681504407112	13.9445648621272	1.80172398313712e-05	-1.71810699588427	1
ENSG00000117411.16	B4GALT2	1	43978466	1_27	0	0.0289075493057142	4.78452851936347	2.30680311019723e-06	-0.425790754258139	1
ENSG00000159214.12	CCDC24	1	43991633	1_27	0	0.0287142473933147	4.74132905025913	2.27068891576047e-06	-0.297297297297386	1
ENSG00000196517.11	SLC6A9	1	44031577	1_27	0	0.0398182965595674	7.56747863655888	5.02567020629271e-06	-0.744525547445225	1
ENSG00000178028.13	DMAP1	1	44205927	1_27	0	0.0471853967640132	9.36676937569976	7.3715284185233e-06	-1.19083969465722	1
ENSG00000187147.17	RNF220	1	44385063	1_27	0	0.0301407269300025	5.08297056754052	2.55523838533413e-06	0.0300751879699293	1
ENSG00000198520.10	C1orf228	1	44674693	1_28	0	0.0328010868755849	5.33589727474356	2.91914588902147e-06	-0.36557059961317	1
ENSG00000142945.12	KIF2C	1	44739926	1_28	0	0.0504378459955757	9.66905168813327	8.13393165050498e-06	-2.14197530864258	1
ENSG00000142937.11	RPS8	1	44774842	1_28	0	0.0600173998294065	11.4065473964307	1.14180381901139e-05	-2.32645413937931	3
ENSG00000142959.4	BEST4	1	44787956	1_28	0	0.0388126005432973	7.52982978149668	4.87436455240012e-06	1.84375000000016	1
ENSG00000222009.8	BTBD19	1	44794138	1_28	0	0.0846508726885569	15.1838437820381	2.14374572929974e-05	-2.59689922480643	1
ENSG00000117425.13	PTCH2	1	44842737	1_28	0	0.0680263269860877	13.0425824926793	1.47979215335995e-05	-2.45736434108573	1
ENSG00000126107.14	HECTD3	1	45011467	1_28	0	0.0300563662063201	4.62440597442964	2.31820870714265e-06	0.141153081510919	1
ENSG00000126088.13	UROD	1	45012003	1_28	0	0.0496656426417963	9.57388257566932	7.93056741827831e-06	-2.197183098592	1
ENSG00000132781.17	MUTYH	1	45340760	1_28	0	0.049534676476418	8.37794577135273	6.92160770753927e-06	-0.270833333333419	1
ENSG00000280670.2	CCDC163	1	45499635	1_28	0	0.034623538263569	5.65417555099987	3.26513273744484e-06	0.375999999999888	1
ENSG00000132763.14	MMACHC	1	45499635	1_28	0	0.034623538263569	5.65417555099987	3.26513273744484e-06	0.375999999999888	1
ENSG00000117450.13	PRDX1	1	45523019	1_28	0	0.0391945429297861	6.6171100508819	4.32567680104758e-06	-0.207692307692323	1
ENSG00000117448.13	AKR1A1	1	45551015	1_28	0	0.030265815496164	4.83762670284495	2.44199538381876e-06	-0.0160000000000066	1
ENSG00000159588.14	CCDC17	1	45624129	1_28	0	0.0743847317978227	14.0526743928254	1.7434234797479e-05	-2.77037037037088	1
ENSG00000159592.10	GPBP1L1	1	45688394	1_28	0	0.0658573810453441	11.4707090996469	1.25995440071341e-05	-1.47511312217127	1
ENSG00000197429.10	IPP	1	45750903	1_28	0	0.0361927706468193	7.69256795956569	4.6435836990782e-06	-2.18548387096711	1
ENSG00000086015.20	MAST2	1	45787339	1_28	0	0.0423303520396348	8.44900016236651	5.96509417175486e-06	-2.18978102189754	1
ENSG00000117461.14	PIK3R3	1	46132597	1_28	0	0.0316197331342372	6.00548945022143	3.16713601008187e-06	-1.31323611948294	2
ENSG00000173660.11	UQCRH	1	46309111	1_28	0	0.0331229119767256	5.35973865431374	2.96095788089944e-06	0.219512195121851	1
ENSG00000117481.10	NSUN4	1	46337556	1_28	0	0.0452818021116805	8.26345178791799	6.24087243557741e-06	-1.44987580250484	2
ENSG00000117480.15	FAAH	1	46394565	1_28	0	0.115341618234498	17.9265572328102	3.44860169889366e-05	-2.85043980348764	2
ENSG00000079277.19	MKNK1	1	46616841	1_29	0	0.0272733929109177	4.66355460865742	2.12136960160506e-06	0.337931034482853	1
ENSG00000142961.14	MOB3C	1	46616841	1_29	0	0.0272733929109177	4.66355460865742	2.12136960160506e-06	-0.337931034482853	1
ENSG00000186118.8	TEX38	1	46668649	1_29	0	0.0272294096165217	4.64870694232715	2.11120545590664e-06	-0.271428571428653	1
ENSG00000123472.12	ATPAF1	1	46673908	1_29	0	0.0272693037194705	4.66217317923718	2.12042324361439e-06	0.275701320912756	2
ENSG00000142973.13	CYP4B1	1	46811545	1_29	0	0.027293300956495	4.67026114530299	2.12597099561652e-06	-0.254237288135538	1
ENSG00000187048.12	CYP4A11	1	46949067	1_29	0	0.0400819887297761	8.21373938937098	5.4909853667476e-06	1.23870967741925	1
ENSG00000162365.11	CYP4A22	1	47137271	1_29	0	0.0272043114386793	4.640219902844	2.10540866589266e-06	-0.065359477124193	1
ENSG00000162368.13	CMPK1	1	47333764	1_29	0	0.109541951958672	17.6280888316187	3.22066691114695e-05	-2.30011241093846	2
ENSG00000269113.3	TRABD2B	1	47997102	1_30	0	0.0269079249800299	4.6730048980694	2.09718406905889e-06	0.19434628975266	1
ENSG00000117834.12	SLC5A9	1	48222704	1_30	0	0.0276195071154424	4.91308404831008	2.2632379844066e-06	-0.267647642452825	2
ENSG00000132122.11	SPATA6	1	48471887	1_30	0	0.0305102840104871	5.82933443882766	2.96637005388437e-06	-0.648440821029392	2
ENSG00000162373.12	BEND5	1	48777294	1_31	0	0.183759314956857	25.2985775040596	7.75363889375543e-05	3.30656934306689	1
ENSG00000123091.4	RNF11	1	51235789	1_32	0	0.0275010253979927	6.25989601575779	2.87128374198423e-06	0.666367296704831	2
ENSG00000203995.9	ZYG11A	1	52842285	1_33	0	0.0413686294275153	9.96322601339363	6.87434336025254e-06	-1.30708661417349	1
ENSG00000085831.15	TTC39A	1	51345495	1_33	0	0.23948629310685	26.7494171600555	0.000106845218380347	-3.06651746454443	2
ENSG00000085832.16	EPS15	1	51497266	1_33	0	0.0550755723149234	12.6184723741906	1.1591133441443e-05	-1.47924972718457	2
ENSG00000117859.18	OSBPL9	1	51577431	1_33	0	0.0557465074339386	12.7305712220047	1.1836564258815e-05	-2.13972942230994	2
ENSG00000078618.21	NRDC	1	51880682	1_33	0	0.0236599775843028	4.81454171440218	1.8998940747777e-06	0.265625000000061	1
ENSG00000198841.3	KTI12	1	52033817	1_33	0	0.0316289114115368	7.48472765340008	3.94839281299716e-06	0.838568255411486	2
ENSG00000157077.14	ZFYVE9	1	52142437	1_33	0	0.126788437022857	20.4845558234543	4.33177913498546e-05	2.06143344710005	1
ENSG00000154222.14	CC2D1B	1	52352516	1_33	0	0.0246327057861289	5.18467385516458	2.13006897728879e-06	0.574803149606248	1
ENSG00000134748.12	PRPF38A	1	52400660	1_33	0	0.0731423694956088	15.2683975780594	1.86261283463195e-05	-1.88571428571498	1
ENSG00000116157.5	GPX7	1	52602242	1_33	0	0.0452056598925795	10.7846219783771	8.13125995671153e-06	-1.44250988739824	2
ENSG00000182183.14	FAM159A	1	52632886	1_33	0	0.0229908424642061	4.55109219681303	1.74514141362987e-06	-0.279217200819691	2
ENSG00000162377.5	COA7	1	52698548	1_33	0	0.0229856580400107	4.54901863821121	1.74395294687122e-06	-0.104000000000029	1
ENSG00000121310.16	ECHDC2	1	52927236	1_33	0	0.0234832944388518	4.74569655925913	1.85874192535531e-06	-0.200901232750269	2
ENSG00000116171.17	SCP2	1	52926925	1_33	0	0.0289188463480037	6.6598181603271	3.2122063826433e-06	-0.735645549956739	2
ENSG00000174348.13	PODN	1	53061947	1_33	0	0.125553161200759	20.3907981693575	4.26994207443582e-05	2.33075138530909	2
ENSG00000162383.11	SLC1A7	1	53132488	1_33	0	0.0325794249250871	7.75770865731956	4.21538247063464e-06	1.02547770700663	1
ENSG00000162385.10	MAGOH	1	53237199	1_33	0	0.0249530829086604	5.30338924536196	2.20718033818261e-06	0.46073298429323	1
ENSG00000157193.15	LRP8	1	53227418	1_33	0	0.0340708683504696	8.17045547729098	4.64290262905339e-06	1.04278025011543	2
ENSG00000174332.5	GLIS1	1	53715995	1_33	0	0.0932298059516339	17.5541273810546	2.72956934033721e-05	2.04716073953921	2
ENSG00000162398.11	LEXM	1	54805572	1_34	0	0.0170114750729778	4.69873839992962	1.33316328643605e-06	-0.342391304347905	1
ENSG00000058799.14	YIPF1	1	53889535	1_34	0	0.0278192327861727	9.24117035608855	4.28777739634581e-06	-1.09089950705631	2
ENSG00000211452.10	DIO1	1	53891048	1_34	0	0.0167215117096591	4.54973654564144	1.26888391553626e-06	0.0419354838709643	1
ENSG00000116209.11	TMEM59	1	54056634	1_34	0	0.0167578719383805	4.57155942669104	1.27774250598236e-06	0.0692771084337335	1
ENSG00000116221.15	MRPL37	1	54183963	1_34	0	0.0168059417218929	4.59204043632692	1.28714852239915e-06	0.0831721470019455	1
ENSG00000215883.10	CYB5RL	1	54154524	1_34	0	0.058481760231294	16.0911056267882	1.56951845676444e-05	1.73178627318024	2
ENSG00000157216.15	SSBP3	1	54413433	1_34	0	0.215984651250765	27.9955450107948	0.000100849075599707	-2.87869822485181	1
ENSG00000162391.11	FAM151A	1	54623643	1_34	0	0.0181023609524248	5.27896195044682	1.59383682774496e-06	0.455882352941085	1
ENSG00000184313.19	MROH7	1	54641382	1_34	0	0.0286933970854556	9.47570504802355	4.53475269956128e-06	1.2402999988207	2
ENSG00000162396.5	PARS2	1	54764790	1_34	0	0.0179161794569044	5.17059203357422	1.54506154030315e-06	-0.380952380952495	1
ENSG00000006555.10	TTC22	1	54505976	1_34	0	0.0222318546001663	7.13026636650128	2.64387886519527e-06	0.850746268656706	1
ENSG00000116133.11	DHCR24	1	54886940	1_34	0	0.0183230385765787	5.39084958741376	1.64745976200803e-06	0.545198721539917	2
ENSG00000143001.4	TMEM61	1	54980410	1_34	0	0.0170348320341446	4.70268201280455	1.33611418513466e-06	0.124183006535937	1
ENSG00000169174.10	PCSK9	1	55040059	1_34	0	0.0167408168509088	4.56193058498039	1.27375359690638e-06	0.0771812080536896	1
ENSG00000162402.13	USP24	1	55257768	1_34	0	0.0865007266179569	19.2327221680557	2.77472929329037e-05	2.01898734177277	1
ENSG00000162407.8	PLPP3	1	56645496	1_36	0	0.0296456677102444	4.64519586107151	2.29681159741696e-06	-0.153225806451641	1
ENSG00000187889.12	C1orf168	1	56819840	1_36	0	0.0720626168265567	12.8858360639912	1.54875505240293e-05	1.52597130334305	2
ENSG00000173406.15	DAB1	1	58547019	1_37	0	0.0273568984828794	4.59050974907408	2.09453623747165e-06	0.0434782608695684	1
ENSG00000162600.11	OMA1	1	58542051	1_37	0	0.0283688745565763	4.92469712714473	2.33013851642178e-06	-0.379487179487216	1
ENSG00000184292.6	TACSTD2	1	58577785	1_37	0	0.0295791016651513	5.30921766267273	2.61924194016735e-06	-0.546762589927942	1
ENSG00000162601.9	MYSM1	1	58700166	1_37	0	0.0739223467074016	13.8095247853844	1.70260766724426e-05	-1.8110236220477	1
ENSG00000177606.6	JUN	1	58784746	1_37	0	0.0276647608950454	4.69345174110719	2.16560568724527e-06	-0.235294117647049	1
ENSG00000172456.17	FGGY	1	59297283	1_37	0	0.0846353869795959	15.0822442878842	2.12901176147219e-05	1.84768211920488	1
ENSG00000134709.10	HOOK1	1	59814713	1_38	0	0.0292783413827922	4.55754141791146	2.22554920192515e-06	0.133126934984528	1
ENSG00000134716.9	CYP2J2	1	59926822	1_38	0	0.0433159819998982	8.17303439089842	5.90461515020273e-06	1.04776442845366	2
ENSG00000162604.12	TM2D1	1	61723869	1_39	0	0.0249873580728141	5.49497174993866	2.2900549846676e-06	0.539473684210486	1
ENSG00000240563.1	L1TD1	1	62194418	1_39	0	0.0302660259924485	7.25802064419553	3.663816426288e-06	0.841173876135791	3
ENSG00000162607.12	USP1	1	62436136	1_39	0	0.0722592263372841	15.3334301888927	1.84796070941865e-05	-2.16923076923032	1
ENSG00000116641.17	DOCK7	1	62688195	1_39	0	0.0559194845883756	12.9388856657004	1.20675787243172e-05	-2.00151569320205	3
ENSG00000125703.14	ATG4C	1	62784304	1_39	0	0.0420349041927554	10.2900667467809	7.21420300945667e-06	-1.54651294060647	2
ENSG00000088035.15	ALG6	1	63365138	1_40	0	0.0800432069793561	15.0022085496899	2.00281015409426e-05	-1.86159500796275	2
ENSG00000203965.12	EFCAB7	1	63523814	1_40	0	0.0267320701073985	4.62274553879226	2.06106973050116e-06	0.0526315789473786	1
ENSG00000079739.15	PGM1	1	63594192	1_40	0	0.0825903393744234	15.0383485547711	2.07152177522127e-05	-1.83116883116948	1
ENSG00000162437.14	RAVER2	1	64745289	1_41	0	0.0412091895535708	9.61621688750209	6.60934510574782e-06	1.24713958810157	1
ENSG00000162434.11	JAK1	1	64966237	1_41	0	0.0541089460404911	11.9301368782168	1.0766501536086e-05	1.3507939467101	2
ENSG00000162433.14	AK4	1	65141213	1_41	0	0.0239783355526669	4.57593684614748	1.8300340104531e-06	-0.166505116336084	3
ENSG00000116675.15	DNAJC6	1	65248258	1_41	0	0.0255839365771339	5.15185964634515	2.1983229722366e-06	0.348001898752994	2
ENSG00000213625.8	LEPROT	1	65419674	1_41	0	0.207241816243506	24.5278164761731	8.47805799991578e-05	2.70557470393951	2
ENSG00000116678.19	LEPR	1	65403480	1_41	0	0.0341371251825673	7.77562295801789	4.42712968110981e-06	-0.887999999999979	1
ENSG00000184588.17	PDE4B	1	65792155	1_41	0	0.0335621350103648	7.63928578092265	4.27624365398679e-06	1.00400009072369	2
ENSG00000162594.15	IL23R	1	67138932	1_42	0	1.97665906975786e-08	8.36841932365146	2.75889586797748e-12	-0.85057471264362	1
ENSG00000118473.21	SGIP1	1	66533081	1_42	0	3.32700289540355e-08	9.12422673077389	5.0630166205119e-12	0.397949107278366	2
ENSG00000152760.9	TCTEX1D1	1	66752321	1_42	0	2.4678824372959e-07	36.6979782658898	1.51052080735621e-10	-2.91240875912461	1
ENSG00000198160.14	MIER1	1	66922613	1_42	0	7.94222434485903e-08	13.8680062920415	1.83703015806845e-11	-0.492346938775569	1
ENSG00000116704.7	SLC35D1	1	67054457	1_42	0	4.74469191713567e-08	26.3974838389548	2.08896255989139e-11	-2.67132867132767	1
ENSG00000081985.10	IL12RB2	1	67303577	1_42	0	9.2852443056568e-07	30.7916292108169	4.76854745553702e-10	-2.81884057970958	1
ENSG00000116717.11	GADD45A	1	67684588	1_42	0	2.01728513893329e-08	7.16046074278132	2.40917508286405e-12	1.25000000000012	1
ENSG00000172380.5	GNG12	1	67832765	1_42	0	1.93005914583821e-08	7.74338512439208	2.49265161350309e-12	1.57664233576727	1
ENSG00000116729.13	WLS	1	68179320	1_43	0	0.0293751141872237	4.90962969705563	2.40540609049808e-06	-0.269230769230802	1
ENSG00000116745.6	RPE65	1	68450440	1_43	0	0.0703171347394932	13.0048604273891	1.52520059866408e-05	1.59354838709668	1
ENSG00000118454.12	ANKRD13C	1	70354325	1_44	0	0.0348090941719408	4.60374681599925	2.67278643797873e-06	0.277777777777922	1
ENSG00000197568.13	HHLA3	1	70354325	1_44	0	0.0348090941719408	4.60374681599925	2.67278643797873e-06	0.277777777777922	1
ENSG00000116761.11	CTH	1	70411075	1_44	0	0.112564208879935	15.5807266422328	2.92514997124183e-05	1.9685039370078	1
ENSG00000050628.20	PTGER3	1	71047847	1_45	0	0.0242212868283828	5.11037183929619	2.06447590972335e-06	-0.430439364373845	2
ENSG00000132485.13	ZRANB2	1	71081716	1_45	0	0.0250279118136769	5.41136677305756	2.25887236498734e-06	0.506787330316491	1
ENSG00000172260.14	NEGR1	1	72282986	1_46	0	0.0372372728812789	6.55733575980292	4.07254033827492e-06	0.937499999999996	1
ENSG00000162620.15	LRRIQ3	1	74198025	1_47	0	0.038779301279814	5.99056199620055	3.87460694307696e-06	0.731707317073122	1
ENSG00000254685.6	FPGT	1	74198130	1_47	0	0.0398344488430847	6.2387269352322	4.14490799985793e-06	0.78048780487798	1
ENSG00000116783.14	TNNI3K	1	74234228	1_47	0	0.0376837590379656	5.72576465404915	3.59871800675965e-06	-0.602150537634194	1
ENSG00000116791.13	CRYZ	1	74733595	1_47	0	0.0426071650465928	6.86126495842286	4.87581180699379e-06	0.865215606436951	2
ENSG00000162623.15	TYW3	1	74674875	1_47	0	0.0445844054095772	7.28135951366956	5.41446510816628e-06	0.926445316909631	3
ENSG00000137968.16	SLC44A5	1	75431114	1_47	0	0.0370045293403546	5.5577608249034	3.4301636758312e-06	-0.547972664957238	2
ENSG00000137955.15	RABGGTB	1	75786061	1_47	0	0.0335918898964875	4.66483865634769	2.61355215452591e-06	-0.0488007419471967	2
ENSG00000057468.6	MSH4	1	75779738	1_47	0	0.033590321422325	4.66440953957825	2.61318971395821e-06	-0.0967639652920524	3
ENSG00000184005.10	ST6GALNAC3	1	76072711	1_47	0	0.199423215061194	21.5338540162346	7.16238370928484e-05	2.41538461538365	1
ENSG00000117069.14	ST6GALNAC5	1	76867670	1_48	0	0.0181678409587021	5.19966444259741	1.57557377173188e-06	0.391100702576159	1
ENSG00000077254.14	USP33	1	77759973	1_48	0	0.0215230005555001	6.75366527897021	2.4243898385666e-06	0.99999999999962	1
ENSG00000162614.18	NEXN	1	77888019	1_48	0	0.017028371811123	4.60625729359162	1.30822192326126e-06	0.133790737564414	1
ENSG00000162613.16	FUBP1	1	77979050	1_48	0	0.0183855788507747	5.30883494718788	1.62793341106578e-06	-0.307746006248697	2
ENSG00000162616.8	DNAJB4	1	77979478	1_48	0	0.031227771134283	10.1753278564739	5.29967826139169e-06	-1.42144177449189	1
ENSG00000122420.9	PTGFR	1	78303991	1_48	0	0.017032813929155	4.60864424508333	1.30924128779251e-06	0.0978260869565748	1
ENSG00000137959.15	IFI44L	1	78619516	1_48	0	0.0237153700308028	7.64414309941034	3.02356158865394e-06	-0.895408163265801	1
ENSG00000162618.13	ADGRL4	1	79006491	1_48	0	0.0190678317594428	5.64280519919401	1.7945537666918e-06	-0.622395833333127	1
ENSG00000203943.8	SAMD13	1	84298566	1_51	0	0.0288036782578937	4.56546781542585	2.19327628220717e-06	0.0776515151515173	1
ENSG00000171517.5	LPAR3	1	84926641	1_52	0	0.0797985060388825	11.6868136724383	1.55543184518132e-05	-1.45270270270254	1
ENSG00000117133.10	RPF1	1	84479257	1_52	0	0.125233870942632	15.9666029712867	3.33498923544934e-05	-1.98833819242097	1
ENSG00000174021.10	GNG5	1	84506136	1_52	0	0.0570071323674461	8.53961284383875	8.11946628009171e-06	1.29776875048241	2
ENSG00000122432.17	SPATA1	1	84509277	1_52	0	0.0460345966239203	6.55329744933566	5.03157937583156e-06	0.838028169014076	1
ENSG00000117151.12	CTBS	1	84574387	1_52	0	0.0373200910295611	4.61147914342814	2.87040414653269e-06	-0.0261437908496691	1
ENSG00000117155.16	SSX2IP	1	84691138	1_52	0	0.0373614170801435	4.62170214550549	2.87995299095059e-06	-0.184971098265917	1
ENSG00000153898.12	MCOLN2	1	84934499	1_52	0	0.0420319969438417	5.71076011067364	4.00344666208862e-06	-0.612903225806384	1
ENSG00000055732.12	MCOLN3	1	85048599	1_52	0	0.0378175071570595	4.73378673975699	2.98580672666667e-06	-0.278988381995101	2
ENSG00000117174.10	ZNHIT6	1	85708260	1_52	0	0.0371129947333351	4.56008387769593	2.82266239032132e-06	-0.0326287147286575	2
ENSG00000122417.15	ODF2L	1	86396707	1_53	0	0.0385444640562177	4.76153624794767	3.06104145906894e-06	-0.32558139534887	1
ENSG00000016602.9	CLCA4	1	86547045	1_53	0	0.0712424225947914	10.4737935029871	1.2445226127231e-05	1.3167028199572	1
ENSG00000097033.14	SH3GLB1	1	86704350	1_53	0	0.0403424038261135	5.18301191782778	3.48741864710655e-06	-0.422222222222163	1
ENSG00000183291.15	SELENOF	1	86913954	1_53	0	0.0588281475715149	8.68442879168762	8.52092096888957e-06	-1.14693877551077	1
ENSG00000143013.12	LMO4	1	87331207	1_53	0	0.040194400140689	5.14901879263176	3.45183584373748e-06	0.35546875	1
ENSG00000065243.19	PKN2	1	88684130	1_54	0	0.0261083364544149	4.65719161328438	2.0279788110197e-06	-0.0417582417582481	1
ENSG00000137944.17	KYAT3	1	88979282	1_54	0	0.0602346189264887	12.3904671930157	1.24478387793329e-05	-1.97805012533646	2
ENSG00000213516.9	RBMXL1	1	88993078	1_54	0	0.0432285023056588	9.30810229160779	6.71106495278408e-06	-1.57142857142853	1
ENSG00000117226.11	GBP3	1	89015900	1_54	0	0.0426451350833204	9.18230963485752	6.53102781585759e-06	-1.56060606060559	1
ENSG00000117228.9	GBP1	1	89064901	1_54	0	0.0495481771841271	10.5731473143363	8.73759822080178e-06	1.70895522388022	1
ENSG00000162645.12	GBP2	1	89150019	1_54	0	0.0631593054891292	12.8328814491756	1.35182861009434e-05	-1.93040587969484	2
ENSG00000213512.1	GBP7	1	89185167	1_54	0	0.0466176622520433	10.0075560103722	7.78105752555894e-06	1.29268292682936	1
ENSG00000162654.8	GBP4	1	89198593	1_54	0	0.0428193916793267	9.22008660458513	6.58469402470177e-06	-1.52592592592563	1
ENSG00000154451.14	GBP5	1	89276878	1_54	0	0.0331255288183739	6.84874982925791	3.78385275845883e-06	-0.960937499999713	1
ENSG00000197147.13	LRRC8B	1	89522381	1_54	0	0.0263548919342013	4.74361316299094	2.08511787261339e-06	0.268292682926796	1
ENSG00000171488.14	LRRC8C	1	89633156	1_55	0	0.034998736463091	4.58885506921075	2.67865519013003e-06	0.120000000000007	1
ENSG00000162664.16	ZNF326	1	89994923	1_55	0	0.0413610843397744	6.13211703746388	4.23021515365864e-06	-0.627705627705432	1
ENSG00000122482.20	ZNF644	1	91022402	1_55	0	0.124569070379602	16.4858109623326	3.42515827348204e-05	-1.90878938640056	1
ENSG00000162669.15	HFM1	1	91403932	1_55	0	0.0766307492802595	11.8762977913801	1.51790382845864e-05	-1.5798288431138	3
ENSG00000097046.12	CDC7	1	91500849	1_56	0	0.0218040961958226	6.3676654555727	2.31567940584292e-06	0.553306868040815	2
ENSG00000172031.6	EPHX4	1	92031098	1_56	0	0.0214944167103346	6.16511996497385	2.21017825435481e-06	0.557823129251831	1
ENSG00000284413.1	BTBD8	1	92080411	1_56	0	0.164736739511934	25.5221527845538	7.01241929224748e-05	2.96511627907023	1
ENSG00000174842.16	GLMN	1	92299545	1_56	0	0.136727476615881	23.6053476030324	5.3830238544346e-05	3.22580645161345	1
ENSG00000122484.8	RPAP2	1	92299545	1_56	0	0.136727476615881	23.6053476030324	5.3830238544346e-05	-3.22580645161345	1
ENSG00000162676.11	GFI1	1	92524186	1_56	0	0.176138843068013	27.1628721448212	7.97978029920304e-05	3.95977011494271	1
ENSG00000067208.14	EVI5	1	92792062	1_56	0	0.0213063772110371	6.46260031498118	2.29655586629011e-06	-1.40565702282633	2
ENSG00000122406.12	RPL5	1	92831623	1_56	0	0.0197180855590224	5.47204321200774	1.79959331249122e-06	0.496402877697849	1
ENSG00000154511.11	FAM69A	1	92960610	1_56	0	0.0187219572355385	5.02980536962985	1.57058893929469e-06	-0.134558115751662	2
ENSG00000203910.8	C1orf146	1	92218250	1_56	0	0.0409519602367248	12.056225770538	8.23466948579897e-06	1.31185567010274	1
ENSG00000143033.17	MTF2	1	93079600	1_57	0	0.0253986692192811	5.22536772047388	2.21354281037118e-06	0.796610169491586	1
ENSG00000117500.12	TMED5	1	93181063	1_57	1	0.0935708853209358	20.4903424387577	3.19779088767567e-05	4.13043478260943	1
ENSG00000122483.17	CCDC18	1	93179625	1_57	1	0.0344262613454786	13.7304882360849	7.88380633481459e-06	3.41200261606766	2
ENSG00000117505.12	DR1	1	93346012	1_57	1	0.460329785033145	23.8695990908368	0.000183262795308509	-4.65369795639973	2
ENSG00000067334.13	DNTTIP2	1	93879160	1_57	0	0.0358084661384526	7.8273078171107	4.67474835172297e-06	0.804635424125227	2
ENSG00000023909.9	GCLM	1	93909186	1_57	0	0.0311794574334218	6.43807793702636	3.34799568008015e-06	-0.591463414634308	1
ENSG00000198691.11	ABCA4	1	93999328	1_57	0	0.0248606227766	4.60670491225845	1.91012814294857e-06	-0.098814229249032	1
ENSG00000117519.15	CNN3	1	94906171	1_58	0	0.0829828083010506	13.9769741752139	1.93446731592726e-05	1.70866141732289	1
ENSG00000172339.9	ALG14	1	95073327	1_58	0	0.0404484532581765	7.27732833108167	4.9094630292403e-06	0.906286305767491	2
ENSG00000122481.16	RWDD3	1	95231973	1_58	0	0.0327408879751322	5.32538965648596	2.90805053900186e-06	0.411874209777521	3
ENSG00000117569.18	PTBP2	1	96721522	1_59	0	0.138143830075409	16.3637913158422	3.77029672419427e-05	-2.08620689655131	1
ENSG00000188641.12	DPYD	1	97921165	1_60	0	0.045419092854074	6.79692840162077	5.14886205440076e-06	-0.931200736805797	2
ENSG00000162627.16	SNX7	1	98661649	1_60	0	0.0445662139283706	6.62127081117728	4.92161001131816e-06	-0.823737914335811	2
ENSG00000156869.12	FRRS1	1	99766518	1_61	0	0.0816681950522293	14.7549602489798	2.00979197024796e-05	1.77942989255797	2
ENSG00000162688.16	AGL	1	99848840	1_61	0	0.0317633025449814	6.43308685644051	3.40804383340166e-06	0.802225216163819	2
ENSG00000117620.14	SLC35A3	1	99969523	1_61	0	0.0456781550725653	9.73439715315542	7.41613660956638e-06	-1.45465095119028	2
ENSG00000156875.13	MFSD14A	1	100037607	1_61	0	0.0560917891549169	11.6042802459249	1.08561942867219e-05	-1.74015944878419	2
ENSG00000156876.9	SASS6	1	100132743	1_61	0	0.0579155851977199	11.950678574429	1.15437820963008e-05	1.62804089385459	2
ENSG00000122435.9	TRMT13	1	100132743	1_61	0	0.0394544530904667	8.44009402072099	5.55396857113706e-06	-1.16326530612203	1
ENSG00000122477.12	LRRC39	1	100178174	1_61	0	0.0874692358785808	15.7446550315713	2.29693437760961e-05	2.0662825726812	2
ENSG00000137996.12	RTCA	1	100274929	1_61	0	0.0635004951080972	12.8580224487172	1.36179393833009e-05	-1.564516129033	1
ENSG00000079335.18	CDC14A	1	100333504	1_61	0	0.0481949056637797	10.1832172060589	8.18551949897071e-06	1.38660766695614	2
ENSG00000181656.6	GPR88	1	100538206	1_62	0	0.03655603763183	8.11043747491883	4.94496818626244e-06	1.15322580645184	1
ENSG00000162694.13	EXTL2	1	100894659	1_62	0	0.0652574860313027	13.4908006068783	1.46834520098479e-05	1.80102674626047	2
ENSG00000162695.11	SLC30A7	1	100895622	1_62	0	0.040999085442832	9.17058113108567	6.27091814723559e-06	-1.30015314819373	2
ENSG00000240038.6	AMY2B	1	103559225	1_65	0	0.0875740999350914	15.4041363805559	2.2499514298657e-05	1.79255394659213	2
ENSG00000162631.18	NTNG1	1	107135646	1_66	0	0.0322084918106238	6.54181612822641	3.51421904352431e-06	-0.651465798045681	1
ENSG00000134215.15	VAV3	1	107965542	1_67	0	0.0832709684587902	15.6570887127249	2.17452664468502e-05	-1.78354978354926	1
ENSG00000085491.15	SLC25A24	1	108199501	1_67	0	0.0252414666665185	4.5785516539874	1.92753738437641e-06	0.136685454674106	2
ENSG00000162636.15	FAM102B	1	108571155	1_67	0	0.0540304978997578	11.6097505711035	1.04621746226249e-05	1.26333333333394	1
ENSG00000116266.10	STXBP3	1	108761231	1_67	0	0.0739240380846252	14.537738817887	1.79243183954803e-05	1.95541401273912	1
ENSG00000121957.12	GPSM2	1	108865795	1_67	0	0.0267422213593546	5.1095005277096	2.27895648794552e-06	0.28752300074913	2
ENSG00000121940.15	CLCC1	1	108963869	1_67	0	0.121004539360684	19.2063204265332	3.87619786851635e-05	2.11075949367211	1
ENSG00000197780.9	TAF13	1	109075686	1_67	0	0.0251717993699808	4.55315041803523	1.91155309345242e-06	-0.124999999999991	1
ENSG00000215717.5	TMEM167B	1	109089398	1_67	0	0.0281743193724074	5.58937238291665	2.62649503156608e-06	-0.68291651092982	2
ENSG00000031698.12	SARS	1	109213564	1_67	0	0.0255678085584987	4.69661801439136	2.0028058485974e-06	-0.460724307234072	2
ENSG00000143126.7	CELSR2	1	109250412	1_67	0	0.0251624680951064	4.54974334411412	1.90941460942332e-06	-0.00794912559618002	1
ENSG00000134222.16	PSRC1	1	109279782	1_67	0	0.0360277981265886	7.85535958062593	4.72023799026894e-06	-1.07554163551779	2
ENSG00000221986.6	MYBPHL	1	109306632	1_67	0	0.0287378769578218	5.77161866241533	2.76638369111129e-06	0.536231884057867	1
ENSG00000143106.12	PSMA5	1	109427099	1_67	0	0.0311079064307719	6.50131543278937	3.37312260720425e-06	-0.681159420289673	1
ENSG00000162650.16	ATXN7L2	1	109480810	1_67	0	0.04751384197035	10.415871613229	8.25421681896054e-06	-1.31572499709676	2
ENSG00000174151.14	CYB561D1	1	109494012	1_67	0	0.138010823578022	20.4717236681942	4.71224284655531e-05	2.42028985507179	1
ENSG00000181754.6	AMIGO1	1	109509517	1_67	0	0.034756091536317	7.52371324727949	4.36137342287718e-06	-0.890625000000132	1
ENSG00000156097.12	GPR61	1	109539929	1_67	0	0.0466951184679486	10.2546910235628	7.98645716425895e-06	1.45194805194755	1
ENSG00000065135.10	GNAI3	1	109548825	1_67	0	0.0327782521157299	6.98333011887514	3.81775864776189e-06	-0.748299319728001	1
ENSG00000168765.16	GSTM4	1	109648984	1_67	0	0.0273367108259537	5.31172703072261	2.42182140242617e-06	-0.544557827571384	2
ENSG00000213366.12	GSTM2	1	109670378	1_67	0	0.0251773694025248	4.55518459078807	1.91283028068382e-06	-0.0952064418293345	2
ENSG00000134184.12	GSTM1	1	109704237	1_67	0	0.0268009205105541	5.1296754897669	2.29297705098955e-06	-0.529089204768411	2
ENSG00000134201.10	GSTM5	1	109711871	1_67	0	0.025180631926497	4.55637390685716	1.91357763510625e-06	0.114606775274471	2
ENSG00000134202.10	GSTM3	1	109741163	1_67	0	0.246291288761927	26.2058210794222	0.000107648238682979	-2.99962260445958	2
ENSG00000143093.14	STRIP1	1	110032998	1_68	0	0.19912642895038	24.1136874591569	8.00852689855643e-05	2.72868217054166	1
ENSG00000197106.6	SLC6A17	1	110150641	1_68	0	0.0449903988736385	9.95985162327649	7.47365107082518e-06	-1.21908998856571	2
ENSG00000116396.14	KCNC4	1	110211143	1_68	0	0.177162236743661	22.9564734069109	6.78322827445454e-05	-2.49999999999994	1
ENSG00000168679.17	SLC16A4	1	110390514	1_68	0	0.0609902329838792	12.7884307876984	1.30088125363167e-05	1.52650176678475	1
ENSG00000134248.13	LAMTOR5	1	110407817	1_68	0	0.0339436587436601	7.35543415085525	4.16415675781133e-06	0.968783489410495	2
ENSG00000143125.5	PROK1	1	110448702	1_68	0	0.0258860936976491	4.86030227842278	2.09840786193688e-06	0.27480916030538	1
ENSG00000121931.15	LRIF1	1	110964484	1_68	0	0.025980134133376	4.89365320027917	2.1204824548506e-06	-0.433734939759183	1
ENSG00000156171.14	DRAM2	1	111139496	1_68	0	0.100777168984582	17.5109923702544	2.94328975296438e-05	2.64492753623102	1
ENSG00000134255.13	CEPT1	1	111139496	1_68	0	0.107007849905745	18.0812918924897	3.22704633142669e-05	2.69769792397832	2
ENSG00000162777.16	DENND2D	1	111192559	1_68	0	0.1575284361807	21.8042337821405	5.72875035411876e-05	-2.78906250000076	1
ENSG00000177272.8	KCNA3	1	111402396	1_69	0	0.0272550646557453	5.36182248622175	2.43736041720905e-06	-0.390018484288508	1
ENSG00000064886.13	CHI3L2	1	111200918	1_69	0	0.0264875890579995	5.10847882113539	2.25680550604146e-06	-0.399007267237774	2
ENSG00000173947.13	PIFO	1	111346034	1_69	0	0.0249595627177851	4.55576154613959	1.89652277529137e-06	0.0625211092136016	2
ENSG00000085465.12	OVGP1	1	111427097	1_69	0	0.0252727861623793	4.68198899276887	1.9735294732702e-06	0.261904761904854	1
ENSG00000143110.11	C1orf162	1	111473751	1_69	0	0.0251946664758352	4.63341016916311	1.94701575892402e-06	0.0681818181817917	1
ENSG00000282608.1	ADORA3	1	111528405	1_69	0	0.0283284500630038	5.71867030127348	2.70195416809395e-06	-0.569148936170553	1
ENSG00000121933.18	TMIGD3	1	111512997	1_69	0	0.026939942916085	5.24868627926568	2.35834529325777e-06	-0.349441906625048	2
ENSG00000197852.9	FAM212B	1	111755756	1_69	0	0.0291147376342266	5.93313696717734	2.88109355283452e-06	0.592338934976816	2
ENSG00000064703.11	DDX20	1	111754860	1_69	0	0.0250060952760316	4.56944246281221	1.90576435751333e-06	-0.250000000000061	1
ENSG00000143079.14	CTTNBP2NL	1	112396295	1_69	0	0.0257681867665169	4.81781216255052	2.07058864870822e-06	-0.0757575757575784	1
ENSG00000116489.12	CAPZA1	1	112617108	1_69	0	0.0265385649309591	6.52064039918666	2.88620909360459e-06	1.49999999999989	1
ENSG00000155363.18	MOV10	1	112673095	1_69	0	0.112871623789283	19.7235570334581	3.71304419711952e-05	3.17526941603956	2
ENSG00000155367.15	PPM1J	1	112712590	1_69	0	0.059036366646437	11.8837944078761	1.17013200095777e-05	-1.15572634989776	2
ENSG00000155380.11	SLC16A1	1	112956760	1_70	0	0.0374248836099079	5.7955106557712	3.61753109315373e-06	0.716831683168382	1
ENSG00000081026.18	MAGI3	1	113390860	1_70	0	0.0372987659151027	5.76424717652585	3.58589165758843e-06	-0.34013605442177	1
ENSG00000081019.13	RSBN1	1	113810702	1_70	0	0.0413291533985033	6.71270904960088	4.62715916457588e-06	-0.807407407407195	1
ENSG00000134242.15	PTPN22	1	113875583	1_70	0	0.0596519506056491	10.1203133644591	1.00688232054707e-05	-1.71428571428564	1
ENSG00000188761.11	BCL2L15	1	113967022	1_70	0	0.0456637170908198	7.63645282033182	5.81598180637832e-06	1.01246882792966	1
ENSG00000134262.12	AP4B1	1	113905154	1_70	0	0.0327771806696928	4.57185875658644	2.49933519790768e-06	-0.174242424242462	1
ENSG00000163349.21	HIPK1	1	113928961	1_70	0	0.124332071483503	17.0546761660047	3.53660659505928e-05	-2.42510121457484	1
ENSG00000116774.11	OLFML3	1	113979261	1_70	0	0.0364433072000477	5.55000813689785	3.37342848200765e-06	0.492647058823582	1
ENSG00000134207.14	SYT6	1	114154379	1_70	0	0.0326934017677967	4.54827354145135	2.48008629918956e-06	0.125874125874099	1
ENSG00000197323.11	TRIM33	1	114511320	1_71	0	0.035623054406446	5.91461760525641	3.51413087288177e-06	-0.684210526316019	1
ENSG00000116752.5	BCAS2	1	114577676	1_71	0	0.032207306916764	4.98491390927523	2.67776326750293e-06	0.450284974366264	2
ENSG00000175984.14	DENND2C	1	114669904	1_71	0	0.0399898161642633	6.98285215997866	4.65738736394042e-06	0.86335403726704	1
ENSG00000213281.4	NRAS	1	114716596	1_71	0	0.0347390295983665	5.68271902337204	3.29256207535603e-06	-0.631578947368237	1
ENSG00000173218.14	VANGL1	1	115641021	1_72	0	0.0243302401065703	6.98443390654742	2.83424710967476e-06	-0.800649307020552	3
ENSG00000163393.12	SLC22A15	1	115976190	1_72	0	0.0187318600643037	4.58501610738316	1.43245793011791e-06	-0.0517383242811384	2
ENSG00000116815.15	CD58	1	116571486	1_72	0	0.0296985791346588	8.81805810758323	4.36786024187468e-06	-1.06993006993023	1
ENSG00000134247.9	PTGFRN	1	116909700	1_72	0	0.0783853239739584	17.8318059891349	2.33125721683725e-05	-1.98122065727642	1
ENSG00000134256.12	CD101	1	117001709	1_72	0	0.0972562084973306	19.8679142715125	3.22277300865172e-05	-2.13510822922282	2
ENSG00000116830.11	TTF2	1	117059455	1_72	0	0.0188751321806903	4.65485644179086	1.46540071419418e-06	0.20591780732194	3
ENSG00000134253.9	TRIM45	1	117122955	1_72	0	0.0273636685844502	8.06451984930737	3.68055186965938e-06	1.07086614173241	1
ENSG00000198162.12	MAN1A2	1	117367404	1_72	0	0.0282290435387937	8.35096432430189	3.93181339129094e-06	1.24042591797585	2
ENSG00000183508.4	FAM46C	1	117605762	1_72	0	0.0192038529529872	4.8131321456251	1.54161619106827e-06	0.244604316546735	1
ENSG00000196505.10	GDAP2	1	117929798	1_72	0	0.0245727501013558	7.07555376836938	2.89984179626811e-06	0.823038397328861	1
ENSG00000116874.11	WARS2	1	119035043	1_73	0	0.0239168522751466	4.87452082062663	1.94444675982877e-06	-0.331381129729983	2
ENSG00000203859.9	HSD3B2	1	119413721	1_73	0	0.0255424244351346	5.47871804789692	2.33400173023692e-06	-0.479591836734613	1
ENSG00000143067.4	ZNF697	1	119647482	1_73	0	0.117593203418464	19.7237192167735	3.86839789520275e-05	2.13896457765647	1
ENSG00000092621.11	PHGDH	1	119667436	1_73	0	0.0271476160378376	6.03910750588975	2.73441586105239e-06	0.596306068601527	1
ENSG00000134193.14	REG4	1	119809830	1_73	0	0.0275280484564047	6.16710219646159	2.83150071050577e-06	-0.61688311688311	1
ENSG00000131791.7	PRKAB2	1	147172620	1_73	0	0.02558654232291	5.49458094754386	2.34480257452818e-06	0.628851461325841	2
ENSG00000131778.18	CHD1L	1	147243149	1_73	0	0.0270151164887049	5.99410659610364	2.70079370114339e-06	-0.701760923170568	2
ENSG00000162836.11	ACP6	1	147647471	1_73	0	0.023182380339172	4.58806798664709	1.77397696830115e-06	0.0927301254956866	2
ENSG00000265107.2	GJA5	1	147773193	1_73	0	0.0279113192386682	6.29431270063252	2.93014278858779e-06	-0.722772277227683	1
ENSG00000188092.14	GPR89B	1	147928711	1_73	0	0.0433545186563645	10.3580782501682	7.48985934488051e-06	-1.31358024691337	1
ENSG00000159527.3	PGLYRP3	1	153311019	1_75	0	0.0347715736430576	5.0510325826418	2.92930519240143e-06	0.290322580645134	1
ENSG00000203782.5	LOR	1	153259400	1_75	0	0.111741714440697	15.9679338741794	2.97593993558131e-05	-1.87142857142845	1
ENSG00000163220.10	S100A9	1	153366838	1_75	0	0.0576901511399931	9.74308150390125	9.37471595525684e-06	1.35567010309303	1
ENSG00000143546.9	S100A8	1	153391654	1_75	0	0.0760839721854282	12.3312986356079	1.56481175242557e-05	1.63020833333328	1
ENSG00000143556.8	S100A7	1	153460264	1_75	0	0.0424913117921798	6.9039435975173	4.8928001734198e-06	0.861288511169204	2
ENSG00000197956.9	S100A6	1	153535924	1_75	0	0.0329922787231332	4.56657602414258	2.51283001148972e-06	-0.0190839694656631	1
ENSG00000196420.7	S100A5	1	153541765	1_75	0	0.0346039931702047	5.00647882238409	2.88947343890711e-06	-0.455830388692501	1
ENSG00000188015.9	S100A3	1	153549177	1_75	0	0.05030154295837	8.46827957453873	7.10455040782806e-06	1.04673680685262	3
ENSG00000196154.11	S100A4	1	153549961	1_75	0	0.0473371856681728	7.90458683545074	6.24082083259546e-06	1.029702970297	1
ENSG00000196754.10	S100A2	1	153567844	1_75	0	0.0392904343923819	6.17943687364384	4.04944808889319e-06	-0.778461538461844	1
ENSG00000188643.10	S100A16	1	153613108	1_75	0	0.0371921465483223	5.67211577850885	3.51849093972935e-06	-0.321167883211675	1
ENSG00000189334.8	S100A14	1	153617778	1_75	0	0.0377797439205216	5.8168839623196	3.66529990679693e-06	-0.351145038167999	1
ENSG00000160678.11	S100A1	1	153627648	1_75	0	0.0330477091323058	4.58202628416522	2.52556785489054e-06	0.186077226199662	2
ENSG00000189171.14	S100A13	1	153610896	1_75	0	0.0335012629360926	4.70775186919715	2.63047906345973e-06	-0.155928669422446	2
ENSG00000143553.10	SNAPIN	1	153657644	1_75	0	0.0339768497047469	4.83766613193348	2.74144228507844e-06	0.0971716287241663	2
ENSG00000169418.9	NPR1	1	153678582	1_75	0	0.0849054685444262	13.3636377903846	1.89243279025069e-05	2.05363984674375	1
ENSG00000143554.13	SLC27A3	1	153774134	1_75	0	0.054551168187899	9.22225236910286	8.39075737708992e-06	-1.18076923076916	1
ENSG00000198837.9	DENND4B	1	153940147	1_75	0	0.0329314535135977	4.54956639877201	2.49885475204207e-06	-0.0885245901639265	1
ENSG00000143570.17	SLC39A1	1	153968263	1_75	0	0.0378978271536879	5.84581323337629	3.69504177145681e-06	0.398373983739697	1
ENSG00000143578.15	CREB3L4	1	153965090	1_75	0	0.0369975142586291	5.62373111885866	3.47022152970745e-06	0.359239990860446	2
ENSG00000143545.8	RAB13	1	153985724	1_75	0	0.0355799220027706	5.26320019185665	3.12330924347827e-06	-0.786764705882129	1
ENSG00000143552.9	NUP210L	1	154155073	1_75	0	0.0329304833836874	4.54929675256081	2.49863303897238e-06	-0.171348314606647	1
ENSG00000143549.19	TPM3	1	154194640	1_75	0	0.0369997963029652	5.62449396368343	3.47090633226386e-06	-0.846774193548301	1
ENSG00000143569.18	UBAP2L	1	154219953	1_75	0	0.0351824587889478	5.15941087682919	3.02751572876048e-06	-0.340116279070034	1
ENSG00000143575.14	HAX1	1	154263976	1_75	0	0.0372309799723829	5.68202481041913	3.52831782643056e-06	0.864000000000048	1
ENSG00000143595.12	AQP10	1	154321447	1_75	0	0.034989198957497	5.10863809609958	2.98125581243686e-06	0.379567929110427	2
ENSG00000143515.16	ATP8B2	1	154325898	1_75	0	0.340090051884611	27.1091270069598	0.000153769274819345	-3.60804020100516	1
ENSG00000169291.9	SHE	1	154501655	1_75	0	0.0997147305345677	14.884371064588	2.47542580496341e-05	2.28928075412398	2
ENSG00000163239.12	TDRD10	1	154500057	1_75	0	0.0873026419932998	13.6263391431462	1.9841142950671e-05	-1.77419354838768	1
ENSG00000160714.9	UBE2Q1	1	154559434	1_75	0	0.0408538824696531	6.54018194041869	4.45639081882037e-06	-0.781395348837055	1
ENSG00000160710.15	ADAR	1	154628057	1_75	0	0.0365178913997308	5.50337578902788	3.35193020657518e-06	-0.600000000000125	1
ENSG00000187862.11	TTC24	1	156582056	1_77	0	0.0220446643265794	4.99220860354574	1.83550816274042e-06	-0.309859154929581	1
ENSG00000163382.11	NAXE	1	156590832	1_77	0	0.0210064532848736	4.54953912035603	1.59397036208389e-06	0.0215827338129474	1
ENSG00000160818.16	GPATCH4	1	156601175	1_77	0	0.0349513587786798	9.23274157266475	5.3821382526984e-06	1.13325782619739	2
ENSG00000132702.12	HAPLN2	1	156618957	1_77	0	0.0213768941485913	4.7099255367553	1.67926313269452e-06	-0.231292517006839	1
ENSG00000132688.10	NES	1	156677793	1_77	0	0.05746773276857	13.841152196261	1.32665015865342e-05	-1.57246376811662	1
ENSG00000143314.12	MRPL24	1	156741833	1_77	0	0.024469547592478	5.9504761105553	2.42849806336435e-06	-1.07199999999968	1
ENSG00000143294.14	PRCC	1	156750758	1_77	0	0.331877762201113	30.9828440627104	0.00017149818960519	-3.35114503816862	1
ENSG00000198400.11	NTRK1	1	156815564	1_77	0	0.0364464625300457	9.61907500732778	5.84721144867607e-06	1.72417476462556	2
ENSG00000027869.11	SH2D2A	1	156816783	1_77	0	0.0704012003133012	15.7372383516698	1.84785841448717e-05	1.61305361305328	1
ENSG00000187800.13	PEAR1	1	156893825	1_77	0	0.0231935317586612	5.45860063278746	2.11158375393038e-06	0.750000000000077	1
ENSG00000132694.18	ARHGEF11	1	157045234	1_77	0	0.0289549437008976	7.49823721351104	3.62111240344226e-06	1.07189542483676	1
ENSG00000117036.11	ETV3	1	157138777	1_77	0	0.192117540728335	25.3651589741435	8.12764474922979e-05	2.74644549763229	1
ENSG00000143297.18	FCRL5	1	157552226	1_77	0	0.100836501197283	19.1243217962249	3.21635455026479e-05	-2.53289473684303	1
ENSG00000160856.20	FCRL3	1	157700967	1_77	0	0.022660152052991	5.24498470082505	1.98228982164396e-06	0.707142857143038	1
ENSG00000158473.6	CD1D	1	158180266	1_78	0	0.0275407511901751	7.86130639923556	3.61102596145701e-06	-0.953367875647985	1
ENSG00000158477.6	CD1A	1	158254492	1_78	0	0.246781949063978	28.7084620573558	0.000118163520875686	3.19594594594636	1
ENSG00000158488.15	CD1E	1	158353463	1_78	0	0.026152099094948	7.38551055516605	3.22141874852789e-06	-0.852885124294157	2
ENSG00000163563.7	MNDA	1	158830693	1_78	0	0.0367590363951771	10.5220589261621	6.45096897808414e-06	-1.367346938775	1
ENSG00000163564.14	PYHIN1	1	158862654	1_78	0	0.0306164078628456	8.83581314542956	4.51191452308094e-06	1.15180377863298	2
ENSG00000163565.18	IFI16	1	158999686	1_78	0	0.117751359449979	21.4265059363026	4.2080160819632e-05	-2.39720558882336	1
ENSG00000163568.14	AIM2	1	159146891	1_78	0	0.0273692537369493	7.80384646854097	3.56231055792807e-06	0.947712418300449	1
ENSG00000213088.9	ACKR1	1	159204097	1_78	0	0.0745241399196447	17.0947552768575	2.12480933693249e-05	2.21428571428652	1
ENSG00000179639.10	FCER1A	1	159288755	1_78	0	0.0202232536640414	5.0248462400931	1.69486031883195e-06	-0.463873351846861	2
ENSG00000158716.8	DUSP23	1	159759257	1_78	0	0.0199644274715434	4.90671573208224	1.63383375346727e-06	0.297700338183594	3
ENSG00000158714.10	SLAMF8	1	159826512	1_78	0	0.112896735913373	21.0240794702669	3.95875368643609e-05	2.19341127308083	2
ENSG00000188004.9	C1orf204	1	159838496	1_78	0	0.0192713449747421	4.58274816968113	1.47298432060131e-06	0.117477091692311	3
ENSG00000243284.1	VSIG8	1	159856126	1_78	0	0.0216097446119587	5.63317975330244	2.03031465587208e-06	0.503392059109749	2
ENSG00000213085.9	CFAP45	1	159899758	1_78	0	0.0210195612251415	5.37910339112155	1.88579136824801e-06	-0.463302752293472	1
ENSG00000158710.14	TAGLN2	1	159925320	1_78	0	0.201990499109827	26.6877019184301	8.99088051536598e-05	2.69301145584408	2
ENSG00000198574.5	SH2D1B	1	162412043	1_80	0	0.0217780896094022	5.81103677030803	2.11073401783444e-06	0.592592592592537	1
ENSG00000117143.13	UAP1	1	162561114	1_80	0	0.0237146185168334	6.59312242771478	2.60775861380714e-06	-0.719047619047307	1
ENSG00000162733.16	DDR2	1	162631124	1_80	0	0.0214352727623032	5.66543682826523	2.02545463801496e-06	-0.515254237287878	1
ENSG00000143228.12	NUF2	1	163266611	1_80	0	0.058299973241513	14.9056757089124	1.44937287552123e-05	-1.770161290323	1
ENSG00000143149.12	ALDH9A1	1	165678104	1_81	0	0.037251884781519	4.92239873055545	3.0583356465358e-06	0.302862930460356	3
ENSG00000143195.12	ILDR2	1	166615718	1_82	0	0.0212084177800312	8.24757995227996	2.91739281989031e-06	1.25206500761834	2
ENSG00000143194.12	MAEL	1	166975572	1_82	0	0.0274729393465615	10.6108097011514	4.86198661269975e-06	1.58974358974418	1
ENSG00000143157.11	POGK	1	166839016	1_82	0	0.0228057255252631	8.91561709802418	3.39121564497694e-06	-1.1732283464564	1
ENSG00000152382.5	TADA1	1	166862708	1_82	0	0.0145886563589779	4.84066864458781	1.17782496461749e-06	-0.267438465626753	2
ENSG00000198842.9	DUSP27	1	167094415	1_82	0	0.0276438173698929	10.6701864605658	4.91960381304243e-06	1.47524752475285	1
ENSG00000143167.11	GPA33	1	167166704	1_82	0	0.0141333340571035	4.55166011195237	1.07293782004797e-06	0.0214067278287389	1
ENSG00000143190.21	POU2F1	1	167221225	1_82	0	0.0794286903339407	20.4762395004204	2.71261218286855e-05	2.15756302521126	1
ENSG00000198821.10	CD247	1	167518220	1_82	0	0.0152612173180168	5.255331621847	1.33767129708379e-06	-0.429967426710125	1
ENSG00000143162.7	CREG1	1	167554150	1_82	0	0.0367613233161462	13.3144087104827	8.1634385204291e-06	1.50314433419479	2
ENSG00000198771.10	RCSD1	1	167627233	1_82	0	0.025148311739199	9.82999850271419	4.12308599066191e-06	-1.15909090909073	1
ENSG00000197965.11	MPZL1	1	167721546	1_82	0	0.0168959389107761	6.18504866017499	1.74295252134854e-06	-0.66943591407449	2
ENSG00000143164.15	DCAF6	1	167879572	1_82	0	0.0147791535368155	4.95990475571532	1.2225960924112e-06	0.251968503936961	1
ENSG00000143158.10	MPC2	1	167936173	1_82	0	0.0178207963793624	6.67003120901102	1.98250859815831e-06	0.773249863789134	2
ENSG00000143147.14	GPR161	1	168137545	1_82	0	0.0155218365979249	5.40885034811679	1.40025837326914e-06	0.514285714285805	1
ENSG00000143155.12	TIPRL	1	168178654	1_82	0	0.0292964651970776	11.234407520785	5.48940789136322e-06	1.3293349292639	2
ENSG00000143185.3	XCL2	1	168541843	1_82	0	0.0910242371069793	21.7384363584735	3.3002394806756e-05	-2.23744262797626	2
ENSG00000143184.4	XCL1	1	168544200	1_82	0	0.0702157464722866	19.2754802717533	2.25735483078371e-05	2.07266383934717	2
ENSG00000143196.4	DPT	1	168728935	1_82	0	0.0465111008115791	15.6279435534833	1.21232359539959e-05	-1.90189720692633	2
ENSG00000143156.13	NME7	1	169319532	1_83	0	0.0234506774276179	4.59346884072777	1.79662017875679e-06	-0.244454383266268	2
ENSG00000117477.12	CCDC181	1	169462361	1_83	0	0.0233256787847	4.55546941975991	1.77226039326256e-06	-0.126524703939772	2
ENSG00000117479.12	SLC19A2	1	169485770	1_83	0	0.0247050097786606	5.07951255057022	2.09299009678047e-06	0.3781094527363	1
ENSG00000198734.10	F5	1	169586812	1_83	0	0.0309627494932326	7.17736951532186	3.7065079027182e-06	1.03703703703684	1
ENSG00000174175.16	SELP	1	169633003	1_83	0	0.294141950617641	21.7275720279157	0.000106592898551902	-3.0364963503671	1
ENSG00000000460.16	C1orf112	1	169662225	1_83	0	0.053237076374057	12.0794928492943	1.07256347612081e-05	-2.73251076497081	2
ENSG00000188404.8	SELL	1	169712216	1_83	0	0.0957237086641695	16.899170454789	2.6980190291048e-05	-2.25842696629138	1
ENSG00000007908.15	SELE	1	169764425	1_83	0	0.0503802933973266	11.5597980085637	9.71339485440017e-06	1.89592123769251	1
ENSG00000171806.11	METTL18	1	169787074	1_83	0	0.0883833961174268	16.487389341402	2.43042757827005e-05	-3.29126213592105	1
ENSG00000000457.13	SCYL3	1	169891332	1_83	0	0.023442597588446	4.65365765902039	1.81953439656428e-06	-1.11233321026488	2
ENSG00000116132.11	PRRX1	1	170662279	1_84	0	0.0362966286663565	12.16255936325	7.36294178895546e-06	-1.42335766423336	1
ENSG00000094963.13	FMO2	1	171185893	1_84	0	0.0201446778495149	6.93300821832162	2.32938968070664e-06	-0.735294117647245	1
ENSG00000010932.16	FMO1	1	171257566	1_84	0	0.0154994891711042	4.56680771827463	1.18056585179233e-06	0.101123595505618	1
ENSG00000076258.9	FMO4	1	171313714	1_84	0	0.0178018353943276	5.92995163313362	1.76066218905831e-06	0.698324022346187	1
ENSG00000034971.16	MYOC	1	171652737	1_84	0	0.049409091039201	14.4130547679801	1.18774444215708e-05	-1.47000449479452	2
ENSG00000117533.14	VAMP4	1	171742190	1_84	0	0.018753066108696	6.24327825283348	1.95274296262939e-06	-0.701388888888814	1
ENSG00000010165.19	METTL13	1	171781417	1_84	0	0.0252718189778964	9.14139049986483	3.85308747800667e-06	-1.34532374100784	1
ENSG00000094975.13	SUCO	1	172496074	1_84	0	0.0209037373788935	6.92199499561017	2.41332230642377e-06	0.750805307582459	2
ENSG00000117560.7	FASLG	1	172658724	1_84	0	0.0236905611116911	7.69903874337048	3.04208929484624e-06	-0.430167597765402	1
ENSG00000120337.8	TNFSF18	1	173049540	1_84	0	0.0241991324463583	9.44223365750556	3.81096223739412e-06	-1.57971857688543	2
ENSG00000152061.23	RABGAP1L	1	174159319	1_85	0	0.0307625512517492	4.55986627950095	2.33956202151994e-06	0.174920161121327	2
ENSG00000117592.8	PRDX6	1	173476539	1_85	0	0.0312051845283764	4.83326775477511	2.51551965846872e-06	0.419889502762406	1
ENSG00000117593.9	DARS2	1	173823772	1_85	0	0.0309349458759484	4.70084910386586	2.42541342293795e-06	-0.557971014492583	1
ENSG00000117601.13	SERPINC1	1	173916899	1_85	0	0.0308536187699686	4.65407011907965	2.3949648111611e-06	0.269685321107348	2
ENSG00000203737.3	GPR52	1	174457318	1_85	0	0.0357024187133889	5.79089675144934	3.44828828237317e-06	0.685314685314785	1
ENSG00000120333.4	MRPS14	1	175023749	1_85	0	0.034627620257525	5.74597930257631	3.31853810726372e-06	0.594470046083313	1
ENSG00000120332.15	TNN	1	175068086	1_85	0	0.031291060754287	4.6925672539454	2.44901190914794e-06	0.113142261603101	2
ENSG00000152092.15	ASTN1	1	177165274	1_86	0	0.0472603012875632	7.92715438708253	6.2484731505337e-06	-0.980582524272458	1
ENSG00000116147.16	TNR	1	175744070	1_86	0	0.0332519610232044	4.67653210495368	2.59358979398042e-06	-0.135531135531053	1
ENSG00000143207.19	RFWD2	1	176207677	1_86	0	0.0331038378588459	4.63536688015843	2.55930806439663e-06	-0.104333868378775	1
ENSG00000075391.16	RASAL2	1	178094621	1_87	0	0.0337076712064761	4.8219801227911	2.71090482417742e-06	-0.298850574712494	1
ENSG00000116191.17	RALGPS2	1	178725006	1_87	0	0.0645939413883473	10.8553283804747	1.16948553990301e-05	1.52447552447573	1
ENSG00000116194.12	ANGPTL1	1	178867836	1_87	0	0.0554948928176722	9.43941866251917	8.73692024180056e-06	1.37593984962434	1
ENSG00000162779.21	AXDND1	1	179366003	1_89	0	0.0470087517272693	9.9671940354085	7.81468969141281e-06	1.60544217686999	1
ENSG00000116218.12	NPHS2	1	179528590	1_89	0	0.0273842958655894	4.97817921720015	2.27369502402951e-06	0.636986301369969	1
ENSG00000186283.13	TOR3A	1	179082165	1_89	0	0.170621699019599	22.1838897014766	6.3129458640848e-05	-2.96376811594294	1
ENSG00000143322.19	ABL2	1	179229872	1_89	0	0.0307429224262544	6.04304809916524	3.09856995731543e-06	0.783163265306158	1
ENSG00000057252.12	SOAT1	1	179250644	1_89	0	0.0353286102164129	7.32493945720526	4.31609204834177e-06	1.06691725292802	3
ENSG00000162782.15	TDRD5	1	179591583	1_89	0	0.0334027001888724	6.80759777004244	3.79258714277172e-06	0.460431654676124	1
ENSG00000169905.12	TOR1AIP2	1	179878267	1_89	0	0.0265936923940417	4.70868893806566	2.0885205263463e-06	-0.0680272108843647	1
ENSG00000135837.15	CEP350	1	179954679	1_89	0	0.0373397411142074	7.83602070014798	4.88008046281662e-06	-0.973737373737375	1
ENSG00000116260.16	QSOX1	1	180154677	1_89	0	0.0301889503209412	5.87553997898522	2.95839325740595e-06	0.649999999999737	1
ENSG00000121454.5	LHX4	1	180256021	1_89	0	0.0284192668043024	5.31944775258281	2.52138707627462e-06	0.488833746898069	1
ENSG00000230124.6	ACBD6	1	180502528	1_89	0	0.0261349622894205	4.54871435429595	1.98276228154962e-06	-0.00255740571602254	2
ENSG00000135823.13	STX6	1	181025454	1_89	0	0.0282697601310746	5.27089904198659	2.48523194276017e-06	-0.385000000000007	1
ENSG00000153029.14	MR1	1	181052721	1_89	0	0.035748184146155	7.43383891866285	4.43228051065286e-06	0.898550724638	1
ENSG00000162783.10	IER5	1	181089177	1_89	0	0.0268925668180761	4.81147004077934	2.15809295936804e-06	0.255813953488335	1
ENSG00000198216.10	CACNA1E	1	181412848	1_90	0	0.0282594094755917	4.58116829670857	2.15923262960599e-06	-0.0886699507388487	1
ENSG00000135828.11	RNASEL	1	182589381	1_90	0	0.0281622057814958	4.54946040743468	2.13691212350423e-06	-0.0695952308726905	2
ENSG00000143333.6	RGS16	1	182604092	1_90	0	0.0283356597307038	4.60596142467132	2.17677595046841e-06	-0.0879283707643386	2
ENSG00000135862.5	LAMC1	1	183023890	1_91	0	0.0301981565722724	5.28048558729313	2.65958821393175e-06	0.241935483871006	1
ENSG00000058085.14	LAMC2	1	183186170	1_91	0	0.0280088020944697	4.58772271450299	2.14314621436726e-06	-0.266638639216795	2
ENSG00000157064.10	NMNAT2	1	183418808	1_91	0	0.0360163340918894	6.90501075661079	4.14785887082716e-06	-1.11229946524056	1
ENSG00000116698.21	SMG7	1	183471970	1_91	0	0.036649322273593	7.06580509572567	4.3190447833555e-06	1.18630879337826	2
ENSG00000116701.14	NCF2	1	183591057	1_91	0	0.0916065216211284	15.6101547389483	2.38502923362181e-05	1.97424892703838	1
ENSG00000162704.15	ARPC5	1	183635770	1_91	0	0.163554835142541	21.1714717428704	5.77529991599001e-05	-3.00806451612903	1
ENSG00000143344.15	RGL1	1	183635770	1_91	0	0.163554835142542	21.1714717428704	5.77529991599005e-05	-3.00806451612903	1
ENSG00000198756.10	COLGALT2	1	184036788	1_91	0	0.0552797999584066	10.8749915274461	1.00266416963255e-05	-1.30921306596523	2
ENSG00000198860.11	TSEN15	1	184051811	1_91	0	0.0308734841599606	5.48421538847086	2.82397112807124e-06	-0.465648854961645	1
ENSG00000135842.16	FAM129A	1	184973795	1_92	0	0.0278186725467565	4.54935834134256	2.11079790509305e-06	-0.0936735131062033	2
ENSG00000121486.11	TRMT1L	1	185156912	1_92	0	0.0299630468310705	5.23281892347688	2.61506076792784e-06	-0.328467153284864	1
ENSG00000116668.12	SWT1	1	185156912	1_92	0	0.0299630468310705	5.23281892347688	2.61506076792784e-06	0.328467153284864	1
ENSG00000116679.15	IVNS1ABP	1	185317057	1_92	0	0.0580548365146511	11.3553300050258	1.09950769219888e-05	-2.01064750912129	2
ENSG00000143341.11	HMCN1	1	185740342	1_92	0	0.0871805990701626	15.1665244685269	2.20529160728264e-05	-1.72373540856108	1
ENSG00000047410.13	TPR	1	186376149	1_92	0	0.0540679755195501	10.6930789544556	9.64279618957122e-06	-1.73964497041459	1
ENSG00000157181.15	C1orf27	1	186376310	1_92	0	0.0569859825290297	11.182337084534	1.06282246565535e-05	1.31850789096149	1
ENSG00000262180.1	OCLM	1	186400270	1_92	0	0.0810228590901423	14.4762324527486	1.95624487912203e-05	-2.06936416185019	1
ENSG00000073756.11	PTGS2	1	186680089	1_92	0	0.0418533548713588	8.31749067686388	5.80607583664964e-06	-0.927710843373431	1
ENSG00000150681.9	RGS18	1	192159053	1_96	0	0.0283300669452827	4.55502178910548	2.15227700222792e-06	0.104477611940271	1
ENSG00000090104.11	RGS1	1	192579413	1_96	0	0.0296881722701216	4.98602533729308	2.4688690087354e-06	0.305936073059487	1
ENSG00000116747.12	TROVE2	1	193061470	1_96	0	0.0288859286623693	4.73384554711222	2.28065988579412e-06	-0.228758169934724	1
ENSG00000023572.8	GLRX2	1	193106302	1_96	0	0.0356295274352821	6.66767028900592	3.96227198644948e-06	0.745762711863965	1
ENSG00000000971.15	CFH	1	196651787	1_98	0	0.0317357724058807	6.6022502994504	3.49462969911796e-06	0.815602836879244	1
ENSG00000244414.6	CFHR1	1	196740093	1_98	0	0.0283797475260377	5.57301608508936	2.63790365517593e-06	-0.460937500000046	1
ENSG00000177888.7	ZBTB41	1	197200897	1_98	0	0.0254121960263484	4.55730911408676	1.93157150224055e-06	0.149253731343276	1
ENSG00000213047.12	DENND1B	1	197774376	1_99	1	0.277710930312026	36.7442602367611	0.000170193350133898	6.21476510067004	1
ENSG00000081237.18	PTPRC	1	198638643	1_99	0	0.0436340089195655	10.0181097311092	7.29072984579623e-06	1.18599562363175	1
ENSG00000081248.10	CACNA1S	1	201112649	1_101	0	0.0153881720013055	6.10319646060522	1.56640653957923e-06	0.0769230769230867	1
ENSG00000170128.4	GPR25	1	200872533	1_101	0	0.159062156304886	19.8343502649184	5.26192858556016e-05	-2.5294117647059	1
ENSG00000118193.11	KIF14	1	200620703	1_101	0	0.103312373812172	26.2365193218967	4.52083508466745e-05	3.33333333333344	1
ENSG00000118197.13	DDX59	1	200672961	1_101	0	0.0257080173362779	14.503890213863	6.21889455879149e-06	-2.74015748031526	1
ENSG00000118200.14	CAMSAP2	1	200737962	1_101	0	0.0238334031141713	11.8581342549185	4.71370638756836e-06	2.0834251450185	3
ENSG00000232237.3	ASCL5	1	201111170	1_101	0	0.0124986447365646	4.73601950830276	9.87271299426515e-07	-0.385826771653548	1
ENSG00000116857.16	TMEM9	1	201162018	1_101	0	0.0239482084345201	10.0888532003449	4.02972062156437e-06	-1.12213740457987	1
ENSG00000118194.18	TNNT2	1	201378187	1_101	0	0.0212076269223936	9.39443193106569	3.32294156715417e-06	-1.02790697674424	1
ENSG00000159176.13	CSRP1	1	201509157	1_101	0	0.0139585759596139	5.49925769653948	1.28028097267438e-06	0.748148148148048	1
ENSG00000134369.15	NAV1	1	201622146	1_102	0	0.0861991193307399	15.8018257884555	2.2718005683784e-05	1.82142857142797	1
ENSG00000198700.9	IPO9	1	201828710	1_102	0	0.0359113158556516	7.64438178933823	4.57861148753467e-06	1.00997096998926	2
ENSG00000198892.6	SHISA4	1	201888432	1_102	0	0.0276570318756102	5.23780306815779	2.41609964498239e-06	0.444444444444435	1
ENSG00000163431.12	LMOD1	1	201903136	1_102	0	0.0352124611944127	7.46298938044111	4.3829782002618e-06	-1.06716417910432	1
ENSG00000176393.10	RNPEP	1	201981821	1_102	0	0.0404475998994953	8.74348563395127	5.89844402903824e-06	-1.08029197080299	1
ENSG00000163435.15	ELF3	1	202007718	1_102	0	0.0268760503587044	4.97433365527078	2.22977203362503e-06	-0.243445692884018	1
ENSG00000170075.8	GPR37L1	1	202123232	1_102	0	0.0293812254618779	5.79434275620032	2.83944978773655e-06	-0.526315789473743	1
ENSG00000133067.17	LGR6	1	202194236	1_102	0	0.0568477628266436	11.9017636649605	1.12845645720173e-05	1.42281879194606	1
ENSG00000077157.21	PPP1R12B	1	202348568	1_102	0	0.0490104895654973	10.522579728004	8.60144410096325e-06	1.41084742581023	2
ENSG00000143858.11	SYT2	1	202710717	1_102	0	0.0657016304164015	13.252349410942	1.4522090217101e-05	1.57812500000033	1
ENSG00000117139.16	KDM5B	1	202809133	1_102	0	0.0291175624342701	5.71135611677393	2.77366726678312e-06	0.534391534391433	1
ENSG00000117153.15	KLHL12	1	202928138	1_102	0	0.0342722795139578	7.21329820887268	4.1232245181049e-06	0.816097385323422	2
ENSG00000159346.12	ADIPOR1	1	202958751	1_102	0	0.0597488991403895	12.3655992855747	1.23226803296408e-05	1.42885375494046	1
ENSG00000163444.11	TMEM183A	1	203005569	1_102	0	0.0288500387799635	5.62640729081527	2.70730804629801e-06	-0.53370786516863	1
ENSG00000163485.16	ADORA1	1	203090600	1_102	0	0.0469302356630427	10.1201935238566	7.92139478343127e-06	-1.44029850746271	1
ENSG00000133055.8	MYBPH	1	203175705	1_102	0	0.0498477817567617	10.6797980049058	8.87910069140957e-06	-1.19292604501573	1
ENSG00000133048.12	CHI3L1	1	203186284	1_102	0	0.339081938342408	29.3752170566167	0.000166129151538378	-3.14432261993465	2
ENSG00000133063.15	CHIT1	1	203274047	1_102	0	0.0345383581034193	7.28464011374832	4.19633252002556e-06	0.873312747955509	2
ENSG00000159388.5	BTG2	1	203305808	1_102	0	0.0257049434428573	4.56470799840332	1.95699519542532e-06	-0.0280898876404585	1
ENSG00000122176.10	FMOD	1	203348034	1_102	0	0.0315712052952453	6.45644780217029	3.39973379322437e-06	-0.727937167984488	2
ENSG00000174567.7	GOLT1A	1	204214495	1_103	0	0.0958530365064018	13.7337781322936	2.19561408456988e-05	-2.08910891089086	1
ENSG00000188783.5	PRELP	1	203475432	1_103	0	0.0360139477042266	4.59948160379338	2.76273812808458e-06	0.15789473684219	1
ENSG00000188770.9	OPTC	1	203494512	1_103	0	0.0405597239593039	5.69784483482203	3.85447927119981e-06	0.593103448276021	1
ENSG00000058668.14	ATP2B4	1	203626383	1_103	0	0.038592687712647	5.23823975365033	3.37171224338443e-06	-0.503496503496603	1
ENSG00000122188.12	LAX1	1	203764731	1_103	0	0.0358609649854834	4.56018531698618	2.72749880714107e-06	0.181656522297821	2
ENSG00000257315.2	ZBED6	1	203795675	1_103	0	0.0569437045184175	8.84621714071206	8.40162741575575e-06	-1.25287560525828	2
ENSG00000182004.12	SNRPE	1	203861428	1_103	0	0.053673760667421	8.29581621456534	7.42644985642194e-06	1.04498070139677	2
ENSG00000143842.14	SOX13	1	204072756	1_103	0	0.0403934733840662	5.65985348733645	3.81308506427005e-06	0.480446927374411	1
ENSG00000143845.14	ETNK2	1	204151824	1_103	0	0.0374169727448845	4.95240024882888	3.0906120241538e-06	0.441988950276124	1
ENSG00000198625.12	MDM4	1	204517114	1_103	0	0.0571381806401803	8.87797859582479	8.4605891677017e-06	1.12977099236654	1
ENSG00000186007.9	LEMD1	1	205457492	1_104	0	0.102713697800361	17.3947416810926	2.97993268566988e-05	-1.82745098039221	1
ENSG00000163531.15	NFASC	1	204828864	1_104	0	0.0267851479053132	4.8766123186564	2.17857434881805e-06	-0.367441860465087	1
ENSG00000184144.11	CNTN2	1	205032204	1_104	0	0.0647105015323844	13.0436095620556	1.40777309830916e-05	-1.71102661596885	1
ENSG00000174529.7	TMEM81	1	205084022	1_104	0	0.0280275996125794	5.29368248208591	2.47459367686891e-06	-0.669258599603893	2
ENSG00000133059.16	DSTYK	1	205210869	1_104	0	0.0276493122612899	5.16866911673448	2.38354397958332e-06	0.628913725611554	2
ENSG00000133069.15	TMCC2	1	205228311	1_104	0	0.0274751698560226	5.11056030209524	2.3419035702172e-06	0.379032258064255	1
ENSG00000163545.8	NUAK2	1	205321732	1_104	0	0.0289460677103254	5.59043764527204	2.69895402722612e-06	-0.49063670411984	1
ENSG00000162873.14	KLHDC8A	1	205355155	1_104	0	0.135917211596962	20.0763310549192	4.551126534153e-05	-2.29605263157812	1
ENSG00000117266.15	CDK18	1	205504306	1_104	0	0.131591352268922	19.7647347532801	4.337889109563e-05	-2.35096093861719	2
ENSG00000174514.12	MFSD4A	1	205568730	1_104	0	0.0908137755943894	16.2276761844824	2.45792241679204e-05	1.87022900763435	1
ENSG00000158715.5	SLC45A3	1	205680199	1_104	0	0.0385358001435635	8.22943523368941	5.28925515719357e-06	-1.35138039724272	2
ENSG00000069275.12	NUCKS1	1	205766763	1_104	0	0.119129554348089	18.8061669077617	3.73662838820727e-05	-2.95488721804713	1
ENSG00000117280.12	RAB29	1	205770138	1_104	0	0.316715082553809	28.5715665944023	0.000150925597889117	3.58765750628195	2
ENSG00000133065.10	SLC41A1	1	205813269	1_104	0	0.0868799644117038	15.8077506733669	2.29060295867239e-05	2.71019976276859	2
ENSG00000162877.12	PM20D1	1	205820154	1_104	0	0.108725502910863	17.9337099242855	3.25208337737958e-05	-2.8800000000002	1
ENSG00000117322.17	CR2	1	207454573	1_105	0	0.0431550800158024	15.1946975629902	1.09366444142762e-05	-1.86592327967173	2
ENSG00000162897.14	FCAMR	1	206970205	1_105	0	0.0158135741847546	11.5260741157724	3.03998579129621e-06	2.91250000000027	1
ENSG00000263528.7	IKBKE	1	206470213	1_105	0	0.0755024698725703	20.645507692443	2.59984125715529e-05	2.21616031114152	2
ENSG00000266094.7	RASSF5	1	206507103	1_105	0	0.0353706304987284	14.2024455439202	8.37849548029943e-06	2.01917808219281	1
ENSG00000143486.15	EIF2D	1	206612653	1_105	0	0.0162683107077278	6.87997591928341	1.8667642796769e-06	-1.02713178294635	1
ENSG00000162892.15	IL24	1	206898250	1_105	0	0.0288038026486275	16.9413123082525	8.13873636665725e-06	3.32258064516069	1
ENSG00000162894.11	FCMR	1	206923405	1_105	0	0.0305678624002351	17.6015796568805	8.97380897940692e-06	3.36800000000033	1
ENSG00000162896.5	PIGR	1	206945992	1_105	0	0.0205127021855142	9.65467259423778	3.30309094224603e-06	1.78891800370106	2
ENSG00000123843.12	C4BPB	1	207088956	1_105	0	0.0274133567282439	10.2035795821237	4.6652495453372e-06	-0.394342762063039	1
ENSG00000123838.10	C4BPA	1	207104083	1_105	0	0.0324683099871225	13.3949856289822	7.25374094225604e-06	1.76246334310877	1
ENSG00000196352.14	CD55	1	207321334	1_105	0	0.0157952593921794	6.27695557232507	1.65362078586421e-06	0.771101925843676	2
ENSG00000117335.19	CD46	1	207751847	1_105	0	0.0132881713010194	4.79043019889499	1.0616951663441e-06	-0.585396214969716	2
ENSG00000174059.16	CD34	1	207911570	1_105	0	0.0773647903936029	19.8587581944101	2.56245086509962e-05	2.09409190372022	1
ENSG00000008118.9	CAMK1G	1	209584155	1_106	0	0.0159705238814974	5.13690089203086	1.36829725258209e-06	-0.45736434108539	1
ENSG00000123689.5	G0S2	1	209675255	1_106	0	0.0154111549269974	5.65388444182989	1.45325631823441e-06	-0.973856209150409	1
ENSG00000009790.14	TRAF3IP3	1	209755954	1_106	0	0.0261255349085268	12.6126679939302	5.49581696824528e-06	2.25165562913879	1
ENSG00000117597.17	DIEXF	1	209827703	1_106	0	0.025874898771842	17.2851951637921	7.45955726795292e-06	3.35437681179758	2
ENSG00000143473.12	KCNH1	1	211084819	1_107	0	0.0201558109039176	4.69166575428648	1.57720245789123e-06	0.113106255839802	2
ENSG00000117625.13	RCOR3	1	211258687	1_107	0	0.0373855661296543	10.3755879052578	6.46959033584163e-06	-1.50400000000043	1
ENSG00000082512.14	TRAF5	1	211326278	1_107	0	0.0207902227479303	4.97591511236234	1.7254096028955e-06	0.364372469635549	1
ENSG00000170385.9	SLC30A1	1	211578806	1_107	0	0.0223193340907936	5.62716593835486	2.09474450960649e-06	0.664948453607856	1
ENSG00000123684.12	LPGAT1	1	211830758	1_107	0	0.0359619440112794	10.0171112069332	6.00821909666079e-06	-1.54687499999983	1
ENSG00000143493.12	INTS7	1	212035474	1_107	0	0.0307690809035569	8.5790749220316	4.40265941180623e-06	1.12189616252849	1
ENSG00000143476.17	DTL	1	212035474	1_107	0	0.0307690809035569	8.5790749220316	4.40265941180623e-06	1.12189616252849	1
ENSG00000066027.11	PPP2R5A	1	212285049	1_107	0	0.0216622011572203	5.35288460636508	1.93397373308318e-06	0.463470319634455	1
ENSG00000065600.12	TMEM206	1	212414848	1_107	0	0.0211008383443928	5.1119669357276	1.79906913175558e-06	-0.366013071895461	1
ENSG00000162772.16	ATF3	1	212565261	1_107	0	0.0659515839683272	15.6475697712004	1.7212035486525e-05	1.78918918919019	1
ENSG00000185523.6	SPATA45	1	212847437	1_108	0	0.0428209524610367	8.80752929581832	6.29028792760519e-06	-0.66666666666667	1
ENSG00000123685.8	BATF3	1	212699839	1_108	0	0.0888611187937698	15.4163148610953	2.28482243313366e-05	-1.5328185328187	1
ENSG00000117697.14	NSL1	1	212792127	1_108	0	0.416998540006471	18.5968893054199	0.000129340622262989	3.60759493670701	1
ENSG00000143494.15	VASH2	1	212950961	1_108	0	0.0355071199151803	7.53342785704543	4.46136941962526e-06	-0.749999999999718	1
ENSG00000174606.13	ANGEL2	1	213015952	1_108	0	0.0396839681022081	8.57006884166077	5.67230412706095e-06	1.0525289061313	2
ENSG00000143499.13	SMYD2	1	214284355	1_108	0	0.0256664045557883	4.65496371497528	1.99269779844006e-06	-0.235955056179774	1
ENSG00000152104.11	PTPN14	1	214552234	1_109	0	0.0719005892515726	10.3193728122205	1.23750185283672e-05	1.44369528451687	2
ENSG00000117724.12	CENPF	1	214602949	1_109	0	0.0578363307550722	8.28536437841855	7.99231240082907e-06	1.13248656949299	2
ENSG00000136636.12	KCTD3	1	215567710	1_109	0	0.0864041170683666	12.0472314590634	1.73612822078927e-05	-1.55797101449264	1
ENSG00000092978.10	GPATCH2	1	217631213	1_110	0	0.0248163826525558	6.8296819302561	2.82682589483265e-06	-0.828193305479354	2
ENSG00000162814.10	SPATA17	1	217631425	1_110	0	0.0197366463481088	4.7275183124482	1.55620456388742e-06	-0.110389610389633	1
ENSG00000067533.5	RRP15	1	218285209	1_110	0	0.0520832586367567	13.6756867155584	1.18797526267439e-05	-1.54687500000048	1
ENSG00000136628.17	EPRS	1	220043811	1_112	0	0.0503831485633346	15.3820876102194	1.29258969808348e-05	1.62962962962968	1
ENSG00000162813.17	BPNT1	1	220090556	1_112	0	0.0216824962486695	7.60481931907924	2.75016205543548e-06	-0.858024691358301	1
ENSG00000067704.9	IARS2	1	220094239	1_112	0	0.0183022913023205	6.05044674405035	1.84694095466394e-06	1.12666666666645	1
ENSG00000162817.6	C1orf115	1	220690029	1_112	0	0.015643841952803	4.61316003187246	1.20365506015312e-06	0.0398550724637579	1
ENSG00000186205.12	MARC1	1	220783482	1_112	0	0.0164582689446001	5.07778355909229	1.3938577223345e-06	-0.279762537586345	2
ENSG00000143498.17	TAF1A	1	222566559	1_114	0	0.0237871369428252	4.95720060386453	1.96670296407728e-06	0.246607450009478	2
ENSG00000154305.16	MIA3	1	222618304	1_114	0	0.0228308507445268	4.58041753420354	1.74416380190828e-06	-0.0248962655601553	1
ENSG00000162819.11	BROX	1	222708030	1_114	0	0.0273519457468056	6.24072095359055	2.84697134519008e-06	0.69343065693413	1
ENSG00000186063.12	AIDA	1	222712777	1_114	0	0.0275804863882424	6.31725712281285	2.90596634399265e-06	-0.728323699422096	1
ENSG00000197520.10	FAM177B	1	222737660	1_114	0	0.0253818933252538	5.55342295030309	2.35095800181145e-06	-0.560258326320754	2
ENSG00000154309.8	DISP1	1	222912631	1_114	0	0.0227778544797516	4.55907873555348	1.73200847274158e-06	0.0666666666666892	1
ENSG00000187554.11	TLR5	1	223142833	1_114	0	0.236865233304791	26.7304620220686	0.000105600966079059	3.36691339453982	2
ENSG00000143502.14	SUSD4	1	223364043	1_114	0	0.0277125027522279	6.36121847576371	2.94019521518963e-06	-0.936170212766086	1
ENSG00000203697.11	CAPN8	1	223665771	1_114	0	0.024846659868726	5.35756395937175	2.22021731279842e-06	0.51461988304112	1
ENSG00000162909.17	CAPN2	1	223701813	1_114	0	0.023805288773412	4.96422438383989	1.97099246115252e-06	0.382857142856969	1
ENSG00000143514.16	TP53BP2	1	223846177	1_114	0	0.0231121163494495	4.69284279910245	1.80898858819708e-06	0.262443438914078	1
ENSG00000143748.17	NVL	1	224324837	1_114	0	0.0368353407275995	8.98391015425252	5.51937874806999e-06	1.08625954472951	2
ENSG00000143771.11	CNIH4	1	224356827	1_114	0	0.0228701616238103	4.59621344328067	1.7531921928275e-06	0.107382550335609	1
ENSG00000162923.14	WDR26	1	224437373	1_114	0	0.0234251310545668	4.81637100641384	1.88175062182331e-06	0.313432835820985	1
ENSG00000185155.11	MIXL1	1	226223248	1_115	0	0.0267022421164239	7.25457477085466	3.23087232488386e-06	-1.21212121212081	1
ENSG00000185842.15	DNAH14	1	224895916	1_115	0	0.0249123435115257	4.5621136386609	1.89557419658984e-06	0.136111111111181	1
ENSG00000154380.17	ENAH	1	225677952	1_115	0	0.0452111282011239	9.5486072820352	7.20021528712708e-06	-1.13492063492102	1
ENSG00000143742.12	SRP9	1	225777848	1_115	0	0.0365680090973077	7.92337720142292	4.83249878384565e-06	0.855072463767687	1
ENSG00000196187.11	TMEM63A	1	225868963	1_115	0	0.0305801767839237	6.29727006286859	3.21182900709895e-06	-0.533980582524276	1
ENSG00000243709.1	LEFTY1	1	225886863	1_115	0	0.0284225737798566	6.05273986798281	2.86929708737964e-06	-1.05031514689327	2
ENSG00000143768.12	LEFTY2	1	225941740	1_115	0	0.0495044086424079	11.4024126444488	9.41457536334627e-06	1.4561403508774	1
ENSG00000143751.9	SDE2	1	225999428	1_115	0	0.0491438088312639	12.7671826644286	1.04646327230266e-05	-2.26178010471285	1
ENSG00000163041.9	H3F3A	1	226070308	1_115	0	0.117304847086793	16.7460489197503	3.27633588711787e-05	-1.78873239436642	1
ENSG00000182827.8	ACBD3	1	226187566	1_115	1	0.783808126902	20.9999985828489	0.000274529572096126	-4.19841269841233	1
ENSG00000183814.15	LIN9	1	226309688	1_115	0	0.0249181833083451	4.67206936857244	1.94171624589943e-06	0.53319502074713	1
ENSG00000203685.9	STUM	1	226581828	1_115	0	0.304901545371167	27.479423986623	0.000139742129183096	3.10714285714301	1
ENSG00000143772.9	ITPKB	1	226738931	1_116	0	0.0226843558203552	5.19389438278802	1.96507744337621e-06	0.105316899128469	2
ENSG00000143801.16	PSEN2	1	226870643	1_116	0	0.0523278475685882	15.3624834712749	1.34077037436801e-05	2.55555555555509	1
ENSG00000163050.16	COQ8A	1	226902059	1_116	0	0.0499538907018882	16.1536062992042	1.34585700337205e-05	-2.99328859060388	1
ENSG00000143776.18	CDC42BPA	1	227318012	1_116	0	0.0219362731029167	4.95322327228909	1.81221973148517e-06	0.244318181818142	1
ENSG00000181450.17	ZNF678	1	227563411	1_116	0	0.0212024427097616	4.7020013154847	1.66275686763494e-06	-0.0273544520637342	2
ENSG00000143740.14	SNAP47	1	227732964	1_116	0	0.0215490426392827	4.95708853066365	1.7816186952978e-06	0.361111111111059	1
ENSG00000162910.18	MRPL55	1	228109044	1_116	0	0.0344473133632685	9.10836007031095	5.23305925192194e-06	-1.49999999999945	1
ENSG00000143774.16	GUK1	1	228140298	1_116	0	0.0299943329396721	7.60665100532485	3.80533420300557e-06	-1.07324840764324	1
ENSG00000162913.9	C1orf145	1	228213931	1_116	0	0.0561013434727603	13.2679461139037	1.2414723920713e-05	-1.9843750000007	1
ENSG00000196890.4	HIST3H2BB	1	228458562	1_116	0	0.0278479283053257	7.15134467658116	3.32154934102948e-06	-0.971830985914993	1
ENSG00000168159.11	RNF187	1	228484557	1_116	0	0.0232181963215958	5.51402426147046	2.13529192295918e-06	0.834662180366863	2
ENSG00000154429.10	CCSAP	1	229330094	1_117	0	0.0196239965291334	4.56257021343458	1.4933345903292e-06	0.099236641221392	1
ENSG00000069248.11	NUP133	1	229508410	1_117	0	0.145561814227834	15.7115141148511	3.81439448075112e-05	3.47058823529374	1
ENSG00000135801.9	TAF5L	1	229626307	1_117	0	0.0253155958981995	7.900066188346	3.33563859421246e-06	1.36290322580599	1
ENSG00000135763.9	URB2	1	229579208	1_117	0	0.0745739053148116	13.5783189145443	1.68885746296103e-05	-3.22151898734248	1
ENSG00000135775.13	COG2	1	230623564	1_118	0	0.0436598772360135	7.09233733168911	5.16454421031643e-06	0.789720287860974	2
ENSG00000135744.7	AGT	1	230714053	1_118	0	0.102738507485349	15.1052331552989	2.5883368240466e-05	1.85160983702631	2
ENSG00000135773.12	CAPN9	1	230746467	1_118	0	0.0341663831938009	4.82632617944301	2.75027285663264e-06	0.305094507848133	2
ENSG00000173409.13	ARV1	1	230978719	1_118	0	0.0365500451501053	5.44872455442985	3.32156593016492e-06	-0.56240567700777	2
ENSG00000182118.7	FAM89A	1	231021110	1_118	0	0.0739019078176889	11.9954274080209	1.47853456734216e-05	1.47794117646987	1
ENSG00000143633.12	C1orf131	1	231228825	1_118	0	0.03674721399631	5.49840310191343	3.36993170812395e-06	0.51612903225794	1
ENSG00000116906.11	GNPAT	1	231241335	1_118	0	0.0336943247816088	4.69800230253729	2.64015903741744e-06	0.264000000000015	1
ENSG00000116903.7	EXOC8	1	231337950	1_118	0	0.0933903021705467	14.2004942376963	2.21189927419578e-05	1.70497427101156	1
ENSG00000010072.15	SPRTN	1	231366499	1_118	0	0.0349328333500855	5.03100040671195	2.93121902016247e-06	0.170370370370369	1
ENSG00000116918.13	TSNAX	1	231528861	1_118	0	0.0405397512860876	6.40611119780479	4.33147346715191e-06	-0.867132867133102	1
ENSG00000162946.21	DISC1	1	231626594	1_118	0	0.0398918181187484	6.25711374201677	4.16311095192979e-06	0.811046804844461	2
ENSG00000116991.10	SIPA1L2	1	232562029	1_119	0	0.0293631605131818	4.84770187650918	2.37409890955171e-06	-0.259259259259261	1
ENSG00000212916.4	MAP10	1	232805407	1_119	0	0.0288363735874403	4.68106084284546	2.25136046249529e-06	0.0357142857142828	1
ENSG00000135778.11	NTPCR	1	232953982	1_119	0	0.0316310824633886	5.53294001910827	2.91897329768662e-06	-0.486486486486278	1
ENSG00000135750.14	KCNK1	1	233614738	1_120	0	0.0487037553542977	8.10776519488436	6.58603019700348e-06	-0.99127906976739	1
ENSG00000183780.12	SLC35F3	1	233905921	1_120	0	0.199096850027333	21.5242145852856	7.14746121927838e-05	-2.44408427876899	1
ENSG00000059588.9	TARBP1	1	234478952	1_121	0	0.0281469619978019	5.18838086427839	2.43569823401715e-06	0.431122448979623	1
ENSG00000173726.10	TOMM20	1	235129054	1_121	0	0.0330009018217178	6.65369855377322	3.66225883090174e-06	0.676470588235132	1
ENSG00000152904.11	GGPS1	1	235326535	1_121	0	0.0372455994195906	7.77026730703034	4.82693035843676e-06	0.946153846154274	1
ENSG00000116957.12	TBCE	1	235371963	1_121	0	0.0282298226431207	5.21542687223641	2.45560277551244e-06	0.411458333333238	1
ENSG00000162885.12	B3GALNT2	1	235504442	1_121	0	0.0302976334540561	5.86616769305077	2.96430772960752e-06	-0.563433254197549	2
ENSG00000143669.13	LYST	1	235883940	1_122	0	0.026610889620197	4.92581787453825	2.18624006785748e-06	0.288659793814499	1
ENSG00000116962.14	NID1	1	236065637	1_122	0	0.040030550972084	8.69030751136624	5.80212148367715e-06	1.0646319569124	1
ENSG00000086619.13	ERO1B	1	236261292	1_122	0	0.026778087088281	4.98341385300532	2.22569992082196e-06	0.480314960629921	1
ENSG00000119285.10	HEATR1	1	236604526	1_122	0	0.0676537957369223	13.5682279433714	1.53100075352811e-05	2.4186046511624	1
ENSG00000077522.12	ACTN2	1	236518864	1_122	0	0.0264471042144749	4.86905389526824	2.14774548082883e-06	0.327160493827035	1
ENSG00000133019.11	CHRM3	1	239386955	1_124	0	0.0570380071520662	9.54063362073252	9.07615005244733e-06	-1.17321161490434	2
ENSG00000155816.19	FMN2	1	239995677	1_125	0	0.038916640701009	7.90493561204122	5.13090279664458e-06	-1.01250000000057	1
ENSG00000182901.16	RGS7	1	241332907	1_126	0	0.0301529664564757	5.8566378512109	2.94536091991407e-06	0.546666666666566	1
ENSG00000091483.6	FH	1	241520642	1_127	0	0.0337646204806023	6.9389371844496	3.90764348736061e-06	0.802884615384721	1
ENSG00000117009.11	KMO	1	241532492	1_127	0	0.029334196906214	5.64288403612249	2.76080309946376e-06	0.557739557739517	1
ENSG00000203668.2	CHML	1	241641753	1_127	0	0.0697935573532642	13.6809796071734	1.59254838444568e-05	1.55172413793085	1
ENSG00000054277.13	OPN3	1	241677619	1_127	0	0.0331642705134325	6.77349845480997	3.74665402000825e-06	0.759894459102913	1
ENSG00000174371.16	EXO1	1	241847942	1_127	0	0.0458543127834781	9.76841886197186	7.47075627361084e-06	-1.29457364341055	1
ENSG00000180287.16	PLD5	1	242524418	1_128	0	0.0393473223459334	7.67243186387142	5.03510265231682e-06	1.01058201058153	1
ENSG00000054282.15	SDCCAG8	1	243322950	1_128	0	0.046900360708534	9.29821079211807	7.27336991667897e-06	1.41935483870985	1
ENSG00000117020.16	AKT3	1	243851261	1_128	0	0.0286004671445204	4.73038727074912	2.25647190016041e-06	0.237822349570314	1
ENSG00000173728.10	C1orf100	1	244353032	1_129	0	0.0354231480748825	4.97464801747883	2.93906788771241e-06	-0.301470588235351	1
ENSG00000035687.9	ADSS	1	244451195	1_129	0	0.0769281005052733	12.1872358439293	1.5636888167908e-05	1.46106076558466	2
ENSG00000179397.17	C1orf101	1	244449682	1_129	0	0.0357231068789419	5.05247528493009	3.01032597706306e-06	-0.425261497082699	2
ENSG00000203666.12	EFCAB2	1	244952297	1_129	0	0.182106414418761	20.4536778592897	6.21236208721525e-05	2.2714285714287	1
ENSG00000197472.14	ZNF695	1	247008088	1_130	0	0.0235754286645072	5.40713783198874	2.12611692108025e-06	0.560981663978428	2
ENSG00000185420.18	SMYD3	1	246507179	1_130	0	0.0216027937791574	4.60495398788008	1.65918694001838e-06	0.145077720207316	1
ENSG00000162852.13	CNST	1	246566688	1_130	0	0.022925728415028	5.15052859890913	1.96940507117476e-06	0.437037037037076	1
ENSG00000143653.9	SCCPDH	1	246723566	1_130	0	0.0474611962345365	11.8613784402964	9.38931583913485e-06	1.76862104637378	2
ENSG00000153207.14	AHCTF1	1	246940745	1_130	0	0.0235024677630327	5.37866746759232	2.10837698292378e-06	0.496062992125962	1
ENSG00000277462.1	ZNF670	1	247078730	1_130	0	0.0265067396388595	6.48407510150374	2.86658255940709e-06	-0.742331288343431	1
ENSG00000188295.14	ZNF669	1	247104366	1_130	0	0.0344599029792257	8.90062996302388	5.11558024884154e-06	-1.16243624468167	2
ENSG00000196418.12	ZNF124	1	247170286	1_130	0	0.0583641797240677	13.783995039338	1.34178088261851e-05	1.60867490302154	2
ENSG00000259823.5	LYPD8	1	248733987	1_131	0	0.0287839436864185	4.94243339943486	2.37274587859978e-06	-0.374193548387202	1
ENSG00000162714.12	ZNF496	1	247329729	1_131	0	0.0372299668627349	7.02096827233212	4.35963133784609e-06	-0.584615384615435	1
ENSG00000162722.8	TRIM58	1	247857224	1_131	0	0.0330124620761967	6.35604177578235	3.49965121800185e-06	0.839219210078103	2
ENSG00000175137.10	SH3BP5L	1	248826595	1_131	0	0.0398484972890181	7.95535816965577	5.28727368708734e-06	1.0938743748747	2
ENSG00000171163.15	ZNF692	1	248859244	1_131	0	0.0360050050733052	7.01202543118018	4.21081793992007e-06	-0.905775075987773	1
ENSG00000184731.5	FAM110C	2	47011	2_1	0	0.0407930268073903	7.98981106753847	5.43603877885952e-06	-0.944237918215063	1
ENSG00000143727.15	ACP1	2	264227	2_1	0	0.0284735562079687	4.67317789779187	2.21929038381863e-06	-0.190265055612371	2
ENSG00000035115.21	SH3YL1	2	266895	2_1	0	0.0301008960165434	5.18481859092019	2.60299356655486e-06	-0.425423212932951	2
ENSG00000151353.14	TMEM18	2	676457	2_1	0	0.082660704941779	14.5743894568532	2.00932219190339e-05	-1.79668188086094	3
ENSG00000115705.20	TPO	2	1413472	2_1	0	0.0308345018084995	5.40659692586839	2.78048806125251e-06	0.543999999999991	1
ENSG00000130508.10	PXDN	2	1744782	2_1	0	0.0676026798493651	12.6867752051497	1.43045849944894e-05	1.49861691086677	2
ENSG00000171853.15	TRAPPC12	2	3379970	2_2	0	0.0245040994895145	5.01552340040564	2.04981710885348e-06	-0.35714285714297	1
ENSG00000182551.13	ADI1	2	3519673	2_2	0	0.0285712997023343	6.42752863921495	3.06290920320142e-06	0.681528662420522	1
ENSG00000118004.17	COLEC11	2	3594575	2_2	0	0.0411727158782559	9.79832820975584	6.72855185319774e-06	-1.15621233713805	2
ENSG00000214866.8	DCDC2C	2	3704016	2_2	0	0.023310374936348	4.55679667510829	1.77161363986654e-06	0.044247787610618	1
ENSG00000115738.9	ID2	2	8678763	2_6	0	0.0306132532929182	5.30188745945356	2.70707379833545e-06	0.419213973799132	1
ENSG00000134313.15	KIDINS220	2	8837975	2_6	0	0.0299090663317081	5.08757577977753	2.53789618334736e-06	-0.342281879194559	1
ENSG00000143797.11	MBOAT2	2	9004209	2_6	0	0.0287123298591905	4.71165446078867	2.25632665177862e-06	-0.0984251968504095	1
ENSG00000151693.9	ASAP2	2	9398461	2_6	0	0.0352232273623605	6.59507637650905	3.87444126093552e-06	0.600000000000016	1
ENSG00000134330.18	IAH1	2	9473312	2_6	0	0.0692836820783225	12.8783357332308	1.48816404863329e-05	1.92636337763948	2
ENSG00000151694.12	ADAM17	2	9577516	2_6	0	0.0353701088678894	6.63355192897427	3.91329542686621e-06	1.22399999999969	1
ENSG00000115750.16	TAF1B	2	9843557	2_6	0	0.0388231010770144	7.49379475429931	4.85235003746956e-06	-0.988565408099873	2
ENSG00000134317.17	GRHL1	2	9950796	2_6	0	0.055023607888621	10.727433102283	9.84475662010162e-06	-1.34168694815817	2
ENSG00000205795.4	CYS1	2	10080534	2_6	0	0.035718568949016	6.72399916005877	4.00573123424596e-06	-0.711864406780019	1
ENSG00000171848.13	RRM2	2	10121909	2_6	0	0.0311888647421091	5.47348861256082	2.84723878787521e-06	0.457831325301436	1
ENSG00000115761.15	NOL10	2	10685311	2_7	0	0.0213859590455973	5.21139952130158	1.85884511788116e-06	-0.455607858452314	2
ENSG00000143870.12	PDIA6	2	10838059	2_7	0	0.0253023402984997	6.75561594958706	2.85092472409267e-06	-0.701388888888564	1
ENSG00000150873.11	C2orf50	2	11123822	2_7	0	0.13069213902462	22.1011100281487	4.81752146437819e-05	2.32307692307601	1
ENSG00000162976.12	PQLC3	2	11157468	2_7	0	0.0413158276634166	11.2759557350304	7.77015934567824e-06	1.34640522875811	1
ENSG00000134324.11	LPIN1	2	11784824	2_7	0	0.0260999856412909	7.0409171200638	3.06499384117258e-06	0.832061068702069	1
ENSG00000197872.11	FAM49A	2	16666179	2_10	0	0.0196476657131017	4.75835259364525	1.55929284495576e-06	0.290502793296151	1
ENSG00000163032.11	VSNL1	2	17539253	2_10	0	0.0557493461668198	14.4119990551913	1.34005958317417e-05	-1.65413533834583	1
ENSG00000178295.14	GEN1	2	17753408	2_10	0	0.0293651543041998	8.4043489610734	4.11620001114568e-06	0.992878494352656	2
ENSG00000240857.1	RDH14	2	18521047	2_11	0	0.0301541943482961	4.96207950579305	2.49558032905884e-06	-0.262931034482799	1
ENSG00000185013.16	NT5C1B	2	18589274	2_11	0	0.0424335611151055	8.1156178768372	5.74369243230339e-06	-0.87333333333348	1
ENSG00000183891.5	TTC32	2	19877892	2_12	0	0.268149794250857	25.5224315996171	0.000114145717467834	-3.37071074101976	2
ENSG00000132031.12	MATN3	2	20009334	2_12	0	0.0298490111853057	4.56599376083381	2.27313572792442e-06	0.189700623195277	2
ENSG00000115884.10	SDC1	2	20222025	2_12	0	0.0305340135124474	4.77494392482561	2.43171276617916e-06	0.451851851851806	1
ENSG00000143869.6	GDF7	2	20673748	2_12	0	0.0333924342584651	5.59964542002839	3.11866490249701e-06	0.558374755121479	2
ENSG00000084674.14	APOB	2	21044338	2_13	0	0.0449553973618734	6.99485951479383	5.24470352049031e-06	-0.943881362778826	2
ENSG00000119778.14	ATAD2B	2	23927293	2_14	0	0.180003295391222	19.3603770785978	5.81238499952346e-05	2.94230769230856	1
ENSG00000205639.9	MFSD2B	2	24009668	2_14	0	0.0707240098197294	10.4221405706616	1.2293736712345e-05	1.53465346534638	1
ENSG00000163026.11	WDCP	2	24049526	2_14	0	0.0517958067570072	7.51634311505454	6.49323774549638e-06	-1.20338983050872	1
ENSG00000119782.13	FKBP1B	2	24049526	2_14	0	0.0517958067570072	7.51634311505454	6.49323774549638e-06	-1.20338983050872	1
ENSG00000219626.8	FAM228B	2	24064728	2_14	0	0.0459044461927722	6.39562888444277	4.89663929140622e-06	0.898809523809588	1
ENSG00000115129.13	TP53I3	2	24084887	2_14	0	0.040989625868449	5.34695462081482	3.65544756146528e-06	-0.472220422250868	2
ENSG00000176732.6	PFN4	2	24123159	2_14	0	0.0376009836732003	4.54928216763909	2.85300272712408e-06	0.35513382951169	2
ENSG00000186453.12	FAM228A	2	24174922	2_14	0	0.0593928158764504	8.78993313928412	8.70722151721753e-06	-0.89858112957793	3
ENSG00000198399.14	ITSN2	2	24360902	2_14	0	0.0386774417244552	4.81009724722501	3.10292803123084e-06	-0.481774199073515	2
ENSG00000084676.15	NCOA1	2	24491962	2_15	0	0.105252591358206	21.0693629441367	3.69865911926372e-05	2.3502582484785	2
ENSG00000115137.11	DNAJC27	2	24971717	2_15	0	0.021733885729752	8.58215427149836	3.1109555223218e-06	0.97265462748344	2
ENSG00000115138.10	POMC	2	25166290	2_15	0	0.0355642007302311	11.2601503822597	6.67909082254403e-06	0.651009679601991	2
ENSG00000119772.16	DNMT3A	2	25343038	2_15	0	0.0127234623297013	4.68081543632974	9.93314856921224e-07	-0.626984126984228	1
ENSG00000084731.14	KIF3C	2	25983137	2_15	0	0.0147244680584435	6.37443325216463	1.56545755811962e-06	1.05673758865239	1
ENSG00000084733.10	RAB10	2	26033971	2_15	0	0.0133176103607805	4.91662956953192	1.09207860458859e-06	-0.284768211920654	1
ENSG00000157833.12	GAREM2	2	26164530	2_15	0	0.0176664233266084	7.37279453591359	2.17240538004828e-06	-0.774999999999828	1
ENSG00000138029.13	HADHB	2	26242980	2_15	0	0.0159721697445883	6.6418682783199	1.76935216175796e-06	0.788079470199014	1
ENSG00000084754.10	HADHA	2	26244785	2_15	0	0.0146476904177543	5.85479981090325	1.43034666657834e-06	-0.638157894736707	1
ENSG00000157856.10	DRC1	2	26401975	2_15	0	0.0127677839549498	4.5839324792667	9.7614389578122e-07	-0.0414289283244217	2
ENSG00000115155.16	OTOF	2	26511890	2_15	0	0.0179772325167665	7.18483632264084	2.15426844516944e-06	-0.351562499999857	1
ENSG00000157884.10	CIB4	2	26641739	2_15	0	0.0233170193241548	10.0808202209013	3.92038760935481e-06	-1.23161764705849	1
ENSG00000213699.8	SLC35F6	2	26763923	2_16	0	0.0665041176866927	12.7709152600976	1.41654594363346e-05	1.88888888888827	1
ENSG00000084764.10	MAPRE3	2	26960925	2_16	0	0.0495682008487765	9.47130388422719	7.83020319951249e-06	-1.30708661417347	1
ENSG00000138080.13	EMILIN1	2	27078536	2_16	0	0.0309464456533534	6.59882906586584	3.40594601235195e-06	-1.26421404682279	1
ENSG00000138030.12	KHK	2	27086538	2_16	0	0.0496500793474275	9.42012213607474	7.80075406572325e-06	-1.1705426356591	1
ENSG00000138028.15	CGREF1	2	27119179	2_16	0	0.0297919355557869	5.09370616138001	2.53100331404086e-06	0.238979118329464	1
ENSG00000138073.13	PREB	2	27134751	2_16	0	0.0282880722930833	4.67209834109451	2.20432402610664e-06	-0.086705202312152	1
ENSG00000138085.16	ATRAID	2	27212382	2_16	0	0.0299248586925516	6.27952567812368	3.134144779994e-06	-1.1972074287837	2
ENSG00000138074.14	SLC5A6	2	27212506	2_16	0	0.0282838818810913	6.51143911895542	3.07168095329073e-06	1.59980139708484	2
ENSG00000084774.13	CAD	2	27217016	2_16	0	0.028629671892938	4.79467012164931	2.28947132808001e-06	0.379763643587938	2
ENSG00000115194.10	SLC30A3	2	27275976	2_16	0	0.029729432181451	7.31276137400642	3.62600269072266e-06	1.74599559437817	2
ENSG00000163794.6	UCN	2	27308797	2_16	0	0.0301771199979476	5.18636353150964	2.61036267063638e-06	-0.373493975903575	1
ENSG00000115207.13	GTF3C2	2	27356305	2_16	0	0.0312091886245499	5.47199557565222	2.84831699506701e-06	0.459214501510428	1
ENSG00000115211.15	EIF2B4	2	27369556	2_16	1	0.113688435459698	19.8047035735022	3.75530090567332e-05	-4.11718750000123	1
ENSG00000163795.13	ZNF513	2	27380806	2_16	1	0.0860897129873215	19.1794756368625	2.75389954938509e-05	3.86745172198118	2
ENSG00000115216.13	NRBP1	2	27428187	2_16	1	0.107177992476384	19.4955450509445	3.48498654167676e-05	4.08661417322919	1
ENSG00000138002.14	IFT172	2	27489541	2_16	0	0.0303688618025296	5.22586924880435	2.64695867063109e-06	-0.419014084507268	1
ENSG00000198522.13	GPN1	2	27628084	2_16	0	0.0336198653831534	10.6759581672367	5.98636149938581e-06	2.67911645393295	2
ENSG00000176714.9	CCDC121	2	27629397	2_16	0	0.166622873546083	19.7430128096989	5.48666131862694e-05	1.97790055248531	1
ENSG00000158019.20	BRE	2	27889824	2_16	0	0.0577398759824844	10.7663626819132	1.03682380045052e-05	1.2979351032448	1
ENSG00000171174.13	RBKS	2	27891044	2_16	0	0.0428467041168634	7.79065676431377	5.5673893833346e-06	-0.0244111593693163	2
ENSG00000213639.9	PPP1CB	2	28751273	2_17	0	0.0438928535310982	12.5144016057128	9.1614456478625e-06	2.34920634920671	1
ENSG00000163806.15	SPDYA	2	28783004	2_17	0	0.206282397844095	26.9362776147552	9.26744155872696e-05	-3.38709677419283	1
ENSG00000171103.10	TRMT61B	2	28869813	2_17	0	0.0298314254763832	8.87274787474742	4.41460908644971e-06	-2.01587301587327	1
ENSG00000189350.12	TOGARAM2	2	28956586	2_17	0	0.0194544775805957	4.54923399143065	1.47610738854798e-06	-0.201323398956924	2
ENSG00000115295.19	CLIP4	2	29097582	2_18	0	0.0395004800944877	5.71282768073107	3.76368791110222e-06	-0.571060303311899	2
ENSG00000172954.13	LCLAT1	2	30444834	2_19	0	0.0281772905563837	4.7213591097415	2.21884196100898e-06	-0.10958904109584	1
ENSG00000152683.14	SLC30A6	2	32165299	2_20	0	0.0347792801842205	5.23821704598758	3.03853458825762e-06	-1.05599999999996	1
ENSG00000119820.10	YIPF4	2	32277438	2_20	0	0.0409961310465842	6.75752789375261	4.62051969049869e-06	0.918032786885149	1
ENSG00000115760.13	BIRC6	2	32356560	2_20	0	0.0698253513100295	11.7114030854351	1.36389885213381e-05	1.58509617668214	2
ENSG00000018699.11	TTC27	2	32657999	2_20	0	0.0343172821752404	5.11481319945855	2.92753953399041e-06	-0.466216216216383	1
ENSG00000049323.15	LTBP1	2	32947291	2_20	0	0.0392420262382054	6.35313347203005	4.158143843158e-06	0.76973684210506	1
ENSG00000152689.17	RASGRP3	2	33512177	2_21	0	0.0222720620582411	4.93615317020351	1.83361925606278e-06	0.349999999999849	1
ENSG00000171055.14	FEZ2	2	36646439	2_23	0	0.0190878576394237	5.27250188523407	1.67854904996816e-06	0.434210526315783	1
ENSG00000205221.12	VIT	2	36708263	2_23	0	0.0848468496983993	19.0924629820022	2.70182853879646e-05	2.09615384615384	1
ENSG00000115808.11	STRN	2	36975598	2_23	0	0.053649391390667	14.8025552368332	1.324529378526e-05	2.18939393939386	1
ENSG00000008869.11	HEATR5B	2	37084350	2_23	0	0.0176600279039316	4.55999130004639	1.34312213086887e-06	-0.211594202898522	1
ENSG00000152133.14	GPATCH11	2	37141907	2_23	0	0.130239941837439	23.1699803565681	5.03303516522513e-05	3.10852713178248	1
ENSG00000055332.16	EIF2AK2	2	37156687	2_23	0	0.0673741431843368	16.92619540761	1.90200962849772e-05	-2.7874413071575	2
ENSG00000218739.9	CEBPZOS	2	37196344	2_23	0	0.0443967645572786	13.0451100493866	9.65960070527888e-06	2.44871538409092	2
ENSG00000115816.14	CEBPZ	2	37231568	2_23	0	0.215423291402502	28.1075523981416	0.000100989399917874	3.52755905511765	1
ENSG00000115825.9	PRKD3	2	37310342	2_23	0	0.0558531766143012	15.1768836527734	1.41380850128101e-05	2.5039999999999	1
ENSG00000115828.15	QPCT	2	37344154	2_23	0	0.0433424819134541	12.8226912913572	9.26943084839893e-06	2.33600000000015	1
ENSG00000115841.19	RMDN2	2	37944806	2_24	0	0.0337212864096785	6.41821663098025	3.60976235056202e-06	-0.790322580645204	1
ENSG00000119787.13	ATL2	2	38393427	2_24	0	0.0310892182746677	5.66911764815941	2.93958063259334e-06	-0.578125000000283	1
ENSG00000143891.16	GALM	2	38666042	2_24	0	0.129025676784399	18.9960066793048	4.08788401354015e-05	-2.12953367875677	1
ENSG00000163214.20	DHX57	2	38875912	2_25	0	0.0255644770256046	4.67545572119752	1.99352169669572e-06	-0.12107623318391	1
ENSG00000188010.12	MORN2	2	38875912	2_25	0	0.0255644770256046	4.67545572119752	1.99352169669572e-06	-0.12107623318391	1
ENSG00000214694.10	ARHGEF33	2	38889976	2_25	0	0.0336751217960526	7.21227380596765	4.05080639195491e-06	0.761904761904777	1
ENSG00000115904.12	SOS1	2	39124428	2_25	0	0.0476851781388876	10.4293154831069	8.29467396098222e-06	-1.49787234042584	1
ENSG00000143924.18	EML4	2	42168854	2_26	0	0.0161454621791308	5.83129340103637	1.57027414750317e-06	-0.678828722398398	2
ENSG00000115944.14	COX7A2L	2	42425044	2_26	0	0.034025816416737	12.6789347591904	7.1953417695348e-06	-1.56593406593361	1
ENSG00000162881.6	OXER1	2	42766642	2_26	0	0.0140483084874933	4.55789983868693	1.06794507712144e-06	-0.00769230769230479	1
ENSG00000143921.6	ABCG8	2	43839108	2_27	0	0.0155359317980708	4.78100961778604	1.23884516149648e-06	-0.0745098039215308	1
ENSG00000138075.11	ABCG5	2	43839108	2_27	0	0.0155359317980708	4.78100961778604	1.23884516149648e-06	-0.0745098039215308	1
ENSG00000152527.13	PLEKHH2	2	43683695	2_27	0	0.353948485362295	21.8235183328042	0.000128832350837639	-3.94886363636327	1
ENSG00000223658.7	C1GALT1C1L	2	43675895	2_27	0	0.0153751086023749	4.64208731326365	1.19039639380115e-06	0.195129366912676	2
ENSG00000138036.18	DYNC2LI1	2	43774077	2_27	0	0.0344988658154143	12.8640867494365	7.40191141329051e-06	-1.99773242630378	1
ENSG00000138095.18	LRPPRC	2	43995992	2_27	0	0.0155445468480168	4.74610979834738	1.23048394860054e-06	-0.222144269179962	3
ENSG00000138032.20	PPM1B	2	44167954	2_28	0	0.027799647175531	6.0340013743659	2.79772352292545e-06	-0.829986682805378	2
ENSG00000138079.13	SLC3A1	2	44275649	2_28	0	0.0238579785179984	4.62845367762093	1.84174572463984e-06	-0.400000000000093	1
ENSG00000138078.15	PREPL	2	44361802	2_28	0	0.0248968531261916	5.0200281018121	2.08454229431376e-06	-0.571428571428412	1
ENSG00000143919.14	CAMKMT	2	44361802	2_28	0	0.0248968531261916	5.0200281018121	2.08454229431376e-06	0.571428571428412	1
ENSG00000068784.12	SRBD1	2	45612248	2_28	0	0.024541234371002	4.88783899399093	2.00066051202118e-06	-0.316513761467947	1
ENSG00000250565.6	ATP6V1E2	2	46541996	2_29	0	0.0636142182884131	11.1844018718377	1.18666207798993e-05	-1.54007313694894	2
ENSG00000119729.11	RHOQ	2	46541996	2_29	0	0.0519536911262549	9.29800277447063	8.0568668251565e-06	-1.3359999999999	1
ENSG00000151665.12	PIGF	2	46612542	2_29	0	0.0368787291975611	6.12357853128931	3.76652925222105e-06	-0.820792781935811	2
ENSG00000119878.5	CRIPT	2	46616237	2_29	0	0.0313508438689187	4.62567876066041	2.41871562308384e-06	-0.110927152317933	1
ENSG00000068724.15	TTC7A	2	46903711	2_29	0	0.221876242765538	23.2007294940587	8.58563752282694e-05	-2.63970588235253	1
ENSG00000180398.11	MCFD2	2	46923436	2_29	0	0.0338130230549845	5.32262070869441	3.00171617552616e-06	-0.555889771138862	2
ENSG00000143933.16	CALM2	2	47176244	2_30	0	0.052720328728693	11.1633720144981	9.81597882357409e-06	-1.39301310043712	1
ENSG00000119888.10	EPCAM	2	47352030	2_30	0	0.0493752093688507	10.5543656444882	8.69162922514485e-06	1.17348927875247	1
ENSG00000095002.13	MSH2	2	47403074	2_30	0	0.0286527842423661	5.52623284490276	2.64092528608963e-06	-0.558510638297914	1
ENSG00000138081.20	FBXO11	2	47904797	2_30	0	0.0265159405364417	4.81324710728062	2.12865510422224e-06	-0.145833333333341	1
ENSG00000242441.7	GTF2A1L	2	48595242	2_31	0	0.0489154729741897	14.4910474256751	1.18224133748905e-05	2.11999999999981	1
ENSG00000068781.21	STON1-GTF2A1L	2	48595242	2_31	0	0.0489154729741897	14.4910474256751	1.18224133748905e-05	2.11999999999981	1
ENSG00000170802.15	FOXN2	2	48327816	2_31	1	0.793291024936089	21.2511702423715	0.000281174218567677	4.29533678756312	1
ENSG00000162869.15	PPP1R21	2	48441151	2_31	0	0.0213031623450198	4.89145825665691	1.73797103499924e-06	0.0109489051094889	1
ENSG00000243244.5	STON1	2	48529543	2_31	0	0.0896416914747518	16.4395708549117	2.45787971138202e-05	-1.58433734939731	1
ENSG00000138039.14	LHCGR	2	48755483	2_31	0	0.0205109698349041	4.66228089662872	1.59494142189571e-06	0.10778443113769	1
ENSG00000143942.4	CHAC2	2	53767569	2_35	0	0.0562316376671334	7.81303830771835	7.32758375500861e-06	0.886075949367329	1
ENSG00000115239.21	ASB3	2	53787166	2_35	0	0.0682841685854581	9.62568454143064	1.09625542635136e-05	-1.31718561483448	2
ENSG00000119737.5	GPR75	2	53860333	2_35	0	0.0400320256814972	4.66073800673741	3.11187657121674e-06	0.183643955183837	2
ENSG00000068878.14	PSME4	2	53970692	2_35	0	0.0495801554493697	6.64258718331329	5.49294502951555e-06	0.626741039245046	2
ENSG00000170634.12	ACYP2	2	53968877	2_35	0	0.0459655432564197	5.94036989516353	4.55413595368802e-06	-0.879032258064332	1
ENSG00000177994.15	C2orf73	2	54330223	2_35	0	0.0415518599197059	5.00541538407084	3.46889135345085e-06	0.331695331695377	1
ENSG00000115306.15	SPTBN1	2	54455804	2_35	0	0.0405897241656056	4.78870227614796	3.24185840685914e-06	-0.367346938775477	1
ENSG00000214595.11	EML6	2	54723342	2_36	0	0.0554012845343916	10.2134031675606	9.4373576888517e-06	-1.26811594202864	1
ENSG00000115310.17	RTN4	2	55111352	2_36	0	0.0333557108345478	5.5148715276829	3.06807311851947e-06	0.63709677419382	1
ENSG00000162994.15	CLHC1	2	55231958	2_36	0	0.0311850020222466	4.8946455068574	2.545816669105e-06	0.280519480519499	1
ENSG00000115355.15	CCDC88A	2	55420164	2_36	0	0.0309995500145024	4.83968919833068	2.5022630778441e-06	0.317307692307592	1
ENSG00000275052.4	PPP4R3B	2	55619011	2_36	0	0.0310494423904852	4.85452091684825	2.51397113833389e-06	-0.604938271604843	1
ENSG00000138035.14	PNPT1	2	55693981	2_36	0	0.046588125091318	8.60393595199613	6.68547866653241e-06	1.25806451612866	1
ENSG00000115380.19	EFEMP1	2	55923729	2_36	0	0.0300419681085857	4.55069806875288	2.28016622334801e-06	-0.112149532710247	1
ENSG00000055813.5	CCDC85A	2	56183915	2_37	0	0.0320214983877838	4.58630518185903	2.44942815662531e-06	0.0968660968660172	1
ENSG00000028116.16	VRK2	2	57907469	2_38	0	0.0236107054374077	4.80640389738269	1.8927329024853e-06	0.245033112582734	1
ENSG00000162928.8	PEX13	2	61017528	2_40	0	0.0258913783671443	12.3529372668418	5.33439919811529e-06	3.10429447852655	1
ENSG00000162927.13	PUS10	2	61018416	2_40	0	0.0272215547195275	12.0982658027207	5.49282993745767e-06	-2.97546012270111	1
ENSG00000237651.6	C2orf74	2	61145372	2_40	0	0.0259634805751159	27.7940987585089	1.20358180565972e-05	5.6319999999998	1
ENSG00000173209.22	AHSA2	2	61177796	2_40	0	0.0251058071439891	16.8580367849366	7.05896926712298e-06	-4.18707468441488	2
ENSG00000115464.14	USP34	2	61470194	2_40	0	0.0734960591961372	12.7051672849194	1.5574156926952e-05	-0.126373626373624	1
ENSG00000082898.16	XPO1	2	61538854	2_40	0	0.0290838498869863	10.5521963448335	5.11864326886174e-06	2.50497365366829	2
ENSG00000170264.12	FAM161A	2	61854233	2_40	0	0.0245102201629385	4.58276762969988	1.87342001033294e-06	-0.0954230720900579	2
ENSG00000115484.14	CCT4	2	61871572	2_40	0	0.0405312034673959	12.7333240136343	8.6077846859064e-06	2.52307692307694	1
ENSG00000173163.10	COMMD1	2	61889168	2_40	0	0.0249045164681075	4.67532589072919	1.94200394681913e-06	-0.232876712328721	1
ENSG00000186889.9	TMEM17	2	62511796	2_41	0	0.0414001070944761	6.23978000045851	4.30854712985894e-06	-0.838028169014252	1
ENSG00000014641.17	MDH1	2	63595538	2_41	0	0.053234966110036	8.42097600072961	7.47686461984868e-06	-0.934959349594069	1
ENSG00000143951.15	WDPCP	2	63656478	2_41	0	0.0351869978719493	4.66761311304245	2.73928469862914e-06	-0.123188405797064	1
ENSG00000169764.15	UGP2	2	63841144	2_41	0	0.0377030788689163	5.32160749124271	3.34641471307336e-06	-0.385906040268418	1
ENSG00000197329.11	PELI1	2	64144184	2_41	0	0.0394253696441518	5.71110675826276	3.75539962008978e-06	0.532467532467366	1
ENSG00000119862.12	LGALSL	2	64453888	2_42	0	0.0313625197229326	5.88229298298984	3.07693062853523e-06	-0.645161290322587	1
ENSG00000119844.15	AFTPH	2	64526600	2_42	0	0.0462038700994397	9.46248110256134	7.29194668981348e-06	-1.14285714285696	1
ENSG00000179833.4	SERTAD2	2	64751025	2_42	0	0.0705004308975776	13.3990192285457	1.57552350720917e-05	1.60370370370358	1
ENSG00000115902.10	SLC1A4	2	64988353	2_42	0	0.0513654289587798	10.4453673937919	8.94859277172261e-06	1.36158192090418	1
ENSG00000011523.13	CEP68	2	65056838	2_42	0	0.0428012184964454	8.75377381955535	6.24901489266061e-06	-1.18604651162835	1
ENSG00000138069.16	RAB1A	2	65129770	2_42	0	0.0283429126864978	4.95014234186844	2.34003456112402e-06	-0.418732782369032	1
ENSG00000143971.7	ETAA1	2	67397667	2_44	0	0.0450987040626382	11.0465279170456	8.30902302400905e-06	1.24089668629214	2
ENSG00000243667.6	WDR92	2	68157965	2_45	0	0.0376893609974941	5.67756277300833	3.56895296525584e-06	-0.697674418604857	1
ENSG00000115946.7	PNO1	2	68157965	2_45	0	0.0376893609974941	5.67756277300833	3.56895296525584e-06	0.697674418604857	1
ENSG00000221823.10	PPP3R1	2	68256264	2_45	0	0.0900933146840475	13.8059394376838	2.07452481990118e-05	-1.75781250000016	1
ENSG00000119865.8	CNRIP1	2	68320518	2_45	0	0.0661368915081772	10.9009888277145	1.20245762034526e-05	1.38551401869236	1
ENSG00000115956.9	PLEK	2	68365452	2_45	0	0.0372848305924236	5.5778788594198	3.46865700983252e-06	-0.562043795620155	1
ENSG00000204923.3	FBXO48	2	68442924	2_45	0	0.036035654299601	5.26321489208852	3.16332358783484e-06	0.312741312741409	1
ENSG00000163219.11	ARHGAP25	2	68679529	2_45	0	0.0358691339673081	5.22045356348506	3.12312404287667e-06	0.373852963313244	2
ENSG00000169604.19	ANTXR1	2	69012709	2_46	0	0.0876633304634784	14.3360735281557	2.09608211092523e-05	1.65397923875405	1
ENSG00000198380.12	GFPT1	2	69382972	2_46	0	0.030765700322798	4.59364545252682	2.35713460282576e-06	0.0887601109617379	2
ENSG00000169599.12	NFU1	2	69438084	2_46	0	0.0393362075233867	6.86115748610374	4.5014245996967e-06	-0.727999999999985	1
ENSG00000087338.4	GMCL1	2	69829233	2_46	0	0.0530979222037881	9.64205458676961	8.53900402510084e-06	-1.56962025316459	1
ENSG00000059728.10	MXD1	2	69897673	2_46	0	0.111979413451818	16.6591852226249	3.11137280019803e-05	2.2960000000003	1
ENSG00000115998.7	C2orf42	2	70248695	2_46	0	0.0344506892717373	5.63649063521031	3.23867083837896e-06	0.567999999999996	1
ENSG00000116001.15	TIA1	2	70248695	2_46	0	0.0344506892717373	5.63649063521031	3.23867083837896e-06	-0.567999999999996	1
ENSG00000035141.7	FAM136A	2	70301695	2_46	0	0.036831257259225	6.25322060631656	3.8413192262777e-06	-0.894736842105004	1
ENSG00000075340.22	ADD2	2	70766001	2_47	0	0.0457234275823981	11.4137044139591	8.70413274877923e-06	-1.52800000000011	1
ENSG00000152672.7	CLEC4F	2	70821322	2_47	0	0.0217448812446073	4.56318749939649	1.65495222027875e-06	-0.0143884892086407	1
ENSG00000116031.8	CD207	2	70833920	2_47	0	0.0217171644155616	4.55148272378206	1.64860314303523e-06	-0.0487095566629946	2
ENSG00000116035.2	VAX2	2	70900154	2_47	0	0.0219281363318523	4.64020587434587	1.69706734860847e-06	-0.143951541702451	2
ENSG00000116039.11	ATP6V1B1	2	70935800	2_47	0	0.0271545587110755	6.60420899379197	2.99104993348795e-06	-0.832116788321134	1
ENSG00000124357.12	NAGK	2	71066480	2_47	0	0.0218698442985876	4.61577690010939	1.68364531451556e-06	0.148148148148167	1
ENSG00000124370.10	MCEE	2	71130504	2_47	0	0.0470499493922956	11.6788570605297	9.16472861647141e-06	1.3106060606063	1
ENSG00000135636.13	DYSF	2	71453820	2_47	0	0.0218016070751494	4.58709666508856	1.66796335887368e-06	-0.174714861230385	2
ENSG00000115297.10	TLX2	2	74513834	2_48	0	0.0271368103863132	4.81564057663499	2.17958078650999e-06	-0.382513661202164	1
ENSG00000144040.12	SFXN5	2	73076866	2_48	0	0.0381268970151402	7.94978797419708	5.05530208957106e-06	0.972656249999589	1
ENSG00000135631.16	RAB11FIP5	2	73157004	2_48	0	0.0337925929324757	6.83579395834779	3.85274784603505e-06	-0.745019920318989	1
ENSG00000135617.3	PRADC1	2	73233389	2_48	0	0.0278893424296728	5.06726240230128	2.35706616940118e-06	0.351239669421545	1
ENSG00000135624.15	CCT7	2	73233389	2_48	0	0.0278893424296728	5.06726240230128	2.35706616940118e-06	0.351239669421545	1
ENSG00000116127.17	ALMS1	2	73386661	2_48	0	0.0282695757826863	5.19185897274475	2.44794854117163e-06	0.408759124087633	1
ENSG00000144035.3	NAT8	2	73679471	2_48	0	0.0301337126591289	5.77969435082492	2.90480926039243e-06	-0.602836879432461	1
ENSG00000144034.14	TPRKB	2	73737087	2_48	0	0.0276748095365691	4.99622022479978	2.30614345487747e-06	0.40276985767716	2
ENSG00000144048.10	DUSP11	2	73780009	2_48	0	0.0304660242003806	5.88070000735125	2.98816733224047e-06	-0.623076923076883	1
ENSG00000124356.15	STAMBP	2	73829186	2_48	0	0.0343480742622827	6.98618501006273	4.00223496064981e-06	-0.824197580316843	2
ENSG00000163017.13	ACTG2	2	73892381	2_48	0	0.0288460879987125	5.3776483357847	2.58725615224536e-06	-0.437810945273591	1
ENSG00000114956.19	DGUOK	2	73924623	2_48	0	0.0727672679924907	13.9612272886511	1.69441494340502e-05	1.74715909090953	1
ENSG00000163170.11	BOLA3	2	74127352	2_48	0	0.0489888785630773	10.2709980574809	8.39209227545632e-06	1.2265625000005	1
ENSG00000114978.17	MOB1A	2	74179099	2_48	0	0.0689851670598815	13.4611058877766	1.54880437393302e-05	1.62626262626204	1
ENSG00000188687.17	SLC4A5	2	74361478	2_48	0	0.0905682597811573	16.0212225686087	2.42009147823522e-05	-1.76829268292767	1
ENSG00000204843.12	DCTN1	2	74391633	2_48	0	0.0381046027520392	7.94438414132935	5.04891175033699e-06	1.02884615384647	1
ENSG00000284308.1	C2orf81	2	74421241	2_48	0	0.0306458700591181	5.9349118175226	3.0335162928786e-06	0.715789473684594	1
ENSG00000005448.16	WDR54	2	74421241	2_48	0	0.0306458700591181	5.9349118175226	3.0335162928786e-06	0.715789473684594	1
ENSG00000114993.16	RTKN	2	74442009	2_48	0	0.0372793769340788	7.74212153343382	4.8138076774076e-06	0.929001726398859	2
ENSG00000239779.6	WBP1	2	74460654	2_48	0	0.0440059037280939	9.27638718197586	6.80847609577787e-06	-1.19536423841055	1
ENSG00000115275.11	MOGS	2	74465520	2_48	0	0.0304530385110229	5.87677406976486	2.98489962918642e-06	-0.694915254237396	1
ENSG00000135637.13	CCDC142	2	74483364	2_48	0	0.0301119706117985	5.77304800757994	2.89937541812881e-06	0.672316384180884	1
ENSG00000115282.19	TTC31	2	74483364	2_48	0	0.0301119706117985	5.77304800757994	2.89937541812881e-06	-0.672316384180884	1
ENSG00000179528.15	LBX2	2	74502935	2_48	0	0.0295706846749292	5.6060254572323	2.76488168313028e-06	-0.64199915147077	2
ENSG00000115289.13	PCGF1	2	74529421	2_48	0	0.137158300045782	19.9832699266791	4.57139505395417e-05	-2.22513089005166	1
ENSG00000115325.13	DOK1	2	74548714	2_48	0	0.026471594709878	4.58740123832962	2.02538196295102e-06	0.158602150537632	1
ENSG00000115350.11	POLE4	2	74958540	2_48	0	0.0750737156287141	14.2539921815202	1.78477935121731e-05	1.67420953599775	2
ENSG00000115363.13	EVA1A	2	75569460	2_49	0	0.0369343452514748	4.5547183193185	2.80576978382718e-06	-0.0895403738312243	2
ENSG00000115364.13	MRPL19	2	75589638	2_49	0	0.0385067724058958	4.93987235476975	3.17258269225103e-06	0.221912763714754	2
ENSG00000005436.13	GCFC2	2	75711125	2_49	0	0.0683208692484153	10.2689654841904	1.17014635182191e-05	1.07471264367811	1
ENSG00000176204.13	LRRTM4	2	77593322	2_50	0	0.13272391036795	15.4366531102238	3.41713722131274e-05	-1.8127490039838	1
ENSG00000143954.12	REG3G	2	79026024	2_51	0	0.0998134509819213	15.3853661654534	2.56127973646846e-05	-1.88079470198674	1
ENSG00000163541.11	SUCLG1	2	84913041	2_53	0	0.0361562383958741	10.0822683474118	6.07997227913666e-06	1.18888888888866	1
ENSG00000115423.18	DNAH6	2	84469990	2_53	0	0.0315276481846768	8.81887334518169	4.63729566542876e-06	-1.13803018975916	3
ENSG00000034510.5	TMSB10	2	84905643	2_53	0	0.0275540279121985	7.57861288661984	3.48285122694048e-06	-0.941666666666577	1
ENSG00000187627.14	RGPD1	2	86823365	2_54	0	0.022877462150225	4.58692575228126	1.75020798711922e-06	0.106060606060574	1
ENSG00000152291.13	TGOLN2	2	85328087	2_54	0	0.0280991148490311	6.47643493814706	3.03521005285908e-06	0.729883850923903	2
ENSG00000042445.13	RETSAT	2	85348585	2_54	0	0.140182654048439	21.5342999360037	5.0348338277501e-05	2.22942399377433	2
ENSG00000042493.15	CAPG	2	85417978	2_54	0	0.0772666316418949	15.8646254812284	2.04447549609669e-05	1.7655522003311	3
ENSG00000115486.11	GGCX	2	85561052	2_54	0	0.0980227838438714	18.1102944823989	2.96082439314349e-05	1.9911847758223	2
ENSG00000168899.4	VAMP5	2	85584106	2_54	0	0.0258193360545281	5.69822392976652	2.45383122165211e-06	-0.413427904300027	2
ENSG00000115523.16	GNLY	2	85711284	2_54	0	0.0328021957012156	7.90168752863946	4.32297647788058e-06	0.828947368421153	1
ENSG00000115525.17	ST3GAL5	2	85904899	2_54	0	0.0396623509112463	9.65491455294598	6.38685406236206e-06	-1.48387096774248	1
ENSG00000068654.15	POLR1A	2	86105686	2_54	0	0.0312441249826662	7.45323668964436	3.88394780687229e-06	-0.993574141740889	2
ENSG00000132300.18	PTCD3	2	86105686	2_54	0	0.0308499269464587	7.33626704716615	3.7747602859514e-06	0.988165680473368	1
ENSG00000132305.20	IMMT	2	86195896	2_54	0	0.0982027866768896	18.1276588334656	2.96910554793311e-05	2.45161290322593	1
ENSG00000132313.14	MRPL35	2	86199443	2_54	0	0.0235165069416686	4.83990615231712	1.89832190783378e-06	0.353528323438033	2
ENSG00000068615.17	REEP1	2	86338344	2_54	0	0.0230691154651064	4.66352425989896	1.79434227239412e-06	-0.118541033434649	1
ENSG00000115561.15	CHMP3	2	86563593	2_54	0	0.0235203079566499	4.84139295758653	1.89921199028623e-06	0.203384618120879	2
ENSG00000172116.21	CD8B	2	86890655	2_54	0	0.0373501050103192	9.09986284304957	5.66874314537757e-06	1.07534246575345	1
ENSG00000183281.14	PLGLB1	2	86846985	2_54	0	0.0335936618188968	8.12156680219107	4.55048065434204e-06	1.0661157024797	1
ENSG00000115593.14	SMYD1	2	88067657	2_55	0	0.072496506826441	13.6353783692353	1.64871041083839e-05	1.59567468618823	2
ENSG00000163586.9	FABP1	2	88128319	2_55	0	0.0275134589587511	4.65153664257859	2.13452745318667e-06	0.0892857142856849	1
ENSG00000144115.16	THNSL2	2	88161470	2_55	0	0.0273350939013762	4.59171007979941	2.09341405005608e-06	0.129805839904356	3
ENSG00000153574.8	RPIA	2	88692231	2_55	0	0.0455527536726541	9.3055850270765	7.06998386374158e-06	1.25185185185166	1
ENSG00000168658.18	VWA3B	2	98087196	2_57	0	0.0611551912196715	12.6151429467079	1.2867246179252e-05	1.94444444444446	1
ENSG00000144029.11	MRPS5	2	95149561	2_57	0	0.0289128865564547	5.6789828558791	2.73855908514575e-06	0.567901234568231	1
ENSG00000144026.11	ZNF514	2	95125518	2_57	0	0.0865811068195629	15.87604192268	2.29258515532701e-05	-2.01723381877963	3
ENSG00000155066.15	PROM2	2	95274094	2_57	0	0.0344905848746887	7.30440012677078	4.20189523376878e-06	0.94389438943892	1
ENSG00000115041.12	KCNIP3	2	95295669	2_57	0	0.0353083041378151	7.52064234982984	4.42885947261411e-06	-1.09271523178805	1
ENSG00000174501.14	ANKRD36C	2	95991827	2_57	0	0.0256290754448756	4.5700930141422	1.95352100087645e-06	0.240310077519343	1
ENSG00000186281.12	GPAT2	2	96025125	2_57	0	0.0409985964271517	8.9012030613965	6.08664262772191e-06	1.35125450919336	2
ENSG00000274286.1	ADRA2B	2	96116247	2_57	0	0.0264353293486682	4.85484887474661	2.14052619280381e-06	0.502649209722959	2
ENSG00000188886.3	ASTL	2	96138165	2_57	0	0.0287728852988438	5.63431505765476	2.70386278318543e-06	0.829457364340888	1
ENSG00000158050.4	DUSP2	2	96145593	2_57	0	0.028414842127561	5.51904660571213	2.61558847167072e-06	-0.231430472675545	2
ENSG00000084090.13	STARD7	2	96208677	2_57	0	0.0552146643741314	11.6627802043655	1.0740305463137e-05	-1.55733333333334	1
ENSG00000144021.2	CIAO1	2	96262227	2_57	0	0.0300248734034243	6.02640321368984	3.01786269441478e-06	0.740458015267415	1
ENSG00000144028.14	SNRNP200	2	96305617	2_57	0	0.032817329597557	6.84577865271902	3.74702160545391e-06	0.860465116279233	1
ENSG00000198885.9	ITPRIPL1	2	96325754	2_57	0	0.0354829782435565	7.56608225400064	4.47766119064769e-06	-0.777777777777834	1
ENSG00000196843.15	ARID5A	2	96536506	2_57	0	0.0255691076007537	4.54855819138076	1.93976639631243e-06	0.0937500000000302	1
ENSG00000114988.11	LMAN2L	2	96739703	2_57	0	0.025665014809428	4.58297365733903	1.96177405118376e-06	0.385633440749825	2
ENSG00000158158.11	CNNM4	2	96757889	2_57	0	0.0259811343286548	4.69550000085018	2.03469847160944e-06	-0.0551181102361976	1
ENSG00000168763.15	CNNM3	2	96818046	2_57	0	0.0255717126761372	4.54949518870258	1.94036365707042e-06	0.351111111111045	1
ENSG00000144199.11	FAHD2B	2	97095549	2_57	0	0.0286655429737488	5.59991865213095	2.6773305664419e-06	0.87939698492476	1
ENSG00000196912.12	ANKRD36B	2	97589725	2_57	0	0.0868273113615681	15.9027962073669	2.30297886454728e-05	-2.2485123084826	2
ENSG00000115073.7	ACTR1B	2	97658891	2_57	0	0.0261425189088435	4.75242736168747	2.07215874986774e-06	0.0127659574468091	1
ENSG00000228486.10	LINC01125	2	97663552	2_57	0	0.0355777422867121	7.59080895455324	4.50429215492372e-06	-1.1376582431473	2
ENSG00000115085.13	ZAP70	2	97713589	2_57	0	0.145638028832961	20.8436059190991	5.06299794824396e-05	-2.81102362204731	1
ENSG00000075568.16	TMEM131	2	97995797	2_57	0	0.0551369871165578	11.6497902751584	1.07132501011059e-05	-2.16279069767423	1
ENSG00000185674.9	LYG2	2	99254906	2_58	0	0.0551164584729605	13.3079739317024	1.22335739374204e-05	1.63483146067436	1
ENSG00000040933.15	INPP4A	2	98444410	2_58	0	0.110929331161053	19.8880961661557	3.67959238417258e-05	-2.43884892086273	1
ENSG00000115446.11	UNC50	2	98608705	2_58	0	0.0634750083669375	14.6242818118982	1.54823692041078e-05	2.07142857142884	1
ENSG00000144182.16	LIPT1	2	99155127	2_58	0	0.0233521241118576	5.37689476751701	2.09419940870048e-06	0.457877737291344	2
ENSG00000158411.11	MITD1	2	99179774	2_58	0	0.0216767867864204	4.6934874560354	1.69687821053785e-06	-0.251700680272162	1
ENSG00000185414.19	MRPL30	2	99180175	2_58	0	0.0228348633654634	5.17121859522018	1.9694792944076e-06	0.395348837209129	1
ENSG00000144214.9	LYG1	2	99305111	2_58	0	0.0248467326443513	5.94677640340521	2.46439887571337e-06	-0.660883424319546	2
ENSG00000135945.9	REV1	2	99488850	2_58	0	0.0220749444086379	4.86052971411819	1.78954789658742e-06	0.371962976709998	2
ENSG00000170500.12	LONRF2	2	100322655	2_58	0	0.021452332641444	4.59797531414592	1.64513394459707e-06	-0.162601626016235	1
ENSG00000115526.10	CHST10	2	100417235	2_58	0	0.0224844798283029	5.02926351830078	1.88602455307059e-06	-0.44354838709662	1
ENSG00000115539.13	PDCL3	2	100562583	2_58	0	0.0727794774631454	15.9044440901619	1.93057879851192e-05	1.82248520709988	1
ENSG00000071082.10	RPL31	2	101001757	2_58	0	0.117289881303051	20.4208138924166	3.99478766041203e-05	-2.24999999999964	1
ENSG00000158435.7	CNOT11	2	101252764	2_59	0	0.022522976726029	5.5216352463693	2.07421422258614e-06	0.120000000000004	1
ENSG00000163162.8	RNF149	2	101308657	2_59	0	0.0200689640551277	4.67818863233294	1.56589555023428e-06	-0.300854700854611	1
ENSG00000196460.12	RFX8	2	101474758	2_59	0	0.037588862154711	11.5927705476149	7.26785953442451e-06	-1.84285714285682	1
ENSG00000115590.13	IL1R2	2	101991888	2_59	0	0.0989322278532689	21.7980010989125	3.59678571553516e-05	2.72310405643689	1
ENSG00000115594.11	IL1R1	2	102064141	2_59	0	0.0284598209465193	7.43355699409532	3.52849043560717e-06	0.537142857142752	1
ENSG00000115616.2	SLC9A2	2	102619621	2_60	0	0.0159079115327735	6.17184687510742	1.63752679558739e-06	1.75185185185205	1
ENSG00000115598.9	IL1RL2	2	102189731	2_60	0	0.0607311065081118	14.6520694638398	1.48412427435113e-05	-0.798969072165355	1
ENSG00000115604.10	IL18R1	2	102349850	2_60	0	0.0160870595435108	8.80342414482396	2.36204627323855e-06	-0.145985401459863	1
ENSG00000115607.9	IL18RAP	2	102418915	2_60	0	0.0445503838993032	14.7675212560358	1.09728428906969e-05	-1.75000000000001	1
ENSG00000135972.8	MRPS9	2	105037638	2_62	0	0.029989214817616	4.58429127672831	2.29296488957634e-06	-0.166171471451291	2
ENSG00000115641.18	FHL2	2	105403339	2_62	0	0.062301242357149	11.3572643021753	1.18013188752609e-05	1.35606060606076	1
ENSG00000071051.13	NCK2	2	105744738	2_63	0	0.0409037651008862	5.7182094609138	3.90106737473328e-06	0.664804469273818	1
ENSG00000119147.9	C2orf40	2	106063644	2_63	0	0.0631759179110101	9.75705736550472	1.02808855542496e-05	-1.18572246058061	2
ENSG00000115652.14	UXS1	2	106194311	2_63	0	0.0533179372637888	8.17619813396482	7.27084442455499e-06	1.08370044052832	1
ENSG00000144057.15	ST6GAL2	2	106886900	2_64	0	0.0390245456356703	6.9729636833213	4.53853160557806e-06	0.925925925925966	1
ENSG00000196228.3	SULT1C3	2	108238712	2_65	0	0.0445094059411739	7.32611080850149	5.43857831355162e-06	-0.879999999999832	1
ENSG00000198203.9	SULT1C2	2	108287884	2_65	0	0.0355839024778114	5.25669046802893	3.119795202735e-06	0.448587171458321	3
ENSG00000135968.20	GCC2	2	108448667	2_65	0	0.0514488635299227	8.67034177145864	7.43998583247267e-06	1.19199999999977	1
ENSG00000169756.16	LIMS1	2	108534528	2_65	0	0.0625033490924135	10.4829763538515	1.09281840414346e-05	-1.29372197309411	1
ENSG00000153201.15	RANBP2	2	108719562	2_65	0	0.0453946013976625	7.50859004380929	5.68489837879113e-06	0.850415512464962	1
ENSG00000163006.11	CCDC138	2	108786656	2_65	0	0.0542765608603785	9.16780171541094	8.29922690865761e-06	1.10493827160463	1
ENSG00000186522.14	SEPT10	2	109613671	2_65	0	0.0610323170718388	10.2605669356103	1.04445881973914e-05	1.68833458924685	2
ENSG00000198142.4	SOWAHC	2	109613916	2_65	0	0.0613456004967719	10.3082790069326	1.05470181257993e-05	1.81249999999984	1
ENSG00000115008.5	IL1A	2	112784242	2_66	0	0.055188349603761	16.5491132841356	1.52328877288243e-05	1.87057711377447	2
ENSG00000125571.9	IL37	2	112920596	2_66	0	0.0180967366115605	6.58688801395691	1.98811110426511e-06	-0.629464285714311	1
ENSG00000136688.10	IL36G	2	112972899	2_66	0	0.0209804897292504	7.98050491963742	2.7925830428588e-06	0.846153846154151	1
ENSG00000144061.12	NPHP1	2	110205149	2_66	0	0.0163692777967187	5.69221391077145	1.55407093056298e-06	0.694968553459166	1
ENSG00000153093.18	ACOXL	2	110732979	2_66	0	0.0155821951284212	5.21257678027806	1.35469400590707e-06	-0.667506297229181	1
ENSG00000153094.22	BCL2L11	2	111119186	2_66	0	0.048929151428652	13.4632876620516	1.09869946919296e-05	0.919354838709616	1
ENSG00000153208.16	MERTK	2	111929696	2_66	0	0.018089594666979	6.44934850663516	1.94582951700579e-06	0.727019498607538	1
ENSG00000153214.9	TMEM87B	2	112055265	2_66	0	0.0168898637919338	6.0085458030965	1.69260503697475e-06	0.600836312949586	3
ENSG00000144152.12	FBLN7	2	112140392	2_66	0	0.0206127574066497	7.57094505442966	2.60283292603087e-06	-1.03066037735788	1
ENSG00000144161.12	ZC3H8	2	112251023	2_66	0	0.0162498306417109	5.44243082138844	1.47503342606851e-06	-0.477777777777851	1
ENSG00000188177.13	ZC3H6	2	112274635	2_66	0	0.0187709375084102	6.76123901080618	2.11676359643191e-06	0.927419354838896	1
ENSG00000169629.11	RGPD8	2	112434543	2_66	0	0.0153946000665963	5.08496760768952	1.30561973867901e-06	-0.359791232693488	2
ENSG00000114999.7	TTL	2	112481811	2_66	0	0.0219697028125042	8.49121740981786	3.11138854529179e-06	-1.05707230906616	2
ENSG00000125630.15	POLR1B	2	112542706	2_66	0	0.0159685450539634	5.34474002226361	1.42348219302563e-06	0.478210031982843	2
ENSG00000125611.15	CHCHD5	2	112561609	2_66	0	0.0949630219314047	21.3189102925542	3.37660013954246e-05	-2.24000000000017	1
ENSG00000144136.10	SLC20A1	2	112647131	2_66	0	0.0858368062119506	20.3622992394785	2.91514707848769e-05	2.24800000000102	1
ENSG00000169607.12	CKAP2L	2	112765001	2_66	0	0.0198237014279086	7.46780890937309	2.46909642143683e-06	0.971677559912709	1
ENSG00000136689.18	IL1RN	2	113131216	2_66	0	0.0148801106240229	4.69129229296197	1.16428354135297e-06	0.27536231884064	1
ENSG00000125618.16	PAX8	2	113231750	2_67	0	0.0696940118146379	15.4757262656108	1.79889829243555e-05	2.19531249999962	1
ENSG00000115084.13	SLC35F5	2	113756932	2_67	0	0.0362673870171062	9.40724250666752	5.69034649420557e-06	-1.13207547169834	1
ENSG00000088205.12	DDX18	2	117812637	2_69	0	0.0217503241900472	4.55200631124042	1.6513103221412e-06	0.0131710511706011	2
ENSG00000125629.14	INSIG2	2	118088243	2_69	0	0.0291333267550827	7.23792711551964	3.51693539846735e-06	0.851505789023288	3
ENSG00000019169.10	MARCO	2	118925693	2_69	0	0.0219302481474649	4.62761218409794	1.69262443964007e-06	0.267123287671219	1
ENSG00000115107.19	STEAP3	2	119223670	2_69	0	0.0332015790021953	8.44216175779601	4.67490202229558e-06	1.0366507397462	2
ENSG00000155368.16	DBI	2	119366701	2_69	0	0.0257940304666922	6.11809553130996	2.63205868426944e-06	-0.657407407406998	1
ENSG00000171227.6	TMEM37	2	119430196	2_69	0	0.0242288097766284	5.54283487401994	2.23987677478678e-06	0.506787330316692	1
ENSG00000163075.12	CFAP221	2	119544252	2_69	0	0.0232088079210745	5.14780459550433	1.99266821342436e-06	-0.404520991262105	2
ENSG00000144120.12	TMEM177	2	119679105	2_69	0	0.0252298194272678	5.91481675597653	2.48894638989052e-06	0.654255319149036	1
ENSG00000088179.8	PTPN4	2	119757894	2_69	0	0.021778784424175	4.56400675610277	1.65783009909836e-06	-0.140776699029148	1
ENSG00000115109.13	EPB41L5	2	120013132	2_69	0	0.0223007138941048	4.78136732863154	1.77840627146842e-06	0.20394736842112	1
ENSG00000144118.13	RALB	2	120235650	2_69	0	0.0239836210166968	5.44940122890224	2.1798351125292e-06	-0.41726618705024	1
ENSG00000074047.21	GLI2	2	120735812	2_70	0	0.0366391658813648	5.42639747326522	3.31602110114221e-06	-0.442293048089435	2
ENSG00000115112.7	TFCP2L1	2	121276440	2_70	0	0.0333550759255534	4.55986597963565	2.5367292553179e-06	-0.183206106870193	1
ENSG00000074054.17	CLASP1	2	121649389	2_70	0	0.0401747678890023	6.2776627490507	4.20640865667975e-06	-1.06002219362773	2
ENSG00000155438.11	NIFK	2	121734427	2_70	0	0.144247096104258	18.3143274564255	4.40613865385503e-05	2.39932885906012	1
ENSG00000136732.14	GYPC	2	126655559	2_74	0	0.0186995179124031	4.95449412623514	1.54521826743216e-06	0.374999999999986	1
ENSG00000136717.14	BIN1	2	127107345	2_74	0	0.0180314733857868	4.59921648661542	1.38316876551325e-06	0.413055975133764	2
ENSG00000186684.12	CYP27C1	2	127195841	2_74	0	0.0815817821547102	18.1512605515612	2.46979032331646e-05	-2.74015748031409	1
ENSG00000163161.12	ERCC3	2	127292055	2_75	0	0.0504914345847091	10.6321230384333	8.95360249664982e-06	2.15431126494628	2
ENSG00000169967.16	MAP3K2	2	127388571	2_75	0	0.0345923257288013	7.13246083874162	4.11508929035258e-06	-1.52713178294656	1
ENSG00000115718.17	PROC	2	127423296	2_75	0	0.107682638558244	17.7436006734587	3.1867467318943e-05	2.23308270676775	1
ENSG00000163166.14	IWS1	2	127526497	2_75	0	0.0274201567658143	4.99213307051622	2.28305404522175e-06	-0.204225352112647	1
ENSG00000169994.18	MYO7B	2	127532538	2_75	0	0.0278870351933076	5.14745941485507	2.39417218770429e-06	-0.495426883788335	2
ENSG00000144230.16	GPR17	2	127648067	2_75	0	0.187508315528447	23.1196179758017	7.23038281152122e-05	-2.78365431437138	2
ENSG00000072163.19	LIMS2	2	127648067	2_75	0	0.0939839198676267	16.4523591989096	2.57894359054611e-05	-2.31950340794025	2
ENSG00000136709.11	WDR33	2	127811674	2_75	0	0.0576138024124411	11.8598406871777	1.13963426788212e-05	1.2472551083567	2
ENSG00000144231.10	POLR2D	2	127857816	2_75	0	0.0318218553207109	6.36279349754011	3.3770184317808e-06	1.1732283464568	1
ENSG00000144233.9	AMMECR1L	2	127885051	2_75	0	0.0262206789327708	4.5807929373717	2.0032940418688e-06	-0.465116279069707	1
ENSG00000136731.12	UGGT1	2	128091085	2_75	0	0.064722562514336	12.9452916172277	1.39742222920148e-05	2.15748031496061	1
ENSG00000233087.7	WTH3DI	2	131364366	2_78	0	0.0382282890610098	5.31151184624196	3.38659389577723e-06	-0.612500000000021	1
ENSG00000222014.5	RAB6C	2	129979360	2_78	0	0.0361143461708978	4.78611947473476	2.8828589743624e-06	0.201522877714645	2
ENSG00000136699.19	SMPD4	2	130182517	2_78	0	0.0381802545610228	5.29989193088754	3.37493909080169e-06	0.51145038167946	1
ENSG00000152082.13	MZT2B	2	130181715	2_78	0	0.0397080305254197	5.66253232849195	3.75015438649256e-06	0.603053435114767	1
ENSG00000136710.9	CCDC115	2	130343161	2_78	0	0.0353098433713714	4.57817552819574	2.69617660702232e-06	-0.0192307692307816	1
ENSG00000136718.9	IMP4	2	130342325	2_78	0	0.0825770080297542	12.4868692595151	1.71977968062023e-05	-1.51012891344306	1
ENSG00000072135.12	PTPN18	2	130356437	2_78	0	0.0392040043538908	5.54443266281084	3.62533085799307e-06	0.600000000000051	1
ENSG00000136002.18	ARHGEF4	2	130837191	2_78	0	0.035828491455296	4.71276097138913	2.81620354911466e-06	-0.203761755485874	1
ENSG00000115762.16	PLEKHB2	2	131104358	2_78	0	0.0355886651923393	4.6507685272939	2.76055579840438e-06	-0.255319148936154	1
ENSG00000075886.10	TUBA3D	2	131476167	2_78	0	0.0779660253694763	11.946213512258	1.55344461158145e-05	-1.84888888888994	1
ENSG00000173272.15	MZT2A	2	131492520	2_78	0	0.0771795815273045	11.8509996063768	1.5255186055013e-05	1.78395061728386	1
ENSG00000152128.13	TMEM163	2	134719289	2_80	0	0.0410531206775251	6.97653074371207	4.77689608439508e-06	1.05144720078212	2
ENSG00000082258.12	CCNT2	2	134918197	2_80	0	0.0671359717536877	11.5499077534086	1.29328398800897e-05	-1.66025641025632	1
ENSG00000115839.17	RAB3GAP1	2	135052002	2_80	0	0.0316214897261965	4.56671352852379	2.40849750529042e-06	-0.220833333333443	1
ENSG00000121988.17	ZRANB3	2	135528864	2_80	0	0.0329891136841325	4.95697238159939	2.72739005329965e-06	0.504504504504541	1
ENSG00000144224.16	UBXN4	2	135741666	2_80	0	0.0334345690571195	5.08065234441641	2.83318747876989e-06	-0.639925687222519	2
ENSG00000076003.4	MCM6	2	135876201	2_80	0	0.0403330800984694	6.81286041038833	4.58301190239478e-06	-1.14666666666644	1
ENSG00000115866.10	DARS	2	135985602	2_80	0	0.306872706301811	26.4065366400136	0.000135154283282668	2.90953233817132	2
ENSG00000144229.11	THSD7B	2	136350380	2_81	0	0.0372480954910146	4.7109799586867	2.92668131089645e-06	-0.233766233766317	1
ENSG00000150540.13	HNMT	2	137947222	2_82	0	0.0382945914868055	5.20765751255322	3.32613568134528e-06	0.38281249999989	1
ENSG00000144228.8	SPOPL	2	138501652	2_82	0	0.0457478810079957	6.85342841941712	5.22924475588022e-06	0.89090909090894	1
ENSG00000168702.17	LRP1B	2	142131604	2_85	0	0.035320090156154	4.74533663845239	2.79543202447486e-06	-0.166180758017386	1
ENSG00000115919.14	KYNU	2	142877245	2_85	0	0.0345995814039668	4.5551554572857	2.62865840605901e-06	-0.0752182810143406	2
ENSG00000075884.13	ARHGAP15	2	143091525	2_85	0	0.0348517747015109	4.62216386458587	2.68676907853982e-06	0.153374233128808	1
ENSG00000169554.18	ZEB2	2	144524878	2_86	0	0.0378185520620886	9.7156677251868	6.12826668584037e-06	-1.1137640449443	1
ENSG00000121989.14	ACVR2A	2	147844091	2_88	0	0.152467561198468	20.0519187080279	5.09909959264631e-05	-3.69673256923596	2
ENSG00000115947.13	ORC4	2	148020474	2_88	0	0.0184499295363411	4.71635293723971	1.4513130970627e-06	-0.458715596330366	1
ENSG00000204406.12	MBD5	2	148020474	2_88	0	0.0188440692180907	4.79395812117146	1.50670778497895e-06	-0.341994866507187	2
ENSG00000150556.16	LYPD6B	2	149061668	2_88	0	0.0211458431594747	5.83761277074407	2.05882956245143e-06	-0.59006211180151	1
ENSG00000184898.6	RBM43	2	151261761	2_90	0	0.062557338917361	13.4204083512028	1.40024523180876e-05	-2.2822580645165	1
ENSG00000123609.10	NMI	2	151289140	2_90	0	0.0537018763788163	11.9982607558162	1.07465202706881e-05	2.11428127786167	2
ENSG00000123610.4	TNFAIP6	2	151357910	2_90	0	0.0309318974571373	6.89458607648487	3.5569262892946e-06	-1.15322580645134	1
ENSG00000080345.17	RIF1	2	151415393	2_90	0	0.0260014158928688	5.29673035433052	2.29702101198076e-06	-0.610687022900894	1
ENSG00000183091.19	NEB	2	151746978	2_91	0	0.032500914190518	4.56137439919071	2.47258598560506e-06	-0.0792682926829473	1
ENSG00000182389.19	CACNB4	2	152099342	2_91	0	0.0333157160270631	4.7896746837969	2.66143138628335e-06	0.330969267139578	1
ENSG00000115145.9	STAM2	2	152182881	2_91	0	0.0936980642404823	14.4275975872601	2.25467912932089e-05	-1.82918149466263	1
ENSG00000177917.10	ARL6IP6	2	152717578	2_91	0	0.0324550797487132	4.54836512736888	2.46205702311695e-06	0.266690320812554	2
ENSG00000144278.14	GALNT13	2	153872280	2_92	0	0.0300507912260335	4.99138528728255	2.50171084605339e-06	-0.471528563815539	2
ENSG00000136542.8	GALNT5	2	157257153	2_94	0	0.0270677293538913	4.95012907743801	2.23474747126974e-06	-0.371287128712623	1
ENSG00000115165.9	CYTIP	2	157488690	2_94	0	0.0342907209689686	7.12870009729416	4.07705965788437e-06	0.838862559241446	1
ENSG00000123612.15	ACVR1C	2	157625480	2_94	0	0.026185617295807	4.64546381311627	2.02885964227334e-06	-0.163265306122473	1
ENSG00000115170.13	ACVR1	2	157876051	2_95	0	0.0299583166450647	4.5482870404084	2.27261242806009e-06	0.0113636363636378	1
ENSG00000153237.17	CCDC148	2	158457154	2_95	0	0.0314377759248963	4.9922843770676	2.61764794101792e-06	0.323886639675966	1
ENSG00000144283.21	PKP4	2	158457358	2_95	0	0.0330067789630795	5.44118932173467	2.99541560182739e-06	-0.663999999999964	1
ENSG00000163331.11	DAPL1	2	158795461	2_96	0	0.0260645051094303	9.98214384550173	4.33943725109909e-06	1.02238805970192	1
ENSG00000196151.10	WDSUB1	2	159257489	2_96	0	0.0157520389443255	5.30805943567108	1.39454540669956e-06	-0.866666666666505	1
ENSG00000241399.6	CD302	2	159798279	2_96	0	0.0157163788470169	5.33140635455692	1.39750824850493e-06	0.0142857142857127	1
ENSG00000153250.19	RBMS1	2	160494127	2_96	0	0.0148755646679374	6.53471661584988	1.62128858358023e-06	-1.4557140028059	2
ENSG00000136560.13	TANK	2	161137211	2_97	0	0.0338342810500729	7.12622590139565	4.02139416538735e-06	1.00195959548543	2
ENSG00000115233.11	PSMD14	2	161308497	2_97	0	0.0724164143071185	14.1949315299554	1.71447210956924e-05	1.82222222222199	1
ENSG00000197635.9	DPP4	2	162074564	2_97	0	0.0305470387853907	6.18419195232656	3.15073721874044e-06	-0.728278041073935	1
ENSG00000115267.5	IFIH1	2	162274962	2_97	0	0.0256926365340205	4.5918459225071	1.96768731436194e-06	-0.157976661185743	2
ENSG00000182263.13	FIGN	2	163614686	2_99	0	0.0240616953057707	4.55070703967484	1.8262709310753e-06	-0.00595238095238012	1
ENSG00000115290.9	GRB14	2	164622004	2_100	0	0.0362263004899319	6.15901515606745	3.72130583194196e-06	0.696594427244635	1
ENSG00000082438.15	COBLL1	2	164843369	2_100	0	0.0582810073340376	10.5677481296115	1.027234528489e-05	-1.32158590308418	1
ENSG00000178662.15	CSRNP3	2	165469352	2_100	0	0.0370412617053654	6.36444007022439	3.93193272260613e-06	0.829931972789212	1
ENSG00000123607.14	TTC21B	2	165860674	2_100	0	0.0377329453986142	6.53533162723801	4.11290277119283e-06	-0.732304161137709	2
ENSG00000169432.14	SCN9A	2	166375953	2_101	0	0.0394100845481427	9.94131849705455	6.53448642341903e-06	-1.21383647798801	1
ENSG00000172292.14	CERS6	2	168449197	2_102	0	0.0202580757126855	5.64501466195997	1.90731915241264e-06	0.519685039369994	1
ENSG00000163072.15	NOSTRIN	2	168861031	2_102	0	0.0265076362438844	8.09125461345548	3.57723091632552e-06	-0.943999999999962	1
ENSG00000152254.10	G6PC2	2	168864871	2_102	0	0.0183690046940397	4.74092843255968	1.45247655205889e-06	0.187969924811942	1
ENSG00000152253.8	SPC25	2	168876533	2_102	0	0.0293607393890604	9.06136876437178	4.43732152707594e-06	1.11801242235973	1
ENSG00000239474.6	KLHL41	2	169509786	2_103	0	0.086099487957088	12.164069174861	1.74678540859304e-05	-1.40900195694679	1
ENSG00000138399.17	FASTKD1	2	169573465	2_103	0	0.0392072753201038	4.82869326630075	3.15759471501551e-06	0.279493684818915	2
ENSG00000154479.12	CCDC173	2	169694622	2_103	0	0.0541892042783702	7.82916148423346	7.07600498686517e-06	1.11328125000003	1
ENSG00000144362.11	PHOSPHO2	2	169694622	2_103	0	0.0541892042783702	7.82916148423346	7.07600498686517e-06	-1.11328125000003	1
ENSG00000138382.14	METTL5	2	169825274	2_103	0	0.0546052858169844	7.90032308571933	7.19514652404597e-06	1.02764976958583	1
ENSG00000144357.16	UBR3	2	169827007	2_103	0	0.0746440062299396	10.8208087191013	1.34714631059189e-05	1.43174745652618	2
ENSG00000071909.18	MYO3B	2	170178390	2_103	0	0.0718644427850421	10.4648008492332	1.25431072583114e-05	1.19528660575463	2
ENSG00000204335.3	SP5	2	170714891	2_104	0	0.0235781587018772	4.60301348101266	1.81014030658967e-06	-0.395522388059781	1
ENSG00000204334.7	ERICH2	2	170784224	2_104	0	0.0250897078551519	5.17386516096996	2.16506438565446e-06	-0.681818181818112	1
ENSG00000128683.13	GAD1	2	170816965	2_104	0	0.0924628037790659	17.2962804887732	2.66734924852998e-05	-2.01333333333358	1
ENSG00000115806.12	GORASP2	2	170928918	2_104	0	0.089022387597727	16.9377864973664	2.51487264975916e-05	1.84784518946913	2
ENSG00000198586.13	TLK1	2	171231129	2_104	0	0.0486777549585054	11.291136599555	9.16702270954434e-06	1.42231075697154	1
ENSG00000123600.19	METTL8	2	171356581	2_104	0	0.0243393503748111	4.89486941500197	1.98705641927848e-06	0.180555555555661	1
ENSG00000115827.13	DCAF17	2	171435106	2_104	0	0.0236393842759988	4.62680869705285	1.82422250548169e-06	0.217687074829806	1
ENSG00000071967.11	CYBRD1	2	171522379	2_104	0	0.0388172799138685	9.19486998082971	5.95293029700441e-06	1.18333076888955	2
ENSG00000077380.15	DYNC1I2	2	171687141	2_104	0	0.0259505516955348	5.48393648423589	2.37355400085383e-06	-0.553386295914809	2
ENSG00000128708.12	HAT1	2	171922612	2_104	0	0.0278963801247346	6.14886768135184	2.86090281661335e-06	0.638766519823884	1
ENSG00000115840.13	SLC25A12	2	171996549	2_104	0	0.0240666402625406	4.79136334530323	1.92324529243518e-06	0.288888888888859	1
ENSG00000172878.13	METAP1D	2	171999243	2_104	0	0.0237710200153882	4.67782372380888	1.85460649077036e-06	0.0878841581382596	2
ENSG00000144355.14	DLX1	2	172084313	2_104	0	0.0477610203149329	11.1147897151656	8.85390692299867e-06	-1.50306748466248	1
ENSG00000091409.14	ITGA6	2	172427651	2_105	0	0.0259238023724553	73.2524990013236	3.1672420357903e-05	-0.443262411347455	1
ENSG00000152256.13	PDK1	2	172555453	2_105	0	0.0174965117487953	41.0261451988781	1.19721539016287e-05	-2.65139358737911	2
ENSG00000091436.16	MAP3K20	2	173075305	2_105	0	0.0228695914207812	12.9741835370666	4.94878457079138e-06	-1.56191486079598	2
ENSG00000172845.14	SP3	2	173965538	2_105	0	0.120858702472061	27.1561397622161	5.47401607120333e-05	2.59999999999913	1
ENSG00000138430.15	OLA1	2	174248784	2_105	0	0.0127921378185496	7.00023088019103	1.49353567024819e-06	-0.720000000000122	1
ENSG00000138433.15	CIR1	2	174396420	2_105	0	0.0101079146706927	4.8161144723473	8.119297851923e-07	0.39393939393941	1
ENSG00000144306.14	SCRN3	2	174395627	2_105	0	0.0123276005557703	6.57140855523816	1.35112997244271e-06	0.7782608695657	1
ENSG00000163328.13	GPR155	2	174487330	2_105	0	0.0129604545668961	6.89893938172847	1.49129193282956e-06	0.910447761194251	1
ENSG00000115935.17	WIPF1	2	174683404	2_105	0	0.203464477778641	30.47962887627	0.000103432823059811	3.02873563218265	1
ENSG00000128656.13	CHN1	2	175028605	2_106	0	0.0317517452050599	5.46807812825063	2.89575901878971e-06	-0.538011695906284	1
ENSG00000115966.16	ATF2	2	175168771	2_106	0	0.0367297885417165	6.69521703957785	4.10150451331107e-06	-0.824242424242144	1
ENSG00000154518.9	ATP5G3	2	175184841	2_106	0	0.0485189848233915	9.21695786901019	7.45863600520947e-06	-1.21680679394492	2
ENSG00000144320.13	LNPK	2	175905408	2_106	0	0.0419824079221346	7.81938497999717	5.47520072602788e-06	0.807465124151885	2
ENSG00000175879.8	HOXD8	2	176129895	2_106	0	0.0293961871965199	4.99822287579065	2.45056782872175e-06	0.791666666666978	1
ENSG00000128652.11	HOXD3	2	176135968	2_106	0	0.0365964122129749	6.81776297803783	4.16141008246963e-06	0.685832135441657	2
ENSG00000170166.5	HOXD4	2	176151101	2_106	0	0.0297012083427641	4.94937296548293	2.45179641432781e-06	0.465116279069986	1
ENSG00000128645.14	HOXD1	2	176188221	2_106	0	0.605531023581053	20.1451732099578	0.000203454598362883	3.67883211678788	1
ENSG00000128654.13	MTX2	2	176269444	2_106	0	0.0307933550503945	5.27966627766575	2.71158727480955e-06	-0.472972972973105	1
ENSG00000018510.13	AGPS	2	177392486	2_107	0	0.0439430571051679	8.01839660092432	5.87675933963176e-06	-1.20714285714274	1
ENSG00000128655.16	PDE11A	2	178108391	2_108	0	0.0194884405215038	5.47007995318781	1.77799636098489e-06	-0.543624161073699	1
ENSG00000155636.14	RBM45	2	178111787	2_108	0	0.018093234160285	4.7892043166778	1.44523900700667e-06	-0.217765926943601	2
ENSG00000079156.16	OSBPL6	2	178194574	2_108	0	0.01822330341278	4.85484397360345	1.47557907755028e-06	0.301242236024748	1
ENSG00000180228.12	PRKRA	2	178451344	2_108	0	0.0213060663670999	6.28794424117091	2.23445731632688e-06	0.659919028340223	1
ENSG00000204311.12	DFNB59	2	178451344	2_108	0	0.0213060663670999	6.28794424117091	2.23445731632688e-06	0.659919028340223	1
ENSG00000079150.17	FKBP7	2	178478636	2_108	0	0.017696258331929	4.58593360433718	1.35353446228839e-06	-0.12244897959192	1
ENSG00000155657.26	TTN	2	178831108	2_108	0	0.0177597030316353	4.6187224149005	1.36809944583936e-06	0.153063609352068	2
ENSG00000163492.14	CCDC141	2	179049620	2_108	0	0.0313503524512815	9.83866791691725	5.14444863563006e-06	1.22923588039862	1
ENSG00000187231.13	SESTD1	2	179264451	2_108	0	0.0336975911832242	10.5042080641139	5.90367278296174e-06	1.47619047619016	1
ENSG00000170035.15	UBE2E3	2	180964569	2_109	0	0.0888509406698355	15.1285681858193	2.24191923261303e-05	1.98437500000078	1
ENSG00000115232.13	ITGA4	2	181456814	2_110	0	0.0301036096518509	6.01292495903947	3.01900938727414e-06	-0.566972477064222	1
ENSG00000150722.10	PPP1R1C	2	181953928	2_110	0	0.0287763612270479	5.59780708211154	2.68666742288922e-06	-0.498765432098467	1
ENSG00000162998.4	FRZB	2	182866669	2_110	0	0.0463164688578834	9.99304924237514	7.71957826491925e-06	-1.30967741935473	1
ENSG00000162999.12	DUSP19	2	183079224	2_110	0	0.0287724507693433	5.596558168358	2.68570299342607e-06	0.667774086378858	1
ENSG00000163002.12	NUP35	2	183118011	2_110	0	0.0256738009397777	4.54850604099451	1.9476864864798e-06	0.00729927007299244	1
ENSG00000170396.7	ZNF804A	2	184598393	2_112	0	0.0199920290778218	9.83368539449709	3.278938645178e-06	-1.2642296964074	2
ENSG00000065548.17	ZC3H15	2	186486293	2_112	0	0.0138909359353189	6.12759636494394	1.41965155933301e-06	0.224561403508731	1
ENSG00000138448.11	ITGAV	2	186590551	2_112	0	0.0601577794108453	23.6010952797237	2.36801288205207e-05	-4.39931833517822	2
ENSG00000064989.12	CALCRL	2	187450507	2_112	0	0.0115923740464273	4.74520480080974	9.17460663106711e-07	0.207407407407493	1
ENSG00000003436.15	TFPI	2	187566010	2_112	0	0.0123811239398695	5.41688024554408	1.1185860814836e-06	0.664974619289304	1
ENSG00000204262.11	COL5A2	2	189180039	2_113	0	0.162754306074751	20.8619928801892	5.66302379130308e-05	3.24097702040239	2
ENSG00000115368.9	WDR75	2	189439885	2_113	0	0.0304274402924423	5.09263893866672	2.58445164429922e-06	0.425079608465768	2
ENSG00000138449.10	SLC40A1	2	189584239	2_113	0	0.0315807659546121	5.43541592567521	2.86296175950631e-06	0.793650793650781	1
ENSG00000138381.9	ASNSD1	2	189661498	2_113	0	0.0333273199321843	5.93149366939529	3.29704266717252e-06	0.57746478873229	1
ENSG00000128694.11	OSGEPL1	2	189761107	2_113	0	0.0365214351178785	6.77608785487569	4.12749892330982e-06	0.944078947368148	1
ENSG00000128699.13	ORMDL1	2	189784079	2_113	0	0.0304620700164407	5.10309770846512	2.59270676811719e-06	-0.322490724560916	2
ENSG00000064933.17	PMS1	2	189783978	2_113	0	0.0287971782493294	4.58565628357752	2.20247779889486e-06	-0.0213997301704103	2
ENSG00000198130.15	HIBCH	2	190341243	2_113	0	0.04823289929562	9.350235616062	7.52187355704651e-06	-1.20472440944857	1
ENSG00000151689.12	INPP1	2	190343621	2_113	0	0.0392421189564531	7.43986544540437	4.8694245013687e-06	0.934306569342973	1
ENSG00000189362.11	NEMP2	2	190534707	2_113	0	0.0363878545061285	6.74223878081222	4.09185922914376e-06	-0.73287671232898	1
ENSG00000138386.16	NAB1	2	190645806	2_113	0	0.034932220391298	6.36532881258605	3.70857562827251e-06	1.02971171788394	2
ENSG00000138378.17	STAT4	2	191151202	2_114	0	0.189489440036206	24.8914007318382	7.86673380321368e-05	2.73029045643012	1
ENSG00000128641.18	MYO1B	2	191252512	2_114	0	0.0218425818154706	4.57071851977348	1.665131564682e-06	0.0287769784172796	1
ENSG00000173559.12	NABP1	2	191677959	2_114	0	0.0857502407470301	17.2540137318016	2.46766154303009e-05	-2.00927614524591	2
ENSG00000196950.13	SLC39A10	2	195663377	2_116	0	0.0858722094965839	13.891491122532	1.98958092615375e-05	1.88800000000012	1
ENSG00000118997.13	DNAH7	2	196067487	2_116	0	0.0482716089210522	8.50740209515485	6.84934180948772e-06	1.30799922655308	2
ENSG00000138411.10	HECW2	2	196593392	2_116	0	0.088849858531774	14.2136236966136	2.10630694442349e-05	1.87117160758089	2
ENSG00000119041.10	GTF3C3	2	196799713	2_116	0	0.0964588925938132	14.9910002577829	2.41175389652469e-05	1.78816199376953	1
ENSG00000187944.2	C2orf66	2	196813099	2_116	0	0.0629707345822182	10.9816026198625	1.15335921387453e-05	1.51867219916973	1
ENSG00000115541.10	HSPE1	2	197500319	2_117	0	0.0810802337719667	17.2427745461928	2.33175140697938e-05	3.18939393939459	1
ENSG00000115896.15	PLCL1	2	197805147	2_117	0	0.0535352146695993	13.3623648120157	1.19311684824918e-05	2.56000000000049	1
ENSG00000226124.6	FTCDNL1	2	199756040	2_118	0	0.0491721797704882	18.9147574450974	1.55124481445955e-05	-2.93538204617217	3
ENSG00000162971.10	TYW5	2	199955089	2_118	0	0.0162649896161734	7.75886612883222	2.10480639489527e-06	-1.88887019724261	2
ENSG00000162972.10	MAIP1	2	199954933	2_118	0	0.0391670255022796	14.0761371260203	9.19526363541241e-06	1.50397877984095	1
ENSG00000196141.13	SPATS2L	2	200305923	2_118	0	0.0299618357470693	11.8158889668601	5.90466041380774e-06	1.33255600780772	2
ENSG00000163535.17	SGO2	2	200509191	2_118	0	0.0160378734118569	7.50453050245189	2.00738379528232e-06	-0.965277777777601	1
ENSG00000155729.12	KCTD18	2	200485046	2_118	0	0.0686883786043113	21.3783973397684	2.44916765419786e-05	-2.62345860793596	2
ENSG00000138356.13	AOX1	2	200586283	2_118	0	0.0149462180646347	6.8779410917201	1.71454888324233e-06	-1.13245033112597	1
ENSG00000082153.17	BZW1	2	200810095	2_119	0	0.102632091129508	17.3636093088553	2.97223599066599e-05	2.0422535211274	1
ENSG00000013441.15	CLK1	2	200864612	2_119	0	0.0718705110656129	14.002259832305	1.67845217442711e-05	1.93223819301791	1
ENSG00000240344.8	PPIL3	2	200889218	2_119	0	0.0536129861698665	11.2663287379993	1.00742453227401e-05	1.29447852760703	1
ENSG00000119013.8	NDUFB3	2	201067007	2_119	0	0.0512110870316522	10.840267177606	9.25900004801347e-06	-1.72297297297309	1
ENSG00000003402.19	CFLAR	2	201116120	2_119	0	0.0516306893630393	10.9160897870852	9.40015746044735e-06	-1.66122448979574	1
ENSG00000003400.14	CASP10	2	201183110	2_119	0	0.044885972199755	9.61712258991328	7.19972475628339e-06	1.28834355828272	1
ENSG00000064012.21	CASP8	2	201277115	2_119	0	0.0296549774612014	5.78952702635748	2.86352374998161e-06	-0.756593170105535	2
ENSG00000155749.12	ALS2CR12	2	201357198	2_119	0	0.0323842287615448	6.60058297862903	3.56513483228783e-06	0.767846231474018	2
ENSG00000082146.12	STRADB	2	201388316	2_119	0	0.0266441365320509	4.80443479514533	2.13503038246057e-06	-0.409090909090824	1
ENSG00000155755.18	TMEM237	2	201643932	2_119	0	0.122608658883677	19.0613566744159	3.89793915364938e-05	2.23489932885912	1
ENSG00000003393.14	ALS2	2	201780819	2_119	0	0.104405077817763	17.5264536695502	3.05193848798106e-05	2.35855806185971	2
ENSG00000138395.14	CDK15	2	201790118	2_119	0	0.0877421998337152	15.8790707168665	2.32377303069366e-05	-2.21761658031194	1
ENSG00000155760.2	FZD7	2	202034208	2_120	0	0.0373711904587011	9.14217674350503	5.69831759908992e-06	-1.23703703703729	1
ENSG00000138439.11	FAM117B	2	202593409	2_120	0	0.181010413751131	24.0654301717383	7.26536263069417e-05	-3.01550387596784	1
ENSG00000163596.16	ICA1L	2	202871528	2_120	0	0.0246935400829382	5.32565971578127	2.19339512750361e-06	1.02185792349762	1
ENSG00000138380.17	CARF	2	202912242	2_120	0	0.0299354757954194	7.0962632260326	3.54303944561642e-06	-1.29037031951306	2
ENSG00000138442.9	WDR12	2	203014780	2_120	0	0.0241709219272721	5.12909883262875	2.06773266575599e-06	0.446043165467718	1
ENSG00000144426.18	NBEAL1	2	203014780	2_120	0	0.0241709219272721	5.12909883262875	2.06773266575599e-06	-0.446043165467718	1
ENSG00000138443.15	ABI2	2	203329808	2_120	0	0.0239806644934775	5.05650257803712	2.02242093223998e-06	0.333333333333539	1
ENSG00000163600.12	ICOS	2	203937045	2_120	0	0.0376811332613373	9.21841458456858	5.7934904751636e-06	-1.11494252873594	1
ENSG00000118257.16	NRP2	2	205681675	2_121	0	0.0695048708732217	12.8987369940771	1.49528003269172e-05	1.5055555555547	1
ENSG00000023228.13	NDUFS1	2	206158784	2_122	0	0.269194887337655	18.1745594073367	8.16001212880818e-05	3.89600000000035	1
ENSG00000114942.13	EEF1B2	2	206159383	2_122	0	0.164786973876187	16.6115113156636	4.56553977220048e-05	-3.69841269841326	1
ENSG00000183671.12	GPR1	2	206217980	2_122	0	0.0339822411677271	5.54384518805807	3.14212325795375e-06	0.482872257968651	2
ENSG00000114948.12	ADAM23	2	206536399	2_122	0	0.0322482123016981	4.99749453590456	2.68793076322075e-06	0.127906976744157	1
ENSG00000138400.12	MDH1B	2	206765369	2_122	0	0.0505157156392775	9.14295198699119	7.70323336188292e-06	-1.26580328457839	2
ENSG00000118246.13	FASTKD2	2	206765369	2_122	0	0.031927001080573	4.92701253377191	2.62362584001422e-06	0.031721117740982	2
ENSG00000163249.11	CCNYL1	2	207712007	2_122	0	0.0618997027388931	11.0203309551009	1.13774073119897e-05	-1.38819320214785	1
ENSG00000178385.14	PLEKHM3	2	208025325	2_123	0	0.040166730099989	7.09750411800514	4.75479981138938e-06	-0.999999999999882	1
ENSG00000115020.16	PIKFYVE	2	208266644	2_123	0	0.0326257736378408	5.17773762162041	2.81748078788331e-06	0.351985559566581	1
ENSG00000144406.18	UNC80	2	209772023	2_124	0	0.0224296128643726	5.86518472166127	2.19413617567415e-06	-0.703561922630456	2
ENSG00000197713.14	RPE	2	210002122	2_124	0	0.0199233126139921	4.77804572529997	1.58771283868606e-06	-0.242063492063392	1
ENSG00000115365.11	LANCL1	2	210477414	2_124	0	0.0197787859564998	4.7112831686347	1.55417151246536e-06	0.463414634146478	1
ENSG00000021826.14	CPS1	2	210477778	2_124	0	0.0317066340986102	9.04839791636682	4.78499994851093e-06	1.35479863506656	2
ENSG00000030419.16	IKZF2	2	213152393	2_126	0	0.290716747308034	24.130508219011	0.000117002899750165	-3.03125000000058	1
ENSG00000144451.18	SPAG16	2	213283575	2_126	0	0.0433146301005456	5.7679461843153	4.16692722139985e-06	-0.999999999999732	1
ENSG00000138376.10	BARD1	2	214809500	2_127	0	0.0320297271860619	8.18515111392208	4.37260298473264e-06	1.18249237766753	2
ENSG00000138363.14	ATIC	2	215310965	2_127	0	0.0414661415080503	10.8299871353049	7.48999748291137e-06	1.50046586938509	2
ENSG00000115414.18	FN1	2	215436779	2_127	0	0.02385390533874	5.25845741850791	2.09207841434499e-06	-0.147887323943738	1
ENSG00000118242.15	MREG	2	216033935	2_127	0	0.0361836313163461	9.18532968552926	5.54328240005804e-06	1.10583665058745	2
ENSG00000163449.10	TMEM169	2	216082628	2_127	0	0.0221975454073721	4.72315279174889	1.74862649166573e-06	-0.187050359712229	1
ENSG00000079246.15	XRCC5	2	216108009	2_127	0	0.0476454186244427	11.7198210215033	9.31327082364142e-06	1.5040650406503	1
ENSG00000138375.12	SMARCAL1	2	216412526	2_127	0	0.021783849317398	4.54939632606711	1.65290731778058e-06	0.0223880597014932	1
ENSG00000197756.9	RPL37A	2	216498338	2_127	0	0.0219657313960638	4.6277780530127	1.69542388166646e-06	-0.129032258064502	1
ENSG00000115457.9	IGFBP2	2	216632342	2_127	0	0.0230533617123848	5.05275176973836	1.94277422470555e-06	0.32236842105261	1
ENSG00000181378.13	CFAP65	2	219041645	2_129	0	0.0804610871114553	15.7537473943475	2.11412118923304e-05	1.99870614937612	2
ENSG00000127831.10	VIL1	2	218414865	2_129	0	0.0239374598095865	4.72652585738876	1.88703608836691e-06	-0.63420024483188	2
ENSG00000188282.12	RUFY4	2	218034910	2_129	0	0.0248133298401785	7.09379881630961	2.93578347564018e-06	-1.83228432972692	2
ENSG00000180871.7	CXCR2	2	218125863	2_129	1	0.277723108478689	30.8137204659896	0.000142730327261338	-5.84677419355063	1
ENSG00000163464.7	CXCR1	2	218166777	2_129	0	0.0850636377788238	19.1881175685636	2.72230278784759e-05	2.77573529411788	1
ENSG00000163466.15	ARPC2	2	218217396	2_129	0	0.0441710246102613	22.9546930057546	1.69109913717861e-05	-4.74796747967471	1
ENSG00000179921.14	GPBAR1	2	218259499	2_129	0	0.0440178875065903	24.2080629726602	1.77725335270779e-05	-5.04838709677474	1
ENSG00000127837.9	AAMP	2	218270205	2_129	1	0.129615734964167	33.6226662478625	7.26858681583733e-05	-5.64285714285653	1
ENSG00000127838.13	PNKD	2	218270205	2_129	1	0.129615734964167	33.6226662478625	7.26858681583733e-05	5.64285714285653	1
ENSG00000135926.14	TMBIM1	2	218292881	2_129	0	0.0558833782889947	26.5734101224331	2.47679492019369e-05	-5.18362067828351	2
ENSG00000018280.16	SLC11A1	2	218381258	2_129	0	0.0277964883153103	5.83225537131162	2.70387474824573e-06	-0.527581115564122	2
ENSG00000144579.7	CTDSP1	2	218399384	2_129	0	0.0366718394070786	8.93630614265153	5.46576352645741e-06	-1.41984732824435	1
ENSG00000135913.10	USP37	2	218568666	2_129	0	0.0271772321925486	5.54854961667131	2.51503946601986e-06	-0.354524023905216	2
ENSG00000144580.13	CNOT9	2	218568666	2_129	0	0.0244034518859528	4.7107552795035	1.91735226595496e-06	-0.185966271738853	2
ENSG00000115556.13	PLCD4	2	218607609	2_129	0	0.0288199112406197	7.09691032657472	3.41131687200028e-06	-1.44947805362069	2
ENSG00000074582.12	BCS1L	2	218658710	2_129	0	0.0260660914755645	5.96219043809535	2.59204098527494e-06	-1.18548387096729	1
ENSG00000115568.15	ZNF142	2	218658710	2_129	0	0.062750757552954	14.9545454676078	1.56513677627714e-05	2.37817204744862	2
ENSG00000163481.7	RNF25	2	218672514	2_129	0	0.0648056510083981	14.6532631471458	1.58382550435838e-05	-2.18823529411908	1
ENSG00000163482.11	STK36	2	218672243	2_129	0	0.0252921513186164	4.96229076685939	2.09328366933604e-06	0.172663252032969	2
ENSG00000135929.8	CYP27A1	2	218780830	2_129	0	0.02442295623664	4.70017793074522	1.91457611132998e-06	0.241935483870947	1
ENSG00000163501.6	IHH	2	219058132	2_129	0	0.0732894880797248	14.3804409772286	1.75781836579846e-05	1.70229007633584	1
ENSG00000213901.10	SLC23A3	2	219170396	2_129	0	0.0241862217042581	4.77597468020488	1.92659376668877e-06	0.303703703703772	1
ENSG00000115649.15	CNPPD1	2	219177636	2_129	0	0.0299024028793924	6.4428718041812	3.21325864184172e-06	-0.605071791049805	2
ENSG00000115657.12	ABCB6	2	219218557	2_129	0	0.0267445752745564	5.61783671463167	2.50590684815173e-06	-0.752427184466232	1
ENSG00000198925.10	ATG9A	2	219229951	2_129	0	0.0269842303346642	5.69743503281361	2.56418598732804e-06	-0.762054755711167	2
ENSG00000163516.13	ANKZF1	2	219229829	2_129	0	0.0262913075456548	5.48067653108932	2.40329156290545e-06	0.551884785655066	2
ENSG00000163521.15	GLB1L	2	219266168	2_129	0	0.0244756015776819	4.81126967721572	1.96405289961663e-06	-0.415662650602544	1
ENSG00000127824.13	TUBA4A	2	219278362	2_129	0	0.0281188369491953	6.05649961559093	2.84039770458271e-06	-0.650205761317217	1
ENSG00000135924.15	DNAJB2	2	219279688	2_129	0	0.0248150873657906	4.85944071726677	2.01123214883758e-06	0.355828220858808	1
ENSG00000054356.13	PTPRN	2	219309801	2_129	0	0.0297555839615925	6.62374777293512	3.28724724382445e-06	-0.807106598984412	1
ENSG00000123992.18	DNPEP	2	219400504	2_129	0	0.030774811741355	6.89798832120687	3.54060896941486e-06	-0.820557491288966	1
ENSG00000072195.14	SPEG	2	219434550	2_129	0	0.030938064543325	6.90967025692961	3.5654189566186e-06	-0.870370370370576	1
ENSG00000072182.12	ASIC4	2	219537902	2_129	0	0.0287606376366371	6.36184027362105	3.05169676287638e-06	0.781456953642218	1
ENSG00000123989.13	CHPF	2	219543916	2_129	0	0.023937182180869	4.54912576737702	1.81618913984004e-06	0.0873015873015872	1
ENSG00000188760.10	TMEM198	2	219543916	2_129	0	0.023937182180869	4.54912576737702	1.81618913984004e-06	-0.0873015873015872	1
ENSG00000124006.14	OBSL1	2	219572251	2_129	0	0.0239691971129975	4.56113124301428	1.8234176797048e-06	0.0312499999999891	1
ENSG00000144589.21	STK11IP	2	219597759	2_130	0	0.0297917981383872	4.64040800171505	2.30575409821791e-06	0.138808428488959	2
ENSG00000116106.11	EPHA4	2	221574191	2_130	0	0.0304744126333412	4.84902772599376	2.46462084147716e-06	0.276758409785889	1
ENSG00000123983.13	ACSL3	2	222860739	2_131	0	0.0301970287441803	4.7539618417392	2.39430796043389e-06	0.232736572889938	1
ENSG00000152056.16	AP1S3	2	223836072	2_131	0	0.0371952636411513	6.67619536024956	4.14168231473078e-06	0.774193548387294	1
ENSG00000085449.14	WDFY1	2	223944251	2_131	0	0.0314805786994459	5.13741444053427	2.69741280595942e-06	-0.403225806451658	1
ENSG00000135900.3	MRPL44	2	223957073	2_131	0	0.0295320628644133	4.54893056875424	2.24059415118004e-06	0.00775193798449565	1
ENSG00000124019.9	FAM124B	2	224402283	2_132	0	0.0357184261613404	7.0827424975406	4.21943084073906e-06	-0.881578947368311	1
ENSG00000135905.18	DOCK10	2	225041976	2_134	0	0.0916485171790438	21.179716422143	3.23746952709783e-05	-2.21032504780186	1
ENSG00000169047.5	IRS1	2	226800135	2_134	0	0.0153031016407956	4.60741814680372	1.17597258372139e-06	0.139112903225735	1
ENSG00000144468.16	RHBDD1	2	226836316	2_134	0	0.0198649999253824	6.99757476020718	2.3184419181976e-06	0.815789473683816	1
ENSG00000081052.11	COL4A4	2	227163765	2_134	0	0.0152421183296019	4.5708711404441	1.16199540991063e-06	-0.0865384615385077	1
ENSG00000168958.19	MFF	2	227197255	2_134	0	0.0202896059790813	7.19153092226935	2.43363291691086e-06	0.811849019779483	2
ENSG00000168955.3	TM4SF20	2	227381529	2_134	0	0.0153024774631035	4.60704481993423	1.17582933650035e-06	-0.123897811379526	3
ENSG00000173744.17	AGFG1	2	227472263	2_134	0	0.0252546850677653	9.20119148016667	3.87566411060951e-06	-1.10526315789507	1
ENSG00000135917.13	SLC19A3	2	227699914	2_134	0	0.017935552515154	6.06101341312427	1.81309312284042e-06	-0.62726594278823	2
ENSG00000163053.10	SLC16A14	2	230068255	2_135	0	0.0211147903858661	7.30226075328764	2.57160473587079e-06	0.71542411585262	2
ENSG00000079263.18	SP140	2	230203425	2_135	0	0.0247472410182226	12.6286191509064	5.2124602941245e-06	-2.68421052631455	1
ENSG00000185404.16	SP140L	2	230326798	2_135	0	0.0159165774701459	4.85721847223335	1.28942899249005e-06	-0.0368769661465619	2
ENSG00000135932.10	CAB39	2	230712947	2_135	0	0.034817775932683	12.1721222221643	7.06850282963704e-06	-1.47767857142822	1
ENSG00000135916.15	ITM2C	2	230864420	2_135	0	0.0572988209082608	16.4598629336939	1.57301188920768e-05	1.72893772893777	1
ENSG00000135898.9	GPR55	2	230967511	2_135	0	0.0223625263207011	8.01954294214193	2.99109762202314e-06	-1.06719367588925	1
ENSG00000204128.5	C2orf72	2	231037334	2_136	0	0.0421273305355042	5.6004411713686	3.9350140329051e-06	-0.564749073235933	2
ENSG00000173692.12	PSMD1	2	231056872	2_136	0	0.0378415057232056	4.60836017956575	2.90853925495989e-06	0.202380952380968	1
ENSG00000135914.5	HTR2B	2	231125386	2_136	0	0.0412459121611521	5.404779200512	3.7180820947469e-06	-0.503164556962196	1
ENSG00000171596.6	NMUR1	2	231530546	2_136	0	0.0424396283511832	5.66879775480927	4.0125701738267e-06	0.512707441239318	2
ENSG00000187514.16	PTMA	2	231707301	2_136	0	0.0380595803343755	4.66144936981109	2.95900072993894e-06	-0.0884955752212203	1
ENSG00000144524.17	COPS7B	2	231781537	2_136	0	0.0618508457941941	9.16866603597886	9.45827424870813e-06	1.11750622551881	2
ENSG00000156973.13	PDE6D	2	231784663	2_136	0	0.0474228074902384	6.69751412629131	5.2973785058336e-06	0.904950495050067	1
ENSG00000144535.19	DIS3L2	2	231961176	2_136	0	0.042107010119591	5.59597366937944	3.92997848333847e-06	0.528169014084221	1
ENSG00000221944.6	TIGD1	2	232550122	2_136	0	0.041176007339782	5.38908471257423	3.70100224627089e-06	0.537037037037036	1
ENSG00000244122.2	UGT1A7	2	233681597	2_137	0	0.0282566775905886	6.95093688975997	3.27585407286015e-06	1.0738255033561	1
ENSG00000242515.5	UGT1A10	2	233634983	2_137	0	0.022984296604653	5.6183404130102	2.15377024331663e-06	1.16487455197077	1
ENSG00000242366.3	UGT1A8	2	233617178	2_137	0	0.0269530101558163	7.3525151656384	3.30524235585912e-06	1.44378698224826	1
ENSG00000167165.18	UGT1A6	2	233656608	2_137	0	0.0246354226335646	5.59944098353919	2.30072543891773e-06	0.816513761468299	1
ENSG00000241635.7	UGT1A1	2	233761240	2_137	0	0.0241684247984085	6.13785672971526	2.47414528404571e-06	1.23529411764709	1
ENSG00000204120.14	GIGYF2	2	232930111	2_137	0	0.0252959618278383	5.43332185242618	2.29232787126328e-06	0.369565217391354	1
ENSG00000115474.6	KCNJ13	2	232776040	2_137	0	0.0294940010572622	6.47583454640532	3.18558752036182e-06	-0.360421647520969	2
ENSG00000182600.9	C2orf82	2	232856815	2_137	0	0.0243650701534017	5.02953771898886	2.04388210488089e-06	-0.146881287726432	1
ENSG00000066248.14	NGEF	2	233013260	2_137	0	0.0255236241333857	5.44619586574061	2.31843915195828e-06	0.379613356766119	1
ENSG00000168918.13	INPP5D	2	233059939	2_137	0	0.0234315832026594	4.84897350740187	1.89501019374182e-06	0.433070866141786	1
ENSG00000077044.10	DGKD	2	233354365	2_137	0	0.0457796971087273	18.5997818433305	1.42017175488446e-05	3.36216216216091	1
ENSG00000085982.13	USP40	2	233566344	2_137	0	0.0302488352201102	6.59787265020165	3.32868493418986e-06	0.0345770122963329	2
ENSG00000123485.11	HJURP	2	233854491	2_137	0	0.0751098679118946	14.9675029216941	1.87502237840342e-05	-1.8867834986962	2
ENSG00000132321.16	IQCA1	2	236503525	2_139	0	0.034432349381218	5.4984897444552	3.15769501392874e-06	0.525083612040053	1
ENSG00000115648.13	MLPH	2	237481219	2_140	0	0.0239768982436157	4.96929119352228	1.98722733442266e-06	-0.377682403433526	1
ENSG00000124839.12	RAB17	2	237601116	2_140	0	0.174751675090509	23.6348452357577	6.8886515260163e-05	2.47767857142924	1
ENSG00000177483.11	RBM44	2	237797176	2_140	0	0.0229751716364818	4.57736688814667	1.75402021279114e-06	0.00512820512820558	1
ENSG00000184182.18	UBE2F	2	237966682	2_141	0	0.0272852337249121	6.16943011284548	2.80758447851793e-06	-1.42187499999973	1
ENSG00000144488.14	ESPNL	2	238099350	2_141	0	0.0272818204238332	5.91936784938808	2.69344915005116e-06	-1.25904195842215	2
ENSG00000168427.8	KLHL30	2	238139466	2_141	0	0.0302553638612479	5.87526134743554	2.96476090942822e-06	0.827168137877429	2
ENSG00000178752.15	ERFE	2	238158500	2_141	0	0.0288839958052587	5.5037733371111	2.65141628137184e-06	-0.778443113772277	1
ENSG00000132323.8	ILKAP	2	238203982	2_141	0	0.0291651709461208	5.2916366448192	2.57403618144519e-06	-0.454545454545522	1
ENSG00000132326.11	PER2	2	238286052	2_141	0	0.0468496705203881	9.08001691559166	7.09501477417182e-06	0.848860039885569	2
ENSG00000204104.11	TRAF3IP1	2	238320731	2_141	0	0.0354090176925564	7.2269731389254	4.26805910468902e-06	0.899280575539728	1
ENSG00000068024.16	HDAC4	2	239405460	2_142	0	0.0269640632586798	8.05273488897767	3.62150295965061e-06	-0.955974842767616	1
ENSG00000130414.11	NDUFA10	2	239939856	2_142	0	0.0190247736182994	4.85077056373573	1.53918327883955e-06	-0.330869074613097	2
ENSG00000142330.19	CAPN10	2	240586423	2_142	0	0.10952692431832	21.1209779135749	3.85829135792155e-05	-2.35471698113107	1
ENSG00000172478.17	C2orf54	2	240896015	2_143	0	0.0174846572213569	5.71330763149708	1.66611447432141e-06	-0.645161290322571	1
ENSG00000130294.15	KIF1A	2	240820742	2_143	0	0.0158693831125356	4.66060393480555	1.23356587849993e-06	0.535999999999831	1
ENSG00000172482.4	AGXT	2	240868386	2_143	0	0.0158933497219033	4.60290804474354	1.22013488488202e-06	-0.077922077922101	1
ENSG00000162804.13	SNED1	2	240996851	2_143	0	0.0675549790439264	17.3365835797077	1.95335413783283e-05	-1.88888888888821	1
ENSG00000122085.16	MTERF4	2	241100174	2_143	0	0.0202158885149275	6.85691559946932	2.31196759869805e-06	0.859013900845386	2
ENSG00000115687.13	PASK	2	241150035	2_143	0	0.101790035580739	20.9262470484296	3.55268514373799e-05	2.18749999999959	1
ENSG00000115685.14	PPP1R7	2	241147445	2_143	0	0.0158610228291942	4.57309128240908	1.20976541905498e-06	-0.000201257001966368	2
ENSG00000146205.13	ANO7	2	241188486	2_143	0	0.0770705401548517	18.6092816457902	2.3920933140998e-05	1.91446345256646	1
ENSG00000168385.17	SEPT2	2	241315963	2_144	0	0.015663788565574	5.46078205892923	1.42663134535996e-06	1.08461538461498	1
ENSG00000115677.16	HDLBP	2	241317397	2_144	0	0.0192788822085785	6.35449463059435	2.04325689207721e-06	-0.790123456789718	1
ENSG00000006607.13	FARP2	2	241356106	2_144	0	0.113293153338689	20.4341749854709	3.86118738425631e-05	1.58823529411841	1
ENSG00000176720.4	BOK	2	241657470	2_144	0	0.0382161513846273	14.5808686351412	9.29373856396951e-06	2.37438423645169	1
ENSG00000168397.16	ATG4B	2	241636141	2_144	0	0.0209087486009666	7.63429039372165	2.66229895740448e-06	1.02372881355979	1
ENSG00000168393.12	DTYMK	2	241686546	2_144	0	0.0245056982866116	9.15718732754406	3.74273679141348e-06	1.49999999999959	1
ENSG00000168395.15	ING5	2	241687101	2_144	0	0.0242298854912245	12.8003617332545	5.1728955592009e-06	-2.72732261962166	3
ENSG00000180902.17	D2HGDH	2	241758583	2_144	0	0.0217642346947056	7.38360837100204	2.68023058992747e-06	-0.668965517241462	1
ENSG00000154252.11	GAL3ST2	2	241776965	2_144	0	0.0194199235305912	6.39723208561409	2.07204759928065e-06	0.552795031055917	1
ENSG00000188011.5	RTP5	2	241869928	2_144	0	0.0365536077849379	12.6507290801588	7.71269057807484e-06	-2.09787234042445	1
ENSG00000216921.7	AC131097.4	2	241902238	2_144	0	0.0899029870461974	21.0296079800397	3.15330082194926e-05	2.69230769230866	1
ENSG00000134121.9	CHL1	3	196216	3_1	0	0.0403162457330383	5.19650110375284	3.49422778742939e-06	0.448916408668786	1
ENSG00000091181.19	IL5RA	3	3126271	3_3	0	0.0366893952346106	6.46802287121146	3.9579673350631e-06	0.712296983758425	1
ENSG00000072756.16	TRNT1	3	3131332	3_3	0	0.0418915977920112	7.69374565958933	5.37557413955915e-06	-0.920731707317216	1
ENSG00000170364.12	SETMAR	3	4303252	3_3	0	0.057025066102357	10.5565112894746	1.00402914437441e-05	1.32258064516109	1
ENSG00000144455.13	SUMF1	3	4467058	3_4	0	0.0306689088572267	5.89051968154354	3.01308956810646e-06	-0.649635036496472	1
ENSG00000134109.10	EDEM1	3	5190141	3_4	0	0.044723588443866	9.37490797301097	6.99300375075572e-06	-1.34408602150586	1
ENSG00000125046.14	SSUH2	3	8648535	3_7	0	0.0424646749884677	7.69100697599073	5.44717233299672e-06	0.949640287769381	1
ENSG00000180914.10	OXTR	3	8769543	3_7	0	0.073437677900412	12.7919762771327	1.56681127066028e-05	-1.58407079646055	1
ENSG00000070950.9	RAD18	3	8963418	3_7	0	0.0344082363396097	5.74706214016151	3.29813486960823e-06	0.616080271426118	2
ENSG00000196220.15	SRGAP3	3	9363240	3_7	0	0.0437501706427909	7.96713758009463	5.81356019586924e-06	-1.00000000000005	1
ENSG00000134077.15	THUMPD3	3	9363240	3_7	0	0.0437501706427909	7.96713758009463	5.81356019586924e-06	1.00000000000005	1
ENSG00000168137.15	SETD5	3	9397385	3_7	0	0.0736193999096222	12.8151607800276	1.57353511078099e-05	1.51301115241685	1
ENSG00000163719.19	MTMR14	3	9649842	3_8	0	0.0322054369084043	4.58061954424642	2.46044421391383e-06	-0.132701421800944	1
ENSG00000144550.12	CPNE9	3	9703359	3_8	0	0.0335182317741277	4.94897264666684	2.7666629787147e-06	-0.320754716981183	1
ENSG00000114026.21	OGG1	3	9749660	3_8	0	0.0395545830391008	6.477907120076	4.27357798256465e-06	-0.674698795180463	1
ENSG00000134072.10	CAMK1	3	9769618	3_8	0	0.0335727739270357	4.96396163176784	2.77955804402857e-06	0.280761255157723	2
ENSG00000171148.13	TADA3	3	9777279	3_8	0	0.0396341003116955	6.49646961298284	4.29443982041869e-06	-0.683453237410412	1
ENSG00000241553.12	ARPC4	3	9776640	3_8	0	0.0349028086922604	5.3223671634827	3.09831317272387e-06	-0.575250836120351	1
ENSG00000214021.15	TTLL3	3	9808579	3_8	0	0.0327347661417275	4.73089270192958	2.58292886967777e-06	-0.24862888482634	1
ENSG00000156990.14	RPUSD3	3	9843931	3_8	0	0.0322772326378091	4.60114293313975	2.47697784833736e-06	0.111940298507424	1
ENSG00000171135.13	JAGN1	3	9890513	3_8	0	0.0405693191634651	6.7121756460775	4.54172817297322e-06	-0.994219653179321	1
ENSG00000163701.18	IL17RE	3	9901671	3_8	0	0.0608448737103321	10.475986024812	1.06311197470002e-05	-1.25956709120573	2
ENSG00000163702.18	IL17RC	3	9917083	3_8	0	0.0333971760597536	4.91560781541795	2.73808595580523e-06	0.383999999999994	1
ENSG00000125037.12	EMC3	3	10010880	3_8	0	0.03716390185708	5.90183372811035	3.65820787311403e-06	0.673511293634329	1
ENSG00000144554.10	FANCD2	3	10025967	3_8	0	0.11759600700239	16.692494165228	3.27396410884718e-05	2.16102909707881	2
ENSG00000254999.3	BRK1	3	10115548	3_8	0	0.103876393256355	15.50873220618	2.68691089540279e-05	2.40162111557167	2
ENSG00000134086.7	VHL	3	10140878	3_8	0	0.0363419868527408	5.69534274248456	3.4521418861722e-06	1.07990286142075	2
ENSG00000157014.10	TATDN2	3	10248460	3_8	0	0.0498013212941056	8.61208521241008	7.15334694323348e-06	-1.23987198548959	2
ENSG00000157017.15	GHRL	3	10291680	3_8	0	0.0378644025333764	6.0743286653718	3.83609629744091e-06	-0.801369863013736	1
ENSG00000157087.17	ATP2B2	3	10707748	3_8	0	0.055626831538331	9.64049709462977	8.94424850857681e-06	-1.27439024390255	1
ENSG00000197548.12	ATG7	3	11271528	3_9	0	0.0302041702254541	7.14677336557396	3.60028619338088e-06	1.09993403487312	2
ENSG00000144559.10	TAMM41	3	11803811	3_9	0	0.0315933890023233	7.56097983128554	3.98413824988783e-06	0.929439416381076	2
ENSG00000157150.4	TIMP4	3	12159968	3_9	0	0.0451980577782515	10.8696034857632	8.19395510743047e-06	-1.50354609929115	1
ENSG00000132170.19	PPARG	3	12288284	3_9	0	0.0250022776273495	5.40804603590599	2.25517401489748e-06	0.343589743589891	1
ENSG00000154743.17	TSEN2	3	12445548	3_9	0	0.0251161589617398	5.44978555618151	2.28293077266121e-06	-0.542613356256046	3
ENSG00000075975.15	MKRN2	3	12557101	3_9	0	0.0229566906455497	4.62398966091679	1.77046049992306e-06	-0.254113794229359	2
ENSG00000225526.4	MKRN2OS	3	12561203	3_9	0	0.0241671141165856	5.09588173660273	2.05401797043052e-06	0.343065693430764	1
ENSG00000144712.11	CAND2	3	12796583	3_9	0	0.0299613020393055	7.07239699314108	3.53416986262448e-06	0.804039543407026	2
ENSG00000154764.5	WNT7A	3	13880326	3_10	0	0.0223461783241363	5.00738849784735	1.86627076590099e-06	-0.196850393700777	1
ENSG00000132182.11	NUP210	3	13419856	3_10	0	0.0221942632534972	4.9447538459142	1.83039792818124e-06	0.330189771547963	2
ENSG00000163517.14	HDAC11	3	13479647	3_10	0	0.0286765780885374	7.29978882006054	3.49138489464614e-06	0.863970588235402	1
ENSG00000163520.13	FBLN2	3	13548704	3_10	0	0.0399806904503729	10.3650850942544	6.91167434403255e-06	-1.44025157232717	1
ENSG00000163528.12	CHCHD4	3	14124429	3_10	0	0.0683187877274862	15.3464482208649	1.74867111158351e-05	2.09869555552181	2
ENSG00000170876.7	TMEM43	3	14124463	3_10	0	0.0717352469275187	15.8034893280491	1.89080042240941e-05	2.16176470588311	1
ENSG00000154767.14	XPC	3	14177502	3_10	0	0.0337660331893368	8.80480548915026	4.95860957640146e-06	-1.42280213918753	2
ENSG00000170860.3	LSM3	3	14178595	3_10	0	0.0298764396437982	7.67702407765042	3.82544400987221e-06	-1.25203252032486	1
ENSG00000131389.16	SLC6A6	3	14405037	3_10	0	0.0219137602855405	4.82801933281776	1.76459893445842e-06	0.339534883720967	1
ENSG00000144596.12	GRIP2	3	14555907	3_10	0	0.0237600908117878	5.57070191283984	2.20758849399527e-06	0.482517482517451	1
ENSG00000154781.15	CCDC174	3	14652153	3_10	0	0.0242156116044776	5.74514144901512	2.32036482716173e-06	-0.548856263695668	2
ENSG00000131368.7	MRPS25	3	15063435	3_11	0	0.0648899490983889	9.23770289420798	9.99773288508757e-06	-1.10429702981468	2
ENSG00000131381.12	RBSN	3	15090344	3_11	0	0.0723439047044832	10.2555525508421	1.23743135318635e-05	1.25698324022307	1
ENSG00000131375.9	CAPN7	3	15206289	3_11	0	0.0426997423070028	5.34641428512896	3.80757062964266e-06	0.511764705882273	1
ENSG00000131370.15	SH3BP5	3	15341039	3_11	0	0.0465907765518598	6.15440464732787	4.78240225050253e-06	-0.728682170542902	1
ENSG00000206561.12	COLQ	3	15521294	3_11	0	0.0435121136410712	5.52091358897527	4.00664842280345e-06	-0.615384615384723	1
ENSG00000131373.14	HACL1	3	15601536	3_11	0	0.0410420310789997	4.97998458124276	3.40892109272153e-06	-0.395270270270374	1
ENSG00000206560.11	ANKRD28	3	15861495	3_11	0	0.0580560920809051	8.19925451058846	7.93930108013243e-06	1.17880794702009	1
ENSG00000154813.9	DPH3	3	16264511	3_12	0	0.105508872455629	16.0348218936319	2.82171552616698e-05	1.94444444444521	1
ENSG00000154814.13	OXNAD1	3	16265068	3_12	0	0.0737462205190408	12.6522230818972	1.55620466910234e-05	-1.75803739615171	2
ENSG00000131378.13	RFTN1	3	16514399	3_12	0	0.0321221050461041	4.93405042562479	2.64342922552319e-06	-0.246031746031716	1
ENSG00000183960.8	KCNH8	3	19148202	3_14	0	0.0266157715019496	4.78131516233962	2.12249431825539e-06	0.232456140350764	1
ENSG00000163576.17	EFHB	3	19944997	3_14	0	0.0475645913755992	10.1411882020484	8.04512355343796e-06	1.32446385376665	3
ENSG00000144566.10	RAB5A	3	19947075	3_14	0	0.0267086385628195	4.81334446255972	2.14416794584212e-06	0.280821917808212	1
ENSG00000183977.13	PP2D1	3	20012089	3_14	0	0.0496691923753706	10.5430029687421	8.73396672062569e-06	1.33333333333329	1
ENSG00000114166.7	KAT2B	3	20037997	3_14	0	0.0376409640007948	7.97524872255566	5.00685574767087e-06	0.949640287769567	1
ENSG00000129810.14	SGO1	3	20187278	3_15	0	0.0514485144165646	10.3985075240963	8.92285745224451e-06	-1.73387096774167	1
ENSG00000182247.9	UBE2E2	3	23203514	3_17	0	0.0322821797654486	5.5286424726722	2.97674383577728e-06	-0.37650602409651	1
ENSG00000170142.11	UBE2E1	3	23805720	3_18	0	0.0704534324458077	13.9998786263048	1.64507814441662e-05	1.56098176597883	2
ENSG00000174738.12	NR1D2	3	23944361	3_18	0	0.027501988887464	5.28014004243532	2.42197496157763e-06	-0.42323651452277	1
ENSG00000197885.10	NKIRAS1	3	23946455	3_18	0	0.0258313927937579	4.70387041283032	2.0265777854922e-06	0.221599621144609	2
ENSG00000077097.15	TOP2B	3	25664786	3_19	0	0.043134081355753	5.29080617719773	3.80629557991173e-06	-0.474820143884951	1
ENSG00000163491.16	NEK10	3	27390407	3_20	0	0.072975466181044	12.7522350757864	1.55211284671644e-05	-1.64948453608297	1
ENSG00000033867.16	SLC4A7	3	27484716	3_20	0	0.203801736436081	22.6306995000296	7.6924726968814e-05	2.69528555891019	2
ENSG00000163508.12	EOMES	3	27723132	3_20	0	0.0412945355914484	7.45191300509709	5.13239966665042e-06	-0.952380952380862	1
ENSG00000163512.13	AZI2	3	28348860	3_21	0	0.0452327990006014	8.28583526206332	6.25100523643621e-06	-1.0855307197541	2
ENSG00000206559.7	ZCWPW2	3	28348860	3_21	0	0.0439228307733129	8.01356098118659	5.87051191467688e-06	1.04878048780474	1
ENSG00000144642.21	RBMS3	3	28575079	3_21	0	0.0318494018357485	5.0444832072042	2.67964996113768e-06	-0.453531598512854	1
ENSG00000163527.9	STT3B	3	31531267	3_23	0	0.0795645755505307	11.7058837570948	1.55340272624898e-05	-1.54794520547839	1
ENSG00000144645.13	OSBPL10	3	32078058	3_23	0	0.104999531753751	14.3291282259816	2.50938464927786e-05	1.76097560975722	1
ENSG00000152642.10	GPD1L	3	32104696	3_23	0	0.0404204701640222	5.39575282419106	3.63758803880536e-06	0.483223255410746	2
ENSG00000170293.8	CMTM8	3	32238447	3_23	0	0.0659067648314726	9.9399664758373	1.09263477651605e-05	1.1955719557195	1
ENSG00000153551.13	CMTM7	3	32392093	3_24	0	0.0257837431787679	4.55060362720539	1.95692905302523e-06	-0.0329218106996016	1
ENSG00000091317.7	CMTM6	3	32503449	3_24	0	0.0330252776971746	6.55025332354004	3.60798463893708e-06	0.511999999999941	1
ENSG00000144635.8	DYNC1LI1	3	32570569	3_24	0	0.0335517883581141	7.0756772737107	3.95953143716095e-06	0.920257104442747	2
ENSG00000182973.18	CNOT10	3	32684690	3_24	0	0.0310109955693627	6.17153278146911	3.19204389382916e-06	0.613588110403477	1
ENSG00000188167.8	TMPPE	3	33097052	3_24	0	0.026178455959233	4.70040892146322	2.05229494372485e-06	0.375083455249167	2
ENSG00000170275.14	CRTAP	3	33113893	3_24	0	0.0273732444178321	5.17435257040763	2.36233997054232e-06	0.523529411764892	1
ENSG00000173705.8	SUSD5	3	33218930	3_25	0	0.030200543971771	5.07372331957831	2.55565162055347e-06	-0.18348623853212	1
ENSG00000153558.13	FBXL2	3	33273247	3_25	0	0.0794186719106375	14.0562385716137	1.86188068018186e-05	1.92110160268428	2
ENSG00000170248.13	PDCD6IP	3	33798622	3_25	0	0.0707551944437614	12.9719792673768	1.53082194803557e-05	-1.86428571428574	1
ENSG00000172995.16	ARPP21	3	35639025	3_26	0	0.097209302541299	14.5461534146266	2.35839256149338e-05	1.74834437086013	1
ENSG00000144681.10	STAC	3	36380068	3_26	0	0.0569613506442578	9.52792859272498	9.05188187340356e-06	-1.57713955717276	2
ENSG00000168016.13	TRANK1	3	36944995	3_27	0	0.0424176103347496	4.79018780877244	3.38890071055552e-06	0.205882352941072	1
ENSG00000178567.7	EPM2AIP1	3	36991971	3_27	0	0.0668883372764074	9.0264379543857	1.00699405623616e-05	-1.27476881024151	2
ENSG00000076242.14	MLH1	3	36993455	3_27	0	0.0524045640699821	6.75124724458406	5.90083174243367e-06	-0.967373594222731	2
ENSG00000093167.17	LRRFIP2	3	37183347	3_27	0	0.0443395705479132	5.2005374260501	3.84591617474876e-06	0.653225806451503	1
ENSG00000144674.16	GOLGA4	3	37243272	3_27	0	0.0598286185660526	7.98473858754636	7.96764146478231e-06	0.987288135593295	1
ENSG00000198590.11	C3orf35	3	37386585	3_27	0	0.0463175541634224	5.60500792709279	4.32994076170476e-06	0.564841498559295	1
ENSG00000144668.11	ITGA9	3	37463248	3_27	0	0.0778937319487166	10.4545490501773	1.35821312166923e-05	-1.31841652323546	1
ENSG00000144677.14	CTDSPL	3	37860014	3_27	0	0.043094140603137	4.93667365183324	3.54823804499731e-06	-0.267395379490406	2
ENSG00000008226.19	DLEC1	3	38039540	3_27	0	0.0468678675169255	5.71452867326657	4.46699756125773e-06	-0.570370370370359	1
ENSG00000172940.11	SLC22A13	3	38266019	3_27	0	0.043601820818742	5.04512644120965	3.66890770214521e-06	-0.398119122257096	1
ENSG00000179934.6	CCR8	3	39330021	3_28	0	0.0851940805821016	14.1807507279966	2.01497076277272e-05	-1.62934362934406	1
ENSG00000093217.9	XYLB	3	38347382	3_28	0	0.0303613056347511	4.58615446745544	2.3223583147021e-06	-0.135135135135121	1
ENSG00000114745.13	GORASP1	3	39109052	3_28	0	0.0369121841939076	6.38786353159341	3.93265165508149e-06	0.659673659673704	1
ENSG00000168026.18	TTC21A	3	39108083	3_28	0	0.0311059603918171	4.80934592336451	2.49511022570715e-06	-0.38414634146345	1
ENSG00000168334.8	XIRP1	3	39192679	3_28	0	0.0728862992860088	12.713644804538	1.54552516009735e-05	-1.65775401069474	1
ENSG00000168329.13	CX3CR1	3	39282501	3_28	0	0.0318051593486549	5.01416008257342	2.65984222736148e-06	-0.364130434782574	1
ENSG00000144659.10	SLC25A38	3	39383433	3_28	0	0.0304539176492527	4.61420434911646	2.34368963198319e-06	-0.00646551724137666	1
ENSG00000168028.13	RPSA	3	39407090	3_28	0	0.121956792954299	17.5897987698495	3.57788989889808e-05	-2.30645161290303	1
ENSG00000170011.13	MYRIP	3	39808955	3_28	0	0.0311722722294068	4.82896470350671	2.51062932308001e-06	-0.320261437908568	1
ENSG00000168032.8	ENTPD3	3	40387447	3_29	0	0.0242357824139183	4.54836672118971	1.83853805549745e-06	0.00746268656716394	1
ENSG00000188846.13	RPL14	3	40457413	3_29	0	0.066333555466139	13.8663284846084	1.53410422410306e-05	-1.57348703170069	1
ENSG00000177873.12	ZNF619	3	40477330	3_29	0	0.0258956903712546	5.15714281144508	2.2273925220662e-06	0.399999999999971	1
ENSG00000168036.16	CTNNB1	3	41195090	3_30	0	0.288097719165789	27.7544663526685	0.000133362217136739	3.40322580645198	1
ENSG00000182606.14	TRAK1	3	42013418	3_30	0	0.0471848045366294	10.2802413465157	8.09031770309921e-06	-1.9348837209304	1
ENSG00000008324.11	SS18L2	3	42588131	3_31	0	0.0285832322841529	4.58242497356772	2.18457423560534e-06	-0.0849673202614003	1
ENSG00000114857.17	NKTR	3	42601933	3_31	0	0.0359099111241781	6.68555704484704	4.00416564031022e-06	0.770992366412325	1
ENSG00000114853.13	ZBTB47	3	42653821	3_31	0	0.0361275779039583	6.74134386708106	4.06205156587792e-06	0.801075268817122	1
ENSG00000157119.11	KLHL40	3	42685151	3_31	0	0.0323466054087094	5.72160224380029	3.0867856978467e-06	-0.624883561455949	2
ENSG00000010282.14	HHATL	3	42702091	3_31	0	0.0286322413263286	4.59819114369014	2.19584899996202e-06	-0.136452241715457	1
ENSG00000244607.5	CCDC13	3	42773176	3_31	0	0.0323110674574146	5.71146978014863	3.07793394178107e-06	0.577922077922301	1
ENSG00000144648.15	ACKR2	3	42804792	3_31	0	0.0321635603161909	5.66929493898382	3.04125806361696e-06	-0.555214723926593	1
ENSG00000180432.5	CYP8B1	3	42876414	3_31	0	0.0356888195824359	6.62855174288546	3.94558078697534e-06	-0.877862595419921	1
ENSG00000182983.14	ZNF662	3	42905991	3_31	0	0.0292894808019696	4.80708683198559	2.34830090696404e-06	-0.424050632911265	1
ENSG00000144647.5	POMGNT2	3	43106046	3_31	0	0.0679620787299778	12.610279684664	1.42939243247023e-05	-1.64516129032249	1
ENSG00000011198.7	ABHD5	3	43690090	3_31	0	0.0370508796450679	6.97436135671809	4.30985911951856e-06	-0.813775766972192	2
ENSG00000160746.12	ANO10	3	43700970	3_31	0	0.0320943487316618	5.6494388716701	3.0240849489732e-06	-0.523504273504306	1
ENSG00000179152.19	TCAIM	3	44338372	3_31	0	0.0630478274146007	11.9085861573448	1.25224825258131e-05	-1.68208092485512	1
ENSG00000225873.3	LINC00694	3	44439661	3_31	0	0.0706266955340784	12.9703070289888	1.52784483132897e-05	-1.77586206896577	1
ENSG00000178917.15	ZNF852	3	44510929	3_31	0	0.0340982266545715	6.20786737096984	3.53048465828591e-06	-0.826771653543446	1
ENSG00000196345.12	ZKSCAN7	3	44555404	3_31	0	0.0284779468658467	4.54846432664243	2.16039704146842e-06	-0.0458015267175623	1
ENSG00000144792.9	ZNF660	3	44578138	3_31	0	0.0775213399840082	13.8442896930769	1.78999597734062e-05	1.78198531766666	3
ENSG00000186448.14	ZNF197	3	44584405	3_31	0	0.0286159308483268	4.59294740718141	2.19209542495297e-06	0.0526315789473504	1
ENSG00000169981.10	ZNF35	3	44649020	3_31	0	0.0387078525650897	7.37855901270667	4.76355011769541e-06	0.994565217391164	1
ENSG00000196653.11	ZNF502	3	44712685	3_31	0	0.0297085514350364	4.93787851169433	2.44670710250066e-06	-0.532807255907398	2
ENSG00000163807.5	KIAA1143	3	44761331	3_31	0	0.0758519374721256	13.6398386707118	1.72558365158482e-05	1.78698782729876	2
ENSG00000163808.16	KIF15	3	44761638	3_31	0	0.031601371631696	5.50679142917258	2.90244946297382e-06	0.577702702702603	1
ENSG00000169964.7	TMEM42	3	44861857	3_31	0	0.0304277996069453	5.15816195830321	2.61773468331335e-06	-0.36802314010629	2
ENSG00000163814.7	CDCP1	3	45133418	3_32	0	0.0207408293914301	5.04916293004913	1.74664888005875e-06	0.321951219512253	1
ENSG00000249992.1	TMEM158	3	45226624	3_32	0	0.0284218948138946	7.93793724493208	3.76288369022392e-06	1.0659340659341	1
ENSG00000011376.9	LARS2	3	45469534	3_32	0	0.0315662047255083	9.05493539975063	4.76724893848559e-06	0.955223880597276	1
ENSG00000144791.9	LIMD1	3	45649456	3_32	0	0.051847325726301	13.024326445563	1.12626798470367e-05	-1.71328671328664	1
ENSG00000163817.15	SLC6A20	3	45796686	3_32	0	0.0196330904919899	4.5897972583652	1.50294219045935e-06	0.110091743119282	1
ENSG00000163818.16	LZTFL1	3	45916197	3_32	0	0.0273755740642675	7.35695972341998	3.35909061154355e-06	-0.922202145544666	2
ENSG00000172215.5	CXCR6	3	45940684	3_32	0	0.0642322714721488	15.3647607208162	1.64603546162095e-05	-1.67774086378696	1
ENSG00000163820.14	FYCO1	3	45995932	3_32	0	0.0278904278224175	7.79224806358112	3.62474994065216e-06	-1.26999656163835	2
ENSG00000173578.7	XCR1	3	46027718	3_32	0	0.019697112671014	4.63241722769114	1.52184472326799e-06	-0.105263157894779	1
ENSG00000163823.3	CCR1	3	46208857	3_32	0	0.0417913266126887	10.9653077009994	7.64305678304613e-06	-1.29078014184388	1
ENSG00000121807.5	CCR2	3	46353822	3_32	0	0.037705537376033	11.0777910295804	6.96656043013705e-06	2.07905138339901	1
ENSG00000160791.13	CCR5	3	46370444	3_32	0	0.029551240891229	7.81310899603153	3.85087756310616e-06	-0.237473344248635	2
ENSG00000241186.9	TDGF1	3	46583819	3_32	0	0.148450939363132	22.2639034035212	5.51244621002177e-05	2.10156249999945	1
ENSG00000178038.16	ALS2CL	3	46693690	3_33	0	0.0176343512600401	7.01307164745052	2.06266105447188e-06	1.46558704453375	1
ENSG00000181585.3	TMIE	3	46701258	3_33	0	0.0196064381150191	7.51332973997897	2.45692137005905e-06	1.21673003802247	1
ENSG00000188086.13	PRSS45	3	46744963	3_33	2	0.716846977455382	19.5908202205021	0.000234228201226524	-3.86033519552937	1
ENSG00000178055.11	PRSS42	3	46835174	3_33	0	0.0950594909106802	17.5754654619583	2.78652167275214e-05	1.03571428571441	1
ENSG00000160796.16	NBEAL2	3	46979634	3_33	0	0.0162921657206087	5.37248985353545	1.45987115809811e-06	0.547619047619162	1
ENSG00000160799.11	CCDC12	3	46982458	3_33	0	0.0172298353728416	5.46853022422788	1.57149082667336e-06	-0.102362204724417	1
ENSG00000181555.20	SETD2	3	47163449	3_33	0	0.0162494462133973	5.30510414880223	1.43778048472126e-06	-0.47612428492166	2
ENSG00000114648.11	KLHL18	3	47287254	3_33	0	0.0162136520318623	4.77035789659146	1.29000655474391e-06	-0.385964912280833	1
ENSG00000076201.14	PTPN23	3	47380662	3_33	0	0.0204538319383168	8.09111319816834	2.76021598060664e-06	1.37301587301619	1
ENSG00000114650.18	SCAP	3	47476835	3_33	0	0.0201579229565959	7.92293719010987	2.66374163931123e-06	1.34645669291312	1
ENSG00000163832.15	ELP6	3	47513447	3_33	0	0.0165526385876221	5.10587801758344	1.40960610933741e-06	-0.628140703517773	1
ENSG00000114646.9	CSPG5	3	47580720	3_33	0	0.0163268883105181	4.82205357968699	1.31309322052277e-06	0.351145038168041	1
ENSG00000047849.21	MAP4	3	48089680	3_34	0	0.0177588240180332	5.8720037270681	1.7392444722424e-06	-0.492647058823744	1
ENSG00000164045.11	CDC25A	3	48188134	3_34	0	0.0199325047844335	7.00434958633034	2.32857267110386e-06	0.425373134328365	1
ENSG00000164048.13	ZNF589	3	48234587	3_34	0	0.0196955316745366	7.04311692566606	2.31362363855631e-06	1.02325581395353	1
ENSG00000172113.8	NME6	3	48301597	3_34	0	0.0161470508691485	5.68358489870224	1.53064920657253e-06	0.144877325518441	2
ENSG00000114268.11	PFKFB4	3	48562511	3_34	0	0.0551067493529565	30.0049856969706	2.75777178001235e-05	4.47594668117715	2
ENSG00000145040.3	UCN2	3	48563473	3_34	0	0.0152498265123818	4.90964790190697	1.24874958288374e-06	-0.830252100840548	1
ENSG00000183396.3	TMEM89	3	48621576	3_34	0	0.0423580792358428	45.5774185082112	3.21992745556979e-05	6.19753086419464	1
ENSG00000213672.7	NCKIPSD	3	48685869	3_34	0	0.0254828497006028	17.8909014225252	7.6039687102175e-06	-1.10687022900778	1
ENSG00000068745.14	IP6K2	3	48694528	3_34	0	0.0205459246633405	9.78179385776245	3.35200226285361e-06	-2.01103876245639	2
ENSG00000114302.15	PRKAR2A	3	48847779	3_34	0	0.0161575972618481	39.5566423449805	1.06599779181941e-05	-6.04347826086963	1
ENSG00000221883.2	ARIH2OS	3	48919714	3_34	0	0.0277990261005681	16.5416655223695	7.66953302538848e-06	0.699999999999753	1
ENSG00000177479.19	ARIH2	3	48919429	3_34	0	0.0277990261005681	16.5416655223695	7.66953302538848e-06	-0.699999999999754	1
ENSG00000178252.17	WDR6	3	49007280	3_34	0	0.0167089282361567	27.151592038482	7.56665615138181e-06	3.63590863536634	2
ENSG00000198218.10	QRICH1	3	49088219	3_34	0	0.0902732093922567	28.2135999981398	4.24793138472813e-05	-4.43835616438175	1
ENSG00000185909.14	KLHDC8B	3	49171432	3_34	0	0.0151918232883399	14.9136398357013	3.77879782127059e-06	1.90000000000043	1
ENSG00000173421.16	CCDC36	3	49199961	3_34	0	0.0164232127572539	13.3246234246563	3.64983447159497e-06	-1.09448818897596	1
ENSG00000188315.7	C3orf62	3	49277527	3_34	1	0.0529724166325555	53.1981009968215	4.70008834675583e-05	-7.05102040815835	1
ENSG00000164076.16	CAMKV	3	49867867	3_35	0	0.02860020340027	41.5722467117949	1.98304570235926e-05	-7.04539307768131	2
ENSG00000114316.12	USP4	3	49340655	3_35	0	0.0128451826563133	17.6063668907667	3.77198656747277e-06	-3.45390070922073	1
ENSG00000233276.3	GPX1	3	49354285	3_35	0	0.0186788015942305	19.9071214432	6.20179748402663e-06	4.67609908578941	3
ENSG00000067560.10	RHOA	3	49413431	3_35	0	0.0277660333545656	51.6616165658042	2.39244486668262e-05	7.95999999999838	1
ENSG00000145022.4	TCTA	3	49412205	3_35	0	0.0138100056291632	16.4087318096269	3.77945325247055e-06	3.12272251727582	2
ENSG00000145020.15	AMT	3	49422917	3_35	0	0.0128362421527	17.618126857255	3.77187889014982e-06	3.45390070921952	1
ENSG00000145029.13	NICN1	3	49429438	3_35	0	0.0127793462305269	17.8486186313328	3.80428769328744e-06	3.49645390070912	1
ENSG00000164062.12	APEH	3	49671714	3_35	0	0.0205274850323379	30.0730995673807	1.02961305810066e-05	5.38339920948682	1
ENSG00000173531.15	MST1	3	49688745	3_35	0	0.0126236291462344	26.9296626681502	5.66989800283405e-06	-5.54464285714208	1
ENSG00000164068.15	RNF123	3	49684923	3_35	0	0.0131566764184434	102.087520592448	2.24015957235355e-05	-11.4295774647895	1
ENSG00000183763.8	TRAIP	3	49856597	3_35	0	0.0168324642858929	31.4735578266256	8.83595807106193e-06	-6.56617647058778	1
ENSG00000164078.12	MST1R	3	49903379	3_35	0	0.0574152806174757	16.8657262697418	1.6150748146084e-05	1.29123328380413	1
ENSG00000004534.14	RBM6	3	49934081	3_35	0	0.0132219060513904	24.7863625007869	5.46596654837818e-06	5.62903225806459	1
ENSG00000003756.16	RBM5	3	50088563	3_35	0	0.0132671166862196	27.9580602221656	6.18648109958513e-06	6.03252032520252	1
ENSG00000012171.19	SEMA3B	3	50267465	3_35	0	0.406063724674897	22.5324499018026	0.000152602874279508	-2.60776699029124	1
ENSG00000179564.3	LSMEM2	3	50278688	3_35	0	0.0724506649316606	21.595478722963	2.60954816451156e-05	2.05102040816415	1
ENSG00000243477.5	NAT6	3	50298716	3_35	0	0.0130324782594536	5.27700559148313	1.14702971539635e-06	-1.86772520684717	2
ENSG00000186792.16	HYAL3	3	50259898	3_35	0	0.0150209177468817	6.26836066930876	1.57040095437522e-06	0.736434108527127	1
ENSG00000004838.13	ZMYND10	3	50350442	3_35	0	0.0127038971004936	17.3754988435971	3.68158095599852e-06	4.16972477064362	1
ENSG00000007402.11	CACNA2D2	3	50504484	3_35	0	0.0403300614027038	12.2122548884382	8.2145702672946e-06	0.0162162162162202	1
ENSG00000114735.9	HEMK1	3	50569633	3_35	0	0.0168772381295498	6.96442662827226	1.96040973766413e-06	0.417112299465047	1
ENSG00000088543.14	C3orf18	3	50569633	3_35	0	0.0168772381295498	6.96442662827226	1.96040973766413e-06	-0.417112299465047	1
ENSG00000114738.10	MAPKAPK3	3	50611291	3_35	0	0.0491208684321092	25.9008725734579	2.12197633963949e-05	-3.56538461538557	1
ENSG00000114737.15	CISH	3	50612068	3_35	0	0.0139949183422766	8.01220976849412	1.87017731793229e-06	1.90957446808507	1
ENSG00000088538.12	DOCK3	3	50673652	3_35	0	0.0133754034822207	5.66003641318401	1.26265941842316e-06	-1.04102564102514	1
ENSG00000259956.1	RBM15B	3	51391456	3_35	0	0.0245370128328104	10.2134936859828	4.17980595494751e-06	1.14350797266519	1
ENSG00000164080.13	RAD54L2	3	51534121	3_35	0	0.0213551666361775	9.53637190447201	3.39661442574781e-06	-0.463753309307672	2
ENSG00000164081.12	TEX264	3	51671946	3_35	0	0.0137422637288829	5.27795679982951	1.20971820292723e-06	-0.335227272727443	1
ENSG00000114767.6	RRP9	3	51941930	3_36	0	0.0600234227754175	13.5450758844692	1.35600816641694e-05	1.84435797665361	1
ENSG00000041880.14	PARP3	3	51940709	3_36	0	0.0459593493495257	11.0630693702275	8.48026869363582e-06	-1.54237288135619	1
ENSG00000248487.8	ABHD14A	3	51972037	3_36	0	0.0382583787732976	9.36581358450572	5.97629707350461e-06	1.36440677966089	1
ENSG00000164088.17	PPM1M	3	52245935	3_36	0	0.023362131435819	4.82341346138088	1.87943391520721e-06	-0.11290322580646	1
ENSG00000114841.17	DNAH1	3	52316729	3_36	0	0.0227919727278538	4.59654284078514	1.74732356638235e-06	-0.0617283950617581	1
ENSG00000114854.7	TNNC1	3	52454186	3_36	0	0.0275172071084986	6.32788933821311	2.90417868604617e-06	0.698303997446913	2
ENSG00000010327.10	STAB1	3	52495757	3_36	0	0.0235562339099444	4.89939097508287	1.92489950840307e-06	-0.385454545454617	1
ENSG00000168268.10	NT5DC2	3	52535082	3_36	0	0.023089396044424	4.71556001042751	1.81595864789781e-06	0.854526532910673	2
ENSG00000163938.16	GNL3	3	52666461	3_36	0	0.0305427759021584	7.28780392379426	3.71248998554495e-06	1.69429042854819	2
ENSG00000163939.18	PBRM1	3	52686064	3_36	0	0.0298751007344127	7.08442549460653	3.5299952515438e-06	1.57723577235786	1
ENSG00000016864.18	GLT8D1	3	52706166	3_36	0	0.0265356932129164	5.99374917264209	2.65270592658742e-06	1.43999999999978	1
ENSG00000114904.12	NEK4	3	52770471	3_36	0	0.0268112441052738	6.08873942752641	2.72272927406e-06	1.46031746031722	1
ENSG00000162267.12	ITIH3	3	52794612	3_36	0	0.0524095963644658	12.2814759238188	1.07354803597119e-05	-2.30534351145033	1
ENSG00000055955.15	ITIH4	3	52832141	3_36	0	0.101516586810307	18.4842213235037	3.12966802643293e-05	-2.92567567567581	1
ENSG00000213533.11	TMEM110	3	52897955	3_36	0	0.203211364205714	25.2184627078044	8.54725588342288e-05	-3.38095238095414	1
ENSG00000163932.13	PRKCD	3	53155654	3_36	0	0.0245514785124364	5.27951970666226	2.16188292666583e-06	-0.486301369862935	1
ENSG00000157388.15	CACNA1D	3	53328538	3_36	0	0.0227463081063661	4.57813027010171	1.73683742807036e-06	0.279069767441886	1
ENSG00000272886.5	DCP1A	3	53347519	3_36	0	0.0262967758757676	5.91069322530786	2.5923941327341e-06	0.620227038183574	1
ENSG00000016391.10	CHDH	3	53843122	3_36	0	0.023934327818497	5.0456474952727	2.01417984903239e-06	-0.476562500000249	1
ENSG00000056736.9	IL17RB	3	53843122	3_36	0	0.0237532996051718	4.97591235662393	1.97131839511591e-06	-0.451338076714645	2
ENSG00000113812.13	ACTR8	3	53882103	3_36	0	0.0284654308753897	6.63961542300272	3.15225101093543e-06	-0.857142857142844	1
ENSG00000157445.14	CACNA2D3	3	54123043	3_37	0	0.0294140042860134	4.70489515900861	2.30815094771791e-06	-0.223602484472123	1
ENSG00000187672.12	ERC2	3	56468050	3_39	0	0.0359153053437756	4.64592031514795	2.78298858717729e-06	-0.0397350993377392	1
ENSG00000180376.16	CCDC66	3	56557027	3_39	0	0.0404773552463987	5.75080065286081	3.88240240467449e-06	0.668727150951148	2
ENSG00000163947.11	ARHGEF3	3	57078950	3_39	0	0.0392336110042111	5.46224060334245	3.57428528850585e-06	0.51798374156608	2
ENSG00000163666.8	HESX1	3	57226802	3_39	0	0.036672904372643	4.83865443630082	2.95957955592716e-06	0.388888888888983	1
ENSG00000157500.10	APPL1	3	57236438	3_39	0	0.0355889632029258	4.56166652007057	2.70769021009741e-06	0.0428571428571235	1
ENSG00000174840.8	PDE12	3	57556472	3_39	0	0.0360452354990939	4.67926105339853	2.81310049921591e-06	0.368421052631466	1
ENSG00000168374.10	ARF4	3	57598389	3_39	0	0.0456088126540408	6.85589596436048	5.21522548850195e-06	-0.923966985577308	2
ENSG00000174839.12	DENND6A	3	57692733	3_39	0	0.0360328238459353	4.67608122644241	2.81022084363268e-06	-0.300143836100986	2
ENSG00000163687.13	DNASE1L3	3	58191659	3_40	0	0.0232868089210126	5.68262624453928	2.2070856034511e-06	-0.414067468732879	2
ENSG00000163686.14	ABHD6	3	58243130	3_40	0	0.035807805314892	9.64333109640295	5.75923616069918e-06	-1.26923076923104	1
ENSG00000163684.11	RPP14	3	58305894	3_40	0	0.0276752480709634	7.26944969789398	3.35546848122164e-06	1.08365004351329	2
ENSG00000168297.15	PXK	3	58332842	3_40	0	0.0766825674445023	16.7261983931252	2.13921282981295e-05	-2.03555555555541	1
ENSG00000168291.12	PDHB	3	58434315	3_40	0	0.0205880178577506	4.55213758403896	1.56311172792388e-06	0.150531250160536	2
ENSG00000168306.12	ACOX2	3	58537792	3_40	0	0.0645925274549801	15.1188196689167	1.62877191078839e-05	1.68055555555572	1
ENSG00000144724.19	PTPRG	3	61561600	3_41	0	0.0328145334349281	6.91297622139427	3.78347964961231e-06	-0.786069651741232	1
ENSG00000163630.10	SYNPR	3	63321387	3_42	0	0.0433791100873883	6.07243178145328	4.39342673492365e-06	-0.637795275590637	1
ENSG00000163618.17	CADPS	3	62875367	3_42	0	0.153528148998812	18.0044863261846	4.61029647803183e-05	2.30909521425948	3
ENSG00000163637.12	PRICKLE2	3	64445875	3_43	0	0.0282804693096121	4.56032490596244	2.15101036651151e-06	0.0157480314960678	1
ENSG00000151276.23	MAGI1	3	66039668	3_44	0	0.034030416442675	6.01811404431146	3.41576341590523e-06	0.641337386018228	1
ENSG00000144749.13	LRIG1	3	66501565	3_45	0	0.0538817417402561	11.5656588854345	1.0393746270175e-05	1.36866359446992	1
ENSG00000163376.11	KBTBD8	3	66998338	3_45	0	0.0258082801574163	4.76420708977381	2.05073621596864e-06	-0.26143790849681	1
ENSG00000183662.10	FAM19A1	3	68443706	3_46	0	0.0312562348501322	4.98233397542454	2.5973447777184e-06	0.429378531073393	1
ENSG00000144747.15	TMF1	3	69052218	3_46	0	0.0324065722356978	5.31538864800046	2.87295105129067e-06	0.426395939086302	1
ENSG00000163380.15	LMOD3	3	69120861	3_46	0	0.0344529911646277	5.88005858595838	3.37884828309484e-06	-0.56571428571426	1
ENSG00000114861.18	FOXP1	3	71591625	3_48	0	0.0313906222204419	7.77651610448265	4.07141249940787e-06	0.852713178294658	1
ENSG00000170837.2	GPR27	3	71735170	3_48	0	0.0251887274480471	6.00412086133435	2.52241045985097e-06	0.716417910447485	1
ENSG00000163421.8	PROK2	3	71776722	3_48	0	0.0935309349860709	17.9600775369667	2.80171263481299e-05	-1.93333333333263	1
ENSG00000144736.13	SHQ1	3	72861639	3_49	0	0.0329816535050911	4.54830187354279	2.50196835114741e-06	0.0218978102189721	1
ENSG00000172986.12	GXYLT2	3	72935249	3_49	0	0.0348021265257609	5.04384126028368	2.9277048837708e-06	0.507812499999987	1
ENSG00000255423.1	EBLN2	3	73062217	3_49	0	0.0716681528944998	11.7549899363224	1.40510435150134e-05	1.70731707317122	1
ENSG00000121440.14	PDZRN3	3	73518976	3_49	0	0.0332402151749645	4.62030308577177	2.56150022090175e-06	-0.149253731343298	1
ENSG00000113805.8	CNTN3	3	74520712	3_50	0	0.0601318067734058	11.4234171080878	1.14567224883759e-05	1.47767825169637	2
ENSG00000227124.8	ZNF717	3	75789066	3_51	0	0.032429052089806	5.60255570971327	3.03026453869159e-06	-0.539568345323622	1
ENSG00000185008.17	ROBO2	3	75906907	3_51	0	0.0353303949492255	6.39288094334989	3.76708321950613e-06	0.700507614213166	1
ENSG00000114480.12	GBE1	3	81761728	3_54	0	0.0286252951929613	4.72517616837141	2.25594280331533e-06	-0.278625954198472	1
ENSG00000064835.10	POU1F1	3	87255411	3_57	0	0.0323114517726615	6.95295395778324	3.74701930524291e-06	0.801470588235555	1
ENSG00000083937.8	CHMP2B	3	87227372	3_57	0	0.0254821289515361	4.7601901772757	2.02311289642869e-06	0.23723228995065	1
ENSG00000175105.6	ZNF654	3	88059734	3_58	0	0.0261103659341186	4.76776772464634	2.07629067464009e-06	0.221258134490171	1
ENSG00000163320.10	CGGBP1	3	88054626	3_58	0	0.0581229347267076	12.1676107349263	1.17954074507749e-05	-1.60301507537749	1
ENSG00000179021.9	C3orf38	3	88150029	3_58	0	0.0277297824364553	5.32117513418659	2.46101420646914e-06	-0.470930232558077	1
ENSG00000169379.15	ARL13B	3	93996186	3_59	0	0.0453458039549625	6.59960468251728	4.99131677891958e-06	0.81005586592168	1
ENSG00000178750.2	STX19	3	94032097	3_59	0	0.105001048556962	14.4686260026579	2.53385076214221e-05	2.00689655172413	1
ENSG00000178700.7	DHFR2	3	94061265	3_59	0	0.0387757125872705	5.15104183267232	3.33130939888101e-06	-0.549303717193899	2
ENSG00000178694.9	NSUN3	3	94062771	3_59	0	0.0675322916299997	10.307212960346	1.16094819876011e-05	-1.49781659388584	1
ENSG00000269028.3	MTRNR2L12	3	96618327	3_61	0	0.054996202044445	11.5947988472093	1.06354537429461e-05	1.28823529411787	1
ENSG00000113966.9	ARL6	3	97768942	3_61	0	0.029340020880494	5.78279542503138	2.82981701082519e-06	0.528037383177361	1
ENSG00000080200.9	CRYBG3	3	97822174	3_61	0	0.0286182709480078	5.55354736238233	2.65078177926266e-06	-0.447154471544765	1
ENSG00000231861.2	OR5K2	3	98501399	3_62	0	0.0377763130447687	4.73420621213092	2.98281861814211e-06	-0.239978246496556	3
ENSG00000080822.16	CLDND1	3	98523270	3_62	0	0.0625543645738987	9.41602132775964	9.82392766436416e-06	-1.16901408450739	1
ENSG00000080819.6	CPOX	3	98594312	3_62	0	0.049150676849965	7.17137028697627	5.87884156222979e-06	0.774436090225549	1
ENSG00000057019.15	DCBLD2	3	98901239	3_62	0	0.05271683167668	7.82206177085422	6.87750077119795e-06	0.857197709128403	2
ENSG00000144810.15	COL8A1	3	99637984	3_62	0	0.0377776472988622	4.73453126196464	2.98312877795649e-06	0.216396464002075	2
ENSG00000144820.7	ADGRG7	3	100609097	3_63	0	0.0425911948409649	8.95564646397667	6.36175398158728e-06	-1.1825396825393	1
ENSG00000036054.12	TBC1D23	3	100261437	3_63	0	0.0434754995645764	9.14591603818643	6.63180727414358e-06	1.30344827586192	1
ENSG00000114021.11	NIT2	3	100334239	3_63	0	0.0324680289787632	6.44894806119816	3.49224665232618e-06	0.992366412213953	1
ENSG00000154174.7	TOMM70	3	100330431	3_63	0	0.0417876058204252	8.77935378401204	6.11885476732247e-06	-1.3746173468087	2
ENSG00000206535.7	LNP1	3	100402006	3_63	0	0.0428231966385674	9.00593914589538	6.43232821788364e-06	1.25757575757598	1
ENSG00000181458.10	TMEM45A	3	100492450	3_63	0	0.0294222636060992	5.5415364965599	2.71935799964316e-06	0.799652604238641	2
ENSG00000114354.13	TFG	3	100709093	3_63	0	0.0264231209137524	4.5523822281595	2.00624023984315e-06	0.168303579547152	2
ENSG00000154175.16	ABI3BP	3	100993920	3_64	0	0.0254788524718085	5.01944782850824	2.13302484634823e-06	-0.0285714285714236	1
ENSG00000081148.11	IMPG2	3	101318245	3_64	0	0.0259358203079064	8.68363105649869	3.75631026738338e-06	2.43844549310537	2
ENSG00000138468.15	SENP7	3	101513077	3_64	0	0.0245874925549744	8.9453982486455	3.66837755124259e-06	-2.41706412122252	2
ENSG00000114391.12	RPL24	3	101687152	3_64	0	0.144003947920525	23.3700680997119	5.61299276069522e-05	-3.28387096774217	1
ENSG00000182504.10	CEP97	3	101728461	3_64	0	0.0326005144782828	9.76308315963566	5.30849665424189e-06	2.0382978723407	1
ENSG00000144815.15	NXPE3	3	101779081	3_64	0	0.032099952726806	6.89301939298076	3.69040473438697e-06	-0.905406081418392	3
ENSG00000170017.12	ALCAM	3	105366554	3_66	0	0.0508810055370058	10.8660497757225	9.22120084066776e-06	1.33443008547876	2
ENSG00000121570.12	DPPA4	3	109337904	3_67	0	0.0294688738218147	8.50646206391592	4.18092728508084e-06	0.950819672131233	1
ENSG00000163515.6	RETNLB	3	108756961	3_67	0	0.0202338577670653	5.05208649174703	1.70494186668648e-06	-0.287458363467698	2
ENSG00000114446.4	IFT57	3	108222767	3_67	0	0.0575179802427633	14.6956245593083	1.40978141510977e-05	1.70739549839209	1
ENSG00000198919.12	DZIP3	3	108590476	3_67	0	0.0383458245289837	10.9348141022648	6.99341966446791e-06	-1.44444444444395	1
ENSG00000172139.14	SLC9C1	3	112294511	3_69	0	0.022189843279028	4.58824074730579	1.69808934918635e-06	-0.0963302752293155	1
ENSG00000177707.10	NECTIN3	3	111070094	3_69	0	0.0444965445156365	11.0007924890894	8.16413851090025e-06	-1.43352601156122	1
ENSG00000153283.12	CD96	3	111292748	3_69	0	0.0221514340964576	4.57233946102976	1.68927525122393e-06	0.182539682539636	1
ENSG00000177494.5	ZBED2	3	111595007	3_69	0	0.048625900519063	11.823676829114	9.58915444838881e-06	1.38271604938328	1
ENSG00000240891.7	PLCXD2	3	111674240	3_69	0	0.0260308428052009	6.05472970161296	2.62871252882345e-06	0.587301587301434	1
ENSG00000144827.8	ABHD10	3	111977038	3_69	0	0.0290571936414216	7.06646412123205	3.42464793653448e-06	0.796569097595488	2
ENSG00000144834.13	TAGLN3	3	111997684	3_69	0	0.0257913126929213	5.96974678477042	2.56796714351244e-06	-0.550387596899334	1
ENSG00000174500.12	GCSAM	3	112133043	3_69	0	0.0379361098145395	9.52512319965468	6.02675450237867e-06	-1.50000000000029	1
ENSG00000091972.18	CD200	3	112332846	3_69	0	0.0286577690528277	6.93906387228396	3.31667845113555e-06	0.779411764706014	1
ENSG00000144848.10	ATG3	3	112561859	3_69	0	0.0223970796209438	4.67356776980273	1.74582233023915e-06	0.12984014686556	2
ENSG00000138459.8	SLC35A5	3	112561371	3_69	0	0.0234947912225167	5.11289138795925	2.00354113287033e-06	-0.376681614349829	1
ENSG00000091986.15	CCDC80	3	112649146	3_69	0	0.0222363458128546	4.60745633191434	1.70877449362166e-06	-0.183585313175031	1
ENSG00000163606.10	CD200R1	3	112975558	3_69	0	0.0380724454562033	9.55828286546526	6.06946983755673e-06	-1.22746781115812	1
ENSG00000163607.15	GTPBP8	3	112990981	3_69	0	0.0225982269184811	4.75564429146871	1.79243672702419e-06	-0.205673758865312	1
ENSG00000163608.14	NEPRO	3	113020058	3_69	0	0.0269494444438702	6.37361861562188	2.86481112777689e-06	0.693672811745968	2
ENSG00000144857.14	BOC	3	113210770	3_70	0	0.0481487584521125	8.52939913795397	6.84957517612626e-06	0.942805536372198	2
ENSG00000206530.10	CFAP44	3	113440894	3_70	0	0.0586582558582822	10.3652000902333	1.01406768002935e-05	1.56590580059973	3
ENSG00000163611.11	SPICE1	3	113515105	3_70	0	0.0323727466713156	4.85896964279507	2.62351674249575e-06	-0.228486646884374	1
ENSG00000072858.10	SIDT1	3	113532232	3_70	0	0.0995974926843234	15.3399602840957	2.54819551040418e-05	-2.02173913043611	1
ENSG00000121579.12	NAA50	3	113746012	3_70	0	0.0553438318223899	9.82358086073418	9.06774199926815e-06	1.3461538461541	1
ENSG00000114573.9	ATP6V1A	3	113746914	3_70	0	0.0630310741996448	11.0360630305282	1.16018964883029e-05	-1.46923076923032	1
ENSG00000184307.14	ZDHHC23	3	113948387	3_70	0	0.0328324125549309	4.98895052372193	2.73194592476236e-06	0.345299145299105	1
ENSG00000151576.10	QTRT2	3	114006229	3_70	0	0.0342547328877003	5.38003985809351	3.07373331327742e-06	-0.540983606557503	1
ENSG00000163617.10	CCDC191	3	114056663	3_70	0	0.189592750721316	21.5671202262786	6.81983696455375e-05	2.33091787439584	1
ENSG00000174255.6	ZNF80	3	114237607	3_71	0	0.0298168558752133	4.76428930956465	2.36930012660921e-06	-0.237410071942505	1
ENSG00000181847.11	TIGIT	3	114276614	3_71	0	0.0341245431077202	6.00788791096103	3.4193910636613e-06	0.582191780821697	1
ENSG00000113845.9	TIMMDC1	3	119498262	3_74	0	0.0289413529944806	4.62561174853608	2.23279120752872e-06	-0.342315825339149	2
ENSG00000144847.12	IGSF11	3	119190676	3_74	0	0.0463374752726367	8.97241256863537	6.93428533007049e-06	1.13333333333288	1
ENSG00000121578.12	B4GALT4	3	119240363	3_74	0	0.090467189629164	15.2282496695049	2.29774163245552e-05	1.79220779220795	1
ENSG00000163389.10	POGLUT1	3	119469366	3_74	0	0.228025527308441	24.2120615391358	9.20821271859143e-05	2.78140277319303	3
ENSG00000121594.11	CD80	3	119560068	3_74	0	0.0294886020744766	4.79804186563844	2.3598169907182e-06	0.150259067357475	1
ENSG00000144843.11	ADPRH	3	119579762	3_74	0	0.0333963916012477	5.94463659686018	3.31119655279369e-06	0.483333333333485	1
ENSG00000144837.8	PLA1A	3	119598432	3_74	0	0.03052460558731	5.1160095753937	2.60460287322238e-06	-0.496969696969651	1
ENSG00000121577.13	POPDC2	3	119665057	3_74	0	0.0293839571724293	4.76531722589081	2.33540499488992e-06	0.259541984732616	1
ENSG00000138495.6	COX17	3	119676952	3_74	0	0.028699281856755	4.54830045699525	2.17710954158004e-06	0.102111189754892	2
ENSG00000183833.16	MAATS1	3	119702856	3_74	0	0.0511243583844652	9.88482297558509	8.42862772271474e-06	-1.28873543404136	2
ENSG00000144852.17	NR1I2	3	119780660	3_74	0	0.095913364279334	15.781443796518	2.52456154862529e-05	1.78571428571404	1
ENSG00000082701.14	GSK3B	3	120092721	3_74	0	0.0371477409841724	6.9270634444942	4.29182178256083e-06	-0.793939393939564	1
ENSG00000175697.10	GPR156	3	120285369	3_74	0	0.0306814453641044	5.16321014382941	2.64213936540006e-06	-0.419354838709529	1
ENSG00000065518.7	NDUFB4	3	120596114	3_74	0	0.0366244224603617	6.79603715583463	4.15132404642665e-06	-0.831510407102593	2
ENSG00000113924.11	HGD	3	120694662	3_74	0	0.0334552844488891	5.96088996414741	3.32610486380373e-06	-0.646616541353525	1
ENSG00000144840.8	RABL3	3	120742729	3_74	0	0.0321226740902978	5.5861562819601	2.99284950319185e-06	-0.615466921138269	2
ENSG00000153767.9	GTF2E1	3	120742729	3_74	0	0.0307691606661477	5.18950556792922	2.66318746097173e-06	-0.511450381679384	1
ENSG00000145087.12	STXBP5L	3	120907582	3_75	0	0.0382059178051558	5.367358491712	3.42019876520096e-06	0.837398373983931	1
ENSG00000145103.12	ILDR1	3	122021982	3_75	0	0.0812409414927615	12.2254990831276	1.65653894579812e-05	-1.53623188405898	1
ENSG00000036828.15	CASR	3	122184060	3_75	0	0.0404341402851048	5.85109620243953	3.94589530281842e-06	-0.744966442953413	1
ENSG00000051341.13	POLQ	3	121546196	3_75	0	0.04053378399478	5.81920391440494	3.93405865016709e-06	-0.874074074074198	1
ENSG00000180353.10	HCLS1	3	121659058	3_75	0	0.0364202829988305	4.65771389618478	2.82928195584561e-06	-0.0748663101604214	1
ENSG00000173230.15	GOLGB1	3	121749947	3_75	0	0.0360076098788936	5.13240807086746	3.08230477767534e-06	0.826640678377356	2
ENSG00000173226.16	IQCB1	3	121810049	3_75	0	0.0366450804146663	4.69880570952272	2.87186005100911e-06	0.113087531306334	3
ENSG00000145088.8	EAF2	3	121835057	3_75	0	0.0440126089353481	6.27900800380577	4.60922867677542e-06	-0.645454545454955	1
ENSG00000160124.9	CCDC58	3	122381494	3_76	0	0.0588009612512777	8.69607569812693	8.52840552668978e-06	-1.4274193548384	1
ENSG00000114023.15	FAM162A	3	122384273	3_76	0	0.0954780552210717	13.2477897075238	2.10963389971497e-05	1.73991935483864	1
ENSG00000196981.3	WDR5B	3	122416042	3_76	0	0.0490120403351699	7.00242286658708	5.7241528425552e-06	-1.00404350912331	2
ENSG00000114030.12	KPNA1	3	122514621	3_76	0	0.112090341873353	14.7716888918622	2.7615852326428e-05	-2.39080459770036	1
ENSG00000138496.16	PARP9	3	122564248	3_76	0	0.132202568129358	16.3538321924061	3.60594862083269e-05	2.51136363636445	1
ENSG00000173200.12	PARP15	3	122576766	3_76	0	0.189903402753964	19.8903654105141	6.29992840448384e-05	-2.62738780842807	2
ENSG00000173193.13	PARP14	3	122680360	3_76	0	0.0623413169970661	9.24135119869792	9.60885308736668e-06	-1.08551391359384	2
ENSG00000169087.10	HSPBAP1	3	122793695	3_76	0	0.145745875564229	17.2976665964733	4.20478603552732e-05	1.96684022571154	2
ENSG00000138463.8	DIRC2	3	122795125	3_76	0	0.049587695631747	7.11077628011895	5.88099821345272e-06	1.16379310344773	1
ENSG00000082684.14	SEMA5B	3	122853234	3_76	0	0.0430667082542305	5.80364634038805	4.16871997852168e-06	0.911290322580681	1
ENSG00000065485.19	PDIA5	3	123066749	3_76	0	0.037857580896513	4.61130279837159	2.9116328156457e-06	0.154929577464791	1
ENSG00000121542.11	SEC22A	3	123202468	3_76	0	0.0432578280719853	5.8446033145616	4.21676944026988e-06	-0.721518987341919	1
ENSG00000065534.18	MYLK	3	123885146	3_77	0	0.0381489976426621	6.36642412745307	4.0507813771602e-06	1.02614379084949	1
ENSG00000160145.15	KALRN	3	124075988	3_77	0	0.0359784911711495	5.735060097143	3.44144652119137e-06	-0.831683168317003	1
ENSG00000114491.13	UMPS	3	124720838	3_77	0	0.0333996139988582	4.88706873351722	2.72238786606008e-06	0.209220219740675	3
ENSG00000082781.11	ITGB5	3	124901003	3_77	0	0.039177135998209	6.54137719059633	4.27427029056782e-06	0.899518954296502	2
ENSG00000173702.7	MUC13	3	124953514	3_77	0	0.177966025754806	21.0654261939943	6.25269806790926e-05	2.5156950672633	1
ENSG00000163848.19	ZNF148	3	125375658	3_78	0	0.0423485367397868	4.55034976583844	3.21398092362009e-06	0.00975609756097922	1
ENSG00000144909.7	OSBPL11	3	125594988	3_78	0	0.0490867170727322	5.91895289646423	4.84583895451021e-06	0.827922077921915	1
ENSG00000189366.9	ALG1L	3	125961530	3_78	0	0.0485113032506846	5.80950864960961	4.70048260984851e-06	-0.875000000000062	1
ENSG00000114547.9	ROPN1B	3	125973305	3_78	0	0.0837234312798462	10.9088448456753	1.52330156909018e-05	-1.73228346456633	1
ENSG00000114544.16	SLC41A3	3	126082617	3_78	0	0.0589972295933502	7.62951012564425	7.50737963152633e-06	1.08277674333861	2
ENSG00000144908.13	ALDH1L1	3	126197935	3_78	0	0.0456684956077866	5.24942011253854	3.99841752177215e-06	-0.312000000000012	1
ENSG00000070476.14	ZXDC	3	126475233	3_78	0	0.0580075116738765	7.47183422789497	7.22888922394195e-06	0.914460669460712	2
ENSG00000180767.9	CHST13	3	126525491	3_79	0	0.0972606628705082	15.6190154575626	2.5336754620599e-05	-2.00000000000064	1
ENSG00000197763.14	TXNRD3	3	126655148	3_79	0	0.0436698074848524	8.12832984713676	5.92028619840623e-06	-1.05619684635555	2
ENSG00000159685.10	CHCHD6	3	126704594	3_79	0	0.0310620150957348	4.98210902222333	2.58108887464179e-06	-0.36144578313268	1
ENSG00000114554.11	PLXNA1	3	126988533	3_79	0	0.0429015675091498	7.96398308008883	5.69853991614253e-06	1.0150375939849	1
ENSG00000114631.10	PODXL2	3	127634127	3_79	0	0.0447138193646726	8.34717833823229	6.2250316797109e-06	-1.0118243243241	1
ENSG00000175792.11	RUVBL1	3	128153663	3_79	0	0.0299174540793735	4.63632354815736	2.31344124704565e-06	-0.14414780760039	2
ENSG00000132394.10	EEFSEC	3	128153332	3_79	0	0.0319903401225263	5.25345389171612	2.80300510055553e-06	0.470404815815643	2
ENSG00000179348.11	GATA2	3	128345948	3_79	0	0.290127144441537	26.3950613926046	0.000127723598398776	2.81343283582134	1
ENSG00000058262.9	SEC61A1	3	128546737	3_80	0	0.0392755550983072	4.74718778374999	3.10970254286711e-06	-0.24844720496892	1
ENSG00000114654.7	EFCC1	3	129004115	3_80	0	0.044292726615716	5.85964543890746	4.32876350535476e-06	0.673611111111075	1
ENSG00000114656.10	KIAA1257	3	129002467	3_80	0	0.0413380375590057	5.22050920070426	3.59933961698963e-06	-0.373015873015824	1
ENSG00000172780.16	RAB43	3	129122809	3_80	0	0.0386017941603268	4.58725526006708	2.95338798322107e-06	0.068062827225104	1
ENSG00000240682.9	ISY1	3	129161573	3_80	0	0.0403774288685566	5.00301685222327	3.36923056655328e-06	0.36744186046505	1
ENSG00000181789.14	COPG1	3	129249281	3_80	0	0.0419855467544052	5.36432766630092	3.75642927497084e-06	0.490476190476019	1
ENSG00000183624.13	HMCES	3	129279274	3_80	0	0.0422062215756319	5.41284425963107	3.81032580309849e-06	0.494949494949275	1
ENSG00000184897.5	H1FX	3	129315915	3_80	0	0.0447920738522882	5.96350421319324	4.45515487992701e-06	-0.57829986743429	2
ENSG00000172771.11	EFCAB12	3	129428575	3_80	0	0.0453275080490921	6.07362395046136	4.59166133231642e-06	0.674853211534817	2
[truncated: 7,937 more rows]
