# Supplementary material for: Adjusting for genetic confounders in transcriptome-wide association studies improves discovery of risk genes of complex traits
Source: Nat Genet. 2024 Jan 26;56(2):336–47. doi: 10.1038/s41588-023-01648-9 (PMC10864181; doi:10.1038/s41588-023-01648-9)
Supplement: Supplementary file 5 — cTWAS results of all analyzed genes across all tissues for IBD, SCZ, and SBP. Results are stored separately for each combination of traits and tissues. Column legends for each set of results are the same as in Supplementary Table 1. [file 41588_2023_1648_MOESM5_ESM.zip › IBD_Spleen.csv]

id	genename	chrom	pos	region_tag	cs_index	PIP	tau2	PVE	z	num_eqtl
ENSG00000187961.13	KLHL17	1	960326	1_1	0	0.00801448135323657	5.10538332015454	6.82439071676428e-07	0.316666666666591	1
ENSG00000187642.9	PERM1	1	981454	1_1	0	0.0100792304382518	7.11642641249037	1.19632572857801e-06	-0.657534246575441	1
ENSG00000188290.10	HES4	1	1000018	1_1	0	0.0426341178125957	20.7970597269842	1.47883365504584e-05	-1.96524064171037	1
ENSG00000187608.8	ISG15	1	1002745	1_1	0	0.0116175216021943	8.4407795841217	1.63552110942666e-06	0.928841689331547	2
ENSG00000131591.17	C1orf159	1	1091327	1_1	0	0.00779317485866171	4.78871666134024	6.22434516243495e-07	0.0542520803369852	2
ENSG00000162571.13	TTLL10	1	1173257	1_1	0	0.00798864454936632	4.99365871610662	6.65352910983217e-07	0.189743589743639	1
ENSG00000186891.13	TNFRSF18	1	1231507	1_1	0	0.0348862373101457	28.5958501181843	1.66386178979658e-05	-4.25000000000223	1
ENSG00000078808.16	SDF4	1	1232800	1_1	0	0.0197840892203517	18.3865015806946	6.06701782481778e-06	-3.01355013550116	1
ENSG00000160087.20	UBE2J2	1	1274159	1_1	0	0.0165906515005289	12.8686329889735	3.56086870937954e-06	1.70555555555487	1
ENSG00000162572.20	SCNN1D	1	1280024	1_1	0	0.0117055476838085	15.7102080812824	3.06714128155186e-06	-3.08859228539409	3
ENSG00000131584.18	ACAP3	1	1309988	1_1	1	0.573301993780672	30.4839140472861	0.000291483708350113	-5.34146341463493	1
ENSG00000169962.4	TAS1R3	1	1330080	1_1	0	0.0106136789188048	14.9113008282977	2.63962104930633e-06	3.33203125000126	1
ENSG00000162576.16	MXRA8	1	1362103	1_1	0	0.00806225252130333	6.77109476326645	9.1049044860698e-07	-1.44133976088284	2
ENSG00000175756.13	AURKAIP1	1	1375267	1_1	0	0.0123010803066362	12.4276607939691	2.54972152459676e-06	2.43212237093819	1
ENSG00000242485.5	MRPL20	1	1407014	1_1	0	0.0415581013299594	29.0416021884922	2.01296570297668e-05	3.80271206885654	2
ENSG00000235098.8	ANKRD65	1	1419214	1_1	0	0.0448795825943419	30.776203379857	2.30368958007665e-05	-4.2893694662001	2
ENSG00000179403.11	VWA1	1	1434687	1_1	0	0.0126673824094884	17.9901744591707	3.80086427752767e-06	3.71916135853346	2
ENSG00000160072.19	ATAD3B	1	1520330	1_1	0	0.00789965282715754	5.05386987332718	6.65874167034965e-07	-0.552315608919292	1
ENSG00000197785.13	ATAD3A	1	1511945	1_1	0	0.0174722794361859	14.8877796689544	4.3385000343636e-06	-2.54716981132176	1
ENSG00000160075.11	SSU72	1	1574445	1_1	0	0.0526863645841985	27.323763493054	2.40103701854238e-05	3.47826086956501	1
ENSG00000228594.3	FNDC10	1	1589618	1_1	0	0.0100034222808113	8.14579594125311	1.35907127797711e-06	-1.42458100558658	1
ENSG00000248333.8	CDK11B	1	1680556	1_1	0	0.00825863509225611	7.73469339248382	1.0653970391949e-06	1.78000000000001	1
ENSG00000008130.15	NADK	1	1780639	1_1	0	0.0175984034185217	10.9165040409715	3.20418036314257e-06	-0.0283018867924335	1
ENSG00000078369.17	GNB1	1	1890186	1_1	0	0.00923826139144079	14.2333175388844	2.19309017948851e-06	-3.09285714285874	1
ENSG00000169885.9	CALML6	1	1910369	1_1	0	0.0117777369904217	10.481340614472	2.05891677475985e-06	1.75418772988784	2
ENSG00000178821.12	TMEM52	1	1921045	1_1	2	0.0381761310655119	25.933245313311	1.65123500514541e-05	4.28260869565317	1
ENSG00000142609.17	CFAP74	1	1921849	1_1	0	0.0124382134994726	18.1636466240305	3.76808904112391e-06	3.50349650349607	1
ENSG00000187730.8	GABRD	1	2017202	1_2	0	0.00888459735398062	4.78588348113982	7.09185711643251e-07	0.181989458103326	2
ENSG00000067606.16	PRKCZ	1	2050397	1_2	0	0.00889234178153631	4.80350324364224	7.12417108781044e-07	0.172142220514772	2
ENSG00000162585.16	FAAP20	1	2168443	1_2	0	0.00886090384163385	4.76223363292748	7.03799294373718e-07	0.0332173051752824	3
ENSG00000116151.13	MORN1	1	2343517	1_2	0	0.00968487080012059	5.62638142056759	9.08830947685776e-07	0.477272727272929	1
ENSG00000157916.19	RER1	1	2396376	1_2	0	0.00993698214287642	5.66772665960827	9.39341504865687e-07	0.201550387596852	1
ENSG00000157911.9	PEX10	1	2413486	1_2	0	0.0113384861361708	6.9901485676741	1.32190907857876e-06	0.706422018348555	1
ENSG00000149527.17	PLCH2	1	2426371	1_2	0	0.0160536438642707	11.9196031134268	3.19150496833407e-06	-1.70396203107166	2
ENSG00000157873.17	TNFRSF14	1	2555429	1_2	1	0.380592297217087	28.9023664601057	0.00018346511743519	-4.97662218789109	2
ENSG00000157870.14	FAM213B	1	2586971	1_2	0	0.0210197616863597	12.2232584234645	4.28523740500713e-06	0.79095313662551	2
ENSG00000142606.15	MMEL1	1	2633026	1_2	0	0.0100263623629773	12.8343087885595	2.14622864039965e-06	2.70454545454552	1
ENSG00000215912.12	TTC34	1	2801460	1_2	0	0.0113271210486977	17.4734712431598	3.30110118772136e-06	-3.6042414686611	2
ENSG00000130762.14	ARHGEF16	1	3454845	1_2	0	0.010607308052291	6.40800096999851	1.13367313721757e-06	-0.611111111111326	1
ENSG00000158109.14	TPRG1L	1	3633288	1_2	0	0.00888167444971388	4.78563181145081	7.08915118926908e-07	-0.0821917808219098	1
ENSG00000116213.15	WRAP73	1	3654319	1_2	0	0.0130830887012895	8.48850059441431	1.85225755487551e-06	0.940298507462562	1
ENSG00000130764.9	LRRC47	1	3772081	1_3	0	0.0126961362030182	4.7793455199571	1.01204566076789e-06	0.110236220472428	1
ENSG00000116198.12	CEP104	1	3856542	1_3	0	0.0133652789595109	5.27084154970042	1.17494650604812e-06	-0.388888888888907	1
ENSG00000169598.15	DFFB	1	3857024	1_3	0	0.0136384103807918	5.46446182769416	1.24300036553304e-06	-0.498989269244721	3
ENSG00000198912.10	C1orf174	1	3891607	1_3	0	0.0316750725079398	13.5555280593241	7.16133786150914e-06	1.50684931506818	1
ENSG00000196581.10	AJAP1	1	4654263	1_4	0	0.0144199200957019	9.73851747230472	2.34215594177879e-06	-1.12167300380175	1
ENSG00000069424.14	KCNAB2	1	6015468	1_5	0	0.0253804766948397	10.9884239079864	4.65152420750985e-06	1.31205673758861	1
ENSG00000158286.12	RNF207	1	6205436	1_5	0	0.210501425729655	31.9052906113215	0.000112015430425174	2.89422532031372	3
ENSG00000116237.15	ICMT	1	6235565	1_5	0	0.0138638953056598	5.18788706212303	1.19959843032274e-06	-0.547752808988491	1
ENSG00000097021.19	ACOT7	1	6394534	1_5	0	0.0275943353036225	11.7933099509639	5.42769900305962e-06	-1.82949308755817	1
ENSG00000187017.15	ESPN	1	6424818	1_5	0	0.022409976597672	9.79216601686482	3.65999318308887e-06	1.51230752785505	2
ENSG00000171680.21	PLEKHG5	1	6461090	1_5	0	0.0151157018070138	6.01549935649772	1.51656177749225e-06	0.712039507878366	2
ENSG00000162408.10	NOL9	1	6554170	1_5	0	0.0228932457532932	9.99711034279633	3.81717403973557e-06	-1.40641711229959	1
ENSG00000041988.15	THAP3	1	6624846	1_5	0	0.0169204836394053	7.09619498238898	2.00261939559255e-06	-0.962317297625614	2
ENSG00000049247.13	UTS2	1	7899178	1_6	0	0.00717902720252495	4.95939908245394	5.93819919627635e-07	0.429245283018963	1
ENSG00000049245.12	VAMP3	1	7771004	1_6	0	0.0089727340564878	21.5834599033264	3.23002561388021e-06	4.33146067415634	1
ENSG00000116288.12	PARK7	1	7954388	1_6	0	0.0384142390576436	48.5955677077622	3.11350093411592e-05	-6.30103545369114	3
ENSG00000116285.12	ERRFI1	1	8026467	1_6	0	0.0433279316724432	33.204097660426	2.39949442880076e-05	-4.33858267716697	1
ENSG00000142599.17	RERE	1	8371547	1_6	0	0.00947177360891249	7.03838035969781	1.11189594777046e-06	0.21428571428571	1
ENSG00000142583.17	SLC2A5	1	9088645	1_6	0	0.00801138741182117	5.89988699824939	7.88336314841345e-07	-0.407142857142975	1
ENSG00000180758.11	GPR157	1	9128930	1_6	0	0.0135846957701318	10.8715530827254	2.46321098750209e-06	-1.14480408858642	1
ENSG00000049239.12	H6PD	1	9225122	1_6	0	0.0746175633634939	26.8595149678155	3.34271487903612e-05	-2.72460496614121	1
ENSG00000171621.13	SPSB1	1	9292400	1_6	0	0.0124019159764811	9.95919566622246	2.0600281509386e-06	1.29931972789074	1
ENSG00000131686.14	CA6	1	8942905	1_6	0	0.0121100379223751	9.86445380934114	1.99240972221156e-06	1.16300940438868	1
ENSG00000171608.15	PIK3CD	1	9651286	1_7	0	0.0135126274514873	4.87401902262481	1.09846728896028e-06	0.125984251968443	1
ENSG00000178585.14	CTNNBIP1	1	9876983	1_7	0	0.0160582983636298	6.59826502274098	1.76721497769197e-06	0.698412698412792	1
ENSG00000162444.11	RBP7	1	9997145	1_7	0	0.0161554114207175	6.60556393152329	1.77986895574513e-06	0.703030303030036	1
ENSG00000130939.18	UBE4B	1	10033313	1_7	0	0.0185590733196894	7.85300734347451	2.43081773717168e-06	-1.05912596401039	1
ENSG00000054523.17	KIF1B	1	10211630	1_7	0	0.0144656620805054	5.47779621708513	1.32161297300106e-06	-0.346938775510231	1
ENSG00000175279.21	CENPS	1	10429947	1_7	0	0.0134518020229401	4.82521379699048	1.08257285580458e-06	0.0637897399107141	2
ENSG00000241563.3	CORT	1	10449352	1_7	0	0.0221175780836966	9.61345297383989	3.54631313779624e-06	1.08641975308646	1
ENSG00000160049.11	DFFA	1	10466087	1_7	0	0.0209092257351631	9.02600984344251	3.14770380946918e-06	1.03225806451617	1
ENSG00000142655.12	PEX14	1	10469137	1_7	0	0.0212660199956931	9.18587102717404	3.25811693283088e-06	1.04838709677395	1
ENSG00000204624.7	DISP3	1	11528709	1_9	0	0.02197692813098	12.8661962455988	4.71603766380255e-06	1.35000000000022	1
ENSG00000175262.14	C1orf127	1	10982502	1_9	0	0.00942588849287096	4.7596190540042	7.48263563413572e-07	-0.101910828025476	1
ENSG00000171824.13	EXOSC10	1	11099932	1_9	0	0.0130525180669869	7.87219733335236	1.71376149441212e-06	-0.918609796450814	2
ENSG00000171819.4	ANGPTL7	1	11189075	1_9	0	0.0226841749331357	13.1704306891658	4.98291031402131e-06	-1.75177304964527	1
ENSG00000198793.12	MTOR	1	11262099	1_9	0	0.024556802976753	13.9327632521526	5.70649168745694e-06	-1.77697841726544	1
ENSG00000132879.13	FBXO44	1	11654311	1_9	0	0.0111965443411001	6.40507246850669	1.19610183801048e-06	-0.635067591792111	2
ENSG00000116663.10	FBXO6	1	11377969	1_9	0	0.0101455983093347	5.4627909552208	9.24383853086997e-07	-0.440000000000134	1
ENSG00000162490.6	DRAXIN	1	11664651	1_9	0	0.0138025556894253	8.40694329464512	1.9353420451687e-06	0.881114061756523	2
ENSG00000204518.2	AADACL4	1	12644197	1_9	0	0.0133894369397809	8.11608671909128	1.81246278704848e-06	0.870703764320294	1
ENSG00000177674.15	AGTRAP	1	11737129	1_9	0	0.013919837371859	8.48793116475436	1.97058927959895e-06	-0.971830985914897	1
ENSG00000177000.10	MTHFR	1	11790946	1_9	0	0.013838099721844	8.43154226926545	1.94600334791664e-06	-0.978260869565252	1
ENSG00000011021.21	CLCN6	1	11806394	1_9	0	0.0209130882195958	12.3897551811566	4.32156450660844e-06	-1.51724137931106	1
ENSG00000175206.10	NPPA	1	11849457	1_9	0	0.0103257216264895	5.63099535682318	9.69763172517155e-07	-0.251366120218608	1
ENSG00000120937.8	NPPB	1	11859214	1_9	0	0.0120467669118046	7.10504656482386	1.42757042320248e-06	0.920634920634809	1
ENSG00000116685.15	KIAA2013	1	11926801	1_9	0	0.0105918026889762	5.87420190414947	1.03771682245542e-06	0.541333333333713	1
ENSG00000083444.16	PLOD1	1	11942107	1_9	0	0.0110012105431165	6.23677989413537	1.14435560028786e-06	-0.695402298850694	1
ENSG00000116688.16	MFN2	1	11988538	1_9	0	0.0128249807235039	7.70393140875257	1.64789385413626e-06	1.12598425196862	1
ENSG00000028137.18	TNFRSF1B	1	12166660	1_9	0	0.0100430764465099	5.36571934393436	8.9878295381106e-07	0.388231992667854	2
ENSG00000048707.13	VPS13D	1	12230088	1_9	0	0.013895454824731	8.47115505684888	1.9632495355961e-06	-0.924242424242004	1
ENSG00000215910.7	C1orf167	1	11783783	1_9	0	0.0125122703286815	7.46771963404669	1.5584189802691e-06	-0.646288209606861	1
ENSG00000162493.16	PDPN	1	13583417	1_10	0	0.0300932955001229	11.590221931598	5.81730195806301e-06	-1.31914794075209	2
ENSG00000171729.13	TMEM51	1	15161413	1_11	0	0.00906331347683276	8.57653005666269	1.29645880292563e-06	0.847953216373938	1
ENSG00000142634.12	EFHD2	1	15411869	1_11	0	0.00920933906081201	8.80801563997772	1.35290295514268e-06	-0.876915467594801	2
ENSG00000142615.7	CELA2A	1	15456801	1_11	0	0.0669880198602112	27.5113954297744	3.07375936659915e-05	2.71559633027687	1
ENSG00000132906.17	CASP9	1	15526794	1_11	0	0.00634075544400015	5.22483192937388	5.5255235418989e-07	-0.382113821138194	1
ENSG00000116138.12	DNAJC16	1	15527155	1_11	0	0.00625357351368627	5.09396375541853	5.31305382533535e-07	-0.333333333333265	1
ENSG00000116771.5	AGMAT	1	15584923	1_11	0	0.00605285931186184	4.7924562200825	4.8381445466612e-07	0.0167258342559966	2
ENSG00000197312.11	DDI2	1	15617889	1_11	0	0.00628821494874354	5.17854004006442	5.4311878333806e-07	0.237979135236761	2
ENSG00000116786.11	PLEKHM2	1	15684135	1_11	0	0.0150806271916496	13.2497455156991	3.33262959298312e-06	-1.91187739463675	1
ENSG00000162461.7	SLC25A34	1	15735883	1_11	0	0.00603699263125113	4.76659354952184	4.79942127435204e-07	0.0399999999999938	1
ENSG00000065526.10	SPEN	1	15845948	1_11	0	0.00603498561486637	4.76953767909351	4.8007891126795e-07	0.116751269035517	1
ENSG00000186510.11	CLCNKA	1	16018760	1_11	0	0.0060597669131367	4.80640777568728	4.85776653437509e-07	0.0519196520230852	2
ENSG00000173641.17	HSPB7	1	16019753	1_11	0	0.0137200873844	12.4800875989104	2.85584489587567e-06	-1.48923895049802	2
ENSG00000184908.17	CLCNKB	1	16044169	1_11	0	0.0106079594839952	10.1654358853221	1.79853114746648e-06	-1.18796992481213	1
ENSG00000142632.16	ARHGEF19	1	16210794	1_11	0	0.00682458657986906	5.91905612789371	6.73734693462234e-07	0.472933857148347	2
ENSG00000132881.11	RSG1	1	16237140	1_11	0	0.00611229596664387	4.89302030463438	4.98817290270082e-07	0.0218978102189806	1
ENSG00000037637.10	FBXO42	1	16352086	1_11	0	0.0357224427862876	21.5076729689737	1.28142938622738e-05	2.16666666666696	1
ENSG00000055070.16	SZRD1	1	16352086	1_11	0	0.0187520902000544	15.4136649926941	4.82076215048152e-06	-1.7524455009504	2
ENSG00000187144.11	SPATA21	1	16437144	1_11	0	0.007071752184025	6.24278145971996	7.36317751424611e-07	-0.616606092426131	2
ENSG00000157191.19	NECAP2	1	16440373	1_11	0	0.00617474911713511	4.98366544293033	5.13249225175222e-07	0.183900227872078	2
ENSG00000058453.16	CROCC	1	16949400	1_12	0	0.0140773979106358	5.54025542718021	1.30080524667637e-06	-0.506666666666619	1
ENSG00000117122.13	MFAP2	1	16988930	1_12	0	0.0133309938060179	5.01879758911465	1.11589238244317e-06	0.375999999999934	1
ENSG00000159363.17	ATP13A2	1	17011965	1_12	0	0.014703358974326	5.95679421063065	1.46079496330853e-06	-0.614285714285821	1
ENSG00000117115.12	PADI2	1	17099334	1_12	0	0.0288245397493288	12.4192811792545	5.97061333971867e-06	1.4961240310078	1
ENSG00000159339.13	PADI4	1	17233342	1_12	0	0.0422159340360325	16.1039058497243	1.13388166031396e-05	-1.7645716494065	2
ENSG00000179051.13	RCC2	1	17439009	1_12	0	0.0129897579577464	4.77065308752761	1.03356787209766e-06	-0.0620155038759716	1
ENSG00000117154.11	IGSF21	1	18108097	1_12	0	0.0142816052326488	5.67813632351344	1.35251766148378e-06	-0.437869812852367	2
ENSG00000276747.1	PADI6	1	17393943	1_12	0	0.0145752880731356	5.87303153203808	1.42770863188725e-06	-0.500000000000026	1
ENSG00000158748.3	HTR6	1	19665573	1_13	0	0.00228710405959565	4.98115453029501	1.90009819499157e-07	0.070440621599658	2
ENSG00000159423.16	ALDH4A1	1	18902530	1_13	0	0.00224348211371439	4.88457425384095	1.82771902723652e-07	-0.424936386768601	1
ENSG00000169991.10	IFFO2	1	18956450	1_13	0	0.00307827516683157	7.54710050208182	3.8747856058743e-07	0.671532846715393	1
ENSG00000127481.14	UBR4	1	19202353	1_13	0	0.00529223918692101	12.3272106629284	1.08808891932185e-06	-1.27868852458995	1
ENSG00000127463.13	EMC1	1	19227605	1_13	0	0.00224922724874566	4.97706734607717	1.86709733536351e-07	0.485856715511805	2
ENSG00000053372.4	MRTO4	1	19252082	1_13	0	0.00253480985536858	5.76020219236029	2.435248142187e-07	-0.427949282500206	2
ENSG00000162482.4	AKR7A3	1	19293479	1_13	0	0.00300014314561026	7.70072541639452	3.85330796641305e-07	0.892664868436476	2
ENSG00000053371.12	AKR7A2	1	19311815	1_13	0	0.00251437288913403	6.00933882759056	2.52009250458065e-07	-0.561519310439318	2
ENSG00000040487.12	PQLC2	1	19321896	1_13	0	0.00225725889211537	4.84904556970682	1.82556686133285e-07	0.0588235294117376	1
ENSG00000173436.13	MINOS1	1	19596564	1_13	0	0.00285080821170491	6.8465480563086	3.25536558212667e-07	-0.55228755299284	2
ENSG00000158747.13	NBL1	1	19647070	1_13	0	0.002517563451085	6.09240891403318	2.55817102440656e-07	0.598878918099421	2
ENSG00000162542.13	TMCO4	1	19777831	1_13	0	0.00248746208438355	7.35834277376123	3.05278760672294e-07	-1.32026143790817	1
ENSG00000169914.5	OTUD3	1	19847646	1_13	0	0.00349546542481793	10.8720538675221	6.33835722112206e-07	0.432109723326684	4
ENSG00000188257.10	PLA2G2A	1	19979786	1_13	0	0.00298829777558984	7.29809334825649	3.63741950375134e-07	0.373626373626172	1
ENSG00000127472.10	PLA2G5	1	20029331	1_13	0	0.00230828542391992	6.55661335930131	2.52423154052969e-07	1.0846437398772	2
ENSG00000117215.14	PLA2G2D	1	20115140	1_13	0	0.00524067680408524	13.4590461417841	1.17641828177462e-06	1.46376811594194	1
ENSG00000162543.5	UBXN10	1	20186547	1_14	0	0.0342610484264342	15.4934767538858	8.85339088611361e-06	1.63576158940415	1
ENSG00000090432.6	MUL1	1	20508105	1_14	0	0.0143223667904132	7.11368142631247	1.69929707319907e-06	-0.755447941888989	1
ENSG00000183114.7	FAM43B	1	20552663	1_14	0	0.0112159157112065	4.7744337807667	8.93134193735782e-07	-0.00295315601468656	3
ENSG00000158825.5	CDA	1	20572021	1_14	0	0.0116806473347045	5.16268533315588	1.00577925307546e-06	0.29600000000001	1
ENSG00000158828.7	PINK1	1	20633253	1_14	0	0.0458867237360122	18.3203681655939	1.40210763173047e-05	1.83333333333418	1
ENSG00000244038.9	DDOST	1	20662264	1_14	0	0.0123955171645047	5.73087939970653	1.18480267469634e-06	-0.482667183224894	2
ENSG00000189410.11	SH2D5	1	20733213	1_14	0	0.0131785695256467	6.31700458089216	1.38847981158357e-06	-0.621327289469614	2
ENSG00000127483.17	HP1BP3	1	20787899	1_14	0	0.0269938541234134	13.1957741265346	5.94100441678516e-06	1.75404530744336	1
ENSG00000070886.11	EPHA8	1	22561904	1_15	0	0.0123304517212929	8.44732201814031	1.73723328917213e-06	-1.17153541823508	2
ENSG00000076864.19	RAP1GAP	1	21687278	1_15	0	0.0741960974755695	24.0598520421593	2.97737900056346e-05	-1.99200000000059	1
ENSG00000090686.15	USP48	1	21783662	1_15	0	0.00976581014679556	5.90802898056891	9.62301138582686e-07	0.582879878418328	2
ENSG00000142798.17	HSPG2	1	21842693	1_15	0	0.00907200787599549	4.98332442788208	7.54019688416481e-07	-0.0867924528301609	1
ENSG00000142789.19	CELA3A	1	22001714	1_15	0	0.00894094561788628	4.93010378625208	7.35190050259604e-07	0.308931185944526	1
ENSG00000070831.15	CDC42	1	22019154	1_15	0	0.041765643493466	19.0245990611554	1.32524079255857e-05	2.46268656716373	1
ENSG00000162552.14	WNT4	1	22144389	1_15	0	0.0320783164130419	18.0721528284354	9.66900006163418e-06	2.31099195710433	1
ENSG00000184677.16	ZBTB40	1	22453334	1_15	0	0.00931316298241025	5.20738312678264	8.08866483839749e-07	0.148437500000082	1
ENSG00000004487.15	KDM1A	1	23018558	1_16	0	0.0139246085144101	7.36965159581878	1.71155183480451e-06	0.881355932203499	1
ENSG00000169641.13	LUZP1	1	23177591	1_16	0	0.0381335335423808	17.0536058878068	1.08463440822794e-05	-1.83666393071652	3
ENSG00000204219.9	TCEA3	1	23422655	1_16	0	0.0135951905594808	7.14048335645952	1.61909755187665e-06	0.75187374104672	2
ENSG00000088280.18	ASAP3	1	23485411	1_16	0	0.0119413044218972	5.89938108820573	1.17494713669876e-06	-0.578163771712269	1
ENSG00000188822.7	CNR2	1	23891366	1_17	0	0.0160449851176518	7.12655249172315	1.90712391663796e-06	0.698744769874491	1
ENSG00000142676.12	RPL11	1	23691734	1_17	0	0.0137378041955972	5.62797400536022	1.28952424076504e-06	0.426136363636281	1
ENSG00000011007.12	ELOA	1	23743147	1_17	0	0.0127336619764605	4.91394016331073	1.04362214607389e-06	0.344000000000008	1
ENSG00000117308.14	GALE	1	23800401	1_17	0	0.0148112541189643	6.39191720442752	1.5790034528438e-06	0.604424617860551	2
ENSG00000117305.14	HMGCL	1	23838758	1_17	0	0.0125954696331748	4.80360190705011	1.00911689961323e-06	-0.280000000000017	1
ENSG00000142677.3	IL22RA1	1	24143324	1_17	0	0.101138750566632	24.5980915150669	4.14934076447711e-05	2.65151515151446	1
ENSG00000185436.11	IFNLR1	1	24187118	1_17	0	0.0125481404682186	4.77327153623826	9.98977295889842e-07	-0.119402985074579	1
ENSG00000001460.17	STPG1	1	24401188	1_17	0	0.0130320198134617	5.24548997386942	1.14013925431194e-06	0.531746031745991	1
ENSG00000001461.16	NIPAL3	1	24461638	1_17	0	0.0420836760098428	16.4800285945606	1.15672929600619e-05	-1.79230769230786	1
ENSG00000117602.11	RCAN3	1	24502439	1_17	0	0.0171900551419282	7.85084053646698	2.25088616395671e-06	-0.947955390334556	1
ENSG00000131910.4	NR0B2	1	26914363	1_18	0	0.0113138092638648	5.74019054215586	1.08316661827963e-06	-0.505859375000025	1
ENSG00000117614.9	SYF2	1	25232900	1_18	0	0.0102086488227188	4.7806167341912	8.13977306992858e-07	-0.0623052959501458	1
ENSG00000183726.10	TMEM50A	1	25342566	1_18	0	0.0114903941539335	5.90773654342813	1.13218175428367e-06	0.657894736841908	1
ENSG00000188672.17	RHCE	1	25430243	1_18	0	0.012927868225873	7.03365751753403	1.51659018184033e-06	-0.737809747498539	2
ENSG00000204178.9	TMEM57	1	25430369	1_18	0	0.0105736652304084	5.11397815704706	9.01871224848417e-07	-0.201612903225827	1
ENSG00000157978.11	LDLRAP1	1	25543527	1_18	0	0.010192043092678	4.76677009487954	8.10299484962574e-07	-0.000239230362949014	2
ENSG00000162430.16	SELENON	1	25806050	1_18	0	0.0108859207754588	5.44208557068577	9.88076661203075e-07	-0.578796561604466	1
ENSG00000117640.17	MTFR1L	1	25820023	1_18	0	0.01144668213336	5.83181688200826	1.11338049115718e-06	-0.639999999999966	1
ENSG00000158022.6	TRIM63	1	26068506	1_18	0	0.0198862916804177	11.0708825835245	3.6719448974369e-06	1.16666666666651	1
ENSG00000197245.5	FAM110D	1	26158800	1_18	0	0.0205045090277971	11.441069183513	3.91269587139105e-06	-1.57646574122959	2
ENSG00000142675.17	CNKSR1	1	26197016	1_18	0	0.0111024513214225	5.61668981334933	1.04006246543757e-06	0.208333333333421	1
ENSG00000130695.14	CEP85	1	26233875	1_18	0	0.111865874883459	28.0795991320967	5.23900282417201e-05	3.31574055772361	2
ENSG00000169442.8	CD52	1	26317588	1_18	0	0.0611702752514085	22.1295683674503	2.25773769239922e-05	-3.00608391365285	2
ENSG00000158062.20	UBXN11	1	26306694	1_18	0	0.0105279358783275	5.04931388565053	8.86616288634813e-07	-0.0269941065356926	2
ENSG00000176092.14	AIM1L	1	26375588	1_18	0	0.0107812792967791	5.32186941074153	9.56961830948674e-07	0.321888412017172	1
ENSG00000176083.17	ZNF683	1	26372131	1_18	0	0.0254865071484504	13.6159013681161	5.787844080776e-06	-2.21656050955438	1
ENSG00000117682.16	DHDDS	1	26432111	1_18	0	0.0126323790972092	6.90428654608088	1.4546685965918e-06	0.752459113757777	2
ENSG00000198830.10	HMGN2	1	26471849	1_18	0	0.0269705448105764	14.0480045865248	6.3192344046575e-06	-2.12336275303039	2
ENSG00000117676.13	RPS6KA1	1	26529971	1_18	0	0.0102376021459435	4.81274365143122	8.2177151514866e-07	-0.0202020202020117	1
ENSG00000117713.18	ARID1A	1	26693253	1_18	0	0.0290513592797166	14.6264474436574	7.08704871277054e-06	-1.69469026548638	1
ENSG00000060642.10	PIGV	1	26787956	1_18	0	0.0181636219076697	10.1852252474218	3.08555432124057e-06	-1.30050167175622	2
ENSG00000204160.11	ZDHHC18	1	26832938	1_18	0	0.0324565976947018	16.1298797734324	8.73160796354393e-06	2.12499999999993	1
ENSG00000175793.11	SFN	1	26863833	1_18	0	0.0170436830033852	9.60211459210772	2.729546129227e-06	1.10810810810855	1
ENSG00000142751.14	GPN2	1	26890178	1_18	0	0.0327933561813899	15.7804231310853	8.63106954034932e-06	1.77973568281991	1
ENSG00000090020.10	SLC9A1	1	27167188	1_19	0	0.00960526919474336	5.69654661860017	9.12601760462659e-07	0.434473966807088	2
ENSG00000142784.15	WDTC1	1	27234825	1_19	0	0.0377596107645438	18.836675527765	1.18629273650519e-05	1.91841491841474	1
ENSG00000186501.14	TMEM222	1	27335461	1_19	0	0.0186530331850191	12.0491383392172	3.74856942962964e-06	1.30434782608699	1
ENSG00000142765.17	SYTL1	1	27342119	1_19	0	0.102202031872865	28.5749480048925	4.87085368974679e-05	-2.533794915651	2
ENSG00000142733.14	MAP3K6	1	27367112	1_19	0	0.0428866482403892	20.0688119169276	1.43550223874411e-05	-2.00414078674998	1
ENSG00000142748.12	FCN3	1	27375143	1_19	0	0.0153665250531699	10.1914905578732	2.61200185110501e-06	-1.12735849056646	1
ENSG00000126705.13	AHDC1	1	27604387	1_19	0	0.00989659069127569	5.9820733700797	9.87409837531213e-07	0.515463917525788	1
ENSG00000126709.14	IFI6	1	27671883	1_19	0	0.0087261039979597	4.77940886391666	6.95592154299034e-07	0.079012345678998	1
ENSG00000130775.15	THEMIS2	1	27881816	1_19	0	0.0311257882011206	16.9715803823229	8.81054449719759e-06	1.86466165413545	1
ENSG00000117748.9	RPA2	1	27914481	1_19	0	0.00951582170560883	5.60713221428965	8.89912277648247e-07	-0.424680425133674	2
ENSG00000130768.14	SMPDL3B	1	27935082	1_19	0	0.00870799318588844	4.75956244247467	6.91266029268976e-07	0.0320000000000114	1
ENSG00000158156.7	XKR8	1	27959966	1_19	0	0.0619164056848056	23.6400759592569	2.44126379490797e-05	2.32490974729103	1
ENSG00000158161.15	EYA3	1	28096402	1_19	0	0.00893936278766794	5.010081643584	7.46984295542356e-07	0.508064516129119	1
ENSG00000169403.11	PTAFR	1	28193650	1_19	0	0.0339896251272513	17.8206332230345	1.01025175172404e-05	1.72593312973819	2
ENSG00000126698.10	DNAJC8	1	28232589	1_19	0	0.0217851175810266	13.5384745649754	4.91914639267687e-06	2.03614457831352	1
ENSG00000130770.17	ATPIF1	1	28235495	1_19	0	0.00870995540962449	4.76171522592252	6.91734531265993e-07	-0.199097272795297	3
ENSG00000204138.12	PHACTR4	1	28349072	1_19	0	0.0105853912233138	6.62522386686689	1.16968138120356e-06	-0.953166717925223	2
ENSG00000180198.15	RCC1	1	28318402	1_19	0	0.0152796070080111	10.1371814233017	2.58338723279952e-06	-1.1956124314448	1
ENSG00000180098.9	TRNAU1AP	1	28553045	1_19	0	0.00978467524977555	5.87338895139172	9.58506988424834e-07	-0.562604340567906	1
ENSG00000188060.7	RAB42	1	28592480	1_19	0	0.0481868787235195	21.1987403226167	1.70372288309507e-05	2.38461538461583	1
ENSG00000198492.15	YTHDF2	1	28736724	1_19	0	0.0164284917551657	10.8316824796202	2.96793045534322e-06	-1.61904761904817	1
ENSG00000159023.19	EPB41	1	28886806	1_19	0	0.0369088014319239	18.6164365549253	1.1460052373797e-05	1.97656249999972	1
ENSG00000162510.5	MATN1	1	30723617	1_20	0	0.0109793080049487	5.06169801667728	9.26896635140815e-07	0.216730038022848	1
ENSG00000162511.7	LAPTM5	1	30757821	1_20	0	0.0149578679802955	8.0205333503766	2.00093532008757e-06	0.918749999999629	1
ENSG00000162512.15	SDC3	1	30872900	1_20	0	0.0132473713283821	6.85796596305373	1.51525295912034e-06	-0.731775674879019	2
ENSG00000134644.15	PUM1	1	31066204	1_20	0	0.0118706053786695	5.80811140039611	1.14992075036199e-06	0.562499999999841	1
ENSG00000060688.12	SNRNP40	1	31301459	1_20	0	0.0107070532688907	4.82163138760155	8.61041481561872e-07	-0.0697674418604902	1
ENSG00000121766.15	ZCCHC17	1	31300649	1_20	0	0.0106722514883211	4.79050849322094	8.52702960398153e-07	0.0969696969696606	1
ENSG00000121769.7	FABP3	1	31376362	1_20	0	0.0107623759465662	4.87090084596736	8.74334374680989e-07	-0.11046511627915	1
ENSG00000168528.11	SERINC2	1	31400295	1_20	0	0.0165275922122426	8.97653260048119	2.47444785931008e-06	1.18503207417548	2
ENSG00000142910.15	TINAGL1	1	31576075	1_20	0	0.0303702396697213	14.8219353600886	7.50780941766612e-06	1.59250585480067	1
ENSG00000162517.12	PEF1	1	31644486	1_20	0	0.0114589825479241	5.470578468488	1.04553702148962e-06	-0.300629176728736	2
ENSG00000084636.17	COL16A1	1	31697617	1_20	0	0.0166365279104445	9.03949435728707	2.50822756594412e-06	1.09777777777783	1
ENSG00000121753.12	ADGRB2	1	31764679	1_20	0	0.0108834555978713	4.97786070967777	9.03586336977603e-07	0.198847262247802	1
ENSG00000134668.12	SPOCD1	1	31823578	1_20	0	0.0117485477342711	5.70925838220931	1.11872666462087e-06	0.468965517241323	1
ENSG00000184007.18	PTP4A2	1	31945136	1_20	0	0.0116305600764232	5.61271998280018	1.0887648973781e-06	0.38596491228079	1
ENSG00000025800.13	KPNA6	1	32108863	1_21	0	0.0115812011558709	4.96924797434619	9.59852233839372e-07	-0.259842519685028	1
ENSG00000084652.15	TXLNA	1	32179560	1_21	0	0.0113561427389918	4.76629434656384	9.02758959514796e-07	0.0748031496062766	1
ENSG00000160051.11	IQCC	1	32205429	1_21	0	0.0113579034511638	4.76375208298593	9.02417336154822e-07	0.023622047244096	1
ENSG00000222046.2	DCDC2B	1	32208265	1_21	0	0.0113640380056811	4.76768259946418	9.03649719954891e-07	0.00787401574803343	1
ENSG00000084623.11	EIF3I	1	32222176	1_21	0	0.0113724594827258	4.77357938348344	9.05437865907911e-07	-0.00784313725490084	1
ENSG00000160055.19	TMEM234	1	32222176	1_21	0	0.0113724594827258	4.77357938348344	9.05437865907911e-07	0.00784313725490084	1
ENSG00000183615.5	FAM167B	1	32247598	1_21	0	0.0113662799612108	4.77100333074341	9.04457520441296e-07	-0.0638297872340535	1
ENSG00000116478.11	HDAC1	1	32291652	1_21	0	0.0354037340783562	15.5918007599921	9.20673095567611e-06	-1.58299339681557	2
ENSG00000162526.6	TSSK3	1	32366691	1_21	0	0.0113690013158189	4.77949333063622	9.06283936236817e-07	-0.0699481865284934	1
ENSG00000176261.15	ZBTB8OS	1	32650758	1_21	0	0.0118530534139096	5.16030956445605	1.02015485931261e-06	-0.319794428973386	2
ENSG00000162521.18	RBBP4	1	32651491	1_21	0	0.0166913786643097	8.41722122627091	2.34326311838406e-06	0.92105263157917	1
ENSG00000116497.17	S100PBP	1	32817174	1_21	0	0.0125898669233138	5.77336342018073	1.21230010107249e-06	0.502392344497593	1
ENSG00000134684.10	YARS	1	32817927	1_21	0	0.013232744743635	6.25419973872317	1.38032637920897e-06	-0.602870813397088	1
ENSG00000160097.16	FNDC5	1	32872031	1_21	0	0.0147460256549533	7.44195221592031	1.83029868570638e-06	0.950310559005892	1
ENSG00000121900.18	TMEM54	1	32893000	1_21	0	0.0123386512885362	5.64312037399833	1.16130717804425e-06	-0.587412587412562	1
ENSG00000004455.16	AK2	1	33080995	1_21	0	0.0134073352583003	6.31533944508976	1.41220997065041e-06	-0.657142857142624	1
ENSG00000142920.16	AZIN2	1	33080995	1_21	0	0.0117297697776347	5.05672400868864	9.89279124221622e-07	0.333887868238114	2
ENSG00000184389.9	A3GALT2	1	33296987	1_21	0	0.0128285088618276	7.08894583408317	1.51676375491689e-06	-1.45315359747798	2
ENSG00000121903.14	ZSCAN20	1	33471534	1_21	0	0.0121749265284995	5.32674676887733	1.08165436140907e-06	-0.146666666666632	1
ENSG00000189280.3	GJB5	1	34803092	1_22	0	0.0106067662807897	5.04490636976744	8.9247532018931e-07	-0.268656716417951	1
ENSG00000188910.7	GJB3	1	34780696	1_22	0	0.0108392853180763	5.25812003431917	9.50585641187495e-07	-0.440556634443237	2
ENSG00000163866.8	SMIM12	1	34852255	1_22	0	0.0122208245659223	6.403725142723	1.30524878725759e-06	0.674801468732564	2
ENSG00000197056.9	ZMYM1	1	35059408	1_22	0	0.0103994705733959	4.8480876958568	8.4089506363403e-07	0.176291793313093	1
ENSG00000146463.11	ZMYM4	1	35270355	1_22	0	0.0111879684524527	5.56911975639692	1.03919702691095e-06	-0.341059648273888	2
ENSG00000020129.15	NCDN	1	35557823	1_22	0	0.0103203283053965	4.77477617641072	8.2187664034799e-07	-0.102272727272737	1
ENSG00000126067.11	PSMB2	1	35641909	1_22	0	0.0117741727317667	6.01821604317394	1.18183890503894e-06	-0.507246376811654	1
ENSG00000142686.7	C1orf216	1	35718988	1_22	0	0.0103350504008231	4.78541676210818	8.24883223398965e-07	0.0772561201111824	2
ENSG00000134698.10	AGO4	1	35808004	1_22	0	0.0113452376477381	5.6779534599625	1.07439884177113e-06	0.516068052930015	1
ENSG00000116863.10	ADPRHL2	1	36088841	1_22	0	0.0115119381725425	5.79690383350401	1.11302430947967e-06	0.437500000000023	1
ENSG00000116871.15	MAP7D1	1	36155585	1_22	0	0.0105197858917661	4.97691575826406	8.73227282524053e-07	0.325925925925963	1
ENSG00000054116.11	TRAPPC3	1	36155585	1_22	0	0.0105197858917661	4.97691575826406	8.73227282524053e-07	-0.325925925925963	1
ENSG00000214193.10	SH3D21	1	36323945	1_22	0	0.0975198350584465	26.6359887160702	4.33233354939341e-05	-2.70769230769193	1
ENSG00000142694.6	EVA1B	1	36323945	1_22	0	0.0975198350584465	26.6359887160702	4.33233354939341e-05	-2.70769230769193	1
ENSG00000196182.10	STK40	1	36386242	1_22	0	0.0110977158818966	5.49558064185693	1.01720220440281e-06	-0.447761194029886	1
ENSG00000181817.5	LSM10	1	36397922	1_22	0	0.0407970482716253	17.7676887866932	1.20898186551351e-05	-2.4406165365483	3
ENSG00000116885.18	OSCP1	1	36446312	1_22	0	0.0143365646598742	7.91560516460899	1.89273287963792e-06	-1.60902255639147	1
ENSG00000116898.11	MRPS15	1	36512210	1_22	0	0.0135877183517651	7.34222345092041	1.66392688638243e-06	0.658436213991729	1
ENSG00000119535.17	CSF3R	1	36482335	1_22	0	0.0565199753002789	21.1923671371579	1.99775183405875e-05	2.11282843895056	1
ENSG00000183317.16	EPHA10	1	37756521	1_23	0	0.015599641884139	5.29454445521152	1.37753719233707e-06	-0.589380785801811	2
ENSG00000163873.9	GRIK3	1	37281799	1_23	0	0.0213520475720146	8.30479303933551	2.95752516055886e-06	-0.92452830188654	1
ENSG00000163874.10	ZC3H12A	1	37475037	1_23	0	0.0161200411484537	5.60891850284611	1.50801402778996e-06	0.519999999999887	1
ENSG00000163875.15	MEAF6	1	37513172	1_23	0	0.0152444196360197	5.07390364031226	1.29006982146619e-06	-0.225806451612835	1
ENSG00000163877.10	SNIP1	1	37554146	1_23	0	0.01745744349842	6.37277765403298	1.8555365649261e-06	0.643678160919539	1
ENSG00000163879.10	DNALI1	1	37557454	1_23	0	0.0150723710695082	4.96519952435071	1.24818335916006e-06	-0.199999999999981	1
ENSG00000134697.12	GNL2	1	37596105	1_23	0	0.0191080630097199	7.2391485243125	2.30708851575769e-06	-0.888888888888976	1
ENSG00000116922.14	C1orf109	1	37692045	1_23	0	0.0203418200747656	7.83951195064766	2.65973850549643e-06	0.975806451612558	1
ENSG00000134690.10	CDCA8	1	37692586	1_23	0	0.0254142102102767	9.9784006777305	4.22958407502394e-06	1.15757575757577	1
ENSG00000197982.13	C1orf122	1	37806635	1_23	0	0.0922102341419241	22.5132054337228	3.46239462336144e-05	2.45417624637721	2
ENSG00000188786.9	MTF1	1	37866127	1_23	0	0.0237391848824691	9.32288174439004	3.69127230127377e-06	1.27338129496386	1
ENSG00000204084.12	INPP5B	1	37897131	1_23	0	0.0198840399284917	7.62106425231001	2.52743709476013e-06	-0.878571428571306	1
ENSG00000183431.11	SF3A3	1	37990434	1_23	0	0.0316737451977511	12.098697598496	6.39143160864295e-06	-1.63252907958626	2
ENSG00000183386.9	FHL3	1	37996149	1_23	0	0.0558170010944159	17.5873664726895	1.63729681881015e-05	-2.03742440774048	2
ENSG00000183520.11	UTP11	1	38013784	1_23	0	0.0184204018633906	6.88759514221789	2.11605434548077e-06	0.724852071005848	1
ENSG00000116954.7	RRAGC	1	38859391	1_24	0	0.0194621521517746	6.1896570257753	2.00917402143102e-06	0.575878874045184	2
ENSG00000131233.9	GJA9	1	38881233	1_24	0	0.0210274014803374	6.93205739671371	2.43112820797308e-06	-0.806451612903193	1
ENSG00000158315.10	RHBDL2	1	38941917	1_24	0	0.0176695094001399	5.26289301445659	1.5509905030417e-06	-0.302885606381768	2
ENSG00000174574.15	AKIRIN1	1	38991334	1_24	0	0.0169772655429299	4.87978823212781	1.38174792951779e-06	0.145422077722914	2
ENSG00000168653.10	NDUFS5	1	39026255	1_24	0	0.0181912231030498	5.54190015273935	1.68143739835728e-06	0.365995912649382	3
ENSG00000127603.23	MACF1	1	39103899	1_24	0	0.0185832579694306	5.74637824489048	1.78105024125162e-06	0.640522875816818	1
ENSG00000183682.7	BMP8A	1	39491596	1_24	0	0.0266959646504477	9.22612249659832	4.10794802991959e-06	-1.01941671168568	2
ENSG00000163909.7	HEYL	1	39640410	1_24	0	0.0167744802317911	4.76462068304908	1.3330225905197e-06	-0.0890052356020994	1
ENSG00000116983.12	HPCAL4	1	39693986	1_24	0	0.0206831661158661	6.77360082736573	2.33666646288129e-06	-0.671874999999989	1
ENSG00000084072.16	PPIE	1	39739654	1_25	0	0.0356687216553699	16.9833890080287	1.0103503765903e-05	-1.98449612403127	1
ENSG00000198754.5	OXCT2	1	39748703	1_25	0	0.070168999025077	23.5614301983384	2.7574461240833e-05	2.38414706772634	2
ENSG00000116985.11	BMP8B	1	39748703	1_25	0	0.120984350287225	28.9565591486194	5.84300497881702e-05	2.68480415081887	2
ENSG00000043514.15	TRIT1	1	39879939	1_25	0	0.0138143386899551	7.86916559186528	1.81308802464046e-06	-0.953925972898837	2
ENSG00000168389.17	MFSD2A	1	39952892	1_25	0	0.0100804536136859	4.85528287327377	8.16309251386157e-07	-0.284671532846723	1
ENSG00000131236.16	CAP1	1	40039889	1_25	0	0.0162754912120929	9.43927231522585	2.56231622020798e-06	-1.07211538461581	1
ENSG00000131238.16	PPT1	1	40094786	1_25	0	0.0224909836134808	12.5423075296666	4.70485236294291e-06	-1.47210783156754	3
ENSG00000084073.8	ZMPSTE24	1	40257946	1_25	0	0.0129171381596847	7.22643917831449	1.5568643072343e-06	-0.796208530805541	1
ENSG00000049089.13	COL9A2	1	40318226	1_25	0	0.0106929659773881	5.41914092801736	9.66470796903798e-07	-0.372549019607961	1
ENSG00000187815.9	ZFP69	1	40477297	1_25	0	0.0125339103577679	6.93836244854846	1.45045304067597e-06	-0.737804878049135	1
ENSG00000164002.11	EXO5	1	40507808	1_25	0	0.0242649840307276	13.2719539748084	5.37124524668141e-06	-1.90801977756034	4
ENSG00000117010.15	ZNF684	1	40530624	1_25	0	0.0102134904111584	4.98060892121889	8.48431400146757e-07	-0.264150943396316	1
ENSG00000066136.20	NFYC	1	40688735	1_25	0	0.0121311882095995	6.62592954423623	1.34063409384518e-06	1.02362204724405	1
ENSG00000179862.6	CITED4	1	40862628	1_25	0	0.103273719546732	27.3735364794379	4.71499062558118e-05	-3.19421231040848	2
ENSG00000171793.13	CTPS1	1	40978931	1_25	0	0.00999694440920962	4.77577897695528	7.962906240021e-07	0.0701395781619057	2
ENSG00000171790.15	SLFNL1	1	41022834	1_25	0	0.0271609381389993	14.3564932523404	6.50359132577978e-06	-1.83419537013403	2
ENSG00000204060.6	FOXO6	1	41279135	1_25	0	0.026541926300756	14.1344913437821	6.25709471029802e-06	1.73228346456671	1
ENSG00000186973.10	FAM183A	1	43140199	1_26	0	0.0199419141053685	7.33068924613481	2.43821364110227e-06	0.757453083830954	2
ENSG00000177181.14	RIMKLA	1	42381115	1_26	0	0.020062775602826	7.20388837300635	2.41056083352125e-06	-0.48931400057243	2
ENSG00000066185.12	ZMYND12	1	42453835	1_26	0	0.0185080507929972	6.70892263318377	2.07096887538159e-06	-0.775990831039003	2
ENSG00000127125.8	PPCS	1	42455540	1_26	0	0.0165644483128669	5.84598838224633	1.61508368322864e-06	-0.867187499999975	1
ENSG00000186409.14	CCDC30	1	42463308	1_26	0	0.0165087519095933	5.81157884109431	1.60017868290054e-06	-0.859375000000066	1
ENSG00000171960.10	PPIH	1	42658184	1_26	0	0.0172033963028447	6.19359958606267	1.77712274163435e-06	-0.962406015037598	1
ENSG00000164008.14	C1orf50	1	42767127	1_26	0	0.016015284135118	5.52502242063203	1.47580439180278e-06	0.904102347693957	2
ENSG00000274386.5	TMEM269	1	42785273	1_26	0	0.0151068868068842	4.80255914634879	1.21006250158043e-06	0.224175548990878	2
ENSG00000177868.11	SVBP	1	42816309	1_26	0	0.0212029775445268	8.03047348859496	2.83986772271122e-06	0.8405067617413	2
ENSG00000164010.13	ERMAP	1	42816759	1_26	0	0.0151160595538542	4.83429668699194	1.21879874946329e-06	0.232287892088539	2
ENSG00000117395.12	EBNA1BP2	1	43195295	1_26	0	0.0152421694171203	4.88975485760705	1.24306539599769e-06	0.133802816901432	1
ENSG00000066056.13	TIE1	1	43300755	1_27	0	0.0330863262843031	14.4378425990498	7.9672960800836e-06	-1.54303229219906	2
ENSG00000117400.16	MPL	1	43337551	1_27	0	0.0286164026550448	13.0774894808376	6.24165159532267e-06	1.44881889763714	1
ENSG00000117399.13	CDC20	1	43359194	1_27	0	0.0116124125493804	4.76239772046448	9.22376487387e-07	0.0188679245283064	1
ENSG00000066322.14	ELOVL1	1	43367735	1_27	0	0.0542552231618617	19.5745466660329	1.77130509808344e-05	2.03326403326423	1
ENSG00000159479.16	MED8	1	43389819	1_27	0	0.0374130994688663	15.6277212799545	9.7516802161325e-06	-1.65161339713064	2
ENSG00000066135.12	KDM4A	1	43821514	1_27	0	0.016545571529811	8.0750781427252	2.2283767203041e-06	-0.910447761194007	1
ENSG00000126091.19	ST3GAL3	1	43705540	1_27	0	0.0122810370630808	5.26481752187065	1.07839650276783e-06	0.139860139860155	1
ENSG00000117407.16	ARTN	1	43933936	1_27	0	0.0189729450174518	9.37584355505423	2.96691569395189e-06	1.06965174129338	1
ENSG00000117408.10	IPO13	1	43947230	1_27	0	0.0141502848776692	6.67668050247253	1.57574480289484e-06	-0.757575757575668	1
ENSG00000117410.13	ATP6V0B	1	43974045	1_27	0	0.0255391829424907	12.3656017285177	5.26723092780814e-06	-1.46411226481312	2
ENSG00000117411.16	B4GALT2	1	43978466	1_27	0	0.0121572309516281	5.20926715404683	1.05626138533412e-06	-0.425790754258139	1
ENSG00000159214.12	CCDC24	1	43991543	1_27	0	0.0118131788477746	4.94556874860903	9.74413131599034e-07	-0.277027027026959	1
ENSG00000196517.11	SLC6A9	1	44031093	1_27	0	0.0116309327360864	4.77732921974523	9.26744080140716e-07	-0.0170548142727967	2
ENSG00000178028.13	DMAP1	1	44227753	1_27	0	0.0174096243172086	8.55152803308474	2.48309439088152e-06	-0.910714285714599	1
ENSG00000187147.17	RNF220	1	44405903	1_27	0	0.0324326679970428	14.521744345105	7.85527816739871e-06	-1.50996015936205	1
ENSG00000126106.13	TMEM53	1	44673580	1_28	0	0.0149030820421073	5.42246778499343	1.34782397835851e-06	0.0624999999999968	1
ENSG00000198520.10	C1orf228	1	44674693	1_28	0	0.0151860639886766	5.68636755912437	1.44025787841282e-06	-0.36557059961317	1
ENSG00000142945.12	KIF2C	1	44739744	1_28	0	0.0356989792443304	13.7981794535942	8.21556985712103e-06	1.32665639445209	1
ENSG00000142937.11	RPS8	1	44775613	1_28	0	0.0283929400495442	12.0938680007069	5.72711224896462e-06	-2.13186813186885	1
ENSG00000188396.3	TCTEX1D4	1	44806240	1_28	0	0.0254685867688148	11.1112450094475	4.71984434899468e-06	2.12962962962928	1
ENSG00000117425.13	PTCH2	1	44842737	1_28	0	0.0385355458368066	15.8230038658028	1.01697565046052e-05	-2.45736434108573	1
ENSG00000126107.14	HECTD3	1	45011467	1_28	0	0.013746925739231	4.83070080425023	1.10758185406994e-06	0.141153081510919	1
ENSG00000126088.13	UROD	1	45012003	1_28	0	0.0246778216258334	10.8231133105441	4.45470686848559e-06	-2.197183098592	1
ENSG00000132781.17	MUTYH	1	45336998	1_28	0	0.0153560032691661	7.43062865408203	1.90310986046738e-06	1.21969696969763	1
ENSG00000070759.16	TESK2	1	45491156	1_28	0	0.0291244567077142	10.6477550911888	5.17220811894644e-06	0.414965986394611	1
ENSG00000280670.2	CCDC163	1	45499668	1_28	0	0.0180128333924826	6.93855571342823	2.08454472455995e-06	-0.244274809160225	1
ENSG00000132763.14	MMACHC	1	45499635	1_28	0	0.0137748328320116	4.82397166775359	1.10828432559444e-06	0.168131730650726	2
ENSG00000117450.13	PRDX1	1	45523019	1_28	0	0.0153911388978762	5.73131768702637	1.47124616956948e-06	-0.144288209663325	2
ENSG00000117448.13	AKR1A1	1	45550079	1_28	0	0.0152133872194565	5.88337313428879	1.49283709405879e-06	-0.0245845487835805	2
ENSG00000132780.16	NASP	1	45583288	1_28	0	0.0140187705740037	4.99207827602714	1.16721650581404e-06	-0.409090909091001	1
ENSG00000159588.14	CCDC17	1	45609937	1_28	0	0.0774194117049669	22.5085984378983	2.90642035019334e-05	-3.00878346975969	2
ENSG00000159592.10	GPBP1L1	1	45687876	1_28	0	0.0283185983601152	12.7138366389242	6.0049374283872e-06	-2.60252743320627	2
ENSG00000159596.6	TMEM69	1	45687531	1_28	0	0.0311225353790701	12.1708442405716	6.31765315926983e-06	1.37058196443046	2
ENSG00000197429.10	IPP	1	45750903	1_28	0	0.0169511237678727	8.30008635442178	2.34661158960313e-06	-2.18548387096711	1
ENSG00000086015.20	MAST2	1	45787339	1_28	0	0.0195052705852604	8.85351429265752	2.88023403286948e-06	-2.18978102189754	1
ENSG00000117472.9	TSPAN1	1	46174930	1_28	0	0.0137071364803479	4.86524026233032	1.11227233326293e-06	-0.766233766233954	1
ENSG00000171357.5	LURAP1	1	46204587	1_28	0	0.0193707603668358	8.82466037797285	2.85104961056128e-06	1.84615384615366	1
ENSG00000085999.11	RAD54L	1	46244533	1_28	0	0.0254232001896421	11.3462051148501	4.81106199488926e-06	2.06971492346159	2
ENSG00000173660.11	UQCRH	1	46309111	1_28	0	0.015548921326053	5.83402454620618	1.51296410232703e-06	0.219512195121851	1
ENSG00000117481.10	NSUN4	1	46339550	1_28	0	0.0201902521768816	8.41943362587153	2.83520669968249e-06	-1.38257406786883	2
ENSG00000117480.15	FAAH	1	46392904	1_28	0	0.0316396566294861	12.932172125061	6.82438223243894e-06	-2.0682755697542	2
ENSG00000079277.19	MKNK1	1	46616841	1_29	0	0.0118654663550766	4.88805992796296	9.6734510760783e-07	0.337931034482853	1
ENSG00000142961.14	MOB3C	1	46617353	1_29	0	0.0118617070821569	4.88502900833904	9.66439001030023e-07	-0.335664335664303	1
ENSG00000123472.12	ATPAF1	1	46673431	1_29	0	0.0118299205857462	4.8593622195847	9.58784948464106e-07	0.29985540275011	2
ENSG00000159658.10	EFCAB14	1	46719410	1_29	0	0.0124067768935365	5.3147917786703	1.09977877201268e-06	0.400778954820117	2
ENSG00000186377.7	CYP4X1	1	47025974	1_29	0	0.0198681892435357	9.82587328564426	3.25603865974252e-06	-1.27464788732417	1
ENSG00000162366.7	PDZK1IP1	1	47191326	1_29	0	0.0117201007060072	4.77015360157169	9.3244626304757e-07	0.0955414012738545	1
ENSG00000123473.15	STIL	1	47314279	1_29	0	0.0485782639040764	18.4487123650888	1.49474859976597e-05	2.23577235772378	1
ENSG00000186790.5	FOXE3	1	47416825	1_29	0	0.0364670922847343	15.6712235946049	9.53156357121208e-06	1.93749999999964	1
ENSG00000186564.5	FOXD2	1	47435628	1_29	0	0.0194411049175611	9.61730092459366	3.11841747083381e-06	-1.45599999999999	1
ENSG00000269113.3	TRABD2B	1	47997102	1_30	0	0.0117527786076691	4.89746992848723	9.60002665363968e-07	-0.19434628975266	1
ENSG00000132122.11	SPATA6	1	48471902	1_30	0	0.0136380956949453	6.32093945579795	1.43779003586117e-06	-0.642601143163565	3
ENSG00000185104.19	FAF1	1	50958107	1_32	0	0.0107050899543399	5.23507031059453	9.34701512620854e-07	-0.2672811059909	1
ENSG00000123091.4	RNF11	1	51235789	1_32	0	0.012442943635228	6.67372240174116	1.38500511503283e-06	0.668905058323819	2
ENSG00000203995.9	ZYG11A	1	52841521	1_33	0	0.011046282410453	5.05801150061012	9.31871565806471e-07	-0.129287598944622	1
ENSG00000085831.15	TTC39A	1	51345495	1_33	0	0.157633064917273	30.9592703133792	8.13950775906117e-05	3.0934349138902	2
ENSG00000117859.18	OSBPL9	1	51577175	1_33	0	0.0318808369068083	15.2272262587413	8.09674795099822e-06	-2.27500000000088	1
ENSG00000078618.21	NRDC	1	51826904	1_33	0	0.0172212797570288	9.30873638604539	2.67372205895093e-06	-1.04278317484354	2
ENSG00000198841.3	KTI12	1	52033817	1_33	0	0.0327722545507925	15.4939714295917	8.4689423368962e-06	1.61666666666642	1
ENSG00000117862.11	TXNDC12	1	52056889	1_33	0	0.0178768472805427	9.66685799310961	2.8822813687395e-06	-1.12883435582842	1
ENSG00000157077.14	ZFYVE9	1	52142437	1_33	0	0.0668009923962943	22.4077624026758	2.49655714241726e-05	2.06143344710005	1
ENSG00000154222.14	CC2D1B	1	52352516	1_33	0	0.0114099331762564	5.36775061638071	1.02149333421807e-06	0.574803149606248	1
ENSG00000116157.5	GPX7	1	52601914	1_33	0	0.0224149070481814	11.837881337478	4.42558850220943e-06	-1.47987333436577	2
ENSG00000182183.14	FAM159A	1	52631909	1_33	0	0.0342477417211288	15.9189992437965	9.0930129019195e-06	-1.95835762304635	2
ENSG00000121310.16	ECHDC2	1	52921197	1_33	0	0.0118214581882933	5.70658540732886	1.12514236520611e-06	-0.448465132339366	3
ENSG00000116171.17	SCP2	1	52927236	1_33	0	0.0147279026169257	7.81029898852359	1.91853032860298e-06	-0.894736842105136	1
ENSG00000174348.13	PODN	1	53061947	1_33	0	0.0608997242713155	21.5037481248795	2.18418588589319e-05	2.24210344355051	2
ENSG00000157184.6	CPT2	1	53196294	1_33	0	0.0194420896762287	10.4719312582381	3.39570403132191e-06	1.25599999999978	1
ENSG00000162384.13	C1orf123	1	53218652	1_33	0	0.0136601855726455	7.08983440686735	1.61529852522866e-06	0.874134447036405	2
ENSG00000157193.15	LRP8	1	53328939	1_33	0	0.0225335782410435	11.8885812153417	4.46807336909622e-06	-1.29025844930389	1
ENSG00000174332.5	GLIS1	1	53737935	1_33	0	0.0220206417690004	11.6674029920532	4.28513270614885e-06	1.42081447963872	1
ENSG00000162398.11	LEXM	1	54805098	1_34	0	0.00998575069040386	7.56215060050881	1.25946512634002e-06	0.945407058405359	2
ENSG00000058799.14	YIPF1	1	53890131	1_34	0	0.00784726406636493	5.41276997395433	7.08431631270925e-07	-0.418679619896831	2
ENSG00000116212.14	LRRC42	1	53946508	1_34	0	0.0103100426170589	8.02164459449033	1.37938018293269e-06	-0.826589595375747	1
ENSG00000116209.11	TMEM59	1	54020106	1_34	0	0.00740507108624389	4.84091536203087	5.97883856402566e-07	-0.119047619047622	1
ENSG00000116205.12	TCEANC2	1	54029029	1_34	0	0.00754917814119471	5.02476681779323	6.32667742306739e-07	-0.249999999999968	1
ENSG00000116221.15	MRPL37	1	54183963	1_34	0	0.00738120235092354	4.80862146477243	5.91981054096764e-07	0.0831721470019455	1
ENSG00000215883.10	CYB5RL	1	54154524	1_34	0	0.0274229322360765	17.3948956070351	7.95601920518619e-06	1.70374436078038	2
ENSG00000157216.15	SSBP3	1	54413433	1_34	0	0.140568548361802	32.8251544570988	7.69582252578733e-05	-2.87869822485181	1
ENSG00000162390.17	ACOT11	1	54543040	1_34	0	0.0136974959577154	10.7593528207511	2.45803145203849e-06	1.13664596273304	1
ENSG00000162391.11	FAM151A	1	54623490	1_34	0	0.012863025201808	10.1014487113477	2.16713960586481e-06	1.16481481481526	1
ENSG00000184313.19	MROH7	1	54608790	1_34	0	0.0175564298600492	12.995964371469	3.80543951417506e-06	1.38817563151255	3
ENSG00000162396.5	PARS2	1	54764162	1_34	0	0.00748276733577413	4.94045828762875	6.16580214127174e-07	0.222907641310856	2
ENSG00000006555.10	TTC22	1	54801441	1_34	0	0.00826124140075391	5.87624868914898	8.096654094088e-07	-0.519736842105418	1
ENSG00000116133.11	DHCR24	1	54886940	1_34	0	0.0127511988377934	10.0681616655388	2.14122006318419e-06	1.22748815165914	1
ENSG00000169174.10	PCSK9	1	55055569	1_34	0	0.00744355912506611	4.87130330852695	6.04763984074428e-07	0.181818181818243	1
ENSG00000162402.13	USP24	1	55228775	1_34	0	0.0211913187920905	14.4329041613244	5.10119374182022e-06	1.56944444444472	1
ENSG00000173406.15	DAB1	1	58546759	1_37	0	0.0120580656620205	5.02396475980605	1.01037905427921e-06	-0.344337256667504	2
ENSG00000162600.11	OMA1	1	58546732	1_37	0	0.0122683042614939	5.18931219231421	1.06182865859184e-06	-0.361283936600729	2
ENSG00000184292.6	TACSTD2	1	58577785	1_37	0	0.0137347488489106	6.2697484945794	1.43625299662897e-06	0.682881628211163	2
ENSG00000177606.6	JUN	1	58784746	1_37	0	0.0119418195764981	4.93130409656409	9.82182961089019e-07	-0.235294117647049	1
ENSG00000134709.10	HOOK1	1	59715884	1_38	0	0.0218627830484293	10.5631744549212	3.85176695649637e-06	-1.40954820245899	2
ENSG00000134716.9	CYP2J2	1	59926822	1_38	0	0.0133907211963155	5.86397049395591	1.3096518169352e-06	-0.49166666666642	1
ENSG00000162604.12	TM2D1	1	61723869	1_39	0	0.010923166752586	5.79948848932129	1.05657020612371e-06	0.539473684210486	1
ENSG00000132849.19	PATJ	1	61742713	1_39	0	0.0120983676204803	6.77670206986881	1.36743054014948e-06	-0.734693877551046	1
ENSG00000240563.1	L1TD1	1	62184373	1_39	0	0.00984240773952583	4.80359251881269	7.88547061805801e-07	0.141116526895088	4
ENSG00000132854.18	KANK4	1	62318984	1_39	0	0.0575073321420083	21.7932801789016	2.09028704189993e-05	-2.01550387596995	1
ENSG00000116641.17	DOCK7	1	62642348	1_39	0	0.0145922817224526	8.57040576753078	2.08585778867425e-06	-1.1249999999997	1
ENSG00000125703.14	ATG4C	1	62784304	1_39	0	0.0204394626659056	11.8005406380535	4.02282819035303e-06	-1.6692333060106	2
ENSG00000203965.12	EFCAB7	1	63523814	1_40	0	0.0116033776305226	4.81500356953546	9.31839563514422e-07	0.0526315789473786	1
ENSG00000162437.14	RAVER2	1	64743428	1_41	0	0.0109483471469135	5.08796567523834	9.29079414982229e-07	0.23956859106292	3
ENSG00000162434.11	JAK1	1	64869640	1_41	0	0.0105688437707068	4.80954026102932	8.47795580628505e-07	-0.27847891105711	2
ENSG00000162433.14	AK4	1	65147235	1_41	0	0.010902106577555	5.05135988410698	9.18499321482399e-07	0.207667940866265	2
ENSG00000116675.15	DNAJC6	1	65248258	1_41	0	0.0108344275428848	5.01015612804775	9.05351727869533e-07	-0.174128656645499	2
ENSG00000213625.8	LEPROT	1	65419674	1_41	0	0.0229357117422686	12.2741195982394	4.69529277641224e-06	1.16773715335999	2
ENSG00000184588.17	PDE4B	1	65794495	1_41	0	0.0286678513259115	14.1202737402874	6.75147035821891e-06	-1.79005524861887	1
ENSG00000162594.15	IL23R	1	67114927	1_43	0	4.40916283483972e-08	98.9088591882396	7.27363387042683e-11	-12.9402475943196	2
ENSG00000118473.21	SGIP1	1	66537796	1_43	0	4.45000404303286e-08	5.72257039310877	4.24728745365415e-12	1.22575342617916	2
ENSG00000152760.9	TCTEX1D1	1	66752321	1_43	0	1.51858246564274e-05	67.4774742493931	1.70905998000213e-08	-4.02389711353609	2
ENSG00000152763.16	WDR78	1	66924785	1_43	0	1.89460790278595e-07	16.6432260025863	5.25916698840046e-11	1.577464788732	1
ENSG00000198160.14	MIER1	1	66903715	1_43	0	5.15330496053679e-08	8.21403034850809	7.05996019496747e-12	1.02040141330763	3
ENSG00000116704.7	SLC35D1	1	67054457	1_43	0	9.25058258882672e-08	23.8140044156231	3.67419007984732e-11	-2.67132867132767	1
ENSG00000081985.10	IL12RB2	1	67307648	1_43	0	4.55651829600612e-08	6.4604058546101	4.90967818205647e-12	1.11384615384619	1
ENSG00000116717.11	GADD45A	1	67684588	1_43	0	5.54438766009469e-08	7.42792198637632	6.86880247534248e-12	-1.25000000000012	1
ENSG00000172380.5	GNG12	1	67833367	1_43	0	1.7623303860681e-07	26.6328212202711	7.82824859536052e-11	3.24641952344226	2
ENSG00000162595.5	DIRAS3	1	67886319	1_43	0	4.40377598831532e-08	4.92203020887682	3.61517728498997e-12	-0.373534294784775	2
ENSG00000116729.13	WLS	1	68277248	1_43	0	6.38650153650389e-07	30.233414073293	3.22040371320853e-10	2.37121212121211	1
ENSG00000024526.16	DEPDC1	1	68496571	1_43	0	6.07341493319424e-07	29.754880840536	3.01405570045744e-10	-2.34883720930133	1
ENSG00000033122.18	LRRC7	1	69568154	1_44	0	0.0582414164659844	17.3335042420678	1.68375308867551e-05	1.90506329113958	1
ENSG00000066557.5	LRRC40	1	70207243	1_44	0	0.0182932685398074	6.15293912547967	1.87730152828673e-06	-0.60698689956324	1
ENSG00000116754.13	SRSF11	1	70207243	1_44	0	0.0182932685398074	6.15293912547967	1.87730152828673e-06	-0.60698689956324	1
ENSG00000118454.12	ANKRD13C	1	70355197	1_44	0	0.0164503428830977	5.13503008966215	1.40889313491279e-06	0.438914027149332	1
ENSG00000197568.13	HHLA3	1	70356074	1_44	0	0.0169874574281598	5.44294000249813	1.54213372210859e-06	0.588994887826699	2
ENSG00000116761.11	CTH	1	70411075	1_44	0	0.0636388804325309	18.1987965795289	1.93163607175241e-05	2.02011398773793	2
ENSG00000050628.20	PTGER3	1	71047606	1_45	0	0.0114961819057821	6.0045318042635	1.15131160466446e-06	-0.568702138956001	2
ENSG00000132485.13	ZRANB2	1	71078761	1_45	0	0.0106299109716435	5.25545257557118	9.31750971429794e-07	0.379549393414167	1
ENSG00000162620.15	LRRIQ3	1	74198130	1_47	0	0.0175686297295559	6.68769385063158	1.95963135257558e-06	0.780487804877979	1
ENSG00000254685.6	FPGT	1	74196897	1_47	0	0.0209625118242661	8.38207837102278	2.93059053929466e-06	1.02194687871814	2
ENSG00000116783.14	TNNI3K	1	74217620	1_47	0	0.0161672904156066	5.89101698480884	1.58850146666237e-06	-0.6370391862572	4
ENSG00000116791.13	CRYZ	1	74708200	1_47	0	0.0149828020120153	5.16217452521443	1.28998847278478e-06	-0.312102634321312	4
ENSG00000162623.15	TYW3	1	74733056	1_47	0	0.019054770606744	7.4664062550652	2.37287820349627e-06	0.866556142198384	2
ENSG00000137968.16	SLC44A5	1	75388518	1_47	0	0.0157995429196551	5.67057416935993	1.49427889934269e-06	-0.448342721504396	3
ENSG00000117054.13	ACADM	1	75716045	1_47	0	0.0145291417264887	4.86774836602747	1.17958213217634e-06	-0.180827886710202	1
ENSG00000137955.15	RABGGTB	1	75786199	1_47	0	0.0146447471374104	4.94363498585931	1.20750344926472e-06	-0.173598224729351	3
ENSG00000057468.6	MSH4	1	75775083	1_47	0	0.0144739118221445	4.83128173125639	1.16629494080996e-06	-0.0786583049917559	3
ENSG00000184005.10	ST6GALNAC3	1	76074606	1_47	0	0.0259860796273332	10.4465024981951	4.52763890363482e-06	-1.2318840579713	1
ENSG00000117069.14	ST6GALNAC5	1	76866942	1_48	0	0.00778677098303937	5.93301854477452	7.70536495259681e-07	0.502403846153975	1
ENSG00000142892.14	PIGK	1	77228410	1_48	0	0.00692239722729937	4.80966035692766	5.55304293394395e-07	0.181208053691321	1
ENSG00000077254.14	USP33	1	77759973	1_48	0	0.00886940113394086	7.17637792780363	1.06159705339576e-06	0.99999999999962	1
ENSG00000180488.14	MIGA1	1	77778879	1_48	0	0.0284995951830321	18.3636313138037	8.72885665616788e-06	-1.83601286173627	1
ENSG00000162614.18	NEXN	1	77888900	1_48	0	0.0196968736646604	14.8128692249862	4.86627439224259e-06	-1.73880345800355	2
ENSG00000162613.16	FUBP1	1	77979050	1_48	0	0.00708664808647863	5.03350936345296	5.9493819735454e-07	-0.111803316105939	2
ENSG00000162616.8	DNAJB4	1	77979050	1_48	0	0.00996828400930938	8.29240616077007	1.37867237738884e-06	0.852861035422765	1
ENSG00000137960.5	GIPC2	1	77979050	1_48	0	0.00872805273601673	7.02285092713953	1.02232955700348e-06	0.728631544545495	2
ENSG00000137959.15	IFI44L	1	78619516	1_48	0	0.00987021729209969	8.19792270316053	1.34955515492823e-06	-0.895408163265801	1
ENSG00000137965.10	IFI44	1	78649621	1_48	0	0.00691119314086874	4.79419672023932	5.52623037992118e-07	-0.106870229007657	1
ENSG00000162618.13	ADGRL4	1	79006491	1_48	0	0.0206852987672963	15.2827576294718	5.27258547882318e-06	-1.62047904965184	2
ENSG00000137941.16	TTLL7	1	83998735	1_51	0	0.0216823590866928	9.63014612036982	3.48256727720166e-06	-1.15804597701175	1
ENSG00000142875.19	PRKACB	1	84077863	1_51	0	0.0152550488743932	6.25852312428807	1.59237580503585e-06	0.629139072847866	1
ENSG00000203943.8	SAMD13	1	84298566	1_51	0	0.0169809577984291	7.28545044173795	2.06337752879061e-06	0.795615078381182	2
ENSG00000171517.5	LPAR3	1	84864409	1_52	0	0.0513007482134582	16.2476601950994	1.39019151179449e-05	-1.68343250174592	3
ENSG00000137976.7	DNASE2B	1	84403370	1_52	0	0.0385369269158889	13.4739561619995	8.66028760416408e-06	-1.54838709677436	1
ENSG00000117133.10	RPF1	1	84479257	1_52	0	0.0658934281097785	18.6888953244359	2.0539309513683e-05	-1.98833819242097	1
ENSG00000122432.17	SPATA1	1	84506243	1_52	0	0.0169769783426799	5.58668222609128	1.58188340243485e-06	-0.396475770925264	1
ENSG00000117151.12	CTBS	1	84570855	1_52	0	0.0307942179378409	11.3086079252518	5.80815813039009e-06	1.32487826159102	3
ENSG00000153898.12	MCOLN2	1	84935252	1_52	0	0.015991196399518	5.0134512394784	1.33714300932178e-06	0.244160948016579	3
ENSG00000162643.12	WDR63	1	84999343	1_52	0	0.0160601240029815	5.05465923546845	1.35394456217688e-06	-0.369230769230648	1
ENSG00000055732.12	MCOLN3	1	84969869	1_52	0	0.0163058425174385	5.20014459785057	1.41422584319529e-06	0.42216300785153	2
ENSG00000097096.8	SYDE2	1	85200644	1_52	0	0.018276403313537	6.29375417350636	1.91849474842402e-06	-0.598173515981807	1
ENSG00000162642.13	C1orf52	1	85261361	1_52	0	0.0185689492109835	6.44604716871915	1.99636943955751e-06	0.622516556291533	1
ENSG00000142867.12	BCL10	1	85277134	1_52	0	0.0179623480399422	6.12754731332043	1.83573456765806e-06	-0.607535321820749	1
ENSG00000117174.10	ZNHIT6	1	85708260	1_52	0	0.0157319355371651	4.85685717764888	1.27437603669279e-06	-0.129851825614506	3
ENSG00000171502.14	COL24A1	1	86156862	1_53	0	0.015863533300042	4.83701695929382	1.27978684067958e-06	0.195652173913016	1
ENSG00000122417.15	ODF2L	1	86396707	1_53	0	0.0161472830129178	5.00687091677619	1.34842239775727e-06	-0.32558139534887	1
ENSG00000016602.9	CLCA4	1	86546626	1_53	0	0.0159059465020676	4.86259704599528	1.28999463740202e-06	-0.293670314446102	2
ENSG00000183291.15	SELENOF	1	86914303	1_53	0	0.0181985052720014	6.1531629117816	1.86764460679388e-06	-0.879120879120952	1
ENSG00000153936.16	HS2ST1	1	86914303	1_53	0	0.0181985052720014	6.1531629117816	1.86764460679388e-06	0.879120879120952	1
ENSG00000143013.12	LMO4	1	87331207	1_53	0	0.0168945029581147	5.44036232684427	1.5329689181261e-06	0.35546875	1
ENSG00000065243.19	PKN2	1	88684130	1_54	0	0.0113509974078891	4.90996346028329	9.29549218781891e-07	-0.0417582417582481	1
ENSG00000137944.17	KYAT3	1	88975121	1_54	0	0.0237499145539453	11.9855455663056	4.74766387714822e-06	-1.83655338910818	3
ENSG00000213516.9	RBMXL1	1	88985981	1_54	0	0.0111769522471684	4.76221631942613	8.87753963555747e-07	-0.233563124649371	3
ENSG00000117226.11	GBP3	1	89015900	1_54	0	0.0324456324626745	14.9891136685225	8.11133434011261e-06	-2.03853438195582	2
ENSG00000213512.1	GBP7	1	89184141	1_54	0	0.019109697313622	9.89824545948701	3.15480218601214e-06	1.2764227642275	1
ENSG00000154451.14	GBP5	1	89272549	1_54	0	0.0179119344483764	9.27743447105434	2.77159961463437e-06	-1.21259842519692	1
ENSG00000197147.13	LRRC8B	1	89525155	1_54	0	0.0121167985762327	5.53439108624198	1.11845325873696e-06	-0.37232799379011	3
ENSG00000171488.14	LRRC8C	1	89633156	1_55	0	0.0146281562604581	4.80367359109105	1.17198805668589e-06	0.120000000000007	1
ENSG00000162664.16	ZNF326	1	89987238	1_55	0	0.0165133362987617	5.96484084527847	1.64283441210657e-06	0.519713261648681	1
ENSG00000122482.20	ZNF644	1	91022402	1_55	0	0.0633161611327943	18.9422858928652	2.00035496408444e-05	-1.90878938640056	1
ENSG00000162669.15	HFM1	1	91404853	1_55	0	0.0395428867463344	14.3667337524919	9.47515929231828e-06	-1.74675324675326	1
ENSG00000097046.12	CDC7	1	91500849	1_56	0	0.00873871993245901	5.94581720801112	8.6660158697741e-07	0.47552289386591	2
ENSG00000284413.1	BTBD8	1	92080411	1_56	0	0.0994832461920326	29.7078018652187	4.92924690491799e-05	2.96511627907023	1
ENSG00000069712.12	KIAA1107	1	92167501	1_56	0	0.0183939371395931	13.5346819558884	4.15224392649726e-06	-2.71317829457387	1
ENSG00000122484.8	RPAP2	1	92299545	1_56	0	0.0912610730403013	28.7000767597565	4.36846373473388e-05	-3.22580645161345	1
ENSG00000067208.14	EVI5	1	92792062	1_56	0	0.0105974801998159	7.94644436049758	1.40454470319248e-06	-1.30664565454443	2
ENSG00000122406.12	RPL5	1	92831623	1_56	0	0.00842168069756	5.6439179871798	7.92756061364708e-07	0.496402877697849	1
ENSG00000154511.11	FAM69A	1	92960610	1_56	0	0.0113415262896773	8.32992358262353	1.57569670436025e-06	-0.773700305810688	1
ENSG00000143033.17	MTF2	1	93079600	1_57	0	0.0109118670779471	5.25883411421627	9.57080888625208e-07	0.796610169491586	1
ENSG00000117500.12	TMED5	1	93180650	1_57	1	0.449650974541398	26.4646545347295	0.000198473200834641	4.74723700253036	2
ENSG00000122483.17	CCDC18	1	93179292	1_57	0	0.0142847464900736	14.4137974786916	3.43408514339229e-06	3.20636864276322	3
ENSG00000117505.12	DR1	1	93345317	1_57	1	0.0573631600752753	21.435282062307	2.05079559717597e-05	-4.16875000000198	1
ENSG00000137942.16	FNBP1L	1	93448904	1_57	0	0.020029471150674	11.4596796971594	3.82826565522322e-06	-1.56768558952046	1
ENSG00000067334.13	DNTTIP2	1	93878068	1_57	0	0.0115747102795492	5.36852710855087	1.03639518170326e-06	0.384198085018793	2
ENSG00000023909.9	GCLM	1	93909753	1_57	0	0.0148047836208642	7.37266581135444	1.82048338052347e-06	-0.68484848484855	1
ENSG00000198691.11	ABCA4	1	94120772	1_58	0	0.0132598935398761	4.79932555003379	1.06140310316819e-06	0.0317460317460353	1
ENSG00000117525.13	F3	1	94562409	1_58	0	0.0190043931783922	8.24762724384203	2.61422604417821e-06	1.00183530488607	2
ENSG00000143036.16	SLC44A3	1	94820196	1_58	0	0.0301648040486894	12.6888264684079	6.38384115328232e-06	1.48318964383973	2
ENSG00000172339.9	ALG14	1	95073332	1_58	0	0.0287127037969587	12.213528748079	5.84891561050807e-06	1.37499999999946	1
ENSG00000152078.9	TMEM56	1	95120767	1_58	0	0.02342261392943	10.2545294844274	4.00600238740597e-06	-1.1671554252206	1
ENSG00000122481.16	RWDD3	1	95234069	1_58	0	0.0134156892430575	4.91111706740885	1.09888787652206e-06	-0.180418953581253	2
ENSG00000117569.18	PTBP2	1	96684156	1_59	0	0.0164998228714316	4.82694943043151	1.32834882685054e-06	0.112133433381653	2
ENSG00000188641.12	DPYD	1	97921165	1_60	0	0.0198100716421763	7.72774841039122	2.55328401425295e-06	-0.996937445554469	2
ENSG00000162627.16	SNX7	1	98651799	1_60	0	0.0166802044630635	6.07868401159923	1.69110682955835e-06	0.49935398587643	2
ENSG00000156869.12	FRRS1	1	99766518	1_61	0	0.0403052141157939	16.5272913314471	1.11102292621058e-05	-1.78408348615217	2
ENSG00000162688.16	AGL	1	99851209	1_61	0	0.0143763329303638	7.02893282565011	1.68537916251161e-06	0.850746268656706	1
ENSG00000117620.14	SLC35A3	1	99969054	1_61	0	0.0348300413749547	15.4910217484847	8.99899808929808e-06	-1.85726138328402	2
ENSG00000156875.13	MFSD14A	1	100038319	1_61	0	0.0141634999462986	6.89129007270282	1.62791311397592e-06	-0.765682656826522	1
ENSG00000156876.9	SASS6	1	100132743	1_61	0	0.0184043201269212	9.40879030097827	2.88810962366822e-06	1.16326530612203	1
ENSG00000122435.9	TRMT13	1	100132743	1_61	0	0.0184043201269212	9.40879030097827	2.88810962366822e-06	-1.16326530612203	1
ENSG00000122477.12	LRRC39	1	100178174	1_61	0	0.0388890899194896	16.5412683300455	1.07289369292917e-05	1.92262292947895	2
ENSG00000079335.18	CDC14A	1	100344610	1_61	0	0.0252976948372883	12.435415379116	5.24688265650046e-06	1.49011288490225	2
ENSG00000162694.13	EXTL2	1	100895128	1_62	0	0.19760808759449	33.4101241477443	0.000110114094086266	3.37692307692301	1
ENSG00000162695.11	SLC30A7	1	100895622	1_62	0	0.0199590832967989	10.8456903796331	3.61042143033153e-06	-1.60989010988921	1
ENSG00000060718.20	COL11A1	1	103107935	1_64	0	0.0634998519971814	19.8500398579614	2.10229763516971e-05	1.92429577464798	1
ENSG00000240038.6	AMY2B	1	103550405	1_65	0	0.0132958867596529	6.4539799560232	1.43121548183455e-06	-0.710822753629846	2
ENSG00000162631.18	NTNG1	1	107135646	1_66	0	0.0132073232553456	6.98831371521131	1.53938519683375e-06	-0.651465798045681	1
ENSG00000134215.15	VAV3	1	107793911	1_66	0	0.0293667837021593	14.6574955511926	7.17920345359567e-06	-1.89099526066375	1
ENSG00000162639.15	HENMT1	1	108662004	1_67	0	0.0120099406429007	4.79237214292613	9.59956384996475e-07	-0.0759999999999757	1
ENSG00000116266.10	STXBP3	1	108746731	1_67	0	0.0535701419753367	19.1883102120904	1.71442951169753e-05	2.2229729729732	1
ENSG00000121940.15	CLCC1	1	108963067	1_67	0	0.028499772197352	13.0821776709152	6.21844127401918e-06	1.46189304323592	3
ENSG00000197780.9	TAF13	1	109075686	1_67	0	0.0119805125390822	4.76890599894394	9.52915224545127e-07	-0.218794898103595	2
ENSG00000215717.5	TMEM167B	1	109086886	1_67	0	0.0119702570056962	4.76071450308553	9.50464101484048e-07	-0.157635467980254	1
ENSG00000116299.16	KIAA1324	1	109113015	1_67	0	0.0190457517496044	9.20881237510037	2.92524233041757e-06	1.15494230930305	2
ENSG00000031698.12	SARS	1	109213564	1_67	0	0.012205912580719	4.94719895337911	1.00713974922644e-06	-0.459621254211817	2
ENSG00000143126.7	CELSR2	1	109241238	1_67	0	0.015966032433126	7.51795034088441	2.00196539141703e-06	0.895999999999806	1
ENSG00000134222.16	PSRC1	1	109274857	1_67	0	0.0149266141228751	6.87314176423536	1.71110520750802e-06	-0.839029390016541	2
ENSG00000134243.11	SORT1	1	109397881	1_67	0	0.0437227152536519	17.2157451216769	1.25543159570113e-05	-1.90000000000001	1
ENSG00000143028.8	SYPL2	1	109511112	1_67	0	0.0123594986188537	5.06681941249487	1.04447099639261e-06	0.343949044586077	1
ENSG00000162650.16	ATXN7L2	1	109483259	1_67	0	0.013196037958452	5.69345504534255	1.2530821904545e-06	-0.545159426360204	2
ENSG00000174151.14	CYB561D1	1	109494012	1_67	0	0.0806611803078635	23.1931712554037	3.12021710316272e-05	2.42028985507179	1
ENSG00000181754.6	AMIGO1	1	109509517	1_67	0	0.0170800743386874	8.16429980431167	2.32578093602039e-06	-0.808464451117828	2
ENSG00000156097.12	GPR61	1	109539929	1_67	0	0.0240786779765604	11.460365049598	4.60247243062691e-06	-1.45194805194755	1
ENSG00000065135.10	GNAI3	1	109548825	1_67	0	0.0158822538386314	7.46754382636389	1.9781080874863e-06	-0.748299319728001	1
ENSG00000168765.16	GSTM4	1	109575770	1_67	0	0.0127983098892711	5.40061083252422	1.15280436022482e-06	0.484464662241233	3
ENSG00000134201.10	GSTM5	1	109635226	1_67	0	0.0715875197673987	22.0203840750821	2.62919205474032e-05	2.36691862279485	2
ENSG00000134202.10	GSTM3	1	109635226	1_67	0	0.126539807236247	27.6701254188844	5.83980575530532e-05	-2.82723879279708	3
ENSG00000213366.12	GSTM2	1	109633358	1_67	0	0.0153736699194126	7.1557791484702	1.83482473514012e-06	0.843746204671632	2
ENSG00000134184.12	GSTM1	1	109676500	1_67	0	0.0238641023445426	11.3743270866025	4.5272129308502e-06	-1.2897170184986	4
ENSG00000184371.13	CSF1	1	109911185	1_68	0	0.0277417242471443	12.9464683031148	5.99024890570584e-06	1.37431693989139	1
ENSG00000168710.17	AHCYL1	1	109984850	1_68	0	0.019076499361551	9.34814552010709	2.97429644655351e-06	1.01988863056704	2
ENSG00000143093.14	STRIP1	1	110034040	1_68	0	0.0456390531249833	17.7553723728563	1.3515325699729e-05	2.0080000000005	1
ENSG00000186150.4	UBL4B	1	110111876	1_68	0	0.0179714304493824	8.77581454132684	2.63045083420008e-06	0.993197278911725	1
ENSG00000162775.14	RBM15	1	110340947	1_68	0	0.0118562611243934	4.79305330823732	9.47807455436384e-07	-0.00632911392404996	1
ENSG00000134248.13	LAMTOR5	1	110407098	1_68	0	0.0155736918161855	7.40343360702851	1.92302472400975e-06	0.859506485659681	3
ENSG00000143125.5	PROK1	1	110450835	1_68	0	0.0159221043752087	7.61539695958869	2.02233509430455e-06	-0.773179204255858	2
ENSG00000177272.8	KCNA3	1	110672850	1_68	0	0.0208806308409204	10.2153715614435	3.55760632582248e-06	-1.40740740740733	1
ENSG00000143119.12	CD53	1	110877772	1_68	0	0.0123353248543886	5.17198930670248	1.06406538421868e-06	0.637426900585089	1
ENSG00000121931.15	LRIF1	1	110964484	1_68	0	0.0123274763704049	5.16588193446326	1.06213265305798e-06	-0.433734939759183	1
ENSG00000156171.14	DRAM2	1	111139496	1_68	0	0.0635379029059421	20.9758536011453	2.22286263401909e-05	2.64492753623102	1
ENSG00000134255.13	CEPT1	1	111139496	1_68	0	0.0759385099791916	22.7225356903693	2.87792168266532e-05	2.75982642934051	2
ENSG00000064886.13	CHI3L2	1	111200918	1_69	0	0.0105980103531639	4.81049649476403	8.50304245632167e-07	0.0848430086851936	2
ENSG00000173947.13	PIFO	1	111346062	1_69	0	0.0127862708483578	6.6225472419542	1.41230686561488e-06	-0.728313880281269	2
ENSG00000085465.12	OVGP1	1	111427097	1_69	0	0.0106696550700829	4.89098307806946	8.70375475701144e-07	0.261904761904854	1
ENSG00000143110.11	C1orf162	1	111476035	1_69	0	0.0163255859933681	9.00224904530245	2.45120654673851e-06	1.04668787380159	2
ENSG00000282608.1	ADORA3	1	111495238	1_69	0	0.0105587918599859	4.78558523685082	8.42770626351037e-07	-0.10188679245278	1
ENSG00000116473.14	RAP1A	1	111632033	1_69	0	0.0126017991822597	6.51676366982661	1.36969740122756e-06	0.646341463414798	1
ENSG00000121933.18	TMIGD3	1	111490897	1_69	0	0.0212990367788765	11.4625707297815	4.0719468211233e-06	1.35937499999972	1
ENSG00000197852.9	FAM212B	1	111755756	1_69	0	0.0113816888913937	5.46893736670608	1.0381730852839e-06	-0.38839318814801	2
ENSG00000064703.11	DDX20	1	111755544	1_69	0	0.0137026651264672	7.27636401051375	1.6629514381031e-06	0.848167539267305	1
ENSG00000143079.14	CTTNBP2NL	1	112391270	1_69	0	0.0376197271942504	18.5377655644995	1.16314305807068e-05	-2.31123919308419	1
ENSG00000007341.18	ST7L	1	112626827	1_69	0	0.391255440835245	21.4583967174907	0.000140028928520763	4.04065040650334	1
ENSG00000155367.15	PPM1J	1	112715671	1_69	0	0.0615194572849067	23.1697747050417	2.37735704799727e-05	-2.58461538461451	1
ENSG00000198799.11	LRIG2	1	113072822	1_70	0	0.0177023579230795	7.2408628028469	2.13787122450937e-06	-0.707692307692233	1
ENSG00000116793.15	PHTF1	1	113758270	1_70	0	0.0137061668358631	4.78999256644687	1.0949920319273e-06	0.0909090909090787	1
ENSG00000081019.13	RSBN1	1	113776105	1_70	0	0.0214410234830261	9.07921833287549	3.2467890902264e-06	1.61718749999955	1
ENSG00000134242.15	PTPN22	1	113875583	1_70	0	0.0242202847451056	10.2502106875596	4.14068451640372e-06	-1.71428571428564	1
ENSG00000188761.11	BCL2L15	1	113886718	1_70	0	0.120042277592791	25.8744091446182	5.18041764112232e-05	-2.96212121212211	1
ENSG00000134262.12	AP4B1	1	113903258	1_70	0	0.0267229755549633	11.1960237735023	4.99009406094518e-06	-1.71581532891979	2
ENSG00000118655.4	DCLRE1B	1	113904412	1_70	0	0.0395292828085456	14.9728712344342	9.87152228233378e-06	1.9188191708288	3
ENSG00000116774.11	OLFML3	1	113979778	1_70	0	0.0307173867697409	12.5376010827944	6.42330906524539e-06	1.25062656641679	1
ENSG00000175984.14	DENND2C	1	114669904	1_71	0	0.0178731709434057	7.52001809948205	2.24171604632566e-06	0.86335403726704	1
ENSG00000213281.4	NRAS	1	114716978	1_71	0	0.0205319671546426	8.85042137626498	3.03078141004752e-06	0.954022988505767	1
ENSG00000134198.9	TSPAN2	1	115089303	1_71	0	0.022312391057367	9.64891358512557	3.59074558750542e-06	-1.19755618423104	2
ENSG00000173218.14	VANGL1	1	115641021	1_72	0	0.0447223927370856	21.4525048346388	1.60015902464924e-05	-2.0604395604383	1
ENSG00000118729.11	CASQ2	1	115768346	1_72	0	0.00809685791049541	5.04201789180334	6.8089634991923e-07	-0.147058823529426	1
ENSG00000163393.12	SLC22A15	1	115976190	1_72	0	0.00864742931278995	5.67034753547703	8.17818261287094e-07	-0.443442999151013	2
ENSG00000173212.4	MAB21L3	1	116106845	1_72	0	0.017449458359888	12.3870172289725	3.60502929332973e-06	-1.45490844149844	2
ENSG00000134247.9	PTGFRN	1	116909700	1_72	0	0.0341007387145543	18.8296135524631	1.07094039369644e-05	-1.87547292960667	2
ENSG00000134256.12	CD101	1	117001709	1_72	0	0.0302867638048718	17.6856598438548	8.93375923452034e-06	-1.78014254258206	2
ENSG00000134253.9	TRIM45	1	117122142	1_72	0	0.0126856043201614	9.33361163144625	1.97479033364884e-06	1.13251057545357	2
ENSG00000198162.12	MAN1A2	1	117367404	1_72	0	0.0119446282513449	8.75784889317013	1.74473788398969e-06	1.20740445493963	2
ENSG00000183508.4	FAM46C	1	117605762	1_72	0	0.0148276929143623	10.8270916845063	2.6775987900246e-06	1.29607925951468	2
ENSG00000196505.10	GDAP2	1	117928589	1_72	0	0.00825765667616762	5.2298207436549	7.20283939806891e-07	0.317417462616798	2
ENSG00000092607.13	TBX15	1	118988780	1_73	0	0.0124275090593756	6.93276300033897	1.43697941847018e-06	0.812997931610641	2
ENSG00000116874.11	WARS2	1	119035214	1_73	0	0.00991891276103562	4.77687729177353	7.90256836187163e-07	0.0545425864578974	3
ENSG00000143067.4	ZNF697	1	119647482	1_73	0	0.0103525936887776	5.18589799581842	8.95433308240142e-07	0.395069297017424	2
ENSG00000092621.11	PHGDH	1	119667608	1_73	0	0.0103164303556034	5.1524484567922	8.86549955223459e-07	0.346846846846913	1
ENSG00000131791.7	PRKAB2	1	147171976	1_73	0	0.0101578861358455	5.0044148961866	8.47845567523268e-07	0.32183951445304	3
ENSG00000162836.11	ACP6	1	147656613	1_73	0	0.014220433309319	8.22251961883554	1.95019417039241e-06	-0.894872198403514	2
ENSG00000265107.2	GJA5	1	147773193	1_73	0	0.0121477966645722	6.71499066996407	1.36051405612727e-06	-0.722772277227682	1
ENSG00000188092.14	GPR89B	1	147928711	1_73	0	0.019583041039719	11.2891589932236	3.68724358904232e-06	-1.31358024691337	1
ENSG00000160716.5	CHRNB2	1	154657590	1_75	0	0.0154306454592849	4.8302313902892	1.24311736861186e-06	0.0503597122302253	1
ENSG00000203782.5	LOR	1	153259400	1_75	0	0.0594156176571511	17.8364800262325	1.76754253479668e-05	-1.87142857142845	1
ENSG00000143556.8	S100A7	1	153460264	1_75	0	0.021051048862376	7.80856097959642	2.74160479554225e-06	0.914044592292303	2
ENSG00000197956.9	S100A6	1	153535924	1_75	0	0.0157406461607797	5.02078475243277	1.31811792180199e-06	0.266390210286875	2
ENSG00000188015.9	S100A3	1	153549049	1_75	0	0.0236523839842492	8.92767665681935	3.52187128065629e-06	0.994836762098751	3
ENSG00000196154.11	S100A4	1	153549476	1_75	0	0.0237680160600177	8.97462579469563	3.5577005190549e-06	1.10456294377884	2
ENSG00000196754.10	S100A2	1	153567710	1_75	0	0.018010449573643	6.31182465621942	1.89600546539214e-06	-0.690184049079804	1
ENSG00000188643.10	S100A16	1	153613108	1_75	0	0.0172244496920346	5.88391190064838	1.69033047892793e-06	-0.321167883211675	1
ENSG00000189334.8	S100A14	1	153617113	1_75	0	0.0210053246890501	7.78744485034841	2.72825204028953e-06	-0.636363636363583	1
ENSG00000160678.11	S100A1	1	153603180	1_75	0	0.0154236177646505	4.82590118513233	1.24143728421127e-06	0.35023362636473	2
ENSG00000189171.14	S100A13	1	153596510	1_75	0	0.0164998841109409	5.47204747915356	1.50588170281368e-06	0.219686014677615	2
ENSG00000143553.10	SNAPIN	1	153658595	1_75	0	0.0166520055052822	5.56000212787564	1.5441931057719e-06	0.375645847288869	2
ENSG00000143554.13	SLC27A3	1	153774134	1_75	0	0.0270253351480497	10.2098272742863	4.60203152077799e-06	-1.18076923076916	1
ENSG00000143614.9	GATAD2B	1	153923736	1_75	0	0.015725883997576	5.01181645434699	1.31452948243247e-06	-0.586466165413852	1
ENSG00000198837.9	DENND4B	1	153940147	1_75	0	0.0153187224378584	4.76051439066531	1.2162883168276e-06	-0.0885245901639264	1
ENSG00000143578.15	CREB3L4	1	153968263	1_75	0	0.0177047810068434	6.14762497149912	1.8153402243707e-06	0.398373983739697	1
ENSG00000143545.8	RAB13	1	153985724	1_75	0	0.0164738399063524	5.4570237466513	1.49937681284082e-06	-0.757368792789935	2
ENSG00000143552.9	NUP210L	1	154155073	1_75	0	0.0153175970372057	4.759811409452	1.21601936626382e-06	-0.171348314606647	1
ENSG00000143569.18	UBAP2L	1	154219953	1_75	0	0.0164078539791795	5.41850202340555	1.48282919402116e-06	0.340116279070034	1
ENSG00000143612.19	C1orf43	1	154218791	1_75	0	0.0153216012999989	4.76231543292184	1.21697713908401e-06	-0.0228426395939242	1
ENSG00000143595.12	AQP10	1	154321447	1_75	0	0.0153730964727783	4.79445799951029	1.22930876063104e-06	-0.21142857142867	1
ENSG00000143515.16	ATP8B2	1	154322180	1_75	0	0.0187071864843854	6.67590665885112	2.08294996113011e-06	1.08799999999972	1
ENSG00000160712.12	IL6R	1	154406893	1_75	0	0.146393059381838	26.7767185487018	6.53789507238665e-05	3.29523809523635	1
ENSG00000169291.9	SHE	1	154502081	1_75	0	0.0675738341930783	19.093816147928	2.15194617224546e-05	2.43411105275102	2
ENSG00000160714.9	UBE2Q1	1	154559434	1_75	0	0.0190094645174751	6.82952641935705	2.16531247627344e-06	-0.781395348837055	1
ENSG00000160710.15	ADAR	1	154627302	1_75	0	0.017501389268173	6.03682282415055	1.76214263869857e-06	0.354838709677369	1
ENSG00000187862.11	TTC24	1	156579671	1_78	0	0.00383000469099104	5.19684971879792	3.3197055892342e-07	-0.304222173246244	2
ENSG00000163382.11	NAXE	1	156590832	1_78	0	0.0036585994519347	4.76036009354793	2.90479023788153e-07	0.0215827338129474	1
ENSG00000160818.16	GPATCH4	1	156601724	1_78	0	0.00367829953842758	4.811553544139	2.95183801399771e-07	-0.0753387428543878	2
ENSG00000132702.12	HAPLN2	1	156618957	1_78	0	0.00374818013595379	4.99096737945313	3.12007685355498e-07	-0.231292517006839	1
ENSG00000132692.18	BCAN	1	156640896	1_78	0	0.0133931068342869	17.1501361649262	3.83097229480167e-06	-1.6428571428577	1
ENSG00000132688.10	NES	1	156677793	1_78	0	0.0118342355041253	15.9661988382493	3.15138778053495e-06	-1.57246376811662	1
ENSG00000143320.8	CRABP2	1	156691219	1_78	0	0.00383557215652985	5.21069191130838	3.3333863954617e-07	-0.267029630927001	2
ENSG00000143319.16	ISG20L2	1	156727264	1_78	0	0.0161507109806897	18.9429367740991	5.10268854285493e-06	2.00433264887219	2
ENSG00000143303.11	RRNAD1	1	156728554	1_78	0	0.0451235298579007	28.8361540661742	2.17020374433683e-05	-2.60897435897464	1
ENSG00000143314.12	MRPL24	1	156741831	1_78	0	0.091643997125793	35.7667023850098	5.46692391308927e-05	3.20769230769269	1
ENSG00000143294.14	PRCC	1	156750758	1_78	0	0.129944773595883	39.2507204416573	8.50680651344539e-05	-3.35114503816861	1
ENSG00000143321.18	HDGF	1	156808640	1_78	0	0.00528384133138993	8.26551521520562	7.28416547181076e-07	1.02108433734922	1
ENSG00000198400.11	NTRK1	1	156817136	1_78	0	0.012054351296487	16.1423226742548	3.24541301694072e-06	2.01360544217707	1
ENSG00000027869.11	SH2D2A	1	156816783	1_78	0	0.0138432164371177	17.4664982106871	4.03276540068834e-06	1.61305361305328	1
ENSG00000132694.18	ARHGEF11	1	157053225	1_78	0	0.00367523065651076	4.80359648734907	2.94449773534578e-07	0.0337078651685399	1
ENSG00000143297.18	FCRL5	1	157552226	1_78	0	0.0294787694978275	24.72231251838	1.21551003582998e-05	-2.53289473684302	1
ENSG00000160856.20	FCRL3	1	157700967	1_78	0	0.00430952549784813	6.32157005862942	4.54375091383771e-07	0.80957460394123	2
ENSG00000163534.14	FCRL1	1	157817463	1_78	0	0.00695313576583667	10.8852504991443	1.26234842580002e-06	-1.2519685039365	1
ENSG00000183853.17	KIRREL	1	157995066	1_78	0	0.00475830441807246	7.26626971040489	5.76665331252826e-07	0.764853926378969	2
ENSG00000158477.6	CD1A	1	158258602	1_78	0	0.126711975380275	38.9986604625055	8.24190220389396e-05	3.25850340135972	1
ENSG00000158485.10	CD1B	1	158426929	1_78	0	0.00479923407146121	7.34796024414445	5.88164537242365e-07	1.06451612903254	1
ENSG00000163554.12	SPTA1	1	158654738	1_78	0	0.00565412037416002	8.91166405643622	8.40395972266217e-07	1.10491803278694	1
ENSG00000163565.18	IFI16	1	158999686	1_78	0	0.0364470586602437	26.769396898682	1.62727584613241e-05	-2.39720558882336	1
ENSG00000213088.9	ACKR1	1	159202320	1_78	0	0.0175326395819815	19.7297707579448	5.76938405414154e-06	2.11999999999978	1
ENSG00000179639.10	FCER1A	1	159289856	1_78	0	0.00901261611455206	13.3626690780836	2.00864964335378e-06	1.60486322188561	1
ENSG00000132693.12	CRP	1	159715306	1_78	0	0.00443784985729012	6.60136282322626	4.88614458077872e-07	-0.669117647059038	1
ENSG00000158716.8	DUSP23	1	159780839	1_78	0	0.00382315017812873	5.17977171364759	3.30287458506896e-07	-0.315789473684181	1
ENSG00000181036.13	FCRL6	1	159800388	1_78	0	0.03172127857243	25.4289781706561	1.34536367790854e-05	-2.21751412429446	1
ENSG00000158714.10	SLAMF8	1	159826512	1_78	0	0.0384595485733903	27.2889282823572	1.75045426354067e-05	2.31641645339839	2
ENSG00000188004.9	C1orf204	1	159857626	1_78	0	0.00532626276459702	8.34179043311907	7.41040541954964e-07	-0.907284768211896	1
ENSG00000243284.1	VSIG8	1	159863012	1_78	0	0.00481113936732458	7.3715846845014	5.9151927673452e-07	0.770773638968103	1
ENSG00000213085.9	CFAP45	1	159899758	1_78	0	0.00421062893595625	6.10019394240088	4.2840123970209e-07	0.527016614420746	2
ENSG00000158710.14	TAGLN2	1	159925332	1_78	0	0.00400380508748543	5.61995979652785	3.75289351114996e-07	-0.443181818181795	1
ENSG00000158764.6	ITLN2	1	160955029	1_79	0	0.0260997528644331	23.0233212993171	1.00222325338262e-05	-0.589285714285604	1
ENSG00000162729.13	IGSF8	1	160102029	1_79	0	0.00570474808740129	12.3589356874865	1.1759196545108e-06	1.26666666666714	1
ENSG00000018625.14	ATP1A2	1	160117178	1_79	0	0.00258705630951861	5.15461103878826	2.22413880130951e-07	-0.380952380952452	1
ENSG00000132681.16	ATP1A4	1	160166418	1_79	0	0.00300765976698025	6.51352648387352	3.26742024229143e-07	-0.653333333333413	1
ENSG00000143318.12	CASQ1	1	160166418	1_79	0	0.00300765976698025	6.51352648387352	3.26742024229143e-07	-0.653333333333413	1
ENSG00000132716.18	DCAF8	1	160263555	1_79	0	0.00323410102960553	7.07548595239155	3.81654125516436e-07	-0.733870967741733	1
ENSG00000162736.15	NCSTN	1	160342835	1_79	0	0.00330529610721009	7.24960002443709	3.99654331264107e-07	-0.752434505739238	2
ENSG00000162738.5	VANGL2	1	160400615	1_79	0	0.00298245682589748	6.32721237483475	3.14736189873224e-07	-0.494163424124711	1
ENSG00000066294.14	CD84	1	160579090	1_79	0	0.0035348923815367	7.99386486974836	4.71295295413502e-07	0.849420849420398	1
ENSG00000117090.14	SLAMF1	1	160648558	1_79	0	0.0740414494333256	36.7744285129907	4.54130791931559e-05	3.10582010581977	1
ENSG00000117091.9	CD48	1	160711718	1_79	0	0.00257576359095868	5.5074525655227	2.36601160785319e-07	-0.626602559673802	2
ENSG00000026751.16	SLAMF7	1	160756064	1_79	0	0.00737191389178438	16.7580869656153	2.06046290010424e-06	2.20300751879671	1
ENSG00000122223.12	CD244	1	160862395	1_79	0	0.00506820301269795	22.8308143343812	1.92990313044112e-06	-4.09261852881829	2
ENSG00000179914.4	ITLN1	1	160884736	1_79	2	0.566756388153331	32.1036407352772	0.000303466542183529	5.68148148147923	1
ENSG00000158769.17	F11R	1	161012467	1_79	0	0.00392220771923091	13.3103137851033	8.70720941229844e-07	-2.44117647058861	1
ENSG00000215845.10	TSTD1	1	161038745	1_79	0	0.00359602197518305	7.94820297274208	4.76706849128471e-07	0.535160075396843	2
ENSG00000158773.14	USF1	1	161044580	1_79	0	0.00305168281774382	8.5399485906604	4.3466508295168e-07	-1.34253949421775	2
ENSG00000162755.13	KLHDC9	1	160632458	1_79	0	0.00255834811280176	6.07401083529077	2.5917631231722e-07	-1.31158938738897	3
ENSG00000158793.13	NIT1	1	161118210	1_79	0	0.0102060228217181	18.790560854878	3.19857385989572e-06	-1.86486486486558	1
ENSG00000143222.11	UFC1	1	161158854	1_79	0	0.00422735644455363	10.0974039000913	7.1193230899331e-07	1.16387337057811	1
ENSG00000143224.17	PPOX	1	161166434	1_79	0	0.00527871557567539	15.7850351023963	1.3897411587905e-06	2.70625093973398	2
ENSG00000158850.14	B4GALT3	1	161177981	1_79	0	0.00544134342450675	15.631161409679	1.41859194679454e-06	-2.72950819672092	1
ENSG00000158864.12	NDUFS2	1	161210087	1_79	0	0.0122459110956991	18.3654224313059	3.75104375350218e-06	-1.29139072847618	1
ENSG00000158859.9	ADAMTS4	1	161198399	1_79	0	0.0191733479052184	28.2948868604328	9.04827976239423e-06	3.06763285024241	1
ENSG00000158869.10	FCER1G	1	161215186	1_79	0	0.00461272464764551	12.3492183716053	9.50073285218749e-07	1.91863705448855	3
ENSG00000158874.11	APOA2	1	161223893	1_79	0	0.00248238808310286	5.58751865987087	2.3133895517418e-07	-1.16406250000007	1
ENSG00000158882.14	TOMM40L	1	161230697	1_79	0	0.00253388815191835	5.44413947272091	2.30078898332447e-07	0.921874999999858	1
ENSG00000158887.15	MPZ	1	161291865	1_79	0	0.0126495090161477	19.7511245396244	4.16702016350109e-06	-1.64714791628162	3
ENSG00000203747.10	FCGR3A	1	161550682	1_79	0	0.00253635839961075	5.24600032078706	2.21921326583868e-07	1.30490402317112	2
ENSG00000132185.16	FCRLA	1	161706295	1_79	0	0.00307435029707503	6.67146627621344	3.42085566792915e-07	-0.396971712724562	3
ENSG00000162746.14	FCRLB	1	161721827	1_79	0	0.00259763638475674	5.0833691377265	2.20236913609885e-07	0.315018315018218	1
ENSG00000081721.11	DUSP12	1	161749589	1_79	0	0.00272627121685665	5.46679486743716	2.4857757218596e-07	-0.220183486238586	1
ENSG00000118217.5	ATF6	1	161766683	1_79	0	0.00256459085164973	5.05263889257258	2.16120744543277e-07	-0.261682242990846	1
ENSG00000239887.4	C1orf226	1	162366440	1_79	0	0.0030822162689661	6.66025632494846	3.42384548930742e-07	0.519685039370124	1
ENSG00000152332.15	UHMK1	1	162457814	1_80	0	0.0144525475103388	10.7450530598509	2.59007938770463e-06	-1.17894736842124	1
ENSG00000117143.13	UAP1	1	162556498	1_80	0	0.0082975436447722	5.43918627104352	7.52737553180269e-07	-0.418497790144907	3
ENSG00000162733.16	DDR2	1	162631124	1_80	0	0.00881349308674484	6.01539408822406	8.84244278576455e-07	-0.515254237287878	1
ENSG00000132196.13	HSD17B7	1	162790761	1_80	0	0.0112608269842789	8.35739268778033	1.56964412990596e-06	0.954461055451739	3
ENSG00000143228.12	NUF2	1	163266611	1_80	0	0.0265383067601881	16.5767267739666	7.33722935115748e-06	-1.770161290323	1
ENSG00000185630.18	PBX1	1	164555424	1_80	0	0.00775768958619638	4.79672415532752	6.20636406552044e-07	0.113636363636343	1
ENSG00000143149.12	ALDH9A1	1	165698175	1_81	0	0.0169386224996234	5.29714245429397	1.49651077205354e-06	0.330573180267846	3
ENSG00000143195.12	ILDR2	1	166975572	1_82	0	0.0128159301667535	11.4907268519521	2.45616613406037e-06	1.58974358974418	1
ENSG00000143157.11	POGK	1	166839016	1_82	0	0.0104478075240204	9.53693678283936	1.6618589968787e-06	-1.1732283464564	1
ENSG00000152382.5	TADA1	1	166862888	1_82	0	0.00689788737362784	5.57125202074969	6.40957168791432e-07	0.504628798831658	2
ENSG00000143167.11	GPA33	1	167166436	1_82	0	0.009074553907089	8.19027778228785	1.23960700584426e-06	0.937254901961353	1
ENSG00000143190.21	POU2F1	1	167221225	1_82	0	0.0419569434230596	22.8933477587094	1.60203962285738e-05	2.15756302521126	1
ENSG00000198821.10	CD247	1	167518220	1_82	0	0.00688184686983384	5.54903109208176	6.36916160776115e-07	-0.429967426710125	1
ENSG00000143162.7	CREG1	1	167553767	1_82	0	0.00750851304300049	6.38102073927073	7.99105649856913e-07	-0.609835849630096	2
ENSG00000197965.11	MPZL1	1	167720961	1_82	0	0.00640521880410905	4.86398786963885	5.19620837693165e-07	-0.186991869918691	1
ENSG00000143199.17	ADCY10	1	167913803	1_82	0	0.0106389198443626	9.71023311770202	1.72300801923557e-06	1.02000000000017	1
ENSG00000143164.15	DCAF6	1	167936749	1_82	0	0.00633549956450186	4.75953998317426	5.02928156689456e-07	0.0137614678899001	1
ENSG00000143158.10	MPC2	1	167936173	1_82	0	0.00732268347455822	6.14175201026721	7.50106008479718e-07	0.601263130184892	2
ENSG00000143147.14	GPR161	1	168137478	1_82	0	0.00799390747251538	6.97917216759493	9.30514477750863e-07	0.755026338613841	2
ENSG00000143155.12	TIPRL	1	168178854	1_82	0	0.0234838134704433	17.2969169195468	6.77481479314161e-06	1.76114649681528	1
ENSG00000213064.9	SFT2D2	1	168228182	1_82	0	0.00849596779783179	7.56092035764373	1.07139009424274e-06	-0.832061068702178	1
ENSG00000143178.12	TBX19	1	168260943	1_82	0	0.00856204536882377	7.63492091027288	1.09029036177824e-06	0.839694656488498	1
ENSG00000143185.3	XCL2	1	168541843	1_82	0	0.0559084521961366	25.6812819217245	2.39471741857705e-05	-2.25806328057995	3
ENSG00000143184.4	XCL1	1	168544200	1_82	0	0.0317741245322234	20.2071621214337	1.07087560366473e-05	1.94132737354518	2
ENSG00000143153.12	ATP1B1	1	169119441	1_83	0	0.0125814114157531	6.27387639947823	1.31651383747385e-06	0.52380952380952	1
ENSG00000143156.13	NME7	1	169336230	1_83	0	0.0106513683275618	4.76652959183257	8.46774560548919e-07	-0.135297505421083	3
ENSG00000117477.12	CCDC181	1	169459706	1_83	0	0.0115859587747491	5.6107451278535	1.08420804488108e-06	-0.66256681446697	2
ENSG00000198734.10	F5	1	169594929	1_83	0	0.0187011915099932	10.3549393580906	3.22980976383105e-06	1.4814814814816	1
ENSG00000174175.16	SELP	1	169629757	1_83	0	0.708449658128465	23.87911633134	0.000282154740920121	-4.46399999999892	1
ENSG00000188404.8	SELL	1	169579654	1_83	0	0.0710681965043418	20.0586321183377	2.37758862016833e-05	1.55819594051939	3
ENSG00000171806.11	METTL18	1	169787074	1_83	0	0.0251068503834982	15.5535922506909	6.51302956392137e-06	-3.29126213592105	1
ENSG00000000457.13	SCYL3	1	169891332	1_83	0	0.0107923332472162	5.98583772449628	1.07745810308258e-06	-1.45146641117734	2
ENSG00000120370.12	GORAB	1	170532434	1_83	0	0.0265872522649958	13.4236700581284	5.95257438093184e-06	-1.40531561461783	1
ENSG00000007933.12	FMO3	1	171090963	1_84	0	0.054799789619234	25.5137994879987	2.33192261842595e-05	2.2614601018684	1
ENSG00000094963.13	FMO2	1	171185164	1_84	0	0.00707006646224384	5.91036294950559	6.96943790866589e-07	0.567741935483984	1
ENSG00000076258.9	FMO4	1	171314054	1_84	0	0.00695328663887906	5.75490268987984	6.67403105251941e-07	0.721563997682363	2
ENSG00000117523.15	PRRC2C	1	171486183	1_84	0	0.0128930637957323	11.4859577075822	2.46992320294445e-06	-1.35454545454538	1
ENSG00000034971.16	MYOC	1	171657572	1_84	0	0.00747549399896041	6.31745424292478	7.87666015339179e-07	0.402439024390318	1
ENSG00000117533.14	VAMP4	1	171742440	1_84	0	0.0068733061627988	5.60862856701943	6.42957808004804e-07	0.447806354009049	1
ENSG00000010165.19	METTL13	1	171781437	1_84	0	0.00792712405290719	7.18569666879849	9.50046014645956e-07	-0.94613907315553	2
ENSG00000197959.13	DNM3	1	171841015	1_84	0	0.00702833630227051	5.92139989560391	6.94123952941838e-07	-0.468176362802496	2
ENSG00000135845.9	PIGC	1	172443855	1_84	0	0.00630588795573761	4.76636902175692	5.01295745399166e-07	-0.00800000000000316	1
ENSG00000094975.13	SUCO	1	172484813	1_84	0	0.0169094451932296	14.7926686700918	4.17192021179382e-06	1.93996143637762	2
ENSG00000117560.7	FASLG	1	172658724	1_84	0	0.00978048241163543	8.13946245983535	1.32774937753034e-06	-0.430167597765402	1
ENSG00000120337.8	TNFSF18	1	173051090	1_84	0	0.110685750031902	30.3257568229644	5.59839408114963e-05	-2.57236842105285	1
ENSG00000117592.8	PRDX6	1	173476539	1_85	0	0.0135454465479882	4.96789279237582	1.122343117155e-06	-0.410419812139639	2
ENSG00000076321.10	KLHL20	1	173714815	1_85	0	0.0152280769830382	5.84473987465705	1.48446634683374e-06	0.398437500000083	1
ENSG00000117593.9	DARS2	1	173823764	1_85	0	0.0135052473437378	4.90771352365925	1.1054569946666e-06	-0.543646112636001	2
ENSG00000117601.13	SERPINC1	1	173917488	1_85	0	0.0135124110040353	4.90872288101352	1.10627084532527e-06	0.298812865894168	2
ENSG00000152061.23	RABGAP1L	1	174159856	1_85	0	0.0138196634964323	5.01234494384692	1.15530997968558e-06	0.322580645161263	1
ENSG00000116161.17	CACYBP	1	175004590	1_85	0	0.0135465012418343	4.84363625231652	1.09435636384408e-06	-0.0805555555555533	1
ENSG00000120333.4	MRPS14	1	175023749	1_85	0	0.0152842366680548	6.10888186313622	1.55727598401123e-06	0.594470046083313	1
ENSG00000120332.15	TNN	1	175068086	1_85	0	0.0154280706958062	6.16565259769943	1.5865390890653e-06	-0.721674876847113	1
ENSG00000152092.15	ASTN1	1	177165274	1_86	0	0.0199388406094309	8.59679113745774	2.85888300352483e-06	-0.980582524272458	1
ENSG00000116147.16	TNR	1	175744070	1_86	0	0.0135622115707797	4.90371401281691	1.10921505286155e-06	-0.135531135531053	1
ENSG00000235750.9	KIAA0040	1	175193132	1_86	0	0.0143787625392116	5.46338870153041	1.31021846988204e-06	-0.432263952700889	2
ENSG00000143207.19	RFWD2	1	176207223	1_86	0	0.0192807836956477	8.27477864027521	2.66097731862021e-06	1.05967987438263	2
ENSG00000075391.16	RASAL2	1	178093563	1_87	0	0.0152736949698217	5.2920422546842	1.34811680313314e-06	-0.434042994449013	2
ENSG00000116191.17	RALGPS2	1	178725006	1_87	0	0.0306205092745534	11.9724211219994	6.11440919333925e-06	1.52447552447573	1
ENSG00000116194.12	ANGPTL1	1	178880354	1_87	0	0.0398039962555539	14.5052123318713	9.62965821078138e-06	1.69268292682885	1
ENSG00000116199.11	FAM20B	1	179025509	1_89	0	0.0189153694742403	9.53270223276752	3.00739838251936e-06	1.61461566159476	2
ENSG00000162782.15	TDRD5	1	179592019	1_89	0	0.0132448941954739	6.11873146805009	1.35166787705923e-06	0.362719693110997	2
ENSG00000135837.15	CEP350	1	179954679	1_89	0	0.0225423444339961	11.2166964746141	4.21719958207283e-06	-1.29304600283538	2
ENSG00000116260.16	QSOX1	1	180154450	1_89	0	0.0158400693942199	7.83199408812256	2.06913838002204e-06	-0.834404207030258	2
ENSG00000121454.5	LHX4	1	180229431	1_89	0	0.0123262070163562	5.43094934745023	1.11651693633798e-06	-0.391514882617462	2
ENSG00000230124.6	ACBD6	1	180481238	1_89	0	0.0116359239182295	4.87971002516547	9.47010934433797e-07	0.154732321910698	3
ENSG00000143324.13	XPR1	1	180633745	1_89	0	0.0145880169953488	7.04335005895272	1.71370332678742e-06	0.708661417322841	1
ENSG00000135835.11	KIAA1614	1	180910279	1_89	0	0.01260295888577	5.64337379580454	1.18623693522952e-06	0.486897846465411	2
ENSG00000153029.14	MR1	1	181033343	1_89	0	0.0122301368369987	5.35610140134577	1.0925472096886e-06	-0.369127516778511	1
ENSG00000198216.10	CACNA1E	1	181412848	1_90	0	0.0114906168330504	4.79566514280314	9.19077849384839e-07	-0.0886699507388487	1
ENSG00000135821.17	GLUL	1	182392343	1_90	0	0.0308602358817165	14.2749036746551	7.34738053252561e-06	-1.66442953020136	1
ENSG00000143333.6	RGS16	1	182392343	1_90	0	0.0126007017604122	5.67779432718246	1.19325838473884e-06	-0.474655304976637	3
ENSG00000203730.2	TEDDM1	1	182400603	1_90	0	0.0119015046999335	5.13168549737619	1.0186430119186e-06	-0.288884249922521	2
ENSG00000135862.5	LAMC1	1	183023026	1_91	0	0.012890127691523	5.63332149471554	1.21110518195181e-06	-0.282258064516238	1
ENSG00000157064.10	NMNAT2	1	183439178	1_91	0	0.0161169050967804	7.77237696824571	2.08927501331984e-06	-0.77926421404675	1
ENSG00000116698.21	SMG7	1	183471970	1_91	0	0.0119091276320764	4.87606400921068	9.68521917838853e-07	0.459893048128195	1
ENSG00000116701.14	NCF2	1	183591057	1_91	0	0.046075865044498	17.8883717687305	1.37468886615714e-05	-1.97424892703838	1
ENSG00000162704.15	ARPC5	1	183635770	1_91	0	0.105050211734856	25.9703027205242	4.5502373361065e-05	-3.00806451612903	1
ENSG00000198756.10	COLGALT2	1	183970792	1_91	0	0.0495867406260413	18.6012872343555	1.53839786080104e-05	-1.79739886722235	2
ENSG00000198860.11	TSEN15	1	184051811	1_91	0	0.0120833870474586	5.01500816940293	1.01069574456798e-06	0.312740073338457	2
ENSG00000116667.12	C1orf21	1	184606961	1_91	0	0.124967233080674	27.7088010369174	5.77529262232346e-05	-2.52671755725172	1
ENSG00000116406.18	EDEM3	1	184756487	1_92	0	0.0122903011542351	4.88882445565873	1.0021369456483e-06	0.0320000000000038	1
ENSG00000135842.16	FAM129A	1	184974052	1_92	0	0.0181524766618661	8.62382534182276	2.61093430714424e-06	1.28800000000057	1
ENSG00000121486.11	TRMT1L	1	185156912	1_92	0	0.01324497776306	5.60458882282226	1.23809820920619e-06	-0.328467153284864	1
ENSG00000116668.12	SWT1	1	185156912	1_92	0	0.01324497776306	5.60458882282226	1.23809820920619e-06	0.328467153284864	1
ENSG00000116679.15	IVNS1ABP	1	185317057	1_92	0	0.0123590113883618	4.94216171135885	1.01873397391146e-06	0.185185185185235	1
ENSG00000143341.11	HMCN1	1	185737815	1_92	0	0.0169610531653996	7.9729620431288	2.25544695530498e-06	1.20000000000034	1
ENSG00000047410.13	TPR	1	186376149	1_92	0	0.0252364178705894	11.7876072548275	4.9615054518608e-06	-1.73964497041459	1
ENSG00000157181.15	C1orf27	1	186376034	1_92	0	0.0415289217172885	16.5927904530272	1.14929148522297e-05	-2.15733855632673	2
ENSG00000262180.1	OCLM	1	186400848	1_92	0	0.0172417128935886	8.13029961698203	2.33801377211764e-06	-0.974358974359088	1
ENSG00000150681.9	RGS18	1	192159053	1_96	0	0.0114874088544602	4.76746280301764	9.13417856408668e-07	0.104477611940271	1
ENSG00000090104.11	RGS1	1	192575969	1_96	0	0.0301928591810067	14.0386590822446	7.06952076922414e-06	1.54497891889404	2
ENSG00000116741.7	RGS2	1	192790514	1_96	0	0.0190376955351856	9.60529095800637	3.04989583844082e-06	-1.01599999999979	1
ENSG00000116747.12	TROVE2	1	193058704	1_96	0	0.012628611079	5.67343075577115	1.19498224558051e-06	-0.425654815558113	2
ENSG00000023572.8	GLRX2	1	193105954	1_96	0	0.0114814601949985	4.7625074759477	9.11995930641565e-07	0.0869191275493059	2
ENSG00000134371.10	CDC73	1	193121735	1_96	0	0.0116226435176722	4.87938893953008	9.45867842424249e-07	-0.0902255639097607	1
ENSG00000116785.13	CFHR3	1	196762056	1_98	0	0.0116096746325191	5.1505953788538	9.97327026239623e-07	-0.256249999999997	1
ENSG00000244414.6	CFHR1	1	196820070	1_98	0	0.0129794516360758	6.21749801556503	1.34595985106699e-06	0.60015869254605	2
ENSG00000177888.7	ZBTB41	1	197217191	1_98	0	0.0449267319559649	18.1610937245071	1.3608395846825e-05	2.02836879432563	1
ENSG00000203724.10	C1orf53	1	197902363	1_99	0	0.00934036215670331	5.64611026926817	8.79575607379394e-07	-1.02857142857142	1
ENSG00000151414.14	NEK7	1	198148723	1_99	0	0.00951984229278202	4.97370313509804	7.89713785833995e-07	0.121665193800592	2
ENSG00000081237.18	PTPRC	1	198638643	1_99	0	0.0186404027436409	10.9017815408332	3.38932232340379e-06	1.18599562363175	1
ENSG00000163362.10	C1orf106	1	200898933	1_101	0	0.0924955236225133	49.8575117208465	7.69150666833779e-05	-5.54716981131871	1
ENSG00000118193.11	KIF14	1	200620703	1_101	0	0.051780490423593	29.5051600376183	2.54814559897005e-05	3.33333333333344	1
ENSG00000118197.13	DDX59	1	200660007	1_101	0	0.0068283919795189	9.31746182355258	1.06114851619361e-06	-1.72083856127397	2
ENSG00000118200.14	CAMSAP2	1	200740002	1_101	0	0.00506117509158777	5.12058144620791	4.32245763964074e-07	0.579759862779112	1
ENSG00000116852.14	KIF21B	1	201018890	1_101	0	0.0428637446773448	36.6147097781312	2.61761524319912e-05	-4.38872435826729	2
ENSG00000232237.3	ASCL5	1	201114802	1_101	0	0.00529900466705158	5.46819365168402	4.83279411588562e-07	-0.627256928733043	2
ENSG00000116857.16	TMEM9	1	201154617	1_101	0	0.00877474917350385	9.43603196673763	1.3809699234666e-06	-0.744186046511361	1
ENSG00000118194.18	TNNT2	1	201378187	1_101	0	0.00878633652335192	9.97882963210263	1.4623372626524e-06	-1.02790697674424	1
ENSG00000159173.18	TNNI1	1	201429100	1_101	0	0.00615109561461003	6.418012135805	6.58435317028272e-07	0.751879699248313	1
ENSG00000174307.6	PHLDA3	1	201469321	1_101	0	0.10970224309931	33.54793417486	6.1382050975368e-05	3.12500304218545	2
ENSG00000159176.13	CSRP1	1	201509697	1_101	0	0.0122424570436259	12.983881041768	2.65114341800613e-06	-1.86345381526033	1
ENSG00000198700.9	IPO9	1	201828710	1_102	0	0.0172710808081923	8.30191747580508	2.39143198604956e-06	1.02359526363198	2
ENSG00000198892.6	SHISA4	1	201882364	1_102	0	0.0123336491559577	5.07781301007497	1.04454799516023e-06	0.264630466551599	2
ENSG00000163431.12	LMOD1	1	201916029	1_102	0	0.0145750622508927	6.67593491114243	1.62286583572908e-06	-0.813210809732419	2
ENSG00000134375.10	TIMM17A	1	201955621	1_102	0	0.0125843058835966	5.27029287500835	1.10617571985331e-06	-0.28749999999997	1
ENSG00000176393.10	RNPEP	1	201982484	1_102	0	0.01197298357257	4.79391571064294	9.57310640155664e-07	0.0206896551724077	1
ENSG00000163435.15	ELF3	1	202008126	1_102	0	0.0390659295783472	16.1564218712071	1.05269716473247e-05	-1.72440944881904	1
ENSG00000143862.7	ARL8A	1	202144707	1_102	0	0.0119841136219168	4.80280313368786	9.59976957783301e-07	0.109375000000028	1
ENSG00000077157.21	PPP1R12B	1	202348568	1_102	0	0.0122454262821841	5.00913897113496	1.02305055303382e-06	0.180672268907462	1
ENSG00000143858.11	SYT2	1	202710717	1_102	0	0.0333755717870652	14.6355614173339	8.1470092020653e-06	1.57812500000033	1
ENSG00000117139.16	KDM5B	1	202808833	1_102	0	0.0120485627780336	4.85410611549695	9.75449109591904e-07	0.142857142857217	1
ENSG00000183155.4	RABIF	1	202889900	1_102	0	0.0152367027087651	7.10108448073107	1.80457850030397e-06	-0.724137931034175	1
ENSG00000159346.12	ADIPOR1	1	202958751	1_102	0	0.0299664198941926	13.5965925286264	6.79555682977902e-06	1.42885375494046	1
ENSG00000159348.12	CYB5R1	1	202967673	1_102	0	0.0119477837303945	4.77376228845065	9.51279740526068e-07	-0.0158944346218041	2
ENSG00000163444.11	TMEM183A	1	203162653	1_102	0	0.0176797843468322	8.52611610865582	2.51413336419579e-06	-0.852040816326869	1
ENSG00000143847.15	PPFIA4	1	203025545	1_102	0	0.0861187626580702	23.8696568887529	3.42849928504108e-05	-2.15573770491766	1
ENSG00000163485.16	ADORA1	1	203091480	1_102	0	0.0255555303481304	12.0637526395688	5.1419450054679e-06	1.55336677854637	2
ENSG00000133048.12	CHI3L1	1	203186952	1_102	0	0.258502930613737	35.0961539191062	0.000151316087218502	-3.15068493150686	1
ENSG00000133063.15	CHIT1	1	203264909	1_102	0	0.0120072895783691	4.82128222072722	9.65534162204816e-07	-0.107344632768391	1
ENSG00000159388.5	BTG2	1	203305808	1_102	0	0.0119416792077559	4.76887417444857	9.49820130650576e-07	-0.0280898876404585	1
ENSG00000058668.14	ATP2B4	1	203602586	1_103	0	0.0158531011923257	4.99271565830196	1.32011319037927e-06	-0.317448409977837	2
ENSG00000122188.12	LAX1	1	203765103	1_103	0	0.0154881383325719	4.76960313891895	1.23208754952793e-06	0.180124223602411	1
ENSG00000257315.2	ZBED6	1	203795675	1_103	0	0.0204239950502767	7.4219763067633	2.5282520365029e-06	-0.837988826815393	1
ENSG00000182004.12	SNRPE	1	203861428	1_103	0	0.0254493398081307	9.53546048001707	4.04742021753849e-06	1.10994764397956	1
ENSG00000143842.14	SOX13	1	204072748	1_103	0	0.0155875020923002	4.83086154307398	1.2559178146051e-06	-0.217054263565892	1
ENSG00000143845.14	ETNK2	1	204151824	1_103	0	0.0162369982462591	5.22196693538777	1.41416461750778e-06	-0.441988950276124	1
ENSG00000143839.14	REN	1	204190659	1_103	0	0.0238991450286428	8.93121832632132	3.56002605305845e-06	1.14788732394316	1
ENSG00000158615.8	PPP1R15B	1	204412128	1_103	0	0.0174996116787013	5.93968362638653	1.73361170432317e-06	0.562005277044889	1
ENSG00000133056.13	PIK3C2B	1	204472312	1_103	0	0.0155264125779686	4.79324410757713	1.24125432561935e-06	-0.0207100591715888	1
ENSG00000198625.12	MDM4	1	204517114	1_103	0	0.0256854147497341	9.62426861177737	4.12301034001617e-06	1.12977099236654	1
ENSG00000170382.11	LRRN2	1	204685959	1_103	0	0.0274992512027864	10.280829979928	4.71529806680083e-06	1.24074074074091	1
ENSG00000163531.15	NFASC	1	204828864	1_104	0	0.0122688123950926	5.15260702412965	1.05436177468324e-06	-0.367441860465087	1
ENSG00000184144.11	CNTN2	1	205042978	1_104	0	0.0553435977463604	19.6613150321226	1.81484715763341e-05	-2.29017857142758	1
ENSG00000174529.7	TMEM81	1	205072824	1_104	0	0.0148771502981403	6.99757404707113	1.73631036944215e-06	-0.942902818074865	2
ENSG00000133059.16	DSTYK	1	205211346	1_104	0	0.0122331061445011	5.12471913014745	1.04560323364827e-06	0.489137886501913	2
ENSG00000133069.15	TMCC2	1	205228229	1_104	0	0.0127122957692934	5.49233381766719	1.16450409383187e-06	0.402862985685019	1
ENSG00000163545.8	NUAK2	1	205321666	1_104	0	0.0156013945288521	7.45290242509786	1.93931769633221e-06	0.749892599535038	2
ENSG00000117266.15	CDK18	1	205504306	1_104	0	0.0404543211080963	16.619626511244	1.12136315623279e-05	-1.86612018489494	2
ENSG00000174514.12	MFSD4A	1	205554978	1_104	0	0.0117928057315356	4.77411366959991	9.39009540935341e-07	-0.308270676691658	1
ENSG00000158715.5	SLC45A3	1	205680045	1_104	0	0.011822462202682	4.79812692615756	9.46105946397727e-07	-0.122361242155997	2
ENSG00000069275.12	NUCKS1	1	205749730	1_104	0	0.212585316118324	33.1365470631897	0.000117489923320011	-3.62644254942786	2
ENSG00000117280.12	RAB29	1	205766484	1_104	0	0.114510168751208	26.8205123261733	5.12237335501102e-05	3.1398835567874	3
ENSG00000133065.10	SLC41A1	1	205810103	1_104	0	0.0203777970429606	10.0134506343431	3.40330678196622e-06	1.89995580975068	2
ENSG00000162877.12	PM20D1	1	205828905	1_104	0	0.0311874728825733	14.1056554697669	7.33725415638336e-06	2.31699963756835	3
ENSG00000117322.17	CR2	1	207454348	1_105	0	0.0180885883548335	15.2710029012674	4.6071498781876e-06	-1.73085584924371	2
ENSG00000162897.14	FCAMR	1	206970205	1_105	0	0.0073411197540445	12.7444173352915	1.56042320085888e-06	2.91250000000027	1
ENSG00000263528.7	IKBKE	1	206470213	1_105	0	0.0355817629300766	22.1101583318587	1.31213771888296e-05	2.12249056498958	3
ENSG00000143479.15	DYRK3	1	206634569	1_105	0	0.00736940598136471	11.4623888353233	1.40885963013092e-06	-2.87499999999984	1
ENSG00000162889.10	MAPKAPK2	1	206684062	1_105	0	0.00593668568201367	4.91901768834006	4.8706009106427e-07	0.346405228758193	1
ENSG00000162894.11	FCMR	1	206923405	1_105	0	0.0149629181556751	19.6062169860804	4.89294361134026e-06	3.36800000000033	1
ENSG00000162896.5	PIGR	1	206946508	1_105	0	0.00634843199091661	5.36097739094623	5.6763681257007e-07	0.151079136690568	1
ENSG00000182795.12	C1orf116	1	207032059	1_105	0	0.0196595115503568	16.2004210425547	5.31201301944306e-06	1.6529411764706	1
ENSG00000123843.12	C4BPB	1	207088956	1_105	0	0.0127115858898973	10.9673583763489	2.32520836576619e-06	-0.394342762063039	1
ENSG00000123838.10	C4BPA	1	207104083	1_105	0	0.0154780807229632	14.6514166141439	3.78230747134586e-06	1.76246334310877	1
ENSG00000203710.10	CR1	1	207497093	1_105	0	0.00681792129025982	6.53106236710914	7.42670066226264e-07	-0.999999999999819	1
ENSG00000197721.16	CR1L	1	207644386	1_105	0	0.00615784584468748	5.07831919715171	5.21565568093422e-07	-0.0478794216023907	2
ENSG00000076356.6	PLXNA2	1	208243841	1_106	0	0.00614758656590109	4.84729021082273	4.97008459080302e-07	0.158940397351004	1
ENSG00000008118.9	CAMK1G	1	209583074	1_106	0	0.0101951487178922	9.49662384130923	1.61481549076886e-06	-1.01273885350341	1
ENSG00000009790.14	TRAF3IP3	1	209755699	1_106	0	0.0405122224902266	20.7525496404525	1.4022247748778e-05	-1.47195404915736	2
ENSG00000117595.10	IRF6	1	209805432	1_106	1	0.545642214269362	33.1672407796862	0.000301840430645847	-5.49218750000128	1
ENSG00000117597.17	DIEXF	1	209827703	1_106	0	0.0110639777189241	18.9941247841647	3.50502148877466e-06	3.34150187433474	2
ENSG00000054392.12	HHAT	1	210328160	1_106	0	0.00623648777602692	4.94445537886378	5.14302508954659e-07	0.04032258064517	1
ENSG00000117625.13	RCOR3	1	211262722	1_108	0	0.0050778799245601	6.85177776248868	5.80290954312067e-07	0.642857142857248	1
ENSG00000082512.14	TRAF5	1	211326278	1_108	0	0.0042470268510667	5.14779061867632	3.6464140936317e-07	0.289131041325771	2
ENSG00000117650.12	NEK2	1	211675781	1_108	0	0.00420094713354013	5.04376840040308	3.5339667434851e-07	-0.305135951661755	1
ENSG00000123684.12	LPGAT1	1	211725929	1_108	0	0.00436048804008871	5.39919058878662	3.92666510808806e-07	0.410780189619211	2
ENSG00000143493.12	INTS7	1	212035474	1_108	0	0.00701366253675739	9.93350679333481	1.16200384367192e-06	-1.12189616252849	1
ENSG00000066027.11	PPP2R5A	1	212208238	1_108	0	0.00840477690047092	11.6611840560272	1.63466568351047e-06	1.23804955071526	3
ENSG00000065600.12	TMEM206	1	212414848	1_108	0	0.00407777367576767	4.76002355702085	3.2373699079096e-07	-0.0184546671165347	2
ENSG00000162772.16	ATF3	1	212565261	1_108	0	0.0166262230331291	18.186532205308	5.04316994920753e-06	1.78918918919019	1
ENSG00000185523.6	SPATA45	1	212823083	1_108	0	0.0100214373614843	13.3417939311844	2.2299973676334e-06	-1.84120570247433	2
ENSG00000123685.8	BATF3	1	212699839	1_108	0	0.0138528148931744	16.4384963075021	3.79804604082855e-06	-1.5328185328187	1
ENSG00000117697.14	NSL1	1	212792127	1_108	0	0.127626067238914	38.0278219644443	8.09470347579702e-05	3.60759493670701	1
ENSG00000203705.10	TATDN3	1	212781889	1_108	0	0.00981786741448609	13.1458277025859	2.15260926059787e-06	1.72580645161272	1
ENSG00000162769.12	FLVCR1	1	212858367	1_108	0	0.00453849840468856	5.78060578942807	4.37568093024213e-07	0.153225806451597	1
ENSG00000143494.15	VASH2	1	212954779	1_108	0	0.00425965472363599	5.17609828837881	3.67736736729606e-07	-0.292307692307638	1
ENSG00000174606.13	ANGEL2	1	212998282	1_108	0	0.00596874156462979	8.39382583332365	8.3560847169842e-07	0.878978162034739	3
ENSG00000143499.13	SMYD2	1	214281588	1_108	0	0.00551194821437273	7.63422541641741	7.01827228716261e-07	0.836805555555613	1
ENSG00000152104.11	PTPN14	1	214552234	1_109	0	0.0223626447962647	7.95116767694964	2.96561099579976e-06	-0.879828326180146	1
ENSG00000117724.12	CENPF	1	214602949	1_109	0	0.0202470796281368	6.9969580163209	2.36282612724418e-06	0.841189556101452	2
ENSG00000136636.12	KCTD3	1	215567710	1_109	0	0.0394127705145643	13.4121518937158	8.81648622668746e-06	-1.55797101449264	1
ENSG00000067533.5	RRP15	1	218285209	1_110	0	0.0232366567571147	15.1033047433971	5.85336671648716e-06	-1.54687500000048	1
ENSG00000092969.11	TGFB2	1	218328748	1_110	0	0.0278521340388364	16.8458808134692	7.82550378469581e-06	1.66949152542309	1
ENSG00000143353.11	LYPLAL1	1	219174471	1_111	0	0.0230033449941445	10.164335260749	3.89968995512045e-06	1.14324324324241	1
ENSG00000136628.17	EPRS	1	219963207	1_112	0	0.0141352751503762	12.376313051988	2.91780092961694e-06	-1.57936507936475	1
ENSG00000162813.17	BPNT1	1	220090556	1_112	0	0.00947426064026213	8.54995087339441	1.35104263115192e-06	-0.8580246913583	1
ENSG00000067704.9	IARS2	1	220094239	1_112	0	0.00695157511288413	5.59313735824246	6.48483320754887e-07	-0.131078587064196	2
ENSG00000118873.15	RAB3GAP2	1	220272146	1_112	0	0.012987414761104	11.5656519700662	2.50526075550527e-06	-1.66190476190471	1
ENSG00000162817.6	C1orf115	1	220699574	1_112	0	0.00652791945462461	4.99289622941739	5.43609994344874e-07	-0.222520107238679	1
ENSG00000117791.15	MARC2	1	220341149	1_112	0	0.00907155081189492	8.13400367804308	1.23068245024781e-06	-1.53504784992071	3
ENSG00000186205.12	MARC1	1	220786518	1_112	0	0.00755288504548934	6.38509075142795	8.04340718357364e-07	-0.405693950178161	1
ENSG00000136630.12	HLX	1	220879423	1_112	0	0.00810938951722151	7.06398704131257	9.5542843141933e-07	-0.557251908396921	1
ENSG00000143507.17	DUSP10	1	221743472	1_113	0	0.0104955758028139	6.03239468779157	1.05598104838815e-06	-0.715384615384561	1
ENSG00000143498.17	TAF1A	1	222589893	1_114	0	0.0105079137732416	5.46668315281511	9.58077208589718e-07	0.349315068493195	1
ENSG00000154305.16	MIA3	1	222618304	1_114	0	0.00978918823140629	4.78952543444393	7.81986523956829e-07	-0.0248962655601553	1
ENSG00000162819.11	BROX	1	222712777	1_114	0	0.0120533633769584	6.7787970668729	1.36276505338291e-06	0.728323699422096	1
ENSG00000197520.10	FAM177B	1	222767410	1_114	0	0.0104552231804969	5.41865496623982	9.44897960374022e-07	-0.380645161290405	1
ENSG00000154309.8	DISP1	1	222856775	1_114	0	0.0253256625490229	13.8976357196268	5.87032093774731e-06	1.38970588235292	1
ENSG00000187554.11	TLR5	1	223142833	1_114	0	0.13783587770589	30.4798193182177	7.00704279407488e-05	3.35772357723624	1
ENSG00000143502.14	SUSD4	1	223364043	1_114	0	0.0120952964040559	6.81205592780919	1.37421544720146e-06	-0.936170212766086	1
ENSG00000203697.11	CAPN8	1	223645152	1_114	0	0.0141571482605952	8.3182825717758	1.96412695168463e-06	-1.0071756457355	2
ENSG00000143756.11	FBXO28	1	224114047	1_114	0	0.0117594546646748	6.5426855594252	1.28322654938178e-06	0.546874999999977	1
ENSG00000143753.12	DEGS1	1	224227807	1_114	0	0.0108152367019455	5.74229960226415	1.03581449058449e-06	0.422131147540963	1
ENSG00000143748.17	NVL	1	224330652	1_114	0	0.00979630500403561	4.79646989058558	7.83689677449666e-07	-0.105072463768119	1
ENSG00000143771.11	CNIH4	1	224356827	1_114	0	0.00981447875604713	4.81418475935407	7.88043331860607e-07	0.107382550335609	1
ENSG00000143786.7	CNIH3	1	224436689	1_114	0	0.00978040135590319	4.78094412320882	7.79884790518687e-07	-0.0675675675675419	1
ENSG00000162923.14	WDR26	1	224436689	1_114	0	0.00992297559305166	4.91925414180718	8.1414411636958e-07	0.225378354653045	2
ENSG00000185155.11	MIXL1	1	226223616	1_115	0	0.0131279292399125	7.08165571060276	1.55056915906759e-06	-1.06015037593969	1
ENSG00000185842.15	DNAH14	1	224895338	1_115	0	0.0135513172576599	5.93813159264032	1.34212027168808e-06	-0.576474294466943	2
ENSG00000154380.17	ENAH	1	225748764	1_115	0	0.0224803667017787	10.1282261344864	3.7974921617458e-06	0.933606102944149	2
ENSG00000143819.12	EPHX1	1	225774988	1_115	0	0.0129845048413217	5.4298604220532	1.17591021795371e-06	0.062015503875973	1
ENSG00000143742.12	SRP9	1	225777848	1_115	0	0.018934105529745	8.94586563976132	2.82505735907668e-06	0.855072463767687	1
ENSG00000196187.11	TMEM63A	1	225868963	1_115	0	0.0140422636923166	6.27734535913174	1.4701892826637e-06	-0.533980582524276	1
ENSG00000243709.1	LEFTY1	1	225836515	1_115	0	0.0124627692883593	5.16509224946355	1.07362531577892e-06	-0.437641174846827	2
ENSG00000143811.18	PYCR2	1	225922543	1_115	0	0.0119506670007598	4.85443507317953	9.67589056096496e-07	-0.420765027322433	1
ENSG00000143768.12	LEFTY2	1	225941740	1_115	0	0.0313664189900796	14.1599444132787	7.40775471326345e-06	1.4561403508774	1
ENSG00000143751.9	SDE2	1	225999428	1_115	0	0.0271569797771845	14.1370462755824	6.40324699059514e-06	-2.26178010471285	1
ENSG00000163041.9	H3F3A	1	226070308	1_115	0	0.0588820291062441	17.9497002504636	1.76278795235945e-05	-1.78873239436642	1
ENSG00000183814.15	LIN9	1	226309688	1_115	0	0.0119908697091509	4.94074113187895	9.88104527895045e-07	0.53319502074713	1
ENSG00000143772.9	ITPKB	1	226738931	1_116	0	0.00886415098284754	4.84854150025172	7.16817117347989e-07	0.282945736434143	1
ENSG00000143801.16	PSEN2	1	226870643	1_116	0	0.0194652412428284	14.6536728778269	4.75736407192475e-06	2.36999115821969	2
ENSG00000163050.16	COQ8A	1	226896959	1_116	0	0.107951620463741	25.0567542865556	4.51142857180223e-05	-3.93771750744709	2
ENSG00000143776.18	CDC42BPA	1	227318012	1_116	0	0.00901915145665466	4.9281454721065	7.41326123944751e-07	-0.114069725905673	2
ENSG00000181450.17	ZNF678	1	227563411	1_116	0	0.00883829416706672	4.80414789997208	7.08182069850878e-07	-0.114649681528663	1
ENSG00000143740.14	SNAP47	1	227730861	1_116	0	0.0126468198013018	7.57927688408798	1.59870822384764e-06	-0.431506849315139	1
ENSG00000162910.18	MRPL55	1	228109044	1_116	0	0.0153070519129251	9.95137442138796	2.54059083798623e-06	-1.49999999999945	1
ENSG00000143774.16	GUK1	1	228140298	1_116	0	0.0128701360957429	8.06227027537189	1.73061553587903e-06	-1.07324840764324	1
ENSG00000198835.3	GJC2	1	228149213	1_116	0	0.0115651120850669	7.08410451302752	1.36645367038864e-06	-0.929032258064381	1
ENSG00000162913.9	C1orf145	1	228213931	1_116	0	0.0259434082096098	14.6130478219246	6.3230692801631e-06	-1.9843750000007	1
ENSG00000154370.15	TRIM11	1	228407706	1_116	0	0.00912887077774804	5.05644896722033	7.69879567290424e-07	-0.443181818181988	1
ENSG00000162931.11	TRIM17	1	228417087	1_116	0	0.00886021950598415	4.80822985355467	7.10542087458018e-07	0.376146788990649	1
ENSG00000196890.4	HIST3H2BB	1	228455746	1_116	0	0.00883810854948641	4.80622972196266	7.08474073026901e-07	-0.278973777956555	3
ENSG00000168159.11	RNF187	1	228484557	1_116	0	0.0132593693462565	8.6514681292148	1.91325468773664e-06	-0.824558875943469	2
ENSG00000154429.10	CCSAP	1	229326054	1_117	0	0.00868799083472438	5.1188120812382	7.41734784036458e-07	0.296871905454661	3
ENSG00000143632.14	ACTA1	1	229433845	1_117	2	0.432774674940974	21.283269372141	0.00015362443057874	4.14545454545485	1
ENSG00000069248.11	NUP133	1	229506638	1_117	2	0.0316856923526011	14.7311836842622	7.78504185014575e-06	3.25875910974582	2
ENSG00000135775.13	COG2	1	230643133	1_118	0	0.0149264326206346	5.06727818311836	1.26151052204627e-06	-0.250647425955398	2
ENSG00000135744.7	AGT	1	230712956	1_118	0	0.0145689924456018	4.83517692450373	1.17490294855051e-06	0.137931034482785	1
ENSG00000119280.16	C1orf198	1	230869101	1_118	0	0.0213074937351343	8.47999710150708	3.01361784469402e-06	-0.993902439024326	1
ENSG00000173409.13	ARV1	1	230975731	1_118	0	0.0144647520183263	4.76642242914603	1.14990940927975e-06	-0.0271719233345305	3
ENSG00000182118.7	FAM89A	1	231037850	1_118	0	0.0144718120877076	4.77109463196645	1.15159839495787e-06	-0.141847500645499	2
ENSG00000143633.12	C1orf131	1	231234001	1_118	0	0.0694423135206811	19.9163772141784	2.306718666216e-05	-2.03582089552301	1
ENSG00000116906.11	GNPAT	1	231241335	1_118	0	0.0152925486279674	5.29935523803076	1.35164614097535e-06	0.424802376946126	2
ENSG00000116903.7	EXOC8	1	231337950	1_118	0	0.0459714926454823	15.8962963300341	1.21883428094563e-05	1.70497427101156	1
ENSG00000010072.15	SPRTN	1	231334904	1_118	0	0.0152359246486428	5.26382533661761	1.33761272565877e-06	-0.503875968992448	1
ENSG00000162946.21	DISC1	1	231626594	1_118	0	0.0170647281320293	6.34993418780597	1.80729356991156e-06	0.747445610442672	2
ENSG00000116991.10	SIPA1L2	1	232561778	1_119	0	0.0194744421844428	9.79167623693476	3.18040316835346e-06	-1.08179419525032	1
ENSG00000212916.4	MAP10	1	232805207	1_119	0	0.0239620104418293	11.7829563847549	4.70909691824334e-06	1.28334002579462	2
ENSG00000135778.11	NTPCR	1	232950261	1_119	0	0.0574832343396409	20.2443147952423	1.94090546795265e-05	2.18354430379694	1
ENSG00000183780.12	SLC35F3	1	234315413	1_120	0	0.0782424538996107	20.8590377734383	2.72205464145718e-05	-2.09352517985614	1
ENSG00000168275.14	COA6	1	234397173	1_120	0	0.0824346285163252	21.3729190199468	2.93855369634707e-05	2.15337423312961	1
ENSG00000059588.9	TARBP1	1	234478952	1_121	0	0.0168488180334376	8.53982251906046	2.39981846425776e-06	1.0550087192881	2
ENSG00000188739.14	RBM34	1	235161669	1_121	0	0.0168617577513241	8.54714815186853	2.40372169390538e-06	-1.05699481865286	1
ENSG00000152904.11	GGPS1	1	235326535	1_121	0	0.0163354909420321	8.24330266323025	2.24591617305113e-06	0.946153846154274	1
ENSG00000162885.12	B3GALNT2	1	235504442	1_121	0	0.014452179997051	7.07000392693613	1.70417081128039e-06	0.758007117438011	1
ENSG00000168243.10	GNG4	1	235651207	1_121	0	0.0327066163432976	14.9153439981139	8.13633827200523e-06	1.53205128205132	1
ENSG00000143669.13	LYST	1	235959859	1_122	0	0.0196215003452948	10.7531569052618	3.51907320128765e-06	1.2413793103446	1
ENSG00000116962.14	NID1	1	236065381	1_122	0	0.0111105658245876	5.30659512836699	9.83359315478715e-07	-0.29237999597198	2
ENSG00000077585.13	GPR137B	1	236135156	1_122	0	0.018118877036855	9.98895125588736	3.01863968398288e-06	1.04794696827639	2
ENSG00000116977.18	LGALS8	1	236537086	1_122	0	0.0136180074075825	7.25335448307338	1.64745125807354e-06	0.952380952380394	1
ENSG00000119285.10	HEATR1	1	236604526	1_122	0	0.0302482726366427	14.9137641159501	7.52398557329148e-06	2.4186046511624	1
ENSG00000116984.12	MTR	1	236793215	1_122	0	0.0136489976176485	7.27508915584718	1.65614814877893e-06	-0.840909090909176	1
ENSG00000133019.11	CHRM3	1	239386955	1_124	0	0.0658186762550119	19.8256848983841	2.17639364187772e-05	1.93962264150951	1
ENSG00000182901.16	RGS7	1	241332907	1_126	0	0.0118665904041124	5.01841911589466	9.9323722208399e-07	0.207835668457371	2
ENSG00000117009.11	KMO	1	241532545	1_127	0	0.0131821127783726	6.16357657615475	1.35512052879576e-06	0.577669902912573	1
ENSG00000203668.2	CHML	1	241650469	1_127	0	0.0123826754972211	5.56496808050454	1.1493102372247e-06	0.438596491227911	1
ENSG00000054277.13	OPN3	1	241676920	1_127	0	0.0168907305859027	8.53767802549415	2.40518403785719e-06	0.920436817472481	1
ENSG00000174371.16	EXO1	1	241847755	1_127	0	0.154562676621628	30.1734245680452	7.77838328148149e-05	2.97925311203353	1
ENSG00000197769.5	MAP1LC3C	1	241900150	1_127	0	0.0130678710190614	6.08028049937519	1.32522176435694e-06	-0.534883720930266	1
ENSG00000143702.15	CEP170	1	243254880	1_128	0	0.0196558604123936	9.86064973487501	3.23264263996213e-06	1.29545454545499	1
ENSG00000054282.15	SDCCAG8	1	243248552	1_128	0	0.0155160668038687	7.59342394649721	1.96507619166981e-06	-0.827027027027262	1
ENSG00000173728.10	C1orf100	1	244352788	1_129	0	0.0169202602914177	5.60494025681834	1.58175105597698e-06	0.432432432432211	1
ENSG00000035687.9	ADSS	1	244450489	1_129	0	0.0174073356435464	5.87697113896035	1.70626297485394e-06	0.538290275509225	2
ENSG00000179397.17	C1orf101	1	244454207	1_129	0	0.0322676855960299	11.8096085542033	6.35570051602344e-06	-1.30490923160759	2
ENSG00000203666.12	EFCAB2	1	244966160	1_129	0	0.023357302627242	8.69876640801961	3.38875726730492e-06	0.966507177033406	1
ENSG00000162849.15	KIF26B	1	245155106	1_129	0	0.0250287643279348	9.36316800365857	3.90860992588739e-06	-1.01470588235266	1
ENSG00000197472.14	ZNF695	1	247008088	1_131	0	0.00474149552680592	6.08683621743522	4.81356750627439e-07	0.610328638497399	1
ENSG00000185420.18	SMYD3	1	246495485	1_131	0	0.0041266994919984	4.76997942928198	3.28306481105805e-07	0.0490068670052034	2
ENSG00000143653.9	SCCPDH	1	246723717	1_131	0	0.0105782868691854	13.6829909507407	2.41410683498846e-06	1.6709941090824	2
ENSG00000153207.14	AHCTF1	1	246949516	1_131	0	0.00442772616852205	5.44456457384517	4.02072169051526e-07	0.351190476190489	1
ENSG00000277462.1	ZNF670	1	247078548	1_131	0	0.00658354628529789	9.22036944403304	1.01243773041243e-06	-1.02611951952166	2
ENSG00000188295.14	ZNF669	1	247104366	1_131	0	0.00731010218194017	10.2151995595127	1.24546179076585e-06	-1.14758127135182	2
ENSG00000196418.12	ZNF124	1	247170587	1_131	0	0.00747981911314166	10.5234632090557	1.312834218649e-06	1.2099914269247	2
ENSG00000177535.7	OR2B11	1	247452585	1_131	0	0.00412554255593733	4.76740486027869	3.28037287263576e-07	-0.0764331210191147	1
ENSG00000203663.3	OR2L2	1	248033300	1_131	0	0.00418527232029853	4.91244809742743	3.42911303885555e-07	-0.25628140703539	1
ENSG00000177462.6	OR2T8	1	247896963	1_131	0	0.00498833848771607	6.52280095076848	5.42687910176116e-07	0.537946428571179	1
ENSG00000198128.3	OR2L3	1	248060235	1_131	0	0.00602578318986335	8.45058559781138	8.49298607998951e-07	1.05113636363646	1
ENSG00000162714.12	ZNF496	1	247323226	1_131	0	0.00673824752027141	9.15607948621299	1.02900295033745e-06	-0.743097577008575	2
ENSG00000162711.16	NLRP3	1	247372624	1_131	0	0.00471387479004592	6.11740389228205	4.80955951571245e-07	0.665211165161083	2
ENSG00000169224.12	GCSAML	1	247533375	1_131	0	0.00847143459797284	12.1981294853675	1.72349610809238e-06	1.7677419354842	1
ENSG00000162722.8	TRIM58	1	247858854	1_131	0	0.00480952182718697	6.21932879348851	4.98890831474814e-07	0.589041095890343	1
ENSG00000238243.3	OR2W3	1	247858854	1_131	0	0.00425215152581415	5.06602251694395	3.59282408646731e-07	0.329883184482386	2
ENSG00000175137.10	SH3BP5L	1	248826595	1_131	0	0.00764318372436668	10.7073213805178	1.36494528590718e-06	1.24935114104323	2
ENSG00000171163.15	ZNF692	1	248859244	1_131	0	0.00573939698775339	7.94483627153099	7.60521196274311e-07	-0.905775075987772	1
ENSG00000184731.5	FAM110C	2	47011	2_1	0	0.0174362475280402	8.62742010288402	2.50896196344507e-06	0.944237918215063	1
ENSG00000143727.15	ACP1	2	263270	2_1	0	0.032236171280841	14.5346886700772	7.81464572080504e-06	-1.86341463414626	1
ENSG00000035115.21	SH3YL1	2	242793	2_1	0	0.0247786969791889	12.0011559726264	4.95977129018618e-06	1.43701515389269	3
ENSG00000189292.15	ALKAL2	2	286756	2_1	0	0.0190367714169475	9.46957109637695	3.00665577627735e-06	-1.17424242424295	1
ENSG00000151353.14	TMEM18	2	677213	2_1	0	0.0236812915592033	11.5656943875101	4.56811683165048e-06	-1.36266940193321	2
ENSG00000172554.11	SNTG2	2	966232	2_1	0	0.017339363045545	8.57400149246053	2.47957243742712e-06	-0.884622741782692	2
ENSG00000130508.10	PXDN	2	1744782	2_1	0	0.0329669368031064	14.7509663551139	8.11071560641441e-06	1.59276018099479	1
ENSG00000171853.15	TRAPPC12	2	3379891	2_2	0	0.0104641627429675	5.63527342025391	9.83511819648348e-07	-0.460317460317255	1
ENSG00000182551.13	ADI1	2	3505938	2_2	0	0.00954830527807815	4.75988394039649	7.58023666146192e-07	-0.0642322413010593	2
ENSG00000171865.9	RNASEH1	2	3558995	2_2	0	0.00956533114064417	4.77690779140622	7.62091246278561e-07	-0.0208333333333378	1
ENSG00000118004.17	COLEC11	2	3594371	2_2	0	0.0130750199581786	7.76564728292445	1.6934802143605e-06	-0.820458875495029	2
ENSG00000151692.14	RNF144A	2	6918542	2_5	0	0.0133098567146986	4.83143511692736	1.07253046571153e-06	0.123287671232918	1
ENSG00000134313.15	KIDINS220	2	8837357	2_6	0	0.0139824239131223	6.26003851672936	1.45988812404529e-06	-0.547297297297492	1
ENSG00000151693.9	ASAP2	2	9184682	2_6	0	0.0137804412104126	6.12071919031731	1.40677837396154e-06	0.570312499999821	1
ENSG00000119203.13	CPSF3	2	9402086	2_6	0	0.0127940866474867	5.41008894473116	1.15444646545858e-06	-0.980100648465668	2
ENSG00000134330.18	IAH1	2	9473199	2_6	0	0.0133249050152133	5.79902086682247	1.28878032976382e-06	0.517878528906216	2
ENSG00000151694.12	ADAM17	2	9555759	2_6	0	0.13019976314346	27.9656255027689	6.07288192641262e-05	3.32467532467556	1
ENSG00000115750.16	TAF1B	2	9843557	2_6	0	0.0206600924157847	10.0020727729401	3.44653247891566e-06	-1.25599999999987	1
ENSG00000134317.17	GRHL1	2	9951890	2_6	0	0.0429520741895438	17.0559604882579	1.2218571313868e-05	1.74893617021294	1
ENSG00000205795.4	CYS1	2	10080534	2_6	0	0.0143586633520656	6.51422317852741	1.56004365830008e-06	-0.629994867015332	2
ENSG00000115756.12	HPCAL1	2	10302415	2_7	0	0.0340097464888665	18.4377741235891	1.04585623657329e-05	1.81434599156027	1
ENSG00000115758.12	ODC1	2	10448012	2_7	0	0.00911887676138723	5.81141941175966	8.83860390355919e-07	-0.458904109589058	1
ENSG00000115761.15	NOL10	2	10695873	2_7	0	0.0155129099953907	10.8937152167179	2.81857370569513e-06	-1.28571428571445	1
ENSG00000143870.12	PDIA6	2	10833075	2_7	0	0.0100906989069849	6.77911684825838	1.14091810749443e-06	0.713043478260612	1
ENSG00000162975.4	KCNF1	2	10869177	2_7	0	0.0451410907464027	21.1768228915467	1.59438411506214e-05	2.03184713375762	1
ENSG00000162976.12	PQLC3	2	11155741	2_7	0	0.00892678018377635	5.60801409375955	8.34956870465688e-07	-0.485714285714319	1
ENSG00000134318.13	ROCK2	2	11347918	2_7	0	0.0149830699134113	10.5608737224854	2.63912986524854e-06	-1.19163763066254	1
ENSG00000169016.16	E2F6	2	11461351	2_7	0	0.0210871924823187	13.8375138005851	4.86672643710792e-06	1.34722222222214	1
ENSG00000134324.11	LPIN1	2	11784824	2_7	0	0.0109692921479082	7.57719449578048	1.38626782670477e-06	0.832061068702069	1
ENSG00000151779.12	NBAS	2	15560878	2_9	0	0.0224574165918184	10.9863634562561	4.11503812676206e-06	1.42424242424255	1
ENSG00000079785.14	DDX1	2	15591459	2_9	0	0.0390360053386057	16.3138137399332	1.0621380660224e-05	1.67543557201727	2
ENSG00000163032.11	VSNL1	2	17538936	2_10	0	0.0408280664135096	20.3947597231414	1.38879297573926e-05	-2.06976744185964	1
ENSG00000163029.15	SMC6	2	17804575	2_10	0	0.0131946308718305	9.60365957736954	2.11346036563055e-06	1.04593312684355	2
ENSG00000170745.11	KCNS3	2	17877883	2_10	0	0.00859689039501388	5.55977339474636	7.97184023479305e-07	-0.508421245213856	2
ENSG00000185013.16	NT5C1B	2	18589274	2_11	0	0.0195028445984944	8.81099557848526	2.86604529121236e-06	-0.87333333333348	1
ENSG00000143867.6	OSR1	2	19359082	2_11	0	0.0128402234105249	4.80655045101999	1.02935739988752e-06	-0.123417721518965	1
ENSG00000183891.5	TTC32	2	19901956	2_12	0	0.135559643313263	27.5367317946576	6.22591113647576e-05	-3.38248847926306	1
ENSG00000118965.14	WDR35	2	19989254	2_12	0	0.146984673750601	28.355842027298	6.95143884668342e-05	3.42396313364085	1
ENSG00000132031.12	MATN3	2	20022572	2_12	0	0.0130589794266145	4.77176443233427	1.0393177368865e-06	-0.114754098360588	1
ENSG00000068697.6	LAPTM4A	2	20051914	2_12	0	0.0212257858758678	9.42694805812943	3.33729807936993e-06	-0.854838709677315	1
ENSG00000055917.15	PUM2	2	20352364	2_12	0	0.0524702381235722	18.1646295350496	1.58964330625369e-05	1.98016997167122	1
ENSG00000143869.6	GDF7	2	20676230	2_12	0	0.0133891434158464	5.01070333172847	1.11895234122407e-06	-0.230647036051543	4
ENSG00000118961.14	LDAH	2	20684786	2_12	0	0.0163292197712162	6.91167151015144	1.88238576105737e-06	-0.726014425090063	3
ENSG00000084674.14	APOB	2	21044338	2_13	0	0.0229872506113316	9.51940450769355	3.64969790164604e-06	-1.14260278939906	2
ENSG00000119778.14	ATAD2B	2	23926569	2_14	0	0.0454181687552496	14.7031616280909	1.1137826710148e-05	2.28936136878809	2
ENSG00000205639.9	MFSD2B	2	24009112	2_14	0	0.0167007984849393	5.0682057884953	1.41172979892027e-06	-0.573777878651203	2
ENSG00000163026.11	WDCP	2	24049787	2_14	0	0.0295274803486665	10.5425377615924	5.19196385043438e-06	-1.46590909090953	1
ENSG00000119782.13	FKBP1B	2	24049526	2_14	0	0.0228980130319353	8.09633540427323	3.0920491952227e-06	-1.20338983050872	1
ENSG00000219626.8	FAM228B	2	24124223	2_14	0	0.0269370961625186	9.65840588293725	4.33926660849135e-06	1.19674942014031	2
ENSG00000176732.6	PFN4	2	24119372	2_14	0	0.0206418212545406	7.10016686372219	2.44442475905008e-06	1.14569563480458	2
ENSG00000186453.12	FAM228A	2	24152593	2_14	0	0.037504671486999	12.8500002834027	8.03801122866158e-06	-1.25525972884367	3
ENSG00000115129.13	TP53I3	2	24064728	2_14	0	0.0192547648095633	6.43265427729024	2.0658012443994e-06	0.923194426626076	2
ENSG00000198399.14	ITSN2	2	24361149	2_14	0	0.0169945827434634	5.23532650031885	1.48393330884993e-06	-0.572687224669396	1
ENSG00000084676.15	NCOA1	2	24491962	2_15	0	0.0226378741737746	18.1552268264126	6.85484164472315e-06	2.50393700787416	1
ENSG00000138092.10	CENPO	2	24789280	2_15	0	0.0131668609643317	13.2343814050664	2.90633720682232e-06	2.22400000000024	1
ENSG00000138031.14	ADCY3	2	24534502	2_15	0	0.0150735213478087	19.6848956862744	4.94889162827434e-06	3.64999999999929	1
ENSG00000115137.11	DNAJC27	2	24971717	2_15	0	0.00898024171582812	9.10175863101279	1.36324353362609e-06	1.20061728395093	1
ENSG00000084710.13	EFR3B	2	25037759	2_15	0	0.0128524096003552	21.1213613779891	4.52758456472203e-06	-4.83333333333235	1
ENSG00000119772.16	DNMT3A	2	25343038	2_15	0	0.0054708770506039	4.90462605873517	4.4753083287236e-07	-0.626984126984228	1
ENSG00000138101.18	DTNB	2	25673919	2_15	0	0.00550792666041144	4.99909589333626	4.59240014491388e-07	-0.707692307692416	1
ENSG00000143970.16	ASXL2	2	25868775	2_15	0	0.0113764131353099	10.9195175805502	2.07190058266122e-06	0.901531728665296	1
ENSG00000084731.14	KIF3C	2	25983137	2_15	0	0.00640668683025469	6.78021325629573	7.24497606208251e-07	1.05673758865239	1
ENSG00000084733.10	RAB10	2	26033971	2_15	0	0.00572775604586484	5.15289969098687	4.92261993741934e-07	-0.284768211920654	1
ENSG00000157833.12	GAREM2	2	26164530	2_15	0	0.0150673931362237	14.4727974533424	3.63706204463944e-06	-1.56995836039654	2
ENSG00000138029.13	HADHB	2	26232941	2_15	0	0.00690148657222811	7.16262346009941	8.24470030718717e-07	-0.983133626006822	2
ENSG00000084754.10	HADHA	2	26244479	2_15	0	0.00589748890814379	5.4322080660316	5.34322711545784e-07	-0.304036111265747	2
ENSG00000173567.14	ADGRF3	2	26347104	2_15	0	0.00763491558465645	7.7854588518178	9.91399188108899e-07	0.758333333333992	1
ENSG00000157856.10	DRC1	2	26401975	2_15	0	0.00548355143923474	4.81418666545814	4.40296215923373e-07	-0.0767269236509144	2
ENSG00000213699.8	SLC35F6	2	26764620	2_16	0	0.0306387129950703	14.42291279237	7.3702734559493e-06	1.92063492063543	1
ENSG00000138080.13	EMILIN1	2	27078536	2_16	0	0.0153980491488821	6.98854545128507	1.79478570205454e-06	0.36209594584431	2
ENSG00000138030.12	KHK	2	27086791	2_16	0	0.0219950679489501	10.9696928815355	4.02420301730386e-06	-1.49495497027972	3
ENSG00000138028.15	CGREF1	2	27113635	2_16	0	0.03138561406003	13.9911509805966	7.32392989863761e-06	-1.65550352028653	2
ENSG00000143994.13	ABHD1	2	27125819	2_16	0	0.0204658824723737	10.5470272658549	3.6001504487534e-06	-1.50781250000004	1
ENSG00000138073.13	PREB	2	27134061	2_16	0	0.0115301301157966	4.91043292106623	9.44308929812779e-07	-0.452635134293436	2
ENSG00000138085.16	ATRAID	2	27212382	2_16	0	0.0123962806205459	6.66089990200004	1.37716003753622e-06	-1.22478356519459	2
ENSG00000138074.14	SLC5A6	2	27201628	2_16	0	0.0146596321594161	8.52363525000437	2.08404952592853e-06	1.66774141737927	2
ENSG00000084774.13	CAD	2	27217016	2_16	0	0.0119601711506202	5.47378045456544	1.09190504991114e-06	0.844783416967556	2
ENSG00000115194.10	SLC30A3	2	27275976	2_16	0	0.0128966550170272	7.49113183949315	1.61133050387797e-06	-1.46681997334293	2
ENSG00000163794.6	UCN	2	27308797	2_16	0	0.0132967669463359	5.92121532371197	1.31315809994614e-06	0.373493975903575	1
ENSG00000115207.13	GTF3C2	2	27356305	2_16	0	0.0139156582943091	6.31535438625921	1.46575568568556e-06	0.459214501510428	1
ENSG00000163795.13	ZNF513	2	27380806	2_16	0	0.0143372594657192	9.91508135048969	2.37095074713018e-06	1.96116504854354	1
ENSG00000115241.10	PPM1G	2	27408324	2_16	1	0.0748492082913072	22.3875525667123	2.79482059675841e-05	4.12598425196903	1
ENSG00000115216.13	NRBP1	2	27428508	2_16	1	0.0535731880793086	20.3649474723721	1.81966269353475e-05	3.94399999999913	1
ENSG00000084734.8	GCKR	2	27594122	2_16	0	0.0154153654270432	12.2644289109791	3.15327073430519e-06	-2.739837398373	1
ENSG00000243943.9	ZNF512	2	27584757	2_16	0	0.015510820374068	12.3447498469745	3.19357535299006e-06	-2.74796747967492	1
ENSG00000198522.13	GPN1	2	27628084	2_16	0	0.0231896367218494	10.1706918658175	3.93372999946923e-06	0.0517257486733675	2
ENSG00000176714.9	CCDC121	2	27629397	2_16	0	0.0866765667331765	22.5233121239828	3.25607246254242e-05	1.97790055248531	1
ENSG00000158019.20	BRE	2	27889824	2_16	0	0.0259448602387036	11.8762192653432	5.13913052693645e-06	1.2979351032448	1
ENSG00000171174.13	RBKS	2	27893043	2_16	0	0.0274986367889615	12.4062929260933	5.69001356092036e-06	-1.3431952662725	1
ENSG00000163803.12	PLB1	2	28456611	2_18	0	0.0120400909902324	7.74147181676526	1.55458120106365e-06	1.07663302210186	2
ENSG00000213639.9	PPP1CB	2	28842731	2_18	0	0.00973257832363172	5.32573750184108	8.64505518417717e-07	0.618604651162569	1
ENSG00000163806.15	SPDYA	2	28780892	2_18	0	0.0105157360192244	6.25649180357139	1.09731334477706e-06	-1.19791472408593	2
ENSG00000171103.10	TRMT61B	2	28869984	2_18	0	0.0184453918517293	12.0080007768752	3.69418549435984e-06	-2.028023507931	2
ENSG00000189350.12	TOGARAM2	2	28981189	2_18	0	0.114807449038148	28.5685894358073	5.47039857855333e-05	2.55165125382313	2
ENSG00000115295.19	CLIP4	2	29099518	2_18	0	0.0100973713878564	5.55576154123741	9.35647007426049e-07	-0.393103448275904	1
ENSG00000213626.11	LBH	2	30250311	2_19	0	0.0128174281562552	5.04447605924147	1.07839300624242e-06	-0.210191082802582	1
ENSG00000172954.13	LCLAT1	2	30448107	2_19	0	0.012470576348255	4.78199818841859	9.94617367544926e-07	0.0465783510406495	2
ENSG00000013016.15	EHD3	2	31215682	2_19	0	0.012687695590816	4.94713830568324	1.04688001181137e-06	-0.133858267716498	1
ENSG00000162959.13	MEMO1	2	32011261	2_20	0	0.0262978060043781	11.400570400765	5.00041677766688e-06	1.55445544554534	1
ENSG00000152683.14	SLC30A6	2	32165765	2_20	0	0.0155395884841145	6.35070433268301	1.6459684759774e-06	-0.0753768844221084	1
ENSG00000091106.18	NLRC4	2	32264782	2_20	0	0.121870667783017	26.3811216623795	5.36231785089181e-05	3.15267175572511	1
ENSG00000119820.10	YIPF4	2	32277438	2_20	0	0.0230571108652101	10.1360640042283	3.89793270981466e-06	1.14809824041428	2
ENSG00000115760.13	BIRC6	2	32356560	2_20	0	0.0320555027698866	13.3076562328177	7.11482581236197e-06	1.67183264417804	2
ENSG00000018699.11	TTC27	2	32627602	2_20	0	0.0152496095247934	6.17044674978478	1.56940646676365e-06	-0.813439094793589	2
ENSG00000049323.15	LTBP1	2	32947295	2_20	0	0.0160409209474999	6.65517456188829	1.78052819585807e-06	-0.703368774937126	2
ENSG00000152689.17	RASGRP3	2	33531453	2_21	0	0.0113792065987137	7.42764025171506	1.40968782569487e-06	0.842857142857034	1
ENSG00000119812.18	FAM98A	2	33597253	2_21	0	0.0086966964812093	4.85820575037522	7.04677366350534e-07	-0.169354838709672	1
ENSG00000171055.14	FEZ2	2	36568942	2_23	0	0.00837352790447909	5.5528401425497	7.75503475536661e-07	0.39534883720917	1
ENSG00000205221.12	VIT	2	36696897	2_23	0	0.00831101015832902	5.48126001950902	7.59791312150077e-07	-0.354609929077924	1
ENSG00000115808.11	STRN	2	36973596	2_23	0	0.0398352227347748	20.5214485282865	1.36343791878264e-05	2.43181818181919	1
ENSG00000008869.11	HEATR5B	2	37084350	2_23	0	0.00773186536080517	4.7914729986668	6.17893225238506e-07	0.211594202898522	1
ENSG00000152133.14	GPATCH11	2	37090314	2_23	0	0.00773597046848884	4.7965540388302	6.1887686833733e-07	0.320895522388054	1
ENSG00000055332.16	EIF2AK2	2	37156965	2_23	0	0.00817244891041802	5.32072734333924	7.25242630213388e-07	-0.531105044135828	2
ENSG00000218739.9	CEBPZOS	2	37195255	2_23	0	0.00791558821167793	5.01559993911613	6.62164947421655e-07	0.227801199145465	2
ENSG00000115816.14	CEBPZ	2	37231568	2_23	0	0.121579961922195	31.4684292598989	6.38112385738078e-05	3.52755905511765	1
ENSG00000003509.15	NDUFAF7	2	37231568	2_23	0	0.121579961922195	31.4684292598989	6.38112385738078e-05	-3.52755905511765	1
ENSG00000115825.9	PRKD3	2	37281290	2_23	0	0.0453214162109767	21.7671787774846	1.64537813618613e-05	3.01845785615573	2
ENSG00000143889.15	HNRNPLL	2	38603270	2_24	0	0.037640605444988	15.5689436353034	9.77407916626436e-06	-1.902857142857	1
ENSG00000143891.16	GALM	2	38666042	2_24	0	0.0721869814149505	21.9051724228909	2.63733721597564e-05	-2.12953367875677	1
ENSG00000152147.10	GEMIN6	2	38752485	2_24	0	0.0154834303716946	7.02688541874069	1.81463867623376e-06	0.687499999999817	1
ENSG00000214694.10	ARHGEF33	2	38683895	2_24	0	0.0420065101665134	16.6307847368505	1.16517041900963e-05	-1.76190476190464	1
ENSG00000163214.20	DHX57	2	38875912	2_25	0	0.0111027281252883	4.89874411590318	9.07140518608816e-07	-0.12107623318391	1
ENSG00000188010.12	MORN2	2	38875912	2_25	0	0.0111027281252883	4.89874411590318	9.07140518608816e-07	-0.12107623318391	1
ENSG00000115904.12	SOS1	2	39124428	2_25	0	0.0216472340395165	11.2951613695245	4.07807264673353e-06	-1.49787234042584	1
ENSG00000162878.12	PKDCC	2	42047712	2_26	0	0.00574857231672221	4.86183494296984	4.66144232727273e-07	-0.216216216216299	1
ENSG00000143924.18	EML4	2	42168854	2_26	0	0.00933148363121006	9.48698969447979	1.47651965647875e-06	-1.17741935483893	1
ENSG00000115944.14	COX7A2L	2	42423889	2_26	0	0.00612175485880884	5.46198693487746	5.57682089786622e-07	-0.505991236256561	2
ENSG00000162881.6	OXER1	2	42763382	2_26	0	0.00885325265634551	8.9843543648085	1.32663007064713e-06	-1.04462404026441	3
ENSG00000162882.14	HAAO	2	42792787	2_26	0	0.00612374753083611	5.4650930042358	5.58180859457256e-07	-0.510146409121229	2
ENSG00000138079.13	SLC3A1	2	44275649	2_28	0	0.00983529280976159	4.86494900979198	7.98041896957216e-07	-0.400000000000093	1
ENSG00000143919.14	CAMKMT	2	44361802	2_28	0	0.00990820465904207	4.93553600902322	8.15622877720262e-07	0.371103884040788	3
ENSG00000068784.12	SRBD1	2	45616531	2_28	0	0.0151264895370764	8.98295946779256	2.26630155614099e-06	-1.10416666666659	1
ENSG00000250565.6	ATP6V1E2	2	46539307	2_29	0	0.0231784217931851	9.55434586705461	3.69355802432688e-06	-1.22675609003963	3
ENSG00000119729.11	RHOQ	2	46541511	2_29	0	0.0201508687314003	8.21019956159339	2.75935509822487e-06	-1.00613850309429	2
ENSG00000151665.12	PIGF	2	46617930	2_29	0	0.0178181070762024	7.03003027600892	2.08919445947715e-06	-0.901515151514876	1
ENSG00000119878.5	CRIPT	2	46616237	2_29	0	0.0146943870335577	5.18319176594453	1.27030748499655e-06	0.480375533404633	2
ENSG00000171150.7	SOCS5	2	46682925	2_29	0	0.0233040890394519	9.60630897437837	3.73378053737511e-06	1.06422253012638	2
ENSG00000068724.15	TTC7A	2	46916048	2_29	0	0.01409266015973	4.7828689455905	1.12419478357378e-06	-0.0706860706860376	1
ENSG00000239605.9	C2orf61	2	47157462	2_30	0	0.0131459810452409	6.18791136765451	1.35674175740642e-06	-0.612903225806431	1
ENSG00000143933.16	CALM2	2	47176244	2_30	0	0.0246064770048687	12.1996308176042	5.00675375988234e-06	-1.39301310043712	1
ENSG00000095002.13	MSH2	2	47403074	2_30	0	0.0126633534713561	5.83001363542005	1.2313411846515e-06	-0.558510638297914	1
ENSG00000116062.14	MSH6	2	47783952	2_30	0	0.0137114719447259	6.59105710631171	1.50729847389428e-06	0.912408759123711	1
ENSG00000243244.5	STON1	2	48595242	2_31	0	0.0217494808157959	15.7046582829941	5.69688550201995e-06	-2.11999999999981	1
ENSG00000242441.7	GTF2A1L	2	48595242	2_31	0	0.0217494808157959	15.7046582829941	5.69688550201995e-06	2.11999999999981	1
ENSG00000068781.21	STON1-GTF2A1L	2	48595242	2_31	0	0.0217494808157959	15.7046582829941	5.69688550201995e-06	2.11999999999981	1
ENSG00000170802.15	FOXN2	2	48327816	2_31	1	0.710828432675004	22.8662439871046	0.000271093890196604	4.29533678756312	1
ENSG00000162869.15	PPP1R21	2	48441316	2_31	0	0.0112498313935234	7.35099754250526	1.37927986602714e-06	-0.825804770951976	2
ENSG00000143942.4	CHAC2	2	53767465	2_35	0	0.0170408319030805	5.05763081446328	1.43746746063193e-06	-0.26746987951805	1
ENSG00000068912.13	ERLEC1	2	53787421	2_35	0	0.0385429260972223	12.910405365568	8.2993612070362e-06	-1.60997067448654	1
ENSG00000115239.21	ASB3	2	53763395	2_35	0	0.0813045173069515	20.1867037072624	2.73741214693433e-05	-2.20905515149657	2
ENSG00000119737.5	GPR75	2	53860333	2_35	0	0.0209300336219026	7.02953399804248	2.45389834256778e-06	-0.864187098082366	2
ENSG00000068878.14	PSME4	2	53970692	2_35	0	0.0289392977481098	10.1449380096542	4.89663228142668e-06	-1.20845921450156	1
ENSG00000115306.15	SPTBN1	2	54700850	2_36	0	0.0423068381317911	16.3897230770527	1.15649108735552e-05	2.10400000000004	1
ENSG00000214595.11	EML6	2	54723342	2_36	0	0.0147079005412494	6.22470132008663	1.52696579073032e-06	-0.52268204392555	2
ENSG00000115310.17	RTN4	2	55070493	2_36	0	0.0136981763672417	5.54378655085038	1.26657047410463e-06	0.484211860735994	2
ENSG00000085760.14	MTIF2	2	55293024	2_36	0	0.0135933196556858	5.47023133251981	1.2401988607417e-06	0.445182724252726	1
ENSG00000115380.19	EFEMP1	2	55924122	2_36	0	0.0170979501647913	7.66722697542855	2.18646471184384e-06	-0.816513761467565	1
ENSG00000055813.5	CCDC85A	2	56367799	2_37	0	0.0158322897113606	5.79701326477276	1.53076360505834e-06	0.375000000000064	1
ENSG00000028116.16	VRK2	2	58166701	2_39	0	0.0128698571376634	5.4980904416226	1.18017309928174e-06	0.293333333333369	1
ENSG00000119866.20	BCL11A	2	60554901	2_40	0	0.0640779823336484	22.0481192844631	2.35635371683039e-05	-2.08000000000088	1
ENSG00000162927.13	PUS10	2	61018416	2_40	0	0.0111132480577925	12.8485133540538	2.38151868968526e-06	-2.97546012270111	1
ENSG00000162929.13	KIAA1841	2	61065721	2_40	0	0.0106863217221184	9.57300535595989	1.70622638026169e-06	2.20202020202043	1
ENSG00000237651.6	C2orf74	2	61145372	2_40	0	0.0110447152830954	29.6838543133948	5.46808078116532e-06	5.6319999999998	1
ENSG00000115464.14	USP34	2	61464565	2_40	0	0.0160179535935483	8.19526681241248	2.18942581329902e-06	-0.150375939849651	1
ENSG00000082898.16	XPO1	2	61538854	2_40	0	0.0190590958382789	9.67486664912805	3.07544091079106e-06	0.304093567251547	1
ENSG00000170264.12	FAM161A	2	61854233	2_40	0	0.0102551135179025	4.77662741630639	8.16999789631692e-07	0.0578661725087355	2
ENSG00000115484.14	CCT4	2	61888641	2_40	0	0.0111095193362327	5.70270572531854	1.05666260026805e-06	0.601156069364214	1
ENSG00000186889.9	TMEM17	2	62511324	2_41	0	0.0237376893510447	9.43900301862242	3.73701355037164e-06	-1.19895681625673	2
ENSG00000115507.9	OTX1	2	63060193	2_41	0	0.0301927074368841	11.7538062081962	5.91889574384809e-06	-1.77956989247342	1
ENSG00000014641.17	MDH1	2	63588667	2_41	0	0.0145751991297618	4.76068298684831	1.15729443646252e-06	0.187852212112739	2
ENSG00000143952.19	VPS54	2	64036747	2_41	0	0.0158424755667387	5.55921724251004	1.46891544497987e-06	0.427015250544687	1
ENSG00000197329.11	PELI1	2	64144184	2_41	0	0.0166435795170747	6.03186019385668	1.67439572981189e-06	0.532467532467366	1
ENSG00000119862.12	LGALSL	2	64453888	2_42	0	0.0139204927904744	6.24442371946709	1.44979661036258e-06	-0.645161290322587	1
ENSG00000119844.15	AFTPH	2	64525776	2_42	0	0.0314303239108862	14.0647327507155	7.37293570517267e-06	-1.48571428571476	1
ENSG00000179833.4	SERTAD2	2	64751025	2_42	0	0.0340575219258076	14.8391584918907	8.42912363357242e-06	1.60370370370358	1
ENSG00000115902.10	SLC1A4	2	64974383	2_42	0	0.0119202611209762	4.76011889333196	9.46375905655874e-07	0.0655333718395692	2
ENSG00000011523.13	CEP68	2	65056040	2_42	0	0.0168021064194562	8.04643334642406	2.25489983460944e-06	-0.977613136237745	2
ENSG00000138069.16	RAB1A	2	65129770	2_42	0	0.0124574116808504	5.18175791467678	1.07662644184388e-06	-0.418732782369032	1
ENSG00000138071.13	ACTR2	2	65227510	2_42	0	0.0151901533736355	7.08029600204534	1.79379859235464e-06	-1.18518518518502	1
ENSG00000143995.19	MEIS1	2	66434177	2_43	0	0.0199320555899374	9.83564523813621	3.26975378436937e-06	-1.21111111111145	1
ENSG00000143971.7	ETAA1	2	67397667	2_44	0	0.0148231210698458	8.72726167730209	2.15763391181804e-06	0.906367041198002	1
ENSG00000243667.6	WDR92	2	68157965	2_45	0	0.0166921488255039	6.21320943508063	1.72976994470022e-06	-0.697674418604857	1
ENSG00000115946.7	PNO1	2	68157965	2_45	0	0.0168022256698842	6.27620418646324	1.75883048003114e-06	0.744278210016228	2
ENSG00000221823.10	PPP3R1	2	68279351	2_45	0	0.0185957913361533	7.24858851133904	2.24816517568422e-06	-0.898648648648667	1
ENSG00000119865.8	CNRIP1	2	68320518	2_45	0	0.0308639214093748	12.1190343602759	6.23848631607766e-06	1.38551401869236	1
ENSG00000115956.9	PLEK	2	68364808	2_45	0	0.0299115890456574	11.816890256008	5.89525768693138e-06	1.63036181944641	2
ENSG00000169621.9	APLF	2	68492403	2_45	0	0.016822620457942	6.28785246598688	1.76423362627937e-06	-0.631355932203478	1
ENSG00000169604.19	ANTXR1	2	69012709	2_46	0	0.0444165203065889	16.0566830883999	1.18948911795516e-05	1.65397923875405	1
ENSG00000198380.12	GFPT1	2	69387029	2_46	0	0.0170924397973691	6.85956595097398	1.95551341883526e-06	-0.736520368618749	2
ENSG00000196975.15	ANXA4	2	69645260	2_46	0	0.0156869223384408	6.0373252585092	1.57958290878698e-06	0.553772070626065	1
ENSG00000087338.4	GMCL1	2	69829233	2_46	0	0.0248511027082124	10.4522621502712	4.33227546791118e-06	-1.56962025316459	1
ENSG00000124380.10	SNRNP27	2	69892946	2_46	0	0.0172113578263716	6.92602070174054	1.98819521674723e-06	-0.907764171269923	2
ENSG00000059728.10	MXD1	2	69899534	2_46	0	0.0373588955366007	14.3817197195595	8.96117491935376e-06	1.90566037735861	1
ENSG00000115998.7	C2orf42	2	70249066	2_46	0	0.015105303466731	5.67543983414727	1.42984540590703e-06	0.512000000000073	1
ENSG00000116001.15	TIA1	2	70249066	2_46	0	0.015105303466731	5.67543983414727	1.42984540590703e-06	-0.512000000000073	1
ENSG00000116005.11	PCYOX1	2	70257153	2_46	0	0.0153758922975538	5.84549275405901	1.49906878283674e-06	0.551999999999722	1
ENSG00000143977.13	SNRPG	2	70293366	2_46	0	0.0138831411142147	4.86760471412609	1.1271018085366e-06	-0.388612159288272	2
ENSG00000035141.7	FAM136A	2	70301469	2_46	0	0.0146175162329585	5.36109436964409	1.30703477449997e-06	-0.410569105690991	1
ENSG00000163235.15	TGFA	2	70554042	2_47	0	0.00982937060704103	5.56598899354197	9.12490094771842e-07	-0.516428509066078	2
ENSG00000075340.22	ADD2	2	70766068	2_47	0	0.0104273874729465	6.13048631105433	1.06618003173871e-06	0.473333333333274	1
ENSG00000152672.7	CLEC4F	2	70801888	2_47	0	0.0104777989413067	6.17658955841929	1.0793912893589e-06	0.522875816993437	1
ENSG00000144043.11	TEX261	2	70994553	2_47	0	0.00986740085317583	5.60289297844937	9.22094016641997e-07	0.396160950913158	3
ENSG00000124357.12	NAGK	2	71064870	2_47	0	0.00947517348283	5.21528274655891	8.24185812926861e-07	0.310950583454888	2
ENSG00000124383.8	MPHOSPH10	2	71130287	2_47	0	0.0209928876551542	12.8321428641677	4.49294883870709e-06	1.31060606060638	1
ENSG00000135636.13	DYSF	2	71510015	2_47	0	0.0177897946710768	11.2438012131799	3.3361394817098e-06	1.26605504587123	1
ENSG00000135617.3	PRADC1	2	73233389	2_48	0	0.0131907806966659	5.41307098471574	1.19089734734678e-06	0.351239669421545	1
ENSG00000135624.15	CCT7	2	73233389	2_48	0	0.0131907806966659	5.41307098471574	1.19089734734678e-06	0.351239669421545	1
ENSG00000144035.3	NAT8	2	73642669	2_48	0	0.0154858099223349	6.94882044190152	1.79475478339013e-06	-0.843578328593209	2
ENSG00000144034.14	TPRKB	2	73737087	2_48	0	0.0129548527254503	5.2403663564415	1.13228104099779e-06	0.407332958423426	2
ENSG00000144048.10	DUSP11	2	73780218	2_48	0	0.0139865871952624	5.97376570447611	1.39354195356211e-06	-0.569230769230932	1
ENSG00000124356.15	STAMBP	2	73829393	2_48	0	0.0124105361512508	4.82967138016677	9.99696636960172e-07	-0.112531249963208	2
ENSG00000163017.13	ACTG2	2	73892381	2_48	0	0.0134171159282928	5.57588955834594	1.24776684303225e-06	-0.437810945273591	1
ENSG00000114956.19	DGUOK	2	73938926	2_48	0	0.0175455930933935	8.14549309669605	2.38366675149982e-06	0.873015873015639	1
ENSG00000114978.17	MOB1A	2	74179099	2_48	0	0.0358346838658354	15.0143233239078	8.97365661676993e-06	1.62626262626204	1
ENSG00000188687.17	SLC4A5	2	74327880	2_48	0	0.0490605588418431	18.0567622800467	1.47751696771587e-05	-1.79310344827621	1
ENSG00000284308.1	C2orf81	2	74421241	2_48	0	0.0148758077155535	6.56391943023379	1.62856052345086e-06	0.715789473684594	1
ENSG00000005448.16	WDR54	2	74421241	2_48	0	0.0148758077155535	6.56391943023379	1.62856052345086e-06	0.715789473684594	1
ENSG00000114993.16	RTKN	2	74442009	2_48	0	0.0203507754509935	9.56816591646476	3.24765408615881e-06	-1.11038068922871	2
ENSG00000239779.6	WBP1	2	74458316	2_48	0	0.0551491383948864	19.1945495945179	1.76553675470017e-05	1.93846153846145	1
ENSG00000115275.11	MOGS	2	74465520	2_48	0	0.0148127968205564	6.5232702651518	1.61161961144271e-06	-0.694915254237396	1
ENSG00000135637.13	CCDC142	2	74483364	2_48	0	0.0146190555793864	6.39719996759739	1.55980155576088e-06	0.672316384180884	1
ENSG00000115282.19	TTC31	2	74483364	2_48	0	0.0123342176452276	4.7706600133216	9.81409325277999e-07	-0.14541550030729	2
ENSG00000179528.15	LBX2	2	74502935	2_48	0	0.0142325103938967	6.14062895069668	1.4576540748512e-06	-0.626150817900327	2
ENSG00000115289.13	PCGF1	2	74508487	2_48	0	0.0146441558958096	6.4136264127086	1.5664917364976e-06	-0.674285714285737	1
ENSG00000115307.16	AUP1	2	74534295	2_48	0	0.0152338121691686	6.7916731298547	1.72562124146632e-06	-0.749999999999718	1
ENSG00000115325.13	DOK1	2	74548714	2_48	0	0.0124107114906042	4.82980644945783	9.99738719410253e-07	0.158602150537632	1
ENSG00000115318.11	LOXL3	2	74552915	2_48	0	0.0124434004631537	4.85497183883987	1.00759475670928e-06	0.108958837772404	1
ENSG00000159374.17	M1AP	2	74651512	2_48	0	0.0136994821101373	5.77522841288577	1.31957299938765e-06	0.416326530612089	1
ENSG00000135622.12	SEMA4F	2	74676698	2_48	0	0.0129455492621374	5.23349178330622	1.12998358313094e-06	-0.359116022099498	1
ENSG00000159399.9	HK2	2	74812487	2_48	0	0.090564694175254	24.0594534565216	3.63416622631826e-05	2.28228680183163	2
ENSG00000115350.11	POLE4	2	74958729	2_48	0	0.0651553421808717	20.8217018455346	2.262696780249e-05	2.04020749499773	2
ENSG00000115363.13	EVA1A	2	75560791	2_49	0	0.0269344383358868	9.63438981533355	4.3280497420651e-06	-1.03738107016572	2
ENSG00000115364.13	MRPL19	2	75683920	2_49	0	0.0175661882945996	5.5293799902673	1.61999649851438e-06	0.302816901408355	1
ENSG00000163541.11	SUCLG1	2	84459875	2_53	0	0.00990810399013009	6.71859193083901	1.11027081938726e-06	-0.743902439024419	1
ENSG00000115423.18	DNAH6	2	84516307	2_53	0	0.00866175637927835	5.43411449104699	7.85045546951235e-07	-0.469454325214967	2
ENSG00000186854.10	TRABD2A	2	84906737	2_53	0	0.0137764678260189	9.87101950149576	2.26808850630221e-06	-1.14462809917308	1
ENSG00000187627.14	RGPD1	2	86905065	2_54	0	0.0108344036051036	5.28644306749106	9.55275577974216e-07	0.366666666666645	1
ENSG00000176407.17	KCMF1	2	84970689	2_54	0	0.0248708991250295	13.250718209129	5.49656046689192e-06	-1.61825726141126	1
ENSG00000152291.13	TGOLN2	2	85328087	2_54	0	0.0120836534167875	6.33003072792328	1.27574590846507e-06	-0.611952208084445	2
ENSG00000042493.15	CAPG	2	85417309	2_54	0	0.0613535517573143	21.9898519978203	2.25020518485573e-05	2.15976610945646	3
ENSG00000115486.11	GGCX	2	85561052	2_54	0	0.0397626408842945	17.7754344181307	1.17884186221869e-05	1.75000000000061	1
ENSG00000168899.4	VAMP5	2	85580487	2_54	0	0.0230686188299448	12.5276533733208	4.82004870995563e-06	-1.43850267379639	1
ENSG00000168883.19	USP39	2	85600891	2_54	0	0.0130667727611087	7.07838198443049	1.54263236831194e-06	-0.754419085757608	2
ENSG00000168887.10	C2orf68	2	85614435	2_54	0	0.010451168194513	4.9421662344509	8.61474232558155e-07	0.247240618101666	1
ENSG00000115523.16	GNLY	2	85693126	2_54	0	0.0116722695997222	5.99873669995413	1.16781813665815e-06	-0.536415047178332	2
ENSG00000168874.12	ATOH8	2	85751663	2_54	0	0.0134880935334255	7.38208761775927	1.66069496906582e-06	0.799999999999997	1
ENSG00000115525.17	ST3GAL5	2	85904899	2_54	0	0.0184554859167326	10.3859487697026	3.19691998017167e-06	1.48387096774248	1
ENSG00000068654.15	POLR1A	2	86102864	2_54	0	0.0151605741697353	8.50120863288921	2.14959394251398e-06	-1.05276257820413	2
ENSG00000132300.18	PTCD3	2	86114205	2_54	0	0.0331795126544142	16.0267694575646	8.86902947156535e-06	2.2096774193554	1
ENSG00000132305.20	IMMT	2	86196031	2_54	0	0.0415117031820195	18.1921395272711	1.25954716930794e-05	2.35483870967718	1
ENSG00000132313.14	MRPL35	2	86199115	2_54	0	0.0109623059951823	5.39865500276791	9.87069201306996e-07	-0.249021761093653	3
ENSG00000068615.17	REEP1	2	86338344	2_54	0	0.0103765083805528	4.87363560816611	8.43459825072905e-07	-0.118541033434649	1
ENSG00000115561.15	CHMP3	2	86563844	2_54	0	0.0104771968903746	4.9659451858295	8.67774996393141e-07	0.191358024691462	1
ENSG00000239305.6	RNF103	2	86624475	2_54	0	0.0148382814174736	8.29541622302378	2.05296663262509e-06	1.02419354838739	1
ENSG00000172086.7	KRCC1	2	88054811	2_55	0	0.0194190980507855	9.30563579221808	3.01394422459399e-06	1.07328078228014	2
ENSG00000163586.9	FABP1	2	88128319	2_55	0	0.0132098586778957	5.61405714819259	1.23690147167561e-06	-0.387105187167279	2
ENSG00000144115.16	THNSL2	2	88161470	2_55	0	0.0121627828205725	4.82392190777633	9.78573219268564e-07	0.152407496786743	3
ENSG00000153574.8	RPIA	2	88691440	2_55	0	0.0158207330831012	7.34094889817836	1.93704143127184e-06	0.873198847262856	1
ENSG00000144029.11	MRPS5	2	95149561	2_57	0	0.0130653454698744	5.86964297009935	1.27906521655799e-06	0.567901234568231	1
ENSG00000144026.11	ZNF514	2	95125518	2_57	0	0.048809818980152	18.5549592305518	1.51052287677391e-05	-2.12560295087769	3
ENSG00000155066.15	PROM2	2	95283239	2_57	0	0.0395158497496243	16.5075991683222	1.08796605644452e-05	-1.95104895104892	1
ENSG00000115041.12	KCNIP3	2	95306411	2_57	0	0.0206348450448385	10.2492319321338	3.52738317040865e-06	1.14864864864868	1
ENSG00000174501.14	ANKRD36C	2	95991827	2_57	0	0.0116997746953267	4.81355190650973	9.39297709865806e-07	0.240310077519343	1
ENSG00000186281.12	GPAT2	2	96070820	2_57	0	0.0200750202782498	9.98524611340368	3.34329633253655e-06	1.37195188143182	2
ENSG00000274286.1	ADRA2B	2	96112442	2_57	0	0.012041992732731	5.08930448466263	1.0221553383085e-06	0.534883720930126	1
ENSG00000158050.4	DUSP2	2	96145695	2_57	0	0.0122997450079355	5.29188269940227	1.08559147079663e-06	0.104000000000002	1
ENSG00000084090.13	STARD7	2	96208852	2_57	0	0.0121009301759284	5.13600245067086	1.03658300180071e-06	-0.151315789473673	1
ENSG00000135956.8	TMEM127	2	96294733	2_57	0	0.0128857788670796	5.73718251769241	1.23301808367763e-06	-0.411764705882197	1
ENSG00000144028.14	SNRNP200	2	96305617	2_57	0	0.0154024091256969	7.44507191579847	1.91257140312831e-06	0.860465116279233	1
ENSG00000198885.9	ITPRIPL1	2	96325754	2_57	0	0.0161406177577162	7.89350583815777	2.12495722771329e-06	-0.777777777777834	1
ENSG00000196843.15	ARID5A	2	96533514	2_57	0	0.0116427289400047	4.7668048064545	9.25640313415636e-07	0.212121212121108	1
ENSG00000114988.11	LMAN2L	2	96730666	2_57	0	0.0116361874958411	4.76142865943351	9.24076865574323e-07	0.179850533604402	2
ENSG00000158158.11	CNNM4	2	96757889	2_57	0	0.0117891181555561	4.88630472043418	9.60775617413314e-07	-0.0551181102361976	1
ENSG00000163126.14	ANKRD23	2	96859362	2_57	0	0.0116339496729018	4.75958959173989	9.23542301548928e-07	0.331858407079594	1
ENSG00000144199.11	FAHD2B	2	97095539	2_57	0	0.0194834384548712	9.69823229652996	3.1515071146069e-06	1.51968835816204	2
ENSG00000135976.17	ANKRD36	2	97109064	2_57	0	0.0401398600045914	16.6591783263227	1.11529443736364e-05	2.2748429360066	2
ENSG00000196912.12	ANKRD36B	2	97589819	2_57	0	0.0489375290565311	18.5803351006101	1.51654633965374e-05	-2.40458015267047	1
ENSG00000135940.6	COX5B	2	97645032	2_57	0	0.0745103967659738	22.6845344382477	2.81907644052443e-05	-2.3915857605166	1
ENSG00000115073.7	ACTR1B	2	97658891	2_57	0	0.0118383493149566	4.92616282627286	9.72657676664476e-07	-0.00787791308986381	2
ENSG00000228486.10	LINC01125	2	97663552	2_57	0	0.0135234073721628	6.199426051288	1.39829150833374e-06	-0.734963815736943	2
ENSG00000115085.13	ZAP70	2	97713755	2_57	0	0.0821935428087335	23.6499493429134	3.24211205320668e-05	-2.54999999999976	1
ENSG00000075568.16	TMEM131	2	97996336	2_57	0	0.0432553618550979	17.3830516815372	1.25408241011185e-05	2.06113537117949	1
ENSG00000185674.9	LYG2	2	99254906	2_58	0	0.0256667969882562	14.5462056560646	6.22703783584292e-06	1.63483146067436	1
ENSG00000040933.15	INPP4A	2	98444410	2_58	0	0.0585428907416108	22.5247204084101	2.19934660816065e-05	-2.43884892086273	1
ENSG00000115446.11	UNC50	2	98608705	2_58	0	0.0317043741116891	16.5806518037824	8.76760324570559e-06	2.07142857142884	1
ENSG00000196872.11	KIAA1211L	2	98937125	2_58	0	0.0104496829078422	5.93336099595071	1.03410345723508e-06	0.535117056856137	1
ENSG00000135951.14	TSGA10	2	99155218	2_58	0	0.0128981189853084	7.94662439045473	1.70950025717829e-06	0.909090909091172	1
ENSG00000144182.16	LIPT1	2	99155127	2_58	0	0.00926103975287762	4.77932491067589	7.3822102489597e-07	0.031250000000011	1
ENSG00000158411.11	MITD1	2	99180175	2_58	0	0.00993039237547522	5.44616516697435	9.02022400215168e-07	-0.395348837209129	1
ENSG00000144214.9	LYG1	2	99306625	2_58	0	0.0100797484119486	5.5888458717564	9.39576034499092e-07	-0.485875706214738	1
ENSG00000158417.10	EIF5B	2	99337171	2_58	0	0.00953698552676108	5.05987135534437	8.04842134916561e-07	0.32258064516126	1
ENSG00000115514.11	TXNDC9	2	99340840	2_58	0	0.0111586786740405	6.56096394773411	1.22106990817968e-06	0.73387096774186	1
ENSG00000135945.9	REV1	2	99488850	2_58	0	0.00958484182593389	5.10770268270522	8.1652721629881e-07	0.3735541421698	2
ENSG00000144218.18	AFF3	2	100143348	2_58	0	0.0140573460373863	8.77033290695028	2.05626706699929e-06	1.04292662456896	2
ENSG00000071082.10	RPL31	2	101002859	2_58	0	0.0468271733435686	20.3526252864648	1.58956570923493e-05	-2.12030075187964	1
ENSG00000158435.7	CNOT11	2	101252269	2_59	0	0.0126661856788292	8.43497389975541	1.78192614057375e-06	1.10300429184618	1
ENSG00000163162.8	RNF149	2	101308564	2_59	0	0.00877614503562363	5.08661876692574	7.44548660531136e-07	-0.601978184570172	2
ENSG00000196460.12	RFX8	2	101474523	2_59	0	0.0130128627606	9.45197139873679	2.05142363075001e-06	-1.40989243781388	2
ENSG00000115590.13	IL1R2	2	101991888	2_59	0	0.0527000682138504	24.7547628375012	2.17585551337459e-05	2.72310405643689	1
ENSG00000115598.9	IL1RL2	2	102186984	2_60	0	0.00739901958514533	5.60454936427582	6.91631844691873e-07	0.192857142857106	1
ENSG00000115604.10	IL18R1	2	102311189	2_60	0	0.0128491543550089	11.5278322515353	2.47048544754786e-06	-1.36776859504115	1
ENSG00000115607.9	IL18RAP	2	102418584	2_60	2	0.641017047908377	30.905587693292	0.00033042027764944	-5.9934945444686	2
ENSG00000135953.10	MFSD9	2	102735277	2_60	0	0.00744652279367608	5.34946816846177	6.64391758268346e-07	0.462585034013734	1
ENSG00000135973.2	GPR45	2	105240850	2_62	0	0.0140200901336575	5.25973094560571	1.22991313668428e-06	-0.344444444444455	1
ENSG00000135974.9	C2orf49	2	105337683	2_62	0	0.0196910733510854	8.51498890760421	2.7964920053257e-06	0.943588157867432	2
ENSG00000071051.13	NCK2	2	105744738	2_63	0	0.0181845880775778	6.06435721109983	1.8392821161689e-06	0.664804469273818	1
ENSG00000119147.9	C2orf40	2	106062918	2_63	0	0.0200552005844598	7.00363350264336	2.34266682314918e-06	-0.661990932373575	5
ENSG00000135960.9	EDAR	2	108989311	2_65	0	0.015087921572334	5.50911005393594	1.38634388690465e-06	0.351955307262491	1
ENSG00000198203.9	SULT1C2	2	108287884	2_65	0	0.0263071660273535	10.8446277919081	4.75826715523756e-06	1.26024204127444	3
ENSG00000198075.9	SULT1C4	2	108378352	2_65	0	0.0183012731233158	7.35940318594172	2.24638403740214e-06	-0.909722222222378	1
ENSG00000135968.20	GCC2	2	108483116	2_65	0	0.0175283162972879	6.94564512152916	2.0305463011638e-06	0.703076923076921	1
ENSG00000169756.16	LIMS1	2	108534528	2_65	0	0.0283815957658974	11.5751880089642	5.47929861375127e-06	-1.29372197309411	1
ENSG00000153201.15	RANBP2	2	108719562	2_65	0	0.0196676469836068	8.0501030818461	2.64066890597252e-06	0.850415512464962	1
ENSG00000163006.11	CCDC138	2	108786656	2_65	0	0.0238293264131308	9.89333419248154	3.93200943654336e-06	1.10493827160463	1
ENSG00000186522.14	SEPT10	2	109584638	2_65	0	0.0145532930057115	5.16363739354891	1.25336371005163e-06	0.607392009222824	3
ENSG00000198142.4	SOWAHC	2	109613916	2_65	0	0.025544137229728	10.5613517902918	4.49956834836044e-06	1.70187913343256	2
ENSG00000115008.5	IL1A	2	112784242	2_66	0	0.0276186027500841	18.2600223148367	8.4112998068807e-06	1.87432352839089	2
ENSG00000144061.12	NPHP1	2	110205149	2_66	0	0.00742959873656313	6.02904076176266	7.47091309209591e-07	0.694968553459166	1
ENSG00000169679.14	BUB1	2	110678318	2_66	0	0.0100884424711939	8.95941489916272	1.50752275440333e-06	-1.16442048517452	1
ENSG00000153093.18	ACOXL	2	110732979	2_66	0	0.00703271850447829	5.47046318549637	6.41663653496799e-07	-0.667506297229181	1
ENSG00000153107.11	ANAPC1	2	111908697	2_66	0	0.0092104439663504	7.8860330593306	1.211432620207e-06	-0.861386138613407	1
ENSG00000153214.9	TMEM87B	2	112068501	2_66	0	0.00752821815117843	6.18844130770151	7.77022469105207e-07	0.842519685039506	1
ENSG00000144152.12	FBLN7	2	112140392	2_66	0	0.00949970065668104	8.12666046701756	1.28760347874561e-06	-1.03066037735788	1
ENSG00000144161.12	ZC3H8	2	112245808	2_66	0	0.0101430104200982	8.99655839862413	1.52196049806139e-06	1.12722859957253	2
ENSG00000188177.13	ZC3H6	2	112274635	2_66	0	0.00857796704780289	7.20222885210991	1.03041315883273e-06	0.927419354838896	1
ENSG00000169629.11	RGPD8	2	112434543	2_66	0	0.00686951145429537	5.21419344691372	5.97410837908595e-07	-0.359827710205503	2
ENSG00000114999.7	TTL	2	112481811	2_66	0	0.0256714637168539	17.9184449907959	7.67204347188251e-06	-1.85773209431115	2
ENSG00000125630.15	POLR1B	2	112543403	2_66	0	0.0104513854791971	9.18904232398204	1.60178500446309e-06	1.01705472314711	3
ENSG00000125611.15	CHCHD5	2	112585105	2_66	0	0.0127178294870677	10.9504125458535	2.3227559679639e-06	-1.23255813953524	1
ENSG00000144136.10	SLC20A1	2	112646085	2_66	0	0.0277552048278898	18.2489648611299	8.44778353849632e-06	1.96319018404848	1
ENSG00000125618.16	PAX8	2	113235767	2_67	0	0.0390429536904449	19.1455851389834	1.24672714438314e-05	2.33076923076992	1
ENSG00000144134.18	RABL2A	2	113627581	2_67	0	0.0106285762040087	6.65026371041508	1.17889211639842e-06	0.519230769230735	1
ENSG00000115084.13	SLC35F5	2	113756761	2_67	0	0.00883217043106532	4.88100880660841	7.19013654043668e-07	0.146288745909596	3
ENSG00000088205.12	DDX18	2	117814219	2_69	0	0.0101484776702447	5.83749387979969	9.88069387883604e-07	0.537112707766309	2
ENSG00000125629.14	INSIG2	2	118087695	2_69	0	0.0112073862632117	6.7863183364721	1.26852395720198e-06	0.761310053457651	2
ENSG00000019169.10	MARCO	2	118946604	2_69	0	0.0122009252200299	7.59867275103371	1.54628880709244e-06	0.904761904761697	1
ENSG00000115107.19	STEAP3	2	119322371	2_69	0	0.0164803545701765	10.4771182105808	2.87984093573769e-06	1.09558823529411	1
ENSG00000186132.14	C2orf76	2	119366701	2_69	0	0.0108798833386886	6.50274936757061	1.17999824040394e-06	-0.657407407406999	1
ENSG00000155368.16	DBI	2	119367453	2_69	0	0.00907029351666211	4.76418784843284	7.2072622302318e-07	-0.0229885057471336	1
ENSG00000171227.6	TMEM37	2	119429724	2_69	0	0.00907727375144107	4.77153739587867	7.22393568017561e-07	0.086805034609745	2
ENSG00000080293.9	SCTR	2	119436442	2_69	0	0.0108431051292841	6.47037578377176	1.17015469168589e-06	0.627682138998846	2
ENSG00000088179.8	PTPN4	2	119760017	2_69	0	0.00943837093166522	5.14425495232396	8.09803465935409e-07	0.236438752195491	2
ENSG00000115109.13	EPB41L5	2	120013281	2_69	0	0.00906638731566156	4.76007254354661	7.19793540878293e-07	-0.0522875816993593	1
ENSG00000226479.3	TMEM185B	2	120202711	2_69	0	0.0101779340468997	5.86519696332758	9.95640006418342e-07	0.514925373134294	1
ENSG00000074047.21	GLI2	2	120735812	2_70	0	0.0164436609189548	6.30451995188875	1.72906230040936e-06	-0.573529411764964	1
ENSG00000211460.11	TSN	2	121736192	2_70	0	0.0424300178491406	15.4290540288425	1.09187423960362e-05	-1.75146771037191	1
ENSG00000136732.14	GYPC	2	126655525	2_74	0	0.0124411530491078	9.10246183130552	1.88877229959695e-06	1.00709219858166	1
ENSG00000136717.14	BIN1	2	127107524	2_74	0	0.00904598955986602	6.0879450477887	9.18516392470181e-07	0.181818181818203	1
ENSG00000186684.12	CYP27C1	2	127178739	2_74	0	0.0126312330479883	9.20712392497758	1.93967890318229e-06	-1.6171875000001	1
ENSG00000163161.12	ERCC3	2	127290566	2_75	0	0.0308641804582546	14.1940874176964	7.30671773938027e-06	2.45608157846922	3
ENSG00000169967.16	MAP3K2	2	127388886	2_75	0	0.0318087346856547	14.4852479613775	7.68479759259765e-06	1.83221476510073	1
ENSG00000115718.17	PROC	2	127418654	2_75	0	0.0115597485050984	4.771813762599	9.20008789779538e-07	-0.742424242424248	1
ENSG00000169994.18	MYO7B	2	127536206	2_75	0	0.0143180391305285	6.81936968494962	1.62850045857278e-06	1.03258748079808	2
ENSG00000144230.16	GPR17	2	127648067	2_75	0	0.126025162859956	27.974091451991	5.87994634670926e-05	-2.97249558631214	3
ENSG00000072163.19	LIMS2	2	127648067	2_75	0	0.115923378142601	27.1361319708376	5.24661355268431e-05	-2.85827087752745	2
ENSG00000136709.11	WDR33	2	127810860	2_75	0	0.0119935566076025	5.1241442369502	1.02501315895362e-06	0.112903225806428	1
ENSG00000144233.9	AMMECR1L	2	127887000	2_75	0	0.0184055621636748	9.22573075021902	2.83210902527615e-06	-1.43478260869599	1
ENSG00000136715.17	SAP130	2	128031564	2_75	0	0.0202464620374008	10.1401883692184	3.42416963606374e-06	-1.22916666666634	1
ENSG00000136731.12	UGGT1	2	128081261	2_75	0	0.0196021740293618	9.82980737312312	3.21372975304073e-06	1.76562499999964	1
ENSG00000222014.5	RAB6C	2	129979968	2_78	0	0.0219484830330133	8.1414897741961	2.98035842641217e-06	-1.06569343065657	1
ENSG00000152076.18	CCDC74B	2	130144976	2_78	0	0.017366674389565	5.89493373345814	1.70748027247911e-06	-0.567164179104674	1
ENSG00000136699.19	SMPD4	2	130182517	2_78	0	0.0177128498554182	6.0841502552059	1.79741548056551e-06	0.606786586554288	2
ENSG00000152082.13	MZT2B	2	130181715	2_78	0	0.017681445003357	6.0671366624998	1.78921132187803e-06	0.603053435114767	1
ENSG00000136718.9	IMP4	2	130342325	2_78	0	0.0154354762953518	4.76533519522012	1.22679951373861e-06	-0.0678609660311133	2
ENSG00000072135.12	PTPN18	2	130356437	2_78	0	0.0165593303965276	5.4386777440676	1.50209085985384e-06	0.485907091236802	2
ENSG00000136002.18	ARHGEF4	2	130851388	2_78	0	0.0197375204086854	7.12222938211272	2.34459942600178e-06	0.723684210526419	1
ENSG00000075886.10	TUBA3D	2	131475706	2_78	0	0.0328844809287733	12.0325831267736	6.59948380266301e-06	-1.76126126126207	1
ENSG00000173272.15	MZT2A	2	131493083	2_78	0	0.0393040417765035	13.7553124751578	9.01711853782647e-06	1.85185185185272	1
ENSG00000163040.14	CCDC74A	2	131527737	2_78	0	0.0161765441988634	5.21456965879923	1.40690355694277e-06	0.290780141843945	1
ENSG00000176771.16	NCKAP5	2	133568910	2_79	0	0.0703631240904533	19.4573503964417	2.28343639677812e-05	2.08196721311425	1
ENSG00000152128.13	TMEM163	2	134719289	2_80	0	0.0200231663385767	7.68399415063698	2.56613728209975e-06	1.11931818181821	1
ENSG00000082258.12	CCNT2	2	134918197	2_80	0	0.0332475680181408	12.5624462979578	6.9661722195172e-06	-1.66025641025632	1
ENSG00000115839.17	RAB3GAP1	2	135052002	2_80	0	0.0147583768110864	4.75960298583649	1.17157319972892e-06	-0.220833333333443	1
ENSG00000121988.17	ZRANB3	2	135531995	2_80	0	0.0150225170124499	4.92947794515255	1.23510459652002e-06	-0.0273972602739736	1
ENSG00000144224.16	UBXN4	2	135741596	2_80	0	0.017046484451581	6.14044005199262	1.74579975435991e-06	0.904573437558355	2
ENSG00000076003.4	MCM6	2	135876201	2_80	0	0.018779521973367	7.06878998207612	2.2140616907703e-06	-1.08840865465572	2
ENSG00000115866.10	DARS	2	135985573	2_80	0	0.0253752442677386	9.95965618960803	4.21516601287587e-06	1.30111434049173	2
ENSG00000121966.6	CXCR4	2	136117336	2_80	0	0.0293566185525664	11.3624708759278	5.56338247943122e-06	1.20547945205489	1
ENSG00000150540.13	HNMT	2	137964027	2_82	0	0.0187699849603288	6.34092100881533	1.98507250146099e-06	-0.632812499999831	1
ENSG00000144228.8	SPOPL	2	138501652	2_82	0	0.0207743567303218	7.31448158055612	2.53437713114133e-06	-0.89090909090894	1
ENSG00000115919.14	KYNU	2	142877245	2_85	0	0.0142543456754847	4.77630640594185	1.13553250766928e-06	-0.19580419580413	1
ENSG00000121989.14	ACVR2A	2	147844091	2_88	0	0.0754856671448968	22.0400185274079	2.77483113302412e-05	-3.68275499318126	2
ENSG00000115947.13	ORC4	2	148020474	2_88	0	0.0132429168313304	11.829444881847	2.61281176061355e-06	-2.56600642041845	2
ENSG00000204406.12	MBD5	2	148020703	2_88	0	0.0994612551722249	22.2241589695479	3.68671338835882e-05	-3.76400689184873	2
ENSG00000150556.16	LYPD6B	2	149057642	2_88	0	0.0077371629742492	5.06861639842614	6.54080609913356e-07	0.264285714285662	1
ENSG00000187123.14	LYPD6	2	149006892	2_88	0	0.00770933655549178	5.01980408568935	6.45451892843403e-07	-0.27311430932706	2
ENSG00000184898.6	RBM43	2	151261757	2_90	0	0.030691158630248	15.0722191691909	7.71526042716451e-06	-2.33870967741899	1
ENSG00000123609.10	NMI	2	151289140	2_90	0	0.0571675711223026	21.0972494153685	2.01157247100094e-05	2.72799999999945	1
ENSG00000123610.4	TNFAIP6	2	151290158	2_90	0	0.0123727826260924	6.35402570322834	1.31122269003866e-06	-1.18626762449708	2
ENSG00000080345.17	RIF1	2	151415393	2_90	0	0.0275328106529734	14.0267324857926	6.44120569093248e-06	-1.91376277512048	2
ENSG00000162980.16	ARL5A	2	151828599	2_91	0	0.0176492996467054	6.47616130175483	1.90636141526542e-06	-0.795454545454656	1
ENSG00000115145.9	STAM2	2	152174599	2_91	0	0.0208742178183231	8.08634454567986	2.8152862451512e-06	-1.61828428189061	2
ENSG00000157827.19	FMNL2	2	152335141	2_91	0	0.0169217116687713	6.07275336722545	1.71391799982903e-06	-1.02812516016463	2
ENSG00000196504.15	PRPF40A	2	152717752	2_91	0	0.0147560236964432	4.76063738103023	1.17164097611047e-06	0.288235294117617	1
ENSG00000177917.10	ARL6IP6	2	152717578	2_91	0	0.0182756407792687	6.81044510537038	2.07590853933115e-06	-0.641666666666883	1
ENSG00000177519.3	RPRM	2	152774257	2_91	0	0.0224614149861144	8.79000334078522	3.29295849970327e-06	1.39999999999982	1
ENSG00000136542.8	GALNT5	2	157257153	2_94	0	0.0119623103763066	5.20420167645007	1.03831538793787e-06	-0.371287128712623	1
ENSG00000115165.9	CYTIP	2	157488690	2_94	0	0.0154312580058923	7.64142913976925	1.96669053804431e-06	0.838862559241446	1
ENSG00000123612.15	ACVR1C	2	157621261	2_94	0	0.0119975328215426	5.23232423259949	1.04700004525852e-06	0.31298985663215	2
ENSG00000115170.13	ACVR1	2	157876051	2_95	0	0.0131023115550577	4.75955045030652	1.04009728408578e-06	-0.0113636363636378	1
ENSG00000144283.21	PKP4	2	158155947	2_95	0	0.0133416496361516	4.93276642861224	1.09764066626942e-06	-0.0303030303030347	1
ENSG00000115183.14	TANC1	2	158986022	2_96	0	0.0550607153073917	26.2547374888564	2.41106897667366e-05	-2.69178082191691	1
ENSG00000196151.10	WDSUB1	2	159287223	2_96	0	0.013598299498399	12.8301146938704	2.90988111823573e-06	1.69908614989958	2
ENSG00000123636.17	BAZ2B	2	159615286	2_96	0	0.00628536779978162	5.37299740835498	5.63258083272754e-07	0.0802919708029064	1
ENSG00000136536.14	MARCH7	2	159712509	2_96	0	0.0067523698864691	6.07003457762487	6.83608564334112e-07	-0.701970668093416	2
ENSG00000241399.6	CD302	2	159797209	2_96	0	0.0064344213835279	5.50327335973164	5.90596257071846e-07	0.679827087260107	2
ENSG00000153246.12	PLA2R1	2	160062509	2_96	0	0.0112577556037863	9.82621494751932	1.84500769533907e-06	-0.837037037036905	1
ENSG00000153250.19	RBMS1	2	160494213	2_96	0	0.00689932157046691	6.53977962519634	7.52540030925782e-07	-0.916943521594776	1
ENSG00000136560.13	TANK	2	161137211	2_97	0	0.0156397738570053	8.1265711723052	2.11981479006141e-06	1.0818553888128	1
ENSG00000197635.9	DPP4	2	162057069	2_97	0	0.021664878883242	11.2518800510089	4.06575743472613e-06	-1.44735981442944	3
ENSG00000184611.11	KCNH7	2	162838376	2_98	0	0.0120076494464397	4.76230516273354	9.53751704572849e-07	0.0157480314960617	1
ENSG00000182263.13	FIGN	2	163614686	2_99	0	0.0107066588435571	4.76276651687748	8.50498127786979e-07	-0.00595238095238012	1
ENSG00000115290.9	GRB14	2	164569876	2_100	0	0.0321403393142414	13.3655360117357	7.16468239795017e-06	1.49981820174166	2
ENSG00000082438.15	COBLL1	2	164843936	2_100	0	0.0138414787696568	5.27531601057702	1.21784236308742e-06	0.535714285714559	1
ENSG00000115339.13	GALNT3	2	165796677	2_100	0	0.0166936641211795	7.06979108883655	1.96842266697709e-06	0.841584158415925	1
ENSG00000123607.14	TTC21B	2	165954114	2_100	0	0.0131615104248207	4.79319536040595	1.05218224234343e-06	-0.0551724137930823	1
ENSG00000169432.14	SCN9A	2	166372234	2_101	0	0.00986923960108843	4.8428391151349	7.97156955431216e-07	-0.175572519083917	1
ENSG00000163092.19	XIRP2	2	166798096	2_102	0	0.0087817010845026	6.3447866522057	9.29299661834522e-07	0.763888888888959	1
ENSG00000198648.10	STK39	2	168254111	2_102	0	0.00947796598795037	7.0701336326357	1.1176424120684e-06	-0.77777777777769	1
ENSG00000163072.15	NOSTRIN	2	168857840	2_102	0	0.00903901637492	6.64177666130027	1.00130306719907e-06	-0.6370967741934	1
ENSG00000073737.16	DHRS9	2	169055681	2_102	0	0.00975987951531387	7.38274317363822	1.20177266819913e-06	0.793650793650756	1
ENSG00000163093.11	BBS5	2	169480335	2_103	0	0.0167885393297513	5.12720921056676	1.43566812021054e-06	0.375912408759178	1
ENSG00000239474.6	KLHL41	2	169509786	2_103	0	0.0407598567047637	13.6640039033407	9.28903782900243e-06	-1.40900195694679	1
ENSG00000138399.17	FASTKD1	2	169573878	2_103	0	0.0165272860928354	4.9768998404729	1.37189398266895e-06	0.222222222222249	1
ENSG00000138398.15	PPIG	2	169584491	2_103	0	0.0172275919324996	5.37465570410049	1.54431301179053e-06	0.435483870967874	1
ENSG00000154479.12	CCDC173	2	169693188	2_103	0	0.0219409348939382	7.69499037595138	2.81593947075788e-06	1.03533671034305	2
ENSG00000213160.9	KLHL23	2	169693645	2_103	0	0.0172941797081017	5.41162207280809	1.56094475439853e-06	0.472392638036698	1
ENSG00000138382.14	METTL5	2	169825274	2_103	0	0.0238399010291595	8.49249631082489	3.37675786881544e-06	1.02764976958583	1
ENSG00000144357.16	UBR3	2	169827097	2_103	0	0.0171123029958535	5.31027322748834	1.51560292308737e-06	0.293154140435996	2
ENSG00000071909.18	MYO3B	2	170180460	2_103	0	0.0508241196897027	15.8043325242372	1.33969559488916e-05	1.57065217391319	1
ENSG00000128683.13	GAD1	2	170813566	2_104	0	0.0103783446286966	4.8263961011076	8.35432093865475e-07	-0.14205854287395	2
ENSG00000115806.12	GORASP2	2	170929058	2_104	0	0.0648251411228492	22.4787452339786	2.43038816494694e-05	2.09309309309383	1
ENSG00000198586.13	TLK1	2	171231129	2_104	0	0.0231963509981157	12.5317516686788	4.84832313704648e-06	1.42231075697154	1
ENSG00000123600.19	METTL8	2	171374053	2_104	0	0.0108571937053268	5.25761029470182	9.5206386905112e-07	0.241379310344853	1
ENSG00000071967.11	CYBRD1	2	171519723	2_104	0	0.0335255477602859	16.0778049136589	8.99006315381741e-06	1.87291213939481	3
ENSG00000077380.15	DYNC1I2	2	171687141	2_104	0	0.011411775221147	5.7339677693719	1.09136133077662e-06	-0.543903398822974	2
ENSG00000128708.12	HAT1	2	171922612	2_104	0	0.0123086372956248	6.45755887854491	1.32567923763949e-06	0.638766519823884	1
ENSG00000115840.13	SLC25A12	2	171997407	2_104	0	0.0104792108833486	4.91885520730087	8.59711476924516e-07	-0.310344827586132	1
ENSG00000172878.13	METAP1D	2	171999243	2_104	0	0.0113181686405248	5.65521171419809	1.06754240337517e-06	-0.540758556761276	2
ENSG00000091409.14	ITGA6	2	172427651	2_105	0	0.0117666964893755	71.1327941154164	1.39599712927155e-05	-0.443262411347456	1
ENSG00000152256.13	PDK1	2	172555453	2_105	0	0.00573929487362257	7.11297052814624	6.80878551101925e-07	0.813852813852869	1
ENSG00000091436.16	MAP3K20	2	173070298	2_105	0	0.00527491575669503	6.41830797662709	5.64671912824718e-07	0.78735632183933	1
ENSG00000144354.13	CDCA7	2	173354390	2_105	0	0.00522183604312809	5.99711054912028	5.22306453291859e-07	0.584795321637526	1
ENSG00000144306.14	SCRN3	2	174395627	2_105	0	0.00455483329577378	4.91070476922551	3.73058051413237e-07	-0.0501173953792395	2
ENSG00000163328.13	GPR155	2	174487330	2_105	0	0.0045185691120273	4.77642997193652	3.59968459678666e-07	0.0231150363013778	2
ENSG00000115935.17	WIPF1	2	174683404	2_105	0	0.0581130557055811	27.9537894163549	2.70940861206317e-05	2.63657264711297	2
ENSG00000128656.13	CHN1	2	175004667	2_106	0	0.0186757534498001	8.50425336998625	2.64895407062553e-06	-0.999999999999727	1
ENSG00000115966.16	ATF2	2	175168771	2_106	0	0.0163087544378083	7.16721739803269	1.94953697728209e-06	-0.824242424242144	1
ENSG00000154518.9	ATP5G3	2	175185320	2_106	0	0.0195080877232351	8.87854990947384	2.88879581181741e-06	-1.08750000000013	1
ENSG00000144320.13	LNPK	2	176002028	2_106	0	0.0438528812380701	16.3873656518356	1.19858098259549e-05	1.59550561797712	1
ENSG00000175879.8	HOXD8	2	176129895	2_106	0	0.0132506189623907	5.51625746476296	1.21910412068678e-06	0.791666666666978	1
ENSG00000170166.5	HOXD4	2	176151101	2_106	0	0.0134038637276209	5.45397043119627	1.21927842344061e-06	0.465116279069986	1
ENSG00000128645.14	HOXD1	2	176188570	2_106	0	0.526073532493636	23.6517699771521	0.000207524895868828	3.80529303621573	2
ENSG00000128654.13	MTX2	2	176269444	2_106	0	0.0137935949433052	5.71665302345944	1.31516247038745e-06	0.472972972973105	1
ENSG00000116044.15	NFE2L2	2	177392936	2_107	0	0.0419631353999682	15.5065895418857	1.08528631608967e-05	-1.56900212314275	1
ENSG00000018510.13	AGPS	2	177392663	2_107	0	0.0283726236045706	11.7279087266054	5.54983638221949e-06	-1.38219895288028	1
ENSG00000196659.9	TTC30B	2	177553217	2_107	0	0.0222634661575883	9.39600162496656	3.48895982444231e-06	-1.32163742690022	1
ENSG00000197557.6	TTC30A	2	177618848	2_107	0	0.0197823008610556	8.26163933973804	2.72585744824175e-06	0.957178841310235	1
ENSG00000155636.14	RBM45	2	178112094	2_108	0	0.0102769894521496	7.97430861836713	1.36684433108969e-06	-0.895019244713617	2
ENSG00000079156.16	OSBPL6	2	178194574	2_108	0	0.00761201314194393	5.10666774463187	6.48331670758693e-07	0.301242236024748	1
ENSG00000180228.12	PRKRA	2	178461089	2_108	0	0.00786128179350332	5.41434498222621	7.09903624806461e-07	-0.406565656565722	1
ENSG00000079150.17	FKBP7	2	178478636	2_108	0	0.00769565849283704	5.211018557025	6.68849662503141e-07	0.324769670563302	2
ENSG00000155657.26	TTN	2	178831108	2_108	0	0.0083942809138563	6.04084480915289	8.45748591241056e-07	-0.615384615384598	1
ENSG00000163492.14	CCDC141	2	179050667	2_108	0	0.0124454211925074	9.80501442267309	2.03525083457772e-06	-1.30468749999937	1
ENSG00000187231.13	SESTD1	2	179264718	2_108	0	0.0103574787701026	8.04887667744488	1.39043096402104e-06	1.10884353741501	1
ENSG00000170035.15	UBE2E3	2	180964569	2_109	0	0.0445446525169309	16.7856657528233	1.24707982091309e-05	1.98437500000078	1
ENSG00000115232.13	ITGA4	2	181456814	2_110	0	0.0275412574147434	13.9650430476052	6.41484472842316e-06	-1.54424373923788	2
ENSG00000188452.13	CERKL	2	181680491	2_110	0	0.0156653928192376	8.54808299910142	2.23341858385794e-06	0.976562499999733	1
ENSG00000138434.16	SSFA2	2	181892173	2_110	0	0.0106015024909372	4.8118198654467	8.50818424695603e-07	-0.0219512195121975	1
ENSG00000061676.14	NCKAP1	2	183037928	2_110	0	0.011666188227708	5.72687388357048	1.1143117347779e-06	0.474999999999687	1
ENSG00000162999.12	DUSP19	2	183079224	2_110	0	0.0120688522962119	6.05143272800452	1.21810377061476e-06	0.667774086378857	1
ENSG00000163002.12	NUP35	2	183117700	2_110	0	0.0106055491648211	4.81546874890243	8.51788624650071e-07	0.14369140484724	2
ENSG00000170396.7	ZNF804A	2	184598393	2_112	0	0.00609017184669924	7.44628274654449	7.56361084536711e-07	-0.862244897959207	1
ENSG00000188738.14	FSIP2	2	185738225	2_112	0	0.0137669354505389	13.4861832081091	3.09660946511966e-06	-1.00684931506828	1
ENSG00000065548.17	ZC3H15	2	186486293	2_112	0	0.00570847172380673	6.52080641662707	6.20842254377856e-07	0.224561403508731	1
ENSG00000138448.11	ITGAV	2	186638499	2_112	0	0.00462352658174492	6.14299856694177	4.73711445967547e-07	-1.14843749999986	1
ENSG00000144369.12	FAM171B	2	186684550	2_112	0	0.0101630837424108	10.8703827821363	1.84259737023053e-06	0.321428571428601	1
ENSG00000064989.12	CALCRL	2	187448790	2_112	0	0.0066415844866663	8.84192526063971	9.79441827365071e-07	-1.32094594594596	1
ENSG00000003436.15	TFPI	2	187565901	2_112	0	0.00490546727733354	5.3079776717913	4.34279746781682e-07	-0.0312500000000013	1
ENSG00000168542.14	COL3A1	2	188974074	2_112	0	0.00592196862008321	7.14501347563105	7.05714855525773e-07	-0.726315789473503	1
ENSG00000204262.11	COL5A2	2	189180039	2_113	0	0.079201336853991	22.8218054430059	3.01468969512777e-05	3.19092409458327	2
ENSG00000115368.9	WDR75	2	189442966	2_113	0	0.0122352291993382	4.78836019113998	9.77145027729615e-07	-0.339917265799392	2
ENSG00000138449.10	SLC40A1	2	189584697	2_113	0	0.0157391964417944	7.19909279347949	1.88981996563004e-06	0.913294797688247	1
ENSG00000138381.9	ASNSD1	2	189657493	2_113	0	0.0138499743353389	5.97450340687572	1.38010105328191e-06	0.492961158741073	2
ENSG00000151687.14	ANKAR	2	189674447	2_113	0	0.0166425629545105	7.73382270043361	2.1467156657436e-06	1.00651465798058	1
ENSG00000128699.13	ORMDL1	2	189783978	2_113	0	0.016903162854813	7.88257588256498	2.22226702233963e-06	-0.890002905688154	3
ENSG00000064933.17	PMS1	2	189783978	2_113	0	0.0122597861144093	4.8075194647708	9.83023840067873e-07	-0.0185881835514824	2
ENSG00000198130.15	HIBCH	2	190341243	2_113	0	0.0216177323729674	10.242682995365	3.6930396746826e-06	-1.20472440944857	1
ENSG00000151689.12	INPP1	2	190343615	2_113	0	0.0146660029896188	6.52267499524188	1.59550296013025e-06	0.655337810738337	2
ENSG00000151690.14	MFSD6	2	190408058	2_113	0	0.0133934997495869	5.6537919432556	1.26297281345315e-06	-0.442176870748138	1
ENSG00000189362.11	NEMP2	2	190534475	2_113	0	0.0122161087400162	4.7733840463456	9.7256664889865e-07	0.0625000000000108	1
ENSG00000138386.16	NAB1	2	190646582	2_113	0	0.0636460507774825	20.6871257724087	2.19599689335839e-05	2.176139151321	2
ENSG00000138378.17	STAT4	2	191151202	2_114	0	0.109726153977127	28.8588468313477	5.28140212321961e-05	2.73029045643012	1
ENSG00000173559.12	NABP1	2	191677959	2_114	0	0.0109893284878435	6.55963541138095	1.20229478286365e-06	-0.771450040914453	2
ENSG00000196950.13	SLC39A10	2	195667377	2_116	0	0.0435599745608801	15.6044271738043	1.13369323136251e-05	1.90399999999981	1
ENSG00000081320.10	STK17B	2	196126618	2_116	0	0.0182022383322156	7.19951924381602	2.1856891631221e-06	0.748275862068726	1
ENSG00000138411.10	HECW2	2	196593392	2_116	0	0.0487011560930704	16.6871131882568	1.35544090618948e-05	1.90650873767158	2
ENSG00000144395.17	CCDC150	2	196639821	2_116	0	0.024381815406577	10.0058282881547	4.06892036478967e-06	-1.34328358208987	1
ENSG00000119041.10	GTF3C3	2	196799713	2_116	0	0.049420452605895	16.8295300594356	1.38719914719186e-05	1.78816199376953	1
ENSG00000187944.2	C2orf66	2	196812479	2_116	0	0.0153998508611186	5.59727131283988	1.43764937283306e-06	-0.509803921568621	1
ENSG00000065413.18	ANKRD44	2	197320354	2_117	0	0.0431348370288235	19.6353817006868	1.41262736570854e-05	1.73726541554955	1
ENSG00000115520.8	COQ10B	2	197453059	2_117	0	0.0103073413909001	5.88219966395477	1.01122204356155e-06	-1.50806451612902	1
ENSG00000115541.10	HSPE1	2	197500319	2_117	0	0.0392391235400987	18.7170822525826	1.22494771722948e-05	3.18939393939459	1
ENSG00000115896.15	PLCL1	2	197805147	2_117	0	0.0191824170224265	11.8286786423069	3.78442294546092e-06	2.31577262433132	2
ENSG00000226124.6	FTCDNL1	2	199760858	2_118	0	0.0132078612881177	14.5869522110928	3.21334358657897e-06	-2.04580152671741	1
ENSG00000178074.5	C2orf69	2	199910402	2_118	0	0.0102035577877092	12.0412241245537	2.04919068982174e-06	2.50624999999979	1
ENSG00000162971.10	TYW5	2	199955782	2_118	0	0.0111060758463946	12.824255667208	2.37548836855693e-06	-2.56050955413998	1
ENSG00000162972.10	MAIP1	2	199955071	2_118	0	0.00532202556900197	4.98934802124204	4.42874689222268e-07	0.906250000000169	1
ENSG00000196141.13	SPATS2L	2	200305923	2_118	0	0.00533501761624278	4.97228690470631	4.42437717524584e-07	-0.560661764705812	1
ENSG00000155729.12	KCTD18	2	200508766	2_118	0	0.0135040917358741	14.7759283711866	3.32797658667393e-06	-1.9813408702981	2
ENSG00000138356.13	AOX1	2	200586283	2_118	0	0.00676344573578203	7.60295707847567	8.57651110491687e-07	-1.13245033112597	1
ENSG00000082153.17	BZW1	2	200810630	2_119	0	0.0130806590205415	6.09727567540688	1.33022639665492e-06	-0.587301587301504	1
ENSG00000013441.15	CLK1	2	200864612	2_119	0	0.0358448713729619	15.7815048069914	9.43486181560763e-06	1.93223819301791	1
ENSG00000240344.8	PPIL3	2	200889218	2_119	0	0.0248539298334909	12.2528809227195	5.07917745569975e-06	1.29447852760703	1
ENSG00000155744.9	FAM126B	2	201071138	2_119	0	0.026656111678628	12.9262507529357	5.74684496649604e-06	-1.71632653061301	1
ENSG00000119013.8	NDUFB3	2	201071148	2_119	0	0.0307070173416478	14.2887222030526	7.31797855928622e-06	1.82388663967618	1
ENSG00000003402.19	CFLAR	2	201116120	2_119	0	0.0358821304258241	15.791539154387	9.4506741091486e-06	-2.09046150284753	2
ENSG00000003400.14	CASP10	2	201183110	2_119	0	0.0224463039932293	11.2736438135561	4.22055199810646e-06	1.42723856565387	2
ENSG00000064012.21	CASP8	2	201277115	2_119	0	0.0130479657581399	6.07333013690011	1.3216906060035e-06	-0.719904342359826	2
ENSG00000155749.12	ALS2CR12	2	201320409	2_119	0	0.0145427110543515	7.11149655704764	1.7249101788475e-06	0.768223958841709	2
ENSG00000155755.18	TMEM237	2	201643259	2_119	0	0.0126701385868572	5.79216331454163	1.2240024002694e-06	0.338709677419394	1
ENSG00000003393.14	ALS2	2	201780819	2_119	0	0.0611019125080368	20.9584790057311	2.13586929050771e-05	2.19337016574606	1
ENSG00000116030.16	SUMO1	2	202238678	2_120	0	0.0142389496534197	8.5226470973062	2.02400958907895e-06	-1.08730158730175	1
ENSG00000138439.11	FAM117B	2	202642940	2_120	0	0.158163256474928	32.0258550933989	8.44824379633092e-05	-3.47014925373258	1
ENSG00000138380.17	CARF	2	202912242	2_120	0	0.0128549370937691	7.54409208391878	1.61747300846235e-06	-1.29583357938992	2
ENSG00000138442.9	WDR12	2	203014780	2_120	0	0.0103201703016578	5.44365480732165	9.36995591423814e-07	-0.446043165467718	1
ENSG00000119004.15	CYP20A1	2	203240680	2_120	0	0.0114380864571201	6.42692414336048	1.22607391972763e-06	0.535999999999841	1
ENSG00000163600.12	ICOS	2	203937045	2_120	0	0.0164840000634157	9.92499615196234	2.72868284267638e-06	-1.11494252873594	1
ENSG00000118257.16	NRP2	2	205681426	2_121	0	0.0127618016559755	4.81402461616042	1.02466146268864e-06	-0.134342981789131	2
ENSG00000232125.2	DYTN	2	206705981	2_122	0	0.0197951708910363	9.75581377166908	3.22094168806503e-06	-1.40145985401389	1
ENSG00000023228.13	NDUFS1	2	206158784	2_122	0	0.175617985617568	20.1403513757806	5.8992410198052e-05	3.89600000000035	1
ENSG00000114942.13	EEF1B2	2	206159383	2_122	0	0.101658075105814	18.4246914892973	3.12393660660213e-05	3.69841269841326	1
ENSG00000204186.7	ZDBF2	2	206278506	2_122	0	0.0196028555659941	11.134025963953	3.64025389594874e-06	-2.11199999999996	1
ENSG00000114948.12	ADAM23	2	206461131	2_122	0	0.0371064207924683	14.2929768011539	8.84569293928322e-06	-1.26846039034128	2
ENSG00000138400.12	MDH1B	2	206765369	2_122	0	0.0216872708109989	9.90213887586345	3.58173970360376e-06	-1.26349614724867	2
ENSG00000118246.13	FASTKD2	2	206765369	2_122	0	0.012628176993701	4.85631136719342	1.02283902599264e-06	0.436621949282671	2
ENSG00000144410.4	CPO	2	206938824	2_122	0	0.0129800319642771	5.0878087813668	1.10145471938674e-06	0.370078740157487	1
ENSG00000144401.14	METTL21A	2	207628851	2_122	0	0.0153682059868113	6.68753905122625	1.71415310445969e-06	-0.715189873417826	1
ENSG00000163249.11	CCNYL1	2	207676904	2_122	0	0.0372568796899584	15.3373740285508	9.53054187070083e-06	-1.63309352517941	1
ENSG00000178385.14	PLEKHM3	2	208025325	2_123	0	0.0182796641037476	7.54833338885342	2.30133260322136e-06	0.999999999999882	1
ENSG00000115020.16	PIKFYVE	2	208266644	2_123	0	0.0147090749782729	5.46583416881208	1.34091706736266e-06	0.351985559566581	1
ENSG00000144407.9	PTH2R	2	208359705	2_123	0	0.0140241400149908	5.00928540822815	1.17168837566993e-06	-0.175572519083861	1
ENSG00000144406.18	UNC80	2	209772023	2_124	0	0.00854174575230704	5.54656368618332	7.90188581922992e-07	-0.541971984928998	2
ENSG00000078018.19	MAP2	2	209426649	2_124	0	0.00825924102983599	5.22532979628113	7.19803496637084e-07	0.308270676691868	1
ENSG00000197713.14	RPE	2	210002122	2_124	0	0.00807549968864385	5.01046691038637	6.74850709254723e-07	-0.242063492063392	1
ENSG00000144445.16	KANSL1L	2	210170701	2_124	0	0.0490162214854481	22.3358492035362	1.8260068576248e-05	2.3653846153842	1
ENSG00000115365.11	LANCL1	2	210477778	2_124	0	0.00821774046595236	5.17721951173559	7.09592646108172e-07	0.552845528455195	1
ENSG00000021826.14	CPS1	2	210466153	2_124	0	0.00983276221153528	6.89136257643888	1.13016210830423e-06	-0.573645702787134	2
ENSG00000144451.18	SPAG16	2	213289910	2_126	0	0.0162002809523486	4.79472486654127	1.29552662620179e-06	-0.344947225521732	2
ENSG00000138376.10	BARD1	2	214809366	2_127	0	0.0131466362702394	8.32070547194825	1.8244623371999e-06	1.11760228436392	2
ENSG00000138363.14	ATIC	2	215311040	2_127	0	0.0316156699616524	17.7178159437765	9.34270596126792e-06	2.17065728682435	2
ENSG00000115414.18	FN1	2	215435759	2_127	0	0.0100271143879496	6.7672779491043	1.13174892157242e-06	-1.45454545454556	1
ENSG00000118242.15	MREG	2	216033416	2_127	0	0.0152602222379826	9.57800980759183	2.43778972032337e-06	-1.34210526315903	1
ENSG00000115425.13	PECR	2	216082628	2_127	0	0.00927063567165853	4.88830730066891	7.55836950407959e-07	-0.187050359712229	1
ENSG00000079246.15	XRCC5	2	216108211	2_127	0	0.0212519314708112	12.8325896696995	4.54854839724292e-06	1.35294117647057	1
ENSG00000197756.9	RPL37A	2	216500041	2_127	0	0.0141950063711384	8.97812340432627	2.12559866112845e-06	-1.02105263157892	1
ENSG00000115457.9	IGFBP2	2	216632342	2_127	0	0.00971756365433663	5.32299130085885	8.62726734119052e-07	0.32236842105261	1
ENSG00000127831.10	VIL1	2	218419492	2_129	0	0.0121491940932322	4.87413923245885	9.87655546017652e-07	-0.396946564885597	1
ENSG00000231672.6	DIRC3	2	217756664	2_129	0	0.0122428025724258	4.88077930405478	9.96621202180304e-07	-0.335211267605704	1
ENSG00000188282.12	RUFY4	2	218034950	2_129	0	0.0124650039393964	7.89355350197294	1.64106235298512e-06	-1.89207873196984	2
ENSG00000163464.7	CXCR1	2	218166777	2_129	0	0.0383501137762214	19.7939591558552	1.26607499659577e-05	2.77573529411788	1
ENSG00000163466.15	ARPC2	2	218216699	2_129	0	0.0205575051319113	24.1962804835016	8.29619827897909e-06	-4.51054772031914	2
ENSG00000179921.14	GPBAR1	2	218257743	2_129	0	0.0579261107929597	17.9961974390412	1.73866225245739e-05	1.4204204204209	1
ENSG00000127838.13	PNKD	2	218270227	2_129	0	0.0247901433868937	27.7899296822467	1.14901736500257e-05	-4.95967741935412	1
ENSG00000135926.14	TMBIM1	2	218292881	2_129	0	0.0227914605346501	26.7666192574385	1.01747977125592e-05	4.8668593567479	2
ENSG00000018280.16	SLC11A1	2	218381984	2_129	0	0.0157573921074254	7.21948419467194	1.89736383189296e-06	-0.748175182481655	1
ENSG00000144579.7	CTDSP1	2	218399384	2_129	0	0.0203519168483489	10.1493255124027	3.44510614098847e-06	-1.41984732824435	1
ENSG00000135913.10	USP37	2	218567846	2_129	0	0.0126505931957339	5.08832809146746	1.07360889857031e-06	0.000571078972558474	3
ENSG00000144580.13	CNOT9	2	218568230	2_129	0	0.0131819070415333	6.29260044699745	1.3834660530352e-06	-1.15199999999985	1
ENSG00000115556.13	PLCD4	2	218607609	2_129	0	0.0282340124731546	14.1413964191027	6.65924517378737e-06	-2.07580174927021	1
ENSG00000074582.12	BCS1L	2	218658710	2_129	0	0.0132872827525089	6.41164938565192	1.42090828922573e-06	-1.18548387096729	1
ENSG00000115568.15	ZNF142	2	218658710	2_129	0	0.0327115088327793	16.3161089259712	8.9017886359974e-06	2.38656587819125	2
ENSG00000163481.7	RNF25	2	218672514	2_129	0	0.0327425149709737	15.6602949299911	8.55208634846802e-06	-2.18823529411908	1
ENSG00000163482.11	STK36	2	218672501	2_129	0	0.0124366863759285	4.9593226664816	1.02869624297522e-06	-0.0221234736825626	2
ENSG00000115596.3	WNT6	2	218861775	2_129	0	0.0121837883102026	4.87569824174956	9.90784649697344e-07	0.30817610062898	1
ENSG00000163501.6	IHH	2	219061446	2_129	0	0.0455091298928877	17.4054683060493	1.32112633718588e-05	1.93877551020348	1
ENSG00000187736.12	NHEJ1	2	219160400	2_129	0	0.0191113250673529	8.6901881230963	2.77000200338481e-06	-0.953846153846237	1
ENSG00000144567.10	FAM134A	2	219184272	2_129	0	0.0121201146251538	4.76697640089719	9.63628940645413e-07	-0.237341772151869	1
ENSG00000115649.15	CNPPD1	2	219172835	2_129	0	0.0175386864632813	8.51557233932693	2.49098442742042e-06	-0.907078415743016	3
ENSG00000158552.12	ZFAND2B	2	219196879	2_129	0	0.012141206448488	4.82833733305998	9.77731380216208e-07	-0.0802919708029001	1
ENSG00000115657.12	ABCB6	2	219218557	2_129	0	0.0138158538916272	6.0927609078617	1.40395107326309e-06	0.752427184466232	1
ENSG00000198925.10	ATG9A	2	219225425	2_129	0	0.0121285538227597	4.79158003790622	9.69276921557225e-07	0.110661329216873	2
ENSG00000163516.13	ANKZF1	2	219230067	2_129	0	0.0121872810363817	4.80491143105874	9.7668005345891e-07	-0.0375939849623862	1
ENSG00000163521.15	GLB1L	2	219266168	2_129	0	0.0124050173962672	5.0575355518023	1.04639685945507e-06	-0.415662650602544	1
ENSG00000127824.13	TUBA4A	2	219278362	2_129	0	0.0143614446045509	6.42349117544391	1.53861288396616e-06	0.650205761317217	1
ENSG00000054356.13	PTPRN	2	219309183	2_129	0	0.0195208629746508	9.48024577749983	3.08658836814027e-06	-1.12820512820551	1
ENSG00000123992.18	DNPEP	2	219399651	2_129	0	0.0153295247746733	6.99456080739139	1.78833652759253e-06	-0.740884336481524	2
ENSG00000072195.14	SPEG	2	219434550	2_129	0	0.0146277194243032	6.48094895778653	1.58115821268128e-06	-0.583324277861624	2
ENSG00000123989.13	CHPF	2	219543916	2_129	0	0.0121184994087942	4.76026121071801	9.62143247123641e-07	0.0873015873015872	1
ENSG00000188760.10	TMEM198	2	219543916	2_129	0	0.0121184994087942	4.76026121071801	9.62143247123641e-07	0.0873015873015872	1
ENSG00000124006.14	OBSL1	2	219572251	2_129	0	0.0121356117270989	4.77408865000223	9.66300618896489e-07	0.0312499999999891	1
ENSG00000144589.21	STK11IP	2	219597759	2_130	0	0.0129279587838339	5.48015775936794	1.181634398686e-06	-0.423766816143525	1
ENSG00000116106.11	EPHA4	2	221574191	2_130	0	0.0124207172732004	5.09719301039168	1.05593664241053e-06	0.276758409785889	1
ENSG00000123983.13	ACSL3	2	222860739	2_131	0	0.0124360727714795	4.98992684798973	1.03499330196574e-06	0.232736572889938	1
ENSG00000152056.16	AP1S3	2	223837891	2_131	0	0.0144915552962098	6.4539152313031	1.55990575665026e-06	0.617746667779469	2
ENSG00000135900.3	MRPL44	2	223957073	2_131	0	0.0121437058433059	4.76234143887095	9.64565831496489e-07	0.00775193798449565	1
ENSG00000135919.12	SERPINE2	2	224015781	2_132	0	0.0130507957382735	5.41982230725553	1.17972870339961e-06	0.45603590015685	2
ENSG00000124019.9	FAM124B	2	224401950	2_132	0	0.018585147088414	8.80627442596956	2.72972139212407e-06	-1.07532205332265	2
ENSG00000144460.12	NYAP2	2	225377333	2_133	0	0.012451802541076	4.945533351384	1.02708282188467e-06	0.276470588235252	1
ENSG00000135905.18	DOCK10	2	225041976	2_133	0	0.0757326266266803	22.3804937449335	2.82691525010558e-05	-2.21032504780186	1
ENSG00000169031.18	COL4A3	2	227198236	2_133	0	0.0194980958415887	9.24153525648085	3.0053595102204e-06	-1.03424657534219	1
ENSG00000153820.12	SPHKAP	2	228222326	2_134	0	0.115020189613837	24.4241589579097	4.68547691595188e-05	-2.48175182481723	1
ENSG00000168958.19	MFF	2	227325269	2_134	0	0.016888825303367	5.76754892344482	1.62461641170642e-06	0.440082154993367	3
ENSG00000168955.3	TM4SF20	2	227382118	2_134	0	0.0416296364375343	14.4517041656166	1.00341776659509e-05	-1.59066683610392	2
ENSG00000173744.17	AGFG1	2	227471599	2_134	0	0.0222346078501711	8.40594234759023	3.11728124672374e-06	-0.95565998910659	2
ENSG00000135917.13	SLC19A3	2	227718030	2_134	0	0.0165696771462486	5.5847120972673	1.54338736772133e-06	0.419580419580379	1
ENSG00000187957.7	DNER	2	229711996	2_135	0	0.0124840340400918	12.5328391843181	2.60954335600553e-06	-1.60927152317879	1
ENSG00000163053.10	SLC16A14	2	230093847	2_135	0	0.00919058174395437	9.56319524735882	1.46590602689006e-06	1.26923076923032	1
ENSG00000079263.18	SP140	2	230203425	2_135	0	0.00977622440978399	13.6082488672174	2.2188784420519e-06	-2.68421052631454	1
ENSG00000135899.17	SP110	2	230169933	2_135	0	0.0315168598121242	21.670638588166	1.13913384329175e-05	2.36129032258177	1
ENSG00000185404.16	SP140L	2	230390594	2_135	0	0.0132951291893784	13.2404317409484	2.93599163599005e-06	1.80740740740755	1
ENSG00000067066.16	SP100	2	230416076	2_135	0	0.0057548816185935	4.76240396339812	4.57112114169766e-07	-0.103174603174556	1
ENSG00000135898.9	GPR55	2	230969124	2_135	0	0.411767828764846	33.9035629356053	0.000232840143726112	-3.66141732283432	1
ENSG00000237412.6	PRSS56	2	232474063	2_136	0	0.0392687807553145	13.5000893851535	8.84187084481781e-06	1.5545454545449	1
ENSG00000135914.5	HTR2B	2	231125386	2_136	0	0.0174968327839007	5.71997731821998	1.66922105283119e-06	-0.503164556962196	1
ENSG00000135931.17	ARMC9	2	231199000	2_136	0	0.0182477927579425	6.12290869051068	1.86349498574385e-06	-0.627586206896368	1
ENSG00000171596.6	NMUR1	2	231526615	2_136	0	0.0158449935961943	4.76963421891589	1.26048374092952e-06	0.0305792143917981	3
ENSG00000187514.16	PTMA	2	231707301	2_136	0	0.0160275086021446	4.87935899047767	1.30433424275451e-06	-0.0884955752212203	1
ENSG00000156973.13	PDE6D	2	231779174	2_136	0	0.0162487622985962	5.01072049447104	1.357939961295e-06	0.230125523012564	1
ENSG00000171551.11	ECEL1	2	232477438	2_136	0	0.0396585804271783	13.5956464262026	8.99284549348758e-06	1.56502242152446	1
ENSG00000196811.11	CHRNG	2	232539584	2_136	0	0.0245543725934403	8.97302254123335	3.67474921638478e-06	1.12213740457955	1
ENSG00000221944.6	TIGD1	2	232550122	2_136	0	0.0174175429201735	5.67643469676647	1.64900753814387e-06	0.537037037037036	1
ENSG00000115468.11	EFHD1	2	232678627	2_136	0	0.0169822888877421	5.43385684423823	1.5390917941773e-06	-0.380645161290247	1
ENSG00000204120.14	GIGYF2	2	232697018	2_137	0	0.0100772250753293	4.89179225435436	8.22184091413537e-07	-0.335473517783966	2
ENSG00000182600.9	C2orf82	2	232856815	2_137	0	0.0107678250113831	5.29288279972682	9.50561832533613e-07	-0.146881287726432	1
ENSG00000066248.14	NGEF	2	232927497	2_137	0	0.017364065051924	9.84132215596038	2.85013189640971e-06	1.00000000000023	1
ENSG00000085978.21	ATG16L1	2	233217905	2_137	0	0.0103472064700731	5.4902321094475	9.47488453476295e-07	0.776470588235047	1
ENSG00000077044.10	DGKD	2	233354365	2_137	0	0.0221038060462717	20.7030542465562	7.63240815303167e-06	3.36216216216091	1
ENSG00000123485.11	HJURP	2	233854579	2_137	0	0.0541488338811872	20.2341775947201	1.82740484230188e-05	-2.17032967032939	1
ENSG00000130147.15	SH3BP4	2	235045337	2_138	0	0.0140339096548963	4.77865621356135	1.11852210038742e-06	-0.0733944954128256	1
ENSG00000132321.16	IQCA1	2	236488292	2_139	0	0.0140619266529464	4.92640630285285	1.15540744355671e-06	0.335937499999948	1
ENSG00000198612.10	COPS8	2	237085776	2_140	0	0.0129438631030546	6.9820111214434	1.50731684607249e-06	-1.01890359168189	1
ENSG00000163359.15	COL6A3	2	237417057	2_140	0	0.0450391158042791	18.9765064701284	1.42549672676879e-05	1.89680589680639	1
ENSG00000124831.18	LRRFIP1	2	237628177	2_140	0	0.0118033519052874	6.09960520884513	1.20079034580321e-06	0.595890410958886	1
ENSG00000177483.11	RBM44	2	237771415	2_140	0	0.010484028297196	4.96624052212412	8.68392450666823e-07	0.141698158654674	3
ENSG00000132329.10	RAMP1	2	237859174	2_141	0	0.0138635169196139	6.03856265333102	1.39626258009245e-06	-0.411347517730384	1
ENSG00000184182.18	UBE2F	2	237966682	2_141	0	0.0122846317828225	4.96739599461142	1.0177732493832e-06	-0.000427683417604612	2
ENSG00000132330.16	SCLY	2	238060509	2_141	1	0.0375668190036353	17.073490208003	1.06976118952647e-05	3.71463860219287	2
ENSG00000144488.14	ESPNL	2	238099874	2_141	0	0.012345033879358	7.94740876855973	1.63635656388706e-06	-1.81715752412511	2
ENSG00000168427.8	KLHL30	2	238139466	2_141	0	0.0139730744424394	5.96115797893384	1.3892573711624e-06	0.112551817486059	2
ENSG00000178752.15	ERFE	2	238160885	2_141	0	0.0132921496926363	5.62491636066845	1.24701419808469e-06	0.269005847953387	1
ENSG00000132323.8	ILKAP	2	238201743	2_141	0	0.0135505114677708	5.84426826777758	1.32082699573443e-06	-0.31168413760452	2
ENSG00000204104.11	TRAF3IP1	2	238320731	2_141	0	0.0138022460275008	6.26164851163823	1.44144659164676e-06	0.598381144111478	2
ENSG00000065802.11	ASB1	2	238426679	2_141	0	0.0159714492243966	8.13791575913217	2.16779205663052e-06	-1.11292608038066	2
ENSG00000233608.3	TWIST2	2	239032800	2_142	0	0.00959115925234433	7.19884744496671	1.15158017042227e-06	-0.754189944134421	1
ENSG00000130414.11	NDUFA10	2	240025297	2_142	0	0.00958200879832061	7.18971925220797	1.1490226851262e-06	-0.800831390744945	2
ENSG00000172428.10	COPS9	2	240136028	2_142	0	0.0198193968889178	14.1473380605096	4.67654665748674e-06	-1.54310344827659	1
ENSG00000188542.9	DUSP28	2	240562434	2_142	0	0.00751959272647906	4.87463296867997	6.11359050912169e-07	-0.0227272727272719	1
ENSG00000142327.12	RNPEPL1	2	240566275	2_142	0	0.0936969634768488	29.2291793740306	4.56774914066215e-05	2.85024154589398	1
ENSG00000144504.15	ANKMY1	2	240570295	2_142	0	0.00763532625268282	5.02046617309252	6.39339813068022e-07	0.0882352941176372	1
ENSG00000142330.19	CAPN10	2	240586842	2_142	0	0.0236007419942144	15.8241909863778	6.2288414820067e-06	-1.72696301773359	2
ENSG00000178623.11	GPR35	2	240604569	2_142	0	0.00966298547362321	7.2701557225584	1.17169653481763e-06	-0.815789473684365	1
ENSG00000172478.17	C2orf54	2	240882152	2_144	0	0.00387743459178891	5.86812687546981	3.79493272444465e-07	-0.578377593091833	2
ENSG00000172482.4	AGXT	2	240868126	2_144	0	0.00357533194341808	4.82314036912532	2.87611585458296e-07	-0.0844155844155595	1
ENSG00000162804.13	SNED1	2	240996740	2_144	0	0.0188540465759023	19.8448079568715	6.24038783642764e-06	-1.87234042553273	1
ENSG00000122085.16	MTERF4	2	241094178	2_144	0	0.00672415287988581	10.6342439230489	1.19262608036722e-06	1.35983925662752	3
ENSG00000115687.13	PASK	2	241109200	2_144	0	0.0533570487698166	29.4235776172251	2.61846867906127e-05	2.53820331289557	2
ENSG00000146205.13	ANO7	2	241187616	2_144	0	0.00820408053510136	11.7009513814361	1.60107322698946e-06	-1.09428057600061	2
ENSG00000115677.16	HDLBP	2	241317232	2_144	0	0.00495313650033591	7.69188613402737	6.35438096750649e-07	-0.856211013855948	2
ENSG00000006607.13	FARP2	2	241355498	2_144	0	0.0383863877757459	24.1816009239973	1.54818338160164e-05	1.55849516009244	2
ENSG00000176720.4	BOK	2	241558436	2_144	0	0.0219714425946742	29.3599306473338	1.07590444952468e-05	3.97794117647011	1
ENSG00000168397.16	ATG4B	2	241636141	2_144	0	0.00772054161614222	11.8196987742738	1.52199870368841e-06	-1.81770248281634	2
ENSG00000168393.12	DTYMK	2	241686520	2_144	0	0.00426570447281494	6.47534082475632	4.60695003405177e-07	0.549295774648026	1
ENSG00000168395.15	ING5	2	241691572	2_144	0	0.0167897953027715	24.9495465924786	6.98663675942218e-06	-3.54929577464755	1
ENSG00000180902.17	D2HGDH	2	241737769	2_144	0	0.00512169355952774	8.03414015391608	6.86298578692316e-07	-0.69017817457941	2
ENSG00000154252.11	GAL3ST2	2	241772159	2_144	0	0.00497103979223401	7.57864559840776	6.28346128740999e-07	0.347491462896971	2
ENSG00000204099.11	NEU4	2	241814768	2_144	0	0.0548149456474104	29.205788421638	2.67010308207858e-05	2.5343137254903	1
ENSG00000188011.5	RTP5	2	241869928	2_144	0	0.0114289635085857	15.5503839941173	2.96420386632523e-06	-2.09787234042445	1
ENSG00000216921.7	AC131097.4	2	241905213	2_144	0	0.0177318935564984	18.6172565164633	5.50593276621501e-06	-2.4857142857142	1
ENSG00000134121.9	CHL1	3	158893	3_1	0	0.0174364529635506	5.82461956165208	1.69389237315615e-06	-0.636363636363774	1
ENSG00000144619.14	CNTN4	3	2093954	3_2	0	0.0100123240121548	4.96191650493983	8.2859909216132e-07	-0.171875000000008	1
ENSG00000091181.19	IL5RA	3	3111246	3_3	0	0.0123802493472541	4.88059583908237	1.00777212754158e-06	-0.169811320754743	1
ENSG00000072756.16	TRNT1	3	3126942	3_3	0	0.0140413851482166	6.08549808979965	1.42516841232239e-06	-0.54596295365215	3
ENSG00000113851.14	CRBN	3	3172005	3_3	0	0.0136946588893198	5.84615717211038	1.3353091096186e-06	-0.507812499999974	1
ENSG00000170364.12	SETMAR	3	4318187	3_3	0	0.0130259551847221	5.36704153963017	1.16601635455017e-06	-0.341269841269951	1
ENSG00000144455.13	SUMF1	3	4445665	3_4	0	0.0184670861835151	10.0684179486861	3.10112817502604e-06	-1.13555042733047	2
ENSG00000150995.18	ITPR1	3	4489308	3_4	0	0.0122876389694333	6.16659418665675	1.26378709803099e-06	0.811403508771955	1
ENSG00000134109.10	EDEM1	3	5193788	3_4	0	0.116780341722904	28.0204153192958	5.45763409811208e-05	-2.7471698113209	1
ENSG00000182533.6	CAV3	3	8733693	3_7	0	0.0312169652576145	13.1303372721832	6.83638745178217e-06	-1.44054447389401	2
ENSG00000125046.14	SSUH2	3	8744886	3_7	0	0.0131366192631101	4.82097078573445	1.05627796071802e-06	0.112643678160988	1
ENSG00000134077.15	THUMPD3	3	9363240	3_7	0	0.020070860896082	8.88251866420288	2.97346092226209e-06	1.00000000000005	1
ENSG00000168137.15	SETD5	3	9397385	3_7	0	0.0354084138229306	14.3460167004535	8.47223336791919e-06	-1.51301115241685	1
ENSG00000132164.9	SLC6A11	3	10798591	3_8	0	0.0154058959526631	5.14688008212398	1.32248609880475e-06	-0.285714285714385	1
ENSG00000163719.19	MTMR14	3	9649842	3_8	0	0.0148556212929749	4.79853987263484	1.18894025897065e-06	0.132701421800944	1
ENSG00000156983.15	BRPF1	3	9723993	3_8	0	0.0175041594826648	6.37045549813049	1.8598240241589e-06	-0.605442176870695	1
ENSG00000114026.21	OGG1	3	9749660	3_8	0	0.0187744376190467	7.04223813715804	2.20514803283262e-06	-0.674698795180463	1
ENSG00000171148.13	TADA3	3	9793221	3_8	0	0.015434276035495	5.16451775782867	1.3294626593149e-06	0.400000000000178	1
ENSG00000214021.15	TTLL3	3	9808579	3_8	0	0.0150687027994023	4.93492807543835	1.24027160306898e-06	-0.24862888482634	1
ENSG00000156990.14	RPUSD3	3	9843931	3_8	0	0.014869672791847	4.80759195802288	1.1923098109064e-06	0.111940298507424	1
ENSG00000171135.13	JAGN1	3	9890428	3_8	0	0.0155933973635904	5.26277309558211	1.36872278656078e-06	-0.473974079747628	2
ENSG00000163701.18	IL17RE	3	9902449	3_8	0	0.040333115121047	14.4052600326871	9.69042832775132e-06	-1.49616368286471	1
ENSG00000163703.17	CRELD1	3	9935180	3_8	0	0.0362094948241859	13.3621662551485	8.06973814326452e-06	-2.11612903225848	1
ENSG00000125037.12	EMC3	3	10010880	3_8	0	0.017486673688481	6.36088127920347	1.85517379623061e-06	0.673511293634329	1
ENSG00000254999.3	BRK1	3	10115548	3_8	0	0.0533916017757399	17.126204163281	1.52508543225298e-05	2.41060285386577	2
ENSG00000134086.7	VHL	3	10140878	3_8	0	0.0186835566997552	6.99573366356597	2.17998209649617e-06	1.26865671641799	1
ENSG00000157014.10	TATDN2	3	10247632	3_8	0	0.015013181410039	4.89957313766742	1.22684891418108e-06	0.131223517024709	2
ENSG00000157087.17	ATP2B2	3	10690302	3_8	0	0.0151331992295058	4.97583148909247	1.25590421897168e-06	-0.262711864406759	1
ENSG00000157103.10	SLC6A1	3	10992288	3_9	0	0.0104604212950766	5.79214375373164	1.01052860993177e-06	-0.494514075115015	2
ENSG00000197548.12	ATG7	3	11271528	3_9	0	0.0106306144757298	5.94646312910998	1.0543315546093e-06	0.870720562581567	3
ENSG00000144559.10	TAMM41	3	11823862	3_9	0	0.0365461314836606	17.8014415935262	1.08506734005323e-05	1.77767617513592	2
ENSG00000157152.16	SYN2	3	11999743	3_9	0	0.0190499576058601	11.5315575188823	3.66388715019506e-06	1.42079207920823	1
ENSG00000154743.17	TSEN2	3	12484157	3_9	0	0.0142916861888502	8.77752947137369	2.09226106573473e-06	-1.06290890043573	2
ENSG00000075975.15	MKRN2	3	12557284	3_9	0	0.0102373427222106	5.58610399586906	9.53797906626777e-07	-0.528735632183775	1
ENSG00000225526.4	MKRN2OS	3	12561203	3_9	0	0.00999427958535703	5.35642324895692	8.92866413055722e-07	0.343065693430764	1
ENSG00000088726.15	TMEM40	3	12769256	3_9	0	0.0103605609836347	5.70043963585487	9.85035149870787e-07	0.603053435114538	1
ENSG00000144712.11	CAND2	3	12796583	3_9	0	0.0128066321309366	7.72747185965104	1.65056439462807e-06	0.820000000000224	1
ENSG00000144713.12	RPL32	3	12841494	3_9	0	0.0100458608197246	5.40562860649012	9.05718975664586e-07	0.367260230493042	2
ENSG00000144711.13	IQSEC1	3	12974155	3_9	0	0.0112178208702823	6.46048765603851	1.20874282002285e-06	0.663999999999841	1
ENSG00000132182.11	NUP210	3	13419856	3_10	0	0.00900813158794489	4.7783949065259	7.17921345249945e-07	0.056910569105693	1
ENSG00000163517.14	HDAC11	3	13480018	3_10	0	0.0143763740491342	9.24879206670747	2.21765755881134e-06	1.0264255910983	1
ENSG00000163520.13	FBLN2	3	13548846	3_10	0	0.0190233088819034	11.9328674361475	3.78609041620896e-06	-1.49689440993801	1
ENSG00000163528.12	CHCHD4	3	14124463	3_10	0	0.035524508748464	17.9420401425911	1.06306546693592e-05	2.16176470588311	1
ENSG00000170876.7	TMEM43	3	14124463	3_10	0	0.0354096891891387	17.9107803931943	1.05778335616847e-05	2.1448644294968	2
ENSG00000154767.14	XPC	3	14179017	3_10	0	0.0200606456227721	12.4420625527537	4.16291354949639e-06	-1.68107487336218	2
ENSG00000170860.3	LSM3	3	14177502	3_10	0	0.0133620380630041	8.54828641143291	1.90507410982917e-06	1.30158730158728	1
ENSG00000131389.16	SLC6A6	3	14452570	3_10	0	0.0196253981327297	12.2317361482736	4.0037475484826e-06	1.35365853658513	1
ENSG00000144596.12	GRIP2	3	14520620	3_10	0	0.0230530990508353	13.7773351993298	5.29730094912537e-06	1.46542190528115	2
ENSG00000154781.15	CCDC174	3	14652153	3_10	0	0.0093086295745104	5.09190841819114	7.90544711914747e-07	0.30027770089157	3
ENSG00000131368.7	MRPS25	3	15063435	3_11	0	0.0259903940023764	8.55070255779982	3.70659186540929e-06	-0.879870129869993	1
ENSG00000131381.12	RBSN	3	15099772	3_11	0	0.0186090949125481	5.34199986510467	1.65801795474343e-06	0.415922679908383	2
ENSG00000131375.9	CAPN7	3	15197385	3_11	0	0.0195453055521776	5.81285893905686	1.89492643220263e-06	0.555778109990641	2
ENSG00000206562.11	METTL6	3	15444611	3_11	0	0.0185629531791185	5.31818938728403	1.64653502666642e-06	-0.370588235294168	1
ENSG00000144597.13	EAF1	3	15429031	3_11	0	0.0188653173729623	5.47316070617308	1.72211607910972e-06	-0.466577410053592	2
ENSG00000206561.12	COLQ	3	15520104	3_11	0	0.0236715314874116	7.65210253278719	3.02111489984112e-06	-0.93076923076962	1
ENSG00000131373.14	HACL1	3	15601536	3_11	0	0.0199807883615785	6.0243060136822	2.00761184656952e-06	0.596799516939705	3
ENSG00000206560.11	ANKRD28	3	15857377	3_11	0	0.0178269119359863	4.93021857434417	1.46589342945774e-06	-0.210452506240927	2
ENSG00000131386.17	GALNT15	3	16088510	3_11	0	0.0411005814760357	12.972356743957	8.89256309173584e-06	1.51079761582129	2
ENSG00000154822.17	PLCL2	3	16804782	3_12	0	0.0147421342735705	5.60318715447345	1.37770297698672e-06	0.428436368730837	2
ENSG00000183960.8	KCNH8	3	19148202	3_14	0	0.0117813941205662	5.02825222058366	9.88038446691934e-07	0.232456140350764	1
ENSG00000163576.17	EFHB	3	19946945	3_14	0	0.0142412820248102	6.84274925242074	1.62532351399808e-06	0.732283464566895	1
ENSG00000144566.10	RAB5A	3	19943734	3_14	0	0.0138592788628505	6.58245655683536	1.52155880087029e-06	0.721534981821227	2
ENSG00000183977.13	PP2D1	3	20012243	3_14	0	0.0115599949063636	4.8468152528998	9.34489044408611e-07	0.0722891566265306	1
ENSG00000114166.7	KAT2B	3	20031701	3_14	0	0.0115833356771877	4.86610536254733	9.40102604449003e-07	0.144736842105254	1
ENSG00000129810.14	SGO1	3	20200651	3_15	0	0.0164753267275246	8.55694097924996	2.35132509000263e-06	-1.41860465116244	1
ENSG00000151789.10	ZNF385D	3	22837814	3_17	0	0.0266608107125481	12.6510252198983	5.62547473535001e-06	-1.66666666666691	1
ENSG00000182247.9	UBE2E2	3	23202760	3_17	0	0.0133192093448866	5.99330880810418	1.33138974070905e-06	-0.495327102803605	1
ENSG00000197885.10	NKIRAS1	3	23946622	3_18	0	0.0113337252549356	5.54999775214488	1.04912103154461e-06	-0.443708609271538	1
ENSG00000077092.18	RARB	3	25174179	3_18	0	0.0740055852809114	23.6582054022141	2.92015834262367e-05	-2.64480874316921	1
ENSG00000077097.15	TOP2B	3	25664786	3_19	0	0.0198018207028328	5.58463934108527	1.8444222846733e-06	-0.474820143884951	1
ENSG00000151093.7	OXSM	3	25782726	3_19	0	0.0220250053967721	6.60611734179939	2.42673532873295e-06	0.705776173285007	1
ENSG00000163491.16	NEK10	3	27360194	3_20	0	0.0150735355976659	5.62105252217857	1.41316502309002e-06	-0.549720140312712	2
ENSG00000033867.16	SLC4A7	3	27485114	3_20	0	0.0204473872306271	8.54430727394415	2.91390095314642e-06	1.18309859154952	1
ENSG00000163508.12	EOMES	3	27723132	3_20	0	0.0196420861766397	8.15871165146728	2.67281747499833e-06	-0.952380952380862	1
ENSG00000163512.13	AZI2	3	28348860	3_21	0	0.0209097188171066	9.10989417544456	3.17703230085133e-06	-1.08944797118367	2
ENSG00000206559.7	ZCWPW2	3	28348550	3_21	0	0.0230402890876791	10.0417837062921	3.85885884131821e-06	1.21527777777767	1
ENSG00000144642.21	RBMS3	3	28575079	3_21	0	0.0140084348641115	5.27035083558654	1.23137192306703e-06	-0.453531598512854	1
ENSG00000163527.9	STT3B	3	31531267	3_23	0	0.0364283302889984	12.993439182067	7.89447927872225e-06	-1.54794520547839	1
ENSG00000144645.13	OSBPL10	3	32078058	3_23	0	0.0505424991858371	16.1663001322913	1.36278534829016e-05	1.76097560975722	1
ENSG00000152642.10	GPD1L	3	32115300	3_23	0	0.0185355113970004	6.49215792636655	2.00702949172396e-06	0.616401905992243	2
ENSG00000170293.8	CMTM8	3	32238241	3_23	0	0.0177402228578469	6.07163799815364	1.79649100521068e-06	-0.548387096774221	1
ENSG00000091317.7	CMTM6	3	32503449	3_24	0	0.0143089236933464	6.89467454805495	1.64543542870017e-06	-0.511999999999941	1
ENSG00000144635.8	DYNC1LI1	3	32562090	3_24	0	0.0341848608839602	15.1839945959276	8.65725007796568e-06	1.54999999999965	1
ENSG00000182973.18	CNOT10	3	32684690	3_24	0	0.013678776012917	6.67927160103192	1.52382974731813e-06	0.640908707217347	2
ENSG00000188167.8	TMPPE	3	33097052	3_24	0	0.0112546821762785	4.87925004441496	9.15896534324318e-07	-0.0270285097916293	2
ENSG00000170266.15	GLB1	3	33097271	3_24	0	0.0524039299800393	18.6735752063209	1.63211756356896e-05	-1.91406250000015	1
ENSG00000170275.14	CRTAP	3	33113893	3_24	0	0.0119790419825868	5.58981091162694	1.11681004028055e-06	0.523529411764892	1
ENSG00000173705.8	SUSD5	3	33218930	3_25	0	0.0182961202424508	8.95572012374061	2.73287409713119e-06	-0.874760323414027	2
ENSG00000153558.13	FBXL2	3	33341093	3_25	0	0.0182139258073496	8.91245625555043	2.70745395866778e-06	1.26708074534172	1
ENSG00000153560.11	UBP1	3	33440884	3_25	0	0.0124803041817403	5.29189184044154	1.10152976075487e-06	0.635036496350323	1
ENSG00000144681.10	STAC	3	36363069	3_26	0	0.015220422005413	5.00846838644735	1.27142789736809e-06	-0.229007633587631	1
ENSG00000168016.13	TRANK1	3	36848970	3_27	0	0.066591157927119	17.5053156338109	1.9442254247797e-05	1.99285714285789	1
ENSG00000178567.7	EPM2AIP1	3	36993455	3_27	0	0.023606689157216	7.46386227447929	2.93872402931941e-06	-0.96666666666701	1
ENSG00000076242.14	MLH1	3	36993455	3_27	0	0.023606689157216	7.46386227447929	2.93872402931941e-06	-0.966666666667009	1
ENSG00000093167.17	LRRFIP2	3	37188257	3_27	0	0.0178109551362661	4.75975018718677	1.41394160888333e-06	-0.0698689956332019	1
ENSG00000144674.16	GOLGA4	3	37242640	3_27	0	0.025580632862526	8.23595850139993	3.51386878421721e-06	0.952312506296771	2
ENSG00000144677.14	CTDSPL	3	37909431	3_27	0	0.0184860524601639	5.1164943610746	1.57752694716143e-06	0.345549738220038	1
ENSG00000136059.14	VILL	3	37991971	3_27	0	0.0278272863146855	9.04602776567968	4.19844896586159e-06	-1.07999999999975	1
ENSG00000187091.13	PLCD1	3	38029646	3_27	0	0.0179171341465618	4.81673904524953	1.43940089768864e-06	-0.0438799076212246	1
ENSG00000172940.11	SLC22A13	3	38266019	3_27	0	0.0188425715926236	5.29970682220727	1.66552871586898e-06	-0.398119122257096	1
ENSG00000144671.10	SLC22A14	3	38281798	3_27	0	0.0215358979720502	6.58189941909107	2.36414621064833e-06	0.642857142856978	1
ENSG00000093217.9	XYLB	3	38346523	3_28	0	0.0214400024149134	9.70059558285192	3.46883254202918e-06	-1.07918552036186	1
ENSG00000114739.13	ACVR2B	3	38454810	3_28	0	0.0154003871204279	6.52773206783736	1.67669497912048e-06	-0.695205479452073	1
ENSG00000183873.15	SCN5A	3	38653683	3_28	0	0.0175924762951879	7.80297236802141	2.28953427316949e-06	0.789473684210451	1
ENSG00000168356.11	SCN11A	3	38947836	3_28	0	0.0138765351743796	5.53004143888932	1.27988082363234e-06	0.610526315789237	1
ENSG00000114745.13	GORASP1	3	39107217	3_28	0	0.0285433474103369	12.4522129161244	5.92804575433099e-06	-1.29238329238393	1
ENSG00000168026.18	TTC21A	3	39107217	3_28	0	0.0134003121588306	5.19579077244435	1.16125253536244e-06	-0.404307609505416	4
ENSG00000144655.14	CSRNP1	3	39154473	3_28	0	0.0230484264450709	10.395414718983	3.99616310883612e-06	1.43939393939347	1
ENSG00000168334.8	XIRP1	3	39192679	3_28	0	0.0353688186068865	14.519748869798	8.56524449177629e-06	-1.65775401069474	1
ENSG00000144659.10	SLC25A38	3	39336163	3_28	0	0.0281518878107983	12.3191727391798	5.78427821397392e-06	-1.5975927864968	3
ENSG00000168028.13	RPSA	3	39406933	3_28	0	0.075186322559071	21.8564870484384	2.74081239093358e-05	-2.54746807254535	2
ENSG00000114784.3	EIF1B	3	40309993	3_29	0	0.0117315097110061	5.49342211389953	1.07487257327531e-06	-0.428571428571302	1
ENSG00000168032.8	ENTPD3	3	40387447	3_29	0	0.0108664493979208	4.76095607295344	8.62863189493675e-07	-0.00746268656716394	1
ENSG00000177873.12	ZNF619	3	40477330	3_29	0	0.0115957919963701	5.38213619201438	1.04091485195614e-06	0.399999999999971	1
ENSG00000172888.11	ZNF621	3	40524103	3_29	0	0.0124651370141265	6.07364251083661	1.26271804914191e-06	-0.60926959779709	2
ENSG00000168036.16	CTNNB1	3	41195090	3_30	0	0.183964220441837	31.8544086769913	9.77379031622395e-05	3.40322580645198	1
ENSG00000168038.10	ULK4	3	41963289	3_30	0	0.0269106408778969	12.9029918165817	5.79128006782315e-06	-2.22424242424305	1
ENSG00000182606.14	TRAK1	3	42013418	3_30	0	0.0217750712911421	10.8681240061879	3.94706498049793e-06	-1.9348837209304	1
ENSG00000114812.12	VIPR1	3	42488703	3_30	0	0.0115091599400456	4.7595218143225	9.13623059845784e-07	0.136820925553379	1
ENSG00000008324.11	SS18L2	3	42557488	3_31	0	0.0128801092601153	4.88895991867005	1.05025831714053e-06	0.208955223880571	1
ENSG00000114857.17	NKTR	3	42601933	3_31	0	0.0162251755381032	7.09959914216646	1.92124759964337e-06	0.770992366412325	1
ENSG00000093183.13	SEC22C	3	42601933	3_31	0	0.0162251755381032	7.09959914216646	1.92124759964337e-06	0.770992366412325	1
ENSG00000114853.13	ZBTB47	3	42653821	3_31	0	0.0163084710183017	7.14866310827291	1.94445627901448e-06	0.801075268817122	1
ENSG00000010282.14	HHATL	3	42701146	3_31	0	0.0150264417660331	6.36436837548566	1.59503995816699e-06	-0.678082191780883	1
ENSG00000244607.5	CCDC13	3	42773176	3_31	0	0.012744649574197	4.78779750371307	1.01770938200774e-06	0.012176229649583	2
ENSG00000181061.13	HIGD1A	3	42800848	3_31	0	0.0669195867450872	20.7868179422927	2.32007149531096e-05	2.22049936406939	2
ENSG00000144648.15	ACKR2	3	42802658	3_31	0	0.0180935433851016	8.14430187901206	2.45774937687458e-06	-0.951008122860439	2
ENSG00000180432.5	CYP8B1	3	42876414	3_31	0	0.0161687719554893	7.06623580864033	1.90557158252778e-06	-0.877862595419921	1
ENSG00000182983.14	ZNF662	3	42905991	3_31	0	0.015102457302645	6.41269258781098	1.61528121824647e-06	-0.793976949617277	2
ENSG00000144649.8	FAM198A	3	43025276	3_31	0	0.019425294480221	8.82548312691648	2.85934267342553e-06	0.981707317072987	1
ENSG00000144647.5	POMGNT2	3	43106160	3_31	0	0.0461594750586943	17.169024446617	1.32180255137137e-05	-1.89596001836938	2
ENSG00000011198.7	ABHD5	3	43690090	3_31	0	0.016066822491966	7.00563054228152	1.87731578242962e-06	-0.767676767677081	1
ENSG00000160746.12	ANO10	3	43691004	3_31	0	0.0144044343516955	5.95955017944135	1.43175858240736e-06	0.484135657242218	2
ENSG00000179152.19	TCAIM	3	44338357	3_31	0	0.0370114728542996	15.0304726531227	9.27831496886674e-06	-1.76878612716767	1
ENSG00000225873.3	LINC00694	3	44439661	3_31	0	0.0326933424501515	13.8326615728892	7.54267127774101e-06	-1.66757399452095	2
ENSG00000185219.16	ZNF445	3	44482650	3_31	0	0.0240232990543433	10.865619033681	4.35358699495778e-06	-1.42196531791873	1
ENSG00000196345.12	ZKSCAN7	3	44555404	3_31	0	0.0127090882901632	4.76106254267268	1.00920266540714e-06	-0.0458015267175623	1
ENSG00000144792.9	ZNF660	3	44562235	3_31	0	0.0320193099085064	13.631725011029	7.27985769327477e-06	1.59386995014838	2
ENSG00000186448.14	ZNF197	3	44584405	3_31	0	0.0127446892623236	4.78782733716588	1.01771889277044e-06	0.0526315789473504	1
ENSG00000196653.11	ZNF502	3	44712685	3_31	0	0.013755520018353	5.51826348397068	1.26601704255225e-06	-0.578270971753903	2
ENSG00000186446.11	ZNF501	3	44713292	3_31	0	0.0128034970490503	4.83187614125639	1.03182133722422e-06	-0.246147733374114	2
ENSG00000163807.5	KIAA1143	3	44761638	3_31	0	0.0145298172363917	6.04253270709298	1.46433103522491e-06	-0.577702702702603	1
ENSG00000169964.7	TMEM42	3	44861352	3_31	0	0.0170130283605888	7.55399027423191	2.14347366898143e-06	-0.878260756601448	2
ENSG00000075914.12	EXOSC7	3	44975034	3_31	0	0.0128289851741873	4.85090470850783	1.03794693841991e-06	-0.183673469387776	1
ENSG00000163815.5	CLEC3B	3	45002501	3_31	0	0.0145197754376911	6.03591255829548	1.46171581146472e-06	-0.502686045068323	2
ENSG00000183625.14	CCR3	3	46162887	3_32	0	0.0138446179283351	11.3010132400793	2.60950698854102e-06	2.15789473684103	1
ENSG00000163823.3	CCR1	3	46208857	3_32	0	0.0227687453347698	13.3952745997355	5.08687219258282e-06	-1.29078014184388	1
ENSG00000163825.3	RTP3	3	46498374	3_32	0	0.00906067028857116	6.11460938088347	9.24036551922033e-07	-1.01612903225825	1
ENSG00000163814.7	CDCP1	3	45146179	3_32	0	0.0270691855271613	15.8908370959843	7.17434190391608e-06	1.78571428571452	1
ENSG00000249992.1	TMEM158	3	45226624	3_32	0	0.0119419432890135	8.44617205843113	1.68226742050194e-06	-1.0659340659341	1
ENSG00000011376.9	LARS2	3	45469534	3_32	0	0.0129227411420122	9.55315361077852	2.05902448758227e-06	0.955223880597276	1
ENSG00000144791.9	LIMD1	3	45646827	3_32	0	0.0276582818554678	15.4592237029383	7.13137025606011e-06	-1.71328671328742	1
ENSG00000211456.10	SACM1L	3	45689445	3_32	0	0.00823762670371786	5.01440710172284	6.88940638198451e-07	0.25215517241379	1
ENSG00000163818.16	LZTFL1	3	45916197	3_32	0	0.014190464107944	9.43883503401571	2.23395849977491e-06	-1.02195456957271	2
ENSG00000172215.5	CXCR6	3	45940684	3_32	0	0.0316975224550463	17.5067274908953	9.2552977593447e-06	-1.67774086378696	1
ENSG00000163820.14	FYCO1	3	45962815	3_32	0	0.00868913585734166	5.36624584000457	7.77691331248966e-07	-0.38983970014991	2
ENSG00000173578.7	XCR1	3	46028178	3_32	0	0.0212082885307306	14.0202111328591	4.95929888032152e-06	1.86324786324771	1
ENSG00000121807.5	CCR2	3	46352928	3_32	0	0.369372835360523	21.9980086038312	0.000135521570630324	-3.83088235294083	1
ENSG00000160791.13	CCR5	3	46370817	3_32	0	0.0886184298251706	24.7338982823076	3.65575200432574e-05	-1.81544878569801	2
ENSG00000121797.9	CCRL2	3	46406481	3_32	0	0.0497862097946685	23.9129556176047	1.98564875692357e-05	2.70103092783547	1
ENSG00000241186.9	TDGF1	3	46575847	3_32	0	0.0247218362918447	15.4431621703415	6.36761891027889e-06	1.81818181818099	1
ENSG00000178038.16	ALS2CL	3	46693608	3_33	0	0.00820258417936259	5.85785509173227	8.01400161789978e-07	0.565105845108163	3
ENSG00000181585.3	TMIE	3	46700908	3_33	0	0.0178148417754217	13.1512962081084	3.90760480159372e-06	-1.48822097343027	2
ENSG00000188086.13	PRSS45	3	46744963	3_33	0	0.115212854115617	20.0752283968543	3.85763857535311e-05	-2.12548299859332	3
ENSG00000178055.11	PRSS42	3	46835174	3_33	0	0.0306611929494295	16.5467041134032	8.46175905229038e-06	1.03571428571441	1
ENSG00000160801.13	PTH1R	3	46877309	3_33	0	0.0160491205154834	12.0217802339398	3.21795619836143e-06	1.59630606860256	1
ENSG00000160796.16	NBEAL2	3	46979634	3_33	0	0.0499663351684998	27.8257736577609	2.31891511067347e-05	3.71245250757871	2
ENSG00000160799.11	CCDC12	3	46982458	3_33	0	0.00855846658702997	6.0777553976428	8.67559525908017e-07	-0.102362204724417	1
ENSG00000181555.20	SETD2	3	47164415	3_33	0	0.00821616073322673	5.65047609705841	7.74308585030731e-07	0.222624809267631	2
ENSG00000114648.11	KLHL18	3	47281510	3_33	0	0.00755666885962858	5.84717189329888	7.36947174858434e-07	-0.904761904761739	1
ENSG00000076201.14	PTPN23	3	47380662	3_33	0	0.00905921023030876	8.21786451845197	1.24167924207101e-06	1.37301587301619	1
ENSG00000114650.18	SCAP	3	47476835	3_33	0	0.00893088216054194	8.04198253710168	1.19789179538655e-06	1.34645669291312	1
ENSG00000163832.15	ELP6	3	47513447	3_33	0	0.00829433333430463	5.80079181238422	8.02470118498587e-07	-0.628140703517773	1
ENSG00000114646.9	CSPG5	3	47580841	3_33	0	0.00761929316358667	5.10240221267861	6.48409665208927e-07	0.282442748091582	1
ENSG00000229453.2	SPINK8	3	48335786	3_34	0	0.00786134330531629	6.8390526852872	8.96711660726653e-07	0.328358208955223	1
ENSG00000173473.10	SMARCC1	3	47781387	3_34	0	0.00640740466379197	5.17667151911167	5.53213623671551e-07	-0.811188811189006	1
ENSG00000164045.11	CDC25A	3	48131579	3_34	0	0.00685817391065258	5.26513944010212	6.02252313225416e-07	-0.410071942446149	1
ENSG00000164048.13	ZNF589	3	48241756	3_34	0	0.00639898082657386	4.8345357295172	5.15971470196421e-07	0.0234233385435158	2
ENSG00000172113.8	NME6	3	48301800	3_34	0	0.00710135197843798	6.0256545827439	7.13683041055294e-07	-0.1417910447761	1
ENSG00000164053.19	ATRIP	3	48446788	3_34	0	0.0216745710502645	12.631957079826	4.56647682890372e-06	0.128834355828228	1
ENSG00000213689.11	TREX1	3	48465783	3_34	0	0.0903551226664102	33.3470343726638	5.02539383441973e-05	3.25966850828746	1
ENSG00000114268.11	PFKFB4	3	48562511	3_34	0	0.0248595188981692	32.8329563126422	1.36132811504394e-05	4.45769850820124	2
ENSG00000145040.3	UCN2	3	48564341	3_34	0	0.00859935101180709	11.4545587401457	1.64287358093093e-06	-1.99999999999958	1
ENSG00000008300.16	CELSR3	3	48662086	3_34	1	0.0485595197849127	56.0070942289235	4.53604683407255e-05	-7.00000000000328	1
ENSG00000213672.7	NCKIPSD	3	48685869	3_34	0	0.0108128460222048	18.9123366983253	3.41071408908192e-06	-1.10687022900778	1
ENSG00000068745.14	IP6K2	3	48694528	3_34	0	0.00641960442665246	5.6897999492577	6.09207681188546e-07	-1.20396875813987	2
ENSG00000114302.15	PRKAR2A	3	48847779	3_34	0	0.00715050033423692	42.8384618429255	5.10893533242214e-06	-6.04347826086964	1
ENSG00000221883.2	ARIH2OS	3	48919714	3_34	0	0.0117193424733669	17.3586810232233	3.39297042542303e-06	0.699999999999753	1
ENSG00000177479.19	ARIH2	3	48919429	3_34	0	0.0117193424733669	17.3586810232233	3.39297042542303e-06	-0.699999999999753	1
ENSG00000178467.17	P4HTM	3	48997446	3_34	0	0.0411653746185712	30.2440831251288	2.07650318034781e-05	4.40136054421836	1
ENSG00000178252.17	WDR6	3	49007280	3_34	0	0.00689271781221579	28.8010654759766	3.31099983349829e-06	3.63370792110876	2
ENSG00000178057.14	NDUFAF3	3	49023895	3_34	0	0.0297287379774954	26.5012206488258	1.31402145663181e-05	4.21088435374257	1
ENSG00000198218.10	QRICH1	3	49088219	3_34	0	0.0453268155524816	31.2637777788482	2.36350632762751e-05	-4.43835616438175	1
ENSG00000177352.9	CCDC71	3	49165349	3_34	0	0.00668891020539386	14.1206599479842	1.57532609091462e-06	1.2047244094489	1
ENSG00000185909.14	KLHDC8B	3	49171625	3_34	0	0.0133876406040787	51.9029809223815	1.15892798984138e-05	6.72448979591721	1
ENSG00000173421.16	CCDC36	3	49199901	3_34	0	0.00670126824876993	14.0086605059223	1.56571862928656e-06	-1.18110236220428	1
ENSG00000188315.7	C3orf62	3	49282750	3_35	0	0.00753274091883849	19.5618582441336	2.45766816291848e-06	3.60000000000045	1
ENSG00000114316.12	USP4	3	49340655	3_35	0	0.00688453908449649	19.300802418408	2.2162070919438e-06	-3.45390070922073	1
ENSG00000233276.3	GPX1	3	49358324	3_35	0	0.0215842801743087	118.834486818261	4.27799399212025e-05	-11.6769230769226	1
ENSG00000067560.10	RHOA	3	49413431	3_35	0	0.0145295164118053	54.1315815948809	1.31178294974698e-05	7.95999999999838	1
ENSG00000145022.4	TCTA	3	49412205	3_35	0	0.00757226297227198	57.1149420903095	7.21332556922309e-06	7.44201916053431	2
ENSG00000145020.15	AMT	3	49422917	3_35	0	0.00688448768235839	19.317681554182	2.21812867073883e-06	3.45390070921952	1
ENSG00000145029.13	NICN1	3	49429438	3_35	0	0.00688726733013267	19.6074025341281	2.2523045332832e-06	3.49645390070912	1
ENSG00000164062.12	APEH	3	49671714	3_35	0	0.016968540451538	109.57194328823	3.10101564794763e-05	10.9941895446372	2
ENSG00000173531.15	MST1	3	49688252	3_35	0	0.0253709593686426	82.7481406497182	3.50150893849713e-05	9.58251111582417	2
ENSG00000164068.15	RNF123	3	49696796	3_35	0	0.00697514365279184	45.2830149966284	5.26803433515703e-06	-7.55645161290265	1
ENSG00000173540.12	GMPPB	3	49724180	3_35	0	0.00697474525751562	46.2185533532911	5.3765638008923e-06	-7.62601626016396	1
ENSG00000183763.8	TRAIP	3	49856597	3_35	0	0.00859061361722635	32.3202067790221	4.63082556611303e-06	-6.56617647058778	1
ENSG00000164078.12	MST1R	3	49903379	3_35	0	0.0333929849124232	18.361597323211	1.02264713441629e-05	1.29123328380413	1
ENSG00000004534.14	RBM6	3	49937901	3_35	0	0.00696330634393216	27.2716271170126	3.16728145359585e-06	5.80487804877936	1
ENSG00000001617.11	SEMA3F	3	50152913	3_35	0	0.0101154972461118	13.9550203906017	2.35438681606094e-06	3.85826771653487	1
ENSG00000012171.19	SEMA3B	3	50267802	3_35	0	0.0205710702953529	17.016729234442	5.83838973395422e-06	-1.84422110552778	1
ENSG00000179564.3	LSMEM2	3	50278688	3_35	0	0.0274419647932571	20.0200983518247	9.16308077669526e-06	2.05102040816415	1
ENSG00000214706.10	IFRD2	3	50295266	3_35	0	0.00876831684745205	7.99222466365379	1.16881028348545e-06	0.583999999999823	1
ENSG00000186792.16	HYAL3	3	50295266	3_35	0	0.0112271220947053	10.6682561259278	1.99766189207898e-06	-0.979332504822541	2
ENSG00000243477.5	NAT6	3	50298716	3_35	0	0.00700161829393997	5.71911436608078	6.67862897921612e-07	-1.85521394020744	2
ENSG00000114378.16	HYAL1	3	50299601	3_35	0	0.00820379062894716	6.59886584303114	9.02908980848581e-07	2.21374045801537	1
ENSG00000068028.17	RASSF1	3	50343230	3_35	0	0.0178046654038219	15.5527062551221	4.61848876688922e-06	-1.74626865671639	1
ENSG00000007402.11	CACNA2D2	3	50504338	3_35	0	0.0271662691844401	14.170870627883	6.42076298105217e-06	-0.00540540540540695	1
ENSG00000114735.9	HEMK1	3	50569633	3_35	0	0.0104169279582718	7.79006246702032	1.35344529428403e-06	0.417112299465047	1
ENSG00000114738.10	MAPKAPK3	3	50611291	3_35	0	0.00831228862185551	10.3853303078663	1.43979623650763e-06	2.14436622357253	2
ENSG00000114737.15	CISH	3	50612068	3_35	0	0.00779776086047945	8.98904343240216	1.16907802342238e-06	1.90957446808507	1
ENSG00000088538.12	DOCK3	3	50673652	3_35	0	0.00721303088869718	5.96052220992126	7.17071081156956e-07	-1.04102564102514	1
ENSG00000164080.13	RAD54L2	3	51589531	3_35	0	0.0265940011301924	15.690422177006	6.95950606448777e-06	0.276315789473755	1
ENSG00000164081.12	TEX264	3	51669048	3_35	0	0.00764830643098291	5.63814568826251	7.19219873014939e-07	-0.293785310734337	1
ENSG00000164082.14	GRM2	3	51706404	3_35	0	0.0651862409320563	26.0778314086431	2.83522491317003e-05	-2.31421446384027	1
ENSG00000114767.6	RRP9	3	51941930	3_36	0	0.0270284273142689	14.7039659888969	6.62850169225248e-06	1.84435797665361	1
ENSG00000041880.14	PARP3	3	51941929	3_36	0	0.0327220132993742	16.5458234372716	9.03001575401535e-06	-1.97570850202409	1
ENSG00000180929.5	GPR62	3	51956801	3_36	0	0.0121516119451542	7.03667004224266	1.42613679369256e-06	-0.710526315789539	1
ENSG00000248487.8	ABHD14A	3	51972037	3_36	0	0.0177758971452897	10.6791941003544	3.16613999904072e-06	1.36440677966089	1
ENSG00000162244.10	RPL29	3	52005208	3_36	0	0.0299182852306156	15.6821456640856	7.82532326510957e-06	-2.01607717041881	1
ENSG00000164088.17	PPM1M	3	52245935	3_36	0	0.0098579234198346	5.03659207634789	8.28099120796291e-07	0.11290322580646	1
ENSG00000168237.17	GLYCTK	3	52291743	3_36	0	0.0135396057564882	8.07140935974951	1.82270127975444e-06	1.40322580645135	1
ENSG00000114841.17	DNAH1	3	52317537	3_36	0	0.0106253286614181	5.75313265762669	1.01954609670299e-06	0.343528317896283	2
ENSG00000010318.20	PHF7	3	52414035	3_36	0	0.0184649577084112	11.0438858279889	3.40118559551573e-06	1.09230769230812	1
ENSG00000010319.6	SEMA3G	3	52444898	3_36	0	0.0110994468239934	6.17051478833686	1.14230699951315e-06	-0.860962566845049	1
ENSG00000114854.7	TNNC1	3	52454186	3_36	0	0.011800003683713	6.75578256508306	1.32959052578255e-06	0.688684685046908	2
ENSG00000010322.15	NISCH	3	52455611	3_36	0	0.0095810567890654	4.76435401435325	7.61338065192224e-07	0.122448979591812	1
ENSG00000010327.10	STAB1	3	52495757	3_36	0	0.0100197396301517	5.19218550194257	8.67694294926582e-07	-0.385454545454617	1
ENSG00000168273.7	SMIM4	3	52533172	3_36	0	0.0106480197823726	5.77344821025849	1.02533133337786e-06	-1.10399999999971	1
ENSG00000168268.10	NT5DC2	3	52534789	3_36	0	0.0126385501867093	7.41239254691354	1.56248470083154e-06	1.41238739663986	2
ENSG00000163938.16	GNL3	3	52686064	3_36	0	0.0135655399499051	8.08975845156967	1.83034410427224e-06	1.57723577235786	1
ENSG00000163939.18	PBRM1	3	52685800	3_36	0	0.0133729189866264	7.95292151024649	1.77383416554405e-06	1.50781249999972	1
ENSG00000016864.18	GLT8D1	3	52706166	3_36	0	0.0118351937897127	6.78417501967722	1.33916016580563e-06	1.43999999999978	1
ENSG00000114904.12	NEK4	3	52770471	3_36	0	0.0119835072866299	6.90328679798782	1.3797486139297e-06	1.46031746031722	1
ENSG00000055955.15	ITIH4	3	52830844	3_36	0	0.0567558072889068	21.8811844568764	2.07129157277299e-05	-2.94594594594685	1
ENSG00000272573.5	MUSTN1	3	52839968	3_36	0	0.020022022020228	11.8204585593593	3.9473202722732e-06	-1.39534883720971	1
ENSG00000213533.11	TMEM110	3	52897955	3_36	0	0.120498653253568	29.3084585124888	5.89027099370044e-05	-3.38095238095414	1
ENSG00000163935.13	SFMBT1	3	53047596	3_36	0	0.0142727684034911	8.57624489709096	2.04157574908354e-06	-1.47328244274776	1
ENSG00000163933.9	RFT1	3	53069780	3_36	0	0.0602733634292931	22.4689372350411	2.25874947018298e-05	2.62882644829029	2
ENSG00000163931.15	TKT	3	53255618	3_36	0	0.0477081653357295	20.1940060499843	1.60684987478255e-05	2.02765750632881	2
ENSG00000157388.15	CACNA1D	3	53328538	3_36	0	0.00958760511805223	4.77088425334998	7.62902651651234e-07	0.279069767441886	1
ENSG00000272886.5	DCP1A	3	53346026	3_36	0	0.00978740614656726	4.96797462480896	8.10974287887076e-07	0.487003898615828	2
ENSG00000016391.10	CHDH	3	53846340	3_36	0	0.0860100671617842	25.9582525565077	3.72378712375166e-05	-2.40521739130369	1
ENSG00000056736.9	IL17RB	3	53855822	3_36	0	0.00997556782059839	5.14997251665362	8.56845741349567e-07	-0.349206349206508	1
ENSG00000144771.7	LRTM1	3	54966843	3_37	0	0.0146270232697516	5.97093969885954	1.45666183961009e-06	-0.779976185310553	2
ENSG00000157445.14	CACNA2D3	3	54121968	3_37	0	0.0176382309513672	7.76449861154255	2.28417065116596e-06	0.796249604918141	2
ENSG00000180376.16	CCDC66	3	56552343	3_39	0	0.0216102383745486	8.51841417938881	3.07028305268321e-06	1.09048231097743	5
ENSG00000163946.13	FAM208A	3	56682894	3_39	0	0.0162026296819816	5.75608251466012	1.55550933842533e-06	0.596774193548065	1
ENSG00000163947.11	ARHGEF3	3	57079049	3_39	0	0.0150064142249203	5.02140486572979	1.25678872202031e-06	-0.260563380281712	1
ENSG00000163666.8	HESX1	3	57222733	3_39	0	0.0150395147525244	5.04250922578326	1.26485467736724e-06	0.369008612741928	2
ENSG00000239388.8	ASB14	3	57297647	3_39	0	0.0157089639115149	5.4596519861035	1.43044975597729e-06	0.740506329113705	1
ENSG00000174840.8	PDE12	3	57556472	3_39	0	0.0148524505391202	4.92264352065648	1.21942924783213e-06	0.368421052631465	1
ENSG00000168374.10	ARF4	3	57598389	3_39	0	0.0586877293772007	18.1744327632729	1.77896858014092e-05	-2.00084552652048	2
ENSG00000174839.12	DENND6A	3	57687547	3_39	0	0.0365363336873287	13.575274825143	8.27244143150287e-06	-2.0056818181815	1
ENSG00000163681.14	SLMAP	3	57755619	3_39	0	0.0395385087559641	14.3388401773682	9.45571589477863e-06	-1.97619047619013	1
ENSG00000136068.14	FLNB	3	58125384	3_39	0	0.0402594349505334	14.5137298806616	9.74556038527792e-06	1.52966101694863	1
ENSG00000163687.13	DNASE1L3	3	58214627	3_40	0	0.0222338721770649	13.8268145237904	5.12740175021999e-06	-1.58646616541393	1
ENSG00000163684.11	RPP14	3	58306531	3_40	0	0.00966556254885564	5.84853237632474	9.42831621034643e-07	0.693758818780285	2
ENSG00000168297.15	PXK	3	58385065	3_40	0	0.0146396388465788	9.81959181534237	2.39763960500748e-06	-1.39393939393946	1
ENSG00000168291.12	PDHB	3	58424200	3_40	0	0.0108819440699419	6.98156028715089	1.26712391490074e-06	-0.534343411750905	2
ENSG00000168306.12	ACOX2	3	58536468	3_40	0	0.0104974514817624	6.63766187848993	1.16214176029141e-06	0.619205298013518	1
ENSG00000144724.19	PTPRG	3	61561600	3_41	0	0.013538616752042	7.41977520176997	1.67542560239953e-06	-0.786069651741232	1
ENSG00000114405.10	C3orf14	3	62319398	3_41	0	0.0106286783771637	5.10507074413768	9.04984489419203e-07	0.266272189349059	1
ENSG00000163618.17	CADPS	3	62875710	3_42	0	0.0635770152244938	18.5540592474547	1.96742950322996e-05	2.14763231197669	1
ENSG00000163636.10	PSMD6	3	64023832	3_43	0	0.0166286617408522	8.1566722950669	2.26219698326547e-06	1.10738255033544	1
ENSG00000151276.23	MAGI1	3	66040764	3_44	0	0.0312038091924203	13.248796234904	6.89515669134882e-06	-1.37886597938121	1
ENSG00000144741.17	SLC25A26	3	66236632	3_45	0	0.0137448887859692	7.56673651020777	1.73464235711491e-06	-1.02083333333372	1
ENSG00000144749.13	LRIG1	3	66501565	3_45	0	0.0236287239257738	12.7623180020288	5.02955932956738e-06	1.36866359446992	1
ENSG00000172340.14	SUCLG2	3	67414365	3_45	0	0.0130222075838945	7.04982393553546	1.53116851607737e-06	0.798871652349328	2
ENSG00000163378.13	EOGT	3	69012875	3_46	0	0.0165476863123444	7.03388989787051	1.94130132570891e-06	0.717791411043068	1
ENSG00000144747.15	TMF1	3	69050595	3_46	0	0.0174153115693469	7.52369164587674	2.18535674174218e-06	0.821396550225385	2
ENSG00000187098.14	MITF	3	69761143	3_47	0	0.0287449248648739	13.5450546247762	6.49384688159522e-06	1.96153846153898	1
ENSG00000163412.12	EIF4E3	3	71752679	3_48	0	0.0208861164339861	12.8669098982238	4.48220855412897e-06	-1.38931297709946	1
ENSG00000163421.8	PROK2	3	71805436	3_48	0	0.0148101919459236	9.41728454476624	2.32619696978447e-06	-1.01360544217717	1
ENSG00000144736.13	SHQ1	3	72862051	3_49	0	0.0145610569612759	5.43476007207077	1.31987676135047e-06	-0.387323943662089	1
ENSG00000172986.12	GXYLT2	3	72890144	3_49	0	0.0153843765404382	5.96149764100375	1.52966166509558e-06	0.530769230769309	1
ENSG00000163605.14	PPP4R2	3	72996737	3_49	0	0.0238197148750501	10.1554646739817	4.03456265253244e-06	1.38830119662429	2
ENSG00000255423.1	EBLN2	3	73062217	3_49	0	0.0315720336850536	12.8677021234592	6.77584810599412e-06	1.70731707317122	1
ENSG00000113805.8	CNTN3	3	74521451	3_50	0	0.0141803967159145	5.73673996792683	1.35679317846532e-06	-0.494949494949574	1
ENSG00000169855.19	ROBO1	3	78802594	3_52	0	0.0147274445953819	5.35451128247842	1.31524706453038e-06	0.416666666666747	1
ENSG00000114480.12	GBE1	3	81761728	3_54	0	0.0124713830352836	4.75991842659132	9.90088995692326e-07	0.0472987397077318	2
ENSG00000175161.13	CADM2	3	84954372	3_56	0	0.0230462570024759	10.703533881718	4.11422173679106e-06	-1.25641025641063	1
ENSG00000206538.8	VGLL3	3	86991242	3_57	0	0.0183859471339421	10.4679177377184	3.21001020945253e-06	-1.39999999999991	1
ENSG00000083937.8	CHMP2B	3	87227121	3_57	0	0.0128452806358302	7.04815713072516	1.51000811097274e-06	0.727631848772832	2
ENSG00000175105.6	ZNF654	3	88059734	3_58	0	0.0115161126244929	5.00828349986746	9.61955348664262e-07	0.221258134490171	1
ENSG00000163320.10	CGGBP1	3	88054626	3_58	0	0.0277240033846354	13.4339238704513	6.21182098592868e-06	-1.61301804458007	2
ENSG00000179021.9	C3orf38	3	88144755	3_58	0	0.0195296767299782	10.067006181858	3.27910629902061e-06	-1.13522012578561	1
ENSG00000184500.14	PROS1	3	93974610	3_59	0	0.0160838269285865	5.39264096784025	1.44660846964904e-06	-0.388888888889165	1
ENSG00000178750.2	STX19	3	94108506	3_59	0	0.0399856492677647	14.1547920091572	9.43990774615672e-06	1.75199999999991	1
ENSG00000178700.7	DHFR2	3	94062771	3_59	0	0.0303067100288341	11.4786546106382	5.80216249655172e-06	1.49781659388584	1
ENSG00000178694.9	NSUN3	3	94062771	3_59	0	0.0303067100288341	11.4786546106382	5.80216249655172e-06	-1.49781659388584	1
ENSG00000080200.9	CRYBG3	3	97826055	3_61	0	0.0170517177658543	9.34928057806058	2.65892712662195e-06	1.04516129032237	1
ENSG00000231861.2	OR5K2	3	98506344	3_62	0	0.0185917821583234	6.74353780193508	2.09107169788342e-06	-0.635897435897214	1
ENSG00000080822.16	CLDND1	3	98546467	3_62	0	0.156447890780743	27.5832764530362	7.19740050686266e-05	-3.04615384615438	1
ENSG00000154165.4	GPR15	3	98531371	3_62	0	0.339925073693924	35.8438526070881	0.000203216042145847	-3.70695223195737	2
ENSG00000080819.6	CPOX	3	98611290	3_62	0	0.0161628480877674	5.40153963672033	1.45611462528754e-06	0.448648648648608	1
ENSG00000144810.15	COL8A1	3	99638945	3_62	0	0.015286011778921	4.86717895566428	1.24088521517755e-06	-0.152249134948167	1
ENSG00000036054.12	TBC1D23	3	100258513	3_63	0	0.0134329152803853	6.33434040373428	1.41916136565345e-06	0.643369791429625	2
ENSG00000114021.11	NIT2	3	100334239	3_63	0	0.0143094527735071	6.93943929377919	1.6561799097512e-06	0.992366412213953	1
ENSG00000154174.7	TOMM70	3	100401425	3_63	0	0.0193488784980004	9.83091671882449	3.17256055367173e-06	-1.39825355838132	2
ENSG00000206535.7	LNP1	3	100402006	3_63	0	0.0192885558156471	9.80095983199074	3.15303235262386e-06	1.25757575757598	1
ENSG00000181458.10	TMEM45A	3	100492450	3_63	0	0.0129538155740209	5.98679094875122	1.29345674117019e-06	0.75999999999974	1
ENSG00000114354.13	TFG	3	100709093	3_63	0	0.0116716659619629	4.9897251195157	9.71336204896887e-07	-0.446847515874375	2
ENSG00000081148.11	IMPG2	3	101320737	3_64	0	0.0154794004865054	12.0831223222651	3.11956051092908e-06	-1.98795180722968	1
ENSG00000138468.15	SENP7	3	101513077	3_64	0	0.0100878989151151	6.43774315483956	1.083164637782e-06	-1.3040000000004	1
ENSG00000174173.6	TRMT10C	3	101561866	3_64	0	0.0107670649898216	7.36640002418107	1.32285651052222e-06	1.67857142857167	1
ENSG00000081154.11	PCNP	3	101574721	3_64	0	0.0197073975329204	13.891141532771	4.56590970816384e-06	2.57738095238186	1
ENSG00000066422.4	ZBTB11	3	101678167	3_64	0	0.0116932893688324	6.0873887118948	1.18721079621645e-06	0.403800475059405	1
ENSG00000182504.10	CEP97	3	101726282	3_64	0	0.0100320468068233	4.85683233198181	8.12648552918496e-07	-0.333333333333394	1
ENSG00000144815.15	NXPE3	3	101778725	3_64	0	0.0135556755461088	7.49525058394965	1.69460088151182e-06	-0.848915772461492	4
ENSG00000114423.18	CBLB	3	105869225	3_66	0	0.0130934055339811	6.94261900429037	1.51612866039158e-06	-0.924657534246147	1
ENSG00000121570.12	DPPA4	3	109336747	3_67	0	0.00851648510372416	5.51889263369428	7.8392125863386e-07	0.496021659283423	2
ENSG00000114446.4	IFT57	3	108222767	3_67	0	0.0261065984132515	16.249867840133	7.0755503772831e-06	1.70739549839209	1
[truncated: 8,184 more rows]
