# Supplementary material for: Adjusting for genetic confounders in transcriptome-wide association studies improves discovery of risk genes of complex traits
Source: Nat Genet. 2024 Jan 26;56(2):336–47. doi: 10.1038/s41588-023-01648-9 (PMC10864181; doi:10.1038/s41588-023-01648-9)
Supplement: Supplementary file 5 — cTWAS results of all analyzed genes across all tissues for IBD, SCZ, and SBP. Results are stored separately for each combination of traits and tissues. Column legends for each set of results are the same as in Supplementary Table 1. [file 41588_2023_1648_MOESM5_ESM.zip › IBD_Stomach.csv]

id	genename	chrom	pos	region_tag	cs_index	PIP	tau2	PVE	z	num_eqtl
ENSG00000188976.10	NOC2L	1	959139	1_1	0	0.0273078306657101	11.0926061896176	5.0522042708522e-06	-1.34710743801646	1
ENSG00000187961.13	KLHL17	1	1013466	1_1	0	0.0163620116159474	5.95428730871261	1.62489981336364e-06	0.395927601809961	1
ENSG00000187583.10	PLEKHN1	1	966179	1_1	0	0.0142722495477626	4.90888296348537	1.16851748178901e-06	0.27935222672076	1
ENSG00000188290.10	HES4	1	1000291	1_1	0	0.0255579317250515	10.011002668036	4.26740034839923e-06	-1.13592233009719	1
ENSG00000187608.8	ISG15	1	1002736	1_1	0	0.0219529519936809	8.70434848159369	3.18705312728615e-06	0.963586185025833	2
ENSG00000131591.17	C1orf159	1	1116304	1_1	0	0.0166715915585459	6.47876172131367	1.80147888024556e-06	-0.842857142857234	1
ENSG00000186827.10	TNFRSF4	1	1215068	1_1	0	0.0183527168667584	10.5729234974795	3.23635057463079e-06	-2.3502304147452	1
ENSG00000184163.3	C1QTNF12	1	1244420	1_1	0	0.0147588419227629	8.67243911319266	2.13478256010802e-06	-2.26130653266325	1
ENSG00000160087.20	UBE2J2	1	1274159	1_1	0	0.040333795114698	15.1284668107935	1.01771016019156e-05	2.00415824363167	2
ENSG00000162572.20	SCNN1D	1	1280044	1_1	0	0.0140258812986902	4.73711943173918	1.10816543268163e-06	0.403363951087511	2
ENSG00000131584.18	ACAP3	1	1307603	1_1	0	0.0544206372360431	23.6203006481647	2.14392283299706e-05	-3.88444444444288	1
ENSG00000127054.20	INTS11	1	1322213	1_1	0	0.0438427175414053	20.1957284351911	1.47678439102525e-05	3.3310744464325	2
ENSG00000175756.13	AURKAIP1	1	1375267	1_1	0	0.019272666777984	10.6001824641867	3.40733833277348e-06	2.43212237093819	1
ENSG00000242485.5	MRPL20	1	1407232	1_1	0	0.0545826003292372	23.614852411365	2.14980744700946e-05	3.75248709383694	2
ENSG00000235098.8	ANKRD65	1	1418181	1_1	0	0.0721966688441666	26.4655789377333	3.18682829083624e-05	-4.14504906681491	2
ENSG00000215915.9	ATAD3C	1	1434243	1_1	0	0.0156319342804467	9.51425285075894	2.4805473137518e-06	-2.68590599265707	2
ENSG00000179403.11	VWA1	1	1434687	1_1	0	0.0151168026453087	8.48814032892482	2.14009276945214e-06	2.2804232804236	1
ENSG00000160072.19	ATAD3B	1	1524911	1_1	0	0.0227450357894946	10.4758593906833	3.9740780353721e-06	-1.91224489795975	1
ENSG00000160075.11	SSU72	1	1574445	1_1	0	0.101772680585526	26.016787679552	4.41616195335406e-05	3.47826086956501	1
ENSG00000189339.11	SLC35E2B	1	1688409	1_1	0	0.0279758777608278	15.437484439612	7.20311519284265e-06	2.68987341772153	1
ENSG00000215790.6	SLC35E2	1	1764392	1_1	0	0.013854046589316	5.44947558014021	1.25919056281339e-06	-1.23611111111095	1
ENSG00000008130.15	NADK	1	1780639	1_1	0	0.0304484328587289	10.4046597200559	5.2838798289448e-06	-0.0283018867924335	1
ENSG00000078369.17	GNB1	1	1890472	1_1	0	0.0142765199629173	6.88037108270487	1.63830336932326e-06	1.47524752475251	1
ENSG00000178821.12	TMEM52	1	1918989	1_1	0	0.0495749278023917	21.653546254893	1.79040477717709e-05	3.28859731922691	2
ENSG00000187730.8	GABRD	1	1976566	1_2	0	0.214603031042017	28.7043306031788	0.000102740903505417	-2.99342970203638	2
ENSG00000067606.16	PRKCZ	1	2050397	1_2	0	0.015279483156365	4.63534959286353	1.18127568137201e-06	-0.13714285714281	1
ENSG00000162585.16	FAAP20	1	2179409	1_2	0	0.0153466135595043	4.68806875061919	1.19995962866956e-06	-0.1917272253119	2
ENSG00000157933.9	SKI	1	2228951	1_2	0	0.0175311323147642	6.01970645869115	1.76013260208742e-06	-0.574380165289296	1
ENSG00000116151.13	MORN1	1	2343517	1_2	0	0.0183876869798061	6.15547181680776	1.88776771653818e-06	0.474335543578311	3
ENSG00000157916.19	RER1	1	2391287	1_2	0	0.0207126025485779	7.04951852725054	2.43530989565483e-06	0.528384279475919	1
ENSG00000157911.9	PEX10	1	2407676	1_2	0	0.0295048636661966	11.2105326070718	5.51670757704863e-06	1.48130841121462	1
ENSG00000149527.17	PLCH2	1	2420707	1_2	0	0.0331796083468527	12.774620553361	7.06934814517359e-06	-1.84724220398499	2
ENSG00000157870.14	FAM213B	1	2581666	1_2	0	0.0542221444131915	23.2679345068449	2.10423687814071e-05	3.55191256830512	1
ENSG00000142606.15	MMEL1	1	2632528	1_2	0	0.135750011879601	25.7497986116157	5.83007066301544e-05	2.72571899469715	2
ENSG00000162591.15	MEGF6	1	3611518	1_2	0	0.0789160974252168	19.7580084592469	2.60057194405688e-05	1.95534506089317	1
ENSG00000158109.14	TPRG1L	1	3622917	1_2	0	0.023009039712075	8.51403747416501	3.26733869861997e-06	-1.00641025640986	1
ENSG00000235169.7	SMIM1	1	3772844	1_3	0	0.0245972151959379	5.0588527095873	2.07538216959275e-06	-0.308370044052868	1
ENSG00000116198.12	CEP104	1	3854983	1_3	0	0.0307296135276216	7.13254045676558	3.65562339187304e-06	-0.879111231387581	2
ENSG00000169598.15	DFFB	1	3857024	1_3	0	0.024626543124738	5.06994062117336	2.08241091694359e-06	-0.392880589509748	2
ENSG00000198912.10	C1orf174	1	3891607	1_3	0	0.0552308951621013	12.6271317521317	1.16317992894912e-05	1.50684931506818	1
ENSG00000196581.10	AJAP1	1	4654467	1_4	0	0.122939566908701	23.5424061167479	4.82728157176266e-05	2.41044776119437	1
ENSG00000131697.17	NPHP4	1	5938960	1_5	0	0.0355735600445903	7.68463034216287	4.55942857210019e-06	-0.889265760275269	2
ENSG00000116254.17	CHD5	1	6183655	1_5	0	0.0351301121891365	7.56741120744165	4.4339110478969e-06	-0.907079646017809	1
ENSG00000158286.12	RNF207	1	6195789	1_5	0	0.268059807230364	27.2692085879744	0.0001219170204883	2.842617357232	3
ENSG00000116251.9	RPL22	1	6209280	1_5	0	0.036019354432291	7.80101799970336	4.68648585259431e-06	1.1811320754716	1
ENSG00000116237.15	ICMT	1	6235565	1_5	0	0.0264240501170165	4.91111316947887	2.16440950215403e-06	-0.547752808988491	1
ENSG00000097021.19	ACOT7	1	6394534	1_5	0	0.0544122740595868	11.6717798039456	1.05923925722674e-05	-1.82949308755817	1
ENSG00000187017.15	ESPN	1	6424625	1_5	0	0.266176771369519	27.1908685892097	0.000120712804373279	-3.66720373182992	2
ENSG00000171680.21	PLEKHG5	1	6520337	1_5	0	0.0387738748597352	8.49046002385061	5.49073560162063e-06	1.30612244897897	1
ENSG00000162408.10	NOL9	1	6554170	1_5	0	0.0427065797921298	9.39540799537839	6.69222511523661e-06	-1.40641711229959	1
ENSG00000204859.12	ZBTB48	1	6579787	1_5	0	0.0286293926504159	5.65780925599965	2.70159685660009e-06	-0.417647058823392	1
ENSG00000041988.15	THAP3	1	6624846	1_5	0	0.0301423895706608	6.13794658642507	3.0857510744689e-06	-0.78094398888512	2
ENSG00000007923.15	DNAJC11	1	6701642	1_5	0	0.0271238358067468	5.15449897233633	2.33183421104618e-06	-0.641791044776052	1
ENSG00000049245.12	VAMP3	1	7781270	1_6	0	0.0350551517572775	11.6891774576411	6.83432943101483e-06	-0.569148936170195	1
ENSG00000116288.12	PARK7	1	7954388	1_6	0	0.0345354906687009	38.4168206293562	2.21282544217737e-05	-6.00332750346904	2
ENSG00000162426.14	SLC45A1	1	8315558	1_6	0	0.0141917971323856	4.82141007912506	1.14122577405444e-06	0.410596026490007	1
ENSG00000142583.17	SLC2A5	1	9088502	1_6	0	0.0346345418692697	13.0136040445605	7.51739103276395e-06	1.38202247191023	1
ENSG00000180758.11	GPR157	1	9128930	1_6	0	0.0256813335282682	10.1992444335029	4.36863415502979e-06	-1.13524728674527	2
ENSG00000049239.12	H6PD	1	9236429	1_6	0	0.0568936874700835	17.3144916883497	1.64298627152847e-05	2.02620420760719	2
ENSG00000171621.13	SPSB1	1	9292400	1_6	0	0.0235731150028571	9.36566436161847	3.68227034499045e-06	1.29931972789074	1
ENSG00000171608.15	PIK3CD	1	9683564	1_7	0	0.0255786755318759	4.66786172801039	1.99138917171372e-06	0.123188405797045	1
ENSG00000171603.16	CLSTN1	1	9824341	1_7	0	0.0360116475962792	7.91329803661434	4.75292126388718e-06	-1.00888888888822	1
ENSG00000162441.11	LZIC	1	9943171	1_7	0	0.0349085674878631	7.49109512413852	4.36151574793588e-06	-0.830882352941506	1
ENSG00000162444.11	RBP7	1	9991107	1_7	0	0.0337503135563834	7.25667204116972	4.08484341720431e-06	0.797197281573732	2
ENSG00000130939.18	UBE4B	1	10032712	1_7	0	0.0280233481637302	5.47677006859797	2.55979175817698e-06	-0.617412686883139	2
ENSG00000054523.17	KIF1B	1	10210468	1_7	0	0.0313664416196073	6.59763613070706	3.45154641695273e-06	-0.717514124293661	1
ENSG00000142657.20	PGD	1	10398423	1_7	0	0.0281913693938687	5.56425770342054	2.61627573627446e-06	0.532258064516222	1
ENSG00000175279.21	CENPS	1	10429947	1_7	0	0.0257161280985841	4.71906213777365	2.02405067698793e-06	0.0941190309654359	2
ENSG00000241563.3	CORT	1	10449352	1_7	0	0.0406918538444557	9.01726659893986	6.11987415181802e-06	1.08641975308646	1
ENSG00000142655.12	PEX14	1	10477033	1_7	0	0.0480106146408655	10.5155127754428	8.42030507885455e-06	1.24193548387059	1
ENSG00000204624.7	DISP3	1	11478999	1_8	0	0.0286556221078105	6.1457583926806	2.93728055217172e-06	-0.651162790697902	1
ENSG00000116649.9	SRM	1	11059078	1_8	0	0.0498612671503035	11.3290283824642	9.4214138587891e-06	-1.73577023395334	2
ENSG00000171824.13	EXOSC10	1	11099514	1_8	0	0.029748798450741	6.49478328409722	3.22250944676768e-06	-0.792176039119787	1
ENSG00000171819.4	ANGPTL7	1	11188156	1_8	0	0.0293047012394817	6.3545484916077	3.10586161846595e-06	-0.821580841780548	2
ENSG00000198793.12	MTOR	1	11262099	1_8	0	0.0546737414939962	12.1963390491337	1.11216286396162e-05	-1.77697841726544	1
ENSG00000132879.13	FBXO44	1	11663828	1_8	0	0.0255921070794092	5.09263399491381	2.17374509255089e-06	-0.340909090909096	1
ENSG00000116661.9	FBXO2	1	11656530	1_8	0	0.0414181077453452	9.58763252730716	6.62310651031213e-06	-1.12269938650378	1
ENSG00000116663.10	FBXO6	1	11664881	1_8	0	0.0246722210022901	4.75195216669566	1.95542161964452e-06	-0.156863726075682	2
ENSG00000116670.14	MAD2L2	1	11691322	1_8	0	0.0372426302258551	8.59281940221986	5.3374784527983e-06	-1.01219512195172	1
ENSG00000177674.15	AGTRAP	1	11731833	1_9	0	0.0216407324053388	5.76566003475086	2.0810431801491e-06	0.708333333333005	1
ENSG00000177000.10	MTHFR	1	11784273	1_9	0	0.0230751614872082	6.36229200052534	2.44860342146697e-06	-0.92076338643607	2
ENSG00000011021.21	CLCN6	1	11805747	1_9	0	0.0767871513438814	17.6441647341979	2.2596946941662e-05	-2.07236906773048	2
ENSG00000116685.15	KIAA2013	1	11926801	1_9	0	0.0220563294980471	5.94246339790581	2.18604884724544e-06	-0.541333333333713	1
ENSG00000083444.16	PLOD1	1	11942107	1_9	0	0.0223937560810756	6.08359144737784	2.27220279482791e-06	-0.695402298850694	1
ENSG00000116688.16	MFN2	1	12002148	1_9	0	0.0231485264644825	6.39182074734089	2.46778911096367e-06	1.07633587786251	1
ENSG00000116691.10	MIIP	1	12023126	1_9	0	0.196195601044337	26.7810228359987	8.76347861282399e-05	-2.84892086330987	1
ENSG00000048707.13	VPS13D	1	12229081	1_9	0	0.0191051183739043	4.60814412504527	1.46837131599315e-06	-0.0801687763713242	1
ENSG00000162494.5	LRRC38	1	13491558	1_10	0	0.0348058378212488	6.79049890990788	3.94197514524777e-06	0.75722543352564	1
ENSG00000162493.16	PDPN	1	13583657	1_10	0	0.0459871276945371	9.39938456028325	7.20934499764508e-06	1.11890252323898	2
ENSG00000171729.13	TMEM51	1	15155323	1_11	0	0.0114378223309737	4.77255914345812	9.10447212951582e-07	-0.106870229007627	1
ENSG00000142621.19	FHAD1	1	15246763	1_11	0	0.0112066649200411	4.60936788573755	8.6154479691544e-07	-0.014793695676864	2
ENSG00000142634.12	EFHD2	1	15409565	1_11	0	0.0332744067256546	14.7609111576152	8.19188020580985e-06	1.60000000000111	1
ENSG00000132906.17	CASP9	1	15526794	1_11	0	0.011662200231627	4.96503289849623	9.65745581314582e-07	-0.382113821138194	1
ENSG00000116138.12	DNAJC16	1	15526794	1_11	0	0.011662200231627	4.96503289849623	9.65745581314582e-07	-0.382113821138194	1
ENSG00000116771.5	AGMAT	1	15584636	1_11	0	0.0114692916836435	4.81320028560269	9.20726487438889e-07	-0.277540429121729	2
ENSG00000197312.11	DDI2	1	15617889	1_11	0	0.0171119407304368	8.53951624164951	2.43720826248326e-06	1.07333333333299	1
ENSG00000116786.11	PLEKHM2	1	15682529	1_11	0	0.0126901764845496	5.79792932868547	1.22715857074178e-06	0.557692307692327	1
ENSG00000162461.7	SLC25A34	1	15735471	1_11	0	0.01124600066631	4.64395464998433	8.71056208416652e-07	0.0866666666666584	1
ENSG00000162458.12	FBLIM1	1	15749708	1_11	0	0.0252766482133324	11.9872748175165	5.05359054987579e-06	1.56296296296336	1
ENSG00000186510.11	CLCNKA	1	16016759	1_11	0	0.0124228139406033	5.60198802626243	1.16070608849251e-06	-0.267073694691735	2
ENSG00000173641.17	HSPB7	1	16019753	1_11	0	0.0320484147461296	14.3227893257147	7.65586491372054e-06	-1.57777777777752	1
ENSG00000184908.17	CLCNKB	1	16043381	1_11	0	0.0686438710882115	21.193878175537	2.42645536191074e-05	-2.39230769230717	1
ENSG00000185519.8	FAM131C	1	16073889	1_11	0	0.0240533078163536	11.556008601989	4.63599299551464e-06	-1.62043795620455	1
ENSG00000142627.12	EPHA2	1	16156481	1_11	0	0.0202729166301224	9.96916914695135	3.37081800269749e-06	-1.40625	1
ENSG00000142632.16	ARHGEF19	1	16213082	1_11	0	0.013393365951088	6.25305920751849	1.39682623013352e-06	0.573128410736261	2
ENSG00000132881.11	RSG1	1	16232343	1_11	0	0.0130675247346084	6.04377902420743	1.3172312138589e-06	-0.443472836703781	2
ENSG00000037637.10	FBXO42	1	16352580	1_11	0	0.0292910600527665	13.3614189525842	6.52751346682316e-06	1.65648854961865	1
ENSG00000055070.16	SZRD1	1	16352580	1_11	0	0.0292910600527665	13.3614189525842	6.52751346682316e-06	-1.65648854961864	1
ENSG00000183888.4	C1orf64	1	16004406	1_11	0	0.0161711669130409	7.99387182962935	2.15604909582521e-06	-0.976470588235052	1
ENSG00000159363.17	ATP13A2	1	17011965	1_12	0	0.0287639644157729	5.66202175316741	2.71631656402821e-06	0.614285714285821	1
ENSG00000117118.9	SDHB	1	17056451	1_12	0	0.0453809181410251	9.92560160899231	7.51259926477487e-06	1.3142857142859	1
ENSG00000179051.13	RCC2	1	17439260	1_12	0	0.049888920596212	10.8153535462575	8.9992213467852e-06	-1.36231884057948	1
ENSG00000159423.16	ALDH4A1	1	18903117	1_13	0	0.0160943697786956	17.1722402999201	4.60957661850214e-06	-1.83233532934197	1
ENSG00000127481.14	UBR4	1	19214169	1_13	0	0.0108133277269975	12.9816888857685	2.34126551314669e-06	-1.43195266272176	1
ENSG00000127463.13	EMC1	1	19066656	1_13	0	0.00441198348540284	5.30110219063111	3.90085816827014e-07	0.69979859385712	3
ENSG00000053372.4	MRTO4	1	19253475	1_13	0	0.00421536575954817	4.6115034108588	3.24218582954013e-07	0.0559440559440518	1
ENSG00000162482.4	AKR7A3	1	19291113	1_13	0	0.0076515035114364	9.53153519644193	1.2163813236979e-06	-1.07476635514052	1
ENSG00000053371.12	AKR7A2	1	19311815	1_13	0	0.00472456137286215	5.78115524383236	4.55550190228494e-07	-0.564625850340136	1
ENSG00000040487.12	PQLC2	1	19312089	1_13	0	0.00422800587835026	4.65107386016732	3.27981180202957e-07	-0.00705100211866539	2
ENSG00000077549.17	CAPZB	1	19485983	1_13	0	0.00438120073017823	5.02468943842248	3.67166019589629e-07	0.278481012658207	1
ENSG00000173436.13	MINOS1	1	19596564	1_13	0	0.00421285954979289	4.67199782510225	3.28276442351913e-07	0.0990099009901576	1
ENSG00000158747.13	NBL1	1	19639639	1_13	0	0.00479878237711318	5.93212289452735	4.74789712712902e-07	0.662686567163941	1
ENSG00000169914.5	OTUD3	1	19885299	1_13	0	0.00474488173137233	11.3351839322336	8.97044668042103e-07	-2.44949150114199	2
ENSG00000188257.10	PLA2G2A	1	19979786	1_13	0	0.0055908175105992	6.99896278678804	6.52633115472868e-07	0.373626373626172	1
ENSG00000117215.14	PLA2G2D	1	20115561	1_13	0	0.00725973174002181	9.88998261437457	1.19750188791699e-06	1.25034773134268	2
ENSG00000162543.5	UBXN10	1	20186547	1_14	0	0.0602953466016436	14.3831869265274	1.44643534695065e-05	1.63576158940415	1
ENSG00000090432.6	MUL1	1	20508105	1_14	0	0.0267844718699609	6.7801451510021	3.02888081577243e-06	0.755447941888989	1
ENSG00000183114.7	FAM43B	1	20578250	1_14	0	0.0251887060337036	6.20825836685664	2.6081691042586e-06	-0.615999999999824	1
ENSG00000158825.5	CDA	1	20597767	1_14	0	0.0299842303708672	7.83178860928503	3.91664282530373e-06	0.843749999999724	1
ENSG00000244038.9	DDOST	1	20657761	1_14	0	0.0285059605186356	7.36046224620083	3.49945871523106e-06	-0.850000000000137	1
ENSG00000117245.12	KIF17	1	20713193	1_14	0	0.0352237490554307	9.33524238319765	5.48430100033982e-06	1.41904761904751	1
ENSG00000189410.11	SH2D5	1	20733213	1_14	0	0.0246312119676296	5.99998814816599	2.46488283070771e-06	-0.605725855573414	2
ENSG00000117298.14	ECE1	1	21333373	1_14	0	0.0695918433622603	15.7402756486064	1.82696732227533e-05	1.8132530120478	1
ENSG00000187980.6	PLA2G2C	1	20176690	1_14	0	0.022995768266018	5.36092730917341	2.05611758581515e-06	-0.450188005280676	2
ENSG00000142794.18	NBPF3	1	21438718	1_15	0	0.0220638344210139	6.73044596964303	2.47676577303374e-06	0.629307155874358	2
ENSG00000076864.19	RAP1GAP	1	21670352	1_15	0	0.0249273994494392	8.21321535245135	3.41468218648067e-06	-1.06211180124157	1
ENSG00000090686.15	USP48	1	21777071	1_15	0	0.0395821871346865	12.4581811920269	8.22459528162918e-06	1.77059474641113	2
ENSG00000142798.17	HSPG2	1	21851262	1_15	0	0.0174783521442777	4.73558299328488	1.38049247235662e-06	-0.166037735849153	1
ENSG00000219073.7	CELA3B	1	21977649	1_15	0	0.0175270000844929	4.79222141488026	1.40089172479469e-06	0.416666666666554	1
ENSG00000142789.19	CELA3A	1	22001714	1_15	0	0.0174042032951169	4.75939119248488	1.38154697324742e-06	0.308931185944526	1
ENSG00000070831.15	CDC42	1	22032080	1_15	0	0.0194642921363151	5.72206484503775	1.85759697394388e-06	0.748031496063221	1
ENSG00000162552.14	WNT4	1	22144389	1_15	0	0.0570872422723159	16.6585121890078	1.58611758632056e-05	-2.31099195710433	1
ENSG00000004487.15	KDM1A	1	23000786	1_16	0	0.0196016531393245	4.74705631800348	1.55194808576719e-06	0.249554367201566	1
ENSG00000125945.14	ZNF436	1	23367745	1_16	0	0.0198787460551081	4.87740607811326	1.61710420525467e-06	0.259412521706968	2
ENSG00000088280.18	ASAP3	1	23484568	1_16	0	0.0861253666819538	18.6388146888364	2.67737670262525e-05	2.05925925925868	1
ENSG00000142676.12	RPL11	1	23691734	1_17	0	0.025771205883417	5.39815072570827	2.32027709428331e-06	0.426136363636281	1
ENSG00000057757.9	PITHD1	1	23782193	1_17	0	0.0236935030252876	4.62435784050282	1.8274302664237e-06	0.24799999999999	1
ENSG00000117308.14	GALE	1	23800401	1_17	0	0.028820325705858	6.48027171321825	3.1149580772455e-06	0.679627419566934	2
ENSG00000117305.14	HMGCL	1	23838758	1_17	0	0.0237398139162125	4.64146986447015	1.83777758860899e-06	-0.280000000000017	1
ENSG00000179163.11	FUCA1	1	23868780	1_17	0	0.0279150987498871	6.10666181865158	2.84317206831269e-06	-0.677419354838687	1
ENSG00000142677.3	IL22RA1	1	24143324	1_17	0	0.155616967792796	22.0561071036785	5.72461015192154e-05	-2.65151515151446	1
ENSG00000185436.11	IFNLR1	1	24190390	1_17	0	0.0289361435848825	6.36570917019459	3.07218630966116e-06	-0.816793893129967	1
ENSG00000158055.15	GRHL3	1	24314529	1_17	0	0.0247441787602494	4.98880256744381	2.05887256748037e-06	0.30940431002768	2
ENSG00000001460.17	STPG1	1	24416496	1_17	0	0.0327540574001297	7.75483956751971	4.23641043286585e-06	1.06191717803016	2
ENSG00000001461.16	NIPAL3	1	24415622	1_17	0	0.0236590491778973	4.63547537988023	1.82915989751853e-06	0.191656442928644	2
ENSG00000117602.11	RCAN3	1	24502439	1_17	0	0.0564557246597	12.6014396084868	1.18655603991622e-05	1.43251947556002	2
ENSG00000184454.6	NCMAP	1	24555524	1_17	0	0.026674647429348	5.68912123135067	2.53106898325629e-06	-0.499999999999995	1
ENSG00000133226.16	SRRM1	1	24633227	1_17	0	0.0511952177389316	11.6059175481032	9.90989335582552e-06	1.3015873015872	1
ENSG00000169504.14	CLIC4	1	24745177	1_17	0	0.0259643297300081	5.47498652502396	2.37093842925886e-06	-0.428977272727649	1
ENSG00000175707.8	KDF1	1	26952062	1_18	0	0.0519610219619913	14.0637048211604	1.21881427536281e-05	2.32142857142926	1
ENSG00000131910.4	NR0B2	1	26914363	1_18	0	0.0215800912719913	5.53365059361511	1.99170547021237e-06	-0.505859375000025	1
ENSG00000117614.9	SYF2	1	25232900	1_18	0	0.0195156797961163	4.63036856737535	1.50715996962655e-06	-0.0623052959501458	1
ENSG00000183726.10	TMEM50A	1	25243590	1_18	0	0.0205654482780098	5.12595886340415	1.75822075621769e-06	0.38410596026487	1
ENSG00000188672.17	RHCE	1	25351114	1_18	0	0.0239255507771067	6.49895327262549	2.59337586140476e-06	0.657004830917884	1
ENSG00000204178.9	TMEM57	1	25430369	1_18	0	0.0202625173610781	4.97624939688518	1.68172756804777e-06	-0.201612903225827	1
ENSG00000157978.11	LDLRAP1	1	25563426	1_18	0	0.019766595584893	4.76149824021244	1.56976850230097e-06	0.190476190476134	1
ENSG00000117643.14	MAN1C1	1	25680384	1_18	0	0.028283216050516	8.11548568146571	3.82827751361415e-06	0.88970588235306	1
ENSG00000162430.16	SELENON	1	25800712	1_18	0	0.0334487494536718	9.57725093506538	5.34294689497383e-06	-1.32484076433162	1
ENSG00000117640.17	MTFR1L	1	25820023	1_18	0	0.0216310245155686	5.53357076472271	1.99637748503679e-06	-0.639999999999966	1
ENSG00000158006.13	PAFAH2	1	25998029	1_18	0	0.0236365597704259	6.38204633063945	2.51596343299009e-06	0.434108527131723	1
ENSG00000158008.9	EXTL1	1	26020058	1_18	0	0.0309362163865017	8.86010698267359	4.57157941230457e-06	-1.03947368421043	1
ENSG00000158014.14	SLC30A2	1	26046313	1_18	0	0.045645278334139	12.5498663378885	9.55421622244546e-06	1.53030303030346	1
ENSG00000158022.6	TRIM63	1	26067922	1_18	0	0.0246718103641233	6.77991058550857	2.7898772161946e-06	-0.920481927710709	1
ENSG00000175087.9	PDIK1L	1	26110771	1_18	0	0.0388965238678535	10.9273864967272	7.08903630407141e-06	-1.26380368098131	1
ENSG00000197245.5	FAM110D	1	26158943	1_18	0	0.0284049010692471	8.14353154496091	3.85803505660569e-06	-1.26933413032731	3
ENSG00000236782.6	RP11-96L14.7	1	26172079	1_18	0	0.0274304383592648	7.85709609794064	3.59463599241758e-06	1.01459854014612	1
ENSG00000142675.17	CNKSR1	1	26163267	1_18	0	0.0195900014302283	4.66073356504081	1.52282097511654e-06	-0.153868232873263	2
ENSG00000130695.14	CEP85	1	26233875	1_18	0	0.130031100654857	22.5537432031044	4.89131886616519e-05	2.92121212121255	1
ENSG00000158062.20	UBXN11	1	26317908	1_18	0	0.0747084748838464	16.9941418827711	2.11752826529267e-05	2.49382716049309	1
ENSG00000176092.14	AIM1L	1	26360024	1_18	0	0.167636807678616	25.0054748005165	6.99140712518415e-05	2.80000000000084	1
ENSG00000117682.16	DHDDS	1	26432257	1_18	0	0.0263932946248975	7.48576237274477	3.29526046659814e-06	0.940145067494075	2
ENSG00000117676.13	RPS6KA1	1	26529971	1_18	0	0.0195098237852085	4.63259753214618	1.50743301899634e-06	-0.0202020202020117	1
ENSG00000060642.10	PIGV	1	26787956	1_18	0	0.0546935059262465	14.0172287264475	1.27866868325551e-05	-1.70925110132261	1
ENSG00000142751.14	GPN2	1	26890178	1_18	0	0.0606785884012657	14.9794091617691	1.5159687826628e-05	1.77973568281991	1
ENSG00000090020.10	SLC9A1	1	27167188	1_19	0	0.0164764840738812	5.04098376840181	1.38528760239448e-06	0.369127516778623	1
ENSG00000142784.15	WDTC1	1	27234825	1_19	0	0.0601628784624464	17.1379869522988	1.7196834833333e-05	1.91841491841474	1
ENSG00000186501.14	TMEM222	1	27335461	1_19	0	0.0277135961538386	9.87338322711487	4.56371992308396e-06	1.14777241783836	2
ENSG00000142765.17	SYTL1	1	27342257	1_19	0	0.0538021166087824	16.0840272945836	1.44329221282257e-05	-1.84255319149029	1
ENSG00000142733.14	MAP3K6	1	27357905	1_19	0	0.0629138785237776	17.5605495155381	1.84265770307278e-05	-1.91984192995272	3
ENSG00000142748.12	FCN3	1	27375143	1_19	0	0.0267435209412362	9.54147937095777	4.25592930546195e-06	-1.12735849056646	1
ENSG00000126705.13	AHDC1	1	27604387	1_19	0	0.0178138185721561	5.76490296862146	1.71280977315587e-06	0.515463917525788	1
ENSG00000126709.14	IFI6	1	27671883	1_19	0	0.0157393341952927	4.61657627978026	1.21189914281106e-06	0.0790123456789981	1
ENSG00000130775.15	THEMIS2	1	27872858	1_19	0	0.0200176650408309	6.84766654722326	2.2862100380876e-06	-0.622317596566432	1
ENSG00000117748.9	RPA2	1	27914572	1_19	0	0.0168045347367405	5.22381733297861	1.4641129447842e-06	-0.346289752650236	1
ENSG00000130768.14	SMPDL3B	1	27935391	1_19	0	0.0159522190272794	4.74113438630781	1.26143092830108e-06	-0.127999999999968	1
ENSG00000158156.7	XKR8	1	27964235	1_19	0	0.0292049855662405	10.3618287635246	5.04723484294731e-06	1.29104477611947	1
ENSG00000158161.15	EYA3	1	28088578	1_19	0	0.0175588911515105	5.63116952084241	1.64913342348976e-06	-0.542857142857162	1
ENSG00000169403.11	PTAFR	1	28193722	1_19	0	0.0712290237883346	18.7364976243483	2.22589928614637e-05	1.96726190476171	1
ENSG00000126698.10	DNAJC8	1	28232589	1_19	0	0.0369872026306575	12.5673438700845	7.75273769955079e-06	2.03614457831352	1
ENSG00000130770.17	ATPIF1	1	28236497	1_19	0	0.0241045599245551	8.57450173649722	3.44721368531779e-06	1.04212860310387	1
ENSG00000130766.4	SESN2	1	28259165	1_19	0	0.0180656969773613	5.89518999437477	1.77628493857843e-06	0.68571428571446	1
ENSG00000204138.12	PHACTR4	1	28366038	1_19	0	0.0200091540234778	6.84374068200059	2.28392783833232e-06	-1.02001894234102	2
ENSG00000180198.15	RCC1	1	28318402	1_19	0	0.0267826807567888	9.55512875249056	4.2682583012487e-06	-1.1956124314448	1
ENSG00000180098.9	TRNAU1AP	1	28553045	1_19	0	0.0175406658400371	5.62153381513526	1.64460273462242e-06	-0.562604340567907	1
ENSG00000188060.7	RAB42	1	28592480	1_19	0	0.0759697557231006	19.3484769321162	2.4515887488482e-05	-2.38461538461583	1
ENSG00000162419.12	GMEB1	1	28666286	1_19	0	0.0158006317194769	4.65261192038253	1.22611550757397e-06	-0.074626865671665	1
ENSG00000198492.15	YTHDF2	1	28736301	1_19	0	0.0272895449952145	9.72972868269011	4.42850490647466e-06	-1.57936507936497	1
ENSG00000159023.19	EPB41	1	28869429	1_19	0	0.168093887490658	27.0415376123333	7.58129522988467e-05	2.94524988996353	2
ENSG00000116353.15	MECR	1	29130966	1_19	0	0.0353866633522059	12.1539704869018	7.17328188556199e-06	-1.85542210035039	2
ENSG00000162511.7	LAPTM5	1	30757821	1_20	0	0.0286826010333552	7.60333973900072	3.63733275939111e-06	0.918749999999629	1
ENSG00000134644.15	PUM1	1	31066204	1_20	0	0.023081029810972	5.58063328882631	2.14831901702058e-06	0.562499999999841	1
ENSG00000084628.9	NKAIN1	1	31239088	1_20	0	0.0218357169410379	5.06502634138438	1.84463000966309e-06	0.585850531145147	2
ENSG00000168528.11	SERINC2	1	31409127	1_20	0	0.0218051271032625	5.05200110163561	1.8373088404521e-06	0.721670555293514	2
ENSG00000121764.11	HCRTR1	1	31617221	1_20	0	0.0216234465518591	4.97421511777199	1.79394690756029e-06	-0.19200000000004	1
ENSG00000162517.12	PEF1	1	31644486	1_20	0	0.0220874081360946	5.17152423030315	1.90512477876492e-06	-0.279147376028539	2
ENSG00000084636.17	COL16A1	1	31703950	1_20	0	0.0208497118251453	4.63565210894902	1.61202212574369e-06	0.198912316882937	2
ENSG00000134668.12	SPOCD1	1	31815803	1_20	0	0.0291412075326025	7.75119543394658	3.76735318255413e-06	-0.903061224489842	1
ENSG00000184007.18	PTP4A2	1	31944881	1_20	0	0.0332566190038119	8.98367445712319	4.98301513876316e-06	0.964108668299612	2
ENSG00000025800.13	KPNA6	1	32108863	1_21	0	0.0202813268277141	4.79655544064685	1.62250460394965e-06	-0.259842519685028	1
ENSG00000084652.15	TXLNA	1	32179560	1_21	0	0.0199154795452936	4.61187392825604	1.53189253771296e-06	0.0748031496062766	1
ENSG00000160051.11	IQCC	1	32205429	1_21	0	0.0199224209475888	4.61099542195619	1.53213455949457e-06	-0.023622047244096	1
ENSG00000084623.11	EIF3I	1	32222176	1_21	0	0.0199494210598132	4.62109569822762	1.53757165704812e-06	-0.00784313725490084	1
ENSG00000160055.19	TMEM234	1	32222176	1_21	0	0.0199494210598132	4.62109569822762	1.53757165704812e-06	0.00784313725490084	1
ENSG00000183615.5	FAM167B	1	32247598	1_21	0	0.0199294463702134	4.61455934237046	1.53385948156077e-06	0.0638297872340535	1
ENSG00000116478.11	HDAC1	1	32291652	1_21	0	0.0387900231792478	10.7646224532321	6.96432367324457e-06	-1.2301861365905	2
ENSG00000162526.6	TSSK3	1	32366691	1_21	0	0.0199267685800827	4.61879562766204	1.53506132046499e-06	-0.0699481865284934	1
ENSG00000225828.1	FAM229A	1	32366691	1_21	0	0.0199267685800827	4.61879562766204	1.53506132046499e-06	-0.0699481865284934	1
ENSG00000160058.18	BSDC1	1	32397196	1_21	0	0.0241533509449043	6.47434140148431	2.60815317656277e-06	-0.713855421686753	1
ENSG00000176261.15	ZBTB8OS	1	32650758	1_21	0	0.0560784223892623	14.4408035834337	1.35066378069645e-05	1.64516129032225	1
ENSG00000162521.18	RBBP4	1	32651536	1_21	0	0.0228503159263931	5.86961168037755	2.23697785516077e-06	0.554572271386439	1
ENSG00000162520.14	SYNC	1	32856276	1_21	0	0.0366691842277203	10.5356697310896	6.44352476494389e-06	1.38157894736907	1
ENSG00000116497.17	S100PBP	1	32817174	1_21	0	0.0217569115726284	5.44941300521453	1.97745712555971e-06	0.502392344497593	1
ENSG00000134684.10	YARS	1	32817927	1_21	0	0.0227713215729882	5.87656524705257	2.23188546767318e-06	-0.602870813397087	1
ENSG00000160097.16	FNDC5	1	32873002	1_21	0	0.0319770531186542	9.26063649443922	4.93900403781428e-06	-1.23913043478286	1
ENSG00000121900.18	TMEM54	1	32895686	1_21	0	0.0262191082781232	7.11710980061103	3.11230169103712e-06	0.836512261580658	1
ENSG00000004455.16	AK2	1	33080995	1_21	0	0.0231600782687005	5.96965741535861	2.30594814578838e-06	-0.657142857142624	1
ENSG00000142920.16	AZIN2	1	33080047	1_21	0	0.0272281866114574	7.37909076371293	3.35105592903677e-06	0.798005482181245	2
ENSG00000116525.13	TRIM62	1	33182762	1_21	0	0.0215744589592931	5.40106930957027	1.94347862894443e-06	0.479166666666523	1
ENSG00000160094.14	ZNF362	1	33257610	1_21	0	0.0556206798275072	13.2196368505716	1.22635420168047e-05	-1.18978102189798	1
ENSG00000134686.18	PHC2	1	33430931	1_21	0	0.0366002928753855	9.90296198330598	6.04518753311219e-06	-1.073732718894	1
ENSG00000121903.14	ZSCAN20	1	33454671	1_21	0	0.0200909538153503	4.78336236137873	1.60285391671606e-06	-0.453643135342401	2
ENSG00000121904.17	CSMD2	1	34165500	1_21	0	0.0273125859543502	7.52677319439687	3.42871791168443e-06	-0.859259259259234	1
ENSG00000189280.3	GJB5	1	34799725	1_22	0	0.0293522628872963	8.78842813624195	4.30242095203371e-06	-1.18181818181806	1
ENSG00000163866.8	SMIM12	1	34859185	1_22	0	0.0301967518064411	8.99399330358189	4.52973603644371e-06	1.48178137651772	1
ENSG00000116544.11	DLGAP3	1	34930171	1_22	0	0.0221656592970072	6.15717226845142	2.27626103266466e-06	0.654545454545123	1
ENSG00000243749.1	TMEM35B	1	34984579	1_22	0	0.020669941640471	5.50840783939394	1.89900209437073e-06	0.497076023391941	1
ENSG00000197056.9	ZMYM1	1	35082838	1_22	0	0.0192989648902348	4.86941392865883	1.56736742073831e-06	0.268292682926815	1
ENSG00000020129.15	NCDN	1	35557823	1_22	0	0.0187848283341711	4.6187636645445	1.44708178452183e-06	0.102272727272737	1
ENSG00000116819.6	TFAP2E	1	35575330	1_22	0	0.0208720258279174	5.59949723871588	1.94927783227697e-06	0.551630434782656	1
ENSG00000126067.11	PSMB2	1	35641909	1_22	0	0.0212663405728631	5.75585446896838	2.04156247685704e-06	-0.507246376811654	1
ENSG00000142686.7	C1orf216	1	35718988	1_22	0	0.0187971163478728	4.62245779361708	1.44918653301119e-06	0.0685231861253633	2
ENSG00000134698.10	AGO4	1	35807900	1_22	0	0.019551405551438	4.98849913234868	1.62670196356632e-06	0.402423333194738	2
ENSG00000092847.11	AGO1	1	35870261	1_22	0	0.0326162766698086	9.80623996976318	5.33454035299183e-06	1.21546961325976	1
ENSG00000116863.10	ADPRHL2	1	36088841	1_22	0	0.0208743014967638	5.57730866183248	1.94176530759717e-06	0.437500000000023	1
ENSG00000116871.15	MAP7D1	1	36155585	1_22	0	0.0190562201519606	4.76826388836741	1.51550421801246e-06	0.325925925925963	1
ENSG00000054116.11	TRAPPC3	1	36136601	1_22	0	0.0238424982828156	6.86006388230484	2.72797273602513e-06	-0.760643746102131	2
ENSG00000054118.13	THRAP3	1	36224998	1_22	0	0.0193887853945396	4.92987173648207	1.59421293795982e-06	0.281249999999854	1
ENSG00000214193.10	SH3D21	1	36323945	1_22	0	0.135111827618636	23.3796649106992	5.26855789181557e-05	-2.70769230769193	1
ENSG00000142694.6	EVA1B	1	36323945	1_22	0	0.135111827618637	23.3796649106992	5.26855789181561e-05	-2.70769230769193	1
ENSG00000196182.10	STK40	1	36386242	1_22	0	0.020350612963946	5.38860582132763	1.82900130902322e-06	-0.447761194029886	1
ENSG00000181817.5	LSM10	1	36393562	1_22	0	0.0187623130721278	4.60640272777527	1.44147922869428e-06	0.00789348320424116	2
ENSG00000116885.18	OSCP1	1	36420516	1_22	0	0.0343797795643633	9.48014659459177	5.4359849585522e-06	-2.09395973154309	1
ENSG00000119535.17	CSF3R	1	36478315	1_22	0	0.0353825404120773	10.6418835472438	6.28011532716738e-06	1.57251908396934	1
ENSG00000163873.9	GRIK3	1	36865100	1_22	0	0.0199520486209885	5.18239981013884	1.72456081834134e-06	0.409090909090891	1
ENSG00000163875.15	MEAF6	1	37513172	1_23	0	0.0291007505029969	4.92152233834785	2.38871180451301e-06	-0.225806451612835	1
ENSG00000163879.10	DNALI1	1	37550988	1_23	0	0.0600969069809981	11.7206388830201	1.17479884702492e-05	-1.5641689641679	3
ENSG00000134697.12	GNL2	1	37596105	1_23	0	0.0353262916472723	6.73098856939684	3.96585661852609e-06	-0.888888888888976	1
ENSG00000169218.13	RSPO1	1	37635248	1_23	0	0.0286955485155168	4.79082203290334	2.29289767790891e-06	-0.191082802547816	1
ENSG00000116922.14	C1orf109	1	37692045	1_23	0	0.0377141402302704	7.34260286181417	4.6186425936195e-06	0.9810940733516	3
ENSG00000134690.10	CDCA8	1	37691932	1_23	0	0.028239493623104	4.64151791467165	2.18613532286294e-06	-0.204079192068234	2
ENSG00000185090.14	MANEAL	1	37791673	1_23	0	0.0331125219410394	6.12642450559171	3.3834475684495e-06	0.855072463768381	1
ENSG00000196449.3	YRDC	1	37805518	1_23	0	0.0453204859834044	9.06408222547321	6.85138701822946e-06	-1.20786516853921	1
ENSG00000197982.13	C1orf122	1	37806635	1_23	0	0.0678668166402343	12.8709174429869	1.45689109544304e-05	1.74399999999987	1
ENSG00000188786.9	MTF1	1	37857881	1_23	0	0.0474459055388253	9.49443966999239	7.51325596221516e-06	1.43307086614201	1
ENSG00000204084.12	INPP5B	1	37897131	1_23	0	0.0545495055615539	10.8069972037964	9.83231906319845e-06	-1.38404189958456	2
ENSG00000183431.11	SF3A3	1	37990434	1_23	0	0.030231193845905	5.27687443941343	2.66067705319493e-06	-0.674242424242576	1
ENSG00000183386.9	FHL3	1	37996149	1_23	0	0.0512413078705201	10.2179356141608	8.73259810541497e-06	-1.47736152955332	2
ENSG00000183520.11	UTP11	1	37986909	1_23	0	0.0282133598254716	4.63288872196695	2.18005164608341e-06	-0.136714906290972	3
ENSG00000131233.9	GJA9	1	38881233	1_24	0	0.0373672532594506	6.61287672865172	4.12137097408236e-06	-0.806451612903193	1
ENSG00000158315.10	RHBDL2	1	38941917	1_24	0	0.0317591613052256	5.09359310419213	2.69807103456181e-06	-0.310432092633672	2
ENSG00000174574.15	AKIRIN1	1	38992438	1_24	0	0.0405154198487276	7.370007898897	4.98021856184016e-06	0.85450392984316	2
ENSG00000168653.10	NDUFS5	1	39021550	1_24	0	0.0302603649115596	4.642588641648	2.34311967627684e-06	0.0367921054454577	2
ENSG00000183682.7	BMP8A	1	39461152	1_24	0	0.0421987289483564	7.75142895063356	5.45558398936285e-06	1.02028135285656	2
ENSG00000163909.7	HEYL	1	39640410	1_24	0	0.0301784519793797	4.61730861204545	2.32405267479343e-06	-0.0446783331170225	2
ENSG00000084072.16	PPIE	1	39738050	1_25	0	0.0756971704477343	17.3933539547696	2.19595323143581e-05	-1.9457364341095	1
ENSG00000198754.5	OXCT2	1	39778740	1_25	0	0.0224864561275574	6.10479047243641	2.28955923622549e-06	0.577017114914111	1
ENSG00000116985.11	BMP8B	1	39789001	1_25	0	0.0191713221914337	4.61309450811587	1.47504246567745e-06	-0.0984848484848419	1
ENSG00000043514.15	TRIT1	1	39883661	1_25	0	0.0191880689661225	4.6217888198769	1.47911340832016e-06	0.0607834728090223	2
ENSG00000131236.16	CAP1	1	40038107	1_25	0	0.0219528942718481	5.84345893178275	2.13954727740403e-06	-0.505500771421342	3
ENSG00000131238.16	PPT1	1	40098690	1_25	0	0.0287237937322744	8.32910768149876	3.99025253126862e-06	1.13636363636372	1
ENSG00000187815.9	ZFP69	1	40476033	1_25	0	0.0206382798099628	5.32671045674946	1.83354972518722e-06	-0.503995474408624	2
ENSG00000164002.11	EXO5	1	40508758	1_25	0	0.0646370315076572	16.0544266966664	1.73075785017562e-05	-2.44180461730322	3
ENSG00000117010.15	ZNF684	1	40531781	1_25	0	0.0205972806522277	5.30394040113763	1.82208497764933e-06	-0.480000000000265	1
ENSG00000117016.9	RIMS3	1	40667593	1_25	0	0.020541177413495	5.27009072051533	1.80552510091097e-06	-0.494897959183582	1
ENSG00000066136.20	NFYC	1	40688735	1_25	0	0.0225797999355256	6.16606484458904	2.3221393762246e-06	1.02362204724405	1
ENSG00000010803.16	SCMH1	1	41241979	1_25	0	0.0792448525903557	17.185165262382	2.27135428383402e-05	-1.83663366336711	1
ENSG00000204060.6	FOXO6	1	41359803	1_25	0	0.076121966980636	17.9236210738593	2.27559966568999e-05	-2.45566502463091	1
ENSG00000127129.9	EDN2	1	41484884	1_25	0	0.0231093923410024	6.39537825103625	2.46498832784013e-06	0.774712643677941	1
ENSG00000127124.14	HIVEP3	1	42035577	1_26	0	0.0268487495128011	4.72980646389794	2.11800772208788e-06	0.0640000000000013	1
ENSG00000198815.8	FOXJ3	1	42286198	1_26	0	0.0265442966735469	4.6306188965482	2.05007791871021e-06	-0.135483870967792	1
ENSG00000177181.14	RIMKLA	1	42378634	1_26	0	0.0267036701194657	4.72712829735644	2.10537009298327e-06	-0.259505584062209	2
ENSG00000066185.12	ZMYND12	1	42453835	1_26	0	0.0358545487739446	7.55055058368548	4.51526234089242e-06	-1.22875816993479	1
ENSG00000127125.8	PPCS	1	42455540	1_26	0	0.0288367813167427	5.53793785137795	2.663513897725e-06	-0.867187499999975	1
ENSG00000186409.14	CCDC30	1	42463059	1_26	0	0.0356464170354667	7.49499858519272	4.4560242381709e-06	1.2207792207794	1
ENSG00000171960.10	PPIH	1	42656415	1_26	0	0.118800901051909	18.7797972144731	3.72109483571816e-05	-2.18209071774313	2
ENSG00000164007.10	CLDN19	1	42740306	1_26	0	0.0361271231568739	7.47058771868159	4.50140671759827e-06	-0.820740740740577	1
ENSG00000117385.15	P3H1	1	42766833	1_26	0	0.0266218024414047	4.68636344899487	2.08081528274866e-06	0.490559330207976	2
ENSG00000274386.5	TMEM269	1	42785273	1_26	0	0.0367992040066956	7.7122364683775	4.73346170001336e-06	0.918968692449177	1
ENSG00000177868.11	SVBP	1	42816309	1_26	0	0.0275414701631923	4.92142352709863	2.26067413699851e-06	-0.02836616429608	2
ENSG00000164010.13	ERMAP	1	42817988	1_26	0	0.0265127196942272	4.61337520884894	2.04001407269391e-06	-0.00803622052446844	2
ENSG00000117394.20	SLC2A1	1	42959206	1_26	0	0.0344147922984643	7.0113848942702	4.02447345365677e-06	0.732181425486061	1
ENSG00000243710.7	CFAP57	1	43232297	1_26	0	0.0419211436496273	9.01301471767829	6.3017810213319e-06	1.15107913669112	1
ENSG00000179178.10	TMEM125	1	43269525	1_26	0	0.0805794355441039	14.9483656392904	2.00899121957553e-05	-1.69444444444411	1
ENSG00000171872.4	KLF17	1	44074471	1_27	0	0.0336121510910846	8.13926735028709	4.56290814998385e-06	0.968503937008037	1
ENSG00000066056.13	TIE1	1	43300755	1_27	0	0.0516282699099677	11.9186981609168	1.02630512805385e-05	1.43675767188003	2
ENSG00000117400.16	MPL	1	43337551	1_27	0	0.0512518002683815	11.8457163026502	1.01258282765872e-05	1.44881889763714	1
ENSG00000117399.13	CDC20	1	43359194	1_27	0	0.0227620643235651	4.61558589435195	1.75226017009155e-06	-0.0188679245283064	1
ENSG00000066322.14	ELOVL1	1	43367703	1_27	0	0.0492878396489209	11.4898274484883	9.44524864277501e-06	1.41732283464577	1
ENSG00000159479.16	MED8	1	43384246	1_27	0	0.0414091781947672	9.95690010463954	6.876712488959e-06	-1.27316707866022	3
ENSG00000142949.16	PTPRF	1	43526177	1_27	0	0.027486313656506	6.28243995008412	2.88008264249672e-06	-0.503759398496327	1
ENSG00000066135.12	KDM4A	1	43649383	1_27	0	0.032359219395716	7.91575947071447	4.27219169399013e-06	-1.01408450704188	1
ENSG00000126091.19	ST3GAL3	1	43705540	1_27	0	0.0241173163021009	5.11888661829733	2.05903910616055e-06	0.139860139860155	1
ENSG00000117408.10	IPO13	1	43947230	1_27	0	0.027528662116062	6.41032299658906	2.94323624977771e-06	-0.757575757575668	1
ENSG00000132768.13	DPH2	1	43968192	1_27	0	0.0229245834870572	4.69297421796251	1.79436061281066e-06	-0.180124223602472	1
ENSG00000117410.13	ATP6V0B	1	43974045	1_27	0	0.0280641902833975	6.55241193233428	3.06700027159854e-06	-0.753686440647912	2
ENSG00000117411.16	B4GALT2	1	43978466	1_27	0	0.0236335398194286	4.97257234478413	1.96006282027862e-06	-0.425790754258139	1
ENSG00000159214.12	CCDC24	1	43991070	1_27	0	0.035931900739705	8.85155587781113	5.30468881354074e-06	-1.08196721311462	1
ENSG00000196517.11	SLC6A9	1	44031093	1_27	0	0.0229727422270084	4.73238183744121	1.81322928217411e-06	-0.211340206185531	1
ENSG00000178028.13	DMAP1	1	44213884	1_27	0	0.0463767420295211	10.8672961028363	8.40585399402337e-06	-1.19531249999965	1
ENSG00000117419.14	ERI3	1	44354647	1_27	0	0.0232544809608272	4.82274922456182	1.87051603685003e-06	0.317857142857317	1
ENSG00000198520.10	C1orf228	1	44672527	1_28	0	0.0253294047513356	5.01881696691843	2.12024694911265e-06	-0.158580064690532	2
ENSG00000142945.12	KIF2C	1	44739744	1_28	0	0.0244326537003242	4.74178118252715	1.93228976692296e-06	-0.59330679410031	2
ENSG00000142937.11	RPS8	1	44775441	1_28	0	0.0518620020584893	12.3383240033553	1.06724850286092e-05	-2.27127348331783	2
ENSG00000142959.4	BEST4	1	44787956	1_28	0	0.0335315580276525	8.47670765570106	4.74068440116394e-06	-1.84375000000016	1
ENSG00000222009.8	BTBD19	1	44808328	1_28	0	0.0374628715998986	9.51413925797273	5.94470999891567e-06	-1.61863543484583	2
ENSG00000117425.13	PTCH2	1	44839834	1_28	0	0.0434104718364931	10.4653672012286	7.57720579994818e-06	-1.88888888888848	1
ENSG00000126107.14	HECTD3	1	45011467	1_28	0	0.0240803638505072	4.66753319755886	1.87460843073434e-06	0.141153081510919	1
ENSG00000162415.6	ZSWIM5	1	45285956	1_28	0	0.0397252975357429	12.3980277185198	8.21447604073897e-06	-2.86190476190464	1
ENSG00000186603.5	HPDL	1	45318899	1_28	0	0.0363503013975585	8.79948615281367	5.33488956749703e-06	-1.22544047518529	2
ENSG00000132781.17	MUTYH	1	45336998	1_28	0	0.0248075361214276	5.71148825246816	2.36315944977589e-06	0.644747797255723	2
ENSG00000280670.2	CCDC163	1	45499668	1_28	0	0.0306851222476638	6.48099507527897	3.3168791996171e-06	-0.244274809160225	1
ENSG00000132763.14	MMACHC	1	45499635	1_28	0	0.0710641435017821	12.8425064177269	1.52216041328269e-05	0.67141582218476	2
ENSG00000117450.13	PRDX1	1	45520979	1_28	0	0.0635115692096808	12.7200596359195	1.34741722887731e-05	-1.26385433729071	2
ENSG00000117448.13	AKR1A1	1	45550079	1_28	0	0.0315233799209625	6.98558136567248	3.67278441814783e-06	-0.0302643181258027	2
ENSG00000132780.16	NASP	1	45583288	1_28	0	0.0247872011484682	4.9222522138609	2.03493930197413e-06	-0.409090909091001	1
ENSG00000159588.14	CCDC17	1	45624542	1_28	0	0.0414345447382654	11.7853787374554	8.14453362500621e-06	-2.57258064516149	1
ENSG00000159592.10	GPBP1L1	1	45688394	1_28	0	0.0525572441725831	11.51233304088	1.00915072239376e-05	-1.47511312217127	1
ENSG00000159596.6	TMEM69	1	45687531	1_28	0	0.0301407345295275	8.36507927655053	4.20517427144389e-06	-2.20161290322527	1
ENSG00000197429.10	IPP	1	45750903	1_28	0	0.0298301916236514	8.24828319335005	4.10373881654811e-06	-2.18548387096711	1
ENSG00000086015.20	MAST2	1	45807728	1_28	0	0.0240387590003249	4.68805516373439	1.87959751590706e-06	-0.565217391304676	1
ENSG00000117461.14	PIK3R3	1	46132601	1_28	0	0.0342824552049812	8.72214603893041	4.98718382959347e-06	2.18248175182406	1
ENSG00000117472.9	TSPAN1	1	46174930	1_28	0	0.024031100953774	4.75126601795767	1.90433399495933e-06	-0.766233766233954	1
ENSG00000085998.13	POMGNT1	1	46244533	1_28	0	0.0414543568516698	10.4195865038189	7.20411723695567e-06	2.05673758865256	1
ENSG00000173660.11	UQCRH	1	46256717	1_28	0	0.0309146135414735	6.66697595350777	3.43758001722884e-06	0.594509391095175	2
ENSG00000117481.10	NSUN4	1	46340570	1_28	0	0.0553151990251842	12.7538891071089	1.17664978952392e-05	2.19259259259213	1
ENSG00000117480.15	FAAH	1	46391817	1_28	0	0.0313018606796162	7.15502992441832	3.73543956256362e-06	-1.03947645102577	3
ENSG00000079277.19	MKNK1	1	46574922	1_29	0	0.0228491701983674	4.69082148016877	1.78763744634545e-06	0.310044574159089	2
ENSG00000142961.14	MOB3C	1	46616841	1_29	0	0.0229276012345009	4.72268481264316	1.80595817236546e-06	-0.337931034482853	1
ENSG00000186118.8	TEX38	1	46668649	1_29	0	0.0228900921689796	4.70745783615264	1.79719038229263e-06	-0.271428571428653	1
ENSG00000123472.12	ATPAF1	1	46673908	1_29	0	0.0237499214316255	5.05038181453223	2.00053657279135e-06	-0.294499833886675	2
ENSG00000142973.13	CYP4B1	1	46814117	1_29	0	0.023413406052905	4.9176593661595	1.92036218572917e-06	-0.372881355932197	1
ENSG00000162365.11	CYP4A22	1	47137271	1_29	0	0.022866011889747	4.69766503882612	1.79156503213715e-06	-0.065359477124193	1
ENSG00000162366.7	PDZK1IP1	1	47191326	1_29	0	0.0226808626001103	4.62207465787125	1.74846373638824e-06	0.0955414012738545	1
ENSG00000162367.11	TAL1	1	47230909	1_29	0	0.0271033829329932	6.27972495639045	2.83873092727996e-06	0.816000000000005	1
ENSG00000123473.15	STIL	1	47314279	1_29	0	0.0853045801373736	17.0667124429117	2.42818810025163e-05	2.23577235772378	1
ENSG00000162368.13	CMPK1	1	47333168	1_29	0	0.022960999927827	4.73620461469842	1.81376642954558e-06	-0.0865603644646944	1
ENSG00000186564.5	FOXD2	1	47435628	1_29	0	0.0368226586640215	9.13956173255959	5.61307206859574e-06	1.45599999999999	1
ENSG00000269113.3	TRABD2B	1	47934726	1_30	0	0.0281931575776278	7.09840169825124	3.33783140630949e-06	0.779670813462534	2
ENSG00000117834.12	SLC5A9	1	48207713	1_30	0	0.0215705510618091	4.60693968952131	1.65742495140675e-06	0.0698986076538629	4
ENSG00000132122.11	SPATA6	1	48472019	1_30	0	0.0274722822748563	6.85708073885093	3.14191266472961e-06	0.801757075348444	2
ENSG00000123080.10	CDKN2C	1	50958107	1_32	0	0.019739360427667	5.05121316921464	1.66298709648758e-06	0.2672811059909	1
ENSG00000123091.4	RNF11	1	51235789	1_32	0	0.0227510001158945	6.37056940656461	2.41734618655145e-06	0.661974690940919	2
ENSG00000169213.6	RAB3B	1	51988363	1_33	0	0.0217718727929549	5.63859125399649	2.04751224233167e-06	-0.704980842911647	1
ENSG00000085831.15	TTC39A	1	51344853	1_33	0	0.0232222636723414	6.23815828908386	2.41613417313921e-06	0.700325524096365	2
ENSG00000085832.16	EPS15	1	51497266	1_33	0	0.0587424043054634	14.9229048596194	1.462059994122e-05	-1.63456090651499	1
ENSG00000117859.18	OSBPL9	1	51577431	1_33	0	0.0537960406081007	14.092941893391	1.26448033488077e-05	-2.20923913043535	1
ENSG00000078618.21	NRDC	1	51880694	1_33	0	0.0195230510359313	4.62582922660542	1.506251147898e-06	-0.124234713200363	2
ENSG00000198841.3	KTI12	1	52032698	1_33	0	0.0207404248310656	5.1876190541087	1.79450978274338e-06	-0.505398159041706	2
ENSG00000157077.14	ZFYVE9	1	52142437	1_33	0	0.104757344558001	20.4335634766921	3.57016837012462e-05	2.06143344710005	1
ENSG00000154222.14	CC2D1B	1	52352516	1_33	0	0.0205880518750846	5.1191292087992	1.75780805754155e-06	0.574803149606248	1
ENSG00000134748.12	PRPF38A	1	52423164	1_33	0	0.0400428383950027	11.32089958652	7.56076776071306e-06	-1.52189781021878	1
ENSG00000116157.5	GPX7	1	52601914	1_33	0	0.0370809078716564	10.6017202382916	6.55672250841713e-06	-1.47189570157075	2
ENSG00000182183.14	FAM159A	1	52631909	1_33	0	0.120378168433007	21.777298283592	4.37231896325379e-05	-2.44525547445238	1
ENSG00000162378.12	ZYG11B	1	52772091	1_33	0	0.0383605603214376	10.9191110251179	6.98606029547025e-06	1.35384615384609	1
ENSG00000121310.16	ECHDC2	1	52927236	1_33	0	0.0266853655355814	7.53170651714311	3.35217475051595e-06	0.987633261071681	2
ENSG00000116171.17	SCP2	1	52926925	1_33	0	0.0237873407640876	6.4617556720779	2.56363700828916e-06	-0.68992011753106	2
ENSG00000174348.13	PODN	1	53061947	1_33	0	0.109848878227757	20.8912798687372	3.82754917411295e-05	2.32949009112813	2
ENSG00000162383.11	SLC1A7	1	53124129	1_33	0	0.0346645193217149	9.97178643412301	5.76525148886154e-06	-1.29192546583823	1
ENSG00000157184.6	CPT2	1	53197151	1_33	0	0.0194876083277558	4.6089571510632	1.49803278615222e-06	0.00657894736842221	1
ENSG00000162384.13	C1orf123	1	53220711	1_33	0	0.02378162217323	6.45952935196124	2.562137639729e-06	0.801215447458359	3
ENSG00000174332.5	GLIS1	1	53737935	1_33	0	0.0388826899772337	11.0456551847965	7.16321340537162e-06	1.42081447963872	1
ENSG00000203985.10	LDLRAD1	1	54017968	1_34	0	0.0205682641628088	8.4834833298881	2.91026112297018e-06	1.024861878453	1
ENSG00000162398.11	LEXM	1	54805572	1_34	0	0.0144201782985104	5.17869470614892	1.24552097363476e-06	-0.599442904119652	2
ENSG00000058799.14	YIPF1	1	53890131	1_34	0	0.0225677720533909	9.40535001583542	3.54016704037444e-06	-1.09230769230844	1
ENSG00000211452.10	DIO1	1	53890974	1_34	0	0.0135631119885224	4.65014823613786	1.05192857030818e-06	-0.0915032679738542	1
ENSG00000081870.11	HSPB11	1	53945795	1_34	0	0.0165403936517406	6.49435246807686	1.79160308779866e-06	0.648648648648538	1
ENSG00000116212.14	LRRC42	1	53945795	1_34	0	0.0165403936517406	6.49435246807686	1.79160308779866e-06	-0.648648648648538	1
ENSG00000116209.11	TMEM59	1	54053622	1_34	0	0.028576781288395	11.505595377568	5.48381144315975e-06	-1.36951501154734	1
ENSG00000116205.12	TCEANC2	1	54053622	1_34	0	0.028576781288395	11.505595377568	5.48381144315975e-06	-1.36951501154734	1
ENSG00000116221.15	MRPL37	1	54183963	1_34	0	0.0151266156900682	5.6451766741815	1.42422766404058e-06	-0.48365438659805	2
ENSG00000215883.10	CYB5RL	1	54154524	1_34	0	0.0485979720991002	16.5293439240763	1.33978116790148e-05	1.74732281009482	2
ENSG00000157216.15	SSBP3	1	54364151	1_34	0	0.024687083320054	10.1448760914341	4.17711695616621e-06	1.26053318355456	2
ENSG00000162390.17	ACOT11	1	54543040	1_34	0	0.02439330455134	10.1279739197714	4.12053225333176e-06	1.13664596273304	1
ENSG00000184313.19	MROH7	1	54608974	1_34	0	0.0480095180160712	16.2958238227942	1.30485956169782e-05	1.81289991113083	2
ENSG00000243725.6	TTC4	1	54581722	1_34	0	0.025609155313148	10.4625286964993	4.46881135408574e-06	1.27559055118103	1
ENSG00000162396.5	PARS2	1	54764162	1_34	0	0.0147961904509569	5.4505350119985	1.34508321125371e-06	0.449805426714988	2
ENSG00000116133.11	DHCR24	1	54887409	1_34	0	0.147443283762594	26.628386072751	6.54832076965914e-05	-2.72800000000102	1
ENSG00000143001.4	TMEM61	1	54980319	1_34	0	0.0141601079315162	5.02082546997678	1.18577364711671e-06	0.256578947368455	1
ENSG00000169174.10	PCSK9	1	55040188	1_34	0	0.0135148707333652	4.61700830841384	1.04071702158357e-06	0.0289855072463777	1
ENSG00000162402.13	USP24	1	55216272	1_34	0	0.0264786317913328	10.5144475780576	4.64346424785527e-06	1.28671328671316	1
ENSG00000162407.8	PLPP3	1	56645496	1_36	0	0.0232477336297375	4.72054961892101	1.83034641704279e-06	-0.153225806451641	1
ENSG00000162409.10	PRKAA2	1	56643094	1_36	0	0.0446424796749082	10.8123607452949	8.05061285270449e-06	1.27027290264526	2
ENSG00000187889.12	C1orf168	1	56819840	1_36	0	0.0581668031745515	13.3021529735429	1.29049771304409e-05	-1.52534562211937	1
ENSG00000157131.10	C8A	1	56846966	1_36	0	0.0355440627711117	8.67813223127808	5.14462159154987e-06	-1.01550387596932	1
ENSG00000173406.15	DAB1	1	58471668	1_37	0	0.0343990553550623	8.74171735745594	5.01537467313968e-06	-1.15553654679599	2
ENSG00000162600.11	OMA1	1	58547382	1_37	0	0.0244663261011248	5.56534361827208	2.27101942774753e-06	0.568749999999919	1
ENSG00000184292.6	TACSTD2	1	58577781	1_37	0	0.0238636687524075	5.33332149653228	2.12273158335708e-06	-0.532374100719541	1
ENSG00000162601.9	MYSM1	1	58697881	1_37	0	0.0301561670611433	7.51297469579494	3.77875010511758e-06	-1.06669722955653	2
ENSG00000177606.6	JUN	1	58784746	1_37	0	0.0224299418859217	4.75714638902012	1.77965070047773e-06	0.235294117647049	1
ENSG00000172456.17	FGGY	1	59296555	1_37	0	0.0892700992722308	17.7396343107892	2.64125776135768e-05	2.04115226337427	1
ENSG00000134709.10	HOOK1	1	59814713	1_38	0	0.0228718907616668	4.614659632818	1.76036144276876e-06	0.133126934984528	1
ENSG00000134716.9	CYP2J2	1	59926822	1_38	0	0.0255110423839492	5.6305723857583	2.39574646461587e-06	-0.49166666666642	1
ENSG00000162599.15	NFIA	1	60864880	1_38	0	0.093931779892259	17.9031917531916	2.80480789087129e-05	1.96078431372639	1
ENSG00000162604.12	TM2D1	1	61723869	1_39	0	0.0192220356004995	4.98443117809348	1.59799378810735e-06	0.325496796435089	2
ENSG00000240563.1	L1TD1	1	62194418	1_39	0	0.0289994871954411	8.8094279244819	4.26086849400694e-06	1.03902449170997	4
ENSG00000132854.18	KANK4	1	62306910	1_39	0	0.0582998307123759	15.354248506992	1.4929867883206e-05	-1.93006993006986	1
ENSG00000162607.12	USP1	1	62436136	1_39	0	0.0632051588395807	16.1175142047684	1.69906774090029e-05	-2.16923076923032	1
ENSG00000116641.17	DOCK7	1	62688195	1_39	0	0.0279868112228443	8.47817592811969	3.95745466274744e-06	1.11417322834701	1
ENSG00000125703.14	ATG4C	1	62690372	1_39	0	0.0222376321136933	6.33824118456469	2.35080934186516e-06	-0.842685002558788	3
ENSG00000187140.5	FOXD3	1	63322827	1_40	0	0.055259683706451	13.8443714897465	1.27597376392748e-05	1.33712121212156	1
ENSG00000088035.15	ALG6	1	63367765	1_40	0	0.0581989680040632	15.3680077707316	1.49173940079558e-05	-1.86363636363645	1
ENSG00000203965.12	EFCAB7	1	63523814	1_40	0	0.0197078266110156	4.64363914903404	1.52636114537563e-06	0.0526315789473786	1
ENSG00000142856.16	ITGB3BP	1	63593973	1_40	0	0.0452515203723511	12.4112134720762	9.3671511129185e-06	-1.5333333333335	1
ENSG00000079739.15	PGM1	1	63635213	1_40	0	0.788086385484785	19.9753093888693	0.000262559323768939	-4.09774436090151	1
ENSG00000177414.13	UBE2U	1	64184175	1_40	0	0.0210859791214941	5.30747342663368	1.86655893159902e-06	-0.470016955596986	2
ENSG00000162437.14	RAVER2	1	64745838	1_41	0	0.0539041935565943	13.6276895989171	1.22519408554333e-05	2.63507109004774	1
ENSG00000162433.14	AK4	1	65147235	1_41	0	0.0203927684232295	4.64367557096118	1.57942192823556e-06	-0.142857142857213	1
ENSG00000116675.15	DNAJC6	1	65248258	1_41	0	0.0208617193125099	4.84355348340797	1.68528867765209e-06	0.232492459984438	2
ENSG00000213625.8	LEPROT	1	65432298	1_41	0	0.043279811886393	11.4610713720256	8.27314597124259e-06	1.54330708661416	1
ENSG00000116678.19	LEPR	1	65422548	1_41	0	0.0239628799242458	6.16459033531698	2.4637880145332e-06	0.424242424242537	1
ENSG00000184588.17	PDE4B	1	66041404	1_41	0	0.0317339935196166	8.74686577561363	4.62953419684573e-06	-1.17073170731699	1
ENSG00000118473.21	SGIP1	1	66530457	1_42	0	1.78349099932973e-08	10.5792275713116	3.14691481449958e-12	1.98026315789488	1
ENSG00000152760.9	TCTEX1D1	1	66752321	1_42	0	6.83891358987943e-07	50.8204113635584	5.79676104403994e-10	-3.97923468487914	3
ENSG00000152763.16	WDR78	1	66894492	1_42	0	3.24398340190157e-07	18.5341450725576	1.00279298470258e-10	1.43030244772373	2
ENSG00000198160.14	MIER1	1	66920571	1_42	0	4.49103142452501e-08	11.5865252910877	8.6787946667326e-12	-0.0214887551552088	3
ENSG00000116704.7	SLC35D1	1	67132664	1_42	0	2.0852599869059e-08	26.5932298528327	9.24892808758002e-12	-5.84352724058487	2
ENSG00000081985.10	IL12RB2	1	67307648	1_42	0	1.47765094604679e-08	6.27421572232884	1.54629164197689e-12	1.11384615384619	1
ENSG00000116717.11	GADD45A	1	67684588	1_42	0	1.84315911422317e-08	7.29217022889204	2.24171156326187e-12	1.25000000000012	1
ENSG00000172380.5	GNG12	1	67833367	1_42	0	2.4579970725469e-08	12.138482436093	4.97629205815477e-12	2.63512461835726	2
ENSG00000024526.16	DEPDC1	1	68498179	1_43	0	0.0229878177543165	4.64019359606255	1.77907374837021e-06	0.238095238095219	1
ENSG00000033122.18	LRRC7	1	69568154	1_44	0	0.0947731829666275	16.0840237621534	2.54237891630693e-05	1.90506329113958	1
ENSG00000118454.12	ANKRD13C	1	70355197	1_44	0	0.0293994482347717	5.04744185327278	2.4749738226281e-06	0.438914027149332	1
ENSG00000116761.11	CTH	1	70412060	1_44	0	0.0650501172881581	12.5001684109512	1.35620097945879e-05	-1.47441407251046	2
ENSG00000050628.20	PTGER3	1	71047847	1_45	0	0.0192547864577385	4.94726651862653	1.58878129935909e-06	-0.330858978996667	2
ENSG00000132485.13	ZRANB2	1	71081716	1_45	0	0.0204166688841335	5.4913790237081	1.86993457385e-06	0.506787330316491	1
ENSG00000162620.15	LRRIQ3	1	74198025	1_47	0	0.0321165593117622	6.16652085529551	3.30315780970223e-06	0.731707317073122	1
ENSG00000254685.6	FPGT	1	74222680	1_47	0	0.0321401038637847	6.17336087449776	3.30924595451712e-06	0.696000000000111	1
ENSG00000116783.14	TNNI3K	1	74234228	1_47	0	0.027938377305302	4.86683512199596	2.26781653386625e-06	-0.279383139748301	3
ENSG00000116791.13	CRYZ	1	74702183	1_47	0	0.107581242759793	17.5976276433608	3.15755399952773e-05	-2.02535174274045	4
ENSG00000162623.15	TYW3	1	74733530	1_47	0	0.0272122351976977	4.62149928064766	2.09752531632628e-06	0.041171904091885	2
ENSG00000137968.16	SLC44A5	1	75388518	1_47	0	0.0290936856074129	5.24446913232137	2.54483940346481e-06	-0.383590360943779	2
ENSG00000137955.15	RABGGTB	1	75786199	1_47	0	0.0436240680571097	9.03137167737829	6.57112885406214e-06	-1.28184281842863	1
ENSG00000057468.6	MSH4	1	75779738	1_47	0	0.0274984133085319	4.71895189940014	2.16427922866032e-06	-0.127787582393482	2
ENSG00000184005.10	ST6GALNAC3	1	76074606	1_47	0	0.0469199211744149	9.71493394947143	7.60251405380267e-06	1.2318840579713	1
ENSG00000117069.14	ST6GALNAC5	1	76867670	1_48	0	0.0142910703207868	5.28177209011578	1.25893851190376e-06	0.391100702576159	1
ENSG00000142892.14	PIGK	1	77220252	1_48	0	0.0134084553497653	4.69120428818575	1.04911525317755e-06	0.00787401574803048	1
ENSG00000036549.12	ZZZ3	1	77684949	1_48	0	0.0178160404515043	7.32590571095401	2.17687063212407e-06	1.08571428571423	1
ENSG00000077254.14	USP33	1	77771206	1_48	0	0.0157995177923265	6.21175172410517	1.63688446530871e-06	0.605633802816801	1
ENSG00000162614.18	NEXN	1	77888019	1_48	0	0.0357181917013744	13.8009720532789	8.22165494378182e-06	-1.71723647981865	2
ENSG00000162613.16	FUBP1	1	77979478	1_48	0	0.0237578537372621	9.99956272873469	3.96230880040456e-06	1.42144177449189	1
ENSG00000162616.8	DNAJB4	1	77975891	1_48	0	0.058285496593807	18.39854535841	1.78856239107796e-05	-2.17949158196437	2
ENSG00000137960.5	GIPC2	1	77979050	1_48	0	0.0188418147458346	7.84541319836491	2.46546395063324e-06	0.852861035422765	1
ENSG00000137965.10	IFI44	1	78605651	1_48	0	0.0149350974985467	5.69024148622227	1.4174210081726e-06	-0.526920338758917	2
ENSG00000162618.13	ADGRL4	1	79006491	1_48	0	0.0150035746827734	5.7326376923373	1.43452904158421e-06	-0.622395833333127	1
ENSG00000137941.16	TTLL7	1	83998735	1_51	0	0.0381350114902959	9.1450574731929	5.81661643877492e-06	-1.15804597701175	1
ENSG00000171517.5	LPAR3	1	84884637	1_52	0	0.0298932452829185	4.61956174896189	2.30321217641486e-06	0.0601503759398339	1
ENSG00000137976.7	DNASE2B	1	84420612	1_52	0	0.0797532213426871	13.8517645401209	1.8425252153294e-05	-1.66935483871004	1
ENSG00000117133.10	RPF1	1	84479257	1_52	0	0.0833122982033663	14.2679947145625	1.98258657108208e-05	-1.74308140831794	2
ENSG00000122432.17	SPATA1	1	84506406	1_52	0	0.0455367795088619	8.55631018655259	6.49843738636814e-06	-1.21176470588262	1
ENSG00000117151.12	CTBS	1	84569909	1_52	0	0.0373473421798688	6.69869706214932	4.17263257566877e-06	0.817934782608439	1
ENSG00000117155.16	SSX2IP	1	84691138	1_52	0	0.0318465083550125	5.21003062593782	2.76733798987274e-06	-0.430504376642246	2
ENSG00000055732.12	MCOLN3	1	85048551	1_52	0	0.0352994406543058	6.1714049329455	3.63338963230648e-06	-0.702690667155706	2
ENSG00000097096.8	SYDE2	1	85200644	1_52	0	0.0346658476750011	6.00215013909402	3.47031409917641e-06	-0.598173515981807	1
ENSG00000142867.12	BCL10	1	85276340	1_52	0	0.0306407168331718	4.84990029314399	2.47851662944013e-06	0.281309263341073	2
ENSG00000117174.10	ZNHIT6	1	85708260	1_52	0	0.0298524262817373	4.6068198599546	2.29372300586317e-06	0.0153768220195099	2
ENSG00000171502.14	COL24A1	1	86156862	1_53	0	0.0307013254112645	4.67646028462376	2.39460828545605e-06	-0.195652173913016	1
ENSG00000122417.15	ODF2L	1	86396707	1_53	0	0.0312379729109631	4.83812100362985	2.52069137634223e-06	-0.32558139534887	1
ENSG00000016602.9	CLCA4	1	86546626	1_53	0	0.0391407343935054	6.94571583799327	4.53425653030769e-06	-0.847609497010029	2
ENSG00000183291.15	SELENOF	1	86914303	1_53	0	0.0347697281690312	5.83824798932475	3.38566465253789e-06	-0.879120879120952	1
ENSG00000153936.16	HS2ST1	1	86914303	1_53	0	0.0347697281690312	5.83824798932475	3.38566465253789e-06	0.879120879120952	1
ENSG00000065243.19	PKN2	1	88684130	1_54	0	0.0221116085381555	4.74550551026945	1.75010024115179e-06	-0.0417582417582481	1
ENSG00000137944.17	KYAT3	1	88958237	1_54	0	0.0446247656134094	11.2994489756796	8.40994816452426e-06	-1.88888671407769	2
ENSG00000117226.11	GBP3	1	89015900	1_54	0	0.0412932252031909	10.5718824546793	7.28100343617484e-06	-1.65506108299962	2
ENSG00000162654.8	GBP4	1	89198593	1_54	0	0.0385174344720064	9.92029995561408	6.37297569062851e-06	-1.52592592592563	1
ENSG00000197147.13	LRRC8B	1	89544829	1_54	0	0.0218153930281287	4.62015920231597	1.68104789851141e-06	0.113821138211356	1
ENSG00000171488.14	LRRC8C	1	89633156	1_55	0	0.0284491040901125	4.76901781754547	2.26285978783048e-06	-0.23380744529414	2
ENSG00000162664.16	ZNF326	1	89994609	1_55	0	0.0348101438904398	6.65201875412688	3.86206331192456e-06	0.724832214765059	1
ENSG00000122482.20	ZNF644	1	91022402	1_55	0	0.105630965463216	17.154640707946	3.02226805903385e-05	-1.90878938640056	1
ENSG00000162669.15	HFM1	1	91404853	1_55	0	0.070525428180393	13.2938619347605	1.56371283606587e-05	-1.74675324675326	1
ENSG00000097046.12	CDC7	1	91500849	1_56	0	0.0212115529809991	7.85290168350624	2.77819504168437e-06	0.803452198422544	3
ENSG00000172031.6	EPHX4	1	92029879	1_56	0	0.0197970341383411	7.45584502506577	2.46182461583147e-06	-1.09057971014534	1
ENSG00000284413.1	BTBD8	1	92080411	1_56	0	0.151437638617107	26.7802957064105	6.76408883574337e-05	2.96511627907023	1
ENSG00000069712.12	KIAA1107	1	92167501	1_56	0	0.0351240475364397	13.0998466744481	7.67416043686953e-06	-2.71317829457387	1
ENSG00000122484.8	RPAP2	1	92301735	1_56	0	0.0150030176679831	4.83086686143839	1.20882600653525e-06	0.751592356687775	1
ENSG00000067208.14	EVI5	1	92789516	1_56	0	0.0253642409200354	10.1047561514468	4.27472137471031e-06	-1.72656213156606	2
ENSG00000122406.12	RPL5	1	92831623	1_56	0	0.0160738851533259	5.44939249872699	1.46092881865226e-06	0.496402877697849	1
ENSG00000154511.11	FAM69A	1	92960610	1_56	0	0.0210231214946486	7.76993266103007	2.72442314221981e-06	-0.773700305810688	1
ENSG00000117500.12	TMED5	1	93180650	1_57	1	0.196244576680808	21.9232386945234	7.1756703922462e-05	4.45384615384711	1
ENSG00000122483.17	CCDC18	1	93179625	1_57	1	0.028630884907186	14.5781115443559	6.96139289475079e-06	3.5352642938458	2
ENSG00000117505.12	DR1	1	93346012	1_57	1	0.393905050183315	24.1871438276712	0.000158904516624079	-4.66603351750912	2
ENSG00000067334.13	DNTTIP2	1	93879527	1_57	0	0.0196135877769466	4.62997132865427	1.51459127473534e-06	-0.0503805207865702	2
ENSG00000023909.9	GCLM	1	93909186	1_57	0	0.0250254523801934	6.61369095927903	2.76048848606089e-06	-0.591463414634308	1
ENSG00000198691.11	ABCA4	1	94120772	1_58	0	0.0252459089620244	4.64497655977295	1.95584594557375e-06	0.0317460317460353	1
ENSG00000117525.13	F3	1	94542362	1_58	0	0.030443874917248	6.38929477671631	3.24423988844968e-06	0.808000000000142	1
ENSG00000143036.16	SLC44A3	1	94818674	1_58	0	0.0822791055779919	15.7484274666442	2.16115970814978e-05	1.9061899007822	2
ENSG00000117519.15	CNN3	1	94927032	1_58	0	0.0331636144768087	7.18783591014328	3.97575961183103e-06	0.773913043478425	1
ENSG00000172339.9	ALG14	1	95073027	1_58	0	0.0282207993872806	5.68237450448585	2.67460264747224e-06	0.574571208731301	3
ENSG00000152078.9	TMEM56	1	95110207	1_58	0	0.0286326797171862	5.81740190593896	2.7781210794219e-06	0.53900709219864	1
ENSG00000122481.16	RWDD3	1	95232272	1_58	0	0.0322825401247299	6.93644383517836	3.73477703074004e-06	0.74170247214525	2
ENSG00000188641.12	DPYD	1	97921399	1_60	0	0.0303129355170829	5.22677700115153	2.64254305916037e-06	-0.533678756476865	1
ENSG00000162627.16	SNX7	1	98661649	1_60	0	0.0432272041525059	8.54518312995044	6.16082151673561e-06	-1.0671462829738	1
ENSG00000156869.12	FRRS1	1	99766518	1_61	0	0.0529201633027727	12.6170442443825	1.11362483414952e-05	1.32929862742786	2
ENSG00000162688.16	AGL	1	99851209	1_61	0	0.0269212168932546	6.81787571268897	3.06128576834319e-06	0.850746268656706	1
ENSG00000117620.14	SLC35A3	1	99969054	1_61	0	0.0696559399693637	15.5991974359823	1.81226005332327e-05	-2.03730362147755	3
ENSG00000156876.9	SASS6	1	100132743	1_61	0	0.0321623155183624	8.47717568584382	4.54735225432725e-06	1.16326530612203	1
ENSG00000122435.9	TRMT13	1	100132743	1_61	0	0.0321623155183624	8.47717568584382	4.54735225432725e-06	-1.16326530612203	1
ENSG00000122477.12	LRRC39	1	100178174	1_61	0	0.0746376910402818	16.2790555363124	2.02650419058137e-05	2.04651162790632	1
ENSG00000137992.14	DBT	1	100249898	1_61	0	0.0348215546980524	9.18053212763076	5.33182783727541e-06	-1.17261904761913	1
ENSG00000137996.12	RTCA	1	100262745	1_61	0	0.0271085339610114	6.94168098490766	3.1385625485911e-06	-0.734767025089741	1
ENSG00000079335.18	CDC14A	1	100344610	1_61	0	0.0230678278127088	5.40028667706815	2.07770374111235e-06	-0.385093167701708	1
ENSG00000181656.6	GPR88	1	100538206	1_62	0	0.0299273517471911	8.26940811063115	4.12764956999072e-06	1.15322580645184	1
ENSG00000162694.13	EXTL2	1	100894659	1_62	0	0.0561248491750029	14.1621637351819	1.32569892360989e-05	1.84698733977307	3
ENSG00000162695.11	SLC30A7	1	100895622	1_62	0	0.0418451503112114	11.4026627327603	7.95813893290864e-06	-1.60989010988921	1
ENSG00000118733.16	OLFM3	1	101996600	1_63	0	0.0277225486700662	4.95025827569132	2.28886995642295e-06	-0.301282051282011	1
ENSG00000185946.15	RNPC3	1	103550405	1_65	0	0.0321252623453712	8.25924086660572	4.42534282257818e-06	-1.08695652173946	1
ENSG00000240038.6	AMY2B	1	103558289	1_65	0	0.0346853412458943	8.97527507923867	5.19222907915947e-06	-1.17391304347814	1
ENSG00000198890.7	PRMT6	1	107056380	1_66	0	0.542094834158642	24.16849471656	0.00021851687267938	3.63358778625914	1
ENSG00000162631.18	NTNG1	1	107135646	1_66	0	0.0273755500998473	7.84025023050938	3.57975153827991e-06	-0.651465798045681	1
ENSG00000134215.15	VAV3	1	107965542	1_68	0	0.0528050507093367	20.4680313505537	1.80265095549524e-05	2.04400356065453	2
ENSG00000085491.15	SLC25A24	1	108200420	1_68	0	0.0100181939773378	4.99370949728132	8.34397158133968e-07	-0.551020408163334	1
ENSG00000162636.15	FAM102B	1	108558011	1_68	0	0.0380857656052463	17.4014978134127	1.1053744632017e-05	1.86792452830238	1
ENSG00000162639.15	HENMT1	1	108662004	1_68	0	0.00963258365011432	4.63068893701177	7.43958145728186e-07	-0.0759999999999757	1
ENSG00000116266.10	STXBP3	1	108746731	1_68	0	0.110518817392112	27.4996167962537	5.06900800083096e-05	2.70468755364334	2
ENSG00000121957.12	GPSM2	1	108934609	1_68	0	0.00961209247200245	4.61099512944189	7.39218299316983e-07	-0.0286396181384401	1
ENSG00000121940.15	CLCC1	1	108930299	1_68	0	0.0146644440766679	8.52106664396885	2.08410536341113e-06	0.983050847456999	1
ENSG00000197780.9	TAF13	1	109074420	1_68	0	0.00966873982415051	4.66533611347637	7.52337860023292e-07	-0.262793708042514	2
ENSG00000215717.5	TMEM167B	1	109092227	1_68	0	0.0157800977286711	9.20069428337521	2.42153301471532e-06	-1.24999999999966	1
ENSG00000116299.16	KIAA1324	1	109185560	1_68	0	0.0109328035588359	5.80193378847957	1.05794823574928e-06	-0.601092896174913	1
ENSG00000031698.12	SARS	1	109213564	1_68	0	0.0099494393166486	4.93001435042433	8.18100949176137e-07	-0.462601468510643	2
ENSG00000143126.7	CELSR2	1	109250412	1_68	0	0.00960788467749674	4.60694580295669	7.38245809334782e-07	-0.00794912559618002	1
ENSG00000134222.16	PSRC1	1	109274570	1_68	0	0.0172830298618957	10.0443946503285	2.89536789176064e-06	-1.2754972654687	3
ENSG00000143106.12	PSMA5	1	109424465	1_68	0	0.0595004297063921	21.5935716440565	2.14291374104296e-05	2.29520295202921	1
ENSG00000143028.8	SYPL2	1	109465030	1_68	0	0.0248183110370626	13.4061411237079	5.54927331612553e-06	1.47752379495611	2
ENSG00000162650.16	ATXN7L2	1	109483259	1_68	0	0.0144045479142203	8.35535992582136	2.00735831332538e-06	-1.12113178098139	2
ENSG00000174151.14	CYB561D1	1	109494012	1_68	0	0.0349965226316186	16.6104810142334	9.69543297257518e-06	1.94710793757044	2
ENSG00000181754.6	AMIGO1	1	109509517	1_68	0	0.0134938157761835	7.7502997653033	1.74426867994064e-06	-0.890625000000132	1
ENSG00000156097.12	GPR61	1	109541786	1_68	0	0.00962050097615408	4.61908138591685	7.41162449457915e-07	-0.0802469135802739	1
ENSG00000065135.10	GNAI3	1	109548825	1_68	0	0.0125642857764874	7.0893359099984	1.48560538950805e-06	-0.748299319728001	1
ENSG00000168765.16	GSTM4	1	109656105	1_68	0	0.00996744463970112	4.94673825148372	8.22361687021631e-07	-0.363263256811113	2
ENSG00000213366.12	GSTM2	1	109636098	1_68	0	0.0154328040938162	8.99439310152203	2.31513762660843e-06	1.10405007449776	3
ENSG00000134184.12	GSTM1	1	109671748	1_68	0	0.00962225795018368	4.62076997782785	7.41568801893425e-07	-0.147974218635444	3
ENSG00000134201.10	GSTM5	1	109710593	1_68	0	0.00967953459134407	4.67565567311064	7.54843818488059e-07	-0.204239172237323	3
ENSG00000134202.10	GSTM3	1	109724132	1_68	0	0.106022335125816	27.0988237977665	4.79190182664616e-05	-2.68674272717322	3
ENSG00000179902.12	C1orf194	1	109113798	1_68	0	0.0102252890972681	5.18297502074733	8.83923778225404e-07	-0.318840579710136	1
ENSG00000168710.17	AHCYL1	1	109984850	1_68	0	0.0254079277296663	13.6246502199338	5.7737066252491e-06	1.51204819277101	1
ENSG00000143093.14	STRIP1	1	110034040	1_68	0	0.04318585390954	18.57862732906	1.33818217334519e-05	2.0080000000005	1
ENSG00000197106.6	SLC6A17	1	110150825	1_68	0	0.0169546416097898	9.86643899082982	2.79003180703464e-06	1.13749999999947	1
ENSG00000116396.14	KCNC4	1	110211186	1_68	0	0.104788512605981	26.9860151675573	4.71642075249057e-05	-2.54687500000114	1
ENSG00000162775.14	RBM15	1	110338810	1_68	0	0.0242176100655491	13.1781402565487	5.32286575582854e-06	-1.54399999999991	1
ENSG00000168679.17	SLC16A4	1	110386854	1_68	0	0.0160894689914186	9.38070070885504	2.5173122933586e-06	1.16799999999994	1
ENSG00000134248.13	LAMTOR5	1	110404992	1_68	0	0.0105154394009338	5.44181199709963	9.5440139244418e-07	0.518926601272071	3
ENSG00000121931.15	LRIF1	1	110964484	1_68	0	0.0100983021153728	5.06738713007866	8.53478429125644e-07	-0.433734939759183	1
ENSG00000156171.14	DRAM2	1	111139496	1_68	0	0.0746914454470602	23.7470561280155	2.9582900200376e-05	2.64492753623102	1
ENSG00000134255.13	CEPT1	1	111139685	1_68	0	0.00972720121559556	4.72109674079706	7.65933218073376e-07	0.20100502512559	1
ENSG00000064886.13	CHI3L2	1	111200918	1_69	0	0.0471163220226523	13.0099217393336	1.02236546551686e-05	-1.44690265486691	1
ENSG00000173947.13	PIFO	1	111346062	1_69	0	0.0191506773805222	4.62879581663836	1.47846915864289e-06	-0.0205761316872491	1
ENSG00000085465.12	OVGP1	1	111427097	1_69	0	0.019274436673054	4.69908513784759	1.51061959255354e-06	0.242011818642189	2
ENSG00000116455.13	WDR77	1	111449473	1_69	0	0.0195499593924046	4.83592797286964	1.57683332211743e-06	-0.32539682539686	1
ENSG00000116459.10	ATP5F1	1	111448114	1_69	0	0.0234426048726332	6.58240208491727	2.57365530612793e-06	-0.762589928057686	1
ENSG00000143110.11	C1orf162	1	111484332	1_69	0	0.024633176800488	6.88607762205613	2.82912699978305e-06	0.750000000000136	1
ENSG00000121933.18	TMIGD3	1	111490893	1_69	0	0.0352237896396992	10.2669969693032	6.03169840849551e-06	1.30468749999974	1
ENSG00000197852.9	FAM212B	1	111756253	1_69	0	0.0206987376297227	5.35341556648568	1.84814023772971e-06	0.535074080582948	2
ENSG00000171385.9	KCND3	1	111988885	1_69	0	0.05685209877678	14.4687722000349	1.37195000799759e-05	-1.50675675675686	1
ENSG00000143079.14	CTTNBP2NL	1	112396295	1_69	0	0.0202256345904097	5.06587589330411	1.70890062375259e-06	0.0757575757575784	1
ENSG00000116489.12	CAPZA1	1	112617108	1_69	0	0.02038644930081	6.83058607679447	2.32252108593474e-06	1.49999999999989	1
ENSG00000007341.18	ST7L	1	112626827	1_69	0	0.467160906397806	20.2703050307759	0.000157938090150229	4.04065040650334	1
ENSG00000155363.18	MOV10	1	112673095	1_69	0	0.0843818310622412	20.2948356060654	2.85623928740092e-05	3.36184210526516	1
ENSG00000155366.16	RHOC	1	112706864	1_69	0	0.0215821860349452	7.78138225455694	2.80099470331853e-06	1.92517006802715	1
ENSG00000155367.15	PPM1J	1	112715671	1_69	0	0.100347452826335	21.4049864898325	3.58246055012226e-05	-2.58461538461451	1
ENSG00000155380.11	SLC16A1	1	112978377	1_70	0	0.0273781117971964	4.74615222664517	2.16723128688233e-06	0.0873015873015684	1
ENSG00000198799.11	LRIG2	1	113072822	1_70	0	0.0344396333385005	6.88670382420198	3.95576087223119e-06	-0.707692307692233	1
ENSG00000081026.18	MAGI3	1	113390860	1_70	0	0.0306095067751265	5.78607922450156	2.95393417322079e-06	-0.34013605442177	1
ENSG00000116793.15	PHTF1	1	113755887	1_70	0	0.048191726747634	10.0341536437972	8.06516654511818e-06	1.69754395095945	2
ENSG00000081019.13	RSBN1	1	113810702	1_70	0	0.034117638919473	6.79887630600664	3.86879942069308e-06	-0.807407407407195	1
ENSG00000134242.15	PTPN22	1	113875221	1_70	0	0.0543914527563244	11.1728539576373	1.01357265738803e-05	-1.7857142857147	1
ENSG00000188761.11	BCL2L15	1	113887734	1_70	0	0.027697257993178	4.85410306826203	2.24236277677553e-06	-0.351145038168001	1
ENSG00000134262.12	AP4B1	1	113905154	1_70	0	0.0270199423476929	4.62348624052444	2.08359877352639e-06	-0.174242424242462	1
ENSG00000116774.11	OLFML3	1	113979778	1_70	0	0.0558911278599727	11.4292302779328	1.06541783412281e-05	1.25062656641679	1
ENSG00000134207.14	SYT6	1	114150570	1_70	0	0.0270333220701842	4.6281009253514	2.08671119115936e-06	-0.0441709648802959	2
ENSG00000197323.11	TRIM33	1	114508842	1_71	0	0.0255138364513496	4.65980118361787	1.98291117458565e-06	0.0673099076773029	2
ENSG00000116752.5	BCAS2	1	114581126	1_71	0	0.0278018641655244	5.45958073540358	2.53158967270551e-06	0.606741573033683	1
ENSG00000175984.14	DENND2C	1	114669904	1_71	0	0.0332286993870247	7.12271628187986	3.94747232432664e-06	0.86335403726704	1
ENSG00000213281.4	NRAS	1	114716596	1_71	0	0.0287690836421407	5.77826891222629	2.77257870878495e-06	-0.631578947368237	1
ENSG00000009307.15	CSDE1	1	114757749	1_71	0	0.0253784112828491	4.61026398253874	1.95141810749994e-06	0.084415584415555	1
ENSG00000134258.16	VTCN1	1	117210906	1_72	0	0.0186383997848761	6.50420858298843	2.02191637096521e-06	-0.634980988593247	1
ENSG00000118729.11	CASQ2	1	115768346	1_72	0	0.0156248065307709	4.86824751783814	1.26866630435356e-06	0.147058823529426	1
ENSG00000163393.12	SLC22A15	1	115976190	1_72	0	0.0155787289583264	4.84086843581849	1.2578110526633e-06	-0.206474225807686	3
ENSG00000134247.9	PTGFRN	1	116909755	1_72	0	0.0156537013945871	4.88537497732154	1.27548411520889e-06	-0.241457858769819	1
ENSG00000134256.12	CD101	1	117001393	1_72	0	0.109073234579144	23.1317331157943	4.2081040618463e-05	-2.32348269797325	3
ENSG00000116830.11	TTF2	1	117060534	1_72	0	0.0162104732741067	5.20942228026521	1.40846274242833e-06	-0.37323943661986	1
ENSG00000134253.9	TRIM45	1	117122142	1_72	0	0.0252167041004451	9.31358156882468	3.9171044337844e-06	1.20526334077511	2
ENSG00000198162.12	MAN1A2	1	117367404	1_72	0	0.0202725955854083	7.28458410877404	2.46305565063409e-06	1.06923696507468	2
ENSG00000196505.10	GDAP2	1	117929798	1_72	0	0.020099603967229	7.20497937851147	2.41535153693701e-06	0.823038397328861	1
ENSG00000092607.13	TBX15	1	118989585	1_73	0	0.0305022247995005	9.15836076468061	4.65917872540676e-06	1.23809523809531	1
ENSG00000116874.11	WARS2	1	119051336	1_73	0	0.0210183232173814	5.69200360868065	1.99536954153395e-06	0.550742136594029	3
ENSG00000143067.4	ZNF697	1	119647482	1_73	0	0.10107831973602	20.4701420988707	3.45095246278402e-05	2.13896457765647	1
ENSG00000092621.11	PHGDH	1	119659675	1_73	0	0.0241655441319133	6.98922709453998	2.81699344198459e-06	-0.88281249999996	1
ENSG00000134240.11	HMGCS2	1	119770631	1_73	0	0.0219707985157885	6.10384325664097	2.23670814689883e-06	-0.492647058823522	1
ENSG00000134193.14	REG4	1	119816663	1_73	0	0.0200980461839049	5.27610675553602	1.76859144460156e-06	-0.386809269162137	1
ENSG00000131791.7	PRKAB2	1	147171976	1_73	0	0.018739336076346	4.62618931454103	1.4458981656518e-06	-0.111111111111087	1
ENSG00000131778.18	CHD1L	1	147246474	1_73	0	0.0187002056929416	4.60678637723569	1.43682727350849e-06	-0.0229007633587754	1
ENSG00000162836.11	ACP6	1	147656613	1_73	0	0.0264455409100766	7.82837055875723	3.45289947580522e-06	-0.921951219512064	1
ENSG00000203782.5	LOR	1	153259400	1_75	0	0.095261063938297	16.2760142968629	2.58597067664175e-05	-1.87142857142845	1
ENSG00000163220.10	S100A9	1	153367306	1_75	0	0.0640265813014171	12.4928092642374	1.33407586777156e-05	1.63265306122471	1
ENSG00000163221.8	S100A12	1	153378145	1_75	0	0.146213346362682	20.4308546841214	4.98234340012854e-05	-2.13883677298174	1
ENSG00000143546.9	S100A8	1	153391654	1_75	0	0.0629384737940677	12.3306865353229	1.29438529507194e-05	1.63020833333328	1
ENSG00000143556.8	S100A7	1	153460264	1_75	0	0.0428130805368588	8.70370666861292	6.21499565642911e-06	1.13775368894417	2
ENSG00000197956.9	S100A6	1	153536399	1_75	0	0.0291684523295002	5.1166621946109	2.48920255032213e-06	0.426605504587197	1
ENSG00000196420.7	S100A5	1	153541765	1_75	0	0.0293133918103941	5.16286163782095	2.52415874797436e-06	-0.455830388692501	1
ENSG00000188015.9	S100A3	1	153549177	1_75	0	0.0408526741985991	8.26436225662143	5.63105723650207e-06	0.986741901502389	2
ENSG00000196154.11	S100A4	1	153549456	1_75	0	0.0363736054949364	7.17751910492167	4.35432473864253e-06	0.797356828193762	1
ENSG00000196754.10	S100A2	1	153567844	1_75	0	0.0336299244777253	6.44468849378967	3.61483041727591e-06	-0.778461538461844	1
ENSG00000188643.10	S100A16	1	153612510	1_75	0	0.0301648395121131	5.42973799745858	2.73174400463933e-06	-0.240601503759435	1
ENSG00000189334.8	S100A14	1	153617113	1_75	0	0.0346607070728853	6.72651242761651	3.88854807404871e-06	-0.492049047662173	2
ENSG00000160678.11	S100A1	1	153650660	1_75	0	0.0314345440521607	5.81432946519836	3.04836458974855e-06	-0.343999999999896	1
ENSG00000189171.14	S100A13	1	153631636	1_75	0	0.0276760050207888	4.62719000784672	2.13589962622062e-06	0.354838709677408	1
ENSG00000143553.10	SNAPIN	1	153658595	1_75	0	0.0278664981500332	4.69105607841557	2.18028429592657e-06	0.00775193798449429	1
ENSG00000169418.9	NPR1	1	153676185	1_75	0	0.0387852090119414	7.77824448504188	5.03161996261204e-06	1.34846941818723	2
ENSG00000143554.13	SLC27A3	1	153774134	1_75	0	0.0462232732038097	9.42273555810633	7.26436746384244e-06	-1.18076923076916	1
ENSG00000198837.9	DENND4B	1	153940147	1_75	0	0.0276153266423815	4.60672653066022	2.12179158223905e-06	-0.0885245901639264	1
ENSG00000143570.17	SLC39A1	1	153968263	1_75	0	0.0319471481666322	5.96533632742395	3.17853600940685e-06	0.398373983739697	1
ENSG00000143578.15	CREB3L4	1	153968263	1_75	0	0.0319471481666322	5.96533632742395	3.17853600940685e-06	0.398373983739697	1
ENSG00000143569.18	UBAP2L	1	154219953	1_75	0	0.0295469014935701	5.23680729172133	2.58070665959437e-06	-0.340116279070034	1
ENSG00000143612.19	C1orf43	1	154219315	1_75	0	0.0328285584790635	6.21955112743117	3.4054221842387e-06	-1.01474187665025	2
ENSG00000143595.12	AQP10	1	154322084	1_75	0	0.116261901619079	18.1942840328652	3.52803185659482e-05	2.91596638655432	1
ENSG00000143515.16	ATP8B2	1	154325898	1_75	0	0.296030620734099	27.5995362569989	0.000136269457279928	-3.60804020100516	1
ENSG00000160712.12	IL6R	1	154422736	1_75	0	0.0412328611217631	8.3513097520737	5.74325591994397e-06	1.39534883720972	1
ENSG00000169291.9	SHE	1	154501655	1_75	0	0.0831950411633818	14.980559724027	2.07867018511754e-05	2.26906875152617	2
ENSG00000163239.12	TDRD10	1	154500057	1_75	0	0.04290109849218	8.72287802003535	6.2414905527763e-06	-0.94552723616165	2
ENSG00000160714.9	UBE2Q1	1	154559434	1_75	0	0.0342521734481741	6.61588262769317	3.77951464010054e-06	-0.781395348837055	1
ENSG00000160710.15	ADAR	1	154628057	1_75	0	0.03067754204442	5.5870619914977	2.85867086660359e-06	0.600000000000125	1
ENSG00000187862.11	TTC24	1	156579671	1_77	0	0.0185744383538864	4.96653748658341	1.53861341255916e-06	-0.306994286096642	2
ENSG00000163382.11	NAXE	1	156590710	1_77	0	0.0198042330536197	5.56172919978326	1.83707959460329e-06	0.499999999999889	1
ENSG00000160818.16	GPATCH4	1	156601543	1_77	0	0.0273720817154969	8.57147029489848	3.91312082549019e-06	1.02127659574462	1
ENSG00000132702.12	HAPLN2	1	156619658	1_77	0	0.0186764689416216	5.01738337045864	1.56290349227912e-06	-0.306122448979583	1
ENSG00000132688.10	NES	1	156677793	1_77	0	0.0458816648551778	13.4002201254567	1.0254422482476e-05	-1.57246376811662	1
ENSG00000143320.8	CRABP2	1	156705979	1_77	0	0.0181030660960195	4.72797194969725	1.4275362127107e-06	-0.100628930817654	1
ENSG00000143303.11	RRNAD1	1	156728106	1_77	0	0.155081091772269	25.0577707738302	6.48128900542863e-05	2.45596868884598	1
ENSG00000143314.12	MRPL24	1	156737905	1_77	0	0.0239814598042848	7.34049798852471	2.93603511608718e-06	-0.932067643475727	2
ENSG00000198400.11	NTRK1	1	156815564	1_77	0	0.0385697168764557	11.7731349849071	7.57353575255871e-06	1.34586466165358	1
ENSG00000027869.11	SH2D2A	1	156817136	1_77	0	0.0690307327622898	17.2527402746375	1.98637240575028e-05	-2.01360544217707	1
ENSG00000187800.13	PEAR1	1	156893825	1_77	0	0.0193647388401008	5.35337218457658	1.72901669977126e-06	0.750000000000077	1
ENSG00000160838.13	LRRC71	1	156920880	1_77	0	0.191568013636226	27.157795071971	8.67716005917103e-05	3.25294117647054	1
ENSG00000132694.18	ARHGEF11	1	157044910	1_77	0	0.0211118246292086	6.1556387123596	2.1674994575463e-06	-1.05169507673734	3
ENSG00000143297.18	FCRL5	1	157552226	1_77	0	0.0873048337237806	19.487442253273	2.83761346569004e-05	-2.53289473684303	1
ENSG00000160856.20	FCRL3	1	157700967	1_77	0	0.0292040518412936	9.17520439426174	4.46908859323323e-06	1.34602165645459	2
ENSG00000163534.14	FCRL1	1	157819468	1_77	0	0.0248595540697983	7.67503352544892	3.18224579137402e-06	-0.853146853147041	1
ENSG00000158473.6	CD1D	1	158180389	1_78	0	0.0253647460621225	7.96034633862331	3.36761618235947e-06	-0.906735751295369	1
ENSG00000158488.15	CD1E	1	158354635	1_78	0	0.0700470781494472	17.4893281123901	2.04325822351004e-05	-2.16279069767524	1
ENSG00000163564.14	PYHIN1	1	158930485	1_78	0	0.0294901555913988	9.3641366347822	4.60579826106784e-06	-1.29251700680268	1
ENSG00000163565.18	IFI16	1	158999686	1_78	0	0.110373088014206	21.8384026869314	4.02016768993504e-05	-2.39720558882336	1
ENSG00000163568.14	AIM2	1	159147011	1_78	0	0.026395903122083	8.33132887347237	3.66784445223059e-06	0.989071038251288	1
ENSG00000179639.10	FCER1A	1	159288755	1_78	0	0.0185581365172407	5.05645475168937	1.56509461072271e-06	-0.445255474452352	1
ENSG00000181036.13	FCRL6	1	159800388	1_78	0	0.0239172648727956	7.41360878383633	2.95734017623126e-06	-0.841859425738873	2
ENSG00000158714.10	SLAMF8	1	159826512	1_78	0	0.0257801991406494	8.11158576432954	3.48780453242945e-06	-0.989417989417645	1
ENSG00000188004.9	C1orf204	1	159857626	1_78	0	0.0249420339271379	7.80394745551119	3.24643197960141e-06	-0.907284768211896	1
ENSG00000243284.1	VSIG8	1	159856126	1_78	0	0.0204949157199332	5.97818586176648	2.04350476833398e-06	0.548471809909597	2
ENSG00000158710.14	TAGLN2	1	159925114	1_78	0	0.0293527305811695	9.32059608243134	4.56301925819356e-06	1.10622710622661	1
ENSG00000143315.6	PIGM	1	160031560	1_79	0	0.00374129240557675	4.81334850221805	3.00350988153887e-07	0.223650385604163	1
ENSG00000177807.8	KCNJ10	1	160064785	1_79	0	0.0103490946692064	13.7364424083118	2.3710282852998e-06	-1.50295144735772	2
ENSG00000162728.4	KCNJ9	1	160081123	1_79	0	0.00734722361662754	10.680094022261	1.3087552584045e-06	-1.32800000000001	1
ENSG00000162729.13	IGSF8	1	160104114	1_79	0	0.00365706513045527	4.64441815799512	2.83285349448059e-07	-0.0236220472440952	1
ENSG00000132681.16	ATP1A4	1	160151964	1_79	0	0.00365463448485559	4.64290308406304	2.83004715393685e-07	0.083433181506019	2
ENSG00000143318.12	CASQ1	1	160177358	1_79	0	0.00367604477212091	4.70814799935063	2.88662922417473e-07	0.155555555555582	1
ENSG00000132716.18	DCAF8	1	160262716	1_79	0	0.00856096282497909	12.0617328818885	1.72223504856273e-06	-1.34399999999981	1
ENSG00000122218.14	COPA	1	160342475	1_79	0	0.00922244415385631	12.7068803118312	1.95454232275797e-06	1.3900509549501	2
ENSG00000162736.15	NCSTN	1	160342835	1_79	0	0.00984548073700908	13.5873922197837	2.23117247971158e-06	-1.44483985765127	1
ENSG00000162738.5	VANGL2	1	160400615	1_79	0	0.004399442499052	6.17578852532263	4.53158538677086e-07	-0.494163424124711	1
ENSG00000066294.14	CD84	1	160579090	1_79	0	0.00449697005201821	6.52353764857836	4.89286546005807e-07	0.741245410892623	2
ENSG00000117090.14	SLAMF1	1	160647238	1_79	0	0.00695657626956114	10.8931819496484	1.26389330771946e-06	1.46355364583999	2
ENSG00000117091.9	CD48	1	160711985	1_79	0	0.00518102579670443	8.19809708507684	7.08416906811056e-07	-1.21935483870941	1
ENSG00000026751.16	SLAMF7	1	160740367	1_79	0	0.0078818029057689	12.9542583274966	1.70293561932291e-06	1.96296296296245	1
ENSG00000122224.17	LY9	1	160797459	1_79	0	0.0102559057549009	20.0285052709328	3.42596298130698e-06	3.43283582089526	1
ENSG00000158769.17	F11R	1	161021116	1_79	0	0.00496732964471458	10.7607692373817	8.91510382987455e-07	2.14634457307327	2
ENSG00000215845.10	TSTD1	1	161038745	1_79	0	0.0221666309712352	23.7957673439377	8.79750476825786e-06	-2.84837857976576	2
ENSG00000158773.14	USF1	1	161067252	1_79	0	0.00370807182390531	5.22207210916636	3.22961763437156e-07	0.883870967741572	1
ENSG00000162755.13	KLHDC9	1	161098329	1_79	0	0.00669043722184914	13.0367335619181	1.45473335013404e-06	-2.17245199835938	2
ENSG00000143256.4	PFDN2	1	161117821	1_79	0	0.00770689189649676	11.4783284534848	1.47542799912421e-06	1.20559440559393	1
ENSG00000158793.13	NIT1	1	161118210	1_79	0	0.0126838780613143	16.5478821301533	3.50069748506207e-06	-1.86486486486558	1
ENSG00000158796.16	DEDD	1	161132100	1_79	0	0.00432864676361178	7.65469133041013	5.52636970726136e-07	1.05468749999982	1
ENSG00000143222.11	UFC1	1	161158854	1_79	0	0.00642797603066281	10.1557197149192	1.08879234954435e-06	1.16387337057811	1
ENSG00000143258.15	USP21	1	161159962	1_79	0	0.018651768436902	23.3547282823542	7.26532321212263e-06	-3.40425531914838	1
ENSG00000143224.17	PPOX	1	161165947	1_79	0	0.0121907982715295	19.2942396625219	3.92301455256847e-06	3.13664983838571	2
ENSG00000158864.12	NDUFS2	1	161196933	1_79	0	0.378631232395283	35.2514233502189	0.000222614371412533	-3.95530726256901	1
ENSG00000158859.9	ADAMTS4	1	161197908	1_79	0	0.00384193875808558	5.2534032257904	3.36628808396283e-07	0.341269841269781	1
ENSG00000158869.10	FCER1G	1	161215268	1_79	0	0.00904528880100297	15.1382111668537	2.28379491860433e-06	2.11909978621241	2
ENSG00000158874.11	APOA2	1	161223893	1_79	0	0.00371853661837895	6.00302905297302	3.72308210128474e-07	-1.16406250000007	1
ENSG00000158882.14	TOMM40L	1	161226376	1_79	0	0.0116678665483831	13.1096027696522	2.55117993926673e-06	-1.51908396946546	1
ENSG00000248485.1	PCP4L1	1	161259053	1_79	0	0.00514789760188794	6.94290907734839	5.96116966983134e-07	0.44482141073694	2
ENSG00000158887.15	MPZ	1	161310092	1_79	0	0.00582069806986174	8.78657383975079	8.53011214532666e-07	-0.934782608695683	1
ENSG00000143252.14	SDHC	1	161317093	1_79	0	0.0113384345755756	15.449030909651	2.92155755333194e-06	-2.14432989690745	1
ENSG00000143226.13	FCGR2A	1	161505171	1_79	0	0.0558895872187021	24.25242224545	2.26071662750283e-05	0.0326086956521706	1
ENSG00000132185.16	FCRLA	1	161707114	1_79	0	0.00375808741243788	5.69894676110422	3.57208334090421e-07	-0.196969696969732	1
ENSG00000162746.14	FCRLB	1	161721827	1_79	0	0.00440421117110146	6.12570969638879	4.49971130572911e-07	-0.406334837246641	2
ENSG00000081721.11	DUSP12	1	161749589	1_79	0	0.00411916552189162	5.46127965218809	3.75200808057465e-07	-0.220183486238586	1
ENSG00000118217.5	ATF6	1	161765328	1_79	0	0.00387913886173752	5.17742089038705	3.3497230647751e-07	-0.308907328567337	2
ENSG00000239887.4	C1orf226	1	162366440	1_79	0	0.00448922388050077	6.37078302348309	4.77006376011294e-07	0.519685039370124	1
ENSG00000198574.5	SH2D1B	1	162388605	1_80	0	0.0165861803499689	5.58084003374916	1.54385341668346e-06	0.482172224674201	2
ENSG00000117143.13	UAP1	1	162561114	1_80	0	0.0187529095271706	6.7200035710623	2.10183329703612e-06	-0.719047619047306	1
ENSG00000162733.16	DDR2	1	162631124	1_80	0	0.0168910710323636	5.74978186274858	1.61982710716484e-06	-0.515254237287878	1
ENSG00000132196.13	HSD17B7	1	162790775	1_80	0	0.0164824638471817	5.52266453346149	1.51820669000937e-06	-0.465631929046597	1
ENSG00000117152.13	RGS4	1	163063721	1_80	0	0.042178558892727	14.2755562946235	1.00425703737548e-05	1.62539192058144	3
ENSG00000143228.12	NUF2	1	163266611	1_80	0	0.0473962854456197	15.3699339620911	1.21500037918441e-05	-1.770161290323	1
ENSG00000162763.3	LRRC52	1	165543608	1_81	0	0.0322876018183571	5.01511511876088	2.70070283749644e-06	-0.336714489022153	2
ENSG00000143171.12	RXRG	1	165445274	1_81	0	0.0333841817135084	5.32694512688128	2.96605407364766e-06	0.426751592356693	1
ENSG00000143149.12	ALDH9A1	1	165694369	1_81	0	0.0406587235927482	7.17058111821829	4.86259612197102e-06	0.805441753331069	2
ENSG00000143183.16	TMCO1	1	165822178	1_81	0	0.0774282826982984	13.2467608281939	1.71068255957126e-05	1.55813953488411	1
ENSG00000188859.6	FAM78B	1	166167240	1_81	0	0.0414672288724625	7.35506409181952	5.08688103252515e-06	0.88671023965124	1
ENSG00000143194.12	MAEL	1	166975572	1_83	0	0.0113758077986564	11.6776654783125	2.21563583932298e-06	1.58974358974418	1
ENSG00000143157.11	POGK	1	166805651	1_83	0	0.0118943982590768	12.1429055074177	2.40893563933424e-06	-1.53020134228265	1
ENSG00000152382.5	TADA1	1	166875791	1_83	0	0.0980346541748044	31.5870091937177	5.16473726624495e-05	2.89763779527526	1
ENSG00000143167.11	GPA33	1	167166436	1_83	0	0.0058233103849189	5.6542473934145	5.49167529478981e-07	0.507854880798745	2
ENSG00000143190.21	POU2F1	1	167221225	1_83	0	0.0360823884988748	22.4723550589137	1.35239629354434e-05	2.15756302521126	1
ENSG00000198821.10	CD247	1	167518220	1_83	0	0.00564274665516507	5.36419384173048	5.04841584103303e-07	-0.429967426710125	1
ENSG00000143162.7	CREG1	1	167548592	1_83	0	0.00562852699117566	5.34160863115541	5.01449177856716e-07	-0.419570167528891	3
ENSG00000198771.10	RCSD1	1	167627233	1_83	0	0.00953004701254678	10.2020029349303	1.6215882647902e-06	-1.15909090909073	1
ENSG00000197965.11	MPZL1	1	167705500	1_83	0	0.0053553993289639	4.88185567681307	4.36050613201183e-07	0.265091863517207	1
ENSG00000143199.17	ADCY10	1	167917264	1_83	0	0.0273586251149598	19.889739502555	9.07576974639507e-06	2.0138888888891	1
ENSG00000143164.15	DCAF6	1	167936173	1_83	0	0.019940616535138	16.9562341699967	5.63933758299962e-06	-1.82576495035143	2
ENSG00000143158.10	MPC2	1	167936749	1_83	0	0.0051979394463908	4.60767143112252	3.99459564151637e-07	0.0137614678899001	1
ENSG00000143147.14	GPR161	1	168137478	1_83	0	0.00900452219625836	9.67806352348356	1.45348062468112e-06	-1.10141787885762	2
ENSG00000143155.12	TIPRL	1	168178854	1_83	0	0.0194085952662255	16.7427357518811	5.41976719745191e-06	1.76114649681528	1
ENSG00000143178.12	TBX19	1	168281906	1_83	0	0.00729795596285388	7.73818803094682	9.4189094654724e-07	0.868194842406712	1
ENSG00000143185.3	XCL2	1	168544200	1_83	0	0.0206359552584694	17.3685920247165	5.9779089668372e-06	-1.73151612631751	2
ENSG00000143184.4	XCL1	1	168576520	1_83	0	0.00530994618305702	4.80129731228597	4.25215243209214e-07	0.246268656716442	1
ENSG00000143196.4	DPT	1	168706050	1_83	0	0.00578833498982811	5.60494457024935	5.41109407942715e-07	-0.471487953262086	3
ENSG00000143153.12	ATP1B1	1	169105498	1_83	0	0.0303666902976999	20.7287515347503	1.04985836201567e-05	2.01489684097946	3
ENSG00000143156.13	NME7	1	169320485	1_83	0	0.00557512922432568	5.25357114110631	4.88505729120133e-07	-0.466320853493879	3
ENSG00000117477.12	CCDC181	1	169441248	1_83	0	0.00550405876430837	5.32251587145586	4.88607504218974e-07	-0.588621555729648	2
ENSG00000198734.10	F5	1	169586812	1_83	0	0.00752558988971575	8.08069632818255	1.01426032972353e-06	-1.03703703703684	1
ENSG00000174175.16	SELP	1	169629757	1_83	0	0.679289219929547	24.2581694730337	0.000274835515757223	-4.46399999999892	1
ENSG00000188404.8	SELL	1	169129823	1_83	0	0.00606059425627281	6.12686544684404	6.19317936789688e-07	-0.722222222221933	1
ENSG00000007908.15	SELE	1	169764425	1_83	0	0.0112744540527687	12.5778609181949	2.36517028877868e-06	1.89592123769251	1
ENSG00000000457.13	SCYL3	1	169894240	1_83	0	0.0157819905836204	17.1593555963412	4.51671678773873e-06	-3.05853658536496	1
ENSG00000075945.12	KIFAP3	1	170084746	1_83	0	0.0120494301221956	14.370533534218	2.88801540502741e-06	2.78095238095255	1
ENSG00000120370.12	GORAB	1	170532434	1_83	0	0.0129511927873269	12.9812520577256	2.80405453942806e-06	-1.40531561461783	1
ENSG00000116132.11	PRRX1	1	170663243	1_84	0	0.0140515845127757	6.02233637226035	1.41140097902129e-06	0.588957055215016	1
ENSG00000007933.12	FMO3	1	171090963	1_84	0	0.0124798654140142	4.88449316920314	1.01669225223622e-06	0.261745099482081	3
ENSG00000094963.13	FMO2	1	171185820	1_84	0	0.0172043572549412	7.97848429578886	2.28938562932918e-06	-0.97071129707093	1
ENSG00000010932.16	FMO1	1	171247727	1_84	0	0.0125701508028263	4.95622779023133	1.03908685785424e-06	0.282051282051282	1
ENSG00000076258.9	FMO4	1	171313714	1_84	0	0.0205312407723898	9.29161919708439	3.18175477259868e-06	-0.904748051283338	3
ENSG00000034971.16	MYOC	1	171652737	1_84	0	0.0139892328039533	5.8474312769493	1.36432905979888e-06	-0.560773480662834	1
ENSG00000117533.14	VAMP4	1	171742012	1_84	0	0.030559267511229	12.9974815955668	6.62463960923998e-06	-1.79288424540811	2
ENSG00000010165.19	METTL13	1	171781634	1_84	0	0.0192011657029921	8.96066415459865	2.86964319831396e-06	-1.32374100719432	1
ENSG00000197959.13	DNM3	1	171824030	1_84	0	0.0124511539331299	4.85719252538824	1.00868375363105e-06	0.551569506726332	1
ENSG00000094975.13	SUCO	1	172530641	1_84	0	0.0125443191181588	5.45973708651119	1.14229671788854e-06	0.761137849644911	2
ENSG00000117560.7	FASLG	1	172658724	1_84	0	0.0183940756042101	7.72613694581149	2.37028448904611e-06	-0.430167597765402	1
ENSG00000120337.8	TNFSF18	1	173051090	1_84	0	0.15731820220337	26.7540118837383	7.01985264652552e-05	-2.52192003560492	2
ENSG00000076321.10	KLHL20	1	173714815	1_85	0	0.0295818461078904	5.64434569115371	2.7848318897784e-06	0.398437500000083	1
ENSG00000120334.15	CENPL	1	173827031	1_85	0	0.0323230311568699	6.51797504952946	3.51386344556334e-06	0.612903225806634	1
ENSG00000117593.9	DARS2	1	173823772	1_85	0	0.0262688043221674	4.76723568342306	2.0886565592924e-06	-0.557971014492583	1
ENSG00000185278.15	ZBTB37	1	173868168	1_85	0	0.0278403683835949	5.12312748595739	2.37886746310146e-06	-0.14965986394558	1
ENSG00000117601.13	SERPINC1	1	173916899	1_85	0	0.0261840943059714	4.72180601437662	2.06208139124607e-06	0.279746386777032	2
ENSG00000135870.11	RC3H1	1	174020533	1_85	0	0.0261751364925568	4.66524635494767	2.03668395870638e-06	-0.13541666666673	1
ENSG00000152061.23	RABGAP1L	1	174159856	1_85	0	0.0268429455204653	4.84229762120012	2.16791252463855e-06	0.322580645161263	1
ENSG00000116161.17	CACYBP	1	175000135	1_85	0	0.0268360479702178	4.89190821903412	2.18956057894662e-06	-0.201492537313458	1
ENSG00000120333.4	MRPS14	1	175023749	1_85	0	0.0294459221852094	5.84266536168585	2.86943425445602e-06	0.594470046083313	1
ENSG00000120332.15	TNN	1	175068086	1_85	0	0.0362001335196807	8.10179075317991	4.891604099832e-06	-1.23426665076682	2
ENSG00000152092.15	ASTN1	1	177165274	1_86	0	0.0377085614350199	8.11878944577577	5.10612389869451e-06	-0.980582524272458	1
ENSG00000235750.9	KIAA0040	1	175193132	1_86	0	0.0429761222340015	9.34341471972482	6.69719520786335e-06	-1.08938334027836	2
ENSG00000143207.19	RFWD2	1	176205188	1_86	0	0.0280730842203286	5.36402085860623	2.51154342817773e-06	-0.454933502870764	2
ENSG00000198797.6	BRINP2	1	177415067	1_86	0	0.0296012396331447	5.85807853402032	2.8921791696602e-06	0.591549295774691	1
ENSG00000240021.9	TEX35	1	178512615	1_87	0	0.0371737955786665	7.44075062345767	4.61332192451675e-06	0.960408931496765	2
ENSG00000120341.18	SEC16B	1	177967390	1_87	0	0.0494069100561448	10.1081933146682	8.32954614019941e-06	-1.30960275816628	3
ENSG00000075391.16	RASAL2	1	178094621	1_87	0	0.0283057389342836	4.89650687045872	2.31164409768885e-06	0.298850574712494	1
ENSG00000116191.17	RALGPS2	1	178713544	1_87	0	0.0281165924627662	4.83402825162711	2.26689798196203e-06	-0.168859243301507	2
ENSG00000116194.12	ANGPTL1	1	178869250	1_87	0	0.0527932741415715	10.7319222709412	9.44966083219366e-06	1.41573033707797	1
ENSG00000143340.6	FAM163A	1	179743345	1_89	0	0.0239804556722086	5.63857717616681	2.25521040124415e-06	0.852348993288633	1
ENSG00000162779.21	AXDND1	1	179365697	1_89	0	0.0225679816825187	5.07395297580543	1.90985002278196e-06	0.25127839368395	2
ENSG00000116199.11	FAM20B	1	179025509	1_89	0	0.130561207369548	21.6664649499864	4.71804763964211e-05	2.83652300302745	2
ENSG00000186283.13	TOR3A	1	179081458	1_89	0	0.0282731462466087	7.17135697727844	3.38170396459514e-06	0.394876631725067	2
ENSG00000143322.19	ABL2	1	179229518	1_89	0	0.0214724877322545	4.61146505561619	1.65151069657319e-06	-0.433282149240996	2
ENSG00000057252.12	SOAT1	1	179294221	1_89	0	0.0258692459320213	6.34410455933324	2.73724837906915e-06	-0.852112676056192	1
ENSG00000162782.15	TDRD5	1	179591019	1_89	0	0.0216807722625213	4.70116129732425	1.69996509926558e-06	-0.179087601400289	2
ENSG00000135837.15	CEP350	1	179954679	1_89	0	0.0403371618821599	10.4909735604393	7.0579932086145e-06	-1.28361139102698	2
ENSG00000116260.16	QSOX1	1	180155532	1_89	0	0.0239755499336619	5.63662405291964	2.25396803439222e-06	0.469230769230732	1
ENSG00000121454.5	LHX4	1	180264859	1_89	0	0.0217592830088524	4.73477932646763	1.71832151957357e-06	0.1796875	1
ENSG00000230124.6	ACBD6	1	180501931	1_89	0	0.0268215588024962	6.68067630856542	2.98857768818705e-06	0.731301939057969	1
ENSG00000135835.11	KIAA1614	1	180912496	1_89	0	0.0284808445100609	7.23990840654746	3.43910978858117e-06	-0.86898839137637	1
ENSG00000198216.10	CACNA1E	1	181412848	1_90	0	0.0222500628632153	4.63920940825399	1.72161217154413e-06	-0.0886699507388487	1
ENSG00000135828.11	RNASEL	1	182574802	1_90	0	0.0661818643956094	14.8489214091213	1.63905682926018e-05	-1.7307569517962	2
ENSG00000143333.6	RGS16	1	182613755	1_90	0	0.0345133233213701	8.72959340234485	5.02505594941753e-06	1.0340136054424	1
ENSG00000058085.14	LAMC2	1	183183959	1_91	0	0.0245122689671387	4.97135031579297	2.032441184025e-06	0.245137777032512	2
ENSG00000116698.21	SMG7	1	183471970	1_91	0	0.0365870753136159	8.70655329747498	5.31292961983968e-06	1.30189887181149	2
ENSG00000162704.15	ARPC5	1	183635770	1_91	0	0.16991495023244	23.3858625133296	6.62742909934634e-05	-2.99542428872826	2
ENSG00000198756.10	COLGALT2	1	184036788	1_91	0	0.0411265019892875	9.80133739414864	6.72306355951986e-06	-1.11905503052145	2
ENSG00000198860.11	TSEN15	1	184050050	1_91	0	0.0247714337214954	5.06922206816983	2.09436593694165e-06	0.468996193532072	2
ENSG00000116667.12	C1orf21	1	184413644	1_91	0	0.0270130098231366	5.87567915512241	2.64722682480646e-06	-0.598930481283574	1
ENSG00000121486.11	TRMT1L	1	185156912	1_92	0	0.0256004753370785	5.38602627971087	2.29972868786955e-06	-0.328467153284864	1
ENSG00000116668.12	SWT1	1	185156912	1_92	0	0.0256004753370785	5.38602627971087	2.29972868786955e-06	0.328467153284864	1
ENSG00000116679.15	IVNS1ABP	1	185317057	1_92	0	0.0239691648055058	4.77335040453759	1.90825462449404e-06	0.185185185185235	1
ENSG00000116690.12	PRG4	1	186295589	1_92	0	0.034935532954801	8.28531100148326	4.82765574550251e-06	-1.14444444444458	1
ENSG00000047410.13	TPR	1	186376365	1_92	0	0.0488012173800878	11.4173649191106	9.29301511625507e-06	-1.61835748792268	1
ENSG00000157181.15	C1orf27	1	186376310	1_92	0	0.0423985279460859	10.0972562118717	7.14026385038998e-06	-1.48731953813624	2
ENSG00000090104.11	RGS1	1	192575665	1_96	0	0.0384083498483766	9.52395936349056	6.10103179236232e-06	-1.17366003906554	2
ENSG00000116747.12	TROVE2	1	193061811	1_96	0	0.023432769970665	4.91525452268029	1.92101053383655e-06	-0.429126213592384	1
ENSG00000023572.8	GLRX2	1	193106283	1_96	0	0.0240075168973801	5.14063906092393	2.05837482059582e-06	0.513986013986223	1
ENSG00000000971.15	CFH	1	196651341	1_98	0	0.0653352009849316	15.5215495791811	1.69138476133459e-05	-1.75149700598833	1
ENSG00000244414.6	CFHR1	1	196820070	1_98	0	0.0626591821042958	15.1257469694864	1.58074442321088e-05	1.70588235294114	1
ENSG00000177888.7	ZBTB41	1	197200897	1_98	0	0.020357340267521	4.60762772941316	1.56443860622995e-06	0.149253731343276	1
ENSG00000213047.12	DENND1B	1	197774376	1_99	1	0.278677353617278	37.6336441598209	0.000174919431616546	6.21476510067004	1
ENSG00000081237.18	PTPRC	1	198638824	1_99	2	0.321769675301709	20.8373559926964	0.000111827297428424	-4.14745308311143	1
ENSG00000170128.4	GPR25	1	200872533	1_101	0	0.136404353426368	20.2830932466581	4.61447740847129e-05	-2.5294117647059	1
ENSG00000118193.11	KIF14	1	200620641	1_101	0	0.0100005686162415	4.64947448424408	7.75512260605884e-07	-0.193621867881552	1
ENSG00000118197.13	DDX59	1	200658184	1_101	0	0.0114033899861523	7.05975984964153	1.34271552569412e-06	-1.47503560575994	3
ENSG00000118200.14	CAMSAP2	1	200696849	1_101	0	0.0291443525957895	19.9431064666822	9.69409621429284e-06	3.36019657560546	2
ENSG00000232237.3	ASCL5	1	201126714	1_101	0	0.0118905608923895	6.68985851807871	1.32672031740557e-06	-0.966368715157944	2
ENSG00000116857.16	TMEM9	1	201151602	1_101	0	0.0194418859704858	10.1215718802242	3.28205958165676e-06	-0.869005803993173	2
ENSG00000081277.12	PKP1	1	201283573	1_101	0	0.0116162151208064	5.83842459978133	1.13115059321961e-06	0.34210526315778	1
ENSG00000118194.18	TNNT2	1	201378187	1_101	0	0.0172211239465432	9.57624365381405	2.75053253005703e-06	-1.02790697674424	1
ENSG00000159173.18	TNNI1	1	201406530	1_101	0	0.0215767929246141	12.2201019165302	4.39766180046787e-06	1.59732286387453	2
ENSG00000174307.6	PHLDA3	1	201449788	1_101	0	0.0327560392116272	15.5225306106349	8.48035460989777e-06	-1.97674418604709	1
ENSG00000159176.13	CSRP1	1	201509697	1_101	0	0.0235681477121099	12.3008142846902	4.83525540038378e-06	1.86345381526033	1
ENSG00000198700.9	IPO9	1	201828710	1_102	0	0.0220891620349164	4.64008100919745	1.70948348428542e-06	0.176211453744515	1
ENSG00000198892.6	SHISA4	1	201888432	1_102	0	0.0237703146885192	5.32211169351798	2.10998331741699e-06	0.444444444444435	1
ENSG00000134375.10	TIMM17A	1	201954677	1_102	0	0.0261029084144239	6.19323261832078	2.69628873734927e-06	-0.555352956345486	2
ENSG00000176393.10	RNPEP	1	201982484	1_102	0	0.0221328849242376	4.65846070003913	1.71965199389645e-06	-0.145642966123545	2
ENSG00000163435.15	ELF3	1	202007718	1_102	0	0.0230902369181818	5.05214991935711	1.94565002558715e-06	-0.243445692884018	1
ENSG00000170075.8	GPR37L1	1	202123287	1_102	0	0.0251209073825666	5.83628025720741	2.44529672598711e-06	-0.519230769231078	1
ENSG00000143851.15	PTPN7	1	202161992	1_102	0	0.0556532083584067	13.2803193373259	1.23270406982734e-05	1.53276955602519	1
ENSG00000133067.17	LGR6	1	202194388	1_102	0	0.0262598675782353	6.24904511828378	2.73694643321964e-06	-0.623755268745211	2
ENSG00000077157.21	PPP1R12B	1	202348568	1_102	0	0.0430591104398638	10.8684462968842	7.80535432738905e-06	1.43472529341092	2
ENSG00000117139.16	KDM5B	1	202811535	1_102	0	0.0335011782289373	8.51991319201612	4.76053055257611e-06	-1.04000000000005	1
ENSG00000183155.4	RABIF	1	202889900	1_102	0	0.0273473497927392	6.62695253274383	3.0226593887757e-06	-0.724137931034175	1
ENSG00000117153.15	KLHL12	1	202928138	1_102	0	0.0293907377679218	7.29848946221343	3.57769718107736e-06	0.829902521953605	2
ENSG00000159346.12	ADIPOR1	1	202958379	1_102	0	0.0221524539432929	4.66667453116367	1.72420722551064e-06	0.0903278692154544	2
ENSG00000163444.11	TMEM183A	1	203025140	1_102	0	0.0224565367903803	4.79341017883082	1.79534319649578e-06	-0.217741935483784	1
ENSG00000143847.15	PPFIA4	1	203024771	1_102	0	0.0223855968304275	4.76399388796165	1.7786888349739e-06	0.169398907103822	1
ENSG00000163485.16	ADORA1	1	203090600	1_102	0	0.0244140092741884	5.57067864320499	2.26833564152192e-06	-0.545681955959087	2
ENSG00000133048.12	CHI3L1	1	203186284	1_102	0	0.322696909551132	30.6375262407191	0.00016489542562456	-3.14654610037187	2
ENSG00000133063.15	CHIT1	1	203274075	1_102	0	0.0288476396196929	7.12461295304195	3.42792779657338e-06	0.743169398906888	1
ENSG00000159388.5	BTG2	1	203305408	1_102	0	0.023667888193514	5.28194035093487	2.08503383542767e-06	-0.392070484581616	1
ENSG00000122176.10	FMOD	1	203351776	1_102	0	0.0289955460156413	7.1722775359189	3.46855418599474e-06	-0.8298755186719	1
ENSG00000174567.7	GOLT1A	1	204214495	1_103	0	0.0795776111688701	14.105077001359	1.87208888556986e-05	-2.08910891089086	1
ENSG00000188783.5	PRELP	1	203475432	1_103	0	0.0291658327639609	4.66455142384187	2.26905159942405e-06	0.15789473684219	1
ENSG00000058668.14	ATP2B4	1	203626383	1_103	0	0.0313213553822352	5.32954366836157	2.78413748623003e-06	0.503496503496603	1
ENSG00000122188.12	LAX1	1	203764731	1_103	0	0.0290156682299853	4.61643198024286	2.23408207123473e-06	0.18579759574439	2
ENSG00000257315.2	ZBED6	1	203795675	1_103	0	0.0374569552852572	7.00078206604816	4.37360076070845e-06	-0.837988826815393	1
ENSG00000182004.12	SNRPE	1	203861428	1_103	0	0.0450447116031945	8.72901215751827	6.55796379432242e-06	1.08502761577694	2
ENSG00000143842.14	SOX13	1	204072756	1_103	0	0.0327318661799608	5.74066216765131	3.13395576589767e-06	0.480446927374411	1
ENSG00000143845.14	ETNK2	1	204197024	1_103	0	0.0757182681644241	13.6322882971155	1.72158924058197e-05	1.58422939068178	1
ENSG00000143850.13	PLEKHA6	1	204284754	1_103	0	0.0578451117534345	11.0823387464162	1.06919813078683e-05	-1.57831325301128	1
ENSG00000158615.8	PPP1R15B	1	204412128	1_103	0	0.0325412657268774	5.68614861332065	3.08611960219128e-06	0.562005277044889	1
ENSG00000198625.12	MDM4	1	204517077	1_103	0	0.0437173051468155	8.44838759765093	6.1600937105772e-06	1.04511278195482	1
ENSG00000186007.9	LEMD1	1	205457492	1_104	0	0.0900917790766631	17.8424232029008	2.68101414244887e-05	-1.82745098039221	1
ENSG00000163531.15	NFASC	1	204806345	1_104	0	0.0245761906476536	5.72117867481181	2.34509361444811e-06	-0.582710651336819	2
ENSG00000184144.11	CNTN2	1	205016022	1_104	0	0.0220613855237776	4.74765955118117	1.74691775262693e-06	0.131067961165038	1
ENSG00000174529.7	TMEM81	1	205084986	1_104	0	0.0236798833552656	5.38966546209285	2.12863634715317e-06	-0.669354838709725	1
ENSG00000117222.13	RBBP5	1	205121757	1_104	0	0.0255994550064019	6.109685580428	2.60861319144435e-06	-0.838709677419258	1
ENSG00000133059.16	DSTYK	1	205210869	1_104	0	0.0232424990967189	5.23249028385136	2.02838952409236e-06	0.521980532238733	3
ENSG00000133069.15	TMCC2	1	205228229	1_104	0	0.0232822164597699	5.25004884630545	2.03867394406072e-06	0.402862985685019	1
ENSG00000163545.8	NUAK2	1	205321732	1_104	0	0.024568067526879	5.75258912048955	2.35718928509727e-06	-0.49063670411984	1
ENSG00000162873.14	KLHDC8A	1	205356481	1_104	0	0.0491246355291294	12.2582166987387	1.00435383285125e-05	-1.52327730636854	2
ENSG00000117266.15	CDK18	1	205505034	1_104	0	0.0258602030404742	6.27099731892522	2.70475947651943e-06	0.779483545215995	2
ENSG00000158711.13	ELK4	1	205629784	1_104	0	0.0375526153252352	10.3512113230354	6.48323059799802e-06	-1.78318011253519	2
ENSG00000069275.12	NUCKS1	1	205749730	1_104	0	0.352495526518187	21.9059787137249	0.000128788289950976	-3.60183391122424	2
ENSG00000117280.12	RAB29	1	205775418	1_104	0	0.147853549271498	19.0472964950587	4.69705020401453e-05	3.17238358381038	2
ENSG00000133065.10	SLC41A1	1	205788696	1_104	0	0.188556524506055	19.0658907348208	5.99596059437598e-05	3.40337298523991	3
ENSG00000117322.17	CR2	1	207454653	1_105	0	0.0194317748891334	13.5232093154209	4.38280699828028e-06	-1.59281437125704	1
ENSG00000263528.7	IKBKE	1	206470191	1_105	0	0.0469826874920459	20.7679738382582	1.62739167184127e-05	1.99531668400429	3
ENSG00000136634.5	IL10	1	206773321	1_105	0	0.518061384092204	24.4872400063372	0.000211583192125707	-4.39215686274466	1
ENSG00000162894.11	FCMR	1	206922206	1_105	0	0.00809015294591997	5.2606854842667	7.09837886620389e-07	-0.262295081967206	1
ENSG00000162896.5	PIGR	1	206945992	1_105	0	0.00956686914850014	6.45777376142288	1.03041640786147e-06	0.651833244723539	2
ENSG00000123843.12	C4BPB	1	207088956	1_105	0	0.016347125378369	10.5292610353544	2.87077656131084e-06	-0.394342762063039	1
ENSG00000123838.10	C4BPA	1	207104083	1_105	0	0.0174008408067062	12.9095021071148	3.74662159647319e-06	-1.76246334310877	1
ENSG00000196352.14	CD55	1	207321071	1_105	0	0.00772585358362199	4.88494357571247	6.29457091419007e-07	0.500293030885429	2
ENSG00000203710.10	CR1	1	207495998	1_105	0	0.00783536163375376	5.17169333667865	6.75852486811412e-07	-0.755189513155246	2
ENSG00000117335.19	CD46	1	207752016	1_105	0	0.0261463931845407	14.8119551522054	6.45928253984265e-06	1.45934959349648	1
ENSG00000174059.16	CD34	1	207911570	1_105	0	0.0550223942635915	21.3980159761419	1.96369076421087e-05	2.09409190372022	1
ENSG00000123689.5	G0S2	1	209696111	1_106	0	0.0145512796693128	6.26101697905957	1.51951913999386e-06	-0.468085106383041	1
ENSG00000009790.14	TRAF3IP3	1	209756234	1_106	0	0.0226578496092634	13.5581881934779	5.12366177530418e-06	2.30263157894807	1
ENSG00000117597.17	DIEXF	1	209827828	1_106	0	0.0346109105380631	25.8424986149124	1.49178979542131e-05	4.63642723194001	2
ENSG00000143473.12	KCNH1	1	211134467	1_107	0	0.0372434104326866	12.3619172318637	7.67883578566641e-06	1.50358422939101	1
ENSG00000082512.14	TRAF5	1	211326278	1_107	0	0.016186660828756	4.60621419363898	1.24354498819214e-06	0.0340982259331987	2
ENSG00000170385.9	SLC30A1	1	211578806	1_107	0	0.0182145763949939	5.70115496652585	1.73197662787471e-06	0.664948453607856	1
ENSG00000123684.12	LPGAT1	1	211831551	1_107	0	0.0192637946886616	6.22100891552675	1.99876976007873e-06	0.779411764706351	1
ENSG00000143493.12	INTS7	1	212035474	1_107	0	0.0254708027963781	8.81730945077138	3.74575029129607e-06	-1.12189616252849	1
ENSG00000143476.17	DTL	1	212035474	1_107	0	0.0254708027963781	8.81730945077138	3.74575029129607e-06	1.12189616252849	1
ENSG00000066027.11	PPP2R5A	1	212283381	1_107	0	0.0240237646964092	8.27306329873664	3.31487776251894e-06	0.9874213836478	1
ENSG00000065600.12	TMEM206	1	212414848	1_107	0	0.0171424042105832	5.13826746236593	1.46909047787522e-06	-0.366013071895461	1
ENSG00000123685.8	BATF3	1	212699839	1_108	0	0.0703541725858001	15.6428937454286	1.83555355722804e-05	-1.5328185328187	1
ENSG00000117697.14	NSL1	1	212792127	1_108	0	0.364330632941767	19.7192715260961	0.000119824785700638	3.60759493670701	1
ENSG00000162769.12	FLVCR1	1	212887966	1_108	0	0.13374857740471	22.9280302067018	5.11465120476105e-05	2.51966292134779	1
ENSG00000174606.13	ANGEL2	1	212998282	1_108	0	0.0298368974557421	8.07867963689373	4.02026011814784e-06	0.80882828870879	3
ENSG00000136643.11	RPS6KC1	1	213051377	1_108	0	0.0223188624727486	5.46553236600134	2.03453250191204e-06	-0.22962962962953	1
ENSG00000143499.13	SMYD2	1	214280940	1_108	0	0.0280484006226692	7.70081736165188	3.60250863921841e-06	-0.856382978723626	1
ENSG00000152104.11	PTPN14	1	214439798	1_109	0	0.0420617906279749	7.47300345030089	5.24255560632937e-06	-0.931398416886326	1
ENSG00000117724.12	CENPF	1	214603593	1_109	0	0.0547908760559082	9.95736637578604	9.09940168685826e-06	1.2340425531921	1
ENSG00000136636.12	KCTD3	1	215567710	1_109	0	0.0712579317333191	12.4420892215234	1.47872232494484e-05	1.55797101449264	1
ENSG00000196482.16	ESRRG	1	217137474	1_110	0	0.0153522607181489	4.63591720679029	1.18704754451352e-06	-0.142499999999977	1
ENSG00000092978.10	GPATCH2	1	217631213	1_110	0	0.0197284403943724	6.96267448551351	2.29102037414932e-06	-0.828220858895469	1
ENSG00000162814.10	SPATA17	1	217631425	1_110	0	0.0156071751568366	4.78857486299555	1.24649543236647e-06	-0.110389610389633	1
ENSG00000067533.5	RRP15	1	218284716	1_110	0	0.0588487822669993	17.1796565317154	1.68621156271453e-05	-1.80468749999985	1
ENSG00000143353.11	LYPLAL1	1	219174448	1_111	0	0.0364921265637157	8.5284508461189	5.19074182612538e-06	0.99999999999998	1
ENSG00000136628.17	EPRS	1	220043811	1_112	0	0.0441000009148175	16.565115968351	1.21840924222082e-05	1.62962962962968	1
ENSG00000162813.17	BPNT1	1	220090248	1_112	0	0.0121030271173563	4.77905060991503	9.64707692630048e-07	0.270557029177852	1
ENSG00000067704.9	IARS2	1	220094239	1_112	0	0.0125346103850836	5.14790918590211	1.07622189140677e-06	-0.0276522747596797	2
ENSG00000162817.6	C1orf115	1	220688326	1_112	0	0.015791155539882	7.08844776888668	1.86691764522606e-06	0.647969639149447	2
ENSG00000117791.15	MARC2	1	220747814	1_112	0	0.275643967314855	23.8330796188909	0.000109569268300314	-3.80746459692941	2
ENSG00000186205.12	MARC1	1	220787573	1_112	0	0.0857064460913555	19.6331758738374	2.8064942035678e-05	3.30872483221521	1
ENSG00000143507.17	DUSP10	1	221722051	1_113	0	0.0332753586248533	10.9321898877929	6.06722382826532e-06	1.24193548387115	1
ENSG00000143498.17	TAF1A	1	222591036	1_114	0	0.0256010829843654	7.7200554083594	3.29639206686972e-06	0.863207547169839	1
ENSG00000162819.11	BROX	1	222712777	1_114	0	0.022370388098496	6.46525189964232	2.41223200209379e-06	-0.728323699422096	1
ENSG00000186063.12	AIDA	1	222672069	1_114	0	0.0263180778863364	7.9772285684101	3.50159819171281e-06	0.945000000000131	1
ENSG00000154309.8	DISP1	1	222872138	1_114	0	0.0184541461095306	4.67770240396647	1.43974854678686e-06	0.119999999999916	1
ENSG00000187554.11	TLR5	1	223142833	1_114	0	0.204722627220573	27.5992259453286	9.42373041476704e-05	3.35772357723624	1
ENSG00000143502.14	SUSD4	1	223364591	1_114	0	0.0221752344444953	6.38382156325979	2.36107109790534e-06	-0.628571428571444	1
ENSG00000203697.11	CAPN8	1	223666090	1_114	0	0.0200563142999668	5.45066247607565	1.82331003491183e-06	-0.407999999999974	1
ENSG00000162909.17	CAPN2	1	223709793	1_114	0	0.122952742017263	22.5573300300546	4.62579111660617e-05	2.20317460317341	1
ENSG00000143771.11	CNIH4	1	224356827	1_114	0	0.0184217885439583	4.66141735931675	1.43222050650416e-06	0.107382550335609	1
ENSG00000162923.14	WDR26	1	224436689	1_114	0	0.0185616109708321	4.73159735070689	1.46481760752608e-06	0.195888756700446	2
ENSG00000185155.11	MIXL1	1	226223248	1_115	0	0.0229448543439521	6.9479857293553	2.65891423093075e-06	-1.21212121212081	1
ENSG00000143815.14	LBR	1	225438447	1_115	0	0.0212640556799594	4.63233735318045	1.64288205557958e-06	0.0659898477157558	1
ENSG00000154380.17	ENAH	1	225677952	1_115	0	0.0382535840889814	9.67445853586765	6.17246882127486e-06	-1.13492063492102	1
ENSG00000143742.12	SRP9	1	225777848	1_115	0	0.0327865950297731	8.44245821580253	4.61663289653082e-06	0.855072463767687	1
ENSG00000143819.12	EPHX1	1	225809711	1_115	0	0.0674066246366943	16.007095642695	1.79959685693215e-05	-1.94117647058838	1
ENSG00000196187.11	TMEM63A	1	225873958	1_115	0	0.023989965206324	6.12637032019169	2.45128026456385e-06	-0.985507246377149	1
ENSG00000243709.1	LEFTY1	1	225894725	1_115	0	0.0271706795000349	6.91496891163949	3.13365251848594e-06	0.604267845840881	3
ENSG00000143811.18	PYCR2	1	225920087	1_115	0	0.0399303169106454	10.1168481470978	6.73764452274949e-06	1.28108108108209	1
ENSG00000143768.12	LEFTY2	1	225941740	1_115	0	0.0520958384665037	13.1031731857802	1.13851726017817e-05	1.4561403508774	1
ENSG00000143751.9	SDE2	1	225999428	1_115	0	0.0462315639519509	13.2755391693176	1.02364851160488e-05	-2.26178010471285	1
ENSG00000163041.9	H3F3A	1	226070308	1_115	0	0.0961130818854491	16.7776148578108	2.68950793180329e-05	-1.78873239436642	1
ENSG00000183814.15	LIN9	1	226309688	1_115	0	0.0212865418591917	4.76299806588712	1.69100785070559e-06	0.53319502074713	1
ENSG00000143799.12	PARP1	1	226407676	1_115	0	0.0215568792100446	4.89388892859721	1.75954388146746e-06	0.214285714285719	1
ENSG00000203685.9	STUM	1	226550144	1_115	0	0.106217855651294	19.2167966556109	3.40438469777665e-05	2.13871470604827	3
ENSG00000143772.9	ITPKB	1	226738931	1_116	0	0.0163477202479128	4.75780700597372	1.29725132890602e-06	0.282945736434143	1
ENSG00000143801.16	PSEN2	1	226870643	1_116	0	0.0425412262579402	16.0706347340356	1.14025803213857e-05	2.55555555555509	1
ENSG00000163050.16	COQ8A	1	226945529	1_116	0	0.0224802811577397	7.20922501318064	2.70302725662909e-06	0.298469387755209	1
ENSG00000143776.18	CDC42BPA	1	227318012	1_116	0	0.0169400125318173	4.99699288570774	1.41183051362295e-06	0.244318181818142	1
ENSG00000181450.17	ZNF678	1	227563411	1_116	0	0.0165825344853048	4.82757867278765	1.33518171059298e-06	-0.0105462528371384	2
ENSG00000143740.14	SNAP47	1	227735217	1_116	0	0.016802950714828	4.97900442899515	1.39536611286949e-06	-0.280000000000012	1
ENSG00000081692.12	JMJD4	1	227735217	1_116	0	0.016802950714828	4.97900442899515	1.39536611286949e-06	0.280000000000012	1
ENSG00000143816.7	WNT9A	1	227945621	1_116	0	0.0759114640711125	19.1992067397927	2.43080856717587e-05	2.36904761904767	1
ENSG00000162910.18	MRPL55	1	228109044	1_116	0	0.026018653580471	8.96147688211704	3.88887973990031e-06	-1.49999999999945	1
ENSG00000143774.16	GUK1	1	228140298	1_116	0	0.0236237788033948	7.84337334805299	3.09038339221185e-06	-1.07324840764324	1
ENSG00000181873.12	IBA57	1	228163386	1_116	0	0.0391016158502014	12.6047616011987	8.22033367268945e-06	1.86821705426373	1
ENSG00000154358.20	OBSCN	1	228206228	1_116	0	0.0512526420389394	14.9168216958943	1.27512471060653e-05	-2.14173228346502	1
ENSG00000162931.11	TRIM17	1	228416547	1_116	0	0.0163507064848947	4.83785918605738	1.3193191047997e-06	0.635944700460718	1
ENSG00000181218.5	HIST3H2A	1	228459118	1_116	0	0.0204140160732883	6.67809082112189	2.27374040331006e-06	0.741666666666483	1
ENSG00000196890.4	HIST3H2BB	1	228458562	1_116	0	0.0218133875878646	7.34067970383835	2.67066550258013e-06	-0.971830985914993	1
ENSG00000168159.11	RNF187	1	228484557	1_116	0	0.0175339184560692	5.33894249821183	1.5613286589604e-06	0.701161366919287	2
ENSG00000168118.11	RAB4A	1	229274578	1_117	0	0.015418639177854	4.6484251548061	1.1953965376389e-06	0.207692307692377	1
ENSG00000143632.14	ACTA1	1	229434388	1_117	2	0.46597446780209	19.4097151953856	0.000150848636662274	4.07272727272717	1
ENSG00000135773.12	CAPN9	1	230746130	1_118	0	0.0286558705003044	4.87720241467944	2.33101190517914e-06	-0.255561110705599	3
ENSG00000119280.16	C1orf198	1	230869142	1_118	0	0.0281962840891776	4.72652534109567	2.22276717100973e-06	0.315384615384691	1
ENSG00000173409.13	ARV1	1	230966197	1_118	0	0.0569303428946372	11.3090068900771	1.07381229889738e-05	-1.41884816753949	1
ENSG00000182118.7	FAM89A	1	231039898	1_118	0	0.0331110318298977	6.22527493705421	3.43788509416192e-06	0.621118012422586	1
ENSG00000116906.11	GNPAT	1	231241335	1_118	0	0.0283520356404247	4.77785919255454	2.2593197476898e-06	0.264000000000015	1
ENSG00000116903.7	EXOC8	1	231337950	1_118	0	0.0807387422204865	14.6205362882797	1.96881716981284e-05	1.70497427101156	1
ENSG00000010072.15	SPRTN	1	231341724	1_118	0	0.0297398197558917	5.22332847159917	2.59087091200655e-06	-0.566929133858432	1
ENSG00000162946.21	DISC1	1	231626570	1_118	0	0.0399677637708945	7.9851040917262	5.32292733165628e-06	0.990975595587128	2
ENSG00000212916.4	MAP10	1	232804701	1_119	0	0.0412410746292293	10.1175760735486	6.95931600840807e-06	1.17054619685978	2
ENSG00000183780.12	SLC35F3	1	234262946	1_120	0	0.0389948490809799	7.86343314046834	5.11422166837798e-06	-0.941176470587961	1
ENSG00000059588.9	TARBP1	1	234478952	1_121	0	0.022836760678162	5.26698411802213	2.00611864834717e-06	0.431122448979623	1
ENSG00000188739.14	RBM34	1	235161669	1_121	0	0.0307480583598995	8.03698018766978	4.12164611050964e-06	-1.05699481865287	1
ENSG00000054267.21	ARID4B	1	235325869	1_121	0	0.0328410539919525	8.65155066037749	4.73883020083676e-06	-1.14516129032241	1
ENSG00000116957.12	TBCE	1	235401609	1_121	0	0.0238854669023341	5.68453311071758	2.26458507715975e-06	0.547368421052795	1
ENSG00000162885.12	B3GALNT2	1	235506182	1_121	0	0.0286068012426965	7.36395398204348	3.51350414338078e-06	-0.838541666666679	1
ENSG00000143669.13	LYST	1	235909716	1_122	0	0.0202746350692518	5.00030813818013	1.69086883492189e-06	-0.264705882352918	1
ENSG00000077585.13	GPR137B	1	236135019	1_122	0	0.085264117078161	18.4827037703488	2.62840271894189e-05	-1.98128342245994	1
ENSG00000186197.13	EDARADD	1	236348178	1_122	0	0.0204513019240804	5.0808970258691	1.73309136750023e-06	0.279720279720192	1
ENSG00000116977.18	LGALS8	1	236531362	1_122	0	0.0324837192640712	9.38864472702159	5.08661373288643e-06	1.28279883381938	1
ENSG00000119285.10	HEATR1	1	236604526	1_122	0	0.0538303765605819	14.1225415248524	1.26794490764258e-05	2.4186046511624	1
ENSG00000077522.12	ACTN2	1	236685451	1_122	0	0.0198005869482965	4.78059568764714	1.57877479823721e-06	0.398601398601339	1
ENSG00000116984.12	MTR	1	236795215	1_122	0	0.110958227630119	21.0119322345204	3.88853138053363e-05	-2.08093306109831	2
ENSG00000133019.11	CHRM3	1	239386955	1_124	0	0.109682477975799	17.8991263856574	3.27438086558852e-05	-1.93962264150951	1
ENSG00000155816.19	FMN2	1	240013588	1_125	0	0.0262270145738578	6.19537247984208	2.71004427038204e-06	0.671936758892968	1
ENSG00000117009.11	KMO	1	241531649	1_127	0	0.0231287345574586	5.65757292906575	2.18243912330212e-06	0.519417475728489	1
ENSG00000203668.2	CHML	1	241640356	1_127	0	0.0215036257063693	4.98032897395633	1.78619894508636e-06	0.330882352941103	1
ENSG00000054277.13	OPN3	1	241628245	1_127	0	0.0261405428449598	6.79657944000417	2.96322824775426e-06	0.755555555555601	1
ENSG00000174371.16	EXO1	1	241847755	1_127	0	0.220999783101238	27.2591489347983	0.000100476441484977	-2.97925311203353	1
ENSG00000197769.5	MAP1LC3C	1	241999572	1_128	0	0.0236678902648311	5.19207093891766	2.04955827058595e-06	-0.362416107382456	1
ENSG00000180287.16	PLD5	1	242524418	1_128	0	0.0314895737438826	7.85197901544922	4.12387998469581e-06	-1.01058201058153	1
ENSG00000054282.15	SDCCAG8	1	243248552	1_128	0	0.03652265707145	9.23698986093708	5.62668934508841e-06	-1.14278647864193	2
ENSG00000117020.16	AKT3	1	243851261	1_128	0	0.0226804799890596	4.79578831471364	1.81414648670928e-06	0.237822349570314	1
ENSG00000173728.10	C1orf100	1	244348945	1_129	0	0.043055895308585	8.58840769372939	6.16744637871572e-06	-1.00997200641391	2
ENSG00000035687.9	ADSS	1	244452097	1_129	0	0.0340793953866735	6.40040378405158	3.63797206649857e-06	0.68106312292385	1
ENSG00000203666.12	EFCAB2	1	244970187	1_129	0	0.033699194841596	6.2956085277187	3.53848488786974e-06	0.609374999999862	1
ENSG00000197472.14	ZNF695	1	247008088	1_130	0	0.0196311132707044	5.6336344851301	1.84456388250472e-06	0.610328638497399	1
ENSG00000185420.18	SMYD3	1	246507763	1_130	0	0.0176788789898139	4.66140129338683	1.37445751770015e-06	-0.125641025641072	1
ENSG00000143653.9	SCCPDH	1	246720005	1_130	0	0.0366254973927662	11.4425786644167	6.98984497289918e-06	1.6861682776129	2
ENSG00000277462.1	ZNF670	1	247078730	1_130	0	0.0220514565320843	6.71373869922956	2.4692315675206e-06	-0.742331288343431	1
ENSG00000188295.14	ZNF669	1	247104366	1_130	0	0.0296215264099425	9.46093888617734	4.67414065212993e-06	-1.19654519671246	2
ENSG00000162714.12	ZNF496	1	247327107	1_131	0	0.0422723900810539	10.2708264450532	7.24139603282507e-06	-0.957488243037017	2
ENSG00000162711.16	NLRP3	1	247416447	1_131	0	0.0233402187948835	5.24453012688102	2.04160449384994e-06	-0.436046511628044	1
ENSG00000162722.8	TRIM58	1	247645251	1_131	0	0.0404094115119533	10.5752306949456	7.12742213562881e-06	-1.49008314679712	2
ENSG00000238243.3	OR2W3	1	247875023	1_131	0	0.023293097484954	5.16816549226573	2.00781531146857e-06	-0.308570914238829	2
ENSG00000175137.10	SH3BP5L	1	248826485	1_131	0	0.0343071781541848	8.85681374786527	5.06783673510094e-06	1.17792507328976	2
ENSG00000171163.15	ZNF692	1	248859244	1_131	0	0.0286609536570266	7.168004238399	3.42648626999556e-06	-0.905775075987772	1
ENSG00000184731.5	FAM110C	2	47011	2_1	0	0.0328865719050484	8.16240436379033	4.4771002222905e-06	-0.944237918215063	1
ENSG00000035115.21	SH3YL1	2	267367	2_1	0	0.0403850057974187	10.0829975274236	6.79156584886436e-06	-1.29230769230792	1
ENSG00000151353.14	TMEM18	2	676782	2_1	0	0.106438340680373	19.2693505587233	3.42078105885706e-05	-2.16711541853277	2
ENSG00000115705.20	TPO	2	1415211	2_1	0	0.0226479022674223	4.68768712222627	1.77070700342637e-06	0.116279069767466	1
ENSG00000130508.10	PXDN	2	1744782	2_1	0	0.0588542851392712	13.6232665580784	1.33727106849483e-05	1.59276018099479	1
ENSG00000171853.15	TRAPPC12	2	3379970	2_2	0	0.0200192875012337	5.35266966441387	1.78722472623769e-06	-0.440277771357433	3
ENSG00000182551.13	ADI1	2	3491307	2_2	0	0.0226638845724686	6.50560162987033	2.45913245182122e-06	-0.764876996568206	2
ENSG00000171863.12	RPS7	2	3573262	2_2	0	0.0289860416141947	8.7959778880874	4.25239056493216e-06	1.04144648060701	2
ENSG00000118004.17	COLEC11	2	3594575	2_2	0	0.030571961175148	9.2926895745531	4.73832488093033e-06	-1.08937539269348	2
ENSG00000214866.8	DCDC2C	2	3704016	2_2	0	0.0184897651292767	4.61476937578687	1.42311993402068e-06	0.044247787610618	1
ENSG00000176887.6	SOX11	2	5704918	2_4	0	0.0435567144120479	10.0441989043702	7.29676773646876e-06	-1.20634920634977	1
ENSG00000134321.11	RSAD2	2	6869802	2_5	0	0.0838779836322938	16.3437335507987	2.28643763908212e-05	-1.80645161290284	1
ENSG00000151693.9	ASAP2	2	9214540	2_6	0	0.0245243546274425	5.28795856582339	2.16294629690403e-06	-0.640495867768551	1
ENSG00000119185.12	ITGB1BP1	2	9414151	2_6	0	0.0233421525518873	4.82830430801885	1.87973073577248e-06	-0.352067623359449	2
ENSG00000134330.18	IAH1	2	9474089	2_6	0	0.11871935762636	20.182529230521	3.99629218527059e-05	2.93219422995796	2
ENSG00000151694.12	ADAM17	2	9555759	2_6	0	0.225812256384441	26.5609462608761	0.000100034811729645	3.53279663316703	2
ENSG00000115750.16	TAF1B	2	9843084	2_6	0	0.03269877260523	7.96880029654169	4.34594774310099e-06	-1.03760362201883	3
ENSG00000205795.4	CYS1	2	10078819	2_6	0	0.0413950782350199	10.1742572404024	7.02443708740723e-06	-1.26875000000052	1
ENSG00000171848.13	RRM2	2	10122793	2_6	0	0.0233417602208618	4.82813527913925	1.87963333721754e-06	0.253521126760447	1
ENSG00000115756.12	HPCAL1	2	10303214	2_7	0	0.0465496149033615	14.5427705595433	1.12907645341609e-05	1.66187050359705	1
ENSG00000115758.12	ODC1	2	10448012	2_7	0	0.0177749377394378	5.56506518110177	1.64982716129888e-06	0.458904109589058	1
ENSG00000143882.10	ATP6V1C2	2	10721170	2_7	0	0.0162480055833732	4.73192660429936	1.28232516448068e-06	0.209102228057636	2
ENSG00000150873.11	C2orf50	2	11132658	2_7	0	0.0161021215400943	4.64829626752537	1.24835184305519e-06	0.0468297469160046	2
ENSG00000162976.12	PQLC3	2	11155920	2_7	0	0.0171052054001312	5.20875216428771	1.48601123552745e-06	-0.428571428571495	1
ENSG00000134318.13	ROCK2	2	11347918	2_7	0	0.021911119049929	7.50778997637092	2.74370098527489e-06	-0.899056706583	2
ENSG00000169016.16	E2F6	2	11467072	2_7	0	0.0227400686997901	7.85299052290483	2.97842693913399e-06	-1.00775193798443	1
ENSG00000134324.11	LPIN1	2	11784824	2_7	0	0.0211979362186245	7.20028166833586	2.54567626067873e-06	0.832061068702069	1
ENSG00000151779.12	NBAS	2	15560914	2_9	0	0.0429042718741723	10.4800982162111	7.49939094911936e-06	1.4393939393933	1
ENSG00000079785.14	DDX1	2	15591481	2_9	0	0.0598029186348038	13.6042690199901	1.35693078921302e-05	1.53543307086648	1
ENSG00000214842.5	RAD51AP2	2	17515306	2_10	0	0.0400360687634951	13.6382060547311	9.10686250842987e-06	-1.68749999999992	1
ENSG00000197872.11	FAM49A	2	16666179	2_10	0	0.0154033228809801	4.82610919885173	1.23985720180765e-06	0.290502793296151	1
ENSG00000163032.11	VSNL1	2	17538936	2_10	0	0.0667104387377644	18.3690446604597	2.04380977782887e-05	-2.06976744185964	1
ENSG00000178295.14	GEN1	2	17754513	2_10	0	0.0151430661601614	4.65427372646217	1.17550869735506e-06	0.013843829662426	2
ENSG00000163029.15	SMC6	2	17799244	2_10	0	0.0185034337996602	6.52920527571239	2.01498936877323e-06	-0.777435450883213	2
ENSG00000170745.11	KCNS3	2	17877595	2_10	0	0.0229967798864288	8.52736143357425	3.27070823923694e-06	-1.09679525769902	2
ENSG00000240857.1	RDH14	2	18559834	2_11	0	0.0235323791075718	4.60743024535937	1.80835924488365e-06	0.0191082802547777	1
ENSG00000185013.16	NT5C1B	2	18589274	2_11	0	0.0349826860045438	8.30305569190362	4.84452507877486e-06	-0.87333333333348	1
ENSG00000183891.5	TTC32	2	19902364	2_12	0	0.0341064340329418	7.5144857834708	4.27460202587564e-06	0.776978417266316	1
ENSG00000132031.12	MATN3	2	20009334	2_12	0	0.0283460501697849	5.78849431095038	2.73664376379262e-06	-0.603375527425946	1
ENSG00000068697.6	LAPTM4A	2	20074166	2_12	0	0.0254897158512339	4.79928686164958	2.040336547726e-06	0.601562500000036	1
ENSG00000118960.12	HS1BP3	2	20650679	2_12	0	0.0369107416371295	8.25304952083732	5.08074417636075e-06	0.977272727272695	1
ENSG00000143869.6	GDF7	2	20666960	2_12	0	0.0403239000603856	9.08077013993334	6.10724465190063e-06	1.10423438344507	2
ENSG00000084674.14	APOB	2	21044375	2_13	0	0.0294216162400609	5.24537040440375	2.57396592683657e-06	0.530520696650866	2
ENSG00000119771.14	KLHL29	2	23322016	2_14	0	0.0457495440707386	8.34436172108637	6.36707547577472e-06	1.15873015873043	1
ENSG00000173960.13	UBXN2A	2	23927186	2_14	0	0.0531481587644754	9.75365732996792	8.6460117802329e-06	1.55010702911278	2
ENSG00000205639.9	MFSD2B	2	24012104	2_14	0	0.0357480525872796	6.03374451812305	3.59748847227301e-06	-0.917241379310453	1
ENSG00000163026.11	WDCP	2	24049787	2_14	0	0.0547709688970248	10.0370090339521	9.1688495024392e-06	-1.46590909090953	1
ENSG00000219626.8	FAM228B	2	24064728	2_14	0	0.0377596102493168	6.54569519840278	4.12233599917463e-06	0.898809523809588	1
ENSG00000115129.13	TP53I3	2	24084887	2_14	0	0.0362980064646627	6.17646657139692	3.73923684536148e-06	-0.923245614035321	1
ENSG00000176732.6	PFN4	2	24123648	2_14	0	0.0468284819190616	8.563232109526	6.68817919525103e-06	1.31073446327727	1
ENSG00000186453.12	FAM228A	2	24175577	2_14	0	0.035889805966968	6.07069820343972	3.63387395309093e-06	-0.384976183818241	3
ENSG00000198399.14	ITSN2	2	24360902	2_14	0	0.032157899486062	5.04513794517311	2.70595658445543e-06	-0.58862144420116	1
ENSG00000173557.14	C2orf70	2	26562410	2_15	0	0.0116469815114073	6.23888654038073	1.21193849237924e-06	0.484732824427591	1
ENSG00000084676.15	NCOA1	2	24492453	2_15	0	0.0725820213948398	19.2168144990646	2.32632593544002e-05	1.52821233098207	2
ENSG00000184924.5	PTRHD1	2	24787549	2_15	0	0.0812877485280684	28.7007101001125	3.89114883198782e-05	-4.33552631579006	1
ENSG00000138031.14	ADCY3	2	24919113	2_15	0	0.0744161043317126	23.5141656784999	2.91847925413951e-05	-2.68696494969203	2
ENSG00000115137.11	DNAJC27	2	24971717	2_15	0	0.0160209850429728	8.77755435909015	2.34543201128916e-06	1.20061728395093	1
ENSG00000115138.10	POMC	2	25168232	2_15	0	0.0148458272170094	17.3208953887557	4.28879063637877e-06	-4.78260869565045	1
ENSG00000138101.18	DTNB	2	25673259	2_15	0	0.0382345158414922	16.1299299377052	1.02860393569616e-05	1.44845360824747	1
ENSG00000084733.10	RAB10	2	26033971	2_15	0	0.0100444839703473	4.93896484234068	8.274155342829e-07	-0.284768211920654	1
ENSG00000157833.12	GAREM2	2	26165399	2_15	0	0.0145945686197234	8.41198163707355	2.0476215159218e-06	-0.982922203480698	2
ENSG00000138029.13	HADHB	2	26241540	2_15	0	0.0112098448528464	6.21969169319486	1.16286303372837e-06	-0.927757859262607	2
ENSG00000084754.10	HADHA	2	26244479	2_15	0	0.0121193437902232	6.80294136161183	1.37510524452696e-06	0.8366843420668	2
ENSG00000138018.17	SELENOI	2	26367659	2_15	0	0.00967677594194405	4.61412712141097	7.44698272454279e-07	-0.0225563909774442	1
ENSG00000157884.10	CIB4	2	26641739	2_15	0	0.0177385059623553	10.2733648471193	3.03941397324878e-06	1.23161764705849	1
ENSG00000213699.8	SLC35F6	2	26764613	2_16	0	0.0479317464173378	12.4826262118448	9.97905289138147e-06	1.83333333333271	1
ENSG00000138080.13	EMILIN1	2	27078189	2_16	0	0.0239481379655456	6.40897976686376	2.55988678011314e-06	-1.18274839161122	2
ENSG00000138030.12	KHK	2	27086791	2_16	0	0.0911012820889092	18.0622944527709	2.74446383594046e-05	-2.13006444190144	2
ENSG00000138073.13	PREB	2	27134751	2_16	0	0.0210287488151005	4.69882128778823	1.64801995743526e-06	-0.086705202312152	1
ENSG00000138085.16	ATRAID	2	27212382	2_16	0	0.0225299714086129	6.31551659245208	2.37317424585229e-06	-1.20112889935249	2
ENSG00000138074.14	SLC5A6	2	27235922	2_16	0	0.023422273478003	7.32366191399833	2.86099725153199e-06	1.65168539325888	1
ENSG00000084774.13	CAD	2	27215949	2_16	0	0.0224968536045712	5.50594447368745	2.06592102305726e-06	0.768999977231403	2
ENSG00000115194.10	SLC30A3	2	27275976	2_16	0	0.0253398093389035	8.50902645619185	3.59619574127437e-06	-1.95454545454458	1
ENSG00000163794.6	UCN	2	27308797	2_16	0	0.0222757884707385	5.18434068120923	1.92613500299984e-06	0.373493975903575	1
ENSG00000163795.13	ZNF513	2	27380806	2_16	1	0.0807625437446925	19.6452629775671	2.64623215071093e-05	3.92467631424609	2
ENSG00000115241.10	PPM1G	2	27408324	2_16	1	0.111005112195987	20.2421671970254	3.74765922376992e-05	4.12598425196903	1
ENSG00000115216.13	NRBP1	2	27428187	2_16	1	0.0981960645778369	19.7690893169974	3.23773165971763e-05	4.08661417322919	1
ENSG00000198522.13	GPN1	2	27628253	2_16	0	0.0236658975304862	10.0491873663166	3.96656000927173e-06	2.55284552845486	1
ENSG00000158019.20	BRE	2	27889824	2_16	0	0.0432469926271935	11.0088791010656	7.94070606130141e-06	-1.2979351032448	1
ENSG00000171174.13	RBKS	2	27891044	2_16	0	0.0280220112760359	11.2140635616747	5.24109971438584e-06	2.39130434782563	1
ENSG00000213639.9	PPP1CB	2	28751600	2_17	0	0.0765158316626992	19.0852923416608	2.43562389053475e-05	2.58439208574003	2
ENSG00000163806.15	SPDYA	2	28782736	2_17	0	0.0252997596656177	9.15374372653373	3.86256010677584e-06	-1.80314960629905	1
ENSG00000171103.10	TRMT61B	2	28869813	2_17	0	0.0284654173204821	10.4087199621223	4.9416841652158e-06	-2.01587301587327	1
ENSG00000163811.11	WDR43	2	28896596	2_17	0	0.0556293206750356	15.5067360936673	1.43874642623508e-05	-1.8333333333323	1
ENSG00000189350.12	TOGARAM2	2	28956147	2_17	0	0.0174656131903694	5.34592128999345	1.5572792734324e-06	-0.784686034135899	2
ENSG00000179270.6	C2orf71	2	29074488	2_18	0	0.37821367102327	30.5755697141759	0.000192873200213926	-3.35759493670773	1
ENSG00000115295.19	CLIP4	2	29097582	2_18	0	0.034979375563733	7.11096928371337	4.14859424582917e-06	-0.77996715927752	1
ENSG00000172954.13	LCLAT1	2	30447348	2_19	0	0.0235561395900007	4.89127326269793	1.92170248259504e-06	0.406294709139314	3
ENSG00000013016.15	EHD3	2	31234492	2_19	0	0.0239317318941845	5.03841073670248	2.01107285093558e-06	0.377133105802289	1
ENSG00000158125.9	XDH	2	31431289	2_20	0	0.0288836848617211	5.97274395683453	2.87730964205944e-06	0.639511201629337	1
ENSG00000162961.13	DPY30	2	32040056	2_20	0	0.0838136836053554	15.9978999790058	2.23634092297899e-05	2.5217391304358	1
ENSG00000152683.14	SLC30A6	2	32165299	2_20	0	0.0259998292275536	4.99290329045735	2.16512889073138e-06	-1.05599999999996	1
ENSG00000091106.18	NLRC4	2	32264782	2_20	0	0.178423980478556	23.3474559497847	6.94788936172312e-05	3.15267175572511	1
ENSG00000119820.10	YIPF4	2	32282723	2_20	0	0.0274661624249009	5.50385107780757	2.52130139375767e-06	0.939393939394354	1
ENSG00000115760.13	BIRC6	2	32356560	2_20	0	0.0528753466833104	11.6344365158047	1.02602675957459e-05	1.54200446230751	2
ENSG00000018699.11	TTC27	2	32678481	2_20	0	0.0275213735666883	5.52247741279039	2.53491942377041e-06	-0.763819095477484	1
ENSG00000049323.15	LTBP1	2	32947291	2_20	0	0.0305240656649404	6.48778588575684	3.30292713773063e-06	0.76973684210506	1
ENSG00000152689.17	RASGRP3	2	33436636	2_21	0	0.0220117637365862	7.11957999162641	2.61378175491447e-06	0.855411080482843	2
ENSG00000119812.18	FAM98A	2	33598472	2_21	0	0.0425334867698168	13.2654318441902	9.41049535234869e-06	1.56737588652468	1
ENSG00000205221.12	VIT	2	36704753	2_23	0	0.0152161930651583	4.77328792791094	1.21138934013847e-06	0.198675496688814	1
ENSG00000008869.11	HEATR5B	2	37084350	2_23	0	0.015031621129926	4.6601798702011	1.16833827920294e-06	0.211594202898522	1
ENSG00000152133.14	GPATCH11	2	37097965	2_23	0	0.0437583141272385	14.6118137332866	1.06641148708216e-05	2.14960629921182	1
ENSG00000218739.9	CEBPZOS	2	37196344	2_23	0	0.0369424973491228	13.0259061898339	8.02591031719167e-06	2.32509336316791	2
ENSG00000115816.14	CEBPZ	2	37231568	2_23	0	0.216296899878411	30.042149752752	0.000108378068569195	3.52755905511765	1
ENSG00000115825.9	PRKD3	2	37327193	2_23	0	0.0387752805746067	13.4793855715976	8.71736340230502e-06	1.68150208623	1
ENSG00000115828.15	QPCT	2	37344154	2_23	0	0.0409338871450261	13.9862815285508	9.54872441363413e-06	2.33600000000015	1
ENSG00000115841.19	RMDN2	2	37923332	2_24	0	0.0226590062668848	4.72768844677113	1.78669249867848e-06	0.156327543424313	1
ENSG00000143889.15	HNRNPLL	2	38603270	2_24	0	0.0650178145386102	14.6000751230861	1.58324295178643e-05	1.902857142857	1
ENSG00000143891.16	GALM	2	38666042	2_24	0	0.11142890471026	19.7471001580733	3.66995970748688e-05	-2.12953367875677	1
ENSG00000163214.20	DHX57	2	38875912	2_25	0	0.0207778819046666	4.74234353735898	1.64344203296702e-06	-0.12107623318391	1
ENSG00000214694.10	ARHGEF33	2	38889976	2_25	0	0.0269629983618114	7.16604984179805	3.22261270819187e-06	0.761904761904777	1
ENSG00000115904.12	SOS1	2	39158285	2_25	0	0.0795736179663825	17.3381944891464	2.30108722001797e-05	-1.88970588235237	1
ENSG00000152154.10	TMEM178A	2	39525487	2_25	0	0.0330802622017566	9.07278265308559	5.00575460852978e-06	1.14037224370671	2
ENSG00000138050.14	THUMPD2	2	39778359	2_25	0	0.0217072234900751	5.14891659273588	1.86414735911193e-06	-0.32505643340852	1
ENSG00000162878.12	PKDCC	2	42048679	2_26	0	0.0249302198003922	12.1941559968253	5.07035023902339e-06	-1.37500000000023	1
ENSG00000143924.18	EML4	2	42168854	2_26	0	0.0115380208682604	5.04669881036501	9.71177947359214e-07	-0.421834007680826	3
ENSG00000115944.14	COX7A2L	2	42425044	2_26	0	0.0272978838120529	13.0388545138614	5.93647339862985e-06	1.56593406593361	1
ENSG00000057935.13	MTA3	2	42495376	2_26	0	0.024503459741448	12.0334874814769	4.91789242376349e-06	-1.38461538461542	1
ENSG00000162881.6	OXER1	2	42762604	2_26	0	0.0116519842391186	5.13766166199623	9.98448099663158e-07	-0.373467521905093	2
ENSG00000162882.14	HAAO	2	42762019	2_26	0	0.0110564815285317	4.65217969765581	8.57893805469614e-07	0.0793650793650902	1
ENSG00000152518.7	ZFP36L2	2	43226582	2_27	1	0.607994559440143	37.2275212937111	0.000377506052804817	-6.3596491228079	1
ENSG00000115970.18	THADA	2	43591341	2_27	0	0.0268431702817248	10.7047670558011	4.79259944468647e-06	0.345924782324559	2
ENSG00000152527.13	PLEKHH2	2	43613222	2_27	0	0.0464634121755376	20.9069569692891	1.62017539069718e-05	-3.04241879752233	3
ENSG00000223658.7	C1GALT1C1L	2	43678038	2_27	0	0.131735290615736	29.0705715000887	6.38727785734729e-05	4.06349206349166	1
ENSG00000138036.18	DYNC2LI1	2	43768352	2_27	0	0.0292091481243143	12.8223741623892	6.24665387218518e-06	-2.00419959905979	2
ENSG00000138095.18	LRPPRC	2	43937342	2_27	0	0.0158714018659684	6.90207823826563	1.82707035758742e-06	-0.993088838652706	3
ENSG00000138079.13	SLC3A1	2	44275649	2_28	0	0.019123693096632	4.7006784231752	1.49931336642531e-06	-0.400000000000093	1
ENSG00000138078.15	PREPL	2	44361802	2_28	0	0.0200022209953247	5.11773607283408	1.70732504836087e-06	-0.571428571428412	1
ENSG00000143919.14	CAMKMT	2	44362007	2_28	0	0.019692661045832	4.97289148907852	1.63332832716991e-06	-0.318066157760824	1
ENSG00000068784.12	SRBD1	2	45612533	2_28	0	0.0267992292918396	7.83810549013863	3.50343056263409e-06	-1.00010267943589	2
ENSG00000116016.13	EPAS1	2	46292790	2_29	0	0.0264944011306315	4.65745694314488	2.05808383508723e-06	-0.112081513828267	1
ENSG00000250565.6	ATP6V1E2	2	46539307	2_29	0	0.0560383962059551	11.670925883086	1.0908150319841e-05	-1.59424808501042	2
ENSG00000119729.11	RHOQ	2	46541996	2_29	0	0.0689376372665561	13.6294258272464	1.56709043786404e-05	-1.74456057359188	2
ENSG00000151665.12	PIGF	2	46617108	2_29	0	0.0264101523327224	4.62779946675075	2.03847572230396e-06	0.0560747663551462	1
ENSG00000119878.5	CRIPT	2	46616237	2_29	0	0.0297032466578977	5.72271920498344	2.83508748101992e-06	0.71753174338483	2
ENSG00000171150.7	SOCS5	2	46698591	2_29	0	0.0307787373534357	6.05443921137122	3.10802732473501e-06	-0.713178294573555	1
ENSG00000180398.11	MCFD2	2	46941864	2_29	0	0.0312623754264507	6.19989638415272	3.23270824701831e-06	0.7190540700661	2
ENSG00000143933.16	CALM2	2	47176244	2_30	0	0.0436414033503324	11.4397974088076	8.32678107583535e-06	-1.39301310043712	1
ENSG00000119888.10	EPCAM	2	47345021	2_30	0	0.0213231848417359	4.75748047377545	1.69195649420857e-06	-0.200000000000068	1
ENSG00000095002.13	MSH2	2	47403074	2_30	0	0.0233406788242784	5.59786619517703	2.17919503915994e-06	-0.558510638297914	1
ENSG00000138081.20	FBXO11	2	47911099	2_30	0	0.0351045610430337	9.40209105648786	5.50488315667294e-06	-1.13357400722018	1
ENSG00000242441.7	GTF2A1L	2	48595242	2_31	0	0.0482269220634955	15.467554425765	1.24414587421693e-05	2.11999999999981	1
ENSG00000068781.21	STON1-GTF2A1L	2	48595242	2_31	0	0.0482269220634955	15.467554425765	1.24414587421693e-05	2.11999999999981	1
ENSG00000162869.15	PPP1R21	2	48454858	2_31	0	0.0196502852067962	5.80075331382577	1.90113676519747e-06	-0.322463768115715	1
ENSG00000138039.14	LHCGR	2	48755346	2_31	0	0.0889245162797543	19.5686473978933	2.90230082243397e-05	1.92166788617565	2
ENSG00000179915.22	NRXN1	2	51224848	2_33	0	0.0398515454936336	6.19711031185135	4.11902569377737e-06	-0.651972157772773	1
ENSG00000068912.13	ERLEC1	2	53787421	2_35	0	0.0666051877002094	11.6970666144406	1.29940677051332e-05	1.60997067448654	1
ENSG00000115239.21	ASB3	2	53787166	2_35	0	0.0368083912630582	6.1191657125001	3.75663635187208e-06	-0.627518156757528	2
ENSG00000119737.5	GPR75	2	53860333	2_35	0	0.0825457943492845	13.7362227337712	1.89113434114089e-05	1.78362573099399	1
ENSG00000170634.12	ACYP2	2	53971924	2_35	0	0.0353767715063068	5.74830583300905	3.39170575583721e-06	-0.789040252318663	2
ENSG00000177994.15	C2orf73	2	54334463	2_35	0	0.0315747496088106	4.68649142007934	2.4680152965099e-06	-0.203947368421039	1
ENSG00000115306.15	SPTBN1	2	54456574	2_35	0	0.0372995564803768	6.24316486742268	3.88390480825819e-06	0.643939393939346	1
ENSG00000214595.11	EML6	2	54724316	2_36	0	0.0279109435316109	6.24003304191275	2.90483529643266e-06	-1.0393700787405	1
ENSG00000115310.17	RTN4	2	55038649	2_36	0	0.0273494521069761	6.050695774777	2.76003159441177e-06	-0.682291616767437	2
ENSG00000143947.13	RPS27A	2	55233148	2_36	0	0.0258425859622244	5.52293849520466	2.38048956462806e-06	-0.545226130653549	1
ENSG00000162994.15	CLHC1	2	55231958	2_36	0	0.024375134982923	4.97886871955591	2.0241272428812e-06	0.268996203910667	2
ENSG00000085760.14	MTIF2	2	55263189	2_36	0	0.0884640720569576	17.101152532039	2.52320427948583e-05	-1.98744769874498	1
ENSG00000163001.11	CFAP36	2	55521949	2_36	0	0.103700441708681	18.6257766434542	3.22147750069789e-05	-2.14379084967278	1
ENSG00000275052.4	PPP4R3B	2	55619377	2_36	0	0.0263400579096652	5.70042719820118	2.50428778141751e-06	0.344827586207019	1
ENSG00000138035.14	PNPT1	2	55693981	2_36	0	0.0358082157443755	8.5651876634276	5.11540083298162e-06	1.25806451612866	1
ENSG00000055813.5	CCDC85A	2	56183915	2_37	0	0.026192723433931	4.64525121071811	2.02931734815739e-06	0.0968660968660172	1
ENSG00000028116.16	VRK2	2	57907323	2_38	0	0.0246474624459228	7.18365578437059	2.95309782293494e-06	0.829610115639404	3
ENSG00000115421.12	PAPOLG	2	60755661	2_40	0	0.020464370301018	5.83227184568482	1.9906561493453e-06	-1.21774193548397	1
ENSG00000162928.8	PEX13	2	61017275	2_40	0	0.0203862723465743	12.6590332449995	4.30425970907314e-06	3.12883435582637	1
ENSG00000162929.13	KIAA1841	2	61065721	2_40	0	0.0437205027708107	29.2624378665808	2.13381005691833e-05	-5.24441378999829	2
ENSG00000237651.6	C2orf74	2	61145163	2_40	0	0.0207930078865911	28.3570995691953	9.83420442955997e-06	5.64833183264869	2
ENSG00000173209.22	AHSA2	2	61177796	2_40	0	0.0240238999599149	22.6845811259041	9.08938251749243e-06	-4.96296296296163	1
ENSG00000115464.14	USP34	2	61470194	2_40	0	0.0597010289637706	12.9748775673796	1.29194846548611e-05	-0.126373626373624	1
ENSG00000082898.16	XPO1	2	61538854	2_40	0	0.0354548655929496	9.21387293626547	5.44851521166516e-06	0.304093567251547	1
ENSG00000170264.12	FAM161A	2	61854082	2_40	0	0.01960062438196	4.69250996398654	1.53403481182689e-06	-0.202426247949252	2
ENSG00000115484.14	CCT4	2	61888641	2_40	0	0.0210916633801302	5.47149180508081	1.92476046733335e-06	0.601156069364214	1
ENSG00000173163.10	COMMD1	2	61889168	2_40	0	0.0198664316382436	4.73912401868904	1.57028342549567e-06	-0.23287671232872	1
ENSG00000186889.9	TMEM17	2	62506054	2_41	0	0.0352075267771549	6.82390262028162	4.00708398065718e-06	1.01807228915655	1
ENSG00000143951.15	WDPCP	2	63420465	2_41	0	0.0283107313032056	4.71634609761728	2.22698278937514e-06	0.243045434710099	2
ENSG00000169764.15	UGP2	2	63840574	2_41	0	0.0506054451305547	10.1321251713973	8.55180720211248e-06	1.56790123456805	1
ENSG00000197329.11	PELI1	2	64144908	2_41	0	0.0631501535204629	12.2647845421814	1.29179749943152e-05	1.64492753623225	1
ENSG00000119862.12	LGALSL	2	64453888	2_42	0	0.0254264704099541	5.9757807862826	2.53419973212113e-06	-0.645161290322587	1
ENSG00000119844.15	AFTPH	2	64524123	2_42	0	0.0548327556710972	13.1673010611938	1.20419534322301e-05	-1.49654776482541	2
ENSG00000179833.4	SERTAD2	2	64751025	2_42	0	0.05879614544976	13.8254972670973	1.35578155716849e-05	1.60370370370358	1
ENSG00000115902.10	SLC1A4	2	64988123	2_42	0	0.0311405852792387	7.86485306585155	4.08486294520793e-06	1.07586206896581	1
ENSG00000011523.13	CEP68	2	65056838	2_42	0	0.034538788680438	8.83180327326695	5.08764259256747e-06	-1.18604651162835	1
ENSG00000138069.16	RAB1A	2	65129770	2_42	0	0.0227935957870168	4.95890496275079	1.8852056518367e-06	-0.418732782369032	1
ENSG00000198369.9	SPRED2	2	65433000	2_42	0	0.145428494995241	22.5159189683741	5.4613409760419e-05	-2.85119047619173	1
ENSG00000143995.19	MEIS1	2	66434177	2_43	0	0.0358553063639289	9.2931669816136	5.55747200855453e-06	-1.21111111111144	1
ENSG00000143971.7	ETAA1	2	67397667	2_44	0	0.0296467147166856	8.60538362170034	4.25507202261936e-06	0.353745776329078	3
ENSG00000243667.6	WDR92	2	68157965	2_45	0	0.0313913295948761	5.89263570685563	3.08517220101808e-06	-0.697674418604857	1
ENSG00000115946.7	PNO1	2	68157965	2_45	0	0.0436076627413056	8.96711250566778	6.52192100856454e-06	1.21586596484597	2
ENSG00000221823.10	PPP3R1	2	68279351	2_45	0	0.0347506711577068	6.84193122812	3.96553700472077e-06	-0.898648648648667	1
ENSG00000119865.8	CNRIP1	2	68328739	2_45	0	0.0312364678497705	5.84649484311631	3.04591370817172e-06	0.509259259259187	1
ENSG00000204923.3	FBXO48	2	68436234	2_45	0	0.0303438677898086	5.57604679563617	2.82200288134113e-06	0.393274418727981	2
ENSG00000169621.9	APLF	2	68492388	2_45	0	0.0279248011938938	4.80156882663047	2.23631694218279e-06	0.171052631578971	1
ENSG00000163219.11	ARHGAP25	2	68679529	2_45	0	0.0296005712106492	5.34476426599208	2.63869231715449e-06	0.387894577631724	2
ENSG00000169604.19	ANTXR1	2	69012709	2_46	0	0.0736833927998855	14.8239650940699	1.82177234164175e-05	-1.65397923875405	1
ENSG00000169599.12	NFU1	2	69423598	2_46	0	0.0250664125240548	4.70434267919088	1.96675941509942e-06	0.233281235606115	2
ENSG00000196975.15	ANXA4	2	69645260	2_46	0	0.0280050183732522	5.73662457134674	2.67949157764757e-06	0.553772070626065	1
ENSG00000087338.4	GMCL1	2	69829233	2_46	0	0.0448227837961578	10.1332652739632	7.57544838007182e-06	-1.56962025316459	1
ENSG00000244617.2	ASPRV1	2	69963156	2_46	0	0.0844318975878751	16.1206596223902	2.27012339224218e-05	1.98702467005809	2
ENSG00000115998.7	C2orf42	2	70249066	2_46	0	0.0272526505663158	5.48291402208236	2.49218506477915e-06	0.512000000000073	1
ENSG00000116005.11	PCYOX1	2	70257153	2_46	0	0.027727614674988	5.64387262767881	2.61005596502477e-06	0.551999999999722	1
ENSG00000035141.7	FAM136A	2	70302482	2_46	0	0.0319369532063895	6.96177068497973	3.70828668211905e-06	-0.984962406015108	1
ENSG00000163235.15	TGFA	2	70554042	2_47	0	0.0570518394717218	15.9875793697394	1.52129161189483e-05	-1.83505154639188	1
ENSG00000075340.22	ADD2	2	70716675	2_47	0	0.0300553519853867	9.98020898685528	5.00289697596036e-06	1.28321561459123	2
ENSG00000152672.7	CLEC4F	2	70887870	2_47	0	0.0224352813127695	7.25781907081722	2.71579986608682e-06	-0.94488188976356	1
ENSG00000116031.8	CD207	2	70836138	2_47	0	0.0205020431242628	6.42045907009867	2.19544888391226e-06	-0.71709531013622	1
ENSG00000144031.11	ANKRD53	2	70980862	2_47	0	0.0507520539140178	14.8854048604651	1.26001112465652e-05	-1.67172719471544	2
ENSG00000144043.11	TEX261	2	70993663	2_47	0	0.0274985767470911	9.15153853660732	4.19724610642391e-06	-1.11423835281463	4
ENSG00000124370.10	MCEE	2	71130580	2_47	0	0.035973336329199	11.6583837126987	6.9948622905043e-06	1.4300248896804	2
ENSG00000124383.8	MPHOSPH10	2	71130504	2_47	0	0.0373442454292657	12.0081222710521	7.47926456018148e-06	1.3106060606063	1
ENSG00000124374.8	PAIP2B	2	71227813	2_47	0	0.0365164405003121	11.7984901209685	7.18579752982748e-06	1.50292397660808	1
ENSG00000144036.15	EXOC6B	2	72821809	2_47	0	0.0180951608778405	5.26102490410619	1.58778944947424e-06	0.766990291261694	1
ENSG00000135625.7	EGR4	2	73294038	2_48	0	0.0602500946332585	14.241869907883	1.43114900629536e-05	-1.61923076923005	1
ENSG00000115297.10	TLX2	2	74513834	2_48	0	0.0224151886850081	4.98894565946245	1.86513932144876e-06	-0.382513661202164	1
ENSG00000135631.16	RAB11FIP5	2	73130305	2_48	0	0.0228304822494976	5.15962018299825	1.96468497426641e-06	-0.45098309098741	2
ENSG00000135632.11	SMYD5	2	73213774	2_48	0	0.0290895315220027	7.41512305974268	3.59761922687783e-06	-0.889500379367127	2
ENSG00000135617.3	PRADC1	2	73231944	2_48	0	0.0295254063242433	7.55378028798903	3.71980639936848e-06	0.795883361920902	1
ENSG00000144035.3	NAT8	2	73642431	2_48	0	0.024829967633396	5.94053918976547	2.4601530397918e-06	0.720670391061512	1
ENSG00000144034.14	TPRKB	2	73737087	2_48	0	0.023406516167118	5.39133140784329	2.10471314041688e-06	0.515236795017005	2
ENSG00000144048.10	DUSP11	2	73780009	2_48	0	0.0247494276349984	5.91030687180479	2.43969365085589e-06	0.623076923076883	1
ENSG00000124356.15	STAMBP	2	73828835	2_48	0	0.0841829166182417	17.4168744363972	2.44542470175227e-05	1.88745387453956	1
ENSG00000163170.11	BOLA3	2	74148330	2_48	0	0.0247014910016208	5.89226624898704	2.42753576277177e-06	0.535999999999784	1
ENSG00000188687.17	SLC4A5	2	74326536	2_48	0	0.0628040088318487	14.6342088681161	1.53291022399433e-05	-1.77317073170824	1
ENSG00000204843.12	DCTN1	2	74372241	2_48	0	0.118627273375813	20.7148365944549	4.09851157266991e-05	2.18509615384569	1
ENSG00000284308.1	C2orf81	2	74421241	2_48	0	0.0257059491116127	6.26323140191411	2.68529625718196e-06	0.715789473684594	1
ENSG00000005448.16	WDR54	2	74421241	2_48	0	0.0257059491116127	6.26323140191411	2.68529625718196e-06	0.715789473684594	1
ENSG00000114993.16	RTKN	2	74442009	2_48	0	0.0479511299184341	12.0911374037914	9.66999183599645e-06	1.33418364013149	2
ENSG00000239779.6	WBP1	2	74458316	2_48	0	0.0826295119255835	17.2391612927296	2.37580846877705e-05	-1.93846153846145	1
ENSG00000115275.11	MOGS	2	74465520	2_48	0	0.0254982467435703	6.18771367265417	2.63148339649915e-06	-0.694915254237396	1
ENSG00000135637.13	CCDC142	2	74483364	2_48	0	0.0251858055922681	6.07296003552705	2.55103475531461e-06	0.672316384180884	1
ENSG00000115282.19	TTC31	2	74492783	2_48	0	0.0221884839857949	4.8944495683762	1.81130503306029e-06	-0.344262295082104	1
ENSG00000179528.15	LBX2	2	74502935	2_48	0	0.0218819617679665	4.76515148210897	1.73909405991089e-06	0.102859134493344	2
ENSG00000115289.13	PCGF1	2	74508487	2_48	0	0.0252662444130737	6.10263753444403	2.57168856863519e-06	-0.674285714285737	1
ENSG00000115325.13	DOK1	2	74548714	2_48	0	0.0216467517648787	4.66471063387545	1.68413751766252e-06	0.158602150537632	1
ENSG00000159399.9	HK2	2	74872350	2_48	0	0.164098634416055	23.8931136632252	6.53939877592748e-05	2.4409937888191	1
ENSG00000115350.11	POLE4	2	74956893	2_48	0	0.0269279395728451	6.69566375589986	3.0071622832857e-06	0.780141843971715	1
ENSG00000115363.13	EVA1A	2	75569460	2_49	0	0.0386077776367454	7.08360788502403	4.56130823908641e-06	0.784200385356688	1
ENSG00000005436.13	GCFC2	2	75711125	2_49	0	0.055982899258057	10.5733093035832	9.87248377281677e-06	1.07471264367811	1
ENSG00000143954.12	REG3G	2	79026024	2_51	0	0.08240721825403	15.9784944753923	2.19614604066992e-05	1.88079470198674	1
ENSG00000172023.7	REG1B	2	79088375	2_51	0	0.0277351070056315	5.73581743105175	2.65329336382719e-06	0.519685039370047	1
ENSG00000115386.5	REG1A	2	79164755	2_51	0	0.0245717836710356	4.60831103792088	1.88859385747515e-06	-0.0364963503649634	1
ENSG00000115423.18	DNAH6	2	84516307	2_53	0	0.0159069827477446	4.64676345542064	1.2328166205485e-06	-0.12683823529412	1
ENSG00000034510.5	TMSB10	2	84905643	2_53	0	0.0221375813729167	7.71488232672436	2.84852202895971e-06	-0.941666666666577	1
ENSG00000186854.10	TRABD2A	2	84904611	2_53	0	0.0173170706278427	5.43446443052781	1.56960829207514e-06	0.493212669683413	1
ENSG00000176407.17	KCMF1	2	84970689	2_54	0	0.043712977621056	12.4384387852736	9.06851904300649e-06	-1.61825726141126	1
ENSG00000152291.13	TGOLN2	2	85328087	2_54	0	0.0467089907420999	13.0605649253236	1.01747219871497e-05	1.53520151474455	2
ENSG00000042445.13	RETSAT	2	85333536	2_54	0	0.036538665045759	10.7596175463389	6.55706692373115e-06	-1.37984496124042	1
ENSG00000042493.15	CAPG	2	85394936	2_54	0	0.0214221535605754	5.783758970272	2.06649053185653e-06	0.59168833642203	3
ENSG00000115486.11	GGCX	2	85561052	2_54	0	0.032022491856606	9.52699671097345	5.08828284595726e-06	1.02019041095141	3
ENSG00000168899.4	VAMP5	2	85582580	2_54	0	0.0282902480282816	8.37143490145669	3.9499969930921e-06	1.1167883211678	1
ENSG00000168890.13	TMEM150A	2	85600891	2_54	0	0.0286669875985119	8.49472213276861	4.06154567494842e-06	-1.12403100775197	1
ENSG00000168883.19	USP39	2	85600891	2_54	0	0.0286669875985119	8.49472213276861	4.06154567494842e-06	-1.12403100775197	1
ENSG00000115523.16	GNLY	2	85685839	2_54	0	0.0298104504611477	8.8592881526325	4.4048129592055e-06	0.923813693476022	2
ENSG00000168874.12	ATOH8	2	85751663	2_54	0	0.0245217606486674	7.04029910241876	2.87940573218374e-06	0.799999999999997	1
ENSG00000115525.17	ST3GAL5	2	85904899	2_54	0	0.0333189324463351	9.89759459117809	5.50022992419024e-06	-1.48387096774248	1
ENSG00000068654.15	POLR1A	2	86105686	2_54	0	0.0269758910620131	7.92821042340404	3.56706540851717e-06	-0.988165680473368	1
ENSG00000132300.18	PTCD3	2	86125802	2_54	0	0.0540201426780329	14.4282971032978	1.29996275350867e-05	1.65576323987598	1
ENSG00000132305.20	IMMT	2	86195484	2_54	0	0.0274808922264227	8.1009725116064	3.71302687794033e-06	1.02029769959428	1
ENSG00000132313.14	MRPL35	2	86199443	2_54	0	0.0572708830195177	14.9791410107367	1.43080646556492e-05	-2.05969671086695	2
ENSG00000115561.15	CHMP3	2	86563844	2_54	0	0.0213183397699956	5.73862733141424	2.04042909525947e-06	0.5683827508926	2
ENSG00000153563.15	CD8A	2	86808016	2_54	0	0.0562865046596226	14.8156252146431	1.39086304798311e-05	1.83225806451675	1
ENSG00000172116.21	CD8B	2	86862772	2_54	0	0.0191027073996568	4.71940296936886	1.50363383799931e-06	0.149425287356347	1
ENSG00000115593.14	SMYD1	2	88067820	2_55	0	0.0628416346379253	14.352064086412	1.50425666330602e-05	1.61764705882359	1
ENSG00000163586.9	FABP1	2	88128319	2_55	0	0.0224383961366612	4.71075206450726	1.76295880255864e-06	-0.0892857142856849	1
ENSG00000144115.16	THNSL2	2	88169585	2_55	0	0.0222903031348931	4.64919475894551	1.72843805577417e-06	0.130583274897668	3
ENSG00000153574.8	RPIA	2	88691440	2_55	0	0.028768035096058	7.02371857531034	3.37005824973502e-06	0.873198847262856	1
ENSG00000144029.11	MRPS5	2	95149561	2_57	0	0.0234792860877495	5.53411143792407	2.16716956639769e-06	0.567901234568231	1
ENSG00000144026.11	ZNF514	2	95156702	2_57	0	0.0587461522401705	14.117079489328	1.3831981267686e-05	-1.87645021241303	6
ENSG00000233757.6	AC092835.2	2	95207631	2_57	0	0.0575302939361928	13.9196289417277	1.33562443834803e-05	-1.75609756097469	1
ENSG00000155066.15	PROM2	2	95274094	2_57	0	0.028594243570941	7.36895428379728	3.51434650923209e-06	0.94389438943892	1
ENSG00000186281.12	GPAT2	2	96092356	2_57	0	0.0288325320592102	7.44631501630344	3.58083487216751e-06	0.985119047619401	1
ENSG00000274286.1	ADRA2B	2	96070820	2_57	0	0.0234936055735526	5.53978536170866	2.17071454959594e-06	0.739744438268943	2
ENSG00000188886.3	ASTL	2	96138165	2_57	0	0.0245432203101432	5.94637047350828	2.43412913549784e-06	0.829457364340888	1
ENSG00000158050.4	DUSP2	2	96145593	2_57	0	0.0214103561179174	4.67657652957234	1.66998296964221e-06	0.128060251893338	2
ENSG00000084090.13	STARD7	2	96208677	2_57	0	0.0459250889038424	11.7995000519347	9.03802873569382e-06	-1.55733333333334	1
ENSG00000144021.2	CIAO1	2	96262227	2_57	0	0.0250910665251446	6.15178181834242	2.57442445172715e-06	0.740458015267416	1
ENSG00000198885.9	ITPRIPL1	2	96325607	2_57	0	0.02830685599994	7.2747735490267	3.43456089004572e-06	-0.775634772762081	2
ENSG00000196843.15	ARID5A	2	96536506	2_57	0	0.0212630335387144	4.61242009388141	1.63573966594127e-06	0.0937500000000302	1
ENSG00000114988.11	LMAN2L	2	96739703	2_57	0	0.0213699822756334	4.65904056403114	1.66058365620032e-06	0.393675335731734	2
ENSG00000158158.11	CNNM4	2	96762583	2_57	0	0.0214306528178696	4.68538524787197	1.67471462156399e-06	0.444444444444575	1
ENSG00000168758.10	SEMA4C	2	96869566	2_57	0	0.0736268622777302	16.2549771359431	1.99610214472995e-05	-2.14583333333375	1
ENSG00000168754.14	FAM178B	2	97004353	2_57	0	0.0243253946237736	5.86342876968594	2.37887517172303e-06	-0.887755102040693	1
ENSG00000144199.11	FAHD2B	2	97091610	2_57	0	0.023181556554144	5.41543594202425	2.09380446912586e-06	0.775119617224977	1
ENSG00000196912.12	ANKRD36B	2	97589830	2_57	0	0.063730822298731	14.8866747070379	1.58236739725678e-05	-2.17376789787864	2
ENSG00000115073.7	ACTR1B	2	97658891	2_57	0	0.026115848730776	6.52442951150333	2.84188692191123e-06	1.07997924376139	3
ENSG00000228486.10	LINC01125	2	97663552	2_57	0	0.0249697293287141	6.10668831011009	2.54319519319298e-06	-0.756250376716224	3
ENSG00000115085.13	ZAP70	2	97713755	2_57	0	0.132068561885474	21.872654603878	4.81793625123315e-05	-2.54999999999976	1
ENSG00000075568.16	TMEM131	2	97995803	2_57	0	0.0216833355069587	4.79431217860488	1.73385392020594e-06	0.0402684563758325	1
ENSG00000144191.11	CNGA3	2	98345690	2_57	0	0.0271389273216783	6.88227291216433	3.11519095970751e-06	-0.740740740740591	1
ENSG00000185674.9	LYG2	2	99254906	2_58	0	0.0242620626676999	7.86070127952632	3.1808934245532e-06	1.10891193616128	2
ENSG00000040933.15	INPP4A	2	98444410	2_58	0	0.0943549036893991	20.6434658015806	3.24868193459236e-05	-2.43884892086273	1
ENSG00000115446.11	UNC50	2	98608705	2_58	0	0.053119527290913	15.1893705015968	1.34571806609964e-05	2.07142857142884	1
ENSG00000071073.12	MGAT4A	2	98736223	2_58	0	0.0222359783211752	7.0497664911014	2.61451464992375e-06	-0.727868852458802	1
ENSG00000135951.14	TSGA10	2	99154805	2_58	0	0.0179017960396324	5.03622779198203	1.50370303286006e-06	0.325581395348923	1
ENSG00000158411.11	MITD1	2	99182804	2_58	0	0.0171100345973912	4.61654708970215	1.3174321668077e-06	-0.023437499999987	1
ENSG00000185414.19	MRPL30	2	99178686	2_58	0	0.0173001550047114	4.71905512462067	1.36164893393124e-06	0.148437499999988	1
ENSG00000144214.9	LYG1	2	99297216	2_58	0	0.0209755536491464	6.5074719176963	2.27659533215392e-06	-0.714508580343154	1
ENSG00000115514.11	TXNDC9	2	99340840	2_58	0	0.0204234654166469	6.259677921036	2.13226671680749e-06	0.73387096774186	1
ENSG00000135945.9	REV1	2	99489284	2_58	0	0.0187063384785849	5.44421927324788	1.69857411940241e-06	0.578470516847962	2
ENSG00000144218.18	AFF3	2	100103166	2_58	0	0.0374984998672756	11.9214752349129	7.45596740187319e-06	1.66459627329168	1
ENSG00000170500.12	LONRF2	2	100344613	2_58	0	0.0247194645629876	8.03443997924163	3.31249152476465e-06	0.739130434782491	1
ENSG00000115526.10	CHST10	2	100417235	2_58	0	0.0179313494511343	5.05153765932141	1.51076416489913e-06	0.44354838709662	1
ENSG00000115539.13	PDCL3	2	100562583	2_58	0	0.023045725083545	7.38231253535125	2.83754599413768e-06	-0.847422204884852	2
ENSG00000170485.16	NPAS2	2	100818222	2_58	0	0.020194921345688	6.15516049067917	2.07320216120473e-06	-0.639751552794807	1
ENSG00000071082.10	RPL31	2	101001757	2_58	0	0.100496137685465	21.2489575310782	3.56161609439404e-05	2.24999999999964	1
ENSG00000204634.12	TBC1D8	2	101255819	2_59	0	0.0396828066686282	12.4116859912477	8.21472948316966e-06	1.14814814814823	1
ENSG00000163162.8	RNF149	2	101303817	2_59	0	0.025526394080903	8.26222990648861	3.51760322531232e-06	0.377838633699897	2
ENSG00000196460.12	RFX8	2	101474613	2_59	0	0.0494144700990048	16.9055341651346	1.39329521575587e-05	-2.39273223437645	2
ENSG00000071054.16	MAP4K4	2	101695941	2_59	0	0.0182553855518623	5.62200445001359	1.7117577398683e-06	-0.0687022900763339	1
ENSG00000115590.13	IL1R2	2	101991888	2_59	0	0.0839032590086177	22.5672957766823	3.15804603745194e-05	2.72310405643689	1
ENSG00000180251.4	SLC9A4	2	102473114	2_60	0	0.0133496292015689	9.0857967226837	2.0229834255993e-06	-0.328358208955232	1
ENSG00000115594.11	IL1R1	2	102142208	2_60	0	0.0291960330901288	11.5673656847261	5.63272330665116e-06	0.956521739130507	1
ENSG00000115598.9	IL1RL2	2	102186984	2_60	0	0.0133768055479349	4.97627681962407	1.11024046181108e-06	-0.192857142857106	1
ENSG00000115602.16	IL1RL1	2	102310480	2_60	0	0.0152480736671443	6.70045350304841	1.7040380375562e-06	0.935483870967915	1
ENSG00000115604.10	IL18R1	2	102360736	2_60	0	0.0167020686459352	13.9234235870933	3.87861261467494e-06	-1.14173228346441	1
ENSG00000115607.9	IL18RAP	2	102418915	2_60	0	0.0375483375167327	15.0472328838953	9.42339641772236e-06	-1.75000000000001	1
ENSG00000135973.2	GPR45	2	105240850	2_62	0	0.0261313657998316	5.07516637585661	2.2119357049638e-06	-0.344444444444455	1
ENSG00000135966.12	TGFBRAP1	2	105325793	2_62	0	0.0260786430022464	5.05636264825785	2.19929410066897e-06	-0.362416107382742	1
ENSG00000135974.9	C2orf49	2	105338262	2_62	0	0.0249671125154493	4.65092263254094	1.93672312936437e-06	0.109289617486323	1
ENSG00000071051.13	NCK2	2	105744738	2_63	0	0.0309197909793039	5.04645522910288	2.60245410661434e-06	-0.351721808529274	2
ENSG00000119147.9	C2orf40	2	106063515	2_63	0	0.0531744986540137	10.1260239334854	8.98054015413763e-06	-1.19791583752531	2
ENSG00000115652.14	UXS1	2	106194416	2_63	0	0.0367571647764292	6.66169369181881	4.08400975232722e-06	0.719880668989903	2
ENSG00000144057.15	ST6GAL2	2	106886868	2_64	0	0.0432401084946847	9.91571343811534	7.15106701246411e-06	-1.32390356697922	2
ENSG00000196228.3	SULT1C3	2	108247442	2_65	0	0.02693103925178	4.7235040217023	2.12166839925956e-06	-0.0897435897435964	1
ENSG00000198203.9	SULT1C2	2	108270095	2_65	0	0.0270197667171964	4.75413906346947	2.14246423997291e-06	-0.109756097560946	1
ENSG00000198075.9	SULT1C4	2	108370944	2_65	0	0.0288171308890194	5.35419452701001	2.57338633504209e-06	0.443617116965427	3
ENSG00000135968.20	GCC2	2	108432164	2_65	0	0.0329705515167782	6.61025708207835	3.63500211257755e-06	0.865717354269868	2
ENSG00000169756.16	LIMS1	2	108533708	2_65	0	0.104877973687445	17.5510734941356	3.07006858932963e-05	2.06666666666645	1
ENSG00000163006.11	CCDC138	2	108786314	2_65	0	0.050142826661417	10.5380428400585	8.81310364894241e-06	1.20886724602966	2
ENSG00000186522.14	SEPT10	2	109614275	2_65	0	0.0464653535086691	9.82220561188302	7.6119928614003e-06	-1.60784313725463	1
ENSG00000198142.4	SOWAHC	2	109614115	2_65	0	0.027913188116201	5.0571913571505	2.35439287642423e-06	0.673060236922518	2
ENSG00000144061.12	NPHP1	2	110205149	2_66	0	0.0133326074490358	5.78944477792795	1.28739587657794e-06	0.694968553459166	1
ENSG00000169679.14	BUB1	2	110678318	2_66	0	0.017877599596275	8.51506405725831	2.53896802295473e-06	-1.16442048517452	1
ENSG00000153093.18	ACOXL	2	110732860	2_66	0	0.013064339286691	5.58558502351061	1.21707186586725e-06	-0.75505050505005	1
ENSG00000153208.16	MERTK	2	111898041	2_66	0	0.0401589619505689	15.8840855723976	1.06390978221308e-05	1.92561565915828	3
ENSG00000153214.9	TMEM87B	2	112055305	2_66	0	0.167718354532557	29.1016421016816	8.14063333303771e-05	2.82991202345979	1
ENSG00000144152.12	FBLN7	2	112128995	2_66	0	0.0137755835130327	5.8677904522233	1.34817014546388e-06	-0.867132867133222	1
ENSG00000144161.12	ZC3H8	2	112258785	2_66	0	0.0119606336105784	4.68727729052259	9.35050224379561e-07	0.140350877192978	1
ENSG00000169629.11	RGPD8	2	112434543	2_66	0	0.0137288479373303	5.82534358011739	1.33387688166744e-06	0.623948596480375	3
ENSG00000114999.7	TTL	2	112482606	2_66	0	0.0160465457740479	7.55684330695373	2.02246997068467e-06	-0.964028776978691	1
ENSG00000125630.15	POLR1B	2	112544150	2_66	0	0.0138228646082897	5.9864304180566	1.38014939299404e-06	-0.651888509597691	2
ENSG00000125611.15	CHCHD5	2	112536045	2_66	0	0.0657429592901646	20.4696331026233	2.24449898385571e-05	-2.17962467426167	2
ENSG00000144136.10	SLC20A1	2	112645515	2_66	0	0.048833394910044	17.5013298900837	1.42543715324885e-05	1.97546012269983	1
ENSG00000169607.12	CKAP2L	2	112765001	2_66	0	0.016375727678681	7.72570313874433	2.11007906877276e-06	0.971677559912709	1
ENSG00000125538.11	IL1B	2	112836810	2_66	0	0.0135957189891232	5.83736585950032	1.32366839338973e-06	0.633587786259478	1
ENSG00000125637.15	PSD4	2	113159335	2_66	0	0.0137650506758422	5.93122582896126	1.3617029555434e-06	-0.652173913043481	1
ENSG00000125618.16	PAX8	2	113278173	2_67	0	0.0446705410748178	13.6168435259746	1.01451334796006e-05	1.69421487603397	1
ENSG00000144134.18	RABL2A	2	113629174	2_67	0	0.0267306773585169	8.81826522798022	3.93145425339773e-06	-1.04469987228615	1
ENSG00000115084.13	SLC35F5	2	113694549	2_67	0	0.0183834029538202	5.33818451073373	1.63673961176609e-06	-0.465428838464944	3
ENSG00000125633.10	CCDC93	2	118013990	2_69	0	0.029022034333711	9.58828576280369	4.6411854930954e-06	-1.139534883721	1
ENSG00000125629.14	INSIG2	2	118088372	2_69	0	0.0205049225317315	6.3560352775486	2.17372468560946e-06	-0.698022437853819	2
ENSG00000019169.10	MARCO	2	118946643	2_69	0	0.0210711062792731	6.60907708457063	2.32267401065591e-06	0.823129251700836	1
ENSG00000115107.19	STEAP3	2	119223947	2_69	0	0.0245948299966187	8.04681979295227	3.30086836934949e-06	0.95243985044997	3
ENSG00000186132.14	C2orf76	2	119366701	2_69	0	0.0202446690470411	6.23738803991659	2.10607362920232e-06	-0.657407407406999	1
ENSG00000155368.16	DBI	2	119367453	2_69	0	0.0176550190229948	4.96681065811491	1.46253376007192e-06	0.277535782368863	2
ENSG00000171227.6	TMEM37	2	119429724	2_69	0	0.0232907989395096	7.54005897423278	2.92899907535235e-06	0.864348377898034	2
ENSG00000080293.9	SCTR	2	119525231	2_69	0	0.019471937537481	5.87598239947358	1.90831366235614e-06	-0.633416458853044	1
ENSG00000163075.12	CFAP221	2	119544252	2_69	0	0.017291684550757	4.7738912345141	1.37679705967346e-06	-0.30813953488367	1
ENSG00000144120.12	TMEM177	2	119679197	2_69	0	0.0824913858517168	19.4179673313865	2.6716063772194e-05	2.14857142857191	1
ENSG00000088179.8	PTPN4	2	119757894	2_69	0	0.017026061100095	4.63028842640947	1.31486855011275e-06	-0.140776699029148	1
ENSG00000115109.13	EPB41L5	2	120013281	2_69	0	0.0169824755754509	4.60651277985753	1.30476826345436e-06	-0.0522875816993593	1
ENSG00000226479.3	TMEM185B	2	120222852	2_69	0	0.0245331155291197	8.02343948502394	3.28301896070506e-06	-0.887218045112583	1
ENSG00000163083.5	INHBB	2	120344958	2_69	0	0.0223227741411283	7.14535799621887	2.66031010069048e-06	0.788844621513869	1
ENSG00000074047.21	GLI2	2	120735812	2_70	0	0.0330766572770315	6.34968697705548	3.50295078066772e-06	0.655412876453415	2
ENSG00000074054.17	CLASP1	2	121649389	2_70	0	0.0300607645377393	5.45753240687198	2.73625425955368e-06	0.445506924785942	2
ENSG00000136732.14	GYPC	2	126655525	2_74	0	0.0224595890278247	8.62956095554227	3.23258989862804e-06	1.00709219858166	1
ENSG00000136717.14	BIN1	2	127107346	2_74	0	0.0146357419392853	4.69637938579325	1.14640486914704e-06	0.387283236994299	1
ENSG00000163161.12	ERCC3	2	127292055	2_75	0	0.039854271407727	10.1551266617938	6.75025725368138e-06	2.11072703092953	2
ENSG00000169967.16	MAP3K2	2	127388145	2_75	0	0.0508833770990091	12.4478829945723	1.05640763296557e-05	-2.14439482604133	2
ENSG00000115718.17	PROC	2	127418464	2_75	0	0.022620971185389	4.87306654047281	1.83854258546156e-06	1.03055915852585	2
ENSG00000163166.14	IWS1	2	127526497	2_75	0	0.0231450134969229	5.08599312282799	1.96333004441701e-06	-0.204225352112647	1
ENSG00000169994.18	MYO7B	2	127543509	2_75	0	0.0227620955798787	4.93088843118159	1.8719641370361e-06	0.422756260623352	2
ENSG00000144230.16	GPR17	2	127648067	2_75	0	0.20020875080866	25.6808297129702	8.57535706683737e-05	-2.89456608889293	3
ENSG00000136709.11	WDR33	2	127810657	2_75	0	0.0264542893558963	6.32954451377886	2.79272815615411e-06	0.598086124401783	1
ENSG00000144231.10	POLR2D	2	127861020	2_75	0	0.0386450822433486	9.86712738324697	6.35982369416709e-06	-1.22622107969147	1
ENSG00000144233.9	AMMECR1L	2	127883255	2_75	0	0.0542387430332967	13.0495251428303	1.18049575683993e-05	-1.98425196850346	1
ENSG00000136731.12	UGGT1	2	128091109	2_75	0	0.023939227615396	5.39979034215139	2.15599196217588e-06	0.517562732275249	2
ENSG00000233087.7	WTH3DI	2	131364366	2_78	0	0.0308216025085472	5.35703303300222	2.7538459690837e-06	-0.612500000000021	1
ENSG00000222014.5	RAB6C	2	129979968	2_78	0	0.0394411865601076	7.66139630979666	5.03985458187718e-06	-1.06569343065657	1
ENSG00000136699.19	SMPD4	2	130183461	2_78	0	0.0308375352491227	5.36185289453101	2.75774851369666e-06	-0.386363636363536	1
ENSG00000136710.9	CCDC115	2	130342923	2_78	0	0.0287355950502505	4.70357293365104	2.25428168705431e-06	0.0636942675159309	1
ENSG00000136718.9	IMP4	2	130342325	2_78	0	0.0688655215263946	12.9091330963717	1.48271958759657e-05	-1.51012891344306	1
ENSG00000072135.12	PTPN18	2	130356437	2_78	0	0.0304065853046395	5.2305771214851	2.65263421180066e-06	0.472457155443668	2
ENSG00000136002.18	ARHGEF4	2	130837191	2_78	0	0.0289437059260771	4.77083495938372	2.30307794062829e-06	-0.203761755485874	1
ENSG00000115762.16	PLEKHB2	2	131104358	2_78	0	0.028728503027352	4.70127264510145	2.25262313686816e-06	-0.255319148936153	1
ENSG00000173272.15	MZT2A	2	131492520	2_78	0	0.0626975390776323	12.0207291940043	1.25701776003256e-05	1.78395061728386	1
ENSG00000163040.14	CCDC74A	2	131528704	2_78	0	0.164314820760527	21.3087160266278	5.8397482438286e-05	2.60952380952409	1
ENSG00000183840.6	GPR39	2	132407987	2_79	0	0.0382727142317912	6.97795132392299	4.45427784818876e-06	0.889763779527415	1
ENSG00000176771.16	NCKAP5	2	133266691	2_79	0	0.0329825670107343	5.5874938073786	3.07370096775902e-06	-0.534161490683232	1
ENSG00000152127.8	MGAT5	2	134117775	2_79	0	0.0728599593528021	13.0421970963873	1.58489242342681e-05	-1.58979848516075	2
ENSG00000152128.13	TMEM163	2	134723354	2_80	0	0.034939410200991	6.80230160557103	3.96398095481605e-06	1.04216867469912	1
ENSG00000082258.12	CCNT2	2	134918338	2_80	0	0.0738766298410291	13.8501972005941	1.70656619212694e-05	-1.88590604026853	1
ENSG00000115839.17	RAB3GAP1	2	135052002	2_80	0	0.0276113110082068	4.60613879038574	2.12121238034435e-06	-0.220833333333443	1
ENSG00000121988.17	ZRANB3	2	135530703	2_80	0	0.027875489280163	4.6948591399433	2.18275590218598e-06	0.385274776937618	2
ENSG00000144224.16	UBXN4	2	135741666	2_80	0	0.0350031507471009	6.8193258921548	3.9811513617543e-06	-0.697809548050981	2
ENSG00000076003.4	MCM6	2	135876201	2_80	0	0.0358013771297934	7.03006920808015	4.19777772348559e-06	-1.14666666666644	1
ENSG00000115866.10	DARS	2	135985573	2_80	0	0.0278856704132786	4.69826174354271	2.18513565548222e-06	-0.410810810810884	1
ENSG00000121966.6	CXCR4	2	136122815	2_80	0	0.0548690392678237	11.0362710504075	1.00997313013519e-05	1.45833333333308	1
ENSG00000150540.13	HNMT	2	137964027	2_82	0	0.0340776592380924	6.05783465762643	3.44308129464949e-06	-0.632812499999831	1
ENSG00000144228.8	SPOPL	2	138501652	2_82	0	0.0375868504494715	6.97405879594205	4.37201502725112e-06	-0.89090909090894	1
ENSG00000168702.17	LRP1B	2	142131284	2_85	0	0.028288860998273	4.78798389209748	2.25906250788925e-06	-0.0746666666666859	1
ENSG00000115919.14	KYNU	2	142877245	2_85	0	0.027786697560668	4.62109866786155	2.14161934522866e-06	-0.19580419580413	1
ENSG00000121989.14	ACVR2A	2	147844091	2_88	0	0.1294596093121	20.8171199355107	4.49484833106117e-05	-3.6966859602587	2
ENSG00000115947.13	ORC4	2	148020474	2_88	0	0.018147908232011	8.51600773943259	2.57764275994993e-06	-2.00298448126004	2
ENSG00000204406.12	MBD5	2	148020474	2_88	0	0.0142203440192817	4.7723412708322	1.13188342726704e-06	0.458715596330365	1
ENSG00000135999.11	EPC2	2	148645644	2_88	0	0.100553435602363	22.7651774652414	3.81793086082946e-05	2.4338461538474	1
ENSG00000168280.16	KIF5C	2	148862262	2_88	0	0.018737290634402	7.20454706334229	2.25150845130797e-06	0.796095444685586	1
ENSG00000150556.16	LYPD6B	2	149108022	2_88	0	0.014202906434159	4.63185748608469	1.09721698035625e-06	0.0563380281690037	1
ENSG00000187123.14	LYPD6	2	149329628	2_88	0	0.01924758531307	7.428483303142	2.38471514792171e-06	-0.907692307692316	1
ENSG00000184898.6	RBM43	2	151261518	2_90	0	0.0220731687826584	5.85645506423319	2.15605385694537e-06	-0.65601965601959	1
ENSG00000123609.10	NMI	2	151290158	2_90	0	0.0222675831381916	5.9379731804396	2.20531900308206e-06	0.95414833925896	2
ENSG00000080345.17	RIF1	2	151423851	2_90	0	0.0530855947556673	14.0583686310834	1.24472014956632e-05	-1.98178074088451	2
ENSG00000183091.19	NEB	2	151734675	2_91	0	0.0333425308277355	6.62370542964956	3.68349154363843e-06	-0.72427983539071	1
ENSG00000162980.16	ARL5A	2	151828599	2_91	0	0.0320873655216205	6.26554636212377	3.35315103014035e-06	-0.795454545454656	1
ENSG00000182389.19	CACNB4	2	152099291	2_91	0	0.026885460562924	4.61647093577386	2.07008268064835e-06	-0.151385927505319	1
ENSG00000115145.9	STAM2	2	152176179	2_91	0	0.158728849338442	21.4972384096913	5.6911318390254e-05	-3.25296891718152	2
ENSG00000177917.10	ARL6IP6	2	152717752	2_91	0	0.026856511943278	4.60644267339294	2.06336178718086e-06	0.288235294117617	1
ENSG00000144278.14	GALNT13	2	153872085	2_92	0	0.0233028868378816	4.62631763946076	1.7980645534041e-06	0.0414746543778628	1
ENSG00000153234.13	NR4A2	2	156292447	2_93	0	0.0244374203279476	5.8045385749056	2.36582799280741e-06	-0.432132963989083	1
ENSG00000136542.8	GALNT5	2	157257153	2_94	0	0.0218968826926114	5.02507321313853	1.83520587537532e-06	-0.371287128712623	1
ENSG00000115165.9	CYTIP	2	157488991	2_94	0	0.0647905497650212	15.1823924904155	1.64063504878888e-05	1.73473282442758	1
ENSG00000123612.15	ACVR1C	2	157630631	2_94	0	0.0253919763353042	6.40242707650004	2.71144781785279e-06	0.661946902654994	1
ENSG00000115170.13	ACVR1	2	157876051	2_95	0	0.0241007098036512	4.60612860062441	1.85150972733704e-06	0.0113636363636378	1
ENSG00000153237.17	CCDC148	2	158457154	2_95	0	0.0252915474904472	5.0548967024232	2.13229748000469e-06	0.323886639675966	1
ENSG00000163331.11	DAPL1	2	158795222	2_96	0	0.0132523809678039	6.0639311524243	1.34031932542424e-06	0.419704484391444	2
ENSG00000136536.14	MARCH7	2	159712247	2_96	0	0.0116035468133364	4.75536053200459	9.2031036488496e-07	0.335192503008632	2
ENSG00000241399.6	CD302	2	159778566	2_96	0	0.0152249305608916	6.88392035630698	1.74803958522745e-06	1.24539486419971	2
ENSG00000054219.10	LY75	2	159904571	2_96	0	0.0122576104129581	5.28594928684233	1.08065958971875e-06	-0.145833333333333	1
ENSG00000153246.12	PLA2R1	2	160062473	2_96	0	0.0188455599759796	8.3505081517094	2.62471441538012e-06	-0.581357378417808	2
ENSG00000115221.10	ITGB6	2	160270221	2_96	0	0.0470925731161811	17.3272452363078	1.36094961921515e-05	2.28125901255968	2
ENSG00000153250.19	RBMS1	2	160494127	2_96	0	0.0114936745675766	6.16753149934225	1.18230731922407e-06	-1.18100890207722	1
ENSG00000136560.13	TANK	2	161136430	2_97	0	0.0287051056924522	7.83821779884364	3.75263722928543e-06	1.1009866582697	2
ENSG00000115233.11	PSMD14	2	161308497	2_97	0	0.0592761975644542	14.6350381682587	1.44688595797827e-05	1.82222222222199	1
ENSG00000182263.13	FIGN	2	163614686	2_99	0	0.0196307117383591	4.60875742931702	1.50896790311295e-06	-0.00595238095238012	1
ENSG00000115290.9	GRB14	2	164622004	2_100	0	0.029593367794716	6.24311537959427	3.08145520311525e-06	0.696594427244635	1
ENSG00000082438.15	COBLL1	2	164843369	2_100	0	0.0248289924369581	4.60807264277602	1.90826426933368e-06	0.148658566545528	2
ENSG00000169507.9	SLC38A11	2	164938084	2_100	0	0.037636621371308	8.48844072870326	5.32842253179769e-06	1.29323308270658	1
ENSG00000123607.14	TTC21B	2	165860674	2_100	0	0.0294628016550729	6.20188770256176	3.04760056820076e-06	-0.638110912252889	2
ENSG00000169432.14	SCN9A	2	166375953	2_101	0	0.0328783862609681	10.1845517366449	5.58486291662732e-06	-1.21383647798801	1
ENSG00000136546.13	SCN7A	2	166494973	2_101	0	0.0206824598202012	5.86850190970109	2.02436837987502e-06	0.556149732620345	1
ENSG00000198648.10	STK39	2	168126088	2_102	0	0.0560734749691972	17.212964419085	1.60980490935044e-05	2.0149293608651	2
ENSG00000163072.15	NOSTRIN	2	168786836	2_102	0	0.0194179719923632	7.45595636395496	2.41472308240171e-06	-0.837165551076549	2
ENSG00000152254.10	G6PC2	2	168864871	2_102	0	0.0147110402629853	4.88287664911991	1.19806186074009e-06	0.216358213452937	2
ENSG00000152253.8	SPC25	2	168864871	2_102	0	0.0145719019984182	4.79621030745987	1.16566717087427e-06	0.187969924811942	1
ENSG00000239474.6	KLHL41	2	169508867	2_103	0	0.0318350153922161	4.86936438504961	2.58545774719154e-06	0.321642186689405	2
ENSG00000138399.17	FASTKD1	2	169573465	2_103	0	0.0318966761454359	4.8874226926331	2.60007236540808e-06	0.255555555555587	1
ENSG00000138398.15	PPIG	2	169584491	2_103	0	0.0328076326747497	5.15028103644071	2.81816182289434e-06	-0.435483870967874	1
ENSG00000154479.12	CCDC173	2	169694453	2_103	0	0.0487858900215584	8.86637195376942	7.21440110457202e-06	1.26131091716536	2
ENSG00000144362.11	PHOSPHO2	2	169693707	2_103	0	0.104642121759678	16.1155301165105	2.81262115294903e-05	-2.22849525167292	2
ENSG00000213160.9	KLHL23	2	169693645	2_103	0	0.0317183471913767	4.83510005247987	2.5578561664126e-06	0.25206082960555	3
ENSG00000138382.14	METTL5	2	169825274	2_103	0	0.0439820272402741	7.89304771595881	5.79002017532704e-06	1.02764976958583	1
ENSG00000144357.16	UBR3	2	169827007	2_103	0	0.0456776722191053	8.24801311281069	6.28367062104257e-06	1.07695768584566	3
ENSG00000204335.3	SP5	2	170715782	2_104	0	0.0244242760347949	6.69032015039267	2.72539029828612e-06	-1.06766917293256	1
ENSG00000128683.13	GAD1	2	170813611	2_104	0	0.0705891245489745	16.6440941584588	1.95955774230917e-05	-1.93999556221057	2
ENSG00000115806.12	GORASP2	2	170928918	2_104	0	0.0195179106405936	4.60610653853278	1.49943419150619e-06	-0.0763358778625833	1
ENSG00000198586.13	TLK1	2	171231129	2_104	0	0.0412779898819802	11.5881892659503	7.97800355705536e-06	1.42231075697154	1
ENSG00000115827.13	DCAF17	2	171435106	2_104	0	0.0196793903605471	4.68259347554869	1.53694455868495e-06	0.217687074829806	1
ENSG00000071967.11	CYBRD1	2	171522383	2_104	0	0.0845635747305163	18.3629096578573	2.58991157516543e-05	2.28045227571776	2
ENSG00000077380.15	DYNC1I2	2	171686195	2_104	0	0.0218202259945609	5.64195466543701	2.05328361744088e-06	-0.561151079136584	1
ENSG00000128708.12	HAT1	2	171922612	2_104	0	0.0231593483526623	6.19564566826691	2.39316704139728e-06	0.638766519823884	1
ENSG00000172878.13	METAP1D	2	171999243	2_104	0	0.0210345488677132	5.30118005595336	1.85979837122434e-06	0.406876790830911	1
ENSG00000144355.14	DLX1	2	172084313	2_104	0	0.0405212885821948	11.4149307399274	7.71465721531038e-06	-1.50306748466248	1
ENSG00000152256.13	PDK1	2	172555453	2_105	0	0.0159260298244989	42.6164954688232	1.13199722776673e-05	-2.71318615523704	2
ENSG00000091436.16	MAP3K20	2	173067177	2_105	0	0.0148649169991603	9.62079747258592	2.38524869315878e-06	-1.04581777360805	2
ENSG00000144354.13	CDCA7	2	173354390	2_105	0	0.00968926803560699	5.78842599919187	9.35430575419822e-07	0.584795321637526	1
ENSG00000172845.14	SP3	2	173965538	2_105	0	0.109353421217886	27.9390786882352	5.09570832468977e-05	2.59999999999913	1
ENSG00000138433.15	CIR1	2	174396420	2_105	0	0.00872633857953431	4.90932644800177	7.14519485343262e-07	0.39393939393941	1
ENSG00000144306.14	SCRN3	2	174395627	2_105	0	0.00857714642358665	4.77170988646533	6.82616781811784e-07	-0.312983128468337	2
ENSG00000163328.13	GPR155	2	174487330	2_105	0	0.0115061810950314	7.30855874970554	1.40256518034238e-06	-0.910447761194251	1
ENSG00000115935.17	WIPF1	2	174679054	2_105	0	0.0316764517562439	16.2730742883854	8.59738233436985e-06	1.99999999999999	1
ENSG00000128656.13	CHN1	2	175028605	2_106	0	0.0281465501597502	5.57097003056295	2.61526739836391e-06	-0.538011695906284	1
ENSG00000115966.16	ATF2	2	175168771	2_106	0	0.0316925219015213	6.67742458709232	3.52960329856698e-06	-0.824242424242144	1
ENSG00000154518.9	ATP5G3	2	175182595	2_106	0	0.031132046037464	6.51094109698104	3.38073816198993e-06	-0.78160919540221	1
ENSG00000144320.13	LNPK	2	175919410	2_106	0	0.0357014117828575	7.78985967800749	4.63847404131666e-06	-1.15787206232296	2
ENSG00000128709.12	HOXD9	2	176116615	2_106	0	0.14804857493096	21.3403733700245	5.26946289161688e-05	2.42361111111208	1
ENSG00000128654.13	MTX2	2	176269444	2_106	0	0.0285220458680826	5.69447995209833	2.70891169319054e-06	-0.472972972973105	1
ENSG00000116044.15	NFE2L2	2	177392663	2_107	0	0.0492338698154909	10.8709311119226	8.92669758556244e-06	1.38219895288028	1
ENSG00000196659.9	TTC30B	2	177553107	2_107	0	0.0383905347960981	8.53777695534323	5.46674822431791e-06	-1.28484848484867	1
ENSG00000197557.6	TTC30A	2	177605410	2_107	0	0.041686845602093	9.30917942736202	6.4724773666231e-06	-1.39007092198548	1
ENSG00000128655.16	PDE11A	2	178108391	2_108	0	0.0156846026114786	5.57921462176295	1.45950871835653e-06	-0.543624161073699	1
ENSG00000155636.14	RBM45	2	178112893	2_108	0	0.0204393491436981	8.03622270379315	2.73954937103827e-06	-0.968503937007862	1
ENSG00000079156.16	OSBPL6	2	178193688	2_108	0	0.0141374302178156	4.61672384998208	1.08859034414742e-06	-0.0442767406205635	2
ENSG00000079150.17	FKBP7	2	178477603	2_108	0	0.0149491382378444	5.13404671487902	1.28007695615654e-06	0.391566265060232	1
ENSG00000155657.26	TTN	2	178831238	2_108	0	0.0148338462215877	5.06229424911832	1.25245249795435e-06	0.375722543352539	1
ENSG00000163492.14	CCDC141	2	179049620	2_108	0	0.025470506528068	10.0823418450826	4.28310879102339e-06	1.22923588039862	1
ENSG00000187231.13	SESTD1	2	179264451	2_108	0	0.0274447400532554	10.7774896764409	4.93329223604524e-06	-1.47619047619016	1
ENSG00000163510.13	CWC22	2	180007524	2_108	0	0.0252701557502948	10.0088287193142	4.21843422144359e-06	-1.08040201005061	1
ENSG00000170035.15	UBE2E3	2	180968140	2_109	0	0.0242226064790698	4.88264482534187	1.97258675686446e-06	-0.409090909090918	1
ENSG00000188452.13	CERKL	2	181680491	2_110	0	0.0294199747754381	8.12785261455737	3.98821186681716e-06	-0.976562499999734	1
ENSG00000138434.16	SSFA2	2	181892173	2_110	0	0.0202539813533676	4.65427564901883	1.57225365192822e-06	0.0219512195121975	1
ENSG00000150722.10	PPP1R1C	2	181953928	2_110	0	0.0226623365873289	5.69832357057983	2.15383235885701e-06	-0.498765432098467	1
ENSG00000077232.17	DNAJC10	2	182725810	2_110	0	0.0202996056437914	4.67517524640079	1.58287128804896e-06	-0.135646687697149	1
ENSG00000162998.4	FRZB	2	182866669	2_110	0	0.0367711011719392	10.2103657538593	6.2619275837294e-06	-1.30996128672353	2
ENSG00000061676.14	NCKAP1	2	183038483	2_110	0	0.0369804349759486	10.2634570783286	6.33032184921811e-06	1.31468531468516	1
ENSG00000162999.12	DUSP19	2	183079224	2_110	0	0.0226312975257497	5.68558287389664	2.146073312982e-06	0.667774086378858	1
ENSG00000163002.12	NUP35	2	183117127	2_110	0	0.0201514891618995	4.6071570805962	1.54846099666099e-06	-0.0121560548345983	2
ENSG00000170396.7	ZNF804A	2	184598393	2_112	0	0.0175534893012124	11.2050076185116	3.2804673574653e-06	-1.35966494330513	2
ENSG00000188738.14	FSIP2	2	185738225	2_112	0	0.0257635482069031	12.7351281730429	5.47228995125307e-06	-1.00684931506828	1
ENSG00000065548.17	ZC3H15	2	186486293	2_112	0	0.0110986335272628	6.28051205609496	1.16258488040018e-06	0.224561403508731	1
ENSG00000144369.12	FAM171B	2	186694233	2_112	0	0.0110277215004302	6.80146143576139	1.25097357288545e-06	1.08156442344735	2
ENSG00000003436.15	TFPI	2	187566010	2_112	0	0.00979195229164076	5.49041034268786	8.96673218091808e-07	0.664974619289304	1
ENSG00000168542.14	COL3A1	2	188973663	2_112	0	0.00980898920531859	5.43093741473863	8.88503535465952e-07	-0.454808358942029	2
ENSG00000204262.11	COL5A2	2	189180039	2_113	0	0.135709585185274	21.7635325506104	4.92606363662216e-05	3.2377229296863	2
ENSG00000115368.9	WDR75	2	189442861	2_113	0	0.0221370329324381	4.62241552973932	1.70666585735198e-06	-0.304477611940215	1
ENSG00000138381.9	ASNSD1	2	189661479	2_113	0	0.0372218707957881	9.46616308609213	5.87668327838918e-06	1.19860878000458	2
ENSG00000151687.14	ANKAR	2	189674447	2_113	0	0.0295863261534571	7.32257254849471	3.61338992448115e-06	1.00651465798058	1
ENSG00000128694.11	OSGEPL1	2	189761107	2_113	0	0.0282385514035921	6.88797410978494	3.24409845332111e-06	0.944078947368148	1
ENSG00000128699.13	ORMDL1	2	189784079	2_113	0	0.0230763610946171	5.00878796898802	1.92779158094537e-06	0.510431063984841	3
ENSG00000064933.17	PMS1	2	189784079	2_113	0	0.022171514772622	4.63685728233396	1.71466467191166e-06	-0.0056497175141246	1
ENSG00000151689.12	INPP1	2	190307833	2_113	0	0.0223654586896047	4.71782974774302	1.75986834444243e-06	0.17165795379219	3
ENSG00000151690.14	MFSD6	2	190408058	2_113	0	0.0239381417186252	5.3497452690045	2.13591341141108e-06	-0.442176870748138	1
ENSG00000189362.11	NEMP2	2	190534475	2_113	0	0.0224302819102226	4.74471686533803	1.77502771775972e-06	0.202255049329437	2
ENSG00000138386.16	NAB1	2	190646582	2_113	0	0.0787838057956807	16.5344343926446	2.17263316732247e-05	1.82191780821914	1
ENSG00000115419.12	GLS	2	190873345	2_113	0	0.169572144915092	23.9674732987044	6.77855105401621e-05	-2.62127659574559	1
ENSG00000138378.17	STAT4	2	191151202	2_114	0	0.16679068506122	25.8742991605971	7.19781190265514e-05	2.73029045643012	1
ENSG00000173559.12	NABP1	2	191678067	2_114	0	0.0179949141611839	4.76884248500922	1.43127426598976e-06	-0.194253541657059	2
ENSG00000118997.13	DNAH7	2	196068464	2_116	0	0.0342394638449857	7.27951650971794	4.15709162138639e-06	1.02259715443262	2
ENSG00000138411.10	HECW2	2	196593392	2_116	0	0.0706086771497757	14.0869443271797	1.65895642547942e-05	1.87045891085819	2
ENSG00000144395.17	CCDC150	2	196639821	2_116	0	0.098784487605488	17.2915700163886	2.84893988018641e-05	-2.25618370276589	2
ENSG00000119041.10	GTF3C3	2	196799713	2_116	0	0.0811159700655412	15.406227287296	2.08431220951553e-05	1.78816199376953	1
ENSG00000187944.2	C2orf66	2	196813099	2_116	0	0.0493600727563102	10.7066565630215	8.81433939202374e-06	1.51867219916973	1
ENSG00000115541.10	HSPE1	2	197500319	2_117	0	0.0683240147455013	17.6311185566919	2.00915456785213e-05	-3.18939393939459	1
ENSG00000162944.10	RFTN2	2	197675986	2_117	0	0.0229450209774512	7.40902757008642	2.83537023230227e-06	-1.17727608407326	2
ENSG00000115896.15	PLCL1	2	197804386	2_117	0	0.0223020205624562	7.14480382473828	2.65763066554412e-06	-1.24203821656018	1
ENSG00000226124.6	FTCDNL1	2	199756040	2_118	0	0.0421529884379256	19.4759215469217	1.3692617972636e-05	-2.94647476638775	2
ENSG00000162971.10	TYW5	2	199955035	2_118	0	0.014521968562457	8.25051678497088	1.99832789124491e-06	-1.73387096774217	1
ENSG00000162972.10	MAIP1	2	199955782	2_118	0	0.0196680833308368	11.7691500252143	3.86071056638983e-06	2.56050955413998	1
ENSG00000163535.17	SGO2	2	200510401	2_118	0	0.0261720923411822	12.8473373721622	5.60804743470404e-06	-1.30921052631589	1
ENSG00000155729.12	KCTD18	2	200519526	2_118	0	0.0505168653611162	20.7114654054945	1.74504779979115e-05	-2.56540084388193	1
ENSG00000138356.13	AOX1	2	200586283	2_118	0	0.0124672197197849	7.1431150196897	1.48531088003348e-06	-1.13245033112597	1
ENSG00000082153.17	BZW1	2	200805555	2_119	0	0.0228701044664975	5.2144036083541	1.9889913647037e-06	-0.404761904761839	1
ENSG00000013441.15	CLK1	2	200864612	2_119	0	0.0648925177936795	14.9823526605473	1.62156643363702e-05	1.93223819301791	1
ENSG00000240344.8	PPIL3	2	200889218	2_119	0	0.0443334961795467	11.3933339435803	8.42447632236464e-06	1.29447852760703	1
ENSG00000003402.19	CFLAR	2	201116120	2_119	0	0.0457661243433061	11.6917997431254	8.92453526428793e-06	-1.66122448979574	1
ENSG00000003400.14	CASP10	2	201183110	2_119	0	0.0383305561398954	10.030143767569	6.41227861257277e-06	1.35324537295993	2
ENSG00000064012.21	CASP8	2	201233250	2_119	0	0.0234293572905538	5.43906451719201	2.12541964907626e-06	-0.637720503378284	2
ENSG00000155749.12	ALS2CR12	2	201357198	2_119	0	0.0321104838843206	8.37540201027988	4.48551814259884e-06	0.976147188801572	2
ENSG00000082146.12	STRADB	2	201388150	2_119	0	0.0289282040783414	7.40194355232799	3.57130833193968e-06	-0.977611940298481	1
ENSG00000155755.18	TMEM237	2	201643776	2_119	0	0.0230743999986602	5.29709764331517	2.03858348239262e-06	0.653238462804041	2
ENSG00000003393.14	ALS2	2	201780819	2_119	0	0.100754540025393	19.1769089651114	3.22257725017702e-05	2.19337016574606	1
ENSG00000138395.14	CDK15	2	201790118	2_119	0	0.0284439463492193	7.24460257540824	3.43688121447584e-06	1.08634397354909	3
ENSG00000155760.2	FZD7	2	202034208	2_120	0	0.0306245429805502	9.18726900951921	4.69262829454272e-06	-1.23703703703729	1
ENSG00000116030.16	SUMO1	2	202238678	2_120	0	0.027186196108887	8.07707388839386	3.6623732794477e-06	-1.08730158730175	1
ENSG00000163596.16	ICA1L	2	202871528	2_120	0	0.0205221537966483	5.4616572947501	1.86942260265603e-06	1.02185792349762	1
ENSG00000138380.17	CARF	2	202912242	2_120	0	0.0249145356032419	7.26480349957933	3.01881690946554e-06	-1.282452820512	2
ENSG00000138442.9	WDR12	2	203012510	2_120	0	0.021581810073894	5.92942191454698	2.13432389225174e-06	-1.13186813186842	1
ENSG00000144426.18	NBEAL1	2	203012510	2_120	0	0.021581810073894	5.92942191454698	2.13432389225174e-06	-1.13186813186842	1
ENSG00000163600.12	ICOS	2	203937045	2_120	0	0.0311466277662487	9.34486910705537	4.85449838387128e-06	-1.11494252873594	1
ENSG00000118257.16	NRP2	2	205681055	2_121	0	0.024335770264389	5.02793264483136	2.0407727829851e-06	-0.318681318681369	1
ENSG00000023228.13	NDUFS1	2	206158029	2_122	0	0.105283092870816	15.6673521614938	2.75115047894046e-05	3.47695476480259	2
ENSG00000183671.12	GPR1	2	206217980	2_122	0	0.0295005584535707	8.01464397367824	3.94343401154249e-06	-1.47945205479434	1
ENSG00000204186.7	ZDBF2	2	206292888	2_122	0	0.0227874306732144	4.90404636482981	1.8638460322696e-06	-0.682926829268194	1
ENSG00000114948.12	ADAM23	2	206443099	2_122	0	0.0275777314659093	6.1148099350327	2.81255877301076e-06	-0.194349194228866	2
ENSG00000138400.12	MDH1B	2	206765369	2_122	0	0.0381876038175306	9.35848381256727	5.96057294673003e-06	-1.27094110579321	2
ENSG00000118246.13	FASTKD2	2	206765614	2_122	0	0.03857872979128	9.25092182264591	5.95241278443071e-06	-1.07483014457311	2
ENSG00000144410.4	CPO	2	206944009	2_122	0	0.219975880362533	25.370874392855	9.30830500214408e-05	-2.45598591549203	1
ENSG00000118263.14	KLF7	2	207120347	2_122	0	0.0227717804947123	4.6419309746721	1.76301404718113e-06	-0.0542635658914538	1
ENSG00000144401.14	METTL21A	2	207638686	2_122	0	0.0286355247617014	6.76665205825107	3.23175997077683e-06	-0.778481012658107	1
ENSG00000163249.11	CCNYL1	2	207712007	2_122	0	0.0472805516971462	11.3546956120749	8.9540215970123e-06	-1.38819320214785	1
ENSG00000118231.4	CRYGD	2	208124857	2_123	0	0.0363266499026845	8.01773754802515	4.85777381988288e-06	-1.08593750000002	1
ENSG00000138413.13	IDH1	2	208266212	2_123	0	0.0290962164258494	5.94578834113272	2.88540027679653e-06	-0.524911032028401	1
ENSG00000115020.16	PIKFYVE	2	208266043	2_123	0	0.0281747122218843	5.64583518441273	2.6530643890291e-06	0.603092783505074	1
ENSG00000144406.18	UNC80	2	209772023	2_124	0	0.0376552632510241	12.8593659534231	8.0761680907551e-06	-1.66938775510133	1
ENSG00000197713.14	RPE	2	210002122	2_124	0	0.0159326537165861	4.85412560138469	1.28990947351731e-06	-0.242063492063392	1
ENSG00000021826.14	CPS1	2	210466153	2_124	0	0.0168940809182856	5.39748286291034	1.5208484787609e-06	-0.249742746514718	2
ENSG00000030419.16	IKZF2	2	213152260	2_126	0	0.0606774822273659	10.7595607426972	1.08888546081237e-05	1.64566929133853	1
ENSG00000138376.10	BARD1	2	214805960	2_127	0	0.0259118469250299	8.25609005310226	3.56806614165565e-06	1.15247837998615	4
ENSG00000138363.14	ATIC	2	215312057	2_127	0	0.0260518311285892	9.20770602745568	4.00082730138213e-06	1.63392175800942	2
ENSG00000115414.18	FN1	2	215436779	2_127	0	0.0193485420164569	5.31373093388886	1.71477802822849e-06	-0.147887323943738	1
ENSG00000118242.15	MREG	2	216033416	2_127	0	0.0287641067280746	9.04537228012678	4.3394775199015e-06	-1.34210526315903	1
ENSG00000115425.13	PECR	2	216086524	2_127	0	0.0270644956591658	8.54720660720105	3.85819564218667e-06	0.980519480519308	1
ENSG00000079246.15	XRCC5	2	216106080	2_127	0	0.0204294604815434	5.94451919802705	2.02550694727671e-06	0.564516129032334	1
ENSG00000138375.12	SMARCAL1	2	216412526	2_127	0	0.0178208685015251	4.67227038508968	1.38872719009045e-06	-0.121629326195892	2
ENSG00000115457.9	IGFBP2	2	216632342	2_127	0	0.018751300901617	5.12874808274098	1.60399450519651e-06	0.32236842105261	1
ENSG00000171450.5	CDK5R2	2	218959212	2_129	0	0.0822382638810846	17.5339931389141	2.40499884024742e-05	-1.8880407124683	1
ENSG00000188282.12	RUFY4	2	218034950	2_129	0	0.0203171707264002	6.04783787763615	2.04938463708197e-06	-1.38571428571419	1
ENSG00000163464.7	CXCR1	2	218166777	2_129	0	0.0630406638812714	18.708930959506	1.96711547975404e-05	2.77573529411788	1
ENSG00000163466.15	ARPC2	2	218217396	2_129	0	0.0386419295645241	24.6207566173836	1.58679310678357e-05	-4.74796747967471	1
ENSG00000179921.14	GPBAR1	2	218259499	2_129	0	0.0403352558187667	26.084016750534	1.7547667301796e-05	-5.04838709677474	1
ENSG00000127837.9	AAMP	2	218270205	2_129	1	0.134624831550606	36.2869818392439	8.14772056238322e-05	-5.64285714285653	1
ENSG00000127838.13	PNKD	2	218263783	2_129	0	0.0904529960491025	17.1257775844496	2.58364810144608e-05	1.51351351351295	1
ENSG00000135926.14	TMBIM1	2	218292881	2_129	0	0.0499021776206547	28.0554528809799	2.33505377669758e-05	-5.16683249544669	2
ENSG00000158428.3	CATIP	2	218356632	2_129	0	0.0207501625391611	5.52190153352499	1.91104215264083e-06	-1.1541803965971	2
ENSG00000018280.16	SLC11A1	2	218381984	2_129	0	0.0257694726481562	6.8080161501855	2.92608012359543e-06	-0.748175182481655	1
ENSG00000144579.7	CTDSP1	2	218398735	2_129	0	0.0209091093404326	4.87431239138072	1.69984373385601e-06	0.27196652719666	1
ENSG00000135913.10	USP37	2	218568874	2_129	0	0.020297936494694	4.72415916813974	1.59932422879275e-06	0.444444444444529	1
ENSG00000144580.13	CNOT9	2	218568272	2_129	0	0.0226995720203501	6.45053872496274	2.44215801920291e-06	1.28799999999995	1
ENSG00000115556.13	PLCD4	2	218607609	2_129	0	0.0452127643778733	13.1809896697509	9.93960638800523e-06	-2.07580174927021	1
ENSG00000074582.12	BCS1L	2	218658710	2_129	0	0.0250319773465215	7.55732742917946	3.15517535913181e-06	-1.51897190549968	2
ENSG00000115568.15	ZNF142	2	218658710	2_129	0	0.0448806837448875	13.7463148330085	1.02897744830113e-05	2.28535999701332	2
ENSG00000163481.7	RNF25	2	218672514	2_129	0	0.0520855935879258	14.5900165841567	1.26745780183045e-05	-2.18823529411908	1
ENSG00000163482.11	STK36	2	218672452	2_129	0	0.0208699962023353	4.8160420078897	1.67638104666587e-06	0.0486545970062107	2
ENSG00000135929.8	CYP27A1	2	218780830	2_129	0	0.020670270685118	4.74940750754769	1.63736575837588e-06	0.241935483870947	1
ENSG00000213901.10	SLC23A3	2	219170383	2_129	0	0.0282780024498863	8.26767941641673	3.89935218226907e-06	1.19737320225716	2
ENSG00000144567.10	FAM134A	2	219177206	2_129	0	0.0208934333746427	5.08435749693519	1.77176450814885e-06	-0.518518518518577	1
ENSG00000115649.15	CNPPD1	2	219177821	2_129	0	0.0206907640107408	4.76792962300635	1.64538096718389e-06	-0.0359000524310968	3
ENSG00000115657.12	ABCB6	2	219218731	2_129	0	0.0230378200283351	5.86389168407188	2.2531361022616e-06	-0.737864077670024	1
ENSG00000198925.10	ATG9A	2	219229250	2_129	0	0.0225749920163834	5.66517079600981	2.13304844290691e-06	-0.688073394495055	1
ENSG00000163516.13	ANKZF1	2	219230067	2_129	0	0.0203950196909511	4.6468330491462	1.58067033937487e-06	-0.0375939849623862	1
ENSG00000163521.15	GLB1L	2	219248662	2_129	0	0.02196406700635	5.3988275307409	1.97775421787148e-06	-0.457142857142648	1
ENSG00000127824.13	TUBA4A	2	219278362	2_129	0	0.0237914472001258	6.11960848394269	2.42831265959211e-06	-0.650205761317217	1
ENSG00000135924.15	DNAJB2	2	219279688	2_129	0	0.021170117850475	4.98760093162675	1.76106375425183e-06	0.355828220858808	1
ENSG00000054356.13	PTPRN	2	219309334	2_129	0	0.0256356317786061	6.8771922080171	2.94046011500618e-06	-0.847715736040494	1
ENSG00000123992.18	DNPEP	2	219391349	2_129	0	0.0252880123436076	6.66672451398939	2.81181866673108e-06	-0.750996133582567	3
ENSG00000072195.14	SPEG	2	219434550	2_129	0	0.0205481081740379	4.72792162062217	1.62032531479088e-06	-0.235242186069872	2
ENSG00000072182.12	ASIC4	2	219512380	2_129	0	0.03114004206281	8.59554272169069	4.46429210777938e-06	1.02868852459079	1
ENSG00000123989.13	CHPF	2	219543916	2_129	0	0.0202909697225058	4.60811243465447	1.55950214135925e-06	0.0873015873015872	1
ENSG00000188760.10	TMEM198	2	219543916	2_129	0	0.0202909697225058	4.60811243465447	1.55950214135925e-06	0.0873015873015872	1
ENSG00000123999.4	INHA	2	219567987	2_129	0	0.0218195397938489	5.19776202344405	1.8915685459495e-06	-0.281249999999936	1
ENSG00000124006.14	OBSL1	2	219572251	2_129	0	0.0203158512778462	4.61934770897888	1.56522142629342e-06	0.0312499999999891	1
ENSG00000144589.21	STK11IP	2	219597759	2_130	0	0.0242214435177146	4.84874988972359	1.95879916582659e-06	0.231489651747681	2
ENSG00000124003.12	MOGAT1	2	222671822	2_131	0	0.0276941111301572	6.00899351900998	2.7755513834224e-06	-0.609341825902295	1
ENSG00000152056.16	AP1S3	2	223837588	2_131	0	0.0249534569740141	5.03869634814582	2.09705109542803e-06	0.289062500000035	1
ENSG00000135919.12	SERPINE2	2	224039199	2_132	0	0.025032849154833	5.52167688376406	2.30537392653058e-06	0.534351145037938	1
ENSG00000124019.9	FAM124B	2	224402283	2_132	0	0.0299650389772701	7.19700341829997	3.59688590071059e-06	-0.881578947368311	1
ENSG00000036257.12	CUL3	2	224567462	2_132	0	0.0235957559231053	4.97163013228005	1.9565583858638e-06	0.431024979666149	2
ENSG00000135905.18	DOCK10	2	225041976	2_133	0	0.118844952898254	20.431844569671	4.0499384650783e-05	-2.21032504780186	1
ENSG00000169047.5	IRS1	2	226800135	2_133	0	0.022342950169098	4.65815887418375	1.73586089373433e-06	0.139112903225735	1
ENSG00000144468.16	RHBDD1	2	226836316	2_133	0	0.0284284583632437	6.90008425918684	3.27165732216699e-06	0.815789473683816	1
ENSG00000081052.11	COL4A4	2	227163765	2_133	0	0.0224509409160728	4.70298212101957	1.76103497053484e-06	-0.0865384615385077	1
ENSG00000168958.19	MFF	2	227111218	2_133	0	0.231902652729542	27.0762031333515	0.000104725775680373	-2.7293064876956	1
ENSG00000135917.13	SLC19A3	2	227717801	2_134	0	0.0447735550814894	9.23347080115936	6.89519678284492e-06	1.08885090771238	2
ENSG00000187957.7	DNER	2	229714856	2_135	0	0.0120847153633511	4.65759651168344	9.38768252598218e-07	-0.164102564102545	1
ENSG00000163053.10	SLC16A14	2	230068255	2_135	0	0.0173246786795389	7.73949802591295	2.23634131860946e-06	0.751796624326592	2
ENSG00000079263.18	SP140	2	230203060	2_135	0	0.0459090923083856	15.7627467695497	1.20695397781237e-05	-3.78261930813931	2
ENSG00000135899.17	SP110	2	230213733	2_135	0	0.0291150836446545	11.732227129857	5.69716253688262e-06	1.02061855670121	1
ENSG00000185404.16	SP140L	2	230328083	2_135	0	0.0233514170987474	10.7788446028841	4.19803019104573e-06	1.50977263641055	2
ENSG00000067066.16	SP100	2	230415917	2_135	0	0.0145428044507253	6.0844852946952	1.47581566496099e-06	0.345588235294164	1
ENSG00000135916.15	ITM2C	2	230862833	2_135	0	0.0121064353401785	4.67247393482685	9.43459538847018e-07	0.114649681528599	1
ENSG00000135898.9	GPR55	2	230961119	2_135	0	0.103158549807453	24.2725295844978	4.17619119051202e-05	-2.50000000000021	1
ENSG00000204128.5	C2orf72	2	231037334	2_136	0	0.034021259122653	5.75716034759711	3.2667719198136e-06	-0.572876038460345	3
ENSG00000135914.5	HTR2B	2	231125386	2_136	0	0.0330785911899704	5.49473417160595	3.0314736454478e-06	-0.503164556962196	1
ENSG00000135931.17	ARMC9	2	231197437	2_136	0	0.0327311242057979	5.39614025501697	2.94580677683784e-06	-0.528741043409318	2
ENSG00000171596.6	NMUR1	2	231524502	2_136	0	0.0319366414357771	5.16676904198771	2.75212652860275e-06	0.456292128749017	2
ENSG00000187514.16	PTMA	2	231706100	2_136	0	0.0351615215796081	6.06517653911253	3.55689637180209e-06	0.75347912524883	1
ENSG00000144524.17	COPS7B	2	231781537	2_136	0	0.0373279555975714	6.62419814399812	4.12408516417894e-06	0.700680272108862	1
ENSG00000163273.3	NPPC	2	231895631	2_136	0	0.0359095615505035	6.26194358509074	3.75041527418978e-06	-0.616336633663398	1
ENSG00000221944.6	TIGD1	2	232550122	2_136	0	0.030144993966661	4.62812820015799	2.32691590090725e-06	0.121130695877117	3
ENSG00000135930.13	EIF4E2	2	232539584	2_136	0	0.0454917564141018	8.4773831711653	6.43212719535096e-06	1.12213740457955	1
ENSG00000115468.11	EFHD1	2	232606221	2_136	0	0.0493578162600169	9.24358905165976	7.60950964849686e-06	-1.08756014780359	2
ENSG00000242515.5	UGT1A10	2	233632743	2_137	0	0.0327524138550331	9.20481420818975	5.02826833239354e-06	-0.659817351598215	1
ENSG00000167165.18	UGT1A6	2	233689196	2_137	0	0.0189462517462365	5.97731179138859	1.88881454985066e-06	1.21115537848575	1
ENSG00000241635.7	UGT1A1	2	233761240	2_137	0	0.0194544393065837	6.22865105758585	2.02103030441303e-06	1.23529411764709	1
ENSG00000204120.14	GIGYF2	2	232690010	2_137	0	0.0185127888510093	4.67744914170296	1.44424551464686e-06	-0.195341111722256	2
ENSG00000115474.6	KCNJ13	2	232768056	2_137	0	0.040575447582356	11.2910384725468	7.64112513456623e-06	-1.07453416149067	1
ENSG00000182600.9	C2orf82	2	232856815	2_137	0	0.019769724789428	5.24275778469097	1.72870354655789e-06	-0.350111561333672	2
ENSG00000066248.14	NGEF	2	233013260	2_137	0	0.0205929133801218	5.54181054068052	1.90339784234168e-06	0.379613356766119	1
ENSG00000168918.13	INPP5D	2	233060456	2_137	0	0.0281943227619214	8.77038253336485	4.12420561220886e-06	1.12354930847295	2
ENSG00000085978.21	ATG16L1	2	233282094	2_137	0	0.0202214976965146	76.6770484651914	2.58606127543807e-05	9.28346456692795	1
ENSG00000077044.10	DGKD	2	233354365	2_137	0	0.0379494967223719	19.2407110434561	1.21783161378945e-05	3.36216216216091	1
ENSG00000085982.13	USP40	2	233541107	2_137	0	0.0199472093301036	5.94221928640704	1.97692833182681e-06	0.89439362811982	3
ENSG00000185038.14	MROH2A	2	233793813	2_137	0	0.049773130317716	12.7306158172434	1.05682839384297e-05	1.00000000000014	1
ENSG00000123485.11	HJURP	2	233854491	2_137	0	0.0213260122094525	6.22764774743324	2.21510235498658e-06	-0.796992481203138	1
ENSG00000130147.15	SH3BP4	2	234952438	2_138	0	0.0391449942273786	8.52741500230475	5.5674168327248e-06	-1.04735376044615	1
ENSG00000198612.10	COPS8	2	237085776	2_140	0	0.0238191926771254	6.6845767121115	2.65559018414546e-06	-1.01890359168189	1
ENSG00000177483.11	RBM44	2	237783839	2_140	0	0.0191084605722454	4.63690718320391	1.47779505457934e-06	-0.15298395039938	4
ENSG00000132329.10	RAMP1	2	237859174	2_141	0	0.0261278439323427	5.85668354775391	2.55220430803465e-06	-0.411347517730384	1
ENSG00000184182.18	UBE2F	2	237966682	2_141	0	0.0231721233632939	4.84529127069383	1.87260348342326e-06	-0.131883870518052	2
ENSG00000132330.16	SCLY	2	238098238	2_141	1	0.275905754391988	21.6980251640819	9.98483913756918e-05	4.29936305732497	1
ENSG00000144488.14	ESPNL	2	238123100	2_141	0	0.0227460874680443	7.49530718354832	2.84351973575814e-06	1.88372093023283	1
ENSG00000168427.8	KLHL30	2	238138383	2_141	0	0.0228017490729225	4.89210640200218	1.86047638501745e-06	0.491416309012999	1
ENSG00000178752.15	ERFE	2	238158500	2_141	0	0.024233790500598	5.67793681488938	2.29494356368167e-06	-0.778443113772277	1
ENSG00000132323.8	ILKAP	2	238203982	2_141	0	0.0244717811147822	5.28725099577505	2.15802073265042e-06	-0.211271583725506	2
ENSG00000204104.11	TRAF3IP1	2	237871674	2_141	0	0.0493409342415052	11.7799146095088	9.69414734089965e-06	1.27709069345242	2
ENSG00000065802.11	ASB1	2	238426273	2_141	0	0.0404036984262938	10.6907660759118	7.20427120231487e-06	-1.52800000000033	1
ENSG00000068024.16	HDAC4	2	239401581	2_142	0	0.0138878318202109	4.74538989053851	1.09917402006651e-06	0.183823529411711	1
ENSG00000130414.11	NDUFA10	2	240025784	2_142	0	0.0136853892374754	4.60936183480807	1.05210252090185e-06	-0.00501255861831344	2
ENSG00000188542.9	DUSP28	2	240560414	2_142	0	0.263317204430598	32.8911529890971	0.000144450296972633	-3.48344414616277	2
ENSG00000142327.12	RNPEPL1	2	240566275	2_142	0	0.108823454081739	24.078874391088	4.37037590546313e-05	2.85024154589398	1
ENSG00000144504.15	ANKMY1	2	240559316	2_142	0	0.0136832767701872	4.60793097570947	1.0516135710351e-06	-0.226694649093638	2
ENSG00000142330.19	CAPN10	2	240586423	2_142	0	0.0786017111790482	20.9613414809589	2.74796488985729e-05	-2.36923893195023	2
ENSG00000178623.11	GPR35	2	240600446	2_142	0	0.014609889473878	5.21500264229103	1.27075424403912e-06	0.754250548965126	3
ENSG00000172478.17	C2orf54	2	240897583	2_143	0	0.0131120444124103	4.8545183106947	1.06163850243821e-06	-0.0887096774193444	1
ENSG00000130294.15	KIF1A	2	240819820	2_143	0	0.0130927781297499	5.3468863451352	1.16759672101414e-06	-0.870536849992862	2
ENSG00000226321.5	CROCC2	2	240905980	2_143	0	0.0186811465378901	9.27328057436634	2.8893292409011e-06	-1.53891712316648	2
ENSG00000162804.13	SNED1	2	240993179	2_143	0	0.045322096889702	15.8847635820654	1.20074519094748e-05	-1.7248677248673	1
ENSG00000122085.16	MTERF4	2	241094355	2_143	0	0.0220038640979955	9.6531967988155	3.54266608523344e-06	1.30615653191348	3
ENSG00000115687.13	PASK	2	241116196	2_143	0	0.088419630865781	21.8131866655014	3.21682858210052e-05	2.3576316684831	2
ENSG00000115685.14	PPP1R7	2	241150035	2_143	0	0.0776761624651016	20.5476068213689	2.66200651421132e-05	-2.18749999999959	1
ENSG00000168385.17	SEPT2	2	241315963	2_144	0	0.0129285660165558	5.54111026094369	1.19483312730165e-06	1.08461538461498	1
ENSG00000115677.16	HDLBP	2	241317232	2_144	0	0.0163246371912045	6.67606677252884	1.81770882341993e-06	-0.835805059081841	2
ENSG00000006607.13	FARP2	2	241356233	2_144	0	0.105863073572664	21.7115679715662	3.83350287297865e-05	1.6381578947365	1
ENSG00000115694.14	STK25	2	241510210	2_144	0	0.0160885255008897	6.5722878478221	1.76357090312846e-06	-0.758928571428577	1
ENSG00000176720.4	BOK	2	241553364	2_144	0	0.012999283758986	5.363247239732	1.16280622344138e-06	-0.989515833914286	3
ENSG00000176946.11	THAP4	2	241670838	2_144	0	0.0482175047497726	17.3121461929128	1.39224526124644e-05	-2.46540880503111	1
ENSG00000168397.16	ATG4B	2	241636141	2_144	0	0.0173752975881781	7.79916307043259	2.26016610716839e-06	1.02372881355979	1
ENSG00000168393.12	DTYMK	2	241683277	2_144	0	0.018292529839924	12.6377890822933	3.85571549441293e-06	3.02797202797129	1
ENSG00000168395.15	ING5	2	241687407	2_144	0	0.0149873072200788	9.23640640571978	2.30880231519299e-06	-2.14217311661433	2
ENSG00000180902.17	D2HGDH	2	241735544	2_144	0	0.0240661689125842	10.1352988212564	4.06821244244829e-06	-0.992026881360683	3
ENSG00000204099.11	NEU4	2	241808893	2_144	0	0.02293026014703	9.99358963437038	3.82199926812174e-06	1.20731707317059	1
ENSG00000188389.10	PDCD1	2	241860986	2_144	0	0.0879576989562603	22.9937431143931	3.37321202650795e-05	-2.81467181467285	1
ENSG00000188011.5	RTP5	2	241869928	2_144	0	0.0301911488557055	12.7961622680969	6.4434651469866e-06	-2.09787234042445	1
ENSG00000216921.7	AC131097.4	2	241552412	2_144	0	0.0211310867521789	8.91057548790933	3.14041969489552e-06	-1.10555555555558	1
ENSG00000134121.9	CHL1	3	195076	3_1	0	0.0306863146423062	4.64435700900961	2.37700686307969e-06	0.111111111111053	1
ENSG00000072756.16	TRNT1	3	3120585	3_3	0	0.0288659844883098	6.46903986656307	3.11448545528407e-06	-0.707963224492708	3
ENSG00000113851.14	CRBN	3	3180226	3_3	0	0.0251574549834083	5.1883047716326	2.17696922348599e-06	-0.406593406593645	1
ENSG00000170364.12	SETMAR	3	4303349	3_3	0	0.0402495576874971	9.57464469073473	6.42752662436438e-06	1.16917293233013	1
ENSG00000144455.13	SUMF1	3	4368850	3_3	0	0.0455315475580999	10.7307264420725	8.14894976950455e-06	1.35772357723595	1
ENSG00000150995.18	ITPR1	3	4498238	3_4	0	0.0568295338155588	13.9271061231291	1.32006429337232e-05	1.52795031055884	1
ENSG00000134109.10	EDEM1	3	5189114	3_4	0	0.0270748510133214	6.98328054716385	3.15344797769546e-06	0.796759818926417	2
ENSG00000071282.11	LMCD1	3	8500958	3_6	0	0.0450165130538133	10.0029118975036	7.51031929566381e-06	1.26185567010366	1
ENSG00000182533.6	CAV3	3	8733534	3_7	0	0.0363440738193614	8.29193231975687	5.02631219598032e-06	-0.978976259877629	2
ENSG00000180914.10	OXTR	3	8769543	3_7	0	0.0610501872952181	13.1647304331264	1.34047610559805e-05	-1.58407079646055	1
ENSG00000070950.9	RAD18	3	8961362	3_7	0	0.0290817241417596	6.21085383150914	3.01253127762796e-06	0.68950174670616	3
ENSG00000196220.15	SRGAP3	3	9363240	3_7	0	0.036857682313289	8.42315625873669	5.17801119902111e-06	-1.00000000000005	1
ENSG00000168137.15	SETD5	3	9397385	3_7	0	0.0245480305036888	4.63251132236231	1.89667643894848e-06	-0.090449537753069	2
ENSG00000163719.19	MTMR14	3	9649842	3_8	0	0.026503267500782	4.64035154671794	2.05121134046622e-06	-0.132701421800944	1
ENSG00000114026.21	OGG1	3	9749660	3_8	0	0.0331897262040568	6.7380832993691	3.72992544400467e-06	-0.674698795180463	1
ENSG00000134072.10	CAMK1	3	9769618	3_8	0	0.0376461432415733	7.91565059290141	4.97012385660742e-06	0.924865831842699	1
ENSG00000214021.15	TTLL3	3	9807893	3_8	0	0.0266343267108662	4.6862861305805	2.08175985894027e-06	0.116985157532039	2
ENSG00000187288.10	CIDEC	3	9879932	3_8	0	0.0271236067048118	4.85580534601711	2.19669020198627e-06	0.143749999999939	1
ENSG00000163701.18	IL17RE	3	9902449	3_8	0	0.06830865714827	13.5222329417261	1.54058003885353e-05	-1.49616368286471	1
ENSG00000163702.18	IL17RC	3	9917083	3_8	0	0.0265254121931948	4.64813927820781	2.05637057033943e-06	0.37759149157924	3
ENSG00000163703.17	CRELD1	3	9933563	3_8	0	0.059515654495008	12.2181338706632	1.21281957739738e-05	-2.1322698879511	2
ENSG00000163704.11	PRRT3	3	9953000	3_8	0	0.0490547211526265	10.3974061159264	8.50679416460768e-06	1.87881365197763	2
ENSG00000144554.10	FANCD2	3	10025967	3_8	0	0.061522637988404	12.5314745742452	1.28587049667625e-05	2.10810810810791	1
ENSG00000254999.3	BRK1	3	10115548	3_8	0	0.131773443310313	19.8274921939868	4.35768453826908e-05	2.74096706115072	2
ENSG00000134086.7	VHL	3	10141318	3_8	0	0.0609256055524174	12.4396706179037	1.26406335418449e-05	-1.22049046116886	2
ENSG00000157014.10	TATDN2	3	10247632	3_8	0	0.0270780327316992	4.84015720346933	2.18593217109115e-06	0.18098152741721	2
ENSG00000157017.15	GHRL	3	10294992	3_8	0	0.0723914331681205	14.0730943202206	1.69917018354972e-05	1.6321525885561	1
ENSG00000157087.17	ATP2B2	3	10708383	3_8	0	0.0455929313447062	9.71027867219503	7.38395965173963e-06	-1.25825825825844	1
ENSG00000197548.12	ATG7	3	11271528	3_9	0	0.0191122135866642	5.13134807352707	1.63569592155657e-06	0.62856784277079	2
ENSG00000144559.10	TAMM41	3	11808333	3_9	0	0.0236289701849751	7.10259483968978	2.79912273300845e-06	0.819695191136406	2
ENSG00000157150.4	TIMP4	3	12156985	3_9	0	0.0281073373915105	8.71830498162807	4.08706805878725e-06	-1.19462786019031	2
ENSG00000154743.17	TSEN2	3	12484699	3_9	0	0.0253123482302963	7.74286650639167	3.26884489401544e-06	-1.06253709321142	2
ENSG00000075975.15	MKRN2	3	12555008	3_9	0	0.0196388421993099	5.38370781578295	1.76342692665331e-06	-0.564040083021901	2
ENSG00000225526.4	MKRN2OS	3	12565272	3_9	0	0.0190716744656096	5.11162707211119	1.62595339174578e-06	-0.477678571428686	1
ENSG00000132155.11	RAF1	3	12664356	3_9	0	0.0247436078747285	7.53140795241247	3.10813091247237e-06	-0.901515151515084	1
ENSG00000144712.11	CAND2	3	12796583	3_9	0	0.0575528476708302	15.4327605552924	1.48139386123245e-05	1.66709064849664	2
ENSG00000144713.12	RPL32	3	12841340	3_9	0	0.0190179314461675	5.08543284389592	1.61306291507749e-06	-0.354249614609738	2
ENSG00000144711.13	IQSEC1	3	13072626	3_10	0	0.0626991403359852	16.6975399102956	1.74612038311012e-05	1.79611650485477	1
ENSG00000132182.11	NUP210	3	13419856	3_10	0	0.0178505796901547	4.9533125649453	1.47471522375704e-06	0.30101129938919	2
ENSG00000163517.14	HDAC11	3	13480018	3_10	0	0.0268401366097371	8.74436694872149	3.91447209615816e-06	1.0264255910983	1
ENSG00000163520.13	FBLN2	3	13548846	3_10	0	0.0349326039215151	11.2026167938507	6.52695390603432e-06	-1.49689440993801	1
ENSG00000163528.12	CHCHD4	3	14124429	3_10	0	0.0182401165122533	5.15364370671734	1.56784131416124e-06	-0.307692307692294	1
ENSG00000154767.14	XPC	3	14181071	3_10	0	0.0634628455211483	16.8118555278881	1.77948895089852e-05	-2.0864839122642	2
ENSG00000131389.16	SLC6A6	3	14402293	3_10	0	0.0536361686728004	15.2242226012946	1.36192433136297e-05	-1.77096774193531	1
ENSG00000154781.15	CCDC174	3	14652153	3_10	0	0.0198216945829965	5.92558739632193	1.95899033632014e-06	-0.576936818472849	2
ENSG00000177463.15	NR2C2	3	14938447	3_11	0	0.102934242063753	15.7661624931032	2.7067364719408e-05	-1.85245901639334	1
ENSG00000131381.12	RBSN	3	15099992	3_11	0	0.0461804212283933	8.1597346937698	6.28483722117891e-06	-1.15037593984909	1
ENSG00000131375.9	CAPN7	3	15206289	3_11	0	0.0343687235771878	5.3933873105831	3.09161294964963e-06	0.511764705882273	1
ENSG00000206561.12	COLQ	3	15521671	3_11	0	0.0575004949104362	10.2229231307199	9.80407858044499e-06	-1.33734939759	1
ENSG00000131373.14	HACL1	3	15601536	3_11	0	0.0374494997437062	6.19591116751928	3.87000306352952e-06	0.756931038513006	2
ENSG00000206560.11	ANKRD28	3	15859466	3_11	0	0.0387106248545981	6.50581963049976	4.2004160162776e-06	0.880952380952628	1
ENSG00000131386.17	GALNT15	3	16167825	3_11	0	0.0316736651075072	4.63090457413537	2.44638191747397e-06	0.121206540997007	2
ENSG00000154813.9	DPH3	3	16265068	3_12	0	0.0292062864250633	5.87630284278396	2.86246783439402e-06	0.579288025889713	1
ENSG00000154814.13	OXNAD1	3	16265263	3_12	0	0.0297458471814506	6.04697363895062	3.00002257908977e-06	0.614886731391858	1
ENSG00000131378.13	RFTN1	3	16513716	3_12	0	0.051923144285875	11.263313121553	9.75410097815744e-06	-1.21725474598371	2
ENSG00000182568.16	SATB1	3	18445845	3_13	0	0.0167027371888563	5.54587308362449	1.54496156576433e-06	-0.546728971962903	1
ENSG00000144566.10	RAB5A	3	19946616	3_14	0	0.0215851893168026	4.9937898555382	1.79782009507014e-06	0.30230454839571	2
ENSG00000183977.13	PP2D1	3	20012089	3_14	0	0.0413133347282676	11.0487309979781	7.6131214377313e-06	1.33333333333329	1
ENSG00000114166.7	KAT2B	3	20035250	3_14	0	0.0313131227788166	8.45762528699565	4.41707655534665e-06	1.08051948051984	1
ENSG00000182247.9	UBE2E2	3	23202760	3_17	0	0.026067730170064	5.74141211568349	2.49621531809086e-06	-0.496652694587266	2
ENSG00000077092.18	RARB	3	25174821	3_18	0	0.118072083188205	21.1429401083003	4.16363557768145e-05	-2.62032085561529	1
ENSG00000077097.15	TOP2B	3	25664786	3_19	0	0.0366823884135808	5.3683530716536	3.28442071010286e-06	-0.474820143884951	1
ENSG00000151093.7	OXSM	3	25782726	3_19	0	0.0405181851951888	6.29913165793159	4.25687381098035e-06	0.705776173285007	1
ENSG00000151092.16	NGLY1	3	26234328	3_19	0	0.0377487486483357	5.63638388575361	3.54865050934574e-06	0.506410256410282	1
ENSG00000163491.16	NEK10	3	27369070	3_20	0	0.0350577513783688	7.61854740714242	4.45467820044224e-06	-1.07746478873254	1
ENSG00000033867.16	SLC4A7	3	27484716	3_20	0	0.0262095290951427	4.90553877536874	2.14440117518184e-06	0.400127156414041	2
ENSG00000163508.12	EOMES	3	27723132	3_20	0	0.0354933633670431	7.73396756002741	4.57835650344374e-06	-0.952380952380862	1
ENSG00000163512.13	AZI2	3	28348860	3_21	0	0.0371984915647553	8.46809960342949	5.2537740658752e-06	-1.08185551965844	2
ENSG00000206559.7	ZCWPW2	3	28348860	3_21	0	0.0362073094269683	8.21554050804764	4.96126586194562e-06	1.04878048780474	1
ENSG00000144642.21	RBMS3	3	28575079	3_21	0	0.0259441094088806	5.10617342302634	2.20950217568781e-06	-0.453531598512854	1
ENSG00000197385.5	ZNF860	3	31981783	3_23	0	0.0409534701312243	7.46338018030264	5.09784207502036e-06	0.880930580715888	2
ENSG00000144645.13	OSBPL10	3	32080897	3_23	0	0.0304126678942801	4.68204991804133	2.37492918628071e-06	-0.142348754448401	1
ENSG00000152642.10	GPD1L	3	32105704	3_23	0	0.0312413046125689	4.93282216479229	2.57030538302296e-06	0.28674363423409	2
ENSG00000170293.8	CMTM8	3	32235711	3_23	0	0.0433819264777645	8.00332389207391	5.79081022505606e-06	0.92310872926325	3
ENSG00000153551.13	CMTM7	3	32414275	3_24	0	0.0267257278206514	7.0247307682171	3.13126144611514e-06	-0.693548387096914	1
ENSG00000091317.7	CMTM6	3	32502466	3_24	0	0.0291224161551057	8.11909332379989	3.94361983718066e-06	1.01485148514807	1
ENSG00000182973.18	CNOT10	3	32684690	3_24	0	0.0244360948510567	6.2638198852764	2.55288451467801e-06	0.613588110403477	1
ENSG00000170275.14	CRTAP	3	33114290	3_24	0	0.0365056209870652	9.80840221826807	5.97197681453014e-06	1.15322222899138	2
ENSG00000173705.8	SUSD5	3	33218930	3_25	0	0.0239663436088113	5.08602323518004	2.03301333383463e-06	-0.18348623853212	1
ENSG00000153558.13	FBXL2	3	33252688	3_25	0	0.0898406250286474	17.5133193802134	2.62422662815801e-05	2.06407090612911	2
ENSG00000153560.11	UBP1	3	33440884	3_25	0	0.024002901819358	5.10019564058087	2.04178820188436e-06	0.635036496350323	1
ENSG00000172995.16	ARPP21	3	35639025	3_26	0	0.0824666688212245	15.0033288168774	2.06360316352947e-05	1.74834437086013	1
ENSG00000144681.10	STAC	3	36380068	3_26	0	0.0301986557034247	5.54700904563701	2.79387254787555e-06	-0.771513612664898	3
ENSG00000163673.7	DCLK3	3	36764355	3_27	0	0.0405031335866443	6.630058936263	4.47884588593134e-06	-0.659863706990345	2
ENSG00000168016.13	TRANK1	3	36944995	3_27	0	0.0336424406241862	4.89430220669552	2.74623932794465e-06	0.205882352941072	1
ENSG00000178567.7	EPM2AIP1	3	36993455	3_27	0	0.0423081560784289	7.03859983847036	4.96672916489498e-06	-0.96666666666701	1
ENSG00000076242.14	MLH1	3	36993455	3_27	0	0.0423081560784289	7.03859983847036	4.96672916489498e-06	-0.966666666667009	1
ENSG00000093167.17	LRRFIP2	3	37182244	3_27	0	0.0329245646357931	4.6928834412509	2.57703260986554e-06	0.354838709677419	1
ENSG00000144674.16	GOLGA4	3	37243088	3_27	0	0.0422074802044202	7.01626795599947	4.93918960024276e-06	0.973974245349218	2
ENSG00000198590.11	C3orf35	3	37386585	3_27	0	0.0363237371155004	5.61088670589979	3.39924235185149e-06	0.564841498559295	1
ENSG00000144668.11	ITGA9	3	37451252	3_27	0	0.151429421686166	19.2219660124931	4.85476457618455e-05	-2.10482529118148	1
ENSG00000136059.14	VILL	3	37987123	3_27	0	0.0532537401885538	9.20016224481576	8.17157379251731e-06	-1.17791411042946	1
ENSG00000187091.13	PLCD1	3	38029646	3_27	0	0.032813921698891	4.66145396869421	2.55117143172134e-06	0.0438799076212246	1
ENSG00000008226.19	DLEC1	3	38039540	3_27	0	0.037248977623606	5.84611327679392	3.63196528566077e-06	0.570370370370359	1
ENSG00000093217.9	XYLB	3	38346523	3_28	0	0.0394148549426772	9.14477134266435	6.0116389404918e-06	1.07918552036186	1
ENSG00000168356.11	SCN11A	3	38950616	3_28	0	0.0301254041527628	6.6335545565825	3.33303053832662e-06	-0.992307692307725	1
ENSG00000114742.13	WDR48	3	39051835	3_28	0	0.0338137028194493	7.71148523344889	4.34901462682276e-06	-1.17293233082713	1
ENSG00000114745.13	GORASP1	3	39107217	3_28	0	0.0498935075120139	11.3565799041111	9.45043288951337e-06	-1.29238329238393	1
ENSG00000168026.18	TTC21A	3	39091818	3_28	0	0.0373996158577177	8.65363061993178	5.39790951782164e-06	-1.18726622093615	3
ENSG00000168334.8	XIRP1	3	39192679	3_28	0	0.0627849682551615	13.5234624333046	1.41613182710092e-05	-1.65775401069474	1
ENSG00000144659.10	SLC25A38	3	39336163	3_28	0	0.0689778190168192	14.4139856842081	1.65826391553335e-05	-2.00388074010651	2
ENSG00000168028.13	RPSA	3	39407090	3_28	0	0.0993394717983218	17.8942034885303	2.96479263939538e-05	-2.30645161290303	1
ENSG00000170011.13	MYRIP	3	39962875	3_28	0	0.0264378228343325	5.41678459599978	2.38851162467741e-06	0.44186046511632	1
ENSG00000168032.8	ENTPD3	3	40387447	3_29	0	0.0198721750595684	4.60637285974537	1.5267382934187e-06	-0.00746268656716394	1
ENSG00000188846.13	RPL14	3	40457354	3_29	0	0.0253045184115986	6.85300420685934	2.89227231394557e-06	-0.71874295402086	2
ENSG00000177873.12	ZNF619	3	40477330	3_29	0	0.0212306445107897	5.22062060392465	1.84861050699048e-06	0.399999999999971	1
ENSG00000168038.10	ULK4	3	41963289	3_30	0	0.0495407090742148	12.2764846678487	1.01436989072827e-05	-2.22424242424305	1
ENSG00000182606.14	TRAK1	3	42014240	3_30	0	0.0297036911417603	7.48934675219051	3.71034646130748e-06	-0.888382687927048	1
ENSG00000187094.11	CCK	3	42266417	3_30	0	0.0312812768815547	7.97204025340157	4.15924076383999e-06	-0.90399999999964	1
ENSG00000114812.12	VIPR1	3	42488703	3_30	0	0.0217917621988081	4.60620617374773	1.67415563782365e-06	-0.136820925553379	1
ENSG00000114857.17	NKTR	3	42603651	3_31	0	0.0319768375993701	7.87064323526461	4.19764632214149e-06	0.923076923077099	1
ENSG00000114853.13	ZBTB47	3	42653821	3_31	0	0.0288965086139653	6.92589466205291	3.33796178530327e-06	0.801075268817122	1
ENSG00000157119.11	KLHL40	3	42685226	3_31	0	0.0229561785370791	4.78350318708563	1.83149512476316e-06	-0.300653594771301	1
ENSG00000010282.14	HHATL	3	42705282	3_31	0	0.0226534448770773	4.66007295106449	1.76070693530527e-06	-0.215827338129548	1
ENSG00000244607.5	CCDC13	3	42696805	3_31	0	0.0229525406314853	4.78202917690877	1.83064060883544e-06	-0.297916963834704	2
ENSG00000181061.13	HIGD1A	3	42800848	3_31	0	0.17071236135368	23.8580499647254	6.7929750434017e-05	2.62913907284744	1
ENSG00000144648.15	ACKR2	3	42804792	3_31	0	0.0252472747750384	5.66847935875864	2.38693823785735e-06	-0.555214723926593	1
ENSG00000180432.5	CYP8B1	3	42876414	3_31	0	0.0276522743904739	6.51575008130706	3.00507545587764e-06	-0.877862595419921	1
ENSG00000182983.14	ZNF662	3	42906284	3_31	0	0.0270727886633186	6.31846248104124	2.85301798666273e-06	-0.733490566037821	1
ENSG00000240747.7	KRBOX1	3	42819964	3_31	0	0.0248290633452086	5.51303190002477	2.2830264734705e-06	-0.472422062350143	1
ENSG00000144649.8	FAM198A	3	43029104	3_31	0	0.0228235557949764	4.72963026339777	1.800406628188e-06	-0.403225806451673	1
ENSG00000144647.5	POMGNT2	3	43101746	3_31	0	0.070808760873882	15.3433431572104	1.81203715433532e-05	-1.90363450413912	2
ENSG00000011198.7	ABHD5	3	43690090	3_31	0	0.0281084333198309	6.66819596067826	3.12611607525878e-06	-0.767676767677081	1
ENSG00000160746.12	ANO10	3	43691432	3_31	0	0.0267044622412641	6.19088213280978	2.7573790909441e-06	-0.647826030160861	2
ENSG00000179152.19	TCAIM	3	44338357	3_31	0	0.0440583235354947	10.8690965709588	7.98696020918056e-06	-1.47757039179063	2
ENSG00000225873.3	LINC00694	3	44439661	3_31	0	0.0623411191595368	14.1370951402778	1.46992400004965e-05	-1.77586206896577	1
ENSG00000178917.15	ZNF852	3	44510851	3_31	0	0.028411760213292	6.76821878341934	3.20724868064795e-06	-0.863464094210418	2
ENSG00000196345.12	ZKSCAN7	3	44533027	3_31	0	0.0270351863114849	6.30551561412884	2.84321746281419e-06	0.628240026865034	2
ENSG00000144792.9	ZNF660	3	44578138	3_31	0	0.0558128468287301	13.0928121916435	1.21878533183703e-05	1.61652538365786	2
ENSG00000186448.14	ZNF197	3	44584405	3_31	0	0.0239356629511192	5.17208930811883	2.0647695253635e-06	-0.483388977913533	2
ENSG00000169981.10	ZNF35	3	44649020	3_31	0	0.0316535461155801	7.77581033989927	4.10514153776884e-06	0.994565217391164	1
ENSG00000196653.11	ZNF502	3	44712685	3_31	0	0.023986882318531	5.19197333239196	2.07714284112009e-06	-0.547482766959371	2
ENSG00000186446.11	ZNF501	3	44721338	3_31	0	0.0229457768462468	4.77928857424791	1.8290523059611e-06	0.0903225806451269	1
ENSG00000163807.5	KIAA1143	3	44761638	3_31	0	0.0252892300702104	5.68393233320648	2.39742269423031e-06	0.577702702702603	1
ENSG00000163808.16	KIF15	3	44761638	3_31	0	0.0252892300702104	5.68393233320648	2.39742269423031e-06	0.577702702702603	1
ENSG00000169964.7	TMEM42	3	44870951	3_31	0	0.0356135618827766	8.87670927570402	5.27263263848595e-06	-1.05839416058436	1
ENSG00000075914.12	EXOSC7	3	44975427	3_31	0	0.0225764586757949	4.62842328310328	1.74280579390343e-06	-0.081300813008147	1
ENSG00000163814.7	CDCP1	3	45145928	3_32	0	0.0222435585337727	7.28450370144307	2.70249152680309e-06	-0.920829310035796	2
ENSG00000011376.9	LARS2	3	45485320	3_32	0	0.0267261075771704	8.9927046707715	4.00853932719719e-06	0.917910447761305	1
ENSG00000163817.15	SLC6A20	3	45796521	3_32	0	0.0219060878295736	7.14250576498051	2.60960953034506e-06	-0.897196261681929	1
ENSG00000163818.16	LZTFL1	3	45916204	3_32	0	0.0525745948621098	15.3238936563407	1.34370882581211e-05	1.63592233009637	1
ENSG00000172215.5	CXCR6	3	45940684	3_32	0	0.0547442745088262	15.7047330985895	1.43393468625354e-05	-1.67774086378696	1
ENSG00000163820.14	FYCO1	3	45986828	3_32	0	0.0228788993178707	7.54637701975643	2.87961038827327e-06	-1.19188952968571	2
ENSG00000173578.7	XCR1	3	46028178	3_32	0	0.0395590196136055	12.6538473304836	8.34887994286189e-06	1.86324786324771	1
ENSG00000163823.3	CCR1	3	46208857	3_32	0	0.0292649038383104	9.83794054601872	4.80188108221313e-06	-1.29078014184388	1
ENSG00000121807.5	CCR2	3	46353822	3_32	0	0.0379338395350132	12.2612347083663	7.75748803189455e-06	-2.07905138339901	1
ENSG00000160791.13	CCR5	3	46370768	3_32	0	0.0208466451856214	6.68141978883716	2.32308467191617e-06	-0.402825856192203	2
ENSG00000121797.9	CCRL2	3	46407900	3_32	0	0.0360773731047066	11.7918922438224	7.09542665728566e-06	-2.08370044052824	1
ENSG00000012223.12	LTF	3	46485538	3_32	0	0.0242823377428084	8.10017539950024	3.28053763241411e-06	1.55118110236222	1
ENSG00000241186.9	TDGF1	3	46574146	3_32	0	0.0335708560560655	11.1190892069475	6.22575084211995e-06	1.34059945504098	1
ENSG00000261603.1	PRSS46	3	46749896	3_33	0	0.0245911186719782	11.8902060777052	4.87671946046542e-06	0.268710602233555	2
ENSG00000188086.13	PRSS45	3	46744963	3_33	0	0.349661938022796	20.305487700762	0.00011841913674711	-2.71363129495897	4
ENSG00000178038.16	ALS2CL	3	46694727	3_33	0	0.0141912426524075	5.0260400409616	1.18961512086999e-06	0.696945133599922	2
ENSG00000181585.3	TMIE	3	46701258	3_33	0	0.0151096010443547	6.0238455839354	1.5180529967487e-06	-1.21673003802247	1
ENSG00000178055.11	PRSS42	3	46834226	3_33	0	0.0140386647990001	4.97665071295022	1.16526062312679e-06	0.485596707818892	1
ENSG00000160801.13	PTH1R	3	46877889	3_33	0	0.0157283840997405	5.5370165684787	1.45251302359458e-06	-0.0463310342177796	2
ENSG00000160796.16	NBEAL2	3	46979634	3_33	0	0.0332758660271049	18.8562705493187	1.04651455638203e-05	3.02727212070848	2
ENSG00000160799.11	CCDC12	3	46982458	3_33	0	0.0154084724552565	5.76506762661447	1.4815765586567e-06	-0.102362204724417	1
ENSG00000181555.20	SETD2	3	47163449	3_33	0	0.0138369159664526	5.30906848102583	1.2252303222659e-06	-0.531746031746073	1
ENSG00000076201.14	PTPN23	3	47380662	3_33	0	0.0167434278670319	7.90015344137179	2.20617524699522e-06	1.37301587301619	1
ENSG00000114650.18	SCAP	3	47476755	3_33	0	0.050156575346736	16.6561932000767	1.39336125761702e-05	-2.0324675324682	1
ENSG00000163832.15	ELP6	3	47513447	3_33	0	0.0144434222683939	5.21720336728673	1.25680523197973e-06	-0.628140703517773	1
ENSG00000114646.9	CSPG5	3	47580720	3_33	0	0.0139613416571854	4.90907671563234	1.14310751452335e-06	0.351145038168041	1
ENSG00000047849.21	MAP4	3	48089403	3_34	0	0.0175674174367877	8.11940585614256	2.37898814172749e-06	-0.789473684210437	1
ENSG00000164045.11	CDC25A	3	48187406	3_34	0	0.0160308114758203	7.45547989480584	1.99338513693816e-06	0.431119189645967	2
ENSG00000164048.13	ZNF589	3	48241756	3_34	0	0.0554974638645653	21.3319695643249	1.97453209809718e-05	-2.79447852760806	1
ENSG00000172113.8	NME6	3	48301800	3_34	0	0.0127396440688909	5.82887695706958	1.23851790040239e-06	0.0952780200716945	2
ENSG00000164049.14	FBXW12	3	48372047	3_34	0	0.0157037330112532	7.93242179564283	2.07763287041414e-06	1.67479674796746	1
ENSG00000114268.11	PFKFB4	3	48562408	3_34	0	0.0435643016045477	29.7986530111382	2.16514753437712e-05	4.41322314049909	1
ENSG00000145040.3	UCN2	3	48562712	3_34	0	0.0279247692966389	12.2896003533173	5.72383966199572e-06	-1.38087510328475	2
ENSG00000114270.17	COL7A1	3	48559585	3_34	0	0.0117697268216087	4.83690025274478	9.49497050188904e-07	-0.555066079295007	1
ENSG00000183396.3	TMEM89	3	48621034	3_34	0	0.126698771592563	51.9664985704992	0.000109813558597811	5.9515151515163	1
ENSG00000213672.7	NCKIPSD	3	48685869	3_34	0	0.018463004211778	17.4185103943757	5.36381124429604e-06	-1.10687022900778	1
ENSG00000068745.14	IP6K2	3	48694528	3_34	0	0.0118445125448976	5.6291361232924	1.11203651665816e-06	-1.22846441947636	1
ENSG00000114302.15	PRKAR2A	3	48845667	3_34	0	0.0518517938329068	42.7807818865898	3.69975195956103e-05	-6.64219594994749	2
ENSG00000221883.2	ARIH2OS	3	48919429	3_34	0	0.0202822190512872	16.1732643237046	5.47108243887695e-06	0.699999999999754	1
ENSG00000177479.19	ARIH2	3	48919429	3_34	0	0.0202822190512872	16.1732643237046	5.47108243887695e-06	-0.699999999999754	1
ENSG00000178252.17	WDR6	3	49007280	3_34	0	0.0125736934917817	26.7783109114309	5.61572916636866e-06	3.65902166794835	2
ENSG00000178057.14	NDUFAF3	3	49015786	3_34	0	0.0585897291935783	26.1081156361085	2.55127412124393e-05	4.34931506849199	1
ENSG00000198218.10	QRICH1	3	49072486	3_34	0	0.0566542811614164	25.8262778604121	2.44036427315685e-05	-4.35172413792924	1
ENSG00000185909.14	KLHDC8B	3	49171432	3_34	0	0.0120483290089979	8.70330424117274	1.74892461202288e-06	0.256090852322423	2
ENSG00000173421.16	CCDC36	3	49199961	3_34	0	0.0124512274735217	13.2024655265764	2.74174660978253e-06	-1.09448818897596	1
ENSG00000188315.7	C3orf62	3	49277527	3_34	1	0.0577803434669568	52.4092389617695	5.05065935262414e-05	-7.05102040815835	1
ENSG00000164076.16	CAMKV	3	49870590	3_35	0	0.0225718416069102	43.3810681699851	1.63315476003048e-05	-7.10317460317599	1
ENSG00000114316.12	USP4	3	49340655	3_35	0	0.010154243564076	18.1739391277021	3.07791591342759e-06	-3.45390070922073	1
ENSG00000233276.3	GPX1	3	49354285	3_35	0	0.0193750495543988	49.8247599681505	1.61008254819111e-05	7.85714285714443	1
ENSG00000067560.10	RHOA	3	49412205	3_35	0	0.0101127477317132	18.5004297051623	3.12040593319545e-06	-3.51063829787222	1
ENSG00000145022.4	TCTA	3	49412205	3_35	0	0.0116378172259056	15.8820018639135	3.08273987814129e-06	2.85244874275856	2
ENSG00000145020.15	AMT	3	49422917	3_35	0	0.0101492004859532	18.188641545051	3.07887602127959e-06	3.45390070921952	1
ENSG00000145029.13	NICN1	3	49429438	3_35	0	0.0101192323809005	18.4395782410297	3.11213665171333e-06	3.49645390070912	1
ENSG00000173402.11	DAG1	3	49466685	3_35	0	0.0224340002187139	52.5177001996635	1.96504511193956e-05	7.99200000000059	1
ENSG00000173531.15	MST1	3	49688252	3_35	0	0.0397434479313027	79.7524291625904	5.28651619630455e-05	9.49229679913682	2
ENSG00000164068.15	RNF123	3	49687375	3_35	0	0.0126914935280079	12.0163065211609	2.54357083316164e-06	-2.08333333333392	1
ENSG00000185614.4	FAM212A	3	49794265	3_35	0	0.0142871859644098	33.2742624070992	7.92894198907211e-06	6.63432835820809	1
ENSG00000164078.12	MST1R	3	49903379	3_35	0	0.01067500168209	27.5183106791548	4.8994781724945e-06	-5.94026631090979	2
ENSG00000004534.14	RBM6	3	49937901	3_35	0	0.0102450321385511	26.4914482724051	4.5266730981796e-06	5.80487804877936	1
ENSG00000001617.11	SEMA3F	3	50152913	3_35	0	0.0187893354942813	12.0466210231984	3.77517227308466e-06	3.28377786454033	2
ENSG00000012171.19	SEMA3B	3	50267465	3_35	0	0.369433533101445	23.8932082539842	0.000147221381029704	-2.60776699029124	1
ENSG00000179564.3	LSMEM2	3	50278688	3_35	0	0.0545123473857152	21.2357162220655	1.93073159044265e-05	2.05102040816415	1
ENSG00000214706.10	IFRD2	3	50254892	3_35	0	0.0101828090303784	5.26515346289936	8.94208386482641e-07	-0.0700958532690751	2
ENSG00000186792.16	HYAL3	3	50295266	3_35	0	0.0128566537655711	7.81867524427008	1.67656821590511e-06	-0.583999999999823	1
ENSG00000243477.5	NAT6	3	50299601	3_35	0	0.0120739236943056	6.3733466981947	1.28344149492732e-06	-2.21374045801537	1
ENSG00000068001.13	HYAL2	3	50323853	3_35	0	0.0187363453263842	11.4564592635231	3.58010202276668e-06	1.81363636363555	1
ENSG00000126062.3	TMEM115	3	50356245	3_35	0	0.0335751894041537	16.644116512501	9.320502432944e-06	-1.73134328358195	1
ENSG00000007402.11	CACNA2D2	3	50504338	3_35	0	0.0328900665433439	12.5047992919169	6.85964409197102e-06	0.00540540540540694	1
ENSG00000114735.9	HEMK1	3	50569633	3_35	0	0.0137700381300672	7.14555321573059	1.64108511501634e-06	0.417112299465047	1
ENSG00000114738.10	MAPKAPK3	3	50611291	3_35	0	0.0408310443095985	26.8042234887697	1.82538225220464e-05	-3.56538461538557	1
ENSG00000114737.15	CISH	3	50611939	3_35	0	0.0101608992661379	6.08369605681458	1.03100259851382e-06	1.41326530612245	1
ENSG00000088538.12	DOCK3	3	50673652	3_35	0	0.0106727418429795	5.7277197856843	1.01957193691369e-06	1.04102564102514	1
ENSG00000145050.15	MANF	3	51380917	3_35	0	0.0103525689208158	6.18340107451527	1.06766659087289e-06	-1.39529849368454	3
ENSG00000259956.1	RBM15B	3	51391456	3_35	0	0.0196226997475394	10.3652887003692	3.3923469814018e-06	1.14350797266519	1
ENSG00000164080.13	RAD54L2	3	51535000	3_35	0	0.0209763726971974	10.3548698710449	3.62272311233081e-06	-1.51830363395468	2
ENSG00000164081.12	TEX264	3	51702328	3_35	0	0.0123070557390208	6.12370800961672	1.25698109985225e-06	-0.15730337078654	1
ENSG00000164082.14	GRM2	3	51706404	3_35	0	0.0865420062748975	24.1282142480581	3.48266936113801e-05	2.31421446384027	1
ENSG00000114767.6	RRP9	3	51941929	3_36	0	0.0569858850044027	15.6404823280097	1.48654323491394e-05	1.97570850202409	1
ENSG00000041880.14	PARP3	3	51940709	3_36	0	0.0367157949999049	11.5132299403782	7.05034258347971e-06	-1.54237288135619	1
ENSG00000248487.8	ABHD14A	3	51972037	3_36	0	0.0303621892901235	9.73876907454942	4.93170689151009e-06	1.36440677966089	1
ENSG00000164086.9	DUSP7	3	52057238	3_36	0	0.0209577940258663	6.28855108557148	2.19814464320338e-06	0.595375722543413	1
ENSG00000247596.8	TWF2	3	52234850	3_36	0	0.0214862196158173	6.51980301367069	2.33643977189646e-06	1.35156250000061	1
ENSG00000164088.17	PPM1M	3	52245935	3_36	0	0.0180352378897259	4.89408346427634	1.47215436947142e-06	-0.11290322580646	1
ENSG00000168237.17	GLYCTK	3	52286212	3_36	0	0.0506666697516766	14.5333957212304	1.22814477271713e-05	1.86186186186192	1
ENSG00000164091.11	WDR82	3	52287960	3_36	0	0.0212436218750944	6.4142640858053	2.27266542431819e-06	1.37518263798845	2
ENSG00000114841.17	DNAH1	3	52316729	3_36	0	0.0175853180789098	4.65967292287015	1.36667662645487e-06	-0.0617283950617581	1
ENSG00000010319.6	SEMA3G	3	52444898	3_36	0	0.0203073011279923	5.99564983714001	2.03071312275131e-06	-0.860962566845049	1
ENSG00000114854.7	TNNC1	3	52454186	3_36	0	0.0214726965348035	6.5140357038142	2.332903779123e-06	0.750000000000113	1
ENSG00000010322.15	NISCH	3	52455611	3_36	0	0.0174984472709746	4.61372526898038	1.34651547512411e-06	0.122448979591812	1
ENSG00000010327.10	STAB1	3	52495757	3_36	0	0.0181557546247334	4.95587425073639	1.50070278445226e-06	-0.385454545454617	1
ENSG00000168273.7	SMIM4	3	52533601	3_36	0	0.0249950053930984	7.92642169721909	3.30438402638496e-06	1.49206349206307	1
ENSG00000168268.10	NT5DC2	3	52535082	3_36	0	0.0178237388048872	4.7845942734418	1.42234198871167e-06	0.798908946630708	2
ENSG00000163938.16	GNL3	3	52684138	3_36	0	0.0186835101128727	5.22183501676477	1.62720295117296e-06	0.165437164118811	2
ENSG00000163939.18	PBRM1	3	52684138	3_36	0	0.0197164158927267	5.72131375196892	1.881411701496e-06	1.33401162783436	2
ENSG00000114902.13	SPCS1	3	52704149	3_36	0	0.0213360956297073	6.45463738109973	2.29692547022412e-06	-1.4560000000004	1
ENSG00000016864.18	GLT8D1	3	52706166	3_36	0	0.021093911659237	6.3485699527336	2.23353693055772e-06	1.43999999999978	1
ENSG00000114904.12	NEK4	3	52770471	3_36	0	0.0213363894680062	6.45476429706764	2.29700226773215e-06	1.46031746031722	1
ENSG00000055955.15	ITIH4	3	52831110	3_36	0	0.086178093531074	19.5633255618388	2.81189869414246e-05	-2.70478436552424	2
ENSG00000213533.11	TMEM110	3	52897955	3_36	0	0.182301618978923	26.8614738008133	8.16733686149772e-05	-3.38095238095414	1
ENSG00000163933.9	RFT1	3	53011667	3_36	0	0.02172998908167	6.6247680519783	2.40098966656245e-06	-0.759103641456433	1
ENSG00000163932.13	PRKCD	3	53155654	3_36	0	0.0180005496305542	4.8762164297202	1.4639587679921e-06	-0.341329572793064	2
ENSG00000163931.15	TKT	3	53241761	3_36	0	0.017633379318083	4.68499337421257	1.37785855313301e-06	-0.167785234899325	1
ENSG00000272886.5	DCP1A	3	53347519	3_36	0	0.0203794279205815	6.02856214453324	2.04911265889323e-06	0.620227038183574	1
ENSG00000016391.10	CHDH	3	53822023	3_36	0	0.0175304434213677	4.63067412329342	1.35393316412073e-06	0.162385173805479	2
ENSG00000113812.13	ACTR8	3	53882103	3_36	0	0.0218315153771119	6.66808205560104	2.4279789838167e-06	-0.857142857142844	1
ENSG00000113811.10	SELENOK	3	53891822	3_36	0	0.0835229264911789	19.2661454727268	2.68386485662545e-05	-2.11764705882341	1
ENSG00000157445.14	CACNA2D3	3	54118922	3_37	0	0.0299982456862427	6.85756884797697	3.43104283256229e-06	0.718753723894979	2
ENSG00000180376.16	CCDC66	3	56545510	3_39	0	0.0344879818002498	6.58885686892607	3.78998908851299e-06	0.928012533079773	3
ENSG00000163947.11	ARHGEF3	3	57078950	3_39	0	0.0291883930287401	5.03185648226436	2.44961897140527e-06	0.352259982120036	2
ENSG00000144730.17	IL17RD	3	57148635	3_39	0	0.0358291630245461	6.94540052955185	4.15043927888457e-06	0.810732254053799	3
ENSG00000163666.8	HESX1	3	57226802	3_39	0	0.0289134686500842	4.94364165827409	2.38400567246123e-06	0.388888888888983	1
ENSG00000157500.10	APPL1	3	57149849	3_39	0	0.0312806726482341	5.67751197415634	2.96206270360448e-06	0.57317073170742	1
ENSG00000239388.8	ASB14	3	57294482	3_39	0	0.0298170129857084	5.23053112992206	2.60117775444132e-06	0.746835443037971	1
ENSG00000174840.8	PDE12	3	57556472	3_39	0	0.0282492777963246	4.72704592910269	2.22719004631998e-06	0.368421052631465	1
ENSG00000168374.10	ARF4	3	57597538	3_39	0	0.0764587176380896	14.0849201142835	1.79614545419726e-05	-1.9634544349911	3
ENSG00000174839.12	DENND6A	3	57693324	3_39	0	0.0282240761656619	4.71872886757021	2.22128797243707e-06	-0.322580645161224	1
ENSG00000163681.14	SLMAP	3	57755619	3_39	0	0.0706672366420262	13.3365359162358	1.57188675146775e-05	-1.97619047619013	1
ENSG00000163686.14	ABHD6	3	58237077	3_40	0	0.0214196612644252	6.99162095245121	2.49775926898882e-06	0.896231108637496	2
ENSG00000163684.11	RPP14	3	58306531	3_40	0	0.0199906270143416	6.35020153758617	2.11725920916296e-06	0.934782608695177	1
ENSG00000168297.15	PXK	3	58332842	3_40	0	0.0278731894690281	9.44196779356253	4.38944172107393e-06	-1.31918795625738	2
ENSG00000168291.12	PDHB	3	58434217	3_40	0	0.0165684706540189	4.60770526724564	1.27328968265136e-06	0.145121742403663	2
ENSG00000168301.12	KCTD6	3	58493243	3_40	0	0.0204530902087288	6.56261905626174	2.23870172895982e-06	1.12244897959209	1
ENSG00000168306.12	ACOX2	3	58537606	3_40	0	0.0666963809849595	17.6281931803597	1.96096650671937e-05	2.09027777777791	1
ENSG00000168309.16	FAM107A	3	58611117	3_40	0	0.0166779262850728	4.66877226478489	1.29868805433685e-06	0.0930232558139606	1
ENSG00000144724.19	PTPRG	3	61561600	3_41	0	0.0261158491117141	7.05412583178046	3.07261013456015e-06	-0.786069651741232	1
ENSG00000114405.10	C3orf14	3	62319398	3_41	0	0.0207729786124342	4.92548211667443	1.70650523984864e-06	0.266272189349059	1
ENSG00000163630.10	SYNPR	3	63227944	3_42	0	0.0526947615894768	10.108399044515	8.88402818189724e-06	-1.24694058793906	2
ENSG00000188817.7	SNTN	3	63653663	3_42	0	0.0293163056326269	4.61753636162742	2.25776985585065e-06	-0.0952380952380825	1
ENSG00000163618.17	CADPS	3	62875160	3_42	0	0.0824869962475435	14.3525811058311	1.97458395820213e-05	1.92349726775972	1
ENSG00000163634.11	THOC7	3	63864622	3_43	0	0.0502265933241153	12.1509661209844	1.01789888395648e-05	-1.87417218543137	1
ENSG00000163635.17	ATXN7	3	63864984	3_43	0	0.054940543153844	12.9948456242777	1.19075983921505e-05	2.05434782608609	1
ENSG00000163637.12	PRICKLE2	3	64443272	3_43	0	0.0231464889246618	4.91137662296415	1.8960442418447e-06	-0.251968503937041	1
ENSG00000144741.17	SLC25A26	3	66134027	3_44	0	0.0589882283674859	13.1912239742798	1.29780831636251e-05	1.54982817869415	1
ENSG00000144749.13	LRIG1	3	66501565	3_45	0	0.0438233334364058	11.9018170635325	8.69918938029403e-06	1.36866359446992	1
ENSG00000172340.14	SUCLG2	3	67356036	3_45	0	0.0292695778181122	8.12835750070453	3.96807032373713e-06	-1.04373582402757	2
ENSG00000183662.10	FAM19A1	3	68437045	3_46	0	0.0254992112749752	4.87931874128647	2.07513350337758e-06	0.344827586206938	1
ENSG00000144747.15	TMF1	3	69052218	3_46	0	0.0269366429813063	5.38991612455124	2.42150618520311e-06	0.426395939086302	1
ENSG00000144744.16	UBA3	3	69078639	3_46	0	0.0377899039794695	8.54977732983832	5.38878303351461e-06	0.946745562130001	1
ENSG00000144746.6	ARL6IP5	3	69104703	3_46	0	0.0370209975639644	8.3575230331001	5.16042897158255e-06	1.00787401574765	1
ENSG00000163380.15	LMOD3	3	69122652	3_46	0	0.041973856127279	9.53304858286479	6.67376302469316e-06	-1.07738095238048	1
ENSG00000187098.14	MITF	3	69739170	3_47	0	0.0218915389361899	4.87697343776749	1.78068372172809e-06	-0.0791366906474587	1
ENSG00000163412.12	EIF4E3	3	71765280	3_48	0	0.0190381250306164	5.35434579796292	1.70016352984261e-06	0.540404040404012	1
ENSG00000170837.2	GPR27	3	71735170	3_48	0	0.0510892055700412	14.6428692179375	1.24771512185472e-05	1.68590781146425	2
ENSG00000144736.13	SHQ1	3	72861735	3_49	0	0.0283134847175711	5.35031011729872	2.52657610855118e-06	-0.415492957746739	1
ENSG00000172986.12	GXYLT2	3	72975199	3_49	0	0.035209648571177	7.38447810220425	4.33652248878636e-06	1.0157480314961	1
ENSG00000255423.1	EBLN2	3	73061902	3_49	0	0.0803129783182337	15.155187527448	2.03005194939823e-05	1.98387096774234	1
ENSG00000121440.14	PDZRN3	3	73510329	3_49	0	0.0447076672342007	9.62074305759481	7.17382422677411e-06	-1.16509350524247	2
ENSG00000113805.8	CNTN3	3	74521451	3_50	0	0.0258979749372431	5.51077409136041	2.38033739684875e-06	-0.494949494949574	1
ENSG00000114480.12	GBE1	3	81761728	3_54	0	0.0246978446551677	5.30093519088217	2.18359280603632e-06	-0.42593914750987	2
ENSG00000083937.8	CHMP2B	3	87227121	3_57	0	0.0213766751706551	5.24873614656764	1.87134992847628e-06	-0.437652811735973	1
ENSG00000175105.6	ZNF654	3	88058839	3_58	0	0.0212082174187263	4.80844205863479	1.70086036033949e-06	-0.201005025125625	1
ENSG00000163320.10	CGGBP1	3	88054626	3_58	0	0.0490823250954823	12.6441766771986	1.03508446092196e-05	-1.61605620081307	2
ENSG00000179021.9	C3orf38	3	88150029	3_58	0	0.0226039503602514	5.40083211234028	2.03612824142955e-06	-0.470930232558077	1
ENSG00000184500.14	PROS1	3	93972160	3_59	0	0.0561011760366447	10.6584930015638	9.97304721994223e-06	-1.31030958705184	2
ENSG00000178700.7	DHFR2	3	94061265	3_59	0	0.0320064188327573	5.3963715764008	2.88070665395985e-06	0.518935345126195	2
ENSG00000178694.9	NSUN3	3	94062771	3_59	0	0.0581290981092827	10.9934482808712	1.06582923374766e-05	-1.49781659388584	1
ENSG00000080200.9	CRYBG3	3	97822174	3_61	0	0.0231593962476303	5.61195436872125	2.16771144234761e-06	-0.447154471544765	1
ENSG00000080822.16	CLDND1	3	98500245	3_62	0	0.0278898649661181	4.79684064507632	2.2313197434022e-06	0.429530201342411	1
ENSG00000154165.4	GPR15	3	98532142	3_62	0	0.777638529363026	20.4151472602084	0.000264783179481263	-3.87356321839021	1
ENSG00000080819.6	CPOX	3	98599549	3_62	0	0.0433574263299049	9.22613360502761	6.67180492836273e-06	-1.45405405405319	1
ENSG00000064225.12	ST3GAL6	3	98644739	3_62	0	0.030467108069801	5.7177780463968	2.90548495853206e-06	0.680261587657177	2
ENSG00000057019.15	DCBLD2	3	98901239	3_62	0	0.108025090941809	18.3165859470249	3.30011652129164e-05	-2.31229235880485	1
[truncated: 8,293 more rows]
