# Supplementary material for: Adjusting for genetic confounders in transcriptome-wide association studies improves discovery of risk genes of complex traits
Source: Nat Genet. 2024 Jan 26;56(2):336–47. doi: 10.1038/s41588-023-01648-9 (PMC10864181; doi:10.1038/s41588-023-01648-9)
Supplement: Supplementary file 5 — cTWAS results of all analyzed genes across all tissues for IBD, SCZ, and SBP. Results are stored separately for each combination of traits and tissues. Column legends for each set of results are the same as in Supplementary Table 1. [file 41588_2023_1648_MOESM5_ESM.zip › IBD_Testis.csv]

id	genename	chrom	pos	region_tag	cs_index	PIP	tau2	PVE	z	num_eqtl
ENSG00000237330.2	RNF223	1	1073854	1_1	0	0.00890572364023656	5.07673056912979	7.54073076448301e-07	-0.278195488721811	1
ENSG00000188976.10	NOC2L	1	968046	1_1	0	0.00955707897176439	5.74316525242551	9.15454139888983e-07	0.485875706214619	1
ENSG00000187583.10	PLEKHN1	1	976215	1_1	0	0.00893975546066505	5.08485308721299	7.58165737997096e-07	0.333333333333453	1
ENSG00000187961.13	KLHL17	1	959193	1_1	0	0.00885426351404173	5.06553041944366	7.48061797157104e-07	0.32083333333331	1
ENSG00000187642.9	PERM1	1	982112	1_1	0	0.00871826719175939	4.84957890031271	7.05170782735041e-07	0.210090543579404	2
ENSG00000188290.10	HES4	1	999842	1_1	0	0.00849300948855103	4.64482323887783	6.57946992685287e-07	0.0598212575014049	3
ENSG00000187608.8	ISG15	1	1000731	1_1	0	0.00888454346447542	5.0071642663403	7.4197122201025e-07	0.236728307390723	2
ENSG00000188157.14	AGRN	1	1023775	1_1	0	0.019449344442751	12.307251388591	3.99232735794372e-06	-1.37323943661952	1
ENSG00000131591.17	C1orf159	1	1113575	1_1	0	0.00859202516168311	4.77657053229685	6.84497459847034e-07	0.269230769230759	1
ENSG00000162571.13	TTLL10	1	1182895	1_1	0	0.00877371067797583	4.91094869219148	7.18635738607199e-07	0.247887323943613	1
ENSG00000186891.13	TNFRSF18	1	1208071	1_1	0	0.0180960121323853	15.7429208941983	4.75147334757567e-06	-2.90942028985461	1
ENSG00000186827.10	TNFRSF4	1	1213065	1_1	0	0.00851159547405289	4.74626739421686	6.73788015932435e-07	-0.311999999999879	1
ENSG00000078808.16	SDF4	1	1215852	1_1	0	0.0228290167819727	21.0562432361623	8.01730123594657e-06	3.7087912087915	1
ENSG00000160087.20	UBE2J2	1	1274159	1_1	0	0.0218604882272894	13.7890166688583	5.02751366071475e-06	-1.70555555555487	1
ENSG00000162572.20	SCNN1D	1	1280416	1_1	0	0.0120194623320415	10.5468479809926	2.11430595308819e-06	-2.14808043875683	1
ENSG00000131584.18	ACAP3	1	1307652	1_1	0	0.0169361857428094	18.3542216587762	5.18455738575527e-06	-3.99650447748203	2
ENSG00000127054.20	INTS11	1	1325353	1_1	1	0.0337976230718419	22.8264643713435	1.28672254930283e-05	4.44397774747377	2
ENSG00000224051.6	CPTP	1	1325967	1_1	0	0.0153418756907953	15.2684962032821	3.90692280694721e-06	3.14569106247489	2
ENSG00000169962.4	TAS1R3	1	1329774	1_1	0	0.0115372696458212	12.6510699996032	2.43439141207167e-06	2.95852543592274	2
ENSG00000162576.16	MXRA8	1	1362103	1_1	0	0.00853036088266168	4.75970980673045	6.77186022452001e-07	0.221006564551442	1
ENSG00000175756.13	AURKAIP1	1	1375267	1_1	0	0.0121119336424359	11.1138324168914	2.24510900723088e-06	2.43212237093819	1
ENSG00000242485.5	MRPL20	1	1407014	1_1	0	0.0636927883972904	30.0079770340015	3.18777078816053e-05	3.87176327719062	2
ENSG00000235098.8	ANKRD65	1	1411781	1_1	0	0.0106468761224869	6.49072503872037	1.15259178131627e-06	0.428645180744598	3
ENSG00000215915.9	ATAD3C	1	1304812	1_1	0	0.00850167711292993	6.65886856295885	9.4420251946755e-07	-1.76862276559716	3
ENSG00000160072.19	ATAD3B	1	1434243	1_1	0	0.00933210115793104	5.38283871994698	8.37820362115737e-07	-0.133874661895792	2
ENSG00000179403.11	VWA1	1	1430908	1_1	0	0.015222849630347	17.4612597830466	4.43334609859973e-06	3.63845144172071	2
ENSG00000197785.13	ATAD3A	1	1511945	1_1	0	0.0187840069661286	14.2473971147099	4.46358568060295e-06	-2.54716981132176	1
ENSG00000008128.22	CDK11A	1	1724489	1_1	0	0.00934059644690155	5.70878503652851	8.89361662997197e-07	-0.811388638807446	2
ENSG00000008130.15	NADK	1	1777680	1_1	0	0.0114638136247365	10.2115934414553	1.95246266531723e-06	1.93515358361711	1
ENSG00000078369.17	GNB1	1	1890186	1_1	0	0.0100265116247412	13.8129743396021	2.30992124002656e-06	3.09285714285874	1
ENSG00000169885.9	CALML6	1	1914634	1_1	0	0.0138817120906848	17.5842827534169	4.07125023773917e-06	-3.73437500000134	1
ENSG00000178821.12	TMEM52	1	1918989	1_1	0	0.0159026751305141	18.0699599389658	4.79277986775151e-06	-3.82945736434101	1
ENSG00000142609.17	CFAP74	1	1985619	1_2	0	0.167869020732296	30.2666080354166	8.47411620293481e-05	3.10720384415785	2
ENSG00000067606.16	PRKCZ	1	2050397	1_2	0	0.0109403540803005	5.39167374177689	9.83818733767498e-07	0.31995874010636	3
ENSG00000162585.16	FAAP20	1	2189679	1_2	0	0.0107745930017856	5.27750040349539	9.483949983225e-07	-0.468641229182592	2
ENSG00000157933.9	SKI	1	2228951	1_2	0	0.0117535916413295	6.19893083739539	1.21519925405858e-06	0.574380165289296	1
ENSG00000116151.13	MORN1	1	2337229	1_2	0	0.0101960699388693	4.80591690575305	8.17276796561743e-07	0.317128224770814	3
ENSG00000157911.9	PEX10	1	2404771	1_2	0	0.0106532099852437	5.06370515285006	8.99723373362113e-07	0.0498102054458315	2
ENSG00000149527.17	PLCH2	1	2426371	1_2	0	0.0100706813448717	4.66266166378519	7.83164264972063e-07	0.121076233183861	1
ENSG00000157873.17	TNFRSF14	1	2552522	1_2	0	0.0105152419281956	13.4860720338865	2.36518354983387e-06	-3.10080446171934	2
ENSG00000157870.14	FAM213B	1	2586971	1_2	0	0.0319267643014611	15.1168411969111	8.04963266801871e-06	-1.6446280991736	1
ENSG00000142606.15	MMEL1	1	2632528	1_2	0	0.0351436291745895	14.3606335717144	8.41744551856316e-06	0.523957971965302	2
ENSG00000215912.12	TTC34	1	2800905	1_2	0	0.0104315423722927	13.1586786472848	2.28939596498381e-06	-3.00735294117614	1
ENSG00000130762.14	ARHGEF16	1	3451471	1_2	0	0.0299608639318476	14.5599037858746	7.2756691660587e-06	1.574585635359	1
ENSG00000162591.15	MEGF6	1	3565405	1_2	0	0.0114983023611926	5.89651369231687	1.13080870142221e-06	0.59025087740978	2
ENSG00000158109.14	TPRG1L	1	3641358	1_2	0	0.0101072666786181	4.68592232491085	7.89930559787249e-07	-0.152779742891585	2
ENSG00000116213.15	WRAP73	1	3607259	1_2	0	0.0162139887934168	9.09892013699333	2.46059324404831e-06	1.05859375000021	1
ENSG00000078900.14	TP73	1	3736848	1_3	0	0.0141991516003617	4.73645950485049	1.12169899358451e-06	-0.175257731958704	1
ENSG00000235169.7	SMIM1	1	3772844	1_3	0	0.0147549050355178	5.09454228122304	1.25372329434221e-06	-0.308370044052868	1
ENSG00000130764.9	LRRC47	1	3775163	1_3	0	0.0193447690751131	7.62319359637097	2.4595780265303e-06	-0.90818483214999	2
ENSG00000116198.12	CEP104	1	3856592	1_3	0	0.017482486779773	6.67760960090525	1.94708243521709e-06	0.705024642701169	2
ENSG00000169598.15	DFFB	1	3857024	1_3	0	0.0147719480323228	5.1053106515869	1.25782450146114e-06	-0.377952755905542	1
ENSG00000198912.10	C1orf174	1	3914668	1_3	0	0.0235642493065031	9.4686379467145	3.72135605799817e-06	1.15789473684217	1
ENSG00000162592.9	CCDC27	1	3746493	1_3	0	0.0162205690375239	5.97818370696655	1.61731810360511e-06	-0.569343065693582	1
ENSG00000069424.14	KCNAB2	1	5969967	1_5	0	0.0161903609992482	5.41634736815063	1.46259184394961e-06	0.416879795396379	1
ENSG00000131697.17	NPHP4	1	5897529	1_5	0	0.0155179733163849	5.03130892004308	1.30219519935484e-06	0.398447646443483	3
ENSG00000116254.17	CHD5	1	6179322	1_5	0	0.0182289177742175	6.38906590169189	1.9424880660473e-06	0.514950166113142	1
ENSG00000158286.12	RNF207	1	6205436	1_5	0	0.206221208517314	28.4749382687651	9.79391260776999e-05	2.62795749319256	2
ENSG00000116251.9	RPL22	1	6209280	1_5	0	0.0224058655928003	8.44429863852444	3.15562520339986e-06	-1.1811320754716	1
ENSG00000116237.15	ICMT	1	6235565	1_5	0	0.0149200207613477	4.87612544229327	1.21340115139102e-06	-0.547752808988491	1
ENSG00000069812.11	HES2	1	6422541	1_5	0	0.0527751520075279	14.9727850843197	1.31792953083213e-05	-3.32704402515753	1
ENSG00000187017.15	ESPN	1	6423976	1_5	0	0.616634387964962	23.0550999247834	0.000237112721310103	4.18315604510699	2
ENSG00000215788.9	TNFRSF25	1	6463464	1_5	0	0.0938550130132882	21.1972106800368	3.31815214940752e-05	1.93877551020401	1
ENSG00000162408.10	NOL9	1	6554687	1_5	0	0.0188535376908284	7.34703846412658	2.31028347981681e-06	-1.24999999999999	1
ENSG00000173662.20	TAS1R1	1	6554687	1_5	0	0.0195573142128298	7.61708570685093	2.48460961280482e-06	1.25492583274929	2
ENSG00000041988.15	THAP3	1	6625714	1_5	0	0.0179822217183442	6.69089639061299	2.00672452575132e-06	-1.01526717557267	1
ENSG00000007923.15	DNAJC11	1	6701201	1_5	0	0.0154200771500077	5.03642423074773	1.29529579862732e-06	0.469527363192914	2
ENSG00000049245.12	VAMP3	1	7771004	1_6	0	0.00894226335547677	8.34980034555785	1.24532771245441e-06	2.14666690063713	2
ENSG00000116288.12	PARK7	1	7954388	1_6	0	0.0237648531741251	31.394232524325	1.2443573335139e-05	-5.05640178648421	2
ENSG00000116285.12	ERRFI1	1	8026467	1_6	0	0.0259043981637961	13.1933205440974	5.70016892901396e-06	-0.80724982215922	2
ENSG00000142583.17	SLC2A5	1	9063377	1_6	0	0.00878153907098744	4.67651048516362	6.84940199498753e-07	0.00466422600199068	2
ENSG00000180758.11	GPR157	1	9128930	1_6	0	0.00874194428487718	4.64146908930333	6.76742735271433e-07	-0.0117022640627551	3
ENSG00000049239.12	H6PD	1	9221777	1_6	0	0.00945897767964876	5.42880745251231	8.56463274020127e-07	-0.388007082154852	2
ENSG00000171621.13	SPSB1	1	9292400	1_6	0	0.0149554329203125	9.56121054291417	2.38490990062107e-06	1.29931972789074	1
ENSG00000131686.14	CA6	1	8945251	1_6	0	0.0099967850420134	5.88258726817284	9.80818927077885e-07	-0.527724665391943	1
ENSG00000197241.3	SLC2A7	1	9024865	1_6	0	0.00898627440732935	4.93601060132229	7.39802620894455e-07	-0.174496644295263	1
ENSG00000188807.12	TMEM201	1	9586792	1_7	0	0.0404257886052914	14.3841351802101	9.69845069074684e-06	1.64912280701724	1
ENSG00000171603.16	CLSTN1	1	9824341	1_7	0	0.0206902657746199	8.13215297292224	2.80628460946389e-06	-1.00888888888822	1
ENSG00000162441.11	LZIC	1	9943171	1_7	0	0.0199739557251246	7.66678268233557	2.55409673351106e-06	-0.830882352941506	1
ENSG00000173614.13	NMNAT1	1	9943262	1_7	0	0.0153302350048933	5.33520290912755	1.36414287565615e-06	-0.43195266272178	1
ENSG00000162444.11	RBP7	1	9991107	1_7	0	0.0177504541437566	6.63792226202949	1.96517728909011e-06	0.674576271186743	1
ENSG00000130939.18	UBE4B	1	10032712	1_7	0	0.0153142863857605	5.31389753069539	1.35728186216213e-06	0.402366863905373	1
ENSG00000054523.17	KIF1B	1	10210333	1_7	0	0.0314103820678416	11.9216775699671	6.2455501002766e-06	-1.55434782608684	1
ENSG00000142657.20	PGD	1	10398382	1_7	0	0.0143313261089187	4.64268150089509	1.1097250130789e-06	0.0322580645161348	1
ENSG00000175279.21	CENPS	1	10429947	1_7	0	0.0144033604452108	4.69300688719216	1.12739246073161e-06	0.0955836131665075	2
ENSG00000241563.3	CORT	1	10448079	1_7	0	0.0145848969244011	4.79977102968595	1.16757285602509e-06	-0.192426503313565	2
ENSG00000175262.14	C1orf127	1	10940664	1_8	0	0.0140646502846151	4.91955879598165	1.15402495155001e-06	0.299999999999998	1
ENSG00000120948.16	TARDBP	1	11012828	1_8	0	0.0465550501585855	16.1418310148337	1.25337117025034e-05	-2.10691823899353	1
ENSG00000009724.16	MASP2	1	11047382	1_8	0	0.0218257394005621	9.02328460489485	3.28468499630634e-06	-1.4934210526311	1
ENSG00000116649.9	SRM	1	11060199	1_8	0	0.0151781344141585	5.63021517503392	1.4252908368881e-06	-0.622006607876263	2
ENSG00000171824.13	EXOSC10	1	11100055	1_8	0	0.029738372186184	11.921641041404	5.9130743426015e-06	-1.81685876171766	2
ENSG00000171819.4	ANGPTL7	1	11189075	1_8	0	0.028305246134141	11.4582274943439	5.4093425202793e-06	1.72781175980396	2
ENSG00000198793.12	MTOR	1	11262508	1_8	0	0.0358403972205243	13.675451908457	8.17475238202839e-06	1.96323529411786	1
ENSG00000120942.13	UBIAD1	1	11277502	1_8	0	0.194338120604221	29.9997365508729	9.72378941561185e-05	-2.89639617854438	2
ENSG00000132879.13	FBXO44	1	11654311	1_8	0	0.0151573020801933	5.61739785934035	1.42009433858687e-06	-0.497076023391864	1
ENSG00000116661.9	FBXO2	1	11650934	1_8	0	0.0151572841694511	5.61738683530642	1.42008987361731e-06	-0.497073393343123	2
ENSG00000116663.10	FBXO6	1	11662631	1_8	0	0.0143797743799533	5.12619678585668	1.22944031902632e-06	-0.333852198158337	3
ENSG00000162490.6	DRAXIN	1	11691078	1_8	0	0.0173889039728412	6.89934296505555	2.00096756500573e-06	0.739313708813548	2
ENSG00000204518.2	AADACL4	1	12644463	1_9	0	0.0172108638238641	8.29369244031602	2.38073304513718e-06	-0.936241610738628	1
ENSG00000177000.10	MTHFR	1	11816605	1_9	0	0.0126295652566153	5.4066883559333	1.13888492441986e-06	-0.447653429602642	1
ENSG00000011021.21	CLCN6	1	11806394	1_9	0	0.0245634413377616	11.6197794804778	4.76044117661728e-06	1.51724137931106	1
ENSG00000175206.10	NPPA	1	11847546	1_9	0	0.0245427982361469	11.6118378836009	4.75318969141325e-06	-1.12444444444407	1
ENSG00000120937.8	NPPB	1	11859214	1_9	0	0.0147858936930005	6.87640855006354	1.69577940542187e-06	-0.920634920634809	1
ENSG00000116685.15	KIAA2013	1	11927581	1_9	0	0.0229690366599016	10.9914768463771	4.21074494439174e-06	1.76562499999999	1
ENSG00000083444.16	PLOD1	1	11939067	1_9	0	0.0136188821945198	6.10971600967938	1.38778628980428e-06	0.846666707000807	2
ENSG00000116688.16	MFN2	1	11982449	1_9	0	0.0894728409963146	23.8583191107862	3.56033756231751e-05	2.74803149606218	1
ENSG00000116691.10	MIIP	1	12017057	1_9	0	0.0363261798480642	15.2926269985217	9.26535214733328e-06	2.0065789473681	1
ENSG00000028137.18	TNFRSF1B	1	12166660	1_9	0	0.0122278618455023	5.10547634276255	1.04123053813201e-06	0.336601307189704	1
ENSG00000048707.13	VPS13D	1	12230088	1_9	0	0.0169343041019762	8.14245463799511	2.29976154538012e-06	-0.924242424242004	1
ENSG00000188984.11	AADACL3	1	12701218	1_9	0	0.0153168655800174	7.20554496964002	1.84075860584664e-06	0.818823529411494	1
ENSG00000215910.7	C1orf167	1	11766573	1_9	0	0.013371827065961	5.93902080979413	1.32454190852963e-06	0.621310724593389	2
ENSG00000162493.16	PDPN	1	13583417	1_10	0	0.0387024162692299	12.854280158643	8.29747488268432e-06	1.49218749999979	1
ENSG00000171729.13	TMEM51	1	15155739	1_11	0	0.00913703926677545	6.96109926467216	1.06082421270629e-06	-0.655629139072618	1
ENSG00000142621.19	FHAD1	1	15253804	1_11	0	0.0196334939775141	13.9441916560077	4.56615912903463e-06	-1.52835896603545	2
ENSG00000162438.11	CTRC	1	15437552	1_11	0	0.0126371638410638	10.149399905771	2.13919358036102e-06	1.07874015748011	1
ENSG00000215704.9	CELA2B	1	15470313	1_11	0	0.0118978117962029	9.51318670116267	1.88778799727428e-06	1.04724409448848	1
ENSG00000132906.17	CASP9	1	15526244	1_11	0	0.00739199901310861	5.03955221513663	6.2131802793334e-07	0.390243902439061	1
ENSG00000116138.12	DNAJC16	1	15526781	1_11	0	0.0079699463756141	5.66854374984958	7.53506508232961e-07	-0.791044776119348	1
ENSG00000197312.11	DDI2	1	15617889	1_11	0	0.0107383342051762	8.53358232168792	1.5283696472083e-06	-1.07333333333299	1
ENSG00000116786.11	PLEKHM2	1	15684135	1_11	0	0.0177011923718475	12.9396438311011	3.82018988070635e-06	-1.91187739463675	1
ENSG00000162461.7	SLC25A34	1	15735471	1_11	0	0.00708483014639649	4.65903026702699	5.5053518502938e-07	0.0866666666666584	1
ENSG00000162458.12	FBLIM1	1	15751133	1_11	0	0.0120164308691259	9.50482682878656	1.90493344415376e-06	-1.19308474731785	2
ENSG00000173641.17	HSPB7	1	16020493	1_11	0	0.0217062507136621	14.8351871013296	5.37078724094845e-06	-1.93893129770968	1
ENSG00000184908.17	CLCNKB	1	16003644	1_11	0	0.0416426096216457	20.9104047125543	1.45231385905819e-05	2.36505083937268	3
ENSG00000185519.8	FAM131C	1	16061078	1_11	0	0.00807916423518507	5.8267398579356	7.85149161364989e-07	-0.685041461733331	2
ENSG00000142627.12	EPHA2	1	16156481	1_11	0	0.012985550316661	10.163330907904	2.20118493069138e-06	-1.40625	1
ENSG00000142632.16	ARHGEF19	1	16203554	1_11	0	0.0082547591437031	6.05013579676033	8.32970525359054e-07	0.542857142857073	1
ENSG00000132881.11	RSG1	1	16237068	1_11	0	0.00741285760328325	5.0831438696864	6.28460758259877e-07	0.303754266211663	1
ENSG00000037637.10	FBXO42	1	16352086	1_11	0	0.0324841639426314	18.6314594899103	1.00943573654576e-05	2.03087372876048	2
ENSG00000187144.11	SPATA21	1	16437144	1_11	0	0.00723056276576639	4.84697848666163	5.8452527931895e-07	0.200000000000007	1
ENSG00000157191.19	NECAP2	1	16440864	1_11	0	0.00761606421520056	5.33164357359843	6.77254362778108e-07	0.380753138075413	1
ENSG00000058453.16	CROCC	1	16471093	1_11	0	0.00818593059804462	5.97498973424279	8.15765486741174e-07	0.648437499999966	1
ENSG00000268991.2	FAM231B	1	16519540	1_11	0	0.00844462565669457	6.31053986747571	8.88806092240761e-07	0.664122137404381	1
ENSG00000117122.13	MFAP2	1	16972001	1_13	0	0.00174269054520759	6.773303949674	1.9687063650473e-07	0.720000000000039	1
ENSG00000159363.17	ATP13A2	1	17008419	1_13	0	0.00175347208976384	7.01119609250675	2.05045893958535e-07	0.703517587939702	1
ENSG00000117118.9	SDHB	1	17051461	1_13	0	0.0018418580137789	7.44266602216788	2.28636090144768e-07	0.782258064516406	1
ENSG00000159339.13	PADI4	1	17325142	1_13	0	0.00158087069419199	5.95208143702906	1.56936990063602e-07	-0.538510447588113	2
ENSG00000179051.13	RCC2	1	17440878	1_13	0	0.00334241477257458	12.8103105035926	7.14134647638728e-07	-1.38640776699071	1
ENSG00000117154.11	IGSF21	1	18108487	1_13	0	0.00285750880132551	11.3595336432096	5.41387450413207e-07	-1.25148711619362	3
ENSG00000142623.9	PADI1	1	17205087	1_13	0	0.0064981128887065	16.9005084069584	1.83166955493018e-06	1.92887671613186	2
ENSG00000142619.4	PADI3	1	17261667	1_13	0	0.00140110370944757	4.75123456815017	1.11029110494033e-07	-0.208633093525135	1
ENSG00000158748.3	HTR6	1	19665573	1_13	0	0.00142616628145875	4.92557900744554	1.17162211202693e-07	0.11627906976741	1
ENSG00000159423.16	ALDH4A1	1	18696543	1_13	0	0.00138486869269638	4.73704168005558	1.09414759222557e-07	0.281337047353726	1
ENSG00000169991.10	IFFO2	1	18956450	1_13	0	0.00187823929086905	7.31528830932472	2.29161931494383e-07	-0.671532846715393	1
ENSG00000127481.14	UBR4	1	19214169	1_13	0	0.00357507488942344	13.3521326110621	7.96151809097519e-07	-1.43195266272176	1
ENSG00000127463.13	EMC1	1	19227605	1_13	0	0.00151633338554857	5.85013563900446	1.47951965231916e-07	0.825021133737931	2
ENSG00000053372.4	MRTO4	1	19251533	1_13	0	0.00160568781781756	6.17112290349728	1.65266722290984e-07	0.702274580468847	4
ENSG00000162482.4	AKR7A3	1	19293251	1_13	0	0.00178119971439439	7.09763703256062	2.10856264577481e-07	0.844794669265125	2
ENSG00000053371.12	AKR7A2	1	19310633	1_13	0	0.00149637877937892	5.46193683543	1.36316466381665e-07	-0.42069408397709	4
ENSG00000040487.12	PQLC2	1	19322222	1_13	0	0.00138849998127855	4.71513720700814	1.09194388039038e-07	-0.147673473104716	2
ENSG00000077549.17	CAPZB	1	19403852	1_13	0	0.00172008837332804	6.72500448851492	1.92931634859539e-07	-0.696655844788174	2
ENSG00000173436.13	MINOS1	1	19597831	1_13	0	0.00137935203556749	4.70137228532818	1.08158303979986e-07	0.0505534856319582	2
ENSG00000158747.13	NBL1	1	19391407	1_13	0	0.00259248287168834	10.2194601627016	4.41879604211439e-07	-1.06589879597486	2
ENSG00000169914.5	OTUD3	1	19885299	1_13	0	0.00152215507028131	8.24102278788166	2.0921851695178e-07	-1.72162740899425	1
ENSG00000188257.10	PLA2G2A	1	19979930	1_13	0	0.00137966850188354	6.37180879111215	1.4662147687713e-07	-0.320819112627985	1
ENSG00000127472.10	PLA2G5	1	20027376	1_13	0	0.00183045224491485	7.10422230392565	2.16887763974096e-07	-0.730500487076371	2
ENSG00000117215.14	PLA2G2D	1	20115561	1_13	0	0.0025508352192406	10.2929760282975	4.37908597224352e-07	1.25190839694644	1
ENSG00000158816.15	VWA5B1	1	20290891	1_14	0	0.0123189531908866	4.63919118694312	9.53182765574094e-07	0.00487796292119738	2
ENSG00000162545.5	CAMK2N1	1	20486995	1_14	0	0.0154355883344937	6.74214454867529	1.7357267332422e-06	0.787666455870935	2
ENSG00000090432.6	MUL1	1	20508287	1_14	0	0.0266459033702062	11.8467834933242	5.26491065615142e-06	1.33333333333336	1
ENSG00000183114.7	FAM43B	1	20551955	1_14	0	0.0132399779443566	5.31119971872974	1.1728433232826e-06	-0.470132487451908	2
ENSG00000158825.5	CDA	1	20589208	1_14	0	0.012344077586972	4.658177943933	9.59035808226407e-07	-0.208179979439765	2
ENSG00000158828.7	PINK1	1	20633737	1_14	0	0.0145518073273729	6.19212270207508	1.50285332001348e-06	-0.716964482672821	2
ENSG00000117245.12	KIF17	1	20717668	1_14	0	0.0124592861791403	4.74474905709084	9.85976388920407e-07	-0.211678832116751	1
ENSG00000189410.11	SH2D5	1	20733077	1_14	0	0.0131906266467917	5.27638680740316	1.16081272279321e-06	0.50219629442644	2
ENSG00000075151.20	EIF4G3	1	21058943	1_14	0	0.0493042273282196	17.6394041995337	1.45053487430685e-05	2.03136394344622	2
ENSG00000187980.6	PLA2G2C	1	20174949	1_14	0	0.0403981756890464	15.757890470549	1.06174429627565e-05	-1.70493880941185	3
ENSG00000070886.11	EPHA8	1	22583376	1_16	0	0.0110172668269978	8.1323752156796	1.49434674330613e-06	-0.849315068492969	1
ENSG00000142794.18	NBPF3	1	21440283	1_16	0	0.00748633544349409	4.71850629268817	5.89160913643133e-07	-0.228758169934603	1
ENSG00000076864.19	RAP1GAP	1	21669538	1_16	0	0.00901796531603971	6.69692110525729	1.00726524428281e-06	0.735169491525756	1
ENSG00000090686.15	USP48	1	21783303	1_16	0	0.00942745716349114	7.04682001076058	1.10802064463328e-06	0.965698026215948	3
ENSG00000187942.11	LDLRAD2	1	21811974	1_16	0	0.00914302736667039	6.23719370513733	9.51128854634069e-07	0.318840579710191	1
ENSG00000142798.17	HSPG2	1	21937058	1_16	0	0.0243036599877645	15.0869610599172	6.11552232181181e-06	2.03973509933877	1
ENSG00000219073.7	CELA3B	1	21985638	1_16	0	0.0222112538049475	15.413518266263	5.7099849265167e-06	-1.89164086687321	1
ENSG00000142789.19	CELA3A	1	22001714	1_16	0	0.00754892740716573	4.80255546206941	6.0466905535716e-07	-0.308931185944526	1
ENSG00000070831.15	CDC42	1	22057978	1_16	0	0.0110148473209044	8.05340708828783	1.47951114116083e-06	-0.683366733467036	1
ENSG00000162552.14	WNT4	1	22143914	1_16	0	0.00859865556841499	5.98061788105473	8.57702574269785e-07	-0.347741084434259	2
ENSG00000184677.16	ZBTB40	1	22453334	1_16	0	0.0078830328976236	5.08880102345616	6.69065928538212e-07	0.148437500000082	1
ENSG00000173369.15	C1QB	1	22653162	1_16	0	0.00809855212885369	5.31771173760356	7.18277527447997e-07	0.295999999999928	1
ENSG00000215906.8	LACTBL1	1	22224465	1_16	0	0.0113919400135232	8.37947738603568	1.59211607862956e-06	0.968977573752658	2
ENSG00000004487.15	KDM1A	1	23017420	1_16	0	0.00794337441280779	5.2445573420283	6.94822666196955e-07	-0.368131868131949	1
ENSG00000169641.13	LUZP1	1	23181124	1_16	0	0.019024701563801	13.2853799966718	4.2155276214349e-06	1.54658385093126	1
ENSG00000125944.18	HNRNPR	1	23343277	1_16	0	0.00767615191103166	4.92673602497883	6.30758279321677e-07	-0.246913580246976	1
ENSG00000125945.14	ZNF436	1	23368782	1_16	0	0.00891921167218202	6.3258338431818	9.41031923718518e-07	-0.61250000000033	1
ENSG00000204219.9	TCEA3	1	23423064	1_16	0	0.00829429019202521	5.64266983598426	7.8059177539638e-07	0.494152914043799	2
ENSG00000088280.18	ASAP3	1	23498211	1_16	0	0.00746551711435861	4.66502583965893	5.80863456225276e-07	-0.108597285067916	1
ENSG00000227868.5	C1orf234	1	23015700	1_16	0	0.0257047739571785	16.0762330669561	6.89220503142294e-06	-1.76925703392799	2
ENSG00000179546.4	HTR1D	1	23190394	1_16	0	0.0127159671414382	9.56842528757563	2.02931736998379e-06	-1.16832001060226	2
ENSG00000188822.7	CNR2	1	23865889	1_17	0	0.0172484207148066	6.65047646841583	1.91320806713407e-06	-0.763888888888778	1
ENSG00000142676.12	RPL11	1	23691734	1_17	0	0.0150803043011317	5.44362032679529	1.36917209046315e-06	0.426136363636281	1
ENSG00000011007.12	ELOA	1	23743147	1_17	0	0.0140012143822607	4.76257967189357	1.1121620327698e-06	0.344000000000008	1
ENSG00000117308.14	GALE	1	23800401	1_17	0	0.0185590518330472	7.44975355774147	2.30599200129346e-06	0.765113288400004	2
ENSG00000117305.14	HMGCL	1	23838758	1_17	0	0.0138687450670164	4.66944127268399	1.0800955787691e-06	-0.280000000000017	1
ENSG00000142677.3	IL22RA1	1	24150967	1_17	0	0.073185893149804	19.8894092296077	2.42778020696632e-05	-2.50793650793657	1
ENSG00000185436.11	IFNLR1	1	24154859	1_17	0	0.105624890193159	23.1936749045033	4.08597722528477e-05	-2.65184673234442	2
ENSG00000001460.17	STPG1	1	24417003	1_17	0	0.0139619303284116	4.81960463730444	1.12232073246717e-06	0.39459755648981	3
ENSG00000001461.16	NIPAL3	1	24415329	1_17	0	0.0150306194388073	5.3238057126078	1.33462477496132e-06	-0.302579243428206	3
ENSG00000117602.11	RCAN3	1	24502439	1_17	0	0.0378405941039793	14.0038412973215	8.83822863766509e-06	1.5583991565123	2
ENSG00000184454.6	NCMAP	1	24556448	1_17	0	0.0149389933391444	5.26698727034626	1.31233196706075e-06	-0.241830065359428	1
ENSG00000133226.16	SRRM1	1	24633227	1_17	0	0.0308074518537105	11.9203902064674	6.12500370871102e-06	1.3015873015872	1
ENSG00000169504.14	CLIC4	1	24745177	1_17	0	0.0151866705969432	5.51581485537077	1.39711565425625e-06	-0.428977272727649	1
ENSG00000020633.18	RUNX3	1	24907665	1_17	0	0.0138806861556213	4.82833311274321	1.11781070755346e-06	-0.530351437699619	1
ENSG00000142751.14	GPN2	1	26890178	1_18	0	0.0344074411519398	14.7142249408241	8.44403203542222e-06	1.77973568281991	1
ENSG00000117614.9	SYF2	1	25232900	1_18	0	0.0114323011228592	4.65898537108107	8.88352047120348e-07	0.0623052959501458	1
ENSG00000187010.19	RHD	1	25257119	1_18	0	0.0135821339036005	6.25419771025333	1.41677119869661e-06	0.658227848101495	1
ENSG00000117616.17	RSRP1	1	25257119	1_18	0	0.0137029250134515	6.33707742434027	1.44831290341697e-06	-0.675307080951947	2
ENSG00000183726.10	TMEM50A	1	25257119	1_18	0	0.0135821339036005	6.25419771025333	1.41677119869661e-06	-0.658227848101495	1
ENSG00000188672.17	RHCE	1	25351114	1_18	0	0.0138977849184144	6.45599343891419	1.49647260951555e-06	0.627478233242745	2
ENSG00000204178.9	TMEM57	1	25430369	1_18	0	0.0117973252828506	4.94824319097192	9.73631677744823e-07	-0.201612903225826	1
ENSG00000157978.11	LDLRAP1	1	25543527	1_18	0	0.0114820682745626	4.703776919799	9.00797033564786e-07	0.0949097539729984	2
ENSG00000117640.17	MTFR1L	1	25819958	1_18	0	0.0114159721203582	4.64894105142665	8.85170729560775e-07	-0.0649329623035801	2
ENSG00000127423.10	AUNIP	1	25852599	1_18	0	0.0155587410056466	7.54417542649996	1.95770087833074e-06	-0.964595313579154	2
ENSG00000158006.13	PAFAH2	1	25996879	1_18	0	0.0170610350801127	8.33399723594445	2.37147654485732e-06	0.828479218209097	2
ENSG00000158008.9	EXTL1	1	26019793	1_18	0	0.0132220481896893	5.98445795994839	1.31972566231812e-06	-0.438537092036069	2
ENSG00000158014.14	SLC30A2	1	26045653	1_18	0	0.0246268404868433	11.8194380502977	4.85473615272291e-06	1.44949494949428	1
ENSG00000158022.6	TRIM63	1	26067922	1_18	0	0.0146590067179426	6.9478839532073	1.69870202887989e-06	-0.92048192771071	1
ENSG00000197245.5	FAM110D	1	26159026	1_18	0	0.0190856393430504	9.4949220597756	3.02244371838568e-06	-1.44852941176467	1
ENSG00000236782.6	RP11-96L14.7	1	26171145	1_18	0	0.0119838288958237	5.17404013782114	1.03415467271165e-06	0.574324324324178	1
ENSG00000142675.17	CNKSR1	1	26170849	1_18	0	0.012337064192971	5.40992231470472	1.11317375578328e-06	0.350965560312428	2
ENSG00000142669.14	SH3BGRL3	1	26286834	1_18	0	0.0129357955351027	5.83387159075274	1.25866487776276e-06	1.04477611940293	1
ENSG00000169442.8	CD52	1	26317723	1_18	0	0.0115555152194645	4.83607927210102	9.32057768589158e-07	0.577235772357913	1
ENSG00000158062.20	UBXN11	1	26317588	1_18	0	0.068877505591209	21.7643903490575	2.5002533781818e-05	-2.96124031007749	1
ENSG00000176092.14	AIM1L	1	26357597	1_18	0	0.0117837312618582	4.92926052518123	9.68778980743227e-07	-0.164062500000028	1
ENSG00000176083.17	ZNF683	1	26372666	1_18	0	0.0114869138937876	4.69969474094668	9.00395096758359e-07	-0.301470588235282	1
ENSG00000117682.16	DHDDS	1	26432111	1_18	0	0.0155353319972097	7.55836401160204	1.9584317807095e-06	0.954116830975317	2
ENSG00000198830.10	HMGN2	1	26471163	1_18	0	0.0563354685217764	19.5803444064587	1.839764958146e-05	-2.73913043478385	1
ENSG00000117676.13	RPS6KA1	1	26577079	1_18	0	0.038376840894582	16.2374845636307	1.03931711330902e-05	2.63565891472883	1
ENSG00000117713.18	ARID1A	1	26693253	1_18	0	0.0307391365544596	13.6726528930503	7.00978274999083e-06	1.69469026548638	1
ENSG00000060642.10	PIGV	1	26787956	1_18	0	0.0194356977125549	9.56181790955545	3.0995647292662e-06	-1.27720580494715	2
ENSG00000204160.11	ZDHHC18	1	26827979	1_18	0	0.0159853595087278	7.65435805375727	2.04075696412155e-06	0.964285714285878	1
ENSG00000175793.11	SFN	1	26881953	1_18	0	0.0116810405851095	4.86821692161081	9.48443708632065e-07	0.345921450150886	1
ENSG00000090273.13	NUDC	1	26875936	1_18	0	0.0646696951536773	21.0094959476855	2.26608685936461e-05	2.41826807736754	2
ENSG00000188782.8	CATSPER4	1	26197016	1_18	0	0.0122160127881328	5.31417502907175	1.08274313447165e-06	0.208333333333421	1
ENSG00000282872.1	RP11-96L14.8	1	26168395	1_18	0	0.0124817216791396	5.50723486093637	1.14648452650838e-06	0.602941176470754	1
ENSG00000116329.10	OPRD1	1	28893243	1_19	0	0.112162713157713	27.3616450424024	5.11859556751362e-05	2.92248062015475	1
ENSG00000090020.10	SLC9A1	1	27166703	1_19	0	0.0109670427200386	5.40792071186496	9.89190544450265e-07	0.453846153846257	1
ENSG00000142784.15	WDTC1	1	27234825	1_19	0	0.0423961279086742	18.0647805627363	1.27737669893407e-05	1.91841491841474	1
ENSG00000186501.14	TMEM222	1	27317371	1_19	0	0.037423855730357	16.8890373116221	1.0541769864649e-05	1.79135506945939	3
ENSG00000142765.17	SYTL1	1	27342195	1_19	0	0.0270104895744837	13.8257988635185	6.22849035245217e-06	-1.60259947209163	2
ENSG00000142733.14	MAP3K6	1	27357905	1_19	0	0.0149874392999534	8.31890372571253	2.0794747007234e-06	-0.983944701391694	2
ENSG00000181773.6	GPR3	1	27392588	1_19	0	0.0103886545176956	4.90337746401667	8.49600454384368e-07	-0.313901345291386	1
ENSG00000158195.10	WASF2	1	27489587	1_19	0	0.0103200403079659	4.84165987360398	8.33365996515072e-07	-0.14843243205803	2
ENSG00000126705.13	AHDC1	1	27604387	1_19	0	0.0114555131365642	5.81380129881842	1.11079735730588e-06	0.515463917525788	1
ENSG00000126709.14	IFI6	1	27671883	1_19	0	0.0101151555936579	4.65496525702375	7.85324446818002e-07	0.0790123456789981	1
ENSG00000130775.15	THEMIS2	1	27860863	1_19	0	0.0131718134697969	7.11471420431022	1.56301496722799e-06	-0.871720208441943	2
ENSG00000117748.9	RPA2	1	27914572	1_19	0	0.0107466720551059	5.21887007012317	9.35428476104896e-07	-0.346289752650236	1
ENSG00000130768.14	SMPDL3B	1	27937491	1_19	0	0.0565455365498134	20.7897657409985	1.96068592252729e-05	-2.17857142857202	1
ENSG00000158156.7	XKR8	1	27958990	1_19	0	0.0650579095959993	22.1232447646483	2.40054048379448e-05	2.30399823676101	2
ENSG00000158161.15	EYA3	1	28068240	1_19	0	0.050752814133488	19.7649471509244	1.67307685359354e-05	2.11079649419242	2
ENSG00000169403.11	PTAFR	1	28193200	1_19	0	0.0127450359234432	6.80774468531886	1.44711961192218e-06	0.755711343552964	2
ENSG00000126698.10	DNAJC8	1	28257988	1_19	0	0.0154849508373306	8.62360641462395	2.22719818154579e-06	-1.39552238805895	1
ENSG00000130770.17	ATPIF1	1	28236497	1_19	0	0.0155828479185126	8.68239360527756	2.2565575182165e-06	1.04212860310387	1
ENSG00000130766.4	SESN2	1	28220566	1_19	0	0.0101667588606275	4.70232685198201	7.97361829110108e-07	0.223443053113604	2
ENSG00000204138.12	PHACTR4	1	28369881	1_19	0	0.0142795398339082	7.86764247915232	1.87378144636996e-06	1.17123647514596	2
ENSG00000180198.15	RCC1	1	28505782	1_19	0	0.0101270075943204	4.66586761694452	7.88086074868502e-07	0.0356234096692115	1
ENSG00000180098.9	TRNAU1AP	1	28553045	1_19	0	0.0113111287373168	5.6956537847483	1.07450795073926e-06	-0.562604340567907	1
ENSG00000188060.7	RAB42	1	28590782	1_19	0	0.0147499108986846	8.16991273467459	2.00986515146653e-06	1.10390648166344	2
ENSG00000120656.11	TAF12	1	28641269	1_19	0	0.0186898155393687	10.3798410257722	3.23560742031212e-06	1.60869565217393	1
ENSG00000162419.12	GMEB1	1	28670248	1_19	0	0.0107120651942363	5.18883755053675	9.27050488244093e-07	-0.314900153609801	1
ENSG00000198492.15	YTHDF2	1	28736724	1_19	0	0.0190808294215672	10.573306276007	3.36486904739189e-06	-1.61904761904817	1
ENSG00000159023.19	EPB41	1	28886806	1_19	0	0.0394236010395175	17.3793979574702	1.14274972293862e-05	1.97656249999972	1
ENSG00000116353.15	MECR	1	29230712	1_19	0	0.0166794939815523	9.31707399667407	2.59192554085766e-06	-1.09090909090884	1
ENSG00000060656.19	PTPRU	1	29235558	1_19	0	0.0103178917663822	4.83973876935626	8.32861897689706e-07	-0.329160816461601	3
ENSG00000162511.7	LAPTM5	1	30757821	1_20	0	0.0185861851422581	8.28115367374595	2.56709067117656e-06	0.996813728010341	2
ENSG00000162512.15	SDC3	1	30907849	1_20	0	0.0126109295778344	4.66237227997841	9.80650274170738e-07	-0.0144660737683662	2
ENSG00000084628.9	NKAIN1	1	31239088	1_20	0	0.0132256283915136	5.10597516149587	1.12630268462803e-06	-0.383468834688326	1
ENSG00000060688.12	SNRNP40	1	31296178	1_20	0	0.0140342650396155	5.6592944227892	1.32468332082395e-06	-0.820312500000128	1
ENSG00000121766.15	ZCCHC17	1	31296178	1_20	0	0.0140342650396155	5.6592944227892	1.32468332082395e-06	0.820312500000128	1
ENSG00000121769.7	FABP3	1	31376362	1_20	0	0.0126893475368869	4.7201426091196	9.98974765094763e-07	0.11046511627915	1
ENSG00000168528.11	SERINC2	1	31425792	1_20	0	0.0292395362536857	12.522796571238	6.10705612926338e-06	1.60162601626029	1
ENSG00000142910.15	TINAGL1	1	31576820	1_20	0	0.0503825875452181	17.6491194421322	1.4830767139604e-05	1.85433070866027	1
ENSG00000121764.11	HCRTR1	1	31617221	1_20	0	0.013072281939232	4.997248781248	1.08953825223005e-06	-0.19200000000004	1
ENSG00000162517.12	PEF1	1	31644486	1_20	0	0.0166338813821896	7.24478039512261	2.00992073873747e-06	-0.754437869821998	1
ENSG00000134668.12	SPOCD1	1	31814028	1_20	0	0.0127127231468562	4.73729917039788	1.00445273808062e-06	-0.191099651177801	2
ENSG00000184007.18	PTP4A2	1	31944881	1_20	0	0.0262747137214838	11.5201604216045	5.04843332893951e-06	1.2136145369493	2
ENSG00000142698.14	C1orf94	1	34167058	1_21	0	0.0148214731054317	5.9499709022964	1.47084299925759e-06	0.563380281690013	1
ENSG00000025800.13	KPNA6	1	32108863	1_21	0	0.0130784241689288	4.82805107891663	1.05314308453268e-06	-0.259842519685028	1
ENSG00000084652.15	TXLNA	1	32179560	1_21	0	0.0128460136893213	4.64263432118145	9.94701937128439e-07	0.0748031496062766	1
ENSG00000160051.11	IQCC	1	32205429	1_21	0	0.012852188755006	4.64225331718713	9.95098418550657e-07	-0.023622047244096	1
ENSG00000222046.2	DCDC2B	1	32208265	1_21	0	0.0128602200766033	4.64658883645912	9.96650183337264e-07	-0.00787401574803343	1
ENSG00000160055.19	TMEM234	1	32222176	1_21	0	0.0128705709894738	4.65267456670545	9.98758748798335e-07	0.00784313725490084	1
ENSG00000183615.5	FAM167B	1	32247598	1_21	0	0.0128554619663873	4.64542810304573	9.96032561607337e-07	0.0638297872340535	1
ENSG00000116478.11	HDAC1	1	32272462	1_21	0	0.0128487913027936	4.64265075396606	9.94920536875882e-07	-0.0776053215077323	1
ENSG00000176261.15	ZBTB8OS	1	32650758	1_21	0	0.0141119406267179	5.49812849362835	1.294081806297e-06	-0.459886538323655	2
ENSG00000162520.14	SYNC	1	32701286	1_21	0	0.012928362289973	4.70276455499943	1.01404413048479e-06	0.113149847094764	1
ENSG00000116497.17	S100PBP	1	32838507	1_21	0	0.0788488903692034	21.9510560545022	2.88676286727101e-05	-2.36775362318826	1
ENSG00000134684.10	YARS	1	32817927	1_21	0	0.0282624927076023	12.3319641480343	5.81303345404594e-06	1.56210188495828	2
ENSG00000160097.16	FNDC5	1	32872031	1_21	0	0.0163238357487505	7.07397180691872	1.92595283065252e-06	0.950310559005892	1
ENSG00000121905.9	HPCA	1	32886832	1_21	0	0.0577957490760304	18.2159772623776	1.75593517192496e-05	1.6918767507003	1
ENSG00000116514.16	RNF19B	1	32966916	1_21	0	0.0129386410705977	4.91294472877551	1.06020695574014e-06	0.530701754385821	1
ENSG00000142920.16	AZIN2	1	33080995	1_21	0	0.01920944280562	8.32681492919068	2.66780317786532e-06	-0.968289984349251	2
ENSG00000184389.9	A3GALT2	1	33320377	1_21	0	0.131637419569254	21.1087805008791	4.63449704853397e-05	3.60957835021641	2
ENSG00000134686.18	PHC2	1	33429048	1_21	0	0.014266646343522	5.50376785428356	1.30961037967057e-06	-0.135327709630276	3
ENSG00000121904.17	CSMD2	1	34184907	1_21	0	0.0207809548512241	9.09753710909658	3.15318491454662e-06	1.00609730401291	2
ENSG00000273274.1	ZBTB8B	1	32465491	1_21	0	0.0128794399987986	4.66505035124571	1.00210544373874e-06	-0.0648648648648808	1
ENSG00000176256.10	HMGB4	1	33860461	1_21	0	0.0286584651120566	12.2186779012014	5.84032814095164e-06	1.40972222222239	1
ENSG00000189280.3	GJB5	1	34798461	1_22	0	0.0159151123857432	7.4740548781675	1.98392887174555e-06	-1.02097902097902	1
ENSG00000163866.8	SMIM12	1	34798461	1_22	0	0.0168049484275274	7.98073050399714	2.23686582940552e-06	1.12397730443102	2
ENSG00000189433.5	GJB4	1	34798461	1_22	0	0.0159151123857432	7.4740548781675	1.98392887174555e-06	-1.02097902097902	1
ENSG00000187513.8	GJA4	1	34840956	1_22	0	0.0150830223091433	6.93641388591158	1.74495197202421e-06	0.749999999999923	1
ENSG00000116544.11	DLGAP3	1	34890229	1_22	0	0.011796202095522	4.63750993558873	9.12403963176875e-07	0.0693641618497015	1
ENSG00000020129.15	NCDN	1	35557823	1_22	0	0.0118117049249278	4.6526224409486	9.16580272521677e-07	0.102272727272737	1
ENSG00000116819.6	TFAP2E	1	35573174	1_22	0	0.0200382993594425	9.51067199884342	3.17857285425041e-06	1.06854838709682	1
ENSG00000126067.11	PSMB2	1	35641909	1_22	0	0.013558821852341	5.89819483605654	1.33383213023481e-06	-0.507246376811654	1
ENSG00000142686.7	C1orf216	1	35713408	1_22	0	0.0118606345964997	4.70118743049236	9.29984260098524e-07	-0.169127395477501	2
ENSG00000092853.13	CLSPN	1	35773633	1_22	0	0.012017098400617	4.82413082278924	9.66893853843717e-07	-0.241228070175354	1
ENSG00000134698.10	AGO4	1	35808004	1_22	0	0.012943519778458	5.4998036801114	1.18729785865133e-06	-0.516068052930016	1
ENSG00000092847.11	AGO1	1	35870261	1_22	0	0.0203350073088031	9.85596563508561	3.3427478563767e-06	1.21546961325976	1
ENSG00000116863.10	ADPRHL2	1	36088841	1_22	0	0.0133474250104967	5.73766597562735	1.27729983729947e-06	-0.437500000000023	1
ENSG00000054116.11	TRAPPC3	1	36136601	1_22	0	0.0146931660683393	6.67786752477161	1.63648975972512e-06	0.653778558875184	1
ENSG00000054118.13	THRAP3	1	36224998	1_22	0	0.011935773558459	4.78090154889666	9.51744721932659e-07	0.281249999999854	1
ENSG00000142694.6	EVA1B	1	36323945	1_22	0	0.117465820537281	26.7171259264826	5.2343331376689e-05	-2.70769230769193	1
ENSG00000196182.10	STK40	1	36386242	1_22	0	0.0300057338453156	13.4626777836411	6.73745394901643e-06	-1.66637484792275	2
ENSG00000181817.5	LSM10	1	36397425	1_22	0	0.0144718496015979	6.32661327655056	1.52705765508135e-06	-0.119648568169255	2
ENSG00000116885.18	OSCP1	1	36420516	1_22	0	0.0162554320706033	7.53166381880636	2.04197090556945e-06	1.81739136768476	2
ENSG00000116898.11	MRPS15	1	36463302	1_22	0	0.0171825161039947	8.51528518568409	2.44031597366653e-06	-1.41481481481475	1
ENSG00000163873.9	GRIK3	1	37037998	1_22	0	0.0353465667733323	14.8981183503694	8.78291667475589e-06	-1.64499878717493	2
ENSG00000183317.16	EPHA10	1	37756521	1_23	0	0.0158426193115826	4.82148086208762	1.27399445963166e-06	-0.392846280834635	2
ENSG00000163874.10	ZC3H12A	1	37474837	1_23	0	0.0183315805263224	6.18387948486957	1.89069307573694e-06	-0.687999999999939	1
ENSG00000163875.15	MEAF6	1	37515379	1_23	0	0.0261645752727616	9.51238545910027	4.15110037807349e-06	-1.06896551724141	1
ENSG00000163877.10	SNIP1	1	37554146	1_23	0	0.018245697039261	6.14001552850546	1.86848680136546e-06	-0.643678160919539	1
ENSG00000163879.10	DNALI1	1	37557547	1_23	0	0.0311672579485682	11.1537061795866	5.7979958567259e-06	-1.44436186434278	2
ENSG00000169218.13	RSPO1	1	37635248	1_23	0	0.0158019585194812	4.79749783783102	1.26440385327329e-06	-0.191082802547816	1
ENSG00000116922.14	C1orf109	1	37460892	1_23	0	0.0173203679040324	5.65393907542946	1.63330895297335e-06	0.519685039370061	1
ENSG00000134690.10	CDCA8	1	37691932	1_23	0	0.0156098238547089	4.68334326416188	1.21930989550352e-06	-0.193750000000079	1
ENSG00000185090.14	MANEAL	1	37792972	1_23	0	0.0744275811094979	19.3924980555323	2.4072864251779e-05	-2.31884057971069	1
ENSG00000196449.3	YRDC	1	37783821	1_23	0	0.0165942190972865	5.25408275442425	1.45416549163885e-06	0.394845278539342	2
ENSG00000197982.13	C1orf122	1	37806635	1_23	0	0.0676448661524333	18.4797934005772	2.08493278700846e-05	2.23347527754654	2
ENSG00000188786.9	MTF1	1	37859751	1_23	0	0.048064797262987	15.2350566418786	1.22132513098057e-05	1.72323232323304	1
ENSG00000183431.11	SF3A3	1	37990434	1_23	0	0.0166939362150702	5.31001521063887	1.47847716242403e-06	-0.674242424242576	1
ENSG00000183386.9	FHL3	1	37987358	1_23	0	0.0201984324510184	7.09014867883747	2.38854327530023e-06	-1.13178294573678	1
ENSG00000185668.7	POU3F1	1	38047752	1_23	0	0.0273783374375498	9.93745446989688	4.53776842982678e-06	1.09065155807393	1
ENSG00000116954.7	RRAGC	1	38859391	1_25	0	0.00707944639419866	4.65614623051391	5.49776300389836e-07	0.0839694656488288	1
ENSG00000214114.8	MYCBP	1	38875190	1_25	0	0.0108185712892583	8.60223601379947	1.55217745321338e-06	1.00000000000009	1
ENSG00000174574.15	AKIRIN1	1	38991334	1_25	0	0.00908063780775803	6.9719647101077	1.05592151610252e-06	0.730232867419648	3
ENSG00000168653.10	NDUFS5	1	39026255	1_25	0	0.00726810563205815	4.90071403113914	5.94074207362423e-07	0.221148047450786	2
ENSG00000183682.7	BMP8A	1	39491596	1_25	0	0.0191395006864309	13.9232508212706	4.44458643112661e-06	-1.58054556830079	3
ENSG00000090621.13	PABPC4	1	39570256	1_25	0	0.0287604230878374	17.7357819151146	8.50757362230117e-06	-1.85092829275996	2
ENSG00000116983.12	HPCAL4	1	39683115	1_25	0	0.00878969033838439	6.66892206162035	9.77663322255331e-07	-0.698476983636386	3
ENSG00000084072.16	PPIE	1	39739151	1_25	0	0.0329467595347546	19.0117268812731	1.04470669629524e-05	-1.96899224806161	1
ENSG00000198754.5	OXCT2	1	39791235	1_25	0	0.00760580456255189	5.32309118274905	6.75257121013934e-07	0.379901960784354	1
ENSG00000116985.11	BMP8B	1	39757456	1_25	0	0.00742100014728941	5.09431999084966	6.30534373007901e-07	-0.34231490402067	2
ENSG00000043514.15	TRIT1	1	39882380	1_25	0	0.0120523596310249	9.60823658695671	1.93141622772943e-06	1.13343773158101	3
ENSG00000116990.10	MYCL	1	39919296	1_25	0	0.0072366033551724	4.86031925958478	5.86623791402509e-07	-0.220512820512803	1
ENSG00000168389.17	MFSD2A	1	39954009	1_25	0	0.00894681191722791	6.83379477673497	1.01974209097157e-06	0.749128373240344	2
ENSG00000131236.16	CAP1	1	40040567	1_25	0	0.0284797792192884	17.64372672049	8.38083028845697e-06	-1.88549618320603	1
ENSG00000131238.16	PPT1	1	40097347	1_25	0	0.0160225678351481	12.2632834868728	3.27717016445237e-06	1.50164748545295	2
ENSG00000084073.8	ZMPSTE24	1	40245884	1_25	0	0.00967616842828189	7.56314863266309	1.2205797491165e-06	-0.891774252781995	2
ENSG00000049089.13	COL9A2	1	40316672	1_25	0	0.00885692281842121	6.73981349053219	9.95613654722512e-07	0.733624454148293	1
ENSG00000187815.9	ZFP69	1	40444731	1_25	0	0.00832391941570698	6.16235493988864	8.55528894551376e-07	-0.71061004328965	2
ENSG00000164002.11	EXO5	1	40508257	1_25	0	0.010257819039125	8.10666471792793	1.38693896771626e-06	-1.25245142684238	3
ENSG00000117016.9	RIMS3	1	40666503	1_25	0	0.0144495635060271	11.2992885663357	2.72311469406731e-06	-1.62170868819572	4
ENSG00000117013.14	KCNQ4	1	40798961	1_25	0	0.0435764612928578	21.6451447632555	1.57315878538671e-05	-2.16535433070908	1
ENSG00000179862.6	CITED4	1	40862628	1_25	0	0.00826500794365181	6.09621062296168	8.40356075603396e-07	0.500000000000176	1
ENSG00000171793.13	CTPS1	1	40978931	1_25	0	0.00724895853670482	4.87618543026077	5.89543606271903e-07	-0.154263013307136	3
ENSG00000171790.15	SLFNL1	1	41023050	1_25	0	0.0124001334420744	9.87337358632294	2.0419825874186e-06	-1.28803329806789	2
ENSG00000010803.16	SCMH1	1	41241979	1_25	0	0.0507691422707923	23.0890411786444	1.95508583900926e-05	2.27218094601902	2
ENSG00000204060.6	FOXO6	1	41376678	1_25	0	0.0115963452289913	9.24889535668353	1.78883839323043e-06	0.967741935483932	1
ENSG00000188800.5	TMCO2	1	40248338	1_25	0	0.0199065695100465	14.2905192164117	4.74465390390037e-06	-1.35483870967693	1
ENSG00000186973.10	FAM183A	1	43145334	1_26	0	0.0173487998923133	4.9125826416075	1.42147561091616e-06	-0.129747241994215	2
ENSG00000127124.14	HIVEP3	1	42035651	1_26	0	0.020287319154188	7.09172564340343	2.39958806280609e-06	-1.37724550898143	1
ENSG00000198815.8	FOXJ3	1	42335341	1_26	0	0.0273135824907513	9.27250226994296	4.2241148764242e-06	1.23389830508526	1
ENSG00000177181.14	RIMKLA	1	42425326	1_26	0	0.0170542234570887	4.77122338722204	1.35713110744988e-06	-0.0335195530726082	1
ENSG00000066185.12	ZMYND12	1	42452404	1_26	0	0.0234852872218001	7.79887201486621	3.05483511975569e-06	-1.11521487012099	3
ENSG00000186409.14	CCDC30	1	42461691	1_26	0	0.0209819913463362	6.69745371668412	2.34377830655225e-06	0.813183129841957	2
ENSG00000171960.10	PPIH	1	42659030	1_26	0	0.0772997540731668	19.715806470214	2.5418666569403e-05	2.63492063492103	1
ENSG00000164007.10	CLDN19	1	42740306	1_26	0	0.0232551029716115	7.666392145822	2.97350999502717e-06	0.820740740740577	1
ENSG00000117385.15	P3H1	1	42766833	1_26	0	0.0169307678081757	4.71317637540121	1.33091540355416e-06	0.130651207964373	2
ENSG00000274386.5	TMEM269	1	42785273	1_26	0	0.0232815065554093	7.7434487010001	3.00680740687175e-06	0.918968692449177	1
ENSG00000177868.11	SVBP	1	42816759	1_26	0	0.0300439671630471	10.325391026283	5.17396982736407e-06	1.5116830253965	2
ENSG00000164010.13	ERMAP	1	42816309	1_26	0	0.0176984293053085	5.08245217606426	1.50026553255975e-06	0.0144927536231852	1
ENSG00000164011.17	ZNF691	1	42845892	1_26	0	0.0167943746041308	4.66357842682882	1.30630090057718e-06	-0.220858895705469	1
ENSG00000117394.20	SLC2A1	1	42960373	1_26	0	0.020026446052296	6.27342569162363	2.09540872919573e-06	-0.613207547169787	1
ENSG00000243710.7	CFAP57	1	43172514	1_26	0	0.0170369089557203	4.79561626873582	1.36268455321352e-06	-0.240745675767519	3
ENSG00000179178.10	TMEM125	1	43269525	1_26	0	0.0521430851570778	15.1784295984873	1.32002959972086e-05	-1.69444444444411	1
ENSG00000117395.12	EBNA1BP2	1	43271335	1_26	0	0.0623874637364379	16.6916425833278	1.73682680315717e-05	1.7936507936507	1
ENSG00000253313.5	C1orf210	1	43294399	1_27	0	0.0275847876469609	11.7820871551857	5.42065767489673e-06	1.39393939393969	1
ENSG00000066056.13	TIE1	1	43300755	1_27	0	0.0272373108268704	11.6850541129506	5.3082951265613e-06	1.37924628446997	2
ENSG00000117400.16	MPL	1	43337551	1_27	0	0.0267498821125906	11.5045030692821	5.13274681633892e-06	-1.38828891723712	2
ENSG00000117399.13	CDC20	1	43359194	1_27	0	0.0124096236437972	4.63948641965706	9.60259525467456e-07	-0.0188679245283064	1
ENSG00000159479.16	MED8	1	43389819	1_27	0	0.0499797915820786	17.3029973550875	1.44236736586642e-05	1.86805733275011	4
ENSG00000198198.15	SZT2	1	43390239	1_27	0	0.0304890052670447	12.704270695	6.46030615497468e-06	-1.49606299212625	1
ENSG00000142949.16	PTPRF	1	43524184	1_27	0	0.0124083266691795	4.63965164673095	9.60193359638311e-07	0.0622222222222092	1
ENSG00000126091.19	ST3GAL3	1	43705540	1_27	0	0.0140649689815625	5.75917434452462	1.35101170030437e-06	-0.379951554505521	2
ENSG00000117407.16	ARTN	1	43934860	1_27	0	0.0160222114847868	7.06737364218709	1.88860275092365e-06	-0.858354623460973	2
ENSG00000117408.10	IPO13	1	43947230	1_27	0	0.0150803392662786	6.4798003618924	1.6297944832979e-06	0.757575757575668	1
ENSG00000117410.13	ATP6V0B	1	43974045	1_27	0	0.0124067303957439	4.63851895977883	9.59835451565662e-07	0.033196911435863	2
ENSG00000117411.16	B4GALT2	1	43982438	1_27	0	0.0124251061685302	4.65355599429758	9.64373255672358e-07	-0.159574468085116	1
ENSG00000159214.12	CCDC24	1	43991070	1_27	0	0.0163953639053619	7.26282530387729	1.98603438861415e-06	0.857116477712572	2
ENSG00000196517.11	SLC6A9	1	44030807	1_27	0	0.0130956111323099	5.093336372661	1.11246981173872e-06	-0.126846193413904	2
ENSG00000117419.14	ERI3	1	44354576	1_27	0	0.0172499780813287	7.86849186342401	2.26381093412241e-06	1.10218978102179	1
ENSG00000187147.17	RNF220	1	44620123	1_28	0	0.0159371963730777	4.8848660523514	1.29844838021424e-06	0.529411764705777	1
ENSG00000198520.10	C1orf228	1	44674693	1_28	0	0.017518402761367	5.51808365278652	1.61228900546107e-06	-0.36557059961317	1
ENSG00000142945.12	KIF2C	1	44739744	1_28	0	0.0521365683288626	15.5869097721038	1.35538466962841e-05	1.62379202618536	3
ENSG00000222009.8	BTBD19	1	44808328	1_28	0	0.0160018020882462	4.89806952483494	1.30723583819869e-06	-0.355421686746801	1
ENSG00000117425.13	PTCH2	1	44842737	1_28	0	0.0426103995338231	15.0730397165538	1.07121477811021e-05	-2.45736434108573	1
ENSG00000070785.16	EIF2B3	1	45085253	1_28	0	0.0191361580625431	9.54950638789513	3.04786536447831e-06	2.50480769230703	1
ENSG00000126107.14	HECTD3	1	45010991	1_28	0	0.0256458752358583	9.55259974977879	4.08600799507844e-06	-2.10563380281627	1
ENSG00000126088.13	UROD	1	45012003	1_28	0	0.0280571734647704	10.4266813350335	4.87921688675082e-06	-2.197183098592	1
ENSG00000070759.16	TESK2	1	45491156	1_28	0	0.0354838243440928	10.7615792621704	6.36893087052198e-06	0.414965986394611	1
ENSG00000280670.2	CCDC163	1	45499635	1_28	0	0.0164854582974645	4.97345383566986	1.36747445339661e-06	-0.0180987228669037	2
ENSG00000117450.13	PRDX1	1	45526056	1_28	0	0.0235112028872556	7.83791183243683	3.07351494078829e-06	-0.107793605219106	2
ENSG00000117448.13	AKR1A1	1	45551015	1_28	0	0.0161129955426483	4.96273779457094	1.33369868344403e-06	-0.0160000000000066	1
ENSG00000132780.16	NASP	1	45583288	1_28	0	0.0163447820594951	4.95784286293199	1.35154962856458e-06	-0.409090909091001	1
ENSG00000159588.14	CCDC17	1	45624129	1_28	0	0.0406477886518383	14.668258431119	9.94433124737179e-06	-2.77037037037088	1
ENSG00000159592.10	GPBP1L1	1	45688394	1_28	0	0.0373005796652132	12.2499862614894	7.6209881822715e-06	1.47511312217127	1
ENSG00000159596.6	TMEM69	1	45687531	1_28	0	0.0193841481749484	8.13224519715344	2.62916166413654e-06	-2.20161290322527	1
ENSG00000197429.10	IPP	1	45750903	1_28	0	0.0191951333961692	8.01987892057833	2.56755083979563e-06	2.18548387096711	1
ENSG00000086015.20	MAST2	1	45787045	1_28	0	0.0206509202710734	6.99875962760904	2.41057469630171e-06	1.32499709166718	2
ENSG00000117461.14	PIK3R3	1	46132601	1_28	0	0.0222624115855483	8.61290576836086	3.19802613811219e-06	-2.18248175182406	1
ENSG00000117472.9	TSPAN1	1	46174934	1_28	0	0.0158587662432437	4.74127222280078	1.25407755352973e-06	-0.709677419355068	1
ENSG00000085999.11	RAD54L	1	46256717	1_28	0	0.0218724287213089	7.29301402902039	2.66050552084418e-06	1.03846153846167	1
ENSG00000173660.11	UQCRH	1	46312451	1_28	0	0.0158799418496881	4.74919140285911	1.25784951399238e-06	-0.414507772020598	1
ENSG00000117480.15	FAAH	1	46392904	1_28	0	0.0505907221984355	15.96715452555	1.34728201694813e-05	-2.4270555092383	2
ENSG00000250719.1	RP11-322N21.2	1	46175830	1_28	0	0.0166726925755727	5.27420667713573	1.46663819917469e-06	0.764925373134586	1
ENSG00000079277.19	MKNK1	1	46616841	1_29	0	0.0133435053693557	4.7667478270129	1.06084569314861e-06	0.337931034482853	1
ENSG00000142961.14	MOB3C	1	46617353	1_29	0	0.0131606381192836	4.63810153013959	1.01806921291363e-06	-0.178759630143793	2
ENSG00000186118.8	TEX38	1	46668649	1_29	0	0.0133194500670468	4.7499240089517	1.05519581799454e-06	0.271428571428653	1
ENSG00000123472.12	ATPAF1	1	46664922	1_29	0	0.0131829193563766	4.65387286783667	1.02326051522791e-06	-0.282258064516133	1
ENSG00000159658.10	EFCAB14	1	46718897	1_29	0	0.0131905851101441	4.65928458701208	1.02504611467161e-06	0.0354609929078141	1
ENSG00000142973.13	CYP4B1	1	46760214	1_29	0	0.0132184329157821	4.67894901955427	1.03154550313295e-06	-0.16457432887344	2
ENSG00000187048.12	CYP4A11	1	46949067	1_29	0	0.0199055642661178	8.50006288316448	2.82199823184738e-06	1.23870967741925	1
ENSG00000186377.7	CYP4X1	1	47020720	1_29	0	0.0202078691773819	8.6409820862303	2.91235111100693e-06	-1.23846153846159	1
ENSG00000162365.11	CYP4A22	1	47137271	1_29	0	0.0132990564312203	4.73563379214152	1.05041047816408e-06	-0.065359477124193	1
ENSG00000162366.7	PDZK1IP1	1	47191326	1_29	0	0.0131782778056688	4.65058752251699	1.02217813318388e-06	0.0955414012738545	1
ENSG00000162367.11	TAL1	1	47231647	1_29	0	0.0135702439637793	4.92382366562694	1.11442347644458e-06	0.262222222222285	1
ENSG00000123473.15	STIL	1	47314279	1_29	0	0.0501532523800811	17.1838524624381	1.43740695733732e-05	2.23577235772378	1
ENSG00000162368.13	CMPK1	1	47335377	1_29	0	0.0499593596726934	17.1471917298837	1.42879516822038e-05	2.23577235772387	1
ENSG00000186790.5	FOXE3	1	47418557	1_29	0	0.0466837140314685	16.5057285158284	1.2851688875594e-05	-2.04477611940303	1
ENSG00000282881.1	RP11-49P4.7	1	46534086	1_29	0	0.013864628562841	5.12394604164133	1.18487597183642e-06	0.629032258064706	1
ENSG00000162456.9	KNCN	1	46550840	1_29	0	0.0347181654502783	13.7141259959461	7.94117943414813e-06	-1.72142857142793	1
ENSG00000269113.3	TRABD2B	1	47997102	1_30	0	0.0127890928403652	4.76878692097746	1.01720330684157e-06	0.19434628975266	1
ENSG00000117834.12	SLC5A9	1	48220424	1_30	0	0.03904811617855	15.2180809083892	9.91105944802701e-06	1.71176470588281	1
ENSG00000132122.11	SPATA6	1	48472491	1_30	0	0.0133142316831278	5.14388451156998	1.14226645993454e-06	-0.364928909952754	1
ENSG00000162373.12	BEND5	1	48777294	1_31	0	0.111338319056777	27.5924325920636	5.12383051768399e-05	-3.30656934306689	1
ENSG00000185104.19	FAF1	1	50955656	1_32	0	0.0138362120840125	6.74597641919723	1.55676168670481e-06	-0.574257425742606	1
ENSG00000123091.4	RNF11	1	51235789	1_32	0	0.0133097429785994	6.3843190503694	1.41724311846477e-06	0.662081480101717	2
ENSG00000142700.11	DMRTA2	1	50472176	1_32	0	0.0934687777472186	24.7684002838744	3.86122071032173e-05	2.85820895522412	1
ENSG00000085831.15	TTC39A	1	51344853	1_33	0	0.0185511225028328	8.17286872764163	2.52874374912106e-06	-0.961763749337306	2
ENSG00000117859.18	OSBPL9	1	51577175	1_33	0	0.0391508512877069	15.1757036629684	9.90946373726478e-06	2.27500000000088	1
ENSG00000078618.21	NRDC	1	51878742	1_33	0	0.0174593266679106	7.60636534006529	2.21495433773659e-06	-0.983870967742026	1
ENSG00000198841.3	KTI12	1	52034079	1_33	0	0.0165424492742418	7.10269998875171	1.95967200283675e-06	-0.964109372830329	2
ENSG00000157077.14	ZFYVE9	1	52142437	1_33	0	0.0730447723382407	21.09095776971	2.56948180977019e-05	-2.06143344710005	1
ENSG00000154222.14	CC2D1B	1	52352516	1_33	0	0.0137474083085559	5.37609934685956	1.23267396348448e-06	0.574803149606249	1
ENSG00000134744.13	ZCCHC11	1	52538149	1_33	0	0.0275899149026793	11.8874080609327	5.4701298733185e-06	-1.55794860091965	3
ENSG00000116157.5	GPX7	1	52601411	1_33	0	0.0379385801497734	14.8802373587859	9.41566585526213e-06	-1.70083731628389	2
ENSG00000182183.14	FAM159A	1	52632940	1_33	0	0.0127162877921428	4.64929346001393	9.86069244086003e-07	-0.274647887323935	1
ENSG00000162377.5	COA7	1	52698548	1_33	0	0.0126990958934685	4.63668095797453	9.82064748281901e-07	0.104000000000029	1
ENSG00000121310.16	ECHDC2	1	52926925	1_33	0	0.0170082056206436	7.36190785337749	2.08837737929642e-06	0.863770517145995	2
ENSG00000116171.17	SCP2	1	52982480	1_33	0	0.0939248387645912	23.5051877870042	3.68217384629953e-05	-2.56488549618295	1
ENSG00000174348.13	PODN	1	53061947	1_33	0	0.0127493128169783	4.67346368148511	9.93769708525121e-07	-0.0929957637647413	2
ENSG00000162383.11	SLC1A7	1	53088633	1_33	0	0.0188524105450649	8.32340267192713	2.61714569279751e-06	0.989087126591979	3
ENSG00000157184.6	CPT2	1	53124958	1_33	0	0.023553386054432	10.4054421103203	4.08765273598442e-06	1.30826670069015	2
ENSG00000162384.13	C1orf123	1	53220711	1_33	0	0.0127015590574513	4.63848845480056	9.8263814143395e-07	-0.155555555555597	1
ENSG00000162385.10	MAGOH	1	53235909	1_33	0	0.0334360859295261	13.691690648975	7.63541446469331e-06	-1.6259541984733	1
ENSG00000174332.5	GLIS1	1	53732532	1_33	0	0.0540877930196472	18.2308177901824	1.64461980955399e-05	2.01632653061173	1
ENSG00000143006.7	DMRTB1	1	53458477	1_33	0	0.0171177233697873	7.42185001347538	2.11893816272868e-06	0.89361702127675	1
ENSG00000203985.10	LDLRAD1	1	54017968	1_34	0	0.00968206973258146	5.44076770015696	8.78594530608545e-07	0.458179944219469	2
ENSG00000162398.11	LEXM	1	54805822	1_34	0	0.0251109498623006	14.0761019567069	5.89529647066228e-06	-1.7060267252246	2
ENSG00000058799.14	YIPF1	1	53887453	1_34	0	0.00893653347751777	4.69007911651274	6.99051804408544e-07	0.0983606557376694	1
ENSG00000116212.14	LRRC42	1	53946508	1_34	0	0.0124184204821821	7.77161742981548	1.60967381740421e-06	-0.826589595375746	1
ENSG00000116209.11	TMEM59	1	54056634	1_34	0	0.0558517428776501	21.9203517440664	2.04194647730414e-05	-2.08319589346106	2
ENSG00000215883.10	CYB5RL	1	54154524	1_34	0	0.0302516093248392	16.0764786664246	8.11146908510748e-06	1.6928517600202	4
ENSG00000157216.15	SSBP3	1	54413433	1_34	0	0.00895733144551214	4.73756814931796	7.077733735701e-07	-0.0558626537081178	2
ENSG00000162391.11	FAM151A	1	54623490	1_34	0	0.00956712204499654	5.33289230129309	8.50950372755366e-07	0.45010284990502	2
ENSG00000243725.6	TTC4	1	54710442	1_34	0	0.00898032288201378	4.74982471580627	7.11425848206375e-07	0.177884615384563	1
ENSG00000162396.5	PARS2	1	54764162	1_34	0	0.0206300625180106	12.3402832755932	4.2460565983196e-06	-1.40372670807438	1
ENSG00000143001.4	TMEM61	1	54980319	1_34	0	0.00932698756919248	5.05783853592492	7.86803828603073e-07	-0.256578947368455	1
ENSG00000169174.10	PCSK9	1	55056468	1_34	0	0.0105941813901149	6.11575200923806	1.08063088751651e-06	0.619402985074609	1
ENSG00000162402.13	USP24	1	55237599	1_34	0	0.0116915758857985	7.03784382693752	1.37237495496837e-06	0.878205128204904	1
ENSG00000162407.8	PLPP3	1	56647258	1_36	0	0.0200567343353305	7.87896604263884	2.63566103631432e-06	-0.917012448132807	1
ENSG00000162409.10	PRKAA2	1	56645496	1_36	0	0.0143328302129006	4.74180668158712	1.13353753639418e-06	0.153225806451641	1
ENSG00000187889.12	C1orf168	1	56819948	1_36	0	0.0162708706269182	5.92504265346391	1.60791237842926e-06	-0.597122302158372	1
ENSG00000021852.12	C8B	1	56920602	1_36	0	0.0345814057594613	12.9851636782638	7.48945434246309e-06	1.48507462686588	1
ENSG00000173406.15	DAB1	1	58546759	1_37	0	0.0130912901895732	4.88281359376358	1.06613622592111e-06	-0.337683681839154	2
ENSG00000162600.11	OMA1	1	58546315	1_37	0	0.0127946574866061	4.66918415615025	9.96390947175983e-07	0.188405797101373	1
ENSG00000184292.6	TACSTD2	1	58577781	1_37	0	0.0138774486393191	5.42650776026663	1.25600151331732e-06	-0.532374100719541	1
ENSG00000162601.9	MYSM1	1	58703297	1_37	0	0.0221119971498062	9.77708270743468	3.60576454726246e-06	1.18674698795165	1
ENSG00000162598.13	C1orf87	1	60008703	1_38	0	0.0140990812478882	4.73301992083299	1.11298484600126e-06	-0.0670731707317107	1
ENSG00000134709.10	HOOK1	1	59813868	1_38	0	0.0174317874190513	6.71300556422725	1.95172683654149e-06	-0.659360464884451	2
ENSG00000134716.9	CYP2J2	1	59926822	1_38	0	0.0156068449763013	5.68075559486667	1.47870427001585e-06	0.49166666666642	1
ENSG00000162599.15	NFIA	1	60864880	1_38	0	0.0622933309526665	18.6938289522058	1.94222671863551e-05	1.96078431372639	1
ENSG00000162604.12	TM2D1	1	61723869	1_39	0	0.0134283143676091	6.66830616339959	1.49347217942184e-06	0.777547582937116	2
ENSG00000132849.19	PATJ	1	61741582	1_39	0	0.0140979738428799	7.1220627707365	1.67464440597748e-06	-0.823770491803195	1
ENSG00000240563.1	L1TD1	1	62194418	1_39	0	0.0131746951701256	6.49056526262358	1.42620909680057e-06	0.624197895826328	2
ENSG00000162607.12	USP1	1	62437203	1_39	0	0.0113935843820817	5.13711067729684	9.76201343994436e-07	-0.519083969465593	1
ENSG00000116641.17	DOCK7	1	62669456	1_39	0	0.0123510405082079	5.88889951227937	1.21310333113612e-06	-0.86308144217724	2
ENSG00000125703.14	ATG4C	1	62776025	1_39	0	0.113723477636455	26.8653448416306	5.0956859804407e-05	3.40799999999938	1
ENSG00000187140.5	FOXD3	1	63322827	1_40	0	0.0351236921831249	13.6038872518138	7.96935717808838e-06	-1.33712121212156	1
ENSG00000088035.15	ALG6	1	63367765	1_40	0	0.0234149358501299	10.1515838945293	3.96448597607645e-06	1.22461597231105	2
ENSG00000203965.12	EFCAB7	1	63523814	1_40	0	0.0132649980615966	4.68185800843745	1.03582296323354e-06	0.0526315789473786	1
ENSG00000142856.16	ITGB3BP	1	63592409	1_40	0	0.0181659214374705	7.60229412213264	2.30336203891464e-06	-0.954828534316693	3
ENSG00000079739.15	PGM1	1	63592459	1_40	0	0.0158747779090744	6.4351098520849	1.70382006642001e-06	-0.846806041474746	2
ENSG00000185483.11	ROR1	1	64036423	1_40	0	0.0133260702104338	4.72417547721467	1.04999739973268e-06	0.225806451612909	1
ENSG00000177414.13	UBE2U	1	64202883	1_40	0	0.0139489529122603	5.13468394820856	1.19458052625882e-06	0.297101449275239	1
ENSG00000162434.11	JAK1	1	64965276	1_41	0	0.0130572803096303	5.15480140454898	1.12259931083396e-06	-0.423854578191803	2
ENSG00000162433.14	AK4	1	65147680	1_41	0	0.0139034630932482	5.71885557705999	1.32614869742099e-06	0.509960159362307	1
ENSG00000116675.15	DNAJC6	1	65248435	1_41	0	0.0124590006225247	4.64003054278532	9.64193395618459e-07	-0.0522388059701644	1
ENSG00000213625.8	LEPROT	1	65430244	1_41	0	0.0125332351884637	4.70394370875841	9.83298577566645e-07	-0.272727272727264	1
ENSG00000116678.19	LEPR	1	65428386	1_41	0	0.0543021925569391	18.1265450897296	1.64169511792541e-05	-2.22408139903159	2
ENSG00000184588.17	PDE4B	1	65792155	1_41	0	0.0138741144879899	5.57271311151169	1.28953182643954e-06	-0.746835443038185	1
ENSG00000162594.15	IL23R	1	67138932	1_42	0	9.10902875350672e-09	8.61478364179263	1.30880984536132e-12	0.85057471264362	1
ENSG00000118473.21	SGIP1	1	66532935	1_42	0	1.07634432477965e-08	6.96436038877821	1.25023763366773e-12	0.774679549253455	2
ENSG00000152760.9	TCTEX1D1	1	66752321	1_42	0	1.19114925922759e-07	38.0446182983596	7.55821987485822e-11	-2.91240875912461	1
ENSG00000152763.16	WDR78	1	66924785	1_42	0	4.16397936131574e-08	20.3561366478621	1.41372204876529e-11	-1.577464788732	1
ENSG00000198160.14	MIER1	1	66920571	1_42	0	8.01344490763967e-09	8.00457820746738	1.06983749144275e-12	0.68360134389793	2
ENSG00000116704.7	SLC35D1	1	67054400	1_42	0	9.43278288811911e-09	13.7416463606138	2.16191548351289e-12	0.416221026359252	2
ENSG00000142864.14	SERBP1	1	67407261	1_42	0	1.18717857766626e-08	16.5555420073906	3.27808009287122e-12	-1.84561403508893	1
ENSG00000172380.5	GNG12	1	67815719	1_42	0	9.86514014922335e-09	8.89619817791557	1.46375305336162e-12	1.56860130094442	3
ENSG00000172410.4	INSL5	1	66801397	1_42	0	1.17783841013797e-07	26.1294410410005	5.13305523850857e-11	2.16326530612216	1
ENSG00000203963.11	C1orf141	1	67135003	1_42	0	1.2705037244487e-08	45.3894691677331	9.61814127263778e-12	5.73972602739664	1
ENSG00000162595.5	DIRAS3	1	68051049	1_43	0	0.0233468802875269	9.64500543179537	3.75570470818542e-06	-1.16085790884755	1
ENSG00000116729.13	WLS	1	68195210	1_43	0	0.0146504590551454	5.29139995689492	1.29295058813628e-06	-0.434462143457377	3
ENSG00000066557.5	LRRC40	1	70204629	1_44	0	0.0177504644729725	5.24470505262685	1.55271195536588e-06	0.528138528138594	1
ENSG00000118454.12	ANKRD13C	1	70466000	1_44	0	0.0244463304100999	8.23776580288554	3.35879287920279e-06	-1.08799999999994	1
ENSG00000116761.11	CTH	1	70411075	1_44	0	0.0456806191755564	14.1158396955299	1.07547125018714e-05	-1.70697758873675	3
ENSG00000050628.20	PTGER3	1	71045832	1_45	0	0.0111746061757609	4.85708982932692	9.05249862451791e-07	-0.359127098629706	3
ENSG00000132485.13	ZRANB2	1	71080715	1_45	0	0.0131525362051057	6.37562421829286	1.39859613324959e-06	-0.741462498207641	2
ENSG00000172260.14	NEGR1	1	72282986	1_46	0	0.0181767422188065	6.76137049125076	2.04979716238821e-06	-0.937499999999996	1
ENSG00000178965.13	ERICH3	1	74650165	1_47	0	0.0172140301081399	4.82083295775709	1.38409132680327e-06	0.201612903225822	1
ENSG00000162620.15	LRRIQ3	1	74196897	1_47	0	0.024242268543236	8.02195335924949	3.2434969657628e-06	1.01712888849556	2
ENSG00000254685.6	FPGT	1	74198130	1_47	0	0.0204974926239723	6.45194990114808	2.20572736309391e-06	0.78048780487798	1
ENSG00000116783.14	TNNI3K	1	74234228	1_47	0	0.0174749004963863	4.9612785415119	1.44600044778386e-06	-0.303083703330203	3
ENSG00000116791.13	CRYZ	1	74703302	1_47	0	0.017229390330101	4.82916106562342	1.38771954845226e-06	-0.242546735692684	5
ENSG00000162623.15	TYW3	1	74733530	1_47	0	0.0172583341229674	4.84483351158887	1.39456202800591e-06	0.273195876288772	1
ENSG00000137968.16	SLC44A5	1	75606482	1_47	0	0.0170633246844376	4.73873088725584	1.34860823125606e-06	-0.162953389951084	2
ENSG00000117054.13	ACADM	1	75701355	1_47	0	0.0206383581132387	6.51598614718701	2.2429283580991e-06	-0.832967840109728	3
ENSG00000137955.15	RABGGTB	1	75779738	1_47	0	0.0169477743679041	4.67529172747438	1.32154359459887e-06	0.163400555859027	3
ENSG00000057468.6	MSH4	1	75779738	1_47	0	0.0173177052567206	4.87690034976914	1.40862155917907e-06	-0.258833226963018	2
ENSG00000184005.10	ST6GALNAC3	1	76074606	1_47	0	0.0298948101531629	9.98675525599459	4.97943780416065e-06	1.2318840579713	1
ENSG00000162621.6	LRRC53	1	74510050	1_47	0	0.0237955785162624	7.84781666649427	3.11462110627278e-06	-0.880952380952271	1
ENSG00000154007.6	ASB17	1	75936146	1_47	0	0.0189385513052552	5.7126020897369	1.80443330658623e-06	0.538461538461679	1
ENSG00000142892.14	PIGK	1	77221177	1_48	0	0.00906107214513852	5.56059961218939	8.40352156650221e-07	0.536312849162056	1
ENSG00000154027.18	AK5	1	77532055	1_48	0	0.0115993239215618	7.85999980153452	1.52060115952116e-06	-0.968085106382605	1
ENSG00000077254.14	USP33	1	77759973	1_48	0	0.010538602655868	6.96679612482165	1.2245491959894e-06	0.99999999999962	1
ENSG00000162614.18	NEXN	1	77888019	1_48	0	0.0314160270231868	17.1735228500727	8.99851323350401e-06	-2.03011185306644	2
ENSG00000162613.16	FUBP1	1	77979050	1_48	0	0.00824667550258884	4.68430638936776	6.44294323395425e-07	0.296630953350694	2
ENSG00000137960.5	GIPC2	1	77979050	1_48	0	0.0117535889396193	7.98305965317262	1.56494824030306e-06	0.852861035422765	1
ENSG00000162616.8	DNAJB4	1	77979478	1_48	0	0.00831001819298805	4.75548178398354	6.59108029776781e-07	-0.0644866971727763	2
ENSG00000137959.15	IFI44L	1	78617087	1_48	0	0.0188683446204795	12.3986601148972	3.9018328448734e-06	1.41666666666604	1
ENSG00000137965.10	IFI44	1	78649621	1_48	0	0.00823621406469166	4.67249678230831	6.41854724480448e-07	-0.106870229007657	1
ENSG00000162618.13	ADGRL4	1	79006491	1_48	0	0.00927016984845674	5.77292109815572	8.92572328529495e-07	0.622395833333127	1
ENSG00000117114.19	ADGRL2	1	81801145	1_50	0	0.0113485471746601	5.07291429267586	9.60191590030179e-07	0.3575129533678	1
ENSG00000137941.16	TTLL7	1	83998735	1_51	0	0.0230752407523757	9.32952186254999	3.59058930705161e-06	1.15804597701175	1
ENSG00000203943.8	SAMD13	1	84298566	1_51	0	0.0160664293518339	5.94624868435363	1.593391670624e-06	0.588166477528885	2
ENSG00000137976.7	DNASE2B	1	84415988	1_52	0	0.0287588829919464	8.6531651390227	4.15056396656176e-06	1.12307692307667	1
ENSG00000117133.10	RPF1	1	84479306	1_52	0	0.0225302204757388	6.36629082301124	2.39228006496516e-06	0.656621375663473	2
ENSG00000174021.10	GNG5	1	84506136	1_52	0	0.0397436929304633	11.6947146893853	7.75207481235399e-06	1.48233793076462	2
ENSG00000122432.17	SPATA1	1	84504374	1_52	0	0.0297205524282199	8.96180571213189	4.44234729087407e-06	1.11285266457687	1
ENSG00000117155.16	SSX2IP	1	84688981	1_52	0	0.0194380214089145	4.98577662498808	1.61638562263929e-06	0.306957641589233	2
ENSG00000153898.12	MCOLN2	1	84997525	1_52	0	0.0226932115484028	6.43374450352606	2.43511725181198e-06	-0.782258064516008	1
ENSG00000162643.12	WDR63	1	84999492	1_52	0	0.0299447782371158	9.03235014624807	4.51109498622978e-06	-1.14760897597206	2
ENSG00000055732.12	MCOLN3	1	85047715	1_52	0	0.0247457673325615	7.24438752830497	2.98994159551587e-06	-0.884654257751808	3
ENSG00000162642.13	C1orf52	1	85265637	1_52	0	0.0317146590556194	9.57153876864098	5.06292991118788e-06	1.11678832116796	1
ENSG00000153904.18	DDAH1	1	85623827	1_52	0	0.0195096031634476	5.02012969396193	1.63351632266853e-06	-0.3103448275862	1
ENSG00000117174.10	ZNHIT6	1	85707615	1_52	0	0.0187687254382855	4.65836003417314	1.45823641066227e-06	0.106069572993774	2
ENSG00000171502.14	COL24A1	1	86156862	1_53	0	0.0189202940556598	4.70967871106515	1.48620688361715e-06	0.195652173913016	1
ENSG00000122417.15	ODF2L	1	86398245	1_53	0	0.0196171211344003	5.04766088751905	1.65152651193081e-06	-0.403100775193743	1
ENSG00000137975.7	CLCA2	1	86424561	1_53	0	0.0187732664428	4.63678883158215	1.45183501800108e-06	0.0329670329670174	1
ENSG00000016602.9	CLCA4	1	86522939	1_53	0	0.0247325721420197	7.21556172352524	2.97645647501182e-06	-0.733112645454673	3
ENSG00000016490.15	CLCA1	1	86419921	1_53	0	0.0188799184583487	4.68971930487429	1.47675030552847e-06	-0.0677477205914751	2
ENSG00000065243.19	PKN2	1	88684130	1_54	0	0.0133693376841787	4.78985526392892	1.06805197861478e-06	0.0417582417582481	1
ENSG00000137944.17	KYAT3	1	88972915	1_54	0	0.0781274610337819	21.4082034066646	2.78961351878424e-05	2.80138305286421	2
ENSG00000213516.9	RBMXL1	1	88993078	1_54	0	0.0235353513956746	10.0719766071856	3.95362524307633e-06	-1.57142857142853	1
ENSG00000117226.11	GBP3	1	89015900	1_54	0	0.0238748147968328	10.2060416507436	4.06403512884676e-06	-1.59572638806945	2
ENSG00000117228.9	GBP1	1	89058974	1_54	0	0.0218396526076962	9.37223413602846	3.41388557947952e-06	1.35781541748728	2
ENSG00000162654.8	GBP4	1	89198593	1_54	0	0.0234725664937898	10.0470014854401	3.93330070600927e-06	-1.52592592592563	1
ENSG00000154451.14	GBP5	1	89272549	1_54	0	0.0146416932145731	5.63758542770368	1.37671658527587e-06	-0.643296684317278	2
ENSG00000197147.13	LRRC8B	1	89504604	1_54	0	0.0136570159624397	4.98834426220136	1.13624592983352e-06	0.205649553898501	2
ENSG00000171488.14	LRRC8C	1	89633477	1_55	0	0.0193780225416549	5.62128028129298	1.8167902997791e-06	-0.50399999999993	1
ENSG00000171492.14	LRRC8D	1	89840572	1_55	0	0.0174389042607311	4.63633831214919	1.34851076514718e-06	-0.0548722898854262	2
ENSG00000162664.16	ZNF326	1	89994923	1_55	0	0.020892111116589	6.3245688595343	2.2038059839203e-06	-0.627705627705432	1
ENSG00000122482.20	ZNF644	1	91022402	1_55	0	0.0902178369816615	20.1574485540426	3.03310940776697e-05	-2.53541994296715	2
ENSG00000097046.12	CDC7	1	91500849	1_56	0	0.0136121800585923	8.8835965665515	2.01686401974401e-06	-0.924435910315324	2
ENSG00000069702.10	TGFBR3	1	91904935	1_56	0	0.00862733207584521	4.96415456997364	7.14302082342131e-07	-0.390070921985788	1
ENSG00000284413.1	BTBD8	1	92080411	1_56	0	0.10614487852645	28.7621310927225	5.09190404956696e-05	2.96511627907023	1
ENSG00000122484.8	RPAP2	1	92304819	1_56	0	0.0610573190929785	22.6017827954617	2.30165662760428e-05	-2.14977973568296	1
ENSG00000162676.11	GFI1	1	92487304	1_56	0	0.0133760788694797	9.34110942850057	2.08395043854869e-06	1.59354838709717	1
ENSG00000067208.14	EVI5	1	92792120	1_56	0	0.0108643754081871	6.78757788161157	1.22992801871567e-06	-0.829383886256171	1
ENSG00000122406.12	RPL5	1	92831623	1_56	0	0.00917675346849212	5.49719539253842	8.41376434535681e-07	0.496402877697849	1
ENSG00000154511.11	FAM69A	1	92960610	1_56	0	0.0121108907603882	7.86456534455707	1.58858668322073e-06	-0.773700305810688	1
ENSG00000137948.18	BRDT	1	91949492	1_56	0	0.12587851347522	29.972252888379	6.29261410526297e-05	-3.50993377483413	1
ENSG00000143033.17	MTF2	1	93079600	1_57	0	0.0113409937134409	5.1557606633167	9.75223064374145e-07	0.796610169491585	1
ENSG00000117500.12	TMED5	1	93180650	1_57	1	0.194601650627166	23.5371401990953	7.63941880645624e-05	4.45384615384711	1
ENSG00000117505.12	DR1	1	93346012	1_57	1	0.093359962706126	22.1462682897475	3.44842934371414e-05	4.23571428571584	1
ENSG00000137936.16	BCAR3	1	93697753	1_57	0	0.0113523789702739	5.41287387712086	1.02488442669533e-06	1.00624999999987	1
ENSG00000067334.13	DNTTIP2	1	93880246	1_57	0	0.0317835530028056	13.1399966200731	6.96558832214387e-06	1.0952306861145	2
ENSG00000023909.9	GCLM	1	93906464	1_57	0	0.0152028101117262	7.09833570532357	1.79986740226029e-06	-0.693641618497126	1
ENSG00000137962.12	ARHGAP29	1	94256104	1_58	0	0.0152155139581468	4.85290238121269	1.2315393351713e-06	0.287769784172611	1
ENSG00000117528.11	ABCD3	1	94423858	1_58	0	0.0178955259055994	6.367291558274	1.90046251529591e-06	-0.845528455284757	1
ENSG00000143036.16	SLC44A3	1	94818674	1_58	0	0.0468762738805105	15.40654392649	1.20453220249556e-05	1.77567507259056	3
ENSG00000117519.15	CNN3	1	94927032	1_58	0	0.019590624659278	7.21280910982127	2.35674626831779e-06	0.773913043478425	1
ENSG00000172339.9	ALG14	1	94962858	1_58	0	0.042195670277282	14.4131543521219	1.01434813065648e-05	1.63200000000013	1
ENSG00000152078.9	TMEM56	1	95071067	1_58	0	0.0272899836695025	10.3154102356848	4.69515447530826e-06	1.26016260162647	1
ENSG00000122481.16	RWDD3	1	95232272	1_58	0	0.0204062073230186	7.59408825134067	2.58462797148219e-06	0.83718249639234	4
ENSG00000117569.18	PTBP2	1	96634211	1_59	0	0.229769765153053	28.6963107788692	0.000109971222516467	-2.96031746031651	1
ENSG00000188641.12	DPYD	1	97921165	1_60	0	0.077435479966422	18.9041433897715	2.44150210440986e-05	-2.09322033898347	1
ENSG00000162627.16	SNX7	1	98663947	1_60	0	0.0177242244450583	5.00158672456803	1.47854705351615e-06	0.225352112676024	1
ENSG00000117600.12	PLPPR4	1	99219900	1_60	0	0.017847726763119	5.06643737836216	1.50815401023168e-06	0.324840764331189	1
ENSG00000117598.11	PLPPR5	1	98918446	1_60	0	0.0170466912375828	4.63763657304691	1.31855094038815e-06	0.0588235294117505	1
ENSG00000099260.10	PALMD	1	99668418	1_61	0	0.0151825913035374	6.47703871032908	1.64014596454321e-06	0.490196078431634	1
ENSG00000156869.12	FRRS1	1	99758927	1_61	0	0.0220974436978447	10.0270315678273	3.69551120847566e-06	1.21445783132524	1
ENSG00000162688.16	AGL	1	99831942	1_61	0	0.0126332633280885	4.78281571840516	1.0077650719738e-06	0.257322014930009	2
ENSG00000117620.14	SLC35A3	1	99969054	1_61	0	0.0530284730015368	18.1280507982758	1.60332046687936e-05	-2.1414989084928	3
ENSG00000156875.13	MFSD14A	1	100037134	1_61	0	0.0211955024637588	9.64689428650615	3.41029023495608e-06	1.20519472576369	2
ENSG00000156876.9	SASS6	1	100132743	1_61	0	0.0194034091279899	8.76895260126167	2.83782669156615e-06	1.16326530612203	1
ENSG00000122435.9	TRMT13	1	100132743	1_61	0	0.0194034091279899	8.76895260126167	2.83782669156615e-06	-1.16326530612203	1
ENSG00000122477.12	LRRC39	1	100178354	1_61	0	0.0126472704715294	4.79017647882531	1.01043510405894e-06	-0.331753554502346	1
ENSG00000137992.14	DBT	1	100250235	1_61	0	0.0198077798600189	8.93800137902054	2.95281557956843e-06	-1.10344827586225	1
ENSG00000137996.12	RTCA	1	100274929	1_61	0	0.032395205574339	13.5764681621875	7.33546503473377e-06	-1.564516129033	1
ENSG00000079335.18	CDC14A	1	100344610	1_61	0	0.0135992541681835	5.46432815203281	1.23940136093958e-06	-0.385093167701708	1
ENSG00000181656.6	GPR88	1	100538206	1_62	0	0.0178625862227215	8.42015704054009	2.50856082101344e-06	1.15322580645184	1
ENSG00000162692.10	VCAM1	1	100721765	1_62	0	0.0119118598346956	4.64090132057911	9.22023550834633e-07	0.111111111111144	1
ENSG00000162694.13	EXTL2	1	100895128	1_62	0	0.119849086899951	26.4706674698194	5.29126761827658e-05	2.90952545152965	2
ENSG00000162695.11	SLC30A7	1	100895622	1_62	0	0.0342694635228803	14.5234899793553	8.30115266061401e-06	-2.21259949777506	2
ENSG00000117543.20	DPH5	1	101025552	1_62	0	0.0213062884134236	10.0677103834331	3.57765633858007e-06	1.80116959064307	1
ENSG00000240038.6	AMY2B	1	103554070	1_65	0	0.063104372536776	19.3536803240533	2.03696291196479e-05	2.02446522150227	2
ENSG00000162631.18	NTNG1	1	107135646	1_66	0	0.0157094501234791	6.75484406195138	1.76984982375876e-06	-0.651465798045681	1
ENSG00000085491.15	SLC25A24	1	108199508	1_68	0	0.0110993943222784	10.0987176352574	1.86950062850157e-06	1.28392710789764	2
ENSG00000162636.15	FAM102B	1	108527234	1_68	0	0.00641964831179898	5.00436842885061	5.35822094766098e-07	0.306842755699884	2
ENSG00000116266.10	STXBP3	1	108746865	1_68	0	0.0326546754353031	20.1858740202552	1.09939317262263e-05	2.17567567567461	1
ENSG00000162641.18	AKNAD1	1	108850279	1_68	0	0.0071541500675949	6.01157752627548	7.17309534599058e-07	-0.583333333333386	1
ENSG00000121957.12	GPSM2	1	108873512	1_68	0	0.0283347423683592	18.85372032979	8.90997395182707e-06	2.01111111111066	1
ENSG00000121940.15	CLCC1	1	108963765	1_68	0	0.010647092659792	9.71126875121022	1.72451554010837e-06	1.12871287128709	1
ENSG00000197780.9	TAF13	1	109075155	1_68	0	0.0183802272441937	14.8028948336778	4.53792836390912e-06	-1.67318435754194	1
ENSG00000215717.5	TMEM167B	1	109089398	1_68	0	0.00651341983124254	5.13917907325457	5.58293958871241e-07	0.390697674418579	1
ENSG00000116299.16	KIAA1324	1	109113798	1_68	0	0.00653474963353828	5.16957517437728	5.63435119774347e-07	-0.318840579710136	1
ENSG00000179902.12	C1orf194	1	109113015	1_68	0	0.00687631545838718	5.64326607675418	6.4721179777802e-07	0.489279553611629	2
ENSG00000031698.12	SARS	1	109207789	1_68	0	0.00827680506132456	7.36734643127535	1.01703037561771e-06	-0.909953925732377	2
ENSG00000143126.7	CELSR2	1	109250412	1_68	0	0.00617070607655346	4.63671732967451	4.77205660748257e-07	-0.00794912559618002	1
ENSG00000134222.16	PSRC1	1	109278889	1_68	0	0.0187026961296558	14.9653725089937	4.66822580353943e-06	-1.70854422166076	3
ENSG00000221986.6	MYBPHL	1	109306632	1_68	0	0.00693705169869308	5.72503210172164	6.62388773059368e-07	0.536231884057868	1
ENSG00000134243.11	SORT1	1	109419313	1_68	0	0.0275663511204388	18.5958867821399	8.54980643515178e-06	1.93959731543719	1
ENSG00000143028.8	SYPL2	1	109466549	1_68	0	0.00885073755273547	7.99114819810101	1.17963799800535e-06	-0.919117647058444	1
ENSG00000174151.14	CYB561D1	1	109494012	1_68	0	0.0207674430137221	15.9441476354409	5.52261082811666e-06	1.75671924238839	2
ENSG00000181754.6	AMIGO1	1	109510068	1_68	0	0.00758047133809603	6.54988076356471	8.28113204398966e-07	-0.629056705316027	3
ENSG00000156097.12	GPR61	1	109542205	1_68	0	0.00617692843054341	4.64608573510577	4.78652018411812e-07	0.070967741935465	1
ENSG00000065135.10	GNAI3	1	109553275	1_68	0	0.00627975621460208	4.79955710324538	5.02694406765561e-07	-0.113924050632921	1
ENSG00000116337.15	AMPD2	1	109655596	1_68	0	0.0064478140962333	5.04506632769505	5.42549656989911e-07	-0.317829457364364	1
ENSG00000168765.16	GSTM4	1	109654510	1_68	0	0.00656974052831916	5.21922146606143	5.71892035823292e-07	-0.404580152671783	1
ENSG00000213366.12	GSTM2	1	109629614	1_68	0	0.00848965676932501	7.60358383475773	1.07663520479479e-06	-0.851811986558384	2
ENSG00000134184.12	GSTM1	1	109589235	1_68	0	0.0149017057342504	12.844482208832	3.19236609878461e-06	1.42644849188736	4
ENSG00000134201.10	GSTM5	1	109711119	1_68	0	0.0683170852062919	27.168343907784	3.09565532908905e-05	2.57554127105934	2
ENSG00000134202.10	GSTM3	1	109741590	1_68	0	0.00697151132737794	5.77110471844408	6.71036274598749e-07	0.613238406488146	2
ENSG00000198758.10	EPS8L3	1	109753021	1_68	0	0.0234012674698403	17.0612421774168	6.65901715498526e-06	1.87737710059424	2
ENSG00000186086.18	NBPF6	1	108202312	1_68	0	0.00769628233582786	6.69090054742506	8.5886651590187e-07	-0.695999999999924	1
ENSG00000143107.8	FNDC7	1	108714547	1_68	0	0.0282737905009458	18.8335432281288	8.88129252001635e-06	-1.8153846153847	1
ENSG00000168710.17	AHCYL1	1	109984850	1_68	0	0.0161901916645858	13.618269591623	3.67734200891267e-06	-1.51204819277101	1
ENSG00000143093.14	STRIP1	1	109962416	1_68	0	0.0100119100072297	9.13853018608353	1.52599599415282e-06	1.11374963883447	3
ENSG00000197106.6	SLC6A17	1	110150825	1_68	0	0.0109919775362556	10.008134939091	1.83480151492408e-06	1.13749999999947	1
ENSG00000116396.14	KCNC4	1	110211186	1_68	0	0.0752798775143423	28.0956361955744	3.52758819068726e-05	-2.54687500000114	1
ENSG00000162775.14	RBM15	1	110338810	1_68	0	0.0158368515862714	13.4123059196029	3.54268389476492e-06	1.54399999999991	1
ENSG00000168679.17	SLC16A4	1	110393761	1_68	0	0.0107355785190975	9.78832012681648	1.75264404976067e-06	1.19613778352236	2
ENSG00000134248.13	LAMTOR5	1	110407188	1_68	0	0.0112232991490557	10.2020980843697	1.90972194654318e-06	1.20410024719813	2
ENSG00000143125.5	PROK1	1	110450835	1_68	0	0.00852276910631111	7.63979489092325	1.08598175150381e-06	-0.803571428571754	1
ENSG00000177301.14	KCNA2	1	110630068	1_68	0	0.0253758917891316	17.8199188014711	7.54201062757046e-06	-1.90000000000035	1
ENSG00000177272.8	KCNA3	1	110675201	1_68	0	0.0114258075480608	10.36871524962	1.97593183386096e-06	-1.32167832167809	1
ENSG00000121931.15	LRIF1	1	110964484	1_68	0	0.00649262864049816	5.10946699961484	5.53294390636281e-07	-0.433734939759183	1
ENSG00000156171.14	DRAM2	1	111139496	1_68	0	0.0459468443937363	23.4027483458265	1.79342268064023e-05	2.64492753623102	1
ENSG00000134255.13	CEPT1	1	111139496	1_68	0	0.0459468443937363	23.4027483458265	1.79342268064023e-05	-2.64492753623102	1
ENSG00000116473.14	RAP1A	1	110854608	1_68	0	0.00660684164673075	5.27159068709104	5.80892387811116e-07	0.499999999999884	1
ENSG00000143105.7	KCNA10	1	110525799	1_68	0	0.0113742713200676	10.3265834870792	1.95902667564035e-06	-1.14509803921608	1
ENSG00000134216.18	CHIA	1	111313997	1_69	0	0.0154380136065947	6.97161536258641	1.79508469115455e-06	-0.805405405405559	1
ENSG00000173947.13	PIFO	1	111336695	1_69	0	0.014000145095462	6.03559801314977	1.40933081912002e-06	0.634146341463273	1
ENSG00000085465.12	OVGP1	1	111427438	1_69	0	0.0121042644065812	4.69571328314613	9.47981973025606e-07	-0.0890756302520535	1
ENSG00000116455.13	WDR77	1	111449473	1_69	0	0.0123408840866045	4.89069404582214	1.00664623517751e-06	-0.32539682539686	1
ENSG00000116459.10	ATP5F1	1	111451341	1_69	0	0.0121157171398635	4.71642736062925	9.53064693231766e-07	0.212121212121173	1
ENSG00000143110.11	C1orf162	1	111473751	1_69	0	0.0121716082977371	4.73248305713169	9.60720683941563e-07	0.0681818181817917	1
ENSG00000121933.18	TMIGD3	1	111483576	1_69	0	0.0151990647591108	6.82230593702351	1.7294506019862e-06	0.704975051046931	2
ENSG00000197852.9	FAM212B	1	111756253	1_69	0	0.0151047297781738	6.69629493049365	1.6869710866131e-06	-0.701807228915432	1
ENSG00000143079.14	CTTNBP2NL	1	112391270	1_69	0	0.128320735772142	25.3009891559863	5.41494995456602e-05	2.23479069796007	2
ENSG00000116489.12	CAPZA1	1	112620907	1_69	0	0.0132386253335193	7.22223870863843	1.59468472960462e-06	1.49645390070866	1
ENSG00000007341.18	ST7L	1	112626827	1_69	0	0.375824350005364	20.6374480277441	0.000129360299728079	4.04065040650334	1
ENSG00000155363.18	MOV10	1	112673095	1_69	0	0.0343604930378092	17.2526316534308	9.88723468171516e-06	2.76233687414615	2
ENSG00000155367.15	PPM1J	1	112709992	1_69	0	0.015402709392347	9.47437716161798	2.43392895064615e-06	2.16279069767412	1
ENSG00000184599.13	FAM19A3	1	112720490	1_69	0	0.0803459478647738	23.9840934628721	3.21401124631283e-05	-2.77486910994794	1
ENSG00000155380.11	SLC16A1	1	112956760	1_70	0	0.0199993569185403	7.2720312370827	2.42567086800859e-06	0.855404301046837	2
ENSG00000198799.11	LRIG2	1	113072822	1_70	0	0.0193557890369092	6.96632881002463	2.24892490966158e-06	-0.707692307692233	1
ENSG00000081026.18	MAGI3	1	113390860	1_70	0	0.0172724325078799	5.90247359813781	1.70038655792282e-06	0.34013605442177	1
ENSG00000116793.15	PHTF1	1	113758713	1_70	0	0.042125382733829	14.2629526850412	1.00210541016371e-05	2.21333333333361	1
ENSG00000081019.13	RSBN1	1	113766550	1_70	0	0.0151651480071502	4.68816757028624	1.18579573837438e-06	-0.0100782636880946	2
ENSG00000188761.11	BCL2L15	1	113891348	1_70	0	0.0825211281685112	20.6555941710535	2.84290897474233e-05	2.52713178294453	1
ENSG00000134262.12	AP4B1	1	113904943	1_70	0	0.0256152342946838	9.5880219840958	4.09625947837939e-06	-1.46043269208428	2
ENSG00000118655.4	DCLRE1B	1	113904943	1_70	0	0.0179614900229882	6.26780680255351	1.87766481561923e-06	-0.856578553107647	2
ENSG00000163349.21	HIPK1	1	113929596	1_70	0	0.0194434317172649	7.00847267123768	2.27277481904577e-06	0.761194029850884	1
ENSG00000116774.11	OLFML3	1	113979261	1_70	0	0.0200290391000283	7.28585487211234	2.43388882216705e-06	0.825355566594676	3
ENSG00000197323.11	TRIM33	1	114508270	1_71	0	0.0154808937121818	5.1263365841268	1.32361979071228e-06	-0.28598772744389	2
ENSG00000116752.5	BCAS2	1	114581126	1_71	0	0.0147773686934654	4.69243943845067	1.15652730546464e-06	0.255099004425162	2
ENSG00000175984.14	DENND2C	1	114671861	1_71	0	0.0157963839647151	5.31458687918769	1.40019105287933e-06	-0.498533724340192	1
ENSG00000198765.11	SYCP1	1	114854824	1_71	0	0.0166666341971023	5.8151137126256	1.61646468407166e-06	0.62622950819691	1
ENSG00000134198.9	TSPAN2	1	115089303	1_71	0	0.025472607529418	9.78163201981131	4.1557061467025e-06	-1.23642172523984	1
ENSG00000134258.16	VTCN1	1	117210906	1_72	0	0.0115089284856564	6.57647586779387	1.26237454259027e-06	-0.634980988593247	1
ENSG00000163393.12	SLC22A15	1	115974852	1_72	0	0.0104272357897123	5.65722781774962	9.83859238650947e-07	-0.475883140055869	3
ENSG00000173212.4	MAB21L3	1	116106845	1_72	0	0.020764596791586	12.0831219410326	4.18468494236049e-06	-1.5064599483206	1
ENSG00000134247.9	PTGFRN	1	116909755	1_72	0	0.0342378170327109	16.771173323571	9.57700291335967e-06	-1.79081530924694	2
ENSG00000134256.12	CD101	1	117001393	1_72	0	0.00936847935137675	4.66047196078	7.28214142339305e-07	0.0937305236661937	2
ENSG00000116830.11	TTF2	1	117060534	1_72	0	0.0120290514861428	6.9882838429853	1.40204523486916e-06	-0.765505617074858	2
ENSG00000134253.9	TRIM45	1	117028457	1_72	0	0.0140229266098612	8.41785364601311	1.96879336675608e-06	1.04074131224669	2
ENSG00000198162.12	MAN1A2	1	117367404	1_72	0	0.0345183252888677	16.8478933042977	9.69963576412903e-06	1.88375141275287	2
ENSG00000183508.4	FAM46C	1	117605762	1_72	0	0.00962044134001117	4.90750100178704	7.87436421330925e-07	-0.244604316546735	1
ENSG00000196505.10	GDAP2	1	117929798	1_72	0	0.0125310507235941	7.36925795614706	1.54017954940588e-06	-0.823038397328861	1
ENSG00000155761.13	SPAG17	1	118096992	1_72	0	0.00964995638183574	4.93601245918956	7.94441098310072e-07	0.33375307843318	4
ENSG00000177551.5	NHLH2	1	115844102	1_72	0	0.0114034964386646	6.49074671682873	1.23450484630035e-06	-0.596194503171304	1
ENSG00000116874.11	WARS2	1	119144589	1_73	0	0.0754510484018519	22.289917845434	2.8050063716149e-05	-2.33510638297838	1
ENSG00000203859.9	HSD3B2	1	119416239	1_73	0	0.0134769257186114	6.07977613809449	1.36659091346941e-06	-0.579487179487234	1
ENSG00000143067.4	ZNF697	1	119647482	1_73	0	0.0129750196667774	5.7259816070332	1.23913344501662e-06	-0.643548627872933	2
ENSG00000092621.11	PHGDH	1	119714953	1_73	0	0.016634892021053	8.04368101856077	2.23169546834485e-06	-0.947368421052454	1
ENSG00000134240.11	HMGCS2	1	119766818	1_73	0	0.0209204371800839	10.1852479935026	3.55387762582595e-06	-1.12598425196865	1
ENSG00000131791.7	PRKAB2	1	147162935	1_73	0	0.0133970608317893	6.02436551762538	1.34611123492772e-06	0.669153894931829	3
ENSG00000131778.18	CHD1L	1	147245937	1_73	0	0.0122158963437182	5.16412457031419	1.05216088958764e-06	0.360995850622468	1
ENSG00000162836.11	ACP6	1	147656613	1_73	0	0.0115646489349827	4.65369704109849	8.97616167087609e-07	-0.0534488348455616	3
ENSG00000265107.2	GJA5	1	147773193	1_73	0	0.0140660126950179	6.47868135294975	1.51990950443763e-06	-0.722772277227683	1
ENSG00000188092.14	GPR89B	1	147928711	1_73	0	0.0223276091054301	10.794197186154	4.01969103489801e-06	1.31358024691337	1
ENSG00000196805.7	SPRR2B	1	153070078	1_75	0	0.00687062879468026	7.51236363006339	8.60861315156233e-07	1.00793650793663	1
ENSG00000244094.1	SPRR2F	1	153112830	1_75	0	0.0051013149640935	4.74963940386235	4.04113057107112e-07	0.0180218733342772	2
ENSG00000203783.4	PRR9	1	153207167	1_75	0	0.0117952529938165	12.5238296869408	2.46379471302661e-06	1.389470797191	2
ENSG00000178796.12	RIIAD1	1	151715696	1_75	0	0.0410284154529045	25.1491249431567	1.72094792341984e-05	-2.72324723247203	1
ENSG00000159409.14	CELF3	1	151717266	1_75	0	0.00539152762140216	5.62098166115731	5.05456875519533e-07	0.959409594095956	1
ENSG00000159516.8	SPRR2G	1	153174470	1_75	0	0.104273373244612	32.784480099424	5.70166674456326e-05	-3.05063291139305	1
ENSG00000143376.12	SNX27	1	151616339	1_75	0	0.007287941390131	8.93022852909285	1.08549430626123e-06	1.05263157894739	1
ENSG00000143450.16	OAZ3	1	151762965	1_75	0	0.124337825880689	31.9177993829697	6.61905996326442e-05	-2.74519230769255	1
ENSG00000143436.10	MRPL9	1	151762965	1_75	0	0.124337825880689	31.9177993829697	6.61905996326442e-05	-2.74519230769255	1
ENSG00000182134.15	TDRKH	1	151775949	1_75	0	0.0051111909353706	5.90222624038881	5.03150678959617e-07	0.732824427481105	1
ENSG00000213171.2	LINGO4	1	151805451	1_75	0	0.00660723776691863	8.98235871001853	9.89852389293076e-07	1.5087424194491	3
ENSG00000143365.17	RORC	1	151812071	1_75	0	0.0629717108916671	30.6279499944315	3.21679605759757e-05	-3.68174487601245	2
ENSG00000197747.8	S100A10	1	151989099	1_75	0	0.0051711974680011	4.84565727045855	4.17930360221432e-07	0.208442679334977	2
ENSG00000197915.5	HRNR	1	152220810	1_75	0	0.00529750208581892	5.00726899975468	4.42417365286069e-07	0.149747442476671	3
ENSG00000143631.10	FLG	1	152187297	1_75	0	0.00573822271720503	5.8309486013384	5.58054634605716e-07	0.353846153846097	1
ENSG00000143536.7	CRNN	1	152414760	1_75	0	0.00569818091403229	5.56331342397407	5.28725025789627e-07	0.0374999999999932	1
ENSG00000198854.5	C1orf68	1	152719996	1_75	0	0.01342495148388	13.8465007718377	3.10036527984102e-06	1.79687500000046	1
ENSG00000163207.6	IVL	1	152908196	1_75	0	0.00806313135880366	9.02631444693831	1.21387592894125e-06	-1.38782903096104	2
ENSG00000241794.1	SPRR2A	1	153057485	1_75	0	0.0133184006600872	13.4229796378231	2.98168055220775e-06	-1.73558847133991	2
ENSG00000203785.8	SPRR2E	1	153106201	1_75	0	0.0107500035857204	11.7071775748643	2.09904099452035e-06	1.38974358974326	1
ENSG00000163263.6	C1orf189	1	154206248	1_75	0	0.00589904954701292	6.06395233101423	5.96620165308095e-07	0.683431952662756	1
ENSG00000159527.3	PGLYRP3	1	153310837	1_75	0	0.00999767712215294	11.0007486760391	1.83434683798373e-06	1.21505376344104	1
ENSG00000203782.5	LOR	1	153259400	1_75	0	0.0227522220166763	18.6114705711778	7.06260003823198e-06	-1.87142857142845	1
ENSG00000163220.10	S100A9	1	153357702	1_75	0	0.00837318169479595	9.31172719067982	1.30041168937629e-06	1.11980838398151	2
ENSG00000163221.8	S100A12	1	153355859	1_75	0	0.00761667848224401	8.46991719147533	1.0759817205447e-06	0.942105263157855	1
ENSG00000143546.9	S100A8	1	153391654	1_75	0	0.0152141920803169	14.8464648101558	3.76731603207926e-06	1.63020833333328	1
ENSG00000143556.8	S100A7	1	153460264	1_75	0	0.0080103216348667	8.91262957795348	1.19073718718137e-06	1.04889029198891	2
ENSG00000197956.9	S100A6	1	153535924	1_75	0	0.00504579234318425	4.64173874349572	3.9063411796775e-07	0.0190839694656631	1
ENSG00000188015.9	S100A3	1	153549020	1_75	0	0.00885190916743406	9.85395108744048	1.45481394943645e-06	1.12634043774462	3
ENSG00000196154.11	S100A4	1	153549456	1_75	0	0.00681883369195546	7.44447511777226	8.46650728888863e-07	0.797356828193762	1
ENSG00000196754.10	S100A2	1	153567844	1_75	0	0.00646834288327303	6.93280075580504	7.47931558116007e-07	0.778461538461844	1
ENSG00000188643.10	S100A16	1	153593160	1_75	0	0.00521577010115115	4.95861211150727	4.31358820394709e-07	-0.205026464998082	2
ENSG00000160678.11	S100A1	1	153628302	1_75	0	0.00504382104003631	4.64012401141295	3.90345666346587e-07	0.100775193798478	1
ENSG00000189171.14	S100A13	1	153630385	1_75	0	0.00529140956708352	5.10670569665322	4.50684179988171e-07	0.188976377952802	1
ENSG00000143553.10	SNAPIN	1	153658595	1_75	0	0.00513476090236809	4.818466574097	4.12656967060406e-07	0.0674971583681288	2
ENSG00000169418.9	NPR1	1	153678582	1_75	0	0.0215901353309051	17.9297240088558	6.4563798688556e-06	2.05363984674375	1
ENSG00000143554.13	SLC27A3	1	153774134	1_75	0	0.00928213488461849	10.2895592218645	1.59295956436473e-06	1.18076923076916	1
ENSG00000198837.9	DENND4B	1	153940147	1_75	0	0.00504635257539043	4.64168797869337	3.90673217229649e-07	-0.0878991119875156	2
ENSG00000160741.16	CRTC2	1	153959736	1_75	0	0.00541984214358438	5.27166372009041	4.76534603081389e-07	0.577777777777544	1
ENSG00000143570.17	SLC39A1	1	153968263	1_75	0	0.00565786432110249	5.73165528168721	5.40869755309917e-07	0.398373983739697	1
ENSG00000143578.15	CREB3L4	1	153966654	1_75	0	0.00546092338710769	5.39814886369599	4.91666984286176e-07	0.314516129032148	1
ENSG00000143543.14	JTB	1	153980122	1_75	0	0.00507896473638181	4.69333444189173	3.97572929372956e-07	0.308823529411763	1
ENSG00000143545.8	RAB13	1	153982198	1_75	0	0.00543627952724146	5.35643346373205	4.8566588685087e-07	0.298387096774239	1
ENSG00000143552.9	NUP210L	1	154155073	1_75	0	0.00506009740850877	4.66457429471191	3.93668800981843e-07	0.171348314606647	1
ENSG00000143569.18	UBAP2L	1	154219953	1_75	0	0.00536752018257503	5.22096363031296	4.67395427693097e-07	0.340116279070034	1
ENSG00000143595.12	AQP10	1	154321199	1_75	0	0.0237109520853421	18.8989747284598	7.47390103321717e-06	2.00000000000015	1
ENSG00000160712.12	IL6R	1	154464274	1_75	0	0.00877953567235379	9.62192497464673	1.4089436354658e-06	-1.40828402366859	1
ENSG00000169291.9	SHE	1	154502081	1_75	0	0.0293758599943804	20.7043979682398	1.01440948677043e-05	2.32058254265916	2
ENSG00000163239.12	TDRD10	1	154500057	1_75	0	0.00525484617068195	5.04093111296717	4.41805253025452e-07	0.161221688736661	2
ENSG00000160714.9	UBE2Q1	1	154559434	1_75	0	0.00649465803710181	6.97215609402575	7.55237413679682e-07	-0.781395348837055	1
ENSG00000160710.15	ADAR	1	154628057	1_75	0	0.00575849885402191	5.85165391487166	5.62015150239693e-07	0.600000000000125	1
ENSG00000196184.8	OR10J1	1	159440550	1_78	0	0.0151445300897484	8.0491672874207	2.03313801860936e-06	-1.10674157303376	1
ENSG00000158473.6	CD1D	1	158180338	1_78	0	0.0157286780074641	8.40226930446693	2.20418947615724e-06	-0.963730569948062	1
ENSG00000158488.15	CD1E	1	158353463	1_78	0	0.015242538332583	8.10934322923469	2.06159372589826e-06	-0.982107355865058	1
ENSG00000163554.12	SPTA1	1	158650032	1_78	0	0.013545698276983	7.0086441989334	1.58341777689809e-06	-1.10832129483467	2
ENSG00000163563.7	MNDA	1	158810794	1_78	0	0.0376644059189267	16.5822008209623	1.04167777365426e-05	-2.08613299389697	3
ENSG00000163564.14	PYHIN1	1	158930675	1_78	0	0.0265505152963508	13.2977894659811	5.88860621152132e-06	1.59880239520967	1
ENSG00000163565.18	IFI16	1	158999863	1_78	0	0.0758731290159304	23.2246856929291	2.93898889860073e-05	-2.42514970059798	1
ENSG00000213088.9	ACKR1	1	159202320	1_78	0	0.0300885955782093	14.471169247154	7.26215719634799e-06	1.95156633271787	2
ENSG00000179639.10	FCER1A	1	159288755	1_78	0	0.0110890974361496	5.14397620561757	9.51382713500148e-07	-0.481670256886804	2
ENSG00000158716.8	DUSP23	1	159780839	1_78	0	0.0108904920481455	4.97565819214671	9.0377046843344e-07	0.315789473684181	1
ENSG00000181036.13	FCRL6	1	159800388	1_78	0	0.0711375597495978	22.6084766451144	2.68244218054474e-05	2.21751412429446	1
ENSG00000158714.10	SLAMF8	1	159826640	1_78	0	0.0985430617865709	25.7392468880617	4.2304054512902e-05	2.42319749216315	1
ENSG00000188004.9	C1orf204	1	159854415	1_78	0	0.0130756372161038	6.67939379454952	1.45666611206405e-06	-0.727272727272502	1
ENSG00000243284.1	VSIG8	1	159855271	1_78	0	0.0116372853579874	5.5934346038625	1.0856512937003e-06	-0.497251170293711	2
ENSG00000213085.9	CFAP45	1	159872589	1_78	0	0.0124523341412058	6.22417062464487	1.29268396300608e-06	-0.607655502392187	1
ENSG00000158710.14	TAGLN2	1	159920669	1_78	0	0.0166130594235153	8.91283555641284	2.46959432144214e-06	-1.02520131076342	2
ENSG00000198574.5	SH2D1B	1	162457814	1_80	0	0.0169084215052664	10.3093104358398	2.90731968373703e-06	-1.17894736842124	1
ENSG00000152332.15	UHMK1	1	162497224	1_80	0	0.00935247324856514	4.79015450381909	7.47198689952163e-07	0.191999999999988	1
ENSG00000117143.13	UAP1	1	162575810	1_80	0	0.00923159823713182	4.66908166303801	7.18899979143823e-07	-0.0793650793650999	1
ENSG00000162733.16	DDR2	1	162631124	1_80	0	0.010446475839901	5.81999129390437	1.01403336458139e-06	-0.515254237287878	1
ENSG00000185860.13	CCDC190	1	162868378	1_80	0	0.0113055676373298	6.55600729093721	1.23620901410207e-06	-0.723880597015058	1
ENSG00000117152.13	RGS4	1	163068894	1_80	0	0.00934098441975451	4.77871441673283	7.44498505815128e-07	-0.152982338203641	2
ENSG00000143228.12	NUF2	1	163351067	1_80	0	0.0115344270468506	6.74269183307617	1.29714774001388e-06	-0.760563380281808	1
ENSG00000162763.3	LRRC52	1	165544180	1_81	0	0.0192386591729848	5.08213652573103	1.63072689576057e-06	-0.353306288753903	2
ENSG00000162761.14	LMX1A	1	165356504	1_81	0	0.0208837607743839	5.84914234720274	2.03732824381307e-06	-0.585227272727242	1
ENSG00000143198.12	MGST3	1	165628631	1_81	0	0.0183742927933523	4.65264143821256	1.42583845169374e-06	0.091618995816267	2
ENSG00000143149.12	ALDH9A1	1	165697262	1_81	0	0.0211415162350579	5.96386166541318	2.10292506668066e-06	-0.639573577893459	2
ENSG00000143183.16	TMCO1	1	165757041	1_81	0	0.041894724552224	12.3844174856069	8.65356437612368e-06	1.50400000000012	1
ENSG00000143179.14	UCK2	1	165895450	1_81	0	0.0242899157799187	7.26296410863961	2.94238848693945e-06	-0.77372262773708	1
ENSG00000188859.6	FAM78B	1	166167240	1_81	0	0.0248341687426976	7.47050220807488	3.09427944073297e-06	-0.88671023965124	1
ENSG00000143195.12	ILDR2	1	166970858	1_82	0	0.0600150703999701	24.3242432401208	2.43478020995354e-05	-2.60317460317382	1
ENSG00000143194.12	MAEL	1	166974886	1_82	0	0.023734539155665	15.668654113281	6.20258326080757e-06	2.03294608393841	2
ENSG00000143157.11	POGK	1	166839016	1_82	0	0.0107136388063384	8.2910198453367	1.4815116159768e-06	-1.1732283464564	1
ENSG00000152382.5	TADA1	1	166875885	1_82	0	0.0181185783952276	13.1543555270701	3.97515255693105e-06	-1.71428571428589	1
ENSG00000198842.9	DUSP27	1	167094415	1_82	0	0.00930386415087503	6.99140947601655	1.08489624210682e-06	0.916242118201056	2
ENSG00000143167.11	GPA33	1	167054189	1_82	0	0.0779107540207907	26.853951406207	3.48952016027363e-05	-2.63754498008118	2
ENSG00000143190.21	POU2F1	1	167221225	1_82	0	0.0451416612137633	21.7669165702133	1.63883245239225e-05	2.15756302521126	1
ENSG00000143162.7	CREG1	1	167548592	1_82	0	0.00757914846709251	5.10701541930819	6.45576464577405e-07	0.344651708179569	5
ENSG00000198771.10	RCSD1	1	167630346	1_82	0	0.0107098783813164	8.31992549693604	1.48615491458543e-06	0.923529411764736	1
ENSG00000197965.11	MPZL1	1	167739827	1_82	0	0.0115143008190086	9.004442437389	1.72923693532939e-06	1.06818181818133	1
ENSG00000143199.17	ADCY10	1	167907378	1_82	0	0.0278347919744391	17.2218872067757	7.99519068345407e-06	1.85897028968741	2
ENSG00000143164.15	DCAF6	1	167936173	1_82	0	0.0145643799191778	11.1848105790822	2.71694432005925e-06	-1.31443369708154	2
ENSG00000143158.10	MPC2	1	167936749	1_82	0	0.00720692118825017	4.63630252401649	5.57290506454162e-07	0.0137614678899001	1
ENSG00000143147.14	GPR161	1	168137478	1_82	0	0.0089744638866649	6.68009615416819	9.99887947946554e-07	-0.76775555887312	2
ENSG00000143155.12	TIPRL	1	168013272	1_82	0	0.0166714939428412	12.4458831105736	3.46067122923491e-06	1.45255918566295	3
ENSG00000143178.12	TBX19	1	168281906	1_82	0	0.0101286750189531	7.78765232098833	1.31558616208094e-06	0.868194842406712	1
ENSG00000143196.4	DPT	1	168728935	1_82	0	0.0157674632954523	12.0619284216468	3.17204018981418e-06	-1.53225806451566	1
ENSG00000143153.12	ATP1B1	1	168673458	1_82	0	0.0076557375167835	5.23002563001124	6.67806985496544e-07	-0.477611940298503	1
ENSG00000203740.3	METTL11B	1	170146015	1_83	0	0.0245440243599071	11.2341042925585	4.59879796217777e-06	-2.2822580645166	1
ENSG00000143156.13	NME7	1	169367825	1_83	0	0.0144166661960987	5.61830594550083	1.35092218429611e-06	0.477911646586387	1
ENSG00000117475.13	BLZF1	1	169363660	1_83	0	0.0146345724254113	5.80599725040058	1.4171537478981e-06	-0.799999999999708	1
ENSG00000117477.12	CCDC181	1	169447020	1_83	0	0.0145961729378374	5.84318234080559	1.42248778213913e-06	-0.672138554111728	2
ENSG00000198734.10	F5	1	169586812	1_83	0	0.0170157326526247	7.2820229642417	2.06663035058142e-06	-1.03703703703684	1
ENSG00000000460.16	C1orf112	1	169661694	1_83	0	0.0674148950954299	20.7475361953614	2.33282681938543e-05	-3.73304043106682	2
ENSG00000007908.15	SELE	1	169764318	1_83	0	0.0552834730041492	18.6842579317718	1.72278577809708e-05	3.51470588235087	1
ENSG00000171806.11	METTL18	1	169793984	1_83	0	0.0342293116438612	14.0744137524605	8.03505002814711e-06	3.02433042838334	2
ENSG00000000457.13	SCYL3	1	169894024	1_83	0	0.0287764007252633	12.401966901632	5.95233199364235e-06	-3.02439024390334	1
ENSG00000075945.12	KIFAP3	1	170078288	1_83	0	0.0210980185540997	9.82329179909885	3.4566771626286e-06	-1.77076601128348	2
ENSG00000120370.12	GORAB	1	170514974	1_83	0	0.0129343030543505	4.63620454428517	1.00015135176445e-06	0.116777254103036	3
ENSG00000116132.11	PRRX1	1	170663243	1_84	0	0.00854518946208727	6.05743702509419	8.63317828345183e-07	0.588957055215016	1
ENSG00000007933.12	FMO3	1	171090963	1_84	0	0.0597670724025711	24.2302512816332	2.41534963837727e-05	-2.2614601018684	1
ENSG00000094963.13	FMO2	1	171185239	1_84	0	0.013028028586108	9.92603996132165	2.15682459701034e-06	1.12133891213321	1
ENSG00000010932.16	FMO1	1	171248552	1_84	0	0.0273707908691153	16.9158937163808	7.722224081846e-06	-1.70796460177014	1
ENSG00000076258.9	FMO4	1	171313714	1_84	0	0.0253359613002835	15.8649405657854	6.70402989152287e-06	-1.5264885404545	2
ENSG00000117523.15	PRRC2C	1	171484487	1_84	0	0.0080762059515167	5.38725393451578	7.25662929904233e-07	0.450074342074106	2
ENSG00000034971.16	MYOC	1	171648253	1_84	0	0.0104504434618433	7.60016412963891	1.32470079452809e-06	-0.867713263580956	3
ENSG00000117533.14	VAMP4	1	171742012	1_84	0	0.0205200498878059	13.9540295942887	4.77571231733949e-06	-1.85051289743	2
ENSG00000010165.19	METTL13	1	171778040	1_84	0	0.00985859901377273	7.54301656376498	1.24028179622738e-06	1.01681342405287	3
ENSG00000197959.13	DNM3	1	171834416	1_84	0	0.0161583519066539	11.3867056662064	3.06870585940012e-06	1.46982953509017	3
ENSG00000094975.13	SUCO	1	172532503	1_84	0	0.0102650639397057	7.21468228181314	1.23520481224e-06	-0.694444444444592	1
ENSG00000117560.7	FASLG	1	172658724	1_84	0	0.011341286300975	7.87474651533979	1.48956343342852e-06	-0.430167597765402	1
ENSG00000120337.8	TNFSF18	1	173051090	1_84	0	0.0718169757126542	24.0452827811163	2.8801632661663e-05	-2.18568080246685	2
ENSG00000162753.11	SLC9C2	1	173600736	1_86	0	0.0070628589500209	4.75274120050213	5.59866916708634e-07	-0.205673758865239	1
ENSG00000152061.23	RABGAP1L	1	174159319	1_86	0	0.00702350740103852	4.68528771681276	5.48845888804131e-07	-0.00734184578095821	2
ENSG00000117586.10	TNFSF4	1	173364680	1_86	0	0.0142492340381616	11.5467506973292	2.74417254143052e-06	1.75539568345279	1
ENSG00000117592.8	PRDX6	1	173476539	1_86	0	0.00716603962573048	4.95845453369871	5.92632747983854e-07	-0.419889502762406	1
ENSG00000183831.6	ANKRD45	1	173677634	1_86	0	0.00947940222088772	7.30861122424179	1.15551587755696e-06	0.63243243243241	1
ENSG00000076321.10	KLHL20	1	173714815	1_86	0	0.00789595454996483	5.69931251013627	7.50563112665443e-07	0.398437500000083	1
ENSG00000120334.15	CENPL	1	173827031	1_86	0	0.00761201066943595	5.48685710280733	6.96599476428771e-07	0.612903225806633	1
ENSG00000117593.9	DARS2	1	173823772	1_86	0	0.00705433981732184	4.8158426602442	5.66615918610301e-07	-0.557971014492583	1
ENSG00000185278.15	ZBTB37	1	173868168	1_86	0	0.00718289640265801	4.86974317122005	5.83399114472454e-07	-0.14965986394558	1
ENSG00000117601.13	SERPINC1	1	173916899	1_86	0	0.00704095211483768	4.75173458014262	5.58012169408118e-07	0.268331298259985	2
ENSG00000135870.11	RC3H1	1	174020533	1_86	0	0.0069964700135251	4.66669242195998	5.44563163476956e-07	-0.13541666666673	1
ENSG00000116161.17	CACYBP	1	174997294	1_86	0	0.00736635816980813	5.07519074341799	6.23541417951394e-07	0.022271410037472	2
ENSG00000120333.4	MRPS14	1	175022306	1_86	0	0.00706722198550824	4.73495716314688	5.58116539583891e-07	0.149465483062288	2
ENSG00000120332.15	TNN	1	175068086	1_86	0	0.00820917158288348	6.18371144570473	8.46659243738522e-07	-0.721674876847113	1
ENSG00000235750.9	KIAA0040	1	174961819	1_86	0	0.00822278218053252	6.1136544170961	8.38455036089727e-07	0.528094606854707	5
ENSG00000152092.15	ASTN1	1	177022958	1_86	0	0.00706749627981984	4.7481451718629	5.59692752108771e-07	-0.180722891566275	1
ENSG00000116147.16	TNR	1	175744070	1_86	0	0.00707075636742338	4.75379624681502	5.60617360468347e-07	-0.135531135531053	1
ENSG00000143207.19	RFWD2	1	176207359	1_86	0	0.00910488716307767	7.10351307301417	1.07871783096621e-06	-0.770706661115116	2
ENSG00000240021.9	TEX35	1	178523312	1_87	0	0.0266345697244094	9.63149678861434	4.27857919453565e-06	-1.23387096774212	1
ENSG00000120341.18	SEC16B	1	177967464	1_87	0	0.0177944015392869	5.85832734518419	1.73866986555018e-06	-0.697674418604932	1
ENSG00000116191.17	RALGPS2	1	178702671	1_87	0	0.0602326056072593	17.3269168653673	1.74065638697973e-05	2.02173913043443	1
ENSG00000143340.6	FAM163A	1	179742514	1_89	0	0.0273390609218032	11.5035083132982	5.24534440668694e-06	-1.44321540961053	3
ENSG00000116218.12	NPHS2	1	179560015	1_89	0	0.0311669778358178	12.7331150064463	6.61895547120154e-06	1.45652173913068	1
ENSG00000116199.11	FAM20B	1	179025509	1_89	0	0.112119303992524	24.9205030649514	4.66012218554283e-05	3.13333333333478	1
ENSG00000186283.13	TOR3A	1	179081800	1_89	0	0.0208587434037489	8.97042770196789	3.12076737757441e-06	-1.1714285714288	1
ENSG00000143322.19	ABL2	1	179230517	1_89	0	0.153840339687937	28.0263783744963	7.19113292752333e-05	3.33333333333267	1
ENSG00000162782.15	TDRD5	1	179591019	1_89	0	0.0131500425227875	4.66359520711126	1.02284095739582e-06	-0.309190627472519	2
ENSG00000135837.15	CEP350	1	179954679	1_89	0	0.0247122226144469	10.5567805980726	4.35114352338249e-06	-1.25617262514159	2
ENSG00000116260.16	QSOX1	1	180144835	1_89	0	0.0131160795317061	4.63949823759497	1.01492782946955e-06	0.0615433457448723	2
ENSG00000121454.5	LHX4	1	180231969	1_89	0	0.0177289045745022	7.45114323650606	2.20325579016568e-06	-0.903225806451836	1
ENSG00000230124.6	ACBD6	1	180481408	1_89	0	0.0157788613661353	6.36332524857727	1.67463393640324e-06	-0.691489361702267	1
ENSG00000143324.13	XPR1	1	180633865	1_89	0	0.0167601623972381	6.92645110448773	1.93619502889977e-06	-0.79452054794504	1
ENSG00000135835.11	KIAA1614	1	180912496	1_89	0	0.0174608645860973	7.308863396511	2.12850999957906e-06	-0.86898839137637	1
ENSG00000162783.10	IER5	1	181089177	1_89	0	0.0135262000850966	4.92652819820124	1.11141661747153e-06	0.255813953488335	1
ENSG00000198216.10	CACNA1E	1	181780502	1_90	0	0.0377155750264038	14.2929013549409	8.99086000629221e-06	-1.82692307692306	1
ENSG00000135824.12	RGS8	1	182731938	1_90	0	0.0195505661477102	8.13147357628638	2.65148209602789e-06	-0.928571428571854	1
ENSG00000179930.5	ZNF648	1	182061558	1_90	0	0.0481150608323759	16.5909627958293	1.33141281950233e-05	-2.19429733570927	2
ENSG00000203730.2	TEDDM1	1	182400603	1_90	0	0.0149153324463875	5.6048065934991	1.3942918031213e-06	-0.565789473684174	1
ENSG00000135828.11	RNASEL	1	182589002	1_90	0	0.0142300920387033	5.1661448633328	1.22612400371099e-06	-0.328125000000024	1
ENSG00000135862.5	LAMC1	1	183023890	1_91	0	0.0154660826874627	5.36269440587756	1.38332263303528e-06	0.241935483871006	1
ENSG00000058085.14	LAMC2	1	183186264	1_91	0	0.0158283810618385	5.5787607760619	1.47276800734436e-06	0.538922155688569	1
ENSG00000157064.10	NMNAT2	1	183413854	1_91	0	0.019628129906517	7.58806504014262	2.48410571487932e-06	-0.922861277254028	2
ENSG00000116698.21	SMG7	1	183470348	1_91	0	0.0219434188301303	8.63071417744807	3.1587200159929e-06	1.26926563262166	2
ENSG00000116701.14	NCF2	1	183590569	1_91	0	0.0585116435215061	17.8648527351681	1.74341927515446e-05	2.03433476394865	1
ENSG00000162704.15	ARPC5	1	183635461	1_91	0	0.0640244935962319	18.7210105117199	1.99910472108778e-05	-2.57692307692347	1
ENSG00000143344.15	RGL1	1	183636108	1_91	0	0.0376720070190894	13.701622431676	8.60896336406109e-06	2.21899736147784	1
ENSG00000198756.10	COLGALT2	1	184037415	1_91	0	0.0155112204793938	5.3898899010482	1.39439549368408e-06	0.430656934306424	1
ENSG00000198860.11	TSEN15	1	184050050	1_91	0	0.0144410037429192	4.72297059828534	1.13755584981797e-06	-0.0653434334323718	3
ENSG00000116667.12	C1orf21	1	184362604	1_91	0	0.0232803949779554	9.18418852258575	3.56608129755993e-06	1.15846994535545	1
ENSG00000116406.18	EDEM3	1	184756487	1_92	0	0.0143289013601441	4.79629676738149	1.146249199823e-06	0.0320000000000038	1
ENSG00000135842.16	FAM129A	1	184972064	1_92	0	0.0190885474395031	7.47364600207725	2.3793893333006e-06	0.98550724637634	1
ENSG00000121481.10	RNF2	1	185064348	1_92	0	0.15107475349076	27.17892606461	6.84832389104616e-05	3.15384615384646	1
ENSG00000121486.11	TRMT1L	1	185156912	1_92	0	0.0150089160016209	5.22877457765892	1.30890869168727e-06	-0.328467153284864	1
ENSG00000116668.12	SWT1	1	185156912	1_92	0	0.0150089160016209	5.22877457765892	1.30890869168727e-06	0.328467153284864	1
ENSG00000116679.15	IVNS1ABP	1	185317057	1_92	0	0.0276682283305468	10.9475363542748	5.05193614602193e-06	-2.02257114448393	2
ENSG00000116690.12	PRG4	1	186275240	1_92	0	0.0143964889875087	4.84019660255701	1.1621968591839e-06	0.0879999999999899	1
ENSG00000157181.15	C1orf27	1	186425261	1_92	0	0.0225659860378143	9.03851235729963	3.40182036555257e-06	-1.3206521739128	1
ENSG00000262180.1	OCLM	1	186400848	1_92	0	0.0196844553475202	7.76089360477992	2.54797544273638e-06	-0.974358974359088	1
ENSG00000073756.11	PTGS2	1	186680089	1_92	0	0.021258839939607	8.4802662955826	3.00683195995521e-06	-0.927710843373431	1
ENSG00000162670.10	BRINP3	1	190477676	1_95	0	0.0251924759170706	6.82640179626824	2.86828832084219e-06	-0.738562091503324	1
ENSG00000090104.11	RGS1	1	192575980	1_96	0	0.0144786245884978	5.18766162362822	1.25273454543539e-06	0.367753623188343	1
ENSG00000127074.14	RGS13	1	192636377	1_96	0	0.0136757369751577	4.65566069298848	1.06192089468938e-06	0.0725806451613052	1
ENSG00000116741.7	RGS2	1	192827110	1_96	0	0.0297310234035244	11.9168950822903	5.90925974596657e-06	-1.44285714285724	1
ENSG00000116747.12	TROVE2	1	193058991	1_96	0	0.0155270335465836	5.83982427899583	1.51233629911639e-06	-0.500000000000001	1
ENSG00000116750.13	UCHL5	1	193058704	1_96	0	0.0141055117208991	4.94418220858522	1.16317060715946e-06	0.280936454849408	1
ENSG00000023572.8	GLRX2	1	193105954	1_96	0	0.0153374279183017	5.72518599790989	1.46454338212074e-06	0.637648224112753	2
ENSG00000134371.10	CDC73	1	193121735	1_96	0	0.013936187704341	4.83156692018128	1.12303189795572e-06	0.312102864653261	2
ENSG00000143278.3	F13B	1	197065696	1_98	0	0.01296546735701	5.25962948390281	1.13737435801506e-06	-0.419354838709797	1
ENSG00000000971.15	CFH	1	196414471	1_98	0	0.0162227754715998	7.34997472725431	1.98870840305852e-06	0.829947440015458	2
ENSG00000244414.6	CFHR1	1	196820070	1_98	0	0.039187896905294	15.6147988427886	1.0205832967762e-05	1.70588235294114	1
ENSG00000134376.15	CRB1	1	197298402	1_98	0	0.0180147076546715	8.32827138422245	2.50231623089103e-06	-1.08870967741972	1
ENSG00000143355.15	LHX9	1	197758168	1_99	0	0.0234377964889297	16.336737570303	6.3861956146207e-06	2.95483870967651	1
ENSG00000213047.12	DENND1B	1	197774968	1_99	0	0.0129282879422786	12.6530466790522	2.72832581373115e-06	2.62698412698428	1
ENSG00000203724.10	C1orf53	1	197902363	1_99	0	0.0110548833696492	5.49723815473485	1.01358184458494e-06	-1.02857142857142	1
ENSG00000151414.14	NEK7	1	198156923	1_99	0	0.0132671755373479	6.22831028028896	1.378189132039e-06	-0.540229885057343	1
ENSG00000081237.18	PTPRC	1	198638643	1_99	0	0.02161663911083	10.4617290127175	3.77182681827333e-06	1.18599562363175	1
ENSG00000116833.13	NR5A2	1	200025940	1_100	0	0.0119952427533496	5.28677060096484	1.05769295895134e-06	-0.652631578947451	1
ENSG00000081248.10	CACNA1S	1	201014894	1_101	0	0.00611903604797759	33.1018580639024	3.37827881228308e-06	-5.7580645161281	1
ENSG00000163362.10	C1orf106	1	200889842	1_101	0	0.00664203849328637	47.9315403767962	5.30985766841553e-06	6.8585694831853	3
ENSG00000118193.11	KIF14	1	200620703	1_101	0	0.0430555458585275	25.1821924067594	1.80835105156611e-05	3.33333333333344	1
ENSG00000118197.13	DDX59	1	200670028	1_101	0	0.131006288590639	39.5425678332341	8.64006713674064e-05	4.66974512488052	2
ENSG00000118200.14	CAMSAP2	1	200740002	1_101	0	0.018549403631327	16.7596739545936	5.18508192393207e-06	-2.5456009371295	2
ENSG00000116852.14	KIF21B	1	200973257	1_101	0	0.0209057152651176	21.3593504458803	7.4475457189225e-06	-2.7892156862748	1
ENSG00000232237.3	ASCL5	1	201121136	1_101	0	0.0246412157911962	17.0830669790503	7.02082392058036e-06	-1.44244057870263	3
ENSG00000116857.16	TMEM9	1	201104352	1_101	0	0.00952159021555365	8.6449820716167	1.37288351162904e-06	-0.757513205084005	2
ENSG00000163395.16	IGFN1	1	201184087	1_101	0	0.0059851791849781	4.96328121452935	4.95457201234116e-07	0.204545454545481	1
ENSG00000081277.12	PKP1	1	201283573	1_101	0	0.0068644378889664	5.90718978696388	6.76310312239609e-07	0.34210526315778	1
ENSG00000159166.13	LAD1	1	201400151	1_101	0	0.0161725442077089	14.6527095455065	3.95235907212539e-06	1.78906250000033	1
ENSG00000174307.6	PHLDA3	1	201467340	1_101	0	0.11647733923917	31.8146593365102	6.18057419203317e-05	3.12946170127357	3
ENSG00000159176.13	CSRP1	1	201509157	1_101	0	0.00830221982337187	7.57674914831079	1.04914917317114e-06	1.26634302517138	2
ENSG00000198700.9	IPO9	1	201828710	1_102	0	0.182326547967489	28.5164091306121	8.67171212237618e-05	-2.88419072882414	2
ENSG00000198892.6	SHISA4	1	201887834	1_102	0	0.0149983199254499	4.68083200615316	1.1709160889566e-06	-0.0912828749895369	2
ENSG00000176393.10	RNPEP	1	201980662	1_102	0	0.0170214593037826	5.86172404967851	1.66411090217333e-06	-0.563909774435959	1
ENSG00000163435.15	ELF3	1	202007718	1_102	0	0.0159236329168605	5.23939986102558	1.39150191123007e-06	-0.243445692884018	1
ENSG00000170075.8	GPR37L1	1	202120775	1_102	0	0.0181009530313231	6.43594568841384	1.94300499721676e-06	-0.681532616270632	3
ENSG00000143851.15	PTPN7	1	202160698	1_102	0	0.0160609557042823	5.31954545022969	1.42497095990552e-06	-0.407060891043577	2
ENSG00000133067.17	LGR6	1	202194388	1_102	0	0.0250499929884513	9.47485234567452	3.95858673425552e-06	-1.00310007855236	2
ENSG00000077157.21	PPP1R12B	1	202348568	1_102	0	0.0161423902999794	5.3667464569029	1.44490411375416e-06	-0.553113424284003	2
ENSG00000143858.11	SYT2	1	202709602	1_102	0	0.0178936965219224	6.3283842645475	1.88865666234004e-06	-0.687948811451265	2
ENSG00000117139.16	KDM5B	1	202808933	1_102	0	0.0149875495359081	4.674130244469	1.16839999626842e-06	-0.0656565656565428	1
ENSG00000183155.4	RABIF	1	202889900	1_102	0	0.0155998362551697	5.04770109197838	1.31332972797011e-06	0.3556306815346	2
ENSG00000117153.15	KLHL12	1	202928968	1_102	0	0.0178494257960393	6.3052489607628	1.87709647665309e-06	0.682666666666892	1
ENSG00000159346.12	ADIPOR1	1	202957385	1_102	0	0.0202269902473106	7.4736819594896	2.52130847284049e-06	-0.865079365079382	1
ENSG00000159348.12	CYB5R1	1	202964916	1_102	0	0.0198343658201697	7.29044809959197	2.41175199893704e-06	0.799072338991315	2
ENSG00000143847.15	PPFIA4	1	203027461	1_102	0	0.018178130203691	6.47568691009435	1.96333838934624e-06	0.681564245809955	1
ENSG00000163485.16	ADORA1	1	203151647	1_102	0	0.0152657637799573	4.84572013302199	1.23377785570487e-06	0.250000000000002	1
ENSG00000133055.8	MYBPH	1	203175705	1_102	0	0.028037040272946	10.5307335192577	4.92437246331688e-06	-1.19292604501573	1
ENSG00000133063.15	CHIT1	1	203274075	1_102	0	0.0193414616008424	7.05525066786058	2.27594542550066e-06	0.743169398906888	1
ENSG00000159388.5	BTG2	1	203305408	1_102	0	0.0159235702236239	5.23937163271215	1.39148893575654e-06	0.392070484581616	1
ENSG00000174567.7	GOLT1A	1	204214495	1_103	0	0.0484215622001968	14.5597074319921	1.17584899016774e-05	-2.08910891089086	1
ENSG00000170498.8	KISS1	1	204196915	1_103	0	0.032726055839108	10.8671961630324	5.93159211511481e-06	1.2794117647057	1
ENSG00000188783.5	PRELP	1	203482803	1_103	0	0.0176555167465654	5.08792888180847	1.49824063208805e-06	0.388888888888778	1
ENSG00000188770.9	OPTC	1	203492286	1_103	0	0.0233444197470564	7.69924787883593	2.99772293844221e-06	0.925264998259559	3
ENSG00000058668.14	ATP2B4	1	203626383	1_103	0	0.0182062260619418	5.37480630390453	1.63208530460223e-06	-0.503496503496603	1
ENSG00000122188.12	LAX1	1	203764731	1_103	0	0.0279308569262329	9.3798413801529	4.36958165985305e-06	-1.09604519773949	1
ENSG00000257315.2	ZBED6	1	203795675	1_103	0	0.0221637558183573	7.21355066304394	2.66656729788107e-06	-0.837988826815393	1
ENSG00000182004.12	SNRPE	1	203861428	1_103	0	0.0273343747326672	9.17741138933337	4.18397855115977e-06	1.10994764397956	1
ENSG00000143842.14	SOX13	1	204072756	1_103	0	0.0190808836513862	5.81318673174364	1.85000483133216e-06	0.480446927374411	1
ENSG00000143845.14	ETNK2	1	204153299	1_103	0	0.0281355868386139	9.44835336836415	4.43376030617809e-06	-1.23232323232367	1
ENSG00000143839.14	REN	1	204165035	1_103	0	0.0170322332859776	4.75233602918548	1.35001577634711e-06	-0.389350497120179	2
ENSG00000143850.13	PLEKHA6	1	204260924	1_103	0	0.0175584177535485	5.03643648620452	1.4749212904914e-06	-0.424635750351979	2
ENSG00000133056.13	PIK3C2B	1	204472312	1_103	0	0.0219379893293986	7.1177661971457	2.6043577711049e-06	0.875563214289095	2
ENSG00000198625.12	MDM4	1	204517114	1_103	0	0.0275208154872711	9.24114498808864	4.2417707041431e-06	1.12977099236654	1
ENSG00000186007.9	LEMD1	1	205457492	1_104	0	0.0545084329421907	18.6841709632946	1.69862548165047e-05	-1.82745098039221	1
ENSG00000163531.15	NFASC	1	204828332	1_104	0	0.0140668634270766	6.06270719259419	1.42240729316973e-06	-0.641860465116204	1
ENSG00000174529.7	TMEM81	1	205084022	1_104	0	0.0133236353008439	5.56697668906361	1.23709270199281e-06	-0.659280463519437	2
ENSG00000133059.16	DSTYK	1	205211346	1_104	0	0.0128722580000636	5.28736864696652	1.13515308246244e-06	-0.401209677419383	1
ENSG00000163545.8	NUAK2	1	205321732	1_104	0	0.0135704580354463	5.78090964278448	1.3084309040498e-06	-0.49063670411984	1
ENSG00000117266.15	CDK18	1	205504902	1_104	0	0.0127031677148496	5.11658062973818	1.08405660500217e-06	0.290583535175086	2
ENSG00000174514.12	MFSD4A	1	205576857	1_104	0	0.014408976840856	6.73762965865809	1.61919958826941e-06	-0.887804878048702	1
ENSG00000158711.13	ELK4	1	205630957	1_104	0	0.0133251218794058	5.54436476157532	1.23220535036566e-06	0.285714285714257	1
ENSG00000158715.5	SLC45A3	1	205680045	1_104	0	0.0147096399675317	6.21945054976996	1.52585817140589e-06	0.138554216867479	1
ENSG00000069275.12	NUCKS1	1	205750404	1_104	0	0.640177954896853	22.3188468559546	0.000238304680619462	-3.84799999999966	1
ENSG00000117280.12	RAB29	1	205775418	1_104	0	0.0263259118826374	12.458153621512	5.47012449689419e-06	2.38194444444393	1
ENSG00000133065.10	SLC41A1	1	205813381	1_104	0	0.0192201599904819	10.2565917767317	3.2879119186391e-06	2.2767745980214	3
ENSG00000162877.12	PM20D1	1	205832744	1_104	0	0.0182268367021583	9.90990174573357	3.01259504067781e-06	-2.04032258064576	1
ENSG00000174502.18	SLC26A9	1	205943691	1_104	0	0.022939264406326	11.0810876605842	4.23957168897405e-06	1.51149111712483	2
ENSG00000142224.15	IL19	1	206848453	1_105	0	0.00750631002504709	5.44927227798756	6.82221043905953e-07	-0.190476190476246	1
ENSG00000162891.10	IL20	1	206842880	1_105	0	0.00760552967790362	5.61009908478421	7.11639593130181e-07	-0.17687074829938	1
ENSG00000117322.17	CR2	1	207454348	1_105	0	0.0172470817641697	13.4418211286492	3.86664089372645e-06	-1.59088359326118	2
ENSG00000162897.14	FCAMR	1	206970205	1_105	0	0.00842476808793846	12.0959327330101	1.69964187806117e-06	2.91250000000027	1
ENSG00000263528.7	IKBKE	1	206478007	1_105	0	0.0276900283248068	16.8023996714398	7.75987662536305e-06	1.56209150326837	1
ENSG00000143486.15	EIF2D	1	206605289	1_105	0	0.0113995920348591	10.6371148220332	2.02242889736196e-06	1.69572957334955	2
ENSG00000143479.15	DYRK3	1	206674795	1_105	0	0.010844904562803	14.3536267527314	2.59625585442013e-06	-3.25174825174898	1
ENSG00000162892.15	IL24	1	206898250	1_105	0	0.0158777625453069	17.9756078332538	4.76028541761533e-06	3.32258064516069	1
ENSG00000162896.5	PIGR	1	206945992	1_105	0	0.0126659187799085	12.9636357100611	2.73856859075596e-06	-2.37096774193471	1
ENSG00000123843.12	C4BPB	1	207088956	1_105	0	0.014751952502433	10.6005347973983	2.60817895878059e-06	-0.394342762063039	1
ENSG00000123838.10	C4BPA	1	207104083	1_105	0	0.0176300715804841	13.9910442354143	4.11400022276087e-06	1.76246334310877	1
ENSG00000196352.14	CD55	1	207321071	1_105	0	0.0069136297630531	4.65922618361632	5.37254445950366e-07	-0.140211396014792	2
ENSG00000117335.19	CD46	1	207751847	1_105	0	0.00833547818595604	6.59605882847253	9.17012266758102e-07	-0.999999999999832	1
ENSG00000174059.16	CD34	1	207911570	1_105	0	0.0448570545566737	21.1173127475113	1.57989967811174e-05	-2.09409190372021	1
ENSG00000143469.18	SYT14	1	209936838	1_106	0	0.0312627701015108	18.8372604793601	9.8221215822758e-06	-2.02620087336225	1
ENSG00000076356.6	PLXNA2	1	208243841	1_106	0	0.00711281799068098	4.69479104252971	5.5695238570631e-07	-0.158940397351004	1
ENSG00000008118.9	CAMK1G	1	209584155	1_106	0	0.00777466452095232	5.4803728553981	7.10643634612368e-07	0.45736434108539	1
ENSG00000123689.5	G0S2	1	209672996	1_106	0	0.00769626015362668	5.75103414444638	7.38219973114885e-07	-0.836939574909526	2
ENSG00000009790.14	TRAF3IP3	1	209780226	1_106	1	0.676696949870516	34.0098965893538	0.000383848312747926	5.55747694884751	2
ENSG00000117597.17	DIEXF	1	209827828	1_106	0	0.00730422936750952	14.6750823556859	1.78778403711029e-06	3.33333333333448	1
ENSG00000054392.12	HHAT	1	210330943	1_106	0	0.00734024592419114	5.46761101572088	6.69373208686355e-07	0.822765699091888	2
ENSG00000143473.12	KCNH1	1	211134467	1_107	0	0.0231978584180953	12.6117131560426	4.87957596616752e-06	-1.50358422939101	1
ENSG00000117625.13	RCOR3	1	211257612	1_107	0	0.0172962251840237	9.86734272995778	2.84650302425553e-06	-1.39172697254216	2
ENSG00000082512.14	TRAF5	1	211326278	1_107	0	0.0103614009252117	5.09017680800685	8.79653129542394e-07	0.364372469635549	1
ENSG00000170385.9	SLC30A1	1	211583083	1_107	0	0.0113829154476569	5.96584876031284	1.13262424757993e-06	0.627177700348465	1
ENSG00000117650.12	NEK2	1	211673534	1_107	0	0.0129878719310027	7.19490863232335	1.55855949883886e-06	-0.951612903226003	1
ENSG00000123684.12	LPGAT1	1	211830758	1_107	0	0.0182774255816842	10.3826907454693	3.16508259982915e-06	1.54687499999983	1
ENSG00000143493.12	INTS7	1	212018649	1_107	0	0.0165352710208266	9.44730163747687	2.60542877380755e-06	-1.15732288384341	3
ENSG00000143476.17	DTL	1	212043631	1_107	0	0.0140355883610659	7.91817712773529	1.85359965867037e-06	-0.921146953405421	1
ENSG00000066027.11	PPP2R5A	1	212285049	1_107	0	0.0107973869520102	5.47398606263464	9.85785574464649e-07	-0.463470319634455	1
ENSG00000065600.12	TMEM206	1	212414266	1_107	0	0.0104168407519738	5.13986263953599	8.92992154428442e-07	0.346209531106537	4
ENSG00000162772.16	ATF3	1	212540503	1_107	0	0.0104174808481281	5.14043713110743	8.93146844643965e-07	0.301396488561997	2
ENSG00000185523.6	SPATA45	1	212781889	1_108	0	0.0158628770781155	7.14844510402888	1.89127051028015e-06	0.971395056276021	5
ENSG00000123685.8	BATF3	1	212700127	1_108	0	0.0781546649514966	21.444942137893	2.79537379737355e-05	-2.0543933054395	1
ENSG00000117697.14	NSL1	1	212792127	1_108	0	0.269928734412761	20.5042928120101	9.23111197820865e-05	-3.60759493670701	1
ENSG00000162769.12	FLVCR1	1	212855443	1_108	0	0.0219077679500214	9.22975715355272	3.37247323840557e-06	0.48148148148137	1
ENSG00000143494.15	VASH2	1	212950961	1_108	0	0.0175362615213635	7.77229594000401	2.2732460634345e-06	0.749999999999718	1
ENSG00000174606.13	ANGEL2	1	213004666	1_108	0	0.0270529747378292	11.6142165455013	5.24040740539261e-06	1.21320162183318	3
ENSG00000136643.11	RPS6KC1	1	213051377	1_108	0	0.013624528394421	5.41538850186064	1.23058382524845e-06	-0.22962962962953	1
ENSG00000143499.13	SMYD2	1	214233234	1_108	0	0.0945233452070734	23.4554727673133	3.69779967206475e-05	2.50933858277056	3
ENSG00000152104.11	PTPN14	1	214452978	1_109	0	0.0300915408415013	8.92247380383479	4.47805902355555e-06	1.16060077006147	3
ENSG00000117724.12	CENPF	1	214603593	1_109	0	0.0344486315700227	10.1929235047526	5.85640152837278e-06	1.2340425531921	1
ENSG00000136636.12	KCTD3	1	215567710	1_109	0	0.045470104326097	12.8090331653846	9.71409634148597e-06	-1.55797101449264	1
ENSG00000196482.16	ESRRG	1	216723789	1_110	0	0.00937259010617597	4.6572491601687	7.28029878089189e-07	-0.048521688292284	2
ENSG00000092978.10	GPATCH2	1	217631213	1_110	0	0.00953181412875903	4.81404187024021	7.65324354373854e-07	-0.313196941089552	2
ENSG00000162814.10	SPATA17	1	217636064	1_110	0	0.00937400754005213	4.65865737192539	7.28360146954451e-07	0.111201965055613	2
ENSG00000067533.5	RRP15	1	218284716	1_110	0	0.0321533821658018	16.1735017316873	8.67342899308169e-06	-1.68393313037229	2
ENSG00000092969.11	TGFB2	1	218461020	1_110	0	0.00983893062771424	5.10925266568419	8.38427248480257e-07	-0.794326241134662	1
ENSG00000143353.11	LYPLAL1	1	219173128	1_111	0	0.0221757000665195	8.81563336565043	3.26055075158974e-06	1.01587301587307	1
ENSG00000196660.10	SLC30A10	1	219959023	1_112	0	0.0109277236742155	8.22436486843551	1.49896737125255e-06	-1.18399999999982	1
ENSG00000215817.5	ZC3H11B	1	219613461	1_112	0	0.00970115639458169	7.11585930105211	1.15135954035968e-06	0.79947541363602	2
ENSG00000162813.17	BPNT1	1	220090248	1_112	0	0.00759020394939947	4.83266370526403	6.11786832927173e-07	0.270557029177852	1
ENSG00000067704.9	IARS2	1	220094327	1_112	0	0.0165319524134129	12.0841305445291	3.3319590893411e-06	-1.44740973312363	1
ENSG00000116141.15	MARK1	1	220527011	1_112	0	0.0294281125740503	17.4790891803685	8.57909175061709e-06	-2.3816636466165	2
ENSG00000162817.6	C1orf115	1	220688326	1_112	0	0.0131630379327771	9.95801219699802	2.18619497780312e-06	1.88923395368134	2
ENSG00000117791.15	MARC2	1	220743564	1_112	0	0.099705881740732	29.064841873266	4.83335671669519e-05	-3.45134150729077	3
ENSG00000186205.12	MARC1	1	220786518	1_112	0	0.00886392909829869	6.27583837470094	9.27808035520977e-07	-0.405693950178161	1
ENSG00000143507.17	DUSP10	1	221742291	1_113	0	0.159837166652316	31.1229133743329	8.29694329555989e-05	-3.08205128205041	1
ENSG00000143512.12	HHIPL2	1	222548331	1_114	0	0.0120977695071223	4.99213918550599	1.00728437403013e-06	-0.337016574585573	1
ENSG00000143498.17	TAF1A	1	222589893	1_114	0	0.0125424110273488	5.32846016900427	1.11466113352082e-06	0.358245874648953	2
ENSG00000154305.16	MIA3	1	222620428	1_114	0	0.0116936157642903	4.67556091037265	9.11890400927884e-07	0.1142857142857	1
ENSG00000162819.11	BROX	1	222714780	1_114	0	0.0117841477988966	4.74741350733827	9.33072409109066e-07	-0.165242165242108	1
ENSG00000186063.12	AIDA	1	222712777	1_114	0	0.0142448448138557	6.51503972306468	1.5478714714072e-06	-0.728323699422096	1
ENSG00000197520.10	FAM177B	1	222734770	1_114	0	0.0256032245702522	11.994496959909	5.12196739783107e-06	-1.41736152409011	2
ENSG00000154309.8	DISP1	1	222872138	1_114	0	0.0117322696829327	4.70630446669666	9.20920546613006e-07	0.119999999999916	1
ENSG00000187554.11	TLR5	1	223143273	1_114	0	0.0134090823733201	5.95127463812774	1.33097272793678e-06	-0.448377581120901	1
ENSG00000143502.14	SUSD4	1	223354121	1_114	0	0.0119061287057877	4.84336434154844	9.61784599287797e-07	0.353896103895888	1
ENSG00000203697.11	CAPN8	1	223674200	1_114	0	0.0144209329996762	6.62961173970357	1.59456254836186e-06	-0.786334212352675	2
ENSG00000162909.17	CAPN2	1	223749162	1_114	0	0.0122146583851555	5.08173971483731	1.03527052085687e-06	-0.304068601742545	2
ENSG00000143514.16	TP53BP2	1	223765597	1_114	0	0.0132496301173421	5.83976028396561	1.29050258913036e-06	0.562499999999953	1
ENSG00000143756.11	FBXO28	1	224114047	1_114	0	0.0139724790991398	6.33501947315965	1.47632348485359e-06	0.546874999999977	1
ENSG00000143753.12	DEGS1	1	224178144	1_114	0	0.0128156846248909	5.52936099408848	1.18188946540706e-06	-0.494736842105267	1
ENSG00000143748.17	NVL	1	224330205	1_114	0	0.0117088977445525	4.68772827748889	9.15458262677663e-07	0.122676579925728	1
ENSG00000143771.11	CNIH4	1	224347917	1_114	0	0.0119925526698152	4.91074712617475	9.82243834060982e-07	0.246294008438974	2
ENSG00000185155.11	MIXL1	1	226223616	1_115	0	0.0156321218795771	6.94953390395842	1.81189787669382e-06	1.06015037593968	1
ENSG00000143815.14	LBR	1	225427864	1_115	0	0.01487660237755	5.06521732913295	1.25678776725631e-06	0.344370860927146	1
ENSG00000143742.12	SRP9	1	225824576	1_115	0	0.0177011839002791	6.91989881312983	2.04297082013e-06	-0.935714285714144	1
ENSG00000196187.11	TMEM63A	1	225866105	1_115	0	0.015883580845411	6.05329168426654	1.60361505492106e-06	-0.962591593013171	2
ENSG00000243709.1	LEFTY1	1	225911608	1_115	0	0.0142684170582675	4.96694875093307	1.18202205389452e-06	0.387480555844634	2
ENSG00000143768.12	LEFTY2	1	225941740	1_115	0	0.0361543823136866	13.5441529740405	8.16719456841596e-06	1.4561403508774	1
ENSG00000143751.9	SDE2	1	225999428	1_115	0	0.0304177390515559	13.2701874752313	6.73230981848343e-06	-2.26178010471285	1
ENSG00000163041.9	H3F3A	1	226063226	1_115	0	0.0666163979339535	17.1058985542543	1.90058432728129e-05	-1.80408621699407	2
ENSG00000182827.8	ACBD3	1	226187723	1_115	0	0.0177022205005968	8.88234242771346	2.62249919470937e-06	-2.07999999999963	1
ENSG00000143799.12	PARP1	1	226407676	1_115	0	0.0143582098239319	4.91267905297248	1.17646441016418e-06	-0.214285714285719	1
ENSG00000203685.9	STUM	1	226487244	1_115	0	0.0148535798859045	5.05946308785647	1.25341726829663e-06	-0.262765166865947	3
ENSG00000185888.5	PRSS38	1	227815546	1_116	0	0.0112051432193533	5.44832872326452	1.01821811715555e-06	0.242937853107294	1
ENSG00000168148.3	HIST3H3	1	228425351	1_116	0	0.0113628438490572	5.57782067009511	1.05708933556273e-06	0.0686274509803407	1
ENSG00000143772.9	ITPKB	1	226738931	1_116	0	0.0101616174733705	4.77236573264463	8.08828911022171e-07	0.282945736434143	1
ENSG00000143801.16	PSEN2	1	226870643	1_116	0	0.0250181425237737	15.5354226287038	6.48243603735962e-06	2.55555555555509	1
ENSG00000163050.16	COQ8A	1	226897761	1_116	0	0.0775791459395834	27.5876419869656	3.56960105381487e-05	-3.60602674241194	2
ENSG00000143776.18	CDC42BPA	1	227316377	1_116	0	0.0148414255755874	7.81167779888779	1.93365970066317e-06	0.640405200167176	3
ENSG00000181450.17	ZNF678	1	227565570	1_116	0	0.0105133327923891	5.0386742589262	8.83520845214665e-07	0.398009950248561	1
ENSG00000143740.14	SNAP47	1	227729364	1_116	0	0.0101033868622747	4.70001700571721	7.92002436213135e-07	-0.0731143010372812	2
ENSG00000143816.7	WNT9A	1	227945621	1_116	0	0.0518019103275794	20.1202086923188	1.73835456485762e-05	2.36904761904767	1
ENSG00000162910.18	MRPL55	1	228109044	1_116	0	0.0170075573543594	9.46622979895501	2.68521517479649e-06	-1.49999999999945	1
ENSG00000143774.16	GUK1	1	228140298	1_116	0	0.0147116356317543	7.87734411011837	1.932862156112e-06	-1.07324840764324	1
ENSG00000154358.20	OBSCN	1	228203890	1_116	0	0.0100701679527113	4.6643781784851	7.83412639930393e-07	0.124031007751921	1
ENSG00000162913.9	C1orf145	1	228213931	1_116	0	0.0284240208800928	13.8998892328412	6.58956822031215e-06	-1.9843750000007	1
ENSG00000154370.15	TRIM11	1	228407706	1_116	0	0.0103926219086198	4.92000211285643	8.52806540496146e-07	-0.443181818181988	1
ENSG00000162931.11	TRIM17	1	228417087	1_116	0	0.0101051082614437	4.68808939644224	7.90127105932169e-07	-0.376146788990649	1
ENSG00000181218.5	HIST3H2A	1	228457362	1_116	0	0.010178434418132	4.85499669937409	8.24195098234176e-07	-0.685534591195247	1
ENSG00000196890.4	HIST3H2BB	1	228458562	1_116	0	0.0155863918263943	8.64128540987059	2.24638424674262e-06	-1.06005553083641	2
ENSG00000168159.11	RNF187	1	228484557	1_116	0	0.0100656440227549	4.64422083605005	7.79676663254348e-07	-0.0320939698631881	2
ENSG00000116574.5	RHOU	1	228795948	1_116	0	0.0121215374107158	6.56706884451367	1.32766767312438e-06	-0.889763779527571	1
ENSG00000177800.2	TMEM78	1	229249509	1_117	0	0.0109632289853772	5.96603122309919	1.09089791738657e-06	-0.608000000000092	1
ENSG00000069248.11	NUP133	1	229508410	1_117	0	0.020914599366651	10.9638405324357	3.82447974808183e-06	-0.694454480539351	2
ENSG00000135776.4	ABCB10	1	229559119	1_117	0	0.0384867256119479	13.6775741660724	8.77970952460423e-06	-3.17307692307571	1
ENSG00000135763.9	URB2	1	229626572	1_117	0	0.00971159720672199	6.19828915810068	1.0039743094929e-06	-1.41721854304583	1
ENSG00000135773.12	CAPN9	1	230747823	1_118	0	0.0205198127352556	6.23807035119836	2.13493062421303e-06	-0.594871794871811	1
ENSG00000119280.16	C1orf198	1	230869835	1_118	0	0.0318157932108961	10.3474703001879	5.49081800835044e-06	1.25903614457915	1
ENSG00000143643.12	TTC13	1	230978849	1_118	0	0.0191265414927488	5.58084218994035	1.78031271928844e-06	-0.46031746031744	1
ENSG00000173409.13	ARV1	1	230968055	1_118	0	0.0178116760684647	4.91548730889172	1.46026431717112e-06	-0.333268992421558	2
ENSG00000116906.11	GNPAT	1	231248084	1_118	0	0.0207178651587725	6.32788318966898	2.18657088686934e-06	0.720000000000372	1
ENSG00000116903.7	EXOC8	1	231337950	1_118	0	0.0528428532924157	15.1326337925655	1.33370840340309e-05	1.70497427101156	1
ENSG00000010072.15	SPRTN	1	231344406	1_118	0	0.0192776183580385	5.65436429243191	1.81801419161771e-06	-0.718749999999929	1
ENSG00000116918.13	TSNAX	1	231528861	1_118	0	0.0213002031876161	6.5871123795679	2.34012429081605e-06	-0.867132867133102	1
ENSG00000162946.21	DISC1	1	231624442	1_118	0	0.0178074245365385	4.91325772794341	1.45925356870619e-06	-0.174904942965676	1
ENSG00000116991.10	SIPA1L2	1	232561778	1_119	0	0.0231096365238689	9.38875986586041	3.6187739198079e-06	1.08179419525032	1
ENSG00000135749.18	PCNX2	1	233296553	1_120	0	0.0170863099446786	4.89591137835844	1.39521756045684e-06	-0.242647058823506	1
ENSG00000143674.10	MAP3K21	1	233375467	1_120	0	0.017279159603133	5.00070565765644	1.4411660220981e-06	-0.276729559748341	1
ENSG00000135750.14	KCNK1	1	233609535	1_120	0	0.0167590340606556	4.71535206674656	1.31802368188182e-06	-0.153374233128807	1
ENSG00000183780.12	SLC35F3	1	233904391	1_120	0	0.0931984552375927	20.9215245804026	3.25208694916164e-05	-2.2241935483858	1
ENSG00000059588.9	TARBP1	1	234477249	1_121	0	0.0129532500796739	5.08543874543724	1.0986700441068e-06	0.415346998877064	2
ENSG00000054267.21	ARID4B	1	235325869	1_121	0	0.0194100612821838	8.85986129196128	2.86822974179189e-06	1.14516129032241	1
ENSG00000116957.12	TBCE	1	235417331	1_121	0	0.0152204672847462	6.58952170651588	1.67279216031739e-06	0.693069306930512	1
ENSG00000162885.12	B3GALNT2	1	235509434	1_121	0	0.0162778831918096	7.21627528007627	1.95916550342787e-06	0.920199501246454	1
ENSG00000168243.10	GNG4	1	235651207	1_121	0	0.0345383912333495	14.2606926746128	8.21491040002566e-06	1.53205128205132	1
ENSG00000143669.13	LYST	1	235855825	1_122	0	0.0249567371622464	11.1357504794423	4.63518851543274e-06	1.29412395686166	2
ENSG00000116962.14	NID1	1	236061269	1_122	0	0.0124920537126485	4.67186134105239	9.7338330487637e-07	-0.106865317579347	2
ENSG00000086619.13	ERO1B	1	236287008	1_122	0	0.0159993667515252	6.97952668421138	1.86246822177151e-06	0.735148514851605	1
ENSG00000186197.13	EDARADD	1	236350702	1_122	0	0.0213238517147514	9.66332887619951	3.43678623058114e-06	1.07246376811554	1
ENSG00000116977.18	LGALS8	1	236518450	1_122	0	0.0151687012055024	6.48205094610554	1.63991350468367e-06	-0.682432432432384	1
ENSG00000077522.12	ACTN2	1	236683995	1_122	0	0.0169804921328121	7.53508205039542	2.1340194051876e-06	0.956818181817955	1
ENSG00000133019.11	CHRM3	1	239386955	1_124	0	0.07244674334903	18.8383822663718	2.2762637309451e-05	-1.93962264150951	1
ENSG00000155816.19	FMN2	1	240161753	1_125	0	0.0157629694364536	6.38573008075304	1.67883763517775e-06	-0.718309859154975	1
ENSG00000182901.16	RGS7	1	240763826	1_126	0	0.0162551323143431	6.91955402953031	1.87598222569944e-06	0.815267977081344	2
ENSG00000180875.4	GREM2	1	240552795	1_126	0	0.0157264273683059	6.61096457990524	1.73402362193443e-06	-0.748148148147981	1
ENSG00000117009.11	KMO	1	241532492	1_127	0	0.0140424847114546	5.87476043289472	1.37592330440787e-06	0.557739557739517	1
ENSG00000054277.13	OPN3	1	241600354	1_127	0	0.0168947666352539	7.60009031923816	2.14156399336826e-06	-0.859060402684489	1
ENSG00000174371.16	EXO1	1	241847942	1_127	0	0.0128123055793198	5.02004489864993	1.07274128564485e-06	-0.307094460348955	2
ENSG00000180287.16	PLD5	1	242492641	1_128	0	0.015203660658016	5.63082186037374	1.42784169973249e-06	0.648437499999996	1
ENSG00000054282.15	SDCCAG8	1	243254880	1_128	0	0.0149864998837379	5.49660807892591	1.37389990052498e-06	-0.448758105343863	3
ENSG00000117020.16	AKT3	1	243848640	1_128	0	0.0261000394806382	10.6827146498258	4.65032063180021e-06	-1.30769230769267	1
ENSG00000173728.10	C1orf100	1	244350500	1_129	0	0.0168015052422494	4.76351693991399	1.33486089760176e-06	0.172185430463606	1
ENSG00000035687.9	ADSS	1	244461041	1_129	0	0.0687990329149889	18.0347409861876	2.06943766152746e-05	1.84712230215714	1
ENSG00000179397.17	C1orf101	1	244461333	1_129	0	0.0335652334132472	11.2436661457137	6.294448998474e-06	-1.24516856908447	3
ENSG00000121644.18	DESI2	1	244659267	1_129	0	0.0753127238790888	18.8991544352746	2.37394599384908e-05	-1.94230769230759	1
ENSG00000203666.12	EFCAB2	1	244977831	1_129	0	0.0196892274595155	6.24501672902631	2.05079565132142e-06	-0.657543918745238	2
ENSG00000162849.15	KIF26B	1	245154133	1_129	0	0.0200391556722551	6.40967799945065	2.14227755291326e-06	0.647400532906762	2
ENSG00000197472.14	ZNF695	1	247008034	1_130	0	0.01191053719137	5.65752904249956	1.12387561205442e-06	0.584666058898921	2
ENSG00000185420.18	SMYD3	1	246505440	1_130	0	0.0147406509133864	7.64490923222144	1.87952930027688e-06	-0.896560844274006	2
ENSG00000162852.13	CNST	1	246569208	1_130	0	0.0113221746358777	5.18560069770292	9.79239733330916e-07	0.372972820666229	2
ENSG00000143653.9	SCCPDH	1	246723418	1_130	0	0.0109690029929882	4.89041980535767	8.94691687074688e-07	0.33993788797977	2
ENSG00000153207.14	AHCTF1	1	246929550	1_130	0	0.0236249210943148	12.0521215401456	4.74891039253184e-06	-1.33910101443284	2
ENSG00000277462.1	ZNF670	1	247086088	1_130	0	0.0106777732837909	4.6398314649896	8.26309996466774e-07	-0.0466666666666877	1
ENSG00000188295.14	ZNF669	1	246953000	1_130	0	0.0216945779815287	11.2543625843452	4.07222920957479e-06	1.36974091506518	3
ENSG00000203663.3	OR2L2	1	248042688	1_131	0	0.0127749448686024	4.66310454339036	9.935604426229e-07	-0.0509803921568718	1
ENSG00000196071.4	OR2L13	1	248098027	1_131	0	0.0179121540850113	7.96372340370026	2.37916241135296e-06	-1.11557736588544	2
ENSG00000189181.4	OR14I1	1	248682055	1_131	0	0.0216195402310806	9.75675534948826	3.51813074041517e-06	1.30366492146637	1
ENSG00000177212.3	OR2T33	1	247929244	1_131	0	0.0227232362029347	9.66046568923358	3.66124128436715e-06	1.02484472049662	1
ENSG00000196242.7	OR2C3	1	247532125	1_131	0	0.0154485496752633	6.12681643128131	1.57863849074952e-06	-0.094117647058851	1
ENSG00000197437.3	OR13G1	1	247672648	1_131	0	0.0476085570835284	17.2305138641514	1.3681803673966e-05	2.07515313939709	2
ENSG00000169214.3	OR6F1	1	247712387	1_131	0	0.0142170725277417	5.93208646173444	1.40662313770391e-06	-0.863157894737086	1
ENSG00000241128.1	OR14A2	1	247723647	1_131	0	0.0258375618120472	11.1799347100754	4.81782367573803e-06	1.29439252336493	1
ENSG00000196772.3	OR14A16	1	247814608	1_131	0	0.0146838576434392	6.13415927847229	1.50229533844703e-06	-0.7755905511815	1
ENSG00000187080.8	OR2AK2	1	247965627	1_131	0	0.0193002228028477	8.42208508056712	2.7110782480692e-06	0.916716425111192	2
ENSG00000162714.12	ZNF496	1	247330860	1_131	0	0.0173619331756967	7.46660901962835	2.16212897322817e-06	-0.769149245673731	2
ENSG00000169224.12	GCSAML	1	247511090	1_131	0	0.284872355541872	20.4182790233061	9.70129132791901e-05	3.97080291970683	1
ENSG00000162722.8	TRIM58	1	247683459	1_131	0	0.012752605943833	4.65405864901507	9.89899027475974e-07	-0.0416245475993359	2
ENSG00000238243.3	OR2W3	1	247644919	1_131	0	0.0157284701381373	6.52401870482284	1.71144042195999e-06	-0.718792263440263	4
ENSG00000175137.10	SH3BP5L	1	248829881	1_131	0	0.0449305204724493	16.2122970230259	1.21491559500725e-05	1.68674698795208	1
ENSG00000171161.12	ZNF672	1	248821898	1_131	0	0.0128324511696457	4.71291368081008	1.00869347491953e-06	-0.265246567773973	2
ENSG00000184731.5	FAM110C	2	47011	2_1	0	0.0202722486491193	8.32069277136329	2.81333543696326e-06	0.944237918215063	1
ENSG00000143727.15	ACP1	2	70187	2_1	0	0.0182287397427892	7.32776958513422	2.22786337979782e-06	0.823672010717832	2
ENSG00000035115.21	SH3YL1	2	262553	2_1	0	0.0716505167897733	20.2253632685657	2.41699506388517e-05	2.24812030075145	1
ENSG00000189292.15	ALKAL2	2	279705	2_1	0	0.0171957086177279	6.7829324418087	1.94534966464426e-06	-0.875968992247796	1
ENSG00000151353.14	TMEM18	2	677213	2_1	0	0.0498149812788442	16.7698721221261	1.39331665328873e-05	-1.93869803577089	3
ENSG00000172554.11	SNTG2	2	959403	2_1	0	0.0281333685751574	11.3890220217127	5.34402245354884e-06	1.30834752981217	1
ENSG00000115705.20	TPO	2	1373971	2_1	0	0.0194433552505974	7.93047695620834	2.57176110823148e-06	-0.873125013701202	2
ENSG00000130508.10	PXDN	2	1745261	2_1	0	0.0263138816715832	10.7621531262176	4.7232854194631e-06	1.19536423840968	1
ENSG00000186487.17	MYT1L	2	2186318	2_2	0	0.015804404257179	7.80724506262504	2.05795582008091e-06	-0.907317073170813	1
ENSG00000032389.12	TSSC1	2	3378347	2_2	0	0.0130424788786205	6.01587743143191	1.30863709551546e-06	0.629629629629817	1
ENSG00000171853.15	TRAPPC12	2	3392069	2_2	0	0.0157850399449887	7.79581188974952	2.05242427211692e-06	-0.860513852437773	3
ENSG00000182551.13	ADI1	2	3519553	2_2	0	0.0249024892499758	12.0575140029352	5.00795758359368e-06	-1.3937120685206	2
ENSG00000118004.17	COLEC11	2	3608589	2_2	0	0.0159227390863457	7.87686435058564	2.09185342617064e-06	0.899199999999644	1
ENSG00000214866.8	DCDC2C	2	3703501	2_2	0	0.0114811069417725	4.82771901404977	9.24455164286637e-07	0.188976377952728	1
ENSG00000151692.14	RNF144A	2	6917071	2_5	0	0.0160517632790357	5.6190434964932	1.50433737612479e-06	0.578896521454766	2
ENSG00000115738.9	ID2	2	8678930	2_6	0	0.0646961776005112	19.1263154494089	2.06381156688687e-05	-1.94382022472013	1
ENSG00000134313.15	KIDINS220	2	8835601	2_6	0	0.0413006064592796	14.8740115237145	1.02457710761333e-05	-1.71428571428608	1
ENSG00000151693.9	ASAP2	2	9214540	2_6	0	0.0153556990351805	5.6015634363608	1.43462685349881e-06	-0.640495867768551	1
ENSG00000119185.12	ITGB1BP1	2	9424985	2_6	0	0.0205702123777739	8.33200829225533	2.85856830903923e-06	-0.995959595959363	1
ENSG00000119203.13	CPSF3	2	9414151	2_6	0	0.0138543039549982	4.64186725367952	1.07259936039543e-06	-0.0390624999999933	1
ENSG00000134330.18	IAH1	2	9375405	2_6	0	0.0700615988749493	19.8859755645953	2.32373741722187e-05	-2.59603070466666	4
ENSG00000151694.12	ADAM17	2	9556938	2_6	0	0.0195540054620194	7.85843242012547	2.56290058652107e-06	0.866666666666536	1
ENSG00000115750.16	TAF1B	2	9848610	2_6	0	0.0317613466962018	12.4023786361801	6.56997928050574e-06	-1.61224489795879	1
ENSG00000134317.17	GRHL1	2	9938521	2_6	0	0.0154439893158587	5.65503610430853	1.45664921820198e-06	0.544901439069449	3
ENSG00000172059.10	KLF11	2	10042727	2_6	0	0.0139834446968463	4.72838417051535	1.10277529819445e-06	0.163366336633697	1
ENSG00000205795.4	CYS1	2	9646983	2_6	0	0.0283527797762153	11.3367569649806	5.3609849326112e-06	1.29928979892687	2
ENSG00000115756.12	HPCAL1	2	10262118	2_7	0	0.0098149295712614	4.63710639961132	7.59091894634999e-07	-0.000947182913833883	4
ENSG00000115758.12	ODC1	2	10448012	2_7	0	0.0109186965906879	5.6294102016272	1.02516506790017e-06	-0.458904109589058	1
ENSG00000115761.15	NOL10	2	10689644	2_7	0	0.0101776049571111	4.97491153061572	8.44483283939886e-07	0.280160908621629	2
ENSG00000143882.10	ATP6V1C2	2	10720843	2_7	0	0.0107399138113996	5.47565877052538	9.80837988159462e-07	0.458530067991947	2
ENSG00000143870.12	PDIA6	2	10828800	2_7	0	0.0104299603391721	5.20296104683835	9.05093272925286e-07	-0.419934894666004	2
ENSG00000162975.4	KCNF1	2	10912894	2_7	0	0.01018191299799	4.97885149306408	8.45509827581284e-07	-0.272727272727224	1
ENSG00000150873.11	C2orf50	2	11130889	2_7	0	0.00989043891406483	4.70845057115861	7.76700681387293e-07	-0.126984126984115	1
ENSG00000134318.13	ROCK2	2	11342069	2_7	0	0.0153630155755279	8.812458246026	2.25805049105837e-06	-1.04776030630972	2
ENSG00000169016.16	E2F6	2	11449148	2_7	0	0.0207895994642627	11.6376838707499	4.0352717174742e-06	-1.32108796613973	2
ENSG00000169006.6	NTSR2	2	11670545	2_7	0	0.017294393566907	9.91775122646239	2.86074174840494e-06	1.23025669454167	2
ENSG00000162981.13	FAM84A	2	14537640	2_9	0	0.0141079262612736	4.72292752836649	1.11130832609259e-06	0.070048309178718	1
ENSG00000151779.12	NBAS	2	15321934	2_9	0	0.0176000176753554	6.78675521526688	1.99221128053451e-06	-0.891047520852434	2
ENSG00000079785.14	DDX1	2	15591481	2_9	0	0.0270300279494545	10.8006679980969	4.86919555450303e-06	-1.22332615763911	2
ENSG00000214842.5	RAD51AP2	2	17519967	2_10	0	0.0325178829378131	16.3553312015561	8.87036952184671e-06	-1.86363636363683	1
ENSG00000197872.11	FAM49A	2	16666648	2_10	0	0.0393697560945262	18.1733135252292	1.19332008092071e-05	-1.95999999999994	1
ENSG00000163032.11	VSNL1	2	17538936	2_10	0	0.0514340445476714	20.7592682333062	1.78083147437152e-05	2.15322215181264	2
ENSG00000178295.14	GEN1	2	17754513	2_10	0	0.0100931856816774	5.56097790171493	9.36137273941551e-07	0.569845514202002	2
ENSG00000163029.15	SMC6	2	17800417	2_10	0	0.0108865861589582	6.28568490547399	1.14131211187194e-06	-0.561190006389709	2
ENSG00000170745.11	KCNS3	2	17877595	2_10	0	0.0141571177204997	8.70948103959863	2.05649295932181e-06	-1.09717455509168	2
ENSG00000240857.1	RDH14	2	18562816	2_11	0	0.0141660835722737	4.81701872202903	1.13812048277049e-06	0.267361111111122	1
ENSG00000185013.16	NT5C1B	2	18593837	2_11	0	0.0143272353696106	4.92250940540194	1.17627551178871e-06	0.321147017191096	2
ENSG00000183891.5	TTC32	2	19901956	2_12	0	0.161880984145428	27.5790831603731	7.44621832951915e-05	-3.38248847926306	1
ENSG00000118965.14	WDR35	2	20006781	2_12	0	0.0146295452702994	4.70553952704047	1.14815456964194e-06	-0.0773480662983538	1
ENSG00000132031.12	MATN3	2	20004293	2_12	0	0.0979143893741864	22.6548430319842	3.69970999523788e-05	-2.88461538461511	1
ENSG00000068697.6	LAPTM4A	2	20051914	2_12	0	0.0234346468724184	9.10749953190105	3.55973506714507e-06	0.854838709677314	1
ENSG00000115884.10	SDC1	2	20192092	2_12	0	0.0150166129417513	4.94912975514982	1.2395411033172e-06	-0.063999999999994	1
ENSG00000055917.15	PUM2	2	20352364	2_12	0	0.0574876450528073	17.5587020868429	1.68355393558119e-05	1.98016997167122	1
ENSG00000118960.12	HS1BP3	2	20631091	2_12	0	0.0156859600727682	5.35601563451833	1.40124167974009e-06	-0.565217391304031	1
ENSG00000118961.14	LDAH	2	20684826	2_12	0	0.0167145017253734	5.94877116247111	1.65836759442559e-06	-0.582808859153863	2
ENSG00000084674.14	APOB	2	21044375	2_13	0	0.0181795791003304	5.42716954241391	1.64557362755337e-06	0.379310344827463	1
ENSG00000119771.14	KLHL29	2	23388567	2_14	0	0.0186654184257699	4.73493143997064	1.47404767657463e-06	-0.207142857142845	1
ENSG00000119778.14	ATAD2B	2	23927293	2_14	0	0.0999323358281124	20.6074510829288	3.4347127477703e-05	-2.94230769230856	1
ENSG00000173960.13	UBXN2A	2	23927186	2_14	0	0.0330617570632494	10.0903030747164	5.56404004454579e-06	1.98528547559364	3
ENSG00000205639.9	MFSD2B	2	24009112	2_14	0	0.0192791399930908	5.03723700851526	1.61972075763537e-06	-0.645838083016758	2
ENSG00000163026.11	WDCP	2	24049787	2_14	0	0.0336944965870478	10.2687492180833	5.77080800376866e-06	-1.46590909090953	1
ENSG00000115129.13	TP53I3	2	24086214	2_14	0	0.0350449161785883	10.6382679265209	6.2180764176041e-06	1.49999999999951	1
ENSG00000176732.6	PFN4	2	24125163	2_14	0	0.0206310483172921	5.67074705457983	1.95128936534814e-06	-0.812227074236142	1
ENSG00000186453.12	FAM228A	2	24174922	2_14	0	0.0184867719214885	4.64508584118937	1.43223714498396e-06	-0.0788999074967575	2
ENSG00000198399.14	ITSN2	2	24360239	2_14	0	0.0219230376361567	6.23884679824701	2.28120941948705e-06	0.56879903531125	2
ENSG00000213699.8	SLC35F6	2	26763923	2_16	0	0.0302724223069117	13.3262195242374	6.72843780029565e-06	-1.88888888888827	1
ENSG00000115163.14	CENPA	2	26764613	2_16	0	0.0282122063282098	12.656131529556	5.95522447802251e-06	-1.83333333333271	1
ENSG00000084764.10	MAPRE3	2	26971145	2_16	0	0.0159296615202698	6.86893793063855	1.82497216736686e-06	0.89682539682562	1
ENSG00000228474.5	OST4	2	27072299	2_16	0	0.0138482063787101	6.0882796179156	1.40620365662374e-06	-0.790640394088899	1
ENSG00000138080.13	EMILIN1	2	27078189	2_16	0	0.0125783349091093	4.91503701477704	1.03112199847448e-06	-0.56637168141599	1
ENSG00000138030.12	KHK	2	27086791	2_16	0	0.0296245239141962	12.3297138465882	6.09206435784726e-06	-1.4251968503931	1
ENSG00000138028.15	CGREF1	2	27101095	2_16	0	0.0363999901364632	17.3824949000117	1.05529403223568e-05	-2.67466870536646	2
ENSG00000163792.6	TCF23	2	27147737	2_16	0	0.0123454814192825	4.80082419325516	9.88516534767808e-07	-0.354651162790654	1
ENSG00000138085.16	ATRAID	2	27209632	2_16	0	0.0125865847356408	6.10408662800808	1.28141173803085e-06	-1.36336257697063	2
ENSG00000138074.14	SLC5A6	2	27235922	2_16	0	0.0144196093646213	7.76877863484059	1.8683848950851e-06	1.65168539325888	1
ENSG00000115194.10	SLC30A3	2	27276169	2_16	0	0.0141225122594473	10.5296441249501	2.48019461017438e-06	-2.65614854047851	2
ENSG00000163794.6	UCN	2	27308797	2_16	0	0.0141189666946753	5.74631790580706	1.35317095800501e-06	0.373493975903575	1
ENSG00000163795.13	ZNF513	2	27380806	2_16	0	0.0149254343428187	9.28246559630767	2.31073654114054e-06	-1.96116504854354	1
ENSG00000115241.10	PPM1G	2	27408324	2_16	1	0.0711745922232465	21.1372630521761	2.50919171815489e-05	4.12598425196903	1
ENSG00000115216.13	NRBP1	2	27428508	2_16	1	0.0510248046235816	19.208191209736	1.63466184707236e-05	3.94399999999913	1
ENSG00000138002.14	IFT172	2	27489541	2_16	0	0.0143968212593995	5.88533773938193	1.41318203854562e-06	-0.419014084507268	1
ENSG00000243943.9	ZNF512	2	27585287	2_16	0	0.0171162815661733	8.33237281898181	2.37869205070337e-06	1.22516556291446	1
ENSG00000198522.13	GPN1	2	27628084	2_16	0	0.0133446498071389	5.73700784209395	1.27688777946784e-06	-0.763811158863184	2
ENSG00000163798.13	SLC4A1AP	2	27672206	2_16	0	0.0199039975337266	13.4844146778073	4.47643738830868e-06	2.92857142857134	1
ENSG00000243147.7	MRPL33	2	27727970	2_16	0	0.0127615934890802	7.73902186699201	1.64721802407816e-06	-1.86000000000025	1
ENSG00000171174.13	RBKS	2	27891044	2_16	0	0.0155511102446757	11.028634354313	2.86050850930065e-06	2.39130434782563	1
ENSG00000075426.11	FOSL2	2	28400292	2_17	1	0.780238341500531	45.1506117431374	0.00058755839058325	6.82258064516158	1
ENSG00000163803.12	PLB1	2	28466849	2_17	0	0.0096274650652548	4.64518327053823	7.45890215634752e-07	0.00206628532063563	2
ENSG00000213639.9	PPP1CB	2	28751273	2_17	0	0.0264964301651757	14.7991020365161	6.5400766152052e-06	2.34920634920671	1
ENSG00000163806.15	SPDYA	2	28782736	2_17	0	0.04055655240421	18.6658042003961	1.26260597798437e-05	-2.67184274610294	2
ENSG00000171103.10	TRMT61B	2	28869813	2_17	0	0.0207227627733487	12.4363763085192	4.2983484163907e-06	-2.23436501652521	2
ENSG00000163811.11	WDR43	2	28892846	2_17	0	0.0112868498258998	6.02212180649696	1.13365886323878e-06	-0.67440873034722	2
ENSG00000189350.12	TOGARAM2	2	28957070	2_17	0	0.00978889855082199	4.83486185475196	7.89365248484847e-07	-0.513333333333135	1
ENSG00000179270.6	C2orf71	2	29070971	2_18	0	0.0174063320639765	4.6694765111759	1.35561250093344e-06	-0.0607165127082169	2
ENSG00000115295.19	CLIP4	2	29097646	2_18	0	0.033462224784281	10.7905354990543	6.02223801077637e-06	-1.190837240799	3
ENSG00000171094.16	ALK	2	29319257	2_18	0	0.0180112732932718	4.9885330898275	1.49857118957607e-06	0.293859649122818	1
ENSG00000119801.12	YPEL5	2	30146010	2_18	0	0.0200416862843915	5.98662378510447	2.00113474329503e-06	0.677083333333066	1
ENSG00000162949.16	CAPN13	2	30782037	2_19	0	0.111717856355806	24.7148982397078	4.60512609268649e-05	-2.57915847533999	2
ENSG00000214711.9	CAPN14	2	31218464	2_19	0	0.0226380324819867	9.56367340358282	3.61096701231583e-06	-1.12188365651026	1
ENSG00000013016.15	EHD3	2	31234492	2_19	0	0.0140036001104744	5.07748918942723	1.18590203269002e-06	0.37713310580229	1
ENSG00000158125.9	XDH	2	31359419	2_20	0	0.0604106537104587	17.4529632199049	1.7585017884468e-05	2.13179107529978	2
ENSG00000277893.1	SRD5A2	2	31580233	2_20	0	0.0158701205075169	4.88787014056624	1.29377867731674e-06	-0.0100502512562831	1
ENSG00000162959.13	MEMO1	2	32011261	2_20	0	0.0309345204212841	11.1335328707122	5.74429174158287e-06	1.55445544554534	1
ENSG00000021574.11	SPAST	2	32064971	2_20	0	0.0740995732666454	19.3996478151777	2.39756095973427e-05	-2.63043478260873	1
ENSG00000091106.18	NLRC4	2	32226377	2_20	0	0.0177611233793155	5.93882628077078	1.75926457796573e-06	1.14399999999978	1
ENSG00000119820.10	YIPF4	2	32278100	2_20	0	0.0172477978360295	5.66491045210569	1.62962173286071e-06	-0.265145410302414	3
ENSG00000115760.13	BIRC6	2	32356560	2_20	0	0.0302886846145388	10.9354581093315	5.52430311371554e-06	1.34426229508179	1
ENSG00000018699.11	TTC27	2	32614670	2_20	0	0.0174970488522075	5.79894194696446	1.69228564699956e-06	0.235857097117785	2
ENSG00000049323.15	LTBP1	2	32947291	2_20	0	0.0189107630745103	6.52469746127523	2.05792497661715e-06	0.76973684210506	1
ENSG00000152689.17	RASGRP3	2	33436636	2_21	0	0.0103234019077341	4.74803428720909	8.17516990819441e-07	-0.118416384683004	4
ENSG00000119812.18	FAM98A	2	33596617	2_21	0	0.0407688365944091	17.5989780884328	1.19667405293111e-05	-1.91616766467165	1
ENSG00000138068.10	SULT6B1	2	37170667	2_23	0	0.00947804921864226	4.93704694780387	7.80452223527405e-07	0.532894736842201	1
ENSG00000115808.11	STRN	2	36975598	2_23	0	0.0326422571160535	16.4907663117231	8.97803148903412e-06	2.18939393939386	1
ENSG00000008869.11	HEATR5B	2	37084196	2_23	0	0.0110285449299146	6.34756004303002	1.16757594826104e-06	0.46606334841649	1
ENSG00000055332.16	EIF2AK2	2	37156965	2_23	0	0.00993388188317867	5.37427519056191	8.90428389524819e-07	-0.536873156342146	1
ENSG00000218739.9	CEBPZOS	2	37206305	2_23	0	0.0104180011892482	5.81735026346768	1.01081044687158e-06	0.942056975597524	2
ENSG00000115816.14	CEBPZ	2	37231568	2_23	0	0.166437561990546	32.1305013900769	8.91926266640801e-05	3.52755905511765	1
ENSG00000003509.15	NDUFAF7	2	37253106	2_23	0	0.0273582475069643	14.8323059011196	6.76794862888132e-06	2.37410071942437	1
ENSG00000115825.9	PRKD3	2	37288815	2_23	0	0.00947999229416851	4.93894484194981	7.80912304535042e-07	0.433862433862382	1
ENSG00000115828.15	QPCT	2	37349709	2_23	0	0.0180513087210102	10.942566186584	3.29448839058183e-06	1.95199999999944	1
ENSG00000163171.7	CDC42EP3	2	37667637	2_23	0	0.0247309147290581	13.8872024367911	5.72815883532279e-06	1.40909090909074	1
ENSG00000115841.19	RMDN2	2	37920528	2_24	0	0.150723641298726	27.6029447402147	6.93900018648811e-05	2.94017272357209	2
ENSG00000119787.13	ATL2	2	38378251	2_24	0	0.0159217023222693	6.22491171881462	1.65303786662728e-06	-0.6220472440945	1
ENSG00000143891.16	GALM	2	38625953	2_24	0	0.0160010803975506	6.27132230358012	1.67366499955865e-06	0.819354838709609	1
ENSG00000115875.18	SRSF7	2	38751622	2_24	0	0.0147374174535951	5.50377319967312	1.35282624570095e-06	0.388059701492466	1
ENSG00000152147.10	GEMIN6	2	38751622	2_24	0	0.0147374174535951	5.50377319967312	1.35282624570095e-06	0.388059701492466	1
ENSG00000163214.20	DHX57	2	38875912	2_25	0	0.0121744995504207	4.76321390091514	9.67188910306536e-07	-0.12107623318391	1
ENSG00000188010.12	MORN2	2	38875912	2_25	0	0.0121686366001018	4.75872231699254	9.65811540875572e-07	0.00893799323627985	3
ENSG00000214694.10	ARHGEF33	2	38867690	2_25	0	0.0138562274275031	5.96926815523357	1.37951427080521e-06	0.431034482758704	1
ENSG00000138050.14	THUMPD2	2	39778359	2_25	0	0.0127302789347621	5.17921246228092	1.0996684174864e-06	0.32505643340852	1
ENSG00000205086.6	C2orf91	2	41938821	2_26	0	0.0411004699653168	21.5952546793015	1.48035278005904e-05	-2.23070608589684	2
ENSG00000162878.12	PKDCC	2	41880111	2_26	0	0.00683208634498744	4.82736429790815	5.50077050252984e-07	0.113203358440892	2
ENSG00000143924.18	EML4	2	42169582	2_26	0	0.00670396241988591	4.65135322686918	5.20081011967677e-07	0.0075757575757611	1
ENSG00000115944.14	COX7A2L	2	42425044	2_26	0	0.00681579842624847	4.8051743867237	5.46243141299279e-07	0.141681274639446	2
ENSG00000171126.7	KCNG3	2	42494311	2_26	0	0.00670636185751783	4.65468160061167	5.20639444022085e-07	0.02325581395349	1
ENSG00000162881.6	OXER1	2	42764706	2_26	0	0.00877167781776911	7.15175305775126	1.04629774096167e-06	-0.785945556240746	2
ENSG00000162882.14	HAAO	2	42790625	2_26	0	0.0120646255987642	10.1196297928017	2.03628508177948e-06	1.2056132428119	2
ENSG00000143921.6	ABCG8	2	43874688	2_27	0	0.0101345306523242	7.46972286268074	1.26260712370874e-06	0.716417910447811	1
ENSG00000115970.18	THADA	2	43583207	2_27	0	0.0127817148868269	11.1880022486529	2.38507355096919e-06	-0.211876022983994	3
ENSG00000152527.13	PLEKHH2	2	43634978	2_27	0	0.0123937309916635	10.7759941701691	2.22750926351902e-06	-1.76242209557265	3
ENSG00000223658.7	C1GALT1C1L	2	43675618	2_27	0	0.00822883086342941	5.78752806385618	7.9431241647887e-07	0.757255431420323	2
ENSG00000138036.18	DYNC2LI1	2	43774046	2_27	0	0.0144043540758302	11.7859511311216	2.83151280439493e-06	-1.84768211920499	1
ENSG00000138075.11	ABCG5	2	43839108	2_27	0	0.00740479747780176	4.79148975840917	5.9175761425657e-07	0.0745098039215308	1
ENSG00000138032.20	PPM1B	2	44138641	2_28	0	0.019634855102277	9.79256728995709	3.2068922697534e-06	1.27272727272701	1
ENSG00000138079.13	SLC3A1	2	44275649	2_28	0	0.0118918376999309	5.1138099209696	1.01427018710854e-06	-0.460969837223571	2
ENSG00000143919.14	CAMKMT	2	44361802	2_28	0	0.0208202672722591	10.340588740056	3.59080376470602e-06	1.2289571441451	2
ENSG00000138083.4	SIX3	2	44946533	2_28	0	0.0113715091694667	4.69700416807493	8.90838867293016e-07	-0.0948905109488701	1
ENSG00000068784.12	SRBD1	2	45544297	2_28	0	0.117362064936275	26.7549881125082	5.2371210237828e-05	-2.7409759092349	2
ENSG00000171132.13	PRKCE	2	45631101	2_28	0	0.0132153535230977	6.09725519114284	1.34391952351677e-06	-0.584883258613658	2
ENSG00000187600.12	TMEM247	2	46429508	2_29	0	0.0328971010741788	11.848971746388	6.5012729317013e-06	-1.58796817688316	2
ENSG00000250565.6	ATP6V1E2	2	46542063	2_29	0	0.0238358312462816	8.82709207559216	3.5091995448272e-06	-1.2284427142903	2
ENSG00000119729.11	RHOQ	2	46545167	2_29	0	0.0242037204067002	8.97050358439877	3.62125457684824e-06	-1.22758620689687	1
ENSG00000151665.12	PIGF	2	46591853	2_29	0	0.0238976612726337	8.85134626749564	3.52796962668915e-06	1.24381011653152	2
ENSG00000119878.5	CRIPT	2	46592291	2_29	0	0.019060255802588	6.73591663907926	2.14133953009256e-06	0.895811011292069	3
ENSG00000171150.7	SOCS5	2	46694042	2_29	0	0.0198003642213246	7.09193907157139	2.34206142156139e-06	-0.770633410289405	2
ENSG00000068724.15	TTC7A	2	46898929	2_29	0	0.0478656641538361	15.3836530695846	1.22812811062573e-05	-1.7237623613653	2
ENSG00000180398.11	MCFD2	2	46905916	2_29	0	0.0155245844804702	4.82011000438487	1.24806452904969e-06	-0.217441526055172	3
ENSG00000143933.16	CALM2	2	47176244	2_30	0	0.0259798163231747	11.7598454651838	5.09562895365669e-06	-1.39301310043712	1
ENSG00000119888.10	EPCAM	2	47336895	2_30	0	0.0196228179019625	9.13378204076522	2.98931804029807e-06	-1.10078646036075	3
ENSG00000170820.11	FSHR	2	48964900	2_31	0	0.0173382649216594	9.09681702882135	2.63060232482558e-06	-1.09661672266563	2
ENSG00000170802.15	FOXN2	2	48317972	2_31	0	0.012455093757028	7.01193464907557	1.45661563240972e-06	1.27397260273993	1
ENSG00000162869.15	PPP1R21	2	48441151	2_31	0	0.0184344041367941	9.99005104638361	3.07154524636386e-06	-1.34988764766285	2
ENSG00000243244.5	STON1	2	48529416	2_31	0	0.0233264588140142	11.0759715333227	4.30914144799182e-06	1.06079425209068	2
ENSG00000138039.14	LHCGR	2	48755729	2_31	0	0.0329639716229573	14.8402327059687	8.15906415927473e-06	1.52363636363655	1
ENSG00000179915.22	NRXN1	2	50417311	2_33	0	0.0140564521811157	5.13059347690304	1.20282772434965e-06	-0.426617696755398	2
ENSG00000143942.4	CHAC2	2	53717105	2_36	0	0.00780511773233117	4.76890034006344	6.20808723050675e-07	0.149999999999959	1
ENSG00000068912.13	ERLEC1	2	53787421	2_36	0	0.0110601229651962	8.01311261509611	1.47815952861097e-06	1.07083581342276	2
ENSG00000115239.21	ASB3	2	53785773	2_36	0	0.0385732834805578	19.7004145951687	1.26742444896169e-05	1.98496577529017	2
ENSG00000119737.5	GPR75	2	53860333	2_36	0	0.0266976993063353	16.2431037447767	7.23274179127804e-06	1.78362573099399	1
ENSG00000170634.12	ACYP2	2	53968877	2_36	0	0.00778924655690783	4.74996765262481	6.17086731885041e-07	0.056007180709259	3
ENSG00000177994.15	C2orf73	2	54330223	2_36	0	0.00788272770546727	4.86093400614689	6.39081661268945e-07	0.180697912899481	3
ENSG00000115306.15	SPTBN1	2	54457261	2_36	0	0.0126476009684265	9.26267646328968	1.95391089960011e-06	1.09811250397504	3
ENSG00000214595.11	EML6	2	54723342	2_36	0	0.0152830048161183	11.0275795468515	2.81092368405122e-06	-1.26811594202864	1
ENSG00000162994.15	CLHC1	2	55232881	2_36	0	0.0209150311155647	13.9577709704703	4.868942978323e-06	-1.49837279740423	2
ENSG00000085760.14	MTIF2	2	55265299	2_36	0	0.00822064187415183	5.25139730008117	7.20013618807731e-07	-0.529912746018356	2
ENSG00000115355.15	CCDC88A	2	55420164	2_36	0	0.00858056346684977	5.65007568495717	8.08593375373679e-07	-0.573134545822857	2
ENSG00000163001.11	CFAP36	2	55520335	2_36	0	0.00798700391033291	4.98317798889528	6.63820105795678e-07	-0.518518518518692	1
ENSG00000115380.19	EFEMP1	2	55924122	2_36	0	0.0103669775021852	7.41039939842905	1.2813090022136e-06	-0.816513761467565	1
ENSG00000028116.16	VRK2	2	57907323	2_38	0	0.0113155966780143	4.84101453503563	9.13637573442102e-07	0.141878506229697	2
ENSG00000115392.11	FANCL	2	58244975	2_39	0	0.018129176350162	6.92763127182593	2.09470535576879e-06	0.589928057554035	1
ENSG00000162924.13	REL	2	60865543	2_40	0	0.0119366519812801	6.97761496554942	1.38915158368723e-06	-1.60648158655637	2
ENSG00000115421.12	PAPOLG	2	60745651	2_40	0	0.0134792805335076	9.43684866929805	2.12155262214131e-06	-2.36090225563936	1
ENSG00000162928.8	PEX13	2	61017275	2_40	0	0.0125248479833333	12.7813409002028	2.66998601995097e-06	3.12883435582637	1
ENSG00000162927.13	PUS10	2	61017315	2_40	0	0.0138145887837522	11.2685183537009	2.59635984553167e-06	-2.6324978953495	2
ENSG00000162929.13	KIAA1841	2	61065721	2_40	0	0.0122655387817481	9.03036459530822	1.8473620620958e-06	2.20202020202043	1
ENSG00000237651.6	C2orf74	2	61145163	2_40	0	0.0125598972834706	28.5461057549479	5.97988818862242e-06	5.65600000000012	1
ENSG00000173209.22	AHSA2	2	61177796	2_40	0	0.0147015273488916	23.1695648715498	5.68120472373547e-06	-4.96002412279678	2
ENSG00000170264.12	FAM161A	2	61854082	2_40	0	0.0121232473642739	4.79489654193813	9.69523439531956e-07	-0.141010619295124	2
ENSG00000115484.14	CCT4	2	61888641	2_40	0	0.0127681487846822	5.48701203567937	1.16848718339637e-06	-0.530325722323385	2
ENSG00000173163.10	COMMD1	2	61890135	2_40	0	0.0120532683238076	6.4853626276903	1.30376463013068e-06	-1.65648854961816	1
ENSG00000170340.10	B3GNT2	2	62191851	2_40	0	0.144387497269785	28.4537871039588	6.85219592005587e-05	2.92307692307741	1
ENSG00000186889.9	TMEM17	2	62280642	2_41	0	0.0308882651820722	10.5469187857738	5.43349440947279e-06	-1.77568925645103	2
ENSG00000014641.17	MDH1	2	63588667	2_41	0	0.017571358508613	4.81542858540188	1.41123842164751e-06	0.284722222222249	1
ENSG00000143951.15	WDPCP	2	63337158	2_41	0	0.0172228938255993	4.64967944269106	1.33563946435845e-06	0.133333333333352	1
ENSG00000169764.15	UGP2	2	63841654	2_41	0	0.0180665512625555	5.09738247366827	1.53596947421285e-06	-0.342105263157734	1
ENSG00000143952.19	VPS54	2	64018703	2_41	0	0.0235469389769956	7.53376696430954	2.958739612981e-06	0.882943143812994	1
ENSG00000119862.12	LGALSL	2	64453888	2_42	0	0.0150058274345017	6.06032282804006	1.51675631794353e-06	-0.645161290322587	1
ENSG00000119844.15	AFTPH	2	64524123	2_42	0	0.0281989446416315	11.9595582028115	5.62481311105378e-06	-1.34513569961648	2
ENSG00000179833.4	SERTAD2	2	64751025	2_42	0	0.0360452040827162	14.2656849219027	8.57630509181097e-06	-1.60370370370358	1
ENSG00000115902.10	SLC1A4	2	64988123	2_42	0	0.0153193812257135	6.25325048187453	1.59774385028792e-06	-0.663366345620767	3
ENSG00000011523.13	CEP68	2	65053897	2_42	0	0.0144579522492976	5.71341368804995	1.37772507434177e-06	0.623684210526214	1
ENSG00000138069.16	RAB1A	2	65129770	2_42	0	0.0134142661677897	5.0147507201125	1.12195741822813e-06	-0.418732782369032	1
ENSG00000138071.13	ACTR2	2	65227510	2_42	0	0.0573517035124308	18.6540768999405	1.78435059736723e-05	2.46847706057125	2
ENSG00000143995.19	MEIS1	2	66434177	2_43	0	0.021633897365812	9.48171243580139	3.42122510613057e-06	-1.21111111111144	1
ENSG00000143971.7	ETAA1	2	67397667	2_44	0	0.0160019545603549	8.41137313338133	2.24491570076151e-06	0.906367041198002	1
ENSG00000243667.6	WDR92	2	68157965	2_45	0	0.018085189292444	6.07476827018409	1.83236876551548e-06	-0.697674418604857	1
ENSG00000115946.7	PNO1	2	68157965	2_45	0	0.018085189292444	6.07476827018409	1.83236876551548e-06	0.697674418604857	1
ENSG00000221823.10	PPP3R1	2	68250817	2_45	0	0.016103291520109	4.99108358557427	1.34050859749042e-06	0.242118593965652	3
ENSG00000119865.8	CNRIP1	2	68320518	2_45	0	0.0329412765880078	11.6909963852622	6.42320905843057e-06	-1.38551401869236	1
ENSG00000204923.3	FBXO48	2	68442924	2_45	0	0.016771555400483	5.37061997733006	1.5023041593931e-06	0.312741312741409	1
ENSG00000169621.9	APLF	2	68467927	2_45	0	0.0157779207632403	4.80058685623697	1.26329334414263e-06	0.256533230909888	2
ENSG00000198380.12	GFPT1	2	69387506	2_46	0	0.108408643933694	23.9429722893445	4.32914448292918e-05	2.23398399747134	2
ENSG00000169599.12	NFU1	2	69423598	2_46	0	0.0151525602692614	5.33320195096282	1.3478270091917e-06	0.563843522362397	2
ENSG00000087338.4	GMCL1	2	69829233	2_46	0	0.0262658547430292	10.4758551943675	4.58924380546499e-06	-1.56962025316459	1
ENSG00000124380.10	SNRNP27	2	69893476	2_46	0	0.0161127743370141	5.90652991524427	1.58731396899701e-06	-0.772413793103478	1
ENSG00000059728.10	MXD1	2	69897673	2_46	0	0.0597984229249083	18.2331315651105	1.81849077268038e-05	2.2960000000003	1
ENSG00000115998.7	C2orf42	2	70246321	2_46	0	0.0149977484023608	5.23739861688341	1.3100920115898e-06	-0.566929133858382	1
ENSG00000116005.11	PCYOX1	2	70257153	2_46	0	0.015866712607415	5.76291180016151	1.52506738687798e-06	0.551999999999722	1
ENSG00000143977.13	SNRPG	2	70293743	2_46	0	0.0158000929935597	5.7236476135	1.50831703647057e-06	-0.54400000000002	1
ENSG00000183733.6	FIGLA	2	70782927	2_47	0	0.0243126766910585	12.544112230754	5.08666119123163e-06	1.58064516128984	1
ENSG00000075340.22	ADD2	2	70767997	2_47	0	0.0106248666336212	4.81694255226711	8.53601284247927e-07	0.271317829457328	1
ENSG00000116031.8	CD207	2	70833920	2_47	0	0.0105277893839525	4.73147023509717	8.30794104300469e-07	-0.160944760717394	3
ENSG00000116035.2	VAX2	2	70900154	2_47	0	0.0105230919834439	4.72731438816803	8.29694016400921e-07	-0.159951916280386	2
ENSG00000144043.11	TEX261	2	70976212	2_47	0	0.0937511646991941	25.3289941329109	3.96054289010366e-05	-2.47513084923024	3
ENSG00000124357.12	NAGK	2	71063957	2_47	0	0.0112540710111392	5.35276210028844	1.00472613343531e-06	-0.440559440559357	1
ENSG00000124370.10	MCEE	2	71130504	2_47	0	0.0195644708158755	10.5114523136695	3.42997484902937e-06	-1.16583551855768	2
ENSG00000124383.8	MPHOSPH10	2	71128484	2_47	0	0.0165981242454234	8.97567456258288	2.4847701115172e-06	-1.00476309747387	3
ENSG00000124374.8	PAIP2B	2	71227813	2_47	0	0.0228717384591119	11.9721654481468	4.56701030603983e-06	-1.50292397660808	1
ENSG00000135636.13	DYSF	2	71430887	2_47	0	0.0114358283474837	5.50199691464362	1.0494169535542e-06	0.285566810852673	2
ENSG00000144036.15	EXOC6B	2	72825144	2_47	0	0.0155883993934096	8.38981150258294	2.18129213499149e-06	-0.789855072463651	1
ENSG00000135625.7	EGR4	2	73294038	2_48	0	0.0423592899841614	14.6772168797951	1.03693728167131e-05	-1.61923076923005	1
ENSG00000115297.10	TLX2	2	74513834	2_48	0	0.0151837637271058	5.06093775477363	1.28165323658742e-06	0.382513661202164	1
ENSG00000214513.3	NOTO	2	73202614	2_48	0	0.022184058543237	8.60289376061346	3.18306617787243e-06	1.04347826086961	1
ENSG00000144040.12	SFXN5	2	73076866	2_48	0	0.0212383093034761	8.19535137856943	2.90300394330481e-06	0.972656249999589	1
ENSG00000135631.16	RAB11FIP5	2	73156338	2_48	0	0.0183911992881529	6.85000602118466	2.10116960255941e-06	0.813278008298557	1
ENSG00000135632.11	SMYD5	2	73214385	2_48	0	0.0196374848180524	7.46267159028773	2.44422002529123e-06	-0.901568224090565	2
ENSG00000135617.3	PRADC1	2	73233389	2_48	0	0.0154880989864408	5.24609372409893	1.35517152110663e-06	-0.351239669421545	1
ENSG00000135624.15	CCT7	2	73233389	2_48	0	0.0154880989864408	5.24609372409893	1.35517152110663e-06	0.351239669421545	1
ENSG00000144035.3	NAT8	2	73641993	2_48	0	0.0161615056743344	5.64325815040498	1.5211493006572e-06	0.642458100558973	1
ENSG00000144034.14	TPRKB	2	73737504	2_48	0	0.0151390724754987	5.03343824985761	1.27093727947599e-06	0.361538461538496	1
ENSG00000144048.10	DUSP11	2	73780218	2_48	0	0.016354127098677	5.75384226137004	1.56944256130535e-06	0.569230769230932	1
ENSG00000114956.19	DGUOK	2	73938926	2_48	0	0.0204263688077312	7.83085147134628	2.66784295799129e-06	0.873015873015639	1
ENSG00000187605.15	TET3	2	74010771	2_48	0	0.0285992686886241	10.9824322899756	5.23857984748459e-06	1.39552238805925	1
ENSG00000114978.17	MOB1A	2	74178740	2_48	0	0.0401172490764153	14.1643693017469	9.47738431356657e-06	1.62626262626205	1
ENSG00000188687.17	SLC4A5	2	74534905	2_48	0	0.0147211988036607	4.77233176929722	1.17174716434862e-06	0.177631578947324	1
ENSG00000204843.12	DCTN1	2	74372241	2_48	0	0.0454765219170156	15.3476186507688	1.16409479451221e-05	1.62838541931606	2
ENSG00000239779.6	WBP1	2	74392471	2_48	0	0.064666339114791	18.6863816946068	2.01541087027681e-05	-1.98580453839902	3
ENSG00000284308.1	C2orf81	2	74421241	2_48	0	0.0175132574417362	6.39315258945914	1.86742043737179e-06	-0.715789473684595	1
ENSG00000005448.16	WDR54	2	74421241	2_48	0	0.0175132574417362	6.39315258945914	1.86742043737179e-06	0.715789473684595	1
ENSG00000114993.16	RTKN	2	74442009	2_48	0	0.023977844334114	9.33065893713573	3.73149236168171e-06	-1.126344428233	2
ENSG00000135637.13	CCDC142	2	74483364	2_48	0	0.017162554890865	6.20427008559842	1.77595820174182e-06	0.672316384180884	1
ENSG00000115282.19	TTC31	2	74483364	2_48	0	0.017162554890865	6.20427008559842	1.77595820174182e-06	-0.672316384180884	1
ENSG00000179528.15	LBX2	2	74502935	2_48	0	0.0166800043976177	5.93801383835639	1.65195218134495e-06	-0.622970755569121	2
ENSG00000115289.13	PCGF1	2	74508487	2_48	0	0.0171770529532355	6.21215411452848	1.77971713359433e-06	0.674285714285737	1
ENSG00000115317.11	HTRA2	2	74530427	2_48	0	0.0312151481451705	11.8039128941451	6.1454190450394e-06	1.36574074074065	1
ENSG00000115325.13	DOK1	2	74548714	2_48	0	0.0146315153820816	4.71533370859896	1.15069929597901e-06	0.158602150537632	1
ENSG00000159399.9	HK2	2	74834348	2_48	0	0.0149264527173764	4.90149088744019	1.22023903757739e-06	0.216434099516548	2
ENSG00000115350.11	POLE4	2	74956893	2_48	0	0.0160167317216664	5.55927766015445	1.48508862766561e-06	0.511378466971561	2
ENSG00000005436.13	GCFC2	2	75711125	2_49	0	0.0244700538215313	7.6650821639871	3.12832485113038e-06	0.660314588474694	4
ENSG00000115363.13	EVA1A	2	75569824	2_49	0	0.0292688121660535	9.34371043326957	4.56125732784098e-06	-1.07971014492796	1
ENSG00000115364.13	MRPL19	2	75651385	2_49	0	0.0181582140730756	4.87508647752123	1.47643917947173e-06	0.139860139860134	1
ENSG00000143954.12	REG3G	2	79026024	2_51	0	0.0585945547042999	17.3766931323819	1.69818302504325e-05	1.95290017500695	2
ENSG00000172023.7	REG1B	2	79088225	2_51	0	0.0151008339880963	4.63810111689356	1.16815709568881e-06	-0.128571428571432	1
ENSG00000163541.11	SUCLG1	2	84459875	2_54	0	0.00570956574136794	6.70613922835133	6.38610050453465e-07	-0.743902439024419	1
ENSG00000115423.18	DNAH6	2	84516948	2_54	0	0.00461288581255948	4.72435552685703	3.63475700640889e-07	-0.159695817490531	1
ENSG00000034510.5	TMSB10	2	84905643	2_54	0	0.0382519205778967	24.4655227925957	1.56087401764447e-05	2.45139588433824	2
ENSG00000186854.10	TRABD2A	2	84906846	2_54	0	0.00591688218779229	7.0376272771267	6.94511257740583e-07	0.754098360655655	1
ENSG00000187627.14	RGPD1	2	86902981	2_54	0	0.00508703351862549	5.63333981275696	4.77959011446572e-07	0.493243243243198	1
ENSG00000176407.17	KCMF1	2	84970689	2_54	0	0.0124131502156603	13.9322423445614	2.88445080747909e-06	-1.61825726141126	1
ENSG00000152291.13	TGOLN2	2	85328087	2_54	0	0.00580681953023465	6.86311577046758	6.64690940077265e-07	-0.672309020673205	2
ENSG00000115459.17	ELMOD3	2	85345100	2_54	0	0.0848949605077744	32.0396335704509	4.53659026743665e-05	2.70634920634877	1
ENSG00000042493.15	CAPG	2	85417309	2_54	0	0.00612813128645573	7.36368394023538	7.52633086007106e-07	0.880039566908556	2
ENSG00000152292.16	SH2D6	2	85418422	2_54	0	0.00503733158511632	5.54211166599357	4.65624600019198e-07	0.512968395900446	2
ENSG00000115486.11	GGCX	2	85561052	2_54	0	0.028615727986954	21.7376298860235	1.03747369598134e-05	2.08322049392118	3
ENSG00000118640.10	VAMP8	2	85561147	2_54	0	0.0106961014566146	12.5453731399759	2.23804699895375e-06	1.41795938559875	3
ENSG00000168899.4	VAMP5	2	85582093	2_54	0	0.0664128241884163	29.6876909118196	3.28842903595363e-05	-2.96521739130488	1
ENSG00000168883.19	USP39	2	85600891	2_54	0	0.00747879828647213	9.21562690452206	1.14952073489844e-06	-1.12403100775197	1
ENSG00000168887.10	C2orf68	2	85596950	2_54	0	0.00510227510101613	5.6611394505799	4.81756773388828e-07	0.53803944172752	2
ENSG00000115523.16	GNLY	2	85686278	2_54	0	0.025753859133555	20.749735769799	8.91281705345315e-06	2.00354609929189	1
ENSG00000168874.12	ATOH8	2	85751663	2_54	0	0.0060714403257619	7.27730388856351	7.3692339996745e-07	0.799999999999997	1
ENSG00000115525.17	ST3GAL5	2	85904899	2_54	0	0.00951879889982732	11.459693037477	1.81934575574987e-06	1.48387096774248	1
ENSG00000068654.15	POLR1A	2	86105686	2_54	0	0.00667657222148288	8.16051503162763	9.0872238392779e-07	-0.994880732823368	2
ENSG00000132300.18	PTCD3	2	86105686	2_54	0	0.00662250068327253	8.08491318963596	8.93012377579986e-07	-0.988165680473368	1
ENSG00000132305.20	IMMT	2	86195484	2_54	0	0.0367762731033425	24.0951050066262	1.47793946024217e-05	2.53099093091166	2
ENSG00000132313.14	MRPL35	2	86199443	2_54	0	0.00646039038334856	7.85450898679793	8.46326439352105e-07	0.962780957876971	3
ENSG00000115561.15	CHMP3	2	86567210	2_54	0	0.00491329833766929	5.3104856744184	4.35178551901138e-07	0.429687499999887	1
ENSG00000239305.6	RNF103	2	86630024	2_54	0	0.00570875398020843	6.70481430079674	6.38393103828273e-07	0.733766233766224	1
ENSG00000153563.15	CD8A	2	86808016	2_54	0	0.0169675280870537	16.8473615168715	4.76771819354312e-06	-1.83225806451675	1
ENSG00000183281.14	PLGLB1	2	86851338	2_54	0	0.00765604041572954	9.43346380666867	1.20457961812928e-06	1.13888888888875	1
ENSG00000172073.3	TEX37	2	88524586	2_55	0	0.0351125961255143	13.8317304588297	8.10027128305055e-06	-1.76100628930823	1
ENSG00000172086.7	KRCC1	2	88053385	2_55	0	0.0339706927126251	13.5208802104846	7.66071796178238e-06	1.53304915914967	2
ENSG00000115593.14	SMYD1	2	88087846	2_55	0	0.0140914802139076	5.2866749808264	1.24250839584495e-06	0.408396946564643	1
ENSG00000163586.9	FABP1	2	88129052	2_55	0	0.014465926239327	5.53125331701925	1.33453479151781e-06	-0.428571428571344	1
ENSG00000144115.16	THNSL2	2	88170095	2_55	0	0.0135155940526741	4.89761293864874	1.10402702446588e-06	-0.199570618072893	2
ENSG00000153574.8	RPIA	2	88691440	2_55	0	0.0171324601606389	7.10996232035482	2.0316417798943e-06	0.873198847262856	1
ENSG00000168658.18	VWA3B	2	98111475	2_58	0	0.0062336213787787	6.68501802318919	6.95029292107228e-07	-0.796610169491448	1
ENSG00000163060.7	TEKT4	2	94871756	2_58	0	0.00593100748398845	6.22246386906792	6.15532461202021e-07	0.563049853372505	1
ENSG00000144029.11	MRPS5	2	95149561	2_58	0	0.00565986092696547	5.78755841825429	5.46337804660132e-07	0.634035201054745	2
ENSG00000144026.11	ZNF514	2	95156702	2_58	0	0.0121440870827058	12.8907097244636	2.61096955237534e-06	-1.56822017284954	3
ENSG00000275111.4	ZNF2	2	95164907	2_58	0	0.0123205645658371	13.0251462289553	2.6765374367182e-06	1.59230769230778	1
ENSG00000233757.6	AC092835.2	2	95207631	2_58	0	0.0169483827389574	15.9994539088127	4.5226557109406e-06	-1.75609756097469	1
ENSG00000186281.12	GPAT2	2	96008576	2_58	0	0.0050008003328621	4.63716679899682	3.867696060837e-07	0.00884434977818066	2
ENSG00000274286.1	ADRA2B	2	96082306	2_58	0	0.00977002676557581	10.8648722267228	1.770437020859e-06	-1.31510664906608	2
ENSG00000158050.4	DUSP2	2	96082306	2_58	0	0.0089622779514269	10.0616985327764	1.50400685348177e-06	-1.26270012948687	2
ENSG00000188886.3	ASTL	2	96138165	2_58	0	0.00615518062858267	6.56730856799848	6.74199350862605e-07	0.829457364340888	1
ENSG00000084090.13	STARD7	2	96210717	2_58	0	0.00556626935891225	5.63258873193896	5.22916524675121e-07	-0.447852760736254	1
ENSG00000135956.8	TMEM127	2	96247049	2_58	0	0.00581177217648521	6.03371563824267	5.84862162335715e-07	0.666666666666855	1
ENSG00000144021.2	CIAO1	2	96268766	2_58	0	0.00639640809362452	6.92464612440951	7.3874380832361e-07	0.77519379844945	1
ENSG00000144028.14	SNRNP200	2	96305671	2_58	0	0.00735096648539113	8.21792750964958	1.00755057295742e-06	-0.876624772755765	2
ENSG00000198885.9	ITPRIPL1	2	96325607	2_58	0	0.00580199879442844	6.01806597386263	5.82364219776536e-07	0.528340080971766	1
ENSG00000196843.15	ARID5A	2	96536506	2_58	0	0.00500184714657126	4.63911190177263	3.87012836341148e-07	0.0937500000000302	1
ENSG00000114988.11	LMAN2L	2	96739703	2_58	0	0.00682947631614361	7.53372435894882	8.58138200406878e-07	1.05987586957379	2
ENSG00000158158.11	CNNM4	2	96757889	2_58	0	0.00503852237835889	4.70698727458249	3.95554492680328e-07	-0.0551181102361976	1
ENSG00000163126.14	ANKRD23	2	96859362	2_58	0	0.0050380638743992	4.70614344192433	3.95447591815796e-07	0.331858407079594	1
ENSG00000168758.10	SEMA4C	2	96936375	2_58	0	0.00509432200717408	4.80932260377261	4.08630151275056e-07	0.471428571428384	1
ENSG00000168754.14	FAM178B	2	96912413	2_58	0	0.0050994686356608	4.81869725651035	4.0984031096151e-07	0.0711973704111706	2
ENSG00000144199.11	FAHD2B	2	97093461	2_58	0	0.0140240486973281	14.2323466120318	3.32897112871536e-06	1.78464006914205	2
ENSG00000135976.17	ANKRD36	2	97113454	2_58	0	0.00541834192403645	5.38229573378945	4.86400564103506e-07	0.638497652582297	1
ENSG00000135940.6	COX5B	2	97599656	2_58	0	0.0263502939972629	20.1269112002814	8.84550640265888e-06	-2.33834586466218	1
ENSG00000115073.7	ACTR1B	2	97658891	2_58	0	0.0055968169766506	5.68346311643203	5.30535264543161e-07	0.745137902999323	3
ENSG00000228486.10	LINC01125	2	97665171	2_58	0	0.0291627263569345	21.0779259601771	1.02521771761157e-05	2.32374100719515	1
ENSG00000115085.13	ZAP70	2	97713589	2_58	0	0.0800882134594786	30.6427464650642	4.09313811544731e-05	-2.91168729389699	2
ENSG00000075568.16	TMEM131	2	97995531	2_58	0	0.00700024344408612	7.76336112828581	9.06406555403969e-07	1.28151870667183	2
ENSG00000144191.11	CNGA3	2	98345664	2_58	0	0.00750140574224811	8.40637090307803	1.05174706812911e-06	0.942916293360715	2
ENSG00000040933.15	INPP4A	2	98228602	2_58	0	0.00519008709411639	4.98236515544732	4.31290910009879e-07	-0.275641025640893	1
ENSG00000185674.9	LYG2	2	99256116	2_58	0	0.00637356612469753	6.89139945691329	7.32571511755783e-07	-0.816000000000214	1
ENSG00000183513.8	COA5	2	98608535	2_58	0	0.0218015145187377	18.3526055375874	6.67335917548206e-06	2.07142857142796	1
ENSG00000115446.11	UNC50	2	98608535	2_58	0	0.0218015145187377	18.3526055375874	6.67335917548206e-06	2.07142857142796	1
ENSG00000196872.11	KIAA1211L	2	98949250	2_58	0	0.00590951700750053	6.18872629468302	6.09976871644596e-07	-0.585034013605453	1
ENSG00000135951.14	TSGA10	2	99155218	2_58	0	0.00517887307778042	4.96226667222883	4.2862300104363e-07	0.313890082825204	2
ENSG00000144182.16	LIPT1	2	99154805	2_58	0	0.00512117577397064	4.85816875368953	4.14956320817519e-07	0.206014014892152	2
ENSG00000158411.11	MITD1	2	99180175	2_58	0	0.00539827879243471	5.3478192107779	4.81495388883988e-07	-0.395348837209129	1
ENSG00000185414.19	MRPL30	2	99178686	2_58	0	0.00506844839707998	4.76200949310284	4.02555154230477e-07	0.148437499999988	1
ENSG00000144214.9	LYG1	2	99304742	2_58	0	0.00513286032775751	4.87934467601085	4.17715941640691e-07	-0.244086977013906	2
ENSG00000158417.10	EIF5B	2	99337878	2_58	0	0.0164974056217446	15.7477339874069	4.33305127363919e-06	1.71270718232024	1
ENSG00000115514.11	TXNDC9	2	99340840	2_58	0	0.00619000011458004	6.61973851908667	6.83426158607609e-07	0.73387096774186	1
ENSG00000135945.9	REV1	2	99490335	2_58	0	0.00539063488836533	5.33465104263153	4.7962966839008e-07	-0.460764846509066	2
ENSG00000144218.18	AFF3	2	100112831	2_58	0	0.00759275148729277	8.51894322214343	1.07881012759298e-06	-1.23780487804912	1
ENSG00000170500.12	LONRF2	2	100297738	2_58	0	0.00666012286397955	7.30025595810741	8.10924522899646e-07	-0.674846625766718	1
ENSG00000115526.10	CHST10	2	100417235	2_58	0	0.00532609992550215	5.22273585137756	4.63946045148013e-07	0.44354838709662	1
ENSG00000115539.13	PDCL3	2	100562583	2_58	0	0.0204230294178983	17.7417998256869	6.04335273223254e-06	-1.82248520709988	1
ENSG00000170485.16	NPAS2	2	100844637	2_58	0	0.00506237189174208	4.75086389417046	4.01131474879344e-07	-0.0516129032258062	1
ENSG00000071082.10	RPL31	2	101001757	2_58	0	0.0389219316974728	23.7917809480143	1.54447699688084e-05	2.24999999999964	1
ENSG00000175874.9	CREG2	2	101387171	2_59	0	0.00999298232007206	5.05435529423875	8.42405108572651e-07	0.23390165589724	2
ENSG00000163162.8	RNF149	2	101300903	2_59	0	0.0163850749696868	8.87047941637078	2.42412846297011e-06	0.502834389458935	2
ENSG00000196460.12	RFX8	2	101419298	2_59	0	0.0232579087958239	13.7029871797002	5.31552322590876e-06	-1.90114269964633	2
ENSG00000071054.16	MAP4K4	2	101697147	2_59	0	0.00980599591588083	12.1384729930341	1.98525304125827e-06	-2.92974022973602	2
ENSG00000115590.13	IL1R2	2	101991888	2_59	0	0.0249157643453111	21.1201531762996	8.7767026281761e-06	3.38609942830941	2
ENSG00000115594.11	IL1R1	2	102064141	2_59	0	0.0135983928286224	7.52062951847692	1.70569699135685e-06	0.537142857142752	1
ENSG00000180251.4	SLC9A4	2	102472618	2_60	0	0.0150044401484989	25.9548090614448	6.49527793465593e-06	-5.91935483870978	1
ENSG00000115598.9	IL1RL2	2	102186984	2_60	0	0.00772667312891706	4.95661724659787	6.38760466494565e-07	-0.192857142857106	1
ENSG00000115602.16	IL1RL1	2	102310626	2_60	1	0.0537235035204872	38.2674767619552	3.42889557940034e-05	6.68292682926875	1
ENSG00000115604.10	IL18R1	2	102311189	2_60	0	0.0135685213426512	11.0065763582494	2.49083453519067e-06	1.36776859504115	1
ENSG00000115607.9	IL18RAP	2	102418659	2_60	0	0.00789621791806949	13.4838017316251	1.77578993006579e-06	-0.096774193548376	1
ENSG00000135973.2	GPR45	2	105181053	2_62	0	0.0148464811376973	4.74644612100734	1.17530935181267e-06	-0.229107838806073	2
ENSG00000198914.3	POU3F3	2	104855039	2_62	0	0.0158991014645364	5.38555472321087	1.42811483208204e-06	0.492307692307633	1
ENSG00000135972.8	MRPS9	2	105037988	2_62	0	0.0155582538260974	5.18332866707716	1.3450229842466e-06	0.286538858752006	2
ENSG00000135966.12	TGFBRAP1	2	105330280	2_62	0	0.015622235944473	5.2216235275103	1.36053229414376e-06	-0.397976042193725	2
ENSG00000071051.13	NCK2	2	105744677	2_63	0	0.0178460722201961	4.94137521851883	1.47078971624288e-06	-0.268690202352499	2
ENSG00000119147.9	C2orf40	2	106063072	2_63	0	0.0378033710627114	11.9770723002414	7.55164048252828e-06	-1.36800304454267	3
ENSG00000115652.14	UXS1	2	106194311	2_63	0	0.0262236594390342	8.54174751919235	3.73594205776666e-06	-1.08370044052832	1
ENSG00000144057.15	ST6GAL2	2	107062032	2_64	0	0.0153310758067939	5.13843578099718	1.31390410605617e-06	-0.37878787878786	1
ENSG00000196862.9	RGPD4	2	107826974	2_65	0	0.0219602819526931	7.38266374049411	2.70402750810038e-06	0.878661087866114	1
ENSG00000198203.9	SULT1C2	2	108287884	2_65	0	0.0196893078390935	6.36192775868865	2.08919649233442e-06	0.697361622326564	2
ENSG00000198075.9	SULT1C4	2	108374341	2_65	0	0.0170959507543841	5.04258869917422	1.43782791126468e-06	-0.400000000000085	1
ENSG00000135968.20	GCC2	2	108448548	2_65	0	0.0184730997133056	5.76613616198796	1.77658002036294e-06	-0.584905660377505	1
ENSG00000169756.16	LIMS1	2	108534528	2_65	0	0.0326505725307904	11.10087349865	6.04516362264291e-06	-1.29372197309411	1
ENSG00000153201.15	RANBP2	2	108719562	2_65	0	0.022733348387264	7.70638431183163	2.92195939368238e-06	0.850415512464962	1
ENSG00000163006.11	CCDC138	2	108791703	2_65	0	0.0198720777209878	6.44829677491599	2.1372159160586e-06	-0.657587548637826	1
ENSG00000172985.10	SH3RF3	2	109400396	2_65	0	0.0185722558636182	5.8161566534609	1.80161031257336e-06	-0.830645161290353	1
ENSG00000186522.14	SEPT10	2	109574715	2_65	0	0.082204113100533	19.8550392715449	2.72222741947329e-05	-2.32701563134413	2
ENSG00000198142.4	SOWAHC	2	109613671	2_65	0	0.0310537730376139	10.6297538504038	5.505511675303e-06	-1.65477586177009	2
ENSG00000144130.11	NT5DC4	2	112719065	2_66	0	0.0073823707109032	4.72948940616972	5.82331405334395e-07	-0.0455650328905541	2
ENSG00000115008.5	IL1A	2	112784242	2_66	0	0.0251580228084454	16.0533288841238	6.73599436626686e-06	1.77037037037041	1
ENSG00000125571.9	IL37	2	112913435	2_66	0	0.00732220215641277	4.6451151254041	5.67281084577605e-07	0.155555555555538	1
ENSG00000136688.10	IL36G	2	112973583	2_66	0	0.0257082519406244	16.4724775876377	7.06303857613421e-06	1.86178861788633	1
ENSG00000144063.3	MALL	2	110117552	2_66	0	0.0337477779418024	18.2772461417042	1.02876468832313e-05	1.80740740740809	1
ENSG00000144061.12	NPHP1	2	110205149	2_66	0	0.00820097920278551	5.82458308119156	7.96692374764387e-07	0.694968553459166	1
ENSG00000169679.14	BUB1	2	110678318	2_66	0	0.0109212045267665	8.49146407433711	1.54672541800833e-06	-1.16442048517452	1
ENSG00000153094.22	BCL2L11	2	111119720	2_66	0	0.162816606830697	29.1432756105039	7.91402045938598e-05	2.16935483870923	1
ENSG00000153107.11	ANAPC1	2	111880940	2_66	0	0.00739397056912761	4.72802093725045	5.83065324486698e-07	0.128787878787845	1
ENSG00000153208.16	MERTK	2	111898795	2_66	0	0.0116115224833413	8.8753261265082	1.71883264447748e-06	1.19645881085971	5
ENSG00000153214.9	TMEM87B	2	112012557	2_66	0	0.00739400869274964	4.72029468783078	5.8211551535535e-07	-0.165354330708604	1
ENSG00000144152.12	FBLN7	2	112137935	2_66	0	0.0483074181131784	21.9220072799944	1.76625843780514e-05	-2.35069632240167	3
ENSG00000144161.12	ZC3H8	2	112251022	2_66	0	0.00939005989240682	6.85004823649595	1.0728082326763e-06	-0.723531858949542	2
ENSG00000188177.13	ZC3H6	2	112291430	2_66	0	0.0265752457278939	16.7676703659635	7.43207565855204e-06	-1.86220472440905	1
ENSG00000114999.7	TTL	2	112481811	2_66	0	0.0187182117399424	13.261996733087	4.14031494144715e-06	-1.4438860971531	1
ENSG00000125630.15	POLR1B	2	112542706	2_66	0	0.00807984505998483	5.56493799481271	7.49934732666901e-07	0.4715802038284	2
ENSG00000125611.15	CHCHD5	2	112584474	2_66	0	0.0182479279123275	13.1138319582024	3.99119802904838e-06	-1.4433110628903	2
ENSG00000169607.12	CKAP2L	2	112765001	2_66	0	0.0100267106554576	7.72289552080592	1.29151289773422e-06	0.971677559912709	1
ENSG00000136689.18	IL1RN	2	113106433	2_66	0	0.00983311882246696	7.40107105465997	1.21379673922965e-06	0.992125984251951	1
ENSG00000125637.15	PSD4	2	113167161	2_67	0	0.0648019449188872	21.9099779740169	2.36804574252594e-05	-2.60060496257018	2
ENSG00000144134.18	RABL2A	2	113629608	2_67	0	0.0128129857580082	6.68228761270675	1.42802435099365e-06	0.573248407643336	1
ENSG00000115084.13	SLC35F5	2	113756721	2_67	0	0.0134009057421812	7.10055243505182	1.58703460646037e-06	0.730516746772237	3
ENSG00000115091.11	ACTR3	2	113792887	2_67	0	0.0106823771422362	4.98807380359539	8.88711669751898e-07	0.338028169014055	1
ENSG00000088205.12	DDX18	2	117811620	2_69	0	0.0115862686864736	5.50226239079921	1.06327352007736e-06	0.468127186728016	3
ENSG00000125633.10	CCDC93	2	118011713	2_69	0	0.0384704049996618	16.7315117081313	1.07354942987207e-05	-1.83171502342273	2
ENSG00000125629.14	INSIG2	2	118088372	2_69	0	0.0142148440292967	7.40800068632553	1.75631826684191e-06	0.930447675760216	2
ENSG00000019169.10	MARCO	2	118970896	2_69	0	0.0120089096204397	5.83605828362274	1.16891599759234e-06	0.664634146341558	1
ENSG00000115107.19	STEAP3	2	119219679	2_69	0	0.0162852289183835	8.67655741297023	2.35668435201424e-06	-1.03631040498147	3
ENSG00000186132.14	C2orf76	2	119366701	2_69	0	0.0125869347144381	6.27412215661809	1.3171433856891e-06	-0.657407407406999	1
ENSG00000155368.16	DBI	2	119366701	2_69	0	0.0193648864274714	10.2941483762192	3.32479967598485e-06	1.23992232077855	3
ENSG00000171227.6	TMEM37	2	119429724	2_69	0	0.0142513874912349	7.43194550260333	1.76652492905483e-06	0.818767614414613	2
ENSG00000080293.9	SCTR	2	119459477	2_69	0	0.0187816940491358	10.0084134463337	3.13516285448399e-06	-1.13294797687845	1
ENSG00000163075.12	CFAP221	2	119544252	2_69	0	0.0107697954296996	4.82162671717407	8.66086251519235e-07	-0.30813953488367	1
ENSG00000088179.8	PTPN4	2	119757894	2_69	0	0.0105810033033451	4.65693599521613	8.21839904412305e-07	-0.140776699029148	1
ENSG00000115109.13	EPB41L5	2	120013281	2_69	0	0.0105587690346394	4.63734792805271	8.166633705084e-07	-0.0522875816993593	1
ENSG00000226479.3	TMEM185B	2	120222852	2_69	0	0.015220806919108	8.04578984682388	2.04252070267401e-06	-0.887218045112583	1
ENSG00000144118.13	RALB	2	120240632	2_69	0	0.0108390909859831	4.88135523232113	8.82456652234658e-07	0.182537529094365	3
ENSG00000163083.5	INHBB	2	120387375	2_69	0	0.0161183334072746	8.58041334024811	2.30668584135874e-06	1.0211267605634	1
ENSG00000074047.21	GLI2	2	120735869	2_70	0	0.0199693345066327	6.44960838911728	2.14811260335019e-06	0.716171895460735	2
ENSG00000115112.7	TFCP2L1	2	121285174	2_70	0	0.0169684940307168	4.92840292124815	1.39479252714723e-06	0.307692307692287	1
ENSG00000074054.17	CLASP1	2	121649389	2_70	0	0.0182699178147439	5.61850334847182	1.71205354534823e-06	0.488119086288725	2
ENSG00000155438.11	NIFK	2	121734427	2_70	0	0.083884330952769	20.0050086116149	2.79885044797054e-05	-2.39932885906012	1
ENSG00000155052.14	CNTNAP5	2	124025355	2_72	0	0.0136362418026167	4.82213409578218	1.09671575520337e-06	-0.243902439024387	1
ENSG00000237524.8	AC114783.1	2	126899285	2_74	0	0.00996670455071791	6.10609612763368	1.01502169992507e-06	0.596412556053857	1
ENSG00000136732.14	GYPC	2	126655559	2_74	0	0.00893842385112553	5.06488658213831	7.55076188418879e-07	0.374999999999986	1
ENSG00000163161.12	ERCC3	2	127288972	2_75	0	0.0171711975607742	7.58487972490272	2.1722479148559e-06	1.50710264358663	2
ENSG00000169967.16	MAP3K2	2	127407902	2_75	0	0.0180939162875198	8.07356458345201	2.43645281976859e-06	-1.65079365079346	1
ENSG00000115718.17	PROC	2	127396231	2_75	0	0.0336703138192949	13.890885988104	7.80076538932081e-06	-1.80536912751638	1
ENSG00000169994.18	MYO7B	2	127536206	2_75	0	0.0131794059386375	5.11672190261439	1.12472863935275e-06	-1.01948282662594	2
ENSG00000144230.16	GPR17	2	127648067	2_75	0	0.13122764843606	26.8923487332008	5.8859177163307e-05	-2.9880637301245	3
ENSG00000072163.19	LIMS2	2	127648067	2_75	0	0.115748923116057	25.6647960285892	4.95467168521183e-05	-2.88644688644695	1
ENSG00000136709.11	WDR33	2	127811674	2_75	0	0.0259351272802242	11.4416259877899	4.94921404149727e-06	1.16774193548368	1
ENSG00000144231.10	POLR2D	2	127857816	2_75	0	0.0136041242976842	5.41241173583843	1.22806548033742e-06	-0.873971877354116	2
ENSG00000136731.12	UGGT1	2	128091077	2_75	0	0.0293039247155816	12.5867030466197	6.15173872100881e-06	1.96722453353244	2
ENSG00000136720.6	HS6ST1	2	128319352	2_75	0	0.266066118589148	34.0370426872351	0.000151043311640772	-3.61290322580475	1
ENSG00000233087.7	WTH3DI	2	131364366	2_78	0	0.0183434063163034	5.41203515451596	1.65577263434468e-06	0.612500000000021	1
ENSG00000163046.15	ANKRD30BL	2	132162676	2_78	0	0.0168850131873449	4.6383871835993	1.30625662996957e-06	0.12785388127853	1
ENSG00000152086.8	TUBA3E	2	130194011	2_78	0	0.0183474829908341	5.41410833238083	1.65677503108712e-06	0.394842288883065	2
ENSG00000173272.15	MZT2A	2	131487239	2_78	0	0.027162475141076	9.08537694881717	4.115971871834e-06	1.69564493671631	3
ENSG00000222014.5	RAB6C	2	130004164	2_78	0	0.0215860160910875	6.9335702025126	2.49625828443921e-06	-0.945736434108672	1
ENSG00000152076.18	CCDC74B	2	130138964	2_78	0	0.0169176573331322	4.65641901757084	1.31386996245215e-06	0.0841730270826352	2
ENSG00000136699.19	SMPD4	2	130182517	2_78	0	0.0186809436725367	5.5823736909233	1.73931331586285e-06	-0.51145038167946	1
ENSG00000136718.9	IMP4	2	130342325	2_78	0	0.017316488466262	4.87397753703886	1.40767843295951e-06	0.152293655723573	2
ENSG00000072135.12	PTPN18	2	130356469	2_78	0	0.0173718240561296	4.90376750474067	1.42080801748788e-06	0.327160493827172	1
ENSG00000188219.14	POTEE	2	130313285	2_78	0	0.023573444853346	7.75774635409182	3.05013269283703e-06	-0.871212121212185	1
ENSG00000163040.14	CCDC74A	2	131527737	2_78	0	0.0391807416617965	12.5280159133531	8.18681646906889e-06	1.63322173217243	2
ENSG00000150551.10	LYPD1	2	132647495	2_79	0	0.0225489434210074	6.54361398350751	2.46095671035949e-06	-0.714285714286096	1
ENSG00000152127.8	MGAT5	2	134107998	2_79	0	0.0227213570257622	6.61489396504215	2.50678598774593e-06	0.6829268292682	1
ENSG00000176601.12	MAP3K19	2	135046196	2_80	0	0.0199840352542734	6.97957847762518	2.32633624692412e-06	0.989637305699879	1
ENSG00000115850.9	LCT	2	135836190	2_80	0	0.0195835349712405	6.79035191261181	2.21790773633876e-06	1.05298013245057	1
ENSG00000152128.13	TMEM163	2	134722410	2_80	0	0.0166260320550462	5.26115440267872	1.45891425097126e-06	-0.691729323308342	1
ENSG00000082258.12	CCNT2	2	134918197	2_80	0	0.0352616836694035	12.3029586968442	7.23556945420646e-06	-1.66025641025632	1
ENSG00000121988.17	ZRANB3	2	135528864	2_80	0	0.0162111334166946	5.02526784676367	1.35872854743419e-06	0.504504504504541	1
ENSG00000048991.16	R3HDM1	2	135530703	2_80	0	0.0185772434076031	6.29742937512045	1.95121300838605e-06	-0.871134020618532	1
ENSG00000144224.16	UBXN4	2	135741596	2_80	0	0.0159681543544433	4.88432448809137	1.30082638129043e-06	0.447706145556245	2
ENSG00000076003.4	MCM6	2	135876392	2_80	0	0.0174428166452285	5.70891283774127	1.66084893961192e-06	0.77348066298352	1
ENSG00000115866.10	DARS	2	135985602	2_80	0	0.129226785232632	24.7191236261488	5.32777303730208e-05	2.31653225806456	1
ENSG00000144229.11	THSD7B	2	136765297	2_81	0	0.024762639496396	7.78217794345108	3.214091213878e-06	0.921296296296068	1
ENSG00000150540.13	HNMT	2	137955809	2_82	0	0.0203508939315425	6.22398729243154	2.11257576629155e-06	-0.60769306728971	2
ENSG00000144228.8	SPOPL	2	138501652	2_82	0	0.0223725224346616	7.1097944506519	2.65296855835085e-06	-0.89090909090894	1
ENSG00000168702.17	LRP1B	2	142131284	2_85	0	0.0171842862846119	4.82524108060339	1.38296319231047e-06	0.0746666666666859	1
ENSG00000115919.14	KYNU	2	142868353	2_85	0	0.0232397383575467	7.64711600325245	2.96407383800716e-06	1.00716250875474	2
ENSG00000075884.13	ARHGAP15	2	143091525	2_85	0	0.016991001502088	4.7196342177159	1.33748039565883e-06	-0.153374233128808	1
ENSG00000121989.14	ACVR2A	2	147844091	2_88	0	0.0113676502283812	8.78172038991313	1.66498533609046e-06	-2.13737882233074	2
ENSG00000115947.13	ORC4	2	148020474	2_88	0	0.090237759619326	19.84391370665	2.98659091510137e-05	-3.71965687979981	3
ENSG00000204406.12	MBD5	2	148020703	2_88	0	0.0472390549413714	17.4020210963466	1.37107432103211e-05	3.44776119403153	1
ENSG00000168280.16	KIF5C	2	148839931	2_88	0	0.0169385158794656	10.8118972231938	3.05448059112728e-06	1.33492822966488	1
ENSG00000150556.16	LYPD6B	2	149034918	2_88	0	0.00912479026756041	4.91666130402364	7.48261307534496e-07	0.411805190410313	2
ENSG00000184898.6	RBM43	2	151261518	2_90	0	0.0315956892664292	14.2910717836109	7.53100160713852e-06	-2.26079108844613	2
ENSG00000123609.10	NMI	2	151290144	2_90	0	0.0362094084771175	15.5724444774911	9.4045566501444e-06	-2.32217792635465	2
ENSG00000080345.17	RIF1	2	151423851	2_90	0	0.0837760570684856	23.5358631565306	3.28859318337738e-05	-2.79365079365113	1
ENSG00000183091.19	NEB	2	151709573	2_91	0	0.0187504148273474	6.21784264696805	1.94451238323837e-06	0.666666666666443	1
ENSG00000162980.16	ARL5A	2	151828599	2_91	0	0.0188571017031813	6.27089754603621	1.97226266817611e-06	0.795454545454656	1
ENSG00000182389.19	CACNB4	2	152081658	2_91	0	0.0189238215191507	6.30421099093272	1.98975538488382e-06	1.59415733434047	2
ENSG00000115145.9	STAM2	2	152175694	2_91	0	0.0174347357863645	5.53835476815764	1.61048338098938e-06	0.615384615384675	1
ENSG00000157827.19	FMNL2	2	152333709	2_91	0	0.0470735113146354	14.860614710218	1.16673835365993e-05	-2.63015669767636	2
ENSG00000177917.10	ARL6IP6	2	152717578	2_91	0	0.0158576399262177	4.65320393145543	1.23069587284689e-06	0.208369828251594	2
ENSG00000144278.14	GALNT13	2	153872281	2_92	0	0.0145608402377921	5.08848845360781	1.23576342086551e-06	0.477272727272799	1
ENSG00000136542.8	GALNT5	2	157234370	2_94	0	0.01231523903819	4.65729614188725	9.56614161131837e-07	0.100674961099242	2
ENSG00000123612.15	ACVR1C	2	157663140	2_94	0	0.0148385673500534	6.39505778136139	1.58269252291165e-06	0.672727272727019	1
ENSG00000115170.13	ACVR1	2	157876051	2_95	0	0.01429135799379	4.63621107106388	1.10508784881409e-06	0.0113636363636378	1
ENSG00000153237.17	CCDC148	2	158266093	2_95	0	0.0165230405468093	5.99000917300826	1.65073576798998e-06	0.569832402234404	1
ENSG00000144283.21	PKP4	2	158457154	2_95	0	0.0150161218117382	5.09762554510129	1.27669106419383e-06	-0.323886639675966	1
ENSG00000115183.14	TANC1	2	158968061	2_96	0	0.0137781289818516	11.0896648361052	2.54840689956738e-06	-1.23261142717062	2
ENSG00000196151.10	WDSUB1	2	159285366	2_96	0	0.00760321873359127	5.58216873580827	7.07881480163533e-07	-1.01482401156682	2
ENSG00000123636.17	BAZ2B	2	159618088	2_96	0	0.0254155993212571	15.9055168207771	6.74230269216915e-06	-2.27205882353013	1
ENSG00000136536.14	MARCH7	2	159712247	2_96	0	0.00793914108860183	5.95543606188734	7.88582603190134e-07	-0.887160734869334	2
ENSG00000241399.6	CD302	2	159798013	2_96	0	0.00699948430567776	4.82225524138199	5.62958451557375e-07	-0.0197444583557848	2
ENSG00000054219.10	LY75	2	159904571	2_96	0	0.00745320437177066	5.3274061962562	6.62245395068713e-07	-0.145833333333333	1
ENSG00000153246.12	PLA2R1	2	160062090	2_96	0	0.0205099727287588	12.8968732272017	4.41173704782038e-06	-1.22047244094503	1
ENSG00000115221.10	ITGB6	2	160267510	2_96	0	0.0171727764010721	12.3334183703717	3.53251556841183e-06	1.53671617622588	3
ENSG00000153250.19	RBMS1	2	160494127	2_96	0	0.00737423262160086	6.85222371592758	8.42768845280788e-07	-1.4643885826697	2
ENSG00000136560.13	TANK	2	161137211	2_97	0	0.016933262097379	7.8499138390118	2.21699965771852e-06	-1.0818553888128	1
ENSG00000115233.11	PSMD14	2	161308497	2_97	0	0.0367078252574008	15.0989712758421	9.24413161365855e-06	1.82222222222199	1
ENSG00000184611.11	KCNH7	2	162838368	2_98	0	0.0139969828798086	5.31045207103329	1.23972691632832e-06	0.492424242424218	1
ENSG00000182263.13	FIGN	2	163614686	2_99	0	0.0116102096871772	4.65868401771996	9.02118156546023e-07	-0.100233919410992	3
ENSG00000115290.9	GRB14	2	164621693	2_100	0	0.0365209210438173	13.3010769973545	8.10193276545054e-06	1.5255548138807	2
ENSG00000169507.9	SLC38A11	2	164946589	2_100	0	0.0168556560222034	6.05714766349506	1.70284032709385e-06	-0.425968246762422	2
ENSG00000178662.15	CSRNP3	2	165469352	2_100	0	0.0144754831349326	4.63667424527266	1.11943726069718e-06	-0.00760491740469024	2
ENSG00000123607.14	TTC21B	2	165954114	2_100	0	0.0145261484318484	4.66926165103067	1.13125052637739e-06	0.0551724137930823	1
ENSG00000169432.14	SCN9A	2	166342034	2_101	0	0.0324290442985046	15.083690624212	8.15834133524875e-06	1.6480000000006	1
ENSG00000136546.13	SCN7A	2	166494815	2_101	0	0.0106528042420536	4.67922467119776	8.31376893888243e-07	-0.134328358208923	1
ENSG00000163092.19	XIRP2	2	166888047	2_102	0	0.00875154630962005	4.67124353943055	6.81832048949079e-07	0.0652173913043712	1
ENSG00000198648.10	STK39	2	168246067	2_102	0	0.00872331683163741	4.64411197966817	6.75685244429312e-07	0.0317275620709684	2
ENSG00000163072.15	NOSTRIN	2	168857840	2_102	0	0.0105638856594028	6.41026552916113	1.12943129403521e-06	-0.6370967741934	1
ENSG00000152254.10	G6PC2	2	168900922	2_102	0	0.00963764554007174	5.56648776473353	8.94771852821989e-07	-0.496320435493799	2
ENSG00000152253.8	SPC25	2	168933210	2_102	0	0.011562777702436	7.27609926445768	1.40320426865557e-06	0.838383838383788	1
ENSG00000163093.11	BBS5	2	169480335	2_104	0	0.00706225032769514	5.15280665188344	6.06941816065072e-07	-0.375912408759178	1
ENSG00000239474.6	KLHL41	2	169509786	2_104	0	0.0168668524496306	13.261934195013	3.73079185522949e-06	-1.40900195694679	1
ENSG00000138399.17	FASTKD1	2	169574063	2_104	0	0.0147298530370673	11.9977267332293	2.94752491884786e-06	1.53599999999994	1
ENSG00000154479.12	CCDC173	2	169694622	2_104	0	0.01442211409891	11.8008067241193	2.83857733099443e-06	1.41250667109895	3
ENSG00000144362.11	PHOSPHO2	2	169693707	2_104	0	0.0328241508994818	19.495977233268	1.06732975071743e-05	-2.17043636615409	3
ENSG00000138382.14	METTL5	2	169825274	2_104	0	0.01025735872077	8.62548372397045	1.47563555042661e-06	1.02764976958583	1
ENSG00000144357.16	UBR3	2	169826710	2_104	0	0.00871207172645439	7.10566016107432	1.03249030116732e-06	-0.874721718753457	3
ENSG00000071909.18	MYO3B	2	170178516	2_104	0	0.00928865205940177	7.7020249135424	1.19321229505711e-06	-0.859969540871927	2
ENSG00000204335.3	SP5	2	170714891	2_104	0	0.00687177926570859	4.89858534872978	5.61435649393819e-07	-0.395522388059781	1
ENSG00000204334.7	ERICH2	2	170784224	2_104	0	0.00740277704309944	5.59073370628395	6.90277284303102e-07	-0.681818181818112	1
ENSG00000128683.13	GAD1	2	170813566	2_104	0	0.0180511744713635	13.8956216818928	4.18353639054503e-06	1.66469115494403	2
ENSG00000115806.12	GORASP2	2	170927752	2_104	0	0.007209906371485	5.34522081677348	6.42769678667201e-07	0.333493654149461	3
ENSG00000198586.13	TLK1	2	171149246	2_104	0	0.00673382888677887	4.71003722634762	5.28988854221916e-07	0.422829910115035	2
ENSG00000115827.13	DCAF17	2	171438282	2_104	0	0.00670322480689434	4.66767880563176	5.21848997790513e-07	0.107692307692328	1
ENSG00000071967.11	CYBRD1	2	171518723	2_104	0	0.00686001135042547	4.88265100597455	5.58651055275477e-07	0.392503796280436	3
ENSG00000128708.12	HAT1	2	171922612	2_104	0	0.00801975429171253	6.33530457984716	8.47400405182636e-07	0.638766519823884	1
ENSG00000115840.13	SLC25A12	2	171994938	2_104	0	0.00668655421697562	4.64453077907679	5.17969659367696e-07	0.0671641791044592	1
ENSG00000172878.13	METAP1D	2	171999243	2_104	0	0.00669382342958147	4.65463321707093	5.19660638199669e-07	-0.136466581412531	2
ENSG00000144355.14	DLX1	2	172084313	2_104	0	0.00828683244625927	6.64007089915479	9.17743632479575e-07	0.712581042994699	2
ENSG00000217236.1	SP9	2	174335141	2_105	0	0.00529330813751017	4.64339113398549	4.09942126443417e-07	-0.165467625899246	1
ENSG00000152256.13	PDK1	2	172555453	2_105	0	0.00664458236161003	6.83297079916124	7.57246647589158e-07	0.813852813852869	1
ENSG00000091436.16	MAP3K20	2	173083843	2_105	0	0.00739708175039044	7.84202427280787	9.67494948621611e-07	0.928677135298842	3
ENSG00000144354.13	CDCA7	2	173355045	2_105	0	0.00786827333804141	8.23219508720489	1.08032691959587e-06	-0.916967509025757	1
ENSG00000172845.14	SP3	2	173978771	2_105	0	0.00613062467344816	6.05523949035449	6.19150401507829e-07	-0.61473513095951	2
ENSG00000138430.15	OLA1	2	174248983	2_105	0	0.0235576868892587	18.2490455823655	7.17022702698894e-06	-1.86815680820153	2
ENSG00000138433.15	CIR1	2	174396697	2_105	0	0.00528807674873322	4.65963659651845	4.10969794079017e-07	0.096551724137966	1
ENSG00000144306.14	SCRN3	2	174394688	2_105	0	0.00579586425514078	5.60051896174662	5.41385453919065e-07	-0.298485137860113	2
ENSG00000163328.13	GPR155	2	174487330	2_105	0	0.00725429193295479	7.36027002982937	8.90530672010943e-07	-0.910447761194251	1
ENSG00000115935.17	WIPF1	2	174559701	2_105	0	0.00552684293348471	5.04866740699266	4.65386723516052e-07	0.301617307404313	2
ENSG00000174279.4	EVX2	2	176081449	2_106	0	0.0175922164656184	6.6877789387598	1.96228721858776e-06	0.99687500000065	1
ENSG00000128656.13	CHN1	2	175004641	2_106	0	0.0160743741425817	5.70722543653015	1.53009785317552e-06	0.601966397103619	2
ENSG00000115966.16	ATF2	2	175168302	2_106	0	0.0166316699271785	6.08507315818132	1.68795850775732e-06	-0.660067421734191	2
ENSG00000154518.9	ATP5G3	2	175184841	2_106	0	0.0246764269535528	9.60655805278622	3.95375899502383e-06	-1.2096973555238	2
ENSG00000144320.13	LNPK	2	176007267	2_106	0	0.0212334108286655	8.26424667131473	2.92673323817831e-06	1.17112299465227	1
ENSG00000128713.13	HOXD11	2	176103857	2_106	0	0.129989813988102	25.8739624105305	5.60960615254266e-05	-2.80203045685294	1
ENSG00000128709.12	HOXD9	2	176122492	2_106	0	0.022061235142245	8.30857680925153	3.05714873469823e-06	-0.58208955223873	1
ENSG00000175879.8	HOXD8	2	176130534	2_106	0	0.0164597902907292	5.8286640734207	1.60012322703958e-06	0.423880597014882	1
ENSG00000128652.11	HOXD3	2	176136417	2_106	0	0.0325186743845631	12.4831461890483	6.77044158674653e-06	1.35093696763198	1
ENSG00000128645.14	HOXD1	2	176188365	2_106	0	0.457234922567548	24.542058019066	0.000187158897176242	3.72992700729817	1
ENSG00000018510.13	AGPS	2	177391993	2_107	0	0.0337612921241681	12.4270255634966	6.99755558623202e-06	-1.56364965989578	2
ENSG00000197557.6	TTC30A	2	177618849	2_107	0	0.0205006496449345	7.75114435225098	2.65029095373034e-06	0.923809523809208	1
ENSG00000128655.16	PDE11A	2	178108547	2_108	0	0.0160745863372237	10.4456780305636	2.80050625203288e-06	1.25519196389559	2
ENSG00000155636.14	RBM45	2	178112094	2_108	0	0.00895488558973545	4.99428852745875	7.4592261730109e-07	-0.299516908212484	1
ENSG00000079156.16	OSBPL6	2	178193688	2_108	0	0.00895282337859771	4.99214525246353	7.45430804169839e-07	-0.303279315688385	2
ENSG00000180228.12	PRKRA	2	178451344	2_108	0	0.0105746369793066	6.54196102127711	1.15380794457327e-06	0.659919028340223	1
ENSG00000204311.12	DFNB59	2	178446633	2_108	0	0.00974129475335051	5.77772749580747	9.38715188238209e-07	-0.555555555555464	1
ENSG00000079150.17	FKBP7	2	178477603	2_108	0	0.00913374965242664	5.17833682339098	7.88859218453149e-07	0.391566265060232	1
ENSG00000116095.10	PLEKHA3	2	178478636	2_108	0	0.00865448920545142	4.67678270637332	6.7506989089764e-07	0.12244897959192	1
ENSG00000163492.14	CCDC141	2	179050711	2_108	0	0.0106731113056194	6.62827562997241	1.17991766704505e-06	0.728476821192009	1
ENSG00000187231.13	SESTD1	2	179264718	2_108	0	0.0120829764045011	7.78397399575708	1.5686837921174e-06	1.10884353741501	1
ENSG00000144331.18	ZNF385B	2	179847629	2_108	0	0.00864869859243822	4.67055501325017	6.73719875394066e-07	-0.0765743454219253	2
ENSG00000163510.13	CWC22	2	180007524	2_108	0	0.0156370289159165	10.1881273093325	2.65710494746353e-06	-1.08040201005061	1
ENSG00000170035.15	UBE2E3	2	180895591	2_109	0	0.0147444797915602	5.1836787028949	1.2747576743462e-06	-0.587958013200642	2
ENSG00000115232.13	ITGA4	2	181456814	2_110	0	0.0142444998754179	6.19042618097419	1.47071276020599e-06	0.566972477064222	1
ENSG00000138434.16	SSFA2	2	181892173	2_110	0	0.0121268457830498	4.69010518941248	9.48616213924758e-07	0.0219512195121975	1
ENSG00000150722.10	PPP1R1C	2	181953928	2_110	0	0.0122613643605713	4.7929004866657	9.8016076873372e-07	-0.320208934980837	2
ENSG00000077232.17	DNAJC10	2	182715440	2_110	0	0.147354539759572	28.3837475398335	6.97578940804918e-05	-2.64522417154061	1
ENSG00000162998.4	FRZB	2	182830722	2_110	0	0.0123890612671982	4.88944534512272	1.01031802697504e-06	-0.231422918378685	3
ENSG00000061676.14	NCKAP1	2	183038483	2_110	0	0.0228498726247977	10.6047190183573	4.04150439133436e-06	-1.31468531468516	1
ENSG00000162999.12	DUSP19	2	183077905	2_110	0	0.0123379965370596	4.85095682995366	9.98233543529427e-07	-0.258064516128963	1
ENSG00000163002.12	NUP35	2	183117700	2_110	0	0.0138151058393776	5.90500491243498	1.36061290336965e-06	-0.69767794178104	2
ENSG00000170396.7	ZNF804A	2	184598458	2_112	0	0.0153183748140925	14.6183841574944	3.734841431374e-06	1.69841269841293	1
ENSG00000188738.14	FSIP2	2	185740380	2_112	0	0.0150981861690203	12.2950621365667	3.09610449317939e-06	0.528455284553045	1
ENSG00000138448.11	ITGAV	2	186591394	2_112	0	0.00647082887987371	8.88305652888404	9.5869938003325e-07	-1.74436090225521	1
ENSG00000144369.12	FAM171B	2	186559984	2_112	0	0.010630172130798	10.6245913208403	1.88370389712485e-06	1.45255474452546	1
ENSG00000163012.3	ZSWIM2	2	186852402	2_112	0	0.0054571371290133	4.97654827912927	4.52953056162977e-07	0.613924050632705	1
ENSG00000064989.12	CALCRL	2	187448790	2_112	0	0.00776587623358072	8.49339958670076	1.10009990480951e-06	1.32094594594596	1
ENSG00000003436.15	TFPI	2	187519755	2_112	0	0.00549000849664483	4.83422373592649	4.42649388477051e-07	0.515337423312771	1
ENSG00000168542.14	COL3A1	2	188974074	2_112	0	0.00696165116068181	6.89537767926345	8.006273500039e-07	-0.726315789473503	1
ENSG00000204262.11	COL5A2	2	189182368	2_113	0	0.0415828368823872	14.5016464231487	1.0057534528743e-05	2.53246753246783	1
ENSG00000138449.10	SLC40A1	2	189577426	2_113	0	0.0183548843799384	6.83318712040416	2.09187183383929e-06	1.10526315789469	1
ENSG00000138381.9	ASNSD1	2	189660929	2_113	0	0.0155473278970437	5.28332643761772	1.37000864807716e-06	0.35803452871068	2
ENSG00000151687.14	ANKAR	2	189674447	2_113	0	0.01450543383833	4.63625591638022	1.12165224165017e-06	0.087363113556081	2
ENSG00000128699.13	ORMDL1	2	189782129	2_113	0	0.0145867358270054	4.68838988849367	1.14062252543424e-06	0.255470994970616	3
ENSG00000064933.17	PMS1	2	189783978	2_113	0	0.0150379779429657	4.97257953708804	1.24718617339714e-06	-0.440231956966587	2
ENSG00000187699.10	C2orf88	2	190136339	2_113	0	0.0147597550122418	4.79837222911945	1.18122652166299e-06	0.233576642335721	1
ENSG00000198130.15	HIBCH	2	190344069	2_113	0	0.0148668130282172	4.86578747210505	1.20651054226908e-06	-0.229729729729736	1
ENSG00000151689.12	INPP1	2	190343248	2_113	0	0.0161200408700642	5.62092158761959	1.51124115148947e-06	-0.502609033861729	2
ENSG00000151690.14	MFSD6	2	190407424	2_113	0	0.0348182322307146	12.8321502981183	7.45188700400815e-06	1.32954545454558	1
ENSG00000189362.11	NEMP2	2	190534707	2_113	0	0.0176114183910273	6.4469895466762	1.89370099019454e-06	0.622619837221993	2
ENSG00000138386.16	NAB1	2	190656715	2_113	0	0.014540657127604	4.6588738075969	1.12986117779478e-06	-0.364963503649617	1
ENSG00000115419.12	GLS	2	190871204	2_113	0	0.0148094903087467	4.82974120139993	1.19295504304563e-06	-0.523118229537666	3
ENSG00000115415.18	STAT1	2	191014413	2_113	0	0.0145136980023347	4.64156683237237	1.12357688447897e-06	0.326240018456914	2
ENSG00000138378.17	STAT4	2	191151202	2_114	0	0.0130164545777764	6.3332344253592	1.37492299861731e-06	0.82840470172056	2
ENSG00000128641.18	MYO1B	2	191244832	2_114	0	0.0121878991442608	5.72027938948305	1.16280314685547e-06	0.416666666666695	1
ENSG00000173559.12	NABP1	2	191677959	2_114	0	0.0292518129132734	13.9025867087144	6.78279209122997e-06	1.68396858927427	2
ENSG00000144339.11	TMEFF2	2	192202146	2_114	0	0.0372072253292942	16.1634779988348	1.00304913189075e-05	1.74342105263218	1
ENSG00000196950.13	SLC39A10	2	195574859	2_116	0	0.0256202560957138	10.278219901641	4.39199136194447e-06	1.39759176904949	2
ENSG00000118997.13	DNAH7	2	196068834	2_116	0	0.0153265541474229	5.47531089545438	1.39963055044709e-06	0.441176470588133	1
ENSG00000138411.10	HECW2	2	196593392	2_116	0	0.0495643920853736	16.4885465305244	1.36305149549984e-05	-1.93824092768256	2
ENSG00000119041.10	GTF3C3	2	196799713	2_116	0	0.048518204672249	16.2867018790365	1.31794708741764e-05	1.78816199376953	1
ENSG00000065413.18	ANKRD44	2	197313250	2_117	0	0.0346901077937135	16.1364461375922	9.33627526261363e-06	2.88281249999943	1
ENSG00000115520.8	COQ10B	2	197453059	2_117	0	0.0112947755222974	5.64421235352795	1.06326386465761e-06	-1.50806451612903	1
ENSG00000115541.10	HSPE1	2	197500319	2_117	0	0.0405507352430716	17.6054043535357	1.19070682453666e-05	-3.18939393939459	1
ENSG00000144381.16	HSPD1	2	197518657	2_117	0	0.0318299850935764	15.3272390516964	8.13692797406772e-06	-3.03007518796893	1
ENSG00000162944.10	RFTN2	2	197675986	2_117	0	0.0138223234434283	7.52614485899484	1.73505693285391e-06	-1.15493058742418	2
ENSG00000115896.15	PLCL1	2	197805147	2_117	0	0.027396494457632	13.9204829893843	6.36076579992707e-06	2.56000000000049	1
ENSG00000226124.6	FTCDNL1	2	199756040	2_118	0	0.0171241047146244	15.2728948257579	4.36203696468675e-06	-2.16793893129763	1
ENSG00000178074.5	C2orf69	2	199910402	2_118	0	0.0119521371747047	11.4428784808317	2.28108233027631e-06	2.44321536983255	2
ENSG00000162971.10	TYW5	2	199955071	2_118	0	0.00779251685328297	7.27100731579198	9.45001368458275e-07	-1.81995815158665	2
ENSG00000162972.10	MAIP1	2	199955089	2_118	0	0.0114545860300501	11.2581872341632	2.15083933846147e-06	-2.44372301404875	2
ENSG00000196141.13	SPATS2L	2	200306290	2_118	0	0.0158710626097209	12.6642216202543	3.35231339524054e-06	1.41982507288555	1
ENSG00000163535.17	SGO2	2	200509191	2_118	0	0.00827047427008432	7.73285632753737	1.06667093568985e-06	-0.965277777777601	1
ENSG00000155729.12	KCTD18	2	200519526	2_118	0	0.0325515807127829	21.3036718970494	1.15660922867296e-05	-2.56540084388193	1
ENSG00000082153.17	BZW1	2	200810630	2_119	0	0.0139555481577285	5.86856777255129	1.36596361003274e-06	-0.587301587301504	1
ENSG00000240344.8	PPIL3	2	200889218	2_119	0	0.0265084554836853	11.8649254357	5.24577359990491e-06	1.29447852760703	1
ENSG00000119013.8	NDUFB3	2	201071148	2_119	0	0.033122913343128	13.9555943191415	7.70969096660562e-06	1.82388663967618	1
ENSG00000003402.19	CFLAR	2	201116120	2_119	0	0.0269249834765213	12.0110738555849	5.39383166430776e-06	-1.66122448979574	1
ENSG00000003400.14	CASP10	2	201183110	2_119	0	0.0211062734752637	9.73138447001159	3.42567609982152e-06	1.28834355828272	1
ENSG00000064012.21	CASP8	2	201139467	2_119	0	0.112751647593214	25.627791727265	4.81941348203691e-05	-2.80263157894696	1
ENSG00000155749.12	ALS2CR12	2	201319442	2_119	0	0.0155750466876243	6.8926895096135	1.79051588497637e-06	0.905789557420171	2
ENSG00000082146.12	STRADB	2	201387816	2_119	0	0.0168728580418561	7.63969065291485	2.14993104842349e-06	-1.00746268656729	1
ENSG00000115993.12	TRAK2	2	201451036	2_119	0	0.0181275889660376	8.30950656342181	2.51232248932238e-06	-1.09629629629644	1
ENSG00000155755.18	TMEM237	2	201643259	2_119	0	0.0136348972933238	5.65183058507483	1.2852899502437e-06	0.338709677419394	1
ENSG00000003393.14	ALS2	2	201780819	2_119	0	0.0633799653902992	20.0894018824208	2.12363126243748e-05	2.19337016574606	1
ENSG00000138395.14	CDK15	2	201790822	2_119	0	0.0152245483876373	6.68032571908332	1.69629804952486e-06	-0.965909090908863	1
ENSG00000155760.2	FZD7	2	202034208	2_120	0	0.0189955011099963	9.35926545977593	2.96519067715069e-06	1.23703703703729	1
ENSG00000116030.16	SUMO1	2	202238678	2_120	0	0.0167522038987287	8.1854028625065	2.28703133488911e-06	-1.08730158730175	1
ENSG00000055044.10	NOP58	2	202260875	2_120	0	0.0114578025142252	4.64342480889872	8.87360015511374e-07	-0.319848140562644	2
ENSG00000163596.16	ICA1L	2	202871777	2_120	0	0.016155717575044	7.84703359913641	2.11442298029469e-06	0.78087649402348	1
ENSG00000138380.17	CARF	2	202912503	2_120	0	0.0173024585554395	8.48720688610532	2.44924771750218e-06	-1.50515463917549	1
ENSG00000138442.9	WDR12	2	203014780	2_120	0	0.012181878221768	5.21434888579484	1.05943531418457e-06	-0.515701866164778	2
ENSG00000144426.18	NBEAL1	2	203014780	2_120	0	0.0123365367747496	5.33189742878297	1.09707204678977e-06	-0.446043165467718	1
ENSG00000178562.17	CD28	2	203706103	2_120	0	0.0156490684544304	7.54962590447678	1.9704890602348e-06	-1.13740458015262	1
ENSG00000163599.14	CTLA4	2	203874196	2_120	0	0.0128324530694005	5.69914772572808	1.2197749341359e-06	-0.798387096774325	1
ENSG00000232125.2	DYTN	2	206718445	2_122	0	0.0153024443933579	4.72264772649217	1.20533139123146e-06	0.0784313725490276	1
ENSG00000023228.13	NDUFS1	2	206159383	2_122	0	0.0213651450397543	10.100428883505	3.59919822639238e-06	2.51504755372555	2
ENSG00000183671.12	GPR1	2	206212739	2_122	0	0.0251025941501816	10.293227119049	4.30953354679404e-06	-1.69678026836732	2
ENSG00000204186.7	ZDBF2	2	206342413	2_122	0	0.0153216892173998	5.13687728090216	1.31270139009465e-06	-0.900000000000211	1
ENSG00000114948.12	ADAM23	2	206443099	2_122	0	0.0152089228576563	4.85757325693826	1.23219068566119e-06	0.628351303083828	3
ENSG00000138400.12	MDH1B	2	206747102	2_122	0	0.0445681333467162	14.3007882121083	1.06302756308753e-05	-1.6251291267386	3
ENSG00000118246.13	FASTKD2	2	206765614	2_122	0	0.0169387774473528	5.64087627908491	1.59363456976618e-06	0.553292952193147	2
ENSG00000144401.14	METTL21A	2	207628851	2_122	0	0.0183825234374141	6.44112153393222	1.97481641110699e-06	0.715189873417827	1
ENSG00000163249.11	CCNYL1	2	207712007	2_122	0	0.0322130257426827	11.6052149752551	6.23511998177459e-06	-1.38819320214785	1
ENSG00000118231.4	CRYGD	2	208124313	2_123	0	0.0209323572663083	7.73643204958995	2.70096501873901e-06	-1.01946372877001	2
ENSG00000188674.10	C2orf80	2	208190440	2_123	0	0.017490883344822	6.05799692738725	1.7672618303154e-06	0.536144578313106	1
ENSG00000178385.14	PLEKHM3	2	208025325	2_123	0	0.020057514867451	7.33727725488045	2.45455155572118e-06	-0.999999999999882	1
ENSG00000115020.16	PIKFYVE	2	208266043	2_123	0	0.0162438080036603	5.36745128925875	1.45417296081722e-06	0.523312978845942	2
ENSG00000144407.9	PTH2R	2	208360711	2_123	0	0.0198626727856388	7.24602844815978	2.40047854397698e-06	0.839464882942844	1
ENSG00000144406.18	UNC80	2	209772023	2_124	0	0.0233186465578683	13.3176791583469	5.17954956493121e-06	-1.69571973393787	2
ENSG00000078018.19	MAP2	2	209423228	2_124	0	0.0429157791619264	19.0483733379128	1.36343676895741e-05	2.33918128654907	1
ENSG00000197713.14	RPE	2	210002122	2_124	0	0.00941598118951281	4.85682004961948	7.6274206895051e-07	-0.242063492063392	1
ENSG00000115361.7	ACADL	2	210224164	2_124	0	0.0978771018977109	26.9093272354733	4.39282646534227e-05	2.71875000000025	1
ENSG00000115365.11	LANCL1	2	210564791	2_124	0	0.0128574495952406	7.75818480482524	1.66370015308641e-06	1.09448818897642	1
ENSG00000021826.14	CPS1	2	210477007	2_124	0	0.00934544526959413	4.78683459807246	7.46119731655783e-07	0.0715470542542327	2
ENSG00000030419.16	IKZF2	2	213152393	2_126	0	0.190054512648651	26.7959544932106	8.49390742058904e-05	3.03125000000058	1
ENSG00000144451.18	SPAG16	2	213286996	2_126	0	0.0199608160140502	5.21310301365246	1.73554030584932e-06	0.783582089552218	1
ENSG00000144583.4	MARCH4	2	216421620	2_127	0	0.0131249660037847	6.30870137187309	1.38101457767841e-06	0.662420382165848	1
ENSG00000138376.10	BARD1	2	214730921	2_127	0	0.0141504896128399	7.07518410367884	1.66981868952812e-06	0.953959971865055	3
ENSG00000138363.14	ATIC	2	215312057	2_127	0	0.0120674394417422	5.44024852550267	1.09494920742417e-06	0.338957244012429	3
ENSG00000118242.15	MREG	2	215979196	2_127	0	0.0134134168535843	6.45898273231791	1.44498603730479e-06	-0.611965021845169	2
ENSG00000079246.15	XRCC5	2	216108211	2_127	0	0.0247817093593253	12.2455661324168	5.06139501365896e-06	1.35294117647057	1
ENSG00000138375.12	SMARCAL1	2	216402214	2_127	0	0.0132352677120876	6.3978867252471	1.41230788065208e-06	0.71874971325939	3
ENSG00000231672.6	DIRC3	2	217288117	2_129	0	0.0072561386188037	4.84160769679241	5.85942868819198e-07	0.397372824065565	2
ENSG00000163497.2	FEV	2	218984911	2_129	0	0.00772395356322553	5.31103307729282	6.84193219503386e-07	-0.208556149732619	1
ENSG00000171450.5	CDK5R2	2	218959212	2_129	0	0.0331832540380256	18.9123247200449	1.04670426411408e-05	-1.8880407124683	1
ENSG00000181378.13	CFAP65	2	219041992	2_129	0	0.0283415978223099	17.6144087589411	8.32630866994148e-06	1.95238095238134	1
ENSG00000182698.11	RESP18	2	219332702	2_129	0	0.00808580716433027	5.80369789646737	7.82687293074443e-07	0.540697674418512	1
ENSG00000127831.10	VIL1	2	218419492	2_129	0	0.00713458588692917	4.79258925380692	5.70294371834135e-07	0.396946564885597	1
ENSG00000188282.12	RUFY4	2	217946246	2_129	0	0.00727690463928621	6.01438131616147	7.29957791450735e-07	-1.22827628350337	2
ENSG00000163464.7	CXCR1	2	218166777	2_129	0	0.0124847923473638	24.9403010784851	5.19329652994012e-06	4.61342891319145	2
ENSG00000179921.14	GPBAR1	2	218259499	2_129	0	0.0169212129195849	28.7609444804542	8.11698492790042e-06	5.04838709677474	1
ENSG00000127837.9	AAMP	2	218270227	2_129	0	0.0144573392512001	27.3737227396821	6.60058368857472e-06	-4.95967741935412	1
ENSG00000127838.13	PNKD	2	218270205	2_129	0	0.0205075821579959	30.5863448214978	1.04616972053248e-05	-4.99359506213348	2
ENSG00000135926.14	TMBIM1	2	218292256	2_129	0	0.0224841809232412	31.4831906304148	1.18063571255256e-05	-5.11904761904703	1
ENSG00000135913.10	USP37	2	218568666	2_129	0	0.00896927273715842	6.69691618166968	1.00182577065705e-06	-0.720960472277709	2
ENSG00000144580.13	CNOT9	2	218568666	2_129	0	0.00809995536627373	5.71042977580095	7.71456649035612e-07	-0.413965802409446	2
ENSG00000115556.13	PLCD4	2	218607602	2_129	0	0.00762246560734536	6.0243927436067	7.65894332493004e-07	-1.08799999999992	1
ENSG00000074582.12	BCS1L	2	218658716	2_129	0	0.028181037752494	19.1023773582423	8.97851489392419e-06	-2.42058823529331	1
ENSG00000115568.15	ZNF142	2	218659366	2_129	0	0.0249499535511919	17.8975566396159	7.44772431639747e-06	2.34210526315774	1
ENSG00000163481.7	RNF25	2	218672514	2_129	0	0.0199481387807084	15.6829525856577	5.21783469269592e-06	-2.18823529411908	1
ENSG00000163482.11	STK36	2	218672501	2_129	0	0.0071937443673723	5.05829561715602	6.06903040586089e-07	-0.626984126984206	1
ENSG00000135929.8	CYP27A1	2	218771461	2_129	0	0.00733605809772364	4.87588075367839	5.96589964250333e-07	0.0660973740497868	2
ENSG00000115592.11	PRKAG3	2	218830764	2_129	0	0.00818694255028807	5.84688416245919	7.98373913575439e-07	0.405882352941222	1
ENSG00000163501.6	IHH	2	219058132	2_129	0	0.0275605954026761	16.6954400277393	7.67443780833208e-06	1.70229007633584	1
ENSG00000187736.12	NHEJ1	2	219160400	2_129	0	0.011732368123015	8.88178143299616	1.73798437813884e-06	-0.953846153846238	1
ENSG00000213901.10	SLC23A3	2	219170383	2_129	0	0.010403896600649	8.86607554164233	1.53846478624331e-06	1.23939808933361	2
ENSG00000115649.15	CNPPD1	2	219129221	2_129	0	0.00734482703150807	5.20172253541754	6.3721921191086e-07	0.507020305949158	5
ENSG00000115657.12	ABCB6	2	219216694	2_129	0	0.00910678423426248	6.98491314571759	1.06092861405864e-06	-0.859904212694637	2
ENSG00000198925.10	ATG9A	2	219222366	2_129	0	0.00781914476122547	5.58344336720517	7.28151040817276e-07	0.620441340558742	2
ENSG00000163516.13	ANKZF1	2	219229829	2_129	0	0.00785440624833034	5.65045492994177	7.4021329465523e-07	0.557788944723712	1
ENSG00000163521.15	GLB1L	2	219237061	2_129	0	0.00838998384131418	6.27889958810413	8.78627451097085e-07	0.786363636363745	1
ENSG00000115661.13	STK16	2	219243578	2_129	0	0.00722825022022211	4.83769846775125	5.83219557597797e-07	0.394230769230827	1
ENSG00000054356.13	PTPRN	2	219309801	2_129	0	0.00890725787897983	6.86212033783229	1.01944185742556e-06	-0.807106598984412	1
ENSG00000123992.18	DNPEP	2	219399651	2_129	0	0.00914516539912502	6.99506544358321	1.06694848740384e-06	-0.7678883071557	1
ENSG00000175084.11	DES	2	219418233	2_129	0	0.00712402114798061	4.67623051160867	5.55624281694087e-07	0.162121559244262	2
ENSG00000072195.14	SPEG	2	219434819	2_129	0	0.00917690385155812	7.0274458506209	1.07560743354703e-06	0.76760563380291	1
ENSG00000072182.12	ASIC4	2	219496735	2_129	0	0.00807207094186324	5.95013586102458	8.01072748535032e-07	-0.642544491164313	2
ENSG00000123989.13	CHPF	2	219543916	2_129	0	0.00710436346382226	4.63928700773309	5.49713646712215e-07	0.0873015873015872	1
ENSG00000188760.10	TMEM198	2	219543916	2_129	0	0.00710436346382226	4.63928700773309	5.49713646712215e-07	-0.0873015873015872	1
ENSG00000123999.4	INHA	2	219569323	2_129	0	0.00746688846564192	5.06752443306146	6.3109628131136e-07	-0.269058295964275	1
ENSG00000124006.14	OBSL1	2	219553834	2_129	0	0.00722478688661998	4.86521636355583	5.86256006537804e-07	0.339181286549746	1
ENSG00000144589.21	STK11IP	2	219597759	2_130	0	0.0157356756948597	5.53760322898161	1.4533403695659e-06	0.45623081124029	2
ENSG00000116106.11	EPHA4	2	221574191	2_130	0	0.0147842204778611	4.95571001978682	1.22198091226835e-06	-0.276758409785889	1
ENSG00000135903.18	PAX3	2	222241299	2_131	0	0.0311580255726864	11.9867046169679	6.22916505141558e-06	-1.35643564356399	1
ENSG00000116120.9	FARSB	2	222624207	2_131	0	0.014643068933983	4.92268690460959	1.20224900653157e-06	0.266258635366102	2
ENSG00000124003.12	MOGAT1	2	222671822	2_131	0	0.016575030507581	6.07907170867802	1.68055104540105e-06	-0.609341825902295	1
ENSG00000123983.13	ACSL3	2	222860958	2_131	0	0.0221691521727426	8.7965962365718	3.25254900296438e-06	1.04761904761923	1
ENSG00000152049.6	KCNE4	2	223050132	2_131	0	0.0150373363384259	5.17052544952236	1.29677819488731e-06	-0.396946564885518	1
ENSG00000085449.14	WDFY1	2	223944812	2_131	0	0.0189664434282211	7.3377444014981	2.32117874613072e-06	-0.880952380952502	1
ENSG00000135900.3	MRPL44	2	223957073	2_131	0	0.0142030329473353	4.63812075005549	1.09871043959434e-06	0.00775193798449565	1
ENSG00000135919.12	SERPINE2	2	224039199	2_132	0	0.0146098131539899	5.58400210010318	1.3606622635221e-06	0.534351145037938	1
ENSG00000036257.12	CUL3	2	224584525	2_132	0	0.0187066336704053	7.89138686666576	2.46211923989132e-06	-1.08596317201847	3
ENSG00000135905.18	DOCK10	2	225041976	2_133	0	0.08434454173633	21.1696826428113	2.97804623515429e-05	-2.21032504780186	1
ENSG00000081052.11	COL4A4	2	227163765	2_133	0	0.0146271722673521	4.65486446494156	1.13560559083803e-06	-0.0865384615385077	1
ENSG00000042304.10	C2orf83	2	227610157	2_134	0	0.016946977725651	4.66014982785774	1.3172015833164e-06	0.0999804547717755	2
ENSG00000168955.3	TM4SF20	2	227381483	2_134	0	0.019682269761109	6.0578608544327	1.98863271198036e-06	0.48527143809556	2
ENSG00000173744.17	AGFG1	2	227472263	2_134	0	0.0169107711404646	4.64018210157428	1.30875556765353e-06	0.0548018378224658	2
ENSG00000135917.13	SLC19A3	2	227717537	2_134	0	0.0213280609147846	6.80869174890177	2.42200564355402e-06	0.775392449165901	2
ENSG00000123977.9	DAW1	2	227861983	2_134	0	0.0214519815468328	6.86287862389027	2.45546551024647e-06	-0.795584910073434	5
ENSG00000135899.17	SP110	2	230220187	2_136	0	0.00797052334133896	12.8869007963846	1.71315015085983e-06	2.36290322580705	1
ENSG00000185404.16	SP140L	2	230328083	2_136	0	0.00890929318408151	10.0580539962607	1.49457364301098e-06	0.887782471403733	2
ENSG00000067066.16	SP100	2	230415917	2_136	0	0.00567406896317413	6.2168656315473	5.88337047020139e-07	0.345588235294164	1
ENSG00000135932.10	CAB39	2	230711387	2_136	0	0.00726073183983245	8.77906227303199	1.06313552995772e-06	0.976683937823653	1
ENSG00000135898.9	GPR55	2	230960977	2_136	0	0.0321181861366713	22.4258970537633	1.20132617685107e-05	-2.22566068279002	3
ENSG00000237412.6	PRSS56	2	232520686	2_136	0	0.00470366102260089	4.75817279314005	3.73281383423001e-07	-0.187050359712214	1
ENSG00000135902.9	CHRND	2	232524616	2_136	0	0.00628789105044803	7.44311065901464	7.80583900133637e-07	0.843750000000206	1
ENSG00000173699.15	SPATA3	2	230994829	2_136	0	0.00806279425432677	9.72975737644692	1.30842156663625e-06	-1.15887345447976	2
ENSG00000177673.3	TEX44	2	231593169	2_136	0	0.00467368113215283	4.7008755124909	3.66435832135163e-07	-0.113360323886669	1
ENSG00000163283.6	ALPP	2	232378064	2_136	0	0.00467526010272723	4.7034812836905	3.66762819846931e-07	-0.12433494831314	2
ENSG00000163286.8	ALPPL2	2	232406557	2_136	0	0.00631313118678678	7.47616241667205	7.87197393301458e-07	-0.858974358974489	1
ENSG00000204128.5	C2orf72	2	231013406	2_136	0	0.00498819643360782	5.28869720368997	4.39999675265239e-07	-0.475524475524407	1
ENSG00000135914.5	HTR2B	2	231129024	2_136	0	0.00479386543864957	4.93290583320165	3.94410774153114e-07	-0.287598196720308	2
ENSG00000156966.6	B3GNT7	2	231398416	2_136	0	0.00491832609644904	5.17463596076022	4.24479995420562e-07	-0.351724137931062	1
ENSG00000115053.15	NCL	2	231462651	2_136	0	0.00514091043606191	5.5826706123444	4.78676545058917e-07	0.480769230769333	1
ENSG00000171596.6	NMUR1	2	231530546	2_136	0	0.00484524806753972	5.02849651796874	4.06363110834736e-07	-0.346053187553615	2
ENSG00000187514.16	PTMA	2	231707301	2_136	0	0.00466868468389059	4.69177284052759	3.65335290305803e-07	0.0884955752212203	1
ENSG00000156973.13	PDE6D	2	231789271	2_136	0	0.00475771870662167	4.86595510623066	3.86124149548757e-07	0.230125523012458	1
ENSG00000196811.11	CHRNG	2	232543804	2_136	0	0.00516281139968289	5.61627445317617	4.83609349543935e-07	0.515527950310513	1
ENSG00000221944.6	TIGD1	2	232546212	2_136	0	0.00489233744491524	5.11936114273863	4.17726741042151e-07	0.370855098001891	2
ENSG00000135930.13	EIF4E2	2	232549061	2_136	0	0.0115473701376899	13.0683761968419	2.5168933909887e-06	-1.46511627906941	1
ENSG00000115468.11	EFHD1	2	232606221	2_136	0	0.00767092294658422	9.29958914677566	1.18979321480072e-06	-1.05267354893224	3
ENSG00000130561.16	SAG	2	233328067	2_137	0	0.0267985200491784	30.4224663685092	1.35976962643553e-05	4.915032679739	1
ENSG00000241635.7	UGT1A1	2	233759924	2_137	0	0.0131820645097535	5.62827596107596	1.23742510128256e-06	-0.106060606060573	1
ENSG00000204120.14	GIGYF2	2	232697500	2_137	0	0.0126924890132305	5.33750533857443	1.12991356918984e-06	0.101562500000003	1
ENSG00000115474.6	KCNJ13	2	232768056	2_137	0	0.026051225026076	11.5404458208569	5.01430610237973e-06	1.07453416149067	1
ENSG00000182600.9	C2orf82	2	232833747	2_137	0	0.0137594211513541	6.27248976634854	1.4394620872083e-06	0.627462132193549	2
ENSG00000066248.14	NGEF	2	232927715	2_137	0	0.0173333106730921	8.31182556685114	2.40291300116384e-06	0.864692398277716	2
ENSG00000168918.13	INPP5D	2	233159238	2_137	0	0.0220681127467018	9.95182695954346	3.66292575310425e-06	0.767441860465161	1
ENSG00000085978.21	ATG16L1	2	233280713	2_137	0	0.0176306913151747	18.0924979720821	5.32020025795493e-06	3.55673758865251	1
ENSG00000077044.10	DGKD	2	233354365	2_137	0	0.0240234788252169	19.5272617047931	7.82415327784189e-06	-3.36216216216091	1
ENSG00000085982.13	USP40	2	233565958	2_137	0	0.0154213359281297	12.8849943579358	3.31410554940681e-06	2.7402597402606	1
ENSG00000185038.14	MROH2A	2	233825450	2_137	0	0.0116940321055041	4.73156815407305	9.22846538404373e-07	-0.16535433070868	1
ENSG00000123485.11	HJURP	2	233853626	2_137	0	0.0358609187696793	14.5734099364478	8.71651133192441e-06	-1.76363636363679	1
ENSG00000188042.7	ARL4C	2	234498726	2_138	0	0.0202102762524891	7.17813924285967	2.41960366724531e-06	0.805194805195039	1
ENSG00000130147.15	SH3BP4	2	234951552	2_138	0	0.0169210029703338	5.51865071410788	1.55746793744941e-06	-0.4994138213343	2
ENSG00000168505.6	GBX2	2	236167453	2_139	0	0.0255700846709416	9.52449648737222	4.06194742282292e-06	1.23076923076932	1
ENSG00000132321.16	IQCA1	2	236506648	2_139	0	0.0153382302038124	4.74704446182886	1.21439132617149e-06	-0.183706070287462	1
ENSG00000198612.10	COPS8	2	237099048	2_141	0	0.00511866728212651	5.08623470061858	4.34223579419798e-07	-0.342068156948895	2
ENSG00000115648.13	MLPH	2	237477123	2_141	0	0.0175186396043981	16.4670728716703	4.81146012939528e-06	1.75031186439783	3
ENSG00000124839.12	RAB17	2	237582615	2_141	0	0.0606417359230055	28.019803038194	2.83398017989023e-05	2.49676150861261	3
ENSG00000124831.18	LRRFIP1	2	237627167	2_141	0	0.00534638610032912	5.50662958337265	4.91028034494799e-07	0.391999999999906	1
ENSG00000177483.11	RBM44	2	237798821	2_141	0	0.00504670302390231	4.96069081687767	4.17551467654835e-07	0.25125628140713	1
ENSG00000132329.10	RAMP1	2	237849227	2_141	0	0.00811811424239373	8.45879480917346	1.14531185039007e-06	0.083221701117016	4
ENSG00000184182.18	UBE2F	2	237966849	2_141	1	0.0538545823604726	18.8592762932035	1.69397809828917e-05	3.93287642986925	2
ENSG00000132330.16	SCLY	2	238051863	2_141	0	0.0145354044839937	15.6787734202968	3.80101261699057e-06	3.44442234897328	2
ENSG00000144488.14	ESPNL	2	238099977	2_141	0	0.00599285890141321	7.3564678908737	7.35298198421918e-07	-1.17049305516951	3
ENSG00000178752.15	ERFE	2	238164353	2_141	0	0.00620441762898638	6.44768808249525	6.67213996785011e-07	-0.0848861283643798	1
ENSG00000132323.8	ILKAP	2	238201873	2_141	0	0.00490492903616469	5.03574633968112	4.11961546445986e-07	-0.632521957115063	2
ENSG00000204104.11	TRAF3IP1	2	238314837	2_141	0	0.00528466813510331	5.46830608873722	4.81981802627566e-07	-0.587571090156037	3
ENSG00000065802.11	ASB1	2	238424179	2_141	0	0.00489210435003051	4.84960318478209	3.9569632963948e-07	-0.511111111110988	1
ENSG00000233608.3	TWIST2	2	238847617	2_141	0	0.00839285810957302	9.17666249615911	1.28456103957342e-06	-0.871794871794955	1
ENSG00000178586.4	OR6B3	2	240048930	2_142	0	0.0309635719547646	16.2882078557792	8.41171332716082e-06	-1.72535211267685	1
ENSG00000182083.7	OR6B2	2	240032102	2_142	0	0.0102375180535355	5.94781985671521	1.01557638244573e-06	0.549999999999853	1
ENSG00000068024.16	HDAC4	2	239154306	2_142	0	0.0119247186521967	7.36867371493535	1.46553965159099e-06	-0.85365853658482	1
ENSG00000130414.11	NDUFA10	2	240027895	2_142	0	0.0101554921635502	5.87292047068698	9.94752869843641e-07	0.545454545454582	1
ENSG00000063660.8	GPC1	2	240374378	2_142	0	0.0378219410729085	18.1695807258571	1.14616944065384e-05	2.38848920863253	1
ENSG00000142330.19	CAPN10	2	240587537	2_142	0	0.0100917954330875	5.81436021518578	9.78656935235878e-07	0.766798418972093	1
ENSG00000178623.11	GPR35	2	240599114	2_142	0	0.0116534643972303	7.15431269892904	1.39053869145591e-06	0.802519485264126	2
ENSG00000172478.17	C2orf54	2	240893705	2_144	0	0.0049706490611372	7.24375826321742	6.00533385762572e-07	-1.04401780358786	2
ENSG00000185176.12	AQP12B	2	240682770	2_144	0	0.00500935912869038	7.75361233604448	6.47808074718394e-07	1.72093023255762	1
ENSG00000130294.15	KIF1A	2	240820795	2_144	0	0.00558756740033861	6.9464688606763	6.47361658411565e-07	0.1459854014599	1
ENSG00000172482.4	AGXT	2	240868126	2_144	0	0.00413940493501574	4.69902478628785	3.24418606503348e-07	-0.0844155844155595	1
ENSG00000162804.13	SNED1	2	240960864	2_144	0	0.00428241240685079	5.02252845925063	3.58732728249514e-07	0.154320987654332	1
ENSG00000122085.16	MTERF4	2	241102313	2_144	0	0.0143895448808228	15.8940734832349	3.81454181707064e-06	-1.77522935779739	1
ENSG00000115687.13	PASK	2	241150035	2_144	0	0.037435056766524	24.1849803134865	1.51002570330843e-05	2.18749999999959	1
ENSG00000115685.14	PPP1R7	2	241147445	2_144	0	0.00417673441856326	4.74635297023653	3.30641223100503e-07	0.163847810048816	2
ENSG00000146205.13	ANO7	2	241185208	2_144	0	0.00451238480064309	5.79537480235456	4.36161935590084e-07	-0.712609542410508	4
ENSG00000168385.17	SEPT2	2	241315963	2_144	0	0.00413154210718958	5.4804668116266	3.77650306040835e-07	1.08461538461498	1
ENSG00000115677.16	HDLBP	2	241314902	2_144	0	0.0251484575629887	22.1048032068242	9.27167312215479e-06	-2.5479480501378	2
ENSG00000006607.13	FARP2	2	241355535	2_144	0	0.0241231673260952	18.1686894086946	7.31001108630841e-06	1.12731400026805	3
ENSG00000115694.14	STK25	2	241487277	2_144	0	0.00643646622450234	7.96736032748192	8.55307064167275e-07	-0.462117249056086	3
ENSG00000176720.4	BOK	2	241555444	2_144	0	0.0041312164151478	5.84660770511341	4.02848736999752e-07	-1.20103982380979	3
ENSG00000168397.16	ATG4B	2	241632847	2_144	0	0.00710537597116834	11.5748213359006	1.37170734677644e-06	1.95568471921449	2
ENSG00000168393.12	DTYMK	2	241686546	2_144	0	0.00412482715672269	5.72725498328589	3.94014658647581e-07	1.11975770186553	2
ENSG00000168395.15	ING5	2	241687407	2_144	0	0.00419750773230976	5.84829100505255	4.09430870699096e-07	-1.0273877242529	2
ENSG00000180902.17	D2HGDH	2	241734898	2_144	0	0.0165247526626655	16.8409130041332	4.64152512645343e-06	-1.54419002019867	3
ENSG00000154252.11	GAL3ST2	2	241753075	2_144	0	0.023259575091068	19.9273181356912	7.73055610755559e-06	1.70404956512949	3
ENSG00000204099.11	NEU4	2	241770664	2_144	0	0.0104577254481607	12.8939753234205	2.24897266153561e-06	1.40938511471084	2
ENSG00000188389.10	PDCD1	2	241857432	2_144	0	0.029223239038543	21.964093907963	1.07053716252883e-05	-2.47916666666657	1
ENSG00000188011.5	RTP5	2	241897896	2_144	0	0.00602301288649054	7.98182162446517	8.01818211415224e-07	1.01785714285717	1
ENSG00000216921.7	AC131097.4	2	241902238	2_144	0	0.0362742171724698	24.2592635251915	1.4676948372283e-05	2.69230769230866	1
ENSG00000134121.9	CHL1	3	63682	3_1	0	0.0232553644120708	6.89403168488318	2.67396999683641e-06	-0.706587106230862	3
ENSG00000144619.14	CNTN4	3	2926336	3_4	0	0.00471394667505132	6.64788056693677	5.2267048876111e-07	0.689001097430199	2
ENSG00000072756.16	TRNT1	3	3129338	3_4	0	0.00446092194687253	6.13538130597437	4.56484766086571e-07	-0.59585490374035	2
ENSG00000113851.14	CRBN	3	3141216	3_4	0	0.00401390623377451	5.15464195377541	3.45084801960317e-07	0.339350180505485	1
ENSG00000175928.5	LRRN1	3	3519444	3_4	0	0.00399774010367271	5.11716128662696	3.41195871916708e-07	0.354175834908497	4
ENSG00000170364.12	SETMAR	3	4301703	3_4	0	0.00387598947680468	4.82992950623253	3.12236368395112e-07	0.277156876119643	2
ENSG00000144455.13	SUMF1	3	4368850	3_4	0	0.0038444040641068	4.7539415639186	3.04819658569557e-07	0.165661408010812	3
ENSG00000150995.18	ITPR1	3	4493696	3_4	0	0.00401736734244851	5.162643229377	3.45918480084262e-07	0.304687500000019	1
ENSG00000134107.4	BHLHE40	3	4978463	3_4	0	0.018711056249799	19.4830844228681	6.08017560177907e-06	1.8999999999998	1
ENSG00000134108.12	ARL8B	3	5133845	3_4	0	0.00393815069513459	4.97768760970562	3.26949045488017e-07	-0.350746268656663	1
ENSG00000134109.10	EDEM1	3	5185978	3_4	0	0.00398277935268199	5.08234107707757	3.37606002719817e-07	-0.392592592592481	1
ENSG00000196277.15	GRM7	3	6706250	3_5	0	0.016257968078141	4.68929408458006	1.27155117060757e-06	-0.119318181818184	1
ENSG00000071282.11	LMCD1	3	8598623	3_6	0	0.0234290359524767	8.56304905062149	3.34613112847261e-06	0.986206896551619	1
ENSG00000182533.6	CAV3	3	8832957	3_7	0	0.0172657570415472	6.71517426773912	1.9337619860639e-06	-0.717500000000114	1
ENSG00000125046.14	SSUH2	3	8672264	3_7	0	0.21133077000224	30.7340402519091	0.000108328441911967	-2.96919656021131	2
ENSG00000180914.10	OXTR	3	8769543	3_7	0	0.0327034477526185	12.6963862584747	6.92522315411196e-06	-1.48380389159008	3
ENSG00000070950.9	RAD18	3	8961362	3_7	0	0.0189979535218766	7.60818910719114	2.41072807251972e-06	0.890106630356938	2
ENSG00000196220.15	SRGAP3	3	9363240	3_7	0	0.0209137901695874	8.50627729064235	2.96710139568058e-06	-1.00000000000005	1
ENSG00000168137.15	SETD5	3	9398204	3_7	0	0.0346874364591531	13.2500623841161	7.66567201542509e-06	-1.49860724233996	1
ENSG00000132164.9	SLC6A11	3	10896899	3_9	0	0.00741014659982575	7.25207377836373	8.96291172847665e-07	-0.780821917808168	1
ENSG00000163705.12	FANCD2OS	3	10108209	3_9	0	0.0178048780800928	15.4192206476162	4.57890394317354e-06	-2.08982035928147	1
ENSG00000163719.19	MTMR14	3	9649842	3_9	0	0.00561905273012731	4.67984656352334	4.38586063501222e-07	0.132701421800944	1
ENSG00000144550.12	CPNE9	3	9711905	3_9	0	0.00594314882605407	5.20101367913579	5.15542778015028e-07	-0.342629482071706	1
ENSG00000156983.15	BRPF1	3	9727078	3_9	0	0.0446454225071851	24.0453610152873	1.79047534377187e-05	2.32358674463916	1
ENSG00000114026.21	OGG1	3	9756039	3_9	0	0.00573723267273119	4.87328120304371	4.66319998357308e-07	-0.257668711656456	1
ENSG00000134072.10	CAMK1	3	9770367	3_9	0	0.00616144521587003	5.53629930157136	5.68934483801582e-07	0.517241379310364	1
ENSG00000214021.15	TTLL3	3	9810464	3_9	0	0.00627582516218483	5.70728179892126	5.97393177132771e-07	-0.491935483871034	1
ENSG00000156990.14	RPUSD3	3	9828730	3_9	0	0.00561943966886125	4.68048698261736	4.38676288335118e-07	-0.103460282201804	2
ENSG00000171135.13	JAGN1	3	9890653	3_9	0	0.00578674931968182	4.95314770181354	4.78053006217007e-07	-0.36029411764717	1
ENSG00000163701.18	IL17RE	3	9893788	3_9	0	0.0078200398090077	7.75282933417255	1.011181914133e-06	0.774990798476619	3
ENSG00000163702.18	IL17RC	3	9960088	3_9	0	0.0112690967156203	11.1534881707338	2.09633131932095e-06	-1.72670807453395	1
ENSG00000163703.17	CRELD1	3	9933563	3_9	0	0.00842603555594235	8.4470647328295	1.18710522177841e-06	1.4350695732765	2
ENSG00000125037.12	EMC3	3	10010880	3_9	0	0.0147684964060678	13.6741218604144	3.36818419119808e-06	-1.9469780542244	2
ENSG00000144554.10	FANCD2	3	10025967	3_9	0	0.00613433254769269	5.49532240934784	5.62238522870181e-07	0.135697098309447	3
ENSG00000254999.3	BRK1	3	10115521	3_9	0	0.00626182284814969	5.68649343071226	5.93889195428176e-07	0.858757558534316	3
ENSG00000134086.7	VHL	3	10128988	3_9	0	0.0468377293579768	24.4980672812656	1.91376127076642e-05	-2.64974619289401	1
ENSG00000157014.10	TATDN2	3	10248460	3_9	0	0.00577299634474549	4.93103511692956	4.74787726301283e-07	-0.307086614173172	1
ENSG00000157017.15	GHRL	3	10297453	3_9	0	0.00834059810338406	8.35230416087397	1.16188622251067e-06	-1.15153432150003	2
ENSG00000157087.17	ATP2B2	3	10403543	3_9	0	0.00734239603482922	7.16664916544446	8.77635245515479e-07	-0.838968065625764	2
ENSG00000157103.10	SLC6A1	3	10866007	3_9	0	0.00569556719964559	4.80554205558151	4.56498619148515e-07	0.200126553851963	3
ENSG00000197548.12	ATG7	3	11272355	3_9	0	0.00756536940465746	7.44488997203519	9.39395613781146e-07	-0.96913580246907	1
ENSG00000144559.10	TAMM41	3	11808893	3_9	0	0.00752195198147898	7.391351545195	9.27287746237925e-07	0.809523809523809	1
ENSG00000157152.16	SYN2	3	11999743	3_9	0	0.00750243281703145	7.36719863540526	9.21859212633283e-07	1.06963731782254	3
ENSG00000132170.19	PPARG	3	12288284	3_9	0	0.00606206142624999	5.3851508396489	5.4447546040618e-07	0.343589743589891	1
ENSG00000075975.15	MKRN2	3	12557101	3_9	0	0.00672637547814048	6.35182931006022	7.12590505070685e-07	-0.59855769230773	1
ENSG00000225526.4	MKRN2OS	3	12271111	3_9	0	0.00927063056490951	9.33604595963222	1.44355176257595e-06	1.14251207729488	1
ENSG00000132155.11	RAF1	3	12664356	3_9	0	0.00792798844154341	7.8803456068483	1.04200158257519e-06	0.901515151515084	1
ENSG00000088726.15	TMEM40	3	12769053	3_9	0	0.00617216203907101	5.55245356246696	5.71587022398772e-07	0.546768936705854	2
ENSG00000144712.11	CAND2	3	12796841	3_9	0	0.0163354447423884	14.6151930634784	3.98194837446486e-06	-1.54483115811033	2
ENSG00000144713.12	RPL32	3	12841340	3_9	0	0.00562285515058147	4.68613359152638	4.3947246195485e-07	0.0941112710807809	3
ENSG00000154764.5	WNT7A	3	13877692	3_10	0	0.0104354906181936	5.09227942833819	8.86309091509639e-07	-0.0814808486195081	2
ENSG00000131379.9	C3orf20	3	14699272	3_10	0	0.00999611811752954	4.66430098712855	7.77639034692307e-07	0.0815877545482805	3
ENSG00000144711.13	IQSEC1	3	13291282	3_10	0	0.0100271020684015	4.69269826353519	7.84798513345862e-07	0.054878048780506	1
ENSG00000163517.14	HDAC11	3	13479647	3_10	0	0.0139330986646071	7.70551573913263	1.79064514660536e-06	-0.863970588235402	1
ENSG00000163520.13	FBLN2	3	13603689	3_10	0	0.604829636361836	22.0323887431647	0.000222256645124188	-4.08000000000067	1
ENSG00000163528.12	CHCHD4	3	14123707	3_10	0	0.0312867687572252	14.8559450076308	7.7521309625865e-06	1.92682926829276	1
ENSG00000170876.7	TMEM43	3	14166025	3_10	0	0.0103077932001286	4.93676576687378	8.48727598152162e-07	-0.178197064989495	1
ENSG00000154767.14	XPC	3	14170048	3_10	0	0.0100774505848449	4.77912238857017	8.03265168533146e-07	-0.214611872146124	1
ENSG00000170860.3	LSM3	3	14179017	3_10	0	0.0130440850896626	7.09926039470043	1.54449616662181e-06	-0.848396501458006	1
ENSG00000131389.16	SLC6A6	3	14402293	3_10	0	0.0332509154217737	15.8265618324739	8.77708472587123e-06	1.77096774193531	1
ENSG00000154781.15	CCDC174	3	14657507	3_10	0	0.0115249363161919	5.99097182466512	1.15158478161625e-06	-0.572113556248204	3
ENSG00000177463.15	NR2C2	3	14946654	3_11	0	0.019669544632647	4.90298770821864	1.60847833547586e-06	-0.225003133790271	2
ENSG00000131368.7	MRPS25	3	15065408	3_11	0	0.0378169599563334	11.0331117522263	6.95896634801096e-06	1.4785714285716	1
[truncated: 9,890 more rows]
