# Supplementary material for: Adjusting for genetic confounders in transcriptome-wide association studies improves discovery of risk genes of complex traits
Source: Nat Genet. 2024 Jan 26;56(2):336–47. doi: 10.1038/s41588-023-01648-9 (PMC10864181; doi:10.1038/s41588-023-01648-9)
Supplement: Supplementary file 5 — cTWAS results of all analyzed genes across all tissues for IBD, SCZ, and SBP. Results are stored separately for each combination of traits and tissues. Column legends for each set of results are the same as in Supplementary Table 1. [file 41588_2023_1648_MOESM5_ESM.zip › IBD_Thyroid.csv]

id	genename	chrom	pos	region_tag	cs_index	PIP	tau2	PVE	z	num_eqtl
ENSG00000237330.2	RNF223	1	1074660	1_2	0	0.00509867589874069	9.90643511089543	8.42432108717265e-07	1.03333333333338	1
ENSG00000188976.10	NOC2L	1	958339	1_2	0	0.00614017790257626	11.8995516750392	1.21862942184632e-06	-1.34797169708447	2
ENSG00000187642.9	PERM1	1	961096	1_2	0	0.00506910394996019	10.0715881628834	8.51509037124014e-07	1.173202614379	1
ENSG00000187608.8	ISG15	1	1001107	1_2	0	0.00305771516585107	5.33330888776185	2.71990584423465e-07	-0.508728179551093	1
ENSG00000131591.17	C1orf159	1	1091327	1_2	0	0.00296779545669423	4.96724133047991	2.4587214591961e-07	-0.294855015481995	2
ENSG00000162571.13	TTLL10	1	1164057	1_2	0	0.00325703645802655	6.03527504035635	3.27853475668534e-07	0.726190476190549	1
ENSG00000186891.13	TNFRSF18	1	1197558	1_2	0	0.00312990671871038	8.71362550993768	4.54873242955453e-07	-2.09433094836605	2
ENSG00000186827.10	TNFRSF4	1	1217733	1_2	0	0.00438760442998021	14.1923796559207	1.03858678470035e-06	-2.81188118811853	1
ENSG00000160087.20	UBE2J2	1	1260503	1_2	0	0.00464388748300382	9.33243078793251	7.22830670681977e-07	-1.09438077428054	2
ENSG00000162572.20	SCNN1D	1	1280044	1_2	0	0.00289983212340805	4.90031962869467	2.37004924767013e-07	-0.389359095692837	2
ENSG00000131584.18	ACAP3	1	1307327	1_2	0	0.00788241601021622	21.589284821731	2.83829618439766e-06	-3.54893617021268	1
ENSG00000127054.20	INTS11	1	1327764	1_2	0	0.00396396186766312	14.1829165232224	9.37681009228327e-07	3.07114624506082	1
ENSG00000169962.4	TAS1R3	1	1327764	1_2	0	0.00396396186766312	14.1829165232224	9.37681009228327e-07	3.07114624506082	1
ENSG00000224051.6	CPTP	1	1325967	1_2	0	0.00507101945476463	12.3525513635026	1.04474920827095e-06	2.14822134387368	1
ENSG00000107404.19	DVL1	1	1351660	1_2	0	0.00304232227997892	7.14221756214599	3.62408519735368e-07	-1.54187192118218	1
ENSG00000162576.16	MXRA8	1	1361679	1_2	0	0.0166293323790522	24.3095688790131	6.74236370866742e-06	-4.17823031634771	2
ENSG00000175756.13	AURKAIP1	1	1375267	1_2	0	0.00444019346336899	12.4641401375603	9.23048077210506e-07	2.43212237093819	1
ENSG00000242485.5	MRPL20	1	1407014	1_2	0	0.0235958063770909	31.8505021483541	1.25346211736024e-05	4.09365034464042	3
ENSG00000235098.8	ANKRD65	1	1418223	1_2	0	0.0130178724973127	26.6123060720752	5.77806773697376e-06	-3.93117408906741	1
ENSG00000179403.11	VWA1	1	1434243	1_2	0	0.00322283506524768	5.584588970221	3.00185285424949e-07	0.276295133437846	1
ENSG00000215915.9	ATAD3C	1	1433374	1_2	0	0.00293727636481878	5.56545294088074	2.72649955514121e-07	-0.986371141139915	3
ENSG00000160072.19	ATAD3B	1	1497903	1_2	0	0.00291812925099644	5.3441994330962	2.60104152790777e-07	-0.872823666138124	2
ENSG00000205090.8	TMEM240	1	1544846	1_2	0	0.00497453782568247	10.9100100249468	9.05186342673463e-07	-1.89709762533037	1
ENSG00000228594.3	FNDC10	1	1578718	1_2	0	0.00649007409792135	12.7726988917712	1.38258689123927e-06	-1.47600752718597	2
ENSG00000197530.12	MIB2	1	1569661	1_2	0	0.00326933955613162	6.18753715111048	3.37394465419541e-07	-0.8473521662049	2
ENSG00000248333.8	CDK11B	1	1704835	1_2	0	0.00289937247139094	6.25609296531359	3.02529207967255e-07	1.31372549019623	1
ENSG00000215790.6	SLC35E2	1	1697467	1_2	0	0.00316778107386828	11.0644886522059	5.84583580640929e-07	2.5475951423049	2
ENSG00000008130.15	NADK	1	1777680	1_2	0	0.00394981459192489	10.4462172650301	6.88170211715623e-07	1.93515358361711	1
ENSG00000078369.17	GNB1	1	1890472	1_2	0	0.00297974037276683	7.02097516408323	3.48928117694548e-07	1.47524752475251	1
ENSG00000169885.9	CALML6	1	1910480	1_2	0	0.0109162645010584	24.0900011211692	4.38602371815595e-06	3.501404883974	3
ENSG00000178821.12	TMEM52	1	1919749	1_2	0	0.00812693301433876	17.2205705744221	2.33417988770321e-06	2.47321428571471	1
ENSG00000142609.17	CFAP74	1	1955806	1_2	0	0.00314200697296396	11.1322259133315	5.83376944214982e-07	2.61224489795801	1
ENSG00000187730.8	GABRD	1	2019112	1_2	0	0.00897555851035481	14.717742333855	2.20324494984475e-06	1.598086124402	1
ENSG00000067606.16	PRKCZ	1	2053253	1_2	0	0.0363136117328825	27.8153606008435	1.68466768695757e-05	-2.52833449842544	2
ENSG00000162585.16	FAAP20	1	2163093	1_2	0	0.00337834952654303	5.99392188339676	3.37734762528301e-07	-0.504256915636238	3
ENSG00000157933.9	SKI	1	2217175	1_2	0	0.0255578192024081	24.3757757846361	1.03906411331816e-05	2.01389338711967	2
ENSG00000116151.13	MORN1	1	2367799	1_2	0	0.00323477423993257	5.72728346991812	3.08995930971909e-07	0.472868217054291	1
ENSG00000157916.19	RER1	1	2409621	1_2	0	0.00418393520701987	7.76185675525144	5.41639937791109e-07	0.682926829268294	1
ENSG00000157911.9	PEX10	1	2412603	1_2	0	0.00373202919487115	6.7921791305163	4.22779839082699e-07	0.529839873387354	2
ENSG00000149527.17	PLCH2	1	2416137	1_2	0	0.003749823791384	6.66353304640531	4.16749916641662e-07	-0.331609986231493	3
ENSG00000157881.13	PANK4	1	2523491	1_2	0	0.00292584399896678	6.04499542901881	2.94989969474395e-07	1.18666666666691	1
ENSG00000157873.17	TNFRSF14	1	2553309	1_2	3	0.037980546783022	21.6097254136429	1.36889635412233e-05	-4.35938850001562	2
ENSG00000157870.14	FAM213B	1	2583427	1_2	0	0.00814293490288987	12.3701661853597	1.68002832005126e-06	0.10911123633388	2
ENSG00000142606.15	MMEL1	1	2632528	1_2	0	0.00319352988782551	11.867065420614	6.32083461505936e-07	2.74420616339927	2
ENSG00000215912.12	TTC34	1	2800905	1_2	0	0.00322241312073635	12.7585230617056	6.85711962160506e-07	-2.97115669527022	2
ENSG00000142611.16	PRDM16	1	3093405	1_2	0	0.00413235347835084	8.23053646718673	5.67264639639617e-07	0.99440163756958	2
ENSG00000130762.14	ARHGEF16	1	3477557	1_2	0	0.0135794754138481	18.8649010554659	4.27265306915583e-06	-1.79422382671563	1
ENSG00000162591.15	MEGF6	1	3563585	1_2	0	0.00316018152041886	5.55069587483585	2.92563112382565e-07	0.471830985915483	1
ENSG00000158109.14	TPRG1L	1	3623460	1_2	0	0.00368520211075063	6.98597681988671	4.2938666915125e-07	-0.746153846153723	1
ENSG00000235169.7	SMIM1	1	3767543	1_3	0	0.0178729463790899	6.74417678913731	2.01041263110819e-06	-0.754553604606372	3
ENSG00000130764.9	LRRC47	1	3789974	1_3	0	0.0156179954236125	5.47002036526148	1.42486703857299e-06	0.478018829424869	2
ENSG00000116198.12	CEP104	1	3856592	1_3	0	0.0204781743135868	8.03101433999676	2.74297432442198e-06	0.894858921079911	2
ENSG00000169598.15	DFFB	1	3857024	1_3	0	0.0147126571299595	4.90620381166723	1.20391771587572e-06	-0.322574932984874	4
ENSG00000196581.10	AJAP1	1	4606434	1_4	0	0.0117302163945343	5.73545927734654	1.12210715088003e-06	-0.389705882352934	1
ENSG00000069424.14	KCNAB2	1	5993570	1_5	0	0.016397398724228	5.47155597197099	1.49639383081774e-06	-0.458015267175716	1
ENSG00000131697.17	NPHP4	1	5976155	1_5	0	0.0155388103931771	4.96358614867796	1.28639231506758e-06	0.235742641953661	2
ENSG00000158286.12	RNF207	1	6206026	1_5	0	0.204784397641797	29.9423893177864	0.000102268862024435	2.92700442726383	3
ENSG00000116251.9	RPL22	1	6201811	1_5	0	0.102256971253229	22.9855552802254	3.92019825129595e-05	2.41329753498286	2
ENSG00000116237.15	ICMT	1	6235565	1_5	0	0.0240370525561007	9.08958219837597	3.64405765824442e-06	1.33990037185372	3
ENSG00000097021.19	ACOT7	1	6394534	1_5	0	0.0324332873181665	11.9336575321385	6.45542211078689e-06	-1.82949308755817	1
ENSG00000187017.15	ESPN	1	6424818	1_5	0	0.0156362543563663	5.02264639462254	1.30986167700859e-06	-0.384868421052569	1
ENSG00000215788.9	TNFRSF25	1	6466259	1_5	0	0.15218747094441	26.9220375757023	6.83355873595495e-05	3.38515901060075	1
ENSG00000162408.10	NOL9	1	6554170	1_5	0	0.026240251623215	9.92139405697588	4.34210978714941e-06	-1.40641711229959	1
ENSG00000162413.16	KLHL21	1	6591954	1_5	0	0.0187653789888662	6.7464069885435	2.11149463704245e-06	0.752860411899323	1
ENSG00000041988.15	THAP3	1	6624846	1_5	0	0.0185176838723826	6.6208972470544	2.044860186008e-06	1.05343511450347	1
ENSG00000171735.18	CAMTA1	1	6788383	1_5	0	0.017500725043653	6.08684062572856	1.77667535359361e-06	0.636363636363989	1
ENSG00000049245.12	VAMP3	1	7781270	1_6	0	0.022623000838798	12.0521468181756	4.54752118312963e-06	-0.569148936170195	1
ENSG00000116288.12	PARK7	1	7961718	1_6	0	0.0349631280382785	27.1086140728447	1.58080281663383e-05	-4.02380952380906	1
ENSG00000116285.12	ERRFI1	1	8026467	1_6	0	0.0492596384946558	31.820061438219	2.61428144057309e-05	-4.33858267716697	1
ENSG00000162426.14	SLC45A1	1	8323927	1_6	0	0.00884160773750453	4.86801469367673	7.17865743481127e-07	0.490909090909039	1
ENSG00000142599.17	RERE	1	8416368	1_6	0	0.00909839431811754	5.2766420607343	8.00723354139216e-07	-0.825396825396975	1
ENSG00000142583.17	SLC2A5	1	9067399	1_6	0	0.0105230035256892	6.3202303869319	1.10925841260991e-06	0.608695652173992	1
ENSG00000180758.11	GPR157	1	9128930	1_6	0	0.018616463842935	11.7499764464725	3.648331498759e-06	-1.26579011212207	2
ENSG00000049239.12	H6PD	1	9199041	1_6	0	0.00884442986290568	4.69669593589885	6.92823153133938e-07	-0.158661891530982	5
ENSG00000171621.13	SPSB1	1	9292645	1_6	0	0.0159864309763734	10.0824608424395	2.68830268908796e-06	1.13580246913624	1
ENSG00000171612.6	SLC25A33	1	9539060	1_7	0	0.0304549130148356	10.8262249658703	5.49913670821791e-06	-1.29591836734644	1
ENSG00000188807.12	TMEM201	1	9591207	1_7	0	0.0289049416148804	10.3492280337985	4.98930620404672e-06	1.24160163360765	2
ENSG00000171608.15	PIK3CD	1	9651429	1_7	0	0.0166819948404222	5.13429575424519	1.42852870026052e-06	0.34640522875812	1
ENSG00000171603.16	CLSTN1	1	9824341	1_7	0	0.0228966765479014	8.20181636474493	3.13215031453957e-06	-1.00888888888822	1
ENSG00000178585.14	CTNNBIP1	1	9905367	1_7	0	0.0198221684108952	6.7133421268204	2.21947392694417e-06	0.700598802395153	1
ENSG00000162441.11	LZIC	1	9943171	1_7	0	0.0221660428572177	7.75671835797175	2.86765100912603e-06	-0.830882352941506	1
ENSG00000173614.13	NMNAT1	1	9944289	1_7	0	0.0255824531761536	9.17452889755647	3.91458805368859e-06	-1.02909090909104	1
ENSG00000162444.11	RBP7	1	9991107	1_7	0	0.0233002692925347	8.32261874652449	3.23430555253128e-06	0.92540650858145	2
ENSG00000130939.18	UBE4B	1	10033012	1_7	0	0.0166103377641446	5.08811753430614	1.40959939337344e-06	-0.4717823833178	2
ENSG00000054523.17	KIF1B	1	10210328	1_7	0	0.0168117197172352	5.19101775341536	1.45554206377255e-06	0.300321696168935	2
ENSG00000142657.20	PGD	1	10398382	1_7	0	0.0167606756133458	5.2014944681322	1.4540514282732e-06	0.403931623042956	2
ENSG00000175279.21	CENPS	1	10430493	1_7	0	0.0197154196802536	6.73959744424737	2.21615477908003e-06	-0.738955823293331	1
ENSG00000241563.3	CORT	1	10448079	1_7	0	0.0165400864667344	5.07781904805437	1.40079667290308e-06	0.321371371251457	2
ENSG00000160049.11	DFFA	1	10477033	1_7	0	0.0304788681061289	10.8155534670435	5.49803738707414e-06	1.24193548387059	1
ENSG00000142655.12	PEX14	1	10505890	1_7	0	0.0229864616004611	8.12802019578168	3.1161403025186e-06	0.935483870967807	1
ENSG00000204624.7	DISP3	1	11472468	1_8	0	0.0182085995579991	6.73929492696129	2.0466855017478e-06	-0.74468085106392	1
ENSG00000009724.16	MASP2	1	11047382	1_8	0	0.0240370426062237	9.36752123140856	3.75548321220329e-06	-1.4934210526311	1
ENSG00000116649.9	SRM	1	11060463	1_8	0	0.0177856862852832	6.51714548025089	1.93325057937011e-06	-0.503984063745037	1
ENSG00000171824.13	EXOSC10	1	11077721	1_8	0	0.0269954248455784	10.4680798539519	4.71321552070437e-06	-1.63888158802855	2
ENSG00000171819.4	ANGPTL7	1	11189075	1_8	0	0.0306665214483126	11.6786922354892	5.97336200823709e-06	-1.75177304964527	1
ENSG00000198793.12	MTOR	1	11262508	1_8	0	0.0407542405111539	14.3863907410284	9.77878193284035e-06	-1.96323529411786	1
ENSG00000120942.13	UBIAD1	1	11264136	1_8	0	0.0285559522351305	11.0014350063843	5.23969599146393e-06	-1.6499999999997	1
ENSG00000132879.13	FBXO44	1	11666625	1_8	0	0.0155566802160648	5.25211284151436	1.36273395823884e-06	-0.383458646616536	1
ENSG00000116661.9	FBXO2	1	11643786	1_8	0	0.0325376668933993	12.2416992292076	6.64336660822156e-06	-1.38064481394591	3
ENSG00000116663.10	FBXO6	1	11663828	1_8	0	0.0340682133431265	12.6789470003505	7.20431428147063e-06	-1.39096914572797	2
ENSG00000204518.2	AADACL4	1	12644463	1_9	0	0.0176769901144642	8.43947045081073	2.48819046533839e-06	0.936241610738629	1
ENSG00000177674.15	AGTRAP	1	11737129	1_9	0	0.0176715310832786	8.43655329180253	2.48656226515377e-06	-0.923683088292204	2
ENSG00000177000.10	MTHFR	1	11804111	1_9	0	0.0119417802766978	4.73706117691204	9.43491898059594e-07	0.185185185185163	1
ENSG00000011021.21	CLCN6	1	11805747	1_9	0	0.014016791033858	6.24835606463939	1.46074522179545e-06	-0.518338579057507	2
ENSG00000116685.15	KIAA2013	1	11926564	1_9	0	0.0378936176773187	15.6726505405249	9.90532260741653e-06	-2.01511720665953	2
ENSG00000083444.16	PLOD1	1	11938121	1_9	0	0.0134408074758218	5.85240667661847	1.31195809347771e-06	-0.577617328519979	1
ENSG00000116688.16	MFN2	1	11978002	1_9	0	0.118944792736474	26.7314431200778	5.30307714105859e-05	-2.92142857142839	1
ENSG00000116691.10	MIIP	1	11962436	1_9	0	0.033480369516849	14.4935497571022	8.09329021596509e-06	-2.14598540145961	1
ENSG00000048707.13	VPS13D	1	12230088	1_9	0	0.017353076406442	8.26469699832571	2.39201291739143e-06	0.924242424242004	1
ENSG00000162493.16	PDPN	1	13607561	1_10	0	0.0254714609730672	8.66628546467116	3.68168774279619e-06	0.984848484848642	1
ENSG00000171729.13	TMEM51	1	15151905	1_11	0	0.0142228127136609	11.448202279663	2.7157068721209e-06	-1.35802469135826	1
ENSG00000142621.19	FHAD1	1	15253804	1_11	0	0.00720473085508988	4.79414682997103	5.76088489913165e-07	-0.0645351073132132	2
ENSG00000142615.7	CELA2A	1	15456801	1_11	0	0.0744819664847202	26.5887817377861	3.30300840646351e-05	2.71559633027687	1
ENSG00000215704.9	CELA2B	1	15466305	1_11	0	0.0109759889781792	8.60590921235179	1.57543513954975e-06	1.24203821656102	1
ENSG00000132906.17	CASP9	1	15525539	1_11	0	0.0074805057154943	5.13562199151995	6.40743360411348e-07	-0.475874094421121	2
ENSG00000116138.12	DNAJC16	1	15527133	1_11	0	0.00799153599611202	5.70111971634444	7.59889644767259e-07	-0.791044776119348	1
ENSG00000116771.5	AGMAT	1	15584923	1_11	0	0.00848039316922722	6.23848224882052	8.82378742252661e-07	-0.909558636246747	2
ENSG00000197312.11	DDI2	1	15617889	1_11	0	0.00746824434971372	5.17332352690957	6.4438921558923e-07	0.260253880729668	2
ENSG00000116786.11	PLEKHM2	1	15684135	1_11	0	0.00726607748569519	4.85811081170911	5.88745427422519e-07	-0.463588130938128	2
ENSG00000162461.7	SLC25A34	1	15735091	1_11	0	0.00711678472183186	4.69297707808772	5.57047676989206e-07	-0.00671140939597383	1
ENSG00000162458.12	FBLIM1	1	15754447	1_11	0	0.019014852824952	13.6976611926042	4.34409679642786e-06	-1.86428571428569	1
ENSG00000065526.10	SPEN	1	15847319	1_11	0	0.00890952216500052	6.75646211868228	1.00400035030749e-06	0.919354838709533	1
ENSG00000186510.11	CLCNKA	1	16017999	1_11	0	0.00845104096360838	6.232186691369	8.78437297089821e-07	0.950066146376726	3
ENSG00000184908.17	CLCNKB	1	16003644	1_11	0	0.0493253231970381	22.6854913741565	1.86628616160563e-05	-2.44087466312758	5
ENSG00000173641.17	HSPB7	1	16018713	1_11	0	0.00712214950089196	4.70596281186604	5.59010135459543e-07	0.211939050164339	2
ENSG00000185519.8	FAM131C	1	16042283	1_11	0	0.0438319227299271	21.5742992181531	1.57720202191973e-05	-2.40530214090678	3
ENSG00000142627.12	EPHA2	1	16156481	1_11	0	0.0129337763259276	10.1803186277467	2.19607325346415e-06	-1.40625	1
ENSG00000142632.16	ARHGEF19	1	16201723	1_11	0	0.00997218177382775	7.78363057435835	1.29459077251738e-06	-1.04838709677396	1
ENSG00000132881.11	RSG1	1	16237068	1_11	0	0.0072637486973568	4.90200714264395	5.9387474351308e-07	0.021266419143761	2
ENSG00000037637.10	FBXO42	1	16352086	1_11	0	0.0409737078164428	20.9580831689911	1.43224373494162e-05	2.16666666666696	1
ENSG00000055070.16	SZRD1	1	16354595	1_11	0	0.00775965889094854	5.4956264889034	7.11246175524986e-07	0.435483870967559	1
ENSG00000157191.19	NECAP2	1	16440864	1_11	0	0.00768709262988365	5.42206516753575	6.95163486967542e-07	0.380753138075413	1
ENSG00000183888.4	C1orf64	1	16003338	1_11	0	0.0105548573940022	8.22405483847468	1.44776633288113e-06	-1.13157894736894	1
ENSG00000058453.16	CROCC	1	16949400	1_12	0	0.0235284851223415	8.55024948207195	3.35531160216885e-06	0.909099206709294	2
ENSG00000117122.13	MFAP2	1	16980453	1_12	0	0.0161037293995047	4.96383700444217	1.33322694435653e-06	0.346823478414002	2
ENSG00000159363.17	ATP13A2	1	17008224	1_12	0	0.0185883624908932	6.31977473652971	1.95930856552868e-06	0.641566265060312	1
ENSG00000117115.12	PADI2	1	17127016	1_12	0	0.0241979506402368	8.81606648705339	3.5580623062322e-06	-0.932203389830291	1
ENSG00000159339.13	PADI4	1	17325799	1_12	0	0.05847631329003	17.2292048628619	1.68037156845543e-05	-1.90076335877825	1
ENSG00000179051.13	RCC2	1	17438641	1_12	0	0.0212854480061743	7.6014976047692	2.69862204638947e-06	-0.855398382428462	2
ENSG00000074964.16	ARHGEF10L	1	17592105	1_12	0	0.0415722987563062	13.9613919753075	9.68039025053587e-06	1.60465116279071	1
ENSG00000117154.11	IGSF21	1	18107631	1_12	0	0.0259748712514432	9.48785887168889	4.11037764804747e-06	-1.07901481473675	2
ENSG00000179023.8	KLHDC7A	1	18479494	1_13	0	0.00329742156323831	6.50223476352853	3.57599765139962e-07	0.564425005745456	2
ENSG00000159423.16	ALDH4A1	1	18903117	1_13	0	0.010525249844145	17.8243136504552	3.12899835667971e-06	-1.83233532934197	1
ENSG00000169991.10	IFFO2	1	18949846	1_13	0	0.00286599601436011	5.48988649001412	2.62421281913203e-07	-0.477644529962785	2
ENSG00000127463.13	EMC1	1	19246729	1_13	0	0.00271816810627668	4.76272191087222	2.15919388848641e-07	0.115384615384664	1
ENSG00000053372.4	MRTO4	1	19253500	1_13	0	0.00435124699391742	8.92744542101941	6.47889655112373e-07	-0.985244258131581	2
ENSG00000053371.12	AKR7A2	1	19311596	1_13	0	0.00297519449748807	5.79854354417186	2.87736124990661e-07	-0.530351110962437	2
ENSG00000040487.12	PQLC2	1	19313560	1_13	0	0.00268093914002066	4.72352033460058	2.11209208995016e-07	-0.0104203260477106	2
ENSG00000077549.17	CAPZB	1	19393598	1_13	0	0.00812392838468579	15.2943665852346	2.07232414609766e-06	-1.76466136706205	3
ENSG00000173436.13	MINOS1	1	19548962	1_13	0	0.00288306268610028	5.71202593687234	2.74665657731935e-07	-0.795744680851181	1
ENSG00000158747.13	NBL1	1	19595253	1_13	0	0.00345632107963145	6.96824781195131	4.01696245651768e-07	0.539241178908513	2
ENSG00000162542.13	TMCO4	1	19777831	1_13	0	0.00294374272222464	7.19362661663013	3.5318955249773e-07	-1.32026143790817	1
ENSG00000169914.5	OTUD3	1	19882213	1_13	0	0.00295606189734687	13.7562264037611	6.78223672355774e-07	-2.83599437406545	4
ENSG00000188257.10	PLA2G2A	1	19979786	1_13	0	0.00356784642606056	7.17724148752409	4.270943407815e-07	0.373626373626172	1
ENSG00000127472.10	PLA2G5	1	20023881	1_13	0	0.00331053304688833	6.75777025545712	3.7313110652584e-07	1.18540138060152	2
ENSG00000158816.15	VWA5B1	1	20223899	1_14	0	0.014300069470797	5.38713172669332	1.28486011541687e-06	-0.395765862970251	4
ENSG00000162543.5	UBXN10	1	20186547	1_14	0	0.0396528284538993	15.0551983943122	9.95682237718835e-06	-1.63576158940415	1
ENSG00000162545.5	CAMK2N1	1	20484751	1_14	0	0.025648333005412	10.9127221438233	4.66823109128732e-06	-1.1905370878039	2
ENSG00000090432.6	MUL1	1	20503268	1_14	0	0.0134145317130894	4.78388442227437	1.07032655560408e-06	0.137509973185973	2
ENSG00000183114.7	FAM43B	1	20550427	1_14	0	0.0134020071907818	4.77507173209135	1.06735736761324e-06	-0.228481829523667	3
ENSG00000158825.5	CDA	1	20569329	1_14	0	0.0132926083004286	4.69774038132082	1.04150012152049e-06	-0.0751837527313413	3
ENSG00000158828.7	PINK1	1	20632928	1_14	0	0.0136879208780708	4.97424467235442	1.13559830384029e-06	0.1825396825397	1
ENSG00000244038.9	DDOST	1	20642948	1_14	0	0.0207462847000031	8.90352170776939	3.08079117003922e-06	-1.15646258503412	1
ENSG00000117245.12	KIF17	1	20684689	1_14	0	0.0140926810115783	5.24925061451857	1.23381781043484e-06	0.322227957041731	3
ENSG00000189410.11	SH2D5	1	20733077	1_14	0	0.0140964890309999	5.25180254996206	1.23475118899407e-06	0.467604287160916	2
ENSG00000127483.17	HP1BP3	1	20787899	1_14	0	0.0135266107690321	4.86239019384922	1.09698049534428e-06	0.405924258907712	2
ENSG00000075151.20	EIF4G3	1	21176003	1_14	0	0.0205744461714232	8.82480867819603	3.02826277369869e-06	1.02528735632175	1
ENSG00000142794.18	NBPF3	1	21440170	1_15	0	0.0194904071506149	10.1371796859267	3.29532430638047e-06	-1.23733827864514	2
ENSG00000162551.13	ALPL	1	21496799	1_15	0	0.0194194022774665	9.93233299244815	3.2169716619261e-06	1.12799999999987	1
ENSG00000076864.19	RAP1GAP	1	21653456	1_15	0	0.011749787065013	5.29659288590745	1.03797452473398e-06	0.565853658536565	1
ENSG00000090686.15	USP48	1	21782050	1_15	0	0.0157997473994677	7.93879010469489	2.09201391516542e-06	0.921721023343451	3
ENSG00000187942.11	LDLRAD2	1	21811388	1_15	0	0.0113003714967177	5.05065917495341	9.51920959692434e-07	-0.28009009874733	2
ENSG00000142798.17	HSPG2	1	21851385	1_15	0	0.0111086568290232	4.7794582754599	8.85523989037461e-07	-0.157446725101548	2
ENSG00000142789.19	CELA3A	1	22001714	1_15	0	0.0111359620599711	4.855563464522	9.01835824352433e-07	0.308931185944526	1
ENSG00000070831.15	CDC42	1	22052387	1_15	0	0.0109840165489083	4.69928083406981	8.60899952455766e-07	0.23493975903605	1
ENSG00000162552.14	WNT4	1	22143914	1_15	0	0.0127870553475761	5.8605839603791	1.24988927849099e-06	0.058355607262671	2
ENSG00000133216.16	EPHB2	1	22826495	1_16	0	0.0134856373700142	5.69567262606006	1.28108103496443e-06	0.540322580645279	1
ENSG00000004487.15	KDM1A	1	23000786	1_16	0	0.0123086629381454	4.83423640057304	9.92427680136878e-07	0.249554367201566	1
ENSG00000125945.14	ZNF436	1	23366674	1_16	0	0.0127179824716066	5.14277434506333	1.09087702813589e-06	0.356557377049118	1
ENSG00000204219.9	TCEA3	1	23383982	1_16	0	0.0408403969966925	16.1985882191511	1.1033853822841e-05	1.91542380056319	2
ENSG00000088280.18	ASAP3	1	23484995	1_16	0	0.0482635901614934	17.7944738211492	1.43240187408204e-05	2.01481481481466	1
ENSG00000007968.6	E2F2	1	23504335	1_16	0	0.070109003429547	21.3842762967374	2.50050919863626e-05	2.24285714285708	1
ENSG00000117318.8	ID3	1	23559007	1_16	0	0.0129121339016868	5.28568625697215	1.13830726541238e-06	0.396103896103947	1
ENSG00000188822.7	CNR2	1	23899554	1_17	0	0.0157074285157311	4.89936913448915	1.2835280359619e-06	-0.355048859934871	1
ENSG00000197880.8	MDS2	1	23623920	1_17	0	0.0237101133670624	8.79190124278924	3.47677460811164e-06	1.02919708029243	1
ENSG00000142676.12	RPL11	1	23691734	1_17	0	0.0167144045855668	5.46015964251183	1.52214616086073e-06	0.33005226851466	2
ENSG00000011007.12	ELOA	1	23743147	1_17	0	0.0156782191931097	4.86591144517463	1.27239231802307e-06	0.344000000000008	1
ENSG00000057757.9	PITHD1	1	23775590	1_17	0	0.016587082260638	5.40273381808289	1.49466434733012e-06	0.537878787878827	1
ENSG00000117308.14	GALE	1	23800401	1_17	0	0.020847634478669	7.59237478468351	2.63994286465542e-06	0.810996563573671	1
ENSG00000117305.14	HMGCL	1	23838758	1_17	0	0.0154932619824951	4.74637414827289	1.2264926221481e-06	-0.280000000000017	1
ENSG00000179163.11	FUCA1	1	23868780	1_17	0	0.0159405767448538	4.99863822193137	1.32897203323143e-06	-0.337077801936701	3
ENSG00000142677.3	IL22RA1	1	24143324	1_17	0	0.0373661923634908	12.9617395324476	8.07797009081342e-06	-1.70696450612429	2
ENSG00000185436.11	IFNLR1	1	24187118	1_17	0	0.0154277943928385	4.70868354923855	1.21161168268248e-06	-0.119402985074579	1
ENSG00000001460.17	STPG1	1	24416496	1_17	0	0.0155066629574958	4.80737720995194	1.24333068873145e-06	0.286740555465255	2
ENSG00000001461.16	NIPAL3	1	24415622	1_17	0	0.022885313997283	8.40608109183656	3.20856289129381e-06	-0.982184071768179	2
ENSG00000117602.11	RCAN3	1	24515696	1_17	0	0.0157633306382247	5.0030182619823	1.31534651588144e-06	0.339207048458156	1
ENSG00000184454.6	NCMAP	1	24555524	1_17	0	0.0175989268193114	5.84817879835542	1.71659140214663e-06	-0.433265007594987	2
ENSG00000133226.16	SRRM1	1	24601070	1_17	0	0.0269199600342654	9.88595051127768	4.4386709252351e-06	1.13821138211365	1
ENSG00000169504.14	CLIC4	1	24747080	1_17	0	0.0163184136517766	5.16824568764053	1.40663427097635e-06	0.132352941176502	1
ENSG00000175707.8	KDF1	1	26961225	1_18	0	0.0318189238528658	13.9717306299152	7.41473777884191e-06	-1.69298245614104	1
ENSG00000131910.4	NR0B2	1	26914363	1_18	0	0.0131001570489298	5.72226080255408	1.2502712808912e-06	-0.505859375000025	1
ENSG00000117614.9	SYF2	1	25232900	1_18	0	0.0117467889040728	4.71559443221388	9.23880320103365e-07	0.0623052959501458	1
ENSG00000187010.19	RHD	1	25257119	1_18	0	0.013936434088093	6.31982887158134	1.46898408053806e-06	0.658227848101495	1
ENSG00000183726.10	TMEM50A	1	25341420	1_18	0	0.0117549095431488	4.72175211145413	9.25726253069952e-07	-0.0156249999999953	1
ENSG00000188672.17	RHCE	1	25430243	1_18	0	0.0137211841637209	6.17503476199613	1.41315925057503e-06	-0.599647266313947	1
ENSG00000204178.9	TMEM57	1	25430290	1_18	0	0.0126129478372751	5.38294459552122	1.13239153717249e-06	-0.347136371760235	2
ENSG00000157978.11	LDLRAP1	1	25566751	1_18	0	0.0117697438358215	4.73653310845183	9.29796043103647e-07	0.0625000000000063	1
ENSG00000117643.14	MAN1C1	1	25702121	1_18	0	0.0125008967801964	5.29877498913036	1.1047824140735e-06	-0.486238532110022	1
ENSG00000162430.16	SELENON	1	25799884	1_18	0	0.0135670201368793	6.02778916697145	1.36396312372475e-06	0.760000000000182	1
ENSG00000117640.17	MTFR1L	1	25820023	1_18	0	0.012768740065181	5.4668321092258	1.16424367768049e-06	-0.639999999999966	1
ENSG00000127423.10	AUNIP	1	25858853	1_18	0	0.0217068436830665	10.4622952819501	3.78777137367405e-06	-1.37086092715274	1
ENSG00000182749.5	PAQR7	1	25879991	1_18	0	0.0705828995019878	21.7253094946407	2.55755847809231e-05	1.9406919275123	1
ENSG00000117632.22	STMN1	1	25829039	1_18	0	0.0117218182353974	4.6981626521917	9.1850840851483e-07	0.0211267605633817	1
ENSG00000158008.9	EXTL1	1	26020058	1_18	0	0.0171687553198633	8.24721423243957	2.36159919988073e-06	1.03947368421043	1
ENSG00000158022.6	TRIM63	1	26078256	1_18	0	0.0186632510248542	8.9928522047716	2.79927044593735e-06	1.15432098765457	1
ENSG00000175087.9	PDIK1L	1	26111250	1_18	0	0.0208702282566454	10.0389405023457	3.49442066378967e-06	-1.26993865030719	1
ENSG00000197245.5	FAM110D	1	26157612	1_18	0	0.0176634169649869	8.56868476529376	2.52434664594484e-06	-1.33732255356614	3
ENSG00000236782.6	RP11-96L14.7	1	26172079	1_18	0	0.0219307339157551	10.6671131527492	3.90175659559675e-06	1.37420466346158	2
ENSG00000142675.17	CNKSR1	1	26177545	1_18	0	0.175908533208216	30.6024013529936	8.97847379731179e-05	-3.09108588596707	3
ENSG00000130695.14	CEP85	1	26233875	1_18	0	0.0239095105540618	11.4768958647242	4.57672936947298e-06	1.69811340216383	2
ENSG00000169442.8	CD52	1	26317908	1_18	0	0.0468638382852262	17.6900044551765	1.38269344372187e-05	-2.49382716049309	1
ENSG00000158062.20	UBXN11	1	26317588	1_18	0	0.0840686227617036	23.6266333412038	3.3128050527724e-05	3.00530165854034	2
ENSG00000176092.14	AIM1L	1	26360502	1_18	0	0.0170298004961178	8.24337768440061	2.34139595676054e-06	1.66935483870972	1
ENSG00000176083.17	ZNF683	1	26369683	1_18	0	0.0118678604665119	4.82102683935417	9.54271792030358e-07	-1.01315789473685	1
ENSG00000117682.16	DHDDS	1	26432111	1_18	0	0.0130559458353168	5.82334489810536	1.2680633715835e-06	0.388833724528289	2
ENSG00000198830.10	HMGN2	1	26474738	1_18	0	0.0640613597037062	20.8172014932702	2.2242244156394e-05	-2.81159420289793	1
ENSG00000117676.13	RPS6KA1	1	26533204	1_18	0	0.0748515620516966	22.5001211835679	2.80896178418287e-05	-2.76027397260176	1
ENSG00000117713.18	ARID1A	1	26693642	1_18	0	0.0297236740571364	13.3332636844658	6.60996353845114e-06	-1.64473684210527	1
ENSG00000060642.10	PIGV	1	26787956	1_18	0	0.0323995491734186	14.1435439251353	7.64288484895553e-06	-1.70925110132261	1
ENSG00000204160.11	ZDHHC18	1	26828675	1_18	0	0.0174180245640427	8.32686396715907	2.41902565374216e-06	1.15833795672519	2
ENSG00000090273.13	NUDC	1	26899598	1_18	0	0.0281670107996538	12.8253795856289	6.02519481124921e-06	1.60087719298271	1
ENSG00000253368.3	TRNP1	1	26986611	1_18	0	0.0441432726486696	17.3360657001264	1.27636585362164e-05	-1.90804597701101	1
ENSG00000188782.8	CATSPER4	1	26186065	1_18	0	0.0939683034135361	24.5437579540625	3.8466489222872e-05	-2.88571428571405	1
ENSG00000174950.10	CD164L2	1	27383368	1_19	0	0.010763218149873	4.6949549673174	8.42817761346749e-07	0.0312500000000019	1
ENSG00000090020.10	SLC9A1	1	27167188	1_19	0	0.0115930633179437	5.39508300490324	1.04317325552321e-06	0.413464095896431	2
ENSG00000186501.14	TMEM222	1	27333009	1_19	0	0.0161775772299619	8.53943550437193	2.30410756662701e-06	0.960176154078938	2
ENSG00000142765.17	SYTL1	1	27342119	1_19	0	0.0269089367735619	13.3553285131031	5.99392382122588e-06	-1.44016868340069	3
ENSG00000142733.14	MAP3K6	1	27367112	1_19	0	0.0219847233823379	11.439837187836	4.19470047056318e-06	-1.37481142941432	2
ENSG00000181773.6	GPR3	1	27392588	1_19	0	0.0111015280416558	4.98666555450309	9.23321838779044e-07	-0.313901345291386	1
ENSG00000126705.13	AHDC1	1	27604387	1_19	0	0.0121892880327229	5.86795419735447	1.19295801781909e-06	0.515463917525788	1
ENSG00000000938.12	FGR	1	27636786	1_19	0	0.0122132895372736	5.88651289287286	1.1990874514327e-06	0.501607717041618	1
ENSG00000126709.14	IFI6	1	27671883	1_19	0	0.010771178716831	4.70192366333899	8.44693031517937e-07	0.0790123456789981	1
ENSG00000009780.15	FAM76A	1	27974706	1_19	0	0.0646638853877755	21.7295186647563	2.3435380430464e-05	-2.26618705035964	1
ENSG00000130775.15	THEMIS2	1	27873352	1_19	0	0.0199164133294285	10.504774575946	3.48945798467256e-06	1.38998323658222	2
ENSG00000117748.9	RPA2	1	27914572	1_19	0	0.0115080867401511	5.32571108256576	1.0222116698826e-06	-0.346289752650236	1
ENSG00000130768.14	SMPDL3B	1	27935391	1_19	0	0.0109486342485943	4.85593662509867	8.86733392974277e-07	-0.127999999999968	1
ENSG00000158156.7	XKR8	1	27964235	1_19	0	0.0194781206039717	10.2942234419622	3.34426548571097e-06	1.29104477611947	1
ENSG00000158161.15	EYA3	1	28039504	1_19	0	0.044855318286563	18.2195038598382	1.36304625757844e-05	2.02205882352882	1
ENSG00000169403.11	PTAFR	1	28193650	1_19	0	0.0246826204286316	12.5363414354255	5.16086123745908e-06	1.22393753624629	2
ENSG00000130770.17	ATPIF1	1	28235725	1_19	0	0.0111417597460918	5.02076348838031	9.33004328593545e-07	0.243931772291176	3
ENSG00000204138.12	PHACTR4	1	28366038	1_19	0	0.0109835860660802	4.88597729730004	8.95067334286387e-07	-0.185185185185069	1
ENSG00000180198.15	RCC1	1	28441532	1_19	0	0.0302729260209367	14.4736988472392	7.30792425324464e-06	1.68580531041849	2
ENSG00000180098.9	TRNAU1AP	1	28552198	1_19	0	0.0357789170147511	16.0628826645683	9.58541197647102e-06	-2.10182425784687	2
ENSG00000198492.15	YTHDF2	1	28736301	1_19	0	0.0192302023517648	10.1731291249356	3.26286057713267e-06	-1.57936507936497	1
ENSG00000159023.19	EPB41	1	28886822	1_19	0	0.051719106040133	19.5828026567297	1.68921901890755e-05	2.09126984127083	1
ENSG00000253304.1	TMEM200B	1	29123661	1_19	0	0.0327212584661014	15.2128246898948	8.30232948075348e-06	1.61290322580563	1
ENSG00000116353.15	MECR	1	29230712	1_19	0	0.0108639665436141	4.78276100781095	8.6661700176727e-07	0.0133059809446652	2
ENSG00000162510.5	MATN1	1	30721937	1_20	0	0.0236815408331177	10.4338351283484	4.12110833827577e-06	1.17142238859333	2
ENSG00000162511.7	LAPTM5	1	30757252	1_20	0	0.0148144425350046	5.99803616656692	1.48202148393824e-06	-0.678396762118322	2
ENSG00000162512.15	SDC3	1	30855819	1_20	0	0.01545901294695	6.40013427703056	1.65017860551452e-06	-0.581395348837396	1
ENSG00000134644.15	PUM1	1	31067547	1_20	0	0.0129256310905422	4.71096157502203	1.015597034549e-06	-0.0944881889763543	1
ENSG00000060688.12	SNRNP40	1	31290693	1_20	0	0.013183424864448	4.89724836959086	1.07681348171259e-06	-0.0270270270270397	1
ENSG00000121766.15	ZCCHC17	1	31287818	1_20	0	0.0131189767862792	4.8510287710344	1.0614362599325e-06	-0.245714285714409	1
ENSG00000121769.7	FABP3	1	31379028	1_20	0	0.013198344683707	4.90793882290615	1.08038541406779e-06	0.53906249999981	1
ENSG00000168528.11	SERINC2	1	31407154	1_20	0	0.0132675805351622	4.95730414747389	1.0969767002002e-06	0.688700590934523	3
ENSG00000142910.15	TINAGL1	1	31576075	1_20	0	0.0186822012306657	8.18956272198233	2.55181311211756e-06	0.954862755450565	2
ENSG00000121764.11	HCRTR1	1	31616786	1_20	0	0.014670531978684	5.90587403005726	1.44507420017737e-06	0.513618677043029	1
ENSG00000162517.12	PEF1	1	31644486	1_20	0	0.0140573306741246	5.50286465468574	1.29018443394216e-06	-0.34280573048218	2
ENSG00000084636.17	COL16A1	1	31699458	1_20	0	0.0143722890868523	5.71198716134738	1.36922012014066e-06	-0.348740832431791	2
ENSG00000121753.12	ADGRB2	1	31755314	1_20	0	0.038096625863048	14.9508144077167	9.49973452371951e-06	-1.66613309294798	3
ENSG00000134668.12	SPOCD1	1	31806536	1_20	0	0.0143644721327847	5.70686728318205	1.3672487958832e-06	-0.467516238721818	3
ENSG00000184007.18	PTP4A2	1	31945136	1_20	0	0.0141184079156069	5.54379094666348	1.30542725593081e-06	0.38596491228079	1
ENSG00000025800.13	KPNA6	1	32108863	1_21	0	0.013739844463336	4.89993195866887	1.12287644466934e-06	-0.259842519685028	1
ENSG00000084652.15	TXLNA	1	32179560	1_21	0	0.0134752655764691	4.69964651135476	1.05624005297183e-06	0.0748031496062766	1
ENSG00000160051.11	IQCC	1	32205464	1_21	0	0.0137694914689855	4.8825476646653	1.12130691021105e-06	0.165354330708722	1
ENSG00000222046.2	DCDC2B	1	32208265	1_21	0	0.0134837976667532	4.6998260586799	1.05694920766839e-06	-0.00787401574803343	1
ENSG00000084623.11	EIF3I	1	32222176	1_21	0	0.0134934822415278	4.70529272794652	1.05893863711887e-06	-0.00784313725490084	1
ENSG00000160055.19	TMEM234	1	32222176	1_21	0	0.0134934822415278	4.70529272794652	1.05893863711887e-06	0.00784313725490084	1
ENSG00000183615.5	FAM167B	1	32247598	1_21	0	0.0134881450595867	4.70416802795814	1.05826677028152e-06	0.0638297872340535	1
ENSG00000116478.11	HDAC1	1	32291945	1_21	0	0.0158981833905135	6.24217709432608	1.65517414483144e-06	-0.609613130128887	1
ENSG00000162526.6	TSSK3	1	32366691	1_21	0	0.0134873931980797	4.71022047790049	1.05956928523927e-06	-0.0699481865284934	1
ENSG00000225828.1	FAM229A	1	32366691	1_21	0	0.0134873931980797	4.71022047790049	1.05956928523927e-06	-0.0699481865284934	1
ENSG00000160058.18	BSDC1	1	32366691	1_21	0	0.0134873931980797	4.71022047790049	1.05956928523927e-06	-0.0699481865284934	1
ENSG00000176261.15	ZBTB8OS	1	32650758	1_21	0	0.0136506660632258	4.81034484528412	1.09519173961227e-06	-0.173352699865163	2
ENSG00000162521.18	RBBP4	1	32651536	1_21	0	0.0154747945637199	5.98312330638253	1.54423343422243e-06	0.554572271386439	1
ENSG00000162520.14	SYNC	1	32701286	1_21	0	0.0135718066898544	4.76647168004286	1.07893377310751e-06	0.113149847094764	1
ENSG00000162522.10	KIAA1522	1	32743022	1_21	0	0.0151685938543606	6.18414539878059	1.56453441450399e-06	0.88997611302863	2
ENSG00000134684.10	YARS	1	32817982	1_21	0	0.0241878025937368	10.4797853993499	4.22774622586521e-06	-1.33742331288349	1
ENSG00000160097.16	FNDC5	1	32872031	1_21	0	0.0142976280038828	5.39067477156371	1.28548564093824e-06	0.614383577542226	2
ENSG00000121905.9	HPCA	1	32925575	1_21	0	0.0134986524044902	4.73463802538815	1.0659511477525e-06	0.237179487179589	1
ENSG00000004455.16	AK2	1	33080995	1_21	0	0.0157406427288954	6.11854679616746	1.60631551175842e-06	-0.657142857142624	1
ENSG00000142920.16	AZIN2	1	33081259	1_21	0	0.0269552657460793	11.2594138755835	5.06196929735387e-06	-1.21489971346775	1
ENSG00000116525.13	TRIM62	1	33182762	1_21	0	0.0145263619551368	5.45114505102494	1.32070160416867e-06	0.479166666666523	1
ENSG00000160094.14	ZNF362	1	33257610	1_21	0	0.039224723084366	13.7913134425989	9.02247361868733e-06	-1.18978102189798	1
ENSG00000184389.9	A3GALT2	1	33319328	1_21	0	0.01857656750058	7.32098220543605	2.26827092932982e-06	0.598251404454261	2
ENSG00000189280.3	GJB5	1	34840893	1_22	0	0.0139426144619343	5.89066083151179	1.36983526360202e-06	-0.700000000000008	1
ENSG00000188910.7	GJB3	1	34815707	1_22	0	0.0132769904293318	5.43626632925161	1.20381700259807e-06	-0.583892617449446	1
ENSG00000163866.8	SMIM12	1	34862975	1_22	0	0.03372575484209	14.1235308807606	7.9444725384729e-06	1.4444444444442	1
ENSG00000243749.1	TMEM35B	1	34984579	1_22	0	0.0134217405359114	5.56855089922436	1.24655411929225e-06	0.497076023391941	1
ENSG00000197056.9	ZMYM1	1	35095909	1_22	0	0.0145825310130715	6.35894081368798	1.54659925656539e-06	0.658536585365764	1
ENSG00000020129.15	NCDN	1	35557823	1_22	0	0.0122546747184011	4.70711644942293	9.62092515457964e-07	-0.102272727272737	1
ENSG00000116819.6	TFAP2E	1	35573174	1_22	0	0.0206377012666431	9.56326063820252	3.29175436039612e-06	1.06854838709682	1
ENSG00000126067.11	PSMB2	1	35641909	1_22	0	0.014008817353462	5.93344566408866	1.38633615065646e-06	-0.507246376811654	1
ENSG00000142686.7	C1orf216	1	35719866	1_22	0	0.0122473363183152	4.70179609829592	9.6042960981991e-07	-0.0562770562770602	1
ENSG00000092853.13	CLSPN	1	35776326	1_22	0	0.0240348621874561	11.1352551559966	4.46377108755505e-06	1.24229074889815	1
ENSG00000134698.10	AGO4	1	35808004	1_22	0	0.012927899415674	5.20909323317977	1.12318216997875e-06	0.421403759495763	3
ENSG00000092847.11	AGO1	1	35870261	1_22	0	0.0214310324905985	10.1087920439887	3.61328703463191e-06	1.21546961325976	1
ENSG00000092850.11	TEKT2	1	36123815	1_22	0	0.0166147125770081	7.48118116075953	2.07311364348696e-06	0.731543624161369	1
ENSG00000116863.10	ADPRHL2	1	36088841	1_22	0	0.0137642408803338	5.75495621934112	1.32115689008433e-06	0.437500000000023	1
ENSG00000171812.12	COL8A2	1	36126011	1_22	0	0.0125819094257635	5.00342603841085	1.0499633609719e-06	-0.471502590673591	1
ENSG00000116871.15	MAP7D1	1	36155585	1_22	0	0.0124607928716584	4.90756569655241	1.01993361323608e-06	-0.325925925925963	1
ENSG00000054116.11	TRAPPC3	1	36149112	1_22	0	0.0122641675875181	4.7153761680007	9.64527303943651e-07	-0.0758620689654988	1
ENSG00000142694.6	EVA1B	1	36323945	1_22	0	0.125285974652927	27.2843657285313	5.70133321061088e-05	-2.70769230769193	1
ENSG00000196182.10	STK40	1	36386242	1_22	0	0.0129299122000893	5.26683662616307	1.13580958267597e-06	-0.447761194029886	1
ENSG00000116885.18	OSCP1	1	36399959	1_22	0	0.0186218281857736	8.19910998284701	2.54653197085975e-06	-1.86975235723044	2
ENSG00000119535.17	CSF3R	1	36483835	1_22	0	0.0193750589258509	9.15643534485542	2.95889511412041e-06	1.92024539877309	1
ENSG00000183317.16	EPHA10	1	37763125	1_23	0	0.025631511579379	8.87294148495954	3.79316680979523e-06	-1.165895693472	2
ENSG00000163875.15	MEAF6	1	37513172	1_23	0	0.0170349522550198	5.00618778602152	1.42235552003169e-06	-0.225806451612835	1
ENSG00000163877.10	SNIP1	1	37554146	1_23	0	0.0194127394712625	6.2413978660848	2.02082543674296e-06	-0.643678160919539	1
ENSG00000163879.10	DNALI1	1	37556733	1_23	0	0.031986275903085	10.9757925298098	5.8554418685644e-06	-1.4068830952586	2
ENSG00000134697.12	GNL2	1	37596105	1_23	0	0.0210970004350465	7.02859834984602	2.47314479451054e-06	-0.888888888888976	1
ENSG00000169218.13	RSPO1	1	37635248	1_23	0	0.0167742084877086	4.86045143201398	1.35981162608176e-06	-0.191082802547816	1
ENSG00000116922.14	C1orf109	1	37691932	1_23	0	0.0192730589233981	6.1731012187373	1.98433116281376e-06	0.711972506566143	2
ENSG00000134690.10	CDCA8	1	37710278	1_23	0	0.018237601196032	5.6509335532947	1.7188897464894e-06	0.398734177215237	1
ENSG00000185090.14	MANEAL	1	37792972	1_23	0	0.067807355120544	18.1666285802677	2.05452413477198e-05	2.31884057971069	1
ENSG00000196449.3	YRDC	1	37805518	1_23	0	0.0266027568196725	9.22568003889779	4.09340898595501e-06	-1.20786516853921	1
ENSG00000197982.13	C1orf122	1	37806988	1_23	0	0.0824793483294426	20.0633535668093	2.75999854477981e-05	2.43884892086377	1
ENSG00000188786.9	MTF1	1	37861712	1_23	0	0.0878773720830741	20.6799996760309	3.03101226914025e-05	2.47482014388586	1
ENSG00000183431.11	SF3A3	1	37997832	1_23	0	0.0165600200437103	4.7390442401749	1.30891584978111e-06	-0.402877697841771	1
ENSG00000183386.9	FHL3	1	37996149	1_23	0	0.0164783068042824	4.69231084166084	1.28961318394763e-06	-0.345323741007252	1
ENSG00000183520.11	UTP11	1	37990219	1_23	0	0.0167209142277769	4.83037846804789	1.34710449241839e-06	-0.131689836218923	2
ENSG00000214114.8	MYCBP	1	38874886	1_24	0	0.0244078130795377	7.19639187543422	2.92956932039132e-06	-0.797297297297282	1
ENSG00000131233.9	GJA9	1	38881233	1_24	0	0.0233812922921408	6.78925526391797	2.64759013579101e-06	-0.806451612903193	1
ENSG00000158315.10	RHBDL2	1	38941917	1_24	0	0.0196449972656281	5.14109203554693	1.68448619811968e-06	-0.2882022544503	2
ENSG00000174574.15	AKIRIN1	1	38991334	1_24	0	0.0229482979724674	6.61218974999719	2.53078874248929e-06	0.648437499999957	1
ENSG00000168653.10	NDUFS5	1	39026790	1_24	0	0.0189494556876553	4.80016761040147	1.51709664303786e-06	0.119754997850281	3
ENSG00000127603.23	MACF1	1	39121606	1_24	0	0.0244349216511683	7.2069086436051	2.93710906238835e-06	0.848920863309093	1
ENSG00000183682.7	BMP8A	1	39491596	1_24	0	0.0187539806837661	4.70211752631987	1.47077774507398e-06	0.123000215711785	3
ENSG00000116983.12	HPCAL4	1	39684484	1_24	0	0.0377314676698827	11.3353056535822	7.1334075887115e-06	-1.23790725704951	3
ENSG00000116985.11	BMP8B	1	39461648	1_24	0	0.0198568581922965	5.24256054582681	1.73625733981039e-06	0.366492146596865	1
ENSG00000084072.16	PPIE	1	39738752	1_25	0	0.0523747153240103	18.3709683702977	1.60477381893814e-05	-1.94573643410856	1
ENSG00000043514.15	TRIT1	1	39883661	1_25	0	0.0122516449592274	4.69584293776406	9.59551019193432e-07	0.0249695822128494	2
ENSG00000116990.10	MYCL	1	39893813	1_25	0	0.0160241851177222	7.22128505719684	1.92996995420657e-06	-0.741379310344755	1
ENSG00000131236.16	CAP1	1	40039889	1_25	0	0.0357161918889425	14.6448118524677	8.72386727655146e-06	-1.65343948724105	2
ENSG00000131238.16	PPT1	1	40096750	1_25	0	0.021670345081556	10.0078425601857	3.61714898679232e-06	1.33002510747096	2
ENSG00000084073.8	ZMPSTE24	1	40257946	1_25	0	0.0159325987347774	7.07803222760432	1.8808720802282e-06	-0.796208530805541	1
ENSG00000049089.13	COL9A2	1	40315366	1_25	0	0.0153814611559017	6.88152213622701	1.76539629120626e-06	0.793788782525029	2
ENSG00000084070.11	SMAP2	1	40361926	1_25	0	0.0214915349615239	9.83915657358355	3.52683719153858e-06	-0.959999999999785	1
ENSG00000187815.9	ZFP69	1	40473715	1_25	0	0.0127527198370728	5.10708562611838	1.08626569331069e-06	-0.389663468337738	2
ENSG00000164002.11	EXO5	1	40508758	1_25	0	0.0372096888992182	15.3793889217075	9.54454487777605e-06	-2.30465418071251	2
ENSG00000117016.9	RIMS3	1	40662507	1_25	0	0.0128192512590982	5.18329181559314	1.10822623102083e-06	-0.516216216216053	1
ENSG00000066136.20	NFYC	1	40664752	1_25	0	0.0210619608357854	9.65343367027617	3.3911009872777e-06	1.20000000000018	1
ENSG00000179862.6	CITED4	1	40806084	1_25	0	0.0157856249527146	6.85240687353754	1.80411836698079e-06	-0.568998172829765	3
ENSG00000171793.13	CTPS1	1	40979451	1_25	0	0.0131614699035258	5.28099544233892	1.1592585115166e-06	-0.0518518518518349	1
ENSG00000171790.15	SLFNL1	1	41015615	1_25	0	0.013925061873177	6.04261956166581	1.40340329356482e-06	-0.859589041095658	1
ENSG00000010803.16	SCMH1	1	41241979	1_25	0	0.0580416982393407	18.4355357952757	1.78466201696208e-05	-1.83663366336711	1
ENSG00000186973.10	FAM183A	1	43144910	1_26	0	0.0230170582995254	7.30580850965153	2.80464700354951e-06	0.80722504732335	3
ENSG00000127124.14	HIVEP3	1	42035577	1_26	0	0.0174359653729752	4.81881383062714	1.40134881814682e-06	0.0640000000000013	1
ENSG00000177181.14	RIMKLA	1	42380694	1_26	0	0.0187839409118223	5.39013013196993	1.68867498216982e-06	0.0307692307692337	1
ENSG00000066185.12	ZMYND12	1	42455540	1_26	0	0.0172684173284536	4.73013986830911	1.36234350064076e-06	0.141230659658311	2
ENSG00000186409.14	CCDC30	1	42464495	1_26	0	0.0231963694846352	7.48138260714827	2.89442292328393e-06	0.908073834003699	2
ENSG00000171960.10	PPIH	1	42658184	1_26	0	0.0197433703558549	6.14307778264942	2.0228673847536e-06	-0.962406015037598	1
ENSG00000065978.18	YBX1	1	42684427	1_26	0	0.074044880984702	18.5958294631669	2.29652247345933e-05	-2.04117647058789	1
ENSG00000117385.15	P3H1	1	42757636	1_26	0	0.0192847728904985	5.67090541579417	1.82400925708572e-06	0.317135497904208	2
ENSG00000274386.5	TMEM269	1	42785273	1_26	0	0.0172763701523517	4.72972885676467	1.36285248510976e-06	0.234335177225983	2
ENSG00000177868.11	SVBP	1	42816309	1_26	0	0.017996795971863	5.06285329153242	1.51967472894214e-06	-0.0271662527484984	2
ENSG00000164010.13	ERMAP	1	42813461	1_26	0	0.0172120930783085	4.70444944568512	1.35052490520421e-06	0.193355908438563	2
ENSG00000164011.17	ZNF691	1	42845892	1_26	0	0.0172381960277173	4.7232263699417	1.35797158043829e-06	-0.220858895705469	1
ENSG00000117394.20	SLC2A1	1	42948529	1_26	0	0.0257800142979361	8.74729952999342	3.76112058561236e-06	1.14842417581073	2
ENSG00000243710.7	CFAP57	1	43172765	1_26	0	0.0341689872410113	11.0953799381479	6.32316319263386e-06	1.3106796116498	1
ENSG00000179178.10	TMEM125	1	43269525	1_26	0	0.0555060552566351	15.7213020818386	1.45542215597976e-05	-1.69444444444411	1
ENSG00000117395.12	EBNA1BP2	1	43171021	1_26	0	0.0186660047579912	5.38321334335001	1.67591917341183e-06	-0.319148936170298	1
ENSG00000253313.5	C1orf210	1	43285638	1_26	0	0.051190746427246	15.0229102334409	1.2826425410867e-05	-1.60805084745658	1
ENSG00000066056.13	TIE1	1	43300755	1_27	0	0.0400978778012403	14.9793584828534	1.00178542286377e-05	1.5781249999999	1
ENSG00000117399.13	CDC20	1	43359194	1_27	0	0.0130383235370405	4.69363393132479	1.02068345249168e-06	0.0188679245283064	1
ENSG00000159479.16	MED8	1	43388718	1_27	0	0.0344278646057227	13.5681964046954	7.79098401795798e-06	-1.48134672383675	2
ENSG00000198198.15	SZT2	1	43388718	1_27	0	0.0135224631150221	5.03313713671077	1.135153714896e-06	0.319869839915589	3
ENSG00000126091.19	ST3GAL3	1	43705540	1_27	0	0.0136710203765865	5.11046869996249	1.1652571297946e-06	0.139860139860155	1
ENSG00000117408.10	IPO13	1	43947230	1_27	0	0.0159910962787622	6.6442804250926	1.77209213237405e-06	-0.757575757575668	1
ENSG00000132768.13	DPH2	1	43973302	1_27	0	0.0143247829037068	5.61344097663277	1.34114987963101e-06	-0.530612244897885	1
ENSG00000117410.13	ATP6V0B	1	43975097	1_27	0	0.0146673910846008	5.81921599542926	1.42356550212195e-06	0.600732600732912	1
ENSG00000117411.16	B4GALT2	1	43998167	1_27	0	0.0153697544061744	6.26281023953284	1.60544815908224e-06	-0.637630662021021	1
ENSG00000159214.12	CCDC24	1	43990199	1_27	0	0.0131660752913304	4.79665348787867	1.05330655249317e-06	-0.251030836899627	2
ENSG00000196517.11	SLC6A9	1	44030807	1_27	0	0.0137617418331597	5.19956618465346	1.19344009002499e-06	-0.280682683272354	2
ENSG00000178028.13	DMAP1	1	44215047	1_27	0	0.0559308166323303	18.4609614492272	1.72212860829135e-05	-1.97169786751304	2
ENSG00000117419.14	ERI3	1	44354576	1_27	0	0.0176930627843571	7.71506448374143	2.27668362820356e-06	1.10218978102179	1
ENSG00000198520.10	C1orf228	1	44672031	1_28	0	0.0176373784616259	5.32201346223549	1.56556141253424e-06	-0.0790608388832257	2
ENSG00000142945.12	KIF2C	1	44720573	1_28	0	0.0322672322585811	12.1339104964001	6.53014173811527e-06	-2.44420260808214	2
ENSG00000142937.11	RPS8	1	44775613	1_28	0	0.0314848631020991	11.2389122692502	5.90182321019805e-06	-2.13186813186885	1
ENSG00000188396.3	TCTEX1D4	1	44806240	1_28	0	0.0282876566511604	10.2788156416583	4.84953562806356e-06	-2.12962962962928	1
ENSG00000222009.8	BTBD19	1	44808328	1_28	0	0.0294775979899671	11.1894459009314	5.50124235699153e-06	-1.77444495775657	2
ENSG00000070785.16	EIF2B3	1	44987466	1_28	0	0.0599027679760116	17.5427566031254	1.75268889113309e-05	2.81249999999965	1
ENSG00000126107.14	HECTD3	1	45010991	1_28	0	0.0235291028389677	8.4280105453967	3.30742910503433e-06	-1.9928243086486	2
ENSG00000126088.13	UROD	1	45012003	1_28	0	0.0269744275513164	9.82597999617963	4.42067123984909e-06	-2.197183098592	1
ENSG00000132773.11	TOE1	1	45340760	1_28	0	0.0262773458064551	8.45929382980378	3.70745349574138e-06	0.270833333333419	1
ENSG00000280670.2	CCDC163	1	45499635	1_28	0	0.0186605195601313	5.77096465891891	1.79610719179717e-06	0.375999999999888	1
ENSG00000132763.14	MMACHC	1	45499635	1_28	0	0.0186605195601313	5.77096465891891	1.79610719179717e-06	0.375999999999888	1
ENSG00000117450.13	PRDX1	1	45522595	1_28	0	0.0305224796053517	9.53783127431487	4.85545074886271e-06	-0.327207811203918	2
ENSG00000117448.13	AKR1A1	1	45548641	1_28	0	0.0242486844626688	7.82733567904927	3.16564526351644e-06	-0.00793420631361757	2
ENSG00000132780.16	NASP	1	45583288	1_28	0	0.0165290842428534	4.85303012898353	1.33789455501567e-06	-0.409090909091001	1
ENSG00000159588.14	CCDC17	1	45609937	1_28	0	0.111942212867075	24.1605561697361	4.51087633093637e-05	-3.16866173540505	2
ENSG00000159592.10	GPBP1L1	1	45687531	1_28	0	0.0192288278026719	7.64487253514954	2.45178940827203e-06	-2.15981943476021	2
ENSG00000159596.6	TMEM69	1	45688394	1_28	0	0.0271251227750907	8.86145818931501	4.00900881217377e-06	0.85463019065464	2
ENSG00000197429.10	IPP	1	45750903	1_28	0	0.0262156521875374	10.5603927715514	4.61743555986416e-06	-2.59380543526039	3
ENSG00000086015.20	MAST2	1	45787339	1_28	0	0.0223118493605845	8.33405174730889	3.10135775888173e-06	-2.18978102189754	1
ENSG00000117461.14	PIK3R3	1	46132597	1_28	0	0.0224677015398618	9.22866689665776	3.45826064421017e-06	-2.51944845921252	2
ENSG00000085998.13	POMGNT1	1	46207228	1_28	0	0.0164074878499798	5.47062348516432	1.49705936528925e-06	1.02030456852761	1
ENSG00000171357.5	LURAP1	1	46212246	1_28	0	0.065849835228836	18.8000785537796	2.06478321973341e-05	2.67973856209052	1
ENSG00000085999.11	RAD54L	1	46224659	1_28	0	0.0498657346438667	15.9810584150431	1.32913124114394e-05	2.41230719759212	2
ENSG00000173660.11	UQCRH	1	46309111	1_28	0	0.0182513675709018	5.65004099965535	1.71991552404849e-06	0.219512195121851	1
ENSG00000117480.15	FAAH	1	46392457	1_28	0	0.0164969455752049	4.94471259803475	1.36051928239921e-06	0.552668427715722	4
ENSG00000079277.19	MKNK1	1	46616841	1_29	0	0.0138063971767475	4.82054985836024	1.11003595835074e-06	0.337931034482853	1
ENSG00000142961.14	MOB3C	1	46615311	1_29	0	0.013648896657259	4.71227942548779	1.07272570172975e-06	-0.202900345743036	2
ENSG00000123472.12	ATPAF1	1	46673908	1_29	0	0.0139609494347985	4.92559820511061	1.14692241902836e-06	0.296369402742902	2
ENSG00000159658.10	EFCAB14	1	46719410	1_29	0	0.0145431464859628	5.31120235319695	1.28828316692185e-06	0.391726589826431	2
ENSG00000142973.13	CYP4B1	1	46821969	1_29	0	0.0136525942756938	4.71483011613004	1.07359712217666e-06	-0.0267379679144346	1
ENSG00000187048.12	CYP4A11	1	46949067	1_29	0	0.0206484460112976	8.62373644626346	2.96990770762931e-06	1.23870967741925	1
ENSG00000186377.7	CYP4X1	1	47025974	1_29	0	0.0228607846978145	9.58735343439776	3.65552683899494e-06	-1.27464788732417	1
ENSG00000186160.4	CYP4Z1	1	46826230	1_29	0	0.0196008535577374	8.13117023145649	2.65820299480982e-06	-1.0735306268688	2
ENSG00000162365.11	CYP4A22	1	47137271	1_29	0	0.0137689764365048	4.79493031542004	1.10114386189604e-06	-0.065359477124193	1
ENSG00000162366.7	PDZK1IP1	1	47191326	1_29	0	0.0136367155371834	4.70385216905061	1.06985162630396e-06	0.0955414012738545	1
ENSG00000162367.11	TAL1	1	47227548	1_29	0	0.0212867562029587	8.91186650389028	3.16401303570269e-06	1.18548387096765	1
ENSG00000162368.13	CMPK1	1	47333764	1_29	0	0.0648617961312939	19.5366760105092	2.11348782707071e-05	-2.33243695062427	2
ENSG00000269113.3	TRABD2B	1	47997102	1_30	0	0.0134103220887216	4.82603588120618	1.0794185095769e-06	0.19434628975266	1
ENSG00000117834.12	SLC5A9	1	48212526	1_30	0	0.0259922144047544	11.0841426404998	4.8051338793594e-06	1.32191569275399	3
ENSG00000132122.11	SPATA6	1	48472019	1_30	0	0.0178323184598331	7.51719163361792	2.23575154084207e-06	-0.888888888888986	1
ENSG00000186094.16	AGBL4	1	50003067	1_32	0	0.145275718028079	21.9911793268773	5.32845934085486e-05	3.63636363636289	1
ENSG00000123091.4	RNF11	1	51235789	1_32	0	0.0141594013617816	6.61848792109141	1.56301727709587e-06	0.67084305797683	2
ENSG00000203995.9	ZYG11A	1	52841521	1_33	0	0.0135710313651309	4.9457904952554	1.11946024545053e-06	-0.129287598944622	1
ENSG00000085831.15	TTC39A	1	51288140	1_33	0	0.0158515918468083	6.4121063587119	1.69524981030781e-06	-0.624807059714035	3
ENSG00000085832.16	EPS15	1	51523919	1_33	0	0.0189423784396936	8.09548811026012	2.55762962520785e-06	-1.00181679941533	2
ENSG00000117859.18	OSBPL9	1	51599048	1_33	0	0.0231510195612428	9.99433210532397	3.85908197661511e-06	1.09504736890756	2
ENSG00000078618.21	NRDC	1	51826904	1_33	0	0.0295990511390042	12.3247518803131	6.08437648949957e-06	-1.32967032967046	1
ENSG00000157077.14	ZFYVE9	1	52141237	1_33	0	0.0253795884717574	10.8653273718827	4.59925508796811e-06	1.14603960396056	1
ENSG00000154222.14	CC2D1B	1	52352516	1_33	0	0.0144015205519596	5.50633172775555	1.32260702742263e-06	0.574803149606248	1
ENSG00000085840.12	ORC1	1	52400660	1_33	0	0.0416941366005489	15.5866041534953	1.08389346150494e-05	-1.88571428571498	1
ENSG00000134748.12	PRPF38A	1	52400660	1_33	0	0.0416941366005489	15.5866041534953	1.08389346150494e-05	-1.88571428571498	1
ENSG00000134744.13	ZCCHC11	1	52538149	1_33	0	0.0219924036244437	9.50808222914122	3.4875924759023e-06	-1.357664233577	1
ENSG00000116157.5	GPX7	1	52602242	1_33	0	0.026512153475756	11.279355079371	4.98757431112017e-06	-1.44435226470666	2
ENSG00000162377.5	COA7	1	52689357	1_33	0	0.0132197027561659	4.69832108484828	1.03591587629003e-06	0.0846153846153765	1
ENSG00000162378.12	ZYG11B	1	52748212	1_33	0	0.0236882175258776	10.2116317392954	4.0344806100136e-06	1.30400000000007	1
ENSG00000121310.16	ECHDC2	1	52927236	1_33	0	0.0133158252435673	4.76667104973456	1.05862799492698e-06	-0.14609557207186	2
ENSG00000116171.17	SCP2	1	52926925	1_33	0	0.0165558426730885	6.82269027900051	1.88393993806132e-06	-0.737883616420873	2
ENSG00000174348.13	PODN	1	53124129	1_33	0	0.024656118473035	10.5911703955302	4.35540724252871e-06	-1.29192546583823	1
ENSG00000157184.6	CPT2	1	53196294	1_33	0	0.0158537463688411	6.41338627562369	1.69581865969185e-06	0.70037001763203	2
ENSG00000162384.13	C1orf123	1	53211891	1_33	0	0.0208457506427948	9.00124868011647	3.12953926079513e-06	1.14904803461169	3
ENSG00000162385.10	MAGOH	1	53308862	1_33	0	0.0175183043459425	7.3566343434432	2.14946977651068e-06	0.88976377952752	1
ENSG00000143006.7	DMRTB1	1	53308862	1_33	0	0.0164960911460451	6.78854569679286	1.86774636094847e-06	0.775506055835064	3
ENSG00000157193.15	LRP8	1	53305892	1_33	0	0.0171603303020343	7.16152836734689	2.04970549312109e-06	0.858267716535606	1
ENSG00000174332.5	GLIS1	1	53738651	1_33	0	0.016117234883353	6.56906992985198	1.76585291166328e-06	0.761414274051475	2
ENSG00000203985.10	LDLRAD1	1	54017963	1_34	0	0.0136210612302025	8.75646953419749	1.98929912580194e-06	1.00828729281751	1
ENSG00000058799.14	YIPF1	1	53866090	1_34	0	0.0119913676819221	7.55727507739006	1.51145094194857e-06	0.799999999999962	1
ENSG00000081870.11	HSPB11	1	53902580	1_34	0	0.00883246682834293	4.69565745740687	6.91733054185621e-07	-0.0469709214201214	2
ENSG00000116212.14	LRRC42	1	53902580	1_34	0	0.0137667280211665	8.83000361749676	2.02745731487556e-06	-0.966307506881236	2
ENSG00000116205.12	TCEANC2	1	54093410	1_34	0	0.0155974052419796	10.0562417066061	2.61606279682492e-06	-1.1720548124776	2
ENSG00000157211.11	CDCP2	1	54163013	1_34	0	0.00882963593090313	4.69297879882236	6.91116870841579e-07	0.00775193798449491	1
ENSG00000116221.15	MRPL37	1	54183963	1_34	0	0.00918115713555723	5.0725312838393	7.76751785312115e-07	0.279647456222104	2
ENSG00000215883.10	CYB5RL	1	54154524	1_34	0	0.0367007174143326	18.1660622361425	1.1119761106457e-05	1.79384277945495	3
ENSG00000157216.15	SSBP3	1	54413433	1_34	0	0.154417789715689	31.5375734575916	8.12242504848053e-05	-2.87869822485181	1
ENSG00000162390.17	ACOT11	1	54548340	1_34	0	0.0130177357122115	8.34978651470288	1.81288780462314e-06	0.864516129032918	1
ENSG00000184313.19	MROH7	1	54548340	1_34	0	0.0153161574098944	9.83359505772579	2.51201510764861e-06	1.07562097590353	4
ENSG00000243725.6	TTC4	1	54548340	1_34	0	0.0106683948718571	6.48877490996808	1.15457432783726e-06	0.620987988115614	3
ENSG00000162396.5	PARS2	1	54764162	1_34	0	0.00943110068582131	5.30350174054546	8.34228845714642e-07	0.399064601927002	2
ENSG00000006555.10	TTC22	1	54801172	1_34	0	0.0132928843232278	8.38517974677722	1.85905272784466e-06	1.09572793698696	3
ENSG00000116133.11	DHCR24	1	54886940	1_34	0	0.0200224387742758	12.2223935650712	4.08162728007973e-06	1.49849481545461	2
ENSG00000143001.4	TMEM61	1	54980410	1_34	0	0.00897981515823954	4.8350842143036	7.24155019746955e-07	0.107000714920579	2
ENSG00000162402.13	USP24	1	55216677	1_34	0	0.0158418508878372	9.88417311838192	2.61159825693372e-06	1.18620689655112	1
ENSG00000162407.8	PLPP3	1	56645496	1_36	0	0.0148175330460464	4.79499256893369	1.18501527504248e-06	-0.153225806451641	1
ENSG00000162409.10	PRKAA2	1	56645496	1_36	0	0.0148175330460464	4.79499256893369	1.18501527504248e-06	0.153225806451641	1
ENSG00000187889.12	C1orf168	1	56819840	1_36	0	0.0389650172458068	13.9606535496881	9.07278726964876e-06	-1.52534562211937	1
ENSG00000173406.15	DAB1	1	58546732	1_38	0	0.00877266683162947	5.45030856613723	7.97467204501527e-07	-0.478380624196834	2
ENSG00000162600.11	OMA1	1	58547019	1_38	0	0.00817857389116517	4.79002382286631	6.53394328864913e-07	-0.187828263167173	2
ENSG00000184292.6	TACSTD2	1	58577210	1_38	0	0.00809560277391219	4.69402353352081	6.3380339141018e-07	0.00185069477590121	2
ENSG00000162601.9	MYSM1	1	58697614	1_38	0	0.0107590185973231	7.37314248604407	1.3230778245753e-06	-0.91935483870962	1
ENSG00000177606.6	JUN	1	58784746	1_38	0	0.00825689076294367	4.8797528599112	6.72008044339255e-07	0.235294117647049	1
ENSG00000172456.17	FGGY	1	59208005	1_38	0	0.0149076221911442	10.4492876500684	2.59809584291757e-06	-1.19138020662773	3
ENSG00000134716.9	CYP2J2	1	59926822	1_38	0	0.00909346816154721	5.78855435693456	8.77929762099001e-07	0.49166666666642	1
ENSG00000162604.12	TM2D1	1	61723869	1_39	0	0.01145860712566	4.84376890075185	9.25710840122178e-07	0.186994145889992	2
ENSG00000132849.19	PATJ	1	61742713	1_39	0	0.0140382782592519	6.75895163314495	1.5825348794455e-06	-0.760636979848385	3
ENSG00000240563.1	L1TD1	1	62184373	1_39	0	0.0116065579850506	4.96471899207229	9.61077086261304e-07	0.269741806177565	4
ENSG00000162607.12	USP1	1	62436136	1_39	0	0.0181710070216098	9.19615733379135	2.78705471394751e-06	-1.32979334527632	2
ENSG00000116641.17	DOCK7	1	62688195	1_39	0	0.0176424069220757	8.91710407309219	2.62386674823609e-06	1.11417322834701	1
ENSG00000125703.14	ATG4C	1	62784595	1_39	0	0.0592706667613673	20.4489307244405	2.02148499523758e-05	-2.60503393613592	2
ENSG00000187140.5	FOXD3	1	63322827	1_40	0	0.036616499263292	13.8536794182038	8.46061747936927e-06	1.33712121212156	1
ENSG00000088035.15	ALG6	1	63367765	1_40	0	0.022646558019261	9.53996022902008	3.60337012905825e-06	-1.1637740547243	2
ENSG00000203965.12	EFCAB7	1	63523814	1_40	0	0.0137147211056526	4.73827908117516	1.08384635854137e-06	0.0526315789473786	1
ENSG00000142856.16	ITGB3BP	1	63593973	1_40	0	0.0332279613064911	13.1183910045973	7.27016676458428e-06	-1.5333333333335	1
ENSG00000079739.15	PGM1	1	63592459	1_40	0	0.0136610771979335	4.69517506643352	1.06978583051789e-06	0.0406976744186097	1
ENSG00000158966.13	CACHD1	1	64464311	1_40	0	0.0147093983333267	5.38247892240606	1.320496797545e-06	-0.541666666666849	1
ENSG00000162437.14	RAVER2	1	64696420	1_41	0	0.10284967323828	22.4453612370771	3.85025613180869e-05	3.23541652205534	2
ENSG00000162434.11	JAK1	1	64880504	1_41	0	0.0149129851444815	5.95831654543692	1.48200020228195e-06	0.504175781379716	2
ENSG00000162433.14	AK4	1	65148046	1_41	0	0.0137038516888122	5.23303201652545	1.1960687598991e-06	0.323809523809522	1
ENSG00000213625.8	LEPROT	1	65422548	1_41	0	0.0172098787188301	7.35041066112046	2.10983998551427e-06	0.903590208496441	3
ENSG00000116678.19	LEPR	1	65422877	1_41	0	0.0196771839721367	8.69126709771078	2.8523718937344e-06	1.0108108108112	1
ENSG00000184588.17	PDE4B	1	65792155	1_41	0	0.0144064669491438	5.67564765215803	1.36374452217089e-06	-0.746835443038185	1
ENSG00000118473.21	SGIP1	1	66628605	1_42	0	9.50942846689173e-09	5.6401176542154	8.94546014270469e-13	0.938271604938249	1
ENSG00000152760.9	TCTEX1D1	1	66769562	1_42	0	1.28642250285527e-06	53.0558244133179	1.13835259323899e-09	-3.84831460674324	1
ENSG00000152763.16	WDR78	1	66924785	1_42	0	5.37000788281006e-08	20.6411610600092	1.84871153664462e-11	1.577464788732	1
ENSG00000198160.14	MIER1	1	66925320	1_42	0	4.49687035386503e-08	20.1601631518436	1.51204429852407e-11	-1.48951048951013	1
ENSG00000116704.7	SLC35D1	1	67049020	1_42	0	1.99733165451299e-07	50.1409216880362	1.67033123862054e-10	4.64761256276836	4
ENSG00000081985.10	IL12RB2	1	67307648	1_42	0	9.48133327405287e-09	6.42321136387053	1.01573807279451e-12	1.11384615384619	1
ENSG00000116717.11	GADD45A	1	67684588	1_42	0	1.18763131551347e-08	7.48082877487131	1.48180638107835e-12	-1.25000000000012	1
ENSG00000172380.5	GNG12	1	67832710	1_42	0	9.49366651958883e-09	6.05819774739296	9.592626236048e-13	1.38901281761556	2
ENSG00000172410.4	INSL5	1	66802959	1_42	0	1.23201683299712e-07	17.3393896968928	3.56295678243887e-11	1.84920634920602	1
ENSG00000116729.13	WLS	1	68230032	1_43	0	0.0192883904080303	7.65707803238621	2.46331054711573e-06	-0.97715632576728	2
ENSG00000033122.18	LRRC7	1	69566573	1_44	0	0.0180181187384834	4.78919466807026	1.43923608904718e-06	0.249999999999897	1
ENSG00000118454.12	ANKRD13C	1	70354325	1_44	0	0.0180460307541152	4.80382813358354	1.44587004413384e-06	0.277777777777922	1
ENSG00000197568.13	HHLA3	1	70354325	1_44	0	0.017844120501297	4.69747211325102	1.39803956903003e-06	0.141897928452905	2
ENSG00000116761.11	CTH	1	70412060	1_44	0	0.0193873844990207	5.48174432106599	1.77254840765598e-06	-0.3684147355533	2
ENSG00000050628.20	PTGER3	1	70561469	1_44	0	0.0178521335510903	4.70171580563492	1.3999309251875e-06	-0.0518518518518543	1
ENSG00000132485.13	ZRANB2	1	71081716	1_45	0	0.0125431380830801	5.61136339120362	1.17390973281198e-06	0.506787330316491	1
ENSG00000178965.13	ERICH3	1	74650165	1_47	0	0.0305980907863698	9.99279464235874	5.0996620524116e-06	1.24970374857788	2
ENSG00000162620.15	LRRIQ3	1	74198025	1_47	0	0.0207793324923937	6.32372699382668	2.19161775598929e-06	0.731707317073122	1
ENSG00000254685.6	FPGT	1	74198025	1_47	0	0.0207793324923937	6.32372699382668	2.19161775598929e-06	0.731707317073122	1
ENSG00000116783.14	TNNI3K	1	74234228	1_47	0	0.0188022411012629	5.37793966991808	1.68649729475868e-06	-0.442855533968472	2
ENSG00000116791.13	CRYZ	1	74702349	1_47	0	0.0189979239171661	5.47584347357061	1.73507109583877e-06	0.391098247140068	5
ENSG00000162623.15	TYW3	1	74733103	1_47	0	0.0176253677784943	4.76689938043475	1.40131018468634e-06	-0.0887838585092433	2
ENSG00000137968.16	SLC44A5	1	75388518	1_47	0	0.018345072136418	5.14520773202587	1.57428168522225e-06	-0.34819656968662	2
ENSG00000137955.15	RABGGTB	1	75786199	1_47	0	0.0287481778518237	9.40045886126059	4.50733130797524e-06	-1.28184281842863	1
ENSG00000057468.6	MSH4	1	75779738	1_47	0	0.0183093821875135	5.12679760108251	1.56559695575574e-06	-0.319656345389643	3
ENSG00000184005.10	ST6GALNAC3	1	76044116	1_47	0	0.0175554517026286	4.72933452554841	1.38475247008421e-06	-0.0398922193865597	3
ENSG00000162624.14	LHX8	1	75122320	1_47	0	0.0184707578931932	5.20975933343986	1.60495360558019e-06	0.344594594594653	1
ENSG00000117069.14	ST6GALNAC5	1	76866942	1_48	0	0.00956438362478573	5.83379213691189	9.30610704082656e-07	-0.502403846153975	1
ENSG00000142892.14	PIGK	1	77187104	1_48	0	0.00939796538555138	5.6684334631453	8.88499115648559e-07	-0.427663876639221	2
ENSG00000154027.18	AK5	1	77281102	1_48	0	0.00847252517582109	4.69214824056734	6.63047585717955e-07	-0.0714285714285525	1
ENSG00000036549.12	ZZZ3	1	77684256	1_48	0	0.0110139195595634	7.16351487939284	1.31591601723516e-06	-1.02222222222249	1
ENSG00000077254.14	USP33	1	77760195	1_48	0	0.0113437495291409	7.44166000420783	1.4079478154137e-06	1.06428571428566	1
ENSG00000180488.14	MIGA1	1	77741218	1_48	0	0.0151676669920804	10.182227425955	2.57585661114655e-06	-1.28340080971719	1
ENSG00000162614.18	NEXN	1	77888019	1_48	0	0.00852800375518903	4.75360585531643	6.76130703417901e-07	-0.133790737564414	1
ENSG00000162616.8	DNAJB4	1	77979050	1_48	0	0.0123022032995697	8.2063535020636	1.68381054973601e-06	-0.930953697589159	2
ENSG00000137960.5	GIPC2	1	77979050	1_48	0	0.0121930651290052	8.12238746733028	1.65179711113254e-06	0.852861035422765	1
ENSG00000137965.10	IFI44	1	78661042	1_48	0	0.00854198680572893	4.76903099431626	6.79436926957016e-07	0.127999999999998	1
ENSG00000162618.13	ADGRL4	1	79006491	1_48	0	0.00960242872386663	5.87119203359222	9.40302267069781e-07	-0.622395833333127	1
ENSG00000137941.16	TTLL7	1	83998735	1_51	0	0.024507639721455	9.50215340787083	3.88403943322872e-06	-1.15804597701175	1
ENSG00000142875.19	PRKACB	1	84081322	1_51	0	0.0160126823938578	5.47584018934688	1.46242957105148e-06	-0.337979094076495	1
ENSG00000203943.8	SAMD13	1	84298566	1_51	0	0.014765936337083	4.71044609151965	1.16006716658006e-06	0.0776515151515173	1
ENSG00000117133.10	RPF1	1	84479257	1_52	0	0.0629127743813798	16.2939654628618	1.70972292299985e-05	-1.80812479831236	2
ENSG00000174021.10	GNG5	1	84497317	1_52	0	0.0194061001250453	5.0878651392998	1.6467738598659e-06	0.368017946476779	2
ENSG00000122432.17	SPATA1	1	84506653	1_52	0	0.0204073039089409	5.56374024768935	1.89370612447258e-06	-0.473964603412723	2
ENSG00000117151.12	CTBS	1	84570855	1_52	0	0.032516545493081	9.98180641899869	5.41344401031571e-06	1.1974537060661	3
ENSG00000117155.16	SSX2IP	1	84690036	1_52	0	0.14959406237579	24.7772858603351	6.1819885025831e-05	2.576362061577	2
ENSG00000153898.12	MCOLN2	1	84928575	1_52	0	0.0281607383907613	8.61544391282102	4.04652104256767e-06	-1.05294204641594	2
ENSG00000055732.12	MCOLN3	1	85047715	1_52	0	0.0245967512482527	7.33197418697477	3.00786805936969e-06	-0.87789183470356	3
ENSG00000097096.8	SYDE2	1	85200644	1_52	0	0.0193308549202489	5.05111816745568	1.62854099571558e-06	-0.283814699585515	2
ENSG00000142867.12	BCL10	1	85244232	1_52	0	0.0198590382801035	5.30609643799337	1.75749240755927e-06	0.396126624580281	3
ENSG00000153904.18	DDAH1	1	85579421	1_52	0	0.0816789777813255	18.81844823674	2.56362328903666e-05	1.97183098591568	1
ENSG00000117174.10	ZNHIT6	1	85708260	1_52	0	0.0186218391314943	4.6977567260871	1.45906016031638e-06	0.10913954081467	2
ENSG00000171502.14	COL24A1	1	86154916	1_53	0	0.0216647299577171	5.85497514290376	2.11562378671641e-06	0.713286713286762	1
ENSG00000122417.15	ODF2L	1	86397308	1_53	0	0.0193885239025893	4.80461203493242	1.55368572947205e-06	-0.255966881370077	3
ENSG00000137975.7	CLCA2	1	86424561	1_53	0	0.0191599316381988	4.69244516377608	1.49952346771764e-06	-0.0329670329670174	1
ENSG00000016602.9	CLCA4	1	86547045	1_53	0	0.0383928525475515	11.288751869448	7.22863695597868e-06	-1.3167028199572	1
ENSG00000097033.14	SH3GLB1	1	86704350	1_53	0	0.0230452987440809	6.43996352762619	2.47528868013961e-06	-0.686484992159886	2
ENSG00000143013.12	LMO4	1	87331207	1_53	0	0.0205448530198383	5.35263395591451	1.83413242645995e-06	0.35546875	1
ENSG00000065243.19	PKN2	1	88684130	1_54	0	0.0138207235299265	4.84484393907377	1.11678784174623e-06	-0.0417582417582481	1
ENSG00000137947.11	GTF2B	1	88892503	1_54	0	0.0202347950253412	8.44681579259985	2.8507027733221e-06	1.67716535433046	1
ENSG00000137944.17	KYAT3	1	88992247	1_54	0	0.0149799246491262	5.60506184051814	1.40039368255007e-06	-0.722208616052171	2
ENSG00000213516.9	RBMXL1	1	88989432	1_54	0	0.0142024147609555	5.10194371258666	1.2085314590991e-06	0.217491464810055	2
ENSG00000117226.11	GBP3	1	89015900	1_54	0	0.0380397351949142	14.4386393109216	9.16059869510376e-06	-2.01266290983634	3
ENSG00000117228.9	GBP1	1	89047567	1_54	0	0.0145333354424214	5.3193559751286	1.2893904752438e-06	-0.49193548387088	1
ENSG00000213512.1	GBP7	1	89176923	1_54	0	0.0294087312786229	11.990507397444	5.88130843680922e-06	1.58246176360714	2
ENSG00000197147.13	LRRC8B	1	89523775	1_54	0	0.0149598825014389	5.5924243124397	1.39536685645193e-06	-0.339099456763118	2
ENSG00000171488.14	LRRC8C	1	89633156	1_55	0	0.0176952403070081	4.71370725942856	1.39116671435324e-06	-0.104394286535734	2
ENSG00000171492.14	LRRC8D	1	89823346	1_55	0	0.0224771580702438	6.97665850401474	2.61546535011508e-06	0.758620689655216	1
ENSG00000162664.16	ZNF326	1	89994923	1_55	0	0.0212096000055688	6.42711073555212	2.27357019017892e-06	-0.627705627705432	1
ENSG00000122482.20	ZNF644	1	91022402	1_55	0	0.0734389112689126	18.2859624288179	2.23977379167842e-05	-1.90878938640056	1
ENSG00000162669.15	HFM1	1	91403932	1_55	0	0.0642782184952866	16.9992920647871	1.82244643595506e-05	-2.02077480603261	2
ENSG00000097046.12	CDC7	1	91500849	1_56	0	0.00941080363641877	4.96874098767113	7.79889683526502e-07	-0.309161377865489	2
ENSG00000172031.6	EPHX4	1	92032211	1_56	0	0.0129904958390115	8.00106901396224	1.7335399325103e-06	1.62676056338108	1
ENSG00000230667.5	SETSIP	1	92085228	1_56	0	0.0299358026075055	16.6732241115196	8.32473849313928e-06	-3.07692307692305	1
ENSG00000284413.1	BTBD8	1	92080411	1_56	0	0.109534361642082	28.6087641183755	5.2264835049705e-05	2.96511627907023	1
ENSG00000069712.12	KIAA1107	1	92114094	1_56	0	0.015059104468636	9.35344218526577	2.34925801840092e-06	0.925925925926035	1
ENSG00000174842.16	GLMN	1	92299545	1_56	0	0.101371879542216	27.7121005125039	4.68540406460518e-05	3.22580645161345	1
ENSG00000122484.8	RPAP2	1	92301735	1_56	0	0.00939030191445234	5.03726049067689	7.88922007925652e-07	0.751592356687775	1
ENSG00000162676.11	GFI1	1	92487304	1_56	0	0.0113036463604852	6.98596686877772	1.31705887503927e-06	1.22872865297925	2
ENSG00000067208.14	EVI5	1	92636113	1_56	0	0.0245906944689744	15.4004256273819	6.31631271236239e-06	2.85358881035038	3
ENSG00000122406.12	RPL5	1	92831623	1_56	0	0.0100520766953818	5.60146983302435	9.39113103864907e-07	0.496402877697849	1
ENSG00000154511.11	FAM69A	1	92960610	1_56	0	0.0112063846485113	6.44181293340529	1.20402010716838e-06	-0.36070189934762	2
ENSG00000203910.8	C1orf146	1	92218250	1_56	0	0.0217555554940264	12.6272940362227	4.58184692603752e-06	1.31185567010274	1
ENSG00000143033.17	MTF2	1	93079600	1_57	0	0.0120635330189905	5.37288716402424	1.08104144154172e-06	0.796610169491585	1
ENSG00000117500.12	TMED5	1	93180650	1_57	1	0.239854931822573	23.7893462727593	9.51680709234329e-05	4.45384615384711	1
ENSG00000122483.17	CCDC18	1	93179625	1_57	1	0.0222434850168015	15.3539832394071	5.69618386733781e-06	3.49195103641479	2
ENSG00000137936.16	BCAR3	1	93867479	1_57	0	0.0145252896124811	6.5298555320131	1.58193443184536e-06	-0.686131386861353	1
ENSG00000067334.13	DNTTIP2	1	93880063	1_57	0	0.0476016340170403	16.3519931958364	1.29823305962162e-05	1.30985834118672	2
ENSG00000023909.9	GCLM	1	93909753	1_57	0	0.0159900040856024	7.20299513519409	1.92097539303714e-06	-0.68484848484855	1
ENSG00000137962.12	ARHGAP29	1	94256104	1_58	0	0.0157639699273033	4.93714745523873	1.29808102491861e-06	0.287769784172611	1
ENSG00000117528.11	ABCD3	1	94411329	1_58	0	0.0466180712561587	15.230742998591	1.18422846772279e-05	-1.73585011626571	2
ENSG00000143036.16	SLC44A3	1	94820196	1_58	0	0.0435039475462535	14.5698139529377	1.05716500486561e-05	1.67266680014879	3
ENSG00000117519.15	CNN3	1	94899861	1_58	0	0.0218787257988732	8.03642676953603	2.93254795425727e-06	0.900409890448928	2
ENSG00000152078.9	TMEM56	1	95215892	1_58	0	0.0214098090724991	7.83133644534804	2.79646109841062e-06	0.944369060856057	2
ENSG00000122481.16	RWDD3	1	95234069	1_58	0	0.0275707131830825	10.2282018490541	4.7033510609094e-06	1.21027670183287	3
ENSG00000117569.18	PTBP2	1	96723732	1_59	0	0.0242707618982325	6.48052239683812	2.62333365695117e-06	-0.763358778625634	1
ENSG00000188641.12	DPYD	1	97740933	1_60	0	0.135482339039705	24.4169787249294	5.51740312213111e-05	-2.41903351404417	2
ENSG00000162627.16	SNX7	1	98661649	1_60	0	0.0270455178760239	8.86040721500232	3.99676938009234e-06	-1.0671462829738	1
ENSG00000099260.10	PALMD	1	99650697	1_61	0	0.0184135620931093	7.9346605338872	2.43683580613566e-06	0.883720930232684	1
ENSG00000156869.12	FRRS1	1	99766518	1_61	0	0.0340476264038281	13.3028352325334	7.55424661188817e-06	1.34464014896754	2
ENSG00000162688.16	AGL	1	99851209	1_61	0	0.0165012557148934	6.93904537081325	1.90975135648943e-06	0.850746268656706	1
ENSG00000117620.14	SLC35A3	1	99969054	1_61	0	0.0303410245005267	12.626544427785	6.3896174565174e-06	-1.68583184287636	2
ENSG00000156875.13	MFSD14A	1	100038008	1_61	0	0.0332798534814363	13.4971949433393	7.49178027794444e-06	-1.75426820847976	2
ENSG00000156876.9	SASS6	1	100132743	1_61	0	0.0205622537793171	9.02784042417134	3.09609796822704e-06	1.16326530612203	1
ENSG00000122435.9	TRMT13	1	100132743	1_61	0	0.0205622537793171	9.02784042417134	3.09609796822704e-06	-1.16326530612203	1
ENSG00000122477.12	LRRC39	1	100178174	1_61	0	0.0457561839506886	16.5609717551369	1.26385054293944e-05	1.95716087278012	2
ENSG00000137992.14	DBT	1	100250235	1_61	0	0.0206419763010363	9.0372497128567	3.1113413679693e-06	-1.10344827586225	1
ENSG00000079335.18	CDC14A	1	100344610	1_61	0	0.0228032090340128	10.0011415124391	3.80369465595163e-06	1.26824957184825	2
ENSG00000181656.6	GPR88	1	100566406	1_62	0	0.0378141861490305	15.2767996247131	9.63490075838251e-06	1.81746031745991	1
ENSG00000162692.10	VCAM1	1	100721765	1_62	0	0.0123795498558575	4.70078626139198	9.70589220351785e-07	0.111111111111144	1
ENSG00000162694.13	EXTL2	1	100895622	1_62	0	0.0228123462366481	10.476686238692	3.98615330803356e-06	1.60989010988921	1
ENSG00000162695.11	SLC30A7	1	100895128	1_62	0	0.21104208934297	32.1339718889188	0.000113108070222421	-3.37692307692301	1
ENSG00000117543.20	DPH5	1	101025552	1_62	0	0.021769298404594	10.0333388348791	3.64292321315083e-06	-1.80116959064308	1
ENSG00000170989.8	S1PR1	1	101193699	1_62	0	0.0158098668739346	7.0090100416642	1.84818312585322e-06	-0.658227848101299	1
ENSG00000118733.16	OLFM3	1	101794716	1_63	0	0.0174268019812353	5.22880359743887	1.51977792236666e-06	-0.362204724409531	1
ENSG00000240038.6	AMY2B	1	103543968	1_65	0	0.106712301278509	24.5024451315033	4.36097921332474e-05	2.37469248333181	2
ENSG00000198890.7	PRMT6	1	107054342	1_66	0	0.0129386214951838	4.75068628162397	1.02519024701527e-06	0.216560509554039	1
ENSG00000162631.18	NTNG1	1	107135646	1_66	0	0.0161770587967447	6.8591761466292	1.85068125191803e-06	-0.651465798045681	1
ENSG00000134215.15	VAV3	1	107965542	1_67	0	0.052593235798957	16.9291211558894	1.48499301302734e-05	-1.78354978354926	1
ENSG00000162636.15	FAM102B	1	108635180	1_67	0	0.0409055445784614	14.5251102314207	9.9097277061635e-06	1.41935483870937	1
ENSG00000121957.12	GPSM2	1	108961474	1_67	0	0.0176589376459575	6.55290672281596	1.93000602461735e-06	-0.733980582524436	1
ENSG00000121940.15	CLCC1	1	108914819	1_67	0	0.0400514759958725	14.3237927247862	9.56834131938936e-06	-1.66878479736736	3
ENSG00000197780.9	TAF13	1	109075155	1_67	0	0.0193216723607339	7.40366995926807	2.38589798055249e-06	-1.02083214291957	2
ENSG00000116299.16	KIAA1324	1	109154036	1_67	0	0.0145286075958633	4.70995944349778	1.14130381018079e-06	-0.0225563909774395	1
ENSG00000031698.12	SARS	1	109213564	1_67	0	0.0147860933745666	4.87579198312674	1.20242699830671e-06	-0.460881842277221	2
ENSG00000134222.16	PSRC1	1	109279887	1_67	0	0.0221299641784919	8.68785651946396	3.20666400192829e-06	-1.1325292946826	2
ENSG00000143028.8	SYPL2	1	109503867	1_67	0	0.0146696892673986	4.80118079206565	1.17470571136324e-06	0.283783783783713	1
ENSG00000162650.16	ATXN7L2	1	109461921	1_67	0	0.0411431008358913	14.5803737141219	1.0005200159199e-05	-1.67587023776793	2
ENSG00000174151.14	CYB561D1	1	109494012	1_67	0	0.0949092600243158	22.6377354586986	3.58345267610337e-05	2.42028985507179	1
ENSG00000181754.6	AMIGO1	1	109509517	1_67	0	0.0205872987762646	8.00389127910847	2.74827795146096e-06	-0.820655164677102	2
ENSG00000156097.12	GPR61	1	109532986	1_67	0	0.0209193059236896	8.15528608234662	2.84542129279012e-06	-0.936507936508097	1
ENSG00000168765.16	GSTM4	1	109655305	1_67	0	0.0172959048890435	6.35659675272862	1.83369903185945e-06	-0.743959350858519	3
ENSG00000213366.12	GSTM2	1	109667893	1_67	0	0.0153989439470007	5.25922505507144	1.35074322977645e-06	0.465079365079127	1
ENSG00000134184.12	GSTM1	1	109612653	1_67	0	0.0276868560448796	10.811412243553	4.99247818318296e-06	1.34195168055809	7
ENSG00000134201.10	GSTM5	1	109711119	1_67	0	0.0578713460851861	17.8472892699289	1.72264565275528e-05	2.06421822816612	3
ENSG00000134202.10	GSTM3	1	109724132	1_67	0	0.0908406824176088	22.2100655706491	3.36504080086996e-05	-2.43167524887851	3
ENSG00000179902.12	C1orf194	1	109113015	1_67	0	0.0226268871737352	8.89814020541808	3.35802682729409e-06	-1.15957491140279	2
ENSG00000168710.17	AHCYL1	1	109984850	1_68	0	0.0310453968791995	12.7521697325729	6.6030016581657e-06	1.51204819277101	1
ENSG00000143093.14	STRIP1	1	110032928	1_68	0	0.109263103207012	24.8712396065263	4.53242960790935e-05	2.60871024861213	2
ENSG00000116396.14	KCNC4	1	110263681	1_68	0	0.0138821134947422	5.13383210503064	1.18865920484658e-06	-0.448000000000076	1
ENSG00000168679.17	SLC16A4	1	110392517	1_68	0	0.0151387642229748	5.95182119136926	1.50279729995571e-06	-0.453781512604875	1
ENSG00000134248.13	LAMTOR5	1	110407817	1_68	0	0.0240890760481731	10.3447809030385	4.15624887627772e-06	1.31451612903278	1
ENSG00000143125.5	PROK1	1	110380440	1_68	0	0.0292079438562741	12.1725606778628	5.9298408670565e-06	-1.41257960848352	2
ENSG00000177301.14	KCNA2	1	110588818	1_68	0	0.0425511764320937	15.7549141810217	1.11811820636314e-05	1.44782162947855	2
ENSG00000177272.8	KCNA3	1	110774507	1_68	0	0.0538714765647277	18.0130336100967	1.61847443665623e-05	2.26573426573318	1
ENSG00000143119.12	CD53	1	110887675	1_68	0	0.0144134195261939	5.48836029350157	1.31937954569346e-06	0.772413793103454	1
ENSG00000121931.15	LRIF1	1	110964484	1_68	0	0.0138056724083577	5.0817529470636	1.17012219502921e-06	-0.433734939759183	1
ENSG00000156171.14	DRAM2	1	111139496	1_68	0	0.0708809305703217	20.6546774947872	2.44178788375068e-05	2.64492753623102	1
ENSG00000134255.13	CEPT1	1	111139496	1_68	0	0.0708809305703216	20.6546774947872	2.44178788375068e-05	2.64492753623102	1
ENSG00000162777.16	DENND2D	1	111197127	1_68	0	0.0208873741046223	8.99419114735856	3.13332947384559e-06	-0.94426229508199	1
ENSG00000064886.13	CHI3L2	1	111202077	1_69	0	0.0151753640479969	6.6379907530221	1.68010284411074e-06	-0.601520959446746	3
ENSG00000134216.18	CHIA	1	111217140	1_69	0	0.0137960457343684	5.60852907345642	1.29051693046583e-06	-0.581683216371507	3
ENSG00000173947.13	PIFO	1	111308549	1_69	0	0.0251504922093041	11.3440793269021	4.75856328256882e-06	1.23549950415539	2
ENSG00000085465.12	OVGP1	1	111425865	1_69	0	0.0131808674741716	5.26538110886513	1.15753440960952e-06	0.444444444444331	1
ENSG00000116459.10	ATP5F1	1	111448114	1_69	0	0.0153631041666089	6.77636111787363	1.73634340818338e-06	0.762589928057686	1
ENSG00000143110.11	C1orf162	1	111473751	1_69	0	0.0126015445104631	4.7969349817531	1.00820237314007e-06	0.0681818181817917	1
ENSG00000121933.18	TMIGD3	1	111497300	1_69	0	0.0155959220090608	6.84097127275207	1.77946285564766e-06	0.782258064516264	1
ENSG00000197852.9	FAM212B	1	111756253	1_69	0	0.0136581062406168	5.51857799062383	1.25712301304385e-06	-0.327619374726988	2
ENSG00000134245.17	WNT2B	1	112540817	1_69	0	0.287730849892021	20.867485568843	0.000100142091129187	-4.12195121951342	1
ENSG00000116489.12	CAPZA1	1	112628967	1_69	0	0.154955420549872	19.6519541731136	5.07893460900584e-05	3.95967741935507	1
ENSG00000007341.18	ST7L	1	112534134	1_69	0	0.279342075353373	20.7709098887603	9.67725048835699e-05	4.11382113821085	1
ENSG00000155363.18	MOV10	1	112673095	1_69	0	0.0448472182855417	20.6561368500747	1.54505775514339e-05	3.36184210526516	1
ENSG00000155366.16	RHOC	1	112698930	1_69	0	0.0131338439709805	5.10477744992545	1.11822390269527e-06	-0.0642750373692222	1
ENSG00000155367.15	PPM1J	1	112712590	1_69	0	0.0609568935307043	19.4823889976295	1.98072937580644e-05	-1.99326414512509	2
ENSG00000184599.13	FAM19A3	1	112720490	1_69	0	0.0391162479797735	16.5115431480478	1.07722136916084e-05	-2.13791966042614	2
ENSG00000155380.11	SLC16A1	1	112950240	1_70	0	0.0235829985463768	8.65007358037773	3.40234956172091e-06	-0.902255639097742	1
ENSG00000081026.18	MAGI3	1	113279865	1_70	0	0.0188265626687441	6.51809777125428	2.04668973049886e-06	-0.727272727272701	1
ENSG00000116793.15	PHTF1	1	113721110	1_70	0	0.0443318912338613	14.653001566586	1.08343524809362e-05	2.05689780526494	2
ENSG00000081019.13	RSBN1	1	113750904	1_70	0	0.024845922575563	9.14441909605467	3.78940788997238e-06	1.66406249999958	1
ENSG00000188761.11	BCL2L15	1	113891743	1_70	0	0.0155213908031867	4.69391097762512	1.2151379601896e-06	-0.547945205479652	1
ENSG00000134262.12	AP4B1	1	113904943	1_70	0	0.0819485809190859	20.5673736548186	2.81112644769581e-05	-2.64233576642433	1
ENSG00000118655.4	DCLRE1B	1	113906130	1_70	0	0.100940228665485	22.5999504574462	3.80480038528154e-05	2.68939393939429	1
ENSG00000163349.21	HIPK1	1	113928961	1_70	0	0.0170413035476013	5.57634153716377	1.58493801924555e-06	0.314810375552309	2
ENSG00000116774.11	OLFML3	1	113988858	1_70	0	0.0270762408322519	9.95967354579447	4.49773203356638e-06	1.6405529953915	1
ENSG00000197323.11	TRIM33	1	114511320	1_71	0	0.0181763614642436	6.17378118856024	1.87162263763061e-06	-0.684210526316019	1
ENSG00000116752.5	BCAS2	1	114581126	1_71	0	0.0170700865226111	5.58030231559429	1.58874265472791e-06	0.606741573033683	1
ENSG00000175984.14	DENND2C	1	114669904	1_71	0	0.0205586291391459	7.33859651555049	2.51632810455878e-06	0.86335403726704	1
ENSG00000213281.4	NRAS	1	114716596	1_71	0	0.020849583877842	7.47158368489645	2.59818554528353e-06	-0.892874412019783	2
ENSG00000009307.15	CSDE1	1	114756865	1_71	0	0.0281242255790717	10.3080658658169	4.83523808219496e-06	-1.2641013064771	2
ENSG00000134198.9	TSPAN2	1	115089792	1_71	0	0.0156202287859438	4.74184937793837	1.23536488069588e-06	-0.013289036544856	1
ENSG00000173218.14	VANGL1	1	115642000	1_72	0	0.00963348934398189	4.73588708270366	7.60930629376506e-07	0.0676328502415174	1
ENSG00000118729.11	CASQ2	1	115768346	1_72	0	0.00987579273645456	4.9699147261159	8.18617471737645e-07	0.147058823529426	1
ENSG00000163393.12	SLC22A15	1	115976190	1_72	0	0.00976125609060696	4.86001129830167	7.91230630050967e-07	-0.161971830985906	1
ENSG00000163399.15	ATP1A1	1	116374907	1_72	0	0.0134945465367677	7.9133250156455	1.78105530103568e-06	0.857831325301491	1
ENSG00000134247.9	PTGFRN	1	116909700	1_72	0	0.0154406333037014	9.18491268866054	2.36537633224013e-06	1.09883696927352	2
ENSG00000134256.12	CD101	1	117001709	1_72	0	0.0901367908750399	26.0343603444282	3.91389444757269e-05	-2.43506879469436	2
ENSG00000116830.11	TTF2	1	116931218	1_72	0	0.0110567892981001	6.03439370521218	1.11281451273934e-06	-0.577607818838099	3
ENSG00000134253.9	TRIM45	1	117122142	1_72	0	0.013487043819148	7.90808042764262	1.77888532203017e-06	0.869047619047623	1
ENSG00000198162.12	MAN1A2	1	117367404	1_72	0	0.0314083225510714	15.9093555587149	8.33407560364592e-06	1.85137658510464	3
ENSG00000183508.4	FAM46C	1	117590380	1_72	0	0.00991336302286694	5.005688911457	8.27646669426637e-07	0.22222222222221	1
ENSG00000092607.13	TBX15	1	118967864	1_73	0	0.022318651593455	10.6544289586783	3.96605046710073e-06	-1.24603174603143	1
ENSG00000116874.11	WARS2	1	119035214	1_73	0	0.0119985454727034	4.79104684092729	9.58780348962057e-07	0.151425772496424	2
ENSG00000116882.14	HAO2	1	119219552	1_73	0	0.0119106142187079	4.72168950828604	9.37975919304095e-07	0.145833333333368	1
ENSG00000143067.4	ZNF697	1	119647482	1_73	0	0.0296159569437339	13.3370771853909	6.58789305131665e-06	1.54674001949879	3
ENSG00000092621.11	PHGDH	1	119641589	1_73	0	0.0121802991114621	4.93281837578538	1.0021048965022e-06	0.174777065193088	3
ENSG00000134240.11	HMGCS2	1	119770631	1_73	0	0.0124411463344297	5.13264601530098	1.06502994077734e-06	0.199103704888968	2
ENSG00000131791.7	PRKAB2	1	147170781	1_73	0	0.0133096962554169	5.76921751841179	1.28069337694499e-06	0.508546852316546	2
ENSG00000131778.18	CHD1L	1	147243149	1_73	0	0.0118933527832025	4.70801462976486	9.33903946165952e-07	0.0716417910447662	1
ENSG00000131781.12	FMO5	1	147223389	1_73	0	0.0143103787245331	6.45328819877847	1.54025381762063e-06	-0.744186046511563	1
ENSG00000162836.11	ACP6	1	147656613	1_73	0	0.0169930945779533	8.07587707173401	2.2888760758527e-06	-0.921951219512064	1
ENSG00000265107.2	GJA5	1	147779661	1_73	0	0.0244963359789838	11.5364305164386	4.71338255631338e-06	-1.25679758308119	1
ENSG00000188092.14	GPR89B	1	147928711	1_73	0	0.0231821651846706	11.0139613402216	4.25850978412184e-06	-1.31358024691337	1
ENSG00000159409.14	CELF3	1	151717266	1_74	0	0.0106329914423017	5.42470851576195	9.62037447255166e-07	0.959409594095956	1
ENSG00000143450.16	OAZ3	1	151763100	1_74	1	0.759101395773083	24.4507553233489	0.000309565229975821	-4.69318181818182	1
ENSG00000143436.10	MRPL9	1	151767944	1_74	0	0.0103873684476676	5.98274973592738	1.03649325078412e-06	0.709923664122274	1
ENSG00000182134.15	TDRKH	1	151775323	1_74	0	0.0103924769252347	5.68637791572967	9.85632224383888e-07	0.526362061724264	2
ENSG00000213171.2	LINGO4	1	151805451	1_74	0	0.0184086509673554	13.3089488889798	4.08625839917944e-06	2.16416809466794	2
ENSG00000143365.17	RORC	1	151812518	1_74	0	0.16640834147932	33.5612408110543	9.31479297055492e-05	-3.90049076552936	2
ENSG00000159445.12	THEM4	1	151907622	1_74	0	0.0132777509313976	7.54596534038168	1.67108841880926e-06	-1.2924699889468	2
ENSG00000197747.8	S100A10	1	151974558	1_74	0	0.0277580623353231	13.117201184739	6.07282032374801e-06	-1.36585365853595	1
ENSG00000163191.5	S100A11	1	152038249	1_74	0	0.0105226650981786	5.12742991575966	8.99882045764815e-07	0.26265822784815	1
ENSG00000159450.12	TCHH	1	152106838	1_74	0	0.0106271408750905	4.9772487090303	8.82197628320752e-07	0.296398935606389	2
ENSG00000197915.5	HRNR	1	152212431	1_74	0	0.0108364181567573	5.12147262081364	9.25637021490741e-07	0.227983172871935	4
ENSG00000143631.10	FLG	1	152205063	1_74	0	0.0102556156487218	4.75914047637085	8.14048660605671e-07	-0.56489203509225	3
ENSG00000163207.6	IVL	1	152908247	1_74	0	0.010252611887185	4.7075747622911	8.04992527439295e-07	0.198464508610659	2
ENSG00000169474.4	SPRR1A	1	152984963	1_74	0	0.0206376411636628	11.1016636713607	3.82127443283042e-06	1.50406504065048	1
ENSG00000241794.1	SPRR2A	1	153057485	1_74	0	0.01265541960894	6.56983577507092	1.38672762972377e-06	0.873684210526837	1
ENSG00000203785.8	SPRR2E	1	153106201	1_74	0	0.0102417337594373	4.69949811094213	8.02758784716511e-07	0.132285578206689	2
ENSG00000163220.10	S100A9	1	153357702	1_75	0	0.0274581194631299	9.01769642188733	4.1297761001121e-06	1.1914599947503	2
ENSG00000143546.9	S100A8	1	153391654	1_75	0	0.0435402631947056	13.4061149793759	9.7354066184184e-06	1.63020833333328	1
ENSG00000197956.9	S100A6	1	153535924	1_75	0	0.0177424497071225	4.88251523333933	1.44483181232854e-06	0.245910336493709	2
ENSG00000196420.7	S100A5	1	153541765	1_75	0	0.018679499843128	5.36904934647941	1.67271805502791e-06	-0.455830388692501	1
ENSG00000188015.9	S100A3	1	153549020	1_75	0	0.0288224585089626	9.47798576882927	4.55624616926497e-06	1.09478983755162	3
ENSG00000196154.11	S100A4	1	153549456	1_75	0	0.0237779902810031	7.65319127247538	3.03513364070213e-06	0.839437839661666	2
ENSG00000196754.10	S100A2	1	153565973	1_75	0	0.0189617639176141	5.51085042134718	1.74283977975665e-06	-0.325000000000089	1
ENSG00000188643.10	S100A16	1	153613108	1_75	0	0.0195079179974408	5.77935401323938	1.88040035639632e-06	0.321167883211675	1
ENSG00000189334.8	S100A14	1	153616367	1_75	0	0.0195373141480141	5.79358932312988	1.88787255283902e-06	0.323630034236581	2
ENSG00000160678.11	S100A1	1	153628302	1_75	0	0.0176283742502765	4.82156358621472	1.41762141817133e-06	0.377542320300456	3
ENSG00000189171.14	S100A13	1	153631636	1_75	0	0.0177311023446343	4.87648377753067	1.4421240712735e-06	0.422037759075483	2
ENSG00000143553.10	SNAPIN	1	153659467	1_75	0	0.0297499143937058	9.77878662583713	4.8521117633132e-06	1.21794871794858	1
ENSG00000143621.16	ILF2	1	153672987	1_75	0	0.0176687982756418	4.84319650145285	1.42724722707048e-06	0.312236286919885	1
ENSG00000169418.9	NPR1	1	153678582	1_75	0	0.0568389662881373	15.9592824088424	1.51293279320022e-05	2.05363984674375	1
ENSG00000143614.9	GATAD2B	1	153923736	1_75	0	0.0173997378742036	4.69817005024938	1.36342591128264e-06	-0.224583532184015	2
ENSG00000198837.9	DENND4B	1	153940057	1_75	0	0.0173926635187354	4.69432593051507	1.3617564480665e-06	-0.0873107960865915	2
ENSG00000160741.16	CRTC2	1	153959736	1_75	0	0.0178615578557412	4.94576609609666	1.47337403916797e-06	0.577777777777544	1
ENSG00000143570.17	SLC39A1	1	153969609	1_75	0	0.0182520221845682	5.15015675332575	1.56780318087472e-06	0.153374233128826	1
ENSG00000143578.15	CREB3L4	1	153968263	1_75	0	0.0200527250961763	6.03993499517927	2.02006698228905e-06	0.398373983739697	1
ENSG00000143543.14	JTB	1	153980122	1_75	0	0.0173973748386085	4.69688334271237	1.3628673897357e-06	0.308823529411763	1
ENSG00000143552.9	NUP210L	1	154155073	1_75	0	0.017388477721709	4.69205162687185	1.36076913759811e-06	-0.139066063972557	2
ENSG00000143549.19	TPM3	1	154194640	1_75	0	0.0198756482052304	5.95610009040253	1.97443751475193e-06	-0.846774193548301	1
ENSG00000143569.18	UBAP2L	1	154219953	1_75	0	0.0185691239776139	5.31299819629035	1.64547462681179e-06	-0.340116279070034	1
ENSG00000143515.16	ATP8B2	1	154321449	1_75	0	0.0288056927796448	9.47250874922799	4.55096447258467e-06	-1.1387987877218	3
ENSG00000169291.9	SHE	1	154502081	1_75	0	0.0627606035397077	16.9125932832367	1.77034301562377e-05	2.29689935681283	2
ENSG00000163239.12	TDRD10	1	154549108	1_75	0	0.0515268121258747	15.017780257667	1.2906221823715e-05	-1.7884615384621	1
ENSG00000160714.9	UBE2Q1	1	154559434	1_75	0	0.0214767334448489	6.6891903756551	2.39608317060215e-06	-0.781395348837055	1
ENSG00000143603.18	KCNN3	1	154870871	1_76	0	0.0103056337657295	7.04366072348183	1.21069079150486e-06	1.3593750000006	1
ENSG00000163344.5	PMVK	1	154936792	1_76	0	0.01425029905164	9.75947791368867	2.31958701832879e-06	1.38403398324767	2
ENSG00000163346.16	PBXIP1	1	154945876	1_76	0	0.00995363586786291	6.16642933466232	1.02370685995191e-06	0.180995475113124	1
ENSG00000163348.3	PYGO2	1	154934653	1_76	0	0.0116694517248016	8.13762229627356	1.58382825259825e-06	-0.962897526501743	1
ENSG00000160691.18	SHC1	1	154974041	1_76	0	0.0214591233135752	13.444219836107	4.81180131290481e-06	-1.2784431137732	1
ENSG00000163354.14	DCST2	1	155029453	1_76	0	0.0162675392496469	10.9199424379986	2.96279987681217e-06	1.74482702757231	3
ENSG00000163357.10	DCST1	1	155033974	1_76	0	0.0132731700480522	8.61838638649278	1.90792247857192e-06	0.964497041419768	1
ENSG00000243364.7	EFNA4	1	155070924	1_76	0	0.238380202436125	40.3536326836418	0.000160440100874953	-4.55813953488499	1
ENSG00000143590.13	EFNA3	1	155078247	1_76	0	0.022684482531336	22.4721770558757	8.50225508055944e-06	-4.65286969453005	2
ENSG00000169242.11	EFNA1	1	155127376	1_76	0	0.283978173503736	28.8953437610872	0.000136858864586889	-5.65219033096121	2
ENSG00000169241.17	SLC50A1	1	155135691	1_76	0	0.0179851286321918	18.7132882112833	5.61337117619642e-06	4.22210856179177	2
ENSG00000169231.13	THBS3	1	155205298	1_76	0	0.0159302119533631	11.8303340076283	3.14324813150422e-06	2.33944954128387	1
ENSG00000177628.15	GBA	1	155244216	1_76	0	0.0149046266494753	17.2828315688288	4.29631489199191e-06	-4.51033361917124	2
ENSG00000143630.9	HCN3	1	155277916	1_76	0	0.0861058163448871	34.7502553542383	4.99057508792964e-05	-5.52142857142788	1
ENSG00000160752.14	FDPS	1	155309691	1_76	0	0.0649175136558283	31.1101120110456	3.36839922162784e-05	5.26760563380151	1
ENSG00000163374.19	YY1AP1	1	155688145	1_76	0	0.00847901874389956	5.0607837314735	7.15687578064042e-07	-0.244999999999955	1
ENSG00000116580.18	GON4L	1	155859720	1_76	0	0.0526979989689086	26.3210676248467	2.31343728764739e-05	-4.59558823529568	1
ENSG00000132718.8	SYT11	1	155859720	1_76	0	0.0526979989689086	26.3210676248467	2.31343728764739e-05	-4.59558823529568	1
ENSG00000143622.10	RIT1	1	155910600	1_76	0	0.0465702426879368	25.03459661271	1.94450562878147e-05	-4.44028568074056	2
ENSG00000116584.17	ARHGEF2	1	155952404	1_76	0	0.0180470411138339	13.1504473954501	3.95828118169685e-06	-2.78654675082007	2
ENSG00000163479.13	SSR2	1	156020665	1_76	0	0.0104613348738442	6.8986429311863	1.20367953497036e-06	-0.939285714285853	1
ENSG00000160803.7	UBQLN4	1	156061029	1_76	0	0.0192130359552293	14.6937792073318	4.70857628348094e-06	-2.96732026143821	1
ENSG00000132698.14	RAB25	1	156068267	1_76	0	0.0105780631946685	6.62380310186934	1.16862097504237e-06	0.00430107526881998	1
ENSG00000196189.12	SEMA4A	1	156181635	1_76	0	0.02986970305749	17.701209595505	8.81848448681767e-06	2.09999999999977	1
ENSG00000160785.13	SLC25A44	1	156193927	1_76	0	0.0227599501475835	14.943356308536	5.67256608269021e-06	-1.90708311838171	2
ENSG00000160783.19	PMF1	1	156212919	1_76	0	0.0138160327768673	10.0899140925909	2.32504267756911e-06	-1.48062015503915	1
ENSG00000242252.1	BGLAP	1	156240766	1_76	0	0.00827816963229322	4.77745765371005	6.59616139375041e-07	0.0333333333333179	1
ENSG00000160781.15	PAQR6	1	156248323	1_76	0	0.0100320339322703	6.47102518060106	1.08273502991086e-06	0.439881358934114	2
ENSG00000198952.8	SMG5	1	156246108	1_76	0	0.0129369591595925	8.97711896084641	1.93699853840708e-06	0.966808127420585	2
ENSG00000198715.11	GLMP	1	156298013	1_76	0	0.0106789360631027	7.20277643895736	1.28288588602579e-06	0.766423357664209	1
ENSG00000163467.11	TSACC	1	156337389	1_76	0	0.0129056822335599	8.99262518435602	1.9356532694232e-06	0.999999999999926	1
ENSG00000163468.14	CCT3	1	156343491	1_76	0	0.00855036602652071	5.10623863009881	7.28192026053747e-07	0.297962848556129	2
ENSG00000187862.11	TTC24	1	156580080	1_77	0	0.0112059589457617	5.17549756398892	9.67300118851002e-07	-0.323612708731756	2
ENSG00000163382.11	NAXE	1	156590832	1_77	0	0.0106462081884796	4.69252148400691	8.33223154054586e-07	0.0215827338129474	1
ENSG00000160818.16	GPATCH4	1	156601987	1_77	0	0.0110051720029235	5.00507281014334	9.18686511379541e-07	0.31302521008405	1
ENSG00000132702.12	HAPLN2	1	156613824	1_77	0	0.0109822973938639	4.98545981241321	9.13184487300545e-07	-0.270676386006296	2
ENSG00000132688.10	NES	1	156677793	1_77	0	0.0307873606395882	14.734323649029	7.56593785484712e-06	-1.57246376811662	1
ENSG00000143320.8	CRABP2	1	156697607	1_77	0	0.0263426847330899	13.2541902502794	5.82335599105199e-06	-1.56462585034017	1
ENSG00000143303.11	RRNAD1	1	156728106	1_77	0	0.107056120317589	26.7324138319938	4.77320164714297e-05	2.45596868884598	1
ENSG00000143314.12	MRPL24	1	156765630	1_77	0	0.0523138639912246	19.7929729033201	1.7269824915294e-05	2.24242424242401	1
ENSG00000143294.14	PRCC	1	156750758	1_77	0	0.244904278919046	35.1021840579258	0.000143380674069582	-3.35114503816861	1
ENSG00000198400.11	NTRK1	1	156815564	1_77	0	0.0115826912679148	5.48723778928544	1.06004271772985e-06	0.895271238513224	2
ENSG00000027869.11	SH2D2A	1	156815979	1_77	0	0.0168868116443623	9.04538284655812	2.54762040097024e-06	-1.50769230769222	1
ENSG00000187800.13	PEAR1	1	156893825	1_77	0	0.0115741489957253	5.48029026708103	1.05791977735742e-06	-0.750000000000077	1
ENSG00000160838.13	LRRC71	1	156920880	1_77	0	0.126522166892505	28.3791666513379	5.98861460601896e-05	-3.25294117647054	1
ENSG00000132694.18	ARHGEF11	1	157000104	1_77	0	0.205151000911293	33.2551636192747	0.000113787049084561	-3.43254494705346	2
ENSG00000117036.11	ETV3	1	157138777	1_77	0	0.124076603775204	28.1873992110316	5.83317504771864e-05	2.74644549763229	1
ENSG00000143297.18	FCRL5	1	157552226	1_77	0	0.056892505261773	20.597813872156	1.95450278383284e-05	-2.53289473684303	1
ENSG00000158488.15	CD1E	1	158353463	1_78	0	0.0165722772735827	8.24624610413373	2.27928476914965e-06	-0.982107355865058	1
ENSG00000163554.12	SPTA1	1	158654738	1_78	0	0.0164760121882582	8.19121543119452	2.25092258253431e-06	1.10491803278694	1
ENSG00000163563.7	MNDA	1	158830693	1_78	0	0.0426013628248902	17.2063506820751	1.22256615290855e-05	-1.92084463296099	2
ENSG00000163564.14	PYHIN1	1	158930391	1_78	0	0.0113716608566194	4.69239666025641	8.89976873845747e-07	-0.190839694656482	1
ENSG00000163565.18	IFI16	1	158999686	1_78	0	0.0786689020067354	23.1044730284008	3.03151179109783e-05	-2.39720558882336	1
ENSG00000163568.14	AIM2	1	159193329	1_78	0	0.0132467739283875	6.13179867794582	1.35474674952272e-06	0.846153846153546	1
ENSG00000179639.10	FCER1A	1	159270137	1_78	0	0.0128967204930067	5.87915480752305	1.26460323711562e-06	-0.699322241588939	4
ENSG00000158716.8	DUSP23	1	159781012	1_78	0	0.0113733991970936	4.69383784674707	8.90386303475502e-07	0.0117647058823498	1
ENSG00000181036.13	FCRL6	1	159782276	1_78	0	0.0209389988176129	10.4576558282556	3.65216476846484e-06	-1.16277958403924	2
ENSG00000158714.10	SLAMF8	1	159834301	1_78	0	0.0114381444137703	4.747352350304	9.05664088694047e-07	-0.11850671274892	2
ENSG00000188004.9	C1orf204	1	159854415	1_78	0	0.0117177632457315	4.97505704672564	9.72305829303321e-07	-0.288645242317281	2
ENSG00000243284.1	VSIG8	1	159856126	1_78	0	0.0117210715483409	4.97771907100955	9.73100745181446e-07	0.229677768670006	2
ENSG00000158710.14	TAGLN2	1	159922990	1_78	0	0.0126502228851429	5.6971206000543	1.20202554154187e-06	0.469988532155072	2
ENSG00000085552.16	IGSF9	1	159945134	1_79	0	0.00320167864043675	5.12898636216148	2.73885719479357e-07	-0.365159989851217	2
ENSG00000162728.4	KCNJ9	1	160082306	1_79	0	0.00612174742671379	10.7298326847111	1.09554056451623e-06	-1.16489361702121	1
ENSG00000162729.13	IGSF8	1	160099056	1_79	0	0.00365689995459029	6.25328350871363	3.81400540037945e-07	0.504481905963036	3
ENSG00000162734.12	PEA15	1	160204111	1_79	0	0.00522874189736133	9.27058360667972	8.08470886088986e-07	1.05555555555543	1
ENSG00000132716.18	DCAF8	1	160262886	1_79	0	0.00693767337996909	11.8246193021876	1.36823634539846e-06	-1.32000000000015	1
ENSG00000122218.14	COPA	1	160342475	1_79	0	0.00907704350032601	14.2415092329795	2.15605848888452e-06	1.51200000000014	1
ENSG00000162736.15	NCSTN	1	160343943	1_79	0	0.00337124210168804	5.47586103652841	3.07894879152354e-07	0.481056834278189	2
ENSG00000162738.5	VANGL2	1	160400029	1_79	0	0.00783461121180329	12.9383232622403	1.69065717918313e-06	-1.31007751938048	1
ENSG00000066294.14	CD84	1	160579090	1_79	0	0.0036940437918479	6.40705282259615	3.9474846478898e-07	0.692763443357205	2
ENSG00000117090.14	SLAMF1	1	160633908	1_79	0	0.00634799962295174	11.5165889132638	1.21932888702051e-06	1.29694590736094	2
ENSG00000117091.9	CD48	1	160711718	1_79	0	0.00309361246233586	4.82413120529956	2.48911593586371e-07	-0.208554871847562	2
ENSG00000122223.12	CD244	1	160862395	1_79	0	0.0165395097574222	28.9401265490004	7.98331313171482e-06	-4.60075776688754	2
ENSG00000179914.4	ITLN1	1	160889769	1_79	2	0.0205805054673279	21.8074284472541	7.48549627878438e-06	4.57575757575585	1
ENSG00000215845.10	TSTD1	1	161038745	1_79	0	0.00376442197096571	7.65621623911223	4.80698310872434e-07	-0.974458643096327	3
ENSG00000158773.14	USF1	1	160983590	1_79	0	0.00360428561729298	5.90419274548706	3.54927648052514e-07	0.475675652836054	2
ENSG00000162755.13	KLHDC9	1	161098329	1_79	0	0.00427171962524087	9.7605475660417	6.95403749202884e-07	-1.97030109031872	2
ENSG00000158793.13	NIT1	1	161118210	1_79	0	0.0119100554413077	18.0251129987651	3.58056765934133e-06	-1.86486486486558	1
ENSG00000143222.11	UFC1	1	161158854	1_79	0	0.00523238784986868	9.9200719614328	8.65714828974497e-07	1.16387337057811	1
ENSG00000143224.17	PPOX	1	161165947	1_79	0	0.0224309131158543	30.2498117158908	1.13169587933035e-05	3.87951315610727	3
ENSG00000158850.14	B4GALT3	1	161177981	1_79	0	0.0115195671347724	17.9882966819737	3.45610005951264e-06	2.05185957757346	2
ENSG00000158864.12	NDUFS2	1	161216523	1_79	0	0.00340316063375257	5.30295982378645	3.00996115794345e-07	0.688888888888942	1
ENSG00000158869.10	FCER1G	1	161215268	1_79	0	0.00321087945950116	4.8888654915741	2.61813596196596e-07	0.484257136423574	2
ENSG00000158859.9	ADAMTS4	1	161197908	1_79	0	0.0034864789642628	5.72087719494135	3.32667044670244e-07	0.341269841269781	1
ENSG00000158882.14	TOMM40L	1	161224851	1_79	0	0.00312760970765413	5.23756446998791	2.73213427636449e-07	0.961240310077532	1
ENSG00000248485.1	PCP4L1	1	161261431	1_79	0	0.00311460564099897	5.25978030221046	2.73231505907233e-07	0.360333542046596	2
ENSG00000158887.15	MPZ	1	161309728	1_79	0	0.00312558733932766	4.80119690678703	2.50288711334334e-07	0.170360626263739	2
ENSG00000143252.14	SDHC	1	161309728	1_79	0	0.0062392567996522	11.6064799409792	1.20779573513987e-06	-1.87437185929758	1
ENSG00000143226.13	FCGR2A	1	161505171	1_79	0	0.0399004740574304	23.7588528441644	1.58111561876493e-05	0.0326086956521706	1
ENSG00000162746.14	FCRLB	1	161721796	1_79	0	0.00664548045612612	13.0783911009429	1.4495754033539e-06	1.56839166782943	4
ENSG00000081721.11	DUSP12	1	161749589	1_79	0	0.00364914286451412	6.67475676669226	4.0624349162804e-07	1.19855912127332	2
ENSG00000118217.5	ATF6	1	161766683	1_79	0	0.00361134044264477	6.20264644728597	3.73598878638203e-07	-0.704747909825161	2
ENSG00000198574.5	SH2D1B	1	162409891	1_80	0	0.013192235598796	7.84792823952828	1.72676615404876e-06	-0.836065573770436	1
ENSG00000152332.15	UHMK1	1	162497224	1_80	0	0.00959505534182892	4.84659392318607	7.75611470092601e-07	0.191999999999988	1
ENSG00000117143.13	UAP1	1	162560869	1_80	0	0.0158174991031184	9.56100065126864	2.5223263209693e-06	-1.08952948342564	2
ENSG00000162733.16	DDR2	1	162631124	1_80	0	0.0107274770230691	5.89777228377899	1.05522652336729e-06	-0.515254237287878	1
ENSG00000132196.13	HSD17B7	1	162790775	1_80	0	0.0132605676449884	7.89667010307281	1.74649045269034e-06	0.908426276426335	3
ENSG00000185860.13	CCDC190	1	162867897	1_80	0	0.00946757639873819	4.72060015966281	7.45411589297386e-07	0.0779661016949296	1
ENSG00000143228.12	NUF2	1	163266468	1_80	0	0.0364180499279876	17.4658051517955	1.06087790258117e-05	2.06704609267174	2
ENSG00000162763.3	LRRC52	1	165544202	1_81	0	0.020485768547716	5.52186875251855	1.88668087487633e-06	0.497175141242766	1
ENSG00000162761.14	LMX1A	1	165356590	1_81	0	0.0205137985798125	5.53480750281146	1.8936892488068e-06	-0.493827160493786	1
ENSG00000143149.12	ALDH9A1	1	165649480	1_81	0	0.0204227671636389	5.4927232473207	1.87095098110875e-06	0.424247745344058	3
ENSG00000143183.16	TMCO1	1	165774286	1_81	0	0.0248665723117156	7.3571915449803	3.05132237377446e-06	0.853403141361235	1
ENSG00000143179.14	UCK2	1	165825697	1_81	0	0.0469043935744684	13.3973922067544	1.04807871797642e-05	-1.5407523510973	1
ENSG00000143195.12	ILDR2	1	166966741	1_83	0	0.00363506492028787	5.32761067377983	3.23001662344819e-07	-0.37129840546697	1
ENSG00000143194.12	MAEL	1	166975572	1_83	0	0.00813117903948313	12.7597458004828	1.73043643948194e-06	1.58974358974418	1
ENSG00000143157.11	POGK	1	166839016	1_83	0	0.00598604256671464	9.97997556423468	9.96390055244271e-07	-1.1732283464564	1
ENSG00000152382.5	TADA1	1	166862888	1_83	0	0.00462435764743696	7.57804403756999	5.84478641322128e-07	0.840157171461132	2
ENSG00000198842.9	DUSP27	1	167093281	1_83	0	0.0034307083037225	4.78082489885111	2.73556310007702e-07	0.169051932196211	2
ENSG00000143167.11	GPA33	1	167166436	1_83	0	0.00497148592586894	8.25409037281772	6.84408728243801e-07	0.937254901961353	1
ENSG00000143190.21	POU2F1	1	167221225	1_83	0	0.0253081384552379	23.5352882749073	9.9343585276997e-06	2.15756302521126	1
ENSG00000143162.7	CREG1	1	167548592	1_83	0	0.00491034121267275	8.14898918899192	6.67383582506325e-07	0.895873384406281	3
ENSG00000198771.10	RCSD1	1	167627233	1_83	0	0.00423020805662866	6.74998135909396	4.76238396306229e-07	-0.688285613402167	2
ENSG00000197965.11	MPZL1	1	167705500	1_83	0	0.00496829204169491	8.2588161604764	6.84360635187154e-07	-0.909976387336186	4
ENSG00000143199.17	ADCY10	1	167913803	1_83	0	0.0184347465335127	20.5209404999222	6.3094940831823e-06	2.01183653698653	2
ENSG00000143164.15	DCAF6	1	167936173	1_83	0	0.0223415738467976	22.3330122549578	8.32187471880807e-06	-2.11805555555582	1
ENSG00000143158.10	MPC2	1	167936749	1_83	0	0.00339831937258739	4.69339781049612	2.6601839155842e-07	0.0137614678899001	1
ENSG00000143147.14	GPR161	1	168137980	1_83	0	0.00455878859126846	7.43672783490046	5.65446403424334e-07	0.840490797545866	1
ENSG00000143155.12	TIPRL	1	168178854	1_83	0	0.00341245121517697	4.73098159288547	2.69263703748051e-07	-0.128580145523201	2
ENSG00000143178.12	TBX19	1	168282460	1_83	0	0.00384630253859131	5.85728539674085	3.75750816263958e-07	0.514824797843682	1
ENSG00000143185.3	XCL2	1	168544200	1_83	0	0.0202828093513315	21.4924537132327	7.27066633016688e-06	-1.98809523809542	1
ENSG00000143184.4	XCL1	1	168544200	1_83	0	0.0202828093513315	21.4924537132327	7.27066633016688e-06	1.98809523809542	1
ENSG00000143196.4	DPT	1	168722662	1_83	0	0.00396339891651387	6.18832534914658	4.09073202192286e-07	-0.416581822278608	2
ENSG00000143153.12	ATP1B1	1	168706050	1_83	0	0.00379718450558653	5.70057218130924	3.61027475688328e-07	0.429496939324568	2
ENSG00000143156.13	NME7	1	169320485	1_83	0	0.00373395585695657	5.57096530104882	3.46944285317028e-07	-0.519612830221491	2
ENSG00000117477.12	CCDC181	1	169447020	1_83	0	0.00413551421683533	6.86100397058037	4.73235476459776e-07	-0.891191709844507	1
ENSG00000174175.16	SELP	1	169629757	1_83	0	0.616635738477807	25.5632514862614	0.000262908658840914	-4.46399999999892	1
ENSG00000000460.16	C1orf112	1	169829604	1_83	0	0.0337848896807206	23.2554257886049	1.31040911777808e-05	1.59124087591194	1
ENSG00000007908.15	SELE	1	169764726	1_83	0	0.150085591705322	41.6655076372913	0.000104297952990401	-4.24836601307269	1
ENSG00000000457.13	SCYL3	1	169891332	1_83	0	0.00354273351695111	6.3652242535639	3.76107765665576e-07	-1.69354555071839	2
ENSG00000120370.12	GORAB	1	170532434	1_83	0	0.00445537920103201	7.18796613132264	5.34134709862358e-07	0.628352150742275	2
ENSG00000283683.1	RP3-454G6.2	1	171601001	1_84	0	0.00980051551482053	6.87337483564219	1.12351546468116e-06	-0.654545454545359	1
ENSG00000116132.11	PRRX1	1	170662279	1_84	0	0.0188257660548208	12.9662316472663	4.07123844762161e-06	-1.42335766423336	1
ENSG00000094963.13	FMO2	1	171141168	1_84	0	0.0132338361523207	9.82751846150862	2.16915070973384e-06	1.08980123713198	2
ENSG00000076258.9	FMO4	1	171313714	1_84	0	0.0273059230528484	16.4099663440895	7.47351065416115e-06	-1.54427566186559	2
ENSG00000117523.15	PRRC2C	1	171486183	1_84	0	0.0155238583258436	11.2681028572775	2.91749807958052e-06	-1.35454545454538	1
ENSG00000034971.16	MYOC	1	171647381	1_84	0	0.007762176305663	4.81877870211834	6.23850590653576e-07	-0.0499271679145502	2
ENSG00000117533.14	VAMP4	1	171742012	1_84	0	0.0222465781381948	14.51283696277	5.38487518553538e-06	-1.86244613677455	2
ENSG00000010165.19	METTL13	1	171781417	1_84	0	0.0125424769090651	9.44494020280457	1.97579839553642e-06	-1.34532374100784	1
ENSG00000197959.13	DNM3	1	171841542	1_84	0	0.0170862355010121	11.3651897479413	3.23879294406013e-06	1.42074074768556	2
ENSG00000135845.9	PIGC	1	172380781	1_84	0	0.00798790337501176	5.31436839689221	7.08018434104293e-07	0.485562859822478	2
ENSG00000094975.13	SUCO	1	172553751	1_84	0	0.0387548699746647	20.4692771570501	1.32308850458971e-05	2.47328244274785	1
ENSG00000120337.8	TNFSF18	1	173051090	1_84	0	0.115774882285806	28.5238259457369	5.50785161233635e-05	-2.50858651424086	2
ENSG00000162753.11	SLC9C2	1	173560344	1_85	0	0.0153278542656249	5.03951891405319	1.28834016851189e-06	0.562161377936766	2
ENSG00000117592.8	PRDX6	1	173560593	1_85	0	0.0168333998533979	5.83091746217697	1.63707599034283e-06	-0.839999999999918	1
ENSG00000183831.6	ANKRD45	1	173503917	1_85	0	0.0155034387891696	4.94349800339312	1.27826973831225e-06	-0.230448711847869	2
ENSG00000076321.10	KLHL20	1	173714815	1_85	0	0.0171302014280285	5.78370518806917	1.65245150477773e-06	0.398437500000083	1
ENSG00000117593.9	DARS2	1	173823764	1_85	0	0.0151506300085248	4.84659934733161	1.22469492321128e-06	-0.550584221394171	2
ENSG00000152061.23	RABGAP1L	1	174159319	1_85	0	0.0159255596793398	5.16416522780346	1.37168673431552e-06	0.383800602765382	2
ENSG00000120333.4	MRPS14	1	175022306	1_85	0	0.0150795515576223	4.73757795299048	1.19152977968168e-06	-0.0747518087783584	2
ENSG00000120332.15	TNN	1	175068086	1_85	0	0.0172730009213951	6.06261803252994	1.74657849562113e-06	-0.721674876847113	1
ENSG00000152092.15	ASTN1	1	177069634	1_86	0	0.0186219824804332	5.88416655257639	1.82755719022013e-06	-0.519209689686381	2
ENSG00000116147.16	TNR	1	175744070	1_86	0	0.0166622482342876	4.83322145432296	1.34316819792874e-06	-0.135531135531053	1
ENSG00000235750.9	KIAA0040	1	175145337	1_86	0	0.0168635721640995	4.94669239482845	1.39131217662311e-06	0.257412869805412	2
ENSG00000143207.19	RFWD2	1	176207677	1_86	0	0.0165817427446182	4.78746522108676	1.32402416223072e-06	-0.104333868378775	1
ENSG00000120341.18	SEC16B	1	177960805	1_87	0	0.0177146589669802	5.55909801863039	1.64246919565777e-06	-0.417177914110579	1
ENSG00000075391.16	RASAL2	1	178093563	1_87	0	0.0171165441303645	5.23450776745944	1.49434900349342e-06	-0.419870204937469	2
ENSG00000116191.17	RALGPS2	1	178544276	1_87	0	0.127315231780991	24.5040444198833	5.20329251778632e-05	-2.54972319693336	3
ENSG00000143340.6	FAM163A	1	179743263	1_89	0	0.030346647718429	12.1405860483853	6.1448385994233e-06	-1.23874387019959	3
ENSG00000162779.21	AXDND1	1	179358896	1_89	0	0.0138186354998211	4.69539623092454	1.08217504282036e-06	-0.0445787117637941	4
ENSG00000116199.11	FAM20B	1	179026365	1_89	0	0.0182827705295991	7.33932270563449	2.23798977383444e-06	1.30318231123324	2
ENSG00000186283.13	TOR3A	1	179081800	1_89	0	0.0143017185158033	5.01970790534993	1.19736560358035e-06	-0.816379611965006	4
ENSG00000143322.19	ABL2	1	179229518	1_89	0	0.0147986746248404	5.34213411490375	1.31855337272913e-06	-0.935999999999762	1
ENSG00000057252.12	SOAT1	1	179293199	1_89	0	0.0138143856093104	4.6924945922972	1.08117367059054e-06	-0.286394202018932	2
ENSG00000162782.15	TDRD5	1	179591019	1_89	0	0.0138177177141604	4.69476767463571	1.08195831115102e-06	-0.29353655587987	2
ENSG00000169905.12	TOR1AIP2	1	179878267	1_89	0	0.0140591917382892	4.85825915007264	1.13920304393431e-06	-0.0680272108843647	1
ENSG00000135837.15	CEP350	1	179954679	1_89	0	0.0201503281912307	8.25917749333583	2.77574156612811e-06	-0.973737373737375	1
ENSG00000116260.16	QSOX1	1	180154677	1_89	0	0.0140424662553477	4.84702784428574	1.13521732144893e-06	-0.11843272284251	2
ENSG00000121454.5	LHX4	1	180270400	1_89	0	0.0138420348603621	4.71136252497627	1.08769358557842e-06	-0.0900136372719349	2
ENSG00000230124.6	ACBD6	1	180270400	1_89	0	0.0154297989737386	5.7364131375856	1.4762530070427e-06	0.490472447319616	3
ENSG00000135823.13	STX6	1	180926392	1_89	0	0.0138510630357096	4.71751480982483	1.08982429078802e-06	0.100719424460384	1
ENSG00000153029.14	MR1	1	181053759	1_89	0	0.0181077894958106	7.24844395819157	2.18912382819543e-06	0.818840579710204	1
ENSG00000198216.10	CACNA1E	1	181412848	1_90	0	0.0139134110493565	4.72811339637847	1.09718940527016e-06	-0.0886699507388487	1
ENSG00000135821.17	GLUL	1	182336012	1_90	0	0.0547517249164022	17.7415043999912	1.62012436998425e-05	1.97849462365531	1
ENSG00000203730.2	TEDDM1	1	182400603	1_90	0	0.0155073124205576	5.75195125077312	1.48768792757403e-06	-0.565789473684174	1
ENSG00000135828.11	RNASEL	1	182585422	1_90	0	0.0146461129301118	5.21249955706348	1.27329347967559e-06	-0.317829457364442	1
ENSG00000143333.6	RGS16	1	182604092	1_90	0	0.0217766386920055	8.96195877115358	3.25502173444404e-06	1.03133538131679	2
ENSG00000135862.5	LAMC1	1	183023890	1_91	0	0.0159209948583785	5.44477881380662	1.44580775388401e-06	0.241935483871006	1
ENSG00000058085.14	LAMC2	1	183203980	1_91	0	0.0186863140856394	6.95818667512734	2.16860185929817e-06	0.897849462365435	1
ENSG00000157064.10	NMNAT2	1	183417693	1_91	0	0.0237283152565059	9.21893854679319	3.64844605581772e-06	1.27223249237296	2
ENSG00000116698.21	SMG7	1	183471970	1_91	0	0.0225198217598669	8.72388073895469	3.27668561294921e-06	1.26873663767855	2
ENSG00000116701.14	NCF2	1	183591057	1_91	0	0.0549200561503196	17.2152208082928	1.57689826614339e-05	1.97424892703838	1
ENSG00000162704.15	ARPC5	1	183635770	1_91	0	0.12128016311654	24.9150116449591	5.03977296454314e-05	-3.00806451612903	1
ENSG00000198756.10	COLGALT2	1	183966697	1_91	0	0.0157126127685373	5.3203581898242	1.39427803303407e-06	-0.458934441557463	3
ENSG00000198860.11	TSEN15	1	184046822	1_91	0	0.0156923089437639	5.30814751833687	1.38928049730333e-06	0.42865148189053	2
ENSG00000116667.12	C1orf21	1	184559445	1_91	0	0.0361977459151881	13.230207006093	7.98745220094227e-06	-1.49618320610713	1
ENSG00000116406.18	EDEM3	1	184755965	1_92	0	0.0146961998872299	4.92630763996461	1.20749873714341e-06	0.0719999999999837	1
ENSG00000135842.16	FAM129A	1	184974052	1_92	0	0.0181522522962864	6.92147354377171	2.09550734740924e-06	1.16427675425866	2
ENSG00000121481.10	RNF2	1	185064348	1_92	0	0.158730740313464	27.8361653300055	7.36937326804169e-05	3.15384615384646	1
ENSG00000121486.11	TRMT1L	1	185156912	1_92	0	0.0152825739468805	5.29569003318505	1.34983028723766e-06	-0.328467153284864	1
ENSG00000116668.12	SWT1	1	185156912	1_92	0	0.0152825739468805	5.29569003318505	1.34983028723766e-06	0.328467153284863	1
ENSG00000116679.15	IVNS1ABP	1	185317057	1_92	0	0.0146507997871227	4.89711953853774	1.19663622083699e-06	0.185185185185235	1
ENSG00000116690.12	PRG4	1	186274450	1_92	0	0.0199376525498783	7.8086450412883	2.59662844569502e-06	-1.2333333333329	1
ENSG00000047410.13	TPR	1	186353110	1_92	0	0.0320392542716621	12.3063949674386	6.57617488415478e-06	1.71206247320344	3
ENSG00000157181.15	C1orf27	1	186376310	1_92	0	0.0309987963571511	11.9925585732442	6.20035827364951e-06	1.31850789096149	1
ENSG00000262180.1	OCLM	1	186400848	1_92	0	0.020251775656148	7.95650812980467	2.68748299032843e-06	-0.974358974359088	1
ENSG00000116703.13	PDC	1	186257789	1_92	0	0.0170392252275937	6.32341709075846	1.7970566909193e-06	0.838443620137254	2
ENSG00000073756.11	PTGS2	1	186681189	1_92	0	0.0160417564569477	5.75354308078397	1.53938550738851e-06	0.790419161676648	1
ENSG00000090104.11	RGS1	1	192575980	1_96	0	0.015062127956881	5.25843530903375	1.32100047496785e-06	0.367753623188343	1
ENSG00000116747.12	TROVE2	1	193058704	1_96	0	0.0142656034652712	4.74555363452015	1.12911230337143e-06	-0.0831584370451579	2
ENSG00000116750.13	UCHL5	1	193058704	1_96	0	0.0146657264974345	5.00665516053605	1.22464825210385e-06	0.280936454849408	1
ENSG00000023572.8	GLRX2	1	193105954	1_96	0	0.014428736574982	4.85287524763774	1.16785126973357e-06	-0.0531173621985671	2
ENSG00000134371.10	CDC73	1	193121735	1_96	0	0.0143697870983751	4.8142334797217	1.15381873918759e-06	-0.0902255639097607	1
ENSG00000000971.15	CFH	1	196604375	1_98	0	0.0141175298575754	5.66953527481895	1.33495394233923e-06	0.525925925925843	1
ENSG00000244414.6	CFHR1	1	196820070	1_98	0	0.0418052211841243	15.9631204712348	1.1130339778321e-05	1.70588235294114	1
ENSG00000066279.17	ASPM	1	197147624	1_98	0	0.0200612294782493	8.98945940233811	3.00781573387112e-06	1.04761904761873	1
ENSG00000177888.7	ZBTB41	1	197200897	1_98	0	0.0127387151661558	4.69991654640206	9.98563940646105e-07	0.149253731343276	1
ENSG00000213047.12	DENND1B	1	197774968	1_99	0	0.0134966043327945	12.7963680228408	2.88052297648492e-06	2.62698412698428	1
ENSG00000081237.18	PTPRC	1	198634049	1_99	0	0.017360215745811	9.46078734890312	2.73931833651112e-06	-1.33076923076925	1
ENSG00000116833.13	NR5A2	1	200025940	1_100	0	0.0125164139110672	5.36171301496085	1.11929248240582e-06	-0.652631578947451	1
ENSG00000118197.13	DDX59	1	200512628	1_102	0	0.00927056667390658	16.0879240829927	2.48751893617311e-06	-2.17351825991383	2
ENSG00000118200.14	CAMSAP2	1	200672961	1_102	0	0.00947231564497908	16.1458694940338	2.55080761562665e-06	2.48137127056533	2
ENSG00000232237.3	ASCL5	1	201109773	1_102	0	0.00381776210581464	6.08111646686784	3.87215104295636e-07	-0.803578517433796	3
ENSG00000116857.16	TMEM9	1	201154671	1_102	0	0.00667363604792282	10.3256691156653	1.14931963956214e-06	-0.836703454234717	2
ENSG00000118194.18	TNNT2	1	201378187	1_102	0	0.0059504192244032	9.81830930452605	9.74415938702547e-07	-1.02790697674424	1
ENSG00000159166.13	LAD1	1	201400120	1_102	0	0.00876902098723287	14.4997451028365	2.12066262682089e-06	1.81060606060552	1
ENSG00000159173.18	TNNI1	1	201406685	1_102	0	0.00868075442454652	14.0486322660437	2.03400314729366e-06	1.70312499999976	1
ENSG00000174307.6	PHLDA3	1	201445972	1_102	0	0.00456028121235697	7.37542968335057	5.60969251597704e-07	-1.05050290898283	2
ENSG00000159176.13	CSRP1	1	201503843	1_102	0	0.00366038644947264	5.46217722174508	3.33466976117781e-07	-0.477987421383673	1
ENSG00000134369.15	NAV1	1	201606677	1_102	0	0.00388430944239349	5.77210447762212	3.73945326232289e-07	0.409643414437111	2
ENSG00000198700.9	IPO9	1	201828710	1_102	0	0.00579532857655085	9.57822242632229	9.25812601361405e-07	1.12852294875473	2
ENSG00000198892.6	SHISA4	1	201888432	1_102	0	0.00374756103972884	5.52834387042991	3.45544408543571e-07	0.444444444444435	1
ENSG00000163431.12	LMOD1	1	201903136	1_102	0	0.00677030253845112	11.0428253581935	1.24694812205831e-06	-1.26438063270044	2
ENSG00000134375.10	TIMM17A	1	201955621	1_102	0	0.00545894091289623	9.0846854877265	8.27138804305499e-07	-0.970705024786656	2
ENSG00000176393.10	RNPEP	1	201981821	1_102	0	0.00400784248273955	6.16269507323406	4.1194708078585e-07	-0.575468241085682	3
ENSG00000163435.15	ELF3	1	202008921	1_102	0	0.00392797209852735	5.96521832576877	3.90800259273209e-07	-0.559440559440555	1
ENSG00000170075.8	GPR37L1	1	202122918	1_102	0	0.00354000368472973	4.99719022221498	2.95045979617666e-07	-0.252169562914062	2
ENSG00000143862.7	ARL8A	1	202146817	1_102	0	0.00407459285875644	6.31086983911331	4.28877782060352e-07	-0.622047244094488	1
ENSG00000143851.15	PTPN7	1	202161992	1_102	0	0.00994231131351087	14.6829053230673	2.43477851975151e-06	1.53276955602519	1
ENSG00000133067.17	LGR6	1	202220210	1_102	0	0.00365407620348379	5.29580255133413	3.22752407244839e-07	0.359999999999932	1
ENSG00000077157.21	PPP1R12B	1	202348568	1_102	0	0.00764724724047816	12.1776814219111	1.55320881046636e-06	1.3757304750598	2
ENSG00000143858.11	SYT2	1	202710717	1_102	0	0.0105300667859727	15.2179434008127	2.6726814276183e-06	-1.57812500000033	1
ENSG00000117139.16	KDM5B	1	202808833	1_102	0	0.00384361370578279	5.7683591344718	3.69787418135216e-07	0.495078966507487	2
ENSG00000117153.15	KLHL12	1	202928138	1_102	0	0.00464922299282056	7.55548030787832	5.85871754243722e-07	0.809523809523941	1
ENSG00000159346.12	ADIPOR1	1	202958379	1_102	0	0.0034655407484292	4.7970663822069	2.77272528986738e-07	0.139649596582231	2
ENSG00000163444.11	TMEM183A	1	203025140	1_102	0	0.00350486443349529	4.90167212703696	2.86533620806696e-07	-0.217741935483784	1
ENSG00000163485.16	ADORA1	1	203090600	1_102	0	0.00355804964805073	5.02638167726492	2.98282361655204e-07	0.370755162729409	2
ENSG00000133055.8	MYBPH	1	203175705	1_102	0	0.00686470684732032	11.2432450493157	1.28728224020778e-06	-1.19292604501573	1
ENSG00000133048.12	CHI3L1	1	203186952	1_102	0	0.145267841531169	39.7604441667527	9.63342712681543e-05	-3.15068493150686	1
ENSG00000159388.5	BTG2	1	203305408	1_102	0	0.00369309437697341	5.39514891310753	3.32318063177471e-07	0.392070484581616	1
ENSG00000122176.10	FMOD	1	203345466	1_102	0	0.00564983361398763	9.37771047351799	8.83675031364574e-07	-1.04990098388735	2
ENSG00000188783.5	PRELP	1	203402861	1_104	0	0.00856020159138982	5.5256414689991	7.88908799579293e-07	0.468253968253986	1
ENSG00000058668.14	ATP2B4	1	203480487	1_104	0	0.00909867408097709	6.10015270326742	9.257184530784e-07	-0.573820410945451	2
ENSG00000122188.12	LAX1	1	203764731	1_104	0	0.0133588134322091	9.72022147193715	2.16572919197694e-06	1.09604519773949	1
ENSG00000182004.12	SNRPE	1	203860891	1_104	0	0.0185344797143215	12.8127761437872	3.9608075707785e-06	1.42604359162269	2
ENSG00000143842.14	SOX13	1	204079965	1_104	0	0.0079513528678512	4.8309685893189	6.40671413632768e-07	0.14705882352941	1
ENSG00000143845.14	ETNK2	1	204151824	1_104	0	0.00834321947814754	5.28388847030561	7.35270964287956e-07	0.441988950276124	1
ENSG00000143850.13	PLEKHA6	1	204281864	1_104	0	0.0372750766654035	19.4412585019561	1.20865687264596e-05	-2.20930232558112	1
ENSG00000158615.8	PPP1R15B	1	204412128	1_104	0	0.0089217311874209	5.91519195716197	8.80193347962594e-07	0.562005277044889	1
ENSG00000133056.13	PIK3C2B	1	204492494	1_104	0	0.0126006012786093	9.16901686805707	1.92696642045516e-06	1.05413023330956	2
ENSG00000198625.12	MDM4	1	204517114	1_104	0	0.0135172217642495	9.831444041872	2.21648530408115e-06	1.12977099236654	1
ENSG00000170382.11	LRRN2	1	204652113	1_104	0	0.00885100236197422	5.84023632326251	8.62150299242526e-07	0.416393689297149	2
ENSG00000186007.9	LEMD1	1	205457492	1_104	0	0.0364984614470822	19.2407238695537	1.17126743894268e-05	-1.82745098039221	1
ENSG00000163531.15	NFASC	1	204828864	1_104	0	0.00821167632585607	5.13425788406264	7.03185014550379e-07	-0.367441860465087	1
ENSG00000184144.11	CNTN2	1	205028507	1_104	0	0.0098674690847107	6.86424011919807	1.12968756218987e-06	0.694805194805096	1
ENSG00000174529.7	TMEM81	1	205085278	1_104	0	0.00897394794912509	5.97014761763356	8.93570291529542e-07	-0.699186991869834	1
ENSG00000117222.13	RBBP5	1	205121305	1_104	0	0.0220639114740265	14.4619552187644	5.32193571539859e-06	1.61437908496702	1
ENSG00000133059.16	DSTYK	1	205210869	1_104	0	0.0084433129070387	5.39617542572187	7.59904558611047e-07	0.542498204249198	2
ENSG00000133069.15	TMCC2	1	205228311	1_104	0	0.0083723083584879	5.31666058560562	7.42410758712229e-07	0.379032258064255	1
ENSG00000163545.8	NUAK2	1	205321732	1_104	0	0.00885131239333759	5.84056504805749	8.62229027369041e-07	-0.49063670411984	1
ENSG00000174514.12	MFSD4A	1	205583736	1_104	0	0.0177923040717919	12.4264585612654	3.68756490914415e-06	-1.44067796610108	1
ENSG00000158711.13	ELK4	1	205632336	1_104	0	0.00800486112464416	4.89410558243738	6.53412204025501e-07	0.0979020979021212	1
ENSG00000158715.5	SLC45A3	1	205680319	1_104	0	0.00786207252072091	4.72467196091449	6.19539229670037e-07	0.25402519858066	2
ENSG00000069275.12	NUCKS1	1	205749730	1_104	0	0.0842622233795822	27.2780196916343	3.83359172174914e-05	-3.03199999999988	1
ENSG00000117280.12	RAB29	1	205775418	1_104	0	0.0479229001226379	21.8399901863135	1.74564382537167e-05	2.38194444444393	1
ENSG00000133065.10	SLC41A1	1	205813381	1_104	0	0.0289266360796271	17.0289551795337	8.2157277598054e-06	2.32674591854416	2
ENSG00000162877.12	PM20D1	1	205813590	1_104	0	0.0328859828169754	18.2479432368629	1.00088654824727e-05	-2.40505371705629	3
ENSG00000174502.18	SLC26A9	1	205943691	1_104	0	0.0160400407548975	11.4468747152157	3.06233362156655e-06	-1.31140350877119	1
ENSG00000117322.17	CR2	1	207454573	1_105	0	0.0217993494009122	14.9005089294041	5.41757260042184e-06	-1.73366834170877	1
ENSG00000263528.7	IKBKE	1	206470191	1_105	0	0.037208556863699	20.1172106791594	1.24844868404776e-05	2.00405894116975	5
ENSG00000266094.7	RASSF5	1	206542387	1_105	0	0.0264834239006576	16.5443582321734	7.30775809708595e-06	1.73228346456712	1
ENSG00000143479.15	DYRK3	1	206637601	1_105	0	0.0090494600842862	10.8302749708628	1.63464050987652e-06	-2.77777777777834	1
ENSG00000162894.11	FCMR	1	206923405	1_105	0	0.0107066676046045	8.82380163685512	1.57568776180884e-06	1.42003149126491	2
ENSG00000162896.5	PIGR	1	206946508	1_105	0	0.00780953930584827	5.30113749790423	6.90485542231753e-07	-0.151079136690568	1
ENSG00000182795.12	C1orf116	1	207002810	1_105	0	0.0137180258346039	11.2718303341294	2.57896925674832e-06	1.58778625954197	1
ENSG00000123843.12	C4BPB	1	207088956	1_105	0	0.0154572120753385	10.7444797961906	2.76998019995844e-06	-0.394342762063039	1
ENSG00000196352.14	CD55	1	207321071	1_105	0	0.00741015944258971	5.04894700722889	6.24005576342249e-07	0.529411764705794	1
ENSG00000117335.19	CD46	1	207751847	1_105	0	0.0156951428160611	11.8436192605911	3.10034350874842e-06	-1.45508849132674	2
ENSG00000174059.16	CD34	1	207915947	1_105	0	0.00742992764688832	4.98304776535901	6.17503950457928e-07	-0.388059701492603	1
ENSG00000143469.18	SYT14	1	209904236	1_106	0	0.023514079783834	13.9447550661341	5.46888742250447e-06	0.600823678751962	2
ENSG00000008118.9	CAMK1G	1	209584155	1_106	0	0.00784704676451953	5.33522376674565	6.98262928379158e-07	-0.45736434108539	1
ENSG00000196878.14	LAMB3	1	209654352	1_106	0	0.0313715643067952	18.2258943512005	9.53641470866691e-06	1.82758620689586	1
ENSG00000123689.5	G0S2	1	209675087	1_106	0	0.00758747188212738	5.81230286492124	7.35538545257406e-07	-0.926080533630255	2
ENSG00000009790.14	TRAF3IP3	1	209756234	1_106	0	0.0137963489174762	13.9125056721714	3.2013239916881e-06	2.30263157894807	1
ENSG00000117595.10	IRF6	1	209780226	1_106	0	0.0129328992846369	22.8872526266874	4.93684695903713e-06	4.12000000000119	1
ENSG00000117597.17	DIEXF	1	209827828	1_106	0	0.0108508814186742	17.5877366280709	3.18298855136298e-06	3.43674162797858	2
ENSG00000082497.11	SERTAD4	1	210291413	1_106	0	0.00736677257581841	4.98145214881449	6.12059060287177e-07	-0.523455118902284	2
ENSG00000054392.12	HHAT	1	210291413	1_106	0	0.00795746036486067	6.50135472248494	8.62856255684468e-07	-1.14377317495862	3
ENSG00000143473.12	KCNH1	1	210689007	1_108	0	0.00673830908830131	7.59484366476438	8.53551780284361e-07	-0.926546992352421	2
ENSG00000117625.13	RCOR3	1	211235053	1_108	0	0.00615987716054944	6.75042139206397	6.93526469921097e-07	-0.768942093725481	2
ENSG00000082512.14	TRAF5	1	211326378	1_108	0	0.00510200901125968	4.97826280273342	4.23622624213433e-07	0.243063618682265	2
ENSG00000170385.9	SLC30A1	1	211578806	1_108	0	0.00574228763014384	6.09009107776384	5.83268920431187e-07	0.664948453607856	1
ENSG00000117650.12	NEK2	1	211675884	1_108	0	0.00496354719712022	4.71954973293661	3.90708471881298e-07	0.0458015267175733	1
ENSG00000123684.12	LPGAT1	1	211831551	1_108	0	0.00627416299143491	6.92336152364135	7.24490862584101e-07	-0.816810666749544	2
ENSG00000143493.12	INTS7	1	212035474	1_108	0	0.00838772508668528	9.65581556052724	1.35080685173442e-06	-1.12189616252849	1
ENSG00000143476.17	DTL	1	212035474	1_108	0	0.00838772508668528	9.65581556052724	1.35080685173442e-06	1.12189616252849	1
ENSG00000066027.11	PPP2R5A	1	212285049	1_108	0	0.0059138931387166	6.36707057780277	6.28019664155847e-07	0.600478752472032	2
ENSG00000065600.12	TMEM206	1	212414266	1_108	0	0.0056287486088008	5.90225980427239	5.54102717982539e-07	-0.52796397279368	3
ENSG00000117691.9	NENF	1	212216395	1_108	0	0.00579629917779378	6.17814968594813	5.97268107893124e-07	0.618497109826532	1
ENSG00000162772.16	ATF3	1	212565261	1_108	0	0.0195612309387075	17.6444821358842	5.75658871948112e-06	1.78918918919019	1
ENSG00000123685.8	BATF3	1	212624749	1_108	0	0.0111530459686072	12.3401802069881	2.29548838516662e-06	-1.33714352543023	2
ENSG00000185523.6	SPATA45	1	212823083	1_108	0	0.0119559398903568	12.9954797977037	2.5914100990325e-06	-1.77207223306626	2
ENSG00000117697.14	NSL1	1	212799144	1_108	0	0.00497218266038313	4.7358975929196	3.92743931365229e-07	0.212560386473495	1
ENSG00000203705.10	TATDN3	1	212790498	1_108	0	0.00604101540742852	6.56714992905027	6.61678434616238e-07	-0.878787878788064	1
ENSG00000162769.12	FLVCR1	1	212887966	1_108	0	0.0602925095450052	28.3657390073722	2.85244690336927e-05	2.51966292134779	1
ENSG00000143494.15	VASH2	1	212950961	1_108	0	0.00667086724525579	7.50018640681537	8.34477172549283e-07	0.749999999999718	1
ENSG00000174606.13	ANGEL2	1	212998282	1_108	0	0.00901842537056452	10.3385222211809	1.55506765004325e-06	1.09719758121562	3
ENSG00000152104.11	PTPN14	1	214552794	1_109	0	0.0426736508554457	12.1353900966542	8.63721333587829e-06	1.55519480519533	1
ENSG00000117724.12	CENPF	1	214603487	1_109	0	0.0219385465757723	5.8119166613492	2.12660747484892e-06	-0.652777777777823	1
ENSG00000082482.13	KCNK2	1	214856698	1_109	0	0.0305113166887705	8.94014818865872	4.5495220346032e-06	1.1689189189192	1
ENSG00000136636.12	KCTD3	1	215567710	1_109	0	0.0469426306866532	13.0467296364683	1.02147841118359e-05	-1.55797101449264	1
ENSG00000196482.16	ESRRG	1	217137681	1_110	0	0.00967241123254503	4.70201350829842	7.58540425192123e-07	-0.00987654320987445	1
ENSG00000092978.10	GPATCH2	1	217631213	1_110	0	0.0125574893970301	7.16255003968358	1.50013586702177e-06	-0.828220858895469	1
ENSG00000162814.10	SPATA17	1	217631425	1_110	0	0.00986737368803558	4.89002048706998	8.04771077406629e-07	-0.110389610389633	1
ENSG00000067533.5	RRP15	1	218285209	1_110	0	0.0279648620854694	14.7345375807744	6.8724137521811e-06	-1.54687500000048	1
ENSG00000136628.17	EPRS	1	220024785	1_112	0	0.0207458091095049	14.116387509627	4.88443185266976e-06	1.44615384615354	1
ENSG00000162813.17	BPNT1	1	220089206	1_112	0	0.014495787427299	10.7284916473802	2.59382447981013e-06	-1.10469429972884	2
ENSG00000067704.9	IARS2	1	220093626	1_112	0	0.00906523988028041	6.30295364203205	9.52979413901756e-07	-0.418047986377859	2
ENSG00000116141.15	MARK1	1	220337151	1_112	0	0.00768364745081729	4.74606699106444	6.08220983993535e-07	0.041237113402043	1
ENSG00000162817.6	C1orf115	1	220692391	1_112	0	0.00806556732406927	5.20274088402003	6.99885866033178e-07	0.630434782609159	1
ENSG00000117791.15	MARC2	1	220771798	1_112	0	0.0971923764228234	28.9037988277559	4.68540603385228e-05	-3.42281879194641	1
ENSG00000186205.12	MARC1	1	220786898	1_112	0	0.0103301308382431	7.53350471550802	1.29796503130109e-06	-1.10429447852696	1
ENSG00000136630.12	HLX	1	220879423	1_112	0	0.00965239628015968	6.8941227383504	1.10987548867718e-06	-0.557251908396921	1
ENSG00000143507.17	DUSP10	1	221561711	1_112	0	0.0210686181798861	14.2624719491003	5.0117680303706e-06	-1.50781250000047	1
ENSG00000143512.12	HHIPL2	1	222544616	1_114	0	0.0123179402450131	4.97844609343672	1.02280303370703e-06	-0.231355030403484	3
ENSG00000143498.17	TAF1A	1	222544616	1_114	0	0.0178263756667008	8.46791378116977	2.51767453635714e-06	0.948993449122883	3
ENSG00000154305.16	MIA3	1	222618647	1_114	0	0.0148685736244234	6.75413107272635	1.67493862474503e-06	-0.680591105003636	2
ENSG00000186063.12	AIDA	1	222712777	1_114	0	0.0147219494926646	6.66058616504921	1.63545229269969e-06	-0.728323699422096	1
ENSG00000197520.10	FAM177B	1	222736869	1_114	0	0.0120725663514364	4.78869839180192	9.64222343880539e-07	-0.0725806451612886	1
ENSG00000154309.8	DISP1	1	222810463	1_114	0	0.0133688495814515	5.75074639846342	1.28226668415917e-06	0.759670407360487	4
ENSG00000187554.11	TLR5	1	223142833	1_114	0	0.154482247695789	29.2789165494404	7.54386116492651e-05	3.35772357723624	1
ENSG00000143502.14	SUSD4	1	223364043	1_114	0	0.02617035692192	12.1029179550152	5.28274734692299e-06	-1.64205387618465	2
ENSG00000203697.11	CAPN8	1	223666090	1_114	0	0.0119662475296358	4.7052887504949	9.39083841533644e-07	-0.00668383391602911	2
ENSG00000143753.12	DEGS1	1	224191000	1_114	0	0.0135403263291444	5.87096642174342	1.32586355584594e-06	-0.57065217391297	1
ENSG00000143748.17	NVL	1	224330140	1_114	0	0.0119536853736749	4.69538545746361	9.36123562997625e-07	-0.0408921933085389	1
ENSG00000143771.11	CNIH4	1	224356827	1_114	0	0.0120188976167968	4.74668997635776	9.51514933110722e-07	0.107382550335609	1
ENSG00000185155.11	MIXL1	1	226223248	1_115	0	0.0156698011245123	7.19332684687655	1.879980671384e-06	-1.21212121212081	1
ENSG00000185842.15	DNAH14	1	224879711	1_115	0	0.0189403802392689	7.09604531703517	2.24163644778307e-06	0.817076577312491	3
ENSG00000143815.14	LBR	1	225415327	1_115	0	0.0204114896127282	8.09911324732681	2.7572254435699e-06	-0.993217508157079	2
ENSG00000143742.12	SRP9	1	225777848	1_115	0	0.0208517555225394	8.33129034884257	2.89744366031251e-06	1.08388099539041	2
ENSG00000143819.12	EPHX1	1	225818396	1_115	0	0.0151522026892147	5.17082856270415	1.30676055261728e-06	-0.328000000000019	1
ENSG00000196187.11	TMEM63A	1	225868963	1_115	0	0.0154472767540174	5.44683269655907	1.40331791278047e-06	0.723056617962012	2
ENSG00000243709.1	LEFTY1	1	225912195	1_115	0	0.0144773841333141	4.7345262077573	1.14321187849534e-06	-0.0522517733386686	2
ENSG00000143768.12	LEFTY2	1	225941740	1_115	0	0.0371340389522287	13.7459576787836	8.51348346114111e-06	1.4561403508774	1
ENSG00000143751.9	SDE2	1	225999428	1_115	0	0.0175700631141068	7.64865108537384	2.24139437109595e-06	-1.41352736818406	2
ENSG00000163041.9	H3F3A	1	226084477	1_115	0	0.0750577469819587	18.1018444247001	2.2660968006003e-05	-1.82394366197228	1
ENSG00000143799.12	PARP1	1	226407946	1_115	0	0.0146828349997403	4.97015646035633	1.21713873659965e-06	0.213017751479201	1
ENSG00000203685.9	STUM	1	226550144	1_115	0	0.0145883352703133	4.81996008807221	1.17276037417359e-06	-0.266815493563131	2
ENSG00000143772.9	ITPKB	1	226732730	1_116	0	0.0239909318011446	15.3623638205627	6.14702908290093e-06	-3.27118548694637	2
ENSG00000143801.16	PSEN2	1	226870643	1_116	0	0.0273783027818217	16.280783365787	7.4343315461708e-06	2.55555555555509	1
ENSG00000163050.16	COQ8A	1	226897761	1_116	0	0.0299099487958076	18.24917585009	9.10372292212553e-06	-2.9724137931036	1
ENSG00000143776.18	CDC42BPA	1	227316377	1_116	0	0.0145748615993709	7.35806269286564	1.78866096349069e-06	0.788046718152915	2
ENSG00000181450.17	ZNF678	1	227565877	1_116	0	0.0148970246668227	7.4616342187024	1.85393113415978e-06	0.471698113207714	1
ENSG00000143740.14	SNAP47	1	227735217	1_116	0	0.0109534795814733	5.11557298460797	9.34558504168651e-07	-0.280000000000012	1
ENSG00000081692.12	JMJD4	1	227715988	1_116	0	0.0188641588873013	10.7958072927627	3.39666467780846e-06	-1.38858695652193	1
ENSG00000162910.18	MRPL55	1	228109044	1_116	0	0.0172490483626364	9.35114749189402	2.69023459035352e-06	-1.46491856636675	2
ENSG00000143774.16	GUK1	1	228140298	1_116	0	0.0153816420916271	8.00833201696047	2.05449400129766e-06	-1.07324840764324	1
ENSG00000162913.9	C1orf145	1	228233841	1_116	0	0.0375225747455911	16.2227047736924	1.0152570216097e-05	-2.12698412698484	1
ENSG00000154370.15	TRIM11	1	228425741	1_116	0	0.0148412203624162	7.58246677123496	1.8768961129242e-06	-0.405263157894633	1
ENSG00000162931.11	TRIM17	1	228417087	1_116	0	0.0104994183776658	4.74121419256275	8.3026154453764e-07	0.376146788990649	1
ENSG00000181218.5	HIST3H2A	1	228455746	1_116	0	0.0109679803744556	5.10799582540783	9.34409626330107e-07	0.572752100978843	2
ENSG00000196890.4	HIST3H2BB	1	228457362	1_116	0	0.0105849559936065	4.78283118517511	8.44372760810704e-07	0.256239754624358	2
ENSG00000168159.11	RNF187	1	228486873	1_116	0	0.0365919416350691	15.8931922053394	9.6996641188304e-06	1.52694610778476	1
ENSG00000116574.5	RHOU	1	228734625	1_116	0	0.0130650905348741	6.72014831789827	1.46437190288245e-06	-0.677419354838635	1
ENSG00000168118.11	RAB4A	1	229267681	1_117	0	0.0104803537410997	5.05631378835669	8.83832698900513e-07	-0.235955056179697	1
ENSG00000154429.10	CCSAP	1	229313270	1_117	0	0.0108935310630697	5.54252376689222	1.007015941799e-06	-0.52830188679283	1
ENSG00000069248.11	NUP133	1	229506638	1_117	0	0.0459179956325639	14.1708926525128	1.08527609274583e-05	3.20915032679766	1
ENSG00000135776.4	ABCB10	1	229559119	1_117	0	0.0419242605619055	13.9361617320821	9.74470496670391e-06	-3.17307692307571	1
ENSG00000135801.9	TAF5L	1	229602489	1_117	0	0.0115378254539826	5.61628415970513	1.08076965716505e-06	0.101351351351325	1
ENSG00000135763.9	URB2	1	229581514	1_117	0	0.0124436190952065	6.72643020639896	1.39601940322097e-06	-0.236111111111143	1
ENSG00000143641.9	GALNT2	1	230101356	1_117	0	0.0251317771831286	12.0381313234438	5.04594349487183e-06	-0.795517260350019	2
ENSG00000177614.10	PGBD5	1	230398515	1_117	0	0.0101808121602128	4.88260054622753	8.29074820529628e-07	0.431346256048086	2
ENSG00000135775.13	COG2	1	230561176	1_118	0	0.0588681364430658	16.4349150143224	1.61364447769789e-05	-1.84583333333305	1
ENSG00000135773.12	CAPN9	1	230747823	1_118	0	0.0814535873759221	19.5720899360601	2.65893379878292e-05	-2.0337833338545	3
ENSG00000119280.16	C1orf198	1	230869101	1_118	0	0.0225248789530828	7.27878590750234	2.73452259939449e-06	0.875851714731446	2
ENSG00000143643.12	TTC13	1	230978719	1_118	0	0.0172612006386108	4.76104907616878	1.37067270467205e-06	0.0657627070756657	2
ENSG00000173409.13	ARV1	1	230979465	1_118	0	0.0185122885359732	5.42245041777276	1.67423264515933e-06	-0.512195121951438	1
ENSG00000182118.7	FAM89A	1	231033999	1_118	0	0.0189477126184877	5.64227519813066	1.78308135778309e-06	-0.489361702127788	1
ENSG00000143633.12	C1orf131	1	231222555	1_118	0	0.0226209765624571	7.31910322870059	2.76140004661074e-06	-0.864661654135483	1
ENSG00000116906.11	GNPAT	1	231240905	1_118	0	0.017236216294479	4.74736137137398	1.36475386402015e-06	0.160982723115824	2
ENSG00000116903.7	EXOC8	1	231337950	1_118	0	0.0531511706114097	15.4537672802646	1.36995817219401e-05	1.70497427101156	1
ENSG00000010072.15	SPRTN	1	231344462	1_118	0	0.019071398144443	5.70380437544776	1.81429231252698e-06	-0.71093750000007	1
ENSG00000135766.8	EGLN1	1	231425284	1_118	0	0.0301990272487028	10.0595251342247	5.06676240701607e-06	-1.23316062176244	1
ENSG00000116918.13	TSNAX	1	231548501	1_118	0	0.0213447992859417	6.76929797547553	2.4098821921253e-06	-0.859259259259146	1
ENSG00000162946.21	DISC1	1	231627073	1_118	0	0.0238050377705407	7.80240383096121	3.09782874221597e-06	0.902386117137125	1
ENSG00000116991.10	SIPA1L2	1	232561778	1_119	0	0.0238094351085164	9.55617370181782	3.79483792783399e-06	1.08179419525032	1
ENSG00000212916.4	MAP10	1	232801993	1_119	0	0.0270356112865615	10.7609542536638	4.85229374842846e-06	1.20515680884103	2
ENSG00000135749.18	PCNX2	1	233295041	1_120	0	0.0179305945580928	4.91714340382972	1.47050894404442e-06	-0.15846994535527	1
ENSG00000135750.14	KCNK1	1	233600148	1_120	0	0.0211652801453163	6.48586218761414	2.28955902037739e-06	0.642336627899819	3
ENSG00000183780.12	SLC35F3	1	233906954	1_120	0	0.0190425411092559	5.48599237549756	1.74236928691357e-06	-0.47410911182901	2
ENSG00000059588.9	TARBP1	1	234414963	1_120	0	0.0210021457223372	6.41263031024458	2.24625975681293e-06	-0.714826820074307	2
ENSG00000152904.11	GGPS1	1	235326535	1_121	0	0.0225887043937348	10.1190527109164	3.81233701538622e-06	1.18229188519473	2
ENSG00000116957.12	TBCE	1	235371963	1_121	0	0.0137374957346048	5.41843579961773	1.24148537594407e-06	0.411458333333238	1
ENSG00000168243.10	GNG4	1	235617054	1_121	0	0.0270038253863358	11.8112718674482	5.31963779206951e-06	1.29529588400999	2
ENSG00000143669.13	LYST	1	235883940	1_122	0	0.0133857310236384	5.1007683643144	1.13877467749548e-06	0.288659793814499	1
ENSG00000116962.14	NID1	1	236065637	1_122	0	0.0207047507754019	9.22171354851991	3.18450357329839e-06	1.0646319569124	1
ENSG00000077585.13	GPR137B	1	236135582	1_122	0	0.0131718434745597	4.94879939204238	1.0871926710639e-06	0.177561626782848	4
ENSG00000086619.13	ERO1B	1	236231626	1_122	0	0.0131191754120295	4.91100310464326	1.07457529861128e-06	-0.165797321180711	2
ENSG00000119285.10	HEATR1	1	236604526	1_122	0	0.0360388002504367	14.4809076416066	8.70414693765336e-06	2.4186046511624	1
ENSG00000077522.12	ACTN2	1	236734076	1_122	0	0.01566036349541	6.58222529765676	1.71923279633718e-06	1.00000000000007	1
ENSG00000198626.15	RYR2	1	237108839	1_122	0	0.0128329978484968	4.70295065522823	1.00660399353087e-06	0.0230769230769198	1
ENSG00000133019.11	CHRM3	1	239287532	1_124	0	0.0198409210076315	6.27389688577603	2.07615278484093e-06	-0.644779163963402	2
ENSG00000155816.19	FMN2	1	240012435	1_126	0	0.0142820632801585	4.87205201877935	1.16054764642045e-06	-0.175359397191406	2
ENSG00000162843.17	WDR64	1	241656106	1_127	0	0.0128933866780911	4.72857856979765	1.01685194286132e-06	-0.0954545454545617	1
ENSG00000117009.11	KMO	1	241532545	1_127	0	0.0148517581709806	6.06295536452678	1.50183542998151e-06	0.577669902912573	1
ENSG00000203668.2	CHML	1	241640356	1_127	0	0.0230575144808164	10.2220388455637	3.93106407433749e-06	1.14481394971129	2
ENSG00000054277.13	OPN3	1	241636236	1_127	0	0.0140038827010489	5.50810631045069	1.2865032385953e-06	0.46616541353388	1
ENSG00000174371.16	EXO1	1	241847755	1_127	0	0.166399117610287	29.3505111534886	8.14566965884115e-05	-2.97925311203353	1
ENSG00000197769.5	MAP1LC3C	1	241988427	1_128	0	0.0140534550472111	4.71377009846938	1.10487109397947e-06	0.119279748474884	2
ENSG00000143702.15	CEP170	1	243299221	1_128	0	0.0278017479860061	11.1683584739677	5.17870953701195e-06	-1.40119760478993	1
ENSG00000054282.15	SDCCAG8	1	243248552	1_128	0	0.0188961282985183	7.51071137983492	2.36708584229535e-06	-0.827027027027262	1
ENSG00000117020.16	AKT3	1	243851261	1_128	0	0.0143176745751089	4.88956544728295	1.16762357836273e-06	0.237822349570314	1
ENSG00000173728.10	C1orf100	1	244352788	1_129	0	0.0191057403040911	5.49977849058552	1.75254498342401e-06	-0.432432432432211	1
ENSG00000035687.9	ADSS	1	244313453	1_129	0	0.021565365049188	6.6455712510922	2.39028253565376e-06	-0.600700014828604	3
ENSG00000179397.17	C1orf101	1	244450489	1_129	0	0.0253414944535698	8.17418353713455	3.45490979816797e-06	-0.937128149558804	4
ENSG00000121644.18	DESI2	1	244659267	1_129	0	0.0795941812520087	19.1268812808429	2.53913380498201e-05	-1.94230769230759	1
ENSG00000203666.12	EFCAB2	1	244970187	1_129	0	0.0211661204801484	6.46868804653806	2.28358707976584e-06	0.609374999999862	1
ENSG00000162849.15	KIF26B	1	245126888	1_129	0	0.0175622252141143	4.7033974401502	1.37768942934781e-06	0.0120640492418893	2
ENSG00000162851.7	TFB2M	1	246551285	1_130	0	0.01121801277562	4.9009294533775	9.16968647870993e-07	-0.190476190476261	1
ENSG00000162852.13	CNST	1	246551285	1_130	0	0.0112692399898556	4.94387783803271	9.2922837762595e-07	-0.227672488125432	2
ENSG00000143653.9	SCCPDH	1	246714915	1_130	0	0.0346422202256131	15.5713759309961	8.99689834743863e-06	1.96811214377728	4
ENSG00000153207.14	AHCTF1	1	246842237	1_130	0	0.0174081340565527	9.04794448990749	2.62701320307148e-06	-1.12338739265894	2
ENSG00000277462.1	ZNF670	1	247078021	1_130	0	0.0139936997840244	6.98612552427198	1.63053093450593e-06	-0.74575129124045	3
ENSG00000188295.14	ZNF669	1	247104366	1_130	0	0.018533257362941	9.63993093584787	2.97979086670523e-06	-1.162335171475	2
ENSG00000196418.12	ZNF124	1	247124746	1_130	0	0.0170193453084392	8.83450776745062	2.50775619734694e-06	1.02898550724625	1
ENSG00000196071.4	OR2L13	1	247939716	1_131	0	0.0143981284085636	5.19108860930905	1.246592731075e-06	-0.390672130769599	2
ENSG00000177462.6	OR2T8	1	247880344	1_131	0	0.0139336750633825	4.88899607387055	1.13617563719774e-06	0.240740759984616	2
ENSG00000177212.3	OR2T33	1	247901690	1_131	0	0.017286047253696	6.75119096112901	1.94641836604235e-06	0.623076923076792	1
ENSG00000162714.12	ZNF496	1	247323376	1_131	0	0.0152402738573009	5.62303568188459	1.42930106078182e-06	-0.23307905589242	2
ENSG00000162711.16	NLRP3	1	247398213	1_131	0	0.0188205600652326	7.88016305213847	2.4735907741648e-06	-1.02590673575125	1
ENSG00000169224.12	GCSAML	1	247518904	1_131	0	0.0360837736254445	15.0976024341307	9.08615288490305e-06	2.16560509554091	1
ENSG00000162722.8	TRIM58	1	247851213	1_131	0	0.0216792403049211	9.46724620222295	3.42316502566578e-06	1.4240683232861	3
ENSG00000238243.3	OR2W3	1	247856506	1_131	0	0.016212990115676	6.50378304291419	1.75868989758108e-06	0.901594920194684	3
ENSG00000175137.10	SH3BP5L	1	248826595	1_131	0	0.0196129908365932	8.17597362579014	2.6745049919584e-06	1.06102174581651	2
ENSG00000171163.15	ZNF692	1	248860368	1_131	0	0.0247789417001495	10.4188387657078	4.30588252178613e-06	-1.2852459016393	1
ENSG00000184731.5	FAM110C	2	47011	2_1	0	0.0213794303224247	8.45184771826509	3.01375468066102e-06	0.944237918215063	1
ENSG00000143727.15	ACP1	2	264227	2_1	0	0.0151027029508389	5.16644778102466	1.30138809726698e-06	-0.351636100897189	2
ENSG00000151353.14	TMEM18	2	677213	2_1	0	0.0302957813468489	11.7571143473559	5.94077364673674e-06	-1.4010692856672	2
ENSG00000172554.11	SNTG2	2	1093240	2_1	0	0.0208696765862439	8.22343782107794	2.86239284408798e-06	-0.872000000000156	1
ENSG00000115705.20	TPO	2	1403856	2_1	0	0.0168187715454066	6.18291453869442	1.73439343381214e-06	-0.640634874466403	2
ENSG00000130508.10	PXDN	2	1744782	2_1	0	0.0353515430174968	13.2248650964521	7.7975780535687e-06	1.45387440207567	2
ENSG00000171853.15	TRAPPC12	2	3379891	2_2	0	0.0139210405003484	6.38795774241374	1.48317991972006e-06	-0.64193543368136	2
ENSG00000182551.13	ADI1	2	3519553	2_2	0	0.0150162409696328	7.10278169064418	1.77889289693295e-06	0.820224719101259	1
ENSG00000171865.9	RNASEH1	2	3558529	2_2	0	0.011735513552277	4.77703848973639	9.35020096670118e-07	-0.122568093385218	1
ENSG00000171863.12	RPS7	2	3575950	2_2	0	0.0117205726580059	4.76502714462983	9.31481676301421e-07	0.11126046803174	2
ENSG00000118004.17	COLEC11	2	3578504	2_2	0	0.0158122031461672	7.59049062707174	2.00180762503688e-06	-0.832955156478001	4
ENSG00000214866.8	DCDC2C	2	3701956	2_2	0	0.0117925600845462	4.82276029754388	9.48557976252149e-07	-0.15199999999998	1
ENSG00000134321.11	RSAD2	2	6881760	2_5	0	0.0168222549803988	5.68160193917448	1.59409837913707e-06	-0.518072289156725	1
ENSG00000151692.14	RNF144A	2	6996046	2_5	0	0.0151861106334843	4.71518777072947	1.1942786187426e-06	0.0488888888888898	1
ENSG00000115738.9	ID2	2	8678930	2_6	0	0.0674868615070198	19.4528401275747	2.18958775056763e-05	1.94382022472013	1
ENSG00000134313.15	KIDINS220	2	8837357	2_6	0	0.0167573258451403	6.18280781255127	1.72802717201996e-06	-0.547297297297492	1
ENSG00000143797.11	MBOAT2	2	9004209	2_6	0	0.0145911099968145	4.87559282242232	1.18652219376625e-06	-0.0984251968504095	1
ENSG00000119185.12	ITGB1BP1	2	9387180	2_6	0	0.0246411267678884	9.83124007742377	4.04044286794443e-06	1.56893893371924	4
ENSG00000119203.13	CPSF3	2	9424985	2_6	0	0.0207791722294848	8.21667864400393	2.84763715159343e-06	0.604586817240875	3
ENSG00000134330.18	IAH1	2	9476032	2_6	0	0.0187391529540683	7.23932224333393	2.26260097739419e-06	0.919708029197109	1
ENSG00000151694.12	ADAM17	2	9553607	2_6	0	0.0252179327451157	10.0505352238059	4.22725822383297e-06	1.87096774193576	1
ENSG00000134308.13	YWHAQ	2	9633457	2_6	0	0.020720456270983	8.19003634734694	2.83038327456283e-06	-1.0158684829328	2
ENSG00000115750.16	TAF1B	2	9843557	2_6	0	0.0220388766630529	8.77391950254464	3.22510015124399e-06	-1.17647554149096	2
ENSG00000134317.17	GRHL1	2	9949726	2_6	0	0.0151590789355939	5.23610484539855	1.32385754234605e-06	0.384184761758157	2
ENSG00000172059.10	KLF11	2	10042727	2_6	0	0.0144580377906591	4.78911449405896	1.15484761310435e-06	-0.163366336633697	1
ENSG00000205795.4	CYS1	2	10082702	2_6	0	0.0169955729684336	6.31618590608169	1.79040309636912e-06	0.625000000000317	1
ENSG00000171848.13	RRM2	2	10121909	2_6	0	0.0158747130024807	5.67169409011899	1.50168480608611e-06	0.457831325301436	1
ENSG00000115756.12	HPCAL1	2	10297545	2_7	0	0.0138773324482526	7.65516727285669	1.77182482766675e-06	-0.799418604651217	1
ENSG00000115758.12	ODC1	2	10606197	2_7	0	0.0194217854789132	10.8306092321586	3.50834379827078e-06	1.30563969204052	2
ENSG00000115761.15	NOL10	2	10684271	2_7	0	0.0130156822565695	7.05035955423746	1.53051753344103e-06	-0.830185024950453	3
ENSG00000162976.12	PQLC3	2	11155920	2_7	0	0.0103046271109316	4.84832571227583	8.33266984294482e-07	0.151727898881545	2
ENSG00000134318.13	ROCK2	2	11347918	2_7	0	0.0197838869069221	11.0053404753984	3.63140936566963e-06	-1.27566646577742	3
ENSG00000169016.16	E2F6	2	11461351	2_7	0	0.0254602495460464	13.3941504083127	5.68771639429792e-06	1.34722222222214	1
ENSG00000134324.11	LPIN1	2	11677686	2_7	0	0.015549806357561	8.72934899202813	2.26395060549407e-06	1.00113150887436	3
ENSG00000162981.13	FAM84A	2	14612286	2_9	0	0.0379120343600081	13.9515012522207	8.82181888433189e-06	-1.52978056426296	1
ENSG00000151779.12	NBAS	2	15563452	2_9	0	0.0287941394655521	11.3348040741479	5.4434999970933e-06	-1.48484848484797	1
ENSG00000079785.14	DDX1	2	15591874	2_9	0	0.0377330872440909	13.9064107956684	8.75180232174931e-06	1.50393700787389	1
ENSG00000214842.5	RAD51AP2	2	17515306	2_10	0	0.0278662295176833	14.8177105829265	6.88683096269718e-06	-1.68749999999992	1
ENSG00000197872.11	FAM49A	2	16666648	2_10	0	0.041384069972351	18.5138961705554	1.27788310719867e-05	1.95999999999994	1
ENSG00000163032.11	VSNL1	2	17539253	2_10	0	0.029159943183703	15.3500238659665	7.46544730056654e-06	-1.65413533834583	1
ENSG00000178295.14	GEN1	2	17622424	2_10	0	0.00961784372164976	4.81413213956189	7.72246286066308e-07	0.232121597667417	4
ENSG00000163029.15	SMC6	2	17800052	2_10	0	0.011249739295316	6.32367037016565	1.18651105048415e-06	-0.601449275362513	1
ENSG00000170745.11	KCNS3	2	17870214	2_10	0	0.0127398795070268	7.45970874406438	1.58506580644286e-06	-0.887141339096005	2
ENSG00000240857.1	RDH14	2	18560992	2_11	0	0.0152086694927095	5.07434268331489	1.28715580771694e-06	-0.283687943262391	1
ENSG00000185013.16	NT5C1B	2	18589274	2_11	0	0.0220593726038689	8.59012301099455	3.16047707878308e-06	-0.87333333333348	1
ENSG00000143867.6	OSR1	2	19359082	2_11	0	0.0146758001938085	4.73762810267118	1.15963913183405e-06	-0.123417721518965	1
ENSG00000118965.14	WDR35	2	19989328	2_12	0	0.0156533047548674	4.86688421200283	1.27062431037465e-06	-0.132648104087716	2
ENSG00000132031.12	MATN3	2	20009334	2_12	0	0.0175295488033911	5.93637081991157	1.73560888641304e-06	-0.603375527425947	1
ENSG00000115884.10	SDC1	2	20184576	2_12	0	0.0165924156666699	5.41718483419442	1.49914409513708e-06	-0.11290322580648	1
ENSG00000118960.12	HS1BP3	2	20637959	2_12	0	0.0166100357526526	5.42723631160988	1.50352067605008e-06	-0.460431654676395	1
ENSG00000143869.6	GDF7	2	20668323	2_12	0	0.0194209744240939	6.90510919159809	2.23666876270664e-06	0.699770913077704	2
ENSG00000118961.14	LDAH	2	20822730	2_12	0	0.0154989083655697	4.77328092809206	1.23389501989126e-06	-0.110481586402229	1
ENSG00000084674.14	APOB	2	21044338	2_13	0	0.0184940125646558	5.37457959522354	1.65781380929344e-06	0.538278767833041	2
ENSG00000119771.14	KLHL29	2	23386174	2_14	0	0.0435507087610897	12.3714738379209	8.98621435463305e-06	1.62878787878797	1
ENSG00000119778.14	ATAD2B	2	23927293	2_14	0	0.104709815497258	20.8463374013331	3.64063602763177e-05	2.94230769230856	1
ENSG00000173960.13	UBXN2A	2	23931322	2_14	0	0.0558075617817703	14.7462713537346	1.37257275985172e-05	2.05645161290259	1
ENSG00000205639.9	MFSD2B	2	24009112	2_14	0	0.020720520513852	5.31300682909987	1.83612033611754e-06	-0.68707482993197	1
ENSG00000163026.11	WDCP	2	24049526	2_14	0	0.0278501698830547	8.11531741339048	3.76958434574507e-06	-1.20338983050872	1
ENSG00000119782.13	FKBP1B	2	24049526	2_14	0	0.0278501698830547	8.11531741339048	3.76958434574507e-06	-1.20338983050872	1
ENSG00000219626.8	FAM228B	2	24077362	2_14	0	0.0271309278350327	7.86702086022099	3.55987749946382e-06	1.11436536098695	2
ENSG00000115129.13	TP53I3	2	24084905	2_14	0	0.0200932225606464	5.02206758158947	1.68303153312348e-06	-0.0573219156534545	2
ENSG00000176732.6	PFN4	2	24123824	2_14	0	0.0240069981350816	6.70710348045665	2.68554832208286e-06	1.00000000000014	1
ENSG00000186453.12	FAM228A	2	24174922	2_14	0	0.0277514067217347	8.081412113821	3.74052328262922e-06	-0.725349877521621	3
ENSG00000198399.14	ITSN2	2	24360994	2_14	0	0.0198771169119065	4.91981481214914	1.63103114241903e-06	-0.50109890109872	1
ENSG00000173557.14	C2orf70	2	26541574	2_15	0	0.00848887633471096	6.94286210938788	9.82989440024421e-07	-0.460826142383835	2
ENSG00000084676.15	NCOA1	2	24491962	2_15	0	0.0617888061409713	23.1180916565717	2.38243955454261e-05	2.4286802924707	2
ENSG00000115137.11	DNAJC27	2	24971258	2_15	0	0.0694560408474008	23.1277649419187	2.67919173159929e-05	2.16393840207689	2
ENSG00000115138.10	POMC	2	25168232	2_15	0	0.00910116582999698	16.4675850912139	2.49969516044371e-06	-4.78260869565045	1
ENSG00000138101.18	DTNB	2	25673919	2_15	0	0.00650989832804094	4.91746057233343	5.33918781093795e-07	-0.707692307692416	1
ENSG00000143970.16	ASXL2	2	25868775	2_15	0	0.00683171751522205	5.66330340137137	6.45297280403713e-07	-0.954230131734578	2
ENSG00000084731.14	KIF3C	2	25983137	2_15	0	0.00753834216195615	6.6315079923166	8.33773809493961e-07	1.05673758865239	1
ENSG00000084733.10	RAB10	2	26033971	2_15	0	0.00679322484873857	5.08882666716844	5.76572272901115e-07	-0.284768211920654	1
ENSG00000157833.12	GAREM2	2	26164530	2_15	0	0.0111683936939295	9.63924977227878	1.79553574012925e-06	-1.05116272704882	2
ENSG00000138029.13	HADHB	2	26241540	2_15	0	0.00724323183383502	5.94748619583556	7.18498613088888e-07	-0.844262295082103	1
ENSG00000084754.10	HADHA	2	26244785	2_15	0	0.00750627541733662	6.10248110479874	7.63995928777491e-07	0.638157894736707	1
ENSG00000138018.17	SELENOI	2	26329035	2_15	0	0.00650567045439709	4.74017828712717	5.14335904583916e-07	-0.146153846153822	1
ENSG00000173567.14	ADGRF3	2	26298662	2_15	0	0.00788801085682112	6.59767749911365	8.67997927561634e-07	0.737634381013475	2
ENSG00000157856.10	DRC1	2	26401975	2_15	0	0.00852737829962824	7.16413569701958	1.01891847954962e-06	-0.684491978609694	1
ENSG00000115155.16	OTOF	2	26556764	2_15	0	0.0215726938220461	16.0285091430494	5.76710175904183e-06	1.87195121951214	1
ENSG00000157884.10	CIB4	2	26640078	2_15	0	0.00662894039608208	4.85897391870496	5.37215812886111e-07	0.0222222222222138	1
ENSG00000171303.6	KCNK3	2	26691919	2_16	0	0.0204140896036786	8.34563844186157	2.84151326704249e-06	0.870229007633634	1
ENSG00000213699.8	SLC35F6	2	26779105	2_16	0	0.0155394280553666	5.83897959862148	1.51332460579302e-06	0.53103448275847	1
ENSG00000084764.10	MAPRE3	2	26971145	2_16	0	0.0176218593380179	7.05819574349832	2.07446224080798e-06	-0.89682539682562	1
ENSG00000228474.5	OST4	2	27068793	2_16	0	0.0149267727570872	5.45171758426945	1.35724852004281e-06	0.156037952826011	2
ENSG00000138080.13	EMILIN1	2	27078536	2_16	0	0.0147650981697255	6.78151633137978	1.67002609157261e-06	-1.26421404682278	1
ENSG00000138030.12	KHK	2	27086791	2_16	0	0.0326854350310825	12.6294594434548	6.88492379733364e-06	-1.4251968503931	1
ENSG00000138028.15	CGREF1	2	27119179	2_16	0	0.0152711299269407	5.67698245518018	1.44593519799222e-06	0.238979118329464	1
ENSG00000143994.13	ABHD1	2	27136537	2_16	0	0.0148517405021154	5.97441693935671	1.47990209708238e-06	-0.819548872180498	1
ENSG00000138085.16	ATRAID	2	27212297	2_16	0	0.0144167363359794	6.44051443038613	1.54862982489029e-06	-1.18367489598461	2
ENSG00000138074.14	SLC5A6	2	27235922	2_16	0	0.0161890799132198	8.06126132836249	2.17663331798137e-06	1.65168539325888	1
ENSG00000084774.13	CAD	2	27217854	2_16	0	0.013915558365764	5.56152041733606	1.29078609619941e-06	0.999555092011083	2
ENSG00000115194.10	SLC30A3	2	27274947	2_16	0	0.0136357961168775	7.50125780042107	1.70598298758575e-06	1.88243309173924	2
ENSG00000138100.13	TRIM54	2	27282914	2_16	0	0.0137505892792397	6.98280064448166	1.60144142770782e-06	1.67320261437898	1
ENSG00000163794.6	UCN	2	27308797	2_16	0	0.0137423535022873	6.96020325653969	1.59530286036893e-06	1.66987293028875	2
ENSG00000115207.13	GTF3C2	2	27356305	2_16	0	0.0155011255944096	5.84503410666704	1.51115979437019e-06	0.459214501510428	1
ENSG00000115216.13	NRBP1	2	27428508	2_16	1	0.0526690246655984	20.5480984737192	1.80504078813727e-05	3.94399999999913	1
ENSG00000115226.9	FNDC4	2	27512105	2_16	0	0.0188848375109147	14.059557082573	4.42838118951617e-06	-3.17934971737893	2
ENSG00000084734.8	GCKR	2	27499104	2_16	0	0.0135450052724312	5.7054326232521	1.28892564610389e-06	-1.18694100357332	2
ENSG00000221843.4	C2orf16	2	27527679	2_16	1	0.162028230024819	22.312289534525	6.02968924576009e-05	4.505995735319	2
ENSG00000243943.9	ZNF512	2	27520287	2_16	0	0.0178275282175044	12.7615537976818	3.79450206693752e-06	-3.01959264690419	2
ENSG00000198522.13	GPN1	2	27628084	2_16	0	0.0646710559031206	18.0799034082837	1.95014167493393e-05	1.79487179487086	1
ENSG00000176714.9	CCDC121	2	27629397	2_16	0	0.0891160922347286	21.0035399265065	3.12182631110022e-05	1.97790055248531	1
ENSG00000158019.20	BRE	2	27891044	2_16	0	0.0164830019240907	11.0750488177833	3.04468287227381e-06	2.39130434782563	1
ENSG00000171174.13	RBKS	2	27857994	2_16	0	0.0249916492137576	9.37223735134456	3.90659419638874e-06	-0.414928441965778	3
ENSG00000163803.12	PLB1	2	28540507	2_17	0	0.0231772141310174	12.699964956111	4.90934848715249e-06	-1.52799999999974	1
ENSG00000213639.9	PPP1CB	2	28751600	2_17	0	0.0199209361556478	10.9406188620358	3.63506129149042e-06	1.54074074074086	1
ENSG00000163806.15	SPDYA	2	28780892	2_17	0	0.0116754860417156	6.49065572490693	1.2639318231021e-06	-1.28327781078941	2
ENSG00000171103.10	TRMT61B	2	28869813	2_17	0	0.0185803786106277	11.1662058887512	3.46035213665156e-06	-2.01587301587327	1
ENSG00000189350.12	TOGARAM2	2	28956586	2_17	0	0.0100020758382063	4.69259663527429	7.82822813418369e-07	-0.104739805121125	2
ENSG00000115295.19	CLIP4	2	29097582	2_18	0	0.0235156605392765	7.4801911879047	2.93379649988582e-06	-0.77996715927752	1
ENSG00000172954.13	LCLAT1	2	30481238	2_19	0	0.0157464300228465	5.83423359064614	1.53223728625598e-06	-0.436507936507908	1
ENSG00000013016.15	EHD3	2	31225609	2_19	0	0.0432893625262781	15.4301688964385	1.11406870790671e-05	-1.89768675780183	3
ENSG00000158125.9	XDH	2	31415003	2_20	0	0.0217040340243272	7.61831656043037	2.75777977276508e-06	0.427419354838591	1
ENSG00000162959.13	MEMO1	2	32011261	2_20	0	0.0319087140434975	11.2741389520761	6.00002128039183e-06	1.55445544554534	1
ENSG00000162961.13	DPY30	2	32025292	2_20	0	0.0220985464086174	7.78899015305934	2.87081342251356e-06	-1.50844084509879	2
ENSG00000021574.11	SPAST	2	32064971	2_20	0	0.0749900246157778	19.460425158481	2.43397395077804e-05	-2.63043478260873	1
ENSG00000091106.18	NLRC4	2	32264089	2_20	0	0.0558257554249357	16.615137980449	1.54702975340345e-05	2.58139534883677	1
ENSG00000119820.10	YIPF4	2	32276095	2_20	0	0.0176750322212881	5.67622769019985	1.67332433776957e-06	0.900018384682075	2
ENSG00000115760.13	BIRC6	2	32356560	2_20	0	0.0384980679639273	13.0612758034202	8.38657510508648e-06	1.6496958866248	2
ENSG00000018699.11	TTC27	2	32678481	2_20	0	0.0176485153321682	5.66196214757932	1.66661483682822e-06	-0.763819095477484	1
ENSG00000049323.15	LTBP1	2	32947291	2_20	0	0.0195947906352267	6.65110730164119	2.17367538516081e-06	0.76973684210506	1
ENSG00000152689.17	RASGRP3	2	33531453	2_21	0	0.0138133821311208	7.25585186996371	1.67166226740191e-06	0.842857142857034	1
ENSG00000119812.18	FAM98A	2	33596331	2_21	0	0.0282475932830703	14.0240590908959	6.60716709270597e-06	1.57404503790934	2
ENSG00000150938.9	CRIM1	2	36446631	2_23	0	0.036106022597768	17.8128147274505	1.07268524288937e-05	1.81746031746054	1
ENSG00000171055.14	FEZ2	2	36557844	2_23	0	0.00902006696639324	4.69347050320651	7.06096339772072e-07	0.0310077519379717	1
ENSG00000205221.12	VIT	2	36773813	2_23	0	0.0656176455474338	23.5341358082395	2.57560348538157e-05	-2.19939117199457	1
ENSG00000115808.11	STRN	2	36965464	2_23	0	0.0559534074896768	22.000856137927	2.05317622397249e-05	2.54814967714675	2
ENSG00000008869.11	HEATR5B	2	37083508	2_23	0	0.0117426505004808	7.17898140665971	1.40601213549469e-06	0.64028776978454	1
ENSG00000152133.14	GPATCH11	2	37097965	2_23	0	0.0267198539924061	14.9511417129852	6.66298052922489e-06	2.14960629921182	1
ENSG00000055332.16	EIF2AK2	2	37156629	2_23	0	0.056977872420891	22.1726698354685	2.10709600733169e-05	-2.93630806817435	2
ENSG00000218739.9	CEBPZOS	2	37194828	2_23	0	0.0244676381409285	14.1154539524442	5.76032522480017e-06	2.41696597628836	3
ENSG00000115816.14	CEBPZ	2	37231568	2_23	0	0.132934256629784	30.4281197674502	6.74640072373206e-05	3.52755905511765	1
ENSG00000003509.15	NDUFAF7	2	37231568	2_23	0	0.132934256629784	30.4281197674503	6.74640072373208e-05	-3.52755905511766	1
ENSG00000115825.9	PRKD3	2	37301206	2_23	0	0.00949977596194518	5.18160209268075	8.20989359114256e-07	0.53513513513487	1
ENSG00000163171.7	CDC42EP3	2	37665808	2_23	0	0.0189626081224483	11.7036707702827	3.70152146389952e-06	1.18939393939394	1
ENSG00000115841.19	RMDN2	2	37931374	2_24	0	0.0362596525346275	13.6896714175599	8.27897875000323e-06	1.65688091382164	3
ENSG00000119787.13	ATL2	2	38394314	2_24	0	0.029131104700055	11.6080286475832	5.63995359831186e-06	1.51293521010028	2
ENSG00000143891.16	GALM	2	38666042	2_24	0	0.032735127996756	12.7164829761104	6.94290404609208e-06	-1.49096858816051	2
ENSG00000115875.18	SRSF7	2	38751622	2_24	0	0.015500191410414	5.63499874180604	1.45677000342638e-06	-0.388059701492466	1
ENSG00000163214.20	DHX57	2	38875912	2_25	0	0.0125228752214067	4.85927931702384	1.01492984227116e-06	-0.12107623318391	1
ENSG00000188010.12	MORN2	2	38877418	2_25	0	0.0167212949395222	7.5884083110525	2.11631691863553e-06	1.00709697600972	3
ENSG00000214694.10	ARHGEF33	2	38882417	2_25	0	0.013701344075597	5.70771634317709	1.30432452430538e-06	0.317132182542761	3
ENSG00000115904.12	SOS1	2	39124428	2_25	0	0.024194789383695	11.0839150975388	4.47275533018177e-06	-1.49787234042584	1
ENSG00000011566.14	MAP4K3	2	39461812	2_25	0	0.0586681892280562	19.5298068006453	1.91100021843594e-05	2.11904761904828	1
ENSG00000152154.10	TMEM178A	2	39643990	2_25	0	0.145036724302483	28.37664626701	6.86434581659758e-05	-2.64390243902309	1
ENSG00000162878.12	PKDCC	2	42049669	2_26	0	0.0184839421670154	13.9232688472834	4.29235779223433e-06	-1.46693386773507	1
ENSG00000143924.18	EML4	2	42125860	2_26	0	0.00797792947475884	5.99869579595106	7.98191570636121e-07	-0.660918968397235	3
ENSG00000115944.14	COX7A2L	2	42350030	2_26	0	0.00696330534731082	4.71839557462268	5.47986542613837e-07	-0.147748477454393	2
ENSG00000057935.13	MTA3	2	42502475	2_26	0	0.0085234464313888	6.62143041484129	9.41298054273367e-07	0.715736040609128	1
ENSG00000162881.6	OXER1	2	42764883	2_26	0	0.00717194600564564	4.99622521835422	5.9763926644231e-07	-0.224806201550374	1
ENSG00000162882.14	HAAO	2	42757350	2_26	0	0.00726890778000722	5.12260794645495	6.21041158762333e-07	0.292026115720912	4
ENSG00000115970.18	THADA	2	43595379	2_27	0	0.062118922128638	28.4239194072026	2.94488255957887e-05	4.15923566878966	1
ENSG00000152527.13	PLEKHH2	2	43634978	2_27	0	0.0149481033524571	11.1451278169778	2.77863339534214e-06	-1.14426587519453	4
ENSG00000223658.7	C1GALT1C1L	2	43676123	2_27	0	0.0135599149911011	10.1246492471454	2.28979740657483e-06	0.924615227928966	2
ENSG00000138036.18	DYNC2LI1	2	43774046	2_27	0	0.0161586608584043	12.8249265159343	3.45637103432358e-06	-1.92363323953168	2
ENSG00000138075.11	ABCG5	2	43839108	2_27	0	0.00762531138134925	4.83697958794601	6.15165460301861e-07	-0.0745098039215308	1
ENSG00000138095.18	LRPPRC	2	43937342	2_27	0	0.0111827723446353	8.39625344182245	1.56601215517389e-06	-1.21124524145301	3
ENSG00000138032.20	PPM1B	2	44167954	2_28	0	0.0139065493048237	6.26567096108993	1.45327254779591e-06	0.759733714102979	2
ENSG00000138078.15	PREPL	2	44314567	2_28	0	0.0127436358673949	5.44176698385098	1.15662719811546e-06	-0.551948051948121	1
ENSG00000143919.14	CAMKMT	2	44362007	2_28	0	0.0122689609078732	5.0837526120823	1.04028490523102e-06	-0.318066157760824	1
ENSG00000170577.7	SIX2	2	45009664	2_28	0	0.0142254092437314	6.47961756640826	1.53735529838098e-06	-0.596774193548428	1
ENSG00000068784.12	SRBD1	2	45613554	2_28	0	0.0370693452389311	15.55486523841	9.61703670409908e-06	-1.86370942486505	2
ENSG00000171132.13	PRKCE	2	45660408	2_28	0	0.0181792962721339	8.79613309353012	2.66703653545717e-06	-1.0275229357798	1
ENSG00000116016.13	EPAS1	2	46291755	2_29	0	0.0191746814160512	6.4446304142028	2.06103932879452e-06	0.651162790697666	1
ENSG00000250565.6	ATP6V1E2	2	46541996	2_29	0	0.0282569485553653	10.1180406222146	4.76849998070307e-06	-1.3385759556681	2
ENSG00000119729.11	RHOQ	2	46541996	2_29	0	0.0454525551693501	14.6450803005864	1.11022286025312e-05	-1.74296456321229	2
ENSG00000151665.12	PIGF	2	46621307	2_29	0	0.0172052703187031	5.4201292537594	1.55536115838419e-06	-0.429347826086706	1
ENSG00000119878.5	CRIPT	2	46617108	2_29	0	0.0159643172945645	4.71291928857928	1.25487497550833e-06	0.0560747663551462	1
ENSG00000068724.15	TTC7A	2	46914826	2_29	0	0.0266373433711825	9.55793269102061	4.24634212868166e-06	-1.20289855072526	1
ENSG00000180398.11	MCFD2	2	46897056	2_29	0	0.0209885657470315	7.29974953742754	2.55535255438332e-06	-0.777295344779843	4
ENSG00000119888.10	EPCAM	2	47349525	2_30	0	0.0183771555369657	8.03266132746898	2.46205558301227e-06	-0.885234466254506	2
ENSG00000095002.13	MSH2	2	47386731	2_30	0	0.0146426675246872	5.88668385110926	1.43764288497987e-06	-0.590425531914987	1
ENSG00000184261.4	KCNK12	2	47571449	2_30	0	0.0415759110875847	15.7831274172308	1.09444752436381e-05	1.63245033112586	1
ENSG00000116062.14	MSH6	2	47778682	2_30	0	0.0314720098132886	13.1312628726226	6.89272702083244e-06	1.92452830188698	1
ENSG00000138081.20	FBXO11	2	47901270	2_30	0	0.0129175755210135	4.70382694281446	1.01342695217546e-06	0.0963855421686643	1
ENSG00000170802.15	FOXN2	2	48313864	2_31	0	0.0182095790182532	8.85555125387836	2.68952516482961e-06	-0.570469798657675	1
ENSG00000162869.15	PPP1R21	2	48440711	2_31	0	0.011209801099039	4.94024100707809	9.23647265050978e-07	-0.0177237599079048	2
ENSG00000243244.5	STON1	2	48512647	2_31	0	0.0121695285756841	5.77431770304219	1.17201868492837e-06	-0.751017217043407	3
ENSG00000242441.7	GTF2A1L	2	48595242	2_31	0	0.0428174129057607	19.2145262111707	1.37217723130286e-05	2.42671450651249	2
ENSG00000068781.21	STON1-GTF2A1L	2	48595242	2_31	0	0.013254426953743	7.38231311406434	1.63197508080833e-06	1.30114816525331	2
ENSG00000138039.14	LHCGR	2	48727766	2_31	0	0.0108667084143221	4.70862093238365	8.5339844731702e-07	-0.246312298065372	2
ENSG00000178021.10	TSPYL6	2	54256518	2_35	0	0.0194203143150566	5.12803653612855	1.66099173325401e-06	0.128000000000035	1
ENSG00000143942.4	CHAC2	2	53768243	2_35	0	0.165321663233264	25.8171415886509	7.11865634932441e-05	-2.69491525423769	1
ENSG00000115239.21	ASB3	2	53787166	2_35	0	0.0328397500467272	10.1090836441576	5.53696449247951e-06	-1.48717948717962	1
ENSG00000119737.5	GPR75	2	53860333	2_35	0	0.0190253849434524	4.93374272500635	1.56556122813356e-06	0.271917833780081	2
ENSG00000170634.12	ACYP2	2	53948303	2_35	0	0.0372085613662518	11.2980832450799	7.01144860059004e-06	1.33333333333386	1
ENSG00000177994.15	C2orf73	2	54330344	2_35	0	0.0195500187065996	5.19100537959777	1.69261724698026e-06	0.27986732388008	2
ENSG00000115306.15	SPTBN1	2	54501139	2_36	0	0.0208433106830342	7.78191783121636	2.70528764057385e-06	1.12709736980046	2
ENSG00000214595.11	EML6	2	54710432	2_36	0	0.0150359371319616	4.69505694793898	1.17742016945795e-06	-0.0200810428279322	3
ENSG00000115310.17	RTN4	2	55002372	2_36	0	0.0171825541820279	5.95554194702734	1.70674687172702e-06	-0.599963606480047	2
ENSG00000143947.13	RPS27A	2	55236440	2_36	0	0.0308644383688542	11.50427584693	5.9221277391442e-06	-1.47204968944106	1
ENSG00000162994.15	CLHC1	2	55231958	2_36	0	0.0156326676778766	5.06255072312567	1.3199655262441e-06	0.280519480519499	1
ENSG00000115355.15	CCDC88A	2	55420164	2_36	0	0.0164471715592714	5.54227880622621	1.52033641368508e-06	0.427733267283884	2
ENSG00000163001.11	CFAP36	2	55520335	2_36	0	0.0250164200683876	9.51038354151415	3.9681063042847e-06	-1.00544237839725	2
ENSG00000275052.4	PPP4R3B	2	55616610	2_36	0	0.0282767134081449	10.6724845114689	5.0333203109507e-06	1.10375069140783	2
ENSG00000138035.14	PNPT1	2	55693981	2_36	0	0.0240803468307917	9.14902121498963	3.67449345396237e-06	-1.25806451612866	1
ENSG00000115380.19	EFEMP1	2	55853244	2_36	0	0.0361118685352186	12.997957838217	7.82861958870535e-06	-1.81456953642339	1
ENSG00000055813.5	CCDC85A	2	56184682	2_37	0	0.0172121411726388	5.35401503163515	1.53700256125114e-06	0.496159649200061	3
ENSG00000115392.11	FANCL	2	58239240	2_39	0	0.0199910425610687	7.65776959764473	2.55327648063402e-06	0.760160934459596	2
ENSG00000115421.12	PAPOLG	2	60743526	2_40	0	0.0157320307690234	6.50906461992537	1.70790407922724e-06	-0.140552627064381	2
ENSG00000162928.8	PEX13	2	61013401	2_40	0	0.0939776301524488	43.5331008253085	6.82345288915407e-05	5.98620689655155	1
ENSG00000162927.13	PUS10	2	61026898	2_40	0	0.0201232989025679	12.0840336730376	4.05575031357858e-06	-2.14035087719267	1
ENSG00000162929.13	KIAA1841	2	61065721	2_40	0	0.0129787870982694	9.464486289994	2.04876082112717e-06	2.20202020202043	1
ENSG00000237651.6	C2orf74	2	61145163	2_40	0	0.0130745730746195	28.6588373660023	6.24951320738918e-06	5.63285544763246	2
ENSG00000173209.22	AHSA2	2	61151633	2_40	0	0.0131137409705259	17.8647711772684	3.90736664136656e-06	-4.25412982866704	3
ENSG00000115464.14	USP34	2	61529768	2_40	0	0.0174336054328602	17.1654279308318	4.99116529566722e-06	-3.91999999999961	1
ENSG00000082898.16	XPO1	2	61538854	2_40	0	0.0227674290695573	9.43289937767416	3.58194818789245e-06	0.304093567251547	1
ENSG00000170264.12	FAM161A	2	61851166	2_40	0	0.0130635819183219	5.10103697368604	1.11142676208177e-06	0.401278804108502	4
ENSG00000115484.14	CCT4	2	61888641	2_40	0	0.0135203365393431	5.58391285427542	1.25917542565785e-06	0.601498370731023	2
ENSG00000186889.9	TMEM17	2	62472655	2_41	0	0.0187281560045678	5.26810696858249	1.64554479304107e-06	0.730181341209452	4
ENSG00000014641.17	MDH1	2	63584750	2_41	0	0.0177689552231997	4.69341237573843	1.39094741812478e-06	0.0735294117646755	1
ENSG00000143951.15	WDPCP	2	63106966	2_41	0	0.0178208866597835	4.71716325663029	1.4020720141452e-06	0.306345005218833	2
ENSG00000169764.15	UGP2	2	63841654	2_41	0	0.0186769743970797	5.16710171196595	1.60958397487357e-06	-0.342105263157734	1
ENSG00000143952.19	VPS54	2	64036747	2_41	0	0.0190704717572655	5.39065570524117	1.71460125389769e-06	0.427015250544687	1
ENSG00000119862.12	LGALSL	2	64429295	2_42	0	0.0218959540603225	9.28506917072922	3.39085424569614e-06	-1.11484081034251	2
ENSG00000119844.15	AFTPH	2	64524123	2_42	0	0.0277454732984098	11.5293791453675	5.33529164609698e-06	1.3250883392225	1
ENSG00000115902.10	SLC1A4	2	64988123	2_42	0	0.0154130336913699	5.96576767276462	1.53360872183743e-06	0.742228025162848	2
ENSG00000011523.13	CEP68	2	65056838	2_42	0	0.0218732347880057	9.27522288266567	3.38374381346013e-06	-1.18604651162835	1
ENSG00000138069.16	RAB1A	2	65131610	2_42	0	0.0135054253209038	4.71865136566899	1.06288496146277e-06	-0.131147540983629	1
ENSG00000138071.13	ACTR2	2	65323141	2_42	0	0.016756812958165	6.75532776101692	1.88798245013026e-06	-0.754521963824324	1
ENSG00000143971.7	ETAA1	2	67397667	2_44	0	0.0167525467527405	8.54887236651481	2.3886349217481e-06	0.906367041198002	1
ENSG00000197223.11	C1D	2	68041574	2_45	0	0.028437376590092	9.72635588902083	4.6131735287847e-06	1.08228742461932	2
ENSG00000243667.6	WDR92	2	68149942	2_45	0	0.0172688383063963	5.00286916225893	1.44092830913998e-06	0.255374324017486	2
ENSG00000115946.7	PNO1	2	68158823	2_45	0	0.0240178333211248	8.12436422433865	3.25449281618952e-06	1.05271572904941	2
ENSG00000221823.10	PPP3R1	2	68250817	2_45	0	0.0208474853993756	6.78381647871144	2.35878237723669e-06	0.70882640892056	2
ENSG00000119865.8	CNRIP1	2	68320518	2_45	0	0.0355279473048116	11.8426514051156	7.01744742182231e-06	1.38551401869236	1
ENSG00000115956.9	PLEK	2	68364808	2_45	0	0.0202767067759503	6.52108617702657	2.20534970515987e-06	0.948529411764443	1
ENSG00000204923.3	FBXO48	2	68442924	2_45	0	0.0181620901302075	5.47954238720485	1.65985527475869e-06	0.316805522782716	2
ENSG00000169621.9	APLF	2	68490010	2_45	0	0.0168203357868923	4.75421096160213	1.3337462644207e-06	0.0752212389380637	1
ENSG00000163219.11	ARHGAP25	2	68679529	2_45	0	0.0181960121009689	5.49716662618696	1.6683041254756e-06	0.396739130434845	1
ENSG00000169604.19	ANTXR1	2	69012709	2_46	0	0.0486854053942359	15.7094594375207	1.27561652724453e-05	-1.65397923875405	1
ENSG00000198380.12	GFPT1	2	69387506	2_46	0	0.120415825129086	24.4964276087614	4.91978842040784e-05	2.25484764543051	1
ENSG00000169599.12	NFU1	2	69423598	2_46	0	0.0170376812081168	5.73461119867253	1.62957582026251e-06	-0.45080913382028	2
ENSG00000115977.18	AAK1	2	69586326	2_46	0	0.0221303059550283	8.20816147979293	3.02965666854738e-06	-0.96858638743497	1
ENSG00000087338.4	GMCL1	2	69829233	2_46	0	0.0288116104448937	10.709568990341	5.14635371653716e-06	-1.56962025316459	1
ENSG00000124380.10	SNRNP27	2	69891253	2_46	0	0.0335472690834897	12.1558416124299	6.80146253996142e-06	1.64748017471324	2
ENSG00000244617.2	ASPRV1	2	69929189	2_46	0	0.0167126033292033	5.55259332054448	1.54774737919915e-06	0.420508660562789	2
ENSG00000115998.7	C2orf42	2	70248695	2_46	0	0.015514363251399	4.84989385541592	1.25494963062946e-06	-0.310548287846403	2
ENSG00000116001.15	TIA1	2	70249121	2_46	0	0.0163741362225576	5.35930953175549	1.46361666413956e-06	-0.435999999999844	1
ENSG00000116005.11	PCYOX1	2	70254392	2_46	0	0.015257715058395	4.69238275908545	1.19410642765734e-06	0.130026686250489	2
ENSG00000143977.13	SNRPG	2	70293983	2_46	0	0.0183966608311464	6.45993665006038	1.98210823660044e-06	-0.849624060150553	1
ENSG00000035141.7	FAM136A	2	70301469	2_46	0	0.0163124458797823	5.32365302023107	1.44840138391279e-06	-0.410569105690991	1
ENSG00000075340.22	ADD2	2	70669140	2_47	0	0.0106814555490257	5.096011174737	9.07864250050728e-07	0.331855285134567	2
ENSG00000152672.7	CLEC4F	2	70820139	2_47	0	0.015522360961586	8.62188235317299	2.23213252921727e-06	-1.09297486578413	2
ENSG00000116031.8	CD207	2	70874204	2_47	0	0.0124086292209588	6.50906702842598	1.34710875010601e-06	-0.784615384615268	1
ENSG00000116035.2	VAX2	2	70882105	2_47	0	0.014311499154432	7.85512360190254	1.87498698711722e-06	-1.00196402747867	2
ENSG00000144031.11	ANKRD53	2	70969216	2_47	0	0.0134953378266225	7.30100248251357	1.64333597368998e-06	-0.81690140845066	1
ENSG00000144043.11	TEX261	2	70990408	2_47	0	0.0125107879134377	6.58640106477301	1.37433605474282e-06	-0.810698715865395	3
ENSG00000124357.12	NAGK	2	71049106	2_47	0	0.125607222746438	28.6812900297301	6.00860147342179e-05	-2.57919544170068	3
ENSG00000124370.10	MCEE	2	71126820	2_47	0	0.0560994353275028	20.835782291043	1.94952319351251e-05	2.08332368559507	2
ENSG00000124383.8	MPHOSPH10	2	71130504	2_47	0	0.0169565136356352	9.45660582932851	2.67443443954561e-06	1.07938089156426	2
ENSG00000124374.8	PAIP2B	2	71224300	2_47	0	0.0122064412234044	6.35413670641362	1.29361702940965e-06	-0.555131416283171	2
ENSG00000075292.18	ZNF638	2	71307031	2_47	0	0.0102335667303816	4.69234040278164	8.00896953375445e-07	0.222222222222225	1
ENSG00000135636.13	DYSF	2	71475893	2_47	0	0.11888011151478	28.1366017463451	5.57880206356632e-05	-2.65068493150631	1
ENSG00000144036.15	EXOC6B	2	72833223	2_47	0	0.027562964907807	14.0561332489698	6.4617760641929e-06	1.5987654320982	1
ENSG00000144040.12	SFXN5	2	72927484	2_47	0	0.0116279106160933	5.89629541605416	1.14351278522872e-06	-0.445859872611417	1
ENSG00000135631.16	RAB11FIP5	2	73156970	2_48	0	0.0167251549878739	5.60865687696149	1.56454885236062e-06	-0.401521083497833	2
ENSG00000135632.11	SMYD5	2	73214385	2_48	0	0.0212149780506057	7.85724279606343	2.780179686388e-06	-0.923894053623284	2
ENSG00000135617.3	PRADC1	2	73231944	2_48	0	0.0210727331223278	7.79356921375799	2.73915979972167e-06	0.795883361920902	1
ENSG00000135624.15	CCT7	2	73233389	2_48	0	0.0162177275372641	5.317613175639	1.43835751673831e-06	0.351239669421545	1
ENSG00000116127.17	ALMS1	2	73432606	2_48	0	0.0337470478228482	12.2612978658526	6.90132270542413e-06	1.39611423462199	2
ENSG00000144035.3	NAT8	2	73646375	2_48	0	0.0152734307183061	4.75107067073328	1.21028651745786e-06	0.194630872483246	1
ENSG00000144034.14	TPRKB	2	73737087	2_48	0	0.016580032241268	5.52632449215843	1.52820585178871e-06	0.515229612720103	2
ENSG00000124356.15	STAMBP	2	73829050	2_48	0	0.0166911687606043	5.58943918959109	1.55601969395734e-06	-0.429803133599277	3
ENSG00000114956.19	DGUOK	2	73938926	2_48	0	0.0213659213227951	7.92435028279548	2.82387452134825e-06	0.873015873015639	1
ENSG00000114978.17	MOB1A	2	74179099	2_48	0	0.0426437628873573	14.4915086275096	1.03069275946364e-05	-1.62626262626204	1
ENSG00000188687.17	SLC4A5	2	74343527	2_48	0	0.016926257420015	5.72158218632516	1.61524047126294e-06	0.547738693467458	1
ENSG00000204843.12	DCTN1	2	74361478	2_48	0	0.0571064460269318	17.2885531877917	1.64665982204307e-05	1.76829268292767	1
ENSG00000284308.1	C2orf81	2	74421241	2_48	0	0.0181909684898569	6.40260521643481	1.94255199134645e-06	0.715789473684594	1
ENSG00000005448.16	WDR54	2	74424186	2_48	0	0.023339500948462	8.76097663134009	3.41039115360367e-06	1.0594594594592	1
ENSG00000114993.16	RTKN	2	74439939	2_48	0	0.0157276414262291	5.02779742298659	1.31886843958924e-06	-0.349050422910146	2
ENSG00000239779.6	WBP1	2	74459202	2_48	0	0.0183897329860203	6.50534183603761	1.99528827905864e-06	0.72316384180788	1
ENSG00000115275.11	MOGS	2	74459202	2_48	0	0.0183897329860203	6.50534183603761	1.99528827905864e-06	-0.723163841807881	1
ENSG00000135637.13	CCDC142	2	74483364	2_48	0	0.017855571088131	6.22669327436175	1.85434835639464e-06	0.672316384180884	1
ENSG00000115282.19	TTC31	2	74492783	2_48	0	0.0156736118871482	4.99529893737676	1.30584213360787e-06	-0.344262295082104	1
ENSG00000179528.15	LBX2	2	74499633	2_48	0	0.0161183564979355	5.25955856870026	1.41393732228234e-06	-0.439560439560531	1
ENSG00000115289.13	PCGF1	2	74508487	2_48	0	0.0178890927206009	6.24442183795175	1.86311925622803e-06	-0.674285714285737	1
ENSG00000115325.13	DOK1	2	74548714	2_48	0	0.015294703575033	4.76421258512598	1.21532463695554e-06	-0.158602150537632	1
ENSG00000115318.11	LOXL3	2	74564146	2_48	0	0.0170124866655232	5.7695960648915	1.63709285186753e-06	0.472972972973381	1
ENSG00000159399.9	HK2	2	74834348	2_48	0	0.0382022286897837	13.4421533874234	8.5648084091849e-06	-1.52201257861682	1
ENSG00000115350.11	POLE4	2	74959210	2_48	0	0.0206255222619991	7.59056360242362	2.61119366484161e-06	0.886524822694757	1
ENSG00000115353.10	TACR1	2	75165705	2_48	0	0.0152025107133483	4.70712602133134	1.19352425518906e-06	-0.0496453900709303	1
ENSG00000115363.13	EVA1A	2	75569460	2_49	0	0.0247011694093033	7.49581282992546	3.08813554001064e-06	-0.750542168084828	3
ENSG00000115364.13	MRPL19	2	75651492	2_49	0	0.0198690693090261	5.43456659761375	1.80095369001961e-06	-0.396825396825265	1
ENSG00000005436.13	GCFC2	2	75711125	2_49	0	0.0358846240266555	11.0433736798199	6.60952536795037e-06	1.07471264367811	1
ENSG00000143954.12	REG3G	2	79025824	2_51	0	0.02417004907695	8.82634404085107	3.55810278428566e-06	1.08606674465365	2
ENSG00000066032.18	CTNNA2	2	79184553	2_51	0	0.0181560894093107	6.1185183671529	1.85280061588368e-06	0.599999999999698	1
ENSG00000163541.11	SUCLG1	2	84460497	2_53	0	0.034977510586845	16.6951753087507	9.73957454694299e-06	1.77346278317148	1
ENSG00000115423.18	DNAH6	2	84482091	2_53	0	0.0133163075533644	7.54990825384659	1.6768167237838e-06	-0.923500317900866	3
ENSG00000034510.5	TMSB10	2	84905643	2_53	0	0.0141106383167977	8.0966315561629	1.90550960644104e-06	-0.948088307332695	2
ENSG00000186854.10	TRABD2A	2	84906737	2_53	0	0.0164534138980749	9.54696619622566	2.61988068611556e-06	-1.14462809917308	1
ENSG00000187627.14	RGPD1	2	86903155	2_54	0	0.0140762536409701	6.13995237815396	1.44149185280072e-06	0.555732874216556	2
ENSG00000183281.14	PLGLB1	2	86903155	2_54	0	0.0141281156493126	6.17466437288295	1.45498227656121e-06	-0.507246376811857	1
ENSG00000176407.17	KCMF1	2	84970689	2_54	0	0.0287915405071654	12.9113322425598	6.20006246581936e-06	-1.61825726141126	1
ENSG00000152291.13	TGOLN2	2	85325138	2_54	0	0.0126211822444563	5.11050998522738	1.07578227539184e-06	0.306856929502247	3
ENSG00000042445.13	RETSAT	2	85343150	2_54	0	0.0146059790856435	6.48861901389245	1.58067671183718e-06	0.629975076297274	3
ENSG00000115459.17	ELMOD3	2	85355541	2_54	0	0.039936083345869	16.0248045095012	1.06737816850859e-05	1.61904761904864	1
ENSG00000042493.15	CAPG	2	85378082	2_54	0	0.0148584434534306	6.65040077334441	1.64809119591356e-06	-0.699383756656231	3
ENSG00000115486.11	GGCX	2	85561052	2_54	0	0.021186178195266	10.0036927239002	3.53486693228873e-06	1.08679293813795	2
ENSG00000118640.10	VAMP8	2	85523284	2_54	0	0.0243759330459038	11.3320895626495	4.60713939071884e-06	1.35675675675743	1
ENSG00000168899.4	VAMP5	2	85582832	2_54	0	0.0149443265070436	6.70482405283342	1.67118234431046e-06	-0.880645934986735	3
ENSG00000168890.13	TMEM150A	2	85607518	2_54	0	0.0160796275747501	7.39625342261452	1.98357156769205e-06	-0.964028776978157	1
ENSG00000168883.19	USP39	2	85600891	2_54	0	0.0151856623832689	6.85607172235701	1.73647764983556e-06	-0.762014782488728	3
ENSG00000168878.16	SFTPB	2	85668215	2_54	0	0.0132055447014737	5.53745748808928	1.2196264388057e-06	0.477272727272832	1
ENSG00000115523.16	GNLY	2	85685839	2_54	0	0.0183832951865468	8.66138813793198	2.65565079748584e-06	0.90406936619962	2
ENSG00000168874.12	ATOH8	2	85705521	2_54	0	0.048098722731436	17.8017658073567	1.42809379671766e-05	-1.86425339366391	1
ENSG00000115525.17	ST3GAL5	2	85905905	2_54	0	0.0288841558234189	12.9417804315985	6.23467489398677e-06	1.69924812030087	1
ENSG00000068654.15	POLR1A	2	86105533	2_54	0	0.0173570458664909	8.11847043006739	2.35022872425955e-06	-0.986127808751257	2
ENSG00000132305.20	IMMT	2	86195484	2_54	0	0.0446576189110306	17.0917222589533	1.27303837612542e-05	2.27770706073208	2
ENSG00000132313.14	MRPL35	2	86199115	2_54	0	0.0157727887230497	7.21428256217395	1.89784936940726e-06	-0.67705509597015	2
ENSG00000068615.17	REEP1	2	86333403	2_54	0	0.0124822584932174	5.00611712467785	1.04220771548862e-06	-0.330841581362015	2
ENSG00000115561.15	CHMP3	2	86563593	2_54	0	0.0126915001017649	5.16291616933364	1.09286907431162e-06	0.312725227564744	2
ENSG00000239305.6	RNF103	2	86623855	2_54	0	0.0161746013703048	7.45187326390759	2.01029203438693e-06	0.868354430379568	1
ENSG00000153561.12	RMND5A	2	86721712	2_54	0	0.0135882875047387	5.80702229368899	1.31606798994401e-06	0.577216429341888	2
ENSG00000153563.15	CD8A	2	86772739	2_54	0	0.0125103544430984	5.02732220037526	1.04897814477629e-06	0.360478968452928	2
ENSG00000172116.21	CD8B	2	86815289	2_54	0	0.0251105776221253	11.6135370879593	4.86386284361514e-06	1.24414715719106	1
ENSG00000172086.7	KRCC1	2	88056216	2_55	0	0.0220608810108131	9.12470429800408	3.35738972558872e-06	1.07692307692295	1
ENSG00000115593.14	SMYD1	2	88067820	2_55	0	0.0414568636972407	15.1193374278502	1.04541639998495e-05	1.61764705882359	1
ENSG00000163586.9	FABP1	2	88129052	2_55	0	0.0151670751271324	5.58241870113007	1.41216144622227e-06	-0.428571428571344	1
ENSG00000144115.16	THNSL2	2	88136482	2_55	0	0.0140934975092312	4.88942321450065	1.14930823582137e-06	-0.181147783534079	4
ENSG00000172071.11	EIF2AK3	2	88633362	2_55	0	0.0310741391766817	12.3739129945041	6.41307427908952e-06	-1.58593750000053	1
ENSG00000153574.8	RPIA	2	88625104	2_55	0	0.0140011963963517	4.82741172071081	1.12730022495659e-06	0.125180998220005	3
ENSG00000144029.11	MRPS5	2	95149561	2_57	0	0.0155043281941728	5.75534997171837	1.48828051493311e-06	0.567901234568231	1
ENSG00000144026.11	ZNF514	2	95171674	2_57	0	0.0271760846142491	11.0664273876494	5.01596422543162e-06	-1.5636497112492	4
ENSG00000233757.6	AC092835.2	2	95207631	2_57	0	0.0701464180048171	20.1326979047847	2.3554157859695e-05	-2.25657659314159	2
ENSG00000155066.15	PROM2	2	95347159	2_57	0	0.0158590842458116	5.96899177390903	1.57884389487432e-06	-0.888111888112386	1
ENSG00000115041.12	KCNIP3	2	95334108	2_57	0	0.0166634194508198	6.43631184221396	1.78879803764514e-06	-0.979020979020634	1
ENSG00000115042.9	FAHD2A	2	95815543	2_57	0	0.0715022301937094	20.3177779904722	2.42301389145459e-05	2.1864406779664	1
ENSG00000174501.14	ANKRD36C	2	95991827	2_57	0	0.0161483470251251	6.13969939590568	1.65361836774748e-06	-0.618204870235015	2
ENSG00000186281.12	GPAT2	2	96082306	2_57	0	0.0246119045760024	10.1265772241614	4.15688497294027e-06	1.40740740740692	1
ENSG00000274286.1	ADRA2B	2	96116247	2_57	0	0.0144370198448157	5.08199607027268	1.22369161428694e-06	0.492777719947122	2
ENSG00000158050.4	DUSP2	2	96145593	2_57	0	0.0220354903406226	9.07901765738379	3.33673475810368e-06	-1.21846153846178	1
ENSG00000084090.13	STARD7	2	96157242	2_57	0	0.0141070366824353	4.86375157904063	1.14437216571508e-06	0.152409693150195	2
ENSG00000144021.2	CIAO1	2	96303805	2_57	0	0.0165957397566187	6.39785043133174	1.77088681488654e-06	0.778625954198319	1
ENSG00000198885.9	ITPRIPL1	2	96325754	2_57	0	0.0186912694581488	7.52164708133282	2.34483266951799e-06	-0.777777777777834	1
ENSG00000114988.11	LMAN2L	2	96740159	2_57	0	0.0173513439362291	6.81856447052551	1.973268463723e-06	-1.04453441295559	1
ENSG00000168763.15	CNNM3	2	96819373	2_57	0	0.0159723949554424	6.03624145958552	1.60803963905659e-06	0.917748917748241	1
ENSG00000163126.14	ANKRD23	2	96855702	2_57	0	0.0167217232938146	6.46932188517897	1.80426322969097e-06	1.01260504201719	1
ENSG00000144199.11	FAHD2B	2	97091610	2_57	0	0.0205944777787406	8.4389215953271	2.89866376355552e-06	1.46361929407364	2
ENSG00000135976.17	ANKRD36	2	97109064	2_57	0	0.0221291919685105	9.11925819383934	3.36577572563476e-06	1.53999999999947	1
ENSG00000196912.12	ANKRD36B	2	97589819	2_57	0	0.0547608568416434	17.748273426868	1.62101282638401e-05	-2.40458015267047	1
ENSG00000135940.6	COX5B	2	97648394	2_57	0	0.0721640814385282	20.4067830337487	2.45615483220611e-05	-2.5813953488373	1
ENSG00000115073.7	ACTR1B	2	97658891	2_57	0	0.0140745734383008	4.8420133946245	1.13663580752671e-06	-0.000544944366076212	2
ENSG00000228486.10	LINC01125	2	97663552	2_57	0	0.0148524187156243	5.34977116899634	1.32523377478374e-06	-0.487653215720329	2
ENSG00000115085.13	ZAP70	2	97713755	2_57	0	0.0935228517145573	22.9256600163806	3.5760179831718e-05	-2.54999999999976	1
ENSG00000075568.16	TMEM131	2	97996336	2_57	0	0.0494620956279326	16.7725947178439	1.38367110406216e-05	-2.06113537117949	1
ENSG00000185674.9	LYG2	2	99254906	2_58	0	0.0304283174666686	14.1782684433701	7.19550433348091e-06	1.63483146067436	1
ENSG00000040933.15	INPP4A	2	98409213	2_58	0	0.0167401164814847	8.5182758057512	2.37831994945858e-06	-1.16942492268605	2
ENSG00000183513.8	COA5	2	98608535	2_58	0	0.0380689251528779	16.309975527985	1.03558089567545e-05	2.07142857142796	1
ENSG00000115446.11	UNC50	2	98608535	2_58	0	0.038068925152878	16.309975527985	1.03558089567546e-05	2.07142857142796	1
ENSG00000135951.14	TSGA10	2	99157239	2_58	0	0.0112067552048117	4.73154407007359	8.84388080359143e-07	0.0708661417322798	1
ENSG00000144182.16	LIPT1	2	99155127	2_58	0	0.0111830520004382	4.71158532613395	8.7879486476404e-07	0.031250000000011	1
ENSG00000158411.11	MITD1	2	99180175	2_58	0	0.0119787485520473	5.35961077242107	1.0707912300428e-06	-0.395348837209129	1
ENSG00000144214.9	LYG1	2	99304742	2_58	0	0.0127793796166757	5.96978996822098	1.27241543499038e-06	-0.650119747034251	2
ENSG00000158417.10	EIF5B	2	99337171	2_58	0	0.0115110615598595	4.98411023052809	9.56892434323505e-07	0.32258064516126	1
ENSG00000115514.11	TXNDC9	2	99340840	2_58	0	0.0134337915458767	6.44090591587389	1.44313070100996e-06	0.73387096774186	1
ENSG00000135945.9	REV1	2	99490335	2_58	0	0.0118446277593098	5.25344033706036	1.03782786410633e-06	0.456002952024651	2
ENSG00000144218.18	AFF3	2	100143348	2_58	0	0.0275233499567106	13.2252229305559	6.07105824129299e-06	-1.88356164383656	1
ENSG00000170500.12	LONRF2	2	100334113	2_58	0	0.0246075992432167	12.1634815075936	4.99214567675402e-06	-1.21874999999961	1
ENSG00000115526.10	CHST10	2	100416354	2_58	0	0.0119057930704236	5.30201196102268	1.05283215078885e-06	-0.495621515309006	2
ENSG00000115539.13	PDCL3	2	100562880	2_58	0	0.0116309814117621	5.08182285478048	9.8581628770318e-07	0.259762235018281	2
ENSG00000170485.16	NPAS2	2	100819337	2_58	0	0.0130014570012494	6.13230468571083	1.32976792851259e-06	-0.598765432098778	1
ENSG00000071082.10	RPL31	2	101002915	2_58	0	0.0248174243207666	12.2439915349742	5.06803764870372e-06	1.39664804469254	1
ENSG00000158435.7	CNOT11	2	101252269	2_59	0	0.0143549447254161	8.28462550807611	1.98351053653793e-06	1.10300429184618	1
ENSG00000163162.8	RNF149	2	101300903	2_59	0	0.0223980653806132	11.3466709887586	4.23876242404594e-06	0.729472874483463	3
ENSG00000196460.12	RFX8	2	101413277	2_59	0	0.0171583030327507	11.0144571663966	3.1520822222974e-06	-1.72315998889288	2
ENSG00000071054.16	MAP4K4	2	101699471	2_59	0	0.0232080999092107	11.8912563072639	4.60285645420906e-06	0.976190476190435	1
ENSG00000115590.13	IL1R2	2	101991888	2_59	0	0.0575602718235365	24.0260359569858	2.30656163671659e-05	2.72310405643689	1
ENSG00000115616.2	SLC9A2	2	102619188	2_60	0	0.0374394155209623	16.9517866498432	1.05853358941605e-05	-1.98412698412593	1
ENSG00000115594.11	IL1R1	2	102131624	2_60	0	0.00955197583517109	6.13910187323539	9.78043476871725e-07	0.963414634146448	1
ENSG00000115598.9	IL1RL2	2	102186984	2_60	0	0.00968766646007291	5.00233259021944	8.08261414954026e-07	-0.192857142857106	1
ENSG00000115602.16	IL1RL1	2	102310521	2_60	0	0.673494681897238	41.6716010127713	0.000468095496243058	6.92851585087206	2
ENSG00000115604.10	IL18R1	2	102377873	2_60	0	0.00947176565281482	4.90374825779827	7.74674421973484e-07	0.205218473672118	2
ENSG00000115607.9	IL18RAP	2	102418584	2_60	0	0.0602043749564496	43.8260662308092	4.40068870061182e-05	-6.256944444445	1
ENSG00000135953.10	MFSD9	2	102738292	2_60	0	0.0114392028165368	6.29674773840373	1.20135721373934e-06	0.592000000000031	1
ENSG00000135973.2	GPR45	2	105240960	2_62	0	0.0246610850846084	9.20589182684355	3.78650168656687e-06	0.99999999999992	1
ENSG00000135972.8	MRPS9	2	105037638	2_62	0	0.015371266377742	4.73435051440903	1.2137525707187e-06	0.00806451612903148	1
ENSG00000135966.12	TGFBRAP1	2	105305728	2_62	0	0.0153847878567909	4.74265312883969	1.21695068575053e-06	-0.114130434782613	1
ENSG00000135974.9	C2orf49	2	105336368	2_62	0	0.0253427215925015	9.46436168940526	4.0004116841292e-06	1.08290895093847	2
ENSG00000071051.13	NCK2	2	105744677	2_63	0	0.0194519786850818	5.40507941637741	1.75358156009386e-06	0.539221865424387	2
ENSG00000119147.9	C2orf40	2	106023484	2_63	0	0.0260141100895472	8.15802771691988	3.53960056609789e-06	-0.917421091410744	2
ENSG00000115652.14	UXS1	2	106194416	2_63	0	0.0231291857242889	7.04394064301124	2.71729091453999e-06	0.748166259169081	1
ENSG00000144057.15	ST6GAL2	2	107343595	2_64	0	0.113151623273729	24.1040674958061	4.54895068907715e-05	2.50828729281727	1
ENSG00000115665.8	SLC5A7	2	108028702	2_65	0	0.0179931702755702	5.18954110705035	1.55738774106823e-06	-0.353146853147024	1
ENSG00000198203.9	SULT1C2	2	108288295	2_65	0	0.0234558691640219	7.69837722022734	3.01169386148305e-06	0.872865845446005	2
ENSG00000198075.9	SULT1C4	2	108353242	2_65	0	0.0179081056341834	5.14474988349581	1.53664666969821e-06	0.322534103033586	3
ENSG00000135968.20	GCC2	2	108432164	2_65	0	0.0251967267493275	8.37687637968468	3.52035400623465e-06	1.05509048925458	3
ENSG00000169756.16	LIMS1	2	108534035	2_65	0	0.0265522911369676	8.87381565628482	3.9298186500568e-06	1.09659090909052	1
ENSG00000153201.15	RANBP2	2	108719562	2_65	0	0.0239520580491781	7.89671859904956	3.15463852898676e-06	0.850415512464962	1
ENSG00000163006.11	CCDC138	2	108786645	2_65	0	0.0315781655100069	10.5198674052179	5.54060600205644e-06	1.18638631536254	2
ENSG00000186522.14	SEPT10	2	109574715	2_65	0	0.0203734927699588	6.36450745979687	2.16267069260504e-06	1.05692607098707	4
ENSG00000198142.4	SOWAHC	2	109613916	2_65	0	0.0210299273650348	6.66459467442992	2.33760765082741e-06	1.16245674675477	2
ENSG00000115008.5	IL1A	2	112782395	2_66	0	0.0160391891728835	11.8918528036253	3.18120781115518e-06	1.38670674115625	3
ENSG00000144063.3	MALL	2	110117552	2_66	0	0.0348519943032367	18.586276666977	1.08038895961416e-05	1.80740740740809	1
ENSG00000144061.12	NPHP1	2	110177146	2_66	0	0.00802287804216295	5.28859515211722	7.076697286357e-07	-0.477061179515706	2
ENSG00000169679.14	BUB1	2	110678318	2_66	0	0.0115678195181357	8.93957164313304	1.72475859928293e-06	-1.16442048517452	1
ENSG00000153093.18	ACOXL	2	110729249	2_66	0	0.007663841497765	4.87050135778929	6.22558674062183e-07	-0.0190174963402085	2
ENSG00000153094.22	BCL2L11	2	111104726	2_66	0	0.0863363403632195	23.7679748918798	3.42251942226894e-05	1.51587301587269	1
ENSG00000153107.11	ANAPC1	2	111884781	2_66	0	0.00748742803507962	4.69237688548925	5.85983859158594e-07	0.0362318840579732	1
ENSG00000153208.16	MERTK	2	111893739	2_66	0	0.0406334695864777	20.597525369736	1.39591527372595e-05	2.14955866994863	4
ENSG00000153214.9	TMEM87B	2	112055265	2_66	0	0.0635653121900124	25.2092462518917	2.67263807074469e-05	2.66150563880334	3
ENSG00000144152.12	FBLN7	2	112116910	2_66	0	0.00830605775817295	5.6202918528559	7.78599141845155e-07	-0.438364192264544	4
ENSG00000144161.12	ZC3H8	2	112120827	2_66	0	0.0075360617473611	4.76648071093707	5.99104240626239e-07	0.351044210273946	3
ENSG00000188177.13	ZC3H6	2	112277243	2_66	0	0.00964700612653846	6.9657499279226	1.12078042981811e-06	0.868217054263584	1
ENSG00000169629.11	RGPD8	2	112434559	2_66	0	0.00782037095852184	5.16579267135172	6.73789799102422e-07	-0.358381502890069	1
ENSG00000125630.15	POLR1B	2	112542706	2_66	0	0.00803671555031149	5.35240108910118	7.17442918496316e-07	0.437452657207728	2
ENSG00000125611.15	CHCHD5	2	112582142	2_66	0	0.0696535860332495	25.5844418787075	2.97221028989313e-05	-2.49799774786626	2
ENSG00000144136.10	SLC20A1	2	112646085	2_66	0	0.0651463378028466	24.6616743978304	2.67961667712673e-05	2.41904005716851	2
ENSG00000169607.12	CKAP2L	2	112765001	2_66	0	0.0103241254917813	7.87189567476086	1.35547873983758e-06	0.971677559912709	1
ENSG00000136689.18	IL1RN	2	113109711	2_66	0	0.0175754555846619	12.6293711997623	3.70210238310173e-06	-1.55200000000004	1
ENSG00000184492.6	FOXD4L1	2	113324598	2_67	0	0.0119649930290127	5.85902285340513	1.16922407054753e-06	0.470431224643578	2
ENSG00000125618.16	PAX8	2	113277580	2_67	0	0.0523712704805619	19.8682978136666	1.73545707555063e-05	-2.57600000000066	1
ENSG00000136682.14	CBWD2	2	113325543	2_67	0	0.0133974787120973	6.92569957003662	1.54755762556411e-06	-1.02013422818808	1
ENSG00000144134.18	RABL2A	2	113629174	2_67	0	0.0168867409928222	9.11098659478621	2.56608687584819e-06	-1.04469987228615	1
ENSG00000115084.13	SLC35F5	2	113754647	2_67	0	0.0105718821093884	4.69212916626457	8.27336864549126e-07	0.0478401987254421	2
ENSG00000115091.11	ACTR3	2	113819806	2_67	0	0.0118985100322614	5.80646362025966	1.15229690674351e-06	0.519685039370095	1
ENSG00000088205.12	DDX18	2	117812637	2_69	0	0.0113040816063371	5.27759948291879	9.95020018354429e-07	-0.409615194140083	2
ENSG00000125633.10	CCDC93	2	118013438	2_69	0	0.0258054201820535	13.0786665748752	5.62904225337547e-06	-1.47391304347772	1
ENSG00000125629.14	INSIG2	2	118088243	2_69	0	0.0212692743352931	11.2471680744268	3.98984444301973e-06	1.28457488152788	2
ENSG00000163064.6	EN1	2	118844728	2_69	0	0.0231432344166378	12.0467127981934	4.64999746882767e-06	1.3135562007726	2
ENSG00000115107.19	STEAP3	2	119223670	2_69	0	0.0213344648111242	11.276139912905	4.01238237698992e-06	1.31278138724939	3
ENSG00000186132.14	C2orf76	2	119366128	2_69	0	0.0308902715901177	14.785986726091	7.61784521735287e-06	-1.66883116883054	1
ENSG00000155368.16	DBI	2	119366128	2_69	0	0.0106442094355527	4.71066783663759	8.36288257159172e-07	0.0036137819368507	4
ENSG00000171227.6	TMEM37	2	119422990	2_69	0	0.0836164194542728	24.3380547158821	3.39420083030212e-05	-2.39156268552651	2
ENSG00000080293.9	SCTR	2	119436170	2_69	0	0.0171118153485111	9.19033996216281	2.62293644482834e-06	-1.04945054945007	1
ENSG00000163075.12	CFAP221	2	119546244	2_69	0	0.010637071480962	4.70434610651207	8.34605897662561e-07	-0.126984126984125	1
ENSG00000144120.12	TMEM177	2	119679105	2_69	0	0.0399532512029233	17.2352295260754	1.14849551310995e-05	-1.89229069170071	2
ENSG00000088179.8	PTPN4	2	119760017	2_69	0	0.0116751042292265	5.58206104702032	1.08696473369027e-06	0.408759124087604	1
ENSG00000115109.13	EPB41L5	2	120013132	2_69	0	0.0109200463328019	4.95179594984128	9.01877031920336e-07	0.20394736842112	1
ENSG00000226479.3	TMEM185B	2	120222852	2_69	0	0.0154567100867485	8.22943756903114	2.12152093469504e-06	-0.887218045112583	1
ENSG00000144118.13	RALB	2	120246665	2_69	0	0.0107589030100551	4.81167719169264	8.63424924881422e-07	0.214285714285724	1
ENSG00000163083.5	INHBB	2	120328707	2_69	0	0.0106273915304145	4.69576583750526	8.32325534805163e-07	0.0315457413249131	1
ENSG00000115112.7	TFCP2L1	2	121285630	2_70	0	0.0510728145079727	15.0498133393605	1.28197929359503e-05	-1.98688524590221	1
ENSG00000074054.17	CLASP1	2	121649389	2_70	0	0.0177256674998552	4.99063673068612	1.47543017997409e-06	-0.491641351940921	2
ENSG00000136732.14	GYPC	2	126607499	2_73	0	0.0306392642631257	8.1581382099254	4.16897697531577e-06	0.969565217391129	1
ENSG00000136717.14	BIN1	2	127081898	2_74	0	0.0496052121056062	20.9969611866666	1.7371761649812e-05	2.41991664909161	3
ENSG00000163161.12	ERCC3	2	127292424	2_75	0	0.0155237542010619	5.72333695688229	1.48185659937112e-06	1.12408759124104	1
ENSG00000169967.16	MAP3K2	2	127388145	2_75	0	0.0246633604942501	10.1021495075878	4.15552737916255e-06	-1.84225837566614	2
ENSG00000115718.17	PROC	2	127423296	2_75	0	0.0594547902397092	18.4932081458171	1.8338305972094e-05	2.23308270676775	1
ENSG00000163166.14	IWS1	2	127526967	2_75	0	0.0141151152626858	4.8252854651289	1.13597178837595e-06	-0.0958083832335926	1
ENSG00000169994.18	MYO7B	2	127543509	2_75	0	0.0139242252392187	4.69681598694804	1.09077378303497e-06	-0.0853337367772153	2
ENSG00000144230.16	GPR17	2	127635072	2_75	0	0.0556411323570375	17.8575990986775	1.65721606322603e-05	-2.11633478645538	4
ENSG00000072163.19	LIMS2	2	127648067	2_75	0	0.0750972232495557	20.7485447722038	2.59879263282284e-05	-2.29547641146051	3
ENSG00000144231.10	POLR2D	2	127843035	2_75	0	0.0334661000311796	13.0004641508859	7.25644768292796e-06	1.85714285714343	1
ENSG00000136715.17	SAP130	2	128026750	2_75	0	0.0149299094599644	5.35502135355605	1.33345537576543e-06	-0.602099391537345	2
ENSG00000136731.12	UGGT1	2	128091077	2_75	0	0.0436511848637297	15.5327312262673	1.13084731090018e-05	2.30932592310823	2
ENSG00000136720.6	HS6ST1	2	128319304	2_75	0	0.0617348092389864	18.8559524320898	1.94150578984016e-05	2.4933519981868	3
ENSG00000222014.5	RAB6C	2	129979968	2_78	0	0.0223696787783169	7.298526899983	2.72304655515661e-06	-0.982442390526589	2
ENSG00000136699.19	SMPD4	2	130182517	2_78	0	0.0187021247872406	5.60413128368274	1.74807216157435e-06	0.51145038167946	1
ENSG00000136710.9	CCDC115	2	130343161	2_78	0	0.0170339709567279	4.72104782628161	1.34126443214644e-06	-0.0192307692307816	1
ENSG00000136718.9	IMP4	2	130343161	2_78	0	0.0170339709567279	4.72104782628161	1.34126443214644e-06	0.0192307692307816	1
ENSG00000072135.12	PTPN18	2	130356437	2_78	0	0.0190786648931847	5.79262270589918	1.84324611735916e-06	0.600000000000051	1
ENSG00000115762.16	PLEKHB2	2	131104007	2_78	0	0.0892211097900245	20.5433607964709	3.05702661753926e-05	2.18674698795177	1
ENSG00000075886.10	TUBA3D	2	131475454	2_78	0	0.0193981553867699	5.94968950303308	1.92492955756408e-06	-0.759289774690996	2
ENSG00000163040.14	CCDC74A	2	131527737	2_78	0	0.018515672590674	5.50939895467329	1.70138978294665e-06	-0.933586449618855	2
ENSG00000183840.6	GPR39	2	132417951	2_79	0	0.0189335126203638	4.75625226315839	1.50195243674872e-06	-0.142857142857147	1
ENSG00000150551.10	LYPD1	2	132769400	2_79	0	0.0188116087635997	4.69517265631236	1.47311825288289e-06	0.072463768115926	1
ENSG00000152127.8	MGAT5	2	134119836	2_79	0	0.0407336933727482	12.0294387246844	8.17258149102786e-06	-1.41139240506314	1
ENSG00000152128.13	TMEM163	2	134721005	2_80	0	0.0168296459200997	4.79863633903107	1.34695449213964e-06	0.113860098830793	3
ENSG00000082258.12	CCNT2	2	134918197	2_80	0	0.0446430329036437	14.0603429348392	1.0469108732534e-05	-1.81977018866498	2
ENSG00000115839.17	RAB3GAP1	2	135052002	2_80	0	0.0166417582198168	4.69257309120336	1.30247788936446e-06	0.220833333333443	1
ENSG00000121988.17	ZRANB3	2	135531995	2_80	0	0.0169231800323731	4.85100313564567	1.36922126527575e-06	-0.0273972602739736	1
ENSG00000048991.16	R3HDM1	2	135530703	2_80	0	0.0167345574488434	4.74511102616939	1.32440470785016e-06	-0.334456511030897	2
ENSG00000144224.16	UBXN4	2	135739629	2_80	0	0.0176942503541202	5.27204387507348	1.55586277171066e-06	-0.152712646703235	2
ENSG00000076003.4	MCM6	2	135789497	2_80	0	0.0287656513738437	9.8744986250798	4.73750162517378e-06	-1.43883009599436	2
ENSG00000115866.10	DARS	2	135985602	2_80	0	0.0169115995072519	4.84453358092302	1.36645949130215e-06	-0.0701017287776942	2
ENSG00000144229.11	THSD7B	2	136765297	2_81	0	0.0205933231440365	5.8460461503833	2.00793097536224e-06	0.560412004613834	3
ENSG00000150540.13	HNMT	2	137964027	2_82	0	0.0210268884934467	6.23128092331509	2.18530695574975e-06	-0.632812499999831	1
ENSG00000144228.8	SPOPL	2	138501033	2_82	0	0.0235196948174576	7.29216480048673	2.8605415658898e-06	-0.894138669402314	2
ENSG00000168702.17	LRP1B	2	142037753	2_85	0	0.0211350153797599	6.57080219274112	2.31622671916446e-06	-0.665870129230645	2
ENSG00000115919.14	KYNU	2	142877245	2_85	0	0.0210727106087816	6.54287194633555	2.29958215179953e-06	0.842811007484097	2
ENSG00000075884.13	ARHGAP15	2	143394606	2_85	0	0.0177515623247529	4.92078531121548	1.4569045672527e-06	0.210191082802584	1
ENSG00000121989.14	ACVR2A	2	147844091	2_88	0	0.0383356042796879	16.3026120817902	1.04236450371561e-05	-3.28358208955262	1
ENSG00000115947.13	ORC4	2	148001707	2_88	0	0.00912873510590007	4.80271946349642	7.31236615744772e-07	-0.347452978788684	2
ENSG00000204406.12	MBD5	2	148020474	2_88	0	0.00914196483578089	4.87164476989342	7.42805763777066e-07	0.458715596330365	1
ENSG00000135999.11	EPC2	2	148645644	2_88	0	0.0726159529774912	24.1865136836147	2.92931057314211e-05	2.4338461538474	1
ENSG00000184898.6	RBM43	2	151261761	2_90	0	0.033989958924623	14.6005360287427	8.27712560492424e-06	-2.2822580645165	1
ENSG00000123609.10	NMI	2	151253584	2_90	0	0.0135462463223146	5.88972337602582	1.33068104845039e-06	1.09106532275587	2
ENSG00000080345.17	RIF1	2	151388692	2_90	0	0.0379352239405349	15.6466495230078	9.89974737852735e-06	-1.99021894618674	2
ENSG00000162980.16	ARL5A	2	151449521	2_90	0	0.0173076262111308	8.20347719332516	2.36807573583749e-06	1.12499999999956	1
ENSG00000183091.19	NEB	2	151746978	2_91	0	0.0163511399765514	4.70508985932899	1.28314596948048e-06	-0.0792682926829473	1
ENSG00000182389.19	CACNB4	2	152099291	2_91	0	0.0163568346916677	4.70836890251055	1.2844874127417e-06	-0.151385927505319	1
ENSG00000115145.9	STAM2	2	152168449	2_91	0	0.0789130670813338	19.7183175059105	2.59524811460706e-05	-3.08997910283678	2
ENSG00000157827.19	FMNL2	2	152325882	2_91	0	0.0176528880897453	5.42893271186145	1.59841789297743e-06	0.812166667007852	2
ENSG00000177917.10	ARL6IP6	2	152719448	2_91	0	0.0175579920810972	5.37802777466147	1.57491817601659e-06	0.674418604651043	1
ENSG00000177519.3	RPRM	2	153477985	2_92	0	0.0388709090931	13.503700515618	8.75462606806603e-06	-1.19531249999986	1
ENSG00000144278.14	GALNT13	2	153881778	2_92	0	0.0235666305731874	9.31378774692147	3.66086687240485e-06	-1.40579710144858	1
ENSG00000115159.15	GPD2	2	156434411	2_93	0	0.0231664798417059	9.8467875436944	3.80465008483675e-06	1.33052276559974	1
ENSG00000115165.9	CYTIP	2	157489212	2_94	0	0.037462855210305	14.8604426775707	9.28523128893821e-06	1.64503816793901	1
ENSG00000123612.15	ACVR1C	2	157630631	2_94	0	0.0156404057933961	6.57982540142313	1.7164157534225e-06	0.661946902654994	1
ENSG00000115170.13	ACVR1	2	157876051	2_95	0	0.0148917496155665	4.69205848687638	1.16538452838129e-06	0.0113636363636378	1
ENSG00000153237.17	CCDC148	2	158304321	2_95	0	0.036343351724236	13.1467826132692	7.96901353563576e-06	1.58843919884578	3
ENSG00000144283.21	PKP4	2	158457358	2_95	0	0.0172128118669559	6.06014904173436	1.73978360059854e-06	-0.776913697082948	2
ENSG00000163331.11	DAPL1	2	158795222	2_96	0	0.00713784221697877	4.73603762470291	5.63822227576501e-07	0.0655043671854356	2
ENSG00000115183.14	TANC1	2	158971593	2_96	0	0.0657333145946866	25.8952960569217	2.83900735899425e-05	-2.79069767441906	1
ENSG00000196151.10	WDSUB1	2	159285366	2_96	0	0.0174584254438424	12.9666359859455	3.77565668092255e-06	1.41206694136462	2
ENSG00000123636.17	BAZ2B	2	159604708	2_96	0	0.0100660252609773	7.59366314325038	1.2748804146857e-06	-1.33870967741891	1
ENSG00000136536.14	MARCH7	2	159712477	2_96	0	0.0105764141042691	7.85896860395976	1.38632197054436e-06	-1.29757611937401	2
ENSG00000153246.12	PLA2R1	2	160005583	2_96	0	0.00938770155927171	6.90651658125809	1.08138026383929e-06	-1.1999075416641	2
ENSG00000115221.10	ITGB6	2	160271695	2_96	0	0.00711455703255104	4.81595886267398	5.71466450871686e-07	0.358695652173895	1
ENSG00000153250.19	RBMS1	2	160494127	2_96	0	0.00717869568460972	6.26489917621763	7.50100983718807e-07	-1.18100890207722	1
ENSG00000136560.13	TANK	2	161137402	2_97	0	0.0158352825859996	6.75445499647061	1.78392353826124e-06	-0.939999110666455	2
ENSG00000115233.11	PSMD14	2	161308497	2_97	0	0.0389844009011966	15.2976028709175	9.9465931108485e-06	1.82222222222199	1
ENSG00000197635.9	DPP4	2	162074215	2_97	0	0.0127383557917964	4.70049260091072	9.98658157464636e-07	0.0956977985205014	2
ENSG00000115267.5	IFIH1	2	162274962	2_97	0	0.0151420384527335	6.33172951125932	1.5990675272578e-06	0.633308372249797	2
ENSG00000182263.13	FIGN	2	163614686	2_99	0	0.0121388530161722	4.69208734502673	9.49956779363896e-07	-0.0335382895370394	3
ENSG00000115290.9	GRB14	2	164621693	2_100	0	0.0391321913150391	13.6775033943346	8.92690894372965e-06	1.54179405428351	2
ENSG00000082438.15	COBLL1	2	164706383	2_100	0	0.0300932640083692	11.1779311448941	5.61036130911605e-06	1.44881889763782	1
ENSG00000169507.9	SLC38A11	2	164957981	2_100	0	0.0154271349582491	4.85166605016444	1.24834976613643e-06	-0.0227576642409094	2
ENSG00000153253.16	SCN3A	2	164970433	2_100	0	0.0160372169583415	5.21793770355206	1.39568689272269e-06	0.464603918838999	2
ENSG00000123607.14	TTC21B	2	165860674	2_100	0	0.0181588548150216	6.39194894617368	1.9358952732558e-06	-0.645161290322616	1
ENSG00000136546.13	SCN7A	2	166494973	2_101	0	0.0127562030210144	5.9973189800035	1.27596474958233e-06	0.556149732620345	1
ENSG00000163072.15	NOSTRIN	2	168804475	2_102	0	0.0109690380472667	6.51470615327115	1.19185515722924e-06	-0.687804878048923	1
ENSG00000152254.10	G6PC2	2	168888041	2_102	0	0.00904991366844432	4.69950152282568	7.09343080312474e-07	0.00985315714151333	2
ENSG00000152253.8	SPC25	2	168861031	2_102	0	0.0171619502981709	10.7316686160609	3.07180751880977e-06	1.21199383453788	2
ENSG00000163093.11	BBS5	2	169512899	2_103	0	0.0201601511814796	4.84597394899509	1.62942721339048e-06	0.381679389313173	1
ENSG00000138399.17	FASTKD1	2	169569626	2_103	0	0.0212655504490699	5.35111885892265	1.89793498763095e-06	0.364054375110484	3
ENSG00000138398.15	PPIG	2	169584236	2_103	0	0.0230602274789566	6.11828399095178	2.35317011545285e-06	0.862903225806116	1
ENSG00000154479.12	CCDC173	2	169694453	2_103	0	0.023601558182259	6.33809779033969	2.49493776812631e-06	0.769205213847844	2
ENSG00000213160.9	KLHL23	2	169694539	2_103	0	0.0204548666533891	4.98328864354566	1.70009347864427e-06	0.265496917721738	2
ENSG00000144362.11	PHOSPHO2	2	169694446	2_103	0	0.0397658091605111	11.295954765053	7.49191556403528e-06	-1.69763205137222	3
ENSG00000138385.15	SSB	2	169791327	2_103	0	0.0218293719908451	5.59883585742878	2.03844539665919e-06	0.603174603174609	1
ENSG00000138382.14	METTL5	2	169824369	2_103	0	0.021353695169836	5.39027209869443	1.91974627279539e-06	0.372413793103449	1
ENSG00000144357.16	UBR3	2	169790872	2_103	0	0.0221257542897262	5.72652097349494	2.11324108935592e-06	0.669520823780568	3
ENSG00000071909.18	MYO3B	2	170139921	2_103	0	0.0239939764515675	6.49434329280325	2.59894791326978e-06	0.649291351190173	3
ENSG00000115844.10	DLX2	2	172103018	2_104	0	0.0193887234849225	8.7181659374318	2.81925561079666e-06	-1.06329113924064	1
ENSG00000204335.3	SP5	2	170714891	2_104	0	0.0128959553890748	4.86686964429868	1.0467991029791e-06	-0.395522388059781	1
ENSG00000204334.7	ERICH2	2	170783036	2_104	0	0.0132279942224146	5.10667636189461	1.12665886236608e-06	0.141791044776128	1
ENSG00000128683.13	GAD1	2	170813566	2_104	0	0.024514966298346	10.9392053089913	4.47277631436879e-06	-1.29137552083142	2
ENSG00000123600.19	METTL8	2	171443909	2_104	0	0.0249564973663707	11.1084072402423	4.62376263047985e-06	-1.59107806691417	1
ENSG00000115827.13	DCAF17	2	171435106	2_104	0	0.0127739547721669	4.77717811809298	1.01778703435971e-06	0.217687074829806	1
ENSG00000071967.11	CYBRD1	2	171522308	2_104	0	0.029362209894053	12.6507805132395	6.19535454998305e-06	1.60129228520723	3
ENSG00000077380.15	DYNC1I2	2	171687403	2_104	0	0.0141178394360368	5.72101767319523	1.34710557434326e-06	-0.561151079136927	1
ENSG00000128708.12	HAT1	2	171923576	2_104	0	0.0145573895597713	6.01038184165499	1.45930366549273e-06	0.677595628415004	1
ENSG00000144355.14	DLX1	2	172084313	2_104	0	0.0271537199002825	11.9087017138711	5.39329103715112e-06	-1.50306748466248	1
ENSG00000091428.17	RAPGEF4	2	172969720	2_105	0	0.00531760621392663	4.75606417004088	4.21816908525163e-07	-0.0905797101449088	1
ENSG00000091436.16	MAP3K20	2	173039195	2_105	0	0.0520416057388705	26.5835191486786	2.30740200925204e-05	-2.40582905376262	3
ENSG00000144354.13	CDCA7	2	173422791	2_105	0	0.0223526314269215	18.0433302682412	6.72675269276669e-06	-1.92857142857216	1
ENSG00000172845.14	SP3	2	173965538	2_105	0	0.0795958728470769	29.8373565077328	3.96105614804344e-05	2.59999999999913	1
ENSG00000138430.15	OLA1	2	174241829	2_105	0	0.00534616383422915	4.78084306527748	4.26291680582946e-07	0.191616766466989	1
ENSG00000138433.15	CIR1	2	174370882	2_105	0	0.00541795046590854	4.88786310472347	4.41686545116228e-07	0.2517040185605	2
ENSG00000144306.14	SCRN3	2	174391255	2_105	0	0.00529983583083338	4.71225748336844	4.16535034349097e-07	0.0694758242978523	2
ENSG00000128656.13	CHN1	2	175004641	2_106	0	0.0185416543816084	6.14664774006107	1.90084590626127e-06	-0.611245452323793	2
ENSG00000115966.16	ATF2	2	175168302	2_106	0	0.018707587400246	6.2309079991337	1.94414757203805e-06	0.627345844504042	1
ENSG00000154518.9	ATP5G3	2	175185320	2_106	0	0.025659495346342	9.22261931898231	3.94695794480228e-06	-1.19712959508865	2
ENSG00000144320.13	LNPK	2	175919410	2_106	0	0.0239945521150369	8.58663596425844	3.43633744412244e-06	-1.17994593526663	2
ENSG00000128652.11	HOXD3	2	176136650	2_106	0	0.247521351258902	31.4215667290988	0.000129718108902352	3.45741390497545	2
ENSG00000170166.5	HOXD4	2	176151087	2_106	0	0.0166401655719609	5.12408443973264	1.42211273882715e-06	-0.415430267062431	1
ENSG00000128645.14	HOXD1	2	176188365	2_106	0	0.0221856043795035	7.84422940043863	2.9025630058242e-06	1.48132490235893	2
ENSG00000128654.13	MTX2	2	176269444	2_106	0	0.017669143729047	5.69104668545441	1.67713397691697e-06	-0.472972972973105	1
ENSG00000116044.15	NFE2L2	2	177257999	2_107	0	0.0172654825939592	5.74300149760265	1.65378008229131e-06	0.546874999999987	1
ENSG00000196659.9	TTC30B	2	177553217	2_107	0	0.0245301440844428	9.06635108842918	3.70930664508419e-06	1.32163742690022	1
ENSG00000197557.6	TTC30A	2	177620970	2_107	0	0.037398475587715	13.073412547242	8.15460580075983e-06	-1.61666666666744	1
ENSG00000155636.14	RBM45	2	178112094	2_108	0	0.0124104769694495	7.79006603318919	1.61246284996556e-06	-0.89473119754125	2
ENSG00000079156.16	OSBPL6	2	178194197	2_108	0	0.00910763777021772	4.87386747367692	7.40354245380782e-07	-0.236549921519192	2
ENSG00000180228.12	PRKRA	2	178461089	2_108	0	0.00955533047028057	5.32586292609817	8.48781298235127e-07	-0.406565656565722	1
ENSG00000079150.17	FKBP7	2	178477603	2_108	0	0.00943997134447605	5.21144544180498	8.20519632969284e-07	0.376950211422843	2
ENSG00000155657.26	TTN	2	178831108	2_108	0	0.0101971368251783	5.93832891064035	1.0099563422905e-06	-0.615384615384598	1
ENSG00000163492.14	CCDC141	2	179050394	2_108	0	0.00895777027993949	4.71759977611847	7.0482470882738e-07	-0.0941631018593984	2
ENSG00000144331.18	ZNF385B	2	179859783	2_108	0	0.0208789694201985	12.7038974544926	4.42390857564069e-06	-1.51821966059199	2
ENSG00000163510.13	CWC22	2	180007524	2_108	0	0.0163139343655649	10.3712238490783	2.82194681462456e-06	-1.08040201005061	1
ENSG00000170035.15	UBE2E3	2	180961229	2_109	0	0.0252649851990038	9.96466055355148	4.19895927745843e-06	-1.37473039298457	2
ENSG00000115232.13	ITGA4	2	181456814	2_110	0	0.0152123178687617	6.28517306930428	1.59467702837763e-06	0.566972477064222	1
ENSG00000115252.18	PDE1A	2	182323987	2_110	0	0.0144024159346525	5.76869408943713	1.38571195483171e-06	-0.485193621868095	1
ENSG00000077232.17	DNAJC10	2	182716886	2_110	0	0.0160193795726431	6.77333738975102	1.80970800106739e-06	0.733333333333447	1
ENSG00000162998.4	FRZB	2	182864785	2_110	0	0.020674228720269	9.18484558563639	3.16709639237787e-06	1.02677019037878	2
ENSG00000061676.14	NCKAP1	2	183037928	2_110	0	0.0141902838880597	5.62864785887732	1.332156562593e-06	0.474999999999687	1
ENSG00000162999.12	DUSP19	2	183079224	2_110	0	0.0146530235791873	5.93153252352108	1.44962032669865e-06	0.667774086378857	1
ENSG00000163002.12	NUP35	2	183117127	2_110	0	0.020294235414495	9.00930854595732	3.0494692621959e-06	1.04285018068214	2
ENSG00000170396.7	ZNF804A	2	184598393	2_112	0	0.00978354129712888	10.0459994911554	1.63926565526385e-06	1.22316699576467	2
ENSG00000188738.14	FSIP2	2	185425362	2_112	0	0.00807944058460197	8.16120646607259	1.0997545364395e-06	-1.0530303030305	1
ENSG00000065548.17	ZC3H15	2	186486293	2_112	0	0.00695415000444	6.43766192856164	7.46676230116419e-07	0.224561403508731	1
ENSG00000138448.11	ITGAV	2	186636955	2_112	0	0.00845595602398186	9.24938962461126	1.30447540594738e-06	-1.04761904761923	1
ENSG00000144369.12	FAM171B	2	186692274	2_112	0	0.0204478895589378	16.2031724631239	5.52597163017462e-06	1.62798118696142	3
ENSG00000064989.12	CALCRL	2	187448790	2_112	0	0.00801248609018601	8.63333626548561	1.15373495570329e-06	-1.32094594594596	1
ENSG00000003436.15	TFPI	2	187564818	2_112	0	0.00873478963637586	8.40822518200371	1.2249458475254e-06	-0.831081081081228	1
ENSG00000144366.15	GULP1	2	188329302	2_112	0	0.00578412558818842	5.09061387864105	4.91097786664356e-07	0.261904761904724	1
ENSG00000168542.14	COL3A1	2	188974074	2_112	0	0.00717777370660466	7.00713562829072	8.3886174877592e-07	-0.726315789473503	1
ENSG00000204262.11	COL5A2	2	189180039	2_113	0	0.092305252277654	22.2574528870846	3.42658872825582e-05	3.21600247859529	2
ENSG00000115368.9	WDR75	2	189442861	2_113	0	0.0153880661514723	5.15025323118978	1.32182126221096e-06	-0.6890853645699	2
ENSG00000138449.10	SLC40A1	2	189580468	2_113	0	0.0173667975083238	6.29295261728755	1.82278022305834e-06	1.01025690022147	2
ENSG00000138381.9	ASNSD1	2	189661498	2_113	0	0.0170278542172708	6.10663140975351	1.73429006461113e-06	0.57746478873229	1
ENSG00000151687.14	ANKAR	2	189672029	2_113	0	0.0538498124568481	17.0532008754575	1.53161710714736e-05	-2.09722222222175	1
ENSG00000128694.11	OSGEPL1	2	189761107	2_113	0	0.0185170389990119	6.89913889143234	2.13072074840723e-06	0.906561103462513	2
ENSG00000128699.13	ORMDL1	2	189784079	2_113	0	0.0149464714965811	4.87530432219608	1.21534761727342e-06	-0.125357757939233	3
ENSG00000064933.17	PMS1	2	189783978	2_113	0	0.0147560093543784	4.75424062090251	1.17006553154766e-06	-0.0340989858484954	2
ENSG00000198130.15	HIBCH	2	190343248	2_113	0	0.0180346806345379	6.64955907812991	2.00014467592717e-06	-0.754347826087309	1
ENSG00000151689.12	INPP1	2	190342721	2_113	0	0.014721060784496	4.73186178744102	1.16179970640214e-06	-0.048758178794587	2
ENSG00000151690.14	MFSD6	2	190398202	2_113	0	0.0196405570977517	7.45617096587243	2.44247296538879e-06	-0.801654058821459	2
ENSG00000189362.11	NEMP2	2	190534402	2_113	0	0.014667205749843	4.69726170704266	1.14908524305842e-06	0.0718954248366089	1
ENSG00000138386.16	NAB1	2	190689787	2_113	0	0.0510767535207858	16.5462886760017	1.40956136629236e-05	1.74003795066427	1
ENSG00000115419.12	GLS	2	190964686	2_113	0	0.0182109789538785	6.74141938185686	2.04759822009547e-06	-1.09599999999986	1
ENSG00000138378.17	STAT4	2	191152153	2_114	0	0.0122592320689835	5.43523293574666	1.11132614887838e-06	0.592777737590212	2
ENSG00000173559.12	NABP1	2	191678067	2_114	0	0.0137924005623996	6.54685402135291	1.5060265371192e-06	-0.638225255972814	1
ENSG00000118997.13	DNAH7	2	196068464	2_116	0	0.0173565980882825	5.44377367380111	1.57588591390061e-06	0.585669818450767	3
ENSG00000081320.10	STK17B	2	196209816	2_116	0	0.0813531360408908	20.1905997357962	2.73957770911387e-05	-2.23420716908202	2
ENSG00000138411.10	HECW2	2	196593392	2_116	0	0.0484237760958257	15.1917902820409	1.22695240107459e-05	-1.76061776061849	1
ENSG00000144395.17	CCDC150	2	196639821	2_116	0	0.047622423120032	15.0320644224145	1.19396122603166e-05	-1.91169547654177	2
ENSG00000119041.10	GTF3C3	2	196796242	2_116	0	0.0309525352370598	10.9243360428468	5.63964001380486e-06	1.26172364361276	2
ENSG00000187944.2	C2orf66	2	196810956	2_116	0	0.0169819395583996	5.23756348660536	1.48346292447609e-06	0.48117504976059	2
ENSG00000197121.14	PGAP1	2	196969995	2_116	0	0.0203818256245958	6.96304944674322	2.36702402786928e-06	0.676470588235397	1
ENSG00000162944.10	RFTN2	2	197678432	2_117	0	0.0105617948275905	4.91067212842348	8.65045140450255e-07	0.717200184505723	2
ENSG00000226124.6	FTCDNL1	2	199760858	2_118	0	0.0241438979684457	18.827294659417	7.58150476639636e-06	-2.79726364381899	2
ENSG00000162971.10	TYW5	2	199955035	2_118	0	0.0122823949880464	11.4244127231387	2.34032972917345e-06	-2.3558430252614	2
ENSG00000162972.10	MAIP1	2	199955071	2_118	0	0.00871839013675047	8.24688317658743	1.1991851651299e-06	1.99733698768734	2
ENSG00000196141.13	SPATS2L	2	200305923	2_118	0	0.0166368845293042	15.3681044280361	4.2643457611876e-06	-2.5306294526378	3
ENSG00000163535.17	SGO2	2	200509191	2_118	0	0.0183043735455618	14.2760578047843	4.35836173952674e-06	-1.46270336526797	2
ENSG00000155729.12	KCTD18	2	200519526	2_118	0	0.0342233939261892	21.7756468541441	1.2429516825174e-05	-2.56540084388193	1
ENSG00000138356.13	AOX1	2	200586283	2_118	0	0.00801626955077572	7.37699603288178	9.86306664352511e-07	-1.13245033112597	1
ENSG00000013441.15	CLK1	2	200864612	2_119	0	0.0423892984098555	15.9660117155112	1.12878902384051e-05	1.93223819301791	1
ENSG00000240344.8	PPIL3	2	200889218	2_119	0	0.0279377004655574	11.9977841331342	5.59051485834716e-06	1.29447852760703	1
ENSG00000155744.9	FAM126B	2	201075522	2_119	0	0.0142997681528473	5.66088093405677	1.3501223359722e-06	-0.792682926829229	1
ENSG00000119013.8	NDUFB3	2	201074667	2_119	0	0.0149918588538964	6.10703872346632	1.52702541083588e-06	-0.890243902439542	1
ENSG00000003402.19	CFLAR	2	201116120	2_119	0	0.0293459069956141	12.4646724299347	6.10082422168652e-06	-1.66122448979574	1
ENSG00000003400.14	CASP10	2	201183110	2_119	0	0.0270023738302762	11.6746482168531	5.25782169702345e-06	1.48548483547138	2
ENSG00000064012.21	CASP8	2	201230407	2_119	0	0.040162899143718	15.4510763304142	1.03500845659442e-05	-2.04973069531999	2
ENSG00000155749.12	ALS2CR12	2	201321699	2_119	0	0.0131687548417828	4.88337394671073	1.07256791208671e-06	0.303053969490522	2
ENSG00000155755.18	TMEM237	2	201643776	2_119	0	0.0161996840054156	6.83874642792439	1.84774973940557e-06	-0.564516129032227	1
ENSG00000003393.14	ALS2	2	201773008	2_119	0	0.0174214409004053	7.52571498066077	2.18671379103151e-06	0.911877394635866	1
ENSG00000155760.2	FZD7	2	202030416	2_120	0	0.0288288118804974	13.079095711971	6.28875343742069e-06	-1.71999999999989	1
ENSG00000116030.16	SUMO1	2	202238678	2_120	0	0.0174446450306175	8.32142848474192	2.42114125229735e-06	-1.08730158730175	1
ENSG00000055044.10	NOP58	2	202264235	2_120	0	0.0121266473796466	4.88901814012512	9.88831979885468e-07	-0.569230769230857	1
ENSG00000204217.13	BMPR2	2	202379787	2_120	0	0.01187867246129	4.69416325393951	9.30006967883162e-07	0.0205479452054732	1
ENSG00000163596.16	ICA1L	2	202871528	2_120	0	0.0137131474294355	6.04884331446159	1.38346948894653e-06	1.10209240144694	2
ENSG00000138380.17	CARF	2	202912242	2_120	0	0.011943661389852	4.74563504541088	9.45348467438372e-07	-0.462559939136269	3
ENSG00000144426.18	NBEAL1	2	203016111	2_120	0	0.0125748882602948	5.23136452683483	1.09718338765812e-06	-0.907103825136085	1
ENSG00000118257.16	NRP2	2	205685554	2_121	0	0.0143924417162643	4.71442716901173	1.1316796746931e-06	0.0607287449392676	1
ENSG00000023228.13	NDUFS1	2	206158029	2_122	0	0.0174099508393075	5.50095016122612	1.59733261965121e-06	0.0671843211643682	2
ENSG00000183671.12	GPR1	2	206216562	2_122	0	0.0187974453190544	6.1385189499671	1.92452047804236e-06	0.277869170452426	2
ENSG00000114948.12	ADAM23	2	206444237	2_122	0	0.0192565256691312	6.27747329642752	2.01615033557286e-06	0.0464698157330124	2
ENSG00000138400.12	MDH1B	2	206694572	2_122	0	0.0267573734511272	10.0234985534104	4.47324739530723e-06	1.31726800446948	3
ENSG00000118246.13	FASTKD2	2	206765614	2_122	0	0.0224477562436779	7.90741572065971	2.96051738103634e-06	-0.871165644171889	1
ENSG00000163249.11	CCNYL1	2	207676904	2_122	0	0.0577372388547443	17.167327478567	1.65317492057247e-05	-1.83083061377485	2
ENSG00000138413.13	IDH1	2	208266212	2_123	0	0.0176424381844004	6.06004310692111	1.78317687523821e-06	-0.524911032028401	1
ENSG00000115020.16	PIKFYVE	2	208265568	2_123	0	0.0189100136339669	6.71598038274822	2.11817270048907e-06	0.726206892421016	2
ENSG00000144406.18	UNC80	2	209772425	2_124	0	0.0118275843152121	6.62424534862073	1.30675017738485e-06	-0.838596491228404	1
ENSG00000078018.19	MAP2	2	209423138	2_124	0	0.0108296998635538	5.79333320278161	1.0464175958718e-06	0.688747042820749	2
ENSG00000144445.16	KANSL1L	2	210170701	2_124	0	0.0571164674199127	21.5758104258942	2.05536313232617e-05	-2.3653846153842	1
ENSG00000115365.11	LANCL1	2	210477778	2_124	0	0.0100514941424099	5.09060667049848	8.5341499958017e-07	0.552845528455196	1
ENSG00000021826.14	CPS1	2	210466153	2_124	0	0.0103407213661879	5.35791192669915	9.24073491645194e-07	-0.200003787646342	2
ENSG00000144451.18	SPAG16	2	213283575	2_126	0	0.0205235637158657	5.06362824236279	1.73330381549427e-06	0.197168084033707	2
ENSG00000030419.16	IKZF2	2	213152260	2_126	0	0.0209403406202027	5.25388297646389	1.83495003262068e-06	0.325382882591654	2
ENSG00000138376.10	BARD1	2	214784306	2_128	0	0.0174868854163127	14.3758767388587	4.19282668064542e-06	1.74414649118964	5
ENSG00000138363.14	ATIC	2	215312057	2_128	0	0.00966747668965395	9.00524995046488	1.45200800541432e-06	1.28569619388819	3
ENSG00000115414.18	FN1	2	215435759	2_128	0	0.00720468302414246	6.82861066025799	8.20554318969244e-07	-1.45454545454556	1
ENSG00000118242.15	MREG	2	216033935	2_128	0	0.00739774696257312	6.05465160919577	7.47048393871716e-07	0.570370370370414	1
ENSG00000163449.10	TMEM169	2	216096798	2_128	0	0.0151586595771884	12.8048209782036	3.23738549552894e-06	1.48387096774124	1
ENSG00000115425.13	PECR	2	216041307	2_128	0	0.0147273940920674	12.5094100816563	3.07271898413585e-06	-1.3730158730157	1
ENSG00000079246.15	XRCC5	2	216106078	2_128	0	0.00750872206687703	6.20217121381693	7.76729653847535e-07	0.588709677419138	1
ENSG00000138375.12	SMARCAL1	2	216412329	2_128	0	0.00713790393717773	5.73527932589829	6.82787212187792e-07	0.522529821273529	3
ENSG00000115457.9	IGFBP2	2	216535725	2_128	0	0.0242820293446261	17.3057453855649	7.00866649903955e-06	-1.76984126984074	1
ENSG00000118245.2	TNP1	2	216766812	2_128	0	0.00827369795942523	7.12463510698854	9.83155910841777e-07	0.700174334789066	2
ENSG00000181378.13	CFAP65	2	219040186	2_130	0	0.00712415807909872	6.16881313746983	7.32985305331421e-07	-0.374648239812247	2
ENSG00000243910.7	TUBA4B	2	219262078	2_130	0	0.0258931698516425	18.8396616006912	8.13614019671038e-06	1.89560439560494	1
ENSG00000231672.6	DIRC3	2	217756535	2_130	0	0.00613658139635609	5.05793851997013	5.17678526703497e-07	-0.40947075208901	1
ENSG00000188282.12	RUFY4	2	218034950	2_130	0	0.00641695910992024	5.55712265627303	5.94756723220231e-07	-0.564072199984342	2
ENSG00000163464.7	CXCR1	2	218166777	2_130	0	0.0208759223500198	20.5451577926954	7.15344528160537e-06	2.77573529411788	1
ENSG00000163466.15	ARPC2	2	218217396	2_130	0	0.0126339536143346	27.5103827974734	5.79690278325913e-06	-4.74796747967471	1
ENSG00000179921.14	GPBAR1	2	218259499	2_130	0	0.015242802135695	29.1246267631163	7.4043218144028e-06	-5.04838709677474	1
ENSG00000127837.9	AAMP	2	218270205	2_130	1	0.0985935416614679	41.1171241262704	6.76131709482327e-05	-5.64285714285653	1
ENSG00000127838.13	PNKD	2	218270227	2_130	0	0.0147031711685157	29.1061228373813	7.1376537540214e-06	-4.98180660956157	2
ENSG00000135926.14	TMBIM1	2	218292881	2_130	0	0.0247045858022392	33.0428777843911	1.36149341924612e-05	-4.78979471120297	2
ENSG00000158428.3	CATIP	2	218356632	2_130	0	0.00824449347849199	15.1608485082806	2.08471932643268e-06	-3.17526338530345	3
ENSG00000135913.10	USP37	2	218568666	2_130	0	0.00666269990143542	5.63346425491676	6.26016674216086e-07	-0.280225933091791	2
ENSG00000144580.13	CNOT9	2	218568272	2_130	0	0.00808407537904665	9.05217420336307	1.22051567964122e-06	1.6371592730391	2
ENSG00000115556.13	PLCD4	2	218607602	2_130	0	0.0063864982737265	6.11585350434752	6.51448335438391e-07	1.08799999999992	1
ENSG00000074582.12	BCS1L	2	218658710	2_130	0	0.011382582112986	12.7255205814128	2.41588610084602e-06	-2.02092986848484	2
ENSG00000115568.15	ZNF142	2	218658710	2_130	0	0.0124553557632601	13.6823664887233	2.84234938873454e-06	2.10816963139565	2
ENSG00000163481.7	RNF25	2	218672452	2_130	0	0.0134752292869028	13.8111857236926	3.10403946746429e-06	-1.95987654321026	1
ENSG00000163482.11	STK36	2	218672514	2_130	0	0.00892052682857625	10.0867928783235	1.50073396743294e-06	-1.7493220025477	2
ENSG00000135929.8	CYP27A1	2	218780754	2_130	0	0.00594147718966354	4.7591698446092	4.71612973855932e-07	0.330645161290333	1
ENSG00000163501.6	IHH	2	219061766	2_130	0	0.0240085517595425	17.3318144520339	6.94016986104112e-06	1.67938931297689	1
ENSG00000187736.12	NHEJ1	2	219160400	2_130	0	0.00598391808295462	4.78838366226228	4.77897419562949e-07	0.10267871423397	2
ENSG00000213901.10	SLC23A3	2	219170383	2_130	0	0.0064535195326848	5.85347818212888	6.30043794427891e-07	0.744589478540551	3
ENSG00000115649.15	CNPPD1	2	219172835	2_130	0	0.0154296921215831	13.3635050964986	3.43904413670097e-06	-1.31443973549603	3
ENSG00000144567.10	FAM134A	2	219176369	2_130	0	0.00614246269396634	5.15399934640502	5.28015889888082e-07	-0.404761904761806	1
ENSG00000115657.12	ABCB6	2	219218557	2_130	0	0.00697223587193951	6.3283022822809	7.35900998732351e-07	0.752427184466232	1
ENSG00000198925.10	ATG9A	2	219229829	2_130	0	0.00594550500822422	4.7265298215831	4.68696010903538e-07	-0.201814580686995	2
ENSG00000163516.13	ANKZF1	2	219229829	2_130	0	0.00654477652212382	5.70417685324891	6.22655615644305e-07	0.553679671417963	2
ENSG00000163521.15	GLB1L	2	219248662	2_130	0	0.00640987331531751	5.47731778593389	5.85568209142746e-07	-0.457142857142648	1
ENSG00000127824.13	TUBA4A	2	219278362	2_130	0	0.00705484186967309	6.36814876806669	7.49308380360325e-07	-0.650205761317217	1
ENSG00000054356.13	PTPRN	2	219309183	2_130	0	0.00967642026852678	9.45446592890617	1.5258499548437e-06	1.12820512820551	1
ENSG00000123992.18	DNPEP	2	219391349	2_130	0	0.00806170221760272	7.59628311904965	1.02138153120371e-06	-0.842618458340489	3
ENSG00000175084.11	DES	2	219417599	2_130	0	0.00602376176608854	4.81956996942536	4.84212707620678e-07	-0.122622755591443	2
ENSG00000072195.14	SPEG	2	219434550	2_130	0	0.00631228336368828	5.23131213309844	5.50753449105491e-07	-0.286217216734444	2
ENSG00000188760.10	TMEM198	2	219126435	2_130	0	0.00598126517139497	5.02060666022029	5.00851939824361e-07	-0.534391534391637	1
ENSG00000123999.4	INHA	2	219572251	2_130	0	0.00597683501180724	4.74870266871895	4.73376125741146e-07	-0.0130524483654196	2
ENSG00000124006.14	OBSL1	2	219572251	2_130	0	0.00597387179897313	4.74504306549985	4.72776805942635e-07	-0.00914107982184044	2
ENSG00000144589.21	STK11IP	2	219562958	2_130	0	0.00597629116196174	4.74872530854585	4.73335308505205e-07	0.0323027368811779	3
ENSG00000114923.16	SLC4A3	2	219575996	2_130	0	0.00600811312169536	4.78897463774819	4.79888943084564e-07	-0.0564516129032129	1
ENSG00000116106.11	EPHA4	2	221268534	2_130	0	0.00819709288424553	7.7309089543557	1.05694045363342e-06	-0.840909090909096	1
ENSG00000163082.9	SGPP2	2	222426422	2_131	0	0.0210854495472854	8.17867013038582	2.8762435812022e-06	0.954795340797638	3
ENSG00000116120.9	FARSB	2	222652621	2_131	0	0.0418283067472501	14.6865493057852	1.02459010527711e-05	1.55658627087144	1
ENSG00000123983.13	ACSL3	2	222860958	2_131	0	0.0228277331575519	8.93035688848562	3.40010013930075e-06	1.04761904761923	1
ENSG00000171951.4	SCG2	2	223601626	2_131	0	0.0222988444150622	8.708360023199	3.2387605328429e-06	1.02534562211918	1
ENSG00000152056.16	AP1S3	2	223751889	2_131	0	0.0248060875991923	9.71786551844053	4.02058514147816e-06	1.18370169188784	2
ENSG00000135900.3	MRPL44	2	223956499	2_131	0	0.0156128058715336	5.33798313617209	1.39001108211843e-06	0.447368421052542	1
ENSG00000135919.12	SERPINE2	2	224039199	2_132	0	0.0142325294274499	4.90150364005447	1.16351376479524e-06	0.278990470955004	2
ENSG00000124019.9	FAM124B	2	224402283	2_132	0	0.0187477700175069	7.50441000350199	2.34653089485354e-06	-0.902663548932853	2
ENSG00000036257.12	CUL3	2	224584259	2_132	0	0.0151377543217169	5.48357422570727	1.3844755313584e-06	0.522594659321382	2
ENSG00000135905.18	DOCK10	2	225041976	2_133	0	0.0870909773671149	21.5890857472844	3.13593838616583e-05	-2.21032504780186	1
ENSG00000169047.5	IRS1	2	226663658	2_133	0	0.0246084093460737	9.48329101667073	3.89226791344091e-06	1.14260453884699	2
ENSG00000144468.16	RHBDD1	2	226836316	2_133	0	0.0192145909202556	7.14088974650369	2.28846131870701e-06	0.815789473683816	1
ENSG00000081052.11	COL4A4	2	227107819	2_133	0	0.0149981937952465	4.80002973301722	1.20072345445465e-06	0.127685629034176	3
ENSG00000169031.18	COL4A3	2	227198236	2_133	0	0.0175811979763136	6.30098600706553	1.84763884844473e-06	-0.639946088495004	2
ENSG00000153823.18	PID1	2	229272166	2_135	0	0.0121174092968337	8.82278648711019	1.78309980490831e-06	0.971223021583052	1
ENSG00000153832.11	FBXO36	2	229970300	2_135	0	0.0148209834225626	11.7418099356234	2.90249963151517e-06	-1.74666666666621	1
ENSG00000163053.10	SLC16A14	2	230068255	2_135	0	0.0106195774330552	7.42958797338011	1.31592782792678e-06	0.691975441370715	2
ENSG00000067066.16	SP100	2	230415917	2_135	0	0.00945256203880551	6.24933009001822	9.85242430022704e-07	0.345588235294164	1
ENSG00000135932.10	CAB39	2	230709918	2_135	0	0.00937083377891335	6.37136942478608	9.95797718760464e-07	0.569832402234541	1
ENSG00000135916.15	ITM2C	2	230862833	2_135	0	0.00829681896246082	5.25718442848698	7.27486489574604e-07	-0.220227428111932	2
ENSG00000135898.9	GPR55	2	230943497	2_135	0	0.00783277895955525	4.75661868463633	6.21404385670511e-07	0.0996015936254837	1
ENSG00000204128.5	C2orf72	2	231040159	2_136	0	0.0252030323758968	7.33131450158825	3.08173118637374e-06	-0.871423261842006	3
ENSG00000173692.12	PSMD1	2	231056872	2_136	0	0.0191911192566839	4.75101899549279	1.52071271299886e-06	0.202380952380968	1
ENSG00000135914.5	HTR2B	2	231133296	2_136	0	0.0197638466470503	5.02915890005672	1.65778016352334e-06	0.390684178249625	2
ENSG00000156966.6	B3GNT7	2	231394665	2_136	0	0.0306350884711856	9.18375048065872	4.69244639445391e-06	-0.955555555555532	1
ENSG00000115053.15	NCL	2	231448447	2_136	0	0.0191188197811104	4.71532342865128	1.50360122824743e-06	0.086206896551758	1
ENSG00000171596.6	NMUR1	2	231524502	2_136	0	0.0193271946263001	4.81784226609001	1.55303592834092e-06	0.262195121951117	1
ENSG00000156973.13	PDE6D	2	231703982	2_136	0	0.019408314324707	4.85745419418254	1.57237683370684e-06	-0.224725614485983	2
ENSG00000163273.3	NPPC	2	231914513	2_136	0	0.0215623897755348	5.85333810048704	2.10504123973331e-06	-0.543624161073841	1
ENSG00000144535.19	DIS3L2	2	231961176	2_136	0	0.0215361651447963	5.84181900181835	2.09834345896508e-06	0.528169014084221	1
ENSG00000171551.11	ECEL1	2	232487967	2_136	0	0.0616061583451506	15.8603610947224	1.62966111882305e-05	-1.72992700729922	1
ENSG00000221944.6	TIGD1	2	232550122	2_136	0	0.0201194695504512	5.19786610401012	1.74422183910059e-06	-0.339335637300108	2
ENSG00000115468.11	EFHD1	2	232623867	2_136	0	0.0255563716904171	7.46331387337617	3.18120025001664e-06	-0.819366208736054	2
ENSG00000241635.7	UGT1A1	2	233759924	2_137	0	0.01384177630784	5.7034967048391	1.31671907468495e-06	-0.106060606060573	1
ENSG00000204120.14	GIGYF2	2	232692333	2_137	0	0.0124551157422823	4.94606119156792	1.02746576061826e-06	-0.166666666666713	1
ENSG00000115474.6	KCNJ13	2	232780981	2_137	0	0.0177953924488685	7.78367367679689	2.31021444989789e-06	0.545454545454496	1
ENSG00000182600.9	C2orf82	2	232856815	2_137	0	0.0129299897349855	5.20368513771446	1.12219749845297e-06	-0.146881287726432	1
ENSG00000066248.14	NGEF	2	232913311	2_137	0	0.0425340862211802	15.9353628240969	1.13047033094706e-05	1.45158906532437	3
ENSG00000168918.13	INPP5D	2	233059939	2_137	0	0.0126861728347418	5.07731045372723	1.07429721219582e-06	0.22825325429133	2
ENSG00000085982.13	USP40	2	233565958	2_137	0	0.0132198300315294	6.18871047030763	1.36453959557372e-06	0.950400914757289	4
ENSG00000185038.14	MROH2A	2	233793566	2_137	0	0.0220296646973231	10.1834363339918	3.74164297587232e-06	1.12892725670231	2
ENSG00000123485.11	HJURP	2	233799983	2_137	0	0.0229056166330214	10.536790687204	4.02541301305077e-06	1.16279069767405	1
ENSG00000130147.15	SH3BP4	2	234930134	2_138	0	0.0208531059481347	7.28046190049013	2.53215209837515e-06	0.776018099547107	1
ENSG00000157985.18	AGAP1	2	235432074	2_139	0	0.0302880269745924	10.9255738726673	5.51919002232015e-06	1.2598425196849	1
ENSG00000132321.16	IQCA1	2	236491462	2_139	0	0.0417966344343278	13.9923122401368	9.75418315779589e-06	1.65030674846668	1
ENSG00000144476.5	ACKR3	2	236866851	2_140	0	0.0396166811736324	16.1128547482268	1.06465938815743e-05	-1.99295774647913	1
ENSG00000198612.10	COPS8	2	237085776	2_140	0	0.0643456299749838	20.7611344947846	2.2280772521345e-05	-2.62659372573539	2
ENSG00000115648.13	MLPH	2	237484645	2_140	0	0.0402746952541593	16.2701135193422	1.09290635579179e-05	-1.76062279375498	2
ENSG00000124839.12	RAB17	2	237603586	2_140	0	0.0327002062286375	14.2857264833658	7.79135383911753e-06	-1.61240310077515	1
ENSG00000124831.18	LRRFIP1	2	237652440	2_140	0	0.0119745169127004	4.77926117577336	9.54506459287665e-07	-0.217741935483922	1
ENSG00000177483.11	RBM44	2	237779250	2_140	0	0.0135113999653117	5.91824478561934	1.33368534768456e-06	-0.601156069364172	1
ENSG00000132329.10	RAMP1	2	237876644	2_141	0	0.0134738045283602	4.72166052821308	1.0610726188171e-06	0.182448036951634	1
ENSG00000184182.18	UBE2F	2	237958500	2_141	1	0.132316477714591	20.6418360141919	4.55535639701797e-05	4.1878892930344	3
ENSG00000132330.16	SCLY	2	238060509	2_141	1	0.152274582604418	21.1233523772695	5.36476085603808e-05	4.22811458980458	3
ENSG00000144488.14	ESPNL	2	238099901	2_141	0	0.0138659192157521	8.23974304450558	1.90555917430274e-06	2.00046088788774	3
ENSG00000168427.8	KLHL30	2	238111208	2_141	0	0.013639534886559	6.63950029887799	1.51041072695207e-06	1.47277054418126	4
ENSG00000178752.15	ERFE	2	238086035	2_141	0	0.0135283480742799	5.03559443639663	1.13620218317262e-06	0.601274638258792	3
ENSG00000144485.10	HES6	2	238086035	2_141	0	0.0136550380404179	7.84410148097193	1.78647204022166e-06	1.89263292929308	3
ENSG00000132323.8	ILKAP	2	238205452	2_141	0	0.0142851423148487	5.15657053068458	1.22858621824614e-06	0.138554216867394	1
ENSG00000132326.11	PER2	2	238289924	2_141	0	0.0240967749502917	9.67503393290053	3.88840527907567e-06	0.85589519650681	1
ENSG00000204104.11	TRAF3IP1	2	238318981	2_141	0	0.0875164061402608	21.9740437333612	3.20744756394198e-05	2.04886659068268	2
ENSG00000065802.11	ASB1	2	238406886	2_141	0	0.0361005090465606	13.8774488069259	8.35570435808346e-06	-1.67681581925718	2
ENSG00000178602.7	OTOS	2	240137054	2_142	0	0.00903767902762997	5.13298279722008	7.73725352763169e-07	-0.317915770663575	2
ENSG00000068024.16	HDAC4	2	239397060	2_142	0	0.0116085575061865	7.49192539100979	1.45054700424631e-06	-0.818102534485691	2
ENSG00000130414.11	NDUFA10	2	239975535	2_142	0	0.00866033326775206	4.7313320493405	6.83404979363295e-07	0.0692151325047692	4
ENSG00000188542.9	DUSP28	2	240560414	2_142	0	0.0254595911830472	14.9145416130243	6.33317431075844e-06	-1.84760434748031	2
ENSG00000144504.15	ANKMY1	2	240500603	2_142	0	0.00924423266163221	5.34585510533497	8.24229503962687e-07	0.554056128835832	2
ENSG00000142330.19	CAPN10	2	240586423	2_142	0	0.138883040000465	31.2912394978701	7.24823201101927e-05	-3.13182572761575	3
ENSG00000178623.11	GPR35	2	240600446	2_142	0	0.200856742853104	35.0235525212369	0.000117329364086933	3.39620235238046	3
ENSG00000172478.17	C2orf54	2	240897157	2_143	0	0.00812217490991118	4.921247133721	6.6666494312559e-07	-0.0565533473103281	2
ENSG00000185176.12	AQP12B	2	240682770	2_143	0	0.00954756234569931	7.99371498296995	1.27292046255911e-06	1.72093023255762	1
ENSG00000226321.5	CROCC2	2	240915926	2_143	0	0.00800141490548689	5.52406749764994	7.3720092757496e-07	-0.974248927038499	1
ENSG00000162804.13	SNED1	2	240996851	2_143	0	0.0376353522075338	18.8543449149804	1.18349802611473e-05	-1.88888888888821	1
ENSG00000122085.16	MTERF4	2	241094178	2_143	0	0.00934945946075161	6.3296168144499	9.87015624677537e-07	0.732717671868188	2
ENSG00000115687.13	PASK	2	241149230	2_143	0	0.0534792642163685	21.8896883680018	1.95247331895581e-05	2.12068481744538	2
ENSG00000115685.14	PPP1R7	2	241149230	2_143	0	0.0371453613011001	18.4861473702536	1.14527848813892e-05	1.8880000000002	1
ENSG00000146205.13	ANO7	2	241216484	2_144	0	0.00742418511124321	4.82954967212498	5.98019760324896e-07	-0.0783574711396716	2
ENSG00000168385.17	SEPT2	2	241315963	2_144	0	0.00734688433969832	5.57089988791031	6.82635174283493e-07	1.08461538461498	1
ENSG00000115677.16	HDLBP	2	241316415	2_144	0	0.00815844384258469	6.68511553322289	9.09654246526503e-07	-1.37525848928352	3
ENSG00000006607.13	FARP2	2	241357676	2_144	0	0.00759480652462041	7.11563208659522	9.01343446104237e-07	-1.63945578231258	1
ENSG00000115694.14	STK25	2	241475116	2_144	0	0.147312988326441	31.258303014484	7.68009411257574e-05	2.51366120218635	1
ENSG00000176720.4	BOK	2	241650446	2_144	0	0.0154573545144762	15.9836858719474	4.1207114927484e-06	-3.05839416058392	1
ENSG00000176946.11	THAP4	2	241630376	2_144	0	0.0744607218696186	31.2340753416108	3.87896625392597e-05	-3.70019047144687	2
ENSG00000168397.16	ATG4B	2	241631424	2_144	0	0.0305667472419847	19.1754554315869	9.77586102418833e-06	-2.68668087912823	2
ENSG00000168393.12	DTYMK	2	241682911	2_144	0	0.0110144488225674	13.5439075386637	2.48809440836259e-06	3.07042253521152	1
ENSG00000168395.15	ING5	2	241669569	2_144	0	0.00733632756335234	6.64887490644499	8.13555118525511e-07	-1.48180485839931	3
ENSG00000180902.17	D2HGDH	2	241734936	2_144	0	0.013507693756973	9.94972102545161	2.24156953448498e-06	-0.965110505222699	3
ENSG00000154252.11	GAL3ST2	2	241756485	2_144	0	0.0141674900396584	10.2698888593329	2.42671494776252e-06	0.862978149916966	2
ENSG00000204099.11	NEU4	2	241751606	2_144	0	0.0964418889380072	28.1130131983011	4.52202761409558e-05	2.39476944395131	2
ENSG00000188389.10	PDCD1	2	241863870	2_144	0	0.045807867820145	22.3566782925802	1.7080770621012e-05	-2.75899280575559	1
ENSG00000188011.5	RTP5	2	241869928	2_144	0	0.0161830315600484	12.3582870263971	3.3356330199363e-06	-2.09787234042445	1
ENSG00000216921.7	AC131097.4	2	241902068	2_144	0	0.106170113166465	30.3680731902837	5.37749014670499e-05	3.16438356164345	1
ENSG00000134115.12	CNTN6	3	1086895	3_1	0	0.0206759293856671	5.5493374672098	1.91366662123299e-06	0.494245148327402	3
ENSG00000144619.14	CNTN4	3	2421168	3_2	0	0.0120505066407024	4.70406887706163	9.45451127330464e-07	-0.0751879699247726	1
ENSG00000091181.19	IL5RA	3	3126901	3_4	0	0.00698874356794421	5.36480877906047	6.25336038292601e-07	0.411764705882243	1
ENSG00000072756.16	TRNT1	3	3063657	3_4	0	0.00650716816405983	4.69300162068143	5.09334201844311e-07	0.0222124543237416	3
ENSG00000170364.12	SETMAR	3	4212383	3_4	0	0.0181635655669088	14.3700733232555	4.35331602662305e-06	1.58265712745621	3
ENSG00000144455.13	SUMF1	3	4368850	3_4	0	0.00793308357193534	6.55772153989107	8.67671047874917e-07	0.676154187728156	4
ENSG00000134107.4	BHLHE40	3	4977455	3_4	0	0.00651463738117875	4.70379505284646	5.11091600391568e-07	0.0236406619385347	1
ENSG00000134108.12	ARL8B	3	5127827	3_4	0	0.0065312956075464	4.72782280545617	5.15015900103967e-07	0.133239599275843	2
ENSG00000134109.10	EDEM1	3	5189352	3_4	0	0.00719993176944178	5.64497684168512	6.77876613243021e-07	-0.55882352941182	1
ENSG00000196277.15	GRM7	3	6769634	3_5	0	0.0180783414683641	5.38260914177864	1.62297389889108e-06	0.413716814159589	1
ENSG00000071282.11	LMCD1	3	8452941	3_6	0	0.0162317216477635	4.90242476477852	1.3271977280549e-06	0.282258064516122	1
ENSG00000182533.6	CAV3	3	8733693	3_7	0	0.0375759937691182	13.296765849023	8.33329203749874e-06	-1.48022598870113	1
ENSG00000125046.14	SSUH2	3	8652064	3_7	0	0.0199850458060568	7.30424496536997	2.43467268561767e-06	0.780219780219659	1
ENSG00000180914.10	OXTR	3	8780666	3_7	0	0.0151674543022671	4.6974710145462	1.18832958535874e-06	-0.0370370370370355	1
ENSG00000070950.9	RAD18	3	8961362	3_7	0	0.0204918876419576	7.54120119080254	2.577404598084e-06	0.877569270300451	3
ENSG00000196220.15	SRGAP3	3	9020283	3_7	0	0.0151594575360866	4.69249173789345	1.18644410559289e-06	0.0301204819276985	1
ENSG00000134077.15	THUMPD3	3	9360546	3_7	0	0.0232900001729864	8.75300706797644	3.40006231344668e-06	1.00715354632737	2
ENSG00000168137.15	SETD5	3	9397385	3_7	0	0.0402634300529137	13.9554142503535	9.37159707004258e-06	1.51301115241685	1
ENSG00000144550.12	CPNE9	3	9703359	3_8	0	0.018377286732581	5.10721055262302	1.56539974864014e-06	-0.320754716981183	1
ENSG00000134072.10	CAMK1	3	9769618	3_8	0	0.0182269431045821	5.02954098497338	1.52898172649188e-06	0.208146919557707	2
ENSG00000171148.13	TADA3	3	9792302	3_8	0	0.0175962985044584	4.69670877613921	1.37839934642252e-06	-0.0058823529411768	1
ENSG00000214021.15	TTLL3	3	9807893	3_8	0	0.0177036399356826	4.75418819898914	1.40377997667287e-06	0.0967446051628825	2
ENSG00000156990.14	RPUSD3	3	9846429	3_8	0	0.0175876153918132	4.69204299034089	1.37635050979817e-06	0.00381679389312832	1
ENSG00000171135.13	JAGN1	3	9900550	3_8	0	0.0201236309361483	5.96575529134085	2.00231261968273e-06	-0.655999999999861	1
ENSG00000163701.18	IL17RE	3	9901671	3_8	0	0.0402317720497631	12.5439498120783	8.41712109417087e-06	-1.36649622991963	2
ENSG00000163702.18	IL17RC	3	9889345	3_8	0	0.0221856554971915	6.88908148780306	2.54914002669377e-06	0.903700325264585	4
ENSG00000163704.11	PRRT3	3	9953000	3_8	0	0.0177034496874325	4.75408767900634	1.40373521081661e-06	-0.267275097783747	1
ENSG00000125037.12	EMC3	3	10010880	3_8	0	0.0206574042886556	6.21346277355817	2.14076775932589e-06	-0.673511293634329	1
ENSG00000144554.10	FANCD2	3	10025967	3_8	0	0.0442279894344817	13.4478288485373	9.91994983454519e-06	2.10810810810791	1
ENSG00000254999.3	BRK1	3	10115684	3_8	0	0.100354264336082	21.3590623458266	3.57501707661147e-05	2.74742268041108	1
ENSG00000134086.7	VHL	3	10137026	3_8	0	0.0179372992654196	4.87815949555609	1.45939601274643e-06	0.692914277456826	2
ENSG00000134070.4	IRAK2	3	10202858	3_8	0	0.0366148861758332	11.6459459189497	7.11201334676939e-06	1.32742374806976	2
ENSG00000157014.10	TATDN2	3	10248460	3_8	0	0.0179407380464187	4.87993253868661	1.4602063372212e-06	-0.307086614173172	1
ENSG00000157017.15	GHRL	3	10291680	3_8	0	0.0180333123081378	4.9285955855526	1.4823774277362e-06	-0.476508000004997	3
ENSG00000157087.17	ATP2B2	3	10707042	3_8	0	0.0352796444391925	11.2921799200435	6.64449676472345e-06	1.21317829457384	1
ENSG00000157103.10	SLC6A1	3	10978347	3_9	0	0.0118159276116104	4.93521358608265	9.72599137398281e-07	0.222801593242315	3
ENSG00000197548.12	ATG7	3	11230319	3_9	0	0.0117279749990004	4.86476429580642	9.51579199046775e-07	0.394468194409517	3
ENSG00000144559.10	TAMM41	3	11808333	3_9	0	0.0139972569956655	6.53325855794598	1.52522139290993e-06	0.66978240717321	2
ENSG00000157152.16	SYN2	3	11999743	3_9	0	0.022942153918448	11.2041209258994	4.28718359495786e-06	1.42079207920823	1
ENSG00000157150.4	TIMP4	3	12159406	3_9	0	0.0176231736065907	8.70869086441791	2.55974733541984e-06	-1.14074074074131	1
ENSG00000132170.19	PPARG	3	12103739	3_9	0	0.0128487209897483	5.7254663321176	1.22696131290052e-06	-0.583892617449846	1
[truncated: 9,450 more rows]
