# Supplementary material for: Adjusting for genetic confounders in transcriptome-wide association studies improves discovery of risk genes of complex traits
Source: Nat Genet. 2024 Jan 26;56(2):336–47. doi: 10.1038/s41588-023-01648-9 (PMC10864181; doi:10.1038/s41588-023-01648-9)
Supplement: Supplementary file 5 — cTWAS results of all analyzed genes across all tissues for IBD, SCZ, and SBP. Results are stored separately for each combination of traits and tissues. Column legends for each set of results are the same as in Supplementary Table 1. [file 41588_2023_1648_MOESM5_ESM.zip › IBD_Uterus.csv]

id	genename	chrom	pos	region_tag	cs_index	PIP	tau2	PVE	z	num_eqtl
ENSG00000187961.13	KLHL17	1	960326	1_1	0	0.00689199082367342	5.15090459898751	5.92090785560304e-07	0.316666666666591	1
ENSG00000187642.9	PERM1	1	978509	1_1	0	0.00762401286628511	6.00438896581108	7.63506158238805e-07	-0.482993197279068	1
ENSG00000188290.10	HES4	1	1000018	1_1	0	0.0377960964586039	21.2915473603656	1.34219086642979e-05	1.96524064171037	1
ENSG00000187608.8	ISG15	1	1000814	1_1	0	0.00803767122431909	6.42705951546648	8.61593997772589e-07	-0.543010752688196	1
ENSG00000188157.14	AGRN	1	1025970	1_1	0	0.00668260043876656	4.83154248454854	5.38507062180619e-07	0.222222222222307	1
ENSG00000186891.13	TNFRSF18	1	1206770	1_1	0	0.0137662039540206	16.222846692663	3.72478636833076e-06	-2.7958477508665	1
ENSG00000160087.20	UBE2J2	1	1274159	1_1	0	0.0138295103911027	12.8001437934853	2.95244461196547e-06	1.70555555555487	1
ENSG00000162572.20	SCNN1D	1	1280332	1_1	0	0.00781561837793809	9.4865317863256	1.2366047696199e-06	2.18658892128354	1
ENSG00000131584.18	ACAP3	1	1309988	1_1	1	0.517844576295158	31.4506286303695	0.000271636964112782	-5.34146341463492	1
ENSG00000127054.20	INTS11	1	1337898	1_1	1	0.127366997343651	27.8538461613914	5.91700843946228e-05	5.04597701149545	1
ENSG00000169962.4	TAS1R3	1	1331096	1_1	0	0.00680299273113771	7.27879654120028	8.25885217092513e-07	1.60740740740759	1
ENSG00000107404.19	DVL1	1	1351660	1_1	0	0.00672501522614843	7.01111413396251	7.86394404375842e-07	-1.54187192118218	1
ENSG00000162576.16	MXRA8	1	1361679	1_1	0	0.010189089951552	19.8104803879682	3.36659216866195e-06	-3.93570051412363	2
ENSG00000175756.13	AURKAIP1	1	1375267	1_1	0	0.0105587943733467	12.6842153377524	2.23376789263269e-06	2.43212237093819	1
ENSG00000242485.5	MRPL20	1	1407232	1_1	0	0.009293207141015	15.4257147246311	2.39095288680558e-06	3.03723404255202	1
ENSG00000235098.8	ANKRD65	1	1409623	1_1	0	0.0174435560599857	24.0786835823035	7.00531826006252e-06	-3.99190283400941	1
ENSG00000179403.11	VWA1	1	1434687	1_1	0	0.00669073877020532	9.11243486195911	1.01687744920327e-06	-2.2804232804236	1
ENSG00000215915.9	ATAD3C	1	1440430	1_1	0	0.0088810689499057	16.4494606111327	2.43655943219687e-06	-3.5207100591726	1
ENSG00000008128.22	CDK11A	1	1724489	1_1	0	0.00692759700191559	11.6107089375333	1.34153330596545e-06	2.71304340312707	2
ENSG00000008130.15	NADK	1	1780639	1_1	0	0.0151285697600816	10.9896411587404	2.77294649345811e-06	0.0283018867924335	1
ENSG00000169885.9	CALML6	1	1915022	1_1	0	0.0114114147446677	11.124079117035	2.11720867383263e-06	1.62999459527943	2
ENSG00000178821.12	TMEM52	1	1919475	1_1	0	0.051735676593957	32.5498541898753	2.80866075612163e-05	4.41335272287837	2
ENSG00000142609.17	CFAP74	1	1991761	1_2	0	0.055251101126804	23.6851902927212	2.18261895036565e-05	-2.29060145504647	2
ENSG00000162585.16	FAAP20	1	2212668	1_2	0	0.00951077964845981	7.04142726644415	1.11695820574423e-06	-0.669843746513321	2
ENSG00000157933.9	SKI	1	2228951	1_2	0	0.00856955173119189	6.41192649765045	9.16445716400346e-07	-0.574380165289296	1
ENSG00000116151.13	MORN1	1	2351215	1_2	0	0.00773955404459703	5.46622311220121	7.0560783889632e-07	0.496855345911676	1
ENSG00000149527.17	PLCH2	1	2416137	1_2	0	0.0114176226339557	10.078702366274	1.91928916153365e-06	-1.50436841657695	3
ENSG00000157870.14	FAM213B	1	2586971	1_2	0	0.0242940038578467	16.0313480155663	6.49574912915341e-06	-1.6446280991736	1
ENSG00000142606.15	MMEL1	1	2632528	1_2	0	0.00765252250301984	12.6575543079073	1.61552811472316e-06	2.80949731224699	2
ENSG00000215912.12	TTC34	1	2801460	1_2	0	0.00735167656958391	5.46630878542853	6.7025592040872e-07	-0.823529411764627	1
ENSG00000130762.14	ARHGEF16	1	3454845	1_2	0	0.00881617043636562	6.48947898768661	9.54223073180089e-07	-0.611111111111326	1
ENSG00000116213.15	WRAP73	1	3656168	1_2	0	0.00960880925806595	7.39849140851866	1.1856946268475e-06	0.783582089551944	1
ENSG00000235169.7	SMIM1	1	3772844	1_3	0	0.0346761904660134	15.8047223971561	9.14067688687314e-06	-1.71038750457207	2
ENSG00000130764.9	LRRC47	1	3796513	1_3	0	0.0410014963162729	17.4364816929844	1.19239094668456e-05	1.85167464114887	1
ENSG00000116198.12	CEP104	1	3857024	1_3	0	0.0139820895169733	7.0140452979893	1.63568906437267e-06	-0.834724146269224	2
ENSG00000169598.15	DFFB	1	3856947	1_3	0	0.011917060844413	5.47361490238676	1.08793638491967e-06	-0.464744222434616	2
ENSG00000198912.10	C1orf174	1	3891607	1_3	0	0.0276616003352488	13.6098737875281	6.27901478265726e-06	1.50684931506818	1
ENSG00000162592.9	CCDC27	1	3746564	1_3	0	0.0249325306720786	12.6031230296069	5.24088515935844e-06	-1.45490196078436	1
ENSG00000116254.17	CHD5	1	6120384	1_5	0	0.0164579175450099	7.77612002047916	2.13450876656849e-06	-0.774011299435033	1
ENSG00000158286.12	RNF207	1	6205436	1_5	0	0.144228489620819	29.1146414193748	7.00362052432271e-05	2.60870018879253	2
ENSG00000116251.9	RPL22	1	6209280	1_5	0	0.0187574592787432	9.03921233619258	2.82790428653944e-06	-1.1811320754716	1
ENSG00000116237.15	ICMT	1	6236734	1_5	0	0.0214802582230135	10.3493914241868	3.70778391584926e-06	1.26086956521725	1
ENSG00000187017.15	ESPN	1	6424818	1_5	0	0.0125848667211521	5.18820892638053	1.08899574461682e-06	-0.384868421052569	1
ENSG00000215788.9	TNFRSF25	1	6466259	1_5	0	0.127858481608512	27.8852143847813	5.94653029765661e-05	3.38515901060075	1
ENSG00000171680.21	PLEKHG5	1	6520337	1_5	0	0.0186599590673743	8.98896232058996	2.79756607169102e-06	1.30612244897897	1
ENSG00000173662.20	TAS1R1	1	6554687	1_5	0	0.0173521871184805	8.28711515061968	2.39837838394095e-06	-1.24999999999998	1
ENSG00000204859.12	ZBTB48	1	6579787	1_5	0	0.0136293881560667	5.95680165895665	1.35409646877966e-06	-0.417647058823392	1
ENSG00000041988.15	THAP3	1	6625382	1_5	0	0.0123211404210981	4.98405991124859	1.02422239327617e-06	-0.111111111111132	1
ENSG00000007923.15	DNAJC11	1	6701642	1_5	0	0.0129140917150167	5.43714437587217	1.17110230895142e-06	-0.641791044776053	1
ENSG00000116288.12	PARK7	1	7954508	1_6	0	0.014738228289583	41.8341838087235	1.02833989572751e-05	-6.47647058823704	1
ENSG00000162426.14	SLC45A1	1	8317768	1_6	0	0.0078089134003263	6.66933901295005	8.68627362769061e-07	0.216000000000035	1
ENSG00000142583.17	SLC2A5	1	9088125	1_6	0	0.0158588654392842	13.9435395796509	3.68812178629713e-06	1.3764044943826	1
ENSG00000180758.11	GPR157	1	9128930	1_6	0	0.0117104750852978	10.9953418166804	2.14755035106107e-06	-1.14480408858642	1
ENSG00000049239.12	H6PD	1	9235385	1_6	0	0.0125599468648108	11.5182349447504	2.41286953787668e-06	1.46093750000024	1
ENSG00000171621.13	SPSB1	1	9292645	1_6	0	0.0112239933236639	10.4267109412233	1.9518877527572e-06	1.13580246913624	1
ENSG00000171612.6	SLC25A33	1	9539060	1_7	0	0.0227708190505446	11.4134084861893	4.33465082290586e-06	-1.29591836734644	1
ENSG00000171603.16	CLSTN1	1	9824341	1_7	0	0.0167368954748433	8.51425668283047	2.37674039972847e-06	-1.00888888888822	1
ENSG00000162444.11	RBP7	1	9991107	1_7	0	0.0143203695756711	6.94647382851319	1.6591235797661e-06	0.674576271186743	1
ENSG00000130939.18	UBE4B	1	10033012	1_7	0	0.0190088574220467	9.63847153608259	3.05579550671063e-06	-1.23291686623626	2
ENSG00000054523.17	KIF1B	1	10210333	1_7	0	0.0250411860430013	12.2692476412626	5.12428094788785e-06	-1.55434782608684	1
ENSG00000142657.20	PGD	1	10398423	1_7	0	0.0126595169262898	5.74448492248752	1.21290932016357e-06	0.532258064516222	1
ENSG00000175279.21	CENPS	1	10429947	1_7	0	0.0309726167238347	14.3934479335753	7.43537445471085e-06	1.44554455445537	1
ENSG00000160049.11	DFFA	1	10475753	1_7	0	0.0251379416848386	12.4655697125274	5.22639165571666e-06	-1.39303482587082	1
ENSG00000120948.16	TARDBP	1	11012522	1_8	0	0.0193761886285188	10.1950170071037	3.29470408126822e-06	-1.37174721189581	1
ENSG00000116649.9	SRM	1	11060199	1_8	0	0.0126494864011226	6.07973641015114	1.28267830349445e-06	-0.638252057509245	2
ENSG00000171824.13	EXOSC10	1	11100055	1_8	0	0.013516086609882	6.71852083731309	1.51455392243476e-06	-0.764526739410692	2
ENSG00000198793.12	MTOR	1	11262571	1_8	0	0.0314852775680279	14.8977793269815	7.82328530875862e-06	1.92700729926996	1
ENSG00000132879.13	FBXO44	1	11654311	1_8	0	0.0123315709620249	5.83441848314141	1.19998574890351e-06	-0.497076023391864	1
ENSG00000116661.9	FBXO2	1	11654311	1_8	0	0.0116050378518425	5.24931004323316	1.01603552125319e-06	-0.350878137464166	2
ENSG00000116663.10	FBXO6	1	11664651	1_8	0	0.0273350325946556	13.5260275837237	6.16665952061141e-06	-1.4142011834322	1
ENSG00000204518.2	AADACL4	1	12644197	1_9	0	0.0125915302617712	8.19453462043337	1.72092884324297e-06	-0.870703764320294	1
ENSG00000177000.10	MTHFR	1	11790946	1_9	0	0.0131052878995943	8.57998643706531	1.87539724189595e-06	-0.978260869565253	1
ENSG00000116685.15	KIAA2013	1	11926801	1_9	0	0.00995034276923312	5.92681905227506	9.83602933791855e-07	0.541333333333713	1
ENSG00000048707.13	VPS13D	1	12230088	1_9	0	0.0130843375967645	8.56460214390461	1.86904191058293e-06	0.924242424242004	1
ENSG00000162494.5	LRRC38	1	13497666	1_10	0	0.014001720705508	5.48744036270939	1.2814785153825e-06	-0.442176870748177	1
ENSG00000142621.19	FHAD1	1	15246763	1_11	0	0.00570539880194088	6.05855142357798	5.76520707066381e-07	0.508474576271308	1
ENSG00000142634.12	EFHD2	1	15409565	1_11	0	0.0160534724145787	16.0844942704096	4.30661949517937e-06	-1.60000000000111	1
ENSG00000215704.9	CELA2B	1	15466305	1_11	0	0.00804536844061932	9.19956799319855	1.23444992244127e-06	1.24203821656102	1
ENSG00000132906.17	CASP9	1	15526209	1_11	0	0.00533644104686915	5.38701416289236	4.7946834396191e-07	-0.51432602862529	2
ENSG00000116138.12	DNAJC16	1	15527155	1_11	0	0.00516878677353583	5.10165209079562	4.39804390648061e-07	-0.333333333333265	1
ENSG00000116771.5	AGMAT	1	15584923	1_11	0	0.00581826857457268	6.21047446271899	6.02668719242525e-07	-0.621013133208253	1
ENSG00000197312.11	DDI2	1	15608432	1_11	0	0.00540114859760377	5.56258564771627	5.01098314962616e-07	0.362589146807372	2
ENSG00000116786.11	PLEKHM2	1	15684135	1_11	0	0.0132735443201532	13.9350213727062	3.08499631057087e-06	1.91187739463675	1
ENSG00000162461.7	SLC25A34	1	15735883	1_11	0	0.00500593508273861	4.80487630455756	4.01169152245845e-07	0.0399999999999938	1
ENSG00000162458.12	FBLIM1	1	15756481	1_11	0	0.00651724952290622	7.18483950847409	7.80982902059151e-07	1.07684952009888	2
ENSG00000233954.6	UQCRHL	1	15809022	1_11	0	0.0055770715131801	5.75967148086016	5.35752284823808e-07	0.60103626943009	1
ENSG00000186510.11	CLCNKA	1	16019124	1_11	0	0.00897686743350257	10.297059158541	1.5416937975742e-06	1.38400000000032	1
ENSG00000173641.17	HSPB7	1	16019240	1_11	0	0.00834150608617468	9.63051985859881	1.33984422191784e-06	-1.1543866574672	3
ENSG00000184908.17	CLCNKB	1	16044169	1_11	0	0.0100827236951638	11.4335550318675	1.92273423019447e-06	-1.4350523553604	2
ENSG00000185519.8	FAM131C	1	16073889	1_11	0	0.0116900642307503	12.8367812845067	2.50284033110357e-06	-1.62043795620455	1
ENSG00000142627.12	EPHA2	1	16156481	1_11	0	0.00955410862101402	10.8863102722082	1.73472640096632e-06	-1.40625	1
ENSG00000142632.16	ARHGEF19	1	16213082	1_11	0	0.00587842740205147	6.3385679368117	6.21458903039157e-07	0.544217687074863	1
ENSG00000037637.10	FBXO42	1	16352086	1_11	0	0.0233891699279998	19.3915834279862	7.5646386572069e-06	2.03358140025864	2
ENSG00000055070.16	SZRD1	1	16352086	1_11	0	0.0296040455505964	21.6369168522472	1.06833275859098e-05	-2.16666666666696	1
ENSG00000187144.11	SPATA21	1	16437144	1_11	0	0.00512665203551699	5.03387372458802	4.30423786658683e-07	0.200000000000007	1
ENSG00000157191.19	NECAP2	1	16440864	1_11	0	0.00541577352992884	5.56333881930753	5.02523193549232e-07	0.380753138075413	1
ENSG00000219481.10	NBPF1	1	16228610	1_11	0	0.00547401970217742	5.62497561182918	5.13555169928789e-07	-0.626865671641863	1
ENSG00000183888.4	C1orf64	1	16004406	1_11	0	0.00753542765201776	8.73760024995262	1.09814624707324e-06	-0.976470588235052	1
ENSG00000058453.16	CROCC	1	16974953	1_12	0	0.0109526385201669	4.83941996356856	8.84040520844033e-07	0.035714285714298	1
ENSG00000159363.17	ATP13A2	1	17011965	1_12	0	0.0124489151090437	6.07314452176749	1.26097137275776e-06	0.614285714285821	1
ENSG00000179051.13	RCC2	1	17438988	1_12	0	0.0126085583940515	6.19595866373583	1.30296890469574e-06	-0.621663400043325	2
ENSG00000142623.9	PADI1	1	17205087	1_12	0	0.0222010922004791	11.6585908981837	4.31698469666999e-06	-1.52677153100625	2
ENSG00000158748.3	HTR6	1	19665573	1_13	0	0.00192578306034219	5.08827698297764	1.6343242023696e-07	0.11627906976741	1
ENSG00000159423.16	ALDH4A1	1	18902055	1_13	0	0.00741260950991507	18.3457007610067	2.26811741626656e-06	-1.81595912050482	2
ENSG00000169991.10	IFFO2	1	18956450	1_13	0	0.00257143882842337	7.59984799852039	3.2594266280019e-07	0.671532846715392	1
ENSG00000127481.14	UBR4	1	19206809	1_13	0	0.00412463772049088	11.8255843749774	8.13520546055996e-07	-1.15893065687932	2
ENSG00000053372.4	MRTO4	1	19251698	1_13	0	0.0019209423338088	5.14618409978223	1.64876876675708e-07	0.314960629921281	1
ENSG00000053371.12	AKR7A2	1	19311815	1_13	0	0.00210207678207197	6.06567873736851	2.12661114487549e-07	-0.564625850340135	1
ENSG00000040487.12	PQLC2	1	19312389	1_13	0	0.00189992666188343	4.98072597595224	1.57830012796621e-07	0.235981617338855	2
ENSG00000077549.17	CAPZB	1	19485158	1_13	0	0.00320163781725036	9.38383162113223	5.01086281650628e-07	0.797979797979621	1
ENSG00000173436.13	MINOS1	1	19596564	1_13	0	0.00186556669086912	4.86400990254071	1.51344044202303e-07	0.0990099009901576	1
ENSG00000158747.13	NBL1	1	19639639	1_13	0	0.0021406216353419	6.24746736573724	2.23050916643421e-07	0.662686567163941	1
ENSG00000169914.5	OTUD3	1	19882976	1_13	0	0.00200782959196599	14.783047295641	4.95052117678016e-07	-2.84684845161404	2
ENSG00000188257.10	PLA2G2A	1	19979930	1_13	0	0.00186593484043718	6.64889127285886	2.06921591745852e-07	-0.320819112627985	1
ENSG00000162543.5	UBXN10	1	20186547	1_14	0	0.0296211730064994	15.7281765121638	7.77035271183622e-06	1.63576158940415	1
ENSG00000090432.6	MUL1	1	20508105	1_14	0	0.0122438516594487	7.18858403189477	1.46798466447623e-06	-0.755447941888989	1
ENSG00000183114.7	FAM43B	1	20551955	1_14	0	0.0103493130597939	5.56925427834168	9.6132154771177e-07	-0.476266464880316	2
ENSG00000158825.5	CDA	1	20594902	1_14	0	0.0168723353211833	10.2813622375135	2.89325001634303e-06	1.13059701492497	1
ENSG00000158828.7	PINK1	1	20633253	1_14	0	0.0400409299958219	18.6596368177481	1.24614175420203e-05	-1.83333333333418	1
ENSG00000187980.6	PLA2G2C	1	20176690	1_14	0	0.0098873074318111	5.12954153688654	8.45895461071135e-07	-0.295081967213126	1
ENSG00000142794.18	NBPF3	1	21440283	1_15	0	0.00758124317944309	4.88109070352496	6.17187911408871e-07	-0.228758169934603	1
ENSG00000076864.19	RAP1GAP	1	21669538	1_15	0	0.00925497606134618	7.06434663579501	1.09045414219081e-06	-0.735169491525756	1
ENSG00000090686.15	USP48	1	21782877	1_15	0	0.0113900589403654	8.70229002129639	1.65317804858014e-06	-0.655503978716458	2
ENSG00000162552.14	WNT4	1	22143622	1_15	0	0.00815006357481551	5.53079091203473	7.51810423338308e-07	0.353940467483997	2
ENSG00000173369.15	C1QB	1	22652153	1_15	0	0.00753501378137256	4.84888998369036	6.09377601472159e-07	-0.199999999999934	1
ENSG00000169641.13	LUZP1	1	23177591	1_16	0	0.0146705377043492	9.27327425440877	2.26902479430383e-06	-1.07804878048745	1
ENSG00000125945.14	ZNF436	1	23369659	1_16	0	0.0126599569255949	7.85204722362294	1.65796453506352e-06	-0.893805309734294	1
ENSG00000204219.9	TCEA3	1	23424647	1_16	0	0.0358050857916841	17.9120046992369	1.06966803702191e-05	1.86466165413521	1
ENSG00000117318.8	ID3	1	23559007	1_16	0	0.00989771849872301	5.48105368107358	9.0481389014887e-07	0.396103896103947	1
ENSG00000179546.4	HTR1D	1	23195342	1_16	0	0.0192830740582526	11.9127921508921	3.83133334366667e-06	-1.37593984962379	1
ENSG00000142676.12	RPL11	1	23691734	1_17	0	0.0121107539096054	5.6718823719265	1.14566725504329e-06	0.426136363636281	1
ENSG00000011007.12	ELOA	1	23743147	1_17	0	0.0112513210374517	4.97718049915607	9.34000294500209e-07	0.344000000000008	1
ENSG00000117308.14	GALE	1	23800401	1_17	0	0.0151682618698661	7.89473557053348	1.99725497485195e-06	0.810996563573671	1
ENSG00000117305.14	HMGCL	1	23838758	1_17	0	0.0111153782896177	4.852601951918	8.99619833956099e-07	-0.280000000000017	1
ENSG00000142677.3	IL22RA1	1	24143324	1_17	0	0.0228016029517649	11.6943103695186	4.44733762263739e-06	-1.61250337486401	2
ENSG00000185436.11	IFNLR1	1	24187118	1_17	0	0.0119678204101034	5.49600642754356	1.09703984351477e-06	-0.501655629689487	2
ENSG00000158055.15	GRHL3	1	24318866	1_17	0	0.0128219470836493	6.28507419099662	1.34407806751119e-06	0.714285714285722	1
ENSG00000001460.17	STPG1	1	24417389	1_17	0	0.0150392965104177	7.83326252164637	1.96485410722655e-06	0.972413793103236	1
ENSG00000001461.16	NIPAL3	1	24415329	1_17	0	0.0110902818342493	4.84506774770396	8.96195053589546e-07	-0.144666423534946	2
ENSG00000117602.11	RCAN3	1	24502439	1_17	0	0.0152779766498424	7.99267298788965	2.03665745915913e-06	0.947955390334556	1
ENSG00000117614.9	SYF2	1	25232900	1_18	0	0.00875772692130872	4.81975801044157	7.04006612776448e-07	0.0623052959501458	1
ENSG00000187010.19	RHD	1	25257119	1_18	0	0.010495268858261	6.54956028422865	1.14647824418113e-06	0.658227848101495	1
ENSG00000188672.17	RHCE	1	25430290	1_18	0	0.00927055396954157	5.36268788763695	8.29179036378492e-07	-0.285451201583135	2
ENSG00000204178.9	TMEM57	1	25430243	1_18	0	0.00927310563475336	5.36390029535995	8.29594777142912e-07	-0.282312921027883	2
ENSG00000157978.11	LDLRAP1	1	25566751	1_18	0	0.00877068498865496	4.83853366652844	7.07794829563231e-07	0.0625000000000063	1
ENSG00000117640.17	MTFR1L	1	25818183	1_18	0	0.0245724445395163	14.8767457191443	6.09700300402221e-06	1.51973684210476	1
ENSG00000158006.13	PAFAH2	1	25998029	1_18	0	0.0106346109582012	6.65377021692081	1.18018342582549e-06	0.434108527131723	1
ENSG00000158008.9	EXTL1	1	26019793	1_18	0	0.0102852147664139	6.33178159676926	1.08617398430207e-06	-0.462079031987714	2
ENSG00000158022.6	TRIM63	1	26067014	1_18	0	0.0142504768418317	9.39910081281881	2.23396214732418e-06	-1.1050000000001	1
ENSG00000175087.9	PDIK1L	1	26110771	1_18	0	0.0185340790785032	11.892031856634	3.67609885142575e-06	-1.26380368098131	1
ENSG00000197245.5	FAM110D	1	26159601	1_18	0	0.00984850786244795	5.94206908837406	9.76041398603347e-07	-0.734374999999919	1
ENSG00000236782.6	RP11-96L14.7	1	26170849	1_18	0	0.00873965680758848	4.80385122626213	7.002353532072e-07	-0.204081632653036	1
ENSG00000142675.17	CNKSR1	1	26170849	1_18	0	0.00936872504202446	5.51806265189497	8.62238133166574e-07	0.293391857847919	2
ENSG00000130695.14	CEP85	1	26169879	1_18	0	0.00881115059625681	4.87279278717365	7.16095052656754e-07	-0.198503766025397	2
ENSG00000169442.8	CD52	1	26317369	1_18	0	0.0370739330257479	18.705256013716	1.15662459543002e-05	-2.64954531125286	2
ENSG00000158062.20	UBXN11	1	26317588	1_18	0	0.0631179547838994	23.9706000871334	2.52343388168624e-05	2.97905768215246	2
ENSG00000176092.14	AIM1L	1	26360390	1_18	0	0.0551419153639357	22.2630507115299	2.04751281431391e-05	2.69626168224206	1
ENSG00000176083.17	ZNF683	1	26374140	1_18	0	0.00901535606467663	5.06641170208707	7.61804384218012e-07	-0.176744186046532	1
ENSG00000117682.16	DHDDS	1	26432111	1_18	0	0.0101644071309939	6.44308182513561	1.09228458476884e-06	0.561891380911805	2
ENSG00000117676.13	RPS6KA1	1	26529971	1_18	0	0.00875649232593556	4.82459322272772	7.0461353187411e-07	0.0202020202020117	1
ENSG00000117713.18	ARID1A	1	26693642	1_18	0	0.0241093927306829	14.3244515952391	5.76002517072697e-06	-1.64473684210527	1
ENSG00000060642.10	PIGV	1	26787521	1_18	0	0.0296723000064626	16.3062540685265	8.06985110500725e-06	-1.78761061946795	1
ENSG00000142751.14	GPN2	1	26890178	1_18	0	0.0294925162413782	16.244399754649	7.99053027328628e-06	1.77973568281991	1
ENSG00000253368.3	TRNP1	1	26990468	1_18	0	0.00920844911925334	5.25766235916106	8.07493976025287e-07	-0.277173913043448	1
ENSG00000174950.10	CD164L2	1	27383368	1_19	0	0.00728092051911555	4.79519081197965	5.82307373217756e-07	0.0312500000000019	1
ENSG00000090020.10	SLC9A1	1	27166703	1_19	0	0.00811001973323955	5.83253170530261	7.88931187763722e-07	-0.482601613609959	2
ENSG00000142784.15	WDTC1	1	27234825	1_19	0	0.0341554230069132	19.7218214458747	1.12348375327428e-05	-1.91841491841474	1
ENSG00000186501.14	TMEM222	1	27325296	1_19	0	0.0124317726857139	9.94535395820398	2.06211751233979e-06	1.11271676300573	1
ENSG00000142765.17	SYTL1	1	27342119	1_19	0	0.0352823409133434	20.0375648661704	1.17913203576139e-05	-1.89342167693066	2
ENSG00000126705.13	AHDC1	1	27604387	1_19	0	0.00829886350725373	6.05398718603634	8.37954089290303e-07	0.515463917525788	1
ENSG00000126709.14	IFI6	1	27671883	1_19	0	0.00729315252311591	4.8113347510259	5.85249398385506e-07	0.0790123456789981	1
ENSG00000130775.15	THEMIS2	1	27872858	1_19	0	0.00976621733955108	7.62086014104949	1.24133923398121e-06	-0.622317596566432	1
ENSG00000117748.9	RPA2	1	27914572	1_19	0	0.00781398978102077	5.47480726777757	7.13512818244278e-07	-0.346289752650235	1
ENSG00000130768.14	SMPDL3B	1	27935089	1_19	0	0.0080819058684567	5.79911788432638	7.81692293830738e-07	-0.534351145038218	1
ENSG00000158156.7	XKR8	1	27959023	1_19	0	0.194617996499519	37.0869198103924	0.000120382641390278	3.25266362252659	1
ENSG00000158161.15	EYA3	1	28088507	1_19	0	0.0368567766474953	20.462412461177	1.25786574670268e-05	2.08143939393831	1
ENSG00000169403.11	PTAFR	1	28193492	1_19	0	0.0159516121947262	12.3496755042895	3.28564194964951e-06	-1.36833046471499	1
ENSG00000126698.10	DNAJC8	1	28232721	1_19	0	0.00743113718916255	4.99160873923608	6.18665532563104e-07	-0.554687500000234	1
ENSG00000130770.17	ATPIF1	1	28236497	1_19	0	0.0113911552536115	9.10305772573687	1.72947852354948e-06	1.04212860310387	1
ENSG00000130766.4	SESN2	1	28259281	1_19	0	0.00865990639488534	6.46374694525021	9.335931335139e-07	-0.667605633802575	1
ENSG00000204138.12	PHACTR4	1	28366038	1_19	0	0.00992029785341975	7.7716257121715	1.28586890388173e-06	-1.21817321039795	2
ENSG00000180098.9	TRNAU1AP	1	28553045	1_19	0	0.00818254445526534	5.91818557980047	8.07675777661118e-07	-0.562604340567906	1
ENSG00000188060.7	RAB42	1	28592480	1_19	0	0.0415289171281303	21.6253220209913	1.49786714825438e-05	-2.38461538461583	1
ENSG00000159023.19	EPB41	1	28886822	1_19	0	0.0378432828143903	20.7196270121769	1.30776840874375e-05	2.09126984127083	1
ENSG00000253304.1	TMEM200B	1	29124886	1_19	0	0.00940243679084574	7.25546178420784	1.13779910293062e-06	-0.76168224299091	1
ENSG00000116353.15	MECR	1	29230712	1_19	0	0.0126082402763918	10.0811641597456	2.1199482961426e-06	1.09090909090884	1
ENSG00000060656.19	PTPRU	1	29236440	1_19	0	0.0116431605941256	9.31386990313717	1.80867760286571e-06	1.14814814814801	1
ENSG00000134644.15	PUM1	1	31066204	1_20	0	0.00986531377979505	5.86468918375282	9.64974882310517e-07	0.562499999999841	1
ENSG00000084628.9	NKAIN1	1	31239088	1_20	0	0.00929390815572118	5.2903307212576	8.20051834427312e-07	0.383468834688326	1
ENSG00000121766.15	ZCCHC17	1	31296178	1_20	0	0.00998669174029732	5.98243673173667	9.96459987919441e-07	0.820312500000128	1
ENSG00000121769.7	FABP3	1	31376362	1_20	0	0.00893127780148495	4.90727339168432	7.30994244357922e-07	0.11046511627915	1
ENSG00000168528.11	SERINC2	1	31409395	1_20	0	0.0153206587404815	10.1068186516172	2.58256950003103e-06	1.32602852985375	2
ENSG00000142910.15	TINAGL1	1	31576228	1_20	0	0.0134848640772389	8.87577341707797	1.99624060759656e-06	-0.97575757575677	1
ENSG00000121764.11	HCRTR1	1	31617221	1_20	0	0.0092063590189333	5.19921901490448	7.98336755829601e-07	-0.19200000000004	1
ENSG00000162517.12	PEF1	1	31645212	1_20	0	0.00908524384357134	5.07176400772299	7.68520985493137e-07	-0.159999999999937	1
ENSG00000084636.17	COL16A1	1	31703950	1_20	0	0.0374485520651845	18.7640745037156	1.17198562471003e-05	-1.74210526315849	1
ENSG00000134668.12	SPOCD1	1	31815803	1_20	0	0.0124739433160191	8.12459479821712	1.69030696963797e-06	-0.903061224489842	1
ENSG00000184007.18	PTP4A2	1	31944881	1_20	0	0.0144674438320876	9.55401255573231	2.30535450441344e-06	0.94470367268587	2
ENSG00000025800.13	KPNA6	1	32108863	1_21	0	0.00953234835194949	5.01333579210543	7.97052273723595e-07	-0.259842519685028	1
ENSG00000084623.11	EIF3I	1	32222176	1_21	0	0.00935284919311885	4.80770046890363	7.49965766321571e-07	-0.00784313725490084	1
ENSG00000160055.19	TMEM234	1	32222176	1_21	0	0.00935284919311885	4.80770046890363	7.49965766321571e-07	0.00784313725490084	1
ENSG00000183615.5	FAM167B	1	32247598	1_21	0	0.00934982789050276	4.80705811469492	7.49623330587624e-07	0.0638297872340535	1
ENSG00000116478.11	HDAC1	1	32291945	1_21	0	0.0110462745769671	6.39954163310568	1.17902987217536e-06	-0.609613130128887	1
ENSG00000176261.15	ZBTB8OS	1	32650758	1_21	0	0.0289736388578111	15.9046449139947	7.68576543022173e-06	1.64516129032225	1
ENSG00000162521.18	RBBP4	1	32650943	1_21	0	0.0101120280975078	5.54932925887669	9.35920299349254e-07	0.421875000000224	1
ENSG00000162522.10	KIAA1522	1	32743022	1_21	0	0.00933879687978323	4.7982767137517	7.47371142697615e-07	0.0354223433242691	1
ENSG00000116497.17	S100PBP	1	32817174	1_21	0	0.0103976546303076	5.85658499725701	1.0156403441553e-06	0.502392344497593	1
ENSG00000134684.10	YARS	1	32817982	1_21	0	0.0171034297880752	10.8727321983528	3.10157298996067e-06	1.33742331288349	1
ENSG00000160097.16	FNDC5	1	32872031	1_21	0	0.0121330883082097	7.50076977792967	1.51787951523877e-06	0.950310559005892	1
ENSG00000004455.16	AK2	1	33080995	1_21	0	0.0109667446108752	6.30329644488417	1.15293697679474e-06	-0.657142857142624	1
ENSG00000142920.16	AZIN2	1	33081259	1_21	0	0.0192418088933234	11.7732007028164	3.77833577374341e-06	-1.21489971346775	1
ENSG00000160094.14	ZNF362	1	33257610	1_21	0	0.0269993258970979	14.0681319536977	6.33504143605018e-06	-1.18978102189798	1
ENSG00000184389.9	A3GALT2	1	33314567	1_21	0	0.0110168985727243	6.12792323127277	1.12598543456766e-06	0.150006440616669	2
ENSG00000134686.18	PHC2	1	33431196	1_21	0	0.0185596875924557	11.1917017828502	3.4643909588143e-06	-1.16784869976334	1
ENSG00000121903.14	ZSCAN20	1	33468801	1_21	0	0.0107300354273884	5.95734763815189	1.06613992045363e-06	0.226562500000016	1
ENSG00000121904.17	CSMD2	1	34165500	1_21	0	0.0130672368646053	8.01466466195363	1.74674385856747e-06	-0.859259259259234	1
ENSG00000273274.1	ZBTB8B	1	32465491	1_21	0	0.00935038921414444	4.81110489517227	7.50299436595165e-07	0.0648648648648808	1
ENSG00000188910.7	GJB3	1	34780696	1_22	0	0.012110216239144	7.96269972377496	1.60831955405185e-06	-0.993055555555572	1
ENSG00000243749.1	TMEM35B	1	34984579	1_22	0	0.00963334925189985	5.74043097810906	9.22320604242201e-07	0.497076023391941	1
ENSG00000197056.9	ZMYM1	1	35059408	1_22	0	0.00926083044671755	5.36270931377908	8.28312652233118e-07	0.397791433479346	2
ENSG00000020129.15	NCDN	1	35557823	1_22	0	0.00875084515766167	4.8132003076917	7.02496299104685e-07	0.102272727272737	1
ENSG00000116819.6	TFAP2E	1	35573174	1_22	0	0.0150030152535799	9.95788037004963	2.49175627675131e-06	1.06854838709682	1
ENSG00000126067.11	PSMB2	1	35641909	1_22	0	0.0100605679711649	6.12909564162025	1.02844010381258e-06	-0.507246376811654	1
ENSG00000142686.7	C1orf216	1	35718988	1_22	0	0.00877874560786562	4.83825645604069	7.08404733612334e-07	0.080526542078021	2
ENSG00000134698.10	AGO4	1	35807900	1_22	0	0.0110658332052657	7.1019600708549	1.31075780266753e-06	0.837100901225325	2
ENSG00000092847.11	AGO1	1	35870261	1_22	0	0.0156578254473936	10.5059243169348	2.74363175472577e-06	1.21546961325976	1
ENSG00000116863.10	ADPRHL2	1	36088235	1_22	0	0.0144943741146369	9.69523314764093	2.34378531898755e-06	1.01321154961209	2
ENSG00000054116.11	TRAPPC3	1	36155585	1_22	0	0.00892819651435528	5.03738268648951	7.50116625965096e-07	-0.325925925925963	1
ENSG00000142694.6	EVA1B	1	36323945	1_22	0	0.104704294838177	29.2172761048928	5.10228045375039e-05	-2.70769230769193	1
ENSG00000181817.5	LSM10	1	36397922	1_22	0	0.0417709889795246	18.9999308929342	1.32369181903778e-05	-2.66514346685047	2
ENSG00000116885.18	OSCP1	1	36446312	1_22	0	0.0116615107785127	7.63369183516729	1.48473705515032e-06	-1.60902255639147	1
ENSG00000116898.11	MRPS15	1	36464072	1_22	0	0.00996778809692023	6.17385735346023	1.02639728205054e-06	0.839815150373253	2
ENSG00000163874.10	ZC3H12A	1	37474837	1_23	0	0.0151452298330812	6.49679788955418	1.64110107604408e-06	0.687999999999939	1
ENSG00000163877.10	SNIP1	1	37553609	1_23	0	0.0129125452126381	4.95877545744485	1.06793889443396e-06	-0.17355371900831	1
ENSG00000163879.10	DNALI1	1	37556733	1_23	0	0.0177312959436062	8.01855737054108	2.37135636836147e-06	-0.825581395349132	1
ENSG00000116922.14	C1orf109	1	37691932	1_23	0	0.014409378752171	6.01633752735816	1.44589766220131e-06	0.654887698677135	2
ENSG00000134690.10	CDCA8	1	37691932	1_23	0	0.0127490931454476	4.83598234064363	1.02831011075613e-06	-0.193750000000079	1
ENSG00000196449.3	YRDC	1	37812907	1_23	0	0.014406025664947	6.014087308674	1.44502053338208e-06	0.655172413793358	1
ENSG00000197982.13	C1orf122	1	37806988	1_23	0	0.0829366626119291	23.0731158106795	3.19163270576629e-05	2.43884892086377	1
ENSG00000188786.9	MTF1	1	37861775	1_23	0	0.015751535730236	6.87556142493153	1.80630537635708e-06	0.891304347826197	1
ENSG00000204084.12	INPP5B	1	37897131	1_23	0	0.0304703254766341	13.2602302099506	6.73888837654137e-06	-1.51879610475572	3
ENSG00000183431.11	SF3A3	1	37990434	1_23	0	0.0137100133139535	5.53653069695968	1.26600579696165e-06	-0.674242424242576	1
ENSG00000183386.9	FHL3	1	37983893	1_23	0	0.0177790915754005	8.0445636783766	2.38546015180877e-06	-1.20930232558149	1
ENSG00000183520.11	UTP11	1	37996149	1_23	0	0.0127088967340928	4.80554491437361	1.01861624277097e-06	-0.345323741007252	1
ENSG00000185668.7	POU3F1	1	38047752	1_23	0	0.0228835204388193	10.4847330371557	4.00166123640803e-06	1.09065155807393	1
ENSG00000131233.9	GJA9	1	38882116	1_24	0	0.0217066558585487	8.75497027575365	3.16962367742895e-06	-1.01333333333328	1
ENSG00000174574.15	AKIRIN1	1	38991334	1_24	0	0.0176588157578299	6.76012113277761	1.99102245916794e-06	0.648437499999957	1
ENSG00000168653.10	NDUFS5	1	39026790	1_24	0	0.0155804904078588	5.55131266847649	1.44257007158835e-06	0.362962962962904	1
ENSG00000183682.7	BMP8A	1	39491596	1_24	0	0.0153729370936841	5.42190558573622	1.39017318240435e-06	0.441130642003441	2
ENSG00000090621.13	PABPC4	1	39577125	1_24	0	0.0144078420794115	4.79642800824582	1.15259564834918e-06	-0.0227272727272737	1
ENSG00000163909.7	HEYL	1	39640423	1_24	0	0.0144449094719703	4.82121074985538	1.16153164479462e-06	-0.100671140939569	1
ENSG00000116983.12	HPCAL4	1	39691815	1_24	0	0.0160418467709679	5.8329320219237	1.56063515054409e-06	0.551111111111345	1
ENSG00000116985.11	BMP8B	1	39788850	1_25	0	0.0173050495542749	11.4059619194126	3.29203823122584e-06	-1.24999999999936	1
ENSG00000043514.15	TRIT1	1	39880989	1_25	0	0.00920975128866719	5.37123557200089	8.25053683989697e-07	-0.4114793199509	2
ENSG00000168389.17	MFSD2A	1	39952892	1_25	0	0.00882907966368252	4.95843355841685	7.30163365317464e-07	0.284671532846723	1
ENSG00000131236.16	CAP1	1	40039889	1_25	0	0.0223827350033801	13.8264788376959	5.16160601521074e-06	-1.51290833469148	2
ENSG00000131238.16	PPT1	1	40097321	1_25	0	0.021600181910272	13.5781871490606	4.89169425473967e-06	1.54776984748012	2
ENSG00000084073.8	ZMPSTE24	1	40255385	1_25	0	0.011262624399395	7.29526341022192	1.37037896632552e-06	-0.56326493378458	2
ENSG00000049089.13	COL9A2	1	40296176	1_25	0	0.00869510257049322	4.81497485609241	6.98278770586743e-07	0.160839160839141	1
ENSG00000187801.14	ZFP69B	1	40449693	1_25	0	0.0129613700828023	8.58128497937776	1.85508298286618e-06	-1.1129032258061	1
ENSG00000187815.9	ZFP69	1	40476891	1_25	0	0.00902036972750919	5.18568033552634	7.80171688295303e-07	-0.337423312883219	1
ENSG00000164002.11	EXO5	1	40507808	1_25	0	0.0157038307564016	10.5834854900233	2.77200768797902e-06	-1.69574689870575	3
ENSG00000117010.15	ZNF684	1	40531781	1_25	0	0.00947254632098371	5.66410949307474	8.94866980340478e-07	-0.480000000000265	1
ENSG00000171793.13	CTPS1	1	40979451	1_25	0	0.00917391061384343	5.27445335347174	8.0703443470548e-07	-0.0518518518518349	1
ENSG00000171790.15	SLFNL1	1	41023050	1_25	0	0.0232659225851105	14.4200762519135	5.59561648762296e-06	-1.83739611383707	2
ENSG00000010803.16	SCMH1	1	41242427	1_25	0	0.0318499925277478	17.3593911556348	9.22155008744967e-06	-1.99999999999971	1
ENSG00000186973.10	FAM183A	1	43144910	1_26	0	0.0137211782951697	5.92849866587737	1.35673878308086e-06	0.419690867318751	3
ENSG00000127124.14	HIVEP3	1	42035577	1_26	0	0.0122137115805411	4.90862669892256	9.99925792771214e-07	0.0640000000000013	1
ENSG00000177181.14	RIMKLA	1	42372249	1_26	0	0.0122286258770915	5.0097965022815	1.02178106220728e-06	-0.404536131162078	2
ENSG00000066185.12	ZMYND12	1	42452404	1_26	0	0.0126747053808299	5.21011710791303	1.10140099308536e-06	-0.192982456140275	1
ENSG00000186409.14	CCDC30	1	42463308	1_26	0	0.0133602058159924	5.926730745399	1.32065217696851e-06	-0.859375000000066	1
ENSG00000171960.10	PPIH	1	42658184	1_26	0	0.0137876223649944	6.20829358956367	1.42764994152342e-06	-0.962406015037598	1
ENSG00000117385.15	P3H1	1	42766833	1_26	0	0.012208717148248	4.94354472034462	1.00662706940645e-06	0.555488773344439	2
ENSG00000164008.14	C1orf50	1	42767127	1_26	0	0.0121342850558845	4.83543520974701	9.7861049092401e-07	0.262068965517128	1
ENSG00000274386.5	TMEM269	1	42784154	1_26	0	0.028790154560884	13.719513685525	6.58783660800954e-06	1.99718259157281	2
ENSG00000177868.11	SVBP	1	42816309	1_26	0	0.0126713948317472	5.20398990508078	1.09981838296955e-06	-0.0321829238745835	2
ENSG00000164010.13	ERMAP	1	42816759	1_26	0	0.019103304300387	9.26978691077167	2.95350935097179e-06	-1.1930835734866	1
ENSG00000117394.20	SLC2A1	1	42959206	1_26	0	0.0121101541110529	4.82402528025363	9.74359784170099e-07	-0.123879262830458	2
ENSG00000243710.7	CFAP57	1	43171878	1_26	0	0.0136545916219363	5.88355899937443	1.3399201998103e-06	-0.397163120567309	1
ENSG00000179178.10	TMEM125	1	43269525	1_26	0	0.0399105277865119	16.2590315424273	1.08228652226732e-05	-1.69444444444411	1
ENSG00000117395.12	EBNA1BP2	1	43271335	1_26	0	0.0482599747039836	17.9221873833625	1.44257436122743e-05	1.7936507936507	1
ENSG00000253313.5	C1orf210	1	43285638	1_26	0	0.0150391499059144	6.92079420175949	1.73595846136805e-06	-0.711500456636524	2
ENSG00000066056.13	TIE1	1	43300755	1_27	0	0.0254579046706704	13.6608009346944	5.80041309472547e-06	1.4382727792318	2
ENSG00000117400.16	MPL	1	43337449	1_27	0	0.0235607699940994	12.9222338975954	5.07793553165101e-06	1.3937007874019	1
ENSG00000117399.13	CDC20	1	43359194	1_27	0	0.00982146991093447	4.79749488094895	7.85870734378008e-07	0.0188679245283064	1
ENSG00000066322.14	ELOVL1	1	43367735	1_27	0	0.0472569844072209	19.9845203341199	1.57514246178977e-05	2.03326403326423	1
ENSG00000159479.16	MED8	1	43388718	1_27	0	0.0267404400710353	14.1274177891056	6.30073834161243e-06	-1.50106457148301	3
ENSG00000198198.15	SZT2	1	43389819	1_27	0	0.0109285075794761	5.81825077755621	1.06050665846883e-06	0.47010454129611	2
ENSG00000126091.19	ST3GAL3	1	43705540	1_27	0	0.010351207517468	5.2706386508193	9.09943366482948e-07	0.139860139860155	1
ENSG00000117408.10	IPO13	1	43947230	1_27	0	0.0121140836387041	6.84425344378114	1.38285535738034e-06	-0.757575757575668	1
ENSG00000117410.13	ATP6V0B	1	43974113	1_27	0	0.0131391687122412	7.59469199383254	1.66432509005576e-06	0.8252032520327	1
ENSG00000159214.12	CCDC24	1	43991070	1_27	0	0.0101767256748494	5.16453365993107	8.76595598439623e-07	0.358072963103383	2
ENSG00000196517.11	SLC6A9	1	44031577	1_27	0	0.0143237549293209	8.26985221122328	1.97567150416573e-06	-0.744525547445225	1
ENSG00000198520.10	C1orf228	1	44674693	1_28	0	0.0130282072873031	5.71640860014476	1.24213279819884e-06	-0.36557059961317	1
ENSG00000142945.12	KIF2C	1	44739744	1_28	0	0.030918306616274	13.9651392561879	7.20146867691482e-06	1.32665639445209	1
ENSG00000142937.11	RPS8	1	44775613	1_28	0	0.0244846975236214	12.2315487708955	4.99500928833663e-06	-2.13186813186885	1
ENSG00000188396.3	TCTEX1D4	1	44806240	1_28	0	0.021872762273515	11.2036713904063	4.08718316314923e-06	2.12962962962928	1
ENSG00000222009.8	BTBD19	1	44808328	1_28	0	0.0119178752337342	5.09681772218865	1.01311335960988e-06	-0.355421686746801	1
ENSG00000117425.13	PTCH2	1	44842737	1_28	0	0.0330402688373599	15.9564123033231	8.79303754660094e-06	-2.45736434108573	1
ENSG00000126107.14	HECTD3	1	45011467	1_28	0	0.0117987909432723	4.8624390133827	9.56867444890733e-07	0.141153081510919	1
ENSG00000126088.13	UROD	1	45012003	1_28	0	0.0213770352857031	11.0071048599727	3.92446701778058e-06	-2.197183098592	1
ENSG00000162415.6	ZSWIM5	1	45305393	1_28	0	0.026365744961824	11.6326784802858	5.11540327291415e-06	0.753521126760796	1
ENSG00000132781.17	MUTYH	1	45340760	1_28	0	0.0202950612552307	9.11647962383157	3.0858700801862e-06	-0.270833333333419	1
ENSG00000070759.16	TESK2	1	45491618	1_28	0	0.0151472211078426	6.80539911368747	1.71928023587138e-06	-0.206106870229045	1
ENSG00000132763.14	MMACHC	1	45499635	1_28	0	0.014063433379905	6.20136550377848	1.4545839622868e-06	0.375999999999888	1
ENSG00000117450.13	PRDX1	1	45522595	1_28	0	0.0228339327084003	9.98521937023134	3.8027557612702e-06	-0.322229029186137	2
ENSG00000117448.13	AKR1A1	1	45550079	1_28	0	0.0186755827848289	8.71643697553197	2.71502143745169e-06	0.0333333333333198	1
ENSG00000159592.10	GPBP1L1	1	45688394	1_28	0	0.0284211927187872	12.8917232279601	6.11101540002201e-06	-1.47511312217127	1
ENSG00000197429.10	IPP	1	45750903	1_28	0	0.0146975199081567	8.59751685874846	2.10754666164365e-06	-2.18548387096711	1
ENSG00000086015.20	MAST2	1	45778084	1_28	0	0.0122338695744378	6.34483932474906	1.29462676200851e-06	-1.78399999999956	1
ENSG00000117461.14	PIK3R3	1	46132601	1_28	0	0.0124825992894371	5.26671954214731	1.09649164592079e-06	0.565525337084899	2
ENSG00000117472.9	TSPAN1	1	46174934	1_28	0	0.0117758598696942	4.90276112791253	9.62927231463913e-07	-0.709677419355068	1
ENSG00000085998.13	POMGNT1	1	46217808	1_28	0	0.0160529818062036	8.01266291817597	2.14532301557318e-06	1.29477611940267	1
ENSG00000171357.5	LURAP1	1	46204587	1_28	0	0.0166183199990926	8.92510506415304	2.47377707326279e-06	1.84615384615366	1
ENSG00000117480.15	FAAH	1	46396235	1_28	0	0.0388021229502693	17.2406504440732	1.11575602227187e-05	-2.50704225352234	1
ENSG00000079277.19	MKNK1	1	46616841	1_29	0	0.010252692068532	4.92192729626673	8.41653267380374e-07	0.337931034482853	1
ENSG00000142961.14	MOB3C	1	46617353	1_29	0	0.0102494743289707	4.91890470048821	8.40872416136685e-07	-0.335664335664303	1
ENSG00000186118.8	TEX38	1	46668649	1_29	0	0.0102346975214248	4.90500965674391	8.37288226169448e-07	0.271428571428653	1
ENSG00000123472.12	ATPAF1	1	46674003	1_29	0	0.0102347791109478	4.90508641764694	8.37308004148418e-07	0.271428571428738	1
ENSG00000159658.10	EFCAB14	1	46719410	1_29	0	0.0107970361173844	5.42009818603865	9.76049433334373e-07	0.394732723255359	2
ENSG00000162365.11	CYP4A22	1	47137271	1_29	0	0.0102349734720227	4.9052627874827	8.37354012095094e-07	-0.065359477124193	1
ENSG00000162366.7	PDZK1IP1	1	47190903	1_29	0	0.0102113283514012	4.88298815516683	8.31625921717419e-07	-0.132968217320468	2
ENSG00000123473.15	STIL	1	47314279	1_29	0	0.0430965548412136	18.8198353368653	1.35275291575266e-05	2.23577235772378	1
ENSG00000269113.3	TRABD2B	1	47997102	1_30	0	0.0102880355052114	4.93277496274427	8.46415997396983e-07	0.19434628975266	1
ENSG00000117834.12	SLC5A9	1	48254629	1_30	0	0.0117992890668864	6.25290982746202	1.23054673454975e-06	0.637795275590503	1
ENSG00000132122.11	SPATA6	1	48471902	1_30	0	0.0175589634243838	10.0872458705436	2.95414349106262e-06	-1.15094439242099	2
ENSG00000162373.12	BEND5	1	48777294	1_31	0	0.0942383606310259	29.0752521077047	4.56994861911682e-05	3.30656934306689	1
ENSG00000123091.4	RNF11	1	51235789	1_32	0	0.0107295997554564	6.73126156327657	1.20459233155837e-06	0.667857249258272	2
ENSG00000085831.15	TTC39A	1	51344853	1_33	0	0.0112983197198743	6.6459157042601	1.25235886482086e-06	-0.676787831394371	2
ENSG00000117859.18	OSBPL9	1	51577175	1_33	0	0.00943045912539686	4.90583327602006	7.71624000292192e-07	-0.304649059306779	2
ENSG00000198841.3	KTI12	1	52034079	1_33	0	0.012356836679029	7.50878964215355	1.54752384651127e-06	-0.964620115872154	2
ENSG00000157077.14	ZFYVE9	1	52142437	1_33	0	0.0583697421030153	22.5787007039957	2.19809686460863e-05	2.06143344710005	1
ENSG00000116157.5	GPX7	1	52601914	1_33	0	0.0198561658729223	12.0861931696045	4.00262615454155e-06	-1.46287770235979	2
ENSG00000182183.14	FAM159A	1	52633413	1_33	0	0.0093817830242553	4.85602621065549	7.59847628608277e-07	-0.336842105263157	1
ENSG00000162377.5	COA7	1	52698548	1_33	0	0.00932219005593582	4.7946831637797	7.45483391609821e-07	0.104000000000029	1
ENSG00000121310.16	ECHDC2	1	52926925	1_33	0	0.00935056497093944	4.82393631708337	7.52314657980926e-07	-0.038596714984526	2
ENSG00000116171.17	SCP2	1	52926925	1_33	0	0.0116384216324257	6.93163366220951	1.34551887456526e-06	-0.690416271631249	2
ENSG00000174348.13	PODN	1	53062324	1_33	0	0.0424657556691789	19.4647386785906	1.37862941256141e-05	2.19473684210529	1
ENSG00000162383.11	SLC1A7	1	53143039	1_33	0	0.012467858273247	7.59500639125295	1.57935625982866e-06	-0.735294117647328	1
ENSG00000157184.6	CPT2	1	53196294	1_33	0	0.0111922239144799	6.5550431276896	1.2236354463061e-06	0.680333897488829	2
ENSG00000162384.13	C1orf123	1	53211891	1_33	0	0.0144674691841609	9.02915483146607	2.17871173146176e-06	1.10563615052411	3
ENSG00000174332.5	GLIS1	1	53737935	1_33	0	0.0192956276260653	11.8094017560562	3.80055404325537e-06	1.42081447963872	1
ENSG00000058799.14	YIPF1	1	53889432	1_34	0	0.0124270178008004	11.6001401866275	2.40430889789349e-06	-1.24432636682276	2
ENSG00000081870.11	HSPB11	1	53945795	1_34	0	0.00764324081352019	6.90071224263713	8.79693871529305e-07	0.648648648648538	1
ENSG00000116205.12	TCEANC2	1	54047650	1_34	0	0.0133794582851059	12.2454865711866	2.73259130310082e-06	-1.32530563121195	2
ENSG00000116221.15	MRPL37	1	54183963	1_34	0	0.00617915797059965	4.84351861080557	4.99172183893573e-07	0.0831721470019455	1
ENSG00000215883.10	CYB5RL	1	54154524	1_34	0	0.0264822400339727	18.9001107293214	8.34793717168224e-06	1.78671216940734	2
ENSG00000157216.15	SSBP3	1	54413433	1_34	0	0.126541660579149	33.7266077499666	7.11813624828188e-05	-2.87869822485181	1
ENSG00000162390.17	ACOT11	1	54495159	1_34	0	0.0172206624823658	14.6619766290929	4.21116718404764e-06	-1.58456583571787	2
ENSG00000184313.19	MROH7	1	54608974	1_34	0	0.0256221145177705	18.6204287707864	7.95728202436876e-06	1.86132511556315	1
ENSG00000006555.10	TTC22	1	54801441	1_34	0	0.00692456389468099	5.93065107411517	6.8494374801556e-07	-0.519736842105418	1
ENSG00000169174.10	PCSK9	1	55040188	1_34	0	0.00615696302562629	4.81375631108373	4.94322925124968e-07	0.0289855072463777	1
ENSG00000162402.13	USP24	1	55214518	1_34	0	0.00786457568041665	7.02804849397012	9.21870995321085e-07	0.810650887573906	1
ENSG00000162409.10	PRKAA2	1	56647328	1_36	0	0.020368768890955	11.722979024422	3.98256501262513e-06	-1.27179487179498	1
ENSG00000173406.15	DAB1	1	58547019	1_37	0	0.0101578521710114	4.82566090833709	8.17558419105638e-07	0.0434782608695684	1
ENSG00000162600.11	OMA1	1	58546732	1_37	0	0.0101521555872691	4.82025963194314	8.16185362084815e-07	-0.152653535131814	2
ENSG00000184292.6	TACSTD2	1	58592422	1_37	0	0.0101951759438771	4.86097533250247	8.26567352831349e-07	0.181034482758596	1
ENSG00000172456.17	FGGY	1	59296555	1_37	0	0.0471267799671771	19.6864799535299	1.54737630151316e-05	2.04115226337427	1
ENSG00000134709.10	HOOK1	1	59814713	1_38	0	0.0140337015816374	8.22262226956934	1.92460975615295e-06	-0.847543044636379	2
ENSG00000134716.9	CYP2J2	1	59926822	1_38	0	0.0110427947534949	5.91263999647128	1.08898160235397e-06	-0.49166666666642	1
ENSG00000162604.12	TM2D1	1	61725787	1_39	0	0.0191728778057714	12.6398631075654	4.04193923717046e-06	-1.52054794520556	1
ENSG00000132849.19	PATJ	1	61742713	1_39	0	0.0104861847155168	6.81961494657276	1.1927171475968e-06	0.734693877551046	1
ENSG00000240563.1	L1TD1	1	62194418	1_39	0	0.011082355517625	7.35217792100348	1.35896475056113e-06	0.727656616460189	3
ENSG00000116641.17	DOCK7	1	62688195	1_39	0	0.0133668566434497	9.15830151580855	2.04175831778276e-06	-1.11417322834701	1
ENSG00000125703.14	ATG4C	1	62784304	1_39	0	0.0230445914405874	14.4184597261427	5.54176349036013e-06	-1.98347997896917	2
ENSG00000088035.15	ALG6	1	63367765	1_40	0	0.0350342532911175	17.7953274213151	1.03982188614627e-05	-1.86363636363645	1
ENSG00000203965.12	EFCAB7	1	63523814	1_40	0	0.0094083177061578	4.85007593197133	7.61063016277927e-07	0.0526315789473786	1
ENSG00000142856.16	ITGB3BP	1	63593973	1_40	0	0.0233213508124088	13.6100047583126	5.29385552191006e-06	-1.5333333333335	1
ENSG00000185483.11	ROR1	1	63771066	1_40	0	0.0141499632662007	8.88016567111436	2.09573557789824e-06	-1.05238095238146	1
ENSG00000162434.11	JAK1	1	64966237	1_41	0	0.0173738355158053	11.3906988375867	3.30070096926641e-06	1.1850269463079	2
ENSG00000162433.14	AK4	1	65147235	1_41	0	0.0088560066358897	5.00661829490552	7.39507394350119e-07	0.167145893895178	2
ENSG00000184588.17	PDE4B	1	65791733	1_41	0	0.166460207277661	33.0641907254359	9.17969885355201e-05	3.22341254792375	2
ENSG00000118473.21	SGIP1	1	66533102	1_42	0	7.38449813630915e-07	32.0143441341455	3.9429902195533e-10	-1.63030303030298	1
ENSG00000152763.16	WDR78	1	66924733	1_42	0	1.72046175306306e-07	16.3945959004136	4.70441736637691e-11	1.49650349650364	1
ENSG00000198160.14	MIER1	1	66924733	1_42	0	1.72046175306306e-07	16.3945959004135	4.70441736637688e-11	-1.49650349650364	1
ENSG00000116704.7	SLC35D1	1	67054400	1_42	0	1.37678278555597e-07	23.3388660324758	5.3592656383591e-11	1.54659784861547	2
ENSG00000142864.14	SERBP1	1	67407261	1_42	0	7.93806793630836e-08	17.0918487925782	2.26289268763607e-11	-1.84561403508893	1
ENSG00000116717.11	GADD45A	1	67684588	1_42	0	5.77767325093959e-08	7.51178879818597	7.23863122003882e-12	1.25000000000012	1
ENSG00000172380.5	GNG12	1	67833367	1_42	0	5.3676402433922e-08	8.75318257878173	7.83627183942298e-12	1.48997772828443	1
ENSG00000116729.13	WLS	1	68232448	1_43	0	0.0130207902941761	6.54920509865363	1.42228307258732e-06	0.640668523676914	1
ENSG00000033122.18	LRRC7	1	69568154	1_44	0	0.0508733348049395	17.6782505845109	1.49999426380813e-05	-1.90506329113958	1
ENSG00000118454.12	ANKRD13C	1	70354325	1_44	0	0.0135933814920226	4.87595243600079	1.10547028035952e-06	0.277777777777922	1
ENSG00000116761.11	CTH	1	70411075	1_44	0	0.0512892240336018	17.7580196823572	1.51908042410649e-05	1.9685039370078	1
ENSG00000050628.20	PTGER3	1	71047847	1_45	0	0.00894372274936772	5.04054556714632	7.51892890873645e-07	-0.276567041375491	2
ENSG00000132485.13	ZRANB2	1	71080715	1_45	0	0.0146131058994177	9.77051119715177	2.38133186809589e-06	1.21118012422393	1
ENSG00000172260.14	NEGR1	1	72282161	1_46	0	0.0333808406614707	16.5212765557104	9.19816035209e-06	1.94045781955329	2
ENSG00000162620.15	LRRIQ3	1	74198130	1_47	0	0.0143451695705669	6.73925933936	1.61241920047944e-06	0.78048780487798	1
ENSG00000254685.6	FPGT	1	74198130	1_47	0	0.0143451695705669	6.73925933936	1.61241920047944e-06	0.78048780487798	1
ENSG00000116783.14	TNNI3K	1	74236266	1_47	0	0.0200250210057273	9.96004239933595	3.32655166643823e-06	1.13636363636324	1
ENSG00000116791.13	CRYZ	1	74706968	1_47	0	0.0652613462805889	21.4685670650735	2.33678734656805e-05	-2.21602226897187	2
ENSG00000162623.15	TYW3	1	74733103	1_47	0	0.0117864378278828	4.84539312710685	9.52514716284929e-07	-0.0648946004652422	2
ENSG00000137968.16	SLC44A5	1	75603291	1_47	0	0.0182801354043445	9.07901334383516	2.76807700957615e-06	-0.982532751092181	1
ENSG00000117054.13	ACADM	1	75726384	1_47	0	0.0117256100544657	4.79554080811029	9.37849484066557e-07	-0.0555555555555789	1
ENSG00000137955.15	RABGGTB	1	75784030	1_47	0	0.0119618563016819	4.98773917988698	9.95090136932748e-07	0.313432835820944	1
ENSG00000057468.6	MSH4	1	75797873	1_47	0	0.0117329930069313	4.80160529033725	9.39626754066602e-07	0.0343397207027812	2
ENSG00000184005.10	ST6GALNAC3	1	76074606	1_47	0	0.0214230763615225	10.6126401685925	3.7919742603719e-06	-1.2318840579713	1
ENSG00000162624.14	LHX8	1	75121865	1_47	0	0.0198478935825475	9.87415067721634	3.26869409509197e-06	1.29139072847687	1
ENSG00000117069.14	ST6GALNAC5	1	76867670	1_48	0	0.00572448449699237	4.80434964920819	4.5870248820026e-07	-0.0989103204298853	2
ENSG00000142892.14	PIGK	1	77221177	1_48	0	0.00634498939762829	5.79360666702559	6.13112278404622e-07	0.536312849162056	1
ENSG00000077254.14	USP33	1	77759973	1_48	0	0.00742622088740652	7.30667571730006	9.0499837932718e-07	0.99999999999962	1
ENSG00000162614.18	NEXN	1	77888019	1_48	0	0.0253742207360909	19.1589552222634	8.10820352723774e-06	-2.09291449931952	2
ENSG00000162613.16	FUBP1	1	77979050	1_48	0	0.00588560393736604	5.07113616189983	4.97801740604049e-07	-0.0995624909074903	2
ENSG00000162616.8	DNAJB4	1	77979050	1_48	0	0.010503019096091	10.6426398837863	1.86433360462043e-06	-1.38398963857158	2
ENSG00000137960.5	GIPC2	1	77979050	1_48	0	0.00830246263741641	8.37957910240615	1.16035062486453e-06	0.852861035422765	1
ENSG00000122420.9	PTGFR	1	78303991	1_48	0	0.00575718598557695	4.85909758997222	4.66579858023897e-07	0.0978260869565748	1
ENSG00000137959.15	IFI44L	1	78619516	1_48	0	0.00823775567677709	8.30430407351509	1.14096482517941e-06	0.895408163265801	1
ENSG00000137965.10	IFI44	1	78646006	1_48	0	0.00573462575754757	4.82136104811875	4.6114217277346e-07	0.119718309859141	1
ENSG00000162618.13	ADGRL4	1	79000017	1_48	0	0.00849052170581555	8.59509287723089	1.21715267004069e-06	0.902531222946425	2
ENSG00000203943.8	SAMD13	1	84298566	1_51	0	0.0112176510085084	4.81329798984761	9.00543673800649e-07	0.0776515151515173	1
ENSG00000171517.5	LPAR3	1	84893414	1_52	0	0.0185103396735353	8.08875209426313	2.49721548442768e-06	-0.836879432623993	1
ENSG00000117133.10	RPF1	1	84479656	1_52	0	0.0154896718251761	6.3686151316586	1.64530844388883e-06	-0.473874110513029	2
ENSG00000122432.17	SPATA1	1	84506406	1_52	0	0.021777380778207	9.66015530029055	3.50872926182167e-06	-1.21176470588262	1
ENSG00000117151.12	CTBS	1	84574852	1_52	0	0.0220289757833594	9.77128764258017	3.59009721718294e-06	1.12982243106242	2
ENSG00000117155.16	SSX2IP	1	84690036	1_52	0	0.0424633121878831	16.1449764737908	1.14343475536235e-05	-1.8800000000008	1
ENSG00000153898.12	MCOLN2	1	84996982	1_52	0	0.0163727769020968	6.90373988967132	1.88524097275873e-06	-0.790322580645302	1
ENSG00000055732.12	MCOLN3	1	85048087	1_52	0	0.0155087852972083	6.38051512275387	1.65041678410161e-06	-0.678266037925101	2
ENSG00000097096.8	SYDE2	1	85200644	1_52	0	0.0154144275335039	6.32162798544818	1.62523602707709e-06	-0.598173515981807	1
ENSG00000142867.12	BCL10	1	85276340	1_52	0	0.0134634977244555	5.01641744128453	1.12644936880853e-06	0.258175856386892	2
ENSG00000117174.10	ZNHIT6	1	85707615	1_52	0	0.0135052976794052	5.04630520494879	1.13667885274389e-06	-0.222245542785227	2
ENSG00000171502.14	COL24A1	1	86083886	1_53	0	0.0149280616147512	6.17674687797812	1.53788311578597e-06	0.76377952755894	1
ENSG00000122417.15	ODF2L	1	86396707	1_53	0	0.0132785699274007	5.0475300899828	1.11786749271137e-06	-0.32558139534887	1
ENSG00000137975.7	CLCA2	1	86424561	1_53	0	0.0129356397070818	4.79529690420091	1.03457866539733e-06	-0.0329670329670174	1
ENSG00000016602.9	CLCA4	1	86547045	1_53	0	0.0175914074217841	7.76135827878079	2.27718557680454e-06	0.730705127662578	2
ENSG00000097033.14	SH3GLB1	1	86703725	1_53	0	0.0129554021646816	4.81001186427861	1.03933882813715e-06	0.0409090909090911	1
ENSG00000183291.15	SELENOF	1	86914303	1_53	0	0.0150483777192885	6.25420960844469	1.56972010813548e-06	-0.879120879120952	1
ENSG00000143013.12	LMO4	1	87331207	1_53	0	0.013900577372877	5.48892993959555	1.27256692829276e-06	0.35546875	1
ENSG00000065243.19	PKN2	1	88684130	1_54	0	0.00926103372890463	4.91600802466264	7.59332790632729e-07	-0.0417582417582481	1
ENSG00000137944.17	KYAT3	1	88982295	1_54	0	0.0917906062071516	27.2408799294194	4.17041693603355e-05	-3.04875572924259	2
ENSG00000213516.9	RBMXL1	1	88993078	1_54	0	0.0161931420379762	10.3010855180392	2.78210952747717e-06	-1.57142857142853	1
ENSG00000117226.11	GBP3	1	89015900	1_54	0	0.0159692189846964	10.1666860433428	2.70784121578461e-06	-1.56060606060559	1
ENSG00000117228.9	GBP1	1	89064901	1_54	0	0.0194061264857978	12.0492482996242	3.89994890607087e-06	1.70895522388022	1
ENSG00000213512.1	GBP7	1	89184141	1_54	0	0.0162801673654092	10.3528287135837	2.81111103228241e-06	1.2764227642275	1
ENSG00000154451.14	GBP5	1	89272549	1_54	0	0.0145251805605167	9.25221130543332	2.24144036218411e-06	-1.21259842519692	1
ENSG00000197147.13	LRRC8B	1	89524961	1_54	0	0.0130846310212153	8.24509231880317	1.79935605062621e-06	-0.827586206896627	1
ENSG00000122482.20	ZNF644	1	91022402	1_55	0	0.0543275401927577	19.3640620366802	1.75459388994245e-05	-1.90878938640056	1
ENSG00000162669.15	HFM1	1	91404853	1_55	0	0.0333691519751557	14.6069236395356	8.12950372462194e-06	-1.74675324675326	1
ENSG00000097046.12	CDC7	1	91486826	1_56	0	0.00833141869307508	6.85360167388353	9.52352937950263e-07	0.74913486667637	2
ENSG00000172031.6	EPHX4	1	92029879	1_56	0	0.00918958065926523	7.93324477046919	1.2159246244462e-06	-1.09057971014534	1
ENSG00000284413.1	BTBD8	1	92080411	1_56	0	0.0921787112517059	30.4917737480653	4.68784697012068e-05	2.96511627907023	1
ENSG00000069712.12	KIAA1107	1	92163769	1_56	0	0.0116582395959671	10.5176622995738	2.045089432058e-06	-2.43410852713247	1
ENSG00000162676.11	GFI1	1	92487304	1_56	0	0.0106721209540526	9.64313407765337	1.71644167074509e-06	-1.59354838709717	1
ENSG00000067208.14	EVI5	1	92792120	1_56	0	0.00758626530900219	6.35160652011288	8.0365882549101e-07	-1.14785471022366	2
ENSG00000122406.12	RPL5	1	92831623	1_56	0	0.00731202602055803	5.65521630398767	6.89679082786695e-07	0.496402877697849	1
ENSG00000154511.11	FAM69A	1	92962430	1_56	0	0.0585104025396092	25.9338848073398	2.53081715144738e-05	2.52277657266936	1
ENSG00000143033.17	MTF2	1	93079600	1_57	0	0.00924801759783622	5.46942711208702	8.43627235896781e-07	0.796610169491586	1
ENSG00000117500.12	TMED5	1	93180650	1_57	1	0.169370084737955	24.2105719060749	6.83914574659549e-05	4.45384615384711	1
ENSG00000122483.17	CCDC18	1	93179625	1_57	1	0.169320131591347	24.2098966447105	6.83693794835514e-05	4.45384615384722	1
ENSG00000117505.12	DR1	1	93345343	1_57	1	0.074880622625996	25.5188707611581	3.18706561587111e-05	-4.26874999999968	1
ENSG00000067334.13	DNTTIP2	1	93879711	1_57	0	0.0174430990717701	10.3899460377249	3.02271391307738e-06	-0.888508563574491	2
ENSG00000143036.16	SLC44A3	1	94818674	1_58	0	0.0396244582190157	17.156280254312	1.13382642582302e-05	1.88934083654348	2
ENSG00000172339.9	ALG14	1	95073027	1_58	0	0.0116537159714478	5.31120426459852	1.03232760088019e-06	0.368275829911949	2
ENSG00000122481.16	RWDD3	1	95234422	1_58	0	0.0112292307119594	4.95375191759379	9.27778627557615e-07	-0.184251968503956	1
ENSG00000117569.18	PTBP2	1	96721522	1_59	0	0.0584295993792288	19.1028821531188	1.86162374901238e-05	-2.08620689655131	1
ENSG00000188641.12	DPYD	1	97921165	1_60	0	0.0148774844655959	6.90192254069406	1.71261479696986e-06	-0.8506316119868	2
ENSG00000162627.16	SNX7	1	98661649	1_60	0	0.0188835223440487	9.20397776544889	2.89880280514338e-06	-1.0671462829738	1
ENSG00000156869.12	FRRS1	1	99766518	1_61	0	0.0747530059863247	23.8507042373296	2.97365084415691e-05	2.27972027972179	1
ENSG00000117620.14	SLC35A3	1	99969054	1_61	0	0.0299645560865307	15.5557921251689	7.77427832621772e-06	-1.85581639991571	2
ENSG00000156875.13	MFSD14A	1	100038319	1_61	0	0.0122521995892888	6.95780457230494	1.42182581388572e-06	-0.765682656826522	1
ENSG00000156876.9	SASS6	1	100132743	1_61	0	0.0157390788250343	9.37934553379367	2.46213550850796e-06	1.16326530612203	1
ENSG00000122435.9	TRMT13	1	100132743	1_61	0	0.0157390788250343	9.37934553379367	2.46213550850796e-06	-1.16326530612203	1
ENSG00000122477.12	LRRC39	1	100178174	1_61	0	0.0385919697225717	17.9682278439523	1.15654436499838e-05	2.04651162790633	1
ENSG00000137992.14	DBT	1	100250235	1_61	0	0.0158880397007642	9.44070762459539	2.50169850964656e-06	-1.10344827586225	1
ENSG00000079335.18	CDC14A	1	100344610	1_61	0	0.0107007764315292	5.67178626164018	1.01226740419351e-06	-0.385093167701708	1
ENSG00000181656.6	GPR88	1	100538206	1_62	0	0.0143443824121654	8.7494905964099	2.09326749214518e-06	1.15322580645184	1
ENSG00000162694.13	EXTL2	1	100895622	1_62	0	0.0216312548275082	12.7170486958248	4.588050119139e-06	1.60989010988921	1
ENSG00000162695.11	SLC30A7	1	100895622	1_62	0	0.0216312548275081	12.7170486958248	4.58805011913898e-06	-1.60989010988921	1
ENSG00000060718.20	COL11A1	1	103107935	1_64	0	0.0572719820558105	20.2426931127264	1.93361768719807e-05	1.92429577464798	1
ENSG00000162631.18	NTNG1	1	107135646	1_66	0	0.010950103357388	7.06393919947892	1.29010564812447e-06	-0.651465798045681	1
ENSG00000134215.15	VAV3	1	107965542	1_67	0	0.0386125494021374	17.8147258892177	1.14727551992754e-05	-1.78354978354927	1
ENSG00000085491.15	SLC25A24	1	108200420	1_67	0	0.0102394664274794	4.97558720889079	8.49731610694884e-07	-0.543880017895809	2
ENSG00000121957.12	GPSM2	1	108875057	1_67	0	0.0116645897348605	6.23066269830719	1.21217079160152e-06	0.553191489361905	1
ENSG00000197780.9	TAF13	1	109075155	1_67	0	0.0274059839489539	14.4832004162059	6.62018376730025e-06	-1.67318435754194	1
ENSG00000215717.5	TMEM167B	1	109089398	1_67	0	0.0103819135894956	5.10861682109315	8.84587594416545e-07	-0.390697674418579	1
ENSG00000116299.16	KIAA1324	1	109073519	1_67	0	0.0814365931261181	25.1433005810946	3.41508871236101e-05	-2.2997601918479	1
ENSG00000031698.12	SARS	1	109213564	1_67	0	0.0100728069634494	4.8175782912151	8.09355640854514e-07	0.199612403100758	1
ENSG00000143126.7	CELSR2	1	109250412	1_67	0	0.0100519098910994	4.79758288372153	8.0432427977133e-07	0.00794912559618002	1
ENSG00000134222.16	PSRC1	1	109279544	1_67	0	0.0133935301867127	7.56273485554157	1.68940603402105e-06	-0.958244958244156	2
ENSG00000134243.11	SORT1	1	109397881	1_67	0	0.0379787888798728	17.6535154005174	1.11823329116506e-05	1.90000000000001	1
ENSG00000143028.8	SYPL2	1	109466812	1_67	0	0.016966509089718	9.84418122232344	2.78568624496526e-06	-1.10294117647076	1
ENSG00000162650.16	ATXN7L2	1	109473620	1_67	0	0.010868987414429	5.55015363702214	1.00613022714514e-06	-0.447645291066785	2
ENSG00000174151.14	CYB561D1	1	109494012	1_67	0	0.0194961829899263	11.1867288046389	3.63758213109261e-06	1.35210023582133	2
ENSG00000181754.6	AMIGO1	1	109509517	1_67	0	0.0145532924607044	8.36358382865897	2.03008291739233e-06	-0.845902665858323	2
ENSG00000156097.12	GPR61	1	109539929	1_67	0	0.0212025852625206	11.9979638452859	4.24283822416588e-06	1.45194805194755	1
ENSG00000065135.10	GNAI3	1	109548825	1_67	0	0.0132228988845798	7.43912248447069	1.64062185236353e-06	-0.748299319728001	1
ENSG00000134184.12	GSTM1	1	109711080	1_67	0	0.0237530509051573	13.0971464827122	5.1886716666305e-06	1.42307692307693	1
ENSG00000134201.10	GSTM5	1	109712113	1_67	0	0.0204145881858783	11.6317054937571	3.96044627907449e-06	1.30201342281917	1
ENSG00000213366.12	GSTM2	1	109667893	1_67	0	0.0107713949720794	5.4632871279808	9.81490459852202e-07	0.465079365079127	1
ENSG00000134202.10	GSTM3	1	109669671	1_67	0	0.109920653831072	28.1378129020426	5.15857496467284e-05	-2.77008660693281	2
ENSG00000168710.17	AHCYL1	1	109984850	1_68	0	0.0255861380981047	13.9406132124104	5.94903772411888e-06	1.51204819277101	1
ENSG00000197106.6	SLC6A17	1	110150825	1_68	0	0.0173866321607811	10.2037901208841	2.95894633616799e-06	-1.13749999999947	1
ENSG00000168679.17	SLC16A4	1	110395158	1_68	0	0.0162319416413885	9.54030872231885	2.58281325652566e-06	1.18400000000001	1
ENSG00000134248.13	LAMTOR5	1	110407655	1_68	0	0.0170415368174616	10.0101899117173	2.84518938456416e-06	1.18027779186071	2
ENSG00000121931.15	LRIF1	1	110964484	1_68	0	0.0103557261462094	5.20775810977915	8.9947990761002e-07	-0.433734939759183	1
ENSG00000156171.14	DRAM2	1	111139496	1_68	0	0.0566615015895806	21.687449738017	2.04954128426139e-05	2.64492753623102	1
ENSG00000134255.13	CEPT1	1	111139496	1_68	0	0.056661501589581	21.687449738017	2.0495412842614e-05	2.64492753623102	1
ENSG00000156150.6	ALX3	1	110070303	1_68	0	0.0311548139258985	15.8507280236458	8.23634408270443e-06	-1.84126984127003	1
ENSG00000162777.16	DENND2D	1	111205506	1_69	0	0.00901086048561617	4.90005305551294	7.3642267717438e-07	0.204968944099381	1
ENSG00000173947.13	PIFO	1	111346034	1_69	0	0.00891532960026098	4.80239575252504	7.14094117528464e-07	0.0168554243388856	2
ENSG00000085465.12	OVGP1	1	111420646	1_69	0	0.00896232398986996	4.85776149037521	7.26134268596764e-07	0.209677419354893	1
ENSG00000282608.1	ADORA3	1	111503935	1_69	0	0.00903905256304038	4.92992510656277	7.43230184466757e-07	-0.159722222222247	1
ENSG00000121933.18	TMIGD3	1	111485955	1_69	0	0.0097304616481636	5.63240532934805	9.14086829630126e-07	0.492063492063438	1
ENSG00000197852.9	FAM212B	1	111755756	1_69	0	0.00984850749131338	5.73251629498338	9.41620322484778e-07	0.450055279791576	2
ENSG00000064703.11	DDX20	1	111755261	1_69	0	0.0124996001603955	8.05800819977292	1.6799019394958e-06	0.948186528497408	1
ENSG00000143079.14	CTTNBP2NL	1	112363677	1_69	0	0.0105811292645467	6.21474843800307	1.09677029486382e-06	0.31787150961289	3
ENSG00000155367.15	PPM1J	1	112715671	1_69	0	0.0462993967773466	21.9986931108594	1.69876114702664e-05	-2.58461538461451	1
ENSG00000184599.13	FAM19A3	1	112720490	1_69	0	0.0636262977334408	25.2484849818946	2.67936625044004e-05	-2.77486910994794	1
ENSG00000155380.11	SLC16A1	1	112956760	1_70	0	0.0138081994216285	6.26537186440197	1.44292583275219e-06	0.716831683168382	1
ENSG00000081026.18	MAGI3	1	113390860	1_70	0	0.0134963608109896	6.04503417540133	1.36074123698616e-06	-0.34013605442177	1
ENSG00000081019.13	RSBN1	1	113810702	1_70	0	0.0147861565920996	6.92521630847045	1.70784616927475e-06	-0.807407407407195	1
ENSG00000134262.12	AP4B1	1	113904943	1_70	0	0.0690517357821119	21.9194281720651	2.52443344835869e-05	-2.64233576642433	1
ENSG00000163349.21	HIPK1	1	113929596	1_70	0	0.0153471131841464	7.2845073773387	1.8646056208744e-06	-0.761194029850884	1
ENSG00000116774.11	OLFML3	1	113979778	1_70	0	0.0258161714514765	12.3125027941754	5.30149412297506e-06	1.25062656641679	1
ENSG00000134200.3	TSHB	1	115020165	1_71	0	0.0139504651367647	6.37655144425828	1.48366093393452e-06	-0.725190930097224	2
ENSG00000197323.11	TRIM33	1	114511320	1_71	0	0.0138991232883678	6.34099571572141	1.4699581570763e-06	-0.684210526316019	1
ENSG00000175984.14	DENND2C	1	114669904	1_71	0	0.0157911014550176	7.57213329132232	1.99430133319191e-06	0.86335403726704	1
ENSG00000213281.4	NRAS	1	114716596	1_71	0	0.0134892629364448	6.05238210399655	1.36167876299085e-06	-0.631578947368237	1
ENSG00000173218.14	VANGL1	1	115641042	1_72	0	0.00760697348364292	6.23805452636346	7.91445792343939e-07	-0.617051337965227	2
ENSG00000118729.11	CASQ2	1	115768346	1_72	0	0.00674909043151561	5.08731431049049	5.72656142486178e-07	0.147058823529426	1
ENSG00000163393.12	SLC22A15	1	115976190	1_72	0	0.00666649843276634	4.96892275697797	5.52484543454987e-07	-0.161971830985906	1
ENSG00000116815.15	CD58	1	116571486	1_72	0	0.0108137600306757	9.62351704702752	1.73568397347553e-06	-1.06993006993023	1
ENSG00000134247.9	PTGFRN	1	116909700	1_72	0	0.016413064331678	13.6464423642324	3.7356761749701e-06	-1.44956207059111	2
ENSG00000134256.12	CD101	1	117001709	1_72	0	0.032635429802422	20.3008280758345	1.1050023343395e-05	-1.93872951462134	2
ENSG00000116830.11	TTF2	1	117060534	1_72	0	0.00699080443472966	5.42567401010173	6.32617141138093e-07	-0.37323943661986	1
ENSG00000134253.9	TRIM45	1	117122142	1_72	0	0.00926939240876889	8.1398231129968	1.25842211205254e-06	0.869047619047623	1
ENSG00000198162.12	MAN1A2	1	117329919	1_72	0	0.00655434664435994	4.80579453272393	5.25357227163508e-07	0.176485904206636	2
ENSG00000183508.4	FAM46C	1	117605765	1_72	0	0.0125395737884989	11.0500861380407	2.31104575774689e-06	1.30487804878073	1
ENSG00000196505.10	GDAP2	1	117929798	1_72	0	0.00655224128061827	4.80270673930635	5.24851032506407e-07	-0.0793107931163157	2
ENSG00000155761.13	SPAG17	1	118187210	1_72	0	0.00654920828930761	4.7982547927345	5.24121788328081e-07	0.016666666666675	1
ENSG00000092607.13	TBX15	1	118988874	1_73	0	0.00920436992571616	6.00288698411338	9.21540310956955e-07	-0.448725630295618	2
ENSG00000116874.11	WARS2	1	119041773	1_73	0	0.00851188555874771	5.25018686881874	7.45350664466619e-07	0.372827141905199	2
ENSG00000143067.4	ZNF697	1	119647482	1_73	0	0.0536165378085665	23.0757058798215	2.06354463492972e-05	2.13896457765647	1
ENSG00000131791.7	PRKAB2	1	147171976	1_73	0	0.00820480001315194	4.89665227009746	6.70081101624433e-07	0.200795008301079	2
ENSG00000162836.11	ACP6	1	147664166	1_73	0	0.00897568660973236	5.76074856290431	8.62395946062931e-07	-0.515873015872946	1
ENSG00000265107.2	GJA5	1	147773193	1_73	0	0.00997860170378784	6.78035636026557	1.12844998130051e-06	-0.722772277227683	1
ENSG00000188092.14	GPR89B	1	147928711	1_73	0	0.0162297498353773	11.4688489767377	3.10450072205374e-06	-1.31358024691337	1
ENSG00000159409.14	CELF3	1	151717135	1_74	1	0.218958598296048	23.8776896922469	8.7199584127998e-05	4.44134078212417	1
ENSG00000143376.12	SNX27	1	151573960	1_74	0	0.0100571909015246	7.37286508349835	1.23672484673896e-06	-0.822293433649053	2
ENSG00000143450.16	OAZ3	1	151762965	1_74	0	0.0737342081795465	22.6872304196342	2.79004114745342e-05	0.0639248455002593	2
ENSG00000143436.10	MRPL9	1	151763100	1_74	1	0.614700810084698	26.3675485531361	0.000270329627158803	4.69318181818182	1
ENSG00000182134.15	TDRKH	1	151789389	1_74	0	0.010991093373963	12.5795826072394	2.30604211420934e-06	-2.87096774193535	1
ENSG00000143365.17	RORC	1	151831413	1_74	0	0.0159223542259468	13.0395001774063	3.46280735783911e-06	1.77815699658732	1
ENSG00000225556.1	C2CD4D	1	151841368	1_74	0	0.0362522426625888	21.146171870876	1.27857656995481e-05	-2.63450292397804	1
ENSG00000197747.8	S100A10	1	151994269	1_74	0	0.0889773152990455	28.6154506163682	4.24658667364421e-05	-2.65373961218752	1
ENSG00000197915.5	HRNR	1	152230440	1_74	0	0.00775579967380147	5.05358016675182	6.53711083089937e-07	0.142687955227158	2
ENSG00000143631.10	FLG	1	152205063	1_74	0	0.00912355453904878	6.84455118564395	1.04152369260526e-06	0.523988462195975	2
ENSG00000143536.7	CRNN	1	152414760	1_74	0	0.00841198644613328	5.71600814920458	8.01957787699456e-07	0.0374999999999932	1
ENSG00000198854.5	C1orf68	1	152719996	1_74	0	0.0176255849603579	13.0556233084739	3.83796717370675e-06	1.79687500000046	1
ENSG00000163207.6	IVL	1	152908247	1_74	0	0.00813923992386501	5.69622983010205	7.73270531358764e-07	0.463426137266972	2
ENSG00000241794.1	SPRR2A	1	153057485	1_74	0	0.00834944862207032	5.72626536443884	7.97424128237284e-07	0.620062641492801	2
ENSG00000203785.8	SPRR2E	1	153106201	1_74	0	0.0199050414481273	13.9550348679937	4.63291271173468e-06	-1.57291204944779	2
ENSG00000163220.10	S100A9	1	153357702	1_75	0	0.0173254809906871	8.04679757508458	2.32524373172499e-06	1.03430365565139	2
ENSG00000163221.8	S100A12	1	153378145	1_75	0	0.085987268647001	23.6837885738256	3.39660805356558e-05	-2.13883677298174	1
ENSG00000143546.9	S100A8	1	153391654	1_75	0	0.0317198321465246	13.9023706374864	7.35495210000235e-06	1.63020833333328	1
ENSG00000143556.8	S100A7	1	153460264	1_75	0	0.0177746536341841	8.29401312637676	2.45881566053544e-06	0.984943390644726	2
ENSG00000197956.9	S100A6	1	153535924	1_75	0	0.0123734476419217	4.79957575580206	9.90498178992504e-07	0.0809948200786009	2
ENSG00000196420.7	S100A5	1	153541765	1_75	0	0.0132843431562479	5.48426863971935	1.21511927833415e-06	-0.455830388692501	1
ENSG00000188015.9	S100A3	1	153549456	1_75	0	0.0174168550406614	8.0975730563392	2.35225671903907e-06	0.852560587593799	2
ENSG00000196154.11	S100A4	1	153549874	1_75	0	0.017128772220953	7.93654605265162	2.26734642422025e-06	0.901315789473597	1
ENSG00000196754.10	S100A2	1	153567710	1_75	0	0.0146216378173114	6.4092324168505	1.56301140961288e-06	-0.690184049079804	1
ENSG00000188643.10	S100A16	1	153613108	1_75	0	0.0140753321979454	6.04188220976223	1.4183748220101e-06	-0.321167883211675	1
ENSG00000160678.11	S100A1	1	153627648	1_75	0	0.0125139196313633	4.90834682414522	1.02444514702554e-06	0.094309977330659	2
ENSG00000169418.9	NPR1	1	153678582	1_75	0	0.0393602768883303	16.0020356890561	1.05049377970577e-05	2.05363984674375	1
ENSG00000143554.13	SLC27A3	1	153774305	1_75	0	0.0252906235625737	11.7051022278245	4.93736067857552e-06	-1.32307692307613	1
ENSG00000143578.15	CREB3L4	1	153966654	1_75	0	0.013775991031687	5.83462128358392	1.34058892999887e-06	0.314516129032148	1
ENSG00000143552.9	NUP210L	1	154155073	1_75	0	0.0123740078413955	4.80000984171079	9.90632610372515e-07	-0.123738590780231	2
ENSG00000143569.18	UBAP2L	1	154219953	1_75	0	0.0132771244407277	5.47900908140072	1.21329428399744e-06	-0.340116279070034	1
ENSG00000143595.12	AQP10	1	154321449	1_75	0	0.0144872302690586	6.32017475738189	1.5271248903528e-06	0.653409090908942	1
ENSG00000143515.16	ATP8B2	1	154325898	1_75	0	0.20800508827135	32.6825099113801	0.000113383397418915	-3.60804020100516	1
ENSG00000169291.9	SHE	1	154501655	1_75	0	0.0185683640956361	8.71607114572356	2.69932088859121e-06	1.43975903614498	1
ENSG00000163239.12	TDRD10	1	154500057	1_75	0	0.0280545962183252	12.7105433236159	5.94741499173697e-06	-1.44156087740405	2
ENSG00000160714.9	UBE2Q1	1	154559434	1_75	0	0.0157693558680125	7.13827176877736	1.87744463206026e-06	-0.781395348837055	1
ENSG00000160710.15	ADAR	1	154628057	1_75	0	0.0243320703432292	11.330872530299	4.59835527890653e-06	-1.42700074042772	2
ENSG00000143603.18	KCNN3	1	154870871	1_76	0	0.00859661086674435	7.89250786101737	1.13162464506041e-06	1.3593750000006	1
ENSG00000163344.5	PMVK	1	154937272	1_76	0	0.00648461663175237	4.90128451705736	5.30095753561061e-07	-0.137010676156554	1
ENSG00000163348.3	PYGO2	1	154981990	1_76	0	0.0216968708143586	15.6280117436896	5.65536887916527e-06	1.15645161290276	1
ENSG00000160691.18	SHC1	1	154974041	1_76	0	0.0185123474587976	14.4774900028916	4.4700756419567e-06	-1.2784431137732	1
ENSG00000173207.12	CKS1B	1	154975020	1_76	0	0.0192767019439712	14.8682712980306	4.78027977107323e-06	1.31343283582167	1
ENSG00000163354.14	DCST2	1	155033615	1_76	0	0.0113377309005299	10.1376794151496	1.91701187792597e-06	1.54242136605299	2
ENSG00000163357.10	DCST1	1	155033615	1_76	0	0.00641121012322421	4.8866820182402	5.22533569463437e-07	-0.485643322893742	2
ENSG00000143590.13	EFNA3	1	155081243	1_76	0	0.0158999585975899	22.7087989264049	6.02213190671368e-06	-4.55118110236079	1
ENSG00000169242.11	EFNA1	1	155127376	1_76	0	0.00899913478305114	14.3395261851035	2.15226460404686e-06	-3.28235294117593	1
ENSG00000169241.17	SLC50A1	1	155135811	1_76	0	0.0101309221213446	18.2301933981558	3.08035207855241e-06	4.19841269841355	1
ENSG00000185499.16	MUC1	1	155197995	1_76	0	0.00643246844936929	6.1677564201655	6.61705865472079e-07	-1.53535353535367	1
ENSG00000169231.13	THBS3	1	155205298	1_76	0	0.0152067563879629	14.7851866351778	3.74993297382647e-06	2.33944954128387	1
ENSG00000116521.10	SCAMP3	1	155262283	1_76	0	0.0493814394576856	33.9070703837523	2.79263462705397e-05	5.44366197183029	1
ENSG00000143630.9	HCN3	1	155277916	1_76	0	0.0635844276315696	36.3489038351209	3.85480301781465e-05	-5.52142857142788	1
ENSG00000176444.18	CLK2	1	155278322	1_76	0	0.0564862431614727	35.1233379415055	3.309013805905e-05	5.46808510638361	1
ENSG00000160753.15	RUSC1	1	155321640	1_76	0	0.0352116224057137	22.8707239855173	1.34315475611411e-05	-3.04362416107413	1
ENSG00000116580.18	GON4L	1	155859720	1_76	0	0.040249723830842	27.7940737272075	1.86584350727048e-05	-4.59558823529568	1
ENSG00000132718.8	SYT11	1	155859720	1_76	0	0.0402497238308422	27.7940737272076	1.8658435072705e-05	-4.59558823529568	1
ENSG00000143622.10	RIT1	1	155910600	1_76	0	0.0779793956577055	33.7765505541296	4.39293993964502e-05	-4.62411347517895	1
ENSG00000163479.13	SSR2	1	156020665	1_76	0	0.00888540561138196	7.74871037919659	1.14833021472534e-06	-0.939285714285853	1
ENSG00000196189.12	SEMA4A	1	156147070	1_76	0	0.0213394337125395	16.2031489364922	5.76689998940374e-06	1.30459770114924	1
ENSG00000160785.13	SLC25A44	1	156193927	1_76	0	0.01715424187527	15.1519752640387	4.3351176437685e-06	-1.87457221687768	2
ENSG00000242252.1	BGLAP	1	156240766	1_76	0	0.00648844626467382	4.91069082927604	5.31426748639593e-07	0.0333333333333179	1
ENSG00000160781.15	PAQR6	1	156225891	1_76	0	0.00720444006912102	5.91122214762885	7.10293138380054e-07	0.417234613829476	2
ENSG00000198952.8	SMG5	1	156282500	1_76	0	0.00907818870722454	8.31453680466436	1.25891779318356e-06	0.933823529411544	1
ENSG00000163468.14	CCT3	1	156351363	1_76	0	0.0102884722203777	9.50092937256847	1.6303358726661e-06	1.04225352112656	1
ENSG00000187862.11	TTC24	1	156579671	1_77	0	0.00866790635332981	5.20049216820103	7.51828462151069e-07	-0.302347844828169	2
ENSG00000160818.16	GPATCH4	1	156601175	1_77	0	0.0147052955466065	10.2925752839337	2.5243985103648e-06	1.14411472193839	2
ENSG00000132702.12	HAPLN2	1	156619658	1_77	0	0.00867592121933081	5.20938404818614	7.53810324120646e-07	-0.306122448979583	1
ENSG00000132692.18	BCAN	1	156640896	1_77	0	0.0285646699560784	16.7136008073649	7.96268143569598e-06	1.6428571428577	1
ENSG00000132688.10	NES	1	156678139	1_77	0	0.0137082835962681	9.61546994110904	2.19843535974305e-06	-1.02334714987111	2
ENSG00000143320.8	CRABP2	1	156705979	1_77	0	0.00840945441839902	4.90921830725979	6.88557592689281e-07	-0.100628930817654	1
ENSG00000143303.11	RRNAD1	1	156728106	1_77	0	0.098344598578017	28.8510141240849	4.73229381490373e-05	2.45596868884598	1
ENSG00000143314.12	MRPL24	1	156741833	1_77	0	0.0134147554972096	9.40678316962688	2.1046699507282e-06	-1.07199999999968	1
ENSG00000198400.11	NTRK1	1	156815564	1_77	0	0.0259786336919484	15.7934863680266	6.84312419023206e-06	1.78388837069713	2
ENSG00000027869.11	SH2D2A	1	156815979	1_77	0	0.0174270451790952	11.9315745382362	3.46802022341985e-06	-1.50769230769222	1
ENSG00000187800.13	PEAR1	1	156893251	1_77	0	0.00903601709761359	5.60075739975878	8.44080584815887e-07	0.680000000000429	1
ENSG00000132694.18	ARHGEF11	1	157045172	1_77	0	0.0413768728523665	20.3175163963619	1.40213034776279e-05	2.32734157810737	2
ENSG00000143297.18	FCRL5	1	157552226	1_77	0	0.044721939853847	21.0762289644216	1.5720763949043e-05	-2.53289473684303	1
ENSG00000160856.20	FCRL3	1	157700967	1_77	0	0.00894639346166104	5.50482649619935	8.21394395536406e-07	0.707142857143038	1
ENSG00000158473.6	CD1D	1	158180329	1_78	0	0.00929739755026726	6.50118165289329	1.00812366151496e-06	0.74490661118835	2
ENSG00000158488.15	CD1E	1	158353463	1_78	0	0.0114281249766628	8.48810332503506	1.6178779060548e-06	-0.982107355865058	1
ENSG00000163554.12	SPTA1	1	158654738	1_78	0	0.0114347329318965	8.49367616816343	1.61987622117456e-06	1.10491803278694	1
ENSG00000163565.18	IFI16	1	159000007	1_78	0	0.063486660959118	25.1372258642879	2.6617051151639e-05	-2.44510978043895	1
ENSG00000163568.14	AIM2	1	159202320	1_78	0	0.028877626360204	17.4453108700483	8.40234116188035e-06	2.11999999999978	1
ENSG00000179639.10	FCER1A	1	159289239	1_78	0	0.00778812788665706	4.79676286085044	6.23076581587975e-07	-0.170116132453717	2
ENSG00000158716.8	DUSP23	1	159781012	1_78	0	0.00778742354558759	4.79589277778641	6.22907222506919e-07	0.0117647058823498	1
ENSG00000158714.10	SLAMF8	1	159826640	1_78	0	0.00888001029344976	6.05911466122641	8.97393141099169e-07	0.536902613912238	2
ENSG00000188004.9	C1orf204	1	159854415	1_78	0	0.00979016812768863	6.99831567385143	1.14273040775296e-06	-0.727272727272502	1
ENSG00000243284.1	VSIG8	1	159856126	1_78	0	0.00858213760275817	5.73078109890289	8.20293743217144e-07	0.425373134328458	1
ENSG00000213085.9	CFAP45	1	159899758	1_78	0	0.0086608303003205	5.81861111324584	8.405024173221e-07	-0.463302752293472	1
ENSG00000158710.14	TAGLN2	1	159926113	1_78	0	0.00783590648340105	4.85559573739624	6.34588023407404e-07	0.115436241610709	1
ENSG00000085552.16	IGSF9	1	159945134	1_79	0	0.00743883486701824	18.1517984738953	2.25208451701554e-06	1.7461139896378	1
ENSG00000143315.6	PIGM	1	160036682	1_79	0	0.00405508207424843	12.2088770897844	8.25725080198927e-07	1.36111111111092	1
ENSG00000162728.4	KCNJ9	1	160081123	1_79	0	0.00384829282973032	11.3445884291059	7.28143474622976e-07	1.32800000000001	1
ENSG00000162729.13	IGSF8	1	160102029	1_79	0	0.00427360426309298	12.4174605261011	8.85089518173599e-07	1.26666666666714	1
ENSG00000018625.14	ATP1A2	1	160116165	1_79	0	0.00198192068910086	5.38759145693192	1.78090614488991e-07	0.221374045801508	1
ENSG00000132681.16	ATP1A4	1	160151660	1_79	0	0.00501414390770971	14.2091789515899	1.18829941580919e-06	-1.47999999999919	1
ENSG00000132716.18	DCAF8	1	160262716	1_79	0	0.00447994116891948	12.7699883282168	9.54163757996559e-07	-1.34399999999981	1
ENSG00000122218.14	COPA	1	160342475	1_79	0	0.00851478451932297	18.7413074558411	2.66154401649295e-06	1.75216572808053	2
ENSG00000162736.15	NCSTN	1	160342835	1_79	0	0.00187794002132924	4.90440299075325	1.53613000267898e-07	-0.126315937413564	2
ENSG00000162738.5	VANGL2	1	160400615	1_79	0	0.00483839663264574	13.2681390253246	1.0707093280452e-06	-1.27042269432067	2
ENSG00000066294.14	CD84	1	160579090	1_79	0	0.00265636889052279	8.04536745816498	3.56446517148855e-07	0.849420849420398	1
ENSG00000117090.14	SLAMF1	1	160647238	1_79	0	0.00186266730903506	4.79832280269115	1.49068149219779e-07	-0.118421052631666	1
ENSG00000117091.9	CD48	1	160709737	1_79	0	0.00439062715721916	12.3774000678045	9.0639206220239e-07	1.06433290025494	2
ENSG00000122223.12	CD244	1	160862395	1_79	0	0.00211620233632748	5.94281984950019	2.09753811062689e-07	-0.579710144927348	1
ENSG00000215845.10	TSTD1	1	161038745	1_79	0	0.00356735691158949	11.071432257875	6.58734599568444e-07	1.41649597869724	3
ENSG00000162755.13	KLHDC9	1	161098329	1_79	0	0.00914646556218401	23.5201518991138	3.58800906253784e-06	-3.07241379310187	1
ENSG00000143256.4	PFDN2	1	161117821	1_79	0	0.00407427977837105	12.3374944188805	8.38374235312149e-07	1.20559440559393	1
ENSG00000158793.13	NIT1	1	161118210	1_79	0	0.00719669749199703	18.2372491471228	2.18903489497513e-06	-1.86486486486558	1
ENSG00000158796.16	DEDD	1	161132100	1_79	0	0.00206383471174987	7.20093219751089	2.47869870510203e-07	1.05468749999982	1
ENSG00000143222.11	UFC1	1	161153113	1_79	0	0.0022055806149105	8.09415110182005	2.97751768172703e-07	1.17187500000002	1
ENSG00000143224.17	PPOX	1	161165947	1_79	0	0.00718973042602999	21.7137444608308	2.60379887607911e-06	3.14933473336296	2
ENSG00000158850.14	B4GALT3	1	161177981	1_79	0	0.00398023787228941	14.9840248375427	9.94712596322575e-07	-2.72950819672092	1
ENSG00000158864.12	NDUFS2	1	161196933	1_79	0	0.238195305873617	45.4380106623343	0.000180514716346772	-3.95530726256901	1
ENSG00000158869.10	FCER1G	1	161215268	1_79	0	0.00186988516143782	4.96377647544495	1.54805810432954e-07	0.164285714285761	1
ENSG00000158887.15	MPZ	1	161312076	1_79	0	0.00314843804651566	9.55287331364674	5.01636669516979e-07	-0.80254777070064	1
ENSG00000143226.13	FCGR2A	1	161505171	1_79	0	0.0291305502807989	25.5921234158552	1.24341217532228e-05	0.0326086956521706	1
ENSG00000173110.7	HSPA6	1	161524532	1_79	0	0.0311426623021682	49.9283047210771	2.59335912945653e-05	5.94578313253207	1
ENSG00000203747.10	FCGR3A	1	161551141	1_79	0	0.0056351652970853	13.8734665256448	1.30392242966773e-06	-0.24757281553392	1
ENSG00000162747.9	FCGR3B	1	161631328	1_79	0	0.00335561360937109	10.2696991465632	5.74764284743302e-07	-1.79054054054053	1
ENSG00000162746.14	FCRLB	1	161721643	1_79	0	0.00209903283751522	6.3187610638521	2.21213318969231e-07	1.26618705035984	1
ENSG00000081721.11	DUSP12	1	161749589	1_79	0	0.00207621192238827	5.59944809855816	1.93899643094564e-07	-0.220183486238586	1
ENSG00000118217.5	ATF6	1	161766262	1_79	0	0.00613080018491996	14.8601287691329	1.51949697626189e-06	-1.18669527897048	1
ENSG00000239887.4	C1orf226	1	162366440	1_79	0	0.00312097130678235	9.44995833509782	4.91903344298898e-07	0.892899950330469	2
ENSG00000198574.5	SH2D1B	1	162416212	1_80	0	0.00837405107948597	7.44606180986097	1.03997368008382e-06	0.769230769230736	1
ENSG00000117143.13	UAP1	1	162561114	1_80	0	0.0101242232822275	9.27280591922118	1.56578810779319e-06	-1.01019820401477	2
ENSG00000162733.16	DDR2	1	162631124	1_80	0	0.00725279301711812	6.06326293149567	7.33452158221775e-07	0.515254237287878	1
ENSG00000132196.13	HSD17B7	1	162790761	1_80	0	0.00699057946732795	5.70914185734248	6.65647211234733e-07	-0.43673170682629	2
ENSG00000185860.13	CCDC190	1	162868003	1_80	0	0.00652137166078493	5.04108127974477	5.48305695705939e-07	0.195044752385894	2
ENSG00000117152.13	RGS4	1	163068894	1_80	0	0.00638590160002428	4.83925934056399	5.15419950395117e-07	0.0877192982456323	1
ENSG00000143228.12	NUF2	1	163266611	1_80	0	0.0222324293543412	16.862990060541	6.25290183337952e-06	-1.770161290323	1
ENSG00000185630.18	PBX1	1	164547061	1_80	0	0.00657356560908173	5.11772541457986	5.61097182681017e-07	0.288389513108452	1
ENSG00000162761.14	LMX1A	1	165357021	1_81	0	0.0174647029015513	6.61489306816487	1.92683326652485e-06	0.656249999999972	1
ENSG00000143149.12	ALDH9A1	1	165698544	1_81	0	0.0214857657367697	8.61754664483014	3.08812296206458e-06	0.938356164383712	1
ENSG00000188859.6	FAM78B	1	166167240	1_81	0	0.0197795325162028	7.81744602239628	2.57893870263101e-06	-0.88671023965124	1
ENSG00000143195.12	ILDR2	1	166975572	1_82	0	0.0107118743847374	11.542321451594	2.06214282732183e-06	1.58974358974418	1
ENSG00000143194.12	MAEL	1	166975572	1_82	0	0.0107118743847374	11.542321451594	2.06214282732183e-06	-1.58974358974418	1
ENSG00000152382.5	TADA1	1	166875885	1_82	0	0.0150781955848933	14.8378012486777	3.73146203574789e-06	1.67460727181978	2
ENSG00000198842.9	DUSP27	1	167093281	1_82	0	0.00836823736658876	9.16558857392538	1.27924714030224e-06	1.17585573998716	2
ENSG00000143167.11	GPA33	1	167166436	1_82	0	0.00762200934264379	8.26707081944019	1.0509480297892e-06	0.937254901961353	1
ENSG00000198821.10	CD247	1	167518349	1_82	0	0.0079447048823188	8.66593576867013	1.14829464801799e-06	-1.01807228915663	1
ENSG00000143162.7	CREG1	1	167553767	1_82	0	0.0068941486491787	7.30181292860263	8.39598107615147e-07	-0.742035508884772	2
ENSG00000198771.10	RCSD1	1	167630346	1_82	0	0.00803407418637647	8.77355061718257	1.17563181173798e-06	0.923529411764736	1
ENSG00000197965.11	MPZL1	1	167720961	1_82	0	0.00554172328052094	5.2026065218892	4.80868050131652e-07	0.307582095398118	2
ENSG00000143199.17	ADCY10	1	167913803	1_82	0	0.00902200443411982	9.8894846746337	1.48811605960447e-06	1.02000000000017	1
ENSG00000143164.15	DCAF6	1	167936173	1_82	0	0.0331372970812383	22.4591604223968	1.24128270445845e-05	-2.11805555555582	1
ENSG00000143158.10	MPC2	1	167936173	1_82	0	0.00683951379490877	7.22530126049933	8.24216482538434e-07	0.79841808511533	2
ENSG00000143147.14	GPR161	1	168142257	1_82	0	0.00652594164342213	6.77406215806921	7.37313980560632e-07	0.732824427480876	1
ENSG00000143155.12	TIPRL	1	168178854	1_82	0	0.0077289044436003	8.40103174146245	1.08295564416859e-06	-0.982240010006088	2
ENSG00000143178.12	TBX19	1	168281906	1_82	0	0.0075123869044641	8.12771856759546	1.0183726092095e-06	0.868194842406712	1
ENSG00000143185.3	XCL2	1	168543891	1_82	0	0.0340828408742967	22.7326595412286	1.29224880796781e-05	-2.00470344444644	2
ENSG00000143196.4	DPT	1	168728704	1_82	0	0.00677095692497731	7.12840195341763	8.0501196808571e-07	-0.720072876677706	2
ENSG00000143156.13	NME7	1	169330256	1_83	0	0.00899842599199408	4.80530200067223	7.21186090401957e-07	-0.122904831876627	2
ENSG00000117477.12	CCDC181	1	169464882	1_83	0	0.00899829694445109	4.83998351555758	7.2638072083719e-07	-0.23636363636367	1
ENSG00000174175.16	SELP	1	169629757	1_83	0	0.663311858502132	24.2342699769118	0.000268106787494834	4.46399999999892	1
ENSG00000007908.15	SELE	1	169764425	1_83	0	0.0173532943310488	11.9067698079471	3.44616443466737e-06	1.89592123769251	1
ENSG00000171806.11	METTL18	1	169794673	1_83	0	0.027950481169993	18.214449670263	8.49112918475693e-06	-3.42028985507063	1
ENSG00000000457.13	SCYL3	1	169894240	1_83	0	0.0122512712651063	9.614955557485	1.96466515563971e-06	-2.61207601971422	2
ENSG00000075945.12	KIFAP3	1	170085160	1_83	0	0.00975514541848277	5.42499921521942	8.82660177120609e-07	0.142028985507213	1
ENSG00000120370.12	GORAB	1	170532026	1_83	0	0.0146387051546126	9.29400279136987	2.26916234249562e-06	1.13750000000038	1
ENSG00000116132.11	PRRX1	1	170662622	1_84	0	0.00642158576382879	6.61726462550045	7.08730128502119e-07	0.68800000000006	1
ENSG00000007933.12	FMO3	1	171090482	1_84	0	0.00631598226479635	6.29761999826615	6.63403042505059e-07	0.56358826029607	2
ENSG00000094963.13	FMO2	1	171147265	1_84	0	0.00577113838505938	5.44057402350048	5.23680397347775e-07	0.335999999999954	1
ENSG00000010932.16	FMO1	1	171248552	1_84	0	0.0209800116897966	17.9291329995421	6.2737198311842e-06	1.70796460177014	1
ENSG00000076258.9	FMO4	1	171314054	1_84	0	0.00736475499502709	7.65181441902136	9.39902571234516e-07	-0.646351393349706	2
ENSG00000117523.15	PRRC2C	1	171484568	1_84	0	0.00562763923405263	5.15201146934184	4.83574259538624e-07	0.297709923664109	1
ENSG00000034971.16	MYOC	1	171652917	1_84	0	0.00589577039671718	5.58668405662883	5.49357147236921e-07	-0.442105263157746	1
ENSG00000117533.14	VAMP4	1	171742440	1_84	0	0.00587879089884869	5.66541592891836	5.55494697885446e-07	-0.447806354009049	1
ENSG00000010165.19	METTL13	1	171781437	1_84	0	0.00539726157611786	4.89594606476569	4.40727547644233e-07	-0.161290322580581	1
ENSG00000197959.13	DNM3	1	171843411	1_84	0	0.00810140903869272	8.63050285088668	1.16615630876523e-06	-1.02259887005655	1
ENSG00000094975.13	SUCO	1	172532059	1_84	0	0.00634620543690123	6.11062886065104	6.46785297769221e-07	-0.467764980412955	2
ENSG00000117560.7	FASLG	1	172658724	1_84	0	0.00842204482208231	8.26551703288837	1.16104132842989e-06	-0.430167597765402	1
ENSG00000117593.9	DARS2	1	173823764	1_85	0	0.0113152635964834	4.94216337160396	9.32699789625631e-07	-0.530000649534942	2
ENSG00000117601.13	SERPINC1	1	173916899	1_85	0	0.011303626403498	4.9241499014838	9.28344494240779e-07	0.270321079228147	2
ENSG00000152061.23	RABGAP1L	1	174159002	1_85	0	0.0137998490188049	6.5780609811631	1.51402252241677e-06	-0.540357131586539	2
ENSG00000120333.4	MRPS14	1	175023749	1_85	0	0.0128529094956581	6.18942980127654	1.32682057250257e-06	0.594470046083313	1
ENSG00000152092.15	ASTN1	1	177165470	1_86	0	0.0145048423232999	7.45503388217603	1.80352737755094e-06	-0.824675324675102	1
ENSG00000235750.9	KIAA0040	1	175205123	1_86	0	0.013070184171879	6.45075553488661	1.40621717045109e-06	-0.584269662921104	1
ENSG00000143207.19	RFWD2	1	176207359	1_86	0	0.0118452404374244	5.50235091774395	1.08705688396284e-06	-0.366187279736626	2
ENSG00000198797.6	BRINP2	1	177170676	1_86	0	0.0151156966139616	7.85297449868393	1.97980519437736e-06	-0.879478827361512	1
ENSG00000120341.18	SEC16B	1	177984617	1_87	0	0.0176039296057599	7.93190755580226	2.32888140253412e-06	-0.952076677316723	1
ENSG00000116191.17	RALGPS2	1	178725006	1_87	0	0.027147777568947	12.1230063950344	5.48914523874303e-06	1.52447552447573	1
ENSG00000116194.12	ANGPTL1	1	178951416	1_87	0	0.0127252825663816	4.80093930857754	1.01895207041209e-06	0.116279069767491	1
ENSG00000143340.6	FAM163A	1	179743345	1_89	0	0.0108435972409288	6.01751232186443	1.08830461848699e-06	-0.852348993288633	1
ENSG00000116199.11	FAM20B	1	179026365	1_89	0	0.010469082247483	5.67892219228201	9.91595702054086e-07	-0.17829457364343	1
ENSG00000057252.12	SOAT1	1	179295239	1_89	0	0.0187514888197531	11.300242122981	3.53413886334508e-06	1.3589041095891	1
ENSG00000169905.12	TOR1AIP2	1	179878267	1_89	0	0.00971959927962673	4.9637804798516	8.04675970715527e-07	-0.0680272108843647	1
ENSG00000135837.15	CEP350	1	179954679	1_89	0	0.0121578810944234	7.1196177017053	1.44369240380748e-06	-0.772043513741579	2
ENSG00000230124.6	ACBD6	1	180502528	1_89	0	0.0110668308582731	6.21376437807925	1.14693329161508e-06	0.62213740458012	1
ENSG00000153029.14	MR1	1	181033343	1_89	0	0.0101709197548073	5.40077227507287	9.16170279095922e-07	-0.369127516778511	1
ENSG00000135821.17	GLUL	1	182392371	1_90	0	0.0094779761450493	4.7964394808933	7.58219039996653e-07	-0.0487804878048731	1
ENSG00000203730.2	TEDDM1	1	182400603	1_90	0	0.0105739403874209	5.84995644961646	1.03169089125962e-06	-0.565789473684174	1
ENSG00000135828.11	RNASEL	1	182589684	1_90	0	0.0100857509770174	5.39479155473906	9.07492439481873e-07	-0.335937499999899	1
ENSG00000143333.6	RGS16	1	182604092	1_90	0	0.0105056381107863	5.78753706030674	1.01408959601625e-06	0.461928934009928	1
ENSG00000135862.5	LAMC1	1	183023026	1_91	0	0.011023807332216	5.68696005205777	1.04561522290798e-06	0.282258064516238	1
ENSG00000058085.14	LAMC2	1	183186264	1_91	0	0.0101052098499004	4.84908494423664	8.17269392089395e-07	0.0473692319694043	2
ENSG00000157064.10	NMNAT2	1	183418808	1_91	0	0.0134821572493113	7.62691733434548	1.7150174096293e-06	1.11229946524056	1
ENSG00000116698.21	SMG7	1	183471970	1_91	0	0.0303567371757582	15.4758248238505	7.83554125049125e-06	1.92178944699024	2
ENSG00000116701.14	NCF2	1	183590569	1_91	0	0.043370579647215	18.9485004044488	1.37066138396923e-05	2.03433476394865	1
ENSG00000162704.15	ARPC5	1	183635770	1_91	0	0.0899235260271191	26.1273904733898	3.9185867826185e-05	-3.00806451612903	1
ENSG00000143344.15	RGL1	1	183710777	1_91	0	0.0283504992271603	14.8116444383297	7.0036445152666e-06	-2.08870967741856	1
ENSG00000198860.11	TSEN15	1	184051811	1_91	0	0.0110801692859105	5.73608975853269	1.06004045505478e-06	-0.465648854961645	1
ENSG00000135842.16	FAM129A	1	184974052	1_92	0	0.0184469118110191	10.6207975289197	3.26769043445588e-06	1.43919037475705	2
ENSG00000121486.11	TRMT1L	1	185156912	1_92	0	0.0110220481548482	5.65347728623624	1.03929314160542e-06	-0.328467153284864	1
ENSG00000116668.12	SWT1	1	185156912	1_92	0	0.0110220481548482	5.65347728623624	1.03929314160542e-06	0.328467153284863	1
ENSG00000116679.15	IVNS1ABP	1	185317057	1_92	0	0.0102760594226178	4.97857873191431	8.53281032895786e-07	0.185185185185235	1
ENSG00000047410.13	TPR	1	186376149	1_92	0	0.0216517797311724	12.1693959035501	4.39463414722382e-06	-1.73964497041459	1
ENSG00000157181.15	C1orf27	1	186376034	1_92	0	0.0189176114826232	10.8642382774109	3.42788062756147e-06	-1.62263869956059	2
ENSG00000262180.1	OCLM	1	186400848	1_92	0	0.0120034143058767	6.47519988234321	1.29633749022015e-06	-0.826848013106352	2
ENSG00000116703.13	PDC	1	186466092	1_92	0	0.0158517615743103	9.15680124712103	2.42092549915289e-06	1.27868852459026	1
ENSG00000090104.11	RGS1	1	192575969	1_96	0	0.0198628038713007	11.9166673207634	3.94780302203015e-06	-1.33950617283979	1
ENSG00000127074.14	RGS13	1	192635184	1_96	0	0.00963358739072429	4.93820476823621	7.93445755926663e-07	-0.228373702422111	1
ENSG00000116741.7	RGS2	1	192808677	1_96	0	0.0179240663630541	10.9242410168902	3.26578749691842e-06	-1.10000000000039	1
ENSG00000116747.12	TROVE2	1	193058991	1_96	0	0.0107952465558597	6.03444158796638	1.08650007120154e-06	-0.500000000000001	1
ENSG00000023572.8	GLRX2	1	193105954	1_96	0	0.0105709376878693	5.83222439185606	1.0282716051167e-06	-0.369732160036263	2
ENSG00000000971.15	CFH	1	196650372	1_98	0	0.0565917716599549	22.0286888424633	2.07922766139213e-05	2.08163265306072	1
ENSG00000177888.7	ZBTB41	1	197200897	1_98	0	0.00956648071957556	4.79771051207833	7.65502028318667e-07	0.149253731343276	1
ENSG00000151414.14	NEK7	1	198156887	1_99	0	0.00825640334632971	5.612278406328	7.72841106368572e-07	-0.57098685775776	2
ENSG00000081237.18	PTPRC	1	198638824	1_99	2	0.230273492655126	22.5568625864618	8.66328790821138e-05	-4.14745308311143	1
ENSG00000163362.10	C1orf106	1	200891082	1_101	0	0.0086151145351886	16.2656792713819	2.33718648223891e-06	-2.68303571428617	1
ENSG00000118193.11	KIF14	1	200619379	1_101	0	0.012841813174133	16.8076368997856	3.59992216031007e-06	-2.28787878787915	1
ENSG00000118197.13	DDX59	1	200667218	1_101	0	0.00937889559649641	12.2020529817931	1.9087309401597e-06	1.80000000000031	1
ENSG00000118200.14	CAMSAP2	1	200740002	1_101	0	0.00454590798165511	4.92041815552471	3.73063498278441e-07	0.0669009594290316	2
ENSG00000232237.3	ASCL5	1	201127255	1_101	0	0.00544799212236036	7.1939359982865	6.53676912577839e-07	-0.989015718552349	2
ENSG00000116857.16	TMEM9	1	201156198	1_101	0	0.00934011032397353	11.1431021106592	1.73587409418182e-06	-0.89922480620107	1
ENSG00000081277.12	PKP1	1	201283573	1_101	0	0.00523764406043636	6.12613184583244	5.35158498186606e-07	0.34210526315778	1
ENSG00000118194.18	TNNT2	1	201378187	1_101	0	0.00783448454077118	10.1079690455895	1.3207920213864e-06	-1.02790697674424	1
ENSG00000159173.18	TNNI1	1	201429100	1_101	0	0.00559338532203646	6.70556400667988	6.25561707405962e-07	0.751879699248313	1
ENSG00000174307.6	PHLDA3	1	201469408	1_101	0	0.00499269273052605	5.76726310210418	4.80247053136525e-07	0.411405295315667	1
ENSG00000159176.13	CSRP1	1	201509697	1_101	0	0.0110715953880939	13.2570489266378	2.44803245252261e-06	1.86345381526033	1
ENSG00000198700.9	IPO9	1	201828710	1_102	0	0.0169797250323324	8.95430700084378	2.53584520121781e-06	1.14201309808666	2
ENSG00000198892.6	SHISA4	1	201887834	1_102	0	0.0115474545490394	5.23602592686101	1.00843556895808e-06	-0.283581936853142	2
ENSG00000176393.10	RNPEP	1	201979953	1_102	0	0.0174106919095969	9.19633183888042	2.6704888560996e-06	-0.994066941192169	2
ENSG00000143862.7	ARL8A	1	202144707	1_102	0	0.0110906151060597	4.84717886477985	8.96612491277094e-07	-0.109375000000028	1
ENSG00000077157.21	PPP1R12B	1	202348568	1_102	0	0.0113157069958965	5.04072213475652	9.51337370526122e-07	0.180672268907462	1
ENSG00000143858.11	SYT2	1	202710717	1_102	0	0.0305940587729661	14.6535736364691	7.47723023280221e-06	1.57812500000033	1
ENSG00000117139.16	KDM5B	1	202808933	1_102	0	0.0114132076233148	5.12337177309258	9.75267371244994e-07	0.304129555970902	2
ENSG00000117153.15	KLHL12	1	202928138	1_102	0	0.0148948738210828	7.68997679955189	1.91038968121119e-06	0.820200935449655	2
ENSG00000159346.12	ADIPOR1	1	202958379	1_102	0	0.0111258325263137	4.87771647090571	9.05126283271992e-07	-0.131782945736452	1
ENSG00000143847.15	PPFIA4	1	203026759	1_102	0	0.0133615958994606	6.64232009976643	1.48026080370839e-06	-0.658914728682101	1
ENSG00000133055.8	MYBPH	1	203175705	1_102	0	0.0213362804649627	11.1613603343681	3.97187842061123e-06	-1.19292604501573	1
ENSG00000133048.12	CHI3L1	1	203186284	1_102	0	0.0176999613026646	9.35546842940135	2.76183646894782e-06	-1.01144354069302	2
ENSG00000133063.15	CHIT1	1	203274047	1_102	0	0.0112581552907276	4.99160682280855	9.37276460820823e-07	0.360000000000003	1
ENSG00000174567.7	GOLT1A	1	204214495	1_103	0	0.0396678370832123	15.2402223709726	1.00830037881093e-05	-2.08910891089086	1
ENSG00000188783.5	PRELP	1	203475432	1_103	0	0.0135797108439059	4.85899764710759	1.1005184221849e-06	0.15789473684219	1
ENSG00000188770.9	OPTC	1	203494364	1_103	0	0.0135957996028493	4.87041434235833	1.10441111766011e-06	0.137313432835755	1
ENSG00000058668.14	ATP2B4	1	203626383	1_103	0	0.0146241063296407	5.57356404744622	1.35944749178438e-06	-0.503496503496603	1
ENSG00000122188.12	LAX1	1	203764731	1_103	0	0.0228679299106338	9.89269761439052	3.7731293372413e-06	1.09604519773949	1
ENSG00000257315.2	ZBED6	1	203794846	1_103	0	0.0338818883848024	13.7058920669834	7.7452425109275e-06	-1.59629665943794	2
ENSG00000182004.12	SNRPE	1	203861428	1_103	0	0.0218652325539624	9.45881405389815	3.44945826130678e-06	1.08777163530028	2
ENSG00000143842.14	SOX13	1	204072756	1_103	0	0.0154366037913352	6.09520931236335	1.56928017045899e-06	0.480446927374411	1
ENSG00000143845.14	ETNK2	1	204151824	1_103	0	0.0141473476575608	5.25389100485387	1.23969882750303e-06	0.441988950276124	1
ENSG00000158615.8	PPP1R15B	1	204412128	1_103	0	0.0152857614734904	6.00046797444224	1.5297917205104e-06	0.562005277044889	1
ENSG00000170382.11	LRRN2	1	204685959	1_103	0	0.0240767973360497	10.3913492957986	4.17283071272822e-06	1.24074074074091	1
ENSG00000163531.15	NFASC	1	204828332	1_104	0	0.0117388357416428	6.24532929638977	1.22275788920041e-06	-0.641860465116204	1
ENSG00000184144.11	CNTN2	1	205042978	1_104	0	0.0478620772191633	19.8640697858104	1.58569581862886e-05	-2.29017857142758	1
ENSG00000174529.7	TMEM81	1	205084022	1_104	0	0.0111664229306415	5.76372729906346	1.07343957633348e-06	-0.697890370730683	2
ENSG00000117222.13	RBBP5	1	205121757	1_104	0	0.0120649076820702	6.50931495162168	1.3098434538892e-06	-0.838709677419258	1
ENSG00000133059.16	DSTYK	1	205211346	1_104	0	0.0107825934403316	5.42682528940465	9.75953612878566e-07	0.60063997520464	2
ENSG00000117266.15	CDK18	1	205504902	1_104	0	0.0106185723805121	5.2792171497127	9.34965882493539e-07	-0.362602266704884	2
ENSG00000069275.12	NUCKS1	1	205750729	1_104	0	0.0496641060721169	20.2258773217042	1.67536754124913e-05	-2.04411764705976	1
ENSG00000117280.12	RAB29	1	205775418	1_104	0	0.0546266954284501	21.1584138184785	1.92773859167593e-05	2.38194444444393	1
ENSG00000133065.10	SLC41A1	1	205813269	1_104	0	0.0138551298621928	7.84298784925989	1.81239246725313e-06	1.35669109906068	2
ENSG00000162877.12	PM20D1	1	205830859	1_104	0	0.07368545695792	24.1044944693591	2.96237418435609e-05	-2.8640000000002	1
ENSG00000263528.7	IKBKE	1	206470936	1_105	0	0.0269931014480769	23.5103871028112	1.05845566681078e-05	-2.41414141414205	1
ENSG00000266094.7	RASSF5	1	206509762	1_105	0	0.0123707091128308	15.9884350474398	3.29883548445164e-06	1.71204955967677	2
ENSG00000136634.5	IL10	1	206771607	1_105	0	0.00437376660424882	5.44969606330227	3.97546552445548e-07	0.955555555555828	1
ENSG00000162894.11	FCMR	1	206923405	1_105	0	0.00879969515472245	17.7400448625239	2.60364906218307e-06	-3.36800000000033	1
ENSG00000123843.12	C4BPB	1	207088956	1_105	0	0.00899200152664392	11.2013150538046	1.6799079684479e-06	-0.394342762063039	1
ENSG00000123838.10	C4BPA	1	207104083	1_105	0	0.0103631947396402	14.5795690763595	2.519987883956e-06	-1.76246334310877	1
ENSG00000196352.14	CD55	1	207321071	1_105	0	0.00435880131071986	5.79874021174976	4.21561392923242e-07	0.732766808664609	2
ENSG00000117335.19	CD46	1	207751561	1_105	0	0.00429417659232456	5.7538488201183	4.12096050821861e-07	-0.874714579156563	2
ENSG00000174059.16	CD34	1	207911570	1_105	0	0.0328803572589651	23.3597515256513	1.28104637597623e-05	2.09409190372022	1
ENSG00000076356.6	PLXNA2	1	208243841	1_106	0	0.0051307134008789	4.86716616180034	4.16499068509988e-07	0.158940397351004	1
ENSG00000008118.9	CAMK1G	1	209584155	1_106	0	0.00569853126571784	5.80616077498652	5.51838629518575e-07	-0.45736434108539	1
ENSG00000196878.14	LAMB3	1	209654352	1_106	0	0.0227887353123573	19.0636099101555	7.24578548527387e-06	1.82758620689586	1
ENSG00000123689.5	G0S2	1	209675255	1_106	0	0.00561382883508765	6.37381871209161	5.96786484906868e-07	-0.973856209150409	1
ENSG00000009790.14	TRAF3IP3	1	209756234	1_106	0	0.0107249244595098	15.1053581646923	2.70200018763722e-06	2.30263157894807	1
ENSG00000162757.4	C1orf74	1	209785254	1_106	1	0.404224911084223	38.2159050690232	0.000257648328444202	-5.35256410256543	1
ENSG00000117595.10	IRF6	1	209804499	1_106	0	0.00735221334296776	8.66268255003235	1.06225945644782e-06	-1.13568773234198	1
ENSG00000117597.17	DIEXF	1	209827703	1_106	0	0.00565670259601891	5.99523262719328	5.65626164851168e-07	0.668913319247004	2
ENSG00000143473.12	KCNH1	1	211134467	1_107	0	0.0169337081509252	13.4100379341923	3.78740878747183e-06	1.50358422939101	1
ENSG00000082512.14	TRAF5	1	211326561	1_107	0	0.0069519096118752	4.8341375321979	5.60509818289995e-07	0.0315396009536793	2
ENSG00000117650.12	NEK2	1	211675781	1_107	0	0.00709273487414674	5.026992017005	5.94678212570152e-07	-0.305135951661755	1
ENSG00000143476.17	DTL	1	212035474	1_107	0	0.0113358363215861	9.53978073928905	1.80364916530848e-06	1.12189616252849	1
ENSG00000066027.11	PPP2R5A	1	212285049	1_107	0	0.00760260126178003	5.69464267559726	7.22085787996099e-07	0.463470319634455	1
ENSG00000065600.12	TMEM206	1	212414848	1_107	0	0.00856412674253493	6.8403598179823	9.77062035220968e-07	-0.628021236546136	2
ENSG00000162772.16	ATF3	1	212565261	1_107	0	0.0265884789148385	17.7741490511902	7.88210863246606e-06	1.78918918919019	1
ENSG00000123685.8	BATF3	1	212700127	1_108	0	0.0581030863589884	22.4705365764639	2.17757313947511e-05	-2.0543933054395	1
ENSG00000117697.14	NSL1	1	212790498	1_108	0	0.0585211218419944	22.538334237343	2.19985757129133e-05	2.80243715781704	2
ENSG00000143494.15	VASH2	1	212950961	1_108	0	0.0129749661433517	7.91632677694834	1.71312894091788e-06	0.749999999999718	1
ENSG00000174606.13	ANGEL2	1	213015952	1_108	0	0.027577554918973	15.2034562001399	6.99291406036924e-06	1.78316326530581	1
ENSG00000136643.11	RPS6KC1	1	213051377	1_108	0	0.0099607031514225	5.3695003028173	8.9203927127502e-07	-0.22962962962953	1
ENSG00000143499.13	SMYD2	1	214286311	1_108	0	0.0112451321011035	6.53754848395698	1.22613867137224e-06	-0.738461538461666	1
ENSG00000152104.11	PTPN14	1	214552234	1_109	0	0.0185295628312402	8.05127012750494	2.48822515634355e-06	-0.879828326180146	1
ENSG00000117724.12	CENPF	1	214602949	1_109	0	0.0155225346878568	6.34155637965544	1.64179376683625e-06	0.706860706861161	1
ENSG00000136636.12	KCTD3	1	215567710	1_109	0	0.0330031479997301	13.6432336687826	7.50987641085666e-06	-1.55797101449264	1
ENSG00000092978.10	GPATCH2	1	217631425	1_110	0	0.00668887475426183	5.00464236995892	5.58323898836288e-07	-0.110389610389633	1
ENSG00000162814.10	SPATA17	1	217631425	1_110	0	0.00668887475426183	5.00464236995892	5.58323898836288e-07	-0.110389610389633	1
ENSG00000143353.11	LYPLAL1	1	219173128	1_111	0	0.018156122490355	9.23671745573199	2.79705411436647e-06	1.01587301587307	1
ENSG00000162813.17	BPNT1	1	220090248	1_112	0	0.00539594569844915	4.98775887417595	4.48882966826414e-07	0.270557029177852	1
ENSG00000067704.9	IARS2	1	220093626	1_112	0	0.00646573031300113	6.72607020487498	7.25335757476756e-07	1.16480046931688	2
ENSG00000116141.15	MARK1	1	220528008	1_112	0	0.0081566418929655	8.96057627818736	1.21901048844632e-06	-0.998211091233724	1
ENSG00000162817.6	C1orf115	1	220690029	1_112	0	0.00532110542129027	4.85354166402061	4.30745481943364e-07	0.0398550724637579	1
ENSG00000117791.15	MARC2	1	220747806	1_112	0	0.00859762342665549	9.46702341975088	1.35753794109689e-06	-1.58475747005506	2
ENSG00000186205.12	MARC1	1	220786898	1_112	0	0.00746565618174311	8.10906769440654	1.00971548544656e-06	1.10429447852696	1
ENSG00000143498.17	TAF1A	1	222591036	1_114	0	0.011438012108719	8.07958692327918	1.54134484817311e-06	0.863207547169839	1
ENSG00000154305.16	MIA3	1	222617179	1_114	0	0.0151514550609311	10.7900899083551	2.72671351718479e-06	-1.15226486156341	2
ENSG00000162819.11	BROX	1	222712777	1_114	0	0.0100167238833523	6.80174640412584	1.1363346340663e-06	0.728323699422096	1
ENSG00000186063.12	AIDA	1	222712777	1_114	0	0.0100167238833523	6.80174640412584	1.1363346340663e-06	-0.728323699422096	1
ENSG00000197520.10	FAM177B	1	222736869	1_114	0	0.00821858738208325	4.89748671221827	6.71321488682847e-07	-0.0725806451612886	1
ENSG00000187554.11	TLR5	1	223142735	1_114	0	0.133744632592958	32.154081731418	7.17253339482036e-05	3.39843750000061	1
ENSG00000143502.14	SUSD4	1	223364043	1_114	0	0.00995435607477724	6.74173058425157	1.11929527487793e-06	-0.936170212766086	1
ENSG00000203697.11	CAPN8	1	223666090	1_114	0	0.00884971960659065	5.60942577774523	8.27957457628416e-07	-0.407999999999974	1
ENSG00000162909.17	CAPN2	1	223701253	1_114	0	0.00865069507776417	5.39054308415901	7.77756467545241e-07	0.405714285714421	1
ENSG00000143756.11	FBXO28	1	224114047	1_114	0	0.0098212744654681	6.61204152059732	1.08308745519051e-06	0.546874999999977	1
ENSG00000143748.17	NVL	1	224330652	1_114	0	0.00816670524841867	4.83656504417067	6.58785481771051e-07	-0.105072463768119	1
ENSG00000143771.11	CNIH4	1	224356827	1_114	0	0.00818462973084177	4.85766281303162	6.6311142121759e-07	0.107382550335609	1
ENSG00000185155.11	MIXL1	1	226223616	1_115	0	0.0110117163728213	7.11339408997768	1.30644759022195e-06	-1.06015037593968	1
ENSG00000185842.15	DNAH14	1	224895916	1_115	0	0.0100325188488717	4.81900428322827	8.06357077643663e-07	0.136111111111181	1
ENSG00000143815.14	LBR	1	225463472	1_115	0	0.0109679367757186	5.76916549210961	1.0553537095938e-06	-0.477832512315213	1
ENSG00000243709.1	LEFTY1	1	225896277	1_115	0	0.0100433525433357	4.81784260954888	8.07033237587002e-07	-0.33076923076929	1
ENSG00000143768.12	LEFTY2	1	225941740	1_115	0	0.0267772211947211	14.4127805500682	6.43684995613774e-06	1.4561403508774	1
ENSG00000143751.9	SDE2	1	225999428	1_115	0	0.023216146352871	14.3929559685447	5.57314362319933e-06	-2.26178010471285	1
ENSG00000163041.9	H3F3A	1	226070308	1_115	0	0.0502739013531938	18.2116824970303	1.52704826681019e-05	-1.78873239436642	1
ENSG00000182827.8	ACBD3	1	226185741	1_115	0	0.0107100529854183	6.44077446367425	1.15050846061478e-06	-0.602484472049707	1
ENSG00000183814.15	LIN9	1	226309688	1_115	0	0.0100754472182923	4.9793984561058	8.36760783950834e-07	0.53319502074713	1
ENSG00000203685.9	STUM	1	226549501	1_115	0	0.0101163157081877	4.95087304726928	8.35341907989615e-07	-0.422680412371161	1
ENSG00000143772.9	ITPKB	1	226738931	1_116	0	0.00742392254247104	4.95002149798636	6.12915525870494e-07	0.282945736434143	1
ENSG00000163050.16	COQ8A	1	226897945	1_116	0	0.0207468425851892	18.500081882352	6.40155922788444e-06	-2.91724137931034	1
ENSG00000143776.18	CDC42BPA	1	227318333	1_116	0	0.0216687786796872	14.0468983129089	5.07662375833505e-06	1.32364943917143	2
ENSG00000081692.12	JMJD4	1	227731489	1_116	0	0.0101047445918054	7.31542825779069	1.23289247501794e-06	0.38356164383579	1
ENSG00000162910.18	MRPL55	1	228109044	1_116	0	0.0127979426057387	10.0931714056344	2.15440779824194e-06	-1.49999999999945	1
ENSG00000143774.16	GUK1	1	228140298	1_116	0	0.0108505646703504	8.24112368240686	1.49141627286742e-06	-1.07324840764324	1
ENSG00000162913.9	C1orf145	1	228213931	1_116	0	0.0217745035100119	14.8289792130047	5.38542055011866e-06	-1.9843750000007	1
ENSG00000162931.11	TRIM17	1	228417087	1_116	0	0.00735878643449472	4.84603982446872	5.94775791339153e-07	0.376146788990649	1
ENSG00000196890.4	HIST3H2BB	1	228458562	1_116	0	0.0100594642364022	7.76785616831517	1.30327520253986e-06	-0.971830985914993	1
ENSG00000168159.11	RNF187	1	228486817	1_116	0	0.011150364318496	8.55786463009217	1.59152906939805e-06	0.913838150394622	2
ENSG00000168118.11	RAB4A	1	229271486	1_117	0	0.00775899282027559	5.53900771498847	7.16799057525337e-07	-0.523437500000155	1
ENSG00000143632.14	ACTA1	1	229433845	1_117	2	0.397145314072211	21.6040024320693	0.000143101361494087	4.14545454545485	1
ENSG00000069248.11	NUP133	1	229508410	1_117	2	0.050699417631632	16.8066737473511	1.42116612124612e-05	3.47058823529375	1
ENSG00000135801.9	TAF5L	1	229626307	1_117	0	0.00905677521241199	8.13079676967385	1.22819351603218e-06	1.36290322580599	1
ENSG00000135775.13	COG2	1	230643327	1_118	0	0.0130328377590075	5.55008914625011	1.20642145856374e-06	-0.392405063290996	1
ENSG00000135744.7	AGT	1	230714053	1_118	0	0.0210858404276099	10.195096010207	3.58543902489096e-06	1.20472440944883	1
ENSG00000135773.12	CAPN9	1	230755502	1_118	0	0.0505194264269598	18.690042747095	1.57481234798038e-05	-1.88095238095176	1
ENSG00000143643.12	TTC13	1	230978849	1_118	0	0.0134989258907607	5.88884452667563	1.32583477905509e-06	-0.460317460317439	1
ENSG00000173409.13	ARV1	1	230978719	1_118	0	0.0132107442806162	5.68079344887399	1.25168886975789e-06	-0.545772008497348	2
ENSG00000116906.11	GNPAT	1	231240905	1_118	0	0.0123751234039593	5.05096995354359	1.04252008080445e-06	0.283537981205739	2
ENSG00000116903.7	EXOC8	1	231337950	1_118	0	0.0390564959237754	16.176642127432	1.05376012360595e-05	1.70497427101156	1
ENSG00000162946.21	DISC1	1	231626594	1_118	0	0.0170538257643248	8.14428366725134	2.31651341188753e-06	1.02086325817118	2
ENSG00000116991.10	SIPA1L2	1	232562054	1_119	0	0.018746394791074	11.3181331356673	3.53877265472181e-06	-1.21880973138619	2
ENSG00000212916.4	MAP10	1	232805608	1_119	0	0.0157267136848999	9.62211434310971	2.52387940219583e-06	-1.06185567010296	1
ENSG00000135778.11	NTPCR	1	232950149	1_119	0	0.0266622198186162	14.7268472048544	6.54886731175679e-06	-1.50986842105213	1
ENSG00000135750.14	KCNK1	1	233534121	1_120	0	0.0152470825548856	6.20056563559442	1.5768056462614e-06	0.567368089129608	2
ENSG00000059588.9	TARBP1	1	234478644	1_121	0	0.0340895660726349	16.8118704694687	9.55867320202033e-06	1.61436737143158	2
ENSG00000173726.10	TOMM20	1	235128439	1_121	0	0.0105188530913704	5.44456384352346	9.55194009316848e-07	-0.510311851185473	2
ENSG00000188739.14	RBM34	1	235160983	1_121	0	0.0112600237176617	6.10035688572557	1.14565710791852e-06	-0.670212765957911	1
ENSG00000162885.12	B3GALNT2	1	235504442	1_121	0	0.0125485704024071	7.14433299824441	1.4952576947931e-06	0.758007117438011	1
ENSG00000168243.10	GNG4	1	235651207	1_121	0	0.0287790528617377	15.1671352183853	7.28014720901703e-06	1.53205128205132	1
ENSG00000143669.13	LYST	1	235883940	1_122	0	0.00895017772421114	5.22342976636152	7.79735889702125e-07	0.288659793814499	1
ENSG00000116962.14	NID1	1	236065381	1_122	0	0.008579059175713	4.81589896767089	6.89091886316922e-07	0.118012422360261	1
ENSG00000086619.13	ERO1B	1	236286202	1_122	0	0.0109555090615201	7.16983232155415	1.31009161513028e-06	0.814516129032481	1
ENSG00000186197.13	EDARADD	1	236348178	1_122	0	0.00906068953435091	5.34153804168751	8.0721213255592e-07	-0.279720279720192	1
ENSG00000119285.10	HEATR1	1	236604526	1_122	0	0.0252147878607931	15.2182097165524	6.39998548332854e-06	2.4186046511624	1
ENSG00000116984.12	MTR	1	236795503	1_122	0	0.0494016006534557	21.7637550261591	1.79322570262347e-05	-1.93898809523725	1
ENSG00000198626.15	RYR2	1	237040183	1_122	0	0.0195504880346163	12.7569293119441	4.15971769554196e-06	1.36086956521731	1
ENSG00000133019.11	CHRM3	1	239386955	1_124	0	0.0562689786463603	20.2918536729379	1.90436793204732e-05	-1.93962264150951	1
ENSG00000117009.11	KMO	1	241532492	1_127	0	0.0112628627262102	6.11883057066062	1.14941622766798e-06	0.557739557739517	1
ENSG00000203668.2	CHML	1	241647829	1_127	0	0.0117302722183019	6.51055980349366	1.27375683887644e-06	0.607692307692185	1
ENSG00000054277.13	OPN3	1	241676920	1_127	0	0.0140891373642394	8.27676277033079	1.94493466321552e-06	0.893861910500094	2
ENSG00000174371.16	EXO1	1	241847755	1_127	0	0.139423295062625	30.7678881568578	7.15472813674372e-05	-2.97925311203353	1
ENSG00000180287.16	PLD5	1	242524418	1_128	0	0.0137253192598611	8.39748185697171	1.92234633930697e-06	-1.01058201058153	1
ENSG00000143702.15	CEP170	1	243254761	1_128	0	0.0257594613836386	14.4813925584659	6.22167340579271e-06	1.75794949733386	2
ENSG00000054282.15	SDCCAG8	1	243256404	1_128	0	0.010418783920365	5.74155182566476	9.97714826278471e-07	0.684403646022456	2
ENSG00000117020.16	AKT3	1	243851261	1_128	0	0.00965109580927626	5.00463282737583	8.05580514489606e-07	0.237822349570314	1
ENSG00000179456.10	ZBTB18	1	244073712	1_129	0	0.0179502994996958	7.54096241845709	2.25766022194665e-06	-0.793939393939382	1
ENSG00000173728.10	C1orf100	1	244352788	1_129	0	0.0147609129995834	5.65266900348153	1.39163993154815e-06	-0.432432432432211	1
ENSG00000203666.12	EFCAB2	1	244970187	1_129	0	0.0164221897218662	6.68182313805258	1.83014772688852e-06	0.609374999999862	1
ENSG00000162849.15	KIF26B	1	245155106	1_129	0	0.021923473739962	9.47382739406278	3.46413606569155e-06	1.01470588235266	1
ENSG00000197472.14	ZNF695	1	247007327	1_130	0	0.00772267018438899	5.18140290394002	6.67382719608455e-07	0.387254901960908	1
ENSG00000185420.18	SMYD3	1	246507179	1_130	0	0.00746753366781461	4.858262358885	6.05087608320132e-07	0.145077720207316	1
ENSG00000143653.9	SCCPDH	1	246723717	1_130	0	0.0143580077357525	11.1537842378942	2.67101623447803e-06	1.58551909357752	2
ENSG00000277462.1	ZNF670	1	247078730	1_130	0	0.0094201801522068	7.09328963918061	1.11446647218612e-06	-0.742331288343431	1
ENSG00000188295.14	ZNF669	1	247104366	1_130	0	0.0130635815079796	10.2428318716994	2.23173389309799e-06	-1.20155038759666	1
ENSG00000196418.12	ZNF124	1	247170286	1_130	0	0.0199401391538079	14.3249422977871	4.76410332051543e-06	1.50993377483493	1
ENSG00000162714.12	ZNF496	1	247330860	1_131	0	0.0202322049688097	11.6736280908938	3.93921037184346e-06	-1.03846153846181	1
ENSG00000162722.8	TRIM58	1	247683459	1_131	0	0.0099199374120621	5.2234393479566	8.64222549617758e-07	-0.153283336166939	3
ENSG00000238243.3	OR2W3	1	247895495	1_131	0	0.00984155101878026	5.17783963136919	8.49908649518526e-07	-0.186426934979006	2
ENSG00000175137.10	SH3BP5L	1	248826595	1_131	0	0.0142634027806453	8.82182559179211	2.09865823300591e-06	1.10384596387575	2
ENSG00000184731.5	FAM110C	2	47011	2_1	0	0.0145836449178396	8.74482224364118	2.12704742516951e-06	-0.944237918215063	1
ENSG00000035115.21	SH3YL1	2	242793	2_1	0	0.0216150684183017	12.5454725919991	4.52276211978567e-06	1.46236192453853	2
ENSG00000151353.14	TMEM18	2	677295	2_1	0	0.0524339932687726	21.164988443357	1.85093460575518e-05	-2.13247506251879	2
ENSG00000115705.20	TPO	2	1373971	2_1	0	0.0103799269538427	5.46792249052252	9.46622346696756e-07	0.542857142857184	1
ENSG00000130508.10	PXDN	2	1745165	2_1	0	0.0170434167582609	10.2489763936536	2.91338085665754e-06	1.10016323029102	2
ENSG00000171853.15	TRAPPC12	2	3379591	2_2	0	0.00943268519114826	6.52634118129646	1.02675120191464e-06	-0.632540061224639	3
ENSG00000171865.9	RNASEH1	2	3558846	2_2	0	0.00857912496893365	5.61350907801979	8.03225576572799e-07	0.441610370892041	2
ENSG00000118004.17	COLEC11	2	3608153	2_2	0	0.00794918184449156	4.87976969266516	6.46966603503078e-07	-0.150331803423761	2
ENSG00000134321.11	RSAD2	2	6881760	2_5	0	0.0127178143685363	5.58792580039563	1.18528617233328e-06	-0.518072289156725	1
ENSG00000134326.11	CMPK2	2	6869802	2_5	0	0.0460625878438545	18.0603143975799	1.38750240743559e-05	-1.80645161290284	1
ENSG00000151692.14	RNF144A	2	6917071	2_5	0	0.0131616881173555	5.91862061603163	1.29924843860031e-06	-0.514925373134359	1
ENSG00000115738.9	ID2	2	8678930	2_6	0	0.0495812644885071	20.6049966308105	1.70392412518474e-05	1.94382022472013	1
ENSG00000134313.15	KIDINS220	2	8837357	2_6	0	0.0113793251224176	6.34116853766339	1.2034994820641e-06	-0.547297297297492	1
ENSG00000143797.11	MBOAT2	2	9004209	2_6	0	0.00989083617709208	4.99107013996422	8.23354355667598e-07	-0.0984251968504096	1
ENSG00000119203.13	CPSF3	2	9424405	2_6	0	0.0732057099588345	24.4333027801628	2.98323344507061e-05	-3.14379084967369	1
ENSG00000134330.18	IAH1	2	9474089	2_6	0	0.0995760290455738	27.4913750782789	4.56574205396778e-05	3.30263157894684	1
ENSG00000151694.12	ADAM17	2	9555777	2_6	0	0.0374030095456981	17.8536163423839	1.11376316773591e-05	2.39259259259314	1
ENSG00000115750.16	TAF1B	2	9843557	2_6	0	0.0143621163899531	8.58506862451151	2.05646971664641e-06	-1.05098727408802	2
ENSG00000134317.17	GRHL1	2	9950796	2_6	0	0.0102769984719435	5.35983794277575	9.18709180709028e-07	0.324257425742687	1
ENSG00000172059.10	KLF11	2	10042369	2_6	0	0.0242325899849235	13.6397033128798	5.51270640454023e-06	-1.53548387096819	1
ENSG00000205795.4	CYS1	2	10080534	2_6	0	0.0125358861354047	7.27384891095192	1.52082562025836e-06	-0.71186440678002	1
ENSG00000171848.13	RRM2	2	10121909	2_6	0	0.0106385807593348	5.69282900005223	1.01011760205045e-06	0.424287889856466	2
ENSG00000115758.12	ODC1	2	10448012	2_7	0	0.00765439133725909	5.85930720122818	7.48026590446833e-07	0.458904109589058	1
ENSG00000115761.15	NOL10	2	10689644	2_7	0	0.00706608724668367	5.09015663997786	5.99888101762426e-07	-0.239709443099239	1
ENSG00000143882.10	ATP6V1C2	2	10722013	2_7	0	0.00693825232291456	4.91459189957357	5.68718892929823e-07	0.227053140096609	1
ENSG00000150873.11	C2orf50	2	11132658	2_7	0	0.00685265151885317	4.79521784516407	5.48058722916347e-07	-0.0634920634920658	1
ENSG00000162976.12	PQLC3	2	11154764	2_7	0	0.00704434790372299	5.06052421007404	5.94560987223752e-07	-0.249999999999945	1
ENSG00000134318.13	ROCK2	2	11347918	2_7	0	0.0126478637466663	10.6944447497189	2.25598145405366e-06	-1.19115222996124	2
ENSG00000169016.16	E2F6	2	11466058	2_7	0	0.0175679582471179	13.8644764658112	4.06242046249012e-06	-1.44743994456344	2
ENSG00000134324.11	LPIN1	2	11677579	2_7	0	0.0115933777874977	9.85557165896181	1.9056885026619e-06	-1.09756097560962	1
ENSG00000079785.14	DDX1	2	15591459	2_9	0	0.0351512251368112	17.2500577512921	1.01132588961867e-05	1.73002618322867	2
ENSG00000214842.5	RAD51AP2	2	17539655	2_10	0	0.0210236815024772	16.1427337931756	5.6603848399186e-06	-1.64661654135426	1
ENSG00000197872.11	FAM49A	2	16666648	2_10	0	0.0300674146210784	19.4455071623448	9.75159074615759e-06	1.95999999999994	1
ENSG00000178295.14	GEN1	2	17753408	2_10	0	0.00678700298218238	5.19334506062914	5.87875450973066e-07	0.384099686635627	2
ENSG00000183891.5	TTC32	2	19901956	2_12	0	0.138957074858209	29.661364468302	6.87435402508208e-05	-3.36713736711959	2
ENSG00000118965.14	WDR35	2	19989254	2_12	0	0.0173806329776418	9.23287392293463	2.67647135419328e-06	1.64810294824605	2
ENSG00000068697.6	LAPTM4A	2	20051914	2_12	0	0.0110568239246766	4.87112470357162	8.98296581925945e-07	0.276923635243556	2
ENSG00000055917.15	PUM2	2	20352364	2_12	0	0.0451870416926254	18.504469858356	1.39460321728816e-05	1.98016997167122	1
ENSG00000143869.6	GDF7	2	20666939	2_12	0	0.0137553654736642	6.97568935872028	1.60036620511279e-06	0.737588652482177	1
ENSG00000118961.14	LDAH	2	20823181	2_12	0	0.0116032961321001	5.3358297850564	1.03262693441115e-06	-0.316860465116159	1
ENSG00000084674.14	APOB	2	21044375	2_13	0	0.0129070788569969	5.88501561428899	1.2668806079071e-06	-0.436205432315629	2
ENSG00000119778.14	ATAD2B	2	23927293	2_14	0	0.0799720411505287	22.2000233551878	2.96109075054418e-05	2.94230769230856	1
ENSG00000173960.13	UBXN2A	2	23927186	2_14	0	0.0151604941158889	5.99626008234757	1.51619103183565e-06	-0.81953027053438	2
ENSG00000205639.9	MFSD2B	2	24011570	2_14	0	0.0139503462567266	5.19384910633104	1.20846595791164e-06	0.580645161290092	1
ENSG00000163026.11	WDCP	2	24049787	2_14	0	0.0247512144857033	10.7341492512848	4.43122955518291e-06	-1.46590909090952	1
ENSG00000119782.13	FKBP1B	2	24049526	2_14	0	0.0191111979970552	8.23233394926833	2.62404329907011e-06	-1.20338983050872	1
ENSG00000219626.8	FAM228B	2	24119662	2_14	0	0.0170691296795022	7.14076068979114	2.03289974855874e-06	0.934523809523705	1
ENSG00000176732.6	PFN4	2	24123648	2_14	0	0.0209547351938874	9.12260201594959	3.18831345002997e-06	1.31073446327727	1
ENSG00000186453.12	FAM228A	2	24152593	2_14	0	0.038829041650512	15.1072724826234	9.78369352124719e-06	-1.48009256321034	2
ENSG00000198399.14	ITSN2	2	24359729	2_14	0	0.0141441994762367	5.32691760138898	1.25665035187755e-06	-0.609435752367659	2
ENSG00000173557.14	C2orf70	2	26562410	2_15	0	0.00554672106096965	6.55124860944959	6.06066825186086e-07	0.484732824427591	1
ENSG00000084676.15	NCOA1	2	24492374	2_15	0	0.00785233847829625	8.74084577981489	1.14475506862741e-06	0.45465044100657	2
ENSG00000115137.11	DNAJC27	2	24971717	2_15	0	0.00754024961102828	9.16844136591763	1.15303194694691e-06	1.20061728395093	1
ENSG00000115138.10	POMC	2	25166290	2_15	0	0.0105146481706807	9.53092047765811	1.67143578840354e-06	-0.795272843464295	2
ENSG00000119772.16	DNMT3A	2	25343038	2_15	0	0.0045817852711193	4.93831215025899	3.77375216809482e-07	-0.626984126984228	1
ENSG00000138101.18	DTNB	2	25673259	2_15	0	0.0139963452969094	14.4470863878949	3.37252380237931e-06	1.15043522761363	2
ENSG00000143970.16	ASXL2	2	25878778	2_15	0	0.00944790578071397	11.3334261989603	1.78589894258305e-06	-1.16788321167864	1
ENSG00000157833.12	GAREM2	2	26164530	2_15	0	0.00648437115543665	7.97298891309358	8.62281624008543e-07	-0.774999999999828	1
ENSG00000138029.13	HADHB	2	26243662	2_15	0	0.00543432387574228	6.47906255574632	5.87242929751656e-07	0.677631578947254	1
ENSG00000084754.10	HADHA	2	26244798	2_15	0	0.00480729992872131	5.2155428528821	4.18177673747904e-07	0.188405797101414	1
ENSG00000173567.14	ADGRF3	2	26301625	2_15	0	0.00779495478966641	10.009218584944	1.30128936320242e-06	1.14024390243911	1
ENSG00000157856.10	DRC1	2	26401975	2_15	0	0.00605440286171466	7.3480744532884	7.4200181793755e-07	-0.684491978609694	1
ENSG00000138080.13	EMILIN1	2	27078189	2_16	0	0.0107228979611922	6.56626329454906	1.17433112553616e-06	-1.23568262397635	2
ENSG00000138030.12	KHK	2	27086538	2_16	0	0.0184194605119552	10.4467734044015	3.20936554863848e-06	-1.1705426356591	1
ENSG00000138028.15	CGREF1	2	27119179	2_16	0	0.0109841503738299	5.69968009888089	1.04418405338548e-06	0.238979118329464	1
ENSG00000138073.13	PREB	2	27134751	2_16	0	0.0100731139945892	4.97411142683288	8.35678760182737e-07	-0.086705202312152	1
ENSG00000138085.16	ATRAID	2	27212297	2_16	0	0.0106186950692651	6.71608926262476	1.18945417445466e-06	-1.19702936292809	2
ENSG00000138074.14	SLC5A6	2	27212506	2_16	0	0.0107746992066023	6.76624068882481	1.21594156114484e-06	1.1544117647056	1
ENSG00000084774.13	CAD	2	27217854	2_16	0	0.010181461583426	5.56685000462764	9.45321971793305e-07	0.905958449935138	2
ENSG00000115194.10	SLC30A3	2	27275976	2_16	0	0.0111641316719839	7.39781854937816	1.37749087463854e-06	-1.350942128506	2
ENSG00000163794.6	UCN	2	27308797	2_16	0	0.0113718978601353	5.95962599042802	1.13034771665952e-06	-0.373493975903575	1
ENSG00000115207.13	GTF3C2	2	27356305	2_16	0	0.0119061151067704	6.35686277349391	1.2623303350595e-06	0.459214501510428	1
ENSG00000163795.13	ZNF513	2	27380806	2_16	0	0.012441528856715	10.1109907894093	2.09810670441175e-06	1.96116504854354	1
ENSG00000115241.10	PPM1G	2	27408324	2_16	1	0.0647018108410078	22.7721950036929	2.45743158190617e-05	4.12598425196903	1
ENSG00000138002.14	IFT172	2	27489541	2_16	0	0.0116299413265052	6.1258840648066	1.18824611382614e-06	-0.419014084507268	1
ENSG00000221843.4	C2orf16	2	27536773	2_16	0	0.0102659961960704	5.41442378361833	9.27071967685823e-07	-0.795597484277147	1
ENSG00000198522.13	GPN1	2	27628084	2_16	0	0.0236213857070041	18.4769610995232	7.27940732233347e-06	3.19111576960685	2
ENSG00000176714.9	CCDC121	2	27629397	2_16	0	0.0765784402683771	22.9854213427945	2.93575014650945e-05	1.97790055248531	1
ENSG00000158019.20	BRE	2	27889824	2_16	0	0.0232961656067502	12.3324556931744	4.79174958997448e-06	1.2979351032448	1
ENSG00000171174.13	RBKS	2	27891044	2_16	0	0.0123081496391785	11.4944201718667	2.35960844423382e-06	2.39130434782563	1
ENSG00000213639.9	PPP1CB	2	28751273	2_17	0	0.0207477791217303	14.7998070758825	5.12138913312259e-06	2.11604991213358	2
ENSG00000171103.10	TRMT61B	2	28869984	2_17	0	0.0136814907405228	11.1480200123759	2.5438486344294e-06	-1.99206349206391	1
ENSG00000189350.12	TOGARAM2	2	28957070	2_17	0	0.00768214686597257	5.02006843290016	6.43209349680134e-07	-0.513333333333135	1
ENSG00000115295.19	CLIP4	2	29097582	2_18	0	0.0184629629193325	7.68091013353996	2.36523440102529e-06	-0.776808004743821	2
ENSG00000172954.13	LCLAT1	2	30447348	2_19	0	0.0231285770249888	12.1513997644744	4.68743575252392e-06	1.52098862382199	2
ENSG00000214711.9	CAPN14	2	31234951	2_19	0	0.0319140427632016	15.2733875479855	8.12975204472138e-06	-1.81102362204739	1
ENSG00000013016.15	EHD3	2	31234492	2_19	0	0.0113165814068897	5.25103888589184	9.91107110478149e-07	0.377133105802289	1
ENSG00000277893.1	SRD5A2	2	31581917	2_20	0	0.0190963443630282	10.2484603514365	3.26414143572681e-06	1.42122719734682	1
ENSG00000162961.13	DPY30	2	32037132	2_20	0	0.0346090300553936	16.0094868367	9.2411696899908e-06	2.45669291338585	1
ENSG00000152683.14	SLC30A6	2	32164985	2_20	0	0.0108731148262007	4.81578001072361	8.73334707112094e-07	-0.207070707070799	1
ENSG00000091106.18	NLRC4	2	32264782	2_20	0	0.103452254710088	26.7875075373231	4.62202587320839e-05	3.15267175572511	1
ENSG00000119820.10	YIPF4	2	32277438	2_20	0	0.018163405484004	9.76445471873098	2.95804910830273e-06	1.07095719723845	2
ENSG00000115760.13	BIRC6	2	32356560	2_20	0	0.0245954278602487	12.6966615702265	5.20839641270407e-06	1.52194776058481	2
ENSG00000018699.11	TTC27	2	32627602	2_20	0	0.0121003315188248	5.84603417595502	1.1798280701075e-06	-0.752260397829579	1
ENSG00000049323.15	LTBP1	2	32947240	2_20	0	0.0153264821843029	8.1249685124095	2.07694156067626e-06	0.903225806451697	1
ENSG00000152689.17	RASGRP3	2	33436636	2_21	0	0.00724329227427101	5.01179320901606	6.05465300650632e-07	0.224056603773586	1
ENSG00000119812.18	FAM98A	2	33600209	2_21	0	0.00945986343080785	7.58052190865911	1.19603552529583e-06	-0.867231638417637	1
ENSG00000205221.12	VIT	2	36696897	2_23	0	0.0069783205687175	5.50717824300418	6.40973617905325e-07	-0.354609929077924	1
ENSG00000008869.11	HEATR5B	2	37084196	2_23	0	0.00677011505255487	5.21589044220427	5.88958393436033e-07	0.141971395989571	2
ENSG00000055332.16	EIF2AK2	2	37156687	2_23	0	0.0347234803078527	21.000624128268	1.21622956180351e-05	-2.86718749999896	1
ENSG00000218739.9	CEBPZOS	2	37196344	2_23	0	0.0742318825459829	28.4441051759414	3.52162295402716e-05	3.28906250000117	1
ENSG00000115816.14	CEBPZ	2	37231568	2_23	0	0.127640994303966	33.8641485036766	7.20925594387051e-05	3.52755905511765	1
ENSG00000115828.15	QPCT	2	37344554	2_23	0	0.00659307209187043	4.96111606777237	5.45540902496122e-07	-0.106017191977051	1
ENSG00000115841.19	RMDN2	2	37923332	2_24	0	0.0109527693207574	4.92724728417708	9.00095116332037e-07	0.156327543424313	1
ENSG00000138061.11	CYP1B1	2	38180824	2_24	0	0.022603040850762	11.9198818498117	4.4936467199418e-06	1.31451612903222	1
ENSG00000143889.15	HNRNPLL	2	38603270	2_24	0	0.033235629876252	15.6586306789772	8.67996153268861e-06	1.902857142857	1
ENSG00000143891.16	GALM	2	38666042	2_24	0	0.0648938369092966	22.2015797621117	2.40296495190089e-05	-2.12953367875677	1
ENSG00000152147.10	GEMIN6	2	38751622	2_24	0	0.0119936986481396	5.80187606532856	1.16059764700376e-06	0.388059701492466	1
ENSG00000163214.20	DHX57	2	38875912	2_25	0	0.00964108002971553	4.93953918703796	7.94277442369514e-07	-0.12107623318391	1
ENSG00000188010.12	MORN2	2	38875912	2_25	0	0.00964108002971553	4.93953918703796	7.94277442369514e-07	-0.12107623318391	1
ENSG00000214694.10	ARHGEF33	2	38882417	2_25	0	0.0103296228052874	5.60368394029787	9.65424244430569e-07	0.275160548831109	2
ENSG00000205086.6	C2orf91	2	41946699	2_26	0	0.0507978389117031	27.9465335107653	2.36773605654114e-05	-2.45454545454615	1
ENSG00000162878.12	PKDCC	2	42047712	2_26	0	0.00466176759890635	4.86193179697507	3.78024185987139e-07	0.216216216216299	1
ENSG00000143924.18	EML4	2	42168854	2_26	0	0.00519443395058428	5.90148590612246	5.11281063923431e-07	-0.592632012191988	2
ENSG00000115944.14	COX7A2L	2	42429316	2_26	0	0.00690351718780302	8.63567894046356	9.94321897257014e-07	0.999999999999941	1
ENSG00000171126.7	KCNG3	2	42494311	2_26	0	0.00463847952104313	4.81382179483977	3.72413793440555e-07	-0.02325581395349	1
ENSG00000162881.6	OXER1	2	42764883	2_26	0	0.00942646387230106	11.6323744907392	1.8288466381912e-06	-1.24286182992162	2
ENSG00000162882.14	HAAO	2	42792590	2_26	0	0.00465872417317037	4.85566077570644	3.77290128467048e-07	-0.176445222370702	2
ENSG00000143921.6	ABCG8	2	43839108	2_27	0	0.00603573172339178	4.96834395244223	5.00151628775243e-07	-0.0745098039215308	1
ENSG00000138075.11	ABCG5	2	43839108	2_27	0	0.00603573172339178	4.96834395244223	5.00151628775243e-07	-0.0745098039215308	1
ENSG00000152518.7	ZFP36L2	2	43226582	2_27	1	0.593885493289174	39.9394390733711	0.000395607743479192	-6.3596491228079	1
ENSG00000152527.13	PLEKHH2	2	43710361	2_27	0	0.0187166093757705	15.7487606273451	4.91624665701307e-06	-1.5384615384619	1
ENSG00000223658.7	C1GALT1C1L	2	43676123	2_27	0	0.0310125648618284	19.1164227655855	9.88790801647603e-06	2.12629026781844	3
ENSG00000138036.18	DYNC2LI1	2	43774046	2_27	0	0.016079627184963	14.5877038171547	3.91221773712009e-06	-1.84768211920499	1
ENSG00000138095.18	LRPPRC	2	43995742	2_27	0	0.00728949501197451	6.72358472075765	8.17444790175474e-07	-0.876125492158119	2
ENSG00000138032.20	PPM1B	2	44167954	2_28	0	0.00938650451979395	6.36480330619143	9.96435028456483e-07	-0.802547770700545	1
ENSG00000138079.13	SLC3A1	2	44276503	2_28	0	0.0144906551391788	10.5485362756779	2.54941376976777e-06	1.23076923076936	1
ENSG00000138078.15	PREPL	2	44361802	2_28	0	0.0084586528941305	5.36313606784752	7.56624020913556e-07	-0.571428571428412	1
ENSG00000143919.14	CAMKMT	2	44362007	2_28	0	0.0083171185287656	5.20077918093468	7.21441981582971e-07	-0.318066157760824	1
ENSG00000068784.12	SRBD1	2	45611701	2_28	0	0.00797352708579124	4.79489088852905	6.37660196025485e-07	0.0187597335004784	3
ENSG00000250565.6	ATP6V1E2	2	46541996	2_29	0	0.0240092780927444	11.1731491241694	4.47419391386972e-06	-1.41735889138112	2
ENSG00000119729.11	RHOQ	2	46550507	2_29	0	0.0197347754196705	9.2764060975654	3.05331806189628e-06	-1.22302158273364	1
ENSG00000151665.12	PIGF	2	46617930	2_29	0	0.0155305555348527	6.96272345437883	1.80354192641479e-06	-0.901515151514877	1
ENSG00000119878.5	CRIPT	2	46616237	2_29	0	0.0137303955987849	5.77436390148935	1.32235269774658e-06	0.659749076509865	2
ENSG00000171150.7	SOCS5	2	46698591	2_29	0	0.0146414332082573	6.39394754431025	1.56139493148622e-06	-0.713178294573555	1
ENSG00000068724.15	TTC7A	2	46916048	2_29	0	0.0124332642571028	4.81772842353411	9.99050829907348e-07	0.0706860706860376	1
ENSG00000180398.11	MCFD2	2	46941753	2_29	0	0.0151629297071691	6.73158021973244	1.70239467768522e-06	0.703971119133496	1
ENSG00000119888.10	EPCAM	2	47345021	2_30	0	0.00986125636648716	4.96100800661159	8.15947625621567e-07	-0.200000000000068	1
ENSG00000095002.13	MSH2	2	47403074	2_30	0	0.0108380272531734	5.8704766446898	1.0611669340405e-06	-0.558510638297914	1
ENSG00000242441.7	GTF2A1L	2	48595242	2_31	0	0.0245436298467407	17.7150407076604	7.2517204304545e-06	2.24100769326856	2
ENSG00000138039.14	LHCGR	2	48595242	2_31	0	0.0226631156748709	16.7777631586704	6.34181809014018e-06	2.11999999999981	1
ENSG00000068781.21	STON1-GTF2A1L	2	48595242	2_31	0	0.0226631156748709	16.7777631586704	6.34181809014018e-06	2.11999999999981	1
ENSG00000162869.15	PPP1R21	2	48440605	2_31	0	0.00886823222643041	7.15036076884537	1.05760894976197e-06	1.18518518518483	1
ENSG00000243244.5	STON1	2	48519851	2_31	0	0.00738332726964097	4.85143718738983	5.97423961882776e-07	0.164658634538154	1
ENSG00000115239.21	ASB3	2	53787166	2_35	0	0.031158813463961	12.1778017458375	6.32863307036125e-06	-1.48717948717962	1
ENSG00000119737.5	GPR75	2	53860333	2_35	0	0.0441053087671339	15.5611388377154	1.14470175826955e-05	1.78362573099399	1
ENSG00000170634.12	ACYP2	2	53962826	2_35	0	0.0629718966520252	19.0516145017484	2.00096118794857e-05	-1.9015837104071	1
ENSG00000177994.15	C2orf73	2	54317092	2_35	0	0.0145321081116634	4.79877483567839	1.16310547084758e-06	-0.0860215053763466	1
ENSG00000115306.15	SPTBN1	2	54456574	2_35	0	0.0175579266797817	6.62430738844427	1.93987530114316e-06	0.643939393939346	1
ENSG00000214595.11	EML6	2	54723342	2_36	0	0.0205541516894525	11.3901843006555	3.90472465077462e-06	-1.26811594202864	1
ENSG00000115310.17	RTN4	2	55113533	2_36	0	0.0106444187064276	5.04167336182585	8.95069503883063e-07	0.300469483567947	1
ENSG00000162994.15	CLHC1	2	55231958	2_36	0	0.0108005904517259	5.18194517165248	9.33470112619326e-07	0.280519480519499	1
ENSG00000085760.14	MTIF2	2	55265299	2_36	0	0.0152763333332724	8.52396000923224	2.17180403323241e-06	-1.1571428571429	1
ENSG00000115355.15	CCDC88A	2	55419625	2_36	0	0.0104657706210447	4.87867115577025	8.51594530276673e-07	0.175609756097551	1
ENSG00000163001.11	CFAP36	2	55520335	2_36	0	0.0105733369907118	4.97715173986648	8.77714071743347e-07	0.518518518518692	1
ENSG00000115380.19	EFEMP1	2	55923714	2_36	0	0.0113251715117706	5.63876447154835	1.06509623154533e-06	0.4180327868853	1
ENSG00000055813.5	CCDC85A	2	56183915	2_37	0	0.012543694658096	4.83695100183523	1.01194583523513e-06	0.0968660968660172	1
ENSG00000028116.16	VRK2	2	57906783	2_38	0	0.00889088897347001	4.90871865961948	7.27902873804182e-07	-0.304302300158452	2
ENSG00000115421.12	PAPOLG	2	60755661	2_40	0	0.00903961846888701	6.11145348364864	9.21413809605786e-07	-1.21774193548397	1
ENSG00000162928.8	PEX13	2	61017528	2_40	0	0.00893231218370649	13.2455298831631	1.97330099829922e-06	3.10429447852655	1
ENSG00000162927.13	PUS10	2	61018416	2_40	0	0.009338655257627	12.8985178790331	2.00901999443982e-06	-2.97546012270111	1
ENSG00000162929.13	KIAA1841	2	61065721	2_40	0	0.00900664246599214	9.71989923320833	1.46010736359355e-06	2.20202020202043	1
ENSG00000237651.6	C2orf74	2	61145372	2_40	0	0.00932201310145309	29.9806449945396	4.66134005085498e-06	5.6319999999998	1
ENSG00000082898.16	XPO1	2	61538854	2_40	0	0.0160438222407249	9.75754682359021	2.61101033646165e-06	0.304093567251547	1
ENSG00000170264.12	FAM161A	2	61853338	2_40	0	0.00870615964503074	4.89161499078993	7.10295395564199e-07	0.139807747241613	2
ENSG00000186889.9	TMEM17	2	62511324	2_41	0	0.0233496062126362	11.1748417623774	4.3519214543762e-06	-1.26503759398469	1
ENSG00000014641.17	MDH1	2	63588667	2_41	0	0.0122217611104196	4.92375360921984	1.0036683019239e-06	0.284722222222249	1
ENSG00000143952.19	VPS54	2	64018703	2_41	0	0.0165678563950114	7.85810868157013	2.1714231227821e-06	0.882943143812994	1
ENSG00000197329.11	PELI1	2	64144184	2_41	0	0.0137966743608388	6.09218195151873	1.40186884820927e-06	0.532467532467366	1
ENSG00000119862.12	LGALSL	2	64453888	2_42	0	0.0120168135923444	6.30521132494757	1.26371481482119e-06	-0.645161290322587	1
ENSG00000119844.15	AFTPH	2	64524123	2_42	0	0.0215334251363202	11.9356631045482	4.28666724342659e-06	1.3250883392225	1
ENSG00000179833.4	SERTAD2	2	64751025	2_42	0	0.0296228285592391	15.0256984683004	7.42371515768441e-06	1.60370370370358	1
ENSG00000115902.10	SLC1A4	2	64988353	2_42	0	0.0206499603096797	11.5304698995363	3.97124181959373e-06	-1.36158192090418	1
ENSG00000138069.16	RAB1A	2	65129770	2_42	0	0.0107261616890598	5.21068838080224	9.32179496702471e-07	-0.418732782369032	1
ENSG00000138071.13	ACTR2	2	65228167	2_42	0	0.0139398201454858	7.73624113919487	1.79865253569199e-06	-1.28148148148144	1
ENSG00000143971.7	ETAA1	2	67397170	2_44	0	0.0112235088579776	7.39782488200809	1.38481833802533e-06	0.68361553471111	2
ENSG00000197223.11	C1D	2	68110613	2_45	0	0.0130280812090903	4.97791638980268	1.08165350131613e-06	-0.175083872510472	2
ENSG00000243667.6	WDR92	2	68157965	2_45	0	0.0149511118236502	6.30561399689504	1.57239254773173e-06	-0.697674418604857	1
ENSG00000119865.8	CNRIP1	2	68320518	2_45	0	0.0277595998183217	12.2893929790014	5.68988827171425e-06	1.38551401869236	1
ENSG00000115956.9	PLEK	2	68365452	2_45	0	0.0143077898318794	5.8813612279964	1.40349384351346e-06	-0.562043795620155	1
ENSG00000204923.3	FBXO48	2	68467123	2_45	0	0.0128410979611779	4.83856640673887	1.03628442418064e-06	0.0569852941176612	1
ENSG00000169621.9	APLF	2	68467927	2_45	0	0.0132094490628857	5.11119520552622	1.12607489897534e-06	0.310541310541472	1
ENSG00000163219.11	ARHGAP25	2	68679529	2_45	0	0.0127829007325423	4.79478222164418	1.0222530342318e-06	-0.0851234500958332	2
ENSG00000169604.19	ANTXR1	2	69008747	2_46	0	0.0155190621971124	7.47965183829652	1.93600717332872e-06	-0.906627810969239	2
ENSG00000198380.12	GFPT1	2	69387541	2_46	0	0.0150389041035874	7.17640964537108	1.80004564045558e-06	-0.683687943262506	1
ENSG00000087338.4	GMCL1	2	69829233	2_46	0	0.0215197306458929	10.63776686344	3.81810093191844e-06	-1.56962025316459	1
ENSG00000059728.10	MXD1	2	69897673	2_46	0	0.0498327537583521	18.8016912956338	1.56268667974694e-05	2.2960000000003	1
ENSG00000244617.2	ASPRV1	2	69963740	2_46	0	0.0224502577532808	11.0473218696245	4.13655158624558e-06	1.35984848484868	1
ENSG00000115998.7	C2orf42	2	70248695	2_46	0	0.0133723913604242	6.04369850490995	1.34794438801252e-06	0.567999999999996	1
ENSG00000116001.15	TIA1	2	70249121	2_46	0	0.0126262577362057	5.49025045230586	1.15618388590379e-06	-0.435999999999844	1
ENSG00000116005.11	PCYOX1	2	70257153	2_46	0	0.0132684018219267	5.96843338372366	1.32080611742828e-06	0.551999999999722	1
ENSG00000143977.13	SNRPG	2	70293366	2_46	0	0.0117518884110219	4.79869171424775	9.40568900124005e-07	-0.168655430480218	2
ENSG00000152672.7	CLEC4F	2	70818493	2_47	0	0.00738673344846674	4.90455309925021	6.04243481628713e-07	0.118400557664202	2
ENSG00000163235.15	TGFA	2	70554042	2_47	0	0.0275041165751745	17.5893733979979	8.06878557003865e-06	1.83505154639188	1
ENSG00000116031.8	CD207	2	70881936	2_47	0	0.00743533398670038	4.9676261704727	6.16040824232999e-07	0.185344827586187	1
ENSG00000116035.2	VAX2	2	70900566	2_47	0	0.0115935702831433	9.24332855774292	1.78733391070898e-06	-1.03980099502501	1
ENSG00000116039.11	ATP6V1B1	2	70935632	2_47	0	0.0102156626374162	8.0246786942314	1.36727004876711e-06	0.799999999999678	1
ENSG00000144043.11	TEX261	2	70976212	2_47	0	0.0673763843166887	26.3399857130029	2.95994295961334e-05	-2.39427809511076	3
ENSG00000124357.12	NAGK	2	71063957	2_47	0	0.00763379931101726	5.22099415034763	6.64743425250578e-07	-0.330033090985138	2
ENSG00000124370.10	MCEE	2	71130580	2_47	0	0.00816802458209009	5.87168864651307	7.9990822094331e-07	-0.477611940298334	1
ENSG00000124383.8	MPHOSPH10	2	71130580	2_47	0	0.00816802458209009	5.87168864651307	7.9990822094331e-07	0.477611940298334	1
ENSG00000124374.8	PAIP2B	2	71227813	2_47	0	0.016547934792831	12.6745236530536	3.49812683991736e-06	1.50292397660808	1
ENSG00000135636.13	DYSF	2	71453820	2_47	0	0.00933617006140086	7.1579943773234	1.11460301224615e-06	0.676348547717796	1
ENSG00000135631.16	RAB11FIP5	2	73156338	2_48	0	0.0106847020720384	4.84502943932692	8.63413714653225e-07	0.188355200276502	2
ENSG00000135632.11	SMYD5	2	73214257	2_48	0	0.0134055529886652	7.03095566156658	1.57202409530307e-06	-0.730000000000093	1
ENSG00000135617.3	PRADC1	2	73233389	2_48	0	0.0113927908555914	5.4630933311544	1.03807528305983e-06	0.351239669421545	1
ENSG00000135624.15	CCT7	2	73233389	2_48	0	0.0113927908555914	5.4630933311544	1.03807528305983e-06	0.351239669421545	1
ENSG00000144035.3	NAT8	2	73641993	2_48	0	0.0119836456590644	5.95023503012363	1.18927745199316e-06	0.65381742218852	2
ENSG00000144034.14	TPRKB	2	73737087	2_48	0	0.0111415999805926	5.2483284736824	9.75278556640983e-07	0.406077154770568	2
ENSG00000144048.10	DUSP11	2	73780218	2_48	0	0.0120455826997833	5.99990967510328	1.20540400925141e-06	-0.569230769230932	1
ENSG00000124356.15	STAMBP	2	73828835	2_48	0	0.0112085159461305	5.30600835286003	9.91918862406946e-07	-0.335682564557693	2
ENSG00000163017.13	ACTG2	2	73892213	2_48	0	0.0165440656742125	9.0603283800052	2.50003615505675e-06	-1.03193308191299	2
ENSG00000163170.11	BOLA3	2	74147757	2_48	0	0.0136480852613964	7.20383346276346	1.63981742429902e-06	0.735999999999731	1
ENSG00000114978.17	MOB1A	2	74178825	2_48	0	0.029835604689435	14.7668397134294	7.34822609873958e-06	-1.60101010101024	1
ENSG00000188687.17	SLC4A5	2	74343150	2_48	0	0.0413185535106725	17.934543152719	1.23593472145885e-05	-1.75251028543324	2
ENSG00000284308.1	C2orf81	2	74421241	2_48	0	0.0129283410606865	6.68152087489677	1.44071552403826e-06	0.715789473684594	1
ENSG00000005448.16	WDR54	2	74421241	2_48	0	0.0129283410606865	6.68152087489677	1.44071552403826e-06	0.715789473684594	1
ENSG00000114993.16	RTKN	2	74442009	2_48	0	0.0111931652266906	5.2928062630362	9.88095718848959e-07	-0.362295466284218	2
ENSG00000239779.6	WBP1	2	74458316	2_48	0	0.0483902770096859	19.4776675339629	1.57200948591662e-05	-1.93846153846145	1
ENSG00000115275.11	MOGS	2	74465520	2_48	0	0.0128457262863988	6.61972652762358	1.4182696776801e-06	-0.694915254237396	1
ENSG00000115282.19	TTC31	2	74483364	2_48	0	0.0126750807109209	6.49082522389866	1.37217895480756e-06	-0.672316384180884	1
ENSG00000179528.15	LBX2	2	74505288	2_48	0	0.0126943981445082	6.50550337800131	1.3773779543805e-06	-0.674033149171387	1
ENSG00000115289.13	PCGF1	2	74508487	2_48	0	0.0126907687936225	6.5027474148399	1.37640082000533e-06	-0.674285714285737	1
ENSG00000115325.13	DOK1	2	74548714	2_48	0	0.010712290709009	4.86986453739054	8.70080301516438e-07	-0.158602150537632	1
ENSG00000115350.11	POLE4	2	74958729	2_48	0	0.0205504172607321	11.1553987178178	3.8235418443383e-06	-1.22480620155002	1
ENSG00000115353.10	TACR1	2	75180968	2_48	0	0.0122805895774761	6.18610289596434	1.26705790398743e-06	0.528205128205117	1
ENSG00000115363.13	EVA1A	2	75569460	2_49	0	0.019155510493542	7.56569859528485	2.4171459351361e-06	0.784200385356688	1
ENSG00000005436.13	GCFC2	2	75711125	2_49	0	0.016139225178929	5.91094217400971	1.59110740640744e-06	0.425518430257534	2
ENSG00000143954.12	REG3G	2	79025824	2_51	0	0.0168350593892787	9.36612434036743	2.62987240051127e-06	1.10883036432522	2
ENSG00000163541.11	SUCLG1	2	84459875	2_53	0	0.00816326712483351	6.79588792340775	9.25273920796697e-07	-0.743902439024419	1
ENSG00000115423.18	DNAH6	2	84516307	2_53	0	0.00667169217764629	4.85529154843752	5.40270704736774e-07	-0.144862632413985	2
ENSG00000034510.5	TMSB10	2	84905643	2_53	0	0.00945761019478131	8.21219320773463	1.2953903998363e-06	-0.941666666666577	1
ENSG00000186854.10	TRABD2A	2	84906800	2_53	0	0.0089252882637213	7.65461827593765	1.13947787016517e-06	-0.819672131147576	1
ENSG00000187627.14	RGPD1	2	86903155	2_54	0	0.0102011877925844	6.40608877370762	1.08994303578495e-06	0.507246376811857	1
ENSG00000176407.17	KCMF1	2	84970689	2_54	0	0.0210656591457931	13.4018674509116	4.70869409139888e-06	-1.61825726141126	1
ENSG00000152291.13	TGOLN2	2	85328087	2_54	0	0.0198027850761755	12.8041088349583	4.22898102557898e-06	-1.40615384615391	1
ENSG00000042445.13	RETSAT	2	85347333	2_54	0	0.0121123265869945	8.06015711801918	1.62828786223355e-06	-0.992805755395917	1
ENSG00000042493.15	CAPG	2	85420466	2_54	0	0.0404067756894357	19.7238820366649	1.32925009119937e-05	1.95720962903954	2
ENSG00000115486.11	GGCX	2	85561052	2_54	0	0.034221765298759	18.1062547036266	1.03345397352613e-05	1.75000000000061	1
ENSG00000168899.4	VAMP5	2	85584469	2_54	0	0.0110370931132003	7.16455126452393	1.31887551780188e-06	-0.829999999999819	1
ENSG00000168883.19	USP39	2	85591150	2_54	0	0.0142903622105	9.65430240206613	2.3010403825279e-06	-1.24626865671605	1
ENSG00000115525.17	ST3GAL5	2	85904899	2_54	0	0.0157024078201228	10.5633308648359	2.76647812896816e-06	-1.48387096774248	1
ENSG00000068654.15	POLR1A	2	86105686	2_54	0	0.0123394735347104	8.23918944815214	1.69566956557097e-06	-0.973444713892411	2
ENSG00000132300.18	PTCD3	2	86105686	2_54	0	0.0123028752558008	8.21056319378302	1.6847663284184e-06	0.988165680473368	1
ENSG00000132305.20	IMMT	2	86195896	2_54	0	0.0425595007643375	20.2301667998748	1.43600546955643e-05	2.45161290322593	1
ENSG00000132313.14	MRPL35	2	86210775	2_54	0	0.00912248550731554	5.33020094595101	8.10992559342824e-07	-0.232365145228324	1
ENSG00000115561.15	CHMP3	2	86565206	2_54	0	0.00973754212123845	5.95824290972142	9.6767085247732e-07	0.57812500000013	1
ENSG00000172116.21	CD8B	2	86862772	2_54	0	0.00873510513347797	4.91260178451554	7.15714479821451e-07	0.149425287356347	1
ENSG00000172086.7	KRCC1	2	88056216	2_55	0	0.0170084781704782	9.4118451615752	2.66993283477447e-06	1.07692307692295	1
ENSG00000115593.14	SMYD1	2	88067820	2_55	0	0.0327488049396103	15.7559180606607	8.60595905754224e-06	1.61764705882359	1
ENSG00000163586.9	FABP1	2	88128319	2_55	0	0.0106783972002988	4.92358101661044	8.76894336661561e-07	-0.0892857142856849	1
ENSG00000144115.16	THNSL2	2	88153919	2_55	0	0.0138698686621235	7.44350621330741	1.72190826032447e-06	0.793273974127781	3
ENSG00000153574.8	RPIA	2	88691440	2_55	0	0.0137916281921032	7.38895635908655	1.6996470609303e-06	0.873198847262856	1
ENSG00000168658.18	VWA3B	2	98087196	2_57	0	0.0270054436168362	14.3554518254424	6.46588963534188e-06	1.94444444444446	1
ENSG00000144029.11	MRPS5	2	95149561	2_57	0	0.0113402792925082	5.97403777878647	1.12993073228203e-06	0.567901234568231	1
ENSG00000144026.11	ZNF514	2	95156702	2_57	0	0.0115020045590265	6.11044742562491	1.17221332200126e-06	-0.730494444515823	2
ENSG00000155066.15	PROM2	2	95274094	2_57	0	0.014131289578323	8.09476644156935	1.90785877636819e-06	0.94389438943892	1
ENSG00000115041.12	KCNIP3	2	95295669	2_57	0	0.014423398844119	8.2921331516123	1.99477531754834e-06	-1.09271523178805	1
ENSG00000174501.14	ANKRD36C	2	95991827	2_57	0	0.0100804176825408	4.83987293441077	8.13715507935436e-07	0.240310077519343	1
ENSG00000186281.12	GPAT2	2	96082306	2_57	0	0.0202670372098702	11.5765933312586	3.91319191767689e-06	1.40740740740692	1
ENSG00000274286.1	ADRA2B	2	96116247	2_57	0	0.0104334393865546	5.17131801569045	8.99888804731793e-07	0.481203007518792	1
ENSG00000188886.3	ASTL	2	96138165	2_57	0	0.0116103544835909	6.20078823943497	1.200749696241e-06	0.829457364340888	1
ENSG00000158050.4	DUSP2	2	96145593	2_57	0	0.0102809118810456	5.02949263677362	8.62414240289495e-07	0.045206986938183	2
ENSG00000084090.13	STARD7	2	96208677	2_57	0	0.0235887118140713	13.0447561573671	5.13216127693121e-06	-1.55733333333334	1
ENSG00000144021.2	CIAO1	2	96275729	2_57	0	0.0107387165621293	5.44903079513741	9.7595939168562e-07	0.496183206106865	1
ENSG00000144028.14	SNRNP200	2	96305617	2_57	0	0.0132789427994686	7.49488421153503	1.65992525866227e-06	-0.860465116279233	1
ENSG00000198885.9	ITPRIPL1	2	96325754	2_57	0	0.0141275198062671	8.09211592588076	1.906725286747e-06	-0.777777777777834	1
ENSG00000114988.11	LMAN2L	2	96739703	2_57	0	0.0116273554266981	6.21487246434354	1.20523927272081e-06	-0.641561827413826	2
ENSG00000168754.14	FAM178B	2	96990429	2_57	0	0.0110299970685556	5.70681751336346	1.04985540375904e-06	-0.839378238342106	1
ENSG00000144199.11	FAHD2B	2	97095539	2_57	0	0.0225333555246641	12.6019111733382	4.73611662956897e-06	1.80000000000011	1
ENSG00000135976.17	ANKRD36	2	97113454	2_57	0	0.0103152310914799	5.06159521373376	8.7081615693234e-07	0.638497652582297	1
ENSG00000196912.12	ANKRD36B	2	97589725	2_57	0	0.0528230010191614	20.8912036972945	1.84054584818069e-05	-2.48854961832078	1
ENSG00000115073.7	ACTR1B	2	97658891	2_57	0	0.0103135113006355	5.05997939150957	8.70393025590285e-07	-0.0754216108649727	2
ENSG00000228486.10	LINC01125	2	97663552	2_57	0	0.0102111783301856	4.96396639165097	8.45404974401588e-07	0.317744154057863	1
ENSG00000115085.13	ZAP70	2	97712734	2_57	0	0.0907217473580635	26.2317934588735	3.96916813537172e-05	-2.93023255813974	1
ENSG00000144191.11	CNGA3	2	98347995	2_57	0	0.0159853087780645	9.28412460411628	2.47526725037651e-06	-0.870967741935776	1
ENSG00000185674.9	LYG2	2	99254907	2_58	0	0.00977342659206615	6.92736189476612	1.12921031664648e-06	0.895161290322659	1
ENSG00000115446.11	UNC50	2	98608705	2_58	0	0.0290504598694189	17.4486758364386	8.45425983890052e-06	2.07142857142884	1
ENSG00000135951.14	TSGA10	2	99155127	2_58	0	0.00871449305353977	5.82357099556651	8.46431092076989e-07	0.493335632483076	2
ENSG00000144182.16	LIPT1	2	99155070	2_58	0	0.00877591267527689	5.89115630758211	8.62289195786101e-07	0.506253256993381	2
ENSG00000115514.11	TXNDC9	2	99340840	2_58	0	0.00949456319728315	6.64868457350007	1.05286048104305e-06	0.73387096774186	1
ENSG00000135945.9	REV1	2	99490335	2_58	0	0.00809974492026655	5.11969241783267	6.91632380784018e-07	-0.39200000000009	1
ENSG00000170500.12	LONRF2	2	100323039	2_58	0	0.00783727210928609	4.80279130592191	6.27796293153819e-07	0.0887096774193619	1
ENSG00000115526.10	CHST10	2	100417235	2_58	0	0.00823313023087091	5.27683902172564	7.24601011945371e-07	-0.44354838709662	1
ENSG00000115539.13	PDCL3	2	100562880	2_58	0	0.00784139546346052	4.80785060763842	6.28788263984719e-07	-0.0237282119998965	2
ENSG00000158435.7	CNOT11	2	101252764	2_59	0	0.0087021814357523	5.85360734565911	8.49594762506096e-07	0.120000000000004	1
ENSG00000163162.8	RNF149	2	101308564	2_59	0	0.0076831774931645	5.08306346923932	6.51368127878083e-07	-0.56124760755767	2
ENSG00000196460.12	RFX8	2	101471908	2_59	0	0.0150414457389243	13.0659841838712	3.27787067610691e-06	-1.95620437956253	1
ENSG00000071054.16	MAP4K4	2	101697147	2_59	0	0.00850730735930705	9.37500347106086	1.33022059180555e-06	-1.99999999999997	1
ENSG00000115590.13	IL1R2	2	101991888	2_59	0	0.0477699981288026	25.255660515285	2.01221351227853e-05	2.72310405643689	1
ENSG00000115594.11	IL1R1	2	102064141	2_59	0	0.0108984187650583	7.81033159977562	1.41968851790988e-06	0.537142857142752	1
ENSG00000115598.9	IL1RL2	2	102186984	2_60	0	0.0066184465334006	4.98383927789046	5.50148836529177e-07	-0.192857142857106	1
ENSG00000115602.16	IL1RL1	2	102310521	2_60	1	0.481652717207989	38.6826353761675	0.00031074931096781	6.70731707317206	1
ENSG00000115604.10	IL18R1	2	102311266	2_60	0	0.0153307252091802	25.7000182264009	6.57137477358565e-06	5.30069930070145	1
ENSG00000115607.9	IL18RAP	2	102418289	2_60	0	0.00667173590119174	6.61588428082653	7.36184810356096e-07	1.32126696832543	1
ENSG00000071051.13	NCK2	2	105744677	2_63	0	0.0146214916518884	5.31459919558051	1.29605163319234e-06	0.474574037980789	2
ENSG00000144057.15	ST6GAL2	2	106880542	2_64	0	0.0224781365173145	11.1033464289481	4.16269220989929e-06	-1.22702630993447	2
ENSG00000115665.8	SLC5A7	2	108028702	2_65	0	0.0123098201323699	5.3059810679102	1.08937526179987e-06	-0.353146853147023	1
ENSG00000198203.9	SULT1C2	2	108287884	2_65	0	0.0226600916433112	11.1977074674321	4.2320509266141e-06	1.26575823488087	2
ENSG00000153201.15	RANBP2	2	108719562	2_65	0	0.0164708623255057	8.1144861331688	2.22914061646928e-06	0.850415512464962	1
ENSG00000163006.11	CCDC138	2	108786314	2_65	0	0.0195264285704631	9.75825124404055	3.17800750353404e-06	-1.05773724444409	2
ENSG00000186522.14	SEPT10	2	109613916	2_65	0	0.0259032119098729	12.4928371858158	5.39727819903809e-06	1.91001755356503	2
ENSG00000198142.4	SOWAHC	2	109614115	2_65	0	0.0169783933483162	8.40745158785484	2.38078990135472e-06	1.36734693877498	1
ENSG00000144061.12	NPHP1	2	110205149	2_66	0	0.00608124266263765	6.05519453305356	6.14158602414657e-07	0.694968553459166	1
ENSG00000169679.14	BUB1	2	110678318	2_66	0	0.00824201203767716	8.98566431911751	1.23521779749975e-06	-1.16442048517452	1
ENSG00000153093.18	ACOXL	2	110732979	2_66	0	0.00573779175471201	5.45582809973856	5.22114273325984e-07	-0.667506297229181	1
ENSG00000153094.22	BCL2L11	2	111119720	2_66	0	0.136904908406663	31.2084663941435	7.12609408943516e-05	2.16935483870923	1
ENSG00000153107.11	ANAPC1	2	111884332	2_66	0	0.00961333051611268	10.2388538883432	1.64166797095967e-06	1.07246376811579	1
ENSG00000153208.16	MERTK	2	111898795	2_66	0	0.00865654385570114	9.23353572888886	1.33313052654919e-06	1.05462582304682	3
ENSG00000153214.9	TMEM87B	2	112055265	2_66	0	0.00991379186474417	10.8898169679242	1.80061342070417e-06	1.44464369002716	2
ENSG00000144161.12	ZC3H8	2	112259159	2_66	0	0.00551722811720146	5.02961875811268	4.6282425790255e-07	0.226744186046455	1
ENSG00000169629.11	RGPD8	2	112434543	2_66	0	0.00566866915953646	5.32210123451375	5.03181132011592e-07	-0.359860034007548	2
ENSG00000114999.7	TTL	2	112481811	2_66	0	0.00633632107821136	6.46286884195304	6.83003019980694e-07	-0.722129678521294	2
ENSG00000125611.15	CHCHD5	2	112584474	2_66	0	0.00727938409272821	7.6665302192423	9.30794037799965e-07	-0.789473684210413	1
ENSG00000144136.10	SLC20A1	2	112645515	2_66	0	0.00796523274768124	8.44738205941833	1.12222699954724e-06	1.0406658143748	2
ENSG00000169607.12	CKAP2L	2	112765001	2_66	0	0.00753424626605392	8.14963795939056	1.0240902541026e-06	0.971677559912709	1
ENSG00000125538.11	IL1B	2	112836810	2_66	0	0.00623423177500382	6.15203595879529	6.39678737349895e-07	0.633587786259478	1
ENSG00000136689.18	IL1RN	2	113111989	2_66	0	0.00927277807025417	9.96602182199828	1.54131642007939e-06	1.24409448818889	1
ENSG00000125618.16	PAX8	2	113230915	2_67	0	0.0232514694342224	16.1966709244766	6.28110810975576e-06	2.10937500000038	1
ENSG00000136682.14	CBWD2	2	113438850	2_67	0	0.0455970274081724	22.7432873062142	1.7296167164024e-05	2.14367816091993	1
ENSG00000115084.13	SLC35F5	2	113754647	2_67	0	0.0071402677887995	4.81311252204815	5.73192659823672e-07	0.131147540983651	1
ENSG00000115091.11	ACTR3	2	113889855	2_67	0	0.00774819107420843	5.5989995357687	7.23553850718685e-07	-0.573839662447065	1
ENSG00000088205.12	DDX18	2	117832335	2_69	0	0.00843983005115989	5.99792188450666	8.44295768056588e-07	-0.543859649122924	1
ENSG00000125629.14	INSIG2	2	118087695	2_69	0	0.0139314257457495	10.8251819474565	2.51530627758591e-06	1.1577611742592	2
ENSG00000115107.19	STEAP3	2	119224095	2_69	0	0.0140841329660827	10.9303166186587	2.5675739716559e-06	1.20101781170456	1
ENSG00000186132.14	C2orf76	2	119366128	2_69	0	0.0245220073041162	16.2884569092663	6.66186866090382e-06	-1.72427492473112	2
ENSG00000155368.16	DBI	2	119366701	2_69	0	0.00897916551145239	6.59401110339655	9.87519673795427e-07	-0.657407407406999	1
ENSG00000171227.6	TMEM37	2	119450383	2_69	0	0.0109139235575848	8.47267357304262	1.54227382465027e-06	0.900497512437367	1
ENSG00000144120.12	TMEM177	2	119679105	2_69	0	0.00876452410461248	6.36117193232239	9.29877157536633e-07	0.654255319149036	1
ENSG00000088179.8	PTPN4	2	119804923	2_69	0	0.00921512241297751	6.84365885077201	1.05183971950766e-06	0.70175438596492	1
ENSG00000115109.13	EPB41L5	2	120013132	2_69	0	0.00765069505203009	5.05353559319102	6.44846469271052e-07	0.20394736842112	1
ENSG00000226479.3	TMEM185B	2	120222852	2_69	0	0.0108693791989289	8.43328221414115	1.52883803854567e-06	-0.887218045112583	1
ENSG00000144118.13	RALB	2	120240632	2_69	0	0.00745729320021926	4.80726536718565	5.9791496129498e-07	0.0524590163934294	1
ENSG00000074047.21	GLI2	2	120735869	2_70	0	0.011589799213059	4.83297172617672	9.34222391193344e-07	0.155642023346297	1
ENSG00000115112.7	TFCP2L1	2	121285630	2_70	0	0.0361822439899313	15.8458807857802	9.56251188062217e-06	-1.98688524590221	1
ENSG00000136732.14	GYPC	2	126655525	2_74	0	0.0106986973470007	9.20650414581238	1.64280403422376e-06	1.00709219858166	1
ENSG00000136717.14	BIN1	2	127107345	2_74	0	0.00738702026874649	5.69434154817855	7.01573067924683e-07	-0.339137156337467	2
ENSG00000186684.12	CYP27C1	2	127420839	2_75	0	0.0647045698295056	23.1003140532038	2.49294641783117e-05	-3.15267175572511	1
ENSG00000163161.12	ERCC3	2	127298391	2_75	0	0.0109471502263414	5.85419170392868	1.06887796315207e-06	1.21641791044786	1
ENSG00000169967.16	MAP3K2	2	127388669	2_75	0	0.10330260246641	27.7437303682355	4.78009164762263e-05	-3.41389255773684	2
ENSG00000163166.14	IWS1	2	127526497	2_75	0	0.0103938730407653	5.35467831348133	9.28262697674403e-07	-0.204225352112647	1
ENSG00000144230.16	GPR17	2	127647285	2_75	0	0.123633620372094	29.5583143454217	6.0950371343144e-05	-2.88243699058946	3
ENSG00000072163.19	LIMS2	2	127680943	2_75	0	0.0176947240495048	10.4848991555883	3.0943408983942e-06	-1.06250000000023	1
ENSG00000136731.12	UGGT1	2	128091085	2_75	0	0.0261331330482046	14.2568316133669	6.21404802438359e-06	2.15421904014795	2
ENSG00000233087.7	WTH3DI	2	131364366	2_78	0	0.0139946678182993	5.63595113779358	1.31549717320058e-06	-0.612500000000021	1
ENSG00000222014.5	RAB6C	2	129979968	2_78	0	0.0182477427342508	8.19713497471641	2.49477475818594e-06	-1.06569343065657	1
ENSG00000136699.19	SMPD4	2	130182517	2_78	0	0.0141239894496389	5.72465573638623	1.34854941413903e-06	0.51145038167946	1
ENSG00000152082.13	MZT2B	2	130181715	2_78	0	0.0147572282858102	6.14768290849195	1.51313041195172e-06	0.603053435114767	1
ENSG00000136718.9	IMP4	2	130342325	2_78	0	0.0336984056069436	14.1398121035977	7.94718087084086e-06	-1.51012891344306	1
ENSG00000072135.12	PTPN18	2	130356437	2_78	0	0.014462354688111	5.95298656951039	1.43593247196858e-06	0.600000000000051	1
ENSG00000075886.10	TUBA3D	2	131475490	2_78	0	0.0192146532671689	8.6960180739598	2.78684677512503e-06	-1.34730538922106	1
ENSG00000173272.15	MZT2A	2	131487239	2_78	0	0.0142586559749303	5.81617079755334	1.38317091405089e-06	-0.0545454545454377	1
ENSG00000163040.14	CCDC74A	2	131527737	2_78	0	0.0134433788882345	5.24841288959514	1.17678341205733e-06	0.290780141843945	1
ENSG00000183840.6	GPR39	2	132417191	2_79	0	0.0226918451369597	10.4591295122066	3.95845267705851e-06	-1.24242424242456	1
ENSG00000176771.16	NCKAP5	2	133568916	2_79	0	0.0133878742783418	5.36306944206502	1.19752655130149e-06	-0.388888888888845	1
ENSG00000152127.8	MGAT5	2	134119836	2_79	0	0.0283032243080491	12.6000475864923	5.94796225849499e-06	-1.41139240506314	1
ENSG00000152128.13	TMEM163	2	134719225	2_80	0	0.0185149345620154	8.45782214559624	2.61180552000399e-06	1.21342541827453	2
ENSG00000082258.12	CCNT2	2	134918338	2_80	0	0.0366422598222274	15.0747512875121	9.21281841040204e-06	-1.88590604026853	1
ENSG00000115839.17	RAB3GAP1	2	135052002	2_80	0	0.012666292954528	4.79468998264562	1.01290838344697e-06	-0.220833333333443	1
ENSG00000144224.16	UBXN4	2	135741666	2_80	0	0.01596386416317	7.02628122282883	1.8707840454571e-06	-0.639261903695843	2
ENSG00000076003.4	MCM6	2	135876201	2_80	0	0.0163394750628415	7.25075437249748	1.9759747862003e-06	-1.1188208338082	2
ENSG00000115866.10	DARS	2	135985573	2_80	0	0.021446862117389	9.87888515475046	3.5337172938515e-06	1.28615720118365	2
ENSG00000144229.11	THSD7B	2	136765297	2_81	0	0.0173656906026997	8.19647049173749	2.37399087001803e-06	0.921296296296068	1
ENSG00000150540.13	HNMT	2	137963983	2_82	0	0.0187762299540933	7.59641631771001	2.37890587601698e-06	0.799554565701502	1
ENSG00000144228.8	SPOPL	2	138501652	2_82	0	0.0183230542281674	7.3603751591953	2.24935459048304e-06	0.89090909090894	1
ENSG00000115919.14	KYNU	2	142877384	2_85	0	0.0140434820816173	6.5799402197114	1.54119239744534e-06	0.873896006088631	2
ENSG00000075884.13	ARHGAP15	2	143091525	2_85	0	0.011775088624144	4.88178139603095	9.58743909501173e-07	0.153374233128808	1
ENSG00000169554.18	ZEB2	2	144524878	2_86	0	0.0153531434593049	10.6877252098186	2.73679767833572e-06	-1.1137640449443	1
ENSG00000121989.14	ACVR2A	2	147844091	2_88	0	0.0771418648579779	23.4620548680002	3.01867449324972e-05	-3.71358430376192	2
ENSG00000204406.12	MBD5	2	148020474	2_88	0	0.00623871775148288	4.97761637516337	5.17936915452801e-07	0.459997113872339	2
ENSG00000150556.16	LYPD6B	2	149038442	2_88	0	0.00635944123686505	5.01565633857098	5.31994124947076e-07	0.218749999999992	1
ENSG00000187123.14	LYPD6	2	149338730	2_88	0	0.00690958825055954	5.83709001231997	6.72680230274772e-07	0.453846153846153	1
ENSG00000184898.6	RBM43	2	151261518	2_90	0	0.0259326148223422	14.8928851878192	6.44147397583403e-06	-2.25103684170538	2
ENSG00000123609.10	NMI	2	151289140	2_90	0	0.0208297901846084	12.7718552243333	4.43709766317623e-06	2.07682956898436	2
ENSG00000123610.4	TNFAIP6	2	151357910	2_90	0	0.0120555974119644	7.49408710666318	1.50684152189276e-06	1.15322580645134	1
ENSG00000080345.17	RIF1	2	151409797	2_90	0	0.0154820606569656	9.9061477684802	2.55795954815076e-06	-1.65600000000036	1
ENSG00000183091.19	NEB	2	151734675	2_91	0	0.0162998802348114	6.9704067875993	1.89497132654711e-06	-0.72427983539071	1
ENSG00000162980.16	ARL5A	2	151828599	2_91	0	0.0155299736664543	6.50353718080284	1.684536603844e-06	-0.795454545454656	1
ENSG00000182389.19	CACNB4	2	152099342	2_91	0	0.0133765947636163	5.06382718578514	1.12975572855932e-06	-0.330969267139578	1
ENSG00000115145.9	STAM2	2	152176179	2_91	0	0.0445857996408422	16.7294107280908	1.24404849280653e-05	-2.81168831168899	1
ENSG00000157827.19	FMNL2	2	152335141	2_91	0	0.013067604878114	4.83851955903444	1.05455345985437e-06	0.310283687943262	1
ENSG00000177917.10	ARL6IP6	2	152717578	2_91	0	0.0130084649027528	4.79477353061123	1.0402895940358e-06	0.276974249739569	2
ENSG00000177519.3	RPRM	2	153477985	2_92	0	0.0312593806007532	14.0566039923182	7.32859773087282e-06	-1.19531249999986	1
ENSG00000144278.14	GALNT13	2	153872211	2_92	0	0.0117745749315293	5.27596822484081	1.03611393498267e-06	-0.424657534246357	1
ENSG00000115165.9	CYTIP	2	157488690	2_94	0	0.0132126993061836	7.72526989557485	1.70241453357144e-06	0.838862559241446	1
ENSG00000115170.13	ACVR1	2	157876051	2_95	0	0.0115768531439359	4.79468643782476	9.25786493018637e-07	0.0113636363636378	1
ENSG00000153237.17	CCDC148	2	158456264	2_95	0	0.0145927640930684	7.02647191970389	1.71015306187448e-06	0.810292276486816	2
ENSG00000144283.21	PKP4	2	158457154	2_95	0	0.0121570272644577	5.26584299580339	1.0677151436919e-06	-0.323886639675966	1
ENSG00000163331.11	DAPL1	2	158795222	2_96	0	0.00488109426606864	4.92239341115925	4.00731628576204e-07	0.00793650793650596	1
ENSG00000115183.14	TANC1	2	158968061	2_96	0	0.00536231163367062	5.84699001549708	5.22931143687242e-07	-0.707317073171088	1
ENSG00000196151.10	WDSUB1	2	159287223	2_96	0	0.0324380288337287	22.8159194744957	1.23439040275818e-05	2.19736842105404	1
ENSG00000136536.14	MARCH7	2	159712509	2_96	0	0.00547064913183237	5.9813869636356	5.45758950577356e-07	1.0588235294117	1
ENSG00000241399.6	CD302	2	159798279	2_96	0	0.0052357674298843	5.6565877219576	4.93963636588039e-07	0.0142857142857127	1
ENSG00000054219.10	LY75	2	159904571	2_96	0	0.00519653845494505	5.50670391146206	4.77272022214402e-07	-0.145833333333333	1
ENSG00000153246.12	PLA2R1	2	160062090	2_96	0	0.0147417263551994	13.5888402103953	3.34111052698063e-06	-1.22047244094503	1
ENSG00000153250.19	RBMS1	2	160494127	2_96	0	0.0049386398466913	6.96508650094468	5.73712055793603e-07	-1.43272494363257	2
ENSG00000136560.13	TANK	2	161136430	2_97	0	0.0137500423457336	8.266035970402	1.89566430315701e-06	1.08251486407966	2
ENSG00000197635.9	DPP4	2	162074215	2_97	0	0.00983606882715904	5.03857297811201	8.2658823162222e-07	-0.280303030303019	1
ENSG00000115290.9	GRB14	2	164621693	2_100	0	0.0314482635468804	15.1365199388799	7.93931097654161e-06	1.61605782879289	2
ENSG00000082438.15	COBLL1	2	164843369	2_100	0	0.0220684355709196	11.7032682252931	4.30763415112616e-06	-1.32158590308418	1
ENSG00000169507.9	SLC38A11	2	164970433	2_100	0	0.0108641949463466	4.86401978007268	8.81359292719708e-07	0.0620155038759832	1
ENSG00000123607.14	TTC21B	2	165954060	2_100	0	0.012505807123244	6.21978630482662	1.2973205443227e-06	-0.6034630118932	2
ENSG00000169432.14	SCN9A	2	166375953	2_101	0	0.0159421727846406	10.924907893177	2.90486130542408e-06	-1.21383647798801	1
ENSG00000163072.15	NOSTRIN	2	168786836	2_102	0	0.0109814225206998	10.4004918753142	1.90490177470405e-06	-1.15737320598986	2
ENSG00000152254.10	G6PC2	2	168888041	2_102	0	0.00614299620347147	4.79910179341005	4.91700120035877e-07	-0.00374239246800906	2
ENSG00000163093.11	BBS5	2	169478998	2_103	0	0.0170369323499364	7.09094286510701	2.01490924979723e-06	-0.925581395348743	1
ENSG00000239474.6	KLHL41	2	169509786	2_103	0	0.0345302200750904	13.9338249186795	8.02471839701422e-06	-1.40900195694679	1
ENSG00000138399.17	FASTKD1	2	169573878	2_103	0	0.016282774424289	6.65384909842713	1.80701375857611e-06	0.790253296766274	2
ENSG00000138398.15	PPIG	2	169584491	2_103	0	0.0142958106712219	5.39817118104963	1.28710964816672e-06	0.435483870967874	1
ENSG00000154479.12	CCDC173	2	169694453	2_103	0	0.0151740368149829	5.97328482592646	1.51173080465979e-06	0.537145308680169	2
ENSG00000144362.11	PHOSPHO2	2	169693707	2_103	0	0.0507342053709454	17.687724112844	1.49669367661099e-05	-2.21344538861995	2
ENSG00000213160.9	KLHL23	2	169693645	2_103	0	0.0144754339791677	5.51860340353221	1.33235784353855e-06	-0.472392638036698	1
ENSG00000138382.14	METTL5	2	169824369	2_103	0	0.0144415990933274	5.49603212972813	1.32380693866571e-06	0.372413793103449	1
ENSG00000144357.16	UBR3	2	169827007	2_103	0	0.0223970584979597	9.7349452827385	3.63650848060995e-06	1.29940119760491	1
ENSG00000128683.13	GAD1	2	170813566	2_104	0	0.00867606680582045	4.86772445232864	7.04383183627083e-07	-0.269792275029283	2
ENSG00000115806.12	GORASP2	2	170928386	2_104	0	0.0472500688447736	21.2717862696805	1.6763569986719e-05	1.96545089544758	2
ENSG00000198586.13	TLK1	2	171231129	2_104	0	0.0123711989797372	8.28430927275312	1.70933899999851e-06	1.05600499960306	2
ENSG00000071967.11	CYBRD1	2	171523139	2_104	0	0.0173711704806022	11.5585747726386	3.34883287836771e-06	1.53048780487803	1
ENSG00000128708.12	HAT1	2	171922612	2_104	0	0.0103153831531918	6.53365076051192	1.1240907814571e-06	0.638766519823884	1
ENSG00000172878.13	METAP1D	2	171999243	2_104	0	0.00861135235681854	4.79568001911004	6.88781800875808e-07	0.0262602846053332	2
ENSG00000144355.14	DLX1	2	172084313	2_104	0	0.0189890374301963	12.4190072405534	3.93323537429737e-06	-1.50306748466248	1
ENSG00000152256.13	PDK1	2	172555453	2_105	0	0.00469676116208173	7.23967526809541	5.67123532286041e-07	0.813852813852869	1
ENSG00000091436.16	MAP3K20	2	173075305	2_105	0	0.00690018433969419	11.5108444404895	1.32473186691999e-06	-1.3211521973291	2
ENSG00000144354.13	CDCA7	2	173355045	2_105	0	0.00553986086713132	8.64902886008946	7.99146330214971e-07	0.916967509025757	1
ENSG00000138430.15	OLA1	2	174248967	2_105	0	0.00766335525405182	11.9442970960422	1.52665063140102e-06	1.20275290365412	2
ENSG00000144306.14	SCRN3	2	174395627	2_105	0	0.00367450149163651	4.81953384060962	2.95368085232962e-07	0.148868953828794	2
ENSG00000163328.13	GPR155	2	174487330	2_105	0	0.0049869311627061	7.4955760963254	6.23445502897077e-07	-0.910447761194251	1
ENSG00000115935.17	WIPF1	2	174683404	2_105	0	0.118176711877351	36.2343731294788	7.14188347211976e-05	3.02873563218265	1
ENSG00000128656.13	CHN1	2	175004641	2_106	0	0.0112856086186078	5.68676715803661	1.07041093534956e-06	-0.375350140055962	1
ENSG00000115966.16	ATF2	2	175168771	2_106	0	0.0133046341808387	7.22766450288917	1.60383995518078e-06	-0.824242424242144	1
ENSG00000154518.9	ATP5G3	2	175184841	2_106	0	0.0174099609616171	9.80335623929381	2.84664091630553e-06	-1.18490468629422	2
ENSG00000144320.13	LNPK	2	176002028	2_106	0	0.0127524287570263	6.86360750498251	1.45984064785564e-06	-0.895750719038305	2
ENSG00000128714.5	HOXD13	2	176092390	2_106	0	0.0176536625062789	9.90355261755871	2.91598938445146e-06	-1.14545975618147	2
ENSG00000128713.13	HOXD11	2	176103857	2_106	0	0.112283049851644	28.3882360972227	5.31633959154844e-05	2.80203045685294	1
ENSG00000128709.12	HOXD9	2	176122492	2_106	0	0.0154910739722844	8.47695468377794	2.19018850286216e-06	-0.582089552238729	1
ENSG00000175879.8	HOXD8	2	176129895	2_106	0	0.0105333850200767	5.1956128398621	9.12777331379516e-07	0.791666666666978	1
ENSG00000128645.14	HOXD1	2	176188221	2_106	0	0.368123982082034	28.1716102975169	0.000172968049842139	3.67883211678788	1
ENSG00000128654.13	MTX2	2	176269444	2_106	0	0.0113151271544781	5.78372471134517	1.09150859007902e-06	0.472972972973105	1
ENSG00000116044.15	NFE2L2	2	177392552	2_107	0	0.0488459122257818	18.5887899176416	1.51439598495692e-05	1.84645669291321	1
ENSG00000196659.9	TTC30B	2	177553217	2_107	0	0.0185848886772103	9.20312202272025	2.85269440223891e-06	-1.32163742690022	1
ENSG00000197557.6	TTC30A	2	177618742	2_107	0	0.103234637867732	25.9853331317091	4.47418392468664e-05	2.60190476190322	1
ENSG00000128655.16	PDE11A	2	178108391	2_108	0	0.00639457397498278	5.35496388437321	5.71121181713322e-07	0.369336220589215	2
ENSG00000155636.14	RBM45	2	178112094	2_108	0	0.00824953206001577	7.80457695040527	1.07383804672062e-06	-0.857236724800777	2
ENSG00000079156.16	OSBPL6	2	178194574	2_108	0	0.00625663972804957	5.14532266267633	5.36925299546917e-07	-0.301242236024748	1
ENSG00000180228.12	PRKRA	2	178451344	2_108	0	0.00746291138087307	6.84058934071556	8.51455410422556e-07	-0.659919028340223	1
ENSG00000079150.17	FKBP7	2	178471873	2_108	0	0.00606493842944	4.84617585286498	4.90213956099621e-07	0.126157829942785	2
ENSG00000163492.14	CCDC141	2	179049620	2_108	0	0.0113700986905189	10.8931792042616	2.06575583511454e-06	1.22923588039862	1
ENSG00000187231.13	SESTD1	2	179264718	2_108	0	0.00855889801854903	8.15879756941222	1.16467328836641e-06	-1.10884353741501	1
ENSG00000163510.13	CWC22	2	180007524	2_108	0	0.0112036202813017	10.7510833543448	2.00895734467539e-06	-1.08040201005061	1
ENSG00000170035.15	UBE2E3	2	180968140	2_109	0	0.0115535855901514	5.07808222986062	9.78535578439908e-07	-0.409090909090918	1
ENSG00000115232.13	ITGA4	2	181456814	2_110	0	0.0100368888694126	6.46400929290221	1.08208454265073e-06	0.566972477064222	1
ENSG00000138434.16	SSFA2	2	181892173	2_110	0	0.00848812134761168	4.85086339547997	6.86737447529423e-07	-0.0219512195121975	1
ENSG00000150722.10	PPP1R1C	2	181953928	2_110	0	0.00955415852796948	5.9894790763331	9.54424547513095e-07	-0.498765432098467	1
ENSG00000077232.17	DNAJC10	2	182715440	2_110	0	0.123354311835026	30.9812294165537	6.37401510162624e-05	2.64522417154061	1
ENSG00000162998.4	FRZB	2	182866860	2_110	0	0.00870829910654247	5.09728457976024	7.4034189088378e-07	0.201923076923156	1
ENSG00000061676.14	NCKAP1	2	183038483	2_110	0	0.0164506925087162	11.2269488461792	3.08039233583368e-06	1.31468531468516	1
ENSG00000162999.12	DUSP19	2	183074996	2_110	0	0.0104799069110914	6.87990962988533	1.20254202975332e-06	0.807947019867461	1
ENSG00000163002.12	NUP35	2	183117127	2_110	0	0.00843871434301635	4.79469343202231	6.74834435264822e-07	-0.0135434468374215	2
ENSG00000188738.14	FSIP2	2	185738225	2_112	0	0.00454509013820392	6.62451289469427	5.02176697100916e-07	-0.864016862780217	2
ENSG00000065548.17	ZC3H15	2	186486293	2_112	0	0.00475169402643472	6.62337686786793	5.24913859897492e-07	0.224561403508731	1
ENSG00000138448.11	ITGAV	2	186590551	2_112	0	0.00391674572846767	5.3648466489779	3.5046350211432e-07	-0.598591549295764	1
ENSG00000144369.12	FAM171B	2	186693781	2_112	1	0.747884820755631	32.8823132450094	0.000410163666415504	5.40196078431355	1
ENSG00000064989.12	CALCRL	2	187448790	2_112	0	0.00548248186571188	8.93667722943412	8.17171820639672e-07	1.32094594594596	1
ENSG00000168542.14	COL3A1	2	188974074	2_112	0	0.00490170007563184	7.21726768104501	5.90037552546551e-07	-0.726315789473503	1
ENSG00000204262.11	COL5A2	2	189180361	2_113	0	0.0111751365526577	5.6922760590638	1.06095972539424e-06	0.656716417910046	1
ENSG00000115368.9	WDR75	2	189441060	2_113	0	0.0444739133806498	19.0645070727374	1.4141355241218e-05	2.94890510948851	1
ENSG00000138381.9	ASNSD1	2	189660929	2_113	0	0.0107475231288694	5.3164808682075	9.52999668016275e-07	0.291806714630965	2
ENSG00000151687.14	ANKAR	2	189674447	2_113	0	0.013971459598935	7.84465376480625	1.82799778412235e-06	1.00651465798058	1
ENSG00000128694.11	OSGEPL1	2	189763842	2_113	0	0.0114368027167406	5.91522133467727	1.12832895959703e-06	-0.489361702127786	1
ENSG00000128699.13	ORMDL1	2	189784590	2_113	0	0.0140123029299682	7.87275990497058	1.83991021370908e-06	-0.883546503965675	2
ENSG00000064933.17	PMS1	2	189783978	2_113	0	0.0102290380057207	4.84034422744911	8.25792902636018e-07	-0.0183047674555337	2
ENSG00000198130.15	HIBCH	2	190344069	2_113	0	0.0104329578815258	5.0304195305497	8.75329904575443e-07	-0.229729729729736	1
ENSG00000151689.12	INPP1	2	190343248	2_113	0	0.0177185432080766	10.1375667589207	2.99586227867801e-06	1.17093494392065	2
ENSG00000151690.14	MFSD6	2	190407424	2_113	0	0.0255564134350743	13.6804862120537	5.83124842183695e-06	-1.32954545454558	1
ENSG00000138386.16	NAB1	2	190646582	2_113	0	0.0418459844472064	18.4732640519872	1.28931053956768e-05	1.82191780821914	1
ENSG00000138378.17	STAT4	2	191152153	2_114	0	0.064884900779752	25.7006031020636	2.78129506522538e-05	2.49612403100726	1
ENSG00000173559.12	NABP1	2	191677959	2_114	0	0.0310283891609079	18.4913911565985	9.56949281874525e-06	-1.89781362223663	2
ENSG00000118997.13	DNAH7	2	196068375	2_116	0	0.018721249195924	8.95120867903782	2.79496653076346e-06	1.17305077192319	2
ENSG00000138411.10	HECW2	2	196593392	2_116	0	0.0386391368745794	15.9779263475201	1.02969341880644e-05	1.87875956437731	2
ENSG00000144395.17	CCDC150	2	196639821	2_116	0	0.0211057089472452	10.1101691823324	3.55892203028363e-06	-1.34328358208987	1
ENSG00000119041.10	GTF3C3	2	196799713	2_116	0	0.0433917217306327	17.1091664208808	1.23821436759335e-05	1.78816199376953	1
ENSG00000115524.15	SF3B1	2	197443536	2_117	0	0.00985873984753893	6.78026749818833	1.1148805537529e-06	1.67479674796734	1
ENSG00000115520.8	COQ10B	2	197453059	2_117	0	0.00903579269800037	5.94122273249343	8.95369297720999e-07	-1.50806451612903	1
ENSG00000162944.10	RFTN2	2	197675986	2_117	0	0.0115625901807036	8.31545278722568	1.60361880590557e-06	1.22492401215805	1
ENSG00000115896.15	PLCL1	2	197804386	2_117	0	0.0108092859152493	7.66657095012768	1.38215983770827e-06	-1.24203821656018	1
ENSG00000226124.6	FTCDNL1	2	199851396	2_118	0	0.01098985502008	14.8964472074919	2.73045341035428e-06	-2.72784810126613	1
ENSG00000162971.10	TYW5	2	199955035	2_118	0	0.00871681174675454	12.0148312188053	1.74676888275523e-06	-2.35941666997107	2
ENSG00000162972.10	MAIP1	2	199955035	2_118	0	0.00510320323627489	6.37749932400185	5.42816938632473e-07	1.24264497845643	2
ENSG00000196141.13	SPATS2L	2	200305923	2_118	0	0.00437172217027215	5.00835168162097	3.65180414014414e-07	-0.560661764705812	1
ENSG00000163535.17	SGO2	2	200510401	2_118	0	0.0118594381186177	13.735396397824	2.71684846831359e-06	-1.30921052631589	1
ENSG00000155729.12	KCTD18	2	200519526	2_118	0	0.0251430095906363	22.9731463413692	9.63380487329481e-06	-2.56540084388193	1
ENSG00000138356.13	AOX1	2	200586283	2_118	0	0.00556022879822005	7.67738491028815	7.11977194876399e-07	-1.13245033112597	1
ENSG00000013441.15	CLK1	2	200864612	2_119	0	0.0304516778174888	15.8483855753191	8.04926749949054e-06	1.93223819301791	1
ENSG00000240344.8	PPIL3	2	200868155	2_119	0	0.0126030942717633	7.31905921780631	1.53848246747888e-06	-1.11932646013457	2
ENSG00000119013.8	NDUFB3	2	201071148	2_119	0	0.0260716051783949	14.3420330703907	6.23646652879078e-06	-1.82388663967618	1
ENSG00000003402.19	CFLAR	2	201116120	2_119	0	0.0211349381803437	12.3097549770437	4.33920827351263e-06	-1.66122448979574	1
ENSG00000003400.14	CASP10	2	201183110	2_119	0	0.0170874285552374	10.2554480525891	2.92274856814992e-06	1.28834355828272	1
ENSG00000064012.21	CASP8	2	201139467	2_119	0	0.0890909287063303	26.3789710212518	3.91968748703354e-05	-2.7710399748294	2
ENSG00000155749.12	ALS2CR12	2	201357198	2_119	0	0.0146574529322209	8.77507072933133	2.1452071683387e-06	0.984479349485049	2
ENSG00000155755.18	TMEM237	2	201643412	2_119	0	0.0406412907393501	18.6564980122071	1.26461323930853e-05	1.89253131818374	2
ENSG00000003393.14	ALS2	2	201780819	2_119	0	0.0521643560370989	21.0960420040332	1.83541779287153e-05	2.19337016574606	1
ENSG00000138395.14	CDK15	2	201790822	2_119	0	0.0120699220092493	6.90248940875134	1.38953764920356e-06	-0.965909090908863	1
ENSG00000155760.2	FZD7	2	202034208	2_120	0	0.0135904110614273	9.90471515159629	2.24509482389947e-06	-1.23703703703729	1
ENSG00000116030.16	SUMO1	2	202238678	2_120	0	0.0118906099369756	8.61673934968167	1.70886279392987e-06	1.08730158730175	1
ENSG00000055044.10	NOP58	2	202294887	2_120	0	0.00852386890113321	5.41165287251569	7.69355031501988e-07	-0.145794392523405	1
ENSG00000138439.11	FAM117B	2	202634789	2_120	0	0.0253384261911754	15.9238335317977	6.72957086955685e-06	-2.15999999999984	1
ENSG00000163596.16	ICA1L	2	202871777	2_120	0	0.0114257119568326	8.23253411485567	1.56883372201976e-06	0.78087649402348	1
ENSG00000138380.17	CARF	2	202912242	2_120	0	0.00901727580072997	5.95318056125736	8.95332838741132e-07	0.391483107947508	2
ENSG00000138443.15	ABI2	2	203326184	2_120	0	0.00819411469996934	5.03204968372937	6.87712732198457e-07	-0.035460992907805	1
ENSG00000118257.16	NRP2	2	205681675	2_121	0	0.0302956054801118	14.5697641025802	7.3619398100316e-06	1.5055555555547	1
ENSG00000023228.13	NDUFS1	2	206158029	2_122	0	0.0641561324413951	17.745115686539	1.89879078701982e-05	3.50983700867542	2
ENSG00000183671.12	GPR1	2	206217980	2_122	0	0.0143551665042951	8.65247258647722	2.07161273333771e-06	-1.47945205479434	1
ENSG00000114948.12	ADAM23	2	206444237	2_122	0	0.0143939250903743	7.42303542774533	1.78205407025303e-06	-0.490825688073291	1
ENSG00000138400.12	MDH1B	2	206765180	2_122	0	0.0226633956697758	11.8277248090681	4.47081086814106e-06	-1.29002245803805	2
ENSG00000118246.13	FASTKD2	2	206765614	2_122	0	0.016841257090387	9.06236740701359	2.54551861082208e-06	-0.975463538450518	2
ENSG00000118263.14	KLF7	2	207167000	2_122	0	0.0149967952182445	8.23271348324153	2.05921440696922e-06	-0.890243902439182	1
ENSG00000163249.11	CCNYL1	2	207712007	2_122	0	0.0233681057741179	12.3572079413234	4.81619397644337e-06	-1.38819320214785	1
ENSG00000178385.14	PLEKHM3	2	208025325	2_123	0	0.015974237780284	7.57851878344548	2.01913139531842e-06	0.999999999999882	1
ENSG00000138413.13	IDH1	2	208266212	2_123	0	0.0139417706134313	6.26563948604702	1.45694595228122e-06	-0.524911032028401	1
ENSG00000115020.16	PIKFYVE	2	208266091	2_123	0	0.0136503735400497	6.06195895499371	1.38012248978624e-06	0.512973349077364	2
ENSG00000144406.18	UNC80	2	209772425	2_124	0	0.00820159918079955	6.95893063130165	9.51921539852303e-07	-0.838596491228404	1
ENSG00000197713.14	RPE	2	210002122	2_124	0	0.00673318653684629	5.06148321816771	5.6840586855647e-07	-0.242063492063392	1
ENSG00000115365.11	LANCL1	2	210477778	2_124	0	0.00684702113467028	5.22268829178813	5.96425056518311e-07	0.552845528455196	1
ENSG00000021826.14	CPS1	2	210477778	2_124	0	0.00684702113467028	5.22268829178813	5.96425056518311e-07	0.552845528455196	1
ENSG00000030419.16	IKZF2	2	213152393	2_126	0	0.156273916755422	29.190394518182	7.60828140666194e-05	3.03125000000058	1
ENSG00000138376.10	BARD1	2	214809224	2_127	0	0.0217688988452381	15.4321106324209	5.60301641719389e-06	1.86491799951811	2
ENSG00000138363.14	ATIC	2	215312057	2_127	0	0.0215668515325149	14.0362610258542	5.04891768461102e-06	1.0674745769731	2
ENSG00000115414.18	FN1	2	215435759	2_127	0	0.00817303826890159	6.86402203445472	9.356691423217e-07	-1.45454545454556	1
ENSG00000118242.15	MREG	2	216033935	2_127	0	0.00881339059117647	6.428180641125	9.44911633018226e-07	0.570370370370414	1
ENSG00000163449.10	TMEM169	2	216078577	2_127	0	0.073459762964577	26.8088976323566	3.28464610539975e-05	2.42957746478942	1
ENSG00000115425.13	PECR	2	216082628	2_127	0	0.0075980811485975	4.99929440740391	6.33538112200153e-07	-0.187050359712229	1
ENSG00000138375.12	SMARCAL1	2	216412329	2_127	0	0.0145572309049663	11.307208036819	2.74532812319604e-06	1.29896907216483	1
ENSG00000197756.9	RPL37A	2	216498338	2_127	0	0.00750041818433045	4.87481041933353	6.09822317900041e-07	-0.129032258064502	1
ENSG00000115457.9	IGFBP2	2	216632342	2_127	0	0.00790201689471437	5.3575250420236	7.06093590338506e-07	-0.32236842105261	1
ENSG00000181378.13	CFAP65	2	219041992	2_129	0	0.0377760419349404	17.2782813444536	1.08862198013873e-05	1.95238095238134	1
ENSG00000231672.6	DIRC3	2	217756535	2_129	0	0.01062060523761	5.05664819320384	8.95719670522071e-07	-0.40947075208901	1
ENSG00000188282.12	RUFY4	2	218034950	2_129	0	0.011014639946187	5.60338252839974	1.02939174793732e-06	-0.646836420621331	2
ENSG00000163464.7	CXCR1	2	218166777	2_129	0	0.0359846926848467	20.5935437562538	1.23597301959861e-05	2.77573529411788	1
ENSG00000163466.15	ARPC2	2	218217396	2_129	0	0.0210731631721025	26.3983636736553	9.27826651052323e-06	-4.74796747967471	1
ENSG00000179921.14	GPBAR1	2	218259499	2_129	0	0.0229903010527445	28.0313220068881	1.07485119643208e-05	-5.04838709677474	1
ENSG00000127837.9	AAMP	2	218270205	2_129	1	0.101167000511446	39.7777823114173	6.71180833504569e-05	-5.64285714285653	1
ENSG00000127838.13	PNKD	2	218270227	2_129	0	0.0198677265392614	26.613389797775	8.81877930491791e-06	-4.95967741935412	1
ENSG00000135926.14	TMBIM1	2	218292881	2_129	0	0.0340258407157605	31.8475849112281	1.80736336269511e-05	-5.18094124030741	2
ENSG00000158428.3	CATIP	2	218356632	2_129	0	0.0227727923413023	20.2284849443209	7.68315771329753e-06	3.48854961832044	1
ENSG00000018280.16	SLC11A1	2	218381984	2_129	0	0.0133460766971411	7.21084009560343	1.60509073113638e-06	-0.748175182481655	1
ENSG00000135913.10	USP37	2	218568272	2_129	0	0.0103798092579149	5.03073749458869	8.70925757133801e-07	0.566183732116224	2
ENSG00000144580.13	CNOT9	2	218568272	2_129	0	0.0118013905366946	6.93188912587006	1.36441000602864e-06	1.28799999999995	1
ENSG00000115556.13	PLCD4	2	218607609	2_129	0	0.0249816108262175	14.4818792026716	6.03400220613831e-06	-2.07580174927021	1
ENSG00000115568.15	ZNF142	2	218658710	2_129	0	0.0231773205088702	14.4201766524494	5.5743458823548e-06	2.22754306913309	2
ENSG00000163481.7	RNF25	2	218672514	2_129	0	0.029084776372226	16.0418513436385	7.78180460873991e-06	-2.18823529411908	1
ENSG00000163482.11	STK36	2	218672501	2_129	0	0.0107435950520683	5.54149073393904	9.9297050269743e-07	-0.806927288270283	2
ENSG00000163501.6	IHH	2	219055690	2_129	0	0.0404467975699433	17.4354124852715	1.17618726644135e-05	1.81679389312976	1
ENSG00000213901.10	SLC23A3	2	219170383	2_129	0	0.0157888384147922	9.53609474688109	2.51119734253972e-06	1.25256352536369	2
ENSG00000115649.15	CNPPD1	2	219177821	2_129	0	0.0156460492626087	8.88088919409493	2.31750804454156e-06	-0.886318236456629	2
ENSG00000115657.12	ABCB6	2	219218557	2_129	0	0.0117810431192317	6.09783867611264	1.19817369743986e-06	0.752427184466232	1
ENSG00000198925.10	ATG9A	2	219229250	2_129	0	0.0114788830499585	5.835785821019	1.1172724276412e-06	-0.687755000430753	2
ENSG00000163516.13	ANKZF1	2	219229829	2_129	0	0.0114920949739519	5.86683656540181	1.1245099489009e-06	0.557004675250307	2
ENSG00000127824.13	TUBA4A	2	219270486	2_129	0	0.0104521211816799	4.86662429581057	8.48383789808024e-07	0.050283145175231	2
ENSG00000054356.13	PTPRN	2	219309183	2_129	0	0.0168872389264706	9.64095200031308	2.71543039024504e-06	-1.12820512820551	1
ENSG00000123992.18	DNPEP	2	219399089	2_129	0	0.0134636941490299	7.31750265442429	1.64318791256873e-06	-0.788016584906488	2
ENSG00000072195.14	SPEG	2	219434550	2_129	0	0.0136633073754004	7.46861334184574	1.70198575241681e-06	-0.870370370370576	1
ENSG00000123989.13	CHPF	2	219543916	2_129	0	0.0103683848011483	4.79531811671803	8.29256024785268e-07	0.0873015873015872	1
ENSG00000144589.21	STK11IP	2	219597759	2_130	0	0.0109136050084977	5.7664230341259	1.04962662085083e-06	0.456696270609902	2
ENSG00000116106.11	EPHA4	2	221574191	2_130	0	0.01022469275386	5.13849177547381	8.76286332245714e-07	0.276758409785889	1
ENSG00000163082.9	SGPP2	2	222426505	2_131	0	0.0198015501720268	11.4287261041314	3.77447993317395e-06	1.33561643835549	1
ENSG00000123983.13	ACSL3	2	222860739	2_131	0	0.0101988400569455	5.02908230425789	8.55459847129462e-07	-0.232736572889938	1
ENSG00000085449.14	WDFY1	2	223944812	2_131	0	0.0134489482333177	7.69432390486512	1.72591296907634e-06	0.880952380952502	1
ENSG00000135900.3	MRPL44	2	223956499	2_131	0	0.010668968463422	5.4630459317818	9.72114428013508e-07	0.447368421052542	1
ENSG00000135919.12	SERPINE2	2	224039199	2_132	0	0.0118558568695496	5.78233479912207	1.14339499558362e-06	0.534351145037938	1
ENSG00000124019.9	FAM124B	2	224402283	2_132	0	0.0143409179205831	7.61675645513218	1.8218269617246e-06	-0.881578947368311	1
ENSG00000036257.12	CUL3	2	224605478	2_132	0	0.0132938521180797	6.88568811907925	1.52671613967106e-06	0.945783132530443	1
ENSG00000135905.18	DOCK10	2	225041976	2_133	0	0.0652058903185038	22.8891329648375	2.48929448369806e-05	-2.21032504780186	1
ENSG00000169047.5	IRS1	2	226800135	2_133	0	0.0101735657684531	4.85686208680418	8.24117381930529e-07	0.139112903225735	1
ENSG00000168958.19	MFF	2	227325269	2_134	0	0.0163715161123923	7.10271326180758	1.93942633232792e-06	0.702857142856995	1
ENSG00000173744.17	AGFG1	2	227472263	2_134	0	0.0215180172734497	9.74396854017694	3.49702092098467e-06	-1.10526315789507	1
ENSG00000135917.13	SLC19A3	2	227717801	2_134	0	0.0176966699028306	7.85423015843739	2.31822336765888e-06	0.825739949970519	2
ENSG00000163053.10	SLC16A14	2	230068255	2_135	0	0.00687648702051558	7.29433546654878	8.3658960853627e-07	0.645682423738963	2
ENSG00000079263.18	SP140	2	230203425	2_135	0	0.00912077028545066	14.0389776218554	2.13563537087455e-06	2.68421052631455	1
ENSG00000185404.16	SP140L	2	230326798	2_135	0	0.0195393779040529	20.1823793691749	6.57723264168102e-06	-2.81746031745963	1
ENSG00000135932.10	CAB39	2	230712812	2_135	0	0.0174593165855846	16.5292443390306	4.81327134172186e-06	-1.70776255707702	1
ENSG00000135916.15	ITM2C	2	230864420	2_135	0	0.022577587516715	18.6766784883725	7.0329459961769e-06	1.72893772893777	1
ENSG00000204128.5	C2orf72	2	231038211	2_136	0	0.0153293573061443	6.22178979046331	1.59074067718086e-06	-0.61325966850825	1
ENSG00000173692.12	PSMD1	2	231056872	2_136	0	0.0133167394115135	4.86430656844782	1.08038599312396e-06	0.202380952380968	1
ENSG00000135914.5	HTR2B	2	231125386	2_136	0	0.0146408570303589	5.7784527920724	1.41103626241157e-06	-0.503164556962196	1
ENSG00000135931.17	ARMC9	2	231198852	2_136	0	0.0143457107079679	5.58202084203144	1.33559144329487e-06	0.491847013671029	2
ENSG00000115053.15	NCL	2	231483427	2_136	0	0.0132732475007763	4.83276814704583	1.06987553963019e-06	-0.09805513427127	2
ENSG00000171596.6	NMUR1	2	231524502	2_136	0	0.0142366498741764	5.50841987684977	1.30796145815608e-06	0.48351321282184	2
ENSG00000187514.16	PTMA	2	231707301	2_136	0	0.0133863023733611	4.91453707407797	1.0972443467602e-06	-0.0884955752212203	1
ENSG00000144524.17	COPS7B	2	231781537	2_136	0	0.01663930283667	7.01317732006331	1.9463012037927e-06	0.700680272108862	1
ENSG00000144535.19	DIS3L2	2	231961176	2_136	0	0.014966785972422	5.99084770925868	1.49546734255966e-06	0.528169014084221	1
ENSG00000221944.6	TIGD1	2	232550122	2_136	0	0.0145889152402179	5.74416920229427	1.39768830357992e-06	0.537037037037036	1
ENSG00000204120.14	GIGYF2	2	232697500	2_137	0	0.00919498814107167	5.54782225571002	8.50812413063147e-07	0.101562500000003	1
ENSG00000115474.6	KCNJ13	2	232776373	2_137	0	0.00888563702020295	5.29282059235862	7.84396861029642e-07	-0.164062500000018	1
ENSG00000182600.9	C2orf82	2	232856815	2_137	0	0.0089199643092579	5.3402591429145	7.94484730006263e-07	-0.146881287726432	1
ENSG00000066248.14	NGEF	2	233012355	2_137	0	0.00893832923104754	5.37580447785753	8.01419522404894e-07	0.248586942528375	3
ENSG00000077044.10	DGKD	2	233354365	2_137	0	0.0186135842030556	21.0736131389852	6.54227984430708e-06	3.36216216216091	1
ENSG00000085982.13	USP40	2	233566588	2_137	0	0.00982100252457085	6.81495377694076	1.11629464863434e-06	0.885867083890475	2
ENSG00000123485.11	HJURP	2	233854579	2_137	0	0.0460982135210856	20.6422659765098	1.58709005544672e-05	-2.17032967032939	1
ENSG00000188042.7	ARL4C	2	234498502	2_138	0	0.0180407474484291	8.44239271356684	2.54027177487061e-06	0.932203389830354	1
ENSG00000130147.15	SH3BP4	2	234952438	2_138	0	0.0193012515475842	9.0949327007918	2.92782467212055e-06	-1.04735376044615	1
ENSG00000132321.16	IQCA1	2	236506648	2_139	0	0.0122697471227058	4.91088027232905	1.00497454995016e-06	-0.183706070287462	1
ENSG00000198612.10	COPS8	2	237085776	2_140	0	0.0105312711729967	7.09075584488522	1.24547046423266e-06	-1.01890359168189	1
ENSG00000163359.15	COL6A3	2	237311587	2_140	0	0.0153270835090678	10.7079408529968	2.73732014050137e-06	1.27199999999977	1
ENSG00000115648.13	MLPH	2	237487170	2_140	0	0.00829866349444164	4.79743437893224	6.64014102563909e-07	0.0122950819672185	1
ENSG00000124839.12	RAB17	2	237601116	2_140	0	0.0937162276201926	28.38535667232	4.43679394730139e-05	2.47767857142924	1
ENSG00000124831.18	LRRFIP1	2	237627174	2_140	0	0.00919775597831562	5.78731020142378	8.8780737867993e-07	0.440000000000015	1
ENSG00000177483.11	RBM44	2	237775396	2_140	0	0.010164877728011	6.74977565712002	1.14433084120503e-06	0.637747924828548	2
ENSG00000132329.10	RAMP1	2	237858483	2_141	0	0.0120717998008816	6.22187030134928	1.25271732516536e-06	-0.451697127937325	1
ENSG00000184182.18	UBE2F	2	237966682	2_141	0	0.010455247055199	4.98775988831729	8.69761026808697e-07	-0.279552213110035	2
ENSG00000132330.16	SCLY	2	238061377	2_141	0	0.0217817544286233	12.8613099765603	4.67238013142484e-06	-1.59831460674176	1
ENSG00000144488.14	ESPNL	2	238127296	2_141	0	0.0103374876641391	5.32522216107686	9.1814831293981e-07	0.771450446831467	2
ENSG00000168427.8	KLHL30	2	238138383	2_141	0	0.0104265408284416	5.10177920561994	8.8720098045417e-07	0.491416309012999	1
ENSG00000132323.8	ILKAP	2	238203982	2_141	0	0.0110404126607417	5.57663604384186	1.02687531368781e-06	-0.454545454545522	1
ENSG00000204104.11	TRAF3IP1	2	238320731	2_141	0	0.0185301582452699	10.9113565797456	3.37223617080996e-06	1.34486303541894	2
ENSG00000065802.11	ASB1	2	238426273	2_141	0	0.018905310056703	11.575601366555	3.64995468298142e-06	-1.53419077277655	2
ENSG00000130414.11	NDUFA10	2	240025297	2_142	0	0.0062934020987202	4.90493867558636	5.14848163767852e-07	0.118857697208577	2
ENSG00000188542.9	DUSP28	2	240560414	2_142	0	0.0663976683654013	27.7364326456427	3.07159206839014e-05	-2.74384236453254	1
ENSG00000142330.19	CAPN10	2	240586842	2_142	0	0.0291846553611451	19.705347699892	9.5917704587101e-06	-2.06024096385588	1
ENSG00000172478.17	C2orf54	2	240896529	2_143	0	0.00611311797710112	5.09518268746212	5.19496520562054e-07	-0.137096774193547	1
ENSG00000130294.15	KIF1A	2	240820795	2_143	0	0.00783960149228502	7.09844507327485	9.28148182686738e-07	0.1459854014599	1
ENSG00000226321.5	CROCC2	2	240905833	2_143	0	0.0062854791564011	5.9764361991178	6.26528431361074e-07	0.976377952756442	1
ENSG00000122085.16	MTERF4	2	241094178	2_143	0	0.00705761541568362	6.56893296896928	7.73237530003002e-07	0.738994947516929	2
ENSG00000115687.13	PASK	2	241150035	2_143	0	0.0442018636476639	23.262021063781	1.71493684345503e-05	2.18749999999959	1
ENSG00000115685.14	PPP1R7	2	241149230	2_143	0	0.0444132421805838	23.2726293816065	1.72392368681598e-05	-2.17927859288014	2
ENSG00000146205.13	ANO7	2	241217826	2_144	0	0.0101072723758197	9.64028171434092	1.62511388272392e-06	-0.945454545454721	1
ENSG00000115677.16	HDLBP	2	241317232	2_144	0	0.00753802335018017	7.04905572376748	8.86234245250437e-07	-0.826189215932419	2
ENSG00000006607.13	FARP2	2	241354886	2_144	0	0.0715855463817827	25.7104052581333	3.06968895725358e-05	1.69436551410767	3
ENSG00000115694.14	STK25	2	241509731	2_144	0	0.00608010934835124	5.39034016455834	5.46622706695204e-07	-0.595588235294144	1
ENSG00000176720.4	BOK	2	241551706	2_144	0	0.00781132130822571	7.090605358382	9.23778653437442e-07	-0.550264550264696	1
ENSG00000168397.16	ATG4B	2	241636141	2_144	0	0.0184973770336396	16.4927086345392	5.08817735909126e-06	-2.42033830942385	2
ENSG00000168393.12	DTYMK	2	241683277	2_144	0	0.00866765902804556	13.6396974222687	1.97181724405719e-06	3.02797202797129	1
ENSG00000168395.15	ING5	2	241687407	2_144	0	0.00714605089826559	6.6781878238171	7.95948264542497e-07	-0.457746478873376	1
ENSG00000180902.17	D2HGDH	2	241756914	2_144	0	0.0145034930843395	12.8853930014079	3.11695395508308e-06	-1.14285714285703	1
ENSG00000154252.11	GAL3ST2	2	241756485	2_144	0	0.0156941666051641	13.6269846770802	3.56695911816994e-06	1.21582733812982	1
ENSG00000204099.11	NEU4	2	241808893	2_144	0	0.0107011039285664	10.592296043213	1.89050921161107e-06	1.20731707317059	1
ENSG00000188389.10	PDCD1	2	241875783	2_144	0	0.024392963382183	18.6741438398621	7.59740658937863e-06	-2.37908496731952	1
ENSG00000188011.5	RTP5	2	241869928	2_144	0	0.0155908560688229	14.5439225585102	3.78191375962505e-06	-2.09787234042445	1
ENSG00000216921.7	AC131097.4	2	241902620	2_144	0	0.019095215338037	16.3770491778764	5.21579266229417e-06	1.9416233093078	2
ENSG00000134121.9	CHL1	3	196883	3_1	0	0.0752316009496087	22.100517808962	2.77308293707749e-05	2.21787709497203	1
ENSG00000072756.16	TRNT1	3	3126942	3_3	0	0.0105711821072271	5.21978849413073	9.20315138060021e-07	0.369105691056827	1
ENSG00000113851.14	CRBN	3	3178805	3_3	0	0.0129844382951401	7.20088277607309	1.55944123415878e-06	-0.749999999999692	1
ENSG00000144455.13	SUMF1	3	4467058	3_4	0	0.0103779165671445	6.3339455958022	1.09633835805773e-06	-0.649635036496472	1
ENSG00000134107.4	BHLHE40	3	4978463	3_4	0	0.0407066893785984	19.5584924419836	1.32788744691944e-05	1.8999999999998	1
ENSG00000071282.11	LMCD1	3	8502071	3_6	0	0.0146902355072372	7.92252741020422	1.94112102787735e-06	-0.880952380952576	1
ENSG00000182533.6	CAV3	3	8733693	3_7	0	0.0294301779675171	13.8220850020975	6.78463601404137e-06	-1.48022598870113	1
ENSG00000180914.10	OXTR	3	8769960	3_7	0	0.0161361004686014	8.00734838121093	2.15500071661878e-06	-0.881481481481378	1
ENSG00000070950.9	RAD18	3	8963418	3_7	0	0.0128300102462017	5.79596195437419	1.24025970714372e-06	0.543668090339461	2
ENSG00000196220.15	SRGAP3	3	9363240	3_7	0	0.0176526005760813	8.87459434185582	2.61286704123842e-06	-1.00000000000005	1
ENSG00000134077.15	THUMPD3	3	9363240	3_7	0	0.0176526005760813	8.87459434185582	2.61286704123842e-06	1.00000000000005	1
ENSG00000168137.15	SETD5	3	9397385	3_7	0	0.0317083084394163	14.5460024749817	7.6926652940813e-06	-1.51301115241685	1
ENSG00000163719.19	MTMR14	3	9649842	3_8	0	0.0121557355857338	4.82592768691743	9.78412877863139e-07	-0.132701421800944	1
ENSG00000144550.12	CPNE9	3	9702857	3_8	0	0.0169673882260547	8.04256608581742	2.27598680907593e-06	0.887892376681615	1
ENSG00000114026.21	OGG1	3	9749660	3_8	0	0.0153932898245521	7.10280599020985	1.82356607526836e-06	-0.674698795180463	1
ENSG00000134072.10	CAMK1	3	9769618	3_8	0	0.0177989344027704	8.50460033032127	2.52468975100768e-06	0.924865831842699	1
ENSG00000171148.13	TADA3	3	9793221	3_8	0	0.0126401467108435	5.20252594159049	1.09679755772759e-06	0.400000000000178	1
ENSG00000241553.12	ARPC4	3	9792302	3_8	0	0.0121197635293118	4.79736780431098	9.69744372656785e-07	-0.0058823529411768	1
ENSG00000214021.15	TTLL3	3	9808579	3_8	0	0.012353965432948	4.98181248731296	1.02648797074058e-06	-0.24862888482634	1
ENSG00000156990.14	RPUSD3	3	9843931	3_8	0	0.0121818112366067	4.84657561076865	9.84706860488776e-07	0.111940298507424	1
ENSG00000171135.13	JAGN1	3	9890513	3_8	0	0.0124493829610377	5.05596763496908	1.04981365522528e-06	-0.372928080025956	2
ENSG00000163701.18	IL17RE	3	9902449	3_8	0	0.0335038093450397	14.6314824323292	8.17603278763206e-06	1.49616368286471	1
ENSG00000163702.18	IL17RC	3	9923774	3_8	0	0.012116450230952	4.7947329836541	9.6894680466249e-07	0.212121212121279	1
ENSG00000125037.12	EMC3	3	10010880	3_8	0	0.0143786901123755	6.44504045240198	1.54562835743637e-06	0.673511293634329	1
ENSG00000144554.10	FANCD2	3	10025967	3_8	0	0.0325246006703972	14.3429746340129	7.7805681137633e-06	2.10810810810791	1
ENSG00000254999.3	BRK1	3	10115548	3_8	0	0.0441449657626167	17.3179727220763	1.27508266406589e-05	2.40022566994354	2
ENSG00000134086.7	VHL	3	10140878	3_8	0	0.0131069928906631	5.5521543624833	1.21373730768605e-06	0.911652049274795	2
ENSG00000134070.4	IRAK2	3	10164461	3_8	0	0.0159376223481091	7.43818633647058	1.97720040671703e-06	-1.32608695652151	1
ENSG00000157017.15	GHRL	3	10288892	3_8	0	0.0297493239311573	13.4770691963929	6.68702065090172e-06	-1.71493145979051	2
ENSG00000157087.17	ATP2B2	3	10708383	3_8	0	0.0217447231023323	10.4400701228167	3.78632076303987e-06	-1.25825825825844	1
ENSG00000157103.10	SLC6A1	3	10992288	3_9	0	0.00834811320606599	5.42218767068839	7.54958328459428e-07	-0.38167938931306	1
ENSG00000197548.12	ATG7	3	11271528	3_9	0	0.00944282264765361	6.60800168026259	1.04071564491413e-06	0.81521739130403	1
ENSG00000154743.17	TSEN2	3	12484507	3_9	0	0.00812258601569504	5.15869746805648	6.98866919846506e-07	-0.344074597360083	2
ENSG00000075975.15	MKRN2	3	12557340	3_9	0	0.008081144025749	5.10947955679258	6.88667548327318e-07	0.362903225806532	1
ENSG00000225526.4	MKRN2OS	3	12557284	3_9	0	0.00801641053458169	5.03212174493264	6.72808075243518e-07	0.328514412381181	2
ENSG00000132155.11	RAF1	3	12664356	3_9	0	0.0109587245536905	8.04152726686309	1.46980139614297e-06	-0.901515151515083	1
ENSG00000088726.15	TMEM40	3	12769053	3_9	0	0.0123099086565464	9.1616917512502	1.88100786559242e-06	-1.03448275862011	1
ENSG00000144712.11	CAND2	3	12796841	3_9	0	0.0298076515274704	17.7103656349472	8.80471683490824e-06	-1.71974522293065	1
ENSG00000144713.12	RPL32	3	12841340	3_9	0	0.0101034753889773	7.25904081930642	1.22323565664466e-06	-0.765903307887692	1
ENSG00000154764.5	WNT7A	3	13877692	3_10	0	0.00769346597366261	5.08353812543299	6.52301275811587e-07	0.0223463687150766	1
ENSG00000131379.9	C3orf20	3	14674864	3_10	0	0.0179112653558389	13.2266331633899	3.95126067604809e-06	1.4193548387097	1
ENSG00000132182.11	NUP210	3	13419930	3_10	0	0.00841640132821986	5.94754501750459	8.3488042738918e-07	0.548913043478468	1
ENSG00000163517.14	HDAC11	3	13480018	3_10	0	0.0120100168375508	9.37100507535703	1.87711074169508e-06	1.0264255910983	1
ENSG00000163520.13	FBLN2	3	13548846	3_10	0	0.0169178869590959	12.6756853298512	3.57666013208621e-06	-1.56184277009471	2
ENSG00000163528.12	CHCHD4	3	14124463	3_10	0	0.031051242335462	18.5540317285493	9.60898202883792e-06	2.16176470588311	1
ENSG00000154767.14	XPC	3	14179885	3_10	0	0.0262830944241261	16.9366708904337	7.42445619766861e-06	-1.99300699300715	1
ENSG00000131389.16	SLC6A6	3	14402293	3_10	0	0.0258449615857884	16.7738556115718	7.23050943053579e-06	1.77096774193531	1
ENSG00000154781.15	CCDC174	3	14652153	3_10	0	0.00865645700189266	6.21815042764089	8.97762593328116e-07	-0.615999999999889	1
ENSG00000177463.15	NR2C2	3	14947241	3_11	0	0.0396534119460219	14.2257313730182	9.40838911833044e-06	-1.64903846153896	1
ENSG00000131368.7	MRPS25	3	15064685	3_11	0	0.0184654338284977	6.81365106400236	2.0984542731092e-06	0.714285714285893	1
ENSG00000131375.9	CAPN7	3	15206289	3_11	0	0.0164113917119753	5.67484516501686	1.55331499087514e-06	0.511764705882273	1
ENSG00000206561.12	COLQ	3	15521671	3_11	0	0.02845256423093	10.9985054671628	5.21933524440323e-06	-1.33734939759	1
ENSG00000131373.14	HACL1	3	15601668	3_11	0	0.0275667554691587	10.6917419891681	4.91580027277438e-06	1.32900432900406	1
ENSG00000206560.11	ANKRD28	3	15857778	3_11	0	0.0154036120386208	5.06322087874844	1.30079707260346e-06	-0.386363636363703	1
ENSG00000131386.17	GALNT15	3	16093021	3_11	0	0.0323091880947661	12.2325947242839	6.59181086168307e-06	1.43225806451627	1
ENSG00000154813.9	DPH3	3	16264511	3_12	0	0.0474685604288108	18.684008534902	1.47923176308256e-05	1.94444444444521	1
ENSG00000131378.13	RFTN1	3	16514065	3_12	0	0.011375147112065	4.84265376859471	9.18756759520336e-07	0.175120200938917	2
ENSG00000182568.16	SATB1	3	18445845	3_13	0	0.00781589546163575	5.79898853603442	7.55946564719201e-07	-0.546728971962903	1
ENSG00000183960.8	KCNH8	3	19148202	3_14	0	0.0101992497551364	5.06753172930677	8.6203482077619e-07	0.232456140350764	1
ENSG00000163576.17	EFHB	3	19946616	3_14	0	0.0129165685698955	7.34301190158512	1.58190898037565e-06	0.816971980784766	2
ENSG00000144566.10	RAB5A	3	19946616	3_14	0	0.0116373200599436	6.33795284668319	1.23016137901634e-06	0.70460704607024	1
ENSG00000183977.13	PP2D1	3	20012243	3_14	0	0.0100013787703312	4.87890139027062	8.13845602468302e-07	0.0722891566265306	1
ENSG00000114166.7	KAT2B	3	20035250	3_14	0	0.0153225080356323	8.99030536450765	2.29754701186611e-06	1.08051948051984	1
ENSG00000129810.14	SGO1	3	20186513	3_15	0	0.00938757742809604	5.07438166039977	7.94505241034631e-07	0.333333333333373	1
ENSG00000182247.9	UBE2E2	3	23203514	3_17	0	0.0108729344631108	5.90946915135737	1.07165586661247e-06	0.37650602409651	1
ENSG00000197885.10	NKIRAS1	3	23946351	3_18	0	0.00910592037354119	5.34890865574591	8.12361130553021e-07	0.363197799658784	2
ENSG00000077092.18	RARB	3	25174179	3_18	0	0.058610631193064	23.3993039185986	2.28738591348366e-05	-2.52790627025802	2
ENSG00000151093.7	OXSM	3	25782726	3_19	0	0.0195936940951582	6.65921854713046	2.17620446528809e-06	0.705776173285007	1
ENSG00000179796.11	LRRC3B	3	26622421	3_19	0	0.0161901361161444	4.81628204406555	1.30053641555054e-06	0.0802139037432894	1
ENSG00000163512.13	AZI2	3	28348860	3_21	0	0.0186183725754799	9.34667852390307	2.90241244727494e-06	-1.10967141875624	2
ENSG00000206559.7	ZCWPW2	3	28348860	3_21	0	0.017647742930531	8.82948060258238	2.5988692543737e-06	1.04878048780474	1
ENSG00000144642.21	RBMS3	3	28575079	3_21	0	0.0122386395934128	5.29870534150588	1.0815908899108e-06	-0.453531598512854	1
ENSG00000197385.5	ZNF860	3	31981522	3_23	0	0.0139162693467717	5.52773346725826	1.28300995392582e-06	-0.413892989066134	2
ENSG00000144645.13	OSBPL10	3	32078093	3_23	0	0.0130457748362159	4.90494465145097	1.06724491730625e-06	-0.164524421593741	1
ENSG00000170293.8	CMTM8	3	32238447	3_23	0	0.0247044297178707	11.0732879250194	4.56259091164315e-06	1.1955719557195	1
ENSG00000153551.13	CMTM7	3	32392093	3_24	0	0.00976905729605537	4.79763199333993	7.81699248266693e-07	-0.0329218106996016	1
ENSG00000091317.7	CMTM6	3	32502466	3_24	0	0.0143049147982418	8.62761269707825	2.05842961695771e-06	1.01485148514807	1
ENSG00000144635.8	DYNC1LI1	3	32562090	3_24	0	0.0338368513904057	16.4088595915115	9.26037232489964e-06	1.64104044224471	2
ENSG00000182973.18	CNOT10	3	32684690	3_24	0	0.0118810983433633	6.59848757676685	1.3075584138137e-06	0.613588110403477	1
ENSG00000188167.8	TMPPE	3	33097285	3_24	0	0.0274181123058024	14.2795872322774	6.53000194164291e-06	-1.47169811320735	1
ENSG00000170266.15	GLB1	3	33097052	3_24	0	0.00988347912649523	4.89479332888783	8.06871386069533e-07	0.0226356612131309	2
ENSG00000170275.14	CRTAP	3	33113900	3_24	0	0.025299749688607	13.9083029737367	5.86881571507659e-06	1.37707948244035	1
ENSG00000173705.8	SUSD5	3	33218930	3_25	0	0.0102403943470506	5.34775862032597	9.13373870356709e-07	-0.18348623853212	1
ENSG00000153558.13	FBXL2	3	33277306	3_25	0	0.0122551207014298	7.07781995911043	1.44669576366208e-06	0.657534246575091	1
ENSG00000170248.13	PDCD6IP	3	33797374	3_25	0	0.0566645717390878	21.9360250959534	2.07314486668793e-05	-2.34698130759827	2
ENSG00000144681.10	STAC	3	36380288	3_26	0	0.0536256138082742	18.5472550693643	1.65886875186098e-05	-2.29729729729794	1
ENSG00000163673.7	DCLK3	3	36764355	3_27	0	0.0156887458675742	5.50349199413591	1.4400801787986e-06	-0.356589147286959	1
ENSG00000168016.13	TRANK1	3	36945441	3_27	0	0.01498182664215	5.05862601590678	1.26403018859825e-06	-0.282602826654294	2
ENSG00000178567.7	EPM2AIP1	3	36993455	3_27	0	0.0195145724526121	7.61093372403236	2.47717727020462e-06	-0.96666666666701	1
ENSG00000076242.14	MLH1	3	36993455	3_27	0	0.0195145724526121	7.61093372403236	2.47717727020462e-06	-0.96666666666701	1
ENSG00000093167.17	LRRFIP2	3	37183347	3_27	0	0.0158144182850672	5.58048962090683	1.47192483113726e-06	0.653225806451503	1
ENSG00000144674.16	GOLGA4	3	37243272	3_27	0	0.0219151332117253	8.73280671105273	3.1919646143898e-06	0.987288135593295	1
ENSG00000198590.11	C3orf35	3	37386585	3_27	0	0.0164248917679108	5.94606215539826	1.62889116112692e-06	0.564841498559295	1
ENSG00000144668.11	ITGA9	3	37451252	3_27	0	0.0865361109653657	22.1618082800663	3.19862017865633e-05	-2.10482529118148	1
ENSG00000136059.14	VILL	3	37987123	3_27	0	0.0248526172639936	9.9504858676015	4.12454954147601e-06	-1.17791411042946	1
ENSG00000187091.13	PLCD1	3	38029646	3_27	0	0.014669191191266	4.85518889284302	1.1878795493241e-06	0.0438799076212246	1
ENSG00000144671.10	SLC22A14	3	38281798	3_27	0	0.0176857916606954	6.66022787267262	1.96459800471746e-06	0.642857142856978	1
ENSG00000093217.9	XYLB	3	38346523	3_28	0	0.0180446775111216	9.83429745783348	2.95973324507644e-06	-1.07918552036186	1
ENSG00000168356.11	SCN11A	3	38950616	3_28	0	0.0135522902604515	7.07147573921501	1.59839037622934e-06	-0.992307692307725	1
ENSG00000114745.13	GORASP1	3	39108012	3_28	0	0.0122497046821757	6.09739524311731	1.24574763678453e-06	0.741116751268916	1
ENSG00000168026.18	TTC21A	3	39107217	3_28	0	0.0182502460843051	9.94372389126431	3.02675931100551e-06	-1.2260638372271	2
ENSG00000144655.14	CSRNP1	3	39154473	3_28	0	0.0191601442041347	10.4138146456754	3.32788815861819e-06	1.43939393939347	1
ENSG00000168334.8	XIRP1	3	39192679	3_28	0	0.0299953861565109	14.7542004605925	7.38125557059298e-06	-1.65775401069474	1
ENSG00000168329.13	CX3CR1	3	39282501	3_28	0	0.0113787215772518	5.38674484171044	1.02230381375853e-06	-0.364130434782574	1
ENSG00000144659.10	SLC25A38	3	39383433	3_28	0	0.0107813118675807	4.86727668703136	8.75221040223662e-07	-0.00646551724137666	1
ENSG00000168028.13	RPSA	3	39407090	3_28	0	0.051396174821736	20.0029286242965	1.71468555218081e-05	-2.30645161290303	1
ENSG00000114784.3	EIF1B	3	40309786	3_29	0	0.0148945239974819	9.27292974095155	2.30358214309533e-06	-1.16197183098633	1
ENSG00000168032.8	ENTPD3	3	40387447	3_29	0	0.00935865637044331	4.79542175855985	7.48514842132005e-07	-0.00746268656716393	1
ENSG00000188846.13	RPL14	3	40457413	3_29	0	0.028942288704511	15.6980405897529	7.57771774511334e-06	-1.57348703170069	1
ENSG00000177873.12	ZNF619	3	40477330	3_29	0	0.0100090922357847	5.44226121078384	9.08519346030802e-07	0.399999999999971	1
ENSG00000114812.12	VIPR1	3	42488258	3_30	0	0.287968701270242	38.8173337603032	0.000186436566034459	-3.58411903646276	2
ENSG00000114857.17	NKTR	3	42600359	3_31	0	0.0127429005652856	6.33046784981984	1.34543960408279e-06	0.634408602150707	1
ENSG00000157119.11	KLHL40	3	42685151	3_31	0	0.0117698072733536	5.56495784771233	1.09242425991812e-06	-0.480055931189741	2
ENSG00000244607.5	CCDC13	3	42770079	3_31	0	0.0109249776638494	4.84742047890248	8.83265681393261e-07	0.0797944314287181	2
ENSG00000144648.15	ACKR2	3	42804792	3_31	0	0.012388891555294	6.05892787135833	1.25195390595938e-06	-0.555214723926593	1
ENSG00000182983.14	ZNF662	3	42905991	3_31	0	0.0111645933975729	5.05639540117885	9.41551423712317e-07	-0.399410181496975	2
ENSG00000240747.7	KRBOX1	3	42809057	3_31	0	0.0148916953886704	7.83309628952603	1.94552902736538e-06	-0.859259259259449	1
ENSG00000144649.8	FAM198A	3	42963597	3_31	0	0.0364114074931539	16.49090804479	1.00147968169018e-05	1.61022366411776	2
ENSG00000144647.5	POMGNT2	3	43105337	3_31	0	0.0528842182712986	20.13542673871	1.77601664965839e-05	-2.10650917956692	2
ENSG00000011198.7	ABHD5	3	43690090	3_31	0	0.0137126558173518	7.03755409811269	1.60954612711465e-06	-0.767676767677081	1
ENSG00000160746.12	ANO10	3	43691692	3_31	0	0.0113603885044438	5.22386379986563	9.89794723898354e-07	0.378906249999828	1
ENSG00000179152.19	TCAIM	3	44335678	3_31	0	0.0185004793178273	9.92793533788788	3.0633881346185e-06	-1.24554691394566	2
ENSG00000225873.3	LINC00694	3	44441714	3_31	0	0.0140373916423312	7.26325451648982	1.70050449898925e-06	0.795454545454434	1
ENSG00000144792.9	ZNF660	3	44578138	3_31	0	0.03378305278545	15.7621231960349	8.8812422226331e-06	1.69279101860882	2
ENSG00000186448.14	ZNF197	3	44584405	3_31	0	0.0109298752774878	4.85173723786362	8.84448569624773e-07	0.0526315789473504	1
ENSG00000169981.10	ZNF35	3	44649020	3_31	0	0.0156865694970247	8.33483764363867	2.18064629556775e-06	0.994565217391164	1
ENSG00000196653.11	ZNF502	3	44712685	3_31	0	0.0116462910870866	5.46331400854139	1.0612162924034e-06	-0.534688832488304	2
ENSG00000163807.5	KIAA1143	3	44761638	3_31	0	0.0123232108799435	6.00769946880009	1.23478738858429e-06	0.577702702702603	1
ENSG00000163808.16	KIF15	3	44761638	3_31	0	0.0123232108799435	6.00769946880009	1.23478738858429e-06	0.577702702702603	1
ENSG00000169964.7	TMEM42	3	44861942	3_31	0	0.0115496807465817	5.38306122616675	1.03695379357754e-06	0.420875420875466	1
ENSG00000163810.11	TGM4	3	44875099	3_31	0	0.0200373268135171	10.6991483513026	3.57560138334728e-06	1.22875816993518	1
ENSG00000163814.7	CDCP1	3	45145928	3_32	0	0.0424441134809889	21.7077711772818	1.53671314987056e-05	-2.28486646884335	1
ENSG00000249992.1	TMEM158	3	45226624	3_32	0	0.0109837236472692	8.62213339654734	1.57951749549788e-06	1.0659340659341	1
ENSG00000144791.9	LIMD1	3	45557163	3_32	0	0.0177429694243264	13.246618983777	3.92004862826454e-06	-1.64517107785903	2
ENSG00000211456.10	SACM1L	3	45689445	3_32	0	0.00764413843718592	5.13338061356985	6.54473573742755e-07	0.25215517241379	1
ENSG00000163817.15	SLC6A20	3	45796394	3_32	0	0.00739914492826888	4.82004227354726	5.9482948350249e-07	-0.0506722764544936	2
ENSG00000172215.5	CXCR6	3	45940684	3_32	0	0.0124063704174844	9.79571301109096	2.02694004234645e-06	1.6310876978037	2
ENSG00000163820.14	FYCO1	3	45995913	3_32	0	0.0121563609840978	9.59940253914854	1.94629155057049e-06	1.08064516128982	1
ENSG00000173578.7	XCR1	3	46027727	3_32	0	0.0119468769703995	9.43199243256371	1.87939445231712e-06	1.37250077550819	2
ENSG00000163823.3	CCR1	3	46208883	3_32	0	0.0234666415373198	15.9506748399007	6.24295359584862e-06	-2.26126126126199	1
ENSG00000121807.5	CCR2	3	46354094	3_32	0	0.0500325810764297	23.3105605459815	1.94520658214027e-05	-2.9041095890425	1
ENSG00000160791.13	CCR5	3	46370170	3_32	0	0.061515459241254	25.3429725706987	2.60017111634177e-05	2.60364606215221	2
ENSG00000121797.9	CCRL2	3	46406413	3_32	0	0.00746877634565302	4.91014006153515	6.11650648722201e-07	0.0304633793851059	2
ENSG00000178038.16	ALS2CL	3	46693690	3_33	0	0.00827124774030397	7.44647951141341	1.02726415317641e-06	1.46558704453375	1
ENSG00000181585.3	TMIE	3	46700908	3_33	0	0.0244100107944695	17.8158225200451	7.25327184526667e-06	-2.13488254763011	2
ENSG00000188086.13	PRSS45	3	46744963	3_33	0	0.167777809010911	22.5078320499219	6.29837174461941e-05	-2.78157897833219	3
ENSG00000178055.11	PRSS42	3	46834226	3_33	0	0.006438804012184	5.1592490919225	5.5405363432005e-07	-0.485596707818893	1
ENSG00000160801.13	PTH1R	3	46877889	3_33	0	0.00724001264015128	5.85080938572231	7.06505227208587e-07	-0.0996467162319865	2
ENSG00000160796.16	NBEAL2	3	46979634	3_33	0	0.0166237980344208	19.7541013692347	5.47706175281674e-06	2.97410619796275	2
ENSG00000181555.20	SETD2	3	47164415	3_33	0	0.0197133957430197	15.608178184507	5.13184771384081e-06	1.92275574112728	1
ENSG00000076201.14	PTPN23	3	47380662	3_33	0	0.00781408112104709	8.41492794573859	1.09670146264435e-06	1.37301587301619	1
ENSG00000114650.18	SCAP	3	47476755	3_33	0	0.0263589356056789	18.3131330395071	8.05101480271859e-06	-2.0324675324682	1
ENSG00000163832.15	ELP6	3	47513447	3_33	0	0.00700523649174678	5.82283973588088	6.80327057781175e-07	-0.628140703517773	1
ENSG00000114646.9	CSPG5	3	47580720	3_33	0	0.00636557672861138	5.0889353283212	5.40287344252877e-07	-0.351145038168041	1
ENSG00000047849.21	MAP4	3	48089680	3_34	0	0.00597766169667779	6.21902838539123	6.20031818968679e-07	0.492647058823744	1
ENSG00000164045.11	CDC25A	3	48188134	3_34	0	0.00668501247012265	7.38311161674565	8.23193175546676e-07	0.425373134328365	1
ENSG00000164048.13	ZNF589	3	48245275	3_34	0	0.00649697034206709	7.13633385314772	7.73296685874712e-07	0.368421052631684	1
ENSG00000172113.8	NME6	3	48301771	3_34	0	0.00552522713235115	5.9498246020757	5.4829515025967e-07	-0.0914960699715257	2
ENSG00000164049.14	FBXW12	3	48372047	3_34	0	0.00647364875992529	8.25467345928544	8.91269686663632e-07	1.67479674796746	1
ENSG00000213689.11	TREX1	3	48465783	3_34	0	0.0523551936905367	29.4420114054268	2.57091283715014e-05	3.25966850828746	1
ENSG00000114268.11	PFKFB4	3	48562408	3_34	0	0.021402239812862	33.1988522259504	1.18506562511726e-05	4.41322314049909	1
ENSG00000145040.3	UCN2	3	48563473	3_34	0	0.00513690926864352	5.28261460682008	4.52596226236231e-07	0.830252100840548	1
ENSG00000183396.3	TMEM89	3	48621576	3_34	0	0.0179583500104284	51.3590170236249	1.5383077937552e-05	6.19753086419464	1
ENSG00000213672.7	NCKIPSD	3	48683607	3_34	0	0.0154133256199047	17.8898629299645	4.59900066105718e-06	1.06487143167238	2
ENSG00000068745.14	IP6K2	3	48740313	3_34	0	0.183237938611801	41.1653953992076	0.000125807865555156	-3.7863720073663	1
ENSG00000114302.15	PRKAR2A	3	48847779	3_34	0	0.00562344977368168	43.0458802604513	4.03733251511189e-06	-6.04347826086963	1
ENSG00000177479.19	ARIH2	3	48919429	3_34	0	0.010085727015506	17.9790842454349	3.0243697264413e-06	-0.699999999999753	1
ENSG00000178252.17	WDR6	3	49007280	3_34	0	0.00543644323956805	30.1835435893377	2.73681340781664e-06	3.87684869112147	2
ENSG00000178149.16	DALRD3	3	49023895	3_34	0	0.0266713585103252	28.4866784435872	1.26720551985134e-05	4.21088435374257	1
ENSG00000198218.10	QRICH1	3	49088219	3_34	0	0.041398738067534	33.4860390689098	2.31212328891206e-05	-4.43835616438175	1
ENSG00000185909.14	KLHDC8B	3	49128636	3_34	0	0.00679439455631903	11.8026727294243	1.33749212506989e-06	-0.0985950800521895	3
ENSG00000173421.16	CCDC36	3	49199961	3_34	0	0.00564426540627139	14.1301270467753	1.33018975726493e-06	-1.09448818897596	1
ENSG00000188315.7	C3orf62	3	49277527	3_34	1	0.0662035935741693	58.5059265562763	6.46013406843557e-05	-7.05102040815835	1
ENSG00000114316.12	USP4	3	49340655	3_35	0	0.00590827336501487	36.0502415830421	3.5524572968534e-06	-5.53100891680996	2
ENSG00000233276.3	GPX1	3	49359318	3_35	0	0.00575552923076783	19.995751077729	1.91947778939951e-06	-3.56028368794301	1
ENSG00000067560.10	RHOA	3	49413016	3_35	0	0.016610080479863	119.565574652178	3.31236355653843e-05	-11.6076923076884	1
ENSG00000145022.4	TCTA	3	49412704	3_35	0	0.0194941057138744	14.2219754689155	4.62405879632349e-06	-0.840690978886841	1
ENSG00000145020.15	AMT	3	49422974	3_35	0	0.00574998637521962	19.2601949790974	1.84708805833987e-06	3.44680851063796	1
ENSG00000145029.13	NICN1	3	49428588	3_35	0	0.00623529763039632	39.261367803369	4.08303139967752e-06	5.82752042511872	2
ENSG00000173531.15	MST1	3	49689668	3_35	0	0.00571518341943422	5.5470633583697	5.28753682344107e-07	0.822900763359227	1
ENSG00000173540.12	GMPPB	3	49722998	3_35	0	0.00732324285169272	8.17466245677269	9.98466207474715e-07	-1.61535231983818	2
ENSG00000187492.8	CDHR4	3	49794828	3_35	0	0.00592124641289238	49.0195884466234	4.84108714997464e-06	-7.73170731707284	1
ENSG00000183763.8	TRAIP	3	49856597	3_35	0	0.00749323314700523	33.9880690095008	4.24771962080645e-06	-6.56617647058778	1
ENSG00000164078.12	MST1R	3	49903379	3_35	0	0.00606863166787375	29.0184844062452	2.93714651202429e-06	-5.94081505458997	2
ENSG00000164077.13	MON1A	3	49931139	3_35	0	0.00584156772355393	28.8646065602492	2.81225801883741e-06	5.87804878048885	1
ENSG00000004534.14	RBM6	3	49940636	3_35	0	0.00582661141446417	28.4155892529293	2.76142229747725e-06	5.83739837398496	1
ENSG00000001617.11	SEMA3F	3	50148075	3_35	0	0.00769784040203014	24.512584539697	3.14715485477691e-06	5.22399999999953	1
ENSG00000188338.14	SLC38A3	3	50204954	3_35	0	0.00944407622959364	25.0249925562871	3.94179057235333e-06	-5.06349206349299	1
ENSG00000012171.19	SEMA3B	3	50267465	3_35	0	0.207082045218573	30.7067932244838	0.000106056432827358	-2.60776699029124	1
ENSG00000179564.3	LSMEM2	3	50278688	3_35	0	0.0285140042647433	22.6567048793626	1.07749450365291e-05	2.05102040816415	1
ENSG00000243477.5	NAT6	3	50298716	3_35	0	0.00577710987315261	5.50007976945807	5.2995588737367e-07	-1.53572613961307	2
ENSG00000186792.16	HYAL3	3	50295266	3_35	0	0.00769337314420071	8.66141180440994	1.11138771064113e-06	-0.583999999999823	1
ENSG00000068028.17	RASSF1	3	50334001	3_35	0	0.00729417005606303	8.11684678519785	9.87468698738123e-07	-0.504000000000091	1
ENSG00000007402.11	CACNA2D2	3	50504484	3_35	0	0.0214004746644526	13.6451561386117	4.87037073630868e-06	0.0162162162162202	1
ENSG00000114735.9	HEMK1	3	50569633	3_35	0	0.00821067581673107	7.51320751094519	1.02887921704221e-06	0.417112299465047	1
ENSG00000114738.10	MAPKAPK3	3	50611291	3_35	0	0.0271254142436914	29.5315951229848	1.336052088977e-05	3.56538461538557	1
ENSG00000114737.15	CISH	3	50611939	3_35	0	0.00581976199002654	6.66440968677476	6.46884903865377e-07	-1.41326530612245	1
ENSG00000145050.15	MANF	3	51384757	3_35	0	0.00726899701712003	6.88882399967697	8.35179230200256e-07	-0.690021231422307	1
ENSG00000164081.12	TEX264	3	51661849	3_35	0	0.00594438243391982	5.84943134094836	5.79936569734201e-07	-0.85380116959089	1
ENSG00000173389.15	IQCF1	3	51902933	3_36	0	0.0321500202418898	18.0274239902087	9.66662852034524e-06	2.35333333333377	1
ENSG00000114767.6	RRP9	3	51941930	3_36	0	0.0237497824737811	15.0922867084998	5.978259858879e-06	1.84435797665361	1
ENSG00000041880.14	PARP3	3	51941929	3_36	0	0.0288554749961465	16.9795779335653	8.17175286467159e-06	-1.97570850202409	1
ENSG00000164088.17	PPM1M	3	52245935	3_36	0	0.00842786218404701	5.09797767600776	7.16597782923456e-07	-0.11290322580646	1
ENSG00000114841.17	DNAH1	3	52309726	3_36	0	0.00843101254273904	5.10157388929265	7.17371340266129e-07	0.118918918918872	1
ENSG00000010319.6	SEMA3G	3	52444898	3_36	0	0.00946256319620353	6.21243033997453	9.80461242123875e-07	-0.860962566845048	1
ENSG00000114854.7	TNNC1	3	52454186	3_36	0	0.0101506605288899	6.88816022729896	1.16615868265445e-06	0.750000000000113	1
ENSG00000010322.15	NISCH	3	52455611	3_36	0	0.00817316896390974	4.8027315591264	6.54694806628779e-07	0.122448979591812	1
ENSG00000010327.10	STAB1	3	52495250	3_36	0	0.00839023573993747	5.05490938923746	7.07371640004097e-07	-0.32967032967032	1
ENSG00000168273.7	SMIM4	3	52533279	3_36	0	0.0154556172340212	10.9404431544059	2.820209512902e-06	-1.18834080717456	1
ENSG00000168268.10	NT5DC2	3	52534789	3_36	0	0.0103338251671465	7.06024978956554	1.21686186703393e-06	1.31515153369317	3
ENSG00000163938.16	GNL3	3	52681295	3_36	0	0.00847960751583265	5.15682157675803	7.2931972914064e-07	1.03049418914022	2
ENSG00000163939.18	PBRM1	3	52686064	3_36	0	0.0119207618291896	8.43633883629751	1.67732851840227e-06	1.57723577235786	1
ENSG00000114904.12	NEK4	3	52771077	3_36	0	0.0103116239770762	7.03954666210349	1.21068696146727e-06	1.45238095238083	1
ENSG00000055955.15	ITIH4	3	52830844	3_36	0	0.0503014962576888	22.391748628488	1.87857707997231e-05	-2.78871581157278	2
ENSG00000213533.11	TMEM110	3	52897955	3_36	0	0.106633302675809	29.8259732484812	5.30453830746348e-05	-3.38095238095414	1
ENSG00000163935.13	SFMBT1	3	53069139	3_36	0	0.046980021289213	21.7244840289639	1.70224781456359e-05	-2.62903225806548	1
ENSG00000163933.9	RFT1	3	53088241	3_36	0	0.0633109980160993	24.6507201417364	2.6029682839183e-05	2.77777777777739	1
ENSG00000163931.15	TKT	3	53255618	3_36	0	0.0407816273725482	20.3439150219545	1.38375496059532e-05	-2.01863354037316	1
ENSG00000272886.5	DCP1A	3	53347519	3_36	0	0.00956036454545062	6.31138025210751	1.00637283378264e-06	0.620227038183574	1
ENSG00000016391.10	CHDH	3	53846340	3_36	0	0.0763848974061426	26.5049616881992	3.37671794670653e-05	-2.40521739130369	1
ENSG00000056736.9	IL17RB	3	53846762	3_36	0	0.0094031229018039	6.15175957950552	9.64787287363275e-07	0.555183946488654	1
ENSG00000157445.14	CACNA2D3	3	54123043	3_37	0	0.0113625453947371	4.97195658195853	9.42243313760957e-07	-0.223602484472123	1
ENSG00000180376.16	CCDC66	3	56557037	3_39	0	0.0148257346438734	6.61568433914953	1.63587872141468e-06	0.866734539122962	2
ENSG00000163946.13	FAM208A	3	56682894	3_39	0	0.0125400757994933	5.0012359587392	1.04601427712763e-06	0.265191346787335	2
ENSG00000163947.11	ARHGEF3	3	57078950	3_39	0	0.0190606130354007	9.04155391024191	2.87435262474499e-06	0.967032967032541	1
ENSG00000144730.17	IL17RD	3	57170597	3_39	0	0.0149609453249799	6.70326068059342	1.67265067534142e-06	-0.648648648648735	1
ENSG00000239388.8	ASB14	3	57292659	3_39	0	0.0144822894715693	6.38958079930684	1.5433687265464e-06	0.495815899581755	1
ENSG00000174844.14	DNAH12	3	57544056	3_39	0	0.0270128194992184	12.4162999705661	5.59399686363649e-06	-1.65221077875851	2
ENSG00000174840.8	PDE12	3	57556472	3_39	0	0.0124695814986036	4.94690805385145	1.02883521763262e-06	0.368421052631465	1
ENSG00000168374.10	ARF4	3	57598389	3_39	0	0.0264549352831297	12.2139990345682	5.38920483025686e-06	-1.47688446167726	2
ENSG00000174839.12	DENND6A	3	57692733	3_39	0	0.0123497732553629	4.85386021516864	9.99784396660268e-07	-0.11142857142857	1
ENSG00000163687.13	DNASE1L3	3	58219538	3_40	0	0.0339482271282663	19.9435235283755	1.12922138612541e-05	-2.07305936073039	1
ENSG00000163686.14	ABHD6	3	58237077	3_40	0	0.00712300915027853	4.86518734113172	5.77993794697875e-07	0.0396039603960309	1
ENSG00000163684.11	RPP14	3	58305894	3_40	0	0.0117847647283063	9.71117288013624	1.90876607615982e-06	1.35719287815126	2
ENSG00000168297.15	PXK	3	58332748	3_40	0	0.00890527444403322	7.01347632480176	1.04169540635938e-06	-0.765486725663681	1
ENSG00000168291.12	PDHB	3	58434315	3_40	0	0.00707195257260485	4.79600792722724	5.65691088599962e-07	-0.0312500000000063	1
ENSG00000168306.12	ACOX2	3	58548942	3_40	0	0.00724192158486869	5.02440950086887	6.06874587046743e-07	0.263157894736724	1
ENSG00000168309.16	FAM107A	3	58627651	3_40	0	0.00854527348432799	6.61638955892854	9.42990113913248e-07	0.627659574468409	1
ENSG00000144724.19	PTPRG	3	61561600	3_41	0	0.0111991347225299	7.50328023952669	1.40150851882776e-06	-0.786069651741232	1
ENSG00000163618.17	CADPS	3	62875160	3_42	0	0.0391016721265867	15.7858818644531	1.02949509964287e-05	1.92349726775972	1
ENSG00000163632.12	C3orf49	3	63819161	3_43	0	0.0110676182669807	6.24128491181121	1.15209498306107e-06	-0.65110565110534	1
ENSG00000163634.11	THOC7	3	63863496	3_43	0	0.0128714347828377	7.69613540053695	1.65218915035609e-06	0.902155887229999	1
ENSG00000163635.17	ATXN7	3	63864984	3_43	0	0.0253671554123758	14.2497929916868	6.0289326252865e-06	2.05434782608609	1
ENSG00000144741.17	SLC25A26	3	66134027	3_44	0	0.0302916212572739	14.3620134888793	7.25601135975767e-06	1.54982817869415	1
ENSG00000144749.13	LRIG1	3	66501565	3_45	0	0.0196782527893211	12.970288906887	4.25692786263905e-06	-1.36866359446992	1
ENSG00000172340.14	SUCLG2	3	67654746	3_45	0	0.025012571937342	15.2912512353514	6.37913040239166e-06	1.76744186046468	1
ENSG00000183662.10	FAM19A1	3	68003750	3_45	0	0.0102453234513652	6.67480688291227	1.1405766714618e-06	-0.704545454545382	1
ENSG00000163378.13	EOGT	3	69012875	3_46	0	0.0144998059610939	7.1057484737835	1.71843111026569e-06	0.717791411043068	1
ENSG00000144747.15	TMF1	3	69052218	3_46	0	0.0125073820180166	5.68056954304706	1.18500013934652e-06	0.426395939086303	1
ENSG00000187098.14	MITF	3	69739170	3_47	0	0.0103901539090466	5.10601165722237	8.8483825041157e-07	0.0791366906474587	1
ENSG00000170837.2	GPR27	3	71752739	3_48	0	0.0263351801474797	17.0617886491168	7.49412541842846e-06	1.7269503546111	1
ENSG00000144736.13	SHQ1	3	72861639	3_49	0	0.0111870243392785	4.79472801413382	8.94620127663751e-07	0.0218978102189721	1
ENSG00000163605.14	PPP4R2	3	72996720	3_49	0	0.0182386875598886	9.50924031756576	2.89267413452938e-06	1.31746031746067	1
ENSG00000255423.1	EBLN2	3	73062217	3_49	0	0.0264131615819655	13.0922316479625	5.76758727064656e-06	1.70731707317122	1
ENSG00000121440.14	PDZRN3	3	73685292	3_49	0	0.0160308071939691	8.26333386001343	2.2093819218652e-06	0.896551724137483	1
ENSG00000113805.8	CNTN3	3	74521451	3_50	0	0.012426329059319	5.78445729903928	1.19885200772957e-06	-0.494949494949574	1
ENSG00000227124.8	ZNF717	3	75775725	3_51	0	0.0140094215504821	8.30011003573275	1.93938556642205e-06	-0.920289855072499	1
ENSG00000114480.12	GBE1	3	81761728	3_54	0	0.0110950276159896	4.98365990620338	9.22224999383335e-07	-0.278625954198472	1
ENSG00000175161.13	CADM2	3	84951736	3_56	0	0.0163296947213351	9.34345287391147	2.54475262394975e-06	-1.94736842105202	1
ENSG00000206538.8	VGLL3	3	86991242	3_57	0	0.0152525906613815	10.6147112248884	2.70029930286696e-06	-1.39999999999991	1
ENSG00000083937.8	CHMP2B	3	87227121	3_57	0	0.011282678953578	7.67017600643724	1.44336997178092e-06	-0.87492254708789	2
ENSG00000175105.6	ZNF654	3	88059734	3_58	0	0.0100341651740842	5.05012391398439	8.45168662583384e-07	-0.221258134490171	1
ENSG00000163320.10	CGGBP1	3	88147061	3_58	0	0.010042574604279	5.05818995201362	8.47228012670934e-07	-0.384695694363029	2
ENSG00000179021.9	C3orf38	3	88150148	3_58	0	0.0107167918514971	5.68389386919893	1.01594655340003e-06	-0.465116279069722	1
ENSG00000184500.14	PROS1	3	93972160	3_59	0	0.0645960644897293	20.9194178824038	2.25380200246735e-05	-2.12690355329936	1
ENSG00000178750.2	STX19	3	94032097	3_59	0	0.0399728929980375	16.2184264640057	1.08127062001474e-05	2.00689655172413	1
ENSG00000178700.7	DHFR2	3	94061265	3_59	0	0.0374309528582508	15.5783132649025	9.72548842386425e-06	-1.96575342465795	1
ENSG00000178694.9	NSUN3	3	94062771	3_59	0	0.0246716231612809	11.5308820725258	4.74482674601008e-06	-1.49781659388584	1
ENSG00000080200.9	CRYBG3	3	97822174	3_61	0	0.00974530623593384	5.9011682968029	9.59165605386e-07	-0.447154471544765	1
ENSG00000231861.2	OR5K2	3	98497231	3_62	0	0.0164793668034174	6.17522159428614	1.69727874551137e-06	-0.610851589104925	2
ENSG00000080822.16	CLDND1	3	98523270	3_62	0	0.0255446388975401	10.4137484163521	4.43677039987899e-06	1.16901408450739	1
ENSG00000064225.12	ST3GAL6	3	98724268	3_62	0	0.0146165460823279	5.01770248920171	1.22323464584332e-06	-0.238372093023186	1
ENSG00000057019.15	DCBLD2	3	98901239	3_62	0	0.0478996335848522	16.5306272924513	1.32063143625627e-05	1.65501022597612	2
ENSG00000144810.15	COL8A1	3	99637984	3_62	0	0.0145737836425988	4.98943933424699	1.21278598587634e-06	0.210721019198539	2
ENSG00000036054.12	TBC1D23	3	100261437	3_63	0	0.0168341989901654	10.0816962006	2.83064996579707e-06	1.30344827586192	1
ENSG00000114021.11	NIT2	3	100334239	3_63	0	0.0123335499236866	7.08110319952341	1.45662958163515e-06	0.992366412213953	1
ENSG00000206535.7	LNP1	3	100401425	3_63	0	0.010941071323231	5.92691487728017	1.08155508779694e-06	-0.457044673539498	1
ENSG00000114354.13	TFG	3	100709274	3_63	0	0.00977442187923982	4.8411645701574	7.89225359766952e-07	0.0254428344350429	2
ENSG00000154175.16	ABI3BP	3	100992739	3_64	0	0.00841633829051303	5.44616327734129	7.64493762654459e-07	0.847560975609806	1
ENSG00000081148.11	IMPG2	3	101320263	3_64	0	0.0101952556081873	12.0398833836024	2.04729537149279e-06	3.04026845637679	1
ENSG00000138468.15	SENP7	3	101513077	3_64	0	0.00846738346332121	9.36995224042251	1.32326465054394e-06	-2.34786568850777	3
ENSG00000066422.4	ZBTB11	3	101671483	3_64	0	0.00881855016076294	6.11269649303263	8.99063005842987e-07	0.902584493042095	1
ENSG00000114391.12	RPL24	3	101687152	3_64	0	0.0660334289614826	27.4274989490214	3.0207178535306e-05	-3.28387096774217	1
ENSG00000144815.15	NXPE3	3	101779081	3_64	0	0.00828351897440072	4.97265679181996	6.87010639095072e-07	0.191612119313251	2
ENSG00000170017.12	ALCAM	3	105366626	3_66	0	0.0110370670201975	7.25365898160209	1.33527561955401e-06	0.771186440677475	1
ENSG00000114423.18	CBLB	3	105869225	3_66	0	0.010773387351521	7.0207339480662	1.26152219614875e-06	-0.924657534246148	1
ENSG00000114446.4	IFT57	3	108222767	3_67	0	0.0219421719172367	16.5313138144014	6.04988457950507e-06	1.70739549839209	1
ENSG00000144821.9	MYH15	3	108529575	3_67	0	0.00796493050262903	6.75964319547227	8.97978355730037e-07	-0.684210526315485	1
ENSG00000163507.13	KIAA1524	3	108588823	3_67	0	0.00801802228968363	6.82355559211005	9.12510980076284e-07	-0.579545454545077	1
ENSG00000198919.12	DZIP3	3	108590476	3_67	0	0.0138694686280241	12.1010481736229	2.79925793502462e-06	-1.44444444444395	1
ENSG00000163519.13	TRAT1	3	108822296	3_67	0	0.00941517428980576	8.36926734291146	1.31424371985741e-06	1.08771929824491	1
ENSG00000172139.14	SLC9C1	3	112293993	3_69	0	0.0126217079128073	9.49564054531201	1.99895260616673e-06	-1.56944444444402	1
ENSG00000177707.10	NECTIN3	3	111070094	3_69	0	0.0166172183862162	12.1484937262153	3.36698255936916e-06	-1.43352601156122	1
ENSG00000177494.5	ZBED2	3	111595007	3_69	0	0.0185778548824749	13.225628800546	4.09800044341819e-06	1.38271604938328	1
ENSG00000240891.7	PLCXD2	3	111674240	3_69	0	0.00921727807179185	6.46827474279537	9.9437741963562e-07	-0.587301587301433	1
ENSG00000144824.20	PHLDB2	3	111732257	3_69	0	0.00847275565326144	5.65775201077516	7.99518827393741e-07	0.428256449264473	2
ENSG00000144827.8	ABHD10	3	111978835	3_69	0	0.012850529656409	9.66890921639488	2.07232857932199e-06	-1.05223880597042	1
ENSG00000144834.13	TAGLN3	3	111998904	3_69	0	0.0100651994398334	7.31544167033651	1.22806977337767e-06	-0.722580645161365	1
ENSG00000174500.12	GCSAM	3	112132970	3_69	0	0.0158845060926993	11.7131904928415	3.10319471868987e-06	-1.6229175028445	2
ENSG00000091972.18	CD200	3	112332846	3_69	0	0.0102367593669925	7.47818197532702	1.27678752078996e-06	0.779411764706014	1
ENSG00000144848.10	ATG3	3	112561859	3_69	0	0.0080283205719287	5.13935767167239	6.88166701502527e-07	0.248640467907314	2
ENSG00000138459.8	SLC35A5	3	112562284	3_69	0	0.00822016227357025	5.36654521323508	7.35758501947129e-07	0.333333333333339	1
ENSG00000091986.15	CCDC80	3	112649146	3_69	0	0.00779733813304184	4.85852800538771	6.31845917688699e-07	-0.183585313175031	1
ENSG00000163606.10	CD200R1	3	112974906	3_69	0	0.0938754600079645	29.0628055343865	4.55040151885943e-05	-2.66863592219344	2
ENSG00000163608.14	NEPRO	3	113020058	3_69	0	0.00974085869289276	7.00010350915492	1.13726535881216e-06	0.716049382715904	1
ENSG00000144857.14	BOC	3	113211082	3_70	0	0.0127077253321943	5.15807556279246	1.09324028044549e-06	0.344927536232108	1
ENSG00000206530.10	CFAP44	3	113440894	3_70	0	0.025953248098758	12.0572583644868	5.21915735817921e-06	1.61082361784625	2
ENSG00000163611.11	SPICE1	3	113515598	3_70	0	0.0135917594091426	5.80641652613937	1.31626693217732e-06	-0.488038277511874	1
ENSG00000121579.12	NAA50	3	113746012	3_70	0	0.0230470702053011	10.9070874159987	4.19261152846003e-06	1.3461538461541	1
ENSG00000114573.9	ATP6V1A	3	113746914	3_70	0	0.0265603538504785	12.2813745300135	5.44052659885272e-06	-1.46923076923032	1
ENSG00000178075.19	GRAMD1C	3	113827178	3_70	0	0.0145720983742693	6.47806527389806	1.57444509308638e-06	-0.662162162162312	1
ENSG00000184307.14	ZDHHC23	3	113948387	3_70	0	0.0128472481716267	5.26332678774285	1.1277960113165e-06	0.345299145299105	1
ENSG00000151576.10	QTRT2	3	114006229	3_70	0	0.0138549464638901	5.99134676775967	1.3844886954636e-06	-0.540983606557503	1
ENSG00000163617.10	CCDC191	3	114056663	3_70	0	0.0643122986312851	20.9117876300858	2.2430827609455e-05	1.93977158466437	2
ENSG00000181847.11	TIGIT	3	114277147	3_71	0	0.0214935603962285	11.1417081782726	3.99411207443426e-06	1.22851562499964	1
ENSG00000144847.12	IGSF11	3	119145876	3_74	0	0.0177281168402986	9.4183457178535	2.78482134410382e-06	1.06520836506144	3
ENSG00000121578.12	B4GALT4	3	119240363	3_74	0	0.0401018629412494	17.3336627245712	1.15935114640592e-05	1.79220779220795	1
ENSG00000176142.12	TMEM39A	3	119467987	3_74	0	0.0111142729277567	4.91524287553828	9.1114216563444e-07	-0.179487179487221	1
ENSG00000163389.10	POGLUT1	3	119469366	3_74	0	0.142076719306025	29.8852335011611	7.08173512940854e-05	2.88576910934722	2
ENSG00000113845.9	TIMMDC1	3	119498467	3_74	0	0.0136080108139416	6.86605096049729	1.55833840451526e-06	0.71360381861588	1
ENSG00000144843.11	ADPRH	3	119579733	3_74	0	0.0115440523455218	5.28072535212568	1.01674483191726e-06	0.225930855594217	2
ENSG00000121577.13	POPDC2	3	119665057	3_74	0	0.0113233992012786	5.09480820627578	9.62198695291806e-07	0.259541984732616	1
ENSG00000175697.10	GPR156	3	120284297	3_74	0	0.0222747301134637	11.6253177090416	4.31894214940994e-06	-1.42741935483901	1
ENSG00000163428.3	LRRC58	3	120349385	3_74	0	0.0146449279655529	7.57426875588838	1.85006955520996e-06	0.915335842187104	2
ENSG00000065518.7	NDUFB4	3	120596114	3_74	0	0.0234137343185384	12.1079903073968	4.72827640123466e-06	-1.43006092256828	2
ENSG00000145103.12	ILDR1	3	122021982	3_75	0	0.0331813248607212	13.8295280611264	7.6535194100221e-06	-1.53623188405898	1
ENSG00000051341.13	POLQ	3	121546329	3_75	0	0.0147355100987482	6.0626439086762	1.49000367832634e-06	-0.837209302325758	1
ENSG00000173230.15	GOLGB1	3	121749947	3_75	0	0.0169244718550333	7.37080165953817	2.08060652193883e-06	-1.31972789115622	1
ENSG00000173226.16	IQCB1	3	121808260	3_75	0	0.0151752225501427	6.07973627484588	1.53879198453828e-06	0.545475391164652	2
ENSG00000145088.8	EAF2	3	121835057	3_75	0	0.0164504833677864	6.7498783004414	1.85197325943582e-06	-0.645454545454955	1
ENSG00000121552.3	CSTA	3	122325535	3_76	0	0.0247364714645628	9.93215703503072	4.09771201158487e-06	1.05604203152336	1
ENSG00000114023.15	FAM162A	3	122384273	3_76	0	0.0413149673404313	14.9162764139436	1.02784574425493e-05	1.73991935483864	1
ENSG00000196981.3	WDR5B	3	122412930	3_76	0	0.0152709243284094	5.27006410830763	1.34227446676505e-06	-0.207362215471613	2
ENSG00000114030.12	KPNA1	3	122514800	3_76	0	0.0281840441032517	11.196813451803	5.26329676503991e-06	1.06030150753726	1
ENSG00000138496.16	PARP9	3	122564248	3_76	0	0.0690341522717521	19.9498630582512	2.29701600174111e-05	2.51136363636445	1
ENSG00000173200.12	PARP15	3	122577800	3_76	0	0.0568756652043636	18.043507889589	1.71162085134439e-05	-2.09143937803806	2
ENSG00000173193.13	PARP14	3	122684633	3_76	0	0.0154012431066864	5.35206306724914	1.37479234152846e-06	-0.203222378674627	2
ENSG00000169087.10	HSPBAP1	3	122793842	3_76	0	0.0360450370949962	13.5869034981837	8.16819454939649e-06	1.64628820960742	1
ENSG00000138463.8	DIRC2	3	122795125	3_76	0	0.0148794752682506	5.01954633215446	1.24569634082977e-06	0.44701257703221	2
ENSG00000082684.14	SEMA5B	3	123028920	3_76	0	0.0177031356424809	6.69674160173815	1.97730581813992e-06	0.607664233576677	1
ENSG00000121542.11	SEC22A	3	123202292	3_76	0	0.0189219826746472	7.33996803282614	2.31643924728723e-06	-0.775061124694512	1
ENSG00000206527.9	HACD2	3	123585113	3_76	0	0.0149329340676407	5.05414163533984	1.25878819502389e-06	-0.370370370370456	1
ENSG00000114491.13	UMPS	3	124730083	3_77	0	0.0116667011654172	4.9454855836211	9.62314699234222e-07	0.0643369684688128	2
ENSG00000082781.11	ITGB5	3	124901003	3_77	0	0.0178427376545881	9.02460862088608	2.68565345260444e-06	-1.09810126582307	1
ENSG00000163885.11	CFAP100	3	126401701	3_78	0	0.0591069946167424	18.3560066759371	1.80957751018147e-05	-1.84140969162927	1
ENSG00000163848.19	ZNF148	3	125375658	3_78	0	0.0146400373979227	4.79751226002672	1.17143551051226e-06	0.00975609756097922	1
ENSG00000114520.10	SNX4	3	125520927	3_78	0	0.0146898295555434	4.83026383332507	1.18344400853697e-06	-0.0215517241379232	1
ENSG00000144909.7	OSBPL11	3	125594988	3_78	0	0.0172881077603388	6.40210688315526	1.84599485780134e-06	-0.827922077921915	1
ENSG00000189366.9	ALG1L	3	125930349	3_78	0	0.030789521457675	11.9893715371562	6.15686262166734e-06	-1.59821773830974	2
ENSG00000114544.16	SLC41A3	3	126101864	3_78	0	0.0177840804775007	6.67526987279189	1.97997792796115e-06	0.721854304635432	1
ENSG00000144908.13	ALDH1L1	3	126198474	3_78	0	0.0164209316129242	5.90525240269942	1.61732151144626e-06	0.649961542419131	2
ENSG00000070476.14	ZXDC	3	126475233	3_78	0	0.0204399147415045	8.02030218240305	2.73419772185768e-06	0.909774436090667	1
ENSG00000197763.14	TXNRD3	3	126655148	3_79	0	0.0252539162346105	12.7905155104906	5.38737107092443e-06	-1.4415863118022	2
ENSG00000114554.11	PLXNA1	3	126987682	3_79	0	0.0193627097870721	10.2202832948462	3.30057173273793e-06	1.20689655172416	1
ENSG00000163870.14	TPRA1	3	127601686	3_79	0	0.0215752077777905	11.2664319664476	4.05416566189849e-06	-1.27702702702756	1
ENSG00000114631.10	PODXL2	3	127628671	3_79	0	0.0129312322463713	6.32405936812232	1.36394216570258e-06	-0.647435897436078	1
ENSG00000114626.17	ABTB1	3	127672535	3_79	0	0.0165688155456258	8.71514215264566	2.40838572278623e-06	-0.993548387096399	1
ENSG00000187715.13	KBTBD12	3	127915675	3_79	0	0.0126846087804644	6.13845105244375	1.29866154274362e-06	0.558528428093494	1
ENSG00000058262.9	SEC61A1	3	128050756	3_79	0	0.0279769255696918	13.7831188401571	6.43143069048305e-06	-1.59722222222221	1
ENSG00000175792.11	RUVBL1	3	128153759	3_79	0	0.0110538594002983	4.8125560577955	8.87257835097242e-07	-0.0406722862825525	2
ENSG00000132394.10	EEFSEC	3	128153663	3_79	0	0.0113203055157001	5.04198864083679	9.51963103907166e-07	0.215789473684213	1
ENSG00000170893.3	TRH	3	129954133	3_80	0	0.0276394599885064	11.7003802454814	5.39373537110419e-06	-1.31578947368462	1
ENSG00000177646.18	ACAD9	3	128881742	3_80	0	0.0136240381043155	4.86216798291222	1.10483116014442e-06	0.033557046979853	1
ENSG00000114656.10	KIAA1257	3	129002467	3_80	0	0.0147128639209043	5.60367748370415	1.37508788422327e-06	0.373015873015824	1
ENSG00000172780.16	RAB43	3	129122809	3_80	0	0.0136420714944114	4.87492224610542	1.10919555366457e-06	-0.152915498307228	2
ENSG00000240682.9	ISY1	3	129161573	3_80	0	0.0143170959458181	5.34066272811887	1.27529363865324e-06	0.36744186046505	1
ENSG00000181789.14	COPG1	3	129249799	3_80	0	0.0143987724567312	5.39552897997762	1.29574518515597e-06	0.375609756097479	1
ENSG00000183624.13	HMCES	3	129278028	3_80	0	0.0157231173870748	6.24442303281027	1.63753684072635e-06	0.571326170304757	2
ENSG00000172771.11	EFCAB12	3	129428575	3_80	0	0.0170985624982084	7.05395311936129	2.01164931985975e-06	0.754747534368815	2
ENSG00000163913.11	IFT122	3	129442145	3_80	0	0.0135296855682885	4.7951612616793	1.08205921109726e-06	-0.0535714285714189	1
ENSG00000251287.8	ALG1L2	3	130096756	3_80	0	0.0195796359724632	8.3629036424304	2.73100070036149e-06	0.9655172413794	1
ENSG00000196455.7	PIK3R4	3	130746630	3_81	0	0.0143712543479876	5.04564366559123	1.20940388057315e-06	0.243904082591714	2
ENSG00000017260.19	ATP2C1	3	130850713	3_81	0	0.015187951060894	5.57882093989978	1.41319377908649e-06	0.431818181818104	1
ENSG00000114670.13	NEK11	3	131027021	3_81	0	0.0140099459986703	4.80007349120335	1.12161666530026e-06	0.00679215116936549	2
ENSG00000034533.11	ASTE1	3	131028108	3_81	0	0.0146971544500004	5.26194294423215	1.2898508624259e-06	-0.373333333333269	1
ENSG00000198585.11	NUDT16	3	131381465	3_81	0	0.0145844661140161	5.18768806843718	1.2618987081443e-06	0.30402930402926	1
ENSG00000114686.8	MRPL3	3	131502955	3_81	0	0.0180012200216645	7.2193539175494	2.16750635095272e-06	0.805714285714157	1
ENSG00000196353.11	CPNE4	3	132285293	3_82	0	0.0146426663498695	5.41201364648129	1.32171906710419e-06	0.519230769230821	1
ENSG00000014257.15	ACPP	3	132316910	3_82	0	0.0140304237602465	5.00005243238296	1.17005277865444e-06	-0.355521418847829	2
ENSG00000129048.6	ACKR4	3	132597261	3_82	0	0.0196356284614982	8.244952295077	2.70018212967475e-06	0.853018372703328	1
ENSG00000081307.12	UBA5	3	132654315	3_82	0	0.0142139405534915	5.1253740219051	1.21506682558782e-06	-0.317307692307642	1
ENSG00000163781.12	TOPBP1	3	133661592	3_83	0	0.00944901314677404	5.46807780701006	8.61749905532655e-07	-0.348017621145191	1
ENSG00000091513.14	TF	3	133745652	3_83	0	0.00938300382456703	5.40059834616484	8.45169620511618e-07	0.478713632519979	2
ENSG00000174640.12	SLCO2A1	3	134051958	3_83	0	0.00899447254281205	4.99356885849429	7.49112163523328e-07	0.201086956521879	1
ENSG00000163785.12	RYK	3	134251127	3_83	0	0.0149180061464687	9.86830053933133	2.45534913522933e-06	-1.21666666666706	1
ENSG00000182923.16	CEP63	3	134486229	3_83	0	0.00914131797287931	5.14943202604035	7.85105918070667e-07	0.590909090909047	1
ENSG00000129055.12	ANAPC13	3	134486229	3_83	0	0.00914131797287931	5.14943202604035	7.85105918070667e-07	0.590909090909047	1
ENSG00000154928.16	EPHB1	3	134798535	3_83	0	0.0103563767103316	6.35084707680207	1.09698224989693e-06	0.51871657754007	1
ENSG00000174611.11	KY	3	134651743	3_83	0	0.00905803266690153	5.06134160557637	7.64644622006748e-07	-0.452554744525512	1
ENSG00000114054.13	PCCB	3	136249986	3_84	0	0.0147228967127073	6.38067926968063	1.56682425478961e-06	-0.905405405405581	1
ENSG00000118007.12	STAG1	3	136752490	3_84	0	0.0246078323153242	11.3446457797757	4.65612257160083e-06	1.77142857142931	1
ENSG00000168917.8	SLC35G2	3	136818202	3_84	0	0.060638394141762	20.1336734497294	2.0362486885038e-05	-2.69172932330805	1
ENSG00000158092.6	NCK1	3	136862055	3_84	0	0.0180897434473196	8.3685744944184	2.52489893796906e-06	0.985801217038832	1
ENSG00000066405.12	CLDN18	3	137998902	3_85	0	0.0180021379469626	12.2927662478801	3.69091305008762e-06	-1.28284389489936	1
ENSG00000158163.14	DZIP1L	3	138115664	3_85	0	0.00847203354296955	5.02817680839126	7.10490561246766e-07	-0.229356685881723	2
ENSG00000118017.3	A4GNT	3	138124252	3_85	0	0.0143287332752032	10.0900050325157	2.41134464460156e-06	1.2306224290047	2
ENSG00000114098.17	ARMC8	3	138187696	3_85	0	0.0422061536485705	20.5586945031076	1.44720953185146e-05	-1.89405684754569	1
ENSG00000181322.13	NME9	3	138329935	3_85	0	0.0083426415802379	4.88008983909106	6.79033981134773e-07	-0.137037037037063	1
ENSG00000158220.13	ESYT3	3	138434098	3_85	0	0.0626629013016435	24.430233966411	2.55327874945923e-05	-2.34974956832111	2
ENSG00000114107.8	CEP70	3	138593825	3_85	0	0.0180946072556031	12.3422096318186	3.72479336781492e-06	-1.6252983293551	1
ENSG00000051382.8	PIK3CB	3	138834445	3_85	0	0.0092261480034338	5.84879559746269	9.00009237020245e-07	-0.706349206349006	1
ENSG00000184432.9	COPB2	3	139389874	3_85	0	0.00912179116963419	5.73929321365434	8.73169674204073e-07	0.500000000000145	1
ENSG00000114115.9	RBP1	3	139539666	3_85	0	0.0147559173290008	10.3733415453778	2.55296579663899e-06	-1.13833992094828	1
ENSG00000163864.15	NMNAT3	3	139677916	3_85	0	0.0106877943596509	7.26462692725512	1.29497537732184e-06	-0.791999999999891	1
ENSG00000158258.16	CLSTN2	3	139935130	3_85	0	0.0101350772387487	6.75331456103422	1.14157420640873e-06	-0.628070175438639	1
ENSG00000155893.12	PXYLP1	3	141228805	3_86	0	0.0104574431855361	6.11487606920509	1.06653049819548e-06	0.700787401574922	1
ENSG00000114124.2	GRK7	3	141778308	3_87	0	0.0235216344528241	13.3452832005408	5.23546663629827e-06	-1.49414477612236	2
ENSG00000069849.10	ATP1B3	3	141875705	3_87	0	0.0593225615379176	22.3580044764377	2.21214219593794e-05	2.48837209302344	1
ENSG00000175054.14	ATR	3	142579130	3_87	0	0.0100149230123606	5.10499851651134	8.52713896977436e-07	0.23799126637554	1
ENSG00000120756.12	PLS1	3	142596272	3_87	0	0.0154539411721429	9.28579553416731	2.39341758129274e-06	-1.07345525174571	2
ENSG00000163710.7	PCOLCE2	3	142885073	3_87	0	0.0143555925546498	8.57454090274109	2.05301491974132e-06	1.13492063492077	1
ENSG00000181744.8	C3orf58	3	143971366	3_88	0	0.0116382250567688	4.93097209438514	9.5714867293395e-07	-0.190812720847979	1
ENSG00000188313.12	PLSCR1	3	146544557	3_90	0	0.0297341403451341	12.3514270325817	6.12537426571489e-06	1.55417900306274	2
ENSG00000144891.17	AGTR1	3	148697697	3_91	0	0.00685565474547234	4.84665123289147	5.54179954374331e-07	0.111801242236009	1
ENSG00000153002.11	CPB1	3	148791560	3_91	0	0.0071752133549251	5.28716708922907	6.32729321152774e-07	-0.363428956949535	2
ENSG00000163754.17	GYG1	3	148991372	3_91	0	0.00720688822920323	5.26604918190468	6.32984102998385e-07	0.319148936170297	1
ENSG00000071794.15	HLTF	3	149086082	3_91	0	0.00919718487876353	7.42743694566161	1.13934170763395e-06	-0.854088909020406	2
ENSG00000047457.13	CP	3	149222231	3_91	0	0.00681595872878404	4.79756333294617	5.45390757978029e-07	0.0908325329303191	2
ENSG00000169903.6	TM4SF4	3	149473596	3_92	0	0.0118272355486962	4.90479003655498	9.67528513421852e-07	0.119686327837329	2
ENSG00000114744.8	COMMD2	3	149752844	3_92	0	0.0124225427722601	5.37801192496716	1.11427494984121e-06	-0.394144452546446	2
ENSG00000082996.19	RNF13	3	149812838	3_92	0	0.0133222308734111	6.05195452990175	1.34472264260616e-06	-0.396825396825489	1
ENSG00000070087.13	PFN2	3	150050137	3_92	0	0.0121418271690216	5.15775065676651	1.04449050244953e-06	-0.42741935483864	1
ENSG00000196428.12	TSC22D2	3	150407583	3_92	0	0.0117039360772827	4.80381728325174	9.37731547777978e-07	-0.13529411764713	1
ENSG00000144895.11	EIF2A	3	150546641	3_93	0	0.011339553237825	5.01304996749761	9.48108594331205e-07	0.284153005464402	1
ENSG00000198843.12	SELENOT	3	150602535	3_93	0	0.0119639180824462	5.52943768808827	1.10335306206579e-06	-0.49282875235983	2
ENSG00000120742.10	SERP1	3	150603228	3_93	0	0.01716322459412	9.01013836272546	2.57923225550901e-06	-1.06592434027993	2
ENSG00000174946.6	GPR171	3	151203001	3_93	0	0.0139958512153956	7.04154310573546	1.64371782501907e-06	-1.05110617908661	2
ENSG00000174944.8	P2RY14	3	151278646	3_93	0	0.0664231470842162	22.1825022561327	2.45748054448198e-05	-2.47368421052628	1
ENSG00000181631.6	P2RY13	3	151329464	3_93	0	0.0115724296110306	5.20888865028339	1.0053788090982e-06	0.309882747068742	1
ENSG00000169313.9	P2RY12	3	151383958	3_93	0	0.0347197181427518	15.8349372248427	9.16964753497852e-06	-1.83593750000006	1
ENSG00000152580.8	IGSF10	3	151461048	3_93	0	0.011852703227652	5.4394509748175	1.07530727230973e-06	0.526315789473462	1
ENSG00000169860.6	P2RY1	3	152834408	3_94	0	0.0103143584830986	5.61357963299209	9.65699963442159e-07	-0.366239872769074	2
ENSG00000114790.12	ARHGEF26	3	154120764	3_95	0	0.0186755351296476	8.99082143134754	2.80048036902312e-06	1.34636871508349	1
ENSG00000174953.13	DHX36	3	154324761	3_95	0	0.0123835705006776	5.02670422788222	1.0382198274102e-06	-0.485714285714392	1
ENSG00000196549.10	MME	3	155023349	3_96	0	0.0147095922436382	5.92779413373664	1.45429949149385e-06	0.514830508474446	1
ENSG00000240045.1	RP11-451G4.2	3	155293692	3_96	0	0.0860125284621949	23.1473862882538	3.32065517278024e-05	-2.3009724206771	2
ENSG00000114805.16	PLCH1	3	155745426	3_96	0	0.015555220122467	6.46707644579309	1.67781572899133e-06	0.541353383458614	1
ENSG00000174928.15	C3orf33	3	155806061	3_96	0	0.0160094279368584	6.74484033874306	1.80097462095706e-06	0.611111111111206	1
ENSG00000163655.15	GMPS	3	155870359	3_96	0	0.0163238030921764	6.93254467864371	1.88744423940316e-06	0.714285714285695	1
[truncated: 7,271 more rows]
