# Supplementary material for: Adjusting for genetic confounders in transcriptome-wide association studies improves discovery of risk genes of complex traits
Source: Nat Genet. 2024 Jan 26;56(2):336–47. doi: 10.1038/s41588-023-01648-9 (PMC10864181; doi:10.1038/s41588-023-01648-9)
Supplement: Supplementary file 5 — cTWAS results of all analyzed genes across all tissues for IBD, SCZ, and SBP. Results are stored separately for each combination of traits and tissues. Column legends for each set of results are the same as in Supplementary Table 1. [file 41588_2023_1648_MOESM5_ESM.zip › IBD_Vagina.csv]

id	genename	chrom	pos	region_tag	cs_index	PIP	tau2	PVE	z	num_eqtl
ENSG00000237330.2	RNF223	1	1074061	1_1	0	0.0011606762881069	4.86705193041422	9.42187195592958e-08	0.174766735604684	2
ENSG00000188976.10	NOC2L	1	959139	1_1	0	0.00235275759624876	12.0298622870759	4.72060808208288e-07	-1.34710743801646	1
ENSG00000187961.13	KLHL17	1	960326	1_1	0	0.0012061772475418	5.2654293982476	1.0592659970819e-07	0.316666666666591	1
ENSG00000187642.9	PERM1	1	982112	1_1	0	0.00166210309299897	8.07963367871538	2.2398025464402e-07	-0.778846153845977	1
ENSG00000188290.10	HES4	1	999842	1_1	0	0.00182840320907085	9.12408031698951	2.78241034931764e-07	0.928780751060242	2
ENSG00000187608.8	ISG15	1	1001107	1_1	0	0.00122959711922777	5.53699555396605	1.13552609075398e-07	-0.508728179551093	1
ENSG00000131591.17	C1orf159	1	1118005	1_1	0	0.00166570122178	8.56403864603088	2.37922671849238e-07	1.00704225352119	1
ENSG00000162571.13	TTLL10	1	1173815	1_1	0	0.0029381981825739	18.9241155763997	9.27377987447605e-07	2.94901960784286	1
ENSG00000186891.13	TNFRSF18	1	1206770	1_1	0	0.00258934871944361	17.1048517644316	7.38703170814146e-07	-2.7958477508665	1
ENSG00000186827.10	TNFRSF4	1	1213936	1_1	0	0.00136966694824092	7.59574136490168	1.73518286353423e-07	-1.37924151696545	1
ENSG00000078808.16	SDF4	1	1232800	1_1	0	0.00329270576559826	20.0368274486547	1.10037822546963e-06	-3.01355013550116	1
ENSG00000160087.20	UBE2J2	1	1274256	1_1	0	0.00281515071156724	17.4128442995103	8.17582284306686e-07	2.71485943774999	1
ENSG00000131584.18	ACAP3	1	1309988	1_1	1	0.217534013395174	35.579603001812	0.000129088744199862	-5.34146341463493	1
ENSG00000127054.20	INTS11	1	1323147	1_1	0	0.00308510650314586	23.2475416831813	1.19620965073198e-06	3.77101722302422	2
ENSG00000169962.4	TAS1R3	1	1331096	1_1	0	0.00122772552478667	7.64220274179403	1.56487605645633e-07	1.60740740740759	1
ENSG00000107404.19	DVL1	1	1351660	1_1	0	0.0012001450008341	7.2850298722807	1.45822709310752e-07	-1.54187192118218	1
ENSG00000162576.16	MXRA8	1	1362103	1_1	0	0.0011728170736568	5.03157199293956	9.84224284179143e-08	0.221006564551442	1
ENSG00000175756.13	AURKAIP1	1	1375267	1_1	0	0.00175504055073139	12.6072976609923	3.69036453294569e-07	2.43212237093819	1
ENSG00000242485.5	MRPL20	1	1407014	1_1	0	0.0123540336802092	29.1734150541204	6.01113051262281e-06	2.56768558951999	1
ENSG00000235098.8	ANKRD65	1	1421658	1_1	0	0.00761266642531566	32.7157007519792	4.15387222001211e-06	-4.30384640383175	2
ENSG00000179403.11	VWA1	1	1434243	1_1	0	0.00131234203992803	5.84808484537638	1.28003195551036e-07	0.276295133437846	1
ENSG00000215915.9	ATAD3C	1	1430908	1_1	0	0.00223849950631783	20.689445211624	7.72442131731243e-07	-3.84565144225438	2
ENSG00000197785.13	ATAD3A	1	1511945	1_1	0	0.00270993688837629	15.7759235469109	7.13040298346781e-07	-2.54716981132177	1
ENSG00000008130.15	NADK	1	1759611	1_1	0	0.00409788449122162	21.1967993421393	1.44873885097135e-06	4.07434293582659	2
ENSG00000169885.9	CALML6	1	1914918	1_1	0	0.0014846071386293	7.59143950440727	1.87973135425647e-07	0.912747608986984	2
ENSG00000178821.12	TMEM52	1	1918989	1_1	0	0.0014564665580199	16.4494426531848	3.99587423026999e-07	-3.29282652419096	2
ENSG00000205116.3	TMEM88B	1	1426175	1_1	0	0.00170802203353648	10.7574887690083	3.06453422335797e-07	1.86581469648519	1
ENSG00000067606.16	PRKCZ	1	2050574	1_2	0	0.00362882601964909	13.886577785476	8.40468582347622e-07	1.44869565217416	1
ENSG00000162585.16	FAAP20	1	2212668	1_2	0	0.00218177085764171	8.63532680256087	3.14230271094946e-07	-0.876146788990733	1
ENSG00000157933.9	SKI	1	2228951	1_2	0	0.00168082173642148	6.54553533665926	1.83496140073249e-07	0.574380165289296	1
ENSG00000116151.13	MORN1	1	2391287	1_2	0	0.00198061995248966	7.54929880118498	2.49383588787518e-07	0.528384279475919	1
ENSG00000157916.19	RER1	1	2398369	1_2	0	0.00470351440928685	17.142681137762	1.34481124381262e-06	1.84189723320114	1
ENSG00000157911.9	PEX10	1	2413486	1_2	0	0.00188083901859992	7.33032893813631	2.29950942942757e-07	0.706422018348555	1
ENSG00000149527.17	PLCH2	1	2425928	1_2	0	0.00145933145452015	5.21176781399868	1.26852522718348e-07	0.308024273518959	2
ENSG00000157870.14	FAM213B	1	2586971	1_2	0	0.00492858660868401	16.5639054118824	1.36158651034095e-06	-1.6446280991736	1
ENSG00000142606.15	MMEL1	1	2632557	1_2	0	0.00147188328858261	12.9034844052927	3.16767400981314e-07	2.85069664489148	2
ENSG00000215912.12	TTC34	1	2800905	1_2	0	0.00148172314478656	13.4248914658465	3.3177064231353e-07	-2.92165556990429	2
ENSG00000162591.15	MEGF6	1	3611518	1_2	0	0.00974962444279126	23.3181865261491	3.79177679531846e-06	1.95534506089317	1
ENSG00000235169.7	SMIM1	1	3772081	1_3	0	0.00222638777353334	5.16656906614248	1.9185059626024e-07	-0.294867276862651	2
ENSG00000130764.9	LRRC47	1	3774700	1_3	0	0.00215464199926274	4.84865087585958	1.74243321328437e-07	0.05511811023622	1
ENSG00000116198.12	CEP104	1	3857024	1_3	0	0.00301597381055141	8.11314715597384	4.08109801083556e-07	-0.94070088720059	2
ENSG00000169598.15	DFFB	1	3857154	1_3	0	0.00216862022733255	4.9114125938898	1.77643789647335e-07	0.0618479530519273	3
ENSG00000198912.10	C1orf174	1	3891607	1_3	0	0.00566371677961564	14.2342165711626	1.3446064886298e-06	1.50684931506818	1
ENSG00000196581.10	AJAP1	1	4654263	1_4	0	0.002297067128752	10.1024489265897	3.87044104094019e-07	1.12167300380175	1
ENSG00000069424.14	KCNAB2	1	5991819	1_5	0	0.00235794947597068	4.88435097629646	1.92088543873361e-07	0.176258992805669	1
ENSG00000131697.17	NPHP4	1	5991819	1_5	0	0.00235794947597068	4.88435097629646	1.92088543873361e-07	-0.176258992805669	1
ENSG00000158286.12	RNF207	1	6222890	1_5	0	0.00992676958068006	18.8528611034613	3.12137045066674e-06	1.72136752136686	1
ENSG00000116251.9	RPL22	1	6209280	1_5	0	0.00411897406254358	10.3004505958706	7.07628614455402e-07	-1.1811320754716	1
ENSG00000097021.19	ACOT7	1	6394534	1_5	0	0.00491587273138472	12.0188141113281	9.85422228488078e-07	-1.82949308755817	1
ENSG00000069812.11	HES2	1	6422396	1_5	0	0.00234958681619502	4.84986429310971	1.90055826732918e-07	0.103497195375538	2
ENSG00000187017.15	ESPN	1	6424818	1_5	0	0.0282914686765972	29.0791978124433	1.37213872283689e-05	3.47725108011587	2
ENSG00000171680.21	PLEKHG5	1	6520369	1_5	0	0.0041299205806451	10.3263371777877	7.1129230003546e-07	1.45652173913001	1
ENSG00000162408.10	NOL9	1	6554687	1_5	0	0.00343831905740155	8.54636056043712	4.90103147028303e-07	-1.24999999999998	1
ENSG00000041988.15	THAP3	1	6625791	1_5	0	0.00237010501284662	4.93425006912919	1.95051300490049e-07	-0.0671641791044753	1
ENSG00000007923.15	DNAJC11	1	6701642	1_5	0	0.00252313059899423	5.54161724887028	2.33204197150271e-07	-0.641791044776053	1
ENSG00000049245.12	VAMP3	1	7771004	1_6	0	0.00118537424520415	6.25049341922296	1.2357479391839e-07	1.28879657570555	2
ENSG00000116288.12	PARK7	1	7954388	1_6	0	0.0036889924115443	28.0741646275479	1.72732758929682e-06	-4.15322580645177	1
ENSG00000162426.14	SLC45A1	1	8317768	1_6	0	0.00152227875750732	6.82148017182958	1.73194028392574e-07	0.216000000000035	1
ENSG00000142583.17	SLC2A5	1	9087829	1_6	0	0.00164463678840521	8.03940858340041	2.20523160152792e-07	-0.723493426944708	2
ENSG00000180758.11	GPR157	1	9128930	1_6	0	0.00230095564896882	11.2839712225095	4.33042302437327e-07	-1.14480408858642	1
ENSG00000049239.12	H6PD	1	9221777	1_6	0	0.00123557936802621	5.35320678453293	1.10317591869954e-07	0.357142857142852	1
ENSG00000171612.6	SLC25A33	1	9539060	1_7	0	0.00449376250218614	11.7276021447281	8.78980915631818e-07	-1.29591836734644	1
ENSG00000171608.15	PIK3CD	1	9651286	1_7	0	0.00223661581127477	4.96778753429792	1.85316679391304e-07	0.125984251968443	1
ENSG00000171603.16	CLSTN1	1	9824341	1_7	0	0.00325919543957776	8.68643961258582	4.72185138874649e-07	-1.00888888888822	1
ENSG00000162444.11	RBP7	1	9997145	1_7	0	0.00252921036137244	6.18729328291442	2.61003156929087e-07	0.562183305045459	2
ENSG00000130939.18	UBE4B	1	10033313	1_7	0	0.00307852095473671	8.00228997466517	4.10881421233321e-07	-1.05912596401039	1
ENSG00000054523.17	KIF1B	1	10210438	1_7	0	0.00328071804532193	8.64574742636009	4.73076698249665e-07	-0.87250481169795	2
ENSG00000142657.20	PGD	1	10398376	1_7	0	0.00240142169750268	5.64313840902844	2.26021232173919e-07	0.472645479691489	2
ENSG00000175279.21	CENPS	1	10429947	1_7	0	0.00240112651722946	5.66200288921138	2.26748924694619e-07	-0.458440316893428	2
ENSG00000241563.3	CORT	1	10449352	1_7	0	0.00375048218483087	10.0098058124746	6.26142041351343e-07	1.08641975308646	1
ENSG00000175262.14	C1orf127	1	10982502	1_8	0	0.00212069711915175	4.84947127665612	1.7152725729796e-07	0.101910828025476	1
ENSG00000120948.16	TARDBP	1	11012522	1_8	0	0.00378365358505017	10.4700839686903	6.60726366294367e-07	-1.37174721189581	1
ENSG00000009724.16	MASP2	1	11047382	1_8	0	0.00365984713199907	10.1469772077119	6.19383648816724e-07	-1.4934210526311	1
ENSG00000116649.9	SRM	1	11060199	1_8	0	0.0024676558522071	6.32017918329757	2.60120205291488e-07	-0.653775032496793	2
ENSG00000171824.13	EXOSC10	1	11099932	1_8	0	0.0027423066029868	7.34460051027585	3.35926521934548e-07	-0.832422396876169	2
ENSG00000171819.4	ANGPTL7	1	11189075	1_8	0	0.00483449593756258	12.850819168491	1.03619649189287e-06	-1.75177304964527	1
ENSG00000198793.12	MTOR	1	11262099	1_8	0	0.00527102037502669	13.6908071441862	1.20360464011819e-06	1.77697841726544	1
ENSG00000116663.10	FBXO6	1	11664035	1_8	0	0.00225331778890869	5.43820827066797	2.04379996265432e-07	-0.376923076923085	1
ENSG00000177674.15	AGTRAP	1	11737177	1_9	0	0.00268903548609389	9.22983741171639	4.13952671597684e-07	1.04519774011267	1
ENSG00000011021.21	CLCN6	1	11805747	1_9	0	0.0110025782019537	22.925082649822	4.20693187852825e-06	-2.22352941176538	1
ENSG00000116685.15	KIAA2013	1	11926801	1_9	0	0.00192883917147901	6.0048589005795	1.93178562413765e-07	-0.541333333333713	1
ENSG00000116688.16	MFN2	1	11980422	1_9	0	0.0266042848809049	31.5485366791068	1.3998803432237e-05	2.98437500000023	1
ENSG00000028137.18	TNFRSF1B	1	12166660	1_9	0	0.00181016407099777	5.38863214044575	1.62688398226374e-07	-0.336601307189704	1
ENSG00000048707.13	VPS13D	1	12230088	1_9	0	0.00256339014982165	8.76534712767174	3.74751980366617e-07	0.924242424242004	1
ENSG00000162493.16	PDPN	1	13583417	1_10	0	0.00417813741596451	9.23253765206221	6.4337460193776e-07	1.02088396680629	2
ENSG00000171729.13	TMEM51	1	15152787	1_11	0	0.00140230881967884	8.30082102373179	1.94144379007533e-07	-0.93835616438361	1
ENSG00000142621.19	FHAD1	1	15247273	1_11	0	0.00104802962829464	5.38114825767857	9.40607903713198e-08	0.310077519379895	1
ENSG00000142634.12	EFHD2	1	15409565	1_11	0	0.00332309519110929	16.6253043428793	9.21451522133372e-07	1.60000000000111	1
ENSG00000132906.17	CASP9	1	15526794	1_11	0	0.00104193941352959	5.27658339372339	9.16970529995851e-08	-0.382113821138194	1
ENSG00000116138.12	DNAJC16	1	15527155	1_11	0	0.00102818508049363	5.14940679525257	8.83056730702205e-08	-0.333333333333265	1
ENSG00000116771.5	AGMAT	1	15584923	1_11	0	0.00116272917540672	6.31411276154254	1.22447806338766e-07	-0.621013133208253	1
ENSG00000116786.11	PLEKHM2	1	15684135	1_11	0	0.002657670322877	14.1136938507251	6.25607440219552e-07	-1.91187739463675	1
ENSG00000162461.7	SLC25A34	1	15735883	1_11	0	0.000996303694778433	4.85461907121534	8.06690614506011e-08	0.0399999999999938	1
ENSG00000116809.11	ZBTB17	1	15976487	1_11	0	0.00152988628360973	8.88643173534844	2.26749670966589e-07	-1.18897637795226	1
ENSG00000186510.11	CLCNKA	1	16018653	1_11	0	0.00367988974364908	17.3166431641866	1.06281731197894e-06	1.96926802196671	2
ENSG00000173641.17	HSPB7	1	16019683	1_11	0	0.00162453400674634	9.60013227081301	2.60115438450868e-07	1.05490196078478	1
ENSG00000132881.11	RSG1	1	16237140	1_11	0	0.0010084282330618	4.9799944581057	8.37594778265271e-08	0.0205029476368376	2
ENSG00000055070.16	SZRD1	1	16352086	1_11	0	0.00353038633059777	16.9502513965847	9.98064209862041e-07	-1.78596035884462	2
ENSG00000187144.11	SPATA21	1	16437144	1_11	0	0.00102101188204862	5.09307364038332	8.67303017659321e-08	-0.200000000000007	1
ENSG00000157191.19	NECAP2	1	16440864	1_11	0	0.00107934475438443	5.63437053839084	1.01429829458951e-07	0.380753138075413	1
ENSG00000117118.9	SDHB	1	17052140	1_12	0	0.00275475484593457	7.54080533554514	3.46466134735598e-07	0.867187499999997	1
ENSG00000159339.13	PADI4	1	17308916	1_12	0	0.00406174001885196	11.3111314865882	7.6626374597748e-07	-1.30952380952361	1
ENSG00000074964.16	ARHGEF10L	1	17538019	1_12	0	0.00548887463752568	14.2366727701294	1.30332258269619e-06	1.55038759689936	1
ENSG00000117154.11	IGSF21	1	18108097	1_12	0	0.00312052828116305	8.75123398461976	4.55467637541591e-07	-0.916074592845054	2
ENSG00000142623.9	PADI1	1	17233181	1_12	0	0.00324802549351066	9.14004906608591	4.95140056683712e-07	1.09352517985597	1
ENSG00000158748.3	HTR6	1	19665573	1_13	0	0.000364142056077155	5.15007968943595	3.12784263234052e-08	0.11627906976741	1
ENSG00000179023.8	KLHDC7A	1	18486532	1_13	0	0.000542973896837662	9.07054805450671	8.21433831514049e-08	-0.992805755395915	1
ENSG00000159423.16	ALDH4A1	1	18902311	1_13	0	0.000352951005325619	4.92611797504637	2.89987539677639e-08	0.386554621848966	1
ENSG00000169991.10	IFFO2	1	18956450	1_13	0	0.000489482987778844	7.75079051170435	6.32766832449416e-08	0.671532846715392	1
ENSG00000127481.14	UBR4	1	19214169	1_13	0	0.000956673204615344	14.2410598549798	2.27230187777615e-07	-1.43195266272176	1
ENSG00000053372.4	MRTO4	1	19251533	1_13	0	0.000358895976141138	5.01718745663383	3.00323296651212e-08	0.208794498798023	2
ENSG00000162482.4	AKR7A3	1	19288862	1_13	0	0.000981073522709486	15.377983983023	2.51629216244883e-07	-1.70682730923684	1
ENSG00000040487.12	PQLC2	1	19312089	1_13	0	0.00035316615879577	4.87525323273904	2.87168213446821e-08	0.118910088136456	2
ENSG00000173436.13	MINOS1	1	19596819	1_13	0	0.00170399532873144	19.1533764208049	5.4434451274224e-07	-1.54545454545503	1
ENSG00000158747.13	NBL1	1	19640599	1_13	0	0.000380064147625148	5.44673559494178	3.45265593880798e-08	0.142330993570308	2
ENSG00000169914.5	OTUD3	1	19906593	1_13	0	0.000387012339725046	12.8302997856763	8.28174248115873e-08	-2.47808764940225	1
ENSG00000188257.10	PLA2G2A	1	19979786	1_13	0	0.000473117640067189	7.62227974155849	6.01470220867971e-08	0.333615836570022	2
ENSG00000117215.14	PLA2G2D	1	20119239	1_13	0	0.00035525601455344	5.47600561001939	3.24463186731786e-08	0.273076923076929	1
ENSG00000090432.6	MUL1	1	20508296	1_14	0	0.00247945446547493	7.71686032539123	3.19122100726147e-07	-0.864197530863949	1
ENSG00000183114.7	FAM43B	1	20551955	1_14	0	0.00195400228496401	5.40534410186198	1.76160493788132e-07	-0.383522998198675	3
ENSG00000158828.7	PINK1	1	20633253	1_14	0	0.00853311307862836	19.7253665390888	2.80732496948541e-06	1.83333333333418	1
ENSG00000244038.9	DDOST	1	20664791	1_14	0	0.0019159082302036	5.21427736334036	1.66620693413415e-07	-0.277070063694303	1
ENSG00000127483.17	HP1BP3	1	20787899	1_14	0	0.00455593761239514	13.6246337628857	1.03529164927264e-06	1.75404530744336	1
ENSG00000076864.19	RAP1GAP	1	21669538	1_15	0	0.00177898604396254	7.20066144128828	2.13651053444152e-07	0.735169491525756	1
ENSG00000187942.11	LDLRAD2	1	21811974	1_15	0	0.00178513549844483	6.58970839425976	1.96199315826225e-07	-0.318840579710191	1
ENSG00000142798.17	HSPG2	1	21847243	1_15	0	0.00148352983406885	5.07921947863826	1.2567629518394e-07	-0.106060606060563	1
ENSG00000142789.19	CELA3A	1	22001714	1_15	0	0.00146169083030667	5.02407247852635	1.22481789827011e-07	0.308931185944526	1
ENSG00000070831.15	CDC42	1	22052387	1_15	0	0.00144102869080165	4.85850457180144	1.16771093989974e-07	0.23493975903605	1
ENSG00000162552.14	WNT4	1	22144389	1_15	0	0.00553800125607162	18.9222770355517	1.74777914156179e-06	-2.31099195710433	1
ENSG00000184677.16	ZBTB40	1	22453334	1_15	0	0.00152631042614204	5.32359079545413	1.35521325877136e-07	0.148437500000082	1
ENSG00000173369.15	C1QB	1	22653162	1_15	0	0.00156602932699168	5.54669296830234	1.44875224847474e-07	0.295999999999928	1
ENSG00000169641.13	LUZP1	1	23178302	1_16	0	0.0135284070111645	24.6761017957786	5.56779606288207e-06	-2.25806451612915	1
ENSG00000125945.14	ZNF436	1	23367745	1_16	0	0.00456291054272584	14.1018915439767	1.07319695112143e-06	1.42035873850271	2
ENSG00000204219.9	TCEA3	1	23424647	1_16	0	0.00727643435266256	18.6379158432358	2.26191389001709e-06	1.86466165413521	1
ENSG00000088280.18	ASAP3	1	23484588	1_16	0	0.00241905834717959	7.93988170100654	3.20346866995319e-07	0.851351351351243	1
ENSG00000197880.8	MDS2	1	23581212	1_16	0	0.00192934410920254	5.74449150027461	1.84850823697298e-07	0.492187500000013	1
ENSG00000142676.12	RPL11	1	23691734	1_17	0	0.00229711018898471	5.75019667865946	2.20305141671776e-07	0.426136363636281	1
ENSG00000117308.14	GALE	1	23800401	1_17	0	0.00263269451819503	7.13126877341041	3.13131948021632e-07	0.678365586465136	2
ENSG00000117305.14	HMGCL	1	23838758	1_17	0	0.0021047499518374	4.90850040925731	1.72309588538089e-07	-0.280000000000017	1
ENSG00000158055.15	GRHL3	1	24318866	1_17	0	0.00243669263434909	6.39066855408942	2.59721049991094e-07	-0.714285714285722	1
ENSG00000001460.17	STPG1	1	24417003	1_17	0	0.00262731453406928	7.28997114733874	3.194463890513e-07	0.967093180977599	2
ENSG00000001461.16	NIPAL3	1	24415622	1_17	0	0.00250219810310026	6.42250025945501	2.68031555387515e-07	0.459682008852744	2
ENSG00000117602.11	RCAN3	1	24502439	1_17	0	0.00291982957760539	8.166779782893	3.97711779506658e-07	0.947955390334556	1
ENSG00000117614.9	SYF2	1	25232900	1_18	0	0.00149790095287516	4.87589030372462	1.21813978885933e-07	0.0623052959501458	1
ENSG00000187010.19	RHD	1	25257119	1_18	0	0.00181177311047853	6.71035681198891	2.02772721011357e-07	0.658227848101495	1
ENSG00000188672.17	RHCE	1	25430243	1_18	0	0.00168849680626071	6.02861303538745	1.69776570816308e-07	-0.426861673412158	2
ENSG00000204178.9	TMEM57	1	25430369	1_18	0	0.00155148336064359	5.21290146850283	1.34892170873404e-07	-0.201612903225827	1
ENSG00000117640.17	MTFR1L	1	25818183	1_18	0	0.0043515665236129	15.3376572040209	1.1131783718276e-06	1.51973684210476	1
ENSG00000158008.9	EXTL1	1	26019793	1_18	0	0.00171050320744226	6.13126325235327	1.74917782057527e-07	-0.387180353016432	2
ENSG00000158014.14	SLC30A2	1	26046114	1_18	0	0.00333850236818734	12.6570322484044	7.04763949756019e-07	1.42857142857165	1
ENSG00000158022.6	TRIM63	1	26067014	1_18	0	0.00281531697471704	10.8615241294387	5.10009394281026e-07	-1.18317065787692	2
ENSG00000175087.9	PDIK1L	1	26110771	1_18	0	0.00329949854363809	12.3831680758385	6.81459129573775e-07	-1.26380368098131	1
ENSG00000197245.5	FAM110D	1	26159026	1_18	0	0.00236450294336699	9.3465539041778	3.68596731270188e-07	-1.30807827369943	2
ENSG00000236782.6	RP11-96L14.7	1	26174754	1_18	0	0.00164529616985498	5.76604035458452	1.58227464860269e-07	-0.632812500000119	1
ENSG00000130695.14	CEP85	1	26233875	1_18	0	0.0159033077331856	27.9385774949286	7.41057417031044e-06	2.92121212121255	1
ENSG00000142669.14	SH3BGRL3	1	26279800	1_18	0	0.00165614185187069	5.79987929704495	1.60205194383216e-07	0.502590673575293	1
ENSG00000158062.20	UBXN11	1	26317908	1_18	0	0.00721135560295183	19.910090436687	2.39469523535001e-06	2.49382716049309	1
ENSG00000176092.14	AIM1L	1	26360390	1_18	0	0.00220743532921608	8.46099063681492	3.11508074984934e-07	0.92263706269113	2
ENSG00000060642.10	PIGV	1	26787956	1_18	0	0.00515965893833281	16.6096720695415	1.42936175853339e-06	-1.70925110132261	1
ENSG00000142751.14	GPN2	1	26890178	1_18	0	0.00579903551114991	17.7261543598669	1.71447201509403e-06	-1.77973568281991	1
ENSG00000090273.13	NUDC	1	26899598	1_18	0	0.00440999363024641	15.1004488745072	1.11067737462579e-06	1.60087719298271	1
ENSG00000174950.10	CD164L2	1	27383368	1_19	0	0.00151919352544483	4.85247232200182	1.22952191303524e-07	0.0312500000000019	1
ENSG00000090020.10	SLC9A1	1	27166703	1_19	0	0.00169244329031215	5.90039097194554	1.66553982198703e-07	0.47563592465954	2
ENSG00000142765.17	SYTL1	1	27342119	1_19	0	0.0261459438742651	32.5425664749923	1.41911055686524e-05	-2.51884679393351	2
ENSG00000142748.12	FCN3	1	27375143	1_19	0	0.00274207620467037	10.5837533947539	4.84037866134962e-07	-1.12735849056646	1
ENSG00000181773.6	GPR3	1	27392588	1_19	0	0.00156741522151904	5.15569148955613	1.34781748889812e-07	-0.313901345291386	1
ENSG00000158195.10	WASF2	1	27489587	1_19	0	0.00152000077155756	4.85762984440314	1.23148274787494e-07	-0.100456621004577	1
ENSG00000126705.13	AHDC1	1	27604387	1_19	0	0.00173567022847987	6.14511818035099	1.77892467537162e-07	0.515463917525788	1
ENSG00000126709.14	IFI6	1	27671883	1_19	0	0.00152217811137922	4.87151707462138	1.23677246363207e-07	0.079012345678998	1
ENSG00000130775.15	THEMIS2	1	27871748	1_19	0	0.00277505011570056	10.6998182624189	4.95230446938648e-07	1.19014084507023	1
ENSG00000117748.9	RPA2	1	27914481	1_19	0	0.00167069057988545	5.77484581068605	1.60914997351504e-07	-0.413757642212637	2
ENSG00000130768.14	SMPDL3B	1	27935391	1_19	0	0.00154411028982648	5.01032303645417	1.2903399696355e-07	-0.127999999999968	1
ENSG00000158161.15	EYA3	1	28088507	1_19	0	0.00792612281050198	20.8970134404236	2.76251805296309e-06	2.08143939393831	1
ENSG00000169403.11	PTAFR	1	28193650	1_19	0	0.00424725594134079	14.8326314305668	1.05071938171011e-06	1.36894841708272	2
ENSG00000126698.10	DNAJC8	1	28232721	1_19	0	0.0015512682934955	5.05522115322657	1.30793807088549e-07	-0.554687500000234	1
ENSG00000130770.17	ATPIF1	1	28235495	1_19	0	0.00152703693740208	4.90244446923256	1.24859712595371e-07	-0.314971974196613	2
ENSG00000180198.15	RCC1	1	28318402	1_19	0	0.00270734421219854	10.460039614732	4.72320624953085e-07	-1.1956124314448	1
ENSG00000180098.9	TRNAU1AP	1	28553045	1_19	0	0.00171796723195561	6.04564092993202	1.73227696745882e-07	-0.562604340567906	1
ENSG00000188060.7	RAB42	1	28592480	1_19	0	0.00932435384417041	22.4776272103436	3.49566105186378e-06	-2.38461538461583	1
ENSG00000159023.19	EPB41	1	28886806	1_19	0	0.00695471774468359	19.6254299727268	2.27645355969058e-06	1.97656249999972	1
ENSG00000116353.15	MECR	1	29230712	1_19	0	0.0026491210411419	10.2489088523855	4.52834532908583e-07	1.09090909090884	1
ENSG00000162510.5	MATN1	1	30719281	1_20	0	0.0018056174406339	5.30775529835138	1.59844147260874e-07	0.270042194092752	1
ENSG00000162511.7	LAPTM5	1	30757348	1_20	0	0.00177440004204421	5.13851615991759	1.52072039798566e-07	-0.332050261452489	2
ENSG00000162512.15	SDC3	1	30910550	1_20	0	0.00214312278937245	6.97079376503223	2.49166352183331e-07	0.759036144578278	1
ENSG00000134644.15	PUM1	1	31066204	1_20	0	0.00192828279215263	5.94560296412868	1.91217103669313e-07	0.562499999999841	1
ENSG00000084628.9	NKAIN1	1	31239088	1_20	0	0.00181549173369044	5.36068417511936	1.6232096013567e-07	0.383468834688326	1
ENSG00000168528.11	SERINC2	1	31409127	1_20	0	0.00181846772564942	5.37659280926735	1.63069541464907e-07	0.733286453070821	2
ENSG00000142910.15	TINAGL1	1	31576075	1_20	0	0.00556709798492006	16.2411666257419	1.50801684532112e-06	1.63493502503315	2
ENSG00000162517.12	PEF1	1	31645212	1_20	0	0.00177681910255556	5.1517255756038	1.52670820985988e-07	-0.159999999999937	1
ENSG00000084636.17	COL16A1	1	31703950	1_20	0	0.00802053970938066	19.7914459456139	2.64753203317139e-06	-1.74210526315849	1
ENSG00000134668.12	SPOCD1	1	31815803	1_20	0	0.00247206432898495	8.35672904625119	3.44553126110879e-07	-0.903061224489842	1
ENSG00000184007.18	PTP4A2	1	31944881	1_20	0	0.00275093705058394	9.39431501447006	4.31028390982916e-07	0.91455123052236	2
ENSG00000160051.11	IQCC	1	32205429	1_21	0	0.00186986540602874	4.85295509819064	1.51348013661749e-07	-0.023622047244096	1
ENSG00000084623.11	EIF3I	1	32222176	1_21	0	0.00187226162343268	4.8626757731497	1.51845509903164e-07	-0.00784313725490084	1
ENSG00000160055.19	TMEM234	1	32222176	1_21	0	0.00187226162343268	4.8626757731497	1.51845509903164e-07	0.00784313725490084	1
ENSG00000183615.5	FAM167B	1	32246914	1_21	0	0.00194058643649886	5.21242391088636	1.68706892318635e-07	0.26562499999997	1
ENSG00000116478.11	HDAC1	1	32291652	1_21	0	0.00308035234406201	9.66635012476837	4.9661864778682e-07	-1.01854345335763	2
ENSG00000162526.6	TSSK3	1	32366691	1_21	0	0.0018718935332428	4.87074478352677	1.52067576135562e-07	-0.0699481865284934	1
ENSG00000225828.1	FAM229A	1	32366691	1_21	0	0.0018718935332428	4.87074478352677	1.52067576135562e-07	-0.0699481865284934	1
ENSG00000176261.15	ZBTB8OS	1	32650758	1_21	0	0.00613105217162291	16.5938481376106	1.6968452167333e-06	1.64516129032225	1
ENSG00000162521.18	RBBP4	1	32651632	1_21	0	0.00293668901070232	9.20131667109191	4.50679746351346e-07	0.979104477611993	1
ENSG00000116497.17	S100PBP	1	32817174	1_21	0	0.00208250236965135	5.92680329036641	2.0585722929175e-07	0.502392344497593	1
ENSG00000134684.10	YARS	1	32817927	1_21	0	0.00219249448938164	6.43137776992582	2.35181218534849e-07	-0.602870813397087	1
ENSG00000160097.16	FNDC5	1	32871796	1_21	0	0.00215285662745235	6.09636464342071	2.18900195572735e-07	-0.368665826376535	2
ENSG00000004455.16	AK2	1	33080995	1_21	0	0.00221020731110821	6.43558638465943	2.37236354031101e-07	-0.657142857142624	1
ENSG00000142920.16	AZIN2	1	33081259	1_21	0	0.00392601672150772	12.0652421585849	7.9003856870164e-07	-1.21489971346775	1
ENSG00000160094.14	ZNF362	1	33257610	1_21	0	0.00574797227964197	14.7094589854015	1.41016999677466e-06	-1.18978102189798	1
ENSG00000184389.9	A3GALT2	1	33321277	1_21	0	0.00534487363720004	15.9223580955612	1.41940043743055e-06	-1.95737704918055	1
ENSG00000121903.14	ZSCAN20	1	33468801	1_21	0	0.00217077534233878	6.10861690290914	2.21165751265558e-07	0.226562500000016	1
ENSG00000273274.1	ZBTB8B	1	32465491	1_21	0	0.00187204226757964	4.86843528373841	1.52007549212509e-07	0.0648648648648808	1
ENSG00000163866.8	SMIM12	1	34850449	1_22	0	0.00210566987312333	6.97517234614592	2.44965729925154e-07	-0.827338129496149	1
ENSG00000197056.9	ZMYM1	1	35059408	1_22	0	0.00174663127319985	5.19730700550151	1.51404822660066e-07	0.323831576253157	2
ENSG00000020129.15	NCDN	1	35557823	1_22	0	0.00168940990272315	4.870272007425	1.37229777312059e-07	0.102272727272737	1
ENSG00000116819.6	TFAP2E	1	35573174	1_22	0	0.00302736377046386	10.4360469105514	5.26939478690805e-07	1.06854838709682	1
ENSG00000142686.7	C1orf216	1	35718988	1_22	0	0.00168949484179215	4.86388224529985	1.37056623322023e-07	0.00338075827791056	2
ENSG00000134698.10	AGO4	1	35807900	1_22	0	0.00207296081245012	6.92404961698931	2.39392956943795e-07	0.768229842800493	2
ENSG00000092847.11	AGO1	1	35870261	1_22	0	0.00297939531748082	10.5539828807694	5.24450642556117e-07	1.21546961325976	1
ENSG00000116863.10	ADPRHL2	1	36088235	1_22	0	0.00296143194984533	10.3517049611804	5.11297593398803e-07	1.02702162662333	2
ENSG00000116871.15	MAP7D1	1	36155585	1_22	0	0.0017180710748721	5.09910390704344	1.4611509799454e-07	0.325925925925963	1
ENSG00000142694.6	EVA1B	1	36323945	1_22	0	0.0257215521473921	31.8552330763646	1.36658945367687e-05	-2.70769230769193	1
ENSG00000196182.10	STK40	1	36385841	1_22	0	0.00183810181296129	5.78590945147134	1.77378632226084e-07	-0.60101010101014	1
ENSG00000181817.5	LSM10	1	36397328	1_22	0	0.0121054188192699	18.5134736097798	3.7379013600728e-06	-2.97281710040377	2
ENSG00000116885.18	OSCP1	1	36439159	1_22	0	0.00289074957877711	9.06075902821144	4.36852833600799e-07	-2.06666666666681	1
ENSG00000116898.11	MRPS15	1	36464784	1_22	0	0.00344850967273269	10.2649124739899	5.9040061971594e-07	2.34161490683185	1
ENSG00000189433.5	GJB4	1	34759991	1_22	0	0.00172879893437927	5.08542151932153	1.46632941999641e-07	-0.243553008596108	1
ENSG00000163875.15	MEAF6	1	37325389	1_23	0	0.00321775103398048	7.96224424330607	4.27314903125627e-07	0.824596684091826	2
ENSG00000163877.10	SNIP1	1	37554146	1_23	0	0.00278020604117202	6.54323004544338	3.03409571878512e-07	0.643678160919539	1
ENSG00000163879.10	DNALI1	1	37556733	1_23	0	0.00328287681977135	8.15680528441345	4.46616525036099e-07	-0.825581395349132	1
ENSG00000169218.13	RSPO1	1	37635399	1_23	0	0.00368164813971483	9.27005062595929	5.69225689112619e-07	1.06382978723403	1
ENSG00000116922.14	C1orf109	1	37692275	1_23	0	0.00321935909018567	7.96710523933728	4.27789460358696e-07	0.93877551020409	1
ENSG00000134690.10	CDCA8	1	37692275	1_23	0	0.00321935909018567	7.96710523933728	4.27789460358696e-07	0.93877551020409	1
ENSG00000196449.3	YRDC	1	37805518	1_23	0	0.00412263729480777	10.3688165630888	7.12958784896016e-07	-1.20786516853921	1
ENSG00000197982.13	C1orf122	1	37806988	1_23	0	0.0189892907062444	25.2383644805568	7.99337258487659e-06	2.43884892086377	1
ENSG00000188786.9	MTF1	1	37859751	1_23	0	0.00398399713251374	10.0365865372596	6.6690681629615e-07	1.25302523116025	2
ENSG00000204084.12	INPP5B	1	37897131	1_23	0	0.00319980249258267	7.90792704469936	4.2203253446288e-07	-0.878571428571306	1
ENSG00000183431.11	SF3A3	1	37990434	1_23	0	0.00257933652899067	5.815228786343	2.50169822256827e-07	-0.674242424242576	1
ENSG00000183386.9	FHL3	1	37997832	1_23	0	0.00237396576436266	5.0098478255119	1.98362280007872e-07	-0.402877697841771	1
ENSG00000116954.7	RRAGC	1	38859391	1_24	0	0.00278339019766305	4.85431534063796	2.25352398143621e-07	0.0839694656488288	1
ENSG00000158315.10	RHBDL2	1	38941917	1_24	0	0.00309983651785117	5.89973685739536	3.05022261892133e-07	-0.443708609271415	1
ENSG00000168653.10	NDUFS5	1	39026790	1_24	0	0.00302745123305992	5.670327387153	2.86315853696646e-07	0.362962962962904	1
ENSG00000183682.7	BMP8A	1	39491437	1_24	0	0.00438942372229612	9.27791019160357	6.79231434000328e-07	-1.03722973146456	2
ENSG00000090621.13	PABPC4	1	39570256	1_24	0	0.0109571624676554	18.1744933118948	3.32139493279763e-06	-1.87261146496743	1
ENSG00000163909.7	HEYL	1	39640423	1_24	0	0.00278972281161027	4.87637741901065	2.26891627730461e-07	-0.100671140939569	1
ENSG00000116983.12	HPCAL4	1	39691882	1_24	0	0.00278304150506858	4.85309910056361	2.25267712278458e-07	0.0410958904109551	1
ENSG00000084072.16	PPIE	1	39739151	1_25	0	0.00867703830544386	20.6020385086619	2.98154806461112e-06	-1.96899224806161	1
ENSG00000116985.11	BMP8B	1	39789001	1_25	0	0.00169935038623725	4.85143316967209	1.3750329120347e-07	0.0984848484848419	1
ENSG00000043514.15	TRIT1	1	39883661	1_25	0	0.00249263726635107	8.5800559241468	3.56705091046993e-07	0.963235294117699	1
ENSG00000131236.16	CAP1	1	40039999	1_25	0	0.00292627830570325	10.0307003572635	4.89561199634238e-07	-1.09134615384581	1
ENSG00000131238.16	PPT1	1	40097347	1_25	0	0.0022151410638358	7.4148366116139	2.73944811448522e-07	0.885615805609466	2
ENSG00000084073.8	ZMPSTE24	1	40257946	1_25	0	0.00228000660181293	7.61765789337015	2.89679441720505e-07	-0.796208530805542	1
ENSG00000049089.13	COL9A2	1	40318226	1_25	0	0.00182913822414654	5.56029447564983	1.69630688041796e-07	-0.372549019607961	1
ENSG00000187815.9	ZFP69	1	40476891	1_25	0	0.00175849822391505	5.20706271052787	1.52719624535543e-07	-0.337423312883219	1
ENSG00000164002.11	EXO5	1	40508257	1_25	0	0.0230781648978032	30.3349745830743	1.16762937705165e-05	-3.23889765557683	2
ENSG00000117010.15	ZNF684	1	40531781	1_25	0	0.00184329755090851	5.67464068942648	1.74459217190747e-07	-0.480000000000265	1
ENSG00000179862.6	CITED4	1	40862033	1_25	0	0.00202719585979572	6.45225121724524	2.18155961004744e-07	0.402255639097921	1
ENSG00000171790.15	SLFNL1	1	41023050	1_25	0	0.00266312503907484	9.44903291939129	4.19700054416888e-07	-1.35495056947953	2
ENSG00000010803.16	SCMH1	1	41242427	1_25	0	0.00653744096968956	17.956302921994	1.95787431636673e-06	-1.99999999999971	1
ENSG00000127129.9	EDN2	1	41484842	1_25	0	0.00271258798836405	9.47403821351375	4.28626553351225e-07	-1.19753086419811	1
ENSG00000186973.10	FAM183A	1	43144910	1_26	0	0.00273610187311757	5.88644750781378	2.68624515104784e-07	0.37374414173727	2
ENSG00000127124.14	HIVEP3	1	42035651	1_26	0	0.00295840514175594	7.47740279108373	3.68950862520178e-07	1.37724550898143	1
ENSG00000177181.14	RIMKLA	1	42381115	1_26	0	0.00245261792186791	4.97198116050343	2.03385261127814e-07	-0.279548741935457	2
ENSG00000066185.12	ZMYND12	1	42464495	1_26	0	0.00262855622590086	5.52058104532337	2.42026079978568e-07	-0.261904761904789	1
ENSG00000186409.14	CCDC30	1	42464495	1_26	0	0.00262855622590086	5.52058104532337	2.42026079978568e-07	0.261904761904789	1
ENSG00000164007.10	CLDN19	1	42740306	1_26	0	0.00345094710321303	8.2097448249623	4.72528564168017e-07	-0.820740740740577	1
ENSG00000117385.15	P3H1	1	42766833	1_26	0	0.00346350155653297	8.3070468289288	4.79868399389349e-07	1.04481792717118	1
ENSG00000274386.5	TMEM269	1	42785273	1_26	0	0.0034808379370046	8.36923087394885	4.8588048650852e-07	0.918968692449177	1
ENSG00000177868.11	SVBP	1	42813461	1_26	0	0.00247689998781908	5.0079894856858	2.06886420202699e-07	0.046852584408217	2
ENSG00000164010.13	ERMAP	1	42816784	1_26	0	0.00478233845167586	11.6883524311081	9.32295766433065e-07	-1.52592592592633	1
ENSG00000117394.20	SLC2A1	1	42959206	1_26	0	0.00324513922501324	7.60314157475684	4.1151580228451e-07	0.732181425486061	1
ENSG00000243710.7	CFAP57	1	43176545	1_26	0	0.00404175542329066	9.85314646501664	6.64209486156048e-07	1.15908022447882	2
ENSG00000179178.10	TMEM125	1	43269525	1_26	0	0.00881461691987573	17.259710989015	2.53744751264968e-06	-1.69444444444411	1
ENSG00000117395.12	EBNA1BP2	1	43222406	1_26	0	0.00254960295848117	5.29395127450355	2.25119232642217e-07	0.262068965517174	1
ENSG00000253313.5	C1orf210	1	43286030	1_26	0	0.00267187183615181	5.71993136362885	2.54898068869379e-07	-0.482926829268132	1
ENSG00000066056.13	TIE1	1	43300755	1_27	0	0.00649207975239174	16.7359625983759	1.81215210770555e-06	1.5781249999999	1
ENSG00000117400.16	MPL	1	43337551	1_27	0	0.00526283210925038	14.745206544718	1.29428667980504e-06	1.44881889763714	1
ENSG00000117399.13	CDC20	1	43359194	1_27	0	0.00183370268526983	4.8502889590384	1.48339441408398e-07	-0.0188679245283064	1
ENSG00000066322.14	ELOVL1	1	43367735	1_27	0	0.00993881168224398	21.2712882844496	3.52604914351731e-06	2.03326403326423	1
ENSG00000198198.15	SZT2	1	43389819	1_27	0	0.00204659309728406	5.90741147903757	2.01645638637939e-07	0.473571369912919	2
ENSG00000142949.16	PTPRF	1	43524227	1_27	0	0.00218702339950139	6.47317651426361	2.3611902706602e-07	-0.492424242424305	1
ENSG00000066135.12	KDM4A	1	43649302	1_27	0	0.00183488076471838	4.85699890074866	1.48640089684975e-07	-0.0517241379310329	1
ENSG00000126091.19	ST3GAL3	1	43705540	1_27	0	0.00192713485249285	5.29838273032898	1.70300348941128e-07	0.139860139860155	1
ENSG00000117407.16	ARTN	1	43933936	1_27	0	0.00309811756705081	9.85113577086782	5.09031085396671e-07	1.06965174129338	1
ENSG00000117408.10	IPO13	1	43947230	1_27	0	0.00228481789136203	7.01442205953654	2.67302850696225e-07	-0.757575757575668	1
ENSG00000117410.13	ATP6V0B	1	43974045	1_27	0	0.00616835932367088	16.6904320156631	1.71710695898578e-06	1.69442824458373	2
ENSG00000159214.12	CCDC24	1	43991070	1_27	0	0.00332190535496846	10.5672972956117	5.85478951145592e-07	-1.11808933664968	2
ENSG00000178028.13	DMAP1	1	44213884	1_27	0	0.00409847285736209	12.2597242252239	8.38036375666305e-07	-1.19531249999965	1
ENSG00000198520.10	C1orf228	1	44674693	1_28	0	0.00247451921146724	5.82860942590686	2.4055583168847e-07	-0.36557059961317	1
ENSG00000142945.12	KIF2C	1	44739744	1_28	0	0.00228484898002901	5.07620638405884	1.93444718365388e-07	-0.507824788726449	2
ENSG00000142937.11	RPS8	1	44775441	1_28	0	0.00541723362475088	14.2515001481367	1.28765124682069e-06	-2.3346553899742	2
ENSG00000188396.3	TCTEX1D4	1	44806240	1_28	0	0.00437145645104953	11.9025808155442	8.6781549594291e-07	2.12962962962928	1
ENSG00000222009.8	BTBD19	1	44808328	1_28	0	0.00225365917996667	5.17251801310697	1.9442421575098e-07	-0.355421686746801	1
ENSG00000126107.14	HECTD3	1	45011467	1_28	0	0.00222793821727196	4.9125520957995	1.82545200036212e-07	0.141153081510919	1
ENSG00000126088.13	UROD	1	45012003	1_28	0	0.00419141120078459	11.5050266571537	8.04281361577786e-07	-2.197183098592	1
ENSG00000162415.6	ZSWIM5	1	45297978	1_28	0	0.00319146561178996	10.5202128357527	5.59982946011576e-07	-1.79856115107855	1
ENSG00000280670.2	CCDC163	1	45499668	1_28	0	0.00299940250096675	7.26661600917609	3.6351895911216e-07	-0.244274809160225	1
ENSG00000117450.13	PRDX1	1	45522595	1_28	0	0.00342535993487192	8.28049159874682	4.73066767239703e-07	-0.254094212878238	2
ENSG00000117448.13	AKR1A1	1	45550079	1_28	0	0.00371727618957052	9.16491469605575	5.68215874361509e-07	-0.0333333333333198	1
ENSG00000159588.14	CCDC17	1	45624129	1_28	0	0.00629336865713248	17.0252228594667	1.78704744941313e-06	-2.98982405859093	2
ENSG00000159592.10	GPBP1L1	1	45688394	1_28	0	0.00568701284259721	13.5470011864355	1.28495371225942e-06	-1.47511312217127	1
ENSG00000197429.10	IPP	1	45750903	1_28	0	0.002779997032332	8.73995573509052	4.0524127301674e-07	-2.18548387096711	1
ENSG00000117461.14	PIK3R3	1	46132597	1_28	0	0.00239995899254464	6.85566310068595	2.7441850506776e-07	-1.43094752394086	2
ENSG00000117472.9	TSPAN1	1	46174930	1_28	0	0.0022231393185983	4.98968809186365	1.85012121763327e-07	-0.766233766233954	1
ENSG00000085998.13	POMGNT1	1	46217808	1_28	0	0.0031272939723147	8.41999639041471	4.39178143647205e-07	1.29477611940267	1
ENSG00000132128.16	LRRC41	1	46309111	1_28	0	0.00253254460974495	5.965934306727	2.51997177487098e-07	-0.219512195121851	1
ENSG00000173660.11	UQCRH	1	46301079	1_28	0	0.00222152118629171	4.89565910221981	1.81393505619747e-07	-0.331606217616528	1
ENSG00000117480.15	FAAH	1	46386389	1_28	0	0.00885444365613508	18.9029646652024	2.79158789735889e-06	-2.54216441824168	2
ENSG00000142961.14	MOB3C	1	46617353	1_29	0	0.00193716150779544	4.97990884414631	1.60896771439704e-07	-0.335664335664303	1
ENSG00000186118.8	TEX38	1	46668649	1_29	0	0.00193477258144403	4.96792995855777	1.60311801296795e-07	-0.271428571428653	1
ENSG00000123472.12	ATPAF1	1	46673431	1_29	0	0.00199724771503929	5.27635446392454	1.75762411341639e-07	0.352658143662429	2
ENSG00000159658.10	EFCAB14	1	46719410	1_29	0	0.00203856553136306	5.47505019744941	1.86154220774937e-07	-0.22602739726031	1
ENSG00000187048.12	CYP4A11	1	46932824	1_29	0	0.00283930374555119	8.6909528586447	4.11565872274442e-07	1.19680851063845	1
ENSG00000186377.7	CYP4X1	1	47023329	1_29	0	0.00217287226986196	6.09430346852273	2.20860666992621e-07	-0.605442176870632	1
ENSG00000162365.11	CYP4A22	1	47128702	1_29	0	0.0019616578550854	5.10184668831664	1.66920920519335e-07	-0.362068965517318	1
ENSG00000162366.7	PDZK1IP1	1	47191326	1_29	0	0.00191287229435988	4.85744538772836	1.54972275189749e-07	0.0955414012738545	1
ENSG00000162368.13	CMPK1	1	47333764	1_29	0	0.0104932791177059	21.3966100297759	3.74469371741655e-06	-2.35193746595133	2
ENSG00000269113.3	TRABD2B	1	47997102	1_30	0	0.00199896416615597	4.99111531961226	1.66403600464616e-07	0.19434628975266	1
ENSG00000117834.12	SLC5A9	1	48222704	1_30	0	0.0044727520518455	12.8105980148084	9.55662033725873e-07	1.45625319955064	2
ENSG00000162373.12	BEND5	1	48777294	1_31	0	0.0223372538520065	31.0121759452324	1.15537276146529e-05	3.30656934306689	1
ENSG00000123091.4	RNF11	1	51235789	1_32	0	0.00212268263252713	6.84754371667125	2.42426440996853e-07	0.672875002715853	2
ENSG00000085831.15	TTC39A	1	51345495	1_33	0	0.0427661070698302	35.5111689756501	2.53293936419014e-05	-3.09995669871353	2
ENSG00000117859.18	OSBPL9	1	51576459	1_33	0	0.00186580714408768	4.97845674739437	1.54925032370197e-07	0.12021488705629	2
ENSG00000198841.3	KTI12	1	52033817	1_33	0	0.00343710639774641	10.9089452868276	6.25368274563782e-07	1.10337694858027	2
ENSG00000157077.14	ZFYVE9	1	52142437	1_33	0	0.0136570266165997	24.3273464559034	5.54129155994321e-06	-2.06143344710005	1
ENSG00000154222.14	CC2D1B	1	52352516	1_33	0	0.00198848271847663	5.59644865248975	1.85607042218885e-07	0.574803149606249	1
ENSG00000116157.5	GPX7	1	52602758	1_33	0	0.00254281481224272	7.98314593884978	3.38570337768777e-07	-1.05511811023577	1
ENSG00000182183.14	FAM159A	1	52632940	1_33	0	0.00184274628534953	4.85777450543066	1.49301097869273e-07	-0.274647887323935	1
ENSG00000121310.16	ECHDC2	1	52926925	1_33	0	0.00212935374907064	6.26071734248457	2.22347381374837e-07	-0.70103851921472	2
ENSG00000116171.17	SCP2	1	52926925	1_33	0	0.00233177701240872	7.14212076268208	2.77762947016514e-07	-0.72583085251311	2
ENSG00000174348.13	PODN	1	53061947	1_33	0	0.00683997340097509	17.5953569815162	2.00730146161803e-06	1.77483443708681	1
ENSG00000162383.11	SLC1A7	1	53142753	1_33	0	0.00203216794850536	5.80734602309791	1.96832771052915e-07	0.579710144927565	1
ENSG00000157184.6	CPT2	1	53196294	1_33	0	0.00343906459918641	10.91447124587	6.26041524434336e-07	1.25599999999978	1
ENSG00000162384.13	C1orf123	1	53220711	1_33	0	0.00184270686213828	4.85756304171749	1.49291404677387e-07	0.155555555555597	1
ENSG00000174332.5	GLIS1	1	53737935	1_33	0	0.00338726662816491	10.7670935958278	6.08286218781387e-07	1.29539222399996	2
ENSG00000203985.10	LDLRAD1	1	54017963	1_34	0	0.0012423420877179	4.95192122250719	1.02606537181383e-07	0.188470896047591	2
ENSG00000058799.14	YIPF1	1	53889688	1_34	0	0.00192060895972024	9.21258002675106	2.95107556107174e-07	-0.978318946158867	2
ENSG00000211452.10	DIO1	1	53891048	1_34	0	0.00122990784347732	4.85175745920068	9.95249020751624e-08	0.0419354838709642	1
ENSG00000116209.11	TMEM59	1	54053622	1_34	0	0.0028880286510975	13.0849763226335	6.30281477036842e-07	-1.36951501154734	1
ENSG00000157211.11	CDCP2	1	54160856	1_34	0	0.00123004343680977	4.85279262070486	9.95571111512734e-08	0.0232558139534783	1
ENSG00000116221.15	MRPL37	1	54183963	1_34	0	0.00123655205223783	4.89961473849417	1.01049563187946e-07	0.0831721470019455	1
ENSG00000157216.15	SSBP3	1	54413433	1_34	0	0.00136795521595423	5.95489817907543	1.35864603374795e-07	0.304561977277191	2
ENSG00000243725.6	TTC4	1	54715730	1_34	0	0.00126738552868899	5.13426622122101	1.08529357860003e-07	0.237458193979964	1
ENSG00000162396.5	PARS2	1	54764162	1_34	0	0.00134227343674131	5.69334132936148	1.27458359035698e-07	0.435740449448692	2
ENSG00000006555.10	TTC22	1	54801441	1_34	0	0.0013865377750536	6.00168023846678	1.38792073726619e-07	-0.519736842105418	1
ENSG00000116133.11	DHCR24	1	54886940	1_34	0	0.00216703342345936	10.3832377837522	3.75282674602083e-07	-1.22748815165914	1
ENSG00000143001.4	TMEM61	1	54968291	1_34	0	0.00126347821478323	5.11876623933086	1.07868132661114e-07	-0.240374319802538	2
ENSG00000162402.13	USP24	1	55214518	1_34	0	0.00196366981215601	9.12910281233351	2.98990002912885e-07	1.06357093375375	2
ENSG00000162407.8	PLPP3	1	56645496	1_36	0	0.00191172104180171	4.96233412813693	1.58223369568359e-07	-0.153225806451641	1
ENSG00000162409.10	PRKAA2	1	56645496	1_36	0	0.00191172104180171	4.96233412813693	1.58223369568359e-07	0.153225806451641	1
ENSG00000187889.12	C1orf168	1	56821274	1_36	0	0.00199635950043309	5.3827568386356	1.79227075292816e-07	0.328358208955206	1
ENSG00000162600.11	OMA1	1	58546315	1_37	0	0.00197271340736005	4.8575044219527	1.59822274288187e-07	-0.0191538403837941	2
ENSG00000172456.17	FGGY	1	59296796	1_37	0	0.00209818141666229	5.45592909791735	1.90928983169225e-07	-0.396946564885503	1
ENSG00000134709.10	HOOK1	1	59814713	1_38	0	0.00187560424756439	4.85876958647888	1.51994410566514e-07	0.133126934984528	1
ENSG00000134716.9	CYP2J2	1	59926822	1_38	0	0.00211342754010579	6.01734403258788	2.1210568568745e-07	0.49166666666642	1
ENSG00000132849.19	PATJ	1	61742713	1_39	0	0.00206793435487351	6.97369612943737	2.40524806219657e-07	0.734693877551046	1
ENSG00000240563.1	L1TD1	1	62184373	1_39	0	0.00195703658870883	6.43877643832063	2.10165970217152e-07	0.606385468353365	3
ENSG00000132854.18	KANK4	1	62318984	1_39	0	0.0114279682228865	23.5877271517788	4.49588532349259e-06	-2.01550387596995	1
ENSG00000116641.17	DOCK7	1	62688195	1_39	0	0.00264251312740538	9.35352465981773	4.12242302001072e-07	-1.11417322834701	1
ENSG00000125703.14	ATG4C	1	62784595	1_39	0	0.00167541834121077	4.93102945937052	1.37791036864419e-07	-0.0119047619047629	1
ENSG00000187140.5	FOXD3	1	63322827	1_40	0	0.00522693989765422	15.0449670065682	1.31159227955906e-06	1.33712121212156	1
ENSG00000088035.15	ALG6	1	63367765	1_40	0	0.00305098172421914	10.0702223298829	5.12434983192892e-07	-1.10813808360517	2
ENSG00000203965.12	EFCAB7	1	63523814	1_40	0	0.00180391733973029	4.90681052758316	1.47630478400827e-07	0.0526315789473786	1
ENSG00000079739.15	PGM1	1	63592409	1_40	0	0.00180037608742212	4.88054144564032	1.46551864042621e-07	-0.0151515151515173	1
ENSG00000162437.14	RAVER2	1	64745289	1_41	0	0.00311706130887846	10.966935052093	5.70152091129677e-07	1.24713958810157	1
ENSG00000162434.11	JAK1	1	64966237	1_41	0	0.00317205105773699	10.943859006837	5.78989601520453e-07	1.10827814719396	2
ENSG00000162433.14	AK4	1	65147680	1_41	0	0.00167144927699736	4.864324840887	1.35605054261902e-07	-0.0657586837707758	2
ENSG00000116675.15	DNAJC6	1	65248258	1_41	0	0.00176637318556527	5.37642940351592	1.58393193996618e-07	0.259842519685045	1
ENSG00000116678.19	LEPR	1	65428386	1_41	0	0.0039669624452422	13.0252788569133	8.61797489270349e-07	-1.56692913385853	1
ENSG00000184588.17	PDE4B	1	65791733	1_41	0	0.0188882898024397	27.7355836290996	8.73755760672207e-06	-2.80602495911146	2
ENSG00000118473.21	SGIP1	1	66533081	1_42	0	1.44928280487733e-09	9.40132655554131	2.27249210600641e-13	2.25407650648706	2
ENSG00000152760.9	TCTEX1D1	1	66752321	1_42	0	2.70599974649954e-08	41.3537438621804	1.86639125386305e-11	-2.91240875912461	1
ENSG00000198160.14	MIER1	1	66922613	1_42	0	2.91539408170394e-08	24.5489415577516	1.19368612388153e-11	-1.36780654516853	2
ENSG00000081985.10	IL12RB2	1	67307648	1_42	0	1.47849688048041e-09	6.69893585297231	1.6519098289037e-13	1.11384615384619	1
ENSG00000172380.5	GNG12	1	67833608	1_42	0	6.16964723754165e-09	28.2563069072898	2.90760788321113e-12	3.23622047244172	1
ENSG00000024526.16	DEPDC1	1	68497714	1_43	0	0.00219003613120872	4.88409665000649	1.78400322428235e-07	0.0720000000000257	1
ENSG00000033122.18	LRRC7	1	69567941	1_44	0	0.0736673427761854	37.2363140597323	4.57511268335639e-05	-2.78044280442825	1
ENSG00000197568.13	HHLA3	1	70354325	1_44	0	0.00314635675456865	6.3756782057927	3.34575749082709e-07	0.755696793174494	2
ENSG00000050628.20	PTGER3	1	71047606	1_45	0	0.001760635012508	5.32325490308111	1.5631717669112e-07	0.378012946135973	2
ENSG00000132485.13	ZRANB2	1	71081716	1_45	0	0.00185549231409721	5.83248881844634	1.80498326712229e-07	0.506787330316491	1
ENSG00000178965.13	ERICH3	1	74672519	1_47	0	0.00503339428800886	12.3864542614564	1.03984369011621e-06	1.45015105740245	1
ENSG00000162620.15	LRRIQ3	1	74198025	1_47	0	0.00278731689995493	6.64653237341602	3.08987974890672e-07	0.731707317073122	1
ENSG00000254685.6	FPGT	1	74198465	1_47	0	0.00284290493298889	6.83823849527951	3.24240071237464e-07	0.764227642276228	1
ENSG00000116783.14	TNNI3K	1	74221208	1_47	0	0.00270278197038865	6.34755098075983	2.86139172188743e-07	-0.751620175628249	2
ENSG00000116791.13	CRYZ	1	74701793	1_47	0	0.00326823278410826	8.19190282196546	4.46537441282527e-07	-0.902676349986044	3
ENSG00000162623.15	TYW3	1	74733103	1_47	0	0.00345323734034153	8.7265780724763	5.0260929087981e-07	-0.928301554385948	2
ENSG00000137968.16	SLC44A5	1	75431114	1_47	0	0.00269155160956347	6.30713009203241	2.83135683088481e-07	-0.609531998656454	2
ENSG00000117054.13	ACADM	1	75724646	1_47	0	0.0036459775428036	9.25400322328059	5.6273475879569e-07	-1.20491803278734	1
ENSG00000137955.15	RABGGTB	1	75786061	1_47	0	0.00232238853841049	4.8751491820367	1.8883517493209e-07	-0.0179927060099683	2
ENSG00000057468.6	MSH4	1	75795749	1_47	0	0.00231764725871719	4.85531321044782	1.87682895281748e-07	0.109825230178606	2
ENSG00000117069.14	ST6GALNAC5	1	76867670	1_48	0	0.00118997803842769	5.60719591834971	1.11287089080467e-07	0.391100702576159	1
ENSG00000142892.14	PIGK	1	77219918	1_48	0	0.00120032517630431	5.69118855705951	1.13936269462007e-07	-0.452054794520629	1
ENSG00000154027.18	AK5	1	77282053	1_48	0	0.00415110410142805	17.7347779775039	1.22786179429145e-06	-1.7591623036641	1
ENSG00000180488.14	MIGA1	1	77784081	1_48	0	0.00119525728235048	5.65014662295407	1.12637038167917e-07	-0.491694352159586	1
ENSG00000162614.18	NEXN	1	77888397	1_48	0	0.0054418958092789	20.3653521331025	1.84842677965241e-06	-2.12536443148606	1
ENSG00000162613.16	FUBP1	1	77979050	1_48	0	0.00121547473807015	5.81286808661003	1.17841024651144e-07	-0.339382259076653	2
ENSG00000162616.8	DNAJB4	1	77979050	1_48	0	0.00110365089483377	4.87655376506815	8.97645467005096e-08	-0.260568744820657	2
ENSG00000122420.9	PTGFR	1	78303991	1_48	0	0.00110831128494304	4.91743188286805	9.08992319282379e-08	0.0978260869565748	1
ENSG00000137965.10	IFI44	1	78649621	1_48	0	0.00110474189102083	4.88613908616724	9.00298969902295e-08	-0.106870229007657	1
ENSG00000162618.13	ADGRL4	1	79006274	1_48	0	0.00122391301145919	5.87999620366216	1.20029418766662e-07	-0.570251067539878	2
ENSG00000137941.16	TTLL7	1	83998735	1_51	0	0.00375293020862144	9.94431725609433	6.22451567531929e-07	-1.15804597701175	1
ENSG00000203943.8	SAMD13	1	84298566	1_51	0	0.00222469254550761	4.86753433429489	1.806088921812e-07	0.0776515151515173	1
ENSG00000117155.16	SSX2IP	1	83700750	1_51	0	0.00257051675915909	6.27000914863871	2.68812041907644e-07	-0.499999999999745	1
ENSG00000171517.5	LPAR3	1	84893414	1_52	0	0.00369446260874196	8.30824917092722	5.1194215698087e-07	-0.836879432623993	1
ENSG00000117133.10	RPF1	1	84478825	1_52	0	0.00290872583957558	5.98639981589158	2.90421399177983e-07	-0.577466602096356	3
ENSG00000174021.10	GNG5	1	84506406	1_52	0	0.00587818670468265	12.8202585559313	1.25689866727937e-06	1.50713732287523	2
ENSG00000122432.17	SPATA1	1	84506406	1_52	0	0.00432552663757746	9.83994121823912	7.09890885996459e-07	-1.21176470588262	1
ENSG00000162643.12	WDR63	1	84998826	1_52	0	0.00336810909709595	7.41014769605418	4.1626808989617e-07	0.846774193548837	1
ENSG00000055732.12	MCOLN3	1	85048087	1_52	0	0.00268572521797972	5.21204231022798	2.33469210763657e-07	-0.272727272727252	1
ENSG00000097096.8	SYDE2	1	85200644	1_52	0	0.00304438195152745	6.4289522858432	3.26437051657891e-07	-0.598173515981807	1
ENSG00000142867.12	BCL10	1	85277134	1_52	0	0.00281248287347935	5.65973955446844	2.65488943164203e-07	0.432756124418557	2
ENSG00000117174.10	ZNHIT6	1	85708880	1_52	0	0.002902724377427	5.9663478756972	2.88851400553664e-07	0.564516129032377	1
ENSG00000122417.15	ODF2L	1	86396707	1_53	0	0.00257315556325999	5.10596636664158	2.19131140019384e-07	-0.32558139534887	1
ENSG00000137975.7	CLCA2	1	86424561	1_53	0	0.0025059925340748	4.84923468855382	2.02681020155985e-07	0.0329670329670174	1
ENSG00000016602.9	CLCA4	1	86546111	1_53	0	0.0026090607450725	5.24048504663217	2.28042494125914e-07	-0.401097826592127	2
ENSG00000183291.15	SELENOF	1	86913954	1_53	0	0.00419652503567958	9.85540854366009	6.89802169726971e-07	-1.14693877551077	1
ENSG00000153936.16	HS2ST1	1	86914303	1_53	0	0.0029204212707008	6.33494731835302	3.08566387532518e-07	0.879120879120952	1
ENSG00000143013.12	LMO4	1	87331207	1_53	0	0.00269989552114358	5.57270145327044	2.50941703126494e-07	0.35546875	1
ENSG00000065243.19	PKN2	1	88684130	1_54	0	0.00181179502148043	5.01402394672265	1.51514979472885e-07	-0.0417582417582481	1
ENSG00000137944.17	KYAT3	1	88975213	1_54	0	0.00559055788907747	15.9551623389311	1.48770383250368e-06	-2.29505363157691	2
ENSG00000213516.9	RBMXL1	1	88992247	1_54	0	0.00186749061136926	5.30784895122633	1.65324450572599e-07	0.238095238095159	1
ENSG00000117226.11	GBP3	1	89010159	1_54	0	0.00331119524928381	10.8671244644092	6.00149622228057e-07	-1.53787878787886	1
ENSG00000117228.9	GBP1	1	89064901	1_54	0	0.00408090950408391	12.896916187	8.77814898025283e-07	1.70895522388022	1
ENSG00000213512.1	GBP7	1	89185167	1_54	0	0.00311814097126317	10.2838956434153	5.34827232015079e-07	1.29268292682936	1
ENSG00000162654.8	GBP4	1	89199262	1_54	0	0.00242062485161643	7.82574434405914	3.15946282196012e-07	-1.04545454545416	1
ENSG00000154451.14	GBP5	1	89272549	1_54	0	0.00291125630648648	9.61732130255256	4.66976121112846e-07	-1.21259842519692	1
ENSG00000183347.14	GBP6	1	89367476	1_54	0	0.00209934626139319	6.44363399295408	2.25618675599083e-07	0.564220183485958	1
ENSG00000197147.13	LRRC8B	1	89525155	1_54	0	0.00188302781919991	5.38828001218991	1.6922596461785e-07	-0.408045977011577	1
ENSG00000162664.16	ZNF326	1	89994923	1_55	0	0.00283336108365317	6.74329479325963	3.18664860530428e-07	-0.627705627705432	1
ENSG00000122482.20	ZNF644	1	91022402	1_55	0	0.011871057524717	20.6711453744021	4.0927390603485e-06	-1.90878938640056	1
ENSG00000162669.15	HFM1	1	91404853	1_55	0	0.00674395204282341	15.1677601894828	1.70606680312421e-06	-1.74675324675326	1
ENSG00000097046.12	CDC7	1	91502721	1_56	0	0.00278326108954841	11.929571518831	5.53782080880418e-07	1.17599999999985	1
ENSG00000172031.6	EPHX4	1	92029879	1_56	0	0.0018000284510824	8.06179143324439	2.42031021340832e-07	-1.09057971014534	1
ENSG00000284413.1	BTBD8	1	92080411	1_56	0	0.0228900089202998	33.0211395807332	1.26066043925054e-05	2.96511627907023	1
ENSG00000162676.11	GFI1	1	92487304	1_56	0	0.00207265092395492	9.71986706281418	3.36005661531778e-07	-1.59354838709717	1
ENSG00000067208.14	EVI5	1	92792062	1_56	0	0.00174495656486906	8.06841442871119	2.34818832254179e-07	-1.42466946292137	2
ENSG00000122406.12	RPL5	1	92831623	1_56	0	0.00144217298738902	5.81310812342779	1.39825333295182e-07	0.496402877697849	1
ENSG00000154511.11	FAM69A	1	92960610	1_56	0	0.00195004702265889	8.55305575424327	2.78180377740674e-07	-0.773700305810688	1
ENSG00000143033.17	MTF2	1	93079600	1_57	0	0.00176549689415306	5.40326555131963	1.59104834283554e-07	0.796610169491586	1
ENSG00000117500.12	TMED5	1	93180650	1_57	1	0.0461863880376546	26.0383960625335	2.00580326637809e-05	4.45384615384711	1
ENSG00000122483.17	CCDC18	1	93179625	1_57	1	0.0461732818104574	26.0384051427612	2.00523478251343e-05	4.45384615384722	1
ENSG00000117505.12	DR1	1	93345317	1_57	1	0.0148589799106712	24.5423805174586	6.0822712788993e-06	-4.16875000000198	1
ENSG00000137936.16	BCAR3	1	93849361	1_57	0	0.00300565272294151	9.2740554969854	4.6490968789674e-07	-0.572519083969304	1
ENSG00000067334.13	DNTTIP2	1	93879527	1_57	0	0.00332188637829933	10.2970553052907	5.70502989729974e-07	0.827947353022407	2
ENSG00000137962.12	ARHGAP29	1	94274090	1_58	0	0.00211753467874365	4.87237126791462	1.72080242966182e-07	-0.0312500000000015	1
ENSG00000117525.13	F3	1	94542362	1_58	0	0.00260823113921604	6.89537807797764	2.99960635449554e-07	-0.808000000000142	1
ENSG00000143036.16	SLC44A3	1	94840501	1_58	0	0.00497435298573323	13.1652953420274	1.09226322518928e-06	1.36548223350273	1
ENSG00000117519.15	CNN3	1	94927032	1_58	0	0.00287307065345199	7.83419500096588	3.75405636551118e-07	0.773913043478425	1
ENSG00000172339.9	ALG14	1	95073027	1_58	0	0.00222270353028264	5.34282028144399	1.98067039732329e-07	0.355458567843474	2
ENSG00000122481.16	RWDD3	1	95242678	1_58	0	0.00383993651623893	10.650869424503	6.82133236033187e-07	-1.16379310344835	1
ENSG00000117569.18	PTBP2	1	96721522	1_59	0	0.0124236361294128	20.1810243710568	4.18169193763566e-06	-2.08620689655131	1
ENSG00000188641.12	DPYD	1	97921165	1_60	0	0.0026239454478606	6.18855718486794	2.70834705773458e-07	-0.692407891457677	2
ENSG00000162627.16	SNX7	1	98661649	1_60	0	0.00367012811979184	9.44649658806706	5.78245288479787e-07	-1.0671462829738	1
ENSG00000156869.12	FRRS1	1	99766518	1_61	0	0.0169904105714332	25.6062175512096	7.25620276825875e-06	2.27972027972179	1
ENSG00000156875.13	MFSD14A	1	100037607	1_61	0	0.00644651376329219	16.7740208784573	1.80352513399145e-06	-1.94475771244574	2
ENSG00000156876.9	SASS6	1	100132743	1_61	0	0.00310161061912728	9.7886067548875	5.06370343036177e-07	1.16326530612203	1
ENSG00000122435.9	TRMT13	1	100132743	1_61	0	0.00310161061912728	9.7886067548875	5.06370343036177e-07	-1.16326530612203	1
ENSG00000122477.12	LRRC39	1	100178174	1_61	0	0.00796591707341154	18.8544567767434	2.50501257814367e-06	2.04651162790633	1
ENSG00000137992.14	DBT	1	100250235	1_61	0	0.00311619326887613	9.80113942777525	5.0940248364911e-07	-1.10344827586225	1
ENSG00000079335.18	CDC14A	1	100342807	1_61	0	0.00245471825864529	7.53001454427015	3.08288676713053e-07	0.991375630829048	2
ENSG00000181656.6	GPR88	1	100538206	1_62	0	0.00285365988483655	8.89392033312699	4.23307097979829e-07	1.15322580645184	1
ENSG00000162692.10	VCAM1	1	100715786	1_62	0	0.00192542596265088	5.07490532492169	1.62972704948537e-07	-0.0592105263157688	1
ENSG00000162694.13	EXTL2	1	100895622	1_62	0	0.00449195777446265	13.2998835927758	9.96422694664801e-07	1.60989010988921	1
ENSG00000162695.11	SLC30A7	1	100895622	1_62	0	0.00449195777446265	13.2998835927757	9.96422694664794e-07	-1.60989010988921	1
ENSG00000162631.18	NTNG1	1	107135646	1_66	0	0.00209502619984148	7.20440456081974	2.51737350253929e-07	-0.651465798045681	1
ENSG00000085491.15	SLC25A24	1	108200420	1_67	0	0.00211034063848581	5.01576196174567	1.76542627230235e-07	0.551020408163334	1
ENSG00000116266.10	STXBP3	1	108746865	1_67	0	0.00925732945250746	19.3815503330795	2.99250123811519e-06	2.17567567567461	1
ENSG00000121940.15	CLCC1	1	108963869	1_67	0	0.0140339632017386	23.4349155081419	5.48534352747997e-06	2.11075949367211	1
ENSG00000197780.9	TAF13	1	109074420	1_67	0	0.00208391831724708	4.89347656492624	1.70081982898896e-07	-0.0229200269500099	2
ENSG00000215717.5	TMEM167B	1	109089398	1_67	0	0.00217071335019425	5.2895158913538	1.91504290765487e-07	0.390697674418579	1
ENSG00000116299.16	KIAA1324	1	109117053	1_67	0	0.00212417628909922	5.07918019606393	1.79946864261743e-07	-0.307692307692336	1
ENSG00000031698.12	SARS	1	109213564	1_67	0	0.00207872531185815	4.86926125134762	1.68818596881538e-07	0.199612403100758	1
ENSG00000143126.7	CELSR2	1	109250412	1_67	0	0.00207482002457726	4.85101099539639	1.67869885963155e-07	-0.00794912559618002	1
ENSG00000134222.16	PSRC1	1	109283514	1_67	0	0.00223345501781913	5.5660719691184	2.07341450855945e-07	0.446153846153888	1
ENSG00000134243.11	SORT1	1	109397881	1_67	0	0.00835083504190426	18.3786759095424	2.55978936252995e-06	-1.90000000000001	1
ENSG00000143028.8	SYPL2	1	109466549	1_67	0	0.00302674944037529	8.51651569935455	4.29930769167383e-07	-0.919117647058444	1
ENSG00000162650.16	ATXN7L2	1	109483259	1_67	0	0.00226060377850035	5.68334005573741	2.14283236394456e-07	-0.444444444444574	1
ENSG00000174151.14	CYB561D1	1	109494012	1_67	0	0.0176667212690077	25.6815059089034	7.5672232877057e-06	2.42028985507179	1
ENSG00000181754.6	AMIGO1	1	109509517	1_67	0	0.00302779957675559	8.51988509405193	4.30250087258814e-07	-0.854701619625944	2
ENSG00000213366.12	GSTM2	1	109667893	1_67	0	0.00221201199356913	5.47243729511597	2.01896307868164e-07	0.465079365079127	1
ENSG00000134201.10	GSTM5	1	109671748	1_67	0	0.0500545057166373	35.9095685436848	2.99787465008564e-05	2.98191141440975	2
ENSG00000134202.10	GSTM3	1	109741163	1_67	0	0.0320737246821071	31.5214594241471	1.68622614731942e-05	-2.86507936507968	1
ENSG00000184371.13	CSF1	1	109926789	1_68	0	0.009684261707539	20.668759669648	3.33842049820869e-06	2.05511811023643	1
ENSG00000168710.17	AHCYL1	1	109984850	1_68	0	0.00497396705789432	14.3015884454505	1.18644411500297e-06	1.51204819277101	1
ENSG00000197106.6	SLC6A17	1	110150825	1_68	0	0.00341315257286612	10.6176935218881	6.0442997418377e-07	-1.13749999999947	1
ENSG00000168679.17	SLC16A4	1	110379690	1_68	0	0.00355899665433934	10.9878671456083	6.5223047199735e-07	1.24119595448002	2
ENSG00000134248.13	LAMTOR5	1	110383588	1_68	0	0.00430345768884666	12.7899798938091	9.18010195877161e-07	1.42958115318392	2
ENSG00000143125.5	PROK1	1	110451368	1_68	0	0.00491663817657262	14.2429860176383	1.16796385414064e-06	-1.40611353711859	1
ENSG00000177272.8	KCNA3	1	110675350	1_68	0	0.00192852090863849	5.16666272132305	1.66186051436105e-07	0.5277777777775	1
ENSG00000121931.15	LRIF1	1	110964484	1_68	0	0.00192783018997245	5.18826079580882	1.66820984966071e-07	-0.433734939759183	1
ENSG00000156171.14	DRAM2	1	111139496	1_68	0	0.00915262046332932	20.5312410645036	3.13415709766204e-06	2.64492753623102	1
ENSG00000134255.13	CEPT1	1	111139496	1_68	0	0.0104633062318256	21.5721054151185	3.76462373073383e-06	2.7306877654945	2
ENSG00000116455.13	WDR77	1	110460579	1_68	0	0.00351907344410252	10.8901787459487	6.39180393054985e-07	1.22627737226305	1
ENSG00000064886.13	CHI3L2	1	111205506	1_69	0	0.00176299181646733	4.96142201517843	1.4588699252465e-07	0.204968944099381	1
ENSG00000162777.16	DENND2D	1	111205221	1_69	0	0.00201067298095747	6.26504326338042	2.10099791754234e-07	0.49999999999987	1
ENSG00000173947.13	PIFO	1	111346034	1_69	0	0.00174645815936747	4.87331966347959	1.41952547483861e-07	0.0554937586248286	2
ENSG00000085465.12	OVGP1	1	111427097	1_69	0	0.00176633721178932	4.9981666632602	1.47246322665266e-07	0.261904761904854	1
ENSG00000121933.18	TMIGD3	1	111484054	1_69	0	0.00174377051948105	4.86085215171769	1.41371494266246e-07	0.036585365853671	1
ENSG00000007341.18	ST7L	1	112626827	1_69	0	0.0969805748682097	23.7481959551051	3.84127574062909e-05	4.04065040650334	1
ENSG00000155363.18	MOV10	1	112673164	1_69	0	0.0018690300987444	7.36011657766865	2.29435752521479e-07	-1.60283687943294	1
ENSG00000155366.16	RHOC	1	112704941	1_69	0	0.0134726144610712	24.3441348714237	5.47023939675118e-06	-3.35947712418349	1
ENSG00000155367.15	PPM1J	1	112723259	1_69	0	0.00217203665721077	7.1914488289393	2.60521548358184e-07	0.834319526627319	1
ENSG00000184599.13	FAM19A3	1	112720490	1_69	0	0.0158153496338606	28.0521766301693	7.3995527027193e-06	-2.77486910994794	1
ENSG00000081026.18	MAGI3	1	113390860	1_70	0	0.00267508467912503	6.17632635370996	2.75567423354832e-07	-0.34013605442177	1
ENSG00000116793.15	PHTF1	1	113758713	1_70	0	0.00688716095083886	15.3627118210397	1.76468917645738e-06	2.21333333333361	1
ENSG00000188761.11	BCL2L15	1	113886718	1_70	0	0.0103610495976866	19.3370780618934	3.34160189591899e-06	-2.32178997720226	2
ENSG00000134262.12	AP4B1	1	113901277	1_70	0	0.00251548983953254	5.57919833608087	2.34074698986745e-07	-0.488873971525308	2
ENSG00000118655.4	DCLRE1B	1	113904943	1_70	0	0.0151294007767375	23.0269561976562	5.81056505466785e-06	2.64233576642433	1
ENSG00000163349.21	HIPK1	1	113929596	1_70	0	0.00304561808979376	7.43571307907325	3.7770972970865e-07	-0.761194029850884	1
ENSG00000116774.11	OLFML3	1	113978485	1_70	0	0.00691993694190407	15.4093930691086	1.77847504630394e-06	1.57482223632391	2
ENSG00000134200.3	TSHB	1	115030218	1_71	0	0.00435203142335106	11.0663665517113	8.03261920632598e-07	-1.3658536585366	1
ENSG00000213281.4	NRAS	1	114716978	1_71	0	0.00358584455508637	9.18553826711442	5.49358913565885e-07	-0.954022988505767	1
ENSG00000134198.9	TSPAN2	1	115089303	1_71	0	0.00375817676434564	9.64139418131711	6.04334165954321e-07	-1.17286658673197	2
ENSG00000134258.16	VTCN1	1	117210906	1_72	0	0.00158125884409399	6.99185751044639	1.84397760478982e-07	-0.634980988593247	1
ENSG00000173218.14	VANGL1	1	115641162	1_72	0	0.00127419698650533	4.89699191082799	1.04070122516437e-07	0.0692580784048251	2
ENSG00000118729.11	CASQ2	1	115768346	1_72	0	0.00130863899539324	5.15576474257463	1.1253122726632e-07	0.147058823529426	1
ENSG00000163393.12	SLC22A15	1	115976190	1_72	0	0.00126785795455431	4.84860397154137	1.02529164464572e-07	0.055694045297463	2
ENSG00000134247.9	PTGFRN	1	116909700	1_72	0	0.00406182449301795	16.1499438777408	1.09408805649837e-06	-1.60936629509889	2
ENSG00000134256.12	CD101	1	117001709	1_72	0	0.0102003160454462	25.1029274303332	4.27069055248427e-06	-2.15564202334616	1
ENSG00000116830.11	TTF2	1	117060534	1_72	0	0.00135673435158279	5.50595241944627	1.24591203456529e-07	-0.37323943661986	1
ENSG00000134253.9	TRIM45	1	117122142	1_72	0	0.00221064517264924	10.2434860200548	3.77682554519641e-07	1.19230490537538	2
ENSG00000198162.12	MAN1A2	1	117367404	1_72	0	0.00216889037648327	10.0584077988846	3.63853826538104e-07	1.18749999999975	1
ENSG00000183508.4	FAM46C	1	117605765	1_72	0	0.00246404880418794	11.2968125942903	4.64264348851615e-07	1.30487804878073	1
ENSG00000196505.10	GDAP2	1	117929798	1_72	0	0.00173301191279585	7.88109428250276	2.27797092540396e-07	-0.823038397328861	1
ENSG00000092607.13	TBX15	1	118989141	1_73	0	0.00268003164352015	10.0296079107712	4.4831573582679e-07	1.23809523809524	1
ENSG00000116874.11	WARS2	1	119012523	1_73	0	0.00159137613359994	4.97091496013075	1.31937812594142e-07	-0.247999999999962	1
ENSG00000143067.4	ZNF697	1	119648421	1_73	0	0.0019715597390445	7.04978315920123	2.31817279811783e-07	0.788359788359913	1
ENSG00000131791.7	PRKAB2	1	147173048	1_73	0	0.00629207799762566	18.3198568294562	1.9225439577743e-06	1.90270270270154	1
ENSG00000131778.18	CHD1L	1	147243149	1_73	0	0.00157403734603778	4.86461168532041	1.27709532943044e-07	0.0716417910447662	1
ENSG00000162836.11	ACP6	1	147670174	1_73	0	0.00363024195873141	12.9761210813013	7.85670717529549e-07	-1.36567164179087	1
ENSG00000188092.14	GPR89B	1	147928711	1_73	0	0.00320705501259011	11.7725434449337	6.29704529346189e-07	-1.31358024691337	1
ENSG00000244094.1	SPRR2F	1	153113709	1_74	0	0.0108689198887664	24.6562340770099	4.469647129471e-06	-2.11354309165617	1
ENSG00000159409.14	CELF3	1	151717266	1_74	0	0.00156968592820672	6.00119100999101	1.5711234853084e-07	0.959409594095956	1
ENSG00000143376.12	SNX27	1	151616339	1_74	0	0.00192570546641857	8.32384378593317	2.67346122724382e-07	1.05263157894739	1
ENSG00000143450.16	OAZ3	1	151762531	1_74	0	0.00269914684075467	11.4429524373665	5.15139331858227e-07	-1.22724401417837	2
ENSG00000143436.10	MRPL9	1	151767944	1_74	0	0.0014763575344946	5.7731327951681	1.4215534632794e-07	0.709923664122274	1
ENSG00000143365.17	RORC	1	151831413	1_74	0	0.00317059238954875	12.1358719323871	6.41758313280598e-07	1.22738980729219	2
ENSG00000196407.11	THEM5	1	151853515	1_74	0	0.00664970048673252	20.3382573846543	2.25567189869451e-06	2.17518248175202	1
ENSG00000159445.12	THEM4	1	151910350	1_74	0	0.00146066250431265	4.92988420108756	1.20101022451622e-07	-0.460317460317466	1
ENSG00000197747.8	S100A10	1	151994269	1_74	0	0.0167188607981763	28.719495712705	8.00836017503437e-06	-2.65373961218752	1
ENSG00000159450.12	TCHH	1	152116368	1_74	0	0.00145958646880973	4.90954057608026	1.19517303949815e-07	0.0437500000000119	1
ENSG00000197915.5	HRNR	1	152201496	1_74	0	0.0018772776576903	7.10638512096668	2.22503761271136e-07	-0.515195949017158	2
ENSG00000143631.10	FLG	1	152325041	1_74	0	0.00165543641295052	6.35067043062347	1.75344514860688e-07	-1.00588235294157	1
ENSG00000143536.7	CRNN	1	152414760	1_74	0	0.00167257493343753	5.9730600290828	1.66625923254358e-07	0.0374999999999932	1
ENSG00000198854.5	C1orf68	1	152719996	1_74	0	0.00359608662785271	13.6680392860929	8.19778396278736e-07	1.79687500000046	1
ENSG00000163207.6	IVL	1	152908247	1_74	0	0.001463225792939	4.90453076175226	1.19693045230059e-07	0.304214010046475	2
ENSG00000169474.4	SPRR1A	1	152984963	1_74	0	0.00292927302398993	11.6354540122561	5.68464425504565e-07	1.50406504065048	1
ENSG00000169469.8	SPRR1B	1	153030819	1_74	0	0.002690600303215	10.7306788819188	4.81544571165894e-07	1.38211382113857	1
ENSG00000163216.6	SPRR2D	1	153042265	1_74	0	0.00247447730539141	9.92212416842997	4.09494655770895e-07	1.30081300813007	1
ENSG00000241794.1	SPRR2A	1	153057485	1_74	0	0.00180144818593919	6.82267379984271	2.04991799789541e-07	-0.873684210526837	1
ENSG00000203785.8	SPRR2E	1	153106201	1_74	0	0.00400114715236277	14.5845023216484	9.73276513716359e-07	-1.58867490322189	2
ENSG00000159527.3	PGLYRP3	1	153310416	1_75	0	0.00220504397414667	4.90073035513156	1.80234600438656e-07	0.0599163232017177	2
ENSG00000163220.10	S100A9	1	153357702	1_75	0	0.00236241986741548	5.56985219676876	2.1946277312431e-07	-0.333333333333348	1
ENSG00000143546.9	S100A8	1	153391654	1_75	0	0.00610368132950478	14.789053672084	1.50554015009662e-06	1.63020833333328	1
ENSG00000143556.8	S100A7	1	153460264	1_75	0	0.00337528183604596	9.03370248362149	5.0855266116068e-07	1.03679560200099	2
ENSG00000197956.9	S100A6	1	153535924	1_75	0	0.00222418324555773	4.9846153399151	1.84910818162837e-07	0.207165462041018	2
ENSG00000196420.7	S100A5	1	153541765	1_75	0	0.00237250757338459	5.61122001972222	2.22036826270797e-07	-0.455830388692501	1
ENSG00000188015.9	S100A3	1	153549177	1_75	0	0.00625524081075646	15.0274936999452	1.56780012134168e-06	1.5550473086032	3
ENSG00000196154.11	S100A4	1	153549874	1_75	0	0.0030933389173986	8.18672784054922	4.22374765837542e-07	0.901315789473596	1
ENSG00000196754.10	S100A2	1	153567710	1_75	0	0.00262416422782297	6.58982619568995	2.88419803697655e-07	-0.690184049079804	1
ENSG00000188643.10	S100A16	1	153613108	1_75	0	0.00248655112611762	6.0668852924104	2.51607326181589e-07	-0.321167883211675	1
ENSG00000160678.11	S100A1	1	153628302	1_75	0	0.00222968546002522	5.00860874448734	1.86260521582778e-07	0.398517376960769	2
ENSG00000189171.14	S100A13	1	153631636	1_75	0	0.00220943288997055	4.92004139213059	1.81304956415261e-07	-0.354838709677408	1
ENSG00000143553.10	SNAPIN	1	153658595	1_75	0	0.00220855496373429	4.91616295332321	1.81090049420228e-07	0.00775193798449429	1
ENSG00000143621.16	ILF2	1	153672987	1_75	0	0.00223981306562127	5.05258152634233	1.88749238918195e-07	0.312236286919885	1
ENSG00000169418.9	NPR1	1	153678582	1_75	0	0.00800828725397873	17.4300511626727	2.3280827353308e-06	2.05363984674375	1
ENSG00000143554.13	SLC27A3	1	153774134	1_75	0	0.00402646490550429	10.746910546546	7.21718200681512e-07	-1.18076923076916	1
ENSG00000198837.9	DENND4B	1	153940147	1_75	0	0.00219334254869952	4.84908864769826	1.7738900300903e-07	-0.0885245901639264	1
ENSG00000143570.17	SLC39A1	1	153968263	1_75	0	0.00254547653098947	6.29425403507948	2.67222775095161e-07	0.398373983739697	1
ENSG00000143578.15	CREB3L4	1	153966654	1_75	0	0.00244160650297609	5.88985420234962	2.39850331438162e-07	0.314516129032148	1
ENSG00000143552.9	NUP210L	1	154155073	1_75	0	0.00220045173246175	4.88049875024577	1.79116732495884e-07	0.245926303599793	2
ENSG00000143569.18	UBAP2L	1	154219953	1_75	0	0.00235414431911885	5.53578616446233	2.17356431291187e-07	-0.340116279070034	1
ENSG00000143612.19	C1orf43	1	154219315	1_75	0	0.00910132776982109	18.6750908510868	2.83483368025298e-06	-2.20161290322558	1
ENSG00000143595.12	AQP10	1	154321199	1_75	0	0.00975862728222832	19.3538683217063	3.15004398853941e-06	2.00000000000015	1
ENSG00000143515.16	ATP8B2	1	154325898	1_75	0	0.0593767920400529	37.058873624285	3.67002523880076e-05	-3.60804020100516	1
ENSG00000169291.9	SHE	1	154502081	1_75	0	0.00913101112173498	18.7066592615463	2.84888693176253e-06	2.3116057044191	2
ENSG00000163239.12	TDRD10	1	154502424	1_75	0	0.0156046218436428	23.9286051898065	6.22774380360523e-06	-2.57364341085335	1
ENSG00000143603.18	KCNN3	1	154870871	1_76	0	0.00158670293180441	8.23421660199229	2.17910429532727e-07	1.3593750000006	1
ENSG00000163344.5	PMVK	1	154937272	1_76	0	0.00117072016584685	4.95217754853889	9.66962009594959e-08	0.137010676156554	1
ENSG00000160691.18	SHC1	1	154974220	1_76	0	0.00478303181096296	17.9657298449645	1.43320475266661e-06	-1.46938775510213	1
ENSG00000160685.13	ZBTB7B	1	155020479	1_76	0	0.00610486026869039	21.2029701011653	2.15890004084318e-06	-2.50393700787306	1
ENSG00000163354.14	DCST2	1	155033615	1_76	0	0.00229574272468236	11.1589317551284	4.2727348586592e-07	1.46551767303292	2
ENSG00000163357.10	DCST1	1	155033975	1_76	0	0.00181478871619434	8.72135509669802	2.63979465607211e-07	0.918128654970816	1
ENSG00000143537.13	ADAM15	1	155052885	1_76	0	0.00115714680773671	6.14745500162181	1.18643493350764e-07	1.12650602409693	1
ENSG00000169242.11	EFNA1	1	155127376	1_76	0	0.0034022852586808	25.4241376993771	1.4427034192715e-06	-4.2513138276161	2
ENSG00000169241.17	SLC50A1	1	155135811	1_76	0	0.00161663740416895	18.9428534183652	5.1076146868287e-07	4.19841269841355	1
ENSG00000177628.15	GBA	1	155244216	1_76	0	0.00186561364401561	19.1491824855968	5.9584328963881e-07	-4.36884906889017	2
ENSG00000116521.10	SCAMP3	1	155262283	1_76	0	0.0114128452320351	38.0492682178192	7.24269742252218e-06	5.44366197183029	1
ENSG00000143630.9	HCN3	1	155277916	1_76	0	0.0153244998138504	40.9077556420403	1.04556747956283e-05	-5.52142857142788	1
ENSG00000143627.17	PKLR	1	155302483	1_76	0	0.00945363828519541	35.7684708250512	5.63974490375768e-06	-5.26950354609816	1
ENSG00000160752.14	FDPS	1	155308172	1_76	0	0.00806256722889076	33.8310368565257	4.54934384773787e-06	5.15602836879404	1
ENSG00000163374.19	YY1AP1	1	155689149	1_76	0	0.0036357092691971	21.9200569587164	1.32920183241546e-06	-4.10273972602604	1
ENSG00000116580.18	GON4L	1	155859720	1_76	0	0.00972780573415955	32.1029975110956	5.20859488086705e-06	-4.59558823529568	1
ENSG00000143622.10	RIT1	1	155910600	1_76	0	0.00948738882644051	31.3842286589139	4.96613206639815e-06	-4.44191202928467	2
ENSG00000116584.17	ARHGEF2	1	156006597	1_76	0	0.00136440435805829	8.14128966023538	1.85266292386878e-07	-2.21093749999917	1
ENSG00000163479.13	SSR2	1	156020665	1_76	0	0.00168545518520602	8.29314352301835	2.33129105067448e-07	-0.939285714285853	1
ENSG00000132698.14	RAB25	1	156061029	1_76	0	0.00274269678148242	16.5050100194278	7.55011722711605e-07	2.96732026143821	1
ENSG00000196189.12	SEMA4A	1	156147070	1_76	0	0.00386117865091262	16.311636060006	1.05045517481448e-06	1.30459770114924	1
ENSG00000160785.13	SLC25A44	1	156194115	1_76	0	0.00224713351110917	11.3547734356112	4.25566520976936e-07	-1.20924287770008	2
ENSG00000160783.19	PMF1	1	156212919	1_76	0	0.00207237707656716	11.1694684548672	3.86065853583515e-07	-1.48062015503915	1
ENSG00000242252.1	BGLAP	1	156238425	1_76	0	0.0015114792120331	7.86469577657399	1.98264158901481e-07	-1.08593750000005	1
ENSG00000160781.15	PAQR6	1	156248323	1_76	0	0.00115768559043827	4.87908306095899	9.42082518175304e-08	-0.25657894736848	1
ENSG00000198952.8	SMG5	1	156261145	1_76	0	0.00179188093982341	9.25473127304166	2.76587830801257e-07	1.00433935205243	2
ENSG00000163467.11	TSACC	1	156337127	1_76	0	0.00177328715186098	9.18421363287314	2.71632136950154e-07	1.02189781021897	1
ENSG00000163468.14	CCT3	1	156364325	1_76	0	0.00181943351025748	9.4420585316823	2.86525304774344e-07	1.04999999999983	1
ENSG00000187862.11	TTC24	1	156503322	1_77	0	0.00167124261968754	4.85289106707456	1.35269582867654e-07	-0.0154775749676252	2
ENSG00000163382.11	NAXE	1	156590832	1_77	0	0.00167051787589101	4.84868195656694	1.35093648497344e-07	0.0215827338129474	1
ENSG00000160818.16	GPATCH4	1	156601175	1_77	0	0.00297449764880697	10.4484591097667	5.18353437557863e-07	1.13503214835181	2
ENSG00000132692.18	BCAN	1	156640896	1_77	0	0.00601964344224903	17.2963713021475	1.7365443248274e-06	-1.6428571428577	1
ENSG00000143320.8	CRABP2	1	156705979	1_77	0	0.00169129424273906	4.9686222160223	1.40157148428105e-07	-0.100628930817654	1
ENSG00000143319.16	ISG20L2	1	156728106	1_77	0	0.0252155860799036	31.2623630377427	1.31477359814433e-05	-2.45596868884598	1
ENSG00000143303.11	RRNAD1	1	156728106	1_77	0	0.0252155860799036	31.2623630377427	1.31477359814433e-05	2.45596868884598	1
ENSG00000143314.12	MRPL24	1	156741833	1_77	0	0.00274612797215934	9.67294675588619	4.43036670606385e-07	-1.07199999999968	1
ENSG00000198400.11	NTRK1	1	156815564	1_77	0	0.00399041726853999	13.3016534942794	8.85286919020428e-07	1.34586466165358	1
ENSG00000027869.11	SH2D2A	1	156816783	1_77	0	0.00606533731234904	17.3698568271278	1.75715997671229e-06	1.61305361305328	1
ENSG00000187800.13	PEAR1	1	156893412	1_77	0	0.00172119352512945	5.13868414395101	1.47516885038508e-07	-0.52000000000004	1
ENSG00000143297.18	FCRL5	1	157552226	1_77	0	0.00934820419162463	21.577611201811	3.36427632273156e-06	-2.53289473684303	1
ENSG00000160856.20	FCRL3	1	157700967	1_77	0	0.00178990873709317	5.51857277943388	1.64747095988679e-07	0.707142857143038	1
ENSG00000158473.6	CD1D	1	158180266	1_78	0	0.0362173219873728	35.8678320088847	2.16661410820217e-05	-2.88272253471455	2
ENSG00000158488.15	CD1E	1	158353463	1_78	0	0.00221543429217208	8.63925826562846	3.19223927491442e-07	-0.982107355865058	1
ENSG00000163554.12	SPTA1	1	158654738	1_78	0	0.00223227174035234	8.71275002645719	3.24386237884058e-07	1.10491803278694	1
ENSG00000163564.14	PYHIN1	1	158930675	1_78	0	0.00231748147391586	9.07634854649445	3.50822582972864e-07	0.949891274534487	2
ENSG00000163565.18	IFI16	1	159000146	1_78	0	0.0150137036019683	27.2449459545159	6.82234840323477e-06	-2.4760000000004	1
ENSG00000163568.14	AIM2	1	159200067	1_78	0	0.0349181952000673	35.5085753099923	2.06797432151475e-05	3.10194174757258	1
ENSG00000162706.12	CADM3	1	159170559	1_78	0	0.00614450050764748	18.5467545309243	1.90070454876791e-06	-1.88188976377961	1
ENSG00000179639.10	FCER1A	1	159289239	1_78	0	0.00149937708717118	4.85070549064225	1.21304212507037e-07	-0.179036686412365	2
ENSG00000158716.8	DUSP23	1	159780839	1_78	0	0.00155058557933363	5.17656416162112	1.33874372291892e-07	0.315789473684181	1
ENSG00000181036.13	FCRL6	1	159800388	1_78	0	0.0133961130760812	26.1331626343425	5.83889790491973e-06	-2.21751412429446	1
ENSG00000158714.10	SLAMF8	1	159857221	1_78	0	0.00203635623222787	7.82122171556773	2.65636932870762e-07	-0.821192052979748	1
ENSG00000188004.9	C1orf204	1	159854415	1_78	0	0.00196812742048036	7.49048066469687	2.45879887065194e-07	-0.777505700803059	2
ENSG00000243284.1	VSIG8	1	159862185	1_78	0	0.0015244126532401	5.01138261031786	1.27414898367096e-07	-0.189280551603584	2
ENSG00000213085.9	CFAP45	1	159899758	1_78	0	0.00167008839557059	5.89698538354491	1.64259166701265e-07	-0.463302752293472	1
ENSG00000158710.14	TAGLN2	1	159925320	1_78	0	0.00773968074167974	20.7911158825819	2.68386675775057e-06	1.8459204958631	2
ENSG00000158764.6	ITLN2	1	160954636	1_79	0	0.00375071142041905	22.4309162203308	1.40320385673162e-06	-0.588301557864056	2
ENSG00000085552.16	IGSF9	1	159945134	1_79	0	0.000482158622461149	6.54474710975047	5.26311565087291e-08	0.651667854439973	2
ENSG00000162723.9	SLAMF9	1	159954467	1_79	0	0.000640124699599509	9.34294688663446	9.97490046063187e-08	1.0368098159505	1
ENSG00000143315.6	PIGM	1	160031560	1_79	0	0.000421121774957234	5.0759425734251	3.56520497373412e-08	0.223650385604163	1
ENSG00000162728.4	KCNJ9	1	160082075	1_79	0	0.000460381380038677	6.04549122553832	4.64204612209591e-08	-0.506666666666462	1
ENSG00000162729.13	IGSF8	1	160099056	1_79	0	0.000611772245606823	8.36783513304295	8.53813448005963e-08	0.803053767448321	2
ENSG00000132681.16	ATP1A4	1	160151660	1_79	0	0.000467719895137497	6.17072982419923	4.81373835631584e-08	-0.456529256831568	2
ENSG00000162735.18	PEX19	1	160286214	1_79	0	0.00118053752880476	14.5692129898486	2.86863964168755e-07	-1.45599999999978	1
ENSG00000122218.14	COPA	1	160343540	1_79	0	0.00123751883980761	15.3652167355344	3.17139703253181e-07	1.48409893992953	1
ENSG00000162736.15	NCSTN	1	160343540	1_79	0	0.00123751883980761	15.3652167355344	3.17139703253181e-07	-1.48409893992953	1
ENSG00000162738.5	VANGL2	1	160400615	1_79	0	0.000495109569667251	6.48352428660923	5.35392851455254e-08	-0.494163424124711	1
ENSG00000066294.14	CD84	1	160579933	1_79	0	0.000431853574400232	5.40033962415377	3.88971424465202e-08	0.428571428571228	1
ENSG00000117091.9	CD48	1	160709737	1_79	0	0.000436621395665027	5.64836507809592	4.11327625402178e-08	0.391674949499184	2
ENSG00000122223.12	CD244	1	160862395	1_79	0	0.000489207787550572	6.30377943920666	5.14344945988137e-08	-0.579710144927348	1
ENSG00000179914.4	ITLN1	1	160884736	1_79	2	0.196188041894491	33.9605194195266	0.000111123768811594	-5.68148148147923	1
ENSG00000215845.10	TSTD1	1	161038745	1_79	0	0.000681297006185799	9.95770665400126	1.13150353283978e-07	1.21476610362745	2
ENSG00000162755.13	KLHDC9	1	161098329	1_79	0	0.00203416461664419	24.3603458680386	8.26474867221152e-07	-3.07241379310187	1
ENSG00000143256.4	PFDN2	1	161117821	1_79	0	0.000908120041253402	12.6779152030882	1.92022097123532e-07	1.20559440559393	1
ENSG00000158793.13	NIT1	1	161118210	1_79	0	0.00168113774749523	19.1218946746196	5.36159896944994e-07	-1.86486486486558	1
ENSG00000143222.11	UFC1	1	161152958	1_79	0	0.000443167057143756	6.78390032857479	5.01426212881073e-08	1.15740740740779	1
ENSG00000143224.17	PPOX	1	161165947	1_79	0	0.00113575560542012	14.9073769602571	2.82387993807608e-07	-1.68661971830841	1
ENSG00000158850.14	B4GALT3	1	161177981	1_79	0	0.000887998153826675	15.6563829954654	2.31880167379566e-07	-2.72950819672092	1
ENSG00000158864.12	NDUFS2	1	161196933	1_79	0	0.0872383662859961	56.8863826942913	8.27705704116272e-05	-3.95530726256901	1
ENSG00000158869.10	FCER1G	1	161215268	1_79	0	0.000410167485345614	4.93452559812285	3.37572252773756e-08	0.164285714285761	1
ENSG00000158887.15	MPZ	1	161310092	1_79	0	0.000689427181619018	9.75397494400919	1.12157970799586e-07	-0.934782608695683	1
ENSG00000143252.14	SDHC	1	161314507	1_79	0	0.00062287429312391	10.6516999995979	1.10657139413538e-07	-1.69824561403443	1
ENSG00000132185.16	FCRLA	1	161707114	1_79	0	0.000423211806540813	6.0432764542533	4.26570032795186e-08	-0.196969696969732	1
ENSG00000162746.14	FCRLB	1	161721827	1_79	0	0.000433641070943236	5.23566432143499	3.78671228288e-08	0.315018315018219	1
ENSG00000081721.11	DUSP12	1	161749589	1_79	0	0.000458824213655174	5.68357321588439	4.34938541209494e-08	0.220183486238586	1
ENSG00000118217.5	ATF6	1	161766262	1_79	0	0.000553193698832222	7.46699436079352	6.88942780593877e-08	-0.638729987605976	2
ENSG00000198574.5	SH2D1B	1	162412043	1_80	0	0.00142172094004978	6.32298111897695	1.49932696105357e-07	0.592592592592537	1
ENSG00000117143.13	UAP1	1	162561114	1_80	0	0.00214050294987478	10.2936018284366	3.67488117794502e-07	-1.09913652150803	2
ENSG00000162733.16	DDR2	1	162631124	1_80	0	0.0013979587224594	6.15944383331326	1.43613727042364e-07	-0.515254237287878	1
ENSG00000132196.13	HSD17B7	1	162790761	1_80	0	0.00122668195468245	4.89135239286009	1.00073948234807e-07	0.132746079953912	2
ENSG00000143228.12	NUF2	1	163266611	1_80	0	0.00447373370189119	17.4512702240489	1.30213879517217e-06	-1.770161290323	1
ENSG00000162761.14	LMX1A	1	165356504	1_81	0	0.00334985977358193	6.17214444710139	3.44844111614691e-07	-0.585227272727242	1
ENSG00000143171.12	RXRG	1	165445274	1_81	0	0.00317674728982942	5.6569312309517	2.99725485876165e-07	0.426751592356693	1
ENSG00000188859.6	FAM78B	1	166167240	1_81	0	0.00404392182941515	8.00079345449455	5.39629789737184e-07	0.886710239651239	1
ENSG00000143195.12	ILDR2	1	166989700	1_82	0	0.00362489789514653	17.1442855138655	1.03651424309092e-06	1.85534591194938	1
ENSG00000143194.12	MAEL	1	166975572	1_82	0	0.00208705741810289	11.7779444994127	4.09981260528435e-07	-1.58974358974418	1
ENSG00000143157.11	POGK	1	166838846	1_82	0	0.00467397908476863	19.6302515164277	1.53028645556867e-06	-1.8261964735522	1
ENSG00000143167.11	GPA33	1	167166436	1_82	0	0.00146449131197157	8.39273201830546	2.04998300857514e-07	0.937254901961354	1
ENSG00000143190.21	POU2F1	1	167221225	1_82	0	0.00765774964917154	24.4363950128384	3.12103332949581e-06	2.15756302521126	1
ENSG00000198821.10	CD247	1	167518220	1_82	0	0.00110791419027667	5.68266604371301	1.05007027510266e-07	-0.429967426710125	1
ENSG00000143162.7	CREG1	1	167528337	1_82	0	0.0010770246752706	5.40535923023165	9.70980080668009e-08	-0.384500490395634	2
ENSG00000198771.10	RCSD1	1	167630346	1_82	0	0.00155175226169102	8.94830116296932	2.31591750219825e-07	0.923529411764736	1
ENSG00000197965.11	MPZL1	1	167720961	1_82	0	0.00101684959194459	4.84922303711166	8.22411139072218e-08	-0.0370773639180762	2
ENSG00000143199.17	ADCY10	1	167913803	1_82	0	0.0017405691925314	10.0672012128865	2.92253786649849e-07	1.02000000000017	1
ENSG00000143164.15	DCAF6	1	167936749	1_82	0	0.00101680758456668	4.84865706010726	8.22281180459303e-08	-0.0137614678899001	1
ENSG00000143158.10	MPC2	1	167936749	1_82	0	0.00101680758456668	4.84865706010726	8.22281180459303e-08	0.0137614678899001	1
ENSG00000143147.14	GPR161	1	168137545	1_82	0	0.00132782849428459	7.44068339437857	1.64783952299249e-07	0.806740971213721	2
ENSG00000143155.12	TIPRL	1	168178654	1_82	0	0.00102486779244515	4.92446615596709	8.41757719405048e-08	0.0926508977142743	2
ENSG00000143185.3	XCL2	1	168544200	1_82	0	0.00709541284271287	23.6632137196807	2.80034475584972e-06	-1.98809523809542	1
ENSG00000143184.4	XCL1	1	168558662	1_82	0	0.00492121021786285	20.1133318332245	1.65088203434012e-06	1.79041916167612	1
ENSG00000143196.4	DPT	1	168728935	1_82	0	0.00357402521562111	17.2081402868248	1.02577392629814e-06	-1.83942023870269	2
ENSG00000143153.12	ATP1B1	1	169105498	1_82	0	0.00867153689996492	25.7469056170111	3.72375606047377e-06	2.29015544041434	1
ENSG00000143156.13	NME7	1	169360594	1_83	0	0.00182803317772529	5.09360331269948	1.55299228610272e-07	0.0433830917257317	2
ENSG00000117477.12	CCDC181	1	169464882	1_83	0	0.00178765648232559	4.86241395865426	1.44975996679933e-07	-0.13101199522476	2
ENSG00000117479.12	SLC19A2	1	169485770	1_83	0	0.00190618255105124	5.48322798831108	1.74325491848398e-07	0.3781094527363	1
ENSG00000174175.16	SELP	1	169629757	1_83	0	0.216144223424652	31.5827063770969	0.00011385525532509	-4.46399999999892	1
ENSG00000007908.15	SELE	1	169764425	1_83	0	0.00380410157867439	12.6291021086204	8.01280705649764e-07	1.89592123769251	1
ENSG00000000457.13	SCYL3	1	169894240	1_83	0	0.0041828970454002	14.1504026102884	9.8720211601312e-07	-3.05853658536496	1
ENSG00000120370.12	GORAB	1	170532434	1_83	0	0.00430652500694029	13.430150411475	9.64645972846982e-07	-1.40531561461783	1
ENSG00000116132.11	PRRX1	1	170662622	1_84	0	0.00124531857533194	6.72722127183274	1.3972569691915e-07	0.68800000000006	1
ENSG00000007933.12	FMO3	1	171090009	1_84	0	0.00104113926241012	4.85315566761525	8.42739115056196e-08	-0.00735294117647275	1
ENSG00000010932.16	FMO1	1	171248552	1_84	0	0.00427393684421318	18.6196028757703	1.32726798798093e-06	-1.70796460177014	1
ENSG00000076258.9	FMO4	1	171314054	1_84	0	0.00123510774180347	6.46438448559831	1.33165624099884e-07	-0.543544381339864	2
ENSG00000034971.16	MYOC	1	171652737	1_84	0	0.00216054936917065	11.494593925696	4.14207476275252e-07	-1.31148542598301	2
ENSG00000117533.14	VAMP4	1	171742012	1_84	0	0.00311299386823771	15.2258371000597	7.90532173578933e-07	-1.85738734557288	2
ENSG00000010165.19	METTL13	1	171781634	1_84	0	0.00163925403408582	9.16753628033658	2.50644976069014e-07	-1.25101747029425	2
ENSG00000197959.13	DNM3	1	171841377	1_84	0	0.00210306287255335	11.9276549394868	4.183766409237e-07	1.1962421711903	1
ENSG00000094975.13	SUCO	1	172532503	1_84	0	0.00148497380751633	7.73542300494985	1.91585645586167e-07	-0.694444444444592	1
ENSG00000117560.7	FASLG	1	172658724	1_84	0	0.00164885542414572	8.4530419352325	2.32463999957292e-07	-0.430167597765402	1
ENSG00000120337.8	TNFSF18	1	173051434	1_84	0	0.00162440849577095	9.72998727696502	2.63613489608306e-07	1.27878787878762	1
ENSG00000183831.6	ANKRD45	1	173668379	1_85	0	0.00224936796881392	4.97410617038234	1.86610322283265e-07	-0.306569343065714	1
ENSG00000076321.10	KLHL20	1	173714815	1_85	0	0.00256287612602346	6.01375552899563	2.57059400453733e-07	0.398437500000083	1
ENSG00000117601.13	SERPINC1	1	173916899	1_85	0	0.00225066147783193	4.98948238825439	1.87294824717131e-07	0.303191489361764	1
ENSG00000120333.4	MRPS14	1	175023749	1_85	0	0.00256215327273868	6.27207611173779	2.68025757402056e-07	0.594470046083313	1
ENSG00000120332.15	TNN	1	175068086	1_85	0	0.00225028662868954	4.93844030364942	1.85347935718662e-07	0.395723678409875	2
ENSG00000152092.15	ASTN1	1	177165470	1_86	0	0.00282768570012071	7.67592826492766	3.62011317942664e-07	-0.824675324675102	1
ENSG00000235750.9	KIAA0040	1	175192713	1_86	0	0.00363765910883052	10.1216252875493	6.14090471895242e-07	-1.06923554961203	2
ENSG00000143207.19	RFWD2	1	176207677	1_86	0	0.00213603698684328	4.9531144112851	1.76460389655444e-07	-0.104333868378775	1
ENSG00000240021.9	TEX35	1	178512615	1_87	0	0.00267525216613918	5.34845667486014	2.38645534381659e-07	0.447761194029899	1
ENSG00000120341.18	SEC16B	1	177984617	1_87	0	0.0035404048147345	8.06895024144095	4.76463970589767e-07	-0.952076677316723	1
ENSG00000075391.16	RASAL2	1	178094621	1_87	0	0.00262868927859106	5.17801065159718	2.27019048389409e-07	-0.298850574712494	1
ENSG00000116191.17	RALGPS2	1	178725006	1_87	0	0.00679408083706257	14.4023593861816	1.63201617682914e-06	1.71991302513899	2
ENSG00000116199.11	FAM20B	1	179071795	1_89	0	0.0033072960649374	10.5371058837046	5.81238701486148e-07	-0.872180451127953	1
ENSG00000186283.13	TOR3A	1	179079288	1_89	0	0.00186993539249314	5.00221989574285	1.56008940141817e-07	-0.722381064900848	2
ENSG00000143322.19	ABL2	1	179229518	1_89	0	0.00189159515093262	5.11391554656677	1.61339924448599e-07	-0.166747024534145	2
ENSG00000162782.15	TDRD5	1	179591019	1_89	0	0.00185390358963489	4.91862759667963	1.52086684750098e-07	-0.202109501448378	2
ENSG00000135837.15	CEP350	1	179954679	1_89	0	0.00273599845532369	8.69623230485222	3.96832365748981e-07	-0.973737373737375	1
ENSG00000116260.16	QSOX1	1	180154677	1_89	0	0.00215728385375968	6.38948849132588	2.29897098856191e-07	0.649999999999737	1
ENSG00000230124.6	ACBD6	1	180502528	1_89	0	0.0021404822213994	6.31360778572536	2.25397621932951e-07	0.62213740458012	1
ENSG00000203730.2	TEDDM1	1	182400603	1_90	0	0.00202828384667941	5.93643359345755	2.00823462889987e-07	-0.565789473684174	1
ENSG00000135862.5	LAMC1	1	183023890	1_91	0	0.00213204169385861	5.62455000554927	2.00006256500888e-07	0.241935483871006	1
ENSG00000058085.14	LAMC2	1	183186170	1_91	0	0.00217670148406257	5.82575537330324	2.11500414744811e-07	0.487567599608086	2
ENSG00000157064.10	NMNAT2	1	183418808	1_91	0	0.00271660730663825	7.97649894495078	3.61409265227506e-07	1.11229946524056	1
ENSG00000116698.21	SMG7	1	183471970	1_91	0	0.00199312001881968	4.97063032925389	1.65236132818323e-07	0.459893048128195	1
ENSG00000116701.14	NCF2	1	183590726	1_91	0	0.00739114025205534	17.7006061279243	2.18202482508929e-06	1.8879310344825	1
ENSG00000162704.15	ARPC5	1	183635462	1_91	0	0.0100198521447318	20.6608874596717	3.45279179286578e-06	-2.49952015003883	2
ENSG00000143344.15	RGL1	1	183635770	1_91	0	0.0203527192430524	27.5728507111458	9.35974930791314e-06	-3.00806451612903	1
ENSG00000198860.11	TSEN15	1	184050050	1_91	0	0.00656685162825399	16.5507307937463	1.81273568493598e-06	1.74641148325402	1
ENSG00000135842.16	FAM129A	1	184974705	1_92	0	0.00384863475573094	11.4281894725515	7.33574515054792e-07	1.12236286919849	1
ENSG00000121486.11	TRMT1L	1	185156912	1_92	0	0.00214655493131311	5.75985950478931	2.06212032351121e-07	-0.328467153284864	1
ENSG00000116668.12	SWT1	1	185156912	1_92	0	0.00214655493131311	5.75985950478931	2.06212032351121e-07	0.328467153284864	1
ENSG00000116679.15	IVNS1ABP	1	185317057	1_92	0	0.00199262100453523	5.03767616532569	1.67422975483671e-07	0.185185185185235	1
ENSG00000157181.15	C1orf27	1	186376149	1_92	0	0.00391547509965318	11.5954721342637	7.57239061501273e-07	-1.65159147596663	2
ENSG00000262180.1	OCLM	1	186400848	1_92	0	0.0028221976047208	8.41615243687788	3.96151329258e-07	-0.974358974359088	1
ENSG00000073756.11	PTGS2	1	186680089	1_92	0	0.00306785554353162	9.22645228673131	4.72095381606462e-07	0.92771084337343	1
ENSG00000090104.11	RGS1	1	192575980	1_96	0	0.00194782976323216	5.46430552218605	1.77519504503358e-07	0.367753623188343	1
ENSG00000116741.7	RGS2	1	192808677	1_96	0	0.0035382764828471	11.258979173521	6.64432530489094e-07	-1.10000000000039	1
ENSG00000023572.8	GLRX2	1	193105954	1_96	0	0.00251873688468218	7.95910966123413	3.34354672064658e-07	0.885279701327804	2
ENSG00000151414.14	NEK7	1	198159051	1_99	0	0.00149640704070797	5.29536830907978	1.32161822987288e-07	-0.0862068965517173	1
ENSG00000081237.18	PTPRC	1	198638198	1_99	0	0.0021058641109496	8.09124819707486	2.84188154694291e-07	-0.602943279353092	2
ENSG00000116833.13	NR5A2	1	200042690	1_100	0	0.00283873809684598	8.74743948457199	4.14158308699723e-07	0.779141104294279	1
ENSG00000170128.4	GPR25	1	200872533	1_101	0	0.0162469373509683	23.5096795833539	6.37057043101038e-06	-2.5294117647059	1
ENSG00000118193.11	KIF14	1	200620641	1_101	0	0.00986547316654851	31.1731317260087	5.12930424404525e-06	3.31095620545623	2
ENSG00000118197.13	DDX59	1	200669405	1_101	0	0.00234664892421343	18.884469940908	7.39116718167564e-07	-2.92195158740758	2
ENSG00000118200.14	CAMSAP2	1	200740002	1_101	0	0.00280568445200535	18.5171698292346	8.66509923528964e-07	2.69189688889912	2
ENSG00000232237.3	ASCL5	1	201127255	1_101	0	0.000943369916959536	6.13652077165546	9.65526809342876e-08	-0.755905511811038	1
ENSG00000116857.16	TMEM9	1	201154671	1_101	0	0.00157805941208389	10.1032328536874	2.65915601134756e-07	0.781216432999293	2
ENSG00000163395.16	IGFN1	1	201190333	1_101	0	0.00092954535259282	6.34238582217195	9.83293904856902e-08	0.751879699248066	1
ENSG00000118194.18	TNNT2	1	201378187	1_101	0	0.00152640579921071	10.3736995036507	2.64097187678531e-07	-1.02790697674424	1
ENSG00000159173.18	TNNI1	1	201406530	1_101	0	0.00212808049702884	14.2456700293974	5.05627909279465e-07	1.65625000000014	1
ENSG00000174307.6	PHLDA3	1	201468871	1_101	0	0.000926559112598091	5.52275286969433	8.53471154000791e-08	0.325203252032459	1
ENSG00000159176.13	CSRP1	1	201509697	1_101	0	0.00214526381319824	13.4565425722982	4.81475621380538e-07	1.86345381526033	1
ENSG00000198700.9	IPO9	1	201828710	1_102	0	0.00217578631619231	4.8876828198931	1.77369671554808e-07	-0.176211453744515	1
ENSG00000198892.6	SHISA4	1	201888432	1_102	0	0.00235783152750979	5.66757820050322	2.22879639838112e-07	0.444444444444435	1
ENSG00000134375.10	TIMM17A	1	201956727	1_102	0	0.00447788903185375	11.8956651962674	8.8842785177661e-07	-1.16923076923076	1
ENSG00000176393.10	RNPEP	1	202000362	1_102	0	0.00220217751880347	5.00469389548292	1.83818809899185e-07	0.0599999999999651	1
ENSG00000163435.15	ELF3	1	202007718	1_102	0	0.00228813341140965	5.37632772158893	2.05176294518664e-07	-0.243445692884018	1
ENSG00000170075.8	GPR37L1	1	202123232	1_102	0	0.00251583245092801	6.29716986659524	2.64233105381962e-07	-0.526315789473743	1
ENSG00000143862.7	ARL8A	1	202144707	1_102	0	0.00217935705482963	4.90359748881604	1.78239234472974e-07	-0.109375000000028	1
ENSG00000143851.15	PTPN7	1	202161992	1_102	0	0.00636724406310241	15.3166193740673	1.62657660950897e-06	1.53276955602519	1
ENSG00000077157.21	PPP1R12B	1	202348568	1_102	0	0.00452573554054603	11.9989571395459	9.05717543838608e-07	1.45044889976102	2
ENSG00000117139.16	KDM5B	1	202811535	1_102	0	0.00337819591941124	9.15865333973375	5.16031911863347e-07	-1.04000000000005	1
ENSG00000117153.15	KLHL12	1	202928138	1_102	0	0.00286246017213898	7.55020773041253	3.60461145815863e-07	0.772946262895428	2
ENSG00000159346.12	ADIPOR1	1	202958379	1_102	0	0.00216768045217164	4.85145628371769	1.75399151905201e-07	-0.0185976061711523	2
ENSG00000133048.12	CHI3L1	1	203186284	1_102	0	0.00217778150384973	4.89657794641386	1.77855411108938e-07	0.0957943925234053	1
ENSG00000159388.5	BTG2	1	203305490	1_102	0	0.00217444261740529	4.88168648731471	1.77042666291319e-07	0.0977011494253201	1
ENSG00000122176.10	FMOD	1	203351950	1_102	0	0.00235668567507852	5.6628628361671	2.2258598205263e-07	0.433878157503415	1
ENSG00000174567.7	GOLT1A	1	204214495	1_103	0	0.00778646112674175	15.7973992125987	2.0515675379442e-06	-2.08910891089086	1
ENSG00000188783.5	PRELP	1	203475432	1_103	0	0.00254044684499188	4.91605698590335	2.08298971923853e-07	0.15789473684219	1
ENSG00000188770.9	OPTC	1	203493789	1_103	0	0.00271691761418413	5.56798716290301	2.52310195614229e-07	-0.397790250940732	2
ENSG00000122188.12	LAX1	1	203764731	1_103	0	0.00437561476375781	10.1956329995682	7.44069287635588e-07	1.09604519773949	1
ENSG00000257315.2	ZBED6	1	203795675	1_103	0	0.0034011953482207	7.74891731492741	4.39574720637756e-07	-0.837988826815393	1
ENSG00000182004.12	SNRPE	1	203861428	1_103	0	0.00459463094848289	10.6701049378375	8.17672571525398e-07	1.17712324115642	2
ENSG00000143842.14	SOX13	1	204072748	1_103	0	0.00254076277642479	4.91726559757512	2.08376092735011e-07	-0.217054263565892	1
ENSG00000143845.14	ETNK2	1	204151824	1_103	0	0.00265204866727309	5.33340434365227	2.35909866764707e-07	0.441988950276124	1
ENSG00000158615.8	PPP1R15B	1	204412128	1_103	0	0.00287117147674343	6.10409304258915	2.92307784500058e-07	0.562005277044889	1
ENSG00000186007.9	LEMD1	1	205457492	1_104	0	0.0102135176266227	20.9454105105752	3.56799572104355e-06	-1.82745098039221	1
ENSG00000163531.15	NFASC	1	204828864	1_104	0	0.00202689033891501	5.23110401086136	1.76841305960513e-07	-0.367441860465087	1
ENSG00000174529.7	TMEM81	1	205084091	1_104	0	0.011704732530941	22.2723955553135	4.34798993942765e-06	-2.5245901639342	1
ENSG00000133059.16	DSTYK	1	205210869	1_104	0	0.00300522194869701	9.0541216715014	4.53819323404594e-07	1.13220707704917	2
ENSG00000133069.15	TMCC2	1	205228229	1_104	0	0.00210224561504135	5.58538034899189	1.95837706139505e-07	0.402862985685019	1
ENSG00000163545.8	NUAK2	1	205321732	1_104	0	0.00221722374138877	6.1022009849009	2.25660805217876e-07	-0.49063670411984	1
ENSG00000162873.14	KLHDC8A	1	205356330	1_104	0	0.00205727194973493	5.37550151918129	1.84446661626985e-07	-0.290123456790068	1
ENSG00000117266.15	CDK18	1	205504902	1_104	0	0.00201230028809485	5.16100008243572	1.7321550365667e-07	-0.285798537140218	2
ENSG00000158711.13	ELK4	1	205632336	1_104	0	0.00199697631520512	5.0868041226506	1.6942521061796e-07	0.0979020979021212	1
ENSG00000158715.5	SLC45A3	1	205680045	1_104	0	0.00195793642618103	4.89520077261062	1.59856095304366e-07	0.138554216867479	1
ENSG00000069275.12	NUCKS1	1	205750729	1_104	0	0.0110337090594347	21.6976345458715	3.99295139611865e-06	2.04411764705976	1
ENSG00000117280.12	RAB29	1	205775418	1_104	0	0.0124279080263279	22.8563201959399	4.73766608094871e-06	2.38194444444393	1
ENSG00000133065.10	SLC41A1	1	205813381	1_104	0	0.00677472611989038	16.9505497964976	1.9152948355127e-06	2.31145361418727	2
ENSG00000162877.12	PM20D1	1	205820154	1_104	0	0.0172280538143383	26.0411689617494	7.48267358709233e-06	-2.87987330105831	2
ENSG00000174502.18	SLC26A9	1	205943691	1_104	0	0.00399874266194622	11.8278107119594	7.88838188890981e-07	1.31140350877119	1
ENSG00000162891.10	IL20	1	206869829	1_105	0	0.00199883505373766	18.4263767720606	6.14295041535969e-07	3.03968253968224	1
ENSG00000263528.7	IKBKE	1	206475652	1_105	0	0.00235597719183123	14.488476013409	5.69316660806669e-07	1.10975609756102	1
ENSG00000266094.7	RASSF5	1	206507103	1_105	0	0.0023205514034782	16.1529766009109	6.25178253107966e-07	-2.01917808219281	1
ENSG00000162894.11	FCMR	1	206923405	1_105	0	0.00170900319320866	17.9934277751752	5.12881323691042e-07	3.36800000000033	1
ENSG00000162896.5	PIGR	1	206945992	1_105	0	0.000866066273980781	5.99401582707601	8.65822998738688e-08	0.570892882100423	2
ENSG00000123843.12	C4BPB	1	207088956	1_105	0	0.00178717218814029	11.5182755150118	3.43331748682662e-07	-0.394342762063039	1
ENSG00000123838.10	C4BPA	1	207104083	1_105	0	0.00204406019167402	14.9216518448053	5.0871048468045e-07	1.76246334310877	1
ENSG00000196352.14	CD55	1	207322082	1_105	0	0.000894634002237105	6.3472122593132	9.47084061343594e-08	0.743999999999974	1
ENSG00000203710.10	CR1	1	207496579	1_105	0	0.0013495198942064	10.4671837628907	2.35596723057111e-07	-1.35616438356195	1
ENSG00000117335.19	CD46	1	207751847	1_105	0	0.00093604290827265	6.85540674770946	1.07025949755957e-07	-0.999999999999832	1
ENSG00000174059.16	CD34	1	207911570	1_105	0	0.00688242900516889	24.3629081678124	2.79660399660454e-06	2.09409190372021	1
ENSG00000123689.5	G0S2	1	209675087	1_106	0	0.00100091881853204	5.81346336772091	9.70496336641011e-08	-0.801418439716497	1
ENSG00000009790.14	TRAF3IP3	1	209756234	1_106	0	0.00187103504439956	14.7870380355852	4.61448477533051e-07	2.30263157894807	1
ENSG00000054392.12	HHAT	1	210329236	1_106	0	0.00103128688477971	6.33122499671317	1.08899866632749e-07	-0.971428571428158	1
ENSG00000143473.12	KCNH1	1	211134467	1_107	0	0.00334276819172896	13.8011627443982	7.69452905096137e-07	1.50358422939101	1
ENSG00000117625.13	RCOR3	1	211257612	1_107	0	0.00133368998386785	4.88309466350752	1.08620085110972e-07	0.0949612403100716	1
ENSG00000082512.14	TRAF5	1	211326561	1_107	0	0.00134671581576162	4.97739440963852	1.11799052199804e-07	0.146967454470659	2
ENSG00000198570.5	RD3	1	211488746	1_107	0	0.00133051724093358	4.85998541034995	1.07848864672286e-07	-0.0279720279720304	1
ENSG00000170385.9	SLC30A1	1	211578806	1_107	0	0.00150808489872956	6.0754743285311	1.52815035566771e-07	0.664948453607856	1
ENSG00000117650.12	NEK2	1	211675884	1_107	0	0.00133487321436021	4.89169797768627	1.08907994115006e-07	0.0458015267175733	1
ENSG00000123684.12	LPGAT1	1	211830758	1_107	0	0.002568568592762	11.2434285022054	4.81670485943758e-07	-1.54687499999983	1
ENSG00000143493.12	INTS7	1	212035474	1_107	0	0.0021969753800507	9.72662206152214	3.5640791234088e-07	1.12189616252849	1
ENSG00000143476.17	DTL	1	212035474	1_107	0	0.0021969753800507	9.72662206152214	3.5640791234088e-07	1.12189616252849	1
ENSG00000066027.11	PPP2R5A	1	212285915	1_107	0	0.00133024755900879	4.85801884911051	1.0778337334503e-07	-0.0345669053424858	2
ENSG00000065600.12	TMEM206	1	212414864	1_107	0	0.00148613614706095	5.93321450141584	1.47064805424226e-07	0.439860304251281	2
ENSG00000117691.9	NENF	1	212431624	1_107	0	0.00138116299592961	5.22245079109943	1.20303814078921e-07	-0.377326277859954	2
ENSG00000162772.16	ATF3	1	212565261	1_107	0	0.00541260742773519	18.4826100957692	1.66851431339616e-06	1.78918918919019	1
ENSG00000123685.8	BATF3	1	212699839	1_108	0	0.00664546284736645	17.2107626610361	1.90759183812995e-06	-1.5328185328187	1
ENSG00000203705.10	TATDN3	1	212790876	1_108	0	0.0018451138156188	5.20860515324534	1.60289362849313e-07	-0.527272727272723	1
ENSG00000143494.15	VASH2	1	212950961	1_108	0	0.00254519975793477	8.18505238407743	3.47458901323236e-07	0.749999999999718	1
ENSG00000174606.13	ANGEL2	1	213015952	1_108	0	0.00535740466118684	15.5359569020057	1.3882016765816e-06	1.78316326530581	1
ENSG00000136643.11	RPS6KC1	1	213051377	1_108	0	0.00196362114618465	5.6681522781228	1.8563476613434e-07	-0.249384818753384	2
ENSG00000143499.13	SMYD2	1	214280940	1_108	0	0.00259216051416711	8.41709314525144	3.63901737831903e-07	-0.856382978723626	1
ENSG00000152104.11	PTPN14	1	214552234	1_109	0	0.00760104652727578	15.4919047971592	1.96398567572317e-06	-1.62875691626867	2
ENSG00000117724.12	CENPF	1	214602949	1_109	0	0.00263222944717845	5.18911268258636	2.27812185530146e-07	0.318903225664432	2
ENSG00000136636.12	KCTD3	1	215567710	1_109	0	0.00531121455207295	12.006858495808	1.06361228159541e-06	1.34763228201315	2
ENSG00000196482.16	ESRRG	1	217137681	1_110	0	0.00124383721581267	4.85932127394164	1.00808990511848e-07	0.00987654320987445	1
ENSG00000092978.10	GPATCH2	1	217631293	1_110	0	0.00124423715997057	4.86244025530328	1.00906130289793e-07	0.17267828341137	2
ENSG00000162814.10	SPATA17	1	217631425	1_110	0	0.00127103148684671	5.0691541179551	1.07461255493097e-07	-0.110389610389633	1
ENSG00000143353.11	LYPLAL1	1	219173128	1_111	0	0.00366868744940019	9.45663075908641	5.78638400511568e-07	1.01587301587307	1
ENSG00000162813.17	BPNT1	1	220091126	1_112	0	0.00191557533271303	11.0959046537834	3.54504749218994e-07	-1.21835443037948	1
ENSG00000067704.9	IARS2	1	220094239	1_112	0	0.00138970162151919	7.98178400779051	1.85004222663616e-07	-0.653184146015779	2
ENSG00000116141.15	MARK1	1	220528008	1_112	0	0.00156660958798627	9.14441969541565	2.38933495195034e-07	-0.998211091233724	1
ENSG00000117791.15	MARC2	1	220747806	1_112	0	0.0219625951506214	34.8268229044322	1.27572662380111e-05	3.42209488890282	2
ENSG00000186205.12	MARC1	1	220786518	1_112	0	0.00120619705149472	6.60774620329148	1.32932668202806e-07	-0.405693950178161	1
ENSG00000143507.17	DUSP10	1	221742291	1_113	0	0.0409427146533216	36.9295208795282	2.52179868181264e-05	-3.08205128205041	1
ENSG00000143512.12	HHIPL2	1	222544616	1_114	0	0.00205061523691474	7.29698078912465	2.49567189646799e-07	-0.776371308016996	1
ENSG00000154305.16	MIA3	1	222622822	1_114	0	0.00228252389167605	8.33678848637189	3.17376101205758e-07	0.878980891719581	1
ENSG00000186063.12	AIDA	1	222712777	1_114	0	0.00197901820916135	6.95202150446682	2.29467404103293e-07	-0.728323699422096	1
ENSG00000154309.8	DISP1	1	222872138	1_114	0	0.00160653400003286	4.92850274102137	1.32058095346765e-07	-0.119999999999916	1
ENSG00000187554.11	TLR5	1	223142833	1_114	0	0.029683077696256	33.3147536235184	1.64932271500996e-05	3.35772357723624	1
ENSG00000203697.11	CAPN8	1	223665771	1_114	0	0.001767810445088	5.85680309916145	1.72685719657778e-07	0.51461988304112	1
ENSG00000162909.17	CAPN2	1	223701813	1_114	0	0.00168422333586971	5.38676962826112	1.51317162514328e-07	0.382857142856969	1
ENSG00000143748.17	NVL	1	224330140	1_114	0	0.00159397809889161	4.85236990721814	1.2900197407853e-07	-0.0408921933085389	1
ENSG00000143771.11	CNIH4	1	224355356	1_114	0	0.00159864000468779	4.8807107158387	1.30134920053507e-07	0.0499055332577122	2
ENSG00000143786.7	CNIH3	1	224435983	1_114	0	0.00190231907607497	6.5684234817126	2.08403310522552e-07	-0.621380846325119	1
ENSG00000162923.14	WDR26	1	224436689	1_114	0	0.00161416582529472	4.97449473027188	1.33923635133738e-07	0.187590815963235	2
ENSG00000185155.11	MIXL1	1	226223248	1_115	0	0.00212790230522097	7.70976826998931	2.73623324623142e-07	-1.21212121212081	1
ENSG00000185842.15	DNAH14	1	224895916	1_115	0	0.00198782575235956	5.05391058661904	1.67558310359156e-07	0.213752606240286	2
ENSG00000143742.12	SRP9	1	225777848	1_115	0	0.00195926773054045	4.98745665973415	1.62979516835168e-07	0.228091785136917	2
ENSG00000143768.12	LEFTY2	1	225941740	1_115	0	0.00491756404551558	14.2068800346878	1.16522245038167e-06	1.4561403508774	1
ENSG00000163041.9	H3F3A	1	226070308	1_115	0	0.0113580102450522	19.4699091110604	3.68830040118183e-06	-1.78873239436642	1
ENSG00000182827.8	ACBD3	1	226187566	1_115	0	0.294212946705047	24.9832276524343	0.000122594343042943	-4.19841269841233	1
ENSG00000183814.15	LIN9	1	226309688	1_115	0	0.00194913849595424	5.02641954408941	1.63403569728329e-07	0.53319502074713	1
ENSG00000143799.12	PARP1	1	226407946	1_115	0	0.00200257742504728	5.2635596158942	1.75804087298902e-07	0.213017751479201	1
ENSG00000143772.9	ITPKB	1	226738931	1_116	0	0.00156589342231273	5.60734564851273	1.46446714606134e-07	0.0986038865093168	2
ENSG00000143801.16	PSEN2	1	226870643	1_116	0	0.00402194400894285	17.6622789575504	1.18479405303129e-06	2.55555555555509	1
ENSG00000163050.16	COQ8A	1	226897945	1_116	0	0.0040304558562988	18.8374974422924	1.26630254823125e-06	-2.91724137931034	1
ENSG00000143776.18	CDC42BPA	1	227318012	1_116	0	0.00262738036198018	10.2457378431946	4.48979275200671e-07	1.14366726842855	2
ENSG00000143740.14	SNAP47	1	227730861	1_116	0	0.00206022891183555	7.79110025692079	2.67716029893384e-07	-0.431506849315139	1
ENSG00000162910.18	MRPL55	1	228109044	1_116	0	0.00251917662096768	10.3293931598717	4.34003798674588e-07	-1.49999999999945	1
ENSG00000143774.16	GUK1	1	228140298	1_116	0	0.00212624604665956	8.40495239932246	2.98063559074356e-07	-1.07324840764324	1
ENSG00000154358.20	OBSCN	1	228210617	1_116	0	0.0047054666790447	15.9702268826532	1.25335441154675e-06	2.03937007874002	1
ENSG00000162931.11	TRIM17	1	228417087	1_116	0	0.00142911788115641	4.90394643695305	1.16889062849757e-07	0.376146788990649	1
ENSG00000196890.4	HIST3H2BB	1	228458562	1_116	0	0.00196855472981117	7.92515692118956	2.60204899206155e-07	-0.971830985914993	1
ENSG00000168159.11	RNF187	1	228486873	1_116	0	0.00556127202636658	17.4042174879816	1.61431672459783e-06	1.52694610778476	1
ENSG00000116574.5	RHOU	1	228734625	1_116	0	0.001810850631354	7.11955711732124	2.15028345328519e-07	-0.677419354838635	1
ENSG00000168118.11	RAB4A	1	229271486	1_117	0	0.00155166899258186	5.64952818845377	1.4620807766801e-07	-0.523437500000155	1
ENSG00000143632.14	ACTA1	1	229434388	1_117	0	0.0935352855025953	21.6996514868041	3.38523124426679e-05	4.07272727272717	1
ENSG00000069248.11	NUP133	1	229508410	1_117	0	0.0148067096705764	17.5128186406184	4.32488652075813e-06	3.47058823529375	1
ENSG00000135763.9	URB2	1	229626572	1_117	0	0.00153610778544233	6.57387587446621	1.68423735532116e-07	-1.41721854304583	1
ENSG00000143641.9	GALNT2	1	230095509	1_117	0	0.00156212804535993	9.36524949298433	2.44003517267103e-07	2.18705035971143	1
ENSG00000135773.12	CAPN9	1	230755502	1_118	0	0.0109800664071399	19.7973487719141	3.62553503679181e-06	-1.88095238095176	1
ENSG00000119280.16	C1orf198	1	230869142	1_118	0	0.00341559107913514	8.44412223723988	4.81039221185903e-07	-0.995194618372995	2
ENSG00000143643.12	TTC13	1	230978719	1_118	0	0.0024516733399752	5.22497977955335	2.13652177851468e-07	-0.331081081081014	1
ENSG00000173409.13	ARV1	1	230978719	1_118	0	0.00257896145037007	5.71630783011089	2.45878505133755e-07	-0.541932689071427	2
ENSG00000116906.11	GNPAT	1	231240905	1_118	0	0.00242771662082852	5.12966391547987	2.07705027717778e-07	0.285627846716866	2
ENSG00000116903.7	EXOC8	1	231337950	1_118	0	0.00816347428751507	16.9119775856695	2.30265847476765e-06	1.70497427101156	1
ENSG00000135766.8	EGLN1	1	231425284	1_118	0	0.00433721559938038	10.764194174774	7.7866856062827e-07	1.23316062176244	1
ENSG00000162946.21	DISC1	1	231627073	1_118	0	0.00334851122197999	8.25151998087502	4.60835386266026e-07	0.902386117137125	1
ENSG00000116991.10	SIPA1L2	1	232561778	1_119	0	0.00316939626651169	10.1961822038711	5.38981967236886e-07	-1.08179419525032	1
ENSG00000212916.4	MAP10	1	232805207	1_119	0	0.00260497738768217	8.29219504906856	3.60274540038255e-07	1.02164588032338	2
ENSG00000135778.11	NTPCR	1	232950261	1_119	0	0.00670262824434209	17.4727238095461	1.95328605686496e-06	1.93589695562827	2
ENSG00000135750.14	KCNK1	1	233659093	1_120	0	0.00351514337918868	7.42354630051921	4.35225738919071e-07	0.758241758241399	1
ENSG00000059588.9	TARBP1	1	234478644	1_121	0	0.00618563616469037	16.2306656016587	1.6744832483716e-06	1.5210497189978	2
ENSG00000188739.14	RBM34	1	235161669	1_121	0	0.002864099868085	8.75116257482922	4.18036318964571e-07	-1.05699481865286	1
ENSG00000152904.11	GGPS1	1	235326535	1_121	0	0.00279401768339194	8.51067850082304	3.96600667627853e-07	0.946153846154274	1
ENSG00000116957.12	TBCE	1	235440026	1_121	0	0.00192719012142584	4.90559420517785	1.57679882114559e-07	-0.228346456692955	1
ENSG00000162885.12	B3GALNT2	1	235504442	1_121	0	0.00246061193854852	7.27714652727026	2.986512604628e-07	0.758007117438011	1
ENSG00000143669.13	LYST	1	235883940	1_122	0	0.00174064774545657	5.29275139575957	1.53657050624464e-07	0.288659793814499	1
ENSG00000116962.14	NID1	1	236065637	1_122	0	0.00277289302598982	9.81210855079059	4.53790672827898e-07	1.0646319569124	1
ENSG00000186197.13	EDARADD	1	236348178	1_122	0	0.00176262383019898	5.41450311036575	1.59176279850846e-07	-0.279720279720192	1
ENSG00000116977.18	LGALS8	1	236276955	1_122	0	0.00210150035951351	7.12104487939976	2.49593514921868e-07	-0.796874999999953	1
ENSG00000119285.10	HEATR1	1	236604526	1_122	0	0.00497301028114827	15.4844267105825	1.28432398601354e-06	2.4186046511624	1
ENSG00000116984.12	MTR	1	236795503	1_122	0	0.0110680428212893	23.2670031283993	4.29508125737104e-06	-1.93898809523725	1
ENSG00000198626.15	RYR2	1	237112768	1_122	0	0.00166437684091481	4.85795789404304	1.34854522624289e-07	0.0270270270270331	1
ENSG00000133019.11	CHRM3	1	239386955	1_124	0	0.0124395630075115	21.7491774059705	4.51240493525553e-06	-1.93962264150951	1
ENSG00000182901.16	RGS7	1	241357612	1_126	0	0.00505020228148312	13.855851753178	1.16708397911489e-06	-1.41666666666682	1
ENSG00000117009.11	KMO	1	241532545	1_127	0	0.00259823146107185	7.8284096618345	3.39243462373655e-07	0.802408557304375	2
ENSG00000203668.2	CHML	1	241623343	1_127	0	0.00203196495825198	5.44237060244372	1.84443957402578e-07	0.35937499999999	1
ENSG00000054277.13	OPN3	1	241677619	1_127	0	0.00250426711238339	7.47085203943121	3.12040446717313e-07	0.759894459102913	1
ENSG00000174371.16	EXO1	1	241847942	1_127	0	0.00360963336973719	11.0205307804972	6.63476752631028e-07	-1.29457364341055	1
ENSG00000180287.16	PLD5	1	242524418	1_128	0	0.00266150124776154	8.58658520755255	3.8115995203082e-07	-1.01058201058153	1
ENSG00000143702.15	CEP170	1	243254880	1_128	0	0.00315121993872558	10.2263222954813	5.37475035731518e-07	1.29545454545498	1
ENSG00000117020.16	AKT3	1	243851261	1_128	0	0.00185140142000884	5.06385703411237	1.56365930644919e-07	0.237822349570314	1
ENSG00000173728.10	C1orf100	1	244352788	1_129	0	0.00293599793600619	5.74088898964134	2.81122107917802e-07	-0.432432432432211	1
ENSG00000035687.9	ADSS	1	244452097	1_129	0	0.00331034498121219	6.90605777444776	3.8129715785654e-07	0.68106312292385	1
ENSG00000179397.17	C1orf101	1	244454207	1_129	0	0.00526146778860459	11.4069211764071	1.00100319123401e-06	-1.21192226080586	2
ENSG00000162849.15	KIF26B	1	245155106	1_129	0	0.00443658508601519	9.75008067060341	7.21468093644513e-07	1.01470588235266	1
ENSG00000197472.14	ZNF695	1	247008034	1_130	0	0.00176916981947461	6.95125383772775	2.05112805797738e-07	0.775119617224859	1
ENSG00000185420.18	SMYD3	1	246507596	1_130	0	0.00149445496876899	5.31380029644637	1.3244884260504e-07	0.31612903225803	1
ENSG00000143653.9	SCCPDH	1	246723829	1_130	0	0.00301804326680566	12.1352660567275	6.10850409683635e-07	1.62636320113011	2
ENSG00000153207.14	AHCTF1	1	246932175	1_130	0	0.00183824224959195	7.32292868101325	2.24516184802228e-07	-0.806896551723832	1
ENSG00000277462.1	ZNF670	1	247078548	1_130	0	0.0021892274145755	9.01874937542252	3.2930422432511e-07	-1.00364696189178	2
ENSG00000188295.14	ZNF669	1	247103972	1_130	0	0.00265300462393847	10.8838056857607	4.81591587477208e-07	-1.23330950426749	3
ENSG00000196418.12	ZNF124	1	247170286	1_130	0	0.00398045044124706	14.8231558202065	9.8408588030113e-07	1.50993377483493	1
ENSG00000162714.12	ZNF496	1	247330860	1_131	0	0.00863580544666587	19.1726096025052	2.76149451160186e-06	-1.56644969502275	2
ENSG00000162722.8	TRIM58	1	247857224	1_131	0	0.00190896504645777	5.56644946110536	1.77229638809877e-07	0.696629213483182	1
ENSG00000175137.10	SH3BP5L	1	248826595	1_131	0	0.00317527170807486	10.3749782013318	5.49450018422907e-07	1.25512975338418	2
ENSG00000171163.15	ZNF692	1	248859244	1_131	0	0.00244696767611474	7.81827696546467	3.19079857521298e-07	-0.905775075987772	1
ENSG00000184731.5	FAM110C	2	47011	2_1	0	0.00286473273404664	8.96436152838409	4.2831529112848e-07	-0.944237918215063	1
ENSG00000035115.21	SH3YL1	2	267367	2_1	0	0.00362675225533227	11.2545207805315	6.80777200718457e-07	-1.29230769230792	1
ENSG00000151353.14	TMEM18	2	677295	2_1	0	0.00877166637988958	19.8390308069302	2.90243607149696e-06	-1.9900990099021	1
ENSG00000115705.20	TPO	2	1373971	2_1	0	0.00201196837320528	5.53443522129278	1.85718241886593e-07	0.542857142857184	1
ENSG00000130508.10	PXDN	2	1744930	2_1	0	0.00263903763922513	8.16770722340101	3.59505758939344e-07	0.84285714285733	1
ENSG00000032389.12	TSSC1	2	3377418	2_2	0	0.00177890542047565	6.5061044064797	1.93034081005842e-07	0.638709677419475	1
ENSG00000171853.15	TRAPPC12	2	3379891	2_2	0	0.00164841707010133	5.76683986651839	1.58549581808793e-07	-0.460317460317255	1
ENSG00000182551.13	ADI1	2	3519553	2_2	0	0.00162423286680158	5.62342237832095	1.52338299961245e-07	-0.463290996263086	2
ENSG00000118004.17	COLEC11	2	3577209	2_2	0	0.00160544886295311	5.51054930016687	1.47554165622028e-07	-0.394007581694935	3
ENSG00000151360.9	ALLC	2	3657701	2_2	0	0.0015406781056484	5.1109598944674	1.31333188922944e-07	-0.263565891472942	1
ENSG00000151692.14	RNF144A	2	6917071	2_5	0	0.00264668626648934	6.05963904995839	2.67491092839992e-07	0.514925373134359	1
ENSG00000143797.11	MBOAT2	2	9003515	2_6	0	0.00195782551673129	4.96199914014267	1.62028262430909e-07	-0.0436507936508006	1
ENSG00000119185.12	ITGB1BP1	2	9417263	2_6	0	0.00617882424517635	16.1224746005923	1.66148968351284e-06	2.4939024390238	1
ENSG00000134330.18	IAH1	2	9473312	2_6	0	0.0403004331201515	34.4387342894533	2.31481880009804e-05	3.6068274149988	2
ENSG00000151694.12	ADAM17	2	9555759	2_6	0	0.0228132794380723	28.8532728031695	1.09784975092422e-05	3.22586322621991	2
ENSG00000115750.16	TAF1B	2	9810233	2_6	0	0.00329780125839607	10.0235447520327	5.5132275625603e-07	-1.2177619293358	2
ENSG00000205795.4	CYS1	2	10080534	2_6	0	0.00252050409855131	7.41393793164691	3.1167104663544e-07	-0.711864406780019	1
ENSG00000171848.13	RRM2	2	10121909	2_6	0	0.00219165092772677	6.05696093456949	2.21404407349501e-07	0.489681985756758	2
ENSG00000115756.12	HPCAL1	2	10302415	2_7	0	0.00603930548086273	19.6442348776002	1.97871033179855e-06	1.81434599156027	1
ENSG00000115761.15	NOL10	2	10689644	2_7	0	0.00135793842682341	5.15468838642105	1.16746158717439e-07	-0.239709443099239	1
ENSG00000143882.10	ATP6V1C2	2	10722013	2_7	0	0.00133236868990216	4.97025141692353	1.10449278130173e-07	0.227053140096609	1
ENSG00000134318.13	ROCK2	2	11347918	2_7	0	0.00247188070682847	10.9677501188238	4.52173556315963e-07	-1.19163763066254	1
ENSG00000169016.16	E2F6	2	11467072	2_7	0	0.00192325804757731	8.5320233146633	2.73684182031179e-07	-1.00775193798443	1
ENSG00000196208.13	GREB1	2	11469368	2_7	0	0.00176242305407193	7.68453268613813	2.25885177140603e-07	-0.899224806201459	1
ENSG00000079785.14	DDX1	2	15591481	2_9	0	0.00558168883769161	15.5696327181404	1.44945286037998e-06	1.53543307086648	1
ENSG00000214842.5	RAD51AP2	2	17519967	2_10	0	0.00524222852373979	18.7327809516296	1.63786578103644e-06	-1.86363636363683	1
ENSG00000197872.11	FAM49A	2	16666179	2_10	0	0.001268341273167	5.09648527701557	1.07811975664673e-07	0.290502793296151	1
ENSG00000163032.11	VSNL1	2	17538936	2_10	0	0.00623140431368041	20.3720101624696	2.11728792309079e-06	-1.96883201207346	2
ENSG00000178295.14	GEN1	2	17754513	2_10	0	0.00129394079810685	5.27695034505687	1.13882638241625e-07	0.390243902439068	1
ENSG00000163029.15	SMC6	2	17798289	2_10	0	0.00156698427651003	7.10541859285617	1.85701072652528e-07	0.698473282442618	1
ENSG00000170745.11	KCNS3	2	17882190	2_10	0	0.00126085947000454	5.02245406026323	1.05619173149852e-07	-0.262773722627765	1
ENSG00000240857.1	RDH14	2	18560992	2_11	0	0.0023093577228579	5.27418016564212	2.03145065584829e-07	-0.283687943262391	1
ENSG00000185013.16	NT5C1B	2	18589274	2_11	0	0.00346222059318102	9.20545221338168	5.31569395111728e-07	-0.87333333333348	1
ENSG00000183891.5	TTC32	2	19901956	2_12	0	0.0332137602182506	31.530059440889	1.74663814723364e-05	-3.3586271263262	2
ENSG00000055917.15	PUM2	2	20352364	2_12	0	0.00956391642620946	19.3685540705826	3.08953470699953e-06	1.98016997167122	1
ENSG00000119778.14	ATAD2B	2	23927186	2_14	0	0.00470949342290505	10.4730713621686	8.22637234980874e-07	-1.0740037950666	1
ENSG00000173960.13	UBXN2A	2	23927186	2_14	0	0.0028186181356159	5.48785796419004	2.57987824333276e-07	-0.66826462307184	2
ENSG00000205639.9	MFSD2B	2	24009668	2_14	0	0.00548174059852513	11.9485694882064	1.09243221738579e-06	1.53465346534638	1
ENSG00000163026.11	WDCP	2	24049787	2_14	0	0.005225968358746	11.4842167126893	1.00098659315003e-06	-1.46590909090953	1
ENSG00000119782.13	FKBP1B	2	24049526	2_14	0	0.00396303344404036	8.79675973828825	5.81447588138567e-07	-1.20338983050872	1
ENSG00000219626.8	FAM228B	2	24077362	2_14	0	0.00418672758139405	9.33010047940737	6.51510065785691e-07	1.26404494382015	1
ENSG00000176732.6	PFN4	2	24123824	2_14	0	0.0033711723888934	7.22594175678818	4.06289429661861e-07	1.00000000000014	1
ENSG00000186453.12	FAM228A	2	24174703	2_14	0	0.00355377263690937	7.73810641534795	4.58653215477032e-07	-0.619570048419122	2
ENSG00000198399.14	ITSN2	2	24360850	2_14	0	0.0027695138471947	5.3172308979639	2.45611765109037e-07	-0.578411280270006	2
ENSG00000084676.15	NCOA1	2	24491962	2_15	0	0.00379982763430964	18.8797900490331	1.19652330767517e-06	2.50393700787416	1
ENSG00000115137.11	DNAJC27	2	24970202	2_15	0	0.00498031982849734	22.3633574924624	1.85760916576021e-06	2.45048085396279	2
ENSG00000115138.10	POMC	2	25170853	2_15	0	0.00124767759403488	6.83638406657507	1.42262008173904e-07	-0.256603773585016	1
ENSG00000119772.16	DNMT3A	2	25343038	2_15	0	0.000890034275255913	4.9949964927334	7.41484411047217e-08	-0.626984126984228	1
ENSG00000143970.16	ASXL2	2	25878778	2_15	0	0.00186507843586936	11.6050145926031	3.60996421845878e-07	1.16788321167864	1
ENSG00000084731.14	KIF3C	2	25983137	2_15	0	0.00104709646497314	6.96559317448889	1.21647980877101e-07	1.05673758865239	1
ENSG00000084733.10	RAB10	2	26033971	2_15	0	0.000933627571639728	5.27324147538617	8.21129081397449e-08	-0.284768211920654	1
ENSG00000157833.12	GAREM2	2	26181352	2_15	0	0.00131904361686397	8.64442044643874	1.90175752812239e-07	-0.92666666666673	1
ENSG00000138029.13	HADHB	2	26243662	2_15	0	0.00105996777526374	6.59983715759901	1.16677197142005e-07	0.677631578947254	1
ENSG00000173567.14	ADGRF3	2	26347104	2_15	0	0.00125418639614128	8.01914359222934	1.67745230783354e-07	-0.758333333333992	1
ENSG00000157856.10	DRC1	2	26401975	2_15	0	0.00118170714068888	7.47443301147054	1.4731542375795e-07	-0.684491978609694	1
ENSG00000115155.16	OTOF	2	26554729	2_15	0	0.00763496378041517	25.6484253668314	3.26608734093499e-06	2.33136094674496	1
ENSG00000157884.10	CIB4	2	26641739	2_15	0	0.00172599338386858	11.327054305333	3.26074032885649e-07	1.23161764705849	1
ENSG00000115163.14	CENPA	2	26764613	2_16	0	0.00430427731869487	14.0286694602635	1.00710982486248e-06	-1.83333333333271	1
ENSG00000138080.13	EMILIN1	2	27078536	2_16	0	0.00191624541461055	7.08631715931042	2.26481024117362e-07	-1.26421404682279	1
ENSG00000138030.12	KHK	2	27086791	2_16	0	0.00442577445516523	13.439016820625	9.92011897647613e-07	-1.4251968503931	1
ENSG00000138028.15	CGREF1	2	27119179	2_16	0	0.00199939487713185	5.93166756342862	1.97804188654675e-07	0.238979118329464	1
ENSG00000143994.13	ABHD1	2	27126352	2_16	0	0.00186626771824983	6.08979070778126	1.89555511597144e-07	-1.03512880562116	1
ENSG00000138073.13	PREB	2	27134751	2_16	0	0.00180197747229949	5.06272220476877	1.52157568949476e-07	-0.086705202312152	1
ENSG00000138085.16	ATRAID	2	27212382	2_16	0	0.00191934374557468	6.91391365301679	2.21328234023736e-07	-1.19972930366517	2
ENSG00000084774.13	CAD	2	27217854	2_16	0	0.0017553065568735	4.99084736238557	1.46112498950084e-07	-0.272413793103375	1
ENSG00000115194.10	SLC30A3	2	27275976	2_16	0	0.00220344670107142	7.24952229473549	2.66423203040156e-07	0.764634018486453	2
ENSG00000163794.6	UCN	2	27308797	2_16	0	0.00211645240140823	6.37155369715957	2.24912689478374e-07	0.373493975903575	1
ENSG00000163795.13	ZNF513	2	27380806	2_16	0	0.00221167181868021	10.2247400368752	3.77166459177213e-07	1.96116504854354	1
ENSG00000115216.13	NRBP1	2	27428187	2_16	0	0.0107189664875854	22.9596925439062	4.10467793490993e-06	4.08661417322919	1
ENSG00000138002.14	IFT172	2	27489541	2_16	0	0.00219072955024213	6.63330743047143	2.42370075283527e-07	-0.419014084507268	1
ENSG00000221843.4	C2orf16	2	27536773	2_16	0	0.00180218311632208	5.39192118065813	1.62069972085353e-07	0.795597484277147	1
ENSG00000198522.13	GPN1	2	27628084	2_16	0	0.00289964230361317	15.1015197335283	7.30340168257047e-07	2.91222367871294	2
ENSG00000176714.9	CCDC121	2	27629051	2_16	0	0.0120613969518715	21.0094416341017	4.22641585279578e-06	1.39154420611375	2
ENSG00000158019.20	BRE	2	27889824	2_16	0	0.00443227934985968	12.94959463484	9.57289739130628e-07	1.2979351032448	1
ENSG00000171174.13	RBKS	2	27891044	2_16	0	0.00213212741679591	11.5732948712569	4.11557271005393e-07	2.39130434782563	1
ENSG00000213639.9	PPP1CB	2	28751273	2_17	0	0.00440863765752519	16.3445137918573	1.20181194850846e-06	2.34920634920671	1
ENSG00000163806.15	SPDYA	2	28782736	2_17	0	0.00704749062278465	20.7444194243608	2.43834917304559e-06	-2.68657501981073	2
ENSG00000171103.10	TRMT61B	2	28869813	2_17	0	0.00274093006697285	11.6180559993405	5.31118618482691e-07	-2.01587301587327	1
ENSG00000189350.12	TOGARAM2	2	28957070	2_17	0	0.00148745359282187	5.08291528427068	1.26100381967037e-07	-0.513333333333135	1
ENSG00000179270.6	C2orf71	2	29074004	2_18	0	0.00308695228247713	5.75849672281938	2.96482555867444e-07	0.533718052921038	2
ENSG00000115295.19	CLIP4	2	29097582	2_18	0	0.00387150191401731	7.95755793865679	5.13829924619534e-07	-0.77996715927752	1
ENSG00000172954.13	LCLAT1	2	30426354	2_19	0	0.00269149918221279	7.07947614687463	3.17801161829445e-07	0.864228655886405	2
ENSG00000162959.13	MEMO1	2	32011261	2_20	0	0.00444650270810776	11.9911717562685	8.89283614717767e-07	1.55445544554534	1
ENSG00000152683.14	SLC30A6	2	32164985	2_20	0	0.00213465401128388	4.86623973389175	1.73253134209867e-07	-0.207070707070799	1
ENSG00000119820.10	YIPF4	2	32278100	2_20	0	0.00339420609306618	9.36833654389212	5.30347832266011e-07	0.963488843812836	1
ENSG00000115760.13	BIRC6	2	32356560	2_20	0	0.00506063317969663	13.2481334308299	1.11820043713171e-06	1.50722944521778	2
ENSG00000152689.17	RASGRP3	2	33531453	2_21	0	0.00179761831493297	7.65256179259478	2.29437517462926e-07	0.842857142857034	1
ENSG00000171055.14	FEZ2	2	36646439	2_23	0	0.00137220803303428	5.71746754279967	1.30853026182806e-07	-0.434210526315783	1
ENSG00000205221.12	VIT	2	36696897	2_23	0	0.001351778303607	5.5719358427289	1.25623730028039e-07	-0.354609929077924	1
ENSG00000008869.11	HEATR5B	2	37084196	2_23	0	0.00144570680880995	6.22369507169859	1.50068187886512e-07	0.384394116138397	2
ENSG00000055332.16	EIF2AK2	2	37156629	2_23	0	0.00600975618601107	20.0568890107488	2.01039099362018e-06	-2.52230798130401	2
ENSG00000218739.9	CEBPZOS	2	37196344	2_23	0	0.0211790163993468	32.3299632269483	1.14201314504364e-05	3.28906250000117	1
ENSG00000115816.14	CEBPZ	2	37231568	2_23	0	0.0388505368957658	38.2831121289051	2.48064356163378e-05	3.52755905511765	1
ENSG00000115825.9	PRKD3	2	37281290	2_23	0	0.0111803806329818	26.0963125381875	4.86626594549747e-06	2.97637795275568	1
ENSG00000143891.16	GALM	2	38666042	2_24	0	0.0151306452167692	24.0019438259062	6.05708918962941e-06	-2.12953367875677	1
ENSG00000115875.18	SRSF7	2	38715787	2_24	0	0.0023036227274249	5.69938707723412	2.18977560643599e-07	0.524137931034475	1
ENSG00000152147.10	GEMIN6	2	38751622	2_24	0	0.00233552292396522	5.83286536210465	2.27209346124691e-07	-0.388059701492466	1
ENSG00000163214.20	DHX57	2	38875912	2_25	0	0.00187566487070334	5.00222848118347	1.56487219797314e-07	-0.12107623318391	1
ENSG00000188010.12	MORN2	2	38875912	2_25	0	0.00187566487070334	5.00222848118347	1.56487219797314e-07	-0.12107623318391	1
ENSG00000214694.10	ARHGEF33	2	38889976	2_25	0	0.00255128929829274	7.98803867780976	3.39906893157505e-07	0.761904761904778	1
ENSG00000162878.12	PKDCC	2	42047712	2_26	0	0.000900759567079801	4.95356972728761	7.44195894232733e-08	0.216216216216299	1
ENSG00000143924.18	EML4	2	42169582	2_26	0	0.000892786105258003	4.8673190472188	7.2476521760838e-08	0.0075757575757611	1
ENSG00000115944.14	COX7A2L	2	42425044	2_26	0	0.0010095846774163	6.06000904407263	1.02041334221191e-07	0.483483445809022	2
ENSG00000171126.7	KCNG3	2	42494311	2_26	0	0.000893110306174449	4.8708421338287	7.25553198037119e-08	-0.02325581395349	1
ENSG00000162881.6	OXER1	2	42764706	2_26	0	0.00177906934138672	11.5569609385191	3.42923009578919e-07	-1.27777777777813	1
ENSG00000162882.14	HAAO	2	42763196	2_26	0	0.000904219520973637	4.99076353218392	7.52663710720023e-08	-0.204724409448796	1
ENSG00000152518.7	ZFP36L2	2	42894713	2_26	0	0.00103325330685955	6.28482284051442	1.08307853678269e-07	0.60431654676244	1
ENSG00000115970.18	THADA	2	43595379	2_27	0	0.0101020444940026	30.4513613999425	5.13069379330474e-06	4.15923566878966	1
ENSG00000152527.13	PLEKHH2	2	43711940	2_27	0	0.00306262247632239	14.8451682267321	7.58295876644541e-07	-1.47284870465244	2
ENSG00000223658.7	C1GALT1C1L	2	43676123	2_27	0	0.00188391146454547	9.91408090820048	3.11510760768388e-07	0.986700848193536	2
ENSG00000138036.18	DYNC2LI1	2	43774046	2_27	0	0.00228171992225812	12.8213432381671	4.87928253525615e-07	-1.84768211920499	1
ENSG00000138075.11	ABCG5	2	43839108	2_27	0	0.00132272936665978	7.04385259806111	1.55396545622333e-07	-0.995222857595639	2
ENSG00000138095.18	LRPPRC	2	43995992	2_27	0	0.00181234562035415	9.98078495492923	3.01693411957946e-07	1.23943661971888	1
ENSG00000138032.20	PPM1B	2	44167954	2_28	0	0.0018030181042904	6.46661380510344	1.944630612615e-07	-0.802547770700545	1
ENSG00000138078.15	PREPL	2	44369957	2_28	0	0.00241495807393799	9.30270580331929	3.7469594024377e-07	-1.17777777777753	1
ENSG00000143919.14	CAMKMT	2	44361802	2_28	0	0.00159539428095079	5.27944159880944	1.40480526599968e-07	-0.326453846944585	2
ENSG00000151665.12	PIGF	2	46703030	2_29	0	0.00239033695366442	4.9753799537567	1.98356064546021e-07	0.147321428571394	1
ENSG00000119878.5	CRIPT	2	46616237	2_29	0	0.00378442359354891	9.43626256278952	5.9560709637812e-07	1.18338337856576	2
ENSG00000171150.7	SOCS5	2	46698591	2_29	0	0.00281987753844104	6.57960000559461	3.09449543301079e-07	-0.713178294573555	1
ENSG00000068724.15	TTC7A	2	46916048	2_29	0	0.00236518959669396	4.87272341085089	1.92219669411606e-07	0.0706860706860376	1
ENSG00000180398.11	MCFD2	2	46926457	2_29	0	0.00236524031366292	4.87293153735093	1.92232001565486e-07	-0.047569450080041	3
ENSG00000239605.9	C2orf61	2	47119961	2_30	0	0.0245082577976754	29.7232950986756	1.21498103453262e-05	2.49650349650357	1
ENSG00000143933.16	CALM2	2	47176244	2_30	0	0.00426135045752474	12.6793723049347	9.01166652313491e-07	-1.39301310043712	1
ENSG00000095002.13	MSH2	2	47403074	2_30	0	0.00213264179908634	5.95846627761047	2.11939794220499e-07	-0.558510638297914	1
ENSG00000242441.7	GTF2A1L	2	48595242	2_31	0	0.00483568369607712	18.2249635971822	1.46988940955173e-06	2.16270806404219	2
ENSG00000138039.14	LHCGR	2	48595242	2_31	0	0.00466114426971043	17.8244773277621	1.38570075815804e-06	2.11999999999981	1
ENSG00000068781.21	STON1-GTF2A1L	2	48595242	2_31	0	0.00466114426971043	17.8244773277622	1.38570075815805e-06	2.11999999999981	1
ENSG00000170802.15	FOXN2	2	48081707	2_31	0	0.0586483810973016	22.5138357207837	2.20224497108689e-05	3.80952380952526	1
ENSG00000162869.15	PPP1R21	2	48441151	2_31	0	0.00145132745711019	5.09896778072756	1.23426321248397e-07	0.0109489051094889	1
ENSG00000143942.4	CHAC2	2	53767730	2_35	0	0.0132273157961489	19.7735393591272	4.36230714530005e-06	1.97846153846081	1
ENSG00000119737.5	GPR75	2	53860333	2_35	0	0.00918689530086836	16.2230754482172	2.48577639976749e-06	1.78362573099399	1
ENSG00000177994.15	C2orf73	2	54331270	2_35	0	0.00357833050838452	7.05799015093913	4.21232241189235e-07	0.857954545454837	1
ENSG00000214595.11	EML6	2	54723342	2_36	0	0.00367294489380332	10.7298318463576	6.57305753981143e-07	1.10876084015431	2
ENSG00000115310.17	RTN4	2	55113676	2_36	0	0.00200549243142323	4.85559806405021	1.62414149598645e-07	0.1037037037037	1
ENSG00000143947.13	RPS27A	2	55232881	2_36	0	0.00272067227118844	7.81594569205989	3.54664621603851e-07	-1.05300353356884	1
ENSG00000275052.4	PPP4R3B	2	55619798	2_36	0	0.00496437928740534	13.6565819821906	1.13075125054856e-06	1.47085809158464	2
ENSG00000138035.14	PNPT1	2	55693981	2_36	0	0.00328808640904787	9.6550517859902	5.2949021058705e-07	1.25806451612866	1
ENSG00000115380.19	EFEMP1	2	55924122	2_36	0	0.00275618145490231	7.94181025313042	3.65079475924931e-07	-0.816513761467565	1
ENSG00000055813.5	CCDC85A	2	56183915	2_37	0	0.00254115223855611	4.89214059797451	2.0734316313148e-07	0.0968660968660172	1
ENSG00000028116.16	VRK2	2	57907323	2_38	0	0.00204373807188807	6.45787820113166	2.2012795075252e-07	0.531540833834466	2
ENSG00000162928.8	PEX13	2	61017275	2_40	0	0.00173314254008727	13.6462966992283	3.94465655788066e-07	3.12883435582637	1
ENSG00000162927.13	PUS10	2	61018416	2_40	0	0.00183254310486836	13.2392943381676	4.04649624776619e-07	-2.97546012270111	1
ENSG00000162929.13	KIAA1841	2	61065721	2_40	0	0.00173445233102099	9.84733825325552	2.84866467430178e-07	2.20202020202043	1
ENSG00000237651.6	C2orf74	2	61145163	2_40	0	0.00178630661906787	30.8858672189058	9.201866178892e-07	5.65600000000012	1
ENSG00000173209.22	AHSA2	2	61177796	2_40	0	0.00209186164353203	24.7678598033577	8.64134895258648e-07	-4.96296296296163	1
ENSG00000170264.12	FAM161A	2	61853877	2_40	0	0.00176491718536753	5.54619018583185	1.63259775710782e-07	-0.614084507042317	1
ENSG00000186889.9	TMEM17	2	62511748	2_41	0	0.00246930422655411	5.54004095704335	2.2816429358557e-07	-0.539568345323788	1
ENSG00000169764.15	UGP2	2	63841144	2_41	0	0.00253287417198089	5.76721058502216	2.43634917277006e-07	-0.385906040268418	1
ENSG00000143952.19	VPS54	2	64008071	2_41	0	0.00461794818736061	11.6202605887173	8.95004108316377e-07	-1.59495154450842	2
ENSG00000197329.11	PELI1	2	64144184	2_41	0	0.00266141400948194	6.22668488480942	2.7639452249214e-07	-0.532467532467366	1
ENSG00000119862.12	LGALSL	2	64453888	2_42	0	0.00234310561354223	6.39873727273539	2.50061164223163e-07	-0.645161290322587	1
ENSG00000119844.15	AFTPH	2	64524123	2_42	0	0.0043180064178493	12.3344876073661	8.88309899586195e-07	1.3250883392225	1
ENSG00000179833.4	SERTAD2	2	64751025	2_42	0	0.00604736778372483	15.6075042151102	1.57420014635167e-06	-1.60370370370358	1
ENSG00000011523.13	CEP68	2	65056040	2_42	0	0.00279220307170402	8.10090706216516	3.77259996039934e-07	-0.954217684944532	2
ENSG00000138069.16	RAB1A	2	65129770	2_42	0	0.00203571268978853	5.03381727266164	1.70912582351252e-07	-0.299898526493326	2
ENSG00000138071.13	ACTR2	2	65227510	2_42	0	0.00253479457112538	7.16207983435333	3.02790351119725e-07	1.18518518518502	1
ENSG00000198369.9	SPRED2	2	65433000	2_42	0	0.0186075460958237	26.5556454247536	8.24149634480465e-06	-2.85119047619173	1
ENSG00000143971.7	ETAA1	2	67397170	2_44	0	0.00217116322535094	7.26442128477748	2.63059264922619e-07	0.636577812826039	2
ENSG00000197223.11	C1D	2	68110613	2_45	0	0.00282987066378604	6.18115007597302	2.91740001475306e-07	0.623999999999888	1
ENSG00000243667.6	WDR92	2	68157965	2_45	0	0.00289765086119909	6.41093516475401	3.09832910273045e-07	-0.697674418604857	1
ENSG00000115956.9	PLEK	2	68364808	2_45	0	0.00300001691888485	6.74798088581587	3.3764292452523e-07	0.948529411764443	1
ENSG00000204923.3	FBXO48	2	68467123	2_45	0	0.00247836800524914	4.89363550915059	2.02282130113747e-07	0.0569852941176612	1
ENSG00000169621.9	APLF	2	68467927	2_45	0	0.00255082239489723	5.17334761159499	2.20095917811842e-07	-0.310541310541472	1
ENSG00000163219.11	ARHGAP25	2	68679529	2_45	0	0.00269940899922083	5.72294825557735	2.57660957405818e-07	0.393613707869436	2
ENSG00000169605.5	GKN1	2	68974850	2_46	0	0.00221768176103099	4.84912786587614	1.79358914306264e-07	0.133858267716524	1
ENSG00000169604.19	ANTXR1	2	69012709	2_46	0	0.0078506942744575	17.129676911717	2.24293838007444e-06	-1.65397923875405	1
ENSG00000198380.12	GFPT1	2	69387506	2_46	0	0.0266360935083197	29.0502904334378	1.29056866158896e-05	2.25819159933706	2
ENSG00000087338.4	GMCL1	2	69829233	2_46	0	0.00426010319738868	11.1877011740218	7.94915715310629e-07	-1.56962025316459	1
ENSG00000115998.7	C2orf42	2	70248695	2_46	0	0.00253408105750652	6.14365949403347	2.59661609947134e-07	0.567999999999996	1
ENSG00000116001.15	TIA1	2	70249066	2_46	0	0.00246682744065119	5.88256116753468	2.42027841776334e-07	-0.512000000000073	1
ENSG00000116005.11	PCYOX1	2	70257153	2_46	0	0.00251391803787204	6.06611447286733	2.54344189888384e-07	0.551999999999722	1
ENSG00000143977.13	SNRPG	2	70293366	2_46	0	0.00241182926832884	5.66370090387862	2.27827936805293e-07	0.459999999999996	1
ENSG00000035141.7	FAM136A	2	70302482	2_46	0	0.00397647253687261	10.5184785414298	6.9760730272828e-07	-1.30336554272221	2
ENSG00000183733.6	FIGLA	2	70790960	2_47	0	0.00375532623589081	14.236241797614	8.91667900713265e-07	-1.61379310344846	1
ENSG00000163235.15	TGFA	2	70549252	2_47	0	0.0016950731554144	6.51460743736396	1.84177597030182e-07	0.595238095238004	1
ENSG00000116031.8	CD207	2	70835404	2_47	0	0.00148582139176623	5.23610965660712	1.2975838913589e-07	0.230648736772069	2
ENSG00000116035.2	VAX2	2	70898541	2_47	0	0.0085311294628927	22.2118591275858	3.16046910000449e-06	-1.97552001733554	2
ENSG00000144043.11	TEX261	2	70994692	2_47	0	0.00500576965916255	17.0282325857354	1.4216757013666e-06	-1.73264037592622	2
ENSG00000124357.12	NAGK	2	71063928	2_47	0	0.00172599179632693	6.69001181061636	1.92586445326719e-07	-0.640729965831059	2
ENSG00000124370.10	MCEE	2	71130287	2_47	0	0.00344645035761826	13.4027183546783	7.70415522233231e-07	1.31060606060638	1
ENSG00000135636.13	DYSF	2	71453820	2_47	0	0.00183150779736085	7.26583354775777	2.21949577147696e-07	0.676348547717796	1
ENSG00000115297.10	TLX2	2	74513834	2_48	0	0.00227745086730724	5.40833332427173	2.05434118118807e-07	-0.382513661202164	1
ENSG00000135631.16	RAB11FIP5	2	73156247	2_48	0	0.00222542190957231	5.18402707928087	1.92415355038574e-07	-0.195538886243386	2
ENSG00000135632.11	SMYD5	2	73214385	2_48	0	0.00297571982576828	8.00436075848893	3.97263622289927e-07	-0.881033621642749	2
ENSG00000135617.3	PRADC1	2	73233389	2_48	0	0.00231101714812376	5.55034391058845	2.13935653140654e-07	0.351239669421545	1
ENSG00000135624.15	CCT7	2	73233389	2_48	0	0.00231101714812376	5.55034391058845	2.13935653140654e-07	0.351239669421545	1
ENSG00000116127.17	ALMS1	2	73383615	2_48	0	0.00219316960865701	5.04233508555368	1.84443785818191e-07	-0.179104477611906	1
ENSG00000144035.3	NAT8	2	73642669	2_48	0	0.00217242361674697	4.95008842971808	1.79356689122296e-07	0.205030791946726	2
ENSG00000144034.14	TPRKB	2	73737087	2_48	0	0.00226361219041815	5.3491764412948	2.01952415918283e-07	0.403119005967432	2
ENSG00000124356.15	STAMBP	2	73829186	2_48	0	0.00243174382469569	6.04460330623411	2.4515780914105e-07	-0.510460251046109	1
ENSG00000163170.11	BOLA3	2	74147757	2_48	0	0.00277228414471908	7.31686832471919	3.38316427533337e-07	-0.735999999999731	1
ENSG00000114978.17	MOB1A	2	74178740	2_48	0	0.00649613822490669	15.5888797130102	1.68900240817849e-06	-1.62626262626205	1
ENSG00000188687.17	SLC4A5	2	74343527	2_48	0	0.00968745140942628	19.4765710049043	3.1468941947104e-06	-1.78742057093383	2
ENSG00000284308.1	C2orf81	2	74421241	2_48	0	0.00266215631875832	6.9233634019067	3.07404900636223e-07	0.715789473684594	1
ENSG00000005448.16	WDR54	2	74421241	2_48	0	0.00266215631875832	6.9233634019067	3.07404900636223e-07	0.715789473684594	1
ENSG00000114993.16	RTKN	2	74442009	2_48	0	0.00939718872363515	19.1804413504224	3.00619155682464e-06	1.83441558441662	1
ENSG00000239779.6	WBP1	2	74458316	2_48	0	0.0109906649010534	20.7055989314835	3.79552511685949e-06	-1.93846153846145	1
ENSG00000115275.11	MOGS	2	74465520	2_48	0	0.00264753397255901	6.8698962786237	3.03355467845505e-07	-0.694915254237396	1
ENSG00000135637.13	CCDC142	2	74483364	2_48	0	0.00261032928401195	6.73251448725587	2.9311139184947e-07	0.672316384180884	1
ENSG00000115282.19	TTC31	2	74483364	2_48	0	0.00261032928401195	6.73251448725587	2.9311139184947e-07	-0.672316384180884	1
ENSG00000179528.15	LBX2	2	74499633	2_48	0	0.00229377806731113	5.47766859106443	2.09559452177104e-07	-0.403446813801145	2
ENSG00000115289.13	PCGF1	2	74508487	2_48	0	0.00261384573758194	6.74558271012457	2.9407596468078e-07	0.674285714285737	1
ENSG00000115325.13	DOK1	2	74548714	2_48	0	0.00217046161399914	4.94131891043966	1.78877245653341e-07	-0.158602150537632	1
ENSG00000159399.9	HK2	2	74834348	2_48	0	0.00585500156795227	14.5787341341559	1.42366214477446e-06	1.52201257861682	1
ENSG00000115350.11	POLE4	2	74959210	2_48	0	0.00296991822825754	7.98541003484043	3.95550391490289e-07	0.886524822694757	1
ENSG00000115353.10	TACR1	2	75155648	2_48	0	0.00215384138184083	4.86671332155678	1.74827435420802e-07	-0.149606299212578	1
ENSG00000115363.13	EVA1A	2	75560846	2_49	0	0.0076919550397857	14.3764518376512	1.84437215282382e-06	-1.54761904761931	1
ENSG00000115364.13	MRPL19	2	75648597	2_49	0	0.00409560991924229	8.25070823104485	5.63598620208504e-07	-0.968253968254244	1
ENSG00000176204.13	LRRTM4	2	77592858	2_50	0	0.0114650320772989	18.2568073039341	3.49108329917556e-06	-1.75630653794271	2
ENSG00000115423.18	DNAH6	2	84482091	2_53	0	0.0018653057833331	8.61230581512147	2.67935084223349e-07	-0.990588444137371	2
ENSG00000034510.5	TMSB10	2	84905643	2_53	0	0.00182164270320606	8.38244395661579	2.54679484774136e-07	-0.941666666666577	1
ENSG00000186854.10	TRABD2A	2	84906737	2_53	0	0.00220053232595119	10.2163043324897	3.74957184905829e-07	-1.14462809917308	1
ENSG00000187627.14	RGPD1	2	86905065	2_54	0	0.00182323301408338	5.41501842310178	1.64665349514967e-07	0.366666666666645	1
ENSG00000176407.17	KCMF1	2	84970689	2_54	0	0.00429117329171536	13.7249254450161	9.82304543263299e-07	-1.61825726141126	1
ENSG00000152291.13	TGOLN2	2	85328139	2_54	0	0.00273671099438522	9.35703181758952	4.27097617459338e-07	1.01574803149612	1
ENSG00000042493.15	CAPG	2	85402694	2_54	0	0.00174961403549534	5.0150574213209	1.46345128227865e-07	-0.213069264243042	2
ENSG00000168899.4	VAMP5	2	85592904	2_54	0	0.0027942886450929	9.55918170643222	4.45504493197847e-07	-1.19402985074658	1
ENSG00000168883.19	USP39	2	85601849	2_54	0	0.00197493214775768	6.19064512823032	2.03914540072077e-07	-0.643694193253795	2
ENSG00000115523.16	GNLY	2	85689055	2_54	0	0.00300105990613497	10.2521428566084	5.13156009789274e-07	0.968749999999953	1
ENSG00000168874.12	ATOH8	2	85751663	2_54	0	0.00229398734295994	7.64410723047197	2.92467689092704e-07	0.799999999999997	1
ENSG00000115525.17	ST3GAL5	2	85905908	2_54	0	0.0018086045848289	5.33684763474948	1.60986158425892e-07	0.231958762886598	1
ENSG00000068654.15	POLR1A	2	86105686	2_54	0	0.00253324282105161	8.60707335422045	3.63657400884693e-07	-0.98393694490771	2
ENSG00000132300.18	PTCD3	2	86105686	2_54	0	0.00250784272921678	8.50925211996037	3.55919509984073e-07	0.988165680473368	1
ENSG00000132305.20	IMMT	2	86195484	2_54	0	0.00640220464275632	17.6127625137293	1.88068965987561e-06	2.25048913185449	2
ENSG00000132313.14	MRPL35	2	86199443	2_54	0	0.002163838305977	7.07720533650183	2.55415180986165e-07	-0.709401709401325	1
ENSG00000068615.17	REEP1	2	86338344	2_54	0	0.00173881683029731	4.95498579353472	1.4369986309659e-07	0.118541033434649	1
ENSG00000115548.16	KDM3A	2	86442679	2_54	0	0.00277050708847892	9.47619754331536	4.37878353913333e-07	1.07194244604381	1
ENSG00000115561.15	CHMP3	2	86563593	2_54	0	0.0018089036680623	5.33845442716621	1.61061257152366e-07	0.293011453977158	3
ENSG00000239305.6	RNF103	2	86623855	2_54	0	0.00232175841212723	7.76090406773998	3.00531119051783e-07	0.868354430379568	1
ENSG00000172116.21	CD8B	2	86862772	2_54	0	0.00174113354710426	4.96790700931557	1.44266550241235e-07	0.149425287356347	1
ENSG00000172086.7	KRCC1	2	88056216	2_55	0	0.00331882314025478	9.66151500679805	5.34797597853131e-07	1.07692307692295	1
ENSG00000115593.14	SMYD1	2	88067820	2_55	0	0.00670847434986388	16.4992290424819	1.84606726193804e-06	1.61764705882359	1
ENSG00000144115.16	THNSL2	2	88170344	2_55	0	0.00209853171022334	5.21184385526869	1.82417726020548e-07	-0.224953827509337	2
ENSG00000153574.8	RPIA	2	88691440	2_55	0	0.00266516751422452	7.53195885179052	3.34805478097101e-07	0.873198847262856	1
ENSG00000144029.11	MRPS5	2	95149561	2_57	0	0.00225394635740295	5.94806145029766	2.23603773362699e-07	0.567901234568231	1
ENSG00000144026.11	ZNF514	2	95156702	2_57	0	0.00261869510025869	7.40398981275081	3.23378285187981e-07	-0.964157750884657	2
ENSG00000233757.6	AC092835.2	2	95207631	2_57	0	0.00605685283694046	15.5484770127699	1.57070629125705e-06	-1.75609756097469	1
ENSG00000155066.15	PROM2	2	95274094	2_57	0	0.00285651420010447	8.24783972049975	3.92949468482299e-07	0.94389438943892	1
ENSG00000174501.14	ANKRD36C	2	95991827	2_57	0	0.00202586527988224	4.91262502001186	1.65990901164548e-07	0.240310077519343	1
ENSG00000186281.12	GPAT2	2	96082306	2_57	0	0.00420632726449965	12.005804554807	8.42276014996393e-07	1.40740740740692	1
ENSG00000274286.1	ADRA2B	2	96116247	2_57	0	0.00211700149745597	5.33969652996683	1.88537544405161e-07	0.506616674540933	2
ENSG00000188886.3	ASTL	2	96138849	2_57	0	0.00201415652719661	4.85636822184389	1.63141680746153e-07	-0.174698795180787	1
ENSG00000158050.4	DUSP2	2	96145593	2_57	0	0.00203563487020886	4.95930741874206	1.68376321591755e-07	0.124580572380917	2
ENSG00000084090.13	STARD7	2	96208677	2_57	0	0.00482022245310876	13.3290932738047	1.07158788261545e-06	-1.55733333333334	1
ENSG00000144021.2	CIAO1	2	96275729	2_57	0	0.00217504821728787	5.60220985232817	2.03230257554229e-07	0.496183206106865	1
ENSG00000198885.9	ITPRIPL1	2	96325607	2_57	0	0.00283141821815835	8.1620991082078	3.85448173080601e-07	-0.767188655229885	2
ENSG00000196843.15	ARID5A	2	96536506	2_57	0	0.00201271212142395	4.84940490869501	1.62790934193226e-07	0.0937500000000302	1
ENSG00000114988.11	LMAN2L	2	96739703	2_57	0	0.00201437049820119	4.85739952975177	1.6319366063526e-07	0.28559400089035	2
ENSG00000168754.14	FAM178B	2	96903382	2_57	0	0.00208752187341443	5.20359266518087	1.81173399417982e-07	-0.678733031674638	1
ENSG00000144199.11	FAHD2B	2	97095549	2_57	0	0.00228337510849319	6.073974616253	2.3131848572096e-07	0.87939698492476	1
ENSG00000196912.12	ANKRD36B	2	97589830	2_57	0	0.00970448732518747	20.1340929025618	3.25885300093497e-06	-2.36641221374051	1
ENSG00000135940.6	COX5B	2	97648394	2_57	0	0.0143417828302985	23.9398660552712	5.72644328353878e-06	2.58139534883731	1
ENSG00000115073.7	ACTR1B	2	97658891	2_57	0	0.00279031084665238	8.02022087231272	3.73249316886469e-07	1.25466846056934	2
ENSG00000228486.10	LINC01125	2	97655376	2_57	0	0.00205612807577626	5.05652861057802	1.73405447940614e-07	0.297918637682884	2
ENSG00000075568.16	TMEM131	2	97993650	2_57	0	0.0135100907250894	23.3573064195849	5.26309403109404e-06	-2.62594764020074	2
ENSG00000040933.15	INPP4A	2	98444410	2_58	0	0.0109975031394	24.1534245650432	4.4302977547463e-06	-2.43884892086273	1
ENSG00000115446.11	UNC50	2	98608535	2_58	0	0.005736118557503	17.8211665556725	1.7049606250537e-06	2.07142857142796	1
ENSG00000135951.14	TSGA10	2	99155218	2_58	0	0.00212526326903117	8.17896267513372	2.89915255136825e-07	0.909090909091172	1
ENSG00000158411.11	MITD1	2	99180175	2_58	0	0.0016270191347928	5.58645261934112	1.51596399207455e-07	-0.395348837209129	1
ENSG00000135945.9	REV1	2	99490335	2_58	0	0.00156340544886779	5.19945221575162	1.35578029675164e-07	-0.39200000000009	1
ENSG00000144218.18	AFF3	2	100143014	2_58	0	0.0053222840653443	17.0929891933649	1.51731647702434e-06	-2.1048387096778	1
ENSG00000115526.10	CHST10	2	100417235	2_58	0	0.00158579166076422	5.33741072394562	1.41168194140909e-07	-0.44354838709662	1
ENSG00000115539.13	PDCL3	2	100562880	2_58	0	0.00151110778846708	4.86931733017488	1.22722340046116e-07	-0.179687499999978	1
ENSG00000175874.9	CREG2	2	101387171	2_59	0	0.00239020367378329	9.34253555909937	3.72442964387984e-07	1.04236681664359	2
ENSG00000158435.7	CNOT11	2	101252764	2_59	0	0.00166843993466659	5.92896078611141	1.64986823000158e-07	0.120000000000004	1
ENSG00000163162.8	RNF149	2	101308657	2_59	0	0.00147665791715645	4.98216405802539	1.22703804407417e-07	-0.300854700854611	1
ENSG00000196460.12	RFX8	2	101436977	2_59	0	0.0046525309765233	18.1605096908024	1.40921550254198e-06	-2.33995827254849	3
ENSG00000071054.16	MAP4K4	2	101697147	2_59	0	0.00164670209435669	9.62443467877867	2.64332383917541e-07	-1.99999999999997	1
ENSG00000115590.13	IL1R2	2	101991888	2_59	0	0.0102214491694049	26.6940756639826	4.55079702993223e-06	2.72310405643689	1
ENSG00000115616.2	SLC9A2	2	102619621	2_60	0	0.00119202210484415	6.69157280226004	1.33037054830426e-07	1.75185185185205	1
ENSG00000115598.9	IL1RL2	2	102186984	2_60	0	0.00125225919134031	6.14421832138546	1.28327866079965e-07	-1.69762535325155	2
ENSG00000115602.16	IL1RL1	2	102311266	2_60	0	0.00227722714371059	19.9017210760252	7.55887376634617e-07	-5.30069930070145	1
ENSG00000115604.10	IL18R1	2	102311266	2_60	0	0.00227722714371059	19.9017210760252	7.55887376634617e-07	5.30069930070145	1
ENSG00000115607.9	IL18RAP	2	102418584	2_60	2	0.0603358672278429	30.5223942222699	3.07152646942101e-05	-6.256944444445	1
ENSG00000135953.10	MFSD9	2	102376215	2_60	2	0.0369459358807206	28.9090693445335	1.78139770564645e-05	-6.14583333333443	1
ENSG00000170417.15	TMEM182	2	102740991	2_60	0	0.00129857778150355	5.94207448724299	1.28696330789947e-07	-0.713450292397911	1
ENSG00000135973.2	GPR45	2	105241362	2_62	0	0.00350196693532145	8.88250422703847	5.18809081607514e-07	-0.977099236641386	1
ENSG00000135972.8	MRPS9	2	105053298	2_62	0	0.00232081263228068	4.88841323459405	1.89220461108026e-07	-0.141891891891951	1
ENSG00000135966.12	TGFBRAP1	2	105330291	2_62	0	0.00333637057212755	8.4121158736761	4.68101069937788e-07	1.08865248226916	1
ENSG00000135974.9	C2orf49	2	105337683	2_62	0	0.00352772313018657	8.95366430610798	5.26811692922978e-07	0.957446808511076	1
ENSG00000119147.9	C2orf40	2	106063128	2_63	0	0.00755790491948483	14.359001951758	1.81003004636796e-06	-1.44730901051551	3
ENSG00000115652.14	UXS1	2	106194311	2_63	0	0.00438314390524508	9.06333010269604	6.62572845553587e-07	1.08370044052832	1
ENSG00000135960.9	EDAR	2	108989311	2_65	0	0.00244366967067566	5.62906999605932	2.2942421441167e-07	0.351955307262491	1
ENSG00000115665.8	SLC5A7	2	107986299	2_65	0	0.00236527040190615	5.31255309860322	2.09577273757543e-07	0.307086614173269	1
ENSG00000198203.9	SULT1C2	2	108288295	2_65	0	0.00246606893122403	5.71763881152611	2.35170062429161e-07	0.498397584035082	3
ENSG00000198075.9	SULT1C4	2	108383977	2_65	0	0.00254529923847491	6.02460055250003	2.55756812355419e-07	0.543761638733729	1
ENSG00000135968.20	GCC2	2	108449810	2_65	0	0.0036596721196881	9.55023154403223	5.82929701590483e-07	1.07142857142857	1
ENSG00000169756.16	LIMS1	2	108534528	2_65	0	0.00477550928832737	12.1352562250965	9.66559848210899e-07	-1.29372197309411	1
ENSG00000153201.15	RANBP2	2	108699299	2_65	0	0.00242281116694354	5.54586117560116	2.24103513961091e-07	0.289911783464016	2
ENSG00000163006.11	CCDC138	2	108786645	2_65	0	0.0054847024784499	13.4807236948014	1.23317975649508e-06	-1.3793103448275	1
ENSG00000186522.14	SEPT10	2	109614115	2_65	0	0.00333299831687384	8.64222696711021	4.80419766422937e-07	-1.36734693877498	1
ENSG00000198142.4	SOWAHC	2	109614115	2_65	0	0.00333299831687384	8.64222696711021	4.80419766422937e-07	1.36734693877498	1
ENSG00000115008.5	IL1A	2	112784348	2_66	0	0.0023233031601938	12.1488807943017	4.7076293247192e-07	1.32089552238772	1
ENSG00000136688.10	IL36G	2	112972899	2_66	0	0.00156191192113819	8.65003643431821	2.25338076038516e-07	0.846153846154151	1
ENSG00000136695.14	IL36RN	2	113058420	2_66	0	0.00240786650522673	12.755359377268	5.12253825352391e-07	-1.44444444444415	1
ENSG00000144061.12	NPHP1	2	110205149	2_66	0	0.00121257940647324	6.18568448282546	1.25100215468006e-07	0.694968553459166	1
ENSG00000169679.14	BUB1	2	110678318	2_66	0	0.00164046774664173	9.15537682049332	2.50497863174785e-07	-1.16442048517452	1
ENSG00000153093.18	ACOXL	2	110732702	2_66	0	0.00264612693601896	12.6947274808902	5.60265862745029e-07	-1.27757991429045	2
ENSG00000153094.22	BCL2L11	2	111118962	2_66	1	0.210588639524678	29.1935836399399	0.000102537436189016	4.63725490196278	1
ENSG00000153208.16	MERTK	2	111898795	2_66	0	0.00169982633709442	9.25207435078137	2.6230331161022e-07	0.99669966996717	1
ENSG00000153214.9	TMEM87B	2	112055613	2_66	0	0.00107211473142699	4.86023464553101	8.69077699295434e-08	0.0435897435897365	1
ENSG00000144152.12	FBLN7	2	112137935	2_66	0	0.00116743230383731	5.64347962106167	1.09885091243307e-07	-0.531496062992255	1
ENSG00000144161.12	ZC3H8	2	112251444	2_66	0	0.00117663295698178	5.86111174457605	1.15022053191807e-07	0.548148148148121	1
ENSG00000169629.11	RGPD8	2	112434559	2_66	0	0.00112429327718311	5.39810461821322	1.01223422315797e-07	-0.358381502890069	1
ENSG00000114999.7	TTL	2	112481811	2_66	0	0.00122234896467233	6.25955564831604	1.27614146238603e-07	-0.659600660539284	2
ENSG00000125630.15	POLR1B	2	112544150	2_66	0	0.00111898027595303	5.28731801357507	9.86774616788975e-08	0.309090909090772	1
ENSG00000125611.15	CHCHD5	2	112584474	2_66	0	0.00143815685230719	7.73483300982241	1.85531349042279e-07	-0.789473684210413	1
ENSG00000144136.10	SLC20A1	2	112646085	2_66	0	0.00476116388161829	19.0773673313054	1.5149269025164e-06	1.96319018404848	1
ENSG00000169607.12	CKAP2L	2	112765001	2_66	0	0.0014947708205667	8.26279408003968	2.05997356225204e-07	0.971677559912709	1
ENSG00000125637.15	PSD4	2	113182186	2_67	0	0.00564197948564904	18.5814329283378	1.74852082985549e-06	-1.74015748031439	1
ENSG00000144134.18	RABL2A	2	113627581	2_67	0	0.00168070819037725	6.82239331015842	1.91244597200631e-07	-0.519230769230735	1
ENSG00000115084.13	SLC35F5	2	113756814	2_67	0	0.00148444121849645	5.61750058076803	1.39080497807092e-07	-0.386829954878249	2
ENSG00000125629.14	INSIG2	2	118088881	2_69	0	0.00194919338521293	7.75082557440178	2.51978216714698e-07	0.87407407407386	1
ENSG00000115107.19	STEAP3	2	119223670	2_69	0	0.00149084533413002	5.14949564588977	1.28043457090875e-07	0.24751261453255	2
ENSG00000155368.16	DBI	2	119366701	2_69	0	0.0017464269056382	6.68486236830422	1.94716605242003e-07	-0.657407407406999	1
ENSG00000171227.6	TMEM37	2	119430196	2_69	0	0.00162823200515938	6.00485146155298	1.63071723667439e-07	0.506787330316692	1
ENSG00000080293.9	SCTR	2	119525231	2_69	0	0.00168774923856918	6.35322265798396	1.78838946302732e-07	-0.633416458853044	1
ENSG00000144120.12	TMEM177	2	119679105	2_69	0	0.00170366618307827	6.44430875905329	1.83113746620314e-07	0.654255319149036	1
ENSG00000088179.8	PTPN4	2	119759674	2_69	0	0.0015240742669288	5.36338826032508	1.36334406843396e-07	0.269503546099241	1
ENSG00000226479.3	TMEM185B	2	120202711	2_69	0	0.00162872968492267	6.00781728353935	1.63202134050937e-07	0.514925373134294	1
ENSG00000144118.13	RALB	2	120236344	2_69	0	0.00151834054324917	5.32681534249081	1.34895336673041e-07	-0.260869565217331	1
ENSG00000074047.21	GLI2	2	120735673	2_70	0	0.002209200270477	4.85426975029705	1.78862418822232e-07	0.0296296296296217	1
ENSG00000115112.7	TFCP2L1	2	121285174	2_70	0	0.0022852196454628	5.18264064683629	1.97532768843076e-07	-0.307692307692287	1
ENSG00000074054.17	CLASP1	2	121649921	2_70	0	0.00224751710752014	5.02117996306733	1.88221356420955e-07	-0.36821042341906	2
ENSG00000136732.14	GYPC	2	126655525	2_74	0	0.00209139340388931	9.41762644702046	3.28501456570411e-07	1.00709219858166	1
ENSG00000136717.14	BIN1	2	127107346	2_74	0	0.00139115137552925	5.52021660087741	1.28082741256734e-07	-0.208912629178894	2
ENSG00000186684.12	CYP27C1	2	127179253	2_74	0	0.0547144789493791	40.4744380780769	3.69354335642358e-05	-3.72580645161235	1
ENSG00000163161.12	ERCC3	2	127292055	2_75	0	0.0106060001286884	21.3263722675397	3.77249540527349e-06	2.90399999999951	1
ENSG00000169967.16	MAP3K2	2	127387545	2_75	0	0.0297007267358315	31.3814507810313	1.55453390633513e-05	-3.47703499849739	2
ENSG00000115718.17	PROC	2	127418654	2_75	0	0.00195168962173076	4.88338626541996	1.58961493956046e-07	-0.742424242424248	1
ENSG00000163166.14	IWS1	2	127526497	2_75	0	0.00205582190953157	5.3878064776657	1.84738572662096e-07	-0.204225352112647	1
ENSG00000169994.18	MYO7B	2	127538296	2_75	0	0.00238903448951866	6.84568412386847	2.72771744354656e-07	-0.341013824884782	1
ENSG00000144230.16	GPR17	2	127648067	2_75	0	0.0384311906438689	33.926550565881	2.17462136645635e-05	-2.88644688644695	1
ENSG00000136709.11	WDR33	2	127811674	2_75	0	0.00459926449277093	13.205845127897	1.01301223533146e-06	1.16774193548368	1
ENSG00000144231.10	POLR2D	2	127858003	2_75	0	0.00355278347554266	10.6985899750043	6.33950559147416e-07	-1.06944444444447	1
ENSG00000136731.12	UGGT1	2	128091078	2_75	0	0.00278069853273877	8.31928257478336	3.85833461466373e-07	1.29475215791831	2
ENSG00000152076.18	CCDC74B	2	130144976	2_78	0	0.00285698375429033	6.08316492774848	2.89866126945079e-07	-0.567164179104674	1
ENSG00000152082.13	MZT2B	2	130181715	2_78	0	0.00291140051069316	6.26634126298043	3.04281887906647e-07	0.603053435114767	1
ENSG00000136710.9	CCDC115	2	130343161	2_78	0	0.00252379417684312	4.87938808620265	2.05390050177893e-07	-0.0192307692307816	1
ENSG00000072135.12	PTPN18	2	130356437	2_78	0	0.0028378246060019	6.01783892291556	2.84830317901258e-07	0.600000000000051	1
ENSG00000075886.10	TUBA3D	2	131475952	2_78	0	0.00686315934451276	14.5974065674083	1.67093629248895e-06	-1.90361445783111	1
ENSG00000173272.15	MZT2A	2	131492500	2_78	0	0.016100012050425	22.9018040159011	6.14972931655152e-06	2.57183039174362	2
ENSG00000163040.14	CCDC74A	2	131527737	2_78	0	0.00263542116780513	5.2995046331384	2.32940718999521e-07	-0.290780141843945	1
ENSG00000150551.10	LYPD1	2	132662487	2_79	0	0.0028764422877352	6.48792714752169	3.11258868970706e-07	-0.629032258064332	1
ENSG00000082258.12	CCNT2	2	134918197	2_80	0	0.00575810784720554	13.1324770505876	1.26120751802517e-06	-1.66025641025632	1
ENSG00000115839.17	RAB3GAP1	2	135052002	2_80	0	0.00245390680818569	4.84862234961254	1.98443340961614e-07	-0.220833333333443	1
ENSG00000144224.16	UBXN4	2	135741596	2_80	0	0.00246664590037626	4.89888606701072	2.01541391890895e-07	0.409430542338834	2
ENSG00000076003.4	MCM6	2	135875441	2_80	0	0.00420249778960791	10.0724912741866	7.05999671691615e-07	-1.344866944705	2
ENSG00000115866.10	DARS	2	135985573	2_80	0	0.00291825014579949	6.53095289306136	3.17877049091614e-07	0.351054603808541	2
ENSG00000144229.11	THSD7B	2	136765297	2_81	0	0.00335212542248142	8.39163046518869	4.69166199416725e-07	0.921296296296068	1
ENSG00000150540.13	HNMT	2	137964027	2_82	0	0.00361091590721052	7.16167794507914	4.31312721020148e-07	-0.738575560208713	2
ENSG00000144228.8	SPOPL	2	138501033	2_82	0	0.00361560331697819	7.17427473684014	4.3263224536638e-07	-0.806661114622642	2
ENSG00000168702.17	LRP1B	2	142131604	2_85	0	0.00228280310608076	5.08297328492942	1.93529149273019e-07	-0.166180758017386	1
ENSG00000115919.14	KYNU	2	142877245	2_85	0	0.00222924067498376	4.85252255928546	1.80419978742022e-07	-0.0905802102683384	2
ENSG00000169554.18	ZEB2	2	144524878	2_86	0	0.00312632517239986	10.979731925901	5.72513840021127e-07	-1.1137640449443	1
ENSG00000121989.14	ACVR2A	2	147844091	2_88	0	0.0152772275037222	23.9101044675627	6.09236795684774e-06	-3.69798361560074	2
ENSG00000204406.12	MBD5	2	148020474	2_88	0	0.00118917580875633	5.03824964522572	9.99276914551694e-08	0.458715596330365	1
ENSG00000187123.14	LYPD6	2	149329628	2_88	0	0.00164633373753453	8.02515573865308	2.20359334881889e-07	-0.907692307692316	1
ENSG00000184898.6	RBM43	2	151261518	2_90	0	0.0020188128521863	6.23385537999791	2.09900217819612e-07	-0.656019656019591	1
ENSG00000080345.17	RIF1	2	151409797	2_90	0	0.00301788055368013	10.1364307522854	5.10207936538642e-07	-1.65600000000036	1
ENSG00000183091.19	NEB	2	151734675	2_91	0	0.00321740705899021	7.10004276690458	3.81001846612926e-07	-0.72427983539071	1
ENSG00000162980.16	ARL5A	2	151828599	2_91	0	0.00305721956362437	6.60435213747928	3.3675725202672e-07	-0.795454545454656	1
ENSG00000182389.19	CACNB4	2	152099291	2_91	0	0.00255919409497685	4.87804114541873	2.08213454549256e-07	-0.159527179067363	2
ENSG00000115145.9	STAM2	2	152176079	2_91	0	0.0027087258772085	5.42942846752403	2.45289680745114e-07	0.271523178807867	1
ENSG00000177917.10	ARL6IP6	2	152717578	2_91	0	0.00255150670823456	4.84887137286615	2.06346679040554e-07	0.279101427482412	2
ENSG00000136542.8	GALNT5	2	157257153	2_94	0	0.00200447887174549	5.30834674260112	1.77468333796603e-07	-0.371287128712623	1
ENSG00000115165.9	CYTIP	2	157488690	2_94	0	0.00261266855802689	7.8803512730563	3.43391864124646e-07	0.838862559241445	1
ENSG00000115170.13	ACVR1	2	157876051	2_95	0	0.00227695394107785	4.84864538879043	1.84134333387183e-07	0.0113636363636378	1
ENSG00000153237.17	CCDC148	2	158457154	2_95	0	0.00239907445235466	5.35573472840177	2.14300354595749e-07	0.323886639675966	1
ENSG00000144283.21	PKP4	2	158457154	2_95	0	0.00239907445235466	5.35573472840177	2.14300354595749e-07	-0.323886639675966	1
ENSG00000196151.10	WDSUB1	2	159287223	2_96	0	0.00684018150473809	23.8754954327183	2.72383078331702e-06	2.19736842105404	1
ENSG00000136536.14	MARCH7	2	159712765	2_96	0	0.00112813889545527	6.61701959981077	1.24504514611078e-07	-0.842519685039288	1
ENSG00000241399.6	CD302	2	159798279	2_96	0	0.00101374640810403	5.75644469500651	9.7329338242613e-08	0.0142857142857127	1
ENSG00000115221.10	ITGB6	2	160271695	2_96	0	0.000931960170873714	4.98174229804005	7.74352519860936e-08	-0.358695652173895	1
ENSG00000153250.19	RBMS1	2	160494127	2_96	0	0.000967375869525333	7.2043256587947	1.16238150649969e-07	-1.47400087551329	2
ENSG00000136560.13	TANK	2	161136430	2_97	0	0.002468199615283	7.40452483081548	3.04815873689014e-07	0.93111894377595	2
ENSG00000197635.9	DPP4	2	162074564	2_97	0	0.00230585702325459	6.74409074568245	2.59367697039514e-07	0.728278041073935	1
ENSG00000182263.13	FIGN	2	163735859	2_99	0	0.00355010951887058	11.4526197396329	6.7812022538946e-07	-1.22727272727313	1
ENSG00000115290.9	GRB14	2	164621393	2_100	0	0.0044125440171412	12.1728468682204	8.95862411727437e-07	1.30597014925427	1
ENSG00000082438.15	COBLL1	2	164843369	2_100	0	0.00437575952114777	12.0915238961876	8.82459109260448e-07	-1.32158590308418	1
ENSG00000178662.15	CSRNP3	2	165469352	2_100	0	0.00257123632370482	6.92856986227607	2.9712945112682e-07	0.829931972789212	1
ENSG00000123607.14	TTC21B	2	165954060	2_100	0	0.00241634391402656	6.32547028111251	2.54924556217324e-07	-0.592154691343961	2
ENSG00000169432.14	SCN9A	2	166375953	2_101	0	0.00313456590354455	11.222237780391	5.86701200992096e-07	-1.21383647798801	1
ENSG00000198648.10	STK39	2	168213827	2_102	0	0.00215434994899355	10.7810147488336	3.87378931138122e-07	-1.27343749999947	1
ENSG00000172292.14	CERS6	2	168451721	2_102	0	0.00116208786498762	4.89680365822442	9.49099539411509e-08	0.0879999999999906	1
ENSG00000163072.15	NOSTRIN	2	168786836	2_102	0	0.012923127928541	28.3019012059747	6.100189967906e-06	-2.28511530398504	1
ENSG00000163093.11	BBS5	2	169478998	2_103	0	0.00342065401487857	7.35577936388422	4.19660360151967e-07	0.925581395348743	1
ENSG00000239474.6	KLHL41	2	169509786	2_103	0	0.00718229022408778	14.5636814054969	1.74459340169504e-06	1.40900195694679	1
ENSG00000138399.17	FASTKD1	2	169573465	2_103	0	0.00276975007154046	5.3064148612879	2.45133061055015e-07	0.304744679733354	2
ENSG00000154479.12	CCDC173	2	169694446	2_103	0	0.00271813309696989	5.1237923352398	2.32285630175225e-07	0.172805037834565	2
ENSG00000144362.11	PHOSPHO2	2	169694446	2_103	0	0.00308304414649419	6.34678787871895	3.26357676643674e-07	-0.840000000000093	1
ENSG00000213160.9	KLHL23	2	169694446	2_103	0	0.00266786091340776	4.94256740383188	2.19925653194228e-07	0.0874664023189586	2
ENSG00000138382.14	METTL5	2	169825274	2_103	0	0.00395481853228385	8.76494946246477	5.78144079401689e-07	1.02764976958583	1
ENSG00000071909.18	MYO3B	2	170178516	2_103	0	0.0027351367362336	5.18433226938933	2.3650045270524e-07	-0.248062015503952	1
ENSG00000115844.10	DLX2	2	172103018	2_104	0	0.00263363731793886	9.27018224967456	4.07196789646536e-07	1.06329113924064	1
ENSG00000204335.3	SP5	2	170714891	2_104	0	0.00170398142914141	5.04444139679609	1.43363318053483e-07	0.395522388059781	1
ENSG00000128683.13	GAD1	2	170806061	2_104	0	0.00478269173786017	15.0642635954352	1.20165667119495e-06	-1.54237288135686	1
ENSG00000115806.12	GORASP2	2	170928918	2_104	0	0.00167017749253018	4.8499958427431	1.35102721874251e-07	-0.0763358778625833	1
ENSG00000198586.13	TLK1	2	171231129	2_104	0	0.00388610948533896	13.0476610173502	8.45683393782411e-07	1.42231075697154	1
ENSG00000123600.19	METTL8	2	171435106	2_104	0	0.00168398294523275	4.92985010755136	1.38462289702125e-07	-0.217687074829806	1
ENSG00000115827.13	DCAF17	2	171435106	2_104	0	0.00168398294523275	4.92985010755136	1.38462289702125e-07	0.217687074829806	1
ENSG00000071967.11	CYBRD1	2	171522308	2_104	0	0.00255291273196112	8.96781853244004	3.81841288079508e-07	1.08177108552091	2
ENSG00000077380.15	DYNC1I2	2	171687403	2_104	0	0.00187330921176976	5.96381572002898	1.86334721977877e-07	-0.561151079136927	1
ENSG00000128708.12	HAT1	2	171922612	2_104	0	0.00200551301899221	6.62558510653328	2.21620447814157e-07	0.638766519823884	1
ENSG00000115840.13	SLC25A12	2	171999037	2_104	0	0.00186530514884886	5.92225851483269	1.84245697758918e-07	-0.467048710601872	1
ENSG00000172878.13	METAP1D	2	171999243	2_104	0	0.00181782472865111	5.67203884891314	1.7196945279824e-07	0.406876790830911	1
ENSG00000144355.14	DLX1	2	172084313	2_104	0	0.00181778895350859	5.67183310578551	1.71959830642648e-07	0.414631832232232	2
ENSG00000152256.13	PDK1	2	172555526	2_105	0	0.00173907281288099	51.3936038710866	1.49068864766719e-06	-2.93589743589857	1
ENSG00000091436.16	MAP3K20	2	173075305	2_105	0	0.00164174233228487	13.6245903023582	3.73068476731981e-07	-1.48298633516461	2
ENSG00000138433.15	CIR1	2	174396697	2_105	0	0.00071788122262495	4.87193975149866	5.83330397678495e-08	0.096551724137966	1
ENSG00000163328.13	GPR155	2	174489428	2_105	0	0.000851399986594781	6.54786916213902	9.29808982582441e-08	-0.533834586466263	1
ENSG00000170178.6	HOXD12	2	176100176	2_106	0	0.00724797520104237	16.7164979450925	2.02079427847134e-06	1.77611940298471	1
ENSG00000128656.13	CHN1	2	175028605	2_106	0	0.00239676142950129	5.96670014262995	2.38516883153849e-07	-0.538011695906284	1
ENSG00000115966.16	ATF2	2	175168771	2_106	0	0.00271631091739755	7.18158402199995	3.25356757061999e-07	-0.824242424242144	1
ENSG00000154518.9	ATP5G3	2	175184841	2_106	0	0.00297695028088874	8.07109628725298	4.00741403996495e-07	-0.945783132530414	1
ENSG00000128714.5	HOXD13	2	176092437	2_106	0	0.00332455531072706	9.1433606427339	5.06990145982851e-07	-1.0593471810089	1
ENSG00000128713.13	HOXD11	2	176103857	2_106	0	0.0382091208638781	32.9590494434996	2.10039912561538e-05	2.80203045685294	1
ENSG00000128709.12	HOXD9	2	176122492	2_106	0	0.00293941946298748	7.94779734037602	3.8964441500044e-07	-0.58208955223873	1
ENSG00000175879.8	HOXD8	2	176128401	2_106	0	0.0023448974061584	5.75430087101592	2.25048704683361e-07	0.205882352941163	1
ENSG00000128652.11	HOXD3	2	176136417	2_106	0	0.00445251064365093	11.9806788029981	8.89705954075623e-07	1.14783748426434	2
ENSG00000116044.15	NFE2L2	2	177392936	2_107	0	0.00792198328302995	16.5958141513831	2.19276752131576e-06	-1.56900212314275	1
ENSG00000197557.6	TTC30A	2	177618848	2_107	0	0.0054259660440954	12.9162210287516	1.16888731457607e-06	-1.52390881039361	2
ENSG00000128655.16	PDE11A	2	178108547	2_108	0	0.00156825687043638	7.81029570595737	2.04288905398993e-07	0.905131850059931	2
ENSG00000155636.14	RBM45	2	178112094	2_108	0	0.00159535552542378	7.97653240967458	2.12242191128579e-07	-0.86142276455657	2
ENSG00000079156.16	OSBPL6	2	178273313	2_108	0	0.00163499034540904	8.21465925439625	2.24008682418448e-07	-0.800373134327751	1
ENSG00000204311.12	DFNB59	2	178451344	2_108	0	0.00143659628507009	6.95945574731788	1.66751643222752e-07	0.659919028340223	1
ENSG00000079150.17	FKBP7	2	178478636	2_108	0	0.00116103168162174	4.8931969502994	9.47538516555612e-08	-0.12244897959192	1
ENSG00000155657.26	TTN	2	178831108	2_108	0	0.00128389842613719	5.86913501958789	1.25679623971105e-07	-0.529070668899662	2
ENSG00000163492.14	CCDC141	2	179049913	2_108	0	0.00554640975245235	20.0751115774602	1.85707748277589e-06	-2.20388349514625	1
ENSG00000187231.13	SESTD1	2	179263229	2_108	0	0.00147889618033792	7.24102880008249	1.78606832132343e-07	0.677685950412992	1
ENSG00000170035.15	UBE2E3	2	180967386	2_109	0	0.00289385057066915	7.33158534124132	3.53862141595823e-07	-0.957317073170632	1
ENSG00000115232.13	ITGA4	2	181456814	2_110	0	0.00198046400094432	6.58597218955172	2.1754392035338e-07	0.566972477064222	1
ENSG00000188452.13	CERKL	2	181680491	2_110	0	0.00251058059417542	8.88803061695835	3.72168674005915e-07	0.976562499999734	1
ENSG00000138434.16	SSFA2	2	181892173	2_110	0	0.00166550718088754	4.90517907365868	1.36257834293207e-07	0.0219512195121975	1
ENSG00000150722.10	PPP1R1C	2	181953928	2_110	0	0.00188099900531791	6.08590551333603	1.90929870024248e-07	-0.498765432098467	1
ENSG00000077232.17	DNAJC10	2	182715440	2_110	0	0.0376816779500455	35.2931170723193	2.21809608781692e-05	-2.64522417154061	1
ENSG00000162998.4	FRZB	2	182866669	2_110	0	0.0017184487957802	5.20883386950254	1.49292230939936e-07	-0.400970320690514	2
ENSG00000061676.14	NCKAP1	2	183038483	2_110	0	0.00327457693132349	11.4673135619223	6.26292183633667e-07	-1.31468531468516	1
ENSG00000162999.12	DUSP19	2	183080304	2_110	0	0.00238946499406822	8.40809810413846	3.35087747661328e-07	0.937029916569852	2
ENSG00000163002.12	NUP35	2	183116059	2_110	0	0.00169538497725597	5.07771355158245	1.43580887538768e-07	-0.17535545023695	1
ENSG00000170396.7	ZNF804A	2	184598393	2_112	0	0.00121257612843839	10.2683629892486	2.0766835963946e-07	-1.15238717857834	2
ENSG00000188738.14	FSIP2	2	185425362	2_112	0	0.00106248263465836	8.60317353461889	1.52454633879029e-07	-1.0530303030305	1
ENSG00000065548.17	ZC3H15	2	186486293	2_112	0	0.000906651335288666	6.71684703616252	1.01570097474298e-07	0.224561403508731	1
ENSG00000144369.12	FAM171B	2	186693781	2_112	1	0.371435286434269	33.6619874839485	0.000208536950865573	5.40196078431355	1
ENSG00000064989.12	CALCRL	2	187448790	2_112	0	0.00105030880732215	9.09119916932649	1.59256910063269e-07	-1.32094594594596	1
ENSG00000003436.15	TFPI	2	187565967	2_112	0	0.000726984148249565	5.0850896267806	6.16571801640808e-08	0.222222222222238	1
ENSG00000174325.4	DIRC1	2	188790141	2_112	0	0.0012235221618957	9.59473521260242	1.95796506999018e-07	-1.26766228109761	2
ENSG00000168542.14	COL3A1	2	188974074	2_112	0	0.000937580393995496	7.34008578472216	1.14780935036785e-07	-0.726315789473503	1
ENSG00000204262.11	COL5A2	2	189180361	2_113	0	0.00220126769527074	5.70224606127214	2.09352870309775e-07	-0.656716417910046	1
ENSG00000115368.9	WDR75	2	189442861	2_113	0	0.00202118026499298	4.87388355372951	1.64301036620777e-07	-0.304477611940215	1
ENSG00000138381.9	ASNSD1	2	189661397	2_113	0	0.00209151306996047	5.2058345935817	1.81597996773162e-07	0.213618072913121	2
ENSG00000128699.13	ORMDL1	2	189783978	2_113	0	0.00224359865061341	5.88708475512957	2.2029546863011e-07	-0.440400248286816	2
ENSG00000064933.17	PMS1	2	189784079	2_113	0	0.00202609139098975	4.89742623938745	1.65495824367967e-07	-0.00564971751412459	1
ENSG00000198130.15	HIBCH	2	190341243	2_113	0	0.00304184928306694	8.84188374576043	4.48582779875621e-07	-0.999055747331774	2
ENSG00000151689.12	INPP1	2	190343248	2_113	0	0.00225152893088709	5.92136683303782	2.22361504661339e-07	0.502316933858094	2
ENSG00000151690.14	MFSD6	2	190399771	2_113	0	0.00225015529136241	5.91544701744031	2.2200367608565e-07	0.462068965517336	1
ENSG00000189362.11	NEMP2	2	190534475	2_113	0	0.0026971610913874	7.67432201822102	3.45228793140473e-07	-0.759577315098412	2
ENSG00000138386.16	NAB1	2	190647268	2_113	0	0.00757177951584209	17.7027191228339	2.23562029502777e-06	2.00000000000036	1
ENSG00000128641.18	MYO1B	2	191245493	2_114	0	0.00147692018206413	5.05429184437814	1.24502320513105e-07	-0.126865671641821	1
ENSG00000196950.13	SLC39A10	2	195575506	2_115	0	0.0018976936292141	5.63321760122665	1.78296465030348e-07	0.423452768729762	1
ENSG00000118997.13	DNAH7	2	196073640	2_116	0	0.00514715765580587	12.1640080658519	1.04424949949854e-06	1.58695652173884	1
ENSG00000138411.10	HECW2	2	196593392	2_116	0	0.00580857139906077	13.3390597452869	1.29227414525137e-06	-1.64597322487242	2
ENSG00000144395.17	CCDC150	2	196639821	2_116	0	0.0110553542270069	19.6004650762973	3.6140915061218e-06	-2.18822481050125	2
ENSG00000119041.10	GTF3C3	2	196799713	2_116	0	0.00946165310874014	18.0847006601948	2.85389803062473e-06	1.78816199376953	1
ENSG00000187944.2	C2orf66	2	196816319	2_116	0	0.00263212131095592	5.65093390763896	2.48076847825941e-07	-0.443750000000125	1
ENSG00000115520.8	COQ10B	2	197453059	2_117	0	0.00173261595437313	5.97934683166863	1.72789027424312e-07	-1.50806451612903	1
ENSG00000115541.10	HSPE1	2	197500319	2_117	0	0.00663899383357636	19.022372424672	2.10633309250614e-06	3.18939393939459	1
ENSG00000162944.10	RFTN2	2	197675986	2_117	0	0.00223752411257117	8.46113338791816	3.15759460532513e-07	1.22492401215805	1
ENSG00000115896.15	PLCL1	2	197805030	2_117	0	0.0142819771506707	26.4776275435696	6.30706792503344e-06	-3.70676691729315	1
ENSG00000226124.6	FTCDNL1	2	199756040	2_118	0	0.00420891453702754	22.4502852394848	1.57598498765586e-06	-3.00265861712397	2
ENSG00000178074.5	C2orf69	2	199911021	2_118	0	0.00128342201286347	9.16753030438474	1.96237473459985e-07	1.75806451612918	1
ENSG00000162971.10	TYW5	2	199955782	2_118	0	0.00178560849575637	13.2675496859414	3.95127331872621e-07	-2.56050955413998	1
ENSG00000162972.10	MAIP1	2	199954933	2_118	0	0.00307337006902686	16.1791857132482	8.2933811085151e-07	1.50397877984095	1
ENSG00000196141.13	SPATS2L	2	200305189	2_118	0	0.00574861038430619	22.185506607815	2.12712166497288e-06	1.91772793976716	2
ENSG00000163535.17	SGO2	2	200510401	2_118	0	0.00236171906200544	14.1353273546552	5.56793569744586e-07	-1.30921052631589	1
ENSG00000155729.12	KCTD18	2	200519526	2_118	0	0.00508722375859116	23.8602305886443	2.02448974992102e-06	-2.56540084388193	1
ENSG00000240344.8	PPIL3	2	200889218	2_119	0	0.00419619629765011	12.8510005297023	8.99399917338032e-07	1.29447852760703	1
ENSG00000003402.19	CFLAR	2	201116120	2_119	0	0.00450347706649301	13.5375189031581	1.01682715808977e-06	-1.66122448979574	1
ENSG00000003400.14	CASP10	2	201183110	2_119	0	0.00184989219120046	4.89938245783621	1.51163823247589e-07	-0.170456146772301	2
ENSG00000155749.12	ALS2CR12	2	201357198	2_119	0	0.00376520531856683	11.7983858471358	7.40920078425193e-07	1.3790322580643	1
ENSG00000082146.12	STRADB	2	201387816	2_119	0	0.00262664761212084	8.3020528247616	3.63703441263925e-07	-1.00746268656729	1
ENSG00000003393.14	ALS2	2	201780819	2_119	0	0.0113889114977882	22.5613636601727	4.28556088521977e-06	2.19337016574606	1
ENSG00000155760.2	FZD7	2	202032326	2_120	0	0.00263554023128099	10.058845024831	4.42158392567385e-07	-1.23943245953182	2
ENSG00000138439.11	FAM117B	2	202634789	2_120	0	0.00502600619291749	16.3275853085176	1.36868997574925e-06	-2.15999999999984	1
ENSG00000163596.16	ICA1L	2	202871528	2_120	0	0.00163207830442402	5.40772318386462	1.47202623291963e-07	-0.900852830091784	2
ENSG00000138380.17	CARF	2	202859266	2_120	0	0.00160693133077816	5.25694286612942	1.40893410205549e-07	0.185483870967729	1
ENSG00000138442.9	WDR12	2	203014780	2_120	0	0.00166824050599845	5.62032133632847	1.56379533832421e-07	0.446043165467718	1
ENSG00000144426.18	NBEAL1	2	203016111	2_120	0	0.00163722266913402	5.43826176262225	1.48500516010639e-07	-0.907103825136085	1
ENSG00000178562.17	CD28	2	203708579	2_120	0	0.00390076719457233	13.8657986554137	9.02100714204895e-07	-1.73584905660325	1
ENSG00000118257.16	NRP2	2	205681675	2_121	0	0.00633491563167055	15.200444351308	1.60604320645528e-06	1.5055555555547	1
ENSG00000023228.13	NDUFS1	2	206159383	2_122	0	0.0220144356513603	20.102829858012	7.38116407290975e-06	3.69841269841326	1
ENSG00000183671.12	GPR1	2	206217980	2_122	0	0.00277403941283583	8.73664471725706	4.04219637100172e-07	-1.47945205479434	1
ENSG00000204186.7	ZDBF2	2	206273755	2_122	0	0.00852391206002801	20.7270108799832	2.94669876758711e-06	-3.00806451612933	1
ENSG00000114948.12	ADAM23	2	206444237	2_122	0	0.00285932662395139	7.6442280153592	3.64550339140912e-07	-0.490825688073291	1
ENSG00000138400.12	MDH1B	2	206765614	2_122	0	0.0028704384891971	7.90684679482336	3.78539909736072e-07	-0.829886942576443	2
ENSG00000118246.13	FASTKD2	2	206765614	2_122	0	0.0039306430663486	10.7846860285227	7.07019219786837e-07	-1.10204762707997	2
ENSG00000163249.11	CCNYL1	2	207712007	2_122	0	0.00469704372081081	12.7527744277716	9.99054973545729e-07	-1.38819320214785	1
ENSG00000178385.14	PLEKHM3	2	208025325	2_123	0	0.00318768246746126	7.68227243862592	4.08436799087158e-07	0.999999999999882	1
ENSG00000138413.13	IDH1	2	208266043	2_123	0	0.0026746236952675	5.97855991293853	2.66697766844935e-07	0.603092783505074	1
ENSG00000115020.16	PIKFYVE	2	208266043	2_123	0	0.0026746236952675	5.97855991293853	2.66697766844935e-07	0.603092783505074	1
ENSG00000144407.9	PTH2R	2	208359705	2_123	0	0.00245060950011355	5.12945454121564	2.09655086630479e-07	-0.175572519083861	1
ENSG00000197713.14	RPE	2	210002122	2_124	0	0.00128305198896661	5.12462598368481	1.09664618994892e-07	-0.242063492063392	1
ENSG00000115365.11	LANCL1	2	210477778	2_124	0	0.00130462314797497	5.28638731112494	1.15028157767313e-07	0.552845528455196	1
ENSG00000021826.14	CPS1	2	210477414	2_124	0	0.00127537159615521	5.06637389393783	1.07769057154804e-07	0.463414634146478	1
ENSG00000030419.16	IKZF2	2	213152260	2_126	0	0.00532360451835245	12.0687625638867	1.07158995473473e-06	1.64566929133853	1
ENSG00000144452.14	ABCA12	2	215142918	2_127	0	0.00465886901375812	16.2039690355959	1.25910517937578e-06	1.60000000000044	1
ENSG00000138376.10	BARD1	2	214805837	2_127	0	0.00252765034016489	10.3222294725272	4.35161646471528e-07	1.31883020374654	4
ENSG00000138363.14	ATIC	2	215312057	2_127	0	0.00347605044537447	14.8616791005585	8.61616596169068e-07	2.14573747509146	2
ENSG00000115414.18	FN1	2	215435759	2_127	0	0.00159618114198279	6.91446100474547	1.84077459892091e-07	-1.45454545454556	1
ENSG00000115425.13	PECR	2	216082628	2_127	0	0.00148418009460316	4.99486103738323	1.23643166385795e-07	-0.187050359712229	1
ENSG00000079246.15	XRCC5	2	216108211	2_127	0	0.00353827518614103	13.4393463401592	7.9310348538687e-07	1.35294117647057	1
ENSG00000138375.12	SMARCAL1	2	216412329	2_127	0	0.00289859254860636	11.5453772872406	5.58155754551507e-07	1.29896907216483	1
ENSG00000171450.5	CDK5R2	2	218959212	2_129	0	0.0109792275159025	20.3319644850934	3.7231559939138e-06	-1.8880407124683	1
ENSG00000231672.6	DIRC3	2	217756535	2_129	0	0.0022510187294672	5.09296808951958	1.91209809665049e-07	-0.40947075208901	1
ENSG00000188282.12	RUFY4	2	218034950	2_129	0	0.00232698696830602	5.89650808064279	2.28848966128507e-07	-0.848908987411887	2
ENSG00000163464.7	CXCR1	2	218166777	2_129	0	0.00743345848816879	20.8613076337597	2.58638131168123e-06	2.77573529411788	1
ENSG00000163466.15	ARPC2	2	218217396	2_129	0	0.00465467369324779	27.9687608874439	2.17131370041067e-06	-4.74796747967471	1
ENSG00000127837.9	AAMP	2	218270205	2_129	0	0.0229051703299947	42.3119207552521	1.61642802656618e-05	-5.64285714285653	1
ENSG00000127838.13	PNKD	2	218270227	2_129	0	0.00438650577099076	28.3714087773936	2.07567670719307e-06	-4.95967741935412	1
ENSG00000135926.14	TMBIM1	2	218292881	2_129	0	0.00731275288029698	33.3743854324817	4.07056112212956e-06	-5.18247863034649	2
ENSG00000018280.16	SLC11A1	2	218381984	2_129	0	0.00288762263327291	7.43139211383378	3.57907434738767e-07	-0.748175182481655	1
ENSG00000144579.7	CTDSP1	2	218407571	2_129	0	0.00222712846105366	5.31969793728491	1.97602459768429e-07	0.76562500000007	1
ENSG00000135913.10	USP37	2	218568272	2_129	0	0.0025225624184938	7.16469174991288	3.01439067138496e-07	1.28799999999995	1
ENSG00000144580.13	CNOT9	2	218568666	2_129	0	0.00524857465458195	14.6258282117947	1.28033009081e-06	2.04941860465124	1
ENSG00000115556.13	PLCD4	2	218607609	2_129	0	0.00544358120788469	14.9986693572285	1.36175049879555e-06	-2.07580174927021	1
ENSG00000074582.12	BCS1L	2	218658710	2_129	0	0.0024448939145737	6.71120119604935	2.73665709820384e-07	-1.18548387096729	1
ENSG00000115568.15	ZNF142	2	218659583	2_129	0	0.0080027258282801	18.9667168961635	2.53157154598469e-06	2.34017595307811	1
ENSG00000163481.7	RNF25	2	218672514	2_129	0	0.00636092456763882	16.6093937299321	1.76211452591543e-06	-2.18823529411908	1
ENSG00000163482.11	STK36	2	218672452	2_129	0	0.00225270095081787	5.02548011999059	1.88817049629219e-07	0.0048702884522212	2
ENSG00000135912.10	TTLL4	2	218713638	2_129	0	0.00241898933987161	6.43267904283161	2.59529029661677e-07	1.08064516129033	1
ENSG00000187736.12	NHEJ1	2	219160400	2_129	0	0.00355505389414745	9.04787372126416	5.36479121812875e-07	-0.953846153846237	1
ENSG00000213901.10	SLC23A3	2	219170383	2_129	0	0.00334214461202997	9.63570266374536	5.37116796049826e-07	1.23696620646903	2
ENSG00000115649.15	CNPPD1	2	219177636	2_129	0	0.0029783239485256	7.56233157849745	3.75653772652574e-07	-0.649143502533658	2
ENSG00000115657.12	ABCB6	2	219218731	2_129	0	0.00251430498528182	6.21947568525957	2.60814562457881e-07	-0.737864077670024	1
ENSG00000163516.13	ANKZF1	2	219229585	2_129	0	0.00237481904612458	5.55628916045036	2.20077410878014e-07	-0.40500943712827	2
ENSG00000127824.13	TUBA4A	2	219278362	2_129	0	0.00263609179878888	6.63981373948194	2.91928524511468e-07	-0.650205761317217	1
ENSG00000135924.15	DNAJB2	2	219279688	2_129	0	0.00229929597555478	5.25130629996927	2.01382781692293e-07	0.355828220858808	1
ENSG00000123992.18	DNPEP	2	219399651	2_129	0	0.00284379907970067	7.32843138138657	3.47592214721161e-07	-0.7678883071557	1
ENSG00000123989.13	CHPF	2	219543916	2_129	0	0.00220227910967252	4.84936217439288	1.78121804158006e-07	0.0873015873015872	1
ENSG00000188760.10	TMEM198	2	219543916	2_129	0	0.00220227910967252	4.84936217439288	1.78121804158006e-07	0.0873015873015872	1
ENSG00000144589.21	STK11IP	2	219597918	2_130	0	0.00271650408173851	8.4214400085608	3.8155471683659e-07	0.880195599021739	1
ENSG00000116106.11	EPHA4	2	221574191	2_130	0	0.00195018589857832	5.20460408600026	1.69287080677833e-07	0.276758409785889	1
ENSG00000123983.13	ACSL3	2	222860739	2_131	0	0.0019584228112971	5.09137362756756	1.663035550989e-07	0.232736572889938	1
ENSG00000124019.9	FAM124B	2	224402283	2_132	0	0.00280693737442939	7.75429923739397	3.63024039594217e-07	-0.881578947368311	1
ENSG00000036257.12	CUL3	2	224585652	2_132	0	0.00446121904132568	12.2536960801888	9.11760466326803e-07	1.44444444444431	1
ENSG00000135905.18	DOCK10	2	225041976	2_133	0	0.0145071758608125	24.4091216657378	5.90602299335902e-06	-2.21032504780186	1
ENSG00000169047.5	IRS1	2	226800135	2_133	0	0.00195266672191385	4.91288191450481	1.6000168492663e-07	-0.139112903225735	1
ENSG00000081052.11	COL4A4	2	227163765	2_133	0	0.00194400295066333	4.86972706142657	1.5789255260167e-07	-0.0865384615385077	1
ENSG00000168958.19	MFF	2	227321093	2_134	0	0.0037052351042407	8.76696023729265	5.41782424549245e-07	0.891746317057301	2
ENSG00000173744.17	AGFG1	2	227472263	2_134	0	0.00421683993593991	10.023179439115	7.04940930065746e-07	-1.10526315789507	1
ENSG00000135917.13	SLC19A3	2	227718030	2_134	0	0.0027110174104007	5.7334639865224	2.59244470026313e-07	0.419580419580379	1
ENSG00000079263.18	SP140	2	230203422	2_135	0	0.00155437775839351	12.989072815198	3.36740095169831e-07	2.5789473684203	1
ENSG00000135932.10	CAB39	2	230712947	2_135	0	0.00250498548544742	13.8265018304423	5.77667101418853e-07	-1.47767857142822	1
ENSG00000135916.15	ITM2C	2	230864420	2_135	0	0.00460630228353798	19.4052339310227	1.49084132576778e-06	1.72893772893777	1
ENSG00000204128.5	C2orf72	2	231037334	2_136	0	0.00402117774689659	9.14581638251257	6.13388817228377e-07	-1.05155946002461	2
ENSG00000173692.12	PSMD1	2	231056872	2_136	0	0.00260344407702973	4.92454250583741	2.13832763795779e-07	0.202380952380968	1
ENSG00000135914.5	HTR2B	2	231125386	2_136	0	0.00286951028203042	5.86917469544237	2.80895594102517e-07	-0.503164556962196	1
ENSG00000135931.17	ARMC9	2	231198852	2_136	0	0.00283224531095538	5.74227201827717	2.71253114698797e-07	-0.513674889029213	2
ENSG00000115053.15	NCL	2	231483427	2_136	0	0.00259793346867765	4.90397328875448	2.12488889309947e-07	-0.116912647329988	2
ENSG00000171596.6	NMUR1	2	231529808	2_136	0	0.00258594970198123	4.85909185779012	2.09572979661287e-07	0.0294117647058784	1
ENSG00000187514.16	PTMA	2	231706100	2_136	0	0.00303820249680919	6.42377701949041	3.25512206740852e-07	0.747602546953931	2
ENSG00000144535.19	DIS3L2	2	231961176	2_136	0	0.00293522664260415	6.08900436259197	2.98090428674097e-07	0.528169014084221	1
ENSG00000244122.2	UGT1A7	2	233681881	2_137	0	0.00163424531235568	5.06758967852709	1.38127069017378e-07	0.341269841269855	1
ENSG00000242366.3	UGT1A8	2	233617178	2_137	0	0.00193522241174526	8.1506243245151	2.63076385785108e-07	1.44378698224826	1
ENSG00000204120.14	GIGYF2	2	232697018	2_137	0	0.00176724515698556	6.04116377768887	1.78064570086516e-07	-0.674757038124347	2
ENSG00000182600.9	C2orf82	2	232856815	2_137	0	0.00172307975298047	5.41825315042655	1.55712965959315e-07	-0.146881287726432	1
ENSG00000066248.14	NGEF	2	232924179	2_137	0	0.00217629067819003	7.70803484840172	2.79782583980862e-07	0.712676799218543	2
ENSG00000077044.10	DGKD	2	233354365	2_137	0	0.00361241870424422	21.5783322455225	1.30009792034494e-06	-3.36216216216091	1
ENSG00000085982.13	USP40	2	233566588	2_137	0	0.00168196742769233	6.04921756809407	1.69698065489575e-07	0.91666169008157	2
ENSG00000185038.14	MROH2A	2	233799983	2_137	0	0.00322813995835458	11.4620294363972	6.17126194230369e-07	1.16279069767405	1
ENSG00000123485.11	HJURP	2	233854579	2_137	0	0.00966862365644228	21.5827279159595	3.4804155261071e-06	-2.17032967032939	1
ENSG00000130147.15	SH3BP4	2	234952438	2_138	0	0.00391341600576756	9.30808584292402	6.07542273975637e-07	-1.04735376044615	1
ENSG00000115648.13	MLPH	2	237484493	2_140	0	0.00444568393645572	14.6612312719316	1.08709909358855e-06	-1.54729729729776	1
ENSG00000124839.12	RAB17	2	237601116	2_140	0	0.0248991042765973	31.4487923388026	1.30601390966343e-05	2.47767857142924	1
ENSG00000124831.18	LRRFIP1	2	237627612	2_140	0	0.00166159920471243	5.1068785254005	1.41527849898568e-07	0.188976377952735	1
ENSG00000177483.11	RBM44	2	237779662	2_140	0	0.00166474021878782	5.12520440959044	1.42304216524407e-07	-0.27526745414198	2
ENSG00000132329.10	RAMP1	2	237859174	2_141	0	0.00231309826318071	6.20221445902835	2.39277006739042e-07	-0.411347517730384	1
ENSG00000132330.16	SCLY	2	238061323	2_141	0	0.00200860685001047	6.82140684095615	2.28522516260867e-07	1.44615384615325	1
ENSG00000144488.14	ESPNL	2	238099874	2_141	0	0.00202229002310939	8.54696932336777	2.88280781067576e-07	1.97656250000027	1
ENSG00000168427.8	KLHL30	2	238138383	2_141	0	0.00201182629800678	5.17234319795752	1.73555315775763e-07	0.491416309012999	1
ENSG00000178752.15	ERFE	2	238158500	2_141	0	0.00275385453016364	8.12330796464096	3.73107534371981e-07	-0.886872562903051	2
ENSG00000132323.8	ILKAP	2	238203982	2_141	0	0.00213671792782077	5.67289592961419	2.02167860891441e-07	-0.454545454545522	1
ENSG00000132326.11	PER2	2	238289924	2_141	0	0.00365405411388653	10.245826261464	6.24427566437099e-07	0.85589519650681	1
ENSG00000204104.11	TRAF3IP1	2	238317106	2_141	0	0.00240098656044285	7.00443613208996	2.8049363738393e-07	0.858646405525389	2
ENSG00000065802.11	ASB1	2	238426273	2_141	0	0.00378065686887108	11.8925169128415	7.49896188179857e-07	-1.52800000000033	1
ENSG00000068024.16	HDAC4	2	239401581	2_142	0	0.00121060865955169	5.0084190566948	1.01126398597302e-07	0.183823529411711	1
ENSG00000130414.11	NDUFA10	2	240025784	2_142	0	0.001191766553577	4.85623111123049	9.65274082226356e-08	-0.0825743061912985	2
ENSG00000142327.12	RNPEPL1	2	240566275	2_142	0	0.0190896467050924	31.8234896223912	1.01322476744104e-05	2.85024154589398	1
ENSG00000144504.15	ANKMY1	2	240568196	2_142	0	0.00200478456731135	9.90294812506514	3.31125265974206e-07	-1.2731958762887	1
ENSG00000142330.19	CAPN10	2	240586750	2_142	0	0.00542198390049264	19.5641910287591	1.76921341601638e-06	-2.00000000000078	1
ENSG00000178623.11	GPR35	2	240605715	2_142	0	0.00185910160309721	9.17076527805931	2.84360198643499e-07	-1.040201005025	1
ENSG00000172478.17	C2orf54	2	240896921	2_143	0	0.00114858083999625	4.9690404379656	9.5190630622177e-08	0.0403225806451539	1
ENSG00000130294.15	KIF1A	2	240820795	2_143	0	0.0015125160149706	7.23245922283864	1.82450929869161e-07	0.1459854014599	1
ENSG00000122085.16	MTERF4	2	241102313	2_143	0	0.0029252326896706	13.7980229472649	6.73189582169961e-07	1.64119500608175	2
ENSG00000115687.13	PASK	2	241150035	2_143	0	0.0101796421512474	25.3124358902758	4.29760560634119e-06	2.18749999999959	1
ENSG00000115685.14	PPP1R7	2	241150035	2_143	0	0.0101796421512474	25.3124358902758	4.29760560634119e-06	-2.18749999999959	1
ENSG00000146205.13	ANO7	2	241187616	2_143	0	0.00232773310093937	11.5211082971706	4.47288309001972e-07	-1.288590604027	1
ENSG00000168385.17	SEPT2	2	241314902	2_144	0	0.00549742061387049	21.6077871655529	1.98120477315471e-06	2.48031496062988	1
ENSG00000115677.16	HDLBP	2	241317232	2_144	0	0.00135385572895652	6.83117385823528	1.54250944234532e-07	0.732495570831052	2
ENSG00000006607.13	FARP2	2	241354886	2_144	0	0.0137274446311901	26.2365905578854	6.00699408233529e-06	1.61905452479137	2
ENSG00000115694.14	STK25	2	241509931	2_144	0	0.00145898588257432	7.60962335141955	1.8517159033022e-07	-0.887931034482652	1
ENSG00000176720.4	BOK	2	241558436	2_144	0	0.00594589511054067	29.9417515777151	2.96930323910402e-06	3.97794117647011	1
ENSG00000168397.16	ATG4B	2	241672736	2_144	0	0.00204866057354258	10.8501558141376	3.70737135500734e-07	-1.13588850174172	1
ENSG00000168393.12	DTYMK	2	241686523	2_144	0	0.011821562717573	29.4441354975692	5.80542212667798e-06	-3.37272727272852	1
ENSG00000180902.17	D2HGDH	2	241756485	2_144	0	0.00303977539482847	14.1974352354688	7.19799427897473e-07	-1.21582733812982	1
ENSG00000154252.11	GAL3ST2	2	241778088	2_144	0	0.001598483920213	8.62267410167047	2.29884849154516e-07	1.05454545454556	1
ENSG00000188011.5	RTP5	2	241869928	2_144	0	0.00297342765389952	14.9963028065442	7.43706680975191e-07	-2.09787234042445	1
ENSG00000216921.7	AC131097.4	2	241902238	2_144	0	0.00850988859308155	25.2548863774774	3.58450672153819e-06	2.69230769230866	1
ENSG00000134121.9	CHL1	3	196216	3_1	0	0.00264868815817876	5.62267642633132	2.48389953928559e-07	0.448916408668786	1
ENSG00000072756.16	TRNT1	3	3129338	3_4	0	0.00107742590302373	7.32487889319371	1.31627904265368e-07	-0.736196319018489	1
ENSG00000170364.12	SETMAR	3	4303252	3_4	0	0.00185597510037672	12.601581593375	3.90083254043224e-07	1.32258064516109	1
ENSG00000144455.13	SUMF1	3	4368850	3_4	0	0.00160988329669798	11.2212130655677	3.01296653984465e-07	1.21901494919323	2
ENSG00000196277.15	GRM7	3	6769634	3_5	0	0.00285984238603343	5.59549893611306	2.66895358815503e-07	-0.413716814159589	1
ENSG00000182533.6	CAV3	3	8733693	3_7	0	0.0059905710761875	14.4138545707728	1.44015244738804e-06	-1.48022598870113	1
ENSG00000125046.14	SSUH2	3	8744886	3_7	0	0.0024943151921959	5.90382909280179	2.45609530134991e-07	0.464930000626891	2
ENSG00000180914.10	OXTR	3	8769708	3_7	0	0.0110737177091833	20.3915465332417	3.76620294482369e-06	-1.89966555183866	1
ENSG00000070950.9	RAD18	3	8963697	3_7	0	0.00229256013191159	5.08513428683594	1.94438950104521e-07	-0.184049079754693	1
ENSG00000196220.15	SRGAP3	3	9363193	3_7	0	0.00223862371815753	4.85405490063317	1.81236593388532e-07	-0.0236220472440924	1
ENSG00000134077.15	THUMPD3	3	9363240	3_7	0	0.0035173722602565	9.24073338591578	5.42106831163105e-07	1.00000000000005	1
ENSG00000168137.15	SETD5	3	9397385	3_7	0	0.00651442937237656	15.2288406841347	1.65463927581384e-06	1.51301115241685	1
ENSG00000163719.19	MTMR14	3	9649842	3_8	0	0.00245189499128018	4.8876479711105	1.99876571201137e-07	0.132701421800944	1
ENSG00000144550.12	CPNE9	3	9703359	3_8	0	0.00255646887775851	5.29306839839906	2.2568782007696e-07	-0.320754716981183	1
ENSG00000114026.21	OGG1	3	9749660	3_8	0	0.00310311018673992	7.17428842526215	3.71309563437818e-07	-0.674698795180463	1
ENSG00000134072.10	CAMK1	3	9769618	3_8	0	0.00370248741215395	8.88916594211016	5.48927147876153e-07	-1.00741203103104	2
ENSG00000171148.13	TADA3	3	9793221	3_8	0	0.00254773839898159	5.25986057788664	2.23505992087184e-07	0.400000000000178	1
ENSG00000214021.15	TTLL3	3	9807893	3_8	0	0.00246229797262942	4.92874330138108	2.02412306129417e-07	0.0931922731309142	2
ENSG00000156990.14	RPUSD3	3	9843931	3_8	0	0.00245504329281998	4.90010183180954	2.00643163205612e-07	0.111940298507424	1
ENSG00000187288.10	CIDEC	3	9879932	3_8	0	0.00260469044446321	5.4744496189978	2.37824551116614e-07	0.288964224652298	2
ENSG00000171135.13	JAGN1	3	9890513	3_8	0	0.00307049241905533	7.07170440330484	3.62153122406853e-07	-0.814255615483913	2
ENSG00000163701.18	IL17RE	3	9902449	3_8	0	0.00691137027531541	14.9542684913716	1.72381017629887e-06	1.58259165592174	2
ENSG00000163702.18	IL17RC	3	9917190	3_8	0	0.00244207243543904	4.84868187574467	1.97488739546157e-07	-0.0253238082884245	2
ENSG00000125037.12	EMC3	3	10010880	3_8	0	0.00291188840472156	6.55678922986599	3.18438856691462e-07	0.673511293634329	1
ENSG00000144554.10	FANCD2	3	10025967	3_8	0	0.00680031893921229	14.7965355716548	1.67822207719953e-06	2.10810810810791	1
ENSG00000254999.3	BRK1	3	10115684	3_8	0	0.0167930090141276	23.6011059728014	6.61029713535758e-06	2.74742268041108	1
ENSG00000134086.7	VHL	3	10140878	3_8	0	0.0026610066385625	5.68215403841333	2.52184892799049e-07	0.911993685707735	2
ENSG00000157014.10	TATDN2	3	10247632	3_8	0	0.00301225099053815	6.88576159118734	3.45941961299992e-07	0.666666666666399	1
ENSG00000157017.15	GHRL	3	10288880	3_8	0	0.00491899687857322	11.6488958201919	9.55699621034218e-07	-1.45600000000022	1
ENSG00000157087.17	ATP2B2	3	10708383	3_8	0	0.00445696349937452	10.6905708504296	7.94694265354203e-07	-1.25825825825844	1
ENSG00000157103.10	SLC6A1	3	10992288	3_9	0	0.00162068544112115	5.49552236578269	1.485483444732e-07	-0.38167938931306	1
ENSG00000197548.12	ATG7	3	11271528	3_9	0	0.00154735067853717	5.04620593736227	1.30230835118765e-07	0.271027397584067	2
ENSG00000144559.10	TAMM41	3	11846785	3_9	0	0.00180838622495627	6.55894396934805	1.97826841310089e-07	0.800000000000223	1
ENSG00000157152.16	SYN2	3	12004293	3_9	0	0.00154054994030584	5.00346667234317	1.28560306276173e-07	0.267015706806375	1
ENSG00000154743.17	TSEN2	3	12484689	3_9	0	0.00171502818669322	6.04454616017665	1.72900029028658e-07	-0.640522641941914	2
ENSG00000075975.15	MKRN2	3	12557284	3_9	0	0.00157652452726309	5.22746822712426	1.37452372125855e-07	-0.334349933354717	2
ENSG00000225526.4	MKRN2OS	3	12557284	3_9	0	0.0016010306006643	5.37713872314164	1.4358563036454e-07	-0.437658364080862	2
ENSG00000132155.11	RAF1	3	12664356	3_9	0	0.00213078830655999	8.1510716030378	2.89677736672718e-07	-0.901515151515084	1
ENSG00000088726.15	TMEM40	3	12769053	3_9	0	0.00241046407054923	9.34808547138621	3.75823075824336e-07	-1.03448275862011	1
ENSG00000144712.11	CAND2	3	12796583	3_9	0	0.0020864425433712	7.94694887620961	2.76545728193867e-07	0.820000000000224	1
ENSG00000144713.12	RPL32	3	12841340	3_9	0	0.00197016792141036	7.39046275062303	2.42848251841414e-07	-0.765903307887692	1
ENSG00000131379.9	C3orf20	3	14669081	3_10	0	0.00181947356490997	7.04231833474506	2.13708358419358e-07	0.705887586805272	2
ENSG00000132182.11	NUP210	3	13935867	3_10	0	0.0134297351043451	26.4712470417027	5.92927991146565e-06	2.70399999999954	1
ENSG00000163520.13	FBLN2	3	13548846	3_10	0	0.00317559996180816	12.4485042795642	6.59330348662421e-07	-1.49689440993801	1
ENSG00000163528.12	CHCHD4	3	14124463	3_10	0	0.00648887340597182	19.3907332835275	2.09857086788489e-06	2.16176470588311	1
ENSG00000170876.7	TMEM43	3	14124463	3_10	0	0.00648887340597182	19.3907332835275	2.09857086788489e-06	2.16176470588311	1
ENSG00000154767.14	XPC	3	14179017	3_10	0	0.0019440361466766	7.68491865729676	2.49174569342267e-07	-0.848396501458006	1
ENSG00000131389.16	SLC6A6	3	14402293	3_10	0	0.00533868473920662	17.4943694115623	1.55773175775223e-06	-1.77096774193531	1
ENSG00000144596.12	GRIP2	3	14533936	3_10	0	0.00247733080343926	10.0377592455158	4.14744736668338e-07	1.06367951060712	2
ENSG00000154781.15	CCDC174	3	14652143	3_10	0	0.00168083617851178	6.27322079512964	1.7586364341522e-07	-0.591999999999868	1
ENSG00000177463.15	NR2C2	3	14947241	3_11	0	0.00816254058036359	14.8076751130657	2.01591555633602e-06	-1.64903846153896	1
ENSG00000131381.12	RBSN	3	15099772	3_11	0	0.0030283505770673	5.17253929950138	2.61258274639296e-07	-0.343130961058065	2
ENSG00000131375.9	CAPN7	3	15206289	3_11	0	0.00321763355431781	5.7611977279389	3.09178630059472e-07	0.511764705882273	1
ENSG00000206561.12	COLQ	3	15472790	3_11	0	0.00333341875218929	6.10446569628155	3.39388902448107e-07	-0.666713768926355	2
ENSG00000131373.14	HACL1	3	15601536	3_11	0	0.003086373975832	5.35680621391099	2.75749408612673e-07	-0.395270270270374	1
ENSG00000169814.12	BTD	3	15601668	3_11	0	0.00563389916915569	11.2025425948943	1.052654325897e-06	1.32900432900406	1
ENSG00000154813.9	DPH3	3	16264511	3_12	0	0.0140823603403566	23.0512154206789	5.41413883011467e-06	2.14321376767394	2
ENSG00000154814.13	OXNAD1	3	16265068	3_12	0	0.00653821224059958	15.5814849431602	1.69913530667125e-06	-1.80774021260098	2
ENSG00000131378.13	RFTN1	3	16514065	3_12	0	0.00224726843580436	5.20871338902053	1.95229534337899e-07	0.350746268656743	1
ENSG00000154822.17	PLCL2	3	16802230	3_12	0	0.00786453484070726	17.3776471396204	2.27941877310508e-06	1.90647482014372	1
ENSG00000182568.16	SATB1	3	18445845	3_13	0	0.00153687212421028	5.86923626233459	1.50445579364981e-07	-0.546728971962903	1
ENSG00000183960.8	KCNH8	3	19148202	3_14	0	0.00194489620834992	5.13236847819152	1.66484713929805e-07	-0.232456140350764	1
ENSG00000163576.17	EFHB	3	19946616	3_14	0	0.00245998669722114	7.41270155141905	3.04137085026959e-07	0.800209487423046	2
ENSG00000144566.10	RAB5A	3	19946616	3_14	0	0.00258777099915053	7.9042721433887	3.41151929250207e-07	-0.874134772504481	2
ENSG00000183977.13	PP2D1	3	20012089	3_14	0	0.00408233187114015	12.3307621705779	8.39572750544548e-07	1.33333333333329	1
ENSG00000170142.11	UBE2E1	3	23805720	3_18	0	0.00321787166737975	11.3760176670363	6.10546974304378e-07	1.1294964028775	1
ENSG00000197885.10	NKIRAS1	3	23946511	3_18	0	0.00164593579860839	4.86880595340654	1.33658155264431e-07	-0.0649350649350503	1
ENSG00000077092.18	RARB	3	25174179	3_18	0	0.0136641038636615	25.4394735969564	5.79761511526072e-06	-2.64480874316921	1
ENSG00000151093.7	OXSM	3	25782726	3_19	0	0.00403468054951361	6.77853693553159	4.5614742445334e-07	0.705776173285007	1
ENSG00000163491.16	NEK10	3	27369070	3_20	0	0.00332695446624776	8.10873846494212	4.49945855389266e-07	1.07746478873254	1
ENSG00000033867.16	SLC4A7	3	27484716	3_20	0	0.0416526333686278	32.7673488382672	2.27637534837013e-05	2.99144922734268	2
ENSG00000163508.12	EOMES	3	27723132	3_20	0	0.00341982586852097	8.37610497589323	4.77756066414378e-07	-0.952380952380862	1
ENSG00000163512.13	AZI2	3	28348860	3_21	0	0.00369111589355586	9.44518532813053	5.81471282456481e-07	-1.08657745932222	2
ENSG00000144642.21	RBMS3	3	28575079	3_21	0	0.00241805758230218	5.3386648260146	2.15307619826118e-07	-0.453531598512854	1
ENSG00000197385.5	ZNF860	3	31981925	3_23	0	0.00254879434341337	5.1474931457216	2.18821845865776e-07	-0.235555555555643	1
ENSG00000144645.13	OSBPL10	3	32075520	3_23	0	0.00826619581237731	16.5790424236057	2.28573162525202e-06	1.62266241578693	2
ENSG00000152642.10	GPD1L	3	32105183	3_23	0	0.00295038375503354	6.56789782079211	3.23195273866024e-07	-0.494285714285765	1
ENSG00000153551.13	CMTM7	3	32392093	3_24	0	0.00188330730425557	4.85159738653526	1.52393361832131e-07	-0.0329218106996016	1
ENSG00000091317.7	CMTM6	3	32503449	3_24	0	0.00246846448833538	7.16063537338738	2.94807514270642e-07	-0.511999999999941	1
ENSG00000144635.8	DYNC1LI1	3	32570942	3_24	0	0.00219156063623382	6.42704796164323	2.34922783326786e-07	0.689497716894867	1
ENSG00000182973.18	CNOT10	3	32684690	3_24	0	0.00230044123801321	6.70669037127709	2.57323533543572e-07	0.613588110403477	1
ENSG00000188167.8	TMPPE	3	33097052	3_24	0	0.00198981079506455	5.3938815073006	1.79008350159711e-07	0.539574376562398	2
ENSG00000170266.15	GLB1	3	33097411	3_24	0	0.00225229860233001	6.55786275417648	2.46347634396379e-07	0.529850746268911	1
ENSG00000170275.14	CRTAP	3	33113900	3_24	0	0.00433435619303779	12.5376076498537	9.06357178695087e-07	1.27850648061648	2
ENSG00000173705.8	SUSD5	3	33218930	3_25	0	0.00196397184181718	5.38159914588319	1.76281488174224e-07	-0.18348623853212	1
ENSG00000170248.13	PDCD6IP	3	33797856	3_25	0	0.0135850701456584	24.1812667284616	5.4789966929137e-06	-2.47277798784264	2
ENSG00000144681.10	STAC	3	36380068	3_26	0	0.00271131132022562	5.08471487740292	2.29935537255402e-07	-0.623300970874057	1
ENSG00000163673.7	DCLK3	3	36764447	3_27	0	0.00494530712684793	9.97158311068227	8.22465117054113e-07	-0.999999999999554	1
ENSG00000168016.13	TRANK1	3	36945501	3_27	0	0.00321115586689591	5.77750591482507	3.09429624804716e-07	-0.551999999999772	1
ENSG00000178567.7	EPM2AIP1	3	36993455	3_27	0	0.00397287044074823	7.84459414380886	5.1979845878888e-07	-0.96666666666701	1
ENSG00000076242.14	MLH1	3	36993455	3_27	0	0.00397287044074823	7.84459414380886	5.1979845878888e-07	-0.966666666667009	1
ENSG00000093167.17	LRRFIP2	3	37183634	3_27	0	0.00341608494878254	6.37821242038743	3.6340236251686e-07	0.522546419098167	1
ENSG00000144674.16	GOLGA4	3	37229373	3_27	0	0.00433749083321378	8.69749665062133	6.29206130960148e-07	1.13410299758786	2
ENSG00000198590.11	C3orf35	3	37386585	3_27	0	0.00330031676503639	6.04343454715905	3.32659211674852e-07	0.564841498559295	1
ENSG00000187091.13	PLCD1	3	38029646	3_27	0	0.00293835337136117	4.91551246214597	2.40897853713736e-07	0.0438799076212246	1
ENSG00000008226.19	DLEC1	3	38039461	3_27	0	0.00292066182428807	4.85688128651571	2.36591353113491e-07	0.0610687022900861	1
ENSG00000172940.11	SLC22A13	3	38266019	3_27	0	0.00309781046395286	5.42859267383723	2.80480197300579e-07	-0.398119122257096	1
ENSG00000114739.13	ACVR2B	3	38454810	3_28	0	0.00253704064391247	6.71501224046019	2.84141284227317e-07	0.695205479452073	1
ENSG00000183873.15	SCN5A	3	38646249	3_28	0	0.00360514186664151	10.126398481	6.08888088499226e-07	-1.06918238993682	1
ENSG00000114745.13	GORASP1	3	39107217	3_28	0	0.00493695967520502	13.1802695607898	1.08528544340029e-06	-1.29238329238393	1
ENSG00000168026.18	TTC21A	3	39107217	3_28	0	0.00308095847526035	8.60073400888703	4.41958475876719e-07	-1.06975041594945	2
ENSG00000168329.13	CX3CR1	3	39281352	3_28	0	0.00209492506843056	4.85647017711219	1.69687294529708e-07	0.0938917319906325	2
ENSG00000144659.10	SLC25A38	3	39383433	3_28	0	0.00643570551433659	15.7566895667097	1.69130233220747e-06	-2.04783815058346	2
ENSG00000168028.13	RPSA	3	39406713	3_28	0	0.0136626959490567	23.0848756299689	5.26046394506152e-06	-2.53280720656257	2
ENSG00000114784.3	EIF1B	3	40309786	3_29	0	0.00288888666141307	9.4593146462081	4.55774770377769e-07	-1.16197183098634	1
ENSG00000168032.8	ENTPD3	3	40387447	3_29	0	0.00179669510935454	4.84965542250126	1.45326687120148e-07	0.00746268656716393	1
ENSG00000188846.13	RPL14	3	40457413	3_29	0	0.00589361658992615	16.3850992415479	1.61061248423992e-06	-1.57348703170069	1
ENSG00000177873.12	ZNF619	3	40477330	3_29	0	0.00192194831914339	5.50364061523028	1.76421649342214e-07	0.399999999999971	1
ENSG00000172888.11	ZNF621	3	40524103	3_29	0	0.00227218398812601	7.1283325617018	2.70141653330488e-07	0.773437500000186	1
ENSG00000114857.17	NKTR	3	42603651	3_31	0	0.00318433654699957	8.52234534030574	4.52624643215756e-07	0.923076923077099	1
ENSG00000093183.13	SEC22C	3	42601933	3_31	0	0.00283448888885185	7.39240265161879	3.49478512566213e-07	0.770992366412325	1
ENSG00000114853.13	ZBTB47	3	42653821	3_31	0	0.00283134881215896	7.38164155268481	3.48583185315766e-07	0.801075268817122	1
ENSG00000157119.11	KLHL40	3	42685226	3_31	0	0.00225211970931261	5.15988472050695	1.93816870037438e-07	-0.300653594771301	1
ENSG00000244607.5	CCDC13	3	42773176	3_31	0	0.00250771025851371	6.20330981644429	2.59454336665212e-07	0.577922077922301	1
ENSG00000144648.15	ACKR2	3	42804792	3_31	0	0.00250994106087177	6.21194016893521	2.60046428235055e-07	-0.555214723926593	1
ENSG00000180432.5	CYP8B1	3	42876414	3_31	0	0.00280810244224672	7.30160728701289	3.41972768066904e-07	-0.877862595419921	1
ENSG00000240747.7	KRBOX1	3	42809057	3_31	0	0.00298428980612653	7.89239318539228	3.9283467366794e-07	-0.859259259259449	1
ENSG00000144649.8	FAM198A	3	42979515	3_31	0	0.00231368829044099	5.42166736616049	2.09217410806938e-07	-0.528301886792421	1
ENSG00000144647.5	POMGNT2	3	43106046	3_31	0	0.00584783341374329	14.4269368577337	1.40711382181596e-06	-1.64516129032249	1
ENSG00000011198.7	ABHD5	3	43690090	3_31	0	0.00277281205387769	7.17882953325595	3.31997015570246e-07	-0.767676767677081	1
ENSG00000160746.12	ANO10	3	43691432	3_31	0	0.00250047262529762	6.17525299520786	2.57535418196447e-07	0.599669030872818	2
ENSG00000179152.19	TCAIM	3	44338357	3_31	0	0.00713586913725373	16.3623102406741	1.94738403623592e-06	-1.76878612716767	1
ENSG00000225873.3	LINC00694	3	44439661	3_31	0	0.00725197132810718	16.5192690014264	1.99805302399443e-06	-1.77586206896577	1
ENSG00000178917.15	ZNF852	3	44510851	3_31	0	0.00288428593339407	7.56148140806677	3.63751929898223e-07	-0.885379338511427	2
ENSG00000196345.12	ZKSCAN7	3	44555404	3_31	0	0.00218134817853166	4.84998967757652	1.76451726221774e-07	-0.0458015267175623	1
ENSG00000144792.9	ZNF660	3	44578138	3_31	0	0.00731982565055334	16.6098455299418	2.02780615043776e-06	1.73168636409633	2
ENSG00000186448.14	ZNF197	3	44593969	3_31	0	0.00275849739642908	7.1285822648129	3.279713063982e-07	-0.826771653543244	1
ENSG00000169981.10	ZNF35	3	44644595	3_31	0	0.00254466372964224	6.3453074673904	2.69304230793676e-07	-0.679900175346916	2
ENSG00000196653.11	ZNF502	3	44712685	3_31	0	0.0023755069737178	5.67760263386165	2.24947623308986e-07	-0.57970401561465	2
ENSG00000186446.11	ZNF501	3	44721338	3_31	0	0.00222184958752092	5.02854518889582	1.86344731287064e-07	0.0903225806451269	1
ENSG00000163807.5	KIAA1143	3	44761331	3_31	0	0.00724028596269688	16.5035851292392	1.99293953575735e-06	1.77419354838687	1
ENSG00000163808.16	KIF15	3	44761638	3_31	0	0.00249423138418392	6.15099353716938	2.55883401843327e-07	0.577702702702603	1
ENSG00000169964.7	TMEM42	3	44861942	3_31	0	0.00232997419209746	5.48974885841828	2.13335776660125e-07	0.420875420875466	1
ENSG00000163810.11	TGM4	3	44874111	3_31	0	0.00311964019484756	8.32304723283695	4.33058903733891e-07	0.976452286999385	2
ENSG00000075914.12	EXOSC7	3	44975427	3_31	0	0.00218501809880678	4.8663048692141	1.77343166161489e-07	-0.081300813008147	1
ENSG00000163812.13	ZDHHC3	3	44976413	3_31	0	0.00222023996681275	5.02151127473029	1.85949264071869e-07	-0.174603174603153	1
ENSG00000144791.9	LIMD1	3	45670788	3_32	0	0.00377955266301921	14.031793442284	8.845322860003e-07	-1.70422535211194	1
ENSG00000211456.10	SACM1L	3	45689445	3_32	0	0.00152195140649214	5.20282787838622	1.32068836119993e-07	0.25215517241379	1
ENSG00000163817.15	SLC6A20	3	45796686	3_32	0	0.00147272870200932	4.8838256931213	1.19961810528717e-07	0.110091743119282	1
ENSG00000163818.16	LZTFL1	3	45916197	3_32	0	0.00205936142918239	8.1371414431376	2.79488887566074e-07	-1.02704831768125	2
ENSG00000172215.5	CXCR6	3	45940684	3_32	0	0.00563642362635142	17.9148055450076	1.68413084769705e-06	-1.67774086378696	1
ENSG00000163820.14	FYCO1	3	45995932	3_32	0	0.00186530217230019	7.17683820350536	2.23276212806604e-07	0.757709251101073	1
ENSG00000173578.7	XCR1	3	46027727	3_32	0	0.00282027308139221	11.1892249985355	5.26321698300623e-07	1.40140845070418	1
ENSG00000121807.5	CCR2	3	46354094	3_32	0	0.0105105006385663	23.9722339750408	4.20234802445965e-06	-2.9041095890425	1
ENSG00000012223.12	LTF	3	46485204	3_32	0	0.00207837626493312	8.22615669670366	2.8515517504294e-07	-0.618055555555548	1
ENSG00000241186.9	TDGF1	3	46574146	3_32	0	0.00526479978503158	17.2521513940619	1.51490439733124e-06	1.91500238137527	2
ENSG00000261603.1	PRSS46	3	46736094	3_33	0	0.00672333775029665	16.9441780934147	1.90005224115957e-06	-2.56581220063443	2
ENSG00000178038.16	ALS2CL	3	46693690	3_33	0	0.0016331945591358	7.83836998607166	2.13512737691105e-07	1.46558704453375	1
ENSG00000181585.3	TMIE	3	46700908	3_33	0	0.00156900031049034	7.53139434370458	1.97087246921922e-07	-0.364545549087464	2
ENSG00000188086.13	PRSS45	3	46744963	3_33	0	0.0366200159973935	23.9417875404466	1.4622957164924e-05	-2.70255448494558	3
ENSG00000178055.11	PRSS42	3	46834226	3_33	0	0.00121203429235917	5.22253217741016	1.05573796086701e-07	-0.485596707818892	1
ENSG00000160801.13	PTH1R	3	46877309	3_33	0	0.00140334834128786	6.18156253796933	1.4468511657065e-07	-0.178123667927469	2
ENSG00000160796.16	NBEAL2	3	46979634	3_33	0	0.001189922978867	5.54927215914904	1.10132369167209e-07	0.547619047619162	1
ENSG00000181555.20	SETD2	3	47164415	3_33	0	0.00384100214296756	15.9965874699687	1.02478320717044e-06	1.92275574112728	1
ENSG00000076201.14	PTPN23	3	47380662	3_33	0	0.00149265425641654	8.68787142369533	2.16288144166294e-07	1.37301587301619	1
ENSG00000114650.18	SCAP	3	47476755	3_33	0	0.00552961864116086	19.4367875481788	1.79258506514156e-06	2.0324675324682	1
ENSG00000163832.15	ELP6	3	47513447	3_33	0	0.00132422487642969	5.92334995313378	1.30824546920933e-07	-0.628140703517773	1
ENSG00000114646.9	CSPG5	3	47580841	3_33	0	0.00121320176585538	5.18897221689608	1.04996418375049e-07	-0.282442748091582	1
ENSG00000173473.10	SMARCC1	3	47781357	3_34	0	0.00105579874531059	5.6833938054128	1.00080391761776e-07	-0.429487179487168	1
ENSG00000164045.11	CDC25A	3	48188134	3_34	0	0.00133961789033665	7.81794274610112	1.7467611735585e-07	0.425373134328365	1
ENSG00000164047.4	CAMP	3	48234587	3_34	0	0.00133192379546554	8.00082828200824	1.77735603386434e-07	1.02325581395353	1
ENSG00000164048.13	ZNF589	3	48241205	3_34	0	0.00130591777184153	7.59364608605439	1.65396490432365e-07	0.383458646616569	1
ENSG00000172113.8	NME6	3	48301392	3_34	0	0.0010765636504515	6.07310085124797	1.09046143435789e-07	-0.119402985074611	1
ENSG00000164054.15	SHISA5	3	48506736	3_34	0	0.00256729379571663	21.7545106504345	9.31504581978949e-07	-3.54219948848915	1
ENSG00000114268.11	PFKFB4	3	48562511	3_34	0	0.00378106988330407	33.8645708966627	2.13560233381235e-06	4.41758241758004	1
ENSG00000145040.3	UCN2	3	48562712	3_34	0	0.00246925917103602	13.4368037537138	5.53379103328536e-07	-1.36539835234086	2
ENSG00000213672.7	NCKIPSD	3	48685869	3_34	0	0.00189290102906314	20.5369173613172	6.48370532331871e-07	-1.10687022900778	1
ENSG00000068745.14	IP6K2	3	48740313	3_34	0	0.0726554760885911	49.9952816417428	6.05839349844726e-05	-3.7863720073663	1
ENSG00000114302.15	PRKAR2A	3	48847779	3_34	0	0.00106391378511495	44.7787235753555	7.94581138010116e-07	-6.04347826086964	1
ENSG00000221883.2	ARIH2OS	3	48919429	3_34	0	0.0020978814350161	19.1207352045989	6.69030061704001e-07	0.699999999999753	1
ENSG00000177479.19	ARIH2	3	48919714	3_34	0	0.0020978814350161	19.1207352045989	6.69030061704001e-07	-0.699999999999754	1
ENSG00000178252.17	WDR6	3	49007280	3_34	0	0.00102819921615005	34.1585639335329	5.85783289044981e-07	4.26057872358497	2
ENSG00000178057.14	NDUFAF3	3	49015352	3_34	0	0.00192491392886052	18.5949501479006	5.96989151327799e-07	-0.792307692307396	1
ENSG00000178149.16	DALRD3	3	49015352	3_34	0	0.00192491392886052	18.5949501479006	5.96989151327799e-07	-0.792307692307396	1
ENSG00000198218.10	QRICH1	3	49088219	3_34	0	0.0087028510040118	35.2900150107861	5.1224000962058e-06	-4.43835616438175	1
ENSG00000173421.16	CCDC36	3	49199901	3_34	0	0.00106645597961141	14.7124530838636	2.61690604367108e-07	-1.18110236220428	1
ENSG00000188315.7	C3orf62	3	49277527	3_34	1	0.0129523798476211	60.8132260311214	1.3137348488322e-05	-7.05102040815835	1
ENSG00000233276.3	GPX1	3	49358927	3_35	0	0.00288441103119186	122.641842892768	5.90005311349132e-06	11.6461538461522	1
ENSG00000145022.4	TCTA	3	49412205	3_35	0	0.00154450020144803	16.8742060004622	4.34681764714536e-07	2.45540080022113	2
ENSG00000145020.15	AMT	3	49421819	3_35	0	0.00134721867501997	7.5959450152069	1.70678969576723e-07	-0.209999490189977	2
ENSG00000145029.13	NICN1	3	49429438	3_35	0	0.00116044436684071	71.3418054794525	1.38079283968305e-06	8.32404875084272	2
ENSG00000164062.12	APEH	3	49673046	3_35	0	0.0178393470760974	125.349156167598	3.72958470665596e-05	11.871428571427	1
ENSG00000173531.15	MST1	3	49689668	3_35	1	0.385280742682019	133.068640592654	0.000855092560922401	12.1317351466833	2
ENSG00000176095.11	IP6K1	3	49787937	3_35	0	0.00111867208766658	49.3616246685869	9.20984567583806e-07	-7.68292682926525	1
ENSG00000164078.12	MST1R	3	49903379	3_35	0	0.00119796293740182	29.8214053522704	5.95842659793789e-07	-5.94061104051509	2
ENSG00000004534.14	RBM6	3	49940636	3_35	0	0.00111768554055347	29.0672454038581	5.41855661417541e-07	5.83739837398496	1
ENSG00000003756.16	RBM5	3	50088563	3_35	0	0.00114477015750725	31.3260664068361	5.98114414907956e-07	6.03252032520252	1
ENSG00000012171.19	SEMA3B	3	50267465	3_35	0	0.0545005551740723	36.3821389204144	3.30711471485032e-05	-2.60776699029124	1
ENSG00000179564.3	LSMEM2	3	50278688	3_35	0	0.00520149001253656	22.5133556150628	1.95311630636011e-06	2.05102040816415	1
ENSG00000243477.5	NAT6	3	50295266	3_35	0	0.00142119151434661	6.24239890615254	1.47966782103683e-07	-0.789014545622045	2
ENSG00000186792.16	HYAL3	3	50295266	3_35	0	0.00142301019677604	6.39851139982494	1.51861283355382e-07	0.609014497096083	2
ENSG00000068001.13	HYAL2	3	50323853	3_35	0	0.00233846106446833	13.6166057774199	5.31078980614623e-07	1.81363636363555	1
ENSG00000004838.13	ZMYND10	3	50350442	3_35	0	0.00110048077698732	19.1442699123584	3.51383508647983e-07	-4.16972477064362	1
ENSG00000114395.10	CYB561D2	3	50350442	3_35	0	0.00110048077698732	19.1442699123584	3.51383508647983e-07	4.16972477064362	1
ENSG00000007402.11	CACNA2D2	3	50504484	3_35	0	0.00463076836073451	14.703214938354	1.1356002224529e-06	-0.0162162162162202	1
ENSG00000114735.9	HEMK1	3	50568943	3_35	0	0.00119868629242426	6.84547810497499	1.36857760887368e-07	1.04444444444441	1
ENSG00000114738.10	MAPKAPK3	3	50611291	3_35	0	0.00497364143969414	30.0464625646141	2.49245845068271e-06	3.56538461538557	1
ENSG00000114737.15	CISH	3	50612068	3_35	0	0.00124909208821133	9.31197080778811	1.93997515914122e-07	1.90957446808507	1
ENSG00000259956.1	RBM15B	3	51391456	3_35	0	0.00231637942608609	11.5271296729165	4.45339260072556e-07	1.14350797266519	1
ENSG00000164081.12	TEX264	3	51661849	3_35	0	0.00114638459155925	6.00175829020863	1.14754294346918e-07	-0.853801169590889	1
ENSG00000114767.6	RRP9	3	51941929	3_36	0	0.00603307914956541	17.4574128972	1.75662481037163e-06	1.97570850202409	1
ENSG00000041880.14	PARP3	3	51941929	3_36	0	0.00603307914956541	17.4574128972	1.75662481037163e-06	-1.97570850202409	1
ENSG00000248487.8	ABHD14A	3	51972037	3_36	0	0.00304276037299855	10.8078905964752	5.48490104952856e-07	1.36440677966089	1
ENSG00000114779.19	ABHD14B	3	51988726	3_36	0	0.00170918920013308	5.1655684874496	1.47254430196585e-07	0.41286863270773	1
ENSG00000164088.17	PPM1M	3	52245935	3_36	0	0.00171333304244548	5.15615270383554	1.47342375358608e-07	-0.11290322580646	1
ENSG00000168237.17	GLYCTK	3	52291743	3_36	0	0.00244536164911058	8.50579825092124	3.46911166967571e-07	1.40322580645135	1
ENSG00000164091.11	WDR82	3	52288401	3_36	0	0.0024320530320967	8.4361439314936	3.42197732171276e-07	-1.55223880596996	1
ENSG00000114841.17	DNAH1	3	52316196	3_36	0	0.00166816472845133	4.90744307604374	1.36538243179927e-07	-0.0308641975308628	1
ENSG00000010318.20	PHF7	3	52414035	3_36	0	0.00333720261121895	11.6255409959353	6.47076834539224e-07	1.09230769230812	1
ENSG00000010319.6	SEMA3G	3	52443064	3_36	0	0.00188602335131305	6.08671598423088	1.91465358157844e-07	0.677018633540166	1
ENSG00000114854.7	TNNC1	3	52454186	3_36	0	0.00206926892023351	6.94445614968776	2.39670885442456e-07	0.65061418837878	2
ENSG00000010322.15	NISCH	3	52454501	3_36	0	0.00165872909072728	4.85059643891086	1.34193262181223e-07	0.14438502673803	1
ENSG00000010327.10	STAB1	3	52495250	3_36	0	0.00172857572832952	5.22918686111123	1.50758801924988e-07	-0.32967032967032	1
ENSG00000168273.7	SMIM4	3	52533601	3_36	0	0.00252332143700884	8.84062597696114	3.72062328739651e-07	1.49206349206307	1
ENSG00000168268.10	NT5DC2	3	52535082	3_36	0	0.0017745107578272	5.45758474544726	1.61524806820718e-07	0.91086329570928	2
ENSG00000163938.16	GNL3	3	52681295	3_36	0	0.00173967764588212	5.34602922015245	1.55117292868753e-07	-0.238805970149196	1
ENSG00000163939.18	PBRM1	3	52685800	3_36	0	0.00229506062044271	8.01745470898399	3.06895684887038e-07	1.50781249999972	1
ENSG00000114904.12	NEK4	3	52770471	3_36	0	0.00194519315741959	6.36056533888814	2.06356691871265e-07	1.34531395553874	2
ENSG00000055957.10	ITIH1	3	52777156	3_36	0	0.00173140927267657	5.24083753536192	1.51342373789834e-07	1.00775193798416	1
ENSG00000162267.12	ITIH3	3	52794612	3_36	0	0.00486899798902452	15.1089588423445	1.2269708327573e-06	2.30534351145033	1
ENSG00000055955.15	ITIH4	3	52830677	3_36	0	0.0147210748333542	25.4750231110576	6.25481130809258e-06	-3.0272108843532	1
ENSG00000213533.11	TMEM110	3	52897955	3_36	0	0.0286290348554547	31.8816562366416	1.52232607977123e-05	-3.38095238095414	1
ENSG00000163933.9	RFT1	3	53088241	3_36	0	0.0160857495050309	26.7012125634969	7.16361753885276e-06	2.77777777777739	1
ENSG00000163932.13	PRKCD	3	53155654	3_36	0	0.00199919198378118	6.68609682158548	2.2293962620709e-07	-0.718109383655107	2
ENSG00000163931.15	TKT	3	53255618	3_36	0	0.00895372099717062	21.1070870656306	3.15204177408218e-06	-2.01863354037316	1
ENSG00000272886.5	DCP1A	3	53347519	3_36	0	0.00195985749967442	6.4502556691908	2.10844137433178e-07	0.620227038183574	1
ENSG00000016391.10	CHDH	3	53846340	3_36	0	0.0197800987758464	28.8421454395312	9.51516062680346e-06	2.40521739130369	1
ENSG00000056736.9	IL17RB	3	53846762	3_36	0	0.00191759010763903	6.25357483268345	2.00006558642597e-07	0.555183946488654	1
ENSG00000157445.14	CACNA2D3	3	54122119	3_37	0	0.0101864445039167	19.5598730980009	3.32314094795336e-06	1.77165354330696	1
ENSG00000180376.16	CCDC66	3	56545510	3_39	0	0.00296294998962998	6.89231143599243	3.4060366759178e-07	0.888431591432554	2
ENSG00000163946.13	FAM208A	3	56682894	3_39	0	0.0026743028223617	5.89725610896574	2.63039322454373e-07	0.596774193548065	1
ENSG00000163947.11	ARHGEF3	3	57078950	3_39	0	0.00377016919265705	9.23184234220111	5.80509491636231e-07	0.967032967032541	1
ENSG00000144730.17	IL17RD	3	57170597	3_39	0	0.00296823881956654	6.90961803952423	3.42068423925364e-07	0.648648648648735	1
ENSG00000163666.8	HESX1	3	57226802	3_39	0	0.00249017618555103	5.20479757371812	2.16169304146082e-07	0.388888888888983	1
ENSG00000174840.8	PDE12	3	57556472	3_39	0	0.00243773294235194	4.99818527330039	2.03216319907645e-07	0.368421052631465	1
ENSG00000168374.10	ARF4	3	57598389	3_39	0	0.00393750702572016	9.65363038194712	6.33974972940981e-07	-1.18822008027746	2
ENSG00000174839.12	DENND6A	3	57692733	3_39	0	0.00242104995799641	4.93152315330417	1.99133777926937e-07	-0.11142857142857	1
ENSG00000163687.13	DNASE1L3	3	58216218	3_40	0	0.00137387708617776	4.94810969168756	1.13382833118796e-07	0.18143459915618	1
ENSG00000163686.14	ABHD6	3	58237077	3_40	0	0.00137034327002039	4.92312132036419	1.1252007553505e-07	-0.0396039603960309	1
ENSG00000163684.11	RPP14	3	58305894	3_40	0	0.00192044920550194	8.19803509493952	2.62586686871485e-07	1.13787998200188	2
ENSG00000168297.15	PXK	3	58332772	3_40	0	0.00174771914024774	7.28342924622864	2.12308632858114e-07	-0.793721973094514	1
ENSG00000168291.12	PDHB	3	58434691	3_40	0	0.00136323499136193	4.87266074079691	1.10789092564503e-07	0.273160407623093	2
ENSG00000168306.12	ACOX2	3	58537792	3_40	0	0.0051357182975007	17.7492982231603	1.52034617563389e-06	1.68055555555572	1
ENSG00000168309.16	FAM107A	3	58627651	3_40	0	0.00165076666817865	6.72962083838314	1.85283349225e-07	0.627659574468409	1
ENSG00000114405.10	C3orf14	3	62319398	3_41	0	0.00166794634077283	5.21198613295035	1.44992464576501e-07	0.266272189349059	1
ENSG00000163618.17	CADPS	3	62875367	3_42	0	0.0125551663659623	20.9409163971655	4.38508746638626e-06	2.22166932238519	2
ENSG00000144749.13	LRIG1	3	66501565	3_45	0	0.00389111228416839	13.4057729862087	8.70012975055614e-07	1.36866359446992	1
ENSG00000163376.11	KBTBD8	3	66998338	3_45	0	0.00165384954606818	5.10025652763958	1.40685106710943e-07	-0.26143790849681	1
ENSG00000172340.14	SUCLG2	3	67654746	3_45	0	0.00496786801428739	15.7789462804216	1.30739901138592e-06	1.76744186046468	1
ENSG00000183662.10	FAM19A1	3	68003750	3_45	0	0.00196861095498246	6.79094920974225	2.22972080141236e-07	0.704545454545382	1
ENSG00000144747.15	TMF1	3	69050957	3_46	0	0.00225879498739234	4.85662713034513	1.82966542983425e-07	-0.0526315789473889	1
ENSG00000144746.6	ARL6IP5	3	69077344	3_46	0	0.00582522991743528	14.0573090393567	1.36576308312114e-06	-1.40799999999974	1
ENSG00000163380.15	LMOD3	3	69122652	3_46	0	0.00404516331788862	10.5140368276063	7.09358308420419e-07	-1.07738095238048	1
ENSG00000187098.14	MITF	3	69739170	3_47	0	0.00208716035137213	5.18174326499609	1.80381424916013e-07	-0.0791366906474587	1
ENSG00000144736.13	SHQ1	3	72861639	3_49	0	0.00215216280389963	4.84863173929539	1.74042144855792e-07	0.0218978102189721	1
ENSG00000113805.8	CNTN3	3	74520712	3_50	0	0.00612902073775479	14.5869979249412	1.49113552685342e-06	-1.62205566630287	2
ENSG00000114480.12	GBE1	3	81761728	3_54	0	0.00220700151042041	5.03887625888532	1.85479719034999e-07	-0.278625954198472	1
ENSG00000206538.8	VGLL3	3	86991242	3_57	0	0.00294922477031157	10.850615737172	5.3373091891189e-07	-1.39999999999991	1
ENSG00000083937.8	CHMP2B	3	87227121	3_57	0	0.00165134122233446	5.25737228986238	1.44799032363338e-07	-0.330314339907426	2
ENSG00000175105.6	ZNF654	3	88059734	3_58	0	0.00194690759830996	5.11305163805065	1.66029639319379e-07	0.221258134490171	1
ENSG00000163320.10	CGGBP1	3	88122078	3_58	0	0.00396759545728187	12.024517429018	7.95710604723026e-07	-1.45226130653306	1
ENSG00000179021.9	C3orf38	3	88150029	3_58	0	0.00208547692250138	5.78032418766978	2.01056301982452e-07	-0.470930232558077	1
ENSG00000178700.7	DHFR2	3	94062771	3_59	0	0.0052273102421726	12.3913530712352	1.08033168476816e-06	1.49781659388584	1
ENSG00000178694.9	NSUN3	3	94062771	3_59	0	0.0052273102421726	12.3913530712352	1.08033168476816e-06	-1.49781659388584	1
ENSG00000231861.2	OR5K2	3	98497231	3_62	0	0.00333685458563593	6.38773699137514	3.5550393567901e-07	-0.629919264714234	2
ENSG00000080822.16	CLDND1	3	98523270	3_62	0	0.00525438223205077	10.7980522872007	9.46296413740223e-07	1.16901408450739	1
ENSG00000064225.12	ST3GAL6	3	98734166	3_62	0	0.00293960869492438	5.15704993220158	2.52843017843771e-07	-0.263157894736749	1
ENSG00000057019.15	DCBLD2	3	98902108	3_62	0	0.00288304725369259	4.96842680857507	2.38908038521524e-07	0.189349112425987	1
ENSG00000144810.15	COL8A1	3	99637984	3_62	0	0.00289587401623415	5.01152204290399	2.42052411992434e-07	0.18983399567873	2
ENSG00000036054.12	TBC1D23	3	100261437	3_63	0	0.00331761811870068	10.3272822849009	5.71442514223923e-07	1.30344827586192	1
ENSG00000114021.11	NIT2	3	100334239	3_63	0	0.00240287879943468	7.19560810910065	2.88376239211405e-07	0.992366412213953	1
ENSG00000154174.7	TOMM70	3	100401425	3_63	0	0.00212998323450031	6.02551123000782	2.14057372770652e-07	0.457044673539498	1
ENSG00000206535.7	LNP1	3	100401425	3_63	0	0.00326371427423022	10.1682202872685	5.53499436180521e-07	1.25512149655553	2
ENSG00000181458.10	TMEM45A	3	100492481	3_63	0	0.00220196242181725	6.34808232777458	2.33137727644175e-07	-0.907975460122803	1
ENSG00000114354.13	TFG	3	100709093	3_63	0	0.00221961369502932	6.42557298199792	2.37875307124322e-07	0.829943266974721	2
ENSG00000154175.16	ABI3BP	3	100992739	3_64	0	0.00163165972505774	5.48272769314746	1.49206030327859e-07	0.847560975609806	1
ENSG00000081148.11	IMPG2	3	101320737	3_64	0	0.00249661363269982	12.5044703172306	5.20687010085364e-07	-1.98795180722968	1
ENSG00000138468.15	SENP7	3	101513077	3_64	0	0.00161226822023175	6.60016951042711	1.77481254062147e-07	-1.3040000000004	1
ENSG00000144815.15	NXPE3	3	101779233	3_64	0	0.00251727383351852	9.07422741086713	3.80978288119358e-07	-1.07974165970174	2
ENSG00000170017.12	ALCAM	3	105366626	3_66	0	0.00211840143273445	7.39565315896845	2.61303304834562e-07	0.771186440677474	1
ENSG00000138483.2	CCDC54	3	107377044	3_67	0	0.00245583955367545	11.4541628548314	4.6916266979894e-07	1.53225806451627	1
ENSG00000114446.4	IFT57	3	108222767	3_67	0	0.0043999607252152	17.1165667791086	1.25610390077224e-06	1.70739549839209	1
ENSG00000144821.9	MYH15	3	108529575	3_67	0	0.00153771595081098	6.91082017822591	1.77241663546281e-07	-0.684210526315485	1
ENSG00000163519.13	TRAT1	3	108822296	3_67	0	0.00183082691628134	8.60380034249537	2.62722772142554e-07	-1.09039410603214	2
ENSG00000172139.14	SLC9C1	3	112293956	3_69	0	0.0015530109884051	4.98310246706515	1.29072716908797e-07	0.182648401826488	1
ENSG00000177707.10	NECTIN3	3	111070094	3_69	0	0.00333508051510145	12.4016050296116	6.89833568895071e-07	-1.43352601156122	1
ENSG00000153283.12	CD96	3	111292718	3_69	0	0.00154482832155123	4.93184423614195	1.27071945785668e-07	0.233643038527353	2
ENSG00000177494.5	ZBED2	3	111595007	3_69	0	0.00378277605239474	13.6248257389008	8.59610462884491e-07	1.38271604938328	1
ENSG00000144824.20	PHLDB2	3	111732257	3_69	0	0.00244916864523437	9.40418001503078	3.84149020580634e-07	1.07579105654332	2
ENSG00000144827.8	ABHD10	3	111978592	3_69	0	0.00211090132080483	7.9615335513554	2.80301077258503e-07	-0.943541970335242	2
ENSG00000144834.13	TAGLN3	3	111998628	3_69	0	0.00193046307519484	7.09432396597026	2.28419208095392e-07	0.677631578947664	1
ENSG00000174500.12	GCSAM	3	112132970	3_69	0	0.00391806074499235	13.9660513270472	9.12651357924045e-07	-1.78270720627239	2
ENSG00000091972.18	CD200	3	112332846	3_69	0	0.00321656231808465	12.0502096901775	6.46467475264664e-07	1.1823312498738	2
ENSG00000144848.10	ATG3	3	112561859	3_69	0	0.00154654535731047	4.94262083742049	1.27491157146933e-07	0.0985866640537052	2
ENSG00000138459.8	SLC35A5	3	112561371	3_69	0	0.0016389278073291	5.50560027453828	1.50495878479235e-07	-0.376681614349829	1
ENSG00000091986.15	CCDC80	3	112649146	3_69	0	0.00154268236591004	4.91835503633446	1.26548352716747e-07	-0.183585313175031	1
ENSG00000163606.10	CD200R1	3	112975558	3_69	0	0.00169036388914379	5.80545557546551	1.63672839948553e-07	-0.442504122611296	2
ENSG00000163607.15	GTPBP8	3	112990981	3_69	0	0.00157672692284883	5.13016056590229	1.34911057637899e-07	-0.205673758865312	1
ENSG00000163608.14	NEPRO	3	113020058	3_69	0	0.00192033886335374	7.04330580880273	2.25587235370833e-07	0.716049382715904	1
ENSG00000144857.14	BOC	3	113210516	3_70	0	0.00250974364641443	5.58942896653525	2.33968241170282e-07	0.33498645271199	2
ENSG00000206530.10	CFAP44	3	113441300	3_70	0	0.00233388484652686	4.88427909528336	1.90125339271307e-07	-0.0754716981132095	1
ENSG00000163611.11	SPICE1	3	113515598	3_70	0	0.00259072025624429	5.89768154038548	2.54836683482407e-07	-0.488038277511874	1
ENSG00000072858.10	SIDT1	3	113532232	3_70	0	0.0093386786110321	18.3579963996056	2.85937302263958e-06	-2.02173913043611	1
ENSG00000121579.12	NAA50	3	113755322	3_70	0	0.00280926309613216	6.68387101891769	3.13170308600376e-07	0.587473002159683	1
ENSG00000114573.9	ATP6V1A	3	113746914	3_70	0	0.00531525869213279	12.8771307143236	1.14157280983102e-06	-1.46923076923032	1
ENSG00000184307.14	ZDHHC23	3	113948387	3_70	0	0.00244120558525185	5.32066110519776	2.16635715716948e-07	0.345299145299105	1
ENSG00000151576.10	QTRT2	3	114006229	3_70	0	0.00260232451059006	5.94106499875963	2.57861118222741e-07	-0.540983606557503	1
ENSG00000163617.10	CCDC191	3	114056663	3_70	0	0.0285369191979805	29.2657223058947	1.39292084779734e-05	2.33091787439584	1
ENSG00000181847.11	TIGIT	3	114277147	3_71	0	0.00236624200151747	5.39591045494436	2.12953115648158e-07	-0.397952459622454	2
ENSG00000114638.7	UPK1B	3	119172827	3_74	0	0.00226086640859957	5.23395969171592	1.97362837549655e-07	-0.324528301886612	1
ENSG00000144847.12	IGSF11	3	119145976	3_74	0	0.00509107890643068	13.11658554263	1.11375772604495e-06	1.42598338471347	2
ENSG00000121578.12	B4GALT4	3	119241202	3_74	0	0.00408744547411	10.9834819552445	7.48776349849609e-07	-1.22222222222286	1
ENSG00000163389.10	POGLUT1	3	119469366	3_74	0	0.0122304560592685	21.643438797449	4.41498285744229e-06	2.13999999999869	1
ENSG00000113845.9	TIMMDC1	3	119498262	3_74	0	0.00224134793745923	5.14980814402022	1.92513165467092e-07	-0.342447856318532	2
ENSG00000121594.11	CD80	3	119559316	3_74	0	0.00229779319925894	5.39120271613742	2.06612554613588e-07	0.276041666666791	1
ENSG00000144843.11	ADPRH	3	119579733	3_74	0	0.00227105252511739	5.27759370885537	1.99904807095746e-07	0.291145695590011	2
ENSG00000121577.13	POPDC2	3	119664431	3_74	0	0.0026530751843068	6.78675308095906	3.00311326135567e-07	0.625382204121606	2
ENSG00000138495.6	COX17	3	119677824	3_74	0	0.00419310257059113	11.231366965937	7.85467479962685e-07	1.2417582417584	1
ENSG00000183833.16	MAATS1	3	119702865	3_74	0	0.00396831793992869	10.6961895285804	7.07938702655953e-07	-1.22173912070873	2
ENSG00000144852.17	NR1I2	3	119780660	3_74	0	0.00939633653835259	19.0760634955646	2.98956105928095e-06	1.78571428571404	1
ENSG00000175697.10	GPR156	3	120293236	3_74	0	0.00220544552454494	4.99307972346688	1.83664381637109e-07	0.303571428571428	1
ENSG00000163428.3	LRRC58	3	120348950	3_74	0	0.00684088500806357	15.9882252176685	1.82420084722538e-06	-1.70454545454516	1
ENSG00000065518.7	NDUFB4	3	120596154	3_74	0	0.00394752436995027	10.6451704578276	7.00870120328721e-07	-1.2588235294125	1
ENSG00000144840.8	RABL3	3	120743477	3_74	0	0.00255095757705104	6.40574078727667	2.72541538067754e-07	-0.589610389610724	1
ENSG00000153767.9	GTF2E1	3	120742872	3_74	0	0.00225393419833186	5.20415582493663	1.95637286509876e-07	0.278301886792552	1
ENSG00000145087.12	STXBP5L	3	120907582	3_75	0	0.00267846531656624	4.88499871617826	2.18228057320314e-07	-0.067673728181402	2
ENSG00000145103.12	ILDR1	3	122021982	3_75	0	0.00699689878788168	14.3745883081041	1.67749452956739e-06	-1.53623188405898	1
ENSG00000051341.13	POLQ	3	121546329	3_75	0	0.00297136308787949	6.11969307728789	3.03281186833979e-07	0.837209302325758	1
ENSG00000173230.15	GOLGB1	3	121749947	3_75	0	0.00340339078097796	7.40371035362693	4.20263181322697e-07	-1.31972789115622	1
ENSG00000173226.16	IQCB1	3	121810049	3_75	0	0.00266711222611105	4.87764037773635	2.16975737379014e-07	-0.0663874687605151	2
ENSG00000145088.8	EAF2	3	121835057	3_75	0	0.00334227705179602	6.87611144456617	3.83305860646221e-07	-0.645454545454955	1
ENSG00000163406.10	SLC15A2	3	121894358	3_75	0	0.00368823361105763	7.71069995400398	4.7432097561816e-07	-0.866995073891279	1
ENSG00000114013.15	CD86	3	122056396	3_75	0	0.00307380220768683	6.12087059427451	3.13797313835689e-07	0.508361204013281	1
ENSG00000121552.3	CSTA	3	122325058	3_76	0	0.00276173455919904	4.84957236179559	2.23380615923201e-07	-0.12280701754389	1
ENSG00000114023.15	FAM162A	3	122382060	3_76	0	0.00276538658289427	4.86240070768133	2.24267686469929e-07	-0.0795454545454651	1
ENSG00000196981.3	WDR5B	3	122416395	3_76	0	0.00291525881089338	5.37477875451517	2.61335142196956e-07	-0.325986763504759	2
ENSG00000114030.12	KPNA1	3	122514621	3_76	0	0.0116545978056494	18.8463348761374	3.66339965461856e-06	-2.39080459770036	1
ENSG00000138496.16	PARP9	3	122564248	3_76	0	0.0142880873037012	20.8321627963976	4.96442051403247e-06	2.51136363636445	1
ENSG00000173200.12	PARP15	3	122577955	3_76	0	0.0197152644176427	23.9759748919564	7.88386151184487e-06	-2.41610738254992	1
ENSG00000173193.13	PARP14	3	122679677	3_76	0	0.00532374976380134	11.2239918016264	9.96609631949843e-07	-1.19705440856233	2
ENSG00000169087.10	HSPBAP1	3	122793213	3_76	0	0.00277817412461812	4.90718958141452	2.27380074381331e-07	-0.195691423360627	2
ENSG00000138463.8	DIRC2	3	122795125	3_76	0	0.00416082203153711	8.82945017821502	6.12735307434934e-07	1.16379310344773	1
ENSG00000082684.14	SEMA5B	3	123028920	3_76	0	0.00339225988530201	6.8461293478196	3.87341760865241e-07	0.607664233576677	1
ENSG00000065485.19	PDIA5	3	123069512	3_76	0	0.00301899284962326	5.71424631290768	2.87727350595499e-07	-0.443750000000122	1
ENSG00000121542.11	SEC22A	3	123202292	3_76	0	0.00363424368524179	7.51525435786212	4.55530892023388e-07	0.775061124694512	1
ENSG00000206527.9	HACD2	3	123585113	3_76	0	0.00283910449102087	5.1178040450624	2.42340017821129e-07	-0.370370370370456	1
ENSG00000114491.13	UMPS	3	124730362	3_77	0	0.00234407732934749	5.41487908346119	2.11699973325872e-07	0.0479999999999873	1
ENSG00000082781.11	ITGB5	3	124901003	3_77	0	0.00346007039703378	9.250089266629	5.33815234941423e-07	-1.09810126582307	1
ENSG00000221955.10	SLC12A8	3	125212648	3_77	0	0.00230812137630576	5.37941198976049	2.07087342687621e-07	0.438095238095457	1
ENSG00000163848.19	ZNF148	3	125375658	3_78	0	0.00288799046522581	4.8516809997161	2.33694288698523e-07	0.00975609756097922	1
ENSG00000114520.10	SNX4	3	125519762	3_78	0	0.00447741139851987	9.10990248372298	6.80300569074933e-07	-0.913385826771507	1
ENSG00000114547.9	ROPN1B	3	125959315	3_78	0	0.00903427530706635	15.9347524357984	2.40103641701467e-06	-1.95683453237335	1
ENSG00000114544.16	SLC41A3	3	126082617	3_78	0	0.00372668504305973	7.32732540964602	4.55436963319701e-07	0.852713178294658	1
ENSG00000144908.13	ALDH1L1	3	126197935	3_78	0	0.00315103989602283	5.69801487802007	2.99459149203144e-07	-0.312000000000012	1
ENSG00000070476.14	ZXDC	3	126475233	3_78	0	0.0041191516028467	8.29980831473226	5.70211463598075e-07	0.909774436090667	1
ENSG00000197763.14	TXNRD3	3	126655652	3_79	0	0.00452435021089881	12.0486079411322	9.09186948638166e-07	-1.35769230769214	1
ENSG00000159685.10	CHCHD6	3	126704594	3_79	0	0.00226746950336298	5.34091372950997	2.01984071947504e-07	-0.36144578313268	1
ENSG00000114554.11	PLXNA1	3	126987682	3_79	0	0.00459751982318912	12.2044655465745	9.35841891385575e-07	1.38141802189897	2
ENSG00000163870.14	TPRA1	3	127592355	3_79	0	0.00287051691046514	7.63012548253778	3.65301870116845e-07	-0.813725490196442	1
ENSG00000114631.10	PODXL2	3	127652352	3_79	0	0.00215562709998807	4.84996792013723	1.74370336786707e-07	-0.0205761316872416	1
ENSG00000114626.17	ABTB1	3	127672535	3_79	0	0.00331167635848717	9.01817496322554	4.98111593682388e-07	-0.993548387096399	1
ENSG00000187715.13	KBTBD12	3	127914980	3_79	0	0.00253347688505967	6.41763998732416	2.71176719390903e-07	0.590604026845808	1
ENSG00000175792.11	RUVBL1	3	128153663	3_79	0	0.00217032030978037	4.91589873127454	1.77945441855141e-07	-0.109690381652515	2
ENSG00000132394.10	EEFSEC	3	128153759	3_79	0	0.00219454843663502	5.02364653360485	1.83875705030763e-07	0.191415373974079	2
ENSG00000179348.11	GATA2	3	128493683	3_80	0	0.00316711833716876	6.56150741946483	3.4659957082002e-07	-0.676923076923194	1
ENSG00000114654.7	EFCC1	3	129001644	3_80	0	0.00275408309106795	5.20483871104986	2.39080645893529e-07	0.222222222222221	1
ENSG00000172780.16	RAB43	3	129122387	3_80	0	0.00266712322643836	4.89337565309711	2.17676599230503e-07	-0.112555226613436	2
ENSG00000240682.9	ISY1	3	129161573	3_80	0	0.00281730566138694	5.42517598645235	2.5492234469124e-07	0.36744186046505	1
ENSG00000181789.14	COPG1	3	129249799	3_80	0	0.0028376389164515	5.49499041801759	2.60066358485161e-07	0.375609756097479	1
ENSG00000183624.13	HMCES	3	129279274	3_80	0	0.00298466947782516	5.98543115820433	2.97955763122174e-07	0.494949494949275	1
ENSG00000172771.11	EFCAB12	3	129428575	3_80	0	0.0034313788953918	7.33967189023899	4.20054292630827e-07	0.775549438881863	2
ENSG00000163913.11	IFT122	3	129442145	3_80	0	0.00265492363895725	4.84887125361951	2.14710257576175e-07	-0.0535714285714189	1
ENSG00000196455.7	PIK3R4	3	130746630	3_81	0	0.00273540740021006	4.84872166716092	2.21212354352467e-07	-0.00641025641025859	1
ENSG00000114670.13	NEK11	3	131029889	3_81	0	0.00288829874984142	5.37670816494537	2.59011282603764e-07	-0.322834645669351	1
ENSG00000034533.11	ASTE1	3	131028108	3_81	0	0.00287287876313258	5.32475638086646	2.55139175166302e-07	-0.373333333333269	1
ENSG00000198585.11	NUDT16	3	131381465	3_81	0	0.00285413194669537	5.26118686161213	2.50448179516339e-07	0.30402930402926	1
ENSG00000114686.8	MRPL3	3	131502955	3_81	0	0.00354921715056777	7.37749479408853	4.36718499114423e-07	0.805714285714157	1
ENSG00000196353.11	CPNE4	3	132285419	3_82	0	0.00308822147940946	6.39111969758173	3.2918913767448e-07	-0.661538461538577	1
ENSG00000014257.15	ACPP	3	132317024	3_82	0	0.00539256272504263	11.8055331757669	1.06179558938731e-06	1.52198064459185	2
ENSG00000138246.15	DNAJC13	3	132417408	3_82	0	0.00454886982529745	10.1523587578849	7.70247984544539e-07	1.50264550264548	1
ENSG00000129048.6	ACKR4	3	132598166	3_82	0	0.0143637063805565	21.3408397991734	5.112556612069e-06	-2.45270270270207	1
ENSG00000240303.7	ACAD11	3	132658573	3_82	0	0.00391035357525427	8.68317650849725	5.66310694407093e-07	1.01960784313714	1
ENSG00000081307.12	UBA5	3	132654315	3_82	0	0.00272647823352246	5.18158551937099	2.35626868150511e-07	-0.317307692307642	1
ENSG00000113971.19	NPHP3	3	132716979	3_82	0	0.00460643531747895	10.2745576363564	7.89383811191106e-07	1.46666666666729	1
ENSG00000163781.12	TOPBP1	3	133661592	3_83	0	0.00182021301105884	5.54793604574	1.68427796170227e-07	-0.348017621145191	1
ENSG00000091513.14	TF	3	133746439	3_83	0	0.00169366249265379	4.84866302181848	1.36964803101745e-07	-0.130863580596602	2
ENSG00000144867.11	SRPRB	3	133755484	3_83	0	0.00389742626642431	12.9390885398951	8.410885057454e-07	-1.50370370370363	1
ENSG00000154917.10	RAB6B	3	133895920	3_83	0	0.00263238861026582	9.12874269754546	4.00793873994128e-07	1.08208955223902	1
ENSG00000174640.12	SLCO2A1	3	134051958	3_83	0	0.00173046331040205	5.05725532400635	1.45961185341635e-07	0.201086956521879	1
ENSG00000114019.14	AMOTL2	3	134375499	3_83	0	0.00223550411481377	7.54244798210111	2.81221100117682e-07	-0.811023622047241	1
ENSG00000182923.16	CEP63	3	134486229	3_83	0	0.00169777514703839	4.87219659585624	1.37963778907046e-07	0.19516852992592	2
ENSG00000129055.12	ANAPC13	3	134486389	3_83	0	0.001896684205557	5.94731493635317	1.88137803846995e-07	0.798507462686654	1
ENSG00000174611.11	KY	3	134651743	3_83	0	0.00174155156317668	5.11923905538878	1.48696879083134e-07	-0.452554744525512	1
ENSG00000118007.12	STAG1	3	136752490	3_84	0	0.00500851954838844	11.6970618858814	9.77116318597434e-07	1.77142857142931	1
ENSG00000158092.6	NCK1	3	136862055	3_84	0	0.00278333145358867	5.99154657635811	2.78140334600114e-07	-0.949451181772924	2
ENSG00000183770.5	FOXL2	3	138948080	3_85	0	0.0017546743959358	5.51267463438846	1.6133143809874e-07	0.447712418300708	1
ENSG00000066405.12	CLDN18	3	137998902	3_85	0	0.00164947382012337	4.91270227293658	1.3515308946861e-07	0.0164415476170253	2
ENSG00000158163.14	DZIP1L	3	138115664	3_85	0	0.00176172777593708	5.55159907907104	1.63123676942912e-07	0.401290600679061	2
ENSG00000181322.13	NME9	3	138329935	3_85	0	0.00165297525727826	4.93328445893735	1.36007424449836e-07	-0.137037037037063	1
ENSG00000158186.12	MRAS	3	138370223	3_85	0	0.00290172293430036	10.3950141941983	5.0308472888375e-07	1.13453815261035	1
ENSG00000158220.13	ESYT3	3	138434098	3_85	0	0.00364527441100282	12.6100827075505	7.66669643485548e-07	-1.43522596340119	2
ENSG00000114107.8	CEP70	3	138594992	3_85	0	0.0016451199264762	4.88705765912926	1.34092698715274e-07	-0.0564516129032376	1
ENSG00000184432.9	COPB2	3	139391293	3_85	0	0.00236143533146183	8.3949566928256	3.3063941392215e-07	-0.888111888112009	1
ENSG00000114115.9	RBP1	3	139539666	3_85	0	0.00318249919297753	11.2917573218668	5.99363019566343e-07	-1.21597817231371	2
ENSG00000163864.15	NMNAT3	3	139677892	3_85	0	0.00353939292373362	12.3238267331966	7.27502462311244e-07	-1.35621835050263	2
ENSG00000158258.16	CLSTN2	3	139935130	3_85	0	0.00200947371335236	6.82850086813929	2.28858898812977e-07	-0.628070175438639	1
ENSG00000155893.12	PXYLP1	3	141227586	3_86	0	0.00190222990632383	5.20612920641466	1.65172618253547e-07	0.361842105263119	1
ENSG00000155903.11	RASA2	3	141486721	3_86	0	0.00857368817852733	18.965916509665	2.71207455632955e-06	2.56818181818196	1
ENSG00000114125.13	RNF7	3	141737961	3_87	0	0.00221318346452914	6.46857109401395	2.38773363984236e-07	-0.69047619047665	1
ENSG00000114124.2	GRK7	3	141777976	3_87	0	0.00589956318234719	15.990505172467	1.57341087083441e-06	-1.66037735849122	1
ENSG00000069849.10	ATP1B3	3	141869189	3_87	0	0.00187295884633432	4.8486601688077	1.51464231966864e-07	0.0620525059665944	1
ENSG00000175054.14	ATR	3	142579130	3_87	0	0.00197558014964505	5.36633423320463	1.7682044444318e-07	-0.407201933551815	2
ENSG00000120756.12	PLS1	3	142596343	3_87	0	0.00193000176092317	5.1398127734178	1.65449367104954e-07	-0.251072961373516	1
ENSG00000175040.5	CHST2	3	143118430	3_87	0	0.012293073518088	23.1340216810716	4.74320311714153e-06	2.5957446808509	1
ENSG00000181744.8	C3orf58	3	143972262	3_88	0	0.00238811918451431	5.18100365407693	2.0636212988208e-07	-0.284697508896723	1
ENSG00000152952.11	PLOD2	3	146155281	3_90	0	0.00293399798267957	5.28306697581801	2.58527075227431e-07	0.282258064516204	1
ENSG00000188313.12	PLSCR1	3	146544557	3_90	0	0.00554887213556632	11.4725932844116	1.06176014808207e-06	1.39473684210483	1
ENSG00000144891.17	AGTR1	3	148697390	3_91	0	0.00131184229396208	4.97912654088143	1.08941888075077e-07	0.169564812680742	2
ENSG00000153002.11	CPB1	3	148791221	3_91	0	0.00298707085871808	12.9622045571029	6.45779867192567e-07	-1.3043764777646	2
ENSG00000163754.17	GYG1	3	148991372	3_91	0	0.00137411142170596	5.36394892851372	1.22932493088683e-07	0.319148936170298	1
ENSG00000071794.15	HLTF	3	149086082	3_91	0	0.0014461867624832	5.88396601156862	1.41923607866164e-07	-0.519877675841294	1
ENSG00000163755.8	HPS3	3	149129654	3_91	0	0.00129398190325158	4.86499569096686	1.04995519847691e-07	-0.00874635568513662	1
ENSG00000047457.13	CP	3	149222355	3_91	0	0.00134082007158753	5.22383370817899	1.1682073963944e-07	0.419141914191533	1
ENSG00000169908.11	TM4SF1	3	149378008	3_92	0	0.00250257267568343	5.78280808679026	2.41371274525451e-07	-0.442446043165448	1
ENSG00000169903.6	TM4SF4	3	149473363	3_92	0	0.00298113209406448	7.48151007513161	3.71989422370059e-07	-0.769841269841349	1
ENSG00000114744.8	COMMD2	3	149750743	3_92	0	0.00236400863983199	5.22992159063844	2.06207445768019e-07	-0.315804044323602	2
ENSG00000082996.19	RNF13	3	149812676	3_92	0	0.00228919748993428	4.9177814686244	1.87764114182169e-07	-0.086206896551712	1
ENSG00000070087.13	PFN2	3	150050272	3_92	0	0.0061266213288097	14.479036623803	1.47951989926127e-06	-1.50096711798928	1
ENSG00000214237.10	MINDY4B	3	150827087	3_93	0	0.00212485681938113	4.89547616781159	1.7349410276185e-07	0.0675675675675801	1
ENSG00000138271.5	GPR87	3	151316814	3_93	0	0.0110207162656736	20.8924082124665	3.84024055600217e-06	2.32258064516129	1
ENSG00000144895.11	EIF2A	3	150546641	3_93	0	0.00216661746860392	5.08437258950002	1.83729847545769e-07	0.284153005464402	1
ENSG00000198843.12	SELENOT	3	150602535	3_93	0	0.0022134562171342	5.29195821496972	1.95365308666863e-07	-0.392000000000092	1
ENSG00000120742.10	SERP1	3	150602806	3_93	0	0.0108191388455225	20.7126518906628	3.73756286445377e-06	-1.96691172541169	2
ENSG00000144893.12	MED12L	3	151085984	3_93	0	0.00344530346110983	9.58733700705294	5.50916246196872e-07	0.961240310077112	1
ENSG00000174946.6	GPR171	3	151203001	3_93	0	0.00331323727463506	9.20779849082565	5.08825010876662e-07	-1.02928870292945	1
ENSG00000174944.8	P2RY14	3	151275831	3_93	0	0.0224709085517951	27.8461275391417	1.04362757551858e-05	-2.6532682735362	2
ENSG00000181631.6	P2RY13	3	151329464	3_93	0	0.00222017437742006	5.32137229233744	1.97047457613967e-07	0.309882747068742	1
ENSG00000169313.9	P2RY12	3	151384664	3_93	0	0.00407878549712071	11.2265675945675	7.63726688913175e-07	-1.382113821138	1
ENSG00000152580.8	IGSF10	3	151458294	3_93	0	0.00222880750329479	5.35904091072072	1.99213946532983e-07	-0.443090722996804	2
ENSG00000152601.17	MBNL1	3	152175950	3_94	0	0.00216909820298306	6.66928726964498	2.41278566835644e-07	-0.655305562231244	2
ENSG00000169860.6	P2RY1	3	152835136	3_94	0	0.00202846207921703	6.01866288138268	2.03623086920224e-07	-0.475961538461594	1
ENSG00000181467.4	RAP2B	3	153162558	3_94	0	0.00503712034577941	14.8505170632814	1.24762482520471e-06	1.45283018867946	1
ENSG00000174953.13	DHX36	3	153789637	3_95	0	0.00307441212331516	7.12285460126178	3.65238263067371e-07	-1.12079300415941	2
ENSG00000196549.10	MME	3	155023697	3_96	0	0.00478447525019521	10.9843251518327	8.76532045116338e-07	-1.17701149425272	1
ENSG00000240045.1	RP11-451G4.2	3	155293729	3_96	0	0.00491864705111755	11.2530442301284	9.23157476501767e-07	-1.20578231292504	1
ENSG00000114805.16	PLCH1	3	155745473	3_96	0	0.00298272214192841	6.39499757705	3.1813634555841e-07	0.518796992481272	1
ENSG00000174928.15	C3orf33	3	155806061	3_96	0	0.00313365796349174	6.87428494526977	3.59285117034808e-07	0.611111111111206	1
ENSG00000114850.6	SSR3	3	156554503	3_97	0	0.00461740584814196	10.5731150524851	8.14256271601689e-07	1.3121693121698	1
ENSG00000163659.12	TIPARP	3	156672810	3_97	0	0.00259384417550834	4.97293604189991	2.15137868596787e-07	0.382978723404259	1
ENSG00000197980.12	LEKR1	3	156825195	3_97	0	0.0148389678689805	21.9338081882857	5.42847498958175e-06	2.5083097072566	2
ENSG00000163660.11	CCNL1	3	157160775	3_97	0	0.00313476564086201	6.81181303498418	3.56145862101913e-07	0.632183908045674	1
ENSG00000174899.10	PQLC2L	3	157543172	3_97	0	0.00258145766576601	4.92646784457865	2.12109815076427e-07	0.130081300813046	1
ENSG00000168779.19	SHOX2	3	158106687	3_98	0	0.00226217064225365	6.1821017602274	2.33249980976551e-07	-0.691011235955221	1
ENSG00000174891.12	RSRC1	3	158106120	3_98	0	0.00213027424245149	5.59903722756191	1.98933982494156e-07	-0.543363882746089	2
ENSG00000178053.17	MLF1	3	158570984	3_98	0	0.00202949033103117	5.12865793343126	1.73600441767684e-07	-0.0726256983239964	1
ENSG00000168827.14	GFM1	3	158644652	3_98	0	0.00366658947218368	10.8706598901158	6.64780544536718e-07	-1.90243482070108	2
ENSG00000118849.9	RARRES1	3	158733133	3_98	0	0.00271313625321057	7.946463049463	3.59588321368586e-07	-0.437500000000031	1
ENSG00000118855.18	MFSD1	3	158732509	3_98	0	0.00232494731275235	6.44768226374026	2.50021207741613e-07	0.208860759493668	1
ENSG00000151967.18	SCHIP1	3	159839749	3_99	0	0.0059127820007262	13.6228090458031	1.34344113490259e-06	-1.48987918724685	2
ENSG00000168811.6	IL12A	3	159988493	3_99	0	0.0030678319543328	7.24896005288562	3.70909006219866e-07	0.688442211054876	1
ENSG00000180044.5	C3orf80	3	160225162	3_99	0	0.00785911221199642	16.3897997355809	2.1483609128889e-06	-1.69718309859133	1
ENSG00000113810.15	SMC4	3	160398964	3_99	0	0.00363726236203754	8.90222167993336	5.40048966007909e-07	-1.19395388595054	2
ENSG00000186432.8	KPNA4	3	160565338	3_99	0	0.00288164002966651	6.64108500565035	3.19182353898629e-07	0.855792187301291	2
ENSG00000163590.13	PPM1L	3	160753457	3_99	0	0.00774340113870919	16.2455228975397	2.09809697789641e-06	-1.71986970684055	1
ENSG00000169255.13	B3GALNT1	3	161105484	3_99	0	0.00244204649419832	5.03426487617468	2.05045430754176e-07	0.413359069492475	2
[truncated: 6,997 more rows]
