# Supplementary material for: Adjusting for genetic confounders in transcriptome-wide association studies improves discovery of risk genes of complex traits
Source: Nat Genet. 2024 Jan 26;56(2):336–47. doi: 10.1038/s41588-023-01648-9 (PMC10864181; doi:10.1038/s41588-023-01648-9)
Supplement: Supplementary file 5 — cTWAS results of all analyzed genes across all tissues for IBD, SCZ, and SBP. Results are stored separately for each combination of traits and tissues. Column legends for each set of results are the same as in Supplementary Table 1. [file 41588_2023_1648_MOESM5_ESM.zip › IBD_Whole_Blood.csv]

id	genename	chrom	pos	region_tag	cs_index	PIP	tau2	PVE	z	num_eqtl
ENSG00000187730.8	GABRD	1	2010406	1_2	0	0.0183584337723549	4.80746518856929	1.47201379784264e-06	-0.0829268292682746	1
ENSG00000067606.16	PRKCZ	1	2050397	1_2	0	0.018983590085661	5.12283739347353	1.62199318099968e-06	0.1998099164318	3
ENSG00000162585.16	FAAP20	1	2168443	1_2	0	0.0185773603219049	4.9021668488766	1.51891055105622e-06	-0.173820812776426	2
ENSG00000116151.13	MORN1	1	2369210	1_2	0	0.0182609545918901	4.76440976943667	1.4510844514709e-06	0.134914938941018	3
ENSG00000157916.19	RER1	1	2392128	1_2	0	0.0442569028598819	12.1289767151922	8.95293200583803e-06	1.10606060606065	1
ENSG00000149527.17	PLCH2	1	2420707	1_2	0	0.0552100279063539	16.9383931197906	1.55973307008762e-05	-2.17210704464603	4
ENSG00000157881.13	PANK4	1	2505866	1_2	0	0.0201988533928512	6.09603136875151	2.05368587313631e-06	0.758169934640707	1
ENSG00000157873.17	TNFRSF14	1	2551409	1_2	0	0.0287241549337441	10.1048051045125	4.84100250841946e-06	-1.62845785040791	3
ENSG00000157870.14	FAM213B	1	2586971	1_2	0	0.0412458283464644	12.7684284266276	8.78370177191652e-06	1.2262934075922	2
ENSG00000142606.15	MMEL1	1	2594221	1_2	0	0.0213755135409635	15.988981023854	5.70029655222242e-06	3.46490664177746	2
ENSG00000215912.12	TTC34	1	2800905	1_2	0	0.0190289527313242	13.3080244351871	4.22365641917512e-06	-2.9867094289116	2
ENSG00000162591.15	MEGF6	1	3540307	1_2	0	0.0832480087349993	19.0946497735679	2.65121932575301e-05	-1.91279069767394	1
ENSG00000158109.14	TPRG1L	1	3640696	1_2	0	0.0273420105618961	8.57215360275682	3.90913345138637e-06	0.972972972972813	1
ENSG00000078900.14	TP73	1	3654319	1_2	0	0.0261491494457383	8.15499190139077	3.55665063225733e-06	0.940298507462562	1
ENSG00000116213.15	WRAP73	1	3654319	1_2	0	0.0261491494457383	8.15499190139077	3.55665063225733e-06	0.940298507462562	1
ENSG00000235169.7	SMIM1	1	3774926	1_3	0	0.0507466312970968	11.2596926020639	9.53002099830854e-06	-1.37457778961789	2
ENSG00000130764.9	LRRC47	1	3774964	1_3	0	0.0433416696013168	9.74787910426218	7.04653927732394e-06	-1.21564501605489	3
ENSG00000116198.12	CEP104	1	3860425	1_3	0	0.0260039707251463	4.87801596383341	2.11564595160399e-06	0.142857142857194	1
ENSG00000169598.15	DFFB	1	3856947	1_3	0	0.0362502871129901	8.04062753570877	4.86140161679299e-06	1.03207605642561	2
ENSG00000198912.10	C1orf174	1	3891607	1_3	0	0.108445650207976	18.6309600090659	3.3698259956001e-05	2.01591016923442	2
ENSG00000069424.14	KCNAB2	1	6004751	1_5	0	0.0307366688260861	5.56180272743774	2.85123152441377e-06	-0.502732240437132	1
ENSG00000131697.17	NPHP4	1	5994206	1_5	0	0.10488869541529	17.3963249009698	3.04331074583993e-05	-1.82580645161274	1
ENSG00000158286.12	RNF207	1	6206026	1_5	0	0.166529201989219	22.0026524230486	6.11118659982394e-05	2.31382978723241	1
ENSG00000116251.9	RPL22	1	6209280	1_5	0	0.0419786012198634	8.53576588781961	5.97627486883754e-06	1.1811320754716	1
ENSG00000116237.15	ICMT	1	6208366	1_5	0	0.0445752055994858	9.10998968182788	6.77284825919696e-06	1.17425302552414	2
ENSG00000097021.19	ACOT7	1	6394534	1_5	0	0.0570667741157297	11.4817551425231	1.09282773849673e-05	-1.82949308755817	1
ENSG00000187017.15	ESPN	1	6424615	1_5	0	0.0641156534231682	12.6044888823386	1.34787437789782e-05	2.01025653374837	2
ENSG00000215788.9	TNFRSF25	1	6463370	1_5	0	0.0560796532365978	11.3138170135042	1.05821661340567e-05	1.75708502024324	1
ENSG00000171680.21	PLEKHG5	1	6520190	1_5	0	0.0458632789941946	9.38305733441065	7.17744010451823e-06	1.40760869565224	1
ENSG00000041988.15	THAP3	1	6591033	1_5	0	0.0283636284944601	4.79728822889038	2.26943478001056e-06	-0.235591110545235	2
ENSG00000171608.15	PIK3CD	1	9650914	1_7	0	0.0371414585905877	7.07073382808181	4.38009519623677e-06	0.740963855421927	1
ENSG00000171603.16	CLSTN1	1	9769606	1_7	0	0.0296029671059589	4.93641701197936	2.43728989820907e-06	-0.244097135172413	2
ENSG00000178585.14	CTNNBIP1	1	9907306	1_7	0	0.0534640642570313	10.4496445423376	9.31801903488623e-06	1.2151162790702	1
ENSG00000162441.11	LZIC	1	9943171	1_7	0	0.0400588051353793	7.73012106895907	5.16469158854381e-06	-0.830882352941506	1
ENSG00000162444.11	RBP7	1	9996852	1_7	0	0.0307781720134854	5.26472931677671	2.70258259279472e-06	-0.555564128874943	2
ENSG00000130939.18	UBE4B	1	10033313	1_7	0	0.0394541872807438	7.60454220296006	5.00410347849136e-06	-1.05912596401039	1
ENSG00000054523.17	KIF1B	1	10210344	1_7	0	0.0349402764685549	6.46289545393472	3.7662884058216e-06	-0.738350848339187	4
ENSG00000142657.20	PGD	1	10398382	1_7	0	0.0289153619504913	4.70440869636228	2.2687873012051e-06	0.0322580645161348	1
ENSG00000175279.21	CENPS	1	10430493	1_7	0	0.035848506091822	6.76247500578331	4.04330814484742e-06	-0.738955823293331	1
ENSG00000241563.3	CORT	1	10448642	1_7	0	0.0324289756150514	5.79053035950627	3.13192734504134e-06	0.541338069798364	2
ENSG00000142655.12	PEX14	1	10469137	1_7	0	0.045223492172114	8.93659565175522	6.74056513005154e-06	1.04838709677395	1
ENSG00000175262.14	C1orf127	1	10982502	1_9	0	0.0188685361200865	4.70065283596036	1.47930079595886e-06	-0.101910828025476	1
ENSG00000120948.16	TARDBP	1	11012522	1_9	0	0.0336560424648015	10.1979545972985	5.72448242875387e-06	-1.37174721189581	1
ENSG00000116649.9	SRM	1	11060199	1_9	0	0.021260605424482	5.83193397229405	2.06798950992504e-06	-0.614094649212474	2
ENSG00000171824.13	EXOSC10	1	11099766	1_9	0	0.0427813882096011	12.488820913469	8.91120462630389e-06	-1.73511206978343	2
ENSG00000198793.12	MTOR	1	11262508	1_9	0	0.0578235745805961	15.3803174051337	1.48330458586819e-05	-1.95500554561654	2
ENSG00000132879.13	FBXO44	1	11630709	1_9	0	0.0190413188747047	4.78700985999876	1.52027254866974e-06	-0.149176577584984	3
ENSG00000116663.10	FBXO6	1	11664035	1_9	0	0.0272632630972622	8.19291072851257	3.72542790206015e-06	0.973149744556508	2
ENSG00000162490.6	DRAXIN	1	11664651	1_9	0	0.0877863701901942	19.4251578481122	2.84414513377476e-05	1.95897289425635	3
ENSG00000116661.9	FBXO2	1	11719442	1_9	0	0.0216202264069632	5.99100656995727	2.16033021078573e-06	0.458064516129108	1
ENSG00000177674.15	AGTRAP	1	11728818	1_9	0	0.0190203153350124	4.77655447534933	1.51527882208931e-06	-0.0782184989514896	3
ENSG00000177000.10	MTHFR	1	11804111	1_9	0	0.0206016808638065	5.53343502582879	1.90133032811404e-06	0.541914255862639	2
ENSG00000011021.21	CLCN6	1	11805747	1_9	0	0.0332230302149693	10.0745281370679	5.5824399602943e-06	-1.14257721578249	2
ENSG00000175206.10	NPPA	1	11855410	1_9	0	0.0229362760502464	6.55156852834834	2.50627256747843e-06	-0.858267716535648	1
ENSG00000120937.8	NPPB	1	11859214	1_9	0	0.023946194736967	6.96053714554276	2.77996527446435e-06	-0.920634920634809	1
ENSG00000116685.15	KIAA2013	1	11986032	1_9	0	0.0287492147423787	8.69756689438379	4.17045913542778e-06	1.32361658912352	2
ENSG00000083444.16	PLOD1	1	11949405	1_9	0	0.0650613855353484	16.5176852762102	1.79239036293854e-05	2.16468256426765	2
ENSG00000116688.16	MFN2	1	11982241	1_9	0	0.0239750065649965	6.97196193030574	2.78787853044658e-06	1.10426382836695	2
ENSG00000116691.10	MIIP	1	11993207	1_9	0	0.0252133500008857	7.45017582461436	3.13297681061659e-06	1.13857270594408	2
ENSG00000028137.18	TNFRSF1B	1	12166660	1_9	0	0.0198822900596884	5.1965296001537	1.72321678559655e-06	0.336601307189704	1
ENSG00000048707.13	VPS13D	1	12230088	1_9	0	0.0191238871620574	4.828004647132	1.53994055889456e-06	0.140064057381395	2
ENSG00000162496.8	DHRS3	1	12610391	1_9	0	0.110482178378853	21.6797201010479	3.99490085128939e-05	2.22388059701456	1
ENSG00000162493.16	PDPN	1	13583657	1_10	0	0.0296896147221296	4.97249723221237	2.46229009175311e-06	-0.259668508287304	1
ENSG00000142634.12	EFHD2	1	15411556	1_11	0	0.0204004979409348	8.84783694096937	3.01049551004841e-06	-0.871250294180886	2
ENSG00000171729.13	TMEM51	1	15144998	1_11	0	0.0324811811645699	13.4946738524325	7.31062171485639e-06	-1.57894736842079	1
ENSG00000142621.19	FHAD1	1	15247279	1_11	0	0.0182039827924304	7.77336420020121	2.36012789398665e-06	0.842519685039598	1
ENSG00000162438.11	CTRC	1	15437552	1_11	0	0.0237073096307739	10.3130835056044	4.07784685550296e-06	1.07874015748011	1
ENSG00000132906.17	CASP9	1	15526781	1_11	0	0.0145576265677512	5.54432090560216	1.34616730849663e-06	-0.635931990091804	2
ENSG00000116771.5	AGMAT	1	15584923	1_11	0	0.0153623534476519	6.06445988456115	1.55385319838776e-06	0.621013133208253	1
ENSG00000197312.11	DDI2	1	15617889	1_11	0	0.0201963306577964	8.6965358116326	2.92940128473906e-06	1.07333333333299	1
ENSG00000116786.11	PLEKHM2	1	15684135	1_11	0	0.0336556121196393	13.295028366201	7.46288703258106e-06	1.91187739463675	1
ENSG00000162461.7	SLC25A34	1	15729436	1_11	0	0.013260184434294	4.71031544064284	1.04174077233062e-06	0.0604026845637842	1
ENSG00000065526.10	SPEN	1	15847319	1_11	0	0.0170146117762414	7.02468279171856	1.99346615995355e-06	0.919354838709532	1
ENSG00000116809.11	ZBTB17	1	15976487	1_11	0	0.0199791758468072	8.46801213518143	2.82175398238216e-06	-1.18897637795226	1
ENSG00000173641.17	HSPB7	1	16020038	1_11	0	0.0146482475342987	5.59616821359359	1.36721412406046e-06	-0.679425837320824	1
ENSG00000142632.16	ARHGEF19	1	16210794	1_11	0	0.0143572087999873	5.43917584878208	1.30245648315981e-06	0.390070921985785	1
ENSG00000132881.11	RSG1	1	16237068	1_11	0	0.013478829073857	4.87279226954833	1.09544397007278e-06	-0.0250981848852502	2
ENSG00000157191.19	NECAP2	1	16440864	1_11	0	0.0207607906947878	8.89184011184511	3.07890040284762e-06	0.975511456420186	2
ENSG00000058453.16	CROCC	1	16949400	1_12	0	0.0313744523749236	5.43017764762353	2.84151725391096e-06	-0.506666666666619	1
ENSG00000159363.17	ATP13A2	1	17009758	1_12	0	0.0403267897433621	7.82476923850893	5.2629021443981e-06	0.978513343455981	2
ENSG00000159339.13	PADI4	1	17301618	1_12	0	0.0395908895412223	7.64876424656096	5.05064263409519e-06	-0.881551757980962	2
ENSG00000179051.13	RCC2	1	17469293	1_12	0	0.0363806261731917	6.84131510299482	4.15116378896651e-06	-0.8270676691728	1
ENSG00000158748.3	HTR6	1	19665879	1_13	0	0.00530189521839874	5.58266378778016	4.93665434267215e-07	0.386029075126985	2
ENSG00000159423.16	ALDH4A1	1	18902530	1_13	0	0.00482087297265366	4.82037459642519	3.87584662507672e-07	-0.424936386768601	1
ENSG00000169991.10	IFFO2	1	18956450	1_13	0	0.00538059983167782	5.64407771265488	5.06505055134303e-07	0.332960528835391	2
ENSG00000127481.14	UBR4	1	19214169	1_13	0	0.0125485087944618	13.4084160857949	2.80627161419685e-06	-1.43195266272176	1
ENSG00000127463.13	EMC1	1	19227605	1_13	0	0.00578616579745828	6.93869647588248	6.69620698628943e-07	1.06093438928041	2
ENSG00000053372.4	MRTO4	1	19249541	1_13	0	0.00480326954062282	4.70398721231444	3.76845380796057e-07	0.055944055944065	1
ENSG00000162482.4	AKR7A3	1	19288862	1_13	0	0.0128539552907394	14.4518001120708	3.09826696651368e-06	1.70682730923684	1
ENSG00000053371.12	AKR7A2	1	19311596	1_13	0	0.00507207300993084	5.19283474597682	4.3928877295562e-07	-0.306788858920973	3
ENSG00000040487.12	PQLC2	1	19312389	1_13	0	0.00486017501335145	4.8227912158566	3.90940329935072e-07	0.24242424242422	1
ENSG00000077549.17	CAPZB	1	19485158	1_13	0	0.0081641189759184	9.10034860832295	1.23916021082913e-06	0.797979797979621	1
ENSG00000173436.13	MINOS1	1	19597831	1_13	0	0.00485345915143476	4.8128226943975	3.8959318095229e-07	-0.130838899606515	2
ENSG00000158747.13	NBL1	1	19554947	1_13	0	0.00908726509320235	10.3960464068265	1.57565638074063e-06	1.06780104270567	3
ENSG00000162542.13	TMCO4	1	19777831	1_13	0	0.00531829603346867	7.21926199431111	6.40361799771768e-07	-1.32026143790817	1
ENSG00000169914.5	OTUD3	1	19882213	1_13	0	0.00592781904802975	6.78829748715574	6.7114430588679e-07	0.544157998226047	4
ENSG00000188257.10	PLA2G2A	1	19979653	1_13	0	0.00555460862927226	8.70131046660744	8.06117287452586e-07	-2.18181818181894	1
ENSG00000162543.5	UBXN10	1	20172171	1_14	0	0.0256795652643258	5.80810431163282	2.48760934890984e-06	0.487500000000195	1
ENSG00000090432.6	MUL1	1	20508245	1_14	0	0.0240210016134133	5.17404290727413	2.07291380528548e-06	0.335526315789596	1
ENSG00000158825.5	CDA	1	20566977	1_14	0	0.0247589248347408	5.46132940258352	2.25522698227605e-06	0.374380413349473	2
ENSG00000158828.7	PINK1	1	20633737	1_14	0	0.023006128367831	4.7643184795848	1.82811886062607e-06	-0.0909090909090779	1
ENSG00000117298.14	ECE1	1	21333373	1_14	0	0.0760525295124446	16.2128739127435	2.05652396172335e-05	1.8132530120478	1
ENSG00000187980.6	PLA2G2C	1	20175177	1_14	0	0.0267871714546216	6.20935420816919	2.77417208660714e-06	0.636118598382486	1
ENSG00000142794.18	NBPF3	1	21439197	1_15	0	0.0223606761051749	6.45517714448393	2.40742741180067e-06	0.565286161569528	2
ENSG00000076864.19	RAP1GAP	1	21669538	1_15	0	0.118656219873017	21.5099485053788	4.25686605285705e-05	-1.88393101007376	2
ENSG00000090686.15	USP48	1	21783303	1_15	0	0.0985779361491043	21.5199916966772	3.53819631970295e-05	2.4951565283852	2
ENSG00000187942.11	LDLRAD2	1	21818263	1_15	0	0.0457872045276944	12.9392930656984	9.881315910451e-06	-1.31901840490812	1
ENSG00000142798.17	HSPG2	1	21937058	1_15	0	0.0524229701803771	14.131696518285	1.23559468481778e-05	2.03973509933877	1
ENSG00000142789.19	CELA3A	1	22001714	1_15	0	0.018505968687213	4.87343209390713	1.50420437528736e-06	-0.308931185944526	1
ENSG00000070831.15	CDC42	1	22019154	1_15	0	0.079614334294884	18.1135964829409	2.40522695544389e-05	2.46268656716373	1
ENSG00000162552.14	WNT4	1	22143622	1_15	0	0.0248497485548606	7.70575869595542	3.19372493651988e-06	0.930436469584454	2
ENSG00000184677.16	ZBTB40	1	22453334	1_15	0	0.0192681103304339	5.14353732839993	1.65295536354913e-06	0.148437500000082	1
ENSG00000169641.13	LUZP1	1	23178302	1_16	0	0.125064302744049	21.8749607280765	4.56289792853268e-05	-2.25806451612915	1
ENSG00000125945.14	ZNF436	1	23369659	1_16	0	0.0284694060096598	7.57367540687737	3.59621128715191e-06	0.893805309734294	1
ENSG00000204219.9	TCEA3	1	23424647	1_16	0	0.0690309450910642	16.0593400603097	1.84897747035703e-05	1.86466165413521	1
ENSG00000088280.18	ASAP3	1	23484568	1_16	0	0.0906635303982429	18.7090500080827	2.82907504399829e-05	2.05925925925868	1
ENSG00000188822.7	CNR2	1	23891366	1_17	0	0.0433188200124578	9.1699249418384	6.62525356644337e-06	1.04306266837107	2
ENSG00000142676.12	RPL11	1	23691734	1_17	0	0.0295727979493929	5.58057501369529	2.75252626584788e-06	0.426136363636281	1
ENSG00000011009.10	LYPLA2	1	23812946	1_17	0	0.027483305320403	4.89578166255336	2.24414600820562e-06	0.351145038167825	1
ENSG00000117305.14	HMGCL	1	23838758	1_17	0	0.0270574094643614	4.74050540947435	2.13929642797618e-06	0.280000000000017	1
ENSG00000179163.11	FUCA1	1	23879542	1_17	0	0.0387031165500185	8.09280583777299	5.224024009807e-06	1.05665513152749	2
ENSG00000185436.11	IFNLR1	1	24187118	1_17	0	0.0269854474527577	4.71747116297114	2.12323949127304e-06	-0.119402985074579	1
ENSG00000001460.17	STPG1	1	24417003	1_17	0	0.0273027740981344	4.94142848176537	2.25019106292388e-06	0.473404255319299	1
ENSG00000001461.16	NIPAL3	1	24415329	1_17	0	0.0329765662904116	6.8497357859508	3.76737939218459e-06	-0.958923467159763	2
ENSG00000117602.11	RCAN3	1	24502439	1_17	0	0.0367635455767242	7.72752668136348	4.73825040188233e-06	0.947955390334556	1
ENSG00000169504.14	CLIC4	1	24743739	1_17	0	0.0282912453364022	5.10542514027803	2.40904039878982e-06	0.117647058823518	1
ENSG00000117614.9	SYF2	1	25232900	1_18	0	0.0229099175410854	4.72259831110861	1.80453221287202e-06	-0.0623052959501458	1
ENSG00000187010.19	RHD	1	25257119	1_18	0	0.0266475860165306	6.14610062223683	2.73160339905779e-06	0.658227848101495	1
ENSG00000117616.17	RSRP1	1	25257119	1_18	0	0.0266475860165306	6.14610062223683	2.73160339905779e-06	0.658227848101495	1
ENSG00000183726.10	TMEM50A	1	25257119	1_18	0	0.0266475860165306	6.14610062223683	2.73160339905779e-06	0.658227848101495	1
ENSG00000188672.17	RHCE	1	25430369	1_18	0	0.0235215406559245	4.9693140279948	1.94949583770929e-06	-0.201612903225827	1
ENSG00000204178.9	TMEM57	1	25430243	1_18	0	0.027710441700186	6.52517714199827	3.0157536363849e-06	-0.687427923874729	2
ENSG00000158006.13	PAFAH2	1	25998029	1_18	0	0.0269222066269021	6.22808707370483	2.79656832544356e-06	-0.434108527131723	1
ENSG00000158022.6	TRIM63	1	26068506	1_18	0	0.0392044763184644	9.72514831069025	6.35904642727305e-06	-1.16666666666651	1
ENSG00000175087.9	PDIK1L	1	26110771	1_18	0	0.043276980494998	10.6610937118188	7.69518062314205e-06	-1.26380368098131	1
ENSG00000197245.5	FAM110D	1	26159026	1_18	0	0.0327456855874848	8.13558111883567	4.44327070048319e-06	-1.44852941176467	1
ENSG00000142675.17	CNKSR1	1	26172545	1_18	0	0.144843895979293	22.4058068866163	5.41278643363941e-05	-2.90009610485686	2
ENSG00000130695.14	CEP85	1	26234254	1_18	0	0.125068332217334	21.1079408674375	4.40304711848911e-05	2.88678642102579	2
ENSG00000169442.8	CD52	1	26317102	1_18	0	0.0768805132497391	16.3226687406776	2.09299189483925e-05	-2.57786932832348	4
ENSG00000158062.20	UBXN11	1	26306694	1_18	0	0.0237134621578181	5.01834673024783	1.98479535804897e-06	0.019234201651342	2
ENSG00000176092.14	AIM1L	1	26351230	1_18	0	0.0228808917395539	4.71188334720648	1.7981568917197e-06	-0.723850694257694	2
ENSG00000117682.16	DHDDS	1	26432658	1_18	0	0.0280636299501648	6.78081607354177	3.17384647410654e-06	0.647058823529356	1
ENSG00000198830.10	HMGN2	1	26474738	1_18	0	0.116969869408154	20.3651315420671	3.97302529638819e-05	-2.81159420289793	1
ENSG00000117713.18	ARID1A	1	26690223	1_18	0	0.0294149263053952	7.13898651089014	3.50238941429764e-06	-0.9095477386935	1
ENSG00000060642.10	PIGV	1	26787956	1_18	0	0.0662791445352351	14.6708024354834	1.62177599791398e-05	-1.70925110132261	1
ENSG00000204160.11	ZDHHC18	1	26827979	1_18	0	0.0332442834905076	8.13828023452011	4.5124221565719e-06	1.12172087052214	2
ENSG00000142751.14	GPN2	1	26890178	1_18	0	0.0330979054544559	8.316731701676	4.59106358810728e-06	-1.34963009605362	2
ENSG00000090273.13	NUDC	1	26896515	1_18	0	0.0237587012845485	5.08314351398849	2.01425835741186e-06	0.369294605809058	1
ENSG00000116329.10	OPRD1	1	28865051	1_19	0	0.049512908638908	14.9186586562836	1.23199323359011e-05	1.75000000000008	1
ENSG00000090020.10	SLC9A1	1	27167188	1_19	0	0.0198655370360304	6.21821659386076	2.06028006810547e-06	0.443736836658799	2
ENSG00000186501.14	TMEM222	1	27335461	1_19	0	0.0355742208988173	11.7561979332808	6.97529199607636e-06	1.30434782608699	1
ENSG00000142765.17	SYTL1	1	27342119	1_19	0	0.0279411917697275	9.45591766160386	4.40665157932563e-06	-1.58245577074233	2
ENSG00000142733.14	MAP3K6	1	27365482	1_19	0	0.341226033352979	34.3752693245485	0.000195635818954518	-3.44589413654503	3
ENSG00000142748.12	FCN3	1	27375143	1_19	0	0.0266848714923308	9.01883146186525	4.01398266375676e-06	-1.12735849056646	1
ENSG00000158195.10	WASF2	1	27489587	1_19	0	0.0169867263916047	4.73545885897494	1.34162723245172e-06	0.100456621004577	1
ENSG00000000938.12	FGR	1	27636786	1_19	0	0.0189809946067719	5.78667163671784	1.83192593237989e-06	0.501607717041618	1
ENSG00000126709.14	IFI6	1	27671883	1_19	0	0.016928546937775	4.70298351324012	1.32786292095114e-06	0.0790123456789981	1
ENSG00000130775.15	THEMIS2	1	27871748	1_19	0	0.030419404899009	10.2646223246591	5.2077939628269e-06	1.37006179286786	3
ENSG00000117748.9	RPA2	1	27914481	1_19	0	0.0184933750973336	5.5401375459158	1.70882201790353e-06	-0.445966154016284	2
ENSG00000130768.14	SMPDL3B	1	27911045	1_19	0	0.0289142076192338	9.78172456995702	4.71722759794349e-06	1.17439362026338	2
ENSG00000158156.7	XKR8	1	27912923	1_19	0	0.0319035609991761	10.7181498060472	5.70320640017903e-06	1.1734374441452	3
ENSG00000158161.15	EYA3	1	28079662	1_19	0	0.0179253388819193	5.24468066971827	1.56800170675904e-06	-0.166737553267315	3
ENSG00000169403.11	PTAFR	1	28193722	1_19	0	0.0734170911271554	18.7166216787624	2.29184235265639e-05	1.96726190476171	1
ENSG00000130770.17	ATPIF1	1	28235725	1_19	0	0.0169247946764937	4.70088586039439	1.32697646621424e-06	-0.0130021387707667	2
ENSG00000130766.4	SESN2	1	28258033	1_19	0	0.0176552991545965	5.1009334026483	1.5020515568062e-06	-0.564304448180922	2
ENSG00000130772.13	MED18	1	28329751	1_19	0	0.052376132560617	15.4584181690327	1.35038804342897e-05	-1.72541743970407	1
ENSG00000204138.12	PHACTR4	1	28369680	1_19	0	0.0468988376272311	14.3985153434508	1.12626321057707e-05	1.64492753623178	1
ENSG00000180198.15	RCC1	1	28441532	1_19	0	0.0193893272706002	5.98833494636957	1.93655096287559e-06	-0.587789891541487	3
ENSG00000180098.9	TRNAU1AP	1	28553045	1_19	0	0.018810739189734	5.70131390398058	1.78871405985261e-06	-0.562604340567906	1
ENSG00000198492.15	YTHDF2	1	28736301	1_19	0	0.0309716580954151	10.4358548273187	5.39079219515823e-06	-1.57936507936497	1
ENSG00000159023.19	EPB41	1	28873994	1_19	0	0.0415204307966884	13.2323788792483	9.1634683445034e-06	-1.49190938511267	1
ENSG00000162511.7	LAPTM5	1	30744122	1_20	0	0.0237828730064761	5.21606827879518	2.06903429904255e-06	-0.477113938491426	3
ENSG00000162512.15	SDC3	1	30914854	1_20	0	0.0236886009094631	5.17836376205428	2.04593612961505e-06	-0.401234567901312	1
ENSG00000060688.12	SNRNP40	1	31294043	1_20	0	0.0237536135665445	5.20436925894758	2.06185393256241e-06	-0.157232704402513	1
ENSG00000121766.15	ZCCHC17	1	31296178	1_20	0	0.0252248614499176	5.77501182884054	2.42963912894471e-06	0.820312500000128	1
ENSG00000121769.7	FABP3	1	31375861	1_20	0	0.0236804559216481	5.17510862865218	2.04394702487681e-06	0.578668933981969	2
ENSG00000168528.11	SERINC2	1	31382035	1_20	0	0.0268425007953835	6.36557487077251	2.84984152862525e-06	0.842398765192667	5
ENSG00000142910.15	TINAGL1	1	31576820	1_20	0	0.0835855689084545	17.2676899491949	2.40727469376096e-05	1.85433070866027	1
ENSG00000162517.12	PEF1	1	31642021	1_20	0	0.0243485216550763	5.43920163087429	2.20885832672864e-06	0.348780055547329	3
ENSG00000084636.17	COL16A1	1	31703950	1_20	0	0.126843496238598	21.3665995622074	4.52026317394213e-05	-2.19566344203313	2
ENSG00000121753.12	ADGRB2	1	31764679	1_20	0	0.0230708323506214	4.92756712159977	1.89607677100026e-06	0.198847262247802	1
ENSG00000134668.12	SPOCD1	1	31815009	1_20	0	0.0228239964352516	4.82549477227278	1.83693439432725e-06	0.0888888888889088	1
ENSG00000025800.13	KPNA6	1	32102997	1_21	0	0.0236818386885472	5.34068503019817	2.10946580668632e-06	0.41396508728158	1
ENSG00000084652.15	TXLNA	1	32179560	1_21	0	0.0221811440182936	4.71129826014153	1.74294886704364e-06	0.0748031496062766	1
ENSG00000160051.11	IQCC	1	32205429	1_21	0	0.0221739591853038	4.70385945929901	1.73963319819039e-06	0.023622047244096	1
ENSG00000084623.11	EIF3I	1	32222176	1_21	0	0.0221955989832402	4.71048299880312	1.74378290539561e-06	-0.00784313725490084	1
ENSG00000160055.19	TMEM234	1	32222176	1_21	0	0.0221955989832402	4.71048299880312	1.74378290539561e-06	0.00784313725490084	1
ENSG00000183615.5	FAM167B	1	32246849	1_21	0	0.0224833713709148	4.83339471920956	1.8124824199711e-06	0.168749999999936	1
ENSG00000116478.11	HDAC1	1	32291945	1_21	0	0.0260556368035519	6.22045222940198	2.70323471893428e-06	-0.609613130128887	1
ENSG00000162526.6	TSSK3	1	32397196	1_21	0	0.0268958591037651	6.60501819161434	2.9629174017957e-06	-0.713855421686753	1
ENSG00000160058.18	BSDC1	1	32397196	1_21	0	0.0268958591037651	6.60501819161435	2.9629174017957e-06	-0.713855421686753	1
ENSG00000225828.1	FAM229A	1	32366691	1_21	0	0.0221823989192376	4.71117153278451	1.74300058904185e-06	-0.0699481865284934	1
ENSG00000176261.15	ZBTB8OS	1	32651491	1_21	0	0.0318371448401479	8.10301958769634	4.30270040622519e-06	-0.92105263157917	1
ENSG00000162521.18	RBBP4	1	32651632	1_21	0	0.0334150117206795	8.56202675876923	4.77175683401513e-06	-0.979104477611993	1
ENSG00000162520.14	SYNC	1	32701286	1_21	0	0.0224159561875936	4.81222096162049	1.79913161500249e-06	0.113149847094764	1
ENSG00000162522.10	KIAA1522	1	32732203	1_21	0	0.0259227045845574	6.09137763598609	2.63363715613935e-06	-0.544374228097157	2
ENSG00000116497.17	S100PBP	1	32815516	1_21	0	0.0359081017885976	9.41145658522569	5.63649850795155e-06	1.24962333788008	2
ENSG00000134684.10	YARS	1	32815516	1_21	0	0.0380518976615575	9.98596513804888	6.33762402196436e-06	1.31871596161521	2
ENSG00000160097.16	FNDC5	1	32873002	1_21	0	0.0342432620226979	9.05076985453764	5.16916929859846e-06	1.23913043478286	1
ENSG00000121905.9	HPCA	1	32886832	1_21	0	0.0882503974546769	17.399406882073	2.56100967830042e-05	-1.6918767507003	1
ENSG00000121900.18	TMEM54	1	32911081	1_21	0	0.0221969177700463	4.75107507553316	1.75891426807422e-06	-0.291390728476802	1
ENSG00000116514.16	RNF19B	1	32966916	1_21	0	0.0224384746340254	5.06549213219434	1.89572388073282e-06	0.530701754385821	1
ENSG00000004455.16	AK2	1	33071920	1_21	0	0.0228974904919	5.03594466513731	1.92321989238481e-06	-0.402811240860411	2
ENSG00000142920.16	AZIN2	1	33080995	1_21	0	0.0225298465290726	4.86772187114611	1.82912798677606e-06	-0.128101008071115	2
ENSG00000160094.14	ZNF362	1	33257610	1_21	0	0.062295757039093	13.5824524021157	1.41122663715203e-05	-1.18978102189798	1
ENSG00000184389.9	A3GALT2	1	33320377	1_21	0	0.0299852764067796	8.95605284321036	4.47903864465178e-06	-1.90291547460833	3
ENSG00000189280.3	GJB5	1	34755129	1_22	0	0.0537819137067018	13.9212835282803	1.2487503867847e-05	-1.67343311937233	2
ENSG00000188910.7	GJB3	1	34780696	1_22	0	0.0271098516585232	7.36856034492937	3.33173070513721e-06	-0.993055555555572	1
ENSG00000187513.8	GJA4	1	34793549	1_22	0	0.0263431921478846	7.09716720898964	3.11826875080608e-06	-0.965277777777953	1
ENSG00000163866.8	SMIM12	1	34852255	1_22	0	0.0242154377743894	6.29793439417062	2.54361022781703e-06	0.672340425532083	1
ENSG00000116544.11	DLGAP3	1	34930171	1_22	0	0.0242394583094023	6.29774712377562	2.54605765548505e-06	-0.654545454545123	1
ENSG00000243749.1	TMEM35B	1	34984579	1_22	0	0.0247966745584635	6.51410203159862	2.69406521537397e-06	0.622449404122118	2
ENSG00000197056.9	ZMYM1	1	35057762	1_22	0	0.0212909346158042	5.06023453249497	1.79690649251939e-06	-0.271784232365337	1
ENSG00000020129.15	NCDN	1	35557823	1_22	0	0.0205099051155523	4.71149826905985	1.61169475541649e-06	0.102272727272737	1
ENSG00000116819.6	TFAP2E	1	35573174	1_22	0	0.0336767701443883	9.39684027356379	5.27803642571074e-06	1.06854838709682	1
ENSG00000126067.11	PSMB2	1	35648616	1_22	0	0.0206794418725557	4.79079485874029	1.65236692637488e-06	-0.176229508196709	1
ENSG00000142686.7	C1orf216	1	35719096	1_22	0	0.0211619936754528	5.00150291730747	1.76529467958403e-06	0.260504201680675	1
ENSG00000134698.10	AGO4	1	35808004	1_22	0	0.022504044168781	5.58966116725036	2.09800326561239e-06	0.516068052930015	1
ENSG00000092847.11	AGO1	1	35870261	1_22	0	0.0362844034186264	10.1845669285419	6.16343271143011e-06	1.21546961325976	1
ENSG00000116863.10	ADPRHL2	1	36088841	1_22	0	0.0227816912675801	5.68850134165463	2.16144372368182e-06	0.437500000000023	1
ENSG00000171812.12	COL8A2	1	36101742	1_22	0	0.0358276599379029	10.06758862084	6.01594712047228e-06	1.30630630630693	1
ENSG00000116871.15	MAP7D1	1	36155585	1_22	0	0.0209359301821327	4.92411518756236	1.71941444327743e-06	0.346496532304058	2
ENSG00000054116.11	TRAPPC3	1	36155585	1_22	0	0.0208658792806571	4.89061842601412	1.70200399761442e-06	0.325925925925963	1
ENSG00000054118.13	THRAP3	1	36224998	1_22	0	0.0210411989321753	4.96818740096094	1.74352651793696e-06	0.281249999999854	1
ENSG00000142694.6	EVA1B	1	36323945	1_22	0	0.178734122582851	25.8280466245517	7.69944001779311e-05	-2.70769230769193	1
ENSG00000196182.10	STK40	1	36390356	1_22	0	0.0769834304938482	17.3474148706098	2.22736879253388e-05	-2.01438848920904	1
ENSG00000119535.17	CSF3R	1	36490099	1_22	0	0.0260795949096425	7.05261007104544	3.06768540301433e-06	0.973330714579755	2
ENSG00000163874.10	ZC3H12A	1	36655712	1_22	0	0.127738388448926	22.327475464957	4.75686864590714e-05	2.27008547008596	1
ENSG00000163875.15	MEAF6	1	37522141	1_23	0	0.0287577245363464	4.79881847609273	2.30170121646187e-06	-0.104838709677433	1
ENSG00000116922.14	C1orf109	1	37691932	1_23	0	0.0327367108675973	6.03248480406748	3.29375570565458e-06	0.668277050116891	2
ENSG00000134690.10	CDCA8	1	37692539	1_23	0	0.0285418560823639	4.72715264304777	2.25030789427816e-06	-0.181249999999987	1
ENSG00000196449.3	YRDC	1	37805518	1_23	0	0.0461932567226419	9.32195769046738	7.18200685079917e-06	-1.20786516853921	1
ENSG00000197982.13	C1orf122	1	37805518	1_23	0	0.0459003069037225	9.26100618493963	7.08979812408895e-06	1.39788952711799	2
ENSG00000188786.9	MTF1	1	37859751	1_23	0	0.0810849070842722	14.750023898151	1.99477011403567e-05	1.72323232323304	1
ENSG00000204084.12	INPP5B	1	37898724	1_23	0	0.110409822712967	17.7716820223777	3.27262581750579e-05	-2.23745855677487	2
ENSG00000183431.11	SF3A3	1	37990219	1_23	0	0.0627110777662638	12.2609002094167	1.28240950434e-05	-1.89861430079074	3
ENSG00000183386.9	FHL3	1	37990219	1_23	0	0.177077791625369	22.4965296200051	6.64415461805161e-05	-2.56427674763428	2
ENSG00000183520.11	UTP11	1	37990219	1_23	0	0.0286778903618138	4.77238185829381	2.28266663937253e-06	-0.64122137404601	1
ENSG00000174574.15	AKIRIN1	1	38991621	1_24	0	0.0336393546497211	5.26264729612145	2.95265037928224e-06	0.407709490184491	2
ENSG00000168653.10	NDUFS5	1	38988113	1_24	0	0.0399683605158787	6.90787545192569	4.60490779160656e-06	0.709605255703822	2
ENSG00000183682.7	BMP8A	1	39491437	1_24	0	0.038972941555404	6.6669044133122	4.3335870049449e-06	-0.662074686146055	2
ENSG00000090621.13	PABPC4	1	39578100	1_24	0	0.0761797012379637	13.1146276770438	1.66630821803013e-05	-1.61486486486568	1
ENSG00000116983.12	HPCAL4	1	39679944	1_24	0	0.0453153192284676	8.1090948654934	6.12882936911055e-06	-0.889121182624221	6
ENSG00000084072.16	PPIE	1	39739151	1_25	0	0.086046152841929	18.1706866023309	2.60773166874086e-05	-1.96899224806161	1
ENSG00000043514.15	TRIT1	1	39880989	1_25	0	0.0218747895429102	5.15830681105063	1.88196333855084e-06	-0.374669444631075	3
ENSG00000116990.10	MYCL	1	39893813	1_25	0	0.0489746975548415	12.8127531272541	1.04658456769371e-05	1.44470808916498	2
ENSG00000131236.16	CAP1	1	40039889	1_25	0	0.0340254844425103	9.26349434671637	5.25701557411945e-06	-1.07211538461581	1
ENSG00000131238.16	PPT1	1	40094786	1_25	0	0.0490658296400596	12.8224195349821	1.04932310235136e-05	-1.54874639790359	3
ENSG00000084073.8	ZMPSTE24	1	40254916	1_25	0	0.0612943569674912	14.9520510087784	1.5285560517174e-05	-1.42081097503383	2
ENSG00000049089.13	COL9A2	1	40361329	1_25	0	0.0231332882877282	5.70084544959066	2.19956470919433e-06	-0.627615062761503	1
ENSG00000187815.9	ZFP69	1	40476033	1_25	0	0.0224657924591769	5.44183170842185	2.03904567872264e-06	-0.492824110933967	2
ENSG00000164002.11	EXO5	1	40508758	1_25	0	0.0567358935474207	14.3646161481965	1.35928971201634e-05	-2.21222991591967	3
ENSG00000117010.15	ZNF684	1	40531781	1_25	0	0.0224546580667115	5.43748674356497	2.03640785177757e-06	-0.480000000000265	1
ENSG00000066136.20	NFYC	1	40690819	1_25	0	0.0270550811549664	7.17652802966525	3.23834661930191e-06	1.11538461538447	1
ENSG00000179862.6	CITED4	1	40862833	1_25	0	0.0321450433909953	9.14021946658599	4.90039113625809e-06	1.49317089377257	2
ENSG00000171793.13	CTPS1	1	40971745	1_25	0	0.0242643806326986	6.11747672737245	2.47572066355289e-06	-0.446420750282672	2
ENSG00000171790.15	SLFNL1	1	41023232	1_25	0	0.103684177155317	19.0596350824272	3.29599976716993e-05	-1.86185136710799	2
ENSG00000204060.6	FOXO6	1	41378621	1_25	0	0.0208554247616352	4.70550745646663	1.63676229170327e-06	0.171641791044743	1
ENSG00000127124.14	HIVEP3	1	41902668	1_27	0	0.126538872691957	24.488003624633	5.16817781599749e-05	-2.64566929133881	1
ENSG00000066185.12	ZMYND12	1	42448089	1_27	0	0.0178644530904618	5.30049342861241	1.57930543909381e-06	-0.273809523809551	1
ENSG00000127125.8	PPCS	1	42455395	1_27	0	0.0195361481913579	6.325205508187	2.06097957117158e-06	-0.875000000000331	1
ENSG00000186409.14	CCDC30	1	42463459	1_27	0	0.0199647888763412	6.53833244767505	2.17716741866944e-06	0.914062500000242	1
ENSG00000171960.10	PPIH	1	42658184	1_27	0	0.0198318708811063	6.44245244970009	2.13095860600295e-06	-0.962406015037598	1
ENSG00000164008.14	C1orf50	1	42767127	1_27	0	0.0167168909138098	4.71850164289817	1.31558745836118e-06	0.262068965517128	1
ENSG00000274386.5	TMEM269	1	42785273	1_27	0	0.0238386561184034	8.11110638363296	3.22494247242545e-06	0.918968692449177	1
ENSG00000177868.11	SVBP	1	42799864	1_27	0	0.0169302460782621	4.82075372804041	1.36125134510438e-06	-0.128428149341557	2
ENSG00000164010.13	ERMAP	1	42816759	1_27	0	0.0182823198402911	5.56509612712115	1.69693058922218e-06	-0.474449041683933	3
ENSG00000164011.17	ZNF691	1	42845892	1_27	0	0.0167540882145383	4.74850377593485	1.32689846304986e-06	-0.220858895705469	1
ENSG00000179178.10	TMEM125	1	43269525	1_27	0	0.0512562937046246	15.2992234679956	1.30790648552841e-05	-1.69444444444411	1
ENSG00000117395.12	EBNA1BP2	1	43269525	1_27	0	0.0512562937046246	15.2992234679956	1.30790648552841e-05	1.69444444444411	1
ENSG00000066056.13	TIE1	1	43279057	1_27	0	0.0168363003650307	4.78704350249511	1.34423173721961e-06	-0.0627082607587847	2
ENSG00000117399.13	CDC20	1	43359194	1_27	0	0.0166881959166256	4.70082270774141	1.30840853138268e-06	0.0188679245283064	1
ENSG00000066322.14	ELOVL1	1	43367735	1_27	0	0.0794200274003911	19.5273498253334	2.58662484478043e-05	2.03326403326423	1
ENSG00000159479.16	MED8	1	43389819	1_27	0	0.0222544367032017	7.42588739752142	2.75629102612278e-06	-0.798176065033108	3
ENSG00000198198.15	SZT2	1	43388718	1_27	0	0.0171935621936967	4.98333259819497	1.42904479808765e-06	-0.242944186397816	2
ENSG00000142949.16	PTPRF	1	43526177	1_27	0	0.0192655137416098	6.06069795533423	1.94743665864266e-06	-0.503759398496327	1
ENSG00000126091.19	ST3GAL3	1	43705540	1_27	0	0.0171545686545912	4.96509997739259	1.42058722816503e-06	0.139860139860155	1
ENSG00000117408.10	IPO13	1	43947230	1_27	0	0.0189404928760545	5.89436181734556	1.86203642627752e-06	-0.566994098257665	2
ENSG00000117410.13	ATP6V0B	1	43974113	1_27	0	0.0222092141878749	7.40130412235591	2.74158394387651e-06	-0.8252032520327	1
ENSG00000117411.16	B4GALT2	1	43977787	1_27	0	0.0187502310687891	5.79823147775531	1.8132691762136e-06	-0.528381710941007	2
ENSG00000159214.12	CCDC24	1	43991070	1_27	0	0.021162618001596	6.94555392960265	2.45152533685249e-06	-0.768618218808163	3
ENSG00000196517.11	SLC6A9	1	44032791	1_27	0	0.0234955163817918	7.93834599694171	3.11082172916382e-06	-0.887096774193555	1
ENSG00000178028.13	DMAP1	1	44213884	1_27	0	0.0326186053053841	11.0328557329189	6.0022410484735e-06	-1.19531249999965	1
ENSG00000117419.14	ERI3	1	44354647	1_27	0	0.0172772283843811	5.0272641933624	1.44865806523581e-06	0.317857142857317	1
ENSG00000126106.13	TMEM53	1	44651628	1_28	0	0.0281215551075499	5.69330801060867	2.67032498231378e-06	-0.783582089552229	1
ENSG00000198520.10	C1orf228	1	44714453	1_28	0	0.0329743604676335	7.5116401178103	4.13115280864309e-06	-1.66412213740465	1
ENSG00000142945.12	KIF2C	1	44739744	1_28	0	0.0646044868272838	13.2095364847489	1.42334560739111e-05	-1.32665639445209	1
ENSG00000142937.11	RPS8	1	44775613	1_28	0	0.0532629609885712	11.8237294050071	1.05036415771022e-05	-2.13186813186885	1
ENSG00000142959.4	BEST4	1	44787956	1_28	0	0.0364867231017869	8.54964210714114	5.20286912591752e-06	-1.84375000000016	1
ENSG00000173846.12	PLK3	1	44802360	1_28	0	0.0268644619594768	5.15631460621309	2.31034937688187e-06	0.466666666666787	1
ENSG00000188396.3	TCTEX1D4	1	44806156	1_28	0	0.0300599311125804	6.36141213131192	3.18934587197441e-06	-0.774390243902157	1
ENSG00000222009.8	BTBD19	1	44806156	1_28	0	0.0300599311125804	6.36141213131192	3.18934587197441e-06	-0.774390243902157	1
ENSG00000117425.13	PTCH2	1	44842737	1_28	0	0.0703221300154537	15.174588419658	1.77979114995445e-05	-2.45736434108573	1
ENSG00000126107.14	HECTD3	1	45011467	1_28	0	0.026169592475271	4.76434014875826	2.07950431320072e-06	0.141153081510919	1
ENSG00000126088.13	UROD	1	45012003	1_28	0	0.0478790224689974	10.8994831921928	8.70384776855844e-06	-2.197183098592	1
ENSG00000162415.6	ZSWIM5	1	45305393	1_28	0	0.0541564920125157	10.8463192592846	9.79699788732995e-06	0.753521126760796	1
ENSG00000132781.17	MUTYH	1	45292831	1_28	0	0.0859069862322039	16.6277376094947	2.38243879095278e-05	1.85273746272029	2
ENSG00000132763.14	MMACHC	1	45499635	1_28	0	0.0305218161977575	5.92822118397749	3.01783073464338e-06	0.375999999999888	1
ENSG00000117450.13	PRDX1	1	45523019	1_28	0	0.0290357963961437	5.60447766897909	2.71411966081043e-06	-0.137349521344212	2
ENSG00000117448.13	AKR1A1	1	45550079	1_28	0	0.0296528266135372	5.94919478622362	2.94228266067429e-06	-0.0260620441568495	2
ENSG00000132780.16	NASP	1	45580766	1_28	0	0.0576459412059029	14.2367275694331	1.3687969051687e-05	-2.77777777777845	1
ENSG00000159588.14	CCDC17	1	45624129	1_28	0	0.0680778658109614	15.610859673667	1.7725269944421e-05	-2.9888945146542	2
ENSG00000159592.10	GPBP1L1	1	45688394	1_28	0	0.0551405834147916	11.4569339030466	1.05365848784745e-05	1.47511312217127	1
ENSG00000159596.6	TMEM69	1	45688394	1_28	0	0.0551405834147916	11.4569339030466	1.05365848784745e-05	1.47511312217127	1
ENSG00000086015.20	MAST2	1	45769445	1_28	0	0.0428140778818594	10.304474653785	7.35821639439594e-06	-2.37938681173825	2
ENSG00000117461.14	PIK3R3	1	46132597	1_28	0	0.0388122360075044	10.0086726787618	6.47895935637147e-06	-2.51446729297343	2
ENSG00000117472.9	TSPAN1	1	46174930	1_28	0	0.0261059181088392	4.79694892026122	2.08864278874233e-06	-0.766233766233954	1
ENSG00000132128.16	LRRC41	1	46301079	1_28	0	0.0260826133697962	4.73644033333773	2.060455692639e-06	0.331606217616528	1
ENSG00000117480.15	FAAH	1	46263241	1_28	0	0.0763591845044368	15.6959694567044	1.99898498544039e-05	-2.59274646102598	3
ENSG00000079277.19	MKNK1	1	46593191	1_29	0	0.0253941996670407	5.49906038276978	2.3290731247589e-06	-0.318840579710139	1
ENSG00000159658.10	EFCAB14	1	46719410	1_29	0	0.0250481059002538	5.36874470644747	2.24288883630807e-06	0.36784993749845	2
ENSG00000162366.7	PDZK1IP1	1	47190144	1_29	0	0.0241557905065235	5.02430011774193	2.02421637316869e-06	0.291139240506385	1
ENSG00000162367.11	TAL1	1	47230909	1_29	0	0.0280259575443235	6.43625086377209	3.00852433331708e-06	-0.82428059530496	2
ENSG00000123473.15	STIL	1	47314279	1_29	0	0.083980900347428	16.9740652374811	2.37753270043471e-05	-2.23577235772378	1
ENSG00000162368.13	CMPK1	1	47333967	1_29	0	0.0930513232855538	17.9749995135141	2.78966174223139e-05	2.30081300812905	1
ENSG00000117834.12	SLC5A9	1	48222704	1_30	0	0.0282574013907284	6.56467305216845	3.0938939812536e-06	0.646153846154005	1
ENSG00000132122.11	SPATA6	1	48470359	1_30	0	0.0326692187548227	7.94560421753219	4.32938076157581e-06	0.865232780617691	2
ENSG00000123080.10	CDKN2C	1	50952800	1_32	0	0.0907826326953504	19.0394668084844	2.88282089162225e-05	2.48412698412664	1
ENSG00000123091.4	RNF11	1	51235789	1_32	0	0.0243846782342083	6.4192043853036	2.61070823182026e-06	0.671617607723689	2
ENSG00000085831.15	TTC39A	1	51344915	1_33	0	0.0378806535406188	9.72335127328315	6.14318429602838e-06	1.13152495919762	2
ENSG00000085832.16	EPS15	1	51497266	1_33	0	0.0696700824845166	15.5768259117487	1.81002843057272e-05	-1.63456090651499	1
ENSG00000117859.18	OSBPL9	1	51577431	1_33	0	0.0628565932161908	14.5815528964603	1.52867344742594e-05	-2.20923913043535	1
ENSG00000078618.21	NRDC	1	51826904	1_33	0	0.0304434329771768	7.63977949094386	3.8791319594536e-06	-0.8721555150549	2
ENSG00000198841.3	KTI12	1	52034079	1_33	0	0.0276540363146289	6.72557577556251	3.10204507787571e-06	-0.794573643410471	1
ENSG00000157077.14	ZFYVE9	1	52142437	1_33	0	0.11740992374881	20.6775673127856	4.04915456327876e-05	2.06143344710005	1
ENSG00000154222.14	CC2D1B	1	52386057	1_33	0	0.0401037573659558	10.2681626696732	6.86812055804558e-06	1.37593984962407	1
ENSG00000134748.12	PRPF38A	1	52424219	1_33	0	0.0436985018281199	11.0891614590355	8.08212122504427e-06	-1.46520146520072	1
ENSG00000116157.5	GPX7	1	52601914	1_33	0	0.0539114500731135	13.1036970322317	1.1782432548766e-05	-1.62282448318352	4
ENSG00000162378.12	ZYG11B	1	52727904	1_33	0	0.0257434604917181	6.04518265356055	2.59559218785389e-06	0.709677419354871	1
ENSG00000121310.16	ECHDC2	1	52927236	1_33	0	0.024986338143584	5.76163448978633	2.40108990812645e-06	-0.557728468680968	3
ENSG00000116171.17	SCP2	1	52926925	1_33	0	0.0288761883957208	7.13683707706163	3.43720753184444e-06	-0.799875094308563	2
ENSG00000174348.13	PODN	1	53062276	1_33	0	0.0223931707654808	4.72156922761889	1.76344556924311e-06	0.102227860373526	2
ENSG00000162383.11	SLC1A7	1	53094174	1_33	0	0.0418112597684683	10.6667961818657	7.43853405035763e-06	-1.35970488776625	2
ENSG00000157184.6	CPT2	1	53196294	1_33	0	0.0283628174289952	6.9662269720792	3.29539209396775e-06	0.801589537910628	2
ENSG00000162384.13	C1orf123	1	53220711	1_33	0	0.0356747582856444	9.15077871392229	5.44476572784825e-06	1.1793820187767	2
ENSG00000157193.15	LRP8	1	53327576	1_33	0	0.081916645447926	17.1482254827963	2.3428875809919e-05	-1.84496124030986	1
ENSG00000162398.11	LEXM	1	54806101	1_34	0	0.0193067550134473	6.673163381626	2.14882550117185e-06	0.783524372354996	2
ENSG00000058804.11	NDC1	1	53838107	1_34	0	0.0156957912844841	4.82861085368722	1.26405370771502e-06	0.184931506849317	1
ENSG00000058799.14	YIPF1	1	53889432	1_34	0	0.0194843133767436	6.89110043942609	2.23941091903186e-06	-0.738676071314525	3
ENSG00000211452.10	DIO1	1	53890974	1_34	0	0.0155638873999927	4.75152888821106	1.23342162873275e-06	-0.0918524934237136	2
ENSG00000116209.11	TMEM59	1	54053622	1_34	0	0.0331171976959452	11.8476831729266	6.54405767261093e-06	1.36951501154734	1
ENSG00000116205.12	TCEANC2	1	54047650	1_34	0	0.0317673017372009	11.4632212347765	6.07361288665934e-06	-1.33415626000251	2
ENSG00000116221.15	MRPL37	1	54183963	1_34	0	0.0155666182392984	4.74850486691048	1.23285291910279e-06	-0.0831721470019455	1
ENSG00000215883.10	CYB5RL	1	54154524	1_34	0	0.0453004486320229	14.9076349356158	1.12634479814836e-05	1.56113537117854	1
ENSG00000157216.15	SSBP3	1	54413433	1_34	0	0.214695675811326	29.5842245622609	0.000105936005566467	-2.87869822485181	1
ENSG00000184313.19	MROH7	1	54580773	1_34	0	0.0179199808876696	6.04941694919527	1.80805303986397e-06	0.51823423902852	2
ENSG00000162396.5	PARS2	1	54764560	1_34	0	0.0154814622775679	4.70076274913309	1.21378122948947e-06	0.0059571260887184	2
ENSG00000006555.10	TTC22	1	54801172	1_34	0	0.0227824339778185	8.20971596904509	3.11952419302854e-06	1.06249999999984	1
ENSG00000116133.11	DHCR24	1	54887670	1_34	0	0.0264391558854775	9.62819834685341	4.24573339207689e-06	-1.2260903400332	2
ENSG00000169174.10	PCSK9	1	55055640	1_34	0	0.0159295419466848	4.93024546692039	1.30988128113083e-06	0.24465651652179	2
ENSG00000162399.6	BSND	1	55023869	1_34	0	0.01721534697313	5.73682628996121	1.64720474850737e-06	-0.478365859295958	2
ENSG00000162407.8	PLPP3	1	56472995	1_35	0	0.180572504412957	28.7507458017885	8.65886247338803e-05	3.48387096774098	1
ENSG00000021852.12	C8B	1	56974569	1_36	0	0.0270336379593107	4.7150568735041	2.12594260012791e-06	0.0838167108358493	2
ENSG00000162600.11	OMA1	1	58547382	1_37	0	0.0255957680571349	5.54664721810557	2.36787523874415e-06	0.568749999999919	1
ENSG00000184292.6	TACSTD2	1	58579933	1_37	0	0.0273316323635323	6.1702081304695	2.81271344844589e-06	0.711656441717625	1
ENSG00000162601.9	MYSM1	1	58695070	1_37	0	0.0920083755215856	17.8373722198081	2.73727444921928e-05	2.03198710517775	2
ENSG00000172456.17	FGGY	1	59297283	1_37	0	0.0770469025332617	16.1085798689622	2.07001047936553e-05	1.84768211920488	1
ENSG00000134709.10	HOOK1	1	59814713	1_38	0	0.0299295486570296	5.84420702590002	2.9173320637028e-06	-0.470173566838043	2
ENSG00000134716.9	CYP2J2	1	59926822	1_38	0	0.0296346313726744	5.74997618544091	2.84201051849155e-06	-0.49166666666642	1
ENSG00000162604.12	TM2D1	1	61728888	1_39	0	0.0199919795264432	4.84853187625019	1.61668779297331e-06	0.119402985074638	1
ENSG00000132849.19	PATJ	1	61742713	1_39	0	0.0242305875214849	6.67248174321872	2.69656842177846e-06	-0.734693877551046	1
ENSG00000162607.12	USP1	1	62436136	1_39	0	0.0711023717434269	16.9763152351831	2.01320325681003e-05	-2.16923076923032	1
ENSG00000116641.17	DOCK7	1	62688195	1_39	0	0.0302915157266143	8.79467359694549	4.44325088934259e-06	1.11417322834701	1
ENSG00000125703.14	ATG4C	1	62784304	1_39	0	0.166064857553095	25.3400816407674	7.01852502302957e-05	-3.18498981348198	2
ENSG00000088035.15	ALG6	1	63367779	1_40	0	0.0481265630374321	11.438572544307	9.18156649952184e-06	-1.45814977973577	1
ENSG00000203965.12	EFCAB7	1	63523814	1_40	0	0.0243615455326777	4.77536445058453	1.94031153156505e-06	0.0526315789473786	1
ENSG00000142856.16	ITGB3BP	1	63594192	1_40	0	0.0807074122239825	16.2011272173341	2.18081467188579e-05	1.83116883116948	1
ENSG00000079739.15	PGM1	1	63594484	1_40	0	0.0268459213478215	5.6047363268575	2.50953701162657e-06	-0.28326996197702	1
ENSG00000158966.13	CACHD1	1	64494720	1_40	0	0.0245005725297984	4.8200511579944	1.96964512890539e-06	-0.259408372308329	2
ENSG00000162437.14	RAVER2	1	64744556	1_41	0	0.0370952202750238	9.3041680526468	5.75646152056928e-06	-1.11070960217217	2
ENSG00000162434.11	JAK1	1	64965916	1_41	0	0.0955027193283203	18.3301153792331	2.91971890574683e-05	-2.03711267688163	2
ENSG00000162433.14	AK4	1	65147680	1_41	0	0.025642439286223	5.84491628335515	2.49975667443319e-06	-0.509960159362307	1
ENSG00000213625.8	LEPROT	1	65428386	1_41	0	0.0499721656436833	11.9539685055752	9.96323522290937e-06	1.56692913385853	1
ENSG00000116678.19	LEPR	1	65422548	1_41	0	0.0255252405806757	5.69030953417919	2.42251146385637e-06	-0.771196870260698	2
ENSG00000118473.21	SGIP1	1	66533102	1_42	0	2.92054875172809e-07	30.1861258400948	1.4703879804159e-10	1.63030303030298	1
ENSG00000152760.9	TCTEX1D1	1	66732959	1_42	0	9.25271807283856e-07	53.6778197691669	8.28369886900181e-10	-3.85329005190921	2
ENSG00000198160.14	MIER1	1	66920571	1_42	0	9.54195701341476e-08	14.1462764678464	2.25133282112299e-11	-0.328066854251578	3
ENSG00000116704.7	SLC35D1	1	67053650	1_42	0	2.44003284299854e-06	57.3033102478212	2.33203727700216e-09	3.66580758289732	3
ENSG00000081985.10	IL12RB2	1	67324915	1_42	0	2.05031571276493e-07	40.1334756208754	1.3724218302008e-10	-5.15204678362823	1
ENSG00000172380.5	GNG12	1	67833367	1_42	0	2.47280325105237e-08	8.62620922479008	3.55770272283784e-12	-1.48997772828443	1
ENSG00000116729.13	WLS	1	68255458	1_43	0	0.0315919492443169	7.12396657050657	3.75368998304875e-06	0.78186230841705	2
ENSG00000118454.12	ANKRD13C	1	70354325	1_44	0	0.0302879930201115	4.76289247369568	2.40603188950142e-06	0.277777777777922	1
ENSG00000197568.13	HHLA3	1	70355624	1_44	0	0.0336259469587045	5.75865044592401	3.2296491560345e-06	0.699777778798583	2
ENSG00000116761.11	CTH	1	70411075	1_44	0	0.103500955809885	16.6065655565559	2.86671349104033e-05	1.9685039370078	1
ENSG00000132485.13	ZRANB2	1	71080715	1_45	0	0.0325557221416782	9.21680973392835	5.00458489801835e-06	-1.17655617198709	2
ENSG00000254685.6	FPGT	1	74198130	1_47	0	0.0371933012560491	6.57325019550507	4.07760352840875e-06	0.78048780487798	1
ENSG00000116783.14	TNNI3K	1	74234228	1_47	0	0.0313057086443301	4.9303746677952	2.57432614802913e-06	0.223155291408286	2
ENSG00000116791.13	CRYZ	1	74733615	1_47	0	0.0394422444743137	7.13390891542342	4.69298629850754e-06	0.872180451127904	1
ENSG00000162623.15	TYW3	1	74733615	1_47	0	0.0394422444743137	7.13390891542342	4.69298629850754e-06	0.872180451127904	1
ENSG00000117054.13	ACADM	1	75724060	1_47	0	0.0306334328500087	4.72369385162167	2.41344560948098e-06	0.134920634920661	1
ENSG00000137955.15	RABGGTB	1	75786199	1_47	0	0.0493406420122521	9.27756520652611	7.63482201578682e-06	-1.28184281842863	1
ENSG00000184005.10	ST6GALNAC3	1	76072711	1_47	0	0.194484197530367	22.778025608562	7.38857186284726e-05	-2.41538461538365	1
ENSG00000142892.14	PIGK	1	77219918	1_48	0	0.0158145541158375	5.13703328813579	1.35496924345918e-06	-0.207474877456541	2
ENSG00000154027.18	AK5	1	77432003	1_48	0	0.0470457693387872	15.5067523263521	1.21675049308548e-05	1.78698224852059	1
ENSG00000077254.14	USP33	1	77760195	1_48	0	0.0203466995551914	7.52336503621061	2.55309051546623e-06	1.06428571428566	1
ENSG00000162614.18	NEXN	1	77888019	1_48	0	0.0152116220421844	4.76930538209048	1.21001502537012e-06	0.021427600165234	2
ENSG00000162613.16	FUBP1	1	77979478	1_48	0	0.0286361530277153	10.7680591381941	5.14294893495029e-06	1.42144177449189	1
ENSG00000122420.9	PTGFR	1	78530253	1_48	0	0.0619450434100038	18.1518312711606	1.8753706423989e-05	2.10059171597594	1
ENSG00000137959.15	IFI44L	1	78619516	1_48	0	0.0214616024855145	8.02913997204136	2.87402989443279e-06	0.895408163265801	1
ENSG00000137965.10	IFI44	1	78646006	1_48	0	0.0151399871404694	4.72466102431081	1.19304346700373e-06	-0.119718309859141	1
ENSG00000162618.13	ADGRL4	1	79006491	1_48	0	0.0170632427297153	5.85626570488448	1.66664248064698e-06	-0.622395833333127	1
ENSG00000137941.16	TTLL7	1	83999374	1_51	0	0.028220661734201	5.68826490532133	2.67736210530214e-06	0.51048951048952	1
ENSG00000171517.5	LPAR3	1	84849938	1_52	0	0.0462635251004279	7.82399235316187	6.03708435405474e-06	-0.817805779414335	2
ENSG00000117133.10	RPF1	1	84479257	1_52	0	0.142386334370872	18.7841581123398	4.46087599089171e-05	-2.10492968863967	2
ENSG00000174021.10	GNG5	1	84506136	1_52	0	0.0443733031337943	7.42441345855415	5.49470035170281e-06	1.11262207412833	2
ENSG00000122432.17	SPATA1	1	84506782	1_52	0	0.0361740955440428	5.47193258690044	3.30140287554577e-06	0.504111616011068	2
ENSG00000117151.12	CTBS	1	84569909	1_52	0	0.0434175391171666	7.21599481023265	5.22542383612501e-06	0.793406537021479	3
ENSG00000117155.16	SSX2IP	1	84678189	1_52	0	0.0476952411919007	8.11611803452549	6.4562971329224e-06	0.985185185185073	1
ENSG00000055732.12	MCOLN3	1	85048599	1_52	0	0.0420047628656004	6.89949721438468	4.83365986260318e-06	-0.82450373295784	2
ENSG00000162642.13	C1orf52	1	85249770	1_52	0	0.0396384854981293	6.345186674978	4.19489951130041e-06	0.64779874213839	1
ENSG00000142867.12	BCL10	1	85267258	1_52	0	0.0343267642548339	4.97198756215683	2.84657746258358e-06	-0.214614196477813	2
ENSG00000117174.10	ZNHIT6	1	85708549	1_52	0	0.0358537260152492	5.38706060250306	3.22141192637537e-06	0.461653657899311	3
ENSG00000122417.15	ODF2L	1	86394569	1_53	0	0.0358235999299886	5.38196984912975	3.21566347066206e-06	-0.456521739130461	1
ENSG00000016602.9	CLCA4	1	86546626	1_53	0	0.0350304051279363	5.16840463553305	3.01968591236764e-06	-0.374206085746949	2
ENSG00000097033.14	SH3GLB1	1	86708280	1_53	0	0.0345322117978512	5.03181273003611	2.89807066598947e-06	-0.236697247706367	1
ENSG00000183291.15	SELENOF	1	86913954	1_53	0	0.0486126353444637	8.30174011766885	6.73098162124091e-06	-1.14693877551077	1
ENSG00000153936.16	HS2ST1	1	86915168	1_53	0	0.145717033876801	19.0187731958499	4.62224463878255e-05	2.07843137254889	1
ENSG00000143013.12	LMO4	1	87331207	1_53	0	0.0356289269533228	5.32999028982088	3.1673004769743e-06	0.35546875	1
ENSG00000137944.17	KYAT3	1	88975234	1_54	0	0.0700293435839426	14.8121492192344	1.73004834613205e-05	-2.20958044993388	2
ENSG00000117226.11	GBP3	1	89015900	1_54	0	0.0431131790879754	10.1457041327624	7.2954543964741e-06	-1.56060606060559	1
ENSG00000162645.12	GBP2	1	89151259	1_54	0	0.0539355983383409	12.2935772545848	1.10589496630026e-05	1.68170426065227	1
ENSG00000162654.8	GBP4	1	89199262	1_54	0	0.032117579378248	7.33512688906281	3.92925797002846e-06	-1.04545454545416	1
ENSG00000154451.14	GBP5	1	89272549	1_54	0	0.0379073300226356	8.9156801549728	5.636866921474e-06	-1.21259842519692	1
ENSG00000197147.13	LRRC8B	1	89525212	1_54	0	0.0254604549377663	5.12579814170568	2.17664580627756e-06	0.363647052681315	2
ENSG00000171488.14	LRRC8C	1	89757841	1_55	0	0.0321286372747789	4.71167029049517	2.52480187003472e-06	-0.0597014925373107	1
ENSG00000162664.16	ZNF326	1	89994923	1_55	0	0.0383406882530395	6.39752120074793	4.09102133112209e-06	-0.627705627705432	1
ENSG00000122482.20	ZNF644	1	91022402	1_55	0	0.120307370266057	17.4776753309243	3.50700194710783e-05	-1.90878938640056	1
ENSG00000097046.12	CDC7	1	91500849	1_56	0	0.0242815179409653	8.73427412550117	3.53722557632413e-06	0.888252326061867	3
ENSG00000284413.1	BTBD8	1	92080411	1_56	0	0.158293809787131	27.1838004736593	7.17685564899636e-05	2.96511627907023	1
ENSG00000174842.16	GLMN	1	92299545	1_56	0	0.136683949049215	25.5023772893355	5.81377593616991e-05	3.22580645161345	1
ENSG00000122484.8	RPAP2	1	92299545	1_56	0	0.136683949049215	25.5023772893355	5.81377593616991e-05	-3.22580645161345	1
ENSG00000162676.11	GFI1	1	92487304	1_56	0	0.02752783375331	10.5732484944651	4.85445614003487e-06	1.59354838709717	1
ENSG00000067208.14	EVI5	1	92789516	1_56	0	0.0240835493226316	8.96777341706567	3.60217845129152e-06	-1.55767039598842	2
ENSG00000122406.12	RPL5	1	92831623	1_56	0	0.0171920739983137	5.60514171219123	1.60721869151269e-06	0.496402877697849	1
ENSG00000154511.11	FAM69A	1	92960610	1_56	0	0.0230800901444861	8.28921611679926	3.19088438719172e-06	-0.773700305810688	1
ENSG00000117500.12	TMED5	1	93181063	1_57	1	0.144263715142967	20.6656243969221	4.97239646955171e-05	4.13043478260943	1
ENSG00000122483.17	CCDC18	1	93180861	1_57	0	0.0251939667804814	8.024268061025	3.37180217434398e-06	1.71839332721317	3
ENSG00000117505.12	DR1	1	93345092	1_57	1	0.204923191096272	22.2036639580103	7.58884812833322e-05	-4.24375000000162	1
ENSG00000137942.16	FNBP1L	1	93445454	1_57	0	0.04463497577787	11.7269588849787	8.73013202426909e-06	-1.44196428571462	1
ENSG00000067334.13	DNTTIP2	1	93879160	1_57	0	0.0291603347034447	7.15145939636689	3.4781418285797e-06	-0.415384615384644	1
ENSG00000023909.9	GCLM	1	93909753	1_57	0	0.0281827659511064	7.03959996120175	3.30896139059604e-06	-0.68484848484855	1
ENSG00000117528.11	ABCD3	1	94411329	1_58	0	0.0467190469832315	9.88568150782762	7.70301414055842e-06	-1.33994001439765	2
ENSG00000143036.16	SLC44A3	1	94820196	1_58	0	0.0844823931240964	15.6048443335405	2.19880012947028e-05	1.86880555527769	2
ENSG00000117519.15	CNN3	1	94927642	1_58	0	0.0343820579229664	6.95511344979589	3.98837689496948e-06	0.700000000000192	1
ENSG00000172339.9	ALG14	1	95073027	1_58	0	0.0292599108961865	5.41876787001731	2.64443959910978e-06	0.440731483861902	2
ENSG00000122481.16	RWDD3	1	95234038	1_58	0	0.0296043071763308	5.53010030101573	2.73053668507746e-06	0.437435250925432	3
ENSG00000117569.18	PTBP2	1	96684156	1_59	0	0.0365729937732637	5.42544893155683	3.30945360826906e-06	0.446745562130391	1
ENSG00000188641.12	DPYD	1	97918144	1_60	0	0.0338666994588206	5.18245461013178	2.92730845006108e-06	-0.326881720429951	1
ENSG00000162627.16	SNX7	1	98661649	1_60	0	0.0492767824494815	8.76809044353663	7.20621921182735e-06	-1.0671462829738	1
ENSG00000156869.12	FRRS1	1	99766518	1_61	0	0.147057596352136	21.6559928765921	5.31160374777026e-05	-2.27972027972179	1
ENSG00000162688.16	AGL	1	99831942	1_61	0	0.0280595778374597	6.28816975866403	2.94283217636629e-06	0.793893129770763	1
ENSG00000117620.14	SLC35A3	1	99969054	1_61	0	0.0511101354453453	11.9327954027537	1.01720698046322e-05	-1.66666666666743	1
ENSG00000156875.13	MFSD14A	1	100037607	1_61	0	0.0560290397060299	12.8184623056433	1.19786869505335e-05	-1.78922507571308	2
ENSG00000156876.9	SASS6	1	100132743	1_61	0	0.0368064459812696	8.88920770315106	5.45691317347958e-06	1.16326530612203	1
ENSG00000122435.9	TRMT13	1	100132743	1_61	0	0.0368064459812696	8.88920770315106	5.45691317347958e-06	-1.16326530612203	1
ENSG00000122477.12	LRRC39	1	100178174	1_61	0	0.0808242557686603	16.3444899472039	2.20329775656071e-05	2.04651162790633	1
ENSG00000137992.14	DBT	1	100250235	1_61	0	0.0370928277628125	8.93489200982973	5.52763497840025e-06	-1.10344827586225	1
ENSG00000137996.12	RTCA	1	100265607	1_61	0	0.0264203448773938	5.73081988053324	2.52531376943331e-06	0.580994954015054	2
ENSG00000079335.18	CDC14A	1	100342807	1_61	0	0.0487059949674684	11.5430545794487	9.37698614433413e-06	1.52359583232885	2
ENSG00000162692.10	VCAM1	1	100721765	1_62	0	0.0220770661873179	4.70396387436238	1.73207001346049e-06	0.111111111111144	1
ENSG00000162694.13	EXTL2	1	100895622	1_62	0	0.04952106929064	12.4052489053525	1.02460294979668e-05	1.60989010988921	1
ENSG00000162695.11	SLC30A7	1	100895622	1_62	0	0.0324664674109085	8.36974326924844	4.53218134811157e-06	1.41897940073672	2
ENSG00000185946.15	RNPC3	1	103522241	1_65	0	0.0904569880726607	17.2706792813111	2.60562341303986e-05	1.85981308411244	1
ENSG00000240038.6	AMY2B	1	103559225	1_65	0	0.0252862690172556	5.03055956221636	2.12158851172558e-06	0.28210116731523	1
ENSG00000085491.15	SLC25A24	1	108199501	1_67	0	0.0275843396908105	5.75814095050564	2.64914048345171e-06	-0.469216929277929	2
ENSG00000162636.15	FAM102B	1	108571155	1_67	0	0.0533003018598964	12.0506681181516	1.07127482747788e-05	1.26333333333394	1
ENSG00000162639.15	HENMT1	1	108662004	1_67	0	0.0247746302994026	4.73739192563485	1.95752178296076e-06	-0.0759999999999757	1
ENSG00000116266.10	STXBP3	1	108746865	1_67	0	0.0966292718405258	17.8173056315448	2.87151336680667e-05	2.17567567567461	1
ENSG00000085433.15	WDR47	1	109121057	1_67	0	0.0265419602215166	5.39199089207242	2.3869441061455e-06	-0.462450592885386	1
ENSG00000197780.9	TAF13	1	109071860	1_67	0	0.0247409314032498	4.72446673090571	1.94952561512874e-06	-0.236504290172324	2
ENSG00000215717.5	TMEM167B	1	109092227	1_67	0	0.0361953502153882	8.34554875403001	5.03811164487404e-06	-1.24999999999966	1
ENSG00000116299.16	KIAA1324	1	109162400	1_67	0	0.0580237580208514	12.8675292561082	1.24526311170113e-05	1.52626258306814	3
ENSG00000179902.12	C1orf194	1	109113015	1_67	0	0.0263174899204104	5.31128198467109	2.33133095545205e-06	-0.432278545200016	2
ENSG00000031698.12	SARS	1	109213564	1_67	0	0.0253261567244035	4.94650316851738	2.08942933241539e-06	-0.457636770506883	2
ENSG00000143126.7	CELSR2	1	109241841	1_67	0	0.037948238343451	8.796956695377	5.56780708463038e-06	1.09600000000012	1
ENSG00000134222.16	PSRC1	1	109274968	1_67	0	0.0286524730214608	6.11943320469283	2.92437738385998e-06	-0.773333333333624	1
ENSG00000162650.16	ATXN7L2	1	109483259	1_67	0	0.0271832978314561	5.61891801554136	2.54750440994371e-06	-0.546082389703084	2
ENSG00000181754.6	AMIGO1	1	109498058	1_67	0	0.031074889205485	6.89178061508828	3.57191518992574e-06	-0.797289271885378	2
ENSG00000065135.10	GNAI3	1	109548825	1_67	0	0.0325585817168788	7.33597546064866	3.98367090595839e-06	0.748299319728001	1
ENSG00000168765.16	GSTM4	1	109656105	1_67	0	0.0259583545939132	5.18073087987866	2.24299496698511e-06	-0.42299479169102	3
ENSG00000134184.12	GSTM1	1	109669671	1_67	0	0.0410256803740173	9.54197246234604	6.52911106923101e-06	1.16414893212985	6
ENSG00000213366.12	GSTM2	1	109621257	1_67	0	0.0258649089711829	5.14646548314941	2.2201387868805e-06	0.39224337099364	5
ENSG00000134202.10	GSTM3	1	109741163	1_67	0	0.216685611954526	25.926297536932	9.36980777474729e-05	-2.86507936507968	1
ENSG00000134201.10	GSTM5	1	109711119	1_67	0	0.0715963605608613	14.8974331322195	1.77894490045484e-05	1.93735238127987	4
ENSG00000184371.13	CSF1	1	109911185	1_69	0	0.0228208178288142	12.7622637496434	4.85756952672567e-06	1.37431693989139	1
ENSG00000168710.17	AHCYL1	1	109984850	1_69	0	0.0267968900468127	14.276958853419	6.38087457007419e-06	1.51204819277101	1
ENSG00000143093.14	STRIP1	1	110034040	1_69	0	0.0461019533687607	19.3332592204728	1.48656706481045e-05	2.0080000000005	1
ENSG00000116396.14	KCNC4	1	110209517	1_69	0	0.0465528882912357	19.4895462655572	1.5132422738752e-05	1.93405043117965	2
ENSG00000134248.13	LAMTOR5	1	110407235	1_69	0	0.0187728384392857	10.8911151044176	3.41006294976226e-06	1.25777438155515	2
ENSG00000121931.15	LRIF1	1	110964484	1_69	0	0.0102859773986432	5.22444062794828	8.96283640269348e-07	-0.433734939759183	1
ENSG00000156171.14	DRAM2	1	111130734	1_69	0	0.1592636514327	30.5496962459719	8.11490930882688e-05	3.3159011545156	2
ENSG00000134255.13	CEPT1	1	111190089	1_69	0	0.0806322187336369	24.2211827922929	3.25734728037688e-05	2.75033968001732	2
ENSG00000064886.13	CHI3L2	1	111194776	1_69	0	0.0386727141507442	17.6453360276125	1.13813739228061e-05	1.91449954959725	4
ENSG00000162777.16	DENND2D	1	111205506	1_69	0	0.00972096343950668	4.70874553804459	7.63439518676246e-07	0.0361775201161014	2
ENSG00000085465.12	OVGP1	1	111427097	1_69	0	0.0098949801367868	4.8885789060226	8.06784715249405e-07	0.261904761904854	1
ENSG00000143110.11	C1orf162	1	111473751	1_69	0	0.00980352267166618	4.77376479606105	7.80554587577537e-07	-0.0681818181817917	1
ENSG00000116473.14	RAP1A	1	111597853	1_69	0	0.0115510880680491	6.39086313853888	1.23123943733194e-06	0.652439024389905	1
ENSG00000121933.18	TMIGD3	1	111489509	1_69	0	0.0149920588785797	8.82971175051941	2.20784159388685e-06	1.07627874164289	3
ENSG00000197852.9	FAM212B	1	111755756	1_69	0	0.0107413830972786	5.63781201489784	1.01002216058939e-06	0.502369821376166	2
ENSG00000064703.11	DDX20	1	111712028	1_69	0	0.011148943219331	5.99502702232711	1.11476918241873e-06	0.583043423855857	2
ENSG00000143079.14	CTTNBP2NL	1	112396295	1_69	0	0.0105382783623961	5.34509495824281	9.39474932758522e-07	-0.0757575757575784	1
ENSG00000007341.18	ST7L	1	112614432	1_69	0	0.508337898173987	21.251997392107	0.000180182392152755	4.01626016260173	1
ENSG00000155363.18	MOV10	1	112673015	1_69	0	0.0217033812561376	12.925888361224	4.67894462995007e-06	1.66550179629387	2
ENSG00000155366.16	RHOC	1	112700985	1_69	0	0.0215040593482697	11.1482263539766	3.99840087302329e-06	0.677811550152028	1
ENSG00000155380.11	SLC16A1	1	112956760	1_70	0	0.0322712268421981	6.08288875806839	3.27405111942695e-06	0.716831683168382	1
ENSG00000198799.11	LRIG2	1	113072822	1_70	0	0.0357667622662589	7.06324964318564	4.21351253089812e-06	-0.707692307692233	1
ENSG00000116793.15	PHTF1	1	113758270	1_70	0	0.0279244800883267	4.70602275760318	2.19179143035679e-06	0.0909090909090787	1
ENSG00000188761.11	BCL2L15	1	113887734	1_70	0	0.0287925748848461	4.99717521167396	2.39974550919524e-06	-0.180580383033105	2
ENSG00000134262.12	AP4B1	1	113901277	1_70	0	0.0350464872930139	6.86918536934903	4.01522454025798e-06	-0.677194035780184	3
ENSG00000163349.21	HIPK1	1	113928961	1_70	0	0.114802539116742	18.3429578652884	3.51221398309876e-05	-2.42510121457484	1
ENSG00000116774.11	OLFML3	1	113979663	1_70	0	0.0408765078613884	8.33850747880629	5.68489194772372e-06	-0.979934354536762	2
ENSG00000197323.11	TRIM33	1	114510087	1_71	0	0.0632708751848609	12.7176035929865	1.34205165298862e-05	1.54946337385026	3
ENSG00000116752.5	BCAS2	1	114577676	1_71	0	0.038536769438218	7.95934254534968	5.11578879113264e-06	1.11710922149878	3
ENSG00000175984.14	DENND2C	1	114341557	1_71	0	0.0334226642641212	6.60099730868947	3.6796857223793e-06	0.79660476052044	2
ENSG00000213281.4	NRAS	1	114716596	1_71	0	0.0309925458435644	5.88193557297732	3.04044828617829e-06	-0.631578947368237	1
ENSG00000134198.9	TSPAN2	1	115066582	1_71	0	0.0917674156127953	16.327600939197	2.49902720507557e-05	-1.90286079499629	2
ENSG00000173218.14	VANGL1	1	115641021	1_72	0	0.0222977336304856	7.19216881440962	2.6747346339742e-06	-0.82427737965117	2
ENSG00000163393.12	SLC22A15	1	115976190	1_72	0	0.0185559450713518	5.45089522198335	1.68698421083138e-06	-0.402961142824509	2
ENSG00000173212.4	MAB21L3	1	116110039	1_72	0	0.0266579054144697	8.88797163569589	3.95174386962107e-06	1.10138248847908	1
ENSG00000134247.9	PTGFRN	1	116909700	1_72	0	0.0772856888917435	19.0936482994118	2.46120680200261e-05	-1.98122065727642	1
ENSG00000134256.12	CD101	1	116980379	1_72	0	0.0608814680097822	16.7853579693599	1.70441688917779e-05	-1.76661515194725	3
ENSG00000116830.11	TTF2	1	117052440	1_72	0	0.0175809745633123	4.93975925318581	1.44846776488394e-06	-0.200493555796063	2
ENSG00000134253.9	TRIM45	1	117122142	1_72	0	0.0239708541282913	7.87880024284295	3.14995031984813e-06	0.869047619047623	1
ENSG00000183508.4	FAM46C	1	117605270	1_72	0	0.0337501121095107	11.1330557301499	6.26685589695931e-06	-1.37195121951189	1
ENSG00000196505.10	GDAP2	1	117929798	1_72	0	0.0229198729244793	7.45326942074841	2.84917504203781e-06	0.823038397328861	1
ENSG00000116874.11	WARS2	1	119139747	1_73	0	0.0221164082097498	4.77471486678138	1.76125461712391e-06	0.187500000000044	1
ENSG00000143067.4	ZNF697	1	119648421	1_73	0	0.0271001294523811	6.7043555851195	3.03032013362131e-06	0.788359788359913	1
ENSG00000092621.11	PHGDH	1	119667608	1_73	0	0.0228265151124096	5.07454359552141	1.93195366799124e-06	0.346846846846913	1
ENSG00000131791.7	PRKAB2	1	147087618	1_73	0	0.0220459639491222	4.74445326599997	1.74451766533566e-06	0.216849930145525	2
ENSG00000131778.18	CHD1L	1	147243149	1_73	0	0.0219790082586614	4.7156008095416	1.72864267954476e-06	0.0716417910447662	1
ENSG00000162836.11	ACP6	1	147656613	1_73	0	0.0313473204996482	8.08944626677809	4.22940548708867e-06	-0.912115555684202	2
ENSG00000159409.14	CELF3	1	151717135	1_74	1	0.196002760016989	24.842074170902	8.12101189526418e-05	4.44134078212417	1
ENSG00000186207.4	LCE5A	1	152474610	1_74	0	0.0219188572967111	6.7120396700261	2.45376252476218e-06	0.594423285942871	2
ENSG00000143376.12	SNX27	1	151603749	1_74	0	0.0194313923549239	6.82406170207879	2.21160198787969e-06	-0.316062176165676	1
ENSG00000143450.16	OAZ3	1	151762531	1_74	0	0.59654944200609	22.3887256868273	0.000222759341122875	2.93779904306106	1
ENSG00000143436.10	MRPL9	1	151763980	1_74	1	0.759860709843516	27.9083788179301	0.000353694823609822	4.76136363636405	1
ENSG00000182134.15	TDRKH	1	151789148	1_74	0	0.01876058779132	8.93162922500774	2.79471311431988e-06	1.02285234899027	2
ENSG00000143365.17	RORC	1	151831413	1_74	0	0.03049620764945	11.0374061571089	5.61400720647316e-06	1.77815699658732	1
ENSG00000196407.11	THEM5	1	151853515	1_74	0	0.102517296569444	21.5233534462367	3.68016413165571e-05	-2.17518248175202	1
ENSG00000159445.12	THEM4	1	151907622	1_74	0	0.0176768989942234	4.88865103621363	1.44130277674256e-06	-0.48825691627386	2
ENSG00000163191.5	S100A11	1	152042106	1_74	0	0.0177956982242503	5.07680088269039	1.5068335048946e-06	-0.0095541401273866	1
ENSG00000143631.10	FLG	1	152325041	1_74	0	0.0196039915867067	6.09981811632209	1.99444240093433e-06	-1.00588235294157	1
ENSG00000143536.7	CRNN	1	152414760	1_74	0	0.0187518099904691	5.34142626320481	1.67055406984536e-06	0.0374999999999932	1
ENSG00000163207.6	IVL	1	152908247	1_74	0	0.0174085077777935	4.75028339050069	1.37924421419108e-06	-0.0325146948284949	2
ENSG00000241794.1	SPRR2A	1	153057485	1_74	0	0.0209584819231786	6.38790886689171	2.2329481547386e-06	0.873684210526837	1
ENSG00000203785.8	SPRR2E	1	153106201	1_74	0	0.0363520576401258	11.4897207908774	6.96624234799818e-06	-1.38974358974326	1
ENSG00000160716.5	CHRNB2	1	154583564	1_75	0	0.052070681320405	9.2571806607517	8.03955675086175e-06	-1.31851851851825	1
ENSG00000203782.5	LOR	1	153259400	1_75	0	0.11249279810595	16.7422239161653	3.14121723042479e-05	1.87142857142845	1
ENSG00000163220.10	S100A9	1	153365467	1_75	0	0.0402829416435994	6.79803573515417	4.56735455093348e-06	-0.731543624160952	1
ENSG00000163221.8	S100A12	1	153365467	1_75	0	0.0402829416435994	6.79803573515417	4.56735455093348e-06	-0.731543624160952	1
ENSG00000143546.9	S100A8	1	153365467	1_75	0	0.0323452214790834	4.70406363859892	2.53771836886744e-06	0.0632322970373863	2
ENSG00000197956.9	S100A6	1	153535924	1_75	0	0.0330333282469971	4.90462816301923	2.70220644859617e-06	0.246289866538477	2
ENSG00000196420.7	S100A5	1	153540215	1_75	0	0.0325583173478563	4.7666213756708	2.58840788275206e-06	0.138755980861194	1
ENSG00000188015.9	S100A3	1	153546477	1_75	0	0.0326944283619186	4.80636637321813	2.62090166403113e-06	0.10277068927976	2
ENSG00000196154.11	S100A4	1	153549961	1_75	0	0.0486492831440515	8.60477924239826	6.98194275489918e-06	1.029702970297	1
ENSG00000189334.8	S100A14	1	153617113	1_75	0	0.044780836607268	7.81059624498536	5.83359798275481e-06	0.636363636363583	1
ENSG00000160678.11	S100A1	1	153632380	1_75	0	0.0339193129325894	5.15690172878793	2.91740019516268e-06	0.574803149606223	1
ENSG00000189171.14	S100A13	1	153630385	1_75	0	0.0384560914230955	6.35464536118793	4.07583473107715e-06	0.835009398811691	2
ENSG00000160679.12	CHTOP	1	153628302	1_75	0	0.032369043674515	4.71107317437833	2.5433716385958e-06	-0.100775193798478	1
ENSG00000143553.10	SNAPIN	1	153657644	1_75	0	0.0343140874339025	5.26715749580529	3.01445540702833e-06	0.201612903225912	1
ENSG00000169418.9	NPR1	1	153678582	1_75	0	0.0965350530738876	15.2384433988519	2.45349824419434e-05	2.05363984674375	1
ENSG00000143554.13	SLC27A3	1	153774134	1_75	0	0.0562059766212861	9.99185849189049	9.3667489166969e-06	-1.18076923076916	1
ENSG00000143614.9	GATAD2B	1	153923736	1_75	0	0.0324498643007543	4.73484004073813	2.56258513280735e-06	-0.586466165413852	1
ENSG00000198837.9	DENND4B	1	153940057	1_75	0	0.0324013912432216	4.72059096864908	2.55105683864131e-06	-0.0884930922895263	2
ENSG00000143570.17	SLC39A1	1	153985724	1_75	0	0.0332705207151821	4.97282285486414	2.75945103667109e-06	-0.786764705882129	1
ENSG00000143578.15	CREB3L4	1	153968263	1_75	0	0.0389933384254197	6.48708763659954	4.21891027918812e-06	0.398373983739697	1
ENSG00000143549.19	TPM3	1	154155073	1_75	0	0.0543115205961242	9.66210464401164	8.7523324278257e-06	-1.65509503290726	2
ENSG00000143569.18	UBAP2L	1	154214442	1_75	0	0.217968348098104	23.419220506084	8.51384960464395e-05	-2.79284779231098	2
ENSG00000143595.12	AQP10	1	154296450	1_75	0	0.03565984381258	5.63407242992324	3.35090386243184e-06	-0.499985905795989	4
ENSG00000143515.16	ATP8B2	1	154325898	1_75	0	0.044080668259727	7.65985082251776	5.63155833391268e-06	1.43236050015694	2
ENSG00000160712.12	IL6R	1	154427539	1_75	0	0.0403627576754765	6.81694894232666	4.58913651859211e-06	0.648000000000136	1
ENSG00000169291.9	SHE	1	154502081	1_75	0	0.0444061156098812	7.73028056119536	5.72529866900042e-06	-1.34337349397617	1
ENSG00000160714.9	UBE2Q1	1	154549918	1_75	0	0.0327428344113571	4.82046079714777	2.63247910448234e-06	-0.277873222348276	2
ENSG00000160710.15	ADAR	1	154628057	1_75	0	0.0329452239996743	4.87918699910212	2.68101987460543e-06	-0.42334182967923	2
ENSG00000203757.1	OR6K3	1	158746759	1_79	0	0.00347415298298481	7.2873164522339	4.22256820562781e-07	-0.895999999999809	1
ENSG00000158473.6	CD1D	1	158180389	1_79	0	0.00380364196095695	8.3815905254063	5.31723892489528e-07	-0.906735751295369	1
ENSG00000158477.6	CD1A	1	158251301	1_79	0	0.00436326231368134	9.56220227828117	6.95871988869058e-07	1.09302325581363	1
ENSG00000158485.10	CD1B	1	158431200	1_79	0	0.00505726140331508	10.6523423948004	8.985052629071e-07	1.31451612903211	1
ENSG00000158488.15	CD1E	1	158438322	1_79	0	0.00391479211528556	8.33650150025137	5.44317933556554e-07	1.05645161290337	1
ENSG00000163563.7	MNDA	1	158844029	1_79	0	0.0105982668949208	17.5006973559684	3.09350136640906e-06	-1.83200000000053	1
ENSG00000163564.14	PYHIN1	1	158930675	1_79	0	0.00797094842322987	15.1246518088133	2.01073802037062e-06	1.59880239520967	1
ENSG00000163565.18	IFI16	1	158999686	1_79	0	0.0317358671309996	27.8902607414834	1.47626066871366e-05	2.39720558882336	1
ENSG00000163568.14	AIM2	1	159147011	1_79	0	0.00405221361130403	8.94026595569907	6.04230821995127e-07	0.989071038251288	1
ENSG00000179639.10	FCER1A	1	159289890	1_79	0	0.00271613829003103	5.15605141391859	2.33576541032955e-07	-0.375523140508665	2
ENSG00000158716.8	DUSP23	1	159780839	1_79	0	0.00269782573152189	5.12816026554967	2.30746747164935e-07	0.315789473684181	1
ENSG00000181036.13	FCRL6	1	159800388	1_79	0	0.0238802243295753	25.4757337359085	1.01467090844109e-05	2.21751412429446	1
ENSG00000158714.10	SLAMF8	1	159826512	1_79	0	0.0100789917257175	17.4717681503888	2.9370683426693e-06	1.72048057700556	3
ENSG00000188004.9	C1orf204	1	159855271	1_79	0	0.00257988893954253	4.70977855928569	2.026569977283e-07	-0.0530303030303053	1
ENSG00000243284.1	VSIG8	1	159862185	1_79	0	0.00546796939583183	11.7657190554727	1.07301218732225e-06	-1.27083333333327	1
ENSG00000158710.14	TAGLN2	1	159925746	1_79	0	0.0026891886817727	5.10093068128482	2.28786714722522e-07	-0.300751879699289	1
ENSG00000162723.9	SLAMF9	1	159935478	1_79	0	0.00613910468567991	13.014039927386	1.33253087208901e-06	1.43894873563958	4
ENSG00000158764.6	ITLN2	1	160963275	1_79	0	0.00957826432789732	17.6386968920652	2.81782112567109e-06	-1.97297297297286	1
ENSG00000085552.16	IGSF9	1	159945134	1_79	0	0.0098732378537838	17.3974971097995	2.86488028129437e-06	1.7461139896378	1
ENSG00000162729.13	IGSF8	1	160013610	1_79	0	0.00683884185116623	13.5668035240096	1.54746274374212e-06	1.37392625209636	2
ENSG00000018625.14	ATP1A2	1	160116165	1_79	0	0.00272712419163645	5.19352113359536	2.36225580385994e-07	-0.221374045801508	1
ENSG00000132681.16	ATP1A4	1	160166418	1_79	0	0.00314265062282859	6.50517616975118	3.40969293685112e-07	-0.653333333333413	1
ENSG00000143318.12	CASQ1	1	160166418	1_79	0	0.00314265062282859	6.50517616975118	3.40969293685112e-07	-0.653333333333413	1
ENSG00000132716.18	DCAF8	1	160262886	1_79	0	0.00613002379615957	12.4915089876339	1.27713606991906e-06	-1.32000000000015	1
ENSG00000162735.18	PEX19	1	160285766	1_79	0	0.00316879011838556	6.59461344309022	3.48532213303482e-07	0.616766467066109	1
ENSG00000122218.14	COPA	1	160342475	1_79	0	0.00509552062580165	10.7888775629891	9.1690625200493e-07	-1.16024884633753	2
ENSG00000162736.15	NCSTN	1	160342711	1_79	0	0.00377598964390025	8.05079356964613	5.07025253834623e-07	-0.844290102818897	3
ENSG00000171786.5	NHLH1	1	160367549	1_79	0	0.007076741144459	13.7490211914929	1.62280073989487e-06	-1.34444444444389	1
ENSG00000162738.5	VANGL2	1	160400615	1_79	0	0.00309982175574264	6.28181061364985	3.2477430834843e-07	-0.494163424124711	1
ENSG00000066294.14	CD84	1	160579789	1_79	0	0.00259332473684903	4.76938752278314	2.06290685698961e-07	-0.16203703703701	1
ENSG00000117090.14	SLAMF1	1	160646978	1_79	0	0.00499600713596782	11.3208355785475	9.43325638966954e-07	1.44342966123081	2
ENSG00000117091.9	CD48	1	160669718	1_79	0	0.00656965230627626	12.7019930228791	1.39179208027524e-06	1.03885048327881	2
ENSG00000122223.12	CD244	1	160867832	1_79	2	0.0312006222462851	24.703969228626	1.28555333303236e-05	-4.96296296296325	1
ENSG00000179914.4	ITLN1	1	160884736	1_79	2	0.650472096048725	31.2895000755107	0.0003394590572983	5.65821422347529	2
ENSG00000158769.17	F11R	1	161021116	1_79	0	0.00312956291289934	9.79832225419054	5.11440964947395e-07	1.97826086956579	1
ENSG00000215845.10	TSTD1	1	161038745	1_79	0	0.00500202735275535	10.7534880306235	8.97130297825208e-07	1.07901592418331	2
ENSG00000158773.14	USF1	1	161041001	1_79	0	0.00266083272600592	5.66427536307677	2.51374972983701e-07	1.21093749999993	1
ENSG00000162755.13	KLHDC9	1	161098329	1_79	0	0.0122189076105542	23.2194338831281	4.73199321826165e-06	-3.07241379310187	1
ENSG00000143256.4	PFDN2	1	161117821	1_79	0	0.00517649964748446	11.6151154883314	1.00281270295109e-06	-1.20559440559393	1
ENSG00000158793.13	NIT1	1	161118210	1_79	0	0.0107685257999951	18.7123850503485	3.36082194229399e-06	-1.86486486486558	1
ENSG00000143222.11	UFC1	1	161158854	1_79	0	0.00435183368204084	10.0075001444136	7.26370168645657e-07	1.16387337057811	1
ENSG00000143224.17	PPOX	1	161167668	1_79	0	0.0198753415784481	28.5998674258264	9.48066337853179e-06	3.48510638297907	1
ENSG00000158850.14	B4GALT3	1	161177981	1_79	0	0.0121459167675325	19.6931777022267	3.98938734859103e-06	-2.31313488778974	2
ENSG00000158864.12	NDUFS2	1	161196933	1_79	0	0.0870979678715409	36.8265634790532	5.34969868858988e-05	-2.87101020218928	2
ENSG00000158869.10	FCER1G	1	161215268	1_79	0	0.0025877793896576	4.8619331956347	2.09843896751932e-07	0.493890863373183	3
ENSG00000158882.14	TOMM40L	1	161218797	1_79	0	0.00403089356830466	8.99462678341229	6.0470642711539e-07	1.00042682716186	4
ENSG00000158874.11	APOA2	1	161223893	1_79	0	0.00419475963305982	8.11567452722859	5.67795318342651e-07	0.264923297512806	2
ENSG00000248485.1	PCP4L1	1	161259010	1_79	0	0.00432580114699011	9.35771744166435	6.75144267431009e-07	-1.07051282051312	1
ENSG00000158887.15	MPZ	1	161306153	1_79	0	0.00818548652855977	17.3463029348127	2.36816266646474e-06	-1.8406466512704	1
ENSG00000143252.14	SDHC	1	161409861	1_79	0	0.0200434509706956	24.8434582832719	8.30509595282089e-06	-2.78212290502887	1
ENSG00000203747.10	FCGR3A	1	161556397	1_79	0	0.00465817006017366	9.4344101691488	7.32976749759442e-07	-1.15297032681966	2
ENSG00000162747.9	FCGR3B	1	161532142	1_79	0	0.00283578475610835	6.68168003375683	3.16023256415784e-07	1.00302114803616	1
ENSG00000162746.14	FCRLB	1	161716109	1_79	0	0.00257996668357252	5.16537113931871	2.22267382419556e-07	0.321917808219274	1
ENSG00000081721.11	DUSP12	1	161749589	1_79	0	0.00332360250319208	7.37271906998249	4.0869268903257e-07	1.17786819337671	2
ENSG00000118217.5	ATF6	1	161766245	1_79	0	0.00258967199371063	4.81782258024841	2.08092136143169e-07	0.0399633709438188	2
ENSG00000198929.12	NOS1AP	1	162073754	1_79	0	0.00287024729178975	5.78545710468959	2.76960031130661e-07	0.570136599417866	2
ENSG00000239887.4	C1orf226	1	162255355	1_79	0	0.00285441415702969	5.72610958131986	2.72606839128421e-07	0.55089820359254	1
ENSG00000198574.5	SH2D1B	1	162412043	1_80	0	0.0193849515598094	6.02036376833547	1.94646930336099e-06	0.592592592592537	1
ENSG00000152332.15	UHMK1	1	162499425	1_80	0	0.0169941811453509	4.7737841671926	1.35307892132827e-06	-0.136792452830258	1
ENSG00000117143.13	UAP1	1	162561704	1_80	0	0.0445398909477025	13.9382807104412	1.03542455900315e-05	-1.50839298857149	2
ENSG00000162733.16	DDR2	1	162631124	1_80	0	0.0191581754912754	5.90886821920468	1.88807202325572e-06	-0.515254237287878	1
ENSG00000132196.13	HSD17B7	1	162790761	1_80	0	0.0190846210692687	5.87242267102251	1.86922229989905e-06	0.569858923710758	2
ENSG00000143228.12	NUF2	1	163266611	1_80	0	0.054147382416606	15.812195296667	1.42800504624095e-05	-1.770161290323	1
ENSG00000185630.18	PBX1	1	164555760	1_80	0	0.0241615949093171	8.10944569254249	3.26796106813747e-06	-0.937931034482716	1
ENSG00000143149.12	ALDH9A1	1	165683798	1_81	0	0.0440693538111848	7.93005146576634	5.82871464192274e-06	0.891098998348912	2
ENSG00000143183.16	TMCO1	1	165808704	1_81	0	0.0360564552312869	6.01227985528859	3.61561618226698e-06	0.586538461538491	1
ENSG00000152382.5	TADA1	1	166875885	1_82	0	0.0383818876483739	14.6725291295461	9.39272085941144e-06	1.71428571428589	1
ENSG00000143167.11	GPA33	1	167166436	1_82	0	0.014551052899589	5.46246216715126	1.32569301259605e-06	0.447939033351531	2
ENSG00000143190.21	POU2F1	1	167221225	1_82	0	0.0788303877394426	21.5984196976715	2.83972146592835e-05	2.15756302521126	1
ENSG00000198821.10	CD247	1	167458010	1_82	0	0.0134720039121022	4.73399294284908	1.06370184375347e-06	-0.0712027757255271	3
ENSG00000143162.7	CREG1	1	167548592	1_82	0	0.0260831304042838	10.9933832454899	4.78245824134599e-06	1.22542852180308	2
ENSG00000198771.10	RCSD1	1	167580510	1_82	0	0.0154408812977281	6.02386628948282	1.55134186715963e-06	-0.579479197713902	3
ENSG00000197965.11	MPZL1	1	167768074	1_82	0	0.0143999809880747	5.3637716882966	1.28822673475732e-06	-0.393598526534861	3
ENSG00000143164.15	DCAF6	1	167936173	1_82	0	0.024277930208092	10.3121817781794	4.17563302873388e-06	-1.2065168011224	2
ENSG00000143158.10	MPC2	1	167936173	1_82	0	0.0208165987817371	8.85285018776541	3.07363994918923e-06	-1.01854992575067	2
ENSG00000143155.12	TIPRL	1	168178854	1_82	0	0.0464901697641359	16.5059282066647	1.27985623770783e-05	1.76114649681528	1
ENSG00000213064.9	SFT2D2	1	168225689	1_82	0	0.0170933447011153	6.98600057589035	1.99166262364501e-06	-0.759124087591124	1
ENSG00000143178.12	TBX19	1	168233865	1_82	0	0.0158011460472784	6.24206762946727	1.64504265140353e-06	0.629142977346377	2
ENSG00000143185.3	XCL2	1	168544200	1_82	0	0.0486898238835957	16.949115919619	1.37640220342729e-05	-1.70969853085958	2
ENSG00000143184.4	XCL1	1	168531512	1_82	0	0.0322635416998159	13.0163730972813	7.0042579882999e-06	1.48837209302314	1
ENSG00000143196.4	DPT	1	168729632	1_82	0	0.021151971156633	9.00439632924652	3.17662210315917e-06	-1.03030303030277	1
ENSG00000143153.12	ATP1B1	1	169105910	1_82	0	0.061420135573431	19.1828768168758	1.96509981283409e-05	1.97487437185845	1
ENSG00000143156.13	NME7	1	169368400	1_83	0	0.0233274579563932	5.13278727737151	1.99701251583625e-06	-0.500000000000095	1
ENSG00000117479.12	SLC19A2	1	169443797	1_83	0	0.0234846150944489	5.19350341552075	2.03424835640894e-06	0.265822784810174	1
ENSG00000198734.10	F5	1	169586812	1_83	0	0.0565367441658826	13.4875471756404	1.27181480743609e-05	1.75502952876362	3
ENSG00000174175.16	SELP	1	169608095	1_83	0	0.110135004683277	18.701660035145	3.43530766308479e-05	-2.45606181105893	2
ENSG00000000460.16	C1orf112	1	169661963	1_83	0	0.0386413429294419	9.55359717076628	6.1571430272583e-06	1.92967165730697	2
ENSG00000188404.8	SELL	1	169601838	1_83	0	0.120770151124335	19.9558221284293	4.01966018023042e-05	2.01106164083154	3
ENSG00000171806.11	METTL18	1	169794673	1_83	0	0.0952137447565802	18.8434347296969	2.99240119534106e-05	-3.42028985507063	1
ENSG00000000457.13	SCYL3	1	169891332	1_83	0	0.0225351733347609	5.02092383530967	1.88714226744727e-06	-1.35949697217948	2
ENSG00000075945.12	KIFAP3	1	170084040	1_83	0	0.0273250789185816	6.76772651557062	3.08435480656711e-06	-1.85029446169268	2
ENSG00000120370.12	GORAB	1	170532605	1_83	0	0.0343721908197165	8.72710008559478	5.00307803000197e-06	-0.868217054263687	1
ENSG00000116132.11	PRRX1	1	170662279	1_84	0	0.0329443939523103	12.881655810776	7.07804499538455e-06	-1.42335766423336	1
ENSG00000007933.12	FMO3	1	171090482	1_84	0	0.0266343560058431	11.2016862070559	4.97606114889786e-06	-1.28743971646992	3
ENSG00000094963.13	FMO2	1	171185239	1_84	0	0.0239238343800525	10.0440198611458	4.00773000096753e-06	1.12133891213321	1
ENSG00000076258.9	FMO4	1	171314054	1_84	0	0.0955367371905514	22.9962617933942	3.6642724274407e-05	-2.11600000000124	1
ENSG00000117523.15	PRRC2C	1	171478539	1_84	0	0.0138777317728022	4.97963758069852	1.15259393683306e-06	-0.173228346456723	1
ENSG00000034971.16	MYOC	1	171652917	1_84	0	0.0147763437970307	5.43165891963011	1.3386270091009e-06	0.442105263157746	1
ENSG00000117533.14	VAMP4	1	171742012	1_84	0	0.036085984152785	13.7566208161714	8.27962040742921e-06	-1.8157599447832	2
ENSG00000010165.19	METTL13	1	171781634	1_84	0	0.0218642289888623	9.30353956916594	3.39267674411971e-06	-1.32374100719432	1
ENSG00000197959.13	DNM3	1	171841377	1_84	0	0.0258496852365202	11.014844082749	4.74890759158078e-06	1.1962421711903	1
ENSG00000135845.9	PIGC	1	172444386	1_84	0	0.0135689626319863	4.70876930324602	1.06564896039477e-06	0.00799999999999749	1
ENSG00000094975.13	SUCO	1	172532503	1_84	0	0.0190408849275303	7.38178310671252	2.34427477517054e-06	-0.694444444444592	1
ENSG00000117560.7	FASLG	1	172658724	1_84	0	0.0209494420675675	8.015878371213	2.80081023997855e-06	-0.430167597765402	1
ENSG00000117586.10	TNFSF4	1	173199091	1_85	0	0.739296955117611	20.0380657419333	0.000247078422693894	-4.04166666666646	1
ENSG00000117592.8	PRDX6	1	173460856	1_85	0	0.0416963460540709	8.55626833492831	5.95034984113047e-06	1.18505280926719	2
ENSG00000076321.10	KLHL20	1	173704948	1_85	0	0.0296343448965375	5.5015728200691	2.71920720555305e-06	-0.753375153846657	2
ENSG00000117593.9	DARS2	1	173823772	1_85	0	0.0277591040092927	4.86714915075904	2.25340993553148e-06	-0.557971014492583	1
ENSG00000185278.15	ZBTB37	1	173868168	1_85	0	0.0274158244593433	4.82382518188586	2.20573318226633e-06	-0.14965986394558	1
ENSG00000117601.13	SERPINC1	1	173916899	1_85	0	0.0277513430055751	4.87287987464089	2.25543240699373e-06	0.279148500821528	2
ENSG00000152061.23	RABGAP1L	1	174159319	1_85	0	0.0289764796804203	5.37265941077329	2.59654012452409e-06	-0.302083333333251	1
ENSG00000116161.17	CACYBP	1	175000135	1_85	0	0.0273971864493977	4.76516297766351	2.17742813284211e-06	0.201492537313458	1
ENSG00000120333.4	MRPS14	1	175023749	1_85	0	0.0335228292886066	6.53070086136975	3.6514096787807e-06	0.594470046083313	1
ENSG00000235750.9	KIAA0040	1	175175864	1_86	0	0.0825957155498364	14.5610889223162	2.0059101668254e-05	1.5742730136684	2
ENSG00000143207.19	RFWD2	1	176207677	1_86	0	0.0298804704535559	4.79463613992987	2.38947885175586e-06	-0.104333868378775	1
ENSG00000120341.18	SEC16B	1	177984617	1_87	0	0.0387567154231356	7.70034035948051	4.97756558823276e-06	-0.952076677316723	1
ENSG00000116191.17	RALGPS2	1	178725693	1_87	0	0.0282944279810249	4.70189336967567	2.21887991932129e-06	-0.0396569109357246	2
ENSG00000116199.11	FAM20B	1	179026386	1_89	0	0.093002194270055	17.5575565357175	2.72343726978046e-05	2.42635658914676	1
ENSG00000186283.13	TOR3A	1	179081343	1_89	0	0.0283950821741742	6.14889221210551	2.91205863607045e-06	0.169427825382307	2
ENSG00000143322.19	ABL2	1	179221523	1_89	0	0.0386653524766862	9.09117866751204	5.86276210630758e-06	1.18426868103824	3
ENSG00000057252.12	SOAT1	1	179293199	1_89	0	0.0259615771158618	5.29733305516945	2.29376254015687e-06	-0.366489678942082	2
ENSG00000169905.12	TOR1AIP2	1	179878742	1_89	0	0.0342862319705056	7.94413645512034	4.54283078382184e-06	0.787500000000102	1
ENSG00000143337.18	TOR1AIP1	1	179883025	1_89	0	0.0281044222975072	6.05116849177445	2.83644269536833e-06	-0.472081218274368	1
ENSG00000135837.15	CEP350	1	179954679	1_89	0	0.030251732659629	6.75162830639398	3.40658229301357e-06	-0.752746650668098	2
ENSG00000116260.16	QSOX1	1	180154450	1_89	0	0.0273291575091434	5.7852217004541	2.63697708486123e-06	0.64375856781381	2
ENSG00000230124.6	ACBD6	1	180502528	1_89	0	0.0280771531509494	6.04195142108898	2.82937430792921e-06	-0.62213740458012	1
ENSG00000135823.13	STX6	1	180951397	1_89	0	0.0352663652662245	8.2129306426135	4.8307989383821e-06	-0.885233877532984	3
ENSG00000153029.14	MR1	1	181056895	1_89	0	0.0248163071764816	4.86878127815028	2.01519708747402e-06	-0.193548387096818	1
ENSG00000198216.10	CACNA1E	1	181412848	1_90	0	0.0258302334924136	5.17561695301392	2.22972120625855e-06	-0.420067279660276	2
ENSG00000135828.11	RNASEL	1	182589381	1_90	0	0.0260055484559099	5.23987358844922	2.27272522820119e-06	-0.328125000000061	1
ENSG00000143333.6	RGS16	1	182612409	1_90	0	0.0248344253607204	4.80217297869973	1.98907894672493e-06	0.196610169491504	1
ENSG00000135838.13	NPL	1	183006011	1_91	0	0.0266119348051711	4.76039789289381	2.11290422089771e-06	-0.274647887324062	1
ENSG00000135862.5	LAMC1	1	183021037	1_91	0	0.0293848254392465	5.70290485639533	2.79498413365925e-06	-0.298564598805504	2
ENSG00000116698.21	SMG7	1	183471970	1_91	0	0.040595755123194	8.78460409205317	5.94788993070365e-06	1.28438846206116	2
ENSG00000162704.15	ARPC5	1	183635770	1_91	0	0.191514127538884	23.994358554768	7.66425712505888e-05	-3.00806451612903	1
ENSG00000143344.15	RGL1	1	183636108	1_91	0	0.0702906101416444	14.0626133800965	1.64863097665499e-05	2.21899736147784	1
ENSG00000198756.10	COLGALT2	1	184037415	1_91	0	0.0285773326167154	5.43783372806236	2.59183720268245e-06	-0.430656934306425	1
ENSG00000198860.11	TSEN15	1	184046529	1_91	0	0.0320215433999468	6.52093349120251	3.48266849236466e-06	0.756388996436254	2
ENSG00000116406.18	EDEM3	1	184756487	1_92	0	0.0265262254596407	4.81706007895701	2.13116769863483e-06	0.0320000000000038	1
ENSG00000135842.16	FAM129A	1	184974705	1_92	0	0.0484410531554141	10.5635740716434	8.53462736820775e-06	-1.12236286919849	1
ENSG00000121486.11	TRMT1L	1	185156912	1_92	0	0.0283739313973955	5.45721144204312	2.58255988587843e-06	-0.328467153284864	1
ENSG00000116668.12	SWT1	1	185156912	1_92	0	0.0283739313973955	5.45721144204312	2.58255988587843e-06	0.328467153284863	1
ENSG00000116679.15	IVNS1ABP	1	185317057	1_92	0	0.0571239507341249	12.1476153298426	1.15736240912492e-05	-2.03046317855359	2
ENSG00000157181.15	C1orf27	1	186376310	1_92	0	0.0528352359276675	11.3971720942561	1.00434023801766e-05	-1.54701753553464	2
ENSG00000262180.1	OCLM	1	186400270	1_92	0	0.0800597069084295	15.4124561199096	2.05800276814883e-05	-2.06936416185019	1
ENSG00000116711.9	PLA2G4A	1	186898786	1_93	0	0.0981003132696777	17.7053118498793	2.8969038461072e-05	-2.16935483870993	1
ENSG00000090104.11	RGS1	1	192575980	1_96	0	0.0270756090849573	5.26017987416349	2.3754119450508e-06	-0.367753623188343	1
ENSG00000116741.7	RGS2	1	192800696	1_96	0	0.0428536098069188	9.63790355773461	6.88858612705562e-06	-1.07142857142868	1
ENSG00000023572.8	GLRX2	1	193105954	1_96	0	0.0335890330066243	7.31189101818099	4.09625813083578e-06	0.89677316742686	2
ENSG00000134371.10	CDC73	1	193121735	1_96	0	0.0258679154488931	4.8265674785598	2.0823796961783e-06	-0.0902255639097607	1
ENSG00000000971.15	CFH	1	196651787	1_98	0	0.0278375927718814	6.89872952783451	3.20302922493138e-06	-0.815602836879244	1
ENSG00000163362.10	C1orf106	1	200867038	1_101	0	0.0116856736730626	13.2836165722493	2.58898891641329e-06	-2.62881913327948	2
ENSG00000170128.4	GPR25	1	200875419	1_101	0	0.0455541217072595	74.3385447101076	5.64809298874993e-05	-8.56837671750254	2
ENSG00000118193.11	KIF14	1	200620641	1_101	0	0.0114572750522384	4.74916009867802	9.07524284364957e-07	0.193621867881552	1
ENSG00000118197.13	DDX59	1	200672961	1_101	0	0.0239695594923103	14.9935134590674	5.99409431519041e-06	-2.74015748031526	1
ENSG00000118200.14	CAMSAP2	1	200740002	1_101	0	0.0115121901469432	4.75102080466302	9.12231347388358e-07	0.0600324664390738	2
ENSG00000116852.14	KIF21B	1	201022624	1_101	0	0.0121039983370156	5.55494708878001	1.12142152417237e-06	-0.869999999999506	1
ENSG00000116857.16	TMEM9	1	201154617	1_101	0	0.0197931495953343	9.28397238287131	3.06484737750595e-06	-0.744186046511361	1
ENSG00000159166.13	LAD1	1	201400151	1_101	0	0.0311486045354168	14.7624985437651	7.6693501858733e-06	-1.78906250000033	1
ENSG00000174307.6	PHLDA3	1	201445233	1_101	0	0.0492488183510699	18.5391229217662	1.52280784088967e-05	-1.85318559556796	1
ENSG00000159176.13	CSRP1	1	201456657	1_101	0	0.0124025032771435	5.45365519368041	1.12812476294731e-06	0.641427638292369	2
ENSG00000134369.15	NAV1	1	201543868	1_101	0	0.0114871930387517	4.73062785540711	9.06343468978725e-07	0.244094488189002	1
ENSG00000198700.9	IPO9	1	201688581	1_102	0	0.150313859558851	21.834157469607	5.47388374914079e-05	2.39913700154576	2
ENSG00000198892.6	SHISA4	1	201888432	1_102	0	0.0282386556753351	5.62056142744192	2.64718212805181e-06	-0.444444444444435	1
ENSG00000134375.10	TIMM17A	1	201954677	1_102	0	0.0262051365966866	4.91013619169532	2.14605116352904e-06	0.284615384615395	1
ENSG00000176393.10	RNPEP	1	201982484	1_102	0	0.0260561452736706	4.8559585000027	2.11030505393842e-06	-0.123294729930343	2
ENSG00000163435.15	ELF3	1	201983446	1_102	0	0.0451642685260573	10.1011149502953	7.60894421047932e-06	-1.10937499999983	1
ENSG00000143862.7	ARL8A	1	202141590	1_102	0	0.0267601182029316	5.1092907831283	2.28038803291796e-06	-0.290707615184269	2
ENSG00000143851.15	PTPN7	1	202161626	1_102	0	0.0375954484218672	8.34728263810503	5.23408165658097e-06	-0.970301263267173	2
ENSG00000133067.17	LGR6	1	202202211	1_102	0	0.0305619737842349	6.37283126684444	3.24843307885071e-06	0.644444444444429	1
ENSG00000077157.21	PPP1R12B	1	202348568	1_102	0	0.0264880292637	5.01216798728593	2.21429444971913e-06	0.278900045649227	2
ENSG00000117139.16	KDM5B	1	202808833	1_102	0	0.0259565191298703	4.81956053117112	2.08647889529014e-06	0.142857142857217	1
ENSG00000159346.12	ADIPOR1	1	202958379	1_102	0	0.02608809957659	4.86760231668225	2.11795943654363e-06	0.204076305258838	2
ENSG00000159348.12	CYB5R1	1	202967673	1_102	0	0.0257830318146891	4.75584670445388	2.04513479471486e-06	0.119563859627431	2
ENSG00000143847.15	PPFIA4	1	203070474	1_102	0	0.0453221252094351	10.1345557491718	7.66081699561293e-06	1.28355863088585	2
ENSG00000163485.16	ADORA1	1	203119486	1_102	0	0.060360443379758	12.8874461875318	1.29741642495821e-05	1.59090909090959	1
ENSG00000133055.8	MYBPH	1	203177038	1_102	0	0.033569469962107	7.26684632595611	4.06865219171125e-06	0.77325581395366	1
ENSG00000133048.12	CHI3L1	1	203108671	1_102	0	0.049280630876084	10.9372514568581	8.98968680628344e-06	1.41367699927951	2
ENSG00000133063.15	CHIT1	1	203227362	1_102	0	0.131528835235725	20.5002173842625	4.49717249800892e-05	-2.11937364619395	3
ENSG00000159388.5	BTG2	1	203269579	1_102	0	0.0328032526069775	7.04682710678656	3.85541053857958e-06	-0.854961832061252	1
ENSG00000122176.10	FMOD	1	203351950	1_102	0	0.0277400728601586	5.45118063483412	2.52207662131501e-06	0.433878157503415	1
ENSG00000174567.7	GOLT1A	1	204214495	1_103	0	0.0847708581705852	14.8711547240046	2.10257442490689e-05	-2.08910891089086	1
ENSG00000122188.12	LAX1	1	203768908	1_103	0	0.0312621524745189	5.28219128003042	2.75418498583794e-06	0.499999999999981	1
ENSG00000182004.12	SNRPE	1	203861428	1_103	0	0.0478554240856116	9.34948564580928	7.46240806849144e-06	1.10994764397956	1
ENSG00000143850.13	PLEKHA6	1	204344581	1_103	0	0.0306336797635207	5.08885107019906	2.60003392512513e-06	-0.454545454545469	1
ENSG00000158615.8	PPP1R15B	1	204412110	1_103	0	0.0318530816902326	5.46052823988858	2.9009899110528e-06	-0.594117647058774	1
ENSG00000198625.12	MDM4	1	204517114	1_103	0	0.0482056907441745	9.41941375880883	7.57324993993296e-06	1.12977099236654	1
ENSG00000174529.7	TMEM81	1	205084986	1_104	0	0.0280920280754619	5.63982484221453	2.64246239485261e-06	-0.669354838709725	1
ENSG00000117222.13	RBBP5	1	205121305	1_104	0	0.0643693030302057	13.5764744842428	1.45755825034288e-05	1.61437908496702	1
ENSG00000133059.16	DSTYK	1	205210869	1_104	0	0.0306261034640847	6.46154506188609	3.30056453130025e-06	-0.82925907815876	2
ENSG00000133069.15	TMCC2	1	205226103	1_104	0	0.026307437000811	5.01593184400463	2.20084912498146e-06	-0.376707714602868	2
ENSG00000163545.8	NUAK2	1	205321732	1_104	0	0.0256258628657357	4.76652681221988	2.03723272404888e-06	-0.264708320928617	2
ENSG00000117266.15	CDK18	1	205504902	1_104	0	0.0266941186950616	5.15461861472965	2.29494472921206e-06	-0.379644588045153	1
ENSG00000174514.12	MFSD4A	1	205564053	1_104	0	0.0254714624781072	4.70913455972518	2.000576150281e-06	-0.178112862877335	2
ENSG00000158711.13	ELK4	1	205617507	1_104	0	0.0255492708774272	4.73809308046294	2.01902736219643e-06	0.0187443102681273	2
ENSG00000158715.5	SLC45A3	1	205680319	1_104	0	0.0299896338620352	6.2617175140122	3.13202154198374e-06	0.839650145772478	1
ENSG00000069275.12	NUCKS1	1	205688442	1_104	0	0.105670644214536	18.4011321892382	3.24309003571499e-05	-2.70400000000104	1
ENSG00000117280.12	RAB29	1	205775418	1_104	0	0.233823336932927	26.4243144612719	0.00010305087618626	3.18354427093168	2
ENSG00000133065.10	SLC41A1	1	205810103	1_104	0	0.0421553779014987	9.50980919022993	6.68628517412959e-06	1.85029474615231	2
ENSG00000162877.12	PM20D1	1	205813590	1_104	0	0.108197599993294	18.6335405322539	3.36258379333128e-05	-2.74603174603096	1
ENSG00000117322.17	CR2	1	207454348	1_105	0	0.0276804567937919	13.4575570194577	6.21297472567156e-06	-1.58112024349126	2
ENSG00000263528.7	IKBKE	1	206470213	1_105	0	0.0652769917213374	21.6381344278313	2.35580886620533e-05	2.24710260922477	2
ENSG00000266094.7	RASSF5	1	206507103	1_105	0	0.0318915255508625	15.144111001205	8.055252980303e-06	-2.01917808219281	1
ENSG00000136634.5	IL10	1	206773062	1_105	0	0.0119170674636195	6.03567763046943	1.19965270962462e-06	1.81081081081002	1
ENSG00000162892.15	IL24	1	206895327	1_105	0	0.0252522922145257	16.0917287133537	6.77740773731977e-06	2.79838709677355	1
ENSG00000162894.11	FCMR	1	206923405	1_105	0	0.0269030338700762	18.4653413594218	8.28549967501782e-06	3.36800000000033	1
ENSG00000162896.5	PIGR	1	206945992	1_105	0	0.0199754990973171	12.5930137235185	4.1955357050327e-06	2.37096774193471	1
ENSG00000182795.12	C1orf116	1	207032059	1_105	0	0.0371083570987765	15.7911710167294	9.77341116294418e-06	1.6529411764706	1
ENSG00000180667.10	YOD1	1	207050983	1_105	0	0.116308401102681	25.6962996385282	4.98473159966745e-05	2.37651122625302	1
ENSG00000123843.12	C4BPB	1	207088956	1_105	0	0.0239380392844635	10.6469244768689	4.25082136174264e-06	-0.394342762063039	1
ENSG00000123838.10	C4BPA	1	207083958	1_105	0	0.0707359314050318	21.0435791845888	2.48267453961577e-05	2.06221239579643	2
ENSG00000196352.14	CD55	1	207321071	1_105	0	0.0116469296128537	5.06504487384295	9.83908820181035e-07	0.529411764705794	1
ENSG00000203710.10	CR1	1	207485050	1_105	0	0.0216118513034084	11.4620039472082	4.13154635732515e-06	-1.78128259774904	2
ENSG00000117335.19	CD46	1	207752016	1_105	0	0.0364886135139556	14.8357307431456	9.02872467407891e-06	1.45934959349648	1
ENSG00000076356.6	PLXNA2	1	208243841	1_106	0	0.0168478255143599	6.77009816912215	1.90238725534062e-06	-0.536653409219849	3
ENSG00000196878.14	LAMB3	1	209651362	1_106	0	0.0224911970935145	9.70376568220065	3.64009717810526e-06	-1.23809523809545	1
ENSG00000009790.14	TRAF3IP3	1	209769811	1_106	0	0.0285682906986054	10.4317175407028	4.97050117898725e-06	0.259431992156365	2
ENSG00000117595.10	IRF6	1	209806173	1_106	1	0.137061942907455	30.6829722050832	7.01413977451197e-05	-5.02233716782718	2
ENSG00000117597.17	DIEXF	1	209813208	1_106	0	0.0357485630542698	18.5414281357091	1.10550796875362e-05	2.87047028813592	2
ENSG00000117625.13	RCOR3	1	211254784	1_107	0	0.0267555384991988	8.38726554700292	3.74277909578265e-06	-1.06786658898406	2
ENSG00000082512.14	TRAF5	1	211325193	1_107	0	0.0299021394490473	9.44468350494701	4.71031311134717e-06	1.38151094140174	2
ENSG00000170385.9	SLC30A1	1	211602400	1_107	0	0.0216128264170149	6.36080023738701	2.29289109535088e-06	-0.490683229813486	1
ENSG00000117650.12	NEK2	1	211675781	1_107	0	0.0186247792935071	4.95052356069466	1.53780890813825e-06	-0.257400552642834	2
ENSG00000123684.12	LPGAT1	1	211821329	1_107	0	0.0272878688313932	8.57453400162876	3.90247609331298e-06	1.27454126226753	2
ENSG00000143493.12	INTS7	1	212035474	1_107	0	0.028798977691899	9.08704613991634	4.36475539250976e-06	-1.12189616252849	1
ENSG00000143476.17	DTL	1	212035474	1_107	0	0.028798977691899	9.08704613991634	4.36475539250976e-06	1.12189616252849	1
ENSG00000066027.11	PPP2R5A	1	212260899	1_107	0	0.0305126982847574	9.63707943762567	4.90440310933689e-06	1.11949685534632	1
ENSG00000065600.12	TMEM206	1	212342271	1_107	0	0.0199482067419127	5.60094017872668	1.86348070507739e-06	0.399999999999987	1
ENSG00000117691.9	NENF	1	212437697	1_107	0	0.0250007160830943	7.74277703628263	3.22856331001892e-06	0.789314074128107	2
ENSG00000123685.8	BATF3	1	212681767	1_108	0	0.0310066693680429	7.1269741955838	3.68570362888471e-06	0.300273847557577	2
ENSG00000117697.14	NSL1	1	212792127	1_108	0	0.411292104959242	19.3355976967363	0.000132638035214166	3.60759493670701	1
ENSG00000203705.10	TATDN3	1	212789657	1_108	0	0.105807524169764	14.699305598243	2.59402093561193e-05	-3.06951343860489	2
ENSG00000162769.12	FLVCR1	1	212858008	1_108	0	0.0391162137217214	8.89289104598008	5.80176170853344e-06	0.112903225806433	1
ENSG00000174606.13	ANGEL2	1	213004666	1_108	0	0.0409761608365064	9.94002833515142	6.79327184116276e-06	1.06214351465126	3
ENSG00000136643.11	RPS6KC1	1	213053708	1_108	0	0.0305321353842785	7.1780179120292	3.65528986908704e-06	-0.55633802816873	1
ENSG00000143499.13	SMYD2	1	214280940	1_108	0	0.0362459671197406	8.96978097118883	5.42252591278725e-06	-1.10059375347114	2
ENSG00000117724.12	CENPF	1	214602949	1_109	0	0.0593125380433555	9.47783683192372	9.37596206718468e-06	1.22450766114328	2
ENSG00000092978.10	GPATCH2	1	217631213	1_110	0	0.0228239614778234	7.04646568792405	2.68239340554035e-06	-0.822586432062038	2
ENSG00000143353.11	LYPLAL1	1	219173067	1_111	0	0.0357138875307426	7.78304705545112	4.63603694622577e-06	-1.06165472716175	2
ENSG00000136628.17	EPRS	1	220048304	1_112	0	0.0290242147462247	11.6437410694693	5.63654687942547e-06	1.28947368421072	1
ENSG00000162813.17	BPNT1	1	220090556	1_112	0	0.0203912543294424	8.29174909787967	2.82000708325615e-06	-0.858024691358301	1
ENSG00000067704.9	IARS2	1	220093626	1_112	0	0.0163761844418848	6.2148192571091	1.69746695844349e-06	1.04802133081748	3
ENSG00000118873.15	RAB3GAP2	1	220272146	1_112	0	0.0276699837951013	11.1892068115043	5.16378689985091e-06	-1.66190476190471	1
ENSG00000162817.6	C1orf115	1	220661426	1_112	0	0.0141992016245016	4.86562073940203	1.15229130722228e-06	0.292803970223159	1
ENSG00000117791.15	MARC2	1	220728387	1_112	0	0.0650222217730281	19.3638377056009	2.09997122883151e-05	-2.88474503700708	2
ENSG00000186205.12	MARC1	1	220786898	1_112	0	0.0155173931355359	5.70519570788369	1.47655427580438e-06	-0.409167412895615	2
ENSG00000143498.17	TAF1A	1	222569334	1_114	0	0.0214874370308433	4.82916654059005	1.73068052024591e-06	0.102347283158641	2
ENSG00000154305.16	MIA3	1	222618304	1_114	0	0.0212654276519768	4.73068845101067	1.67787102421752e-06	0.0248962655601553	1
ENSG00000186063.12	AIDA	1	222712777	1_114	0	0.0260251657994873	6.64781412955792	2.8855757447157e-06	0.728323699422096	1
ENSG00000154309.8	DISP1	1	222872138	1_114	0	0.0213357154864926	4.76198162511287	1.69455251439054e-06	-0.148965772038032	2
ENSG00000187554.11	TLR5	1	223142833	1_114	0	0.231547476216764	28.0571091976162	0.000108353533776643	3.35772357723624	1
ENSG00000143502.14	SUSD4	1	223359228	1_114	0	0.0222534701441384	5.16144776294353	1.91570831918198e-06	0.270676691729261	1
ENSG00000203697.11	CAPN8	1	223666638	1_114	0	0.0241772939504421	5.9483313089112	2.39862825975556e-06	-0.679487179486986	1
ENSG00000143514.16	TP53BP2	1	223846177	1_114	0	0.0215980481974564	4.87787605384487	1.7571359826569e-06	-0.262443438914078	1
ENSG00000143753.12	DEGS1	1	224235412	1_114	0	0.0215346946781634	4.85001290794677	1.741974200807e-06	0.138775510204057	1
ENSG00000143771.11	CNIH4	1	224356827	1_114	0	0.0213148300204823	4.75269413096348	1.68959199994714e-06	0.107382550335609	1
ENSG00000143786.7	CNIH3	1	224436689	1_114	0	0.0212428413865715	4.72061212213957	1.67251888116713e-06	-0.0675675675675419	1
ENSG00000143772.9	ITPKB	1	226689476	1_116	0	0.0203599135726943	5.29092487014367	1.79666716272902e-06	-0.0643400156457248	3
ENSG00000143801.16	PSEN2	1	226870643	1_116	0	0.0406745628947643	15.3197288500392	1.03928361099063e-05	-2.75409720985803	2
ENSG00000163050.16	COQ8A	1	226897945	1_116	0	0.031281880265482	10.7850208446705	5.62696150113765e-06	1.69029377695526	2
ENSG00000143776.18	CDC42BPA	1	227318982	1_116	0	0.0219107042590161	5.98054032115798	2.18553046826915e-06	0.273543390977285	2
ENSG00000181450.17	ZNF678	1	227563411	1_116	0	0.0188662041382296	4.74333158865727	1.49254735972315e-06	0.114649681528663	1
ENSG00000143740.14	SNAP47	1	227730861	1_116	0	0.026888232162272	7.46981868728464	3.3499044160613e-06	-0.431506849315139	1
ENSG00000081692.12	JMJD4	1	227730861	1_116	0	0.0216522617070902	6.89100105247098	2.48854609490027e-06	-1.15785532463297	2
ENSG00000143774.16	GUK1	1	228138673	1_116	0	0.0190133624153456	4.80576516485929	1.52398810418321e-06	0.304117520962193	2
ENSG00000181873.12	IBA57	1	228174981	1_116	0	0.0469124283682153	13.1668585057406	1.03022050216819e-05	1.8307692307695	1
ENSG00000162931.11	TRIM17	1	228416547	1_116	0	0.0192006705220754	5.00394969751527	1.60246825976999e-06	0.635944700460718	1
ENSG00000181218.5	HIST3H2A	1	228457362	1_116	0	0.0191171638425975	4.95534425418422	1.58000113420808e-06	0.685534591195247	1
ENSG00000196890.4	HIST3H2BB	1	228457362	1_116	0	0.0194380445336143	5.14368507105321	1.66758142465466e-06	-0.779699836065893	2
ENSG00000168159.11	RNF187	1	228486873	1_116	0	0.0304466031506029	9.28831514310395	4.7166743682943e-06	1.57236025708554	2
ENSG00000168118.11	RAB4A	1	229272092	1_117	0	0.017660880808801	4.96147201603619	1.46144680206509e-06	-0.134328358208978	1
ENSG00000154429.10	CCSAP	1	229325579	1_117	0	0.020242934744734	6.42682037283221	2.16985014966342e-06	0.711342824195516	3
ENSG00000135763.9	URB2	1	229626572	1_117	0	0.0178511795426896	6.28922221174093	1.87250921303032e-06	1.41721854304583	1
ENSG00000135775.13	COG2	1	230569600	1_118	0	0.0653368960791405	11.6128480742814	1.2654860113284e-05	-1.39985072225278	2
ENSG00000143643.12	TTC13	1	230978849	1_118	0	0.0352026822066694	5.6806648671112	3.33530096635101e-06	0.46031746031744	1
ENSG00000173409.13	ARV1	1	230979465	1_118	0	0.0343074033323891	5.4350134775143	3.10991543089304e-06	-0.512195121951438	1
ENSG00000116906.11	GNPAT	1	231240905	1_118	0	0.0323115368310251	4.86381781472407	2.62116897876566e-06	0.155339805825215	1
ENSG00000116903.7	EXOC8	1	231334904	1_118	0	0.0327353605670289	4.98796772534009	2.72333375562004e-06	-0.440720590862788	2
ENSG00000010072.15	SPRTN	1	231341696	1_118	0	0.0368848454804077	6.12601743514779	3.76865431068449e-06	-0.796875000000224	1
ENSG00000116918.13	TSNAX	1	231528861	1_118	0	0.0387377020776797	6.59398485877212	4.26031690984948e-06	-0.867132867133102	1
ENSG00000162946.21	DISC1	1	231626570	1_118	0	0.0394197520721648	6.76071962183869	4.44495040316061e-06	0.8676185093007	3
ENSG00000116991.10	SIPA1L2	1	232611120	1_119	0	0.0482978590391141	10.8361448586379	8.72896570725544e-06	-1.29411764705861	1
ENSG00000212916.4	MAP10	1	232805207	1_119	0	0.0631333369877534	13.4127767413512	1.41233442959659e-05	1.66140348018945	2
ENSG00000135778.11	NTPCR	1	232950261	1_119	0	0.0529490486835218	11.718747480276	1.03490256490991e-05	1.52044963938644	2
ENSG00000135749.18	PCNX2	1	233296553	1_120	0	0.0305434045822725	4.96032407566151	2.52689736147767e-06	-0.242647058823506	1
ENSG00000168275.14	COA6	1	234323607	1_120	0	0.0298997406556224	4.75760537084816	2.37255310856374e-06	0.169608739786933	2
ENSG00000059588.9	TARBP1	1	234474793	1_122	0	0.0172359333450105	7.85097146482968	2.25693114834604e-06	0.918171423682401	2
ENSG00000173726.10	TOMM20	1	235119391	1_122	0	0.0156896809543146	6.96140745420872	1.82167656736532e-06	0.749005488849602	3
ENSG00000116957.12	TBCE	1	235435658	1_122	0	0.0128122781013476	5.04577118286701	1.07823646330967e-06	-0.344920878143727	2
ENSG00000162885.12	B3GALNT2	1	235504442	1_122	0	0.0157884176849584	7.02076516270841	1.8487711669504e-06	0.758007117438011	1
ENSG00000116962.14	NID1	1	236037544	1_122	0	0.0128403810466877	5.06647686585252	1.08503583437754e-06	0.328859060402638	1
ENSG00000077585.13	GPR137B	1	236135582	1_122	0	0.0467189225620868	17.3392801027488	1.35108908785072e-05	-1.79485344009345	2
ENSG00000086619.13	ERO1B	1	236266653	1_122	0	0.0142213503042704	6.03205919508137	1.43075915855275e-06	0.669064748201091	1
ENSG00000186197.13	EDARADD	1	236348178	1_122	0	0.0129597678810338	5.15394090884324	1.11402968546079e-06	0.279720279720192	1
ENSG00000116977.18	LGALS8	1	236524482	1_122	0	0.0395572354299906	15.7470699674327	1.03892882237982e-05	1.91646384299434	3
ENSG00000119285.10	HEATR1	1	236604526	1_122	0	0.0449753173479209	16.9743966550907	1.27329398794501e-05	2.4186046511624	1
ENSG00000116984.12	MTR	1	236795503	1_122	0	0.0646709260430687	20.4668570852916	2.20759978133821e-05	-1.93898809523725	1
ENSG00000180875.4	GREM2	1	240652876	1_126	0	0.0266240872761159	6.08992728763326	2.70425063981099e-06	-0.648854961832159	1
ENSG00000091483.6	FH	1	241512955	1_127	0	0.024286032033301	5.05484019047568	2.04750088878879e-06	0.314960629921307	1
ENSG00000117009.11	KMO	1	241532492	1_127	0	0.026294276123376	5.80948047889267	2.54776062587132e-06	0.513427617624863	2
ENSG00000054277.13	OPN3	1	241638293	1_127	0	0.0264509574143946	5.86593673331778	2.58784867035578e-06	0.537313432835825	1
ENSG00000174371.16	EXO1	1	241847942	1_127	0	0.0421049548514982	10.2968730777317	7.23100515451908e-06	1.29457364341055	1
ENSG00000143702.15	CEP170	1	243264850	1_128	0	0.0298946739120101	6.2018059686884	3.09223221808125e-06	0.809160305343519	1
ENSG00000054282.15	SDCCAG8	1	243262387	1_128	0	0.0282313228675692	5.65719468623765	2.66374384495342e-06	0.694656488549966	1
ENSG00000117020.16	AKT3	1	243851261	1_128	0	0.026063248460221	4.89764409469789	2.12900103257076e-06	0.237822349570314	1
ENSG00000173728.10	C1orf100	1	244352788	1_129	0	0.0338115840122737	5.49230363191525	3.09727781028768e-06	-0.432432432432211	1
ENSG00000035687.9	ADSS	1	244450489	1_129	0	0.0345616243380777	5.70147310052289	3.28655822462644e-06	0.523810709930813	2
ENSG00000179397.17	C1orf101	1	244454264	1_129	0	0.0477880741924156	8.79923533271439	7.01333473850059e-06	-1.01929260450157	1
ENSG00000203667.9	COX20	1	244832361	1_129	0	0.0324334635103236	5.09576602521022	2.75653120462669e-06	-0.250688705234233	1
ENSG00000203666.12	EFCAB2	1	244964169	1_129	0	0.0542186667590198	10.0113582149503	9.05319637175919e-06	-1.18029350104895	1
ENSG00000197472.14	ZNF695	1	246976041	1_130	0	0.0245558142229646	6.80004491976175	2.78500658400994e-06	0.809245093975341	2
ENSG00000185420.18	SMYD3	1	246507807	1_130	0	0.0275712298766078	7.90054381290555	3.63306552388929e-06	-0.929539295392849	1
ENSG00000143653.9	SCCPDH	1	246721765	1_130	0	0.0292611840795702	8.46626721875991	4.13184454784203e-06	1.23749094797503	2
ENSG00000153207.14	AHCTF1	1	246940721	1_130	0	0.0197383726452894	4.72850998332755	1.55666714658656e-06	-0.138895661798074	3
ENSG00000277462.1	ZNF670	1	247078548	1_130	0	0.0293517430517012	8.49568846113903	4.15903505443327e-06	-1.02359590242162	2
ENSG00000188295.14	ZNF669	1	247094025	1_130	0	0.0387199606033021	11.1360982276795	7.19164208766704e-06	-1.34387476284155	3
ENSG00000196418.12	ZNF124	1	247170587	1_130	0	0.0231919389070192	6.25758242579075	2.42049250837394e-06	0.635944700460724	1
ENSG00000177535.7	OR2B11	1	247452585	1_131	0	0.0244804816222856	4.70236444080209	1.91997842244183e-06	-0.0764331210191147	1
ENSG00000162714.12	ZNF496	1	247349747	1_131	0	0.0262819890636266	5.35493889187466	2.34732300469734e-06	-0.370078740157557	1
ENSG00000162711.16	NLRP3	1	247391186	1_131	0	0.0247133803375934	4.79081200665129	1.97470118995751e-06	0.0929368029740289	1
ENSG00000169224.12	GCSAML	1	247510838	1_131	0	0.0264815127904973	6.24222372408181	2.75703466468333e-06	-1.43846153846191	1
ENSG00000162722.8	TRIM58	1	247857146	1_131	0	0.0468879198477034	11.0202269573448	8.61810161081247e-06	1.43624161073834	1
ENSG00000238243.3	OR2W3	1	247895495	1_131	0	0.0253048911724852	4.98789600808878	2.10514478149941e-06	-0.148500452882344	2
ENSG00000175137.10	SH3BP5L	1	248826485	1_131	0	0.0429774438042858	10.1158435656169	7.25108158137076e-06	1.29435312642128	2
ENSG00000171163.15	ZNF692	1	248859244	1_131	0	0.0322848677967423	7.35793281011001	3.96200423689835e-06	-0.905775075987773	1
ENSG00000184731.5	FAM110C	2	47011	2_1	0	0.0380142868772979	8.38343177926732	5.31531231838357e-06	0.944237918215063	1
ENSG00000143727.15	ACP1	2	264227	2_1	0	0.0461852755427952	10.2456496335738	7.89229199995905e-06	-1.26923076923075	1
ENSG00000035115.21	SH3YL1	2	266895	2_1	0	0.034286207186832	7.3985971098971	4.23086267494752e-06	0.906976744186084	1
ENSG00000151353.14	TMEM18	2	677295	2_1	0	0.0972036782716671	17.4452255747877	2.82826041020785e-05	-1.9900990099021	1
ENSG00000130508.10	PXDN	2	1799903	2_2	0	0.0820705034619259	17.7858635033752	2.43456939511166e-05	2.04863505419127	2
ENSG00000032389.12	TSSC1	2	3279929	2_2	0	0.0216213929859631	5.00836407756163	1.80609116429676e-06	0.306107633338613	2
ENSG00000182551.13	ADI1	2	3515885	2_2	0	0.0357263681939469	9.78404303859267	5.82998355525101e-06	1.08609271523185	1
ENSG00000171865.9	RNASEH1	2	3558995	2_2	0	0.0209677230937926	4.71725330864329	1.64968329200776e-06	-0.0208333333333378	1
ENSG00000151692.14	RNF144A	2	6932804	2_5	0	0.0277122411846036	5.31475278708801	2.45648900165664e-06	0.39097744360906	1
ENSG00000134313.15	KIDINS220	2	8837357	2_6	0	0.0293445122256591	6.11202788885353	2.99138511113017e-06	-0.547297297297492	1
ENSG00000143797.11	MBOAT2	2	9004209	2_6	0	0.0324327959932137	7.06463600334771	3.8215037153775e-06	-0.750294744038434	2
ENSG00000119185.12	ITGB1BP1	2	9419374	2_6	0	0.0561147567227105	12.311132271588	1.15221941124685e-05	-1.43000684392467	2
ENSG00000119203.13	CPSF3	2	9399534	2_6	0	0.0369627205132201	8.31127542258532	5.12379456199304e-06	-1.63190459371794	2
ENSG00000134330.18	IAH1	2	9473199	2_6	0	0.0254878309065961	4.7724998228706	2.02879844700512e-06	0.042801577053737	2
ENSG00000151694.12	ADAM17	2	9555777	2_6	0	0.0918414803957971	17.0853245691384	2.61711143231375e-05	2.39259259259314	1
ENSG00000115750.16	TAF1B	2	9843400	2_6	0	0.0327787339502088	7.16575074549145	3.91754486115007e-06	-0.878520875899948	2
ENSG00000134317.17	GRHL1	2	9951890	2_6	0	0.0825757281682603	16.0483119550693	2.21025242350559e-05	1.74893617021295	1
ENSG00000172059.10	KLF11	2	10021029	2_6	0	0.0259373362262398	4.93858321205251	2.13642599283268e-06	-0.216174510231884	3
ENSG00000171848.13	RRM2	2	10121909	2_6	0	0.0279441256441851	5.64692076422664	2.63185721997943e-06	0.457831325301436	1
ENSG00000115756.12	HPCAL1	2	10279525	2_7	0	0.118144861166908	22.9034185478731	4.51310306483989e-05	2.39161904204138	5
ENSG00000115758.12	ODC1	2	10448012	2_7	0	0.0196861385190843	5.66408629646928	1.85973259863471e-06	-0.458904109589058	1
ENSG00000115761.15	NOL10	2	10689644	2_7	0	0.0183294331080456	4.98759049080299	1.52475451192518e-06	-0.239709443099239	1
ENSG00000143882.10	ATP6V1C2	2	10722013	2_7	0	0.0221316594640285	6.77427869541456	2.50055922079721e-06	0.853368523173945	2
ENSG00000143870.12	PDIA6	2	10829202	2_7	0	0.0347575572841727	11.0664998761136	6.41533938287954e-06	1.36799999999983	1
ENSG00000162976.12	PQLC3	2	11152638	2_7	0	0.0430387801061638	13.1077404667273	9.40909584595862e-06	1.45250978994291	2
ENSG00000134318.13	ROCK2	2	11347918	2_7	0	0.0271911290739512	8.72924521481263	3.95880436569777e-06	-0.979266987302764	3
ENSG00000169016.16	E2F6	2	11466649	2_7	0	0.0188687775410786	5.26229268240438	1.65607068366219e-06	-0.475181789399575	2
ENSG00000134324.11	LPIN1	2	11694899	2_7	0	0.0232262015847563	7.23229055075015	2.80165182132614e-06	0.808839026343445	2
ENSG00000151779.12	NBAS	2	15561827	2_9	0	0.0491045932128522	10.78268959096	8.83098864360369e-06	1.43939393939399	1
ENSG00000079785.14	DDX1	2	15591481	2_9	0	0.0682089402640388	13.9475767632042	1.58671953278098e-05	-1.53543307086648	1
ENSG00000178295.14	GEN1	2	17753408	2_10	0	0.0227452692113725	7.01163122627365	2.65993028090899e-06	0.796834513353972	3
ENSG00000240857.1	RDH14	2	18517612	2_11	0	0.139742432154453	21.3758816057184	4.98209998003356e-05	-2.25174825174971	1
ENSG00000143867.6	OSR1	2	19359082	2_11	0	0.025024655664467	4.74374801368507	1.97992995982901e-06	-0.123417721518965	1
ENSG00000183891.5	TTC32	2	19901956	2_12	0	0.265385122015921	27.1676527441236	0.000120251027209257	-3.38114145565663	2
ENSG00000118965.14	WDR35	2	19990398	2_12	0	0.0321075034140573	6.31277539707801	3.38054701892788e-06	-0.57703081232479	1
ENSG00000068697.6	LAPTM4A	2	20052509	2_12	0	0.0369548947084754	7.65349907732271	4.71728493009781e-06	1.42613636363614	1
ENSG00000055917.15	PUM2	2	20224812	2_12	0	0.048656931743577	10.285258002435	8.34680014993344e-06	-1.2957225322827	2
ENSG00000118960.12	HS1BP3	2	20650679	2_12	0	0.0408668691832392	8.61460755250697	5.87174208037838e-06	0.977272727272694	1
ENSG00000143869.6	GDF7	2	20676230	2_12	0	0.0280615225658091	5.03094481239905	2.35462033424748e-06	0.274799586721765	4
ENSG00000118961.14	LDAH	2	20724350	2_12	0	0.0697346486462831	13.7520481266641	1.59947002731907e-05	-1.55698811167814	2
ENSG00000119771.14	KLHL29	2	23376693	2_14	0	0.0443324204522301	7.23098527115702	5.3466163971649e-06	0.803738317756743	1
ENSG00000119778.14	ATAD2B	2	23927293	2_14	0	0.110709996521437	16.1005696604176	2.97295396884098e-05	2.53012548901879	2
ENSG00000205639.9	MFSD2B	2	24009112	2_14	0	0.0346114440949625	4.86611867488669	2.80906974123611e-06	-0.517837215367167	2
ENSG00000163026.11	WDCP	2	24049526	2_14	0	0.0468562757776111	7.76139377611942	6.0655137380537e-06	-1.20338983050872	1
ENSG00000119782.13	FKBP1B	2	24013626	2_14	0	0.0353572200488528	5.06942853327836	2.98949080462758e-06	-0.589502166576454	2
ENSG00000115128.6	SF3B6	2	24077362	2_14	0	0.0491354312620191	8.21682760678333	6.73378201152431e-06	1.26404494382015	1
ENSG00000219626.8	FAM228B	2	24077362	2_14	0	0.0447452317053876	7.3197358654559	5.46263617796187e-06	1.30654853311306	2
ENSG00000115129.13	TP53I3	2	24064728	2_14	0	0.0410127065326084	6.48633046130148	4.43687922482573e-06	0.922765006036682	4
ENSG00000176732.6	PFN4	2	24123824	2_14	0	0.0408096732959855	6.43888468306711	4.38262054983561e-06	1.00000000000014	1
ENSG00000186453.12	FAM228A	2	24108990	2_14	0	0.0340286734991454	4.70421222862347	2.66988178191896e-06	0.0725816365795534	2
ENSG00000198399.14	ITSN2	2	24360850	2_14	0	0.0373611118895391	5.59546549558281	3.48671235142727e-06	-0.815477716220522	2
ENSG00000084676.15	NCOA1	2	24491962	2_15	0	0.0492236626602256	18.5403240786128	1.52212862227412e-05	2.50393700787416	1
ENSG00000184924.5	PTRHD1	2	24787549	2_15	0	0.0917681361484639	29.4205497216018	4.50300884369566e-05	4.33552631579006	1
ENSG00000138031.14	ADCY3	2	24921004	2_15	0	0.0405573107445667	22.4846649471003	1.52095258809983e-05	4.01421800947938	1
ENSG00000115137.11	DNAJC27	2	24874203	2_15	0	0.0702083661237154	17.1137664028532	2.00398548520983e-05	4.41503986763481	2
ENSG00000119772.16	DNMT3A	2	25343038	2_15	0	0.0112770586978096	4.83493014807983	9.09381574790358e-07	-0.626984126984228	1
ENSG00000138101.18	DTNB	2	25673259	2_15	0	0.0147248542871935	6.69289069829891	1.64370866275104e-06	0.212175053309395	2
ENSG00000143970.16	ASXL2	2	25878763	2_15	0	0.023895593814665	11.9421958135367	4.7595086547937e-06	1.43703703703743	1
ENSG00000084733.10	RAB10	2	26010797	2_15	0	0.0113656152920036	4.74954978976179	9.00337837460998e-07	0.00943396226415221	1
ENSG00000157833.12	GAREM2	2	26164530	2_15	0	0.0156248302882264	7.64667418943126	1.99272789631277e-06	-0.774999999999828	1
ENSG00000138029.13	HADHB	2	26242980	2_15	0	0.0141365915252634	6.89976398136315	1.62681830353847e-06	0.788079470199014	1
ENSG00000084754.10	HADHA	2	26244479	2_15	0	0.0128523650841227	5.92976816401878	1.27110337922473e-06	0.525747786925095	2
ENSG00000138018.17	SELENOI	2	26259261	2_15	0	0.0115808197625509	4.99084473976646	9.63992084228874e-07	-0.180904522613001	1
ENSG00000173567.14	ADGRF3	2	26347104	2_15	0	0.0155203001757656	7.57360438531226	1.96048190323967e-06	0.758333333333992	1
ENSG00000157856.10	DRC1	2	26455922	2_15	0	0.0240147457070474	11.7288024630492	4.6977702119572e-06	-1.28953141055987	2
ENSG00000213699.8	SLC35F6	2	26781602	2_16	0	0.0373025391720627	9.00277752362682	5.60112182451515e-06	-1.39534883720931	1
ENSG00000119777.18	TMEM214	2	27031928	2_16	0	0.0359330081478824	7.79638082345437	4.67247219929583e-06	0.95275590551154	1
ENSG00000138080.13	EMILIN1	2	27078536	2_16	0	0.0653204373243705	14.1160696771423	1.53788188970799e-05	1.89397246570547	2
ENSG00000138030.12	KHK	2	27086791	2_16	0	0.0585838318068779	12.1645560954353	1.18859567406694e-05	-1.4251968503931	1
ENSG00000138028.15	CGREF1	2	27119199	2_16	0	0.0502683695124713	10.5914592155811	8.87995372558834e-06	-1.16923076923114	1
ENSG00000138073.13	PREB	2	27134751	2_16	0	0.0248395250234871	4.78110236924089	1.98075807563108e-06	-0.086705202312152	1
ENSG00000138085.16	ATRAID	2	27212382	2_16	0	0.0265379234882182	6.51929320575826	2.88554304404279e-06	-1.2271558379393	2
ENSG00000138074.14	SLC5A6	2	27235922	2_16	0	0.0275719819613502	7.45089598300836	3.42638840568079e-06	1.65168539325888	1
ENSG00000084774.13	CAD	2	27217016	2_16	0	0.0264611219677791	5.38170782036688	2.37513596460261e-06	0.565150486759614	2
ENSG00000163794.6	UCN	2	27308797	2_16	0	0.0266094374313723	5.34586602188777	2.37254177870677e-06	0.373493975903575	1
ENSG00000115207.13	GTF3C2	2	27356305	2_16	0	0.0275170856802456	5.64714482834501	2.59174021532641e-06	-0.459214501510428	1
ENSG00000115234.10	SNX17	2	27369556	2_16	1	0.138468617064	20.9082864900714	4.82869642486799e-05	4.11718750000123	1
ENSG00000163795.13	ZNF513	2	27380806	2_16	1	0.0586124574228066	18.1278321786916	1.77213134703428e-05	3.56435004545855	2
ENSG00000115216.13	NRBP1	2	27428187	2_16	1	0.152852098173267	20.8596760009523	5.31788655863386e-05	4.11228127671567	2
ENSG00000138002.14	IFT172	2	27489541	2_16	0	0.0266374146748419	5.34302200581475	2.37377275023255e-06	0.419014084507268	1
ENSG00000084734.8	GCKR	2	27497518	2_16	0	0.027071810413546	5.48522333938738	2.47669040011763e-06	-0.45936395759731	1
ENSG00000198522.13	GPN1	2	27628084	2_16	0	0.0362947010547512	13.568514223807	8.21363923328743e-06	2.95994559495419	2
ENSG00000176714.9	CCDC121	2	27629397	2_16	0	0.159712466162673	21.0801649027744	5.61529950420789e-05	1.97790055248531	1
ENSG00000152683.14	SLC30A6	2	32164985	2_20	0	0.0298400506224465	4.94964097623303	2.46339105181595e-06	-0.206237768379253	2
ENSG00000091106.18	NLRC4	2	32264782	2_20	0	0.215630020545901	24.3174001934552	8.74553680694104e-05	3.15267175572511	1
ENSG00000115760.13	BIRC6	2	32355829	2_20	0	0.0340449650174259	6.20525202457575	3.52348496590878e-06	-0.588021526552496	2
ENSG00000018699.11	TTC27	2	32678481	2_20	0	0.0320388728790945	5.62648467525891	3.006591845269e-06	-0.763819095477484	1
ENSG00000049323.15	LTBP1	2	32953350	2_20	0	0.0361591527858023	6.77985252816796	4.08882571561675e-06	-0.820512820513043	1
ENSG00000152689.17	RASGRP3	2	33466742	2_21	0	0.0564618636884831	15.0029040604333	1.41283240320826e-05	1.64981938389242	3
ENSG00000150938.9	CRIM1	2	36342902	2_23	0	0.024403471798056	8.14017384192948	3.31318282740629e-06	-0.882760534245692	3
ENSG00000171055.14	FEZ2	2	36646439	2_23	0	0.0184788907415776	5.50302762581393	1.69604627058223e-06	0.434210526315783	1
ENSG00000205221.12	VIT	2	36696897	2_23	0	0.0185657613347523	5.54743114577231	1.71776911242024e-06	0.410949644698099	2
ENSG00000115808.11	STRN	2	37055416	2_23	0	0.0200479726559519	6.27525409464823	2.09827247024798e-06	0.80387409200974	1
ENSG00000008869.11	HEATR5B	2	37083508	2_23	0	0.0211726871380403	6.79265136465807	2.39869710261834e-06	0.599611451528552	2
ENSG00000152133.14	GPATCH11	2	37097965	2_23	0	0.0526938432116849	15.4861243991276	1.36101441206911e-05	2.14960629921182	1
ENSG00000055332.16	EIF2AK2	2	37158021	2_23	0	0.0170109990855264	4.71929335840181	1.3389578365179e-06	-0.0501672240802398	1
ENSG00000218739.9	CEBPZOS	2	37197960	2_23	0	0.0302247940346192	10.1737925442562	5.12868863020311e-06	1.63846153846111	1
ENSG00000115825.9	PRKD3	2	37280201	2_23	0	0.0361785245511647	11.8871198986942	7.17278147835193e-06	1.81249999999993	1
ENSG00000115828.15	QPCT	2	37344154	2_23	0	0.0580296034829054	16.4141537724721	1.58864992398551e-05	2.33600000000015	1
ENSG00000163171.7	CDC42EP3	2	37736950	2_23	0	0.0170606443577462	4.74688186188456	1.35071573384006e-06	-0.207970319884591	2
ENSG00000115841.19	RMDN2	2	37923332	2_24	0	0.173568423038273	23.8019493147914	6.89038278733967e-05	2.56446338073625	2
ENSG00000143889.15	HNRNPLL	2	38603270	2_24	0	0.0716852894612181	15.0629793152135	1.80094739956873e-05	-1.902857142857	1
ENSG00000143891.16	GALM	2	38666042	2_24	0	0.14096139551405	21.705200873751	5.10298281281038e-05	-2.26488989053766	2
ENSG00000115875.18	SRSF7	2	38751622	2_24	0	0.0270231831420703	5.71625595044682	2.57637025594799e-06	-0.388059701492466	1
ENSG00000152147.10	GEMIN6	2	38751622	2_24	0	0.0270231831420703	5.71625595044682	2.57637025594799e-06	-0.388059701492466	1
ENSG00000163214.20	DHX57	2	38875912	2_25	0	0.0225006790367223	4.83175465806849	1.81326218365474e-06	-0.12107623318391	1
ENSG00000115904.12	SOS1	2	39124428	2_25	0	0.0266951421789694	6.4548667850743	2.87395277572036e-06	-0.860520137794092	2
ENSG00000152154.10	TMEM178A	2	39665237	2_25	0	0.0371624601777987	9.60537706331647	5.95359078353219e-06	1.12698412698406	1
ENSG00000183023.18	SLC8A1	2	40394247	2_26	0	0.0156606810552817	6.77813681066096	1.77043946062721e-06	0.702570815998052	2
ENSG00000162878.12	PKDCC	2	42049669	2_26	0	0.0327392430632044	13.7763440608924	7.52250907703669e-06	1.46693386773507	1
ENSG00000115944.14	COX7A2L	2	42425044	2_26	0	0.0191892867243975	8.70190938039503	2.78505319062202e-06	0.994736676684658	2
ENSG00000162881.6	OXER1	2	42717401	2_26	0	0.0125715282264943	4.70074410438125	9.85631989488392e-07	-0.0821539085423342	2
ENSG00000162882.14	HAAO	2	42770474	2_26	0	0.0222379454340306	10.0997859378398	3.74599277117052e-06	-1.24247318277601	2
ENSG00000152518.7	ZFP36L2	2	43226582	2_27	1	0.755166573825163	36.9273544446424	0.000465105054228664	-6.3596491228079	1
ENSG00000115970.18	THADA	2	43591341	2_27	0	0.0191042855949263	8.71427028602732	2.77665507439742e-06	-0.664122137404771	1
ENSG00000152527.13	PLEKHH2	2	43636727	2_27	0	0.0145825107598149	5.27462397899395	1.28287374164246e-06	-0.636875669063917	2
ENSG00000138036.18	DYNC2LI1	2	43773356	2_27	0	0.0299508181255629	11.4603945269641	5.72490605140848e-06	-1.49006462789414	3
ENSG00000138095.18	LRPPRC	2	43995742	2_27	0	0.0234301612672581	10.0653897861399	3.9333806879442e-06	1.36138613861444	1
ENSG00000138079.13	SLC3A1	2	44266837	2_28	0	0.0364417932497636	9.92863050339789	6.03460980466205e-06	-1.27362185917746	2
ENSG00000138078.15	PREPL	2	44355134	2_28	0	0.0285816221066271	7.61421401429597	3.62971108620497e-06	-1.07307120680385	2
ENSG00000143919.14	CAMKMT	2	44362007	2_28	0	0.0583099448102612	14.4332619929323	1.40367715235906e-05	1.87859340811702	2
ENSG00000068784.12	SRBD1	2	45531486	2_28	0	0.081853221758631	17.7155841277826	2.41852933968523e-05	-1.98096462013324	2
ENSG00000171132.13	PRKCE	2	45654826	2_28	0	0.0210378822301202	4.70434297582015	1.65067320738859e-06	0.0377358490566033	1
ENSG00000250565.6	ATP6V1E2	2	46540553	2_29	0	0.0367248598190711	6.93092522697712	4.2453301095318e-06	-0.863930509325593	3
ENSG00000119729.11	RHOQ	2	46541404	2_29	0	0.0599113329211506	11.6227478396366	1.16138952128868e-05	1.45625000000029	1
ENSG00000151665.12	PIGF	2	46617108	2_29	0	0.0290902753333379	4.71046558122842	2.28545025111574e-06	0.0560747663551462	1
ENSG00000119878.5	CRIPT	2	46622241	2_29	0	0.034047887158294	6.20901859799553	3.52592632367031e-06	0.779527559055193	1
ENSG00000171150.7	SOCS5	2	46677261	2_29	0	0.0666937968908548	12.6578774785332	1.40801225815604e-05	1.4955524227195	2
ENSG00000068724.15	TTC7A	2	46916048	2_29	0	0.0291337313500552	4.72466638375951	2.29576465038421e-06	0.0706860706860376	1
ENSG00000180398.11	MCFD2	2	46921024	2_29	0	0.0296270098800081	4.88441193008393	2.41357173492046e-06	-0.204936745093278	3
ENSG00000239605.9	C2orf61	2	47135118	2_30	0	0.0854403593360682	17.1500860161061	2.44393400580513e-05	-1.91053240708327	2
ENSG00000143933.16	CALM2	2	47176244	2_30	0	0.0472060830793164	11.4204763069905	8.99170994801538e-06	-1.39301310043712	1
ENSG00000119888.10	EPCAM	2	47345021	2_30	0	0.0237208961029763	4.85992407425358	1.92274053127612e-06	-0.200000000000068	1
ENSG00000095002.13	MSH2	2	47403074	2_30	0	0.0260032618048739	5.7323430188217	2.48610864909455e-06	-0.558510638297914	1
ENSG00000116062.14	MSH6	2	47689736	2_30	0	0.068601359112694	15.0190266152876	1.71844094660916e-05	1.88027694094444	3
ENSG00000138081.20	FBXO11	2	47903810	2_30	0	0.0313029378447812	7.49660325615975	3.91390005795075e-06	-1.0421686746985	1
ENSG00000170802.15	FOXN2	2	48312143	2_31	0	0.0886111123940809	19.7814400698998	2.92352087220953e-05	-2.52577319587792	1
ENSG00000162869.15	PPP1R21	2	48440744	2_31	0	0.020641226064656	4.96427870082127	1.70903812585034e-06	-0.325185578047987	3
ENSG00000143942.4	CHAC2	2	53767465	2_36	0	0.0139831095828468	4.74083454220513	1.10565253294527e-06	0.104740569643491	2
ENSG00000068912.13	ERLEC1	2	53787421	2_36	0	0.0379439328299439	14.2177925457042	8.9977644869536e-06	1.60997067448654	1
ENSG00000115239.21	ASB3	2	53787421	2_36	0	0.029208779116174	11.7242816637297	5.71162588874843e-06	-1.48236898212122	2
ENSG00000119737.5	GPR75	2	53817423	2_36	0	0.0283893010489362	11.4535847558884	5.42320772761183e-06	-1.33333333333343	1
ENSG00000170634.12	ACYP2	2	53973998	2_36	0	0.0434371534894442	15.5102612788139	1.1236746332025e-05	1.6614173228358	1
ENSG00000115306.15	SPTBN1	2	54456574	2_36	0	0.104238036983358	23.9828604205597	4.16953198373003e-05	2.68909938322424	3
ENSG00000214595.11	EML6	2	54723899	2_36	0	0.0140652873512752	4.79623632158899	1.12514705652004e-06	0.156250000000081	1
ENSG00000115310.17	RTN4	2	55048192	2_36	0	0.017880105901243	7.06688090867201	2.10745332552542e-06	0.778093339660564	2
ENSG00000143947.13	RPS27A	2	55232881	2_36	0	0.0194405465411575	7.85946315570166	2.54836398196926e-06	-1.05300353356884	1
ENSG00000085760.14	MTIF2	2	55265299	2_36	0	0.0212591835566434	8.70715521272498	3.08732943482003e-06	-1.1571428571429	1
ENSG00000115355.15	CCDC88A	2	55420164	2_36	0	0.0144944995689382	5.08046619067327	1.22819378906081e-06	0.317307692307592	1
ENSG00000275052.4	PPP4R3B	2	55619798	2_36	0	0.0139257594672417	4.70197888979079	1.09209311738871e-06	0.00999999999999878	1
ENSG00000138035.14	PNPT1	2	55693981	2_36	0	0.0237862927243743	9.77279233038264	3.8770868973598e-06	1.25806451612866	1
ENSG00000115380.19	EFEMP1	2	55924122	2_36	0	0.0187234451950324	7.50338449796192	2.34316607610197e-06	-0.816513761467565	1
ENSG00000115421.12	PAPOLG	2	60755478	2_40	0	0.0231938041152158	5.23831777645693	2.02639418917549e-06	-0.456521739130406	1
ENSG00000162928.8	PEX13	2	61017275	2_40	0	0.0231416450588673	13.0131323531742	5.02268775991494e-06	-3.12883435582637	1
ENSG00000162927.13	PUS10	2	61018416	2_40	0	0.0244411316038419	12.6366364038208	5.15125328778431e-06	-2.97546012270111	1
ENSG00000162929.13	KIAA1841	2	61065721	2_40	0	0.0230797531981177	9.39039124095513	3.61472242231951e-06	2.20202020202043	1
ENSG00000237651.6	C2orf74	2	61144588	2_40	0	0.0227636688758797	27.3963795236701	1.04014895987917e-05	5.46917205968271	2
ENSG00000173209.22	AHSA2	2	61173681	2_40	0	0.0222313259261291	23.325542545774	8.64882730521695e-06	-5.01096622465696	3
ENSG00000115464.14	USP34	2	61470194	2_40	0	0.0678797770250276	13.2628688299428	1.50154373782662e-05	-0.126373626373624	1
ENSG00000170264.12	FAM161A	2	61853877	2_40	0	0.0234314714565772	5.32194088884856	2.07983898511677e-06	-0.614084507042317	1
ENSG00000115484.14	CCT4	2	61888641	2_40	0	0.0239065591767721	5.46065753277378	2.17731928634426e-06	0.562508597285273	2
ENSG00000173163.10	COMMD1	2	61889168	2_40	0	0.022556254590017	4.82657732609543	1.81579310115269e-06	-0.23287671232872	1
ENSG00000170340.10	B3GNT2	2	62303845	2_41	0	0.0499927813460348	9.14057821120791	7.62151088095213e-06	1.23076923076898	1
ENSG00000186889.9	TMEM17	2	62511442	2_41	0	0.0366303508554194	6.16463214454126	3.76624311338364e-06	-0.749484055635081	2
ENSG00000115507.9	OTX1	2	63030048	2_41	0	0.0530271735857072	9.7064179633435	8.58455076534253e-06	-1.62465358291697	2
ENSG00000014641.17	MDH1	2	63588667	2_41	0	0.0360483103318154	6.01173226192298	3.61447020714155e-06	-0.122877120992812	2
ENSG00000143951.15	WDPCP	2	63614578	2_41	0	0.0446981455339092	8.06735048642772	6.01423697175308e-06	0.937303386797077	3
ENSG00000169764.15	UGP2	2	63841144	2_41	0	0.0315375023930136	4.73754417920921	2.491957751202e-06	-0.0342356408077916	3
ENSG00000119844.15	AFTPH	2	64524123	2_42	0	0.0482450338100445	11.3497210718501	9.13267302977105e-06	1.3250883392225	1
ENSG00000179833.4	SERTAD2	2	64654863	2_42	0	0.0244535085317998	4.86919207416144	1.98590372981435e-06	0.170370370370288	1
ENSG00000115902.10	SLC1A4	2	64988655	2_42	0	0.0244496595518039	4.86769493350837	1.98498063489368e-06	-0.153077858165379	2
ENSG00000011523.13	CEP68	2	65056040	2_42	0	0.0323360216925276	7.52630818652832	4.05909009430472e-06	-0.929560519799752	2
ENSG00000138069.16	RAB1A	2	65129770	2_42	0	0.0242900907015388	4.80552671293599	1.94683989735782e-06	-0.258328819318871	2
ENSG00000198369.9	SPRED2	2	65433000	2_42	0	0.161696403638488	23.1861234623453	6.25300261550645e-05	-2.85119047619173	1
ENSG00000143995.19	MEIS1	2	66497930	2_43	0	0.0272640646259569	6.18675718068421	2.81328531446332e-06	-0.647368421052796	1
ENSG00000143971.7	ETAA1	2	67397667	2_44	0	0.0220585989432699	5.76687601776797	2.12167395352511e-06	-0.333373546076385	2
ENSG00000115946.7	PNO1	2	68157965	2_45	0	0.0334517127173861	6.10097806674729	3.40390889443941e-06	0.697674418604857	1
ENSG00000221823.10	PPP3R1	2	68250817	2_45	0	0.056581863842857	11.1324230133558	1.05057498404321e-05	1.32775405432569	2
ENSG00000115956.9	PLEK	2	68364808	2_45	0	0.0595688728044831	11.627738399136	1.15524670964514e-05	1.63408921466713	2
ENSG00000204923.3	FBXO48	2	68442924	2_45	0	0.0301243883017339	5.10319246959805	2.56401340181557e-06	0.194947897849716	2
ENSG00000169621.9	APLF	2	68467927	2_45	0	0.0298754575677137	5.02421993459922	2.50347531509215e-06	-0.310541310541472	1
ENSG00000163219.11	ARHGAP25	2	68679972	2_45	0	0.0634454496853784	12.2359154461475	1.294783190942e-05	1.54716981132089	1
ENSG00000169604.19	ANTXR1	2	69012709	2_46	0	0.0848769793091678	15.1521329099258	2.14498269007044e-05	1.65397923875405	1
ENSG00000198380.12	GFPT1	2	69387029	2_46	0	0.0353447302317488	6.72033550156781	3.96164660289472e-06	-0.735552864910383	2
ENSG00000169599.12	NFU1	2	69423598	2_46	0	0.0323381078184729	5.87291024891524	3.16758351548002e-06	0.598901098900964	1
ENSG00000087338.4	GMCL1	2	69829233	2_46	0	0.051649712847431	10.3501147759561	8.91606411455018e-06	1.56962025316459	1
ENSG00000124380.10	SNRNP27	2	69892946	2_46	0	0.0393232540877764	7.73856269561149	5.07539515242121e-06	-1.08467954346014	2
ENSG00000244617.2	ASPRV1	2	69944578	2_46	0	0.0325926639255183	5.94760689733746	3.23312295088171e-06	0.681479043033792	2
ENSG00000115998.7	C2orf42	2	70248695	2_46	0	0.031971806098382	5.76439728214977	3.07383945459133e-06	0.567999999999996	1
ENSG00000116001.15	TIA1	2	70249066	2_46	0	0.0312138823868767	5.53592162480125	2.88202555997654e-06	-0.512000000000073	1
ENSG00000143977.13	SNRPG	2	70293743	2_46	0	0.031622160136473	5.659668420368	2.98498826005664e-06	-0.54400000000002	1
ENSG00000035141.7	FAM136A	2	70301695	2_46	0	0.0336686819234187	6.2571268506413	3.51367169285862e-06	-0.829597903061688	2
ENSG00000075340.22	ADD2	2	70767997	2_47	0	0.0201329135742312	4.89460665859168	1.64355609582339e-06	-0.271317829457328	1
ENSG00000144043.11	TEX261	2	70990491	2_47	0	0.0197285463749768	4.70231517036423	1.54727292740277e-06	0.020085146612625	2
ENSG00000124357.12	NAGK	2	71064869	2_47	0	0.0200207027752777	4.84163350003524	1.61670706091087e-06	0.101525199510297	2
ENSG00000124370.10	MCEE	2	71131579	2_47	0	0.0887929672080781	19.1157563406379	2.83093671449851e-05	-1.95022624434294	1
ENSG00000124383.8	MPHOSPH10	2	71130287	2_47	0	0.0326837047288451	9.49794102767021	5.17750888270522e-06	1.06840064389896	2
ENSG00000135636.13	DYSF	2	71453820	2_47	0	0.0223170087097447	5.87123187257352	2.18537173035932e-06	-0.511578810683707	2
ENSG00000135631.16	RAB11FIP5	2	73109679	2_48	0	0.0233209732833836	5.05676090885511	1.96688603592356e-06	-0.231151385808183	2
ENSG00000135632.11	SMYD5	2	73214385	2_48	0	0.0277624865185916	6.71276473224966	3.10827827245456e-06	-0.695000000000019	1
ENSG00000135617.3	PRADC1	2	73233389	2_48	0	0.0240343243251531	5.34275531494389	2.14169344745896e-06	0.351239669421545	1
ENSG00000135624.15	CCT7	2	73233389	2_48	0	0.0240343243251531	5.34275531494389	2.14169344745896e-06	0.351239669421545	1
ENSG00000116127.17	ALMS1	2	73386661	2_48	0	0.0239545247455979	5.31118340440721	2.12196864901982e-06	0.408759124087633	1
ENSG00000144034.14	TPRKB	2	73737087	2_48	0	0.0229909058093281	4.92148663330455	1.88717640355875e-06	0.300751879699334	1
ENSG00000124356.15	STAMBP	2	73828835	2_48	0	0.0464139537109496	11.6165207380504	8.99258895238517e-06	-1.30572648547587	4
ENSG00000163017.13	ACTG2	2	73892213	2_48	0	0.0311929195474951	7.82128109307701	4.0690593574511e-06	-0.867647058823847	1
ENSG00000114956.19	DGUOK	2	73938926	2_48	0	0.0334677908766204	8.49184377677501	4.74011794582845e-06	0.927522985400536	2
ENSG00000114978.17	MOB1A	2	74179099	2_48	0	0.0628391614353837	14.5295083259748	1.52279486844352e-05	1.62626262626204	1
ENSG00000065911.11	MTHFD2	2	74192260	2_48	0	0.0229562580268521	4.9071763190424	1.87885327423313e-06	-0.37138719457103	2
ENSG00000188687.17	SLC4A5	2	74361478	2_48	0	0.0718023103687003	15.8187049789499	1.89439025389774e-05	-1.76829268292767	1
ENSG00000204843.12	DCTN1	2	74372241	2_48	0	0.0808049399131703	16.9652696329092	2.28643460029348e-05	1.81581242447863	2
ENSG00000284308.1	C2orf81	2	74421241	2_48	0	0.0264181600742067	6.24097401972061	2.74988826445526e-06	-0.715789473684594	1
ENSG00000005448.16	WDR54	2	74421241	2_48	0	0.0264181600742067	6.24097401972061	2.74988826445526e-06	-0.715789473684594	1
ENSG00000114993.16	RTKN	2	74442199	2_48	0	0.0568275058363453	13.5603924304836	1.28525990290782e-05	-1.56649935122871	2
ENSG00000115274.14	INO80B	2	74454375	2_48	0	0.0234428217857667	5.10622063649247	1.99650116550356e-06	0.405714285714204	1
ENSG00000239779.6	WBP1	2	74458316	2_48	0	0.0253085200436153	5.83329895012763	2.4623007055007e-06	-0.548592358695118	3
ENSG00000115275.11	MOGS	2	74465520	2_48	0	0.0263296689198279	6.20909033368195	2.72667566387827e-06	-0.694915254237396	1
ENSG00000135637.13	CCDC142	2	74483364	2_48	0	0.0260141129699978	6.09452484800504	2.64428937229117e-06	0.672316384180884	1
ENSG00000115282.19	TTC31	2	74483364	2_48	0	0.0260141129699978	6.09452484800504	2.64428937229117e-06	-0.672316384180884	1
ENSG00000179528.15	LBX2	2	74502935	2_48	0	0.0253963692886794	5.86621202610099	2.48478888104063e-06	-0.641469866816553	2
ENSG00000115289.13	PCGF1	2	74506707	2_48	0	0.152892793398539	23.2597706760953	5.93133631181953e-05	-2.39747126535356	2
ENSG00000144045.13	DQX1	2	74518046	2_48	0	0.0227465449824412	4.82009338543386	1.82865171725301e-06	-0.0524344569288693	1
ENSG00000115317.11	HTRA2	2	74530427	2_48	0	0.0470157947151156	11.7399940930467	9.20601684933124e-06	1.36574074074065	1
ENSG00000115325.13	DOK1	2	74553123	2_48	0	0.0613517297798281	14.2984198916288	1.46310321308559e-05	1.70187793427261	1
ENSG00000115318.11	LOXL3	2	74553123	2_48	0	0.0613517297798281	14.2984198916288	1.46310321308559e-05	1.70187793427261	1
ENSG00000159374.17	M1AP	2	74553123	2_48	0	0.0613517297798279	14.2984198916288	1.46310321308559e-05	1.70187793427261	1
ENSG00000135622.12	SEMA4F	2	74693844	2_48	0	0.0253253837034659	5.8396262363284	2.466613992025e-06	-0.644295302013346	1
ENSG00000159399.9	HK2	2	74881617	2_48	0	0.134099412104519	21.9469062580591	4.90862989595663e-05	2.23170731707227	1
ENSG00000115350.11	POLE4	2	74956130	2_48	0	0.0272199417806069	6.52513499644922	2.96235293150005e-06	0.679139174381781	2
ENSG00000186854.10	TRABD2A	2	84831270	2_54	0	0.0197959020583695	12.7157779147457	4.19834705199199e-06	1.42129276499263	3
ENSG00000176407.17	KCMF1	2	84970689	2_54	0	0.0233719416974475	14.2906564236853	5.57066545612066e-06	-1.61825726141126	1
ENSG00000152284.4	TCF7L1	2	85325063	2_54	0	0.0564935607100068	22.7168197588774	2.14045738810551e-05	-2.20161290322602	1
ENSG00000152291.13	TGOLN2	2	85328087	2_54	0	0.019315383400651	12.4829215838093	4.02142229183479e-06	-1.40615384615391	1
ENSG00000042445.13	RETSAT	2	85312450	2_54	0	0.041079999054739	19.6611913509579	1.34710162635287e-05	-2.01600000000069	1
ENSG00000042493.15	CAPG	2	85412294	2_54	0	0.0297775918032917	16.5924447268936	8.24062321490597e-06	1.79905928436862	3
ENSG00000168906.12	MAT2A	2	85501572	2_54	0	0.0126800136717204	8.50087898025432	1.79780945829954e-06	-1.01047585513378	2
ENSG00000115486.11	GGCX	2	85537837	2_54	0	0.0146438201696617	9.86201736439251	2.40868637180388e-06	1.06302231688266	2
ENSG00000118640.10	VAMP8	2	85584951	2_54	0	0.00883836234250635	5.09312816817087	7.50786600515699e-07	0.197740112994425	1
ENSG00000168899.4	VAMP5	2	85575631	2_54	0	0.0231442006049665	14.1977249570429	5.48051094184066e-06	-1.5199986475899	3
ENSG00000168894.9	RNF181	2	85592904	2_54	0	0.0140507568101342	9.47112576144196	2.21953207785943e-06	1.19402985074658	1
ENSG00000168890.13	TMEM150A	2	85593178	2_54	0	0.0101682981748722	6.41598780540716	1.08810776209156e-06	-0.719298245614429	1
ENSG00000168883.19	USP39	2	85596916	2_54	0	0.00851552569621883	4.74208576713756	6.73505232145262e-07	-0.0434588467964393	2
ENSG00000115523.16	GNLY	2	85694230	2_54	0	0.00959958959616469	5.87273620250687	9.40271483740092e-07	0.455014788075764	3
ENSG00000168874.12	ATOH8	2	85701427	2_54	0	0.00878916428119558	5.04046826020495	7.38887929567746e-07	0.234478133043703	3
ENSG00000115525.17	ST3GAL5	2	85879424	2_54	0	0.00885683395832704	5.11283280044298	7.55266460466863e-07	0.424836601307387	1
ENSG00000068654.15	POLR1A	2	86105686	2_54	0	0.0126925881856413	8.51024208613964	1.80157443100027e-06	-0.999457413950832	2
ENSG00000132300.18	PTCD3	2	86116498	2_54	0	0.0342044447222959	17.912551053064	1.02188045153999e-05	1.88247863247783	1
ENSG00000132305.20	IMMT	2	86216085	2_54	0	0.0212013214014359	13.3659736637592	4.72632559148201e-06	1.55111111111228	1
ENSG00000132313.14	MRPL35	2	86199443	2_54	0	0.00962795079386025	5.90058597429902	9.47521580724401e-07	-0.475447279990602	2
ENSG00000068615.17	REEP1	2	86221285	2_54	0	0.01002874359999	6.2855352999456	1.05135383544608e-06	0.66321243523333	1
ENSG00000115561.15	CHMP3	2	86563593	2_54	0	0.00889482900478789	5.15322249904576	7.64498439759123e-07	0.289417204036877	3
ENSG00000153563.15	CD8A	2	86808016	2_54	0	0.0315562239766775	17.1447170149246	9.02350901712418e-06	1.83225806451675	1
ENSG00000172116.21	CD8B	2	86815289	2_54	0	0.0114722957645279	7.55529730704234	1.44564613465202e-06	0.791710624717183	2
ENSG00000172086.7	KRCC1	2	88053385	2_55	0	0.0609084522598536	13.3557216904531	1.35676624410637e-05	1.52329926531814	2
ENSG00000115593.14	SMYD1	2	88067820	2_55	0	0.0699128201741447	14.6876873691015	1.71265681373326e-05	-1.61764705882359	1
ENSG00000163586.9	FABP1	2	88128319	2_55	0	0.024938834790751	4.8207681358581	2.00517604457664e-06	0.0892857142856849	1
ENSG00000144115.16	THNSL2	2	88153919	2_55	0	0.0296651699688622	6.47051112501546	3.20144123803722e-06	0.673825472117656	4
ENSG00000153574.8	RPIA	2	88689934	2_55	0	0.0248141047563162	4.77315145823831	1.97544040399768e-06	0.105421981922361	3
ENSG00000172005.10	MAL	2	95021359	2_57	0	0.0507338058217828	11.4452683317236	9.68464101138925e-06	1.59722222222212	1
ENSG00000144026.11	ZNF514	2	95125518	2_57	0	0.0872543652088951	16.6883925760682	2.42863235415659e-05	-2.09256301964134	3
ENSG00000174501.14	ANKRD36C	2	95991827	2_57	0	0.0251489823470096	4.74843872198198	1.99173410268996e-06	0.240310077519343	1
ENSG00000186281.12	GPAT2	2	96082306	2_57	0	0.0473745031457945	10.7880527217657	8.52408622186377e-06	1.40740740740692	1
ENSG00000274286.1	ADRA2B	2	96116114	2_57	0	0.0250630713705063	4.71593770954547	1.9713441865537e-06	-0.0569685397094769	2
ENSG00000188886.3	ASTL	2	96138165	2_57	0	0.0268165174813353	5.35841332521507	2.3966173192096e-06	0.616114572901676	2
ENSG00000158050.4	DUSP2	2	96145593	2_57	0	0.0392210829535331	8.98063062838874	5.8747111905378e-06	-1.21846153846178	1
ENSG00000144021.2	CIAO1	2	96268766	2_57	0	0.0307691995641625	6.66624879346542	3.42103740131252e-06	0.77519379844945	1
ENSG00000198885.9	ITPRIPL1	2	96325754	2_57	0	0.034289178511407	7.69810965251269	4.40251940683144e-06	-0.777777777777834	1
ENSG00000196843.15	ARID5A	2	96535945	2_57	0	0.0324161930503828	7.16285254336555	3.8726489123399e-06	1.11718749999997	1
ENSG00000114988.11	LMAN2L	2	96739703	2_57	0	0.0270453763688151	5.43918668137279	2.4535058615003e-06	0.77544987602451	2
ENSG00000158158.11	CNNM4	2	96757889	2_57	0	0.0253382477737542	4.81964841170318	2.03681714625675e-06	-0.0551181102361976	1
ENSG00000163126.14	ANKRD23	2	96859362	2_57	0	0.0250228348947933	4.70067717031941	1.96181044292788e-06	0.331858407079594	1
ENSG00000144199.11	FAHD2B	2	97096135	2_57	0	0.0479105531819049	10.8959391336704	8.70674769135405e-06	1.65999999999994	1
ENSG00000196912.12	ANKRD36B	2	97591653	2_57	0	0.0812039866764484	15.9883911751144	2.16542039121676e-05	-2.17424242424257	1
ENSG00000115073.7	ACTR1B	2	97658891	2_57	0	0.025120661486159	4.73773444390903	1.98500630746626e-06	0.0826366683852893	2
ENSG00000228486.10	LINC01125	2	97663552	2_57	0	0.0266294075593022	5.29186749695205	2.35033934863586e-06	-0.491717763558767	2
ENSG00000115085.13	ZAP70	2	97723201	2_57	0	0.0254375325703504	4.85679488196043	2.06055803321346e-06	-0.148514851485187	1
ENSG00000075568.16	TMEM131	2	97995797	2_57	0	0.0371878101511854	8.47232602253241	5.25488686333344e-06	-1.52456470862455	2
ENSG00000040933.15	INPP4A	2	98409213	2_58	0	0.106119426234609	20.773977289358	3.67683931910781e-05	2.42138060859168	2
ENSG00000183513.8	COA5	2	98608705	2_58	0	0.062005443144466	15.5443528144405	1.60754288015296e-05	2.07142857142884	1
ENSG00000115446.11	UNC50	2	98613444	2_58	0	0.0279526413550218	7.92148798595576	3.69308859131603e-06	0.856164383561909	1
ENSG00000135951.14	TSGA10	2	99155218	2_58	0	0.0275868282457338	7.79623513941669	3.5871274372374e-06	0.909090909091172	1
ENSG00000144182.16	LIPT1	2	99155070	2_58	0	0.0200352358521539	4.76031383203369	1.59070684582393e-06	0.0859375000000202	1
ENSG00000158411.11	MITD1	2	99180175	2_58	0	0.0213858073272608	5.37877039431755	1.91853073553463e-06	-0.395348837209129	1
ENSG00000144214.9	LYG1	2	99287422	2_58	0	0.0205225869093195	4.98812687733971	1.70737807687037e-06	-0.339562501222865	3
ENSG00000158417.10	EIF5B	2	99337171	2_58	0	0.0205474554459995	4.99960049124573	1.71337906068797e-06	0.32258064516126	1
ENSG00000144218.18	AFF3	2	100143014	2_58	0	0.130300118409419	22.8026068250648	4.95552207306798e-05	2.69350754495161	2
ENSG00000115526.10	CHST10	2	100417235	2_58	0	0.0199171266046591	4.70427715744013	1.56271467431894e-06	-0.0604446915694952	2
ENSG00000115539.13	PDCL3	2	100563496	2_58	0	0.022608546556166	5.90617576308408	2.22709691459856e-06	0.583505154639173	1
ENSG00000175874.9	CREG2	2	101373704	2_59	0	0.0205620020329143	5.88981523474169	2.01988746652181e-06	-0.538461538461439	1
ENSG00000158435.7	CNOT11	2	101252269	2_59	0	0.0304409959324515	9.46552701844943	4.80577863247209e-06	1.11087257071597	2
ENSG00000163162.8	RNF149	2	101303817	2_59	0	0.0284263358929301	8.31302251618498	3.94130410678595e-06	0.350070589989636	2
ENSG00000196460.12	RFX8	2	101474758	2_59	0	0.0353181461995663	12.3448820827599	7.27185066323066e-06	-1.84285714285682	1
ENSG00000115590.13	IL1R2	2	101990064	2_59	0	0.0423845132956425	16.0769084271492	1.13650105739669e-05	-2.31928932029061	2
ENSG00000115598.9	IL1RL2	2	102186984	2_60	0	0.0150166827015156	5.46479369964196	1.36869878440824e-06	0.192857142857106	1
ENSG00000115604.10	IL18R1	2	102311266	2_60	0	0.015330209599873	9.37666530768443	2.39748894231966e-06	1.91729358593323	2
ENSG00000115607.9	IL18RAP	2	102395092	2_60	2	0.76370456401791	30.2708963772573	0.00038557669196632	-6.20102967743528	3
ENSG00000135953.10	MFSD9	2	102735277	2_60	0	0.0147279370593021	4.86448582741701	1.19492037780517e-06	0.206268899400048	2
ENSG00000135972.8	MRPS9	2	105037692	2_62	0	0.0271629045908224	4.70844561039056	2.13311304578473e-06	-0.117378842861085	2
ENSG00000135966.12	TGFBRAP1	2	105325793	2_62	0	0.0284818435457312	5.15927743649324	2.45085198984642e-06	0.362416107382742	1
ENSG00000135974.9	C2orf49	2	105379628	2_62	0	0.0598673202590461	12.2655366991987	1.22471907153462e-05	1.45989304812806	1
ENSG00000115641.18	FHL2	2	105403102	2_62	0	0.0518820015584388	10.8882174238929	9.421794175076e-06	-1.2684563758383	1
ENSG00000119147.9	C2orf40	2	106063485	2_63	0	0.0679830079500392	12.5012698791091	1.41747240451834e-05	-1.40647348063703	2
ENSG00000135960.9	EDAR	2	108993570	2_65	0	0.0340415656845253	6.00266707493402	3.40811223899968e-06	-0.564748201438658	1
ENSG00000135968.20	GCC2	2	108429182	2_65	0	0.0399802046534634	7.53742676232824	5.02606642290934e-06	1.02419302666805	2
ENSG00000169756.16	LIMS1	2	108533708	2_65	0	0.113047437238781	17.6022502012981	3.3188606416141e-05	2.06666666666645	1
ENSG00000153201.15	RANBP2	2	108701729	2_65	0	0.0599012935295308	11.4165361898224	1.14059290057385e-05	1.50385040649491	2
ENSG00000163006.11	CCDC138	2	108786656	2_65	0	0.0518753892031189	10.0325434888084	8.68025581965662e-06	1.10493827160463	1
ENSG00000172985.10	SH3RF3	2	109159428	2_65	0	0.0449339465484439	8.65487568271753	6.48627718716174e-06	-1.09988583155203	3
ENSG00000186522.14	SEPT10	2	109613916	2_65	0	0.0516981824568078	9.99955886329448	8.62216286008619e-06	1.69838835018502	2
ENSG00000198142.4	SOWAHC	2	109593474	2_65	0	0.0531302874095339	10.2620881565766	9.09364533216953e-06	1.67455729995151	2
ENSG00000169679.14	BUB1	2	110678318	2_66	0	0.0205949843924069	8.45607653428557	2.90462772060993e-06	-1.16442048517452	1
ENSG00000153093.18	ACOXL	2	110732860	2_66	0	0.015605816613833	5.73172089114211	1.49187226026718e-06	-0.75505050505005	1
ENSG00000153094.22	BCL2L11	2	111118962	2_66	1	0.744825178870583	25.7901541083465	0.000320382209697768	4.63725490196278	1
ENSG00000153107.11	ANAPC1	2	111884781	2_66	0	0.0141354789918013	4.70166219164305	1.10846518565833e-06	0.0362318840579732	1
ENSG00000153208.16	MERTK	2	111899200	2_66	0	0.0518881940527631	17.1584367537795	1.48493136067878e-05	2.04042100589559	2
ENSG00000153214.9	TMEM87B	2	112055279	2_66	0	0.0144240803126827	4.89312012946883	1.17715625743554e-06	0.171208959034746	3
ENSG00000144152.12	FBLN7	2	112137935	2_66	0	0.0152165547960251	5.36275356867351	1.36101928941241e-06	-0.531496062992255	1
ENSG00000144161.12	ZC3H8	2	112261931	2_66	0	0.0141339954068646	4.70708270783938	1.10962665530853e-06	0.0059171597633115	1
ENSG00000169629.11	RGPD8	2	112431756	2_66	0	0.0144932938049873	4.89602855009794	1.18350785152985e-06	0.227794342597806	2
ENSG00000114999.7	TTL	2	112481811	2_66	0	0.0356869633775871	13.3743885774659	7.9605603242598e-06	-1.4438860971531	1
ENSG00000125630.15	POLR1B	2	112533808	2_66	0	0.0144004959633209	4.8606023154511	1.16742138570912e-06	-0.261779480887245	2
ENSG00000125611.15	CHCHD5	2	112582142	2_66	0	0.0182146743906335	7.14995931199491	2.17212637013635e-06	0.840739736765576	2
ENSG00000144136.10	SLC20A1	2	112621298	2_66	0	0.0317445006912176	12.0608597934065	6.3856759352281e-06	-1.38709677419327	1
ENSG00000169607.12	CKAP2L	2	112765001	2_66	0	0.0191483717765926	7.75252995502252	2.47591316756912e-06	0.971677559912709	1
ENSG00000125538.11	IL1B	2	112836810	2_66	0	0.0163370307123342	6.02977046357312	1.64298656123088e-06	0.633587786259479	1
ENSG00000136689.18	IL1RN	2	113126824	2_66	0	0.0172617626532515	6.60080610673909	1.90038775013198e-06	-0.769841269841167	1
ENSG00000125618.16	PAX8	2	113283614	2_67	0	0.0739476636632348	17.5237160042561	2.16127867840748e-05	1.85066666666572	1
ENSG00000115084.13	SLC35F5	2	113754647	2_67	0	0.0208213759309496	5.40105605707894	1.87563451454497e-06	0.482931879618666	2
ENSG00000125633.10	CCDC93	2	118013990	2_69	0	0.0330601217247833	9.69463519829843	5.34559467173332e-06	-1.139534883721	1
ENSG00000125629.14	INSIG2	2	118088243	2_69	0	0.0397513431680838	11.4533612565107	7.59355027328906e-06	1.31846820881355	2
ENSG00000019169.10	MARCO	2	118950355	2_69	0	0.0405632033869354	11.6465901015876	7.87936359482573e-06	1.33333333333278	1
ENSG00000115107.19	STEAP3	2	119224189	2_69	0	0.0220904029453851	5.86199387605018	2.15977795395581e-06	0.51138467874324	4
ENSG00000155368.16	DBI	2	119367453	2_69	0	0.019556612501287	4.70694525197454	1.53529870336472e-06	-0.0229885057471336	1
ENSG00000144120.12	TMEM177	2	119679197	2_69	0	0.0955298285838416	19.9181570882197	3.17357127999009e-05	-2.14857142857191	1
ENSG00000088179.8	PTPN4	2	119759674	2_69	0	0.020601836985767	5.20043405288503	1.78692220445935e-06	0.269503546099241	1
ENSG00000115109.13	EPB41L5	2	120009166	2_69	0	0.0217195886414531	5.70142090595496	2.06535545055828e-06	0.444777229542548	2
ENSG00000163083.5	INHBB	2	120297292	2_69	0	0.0219007144522708	5.78018859796141	2.11135080081099e-06	0.43382352941185	1
ENSG00000115112.7	TFCP2L1	2	121282677	2_70	0	0.0315024490149649	4.88179479921388	2.56497976489411e-06	0.177542070481607	2
ENSG00000074054.17	CLASP1	2	121649389	2_70	0	0.0327791978429318	5.26022688389621	2.87582797214575e-06	-0.408638279930385	2
ENSG00000211460.11	TSN	2	121730494	2_70	0	0.0450438277718499	8.29588432364096	6.23243965991082e-06	-0.986577181207561	1
ENSG00000136732.14	GYPC	2	126655559	2_74	0	0.0163190220421688	5.15905041198527	1.40418395499854e-06	0.374999999999986	1
ENSG00000136717.14	BIN1	2	127081898	2_74	0	0.159832152028722	26.9982503313377	7.19713870184943e-05	2.872216681728	4
ENSG00000163161.12	ERCC3	2	127292424	2_75	0	0.0250066226531706	4.80452333379039	2.00385112724869e-06	0.570331417437928	2
ENSG00000169967.16	MAP3K2	2	127388571	2_75	0	0.102993680023945	18.4193512159865	3.16406218688056e-05	-2.83290143344314	2
ENSG00000115718.17	PROC	2	127423296	2_75	0	0.091149004924517	17.2238583508032	2.61843913077129e-05	2.23308270676775	1
ENSG00000163166.14	IWS1	2	127525834	2_75	0	0.0265641338904886	5.37853272624786	2.38297552369903e-06	-0.52495414763125	3
ENSG00000144230.16	GPR17	2	127637923	2_75	0	0.0275178837781861	5.71385198670449	2.6224313240471e-06	-1.12236627070985	2
ENSG00000072163.19	LIMS2	2	127633114	2_75	0	0.192964799106581	24.7053501911787	7.95113654201933e-05	3.24603174603295	1
ENSG00000136709.11	WDR33	2	127810657	2_75	0	0.0673729640852466	14.2876606478962	1.60548734541905e-05	1.63971935005859	2
ENSG00000144231.10	POLR2D	2	127858003	2_75	0	0.0418450863874087	9.70969912429032	6.77657652403681e-06	-1.06944444444447	1
ENSG00000136731.12	UGGT1	2	128091078	2_75	0	0.03439398962056	7.83713969603462	4.49573029605039e-06	1.29388887278336	2
ENSG00000136720.6	HS6ST1	2	128303297	2_75	0	0.0356186904557531	8.17089667830753	4.85408942292939e-06	-1.1933962264151	1
ENSG00000136699.19	SMPD4	2	130182517	2_78	0	0.0324840502576471	5.53312774287678	2.99778840972015e-06	0.51145038167946	1
ENSG00000152082.13	MZT2B	2	130181775	2_78	0	0.0325843108661845	5.56248690598189	3.02299652306811e-06	0.519083969465578	1
ENSG00000136710.9	CCDC115	2	130342923	2_78	0	0.0341707940065878	6.01555708856909	3.42839638588261e-06	0.456125522148109	2
ENSG00000136718.9	IMP4	2	130342923	2_78	0	0.0301747505548494	4.83093203554982	2.43127856830973e-06	0.0636942675159309	1
ENSG00000072135.12	PTPN18	2	130356437	2_78	0	0.0331933803226563	5.73894765399181	3.17719485849469e-06	0.600000000000051	1
ENSG00000136002.18	ARHGEF4	2	130837191	2_78	0	0.030176102274847	4.83135935415898	2.43160254845373e-06	-0.203761755485874	1
ENSG00000163040.14	CCDC74A	2	131530742	2_78	0	0.265103198068611	26.268550898902	0.000116147853493787	-2.95633187772973	1
ENSG00000152127.8	MGAT5	2	134142558	2_79	0	0.0544283594812821	9.09023424483098	8.25202290385979e-06	1.12637362637358	1
ENSG00000152128.13	TMEM163	2	134678630	2_80	0	0.036490680969794	6.58900869891597	4.01016418999183e-06	1.00789760399075	2
ENSG00000082258.12	CCNT2	2	134918338	2_80	0	0.0820819799472766	14.3902333702308	1.97004327590092e-05	-1.88590604026853	1
ENSG00000115839.17	RAB3GAP1	2	135052002	2_80	0	0.0299311634880792	4.70073550658248	2.34665648651098e-06	0.220833333333443	1
ENSG00000121988.17	ZRANB3	2	135528864	2_80	0	0.0329100488122639	5.60420810089888	3.07611725327596e-06	0.723938733837382	2
ENSG00000144224.16	UBXN4	2	135741666	2_80	0	0.0361366420827605	6.49597013707317	3.91518167726394e-06	-0.569829554907697	2
ENSG00000076003.4	MCM6	2	135876201	2_80	0	0.0394142580738276	7.32490037629691	4.81520946338948e-06	-1.14666666666644	1
ENSG00000115866.10	DARS	2	135985602	2_80	0	0.0302338763369251	4.79649977621398	2.41867973854833e-06	-0.121279268110825	2
ENSG00000150540.13	HNMT	2	137964079	2_82	0	0.0385745731715241	6.9784074709637	4.48970244691028e-06	0.758823529411916	1
ENSG00000115919.14	KYNU	2	142877245	2_85	0	0.0311395145993467	4.71920012949534	2.45098322680686e-06	-0.19580419580413	1
ENSG00000075884.13	ARHGAP15	2	143044533	2_85	0	0.108012937044489	16.7185024997257	3.01184942205415e-05	1.95709229919952	3
ENSG00000121989.14	ACVR2A	2	147844091	2_88	0	0.0199143882232403	7.1120687758705	2.36223457933303e-06	-1.26875662960769	2
ENSG00000115947.13	ORC4	2	148020474	2_88	0	0.0275772471936521	11.4884071673262	5.28409767524524e-06	-2.63513767344193	2
ENSG00000204406.12	MBD5	2	148020703	2_88	0	0.246053022601813	20.9876471354765	8.61296264820501e-05	-3.87252106491517	2
ENSG00000135999.11	EPC2	2	148650670	2_88	0	0.0169446668317629	4.85188863365656	1.37120997385005e-06	0.204379562043855	1
ENSG00000184898.6	RBM43	2	151261761	2_90	0	0.0576465374854871	14.1282633578623	1.35838261297904e-05	-2.2822580645165	1
ENSG00000123609.10	NMI	2	151289140	2_90	0	0.0664906420912954	15.5050595497097	1.71946789386388e-05	2.36439002969045	2
ENSG00000123610.4	TNFAIP6	2	151290158	2_90	0	0.0266021678865349	6.7375009286144	2.98934454423479e-06	-1.31752968787808	2
ENSG00000080345.17	RIF1	2	151369363	2_90	0	0.0215175682935533	4.72378728467055	1.69528854849504e-06	0.44852941176461	1
ENSG00000162980.16	ARL5A	2	151828599	2_91	0	0.0348380586555258	6.39273224030051	3.71450173885718e-06	-0.795454545454656	1
ENSG00000182389.19	CACNB4	2	152099291	2_91	0	0.0306912616949256	5.1852097663452	2.65424604102915e-06	0.143130880701911	2
ENSG00000157827.19	FMNL2	2	152335141	2_91	0	0.029309539976199	4.74685505119938	2.32046529820289e-06	-0.310283687943262	1
ENSG00000196504.15	PRPF40A	2	152717752	2_91	0	0.0291780674673688	4.70406752670429	2.28923394541482e-06	-0.288235294117617	1
ENSG00000177917.10	ARL6IP6	2	152717578	2_91	0	0.0291871730406736	4.70700679061196	2.29137918343508e-06	0.229224657814122	2
ENSG00000136541.14	ERMN	2	157348372	2_94	0	0.160718367340093	23.8997524752228	6.40647330194999e-05	2.41584158415836	1
ENSG00000115165.9	CYTIP	2	157489212	2_94	0	0.0623323370177688	14.5889881731181	1.51669651175849e-05	1.64503816793901	1
ENSG00000115170.13	ACVR1	2	157876051	2_95	0	0.0260000554786817	4.70067416862774	2.0384240234089e-06	-0.0113636363636378	1
ENSG00000144283.21	PKP4	2	158455133	2_95	0	0.0262353513780048	4.78626844352596	2.09432483955768e-06	-0.0158730158730192	1
ENSG00000196151.10	WDSUB1	2	159364234	2_96	0	0.286414056823896	33.4944304062404	0.000160002596755291	3.78523489932781	1
ENSG00000123636.17	BAZ2B	2	159619893	2_96	0	0.0149834938552914	6.37973730721129	1.59432184300371e-06	0.795275590551029	1
ENSG00000136536.14	MARCH7	2	159712477	2_96	0	0.0124993767179681	4.84673881499944	1.01041103294488e-06	0.0365296803652958	1
ENSG00000241399.6	CD302	2	159796845	2_96	0	0.0126582382233881	5.08201510889305	1.07292489456153e-06	-0.0213921660436819	4
ENSG00000054219.10	LY75	2	159861341	2_96	0	0.0674669858581136	19.2984390764199	2.17156881807377e-05	-2.48188529915258	2
ENSG00000153250.19	RBMS1	2	160485681	2_96	0	0.0164424975308235	7.76828745320274	2.13036087976405e-06	-1.08918393512543	2
ENSG00000136560.13	TANK	2	161137872	2_97	0	0.0278985582242695	6.91413387932554	3.21721177848721e-06	0.951612903225979	1
ENSG00000115267.5	IFIH1	2	162361281	2_97	0	0.0259434210073952	6.22354646778899	2.69293137036438e-06	-0.648918469218041	1
ENSG00000115290.9	GRB14	2	164545291	2_100	0	0.0644511848251402	13.4582310916332	1.44670170206365e-05	1.47368421052647	1
ENSG00000082438.15	COBLL1	2	164845067	2_100	0	0.0676159051802638	13.921451739788	1.56997775207086e-05	1.69871794871833	1
ENSG00000123607.14	TTC21B	2	165954114	2_100	0	0.0258836820973193	4.73096367221856	2.04237636482265e-06	-0.0551724137930823	1
ENSG00000169432.14	SCN9A	2	166375953	2_101	0	0.0308320636189177	8.90361704452227	4.5785627558949e-06	1.01038837244672	3
ENSG00000172292.14	CERS6	2	168454228	2_102	0	0.0163523696814424	4.80348022859151	1.3100769627471e-06	-0.142772302985596	2
ENSG00000163072.15	NOSTRIN	2	168786836	2_102	0	0.118347614343857	23.7640443474554	4.69072494568268e-05	-2.28511530398504	1
ENSG00000163093.11	BBS5	2	169478998	2_103	0	0.03855582607584	5.79371581846213	3.72569507195939e-06	0.672853343593806	2
ENSG00000239474.6	KLHL41	2	169508867	2_103	0	0.0749497469411106	12.1862554456327	1.52335300600414e-05	-1.38417246704632	2
ENSG00000138399.17	FASTKD1	2	169531376	2_103	0	0.0352929710508378	4.94977612465899	2.91362652360388e-06	0.320829965994561	3
ENSG00000138398.15	PPIG	2	169600941	2_103	0	0.0551790428696823	9.22880044614904	8.49335983210969e-06	1.36879432624099	1
ENSG00000144362.11	PHOSPHO2	2	169693707	2_103	0	0.109525464648476	15.8927175564801	2.90317606768263e-05	-2.2164179104479	1
ENSG00000213160.9	KLHL23	2	169694217	2_103	0	0.117135142648347	16.5557902436393	3.23442609177377e-05	-2.27082623902804	2
ENSG00000138385.15	SSB	2	169885986	2_103	0	0.0343964186353009	4.70439660115046	2.69884075119932e-06	-0.26282051282053	1
ENSG00000144357.16	UBR3	2	169827007	2_103	0	0.0380662544542256	5.67167447378678	3.60090404290915e-06	0.540049634992302	2
ENSG00000128683.13	GAD1	2	170823145	2_104	0	0.0271807765844859	6.46028890526882	2.92869338701644e-06	0.839416058394406	1
ENSG00000115806.12	GORASP2	2	170928386	2_104	0	0.0228414731794041	4.80844144012608	1.83184425820797e-06	-0.0923076923077184	1
ENSG00000198586.13	TLK1	2	171231129	2_104	0	0.0485323768871568	11.9932034236472	9.70793516421411e-06	1.42231075697154	1
ENSG00000123600.19	METTL8	2	171354834	2_104	0	0.0238593568574071	5.22223494628672	2.078142121465e-06	0.256944444444388	1
ENSG00000115827.13	DCAF17	2	171443909	2_104	0	0.0438864360258483	11.0290848284204	8.07290601174385e-06	-1.59107806691417	1
ENSG00000071967.11	CYBRD1	2	171511610	2_104	0	0.0434437910143219	10.9320780681901	7.92119210345252e-06	-1.62148752439051	2
ENSG00000128708.12	HAT1	2	171922612	2_104	0	0.0267493332994796	6.30819394816575	2.81434999144797e-06	-0.638766519823884	1
ENSG00000115840.13	SLC25A12	2	171999037	2_104	0	0.0249454011753104	5.64488722663372	2.34858275860639e-06	-0.467048710601872	1
ENSG00000172878.13	METAP1D	2	171999243	2_104	0	0.0243560506683252	5.41784736832853	2.20086670474277e-06	0.406876790830911	1
ENSG00000091409.14	ITGA6	2	172462545	2_105	0	0.0135207378474598	28.2967499941243	6.3811221142763e-06	-0.459259259259157	1
ENSG00000152256.13	PDK1	2	172555453	2_105	0	0.0126161765075401	6.98505578502555	1.46979830043025e-06	0.813852813852869	1
ENSG00000144354.13	CDCA7	2	173355045	2_105	0	0.0148657550587497	8.36019601273522	2.07282929713724e-06	0.916967509025757	1
ENSG00000172845.14	SP3	2	174045923	2_105	0	0.0101507773726319	4.86581172935363	8.23786573741343e-07	-0.152671755725213	1
ENSG00000138430.15	OLA1	2	174248967	2_105	0	0.0301537316830826	15.1361050129134	7.61228962900666e-06	1.52597402597412	1
ENSG00000138433.15	CIR1	2	174396697	2_105	0	0.00998230262961064	4.7215015216827	7.860876470738e-07	0.096551724137966	1
ENSG00000144306.14	SCRN3	2	174384741	2_105	0	0.00998339891886157	4.72114491820268	7.86114599999557e-07	0.0284627857272426	2
ENSG00000163328.13	GPR155	2	174487862	2_105	0	0.0100366815338824	4.74522252105713	7.9434073171201e-07	-0.197860962566759	1
ENSG00000128656.13	CHN1	2	175004667	2_106	0	0.0429615198241947	8.24169403055771	5.90549396198529e-06	0.999999999999727	1
ENSG00000115966.16	ATF2	2	175168302	2_106	0	0.0335337704471567	5.87594319123794	3.28639742040973e-06	0.529608590609149	2
ENSG00000154518.9	ATP5G3	2	175185320	2_106	0	0.0438566052402933	8.43902611944769	6.17287451228616e-06	-1.08750000000013	1
ENSG00000144320.13	LNPK	2	175990595	2_106	0	0.0325364744982098	5.58826128182957	3.03254533558352e-06	0.453723402752841	3
ENSG00000128654.13	MTX2	2	176269444	2_106	0	0.0331773821785863	5.77412149088647	3.19512709856612e-06	0.472972972973105	1
ENSG00000018510.13	AGPS	2	177348598	2_107	0	0.0268758061816377	4.7010166219769	2.10723704636503e-06	0.237288135593122	1
ENSG00000196659.9	TTC30B	2	177553217	2_107	0	0.0435478030670144	9.30290154184825	6.75685781970799e-06	-1.32163742690022	1
ENSG00000155636.14	RBM45	2	178112094	2_108	0	0.022829366152557	7.97000965558551	3.03467933130037e-06	-0.9228060058148	2
ENSG00000079156.16	OSBPL6	2	178194197	2_108	0	0.0261299166989052	9.25215802106907	4.03219171031977e-06	1.12801490168916	2
ENSG00000180228.12	PRKRA	2	178451344	2_108	0	0.0198698179837732	6.65335548037591	2.20492957246709e-06	0.659919028340223	1
ENSG00000204311.12	DFNB59	2	178447910	2_108	0	0.0171817482150285	5.27657601182643	1.51209701073538e-06	-0.403848648962527	2
ENSG00000079150.17	FKBP7	2	178477603	2_108	0	0.0171530512218122	5.26075136628603	1.50504424255921e-06	0.391566265060231	1
ENSG00000155657.26	TTN	2	178831108	2_108	0	0.0184074006769019	5.92904889862913	1.82027751071619e-06	-0.615384615384598	1
ENSG00000187231.13	SESTD1	2	179264451	2_108	0	0.0195041713227437	6.47734222921424	2.10709662849437e-06	0.815372303424194	3
ENSG00000170035.15	UBE2E3	2	180963413	2_109	0	0.0253250431403274	4.71981655552766	1.9935880361454e-06	-0.313868613138703	1
ENSG00000138434.16	SSFA2	2	181892173	2_110	0	0.0234585611531215	4.75210289808846	1.85929076572767e-06	-0.0219512195121975	1
ENSG00000162998.4	FRZB	2	182866860	2_110	0	0.0240227266282763	4.97768650811233	1.99438934946114e-06	-0.201923076923156	1
ENSG00000061676.14	NCKAP1	2	183038483	2_110	0	0.0433460339410202	10.6011613347618	7.66413094435706e-06	1.31468531468516	1
ENSG00000162999.12	DUSP19	2	183079224	2_110	0	0.0264589376108837	5.89514369429442	2.60151840843489e-06	0.667774086378857	1
ENSG00000163002.12	NUP35	2	183117127	2_110	0	0.0233359616641216	4.70237164404566	1.83021772963794e-06	-0.0207841567827319	2
ENSG00000138449.10	SLC40A1	2	189576560	2_113	0	0.0348962986922493	7.35417294528619	4.28029113753466e-06	1.22432337881986	2
ENSG00000138381.9	ASNSD1	2	189661498	2_113	0	0.0305953062062043	6.10095569879679	3.11324128550753e-06	0.57746478873229	1
ENSG00000128694.11	OSGEPL1	2	189763842	2_113	0	0.0294157724997652	5.72679849067886	2.80965027526074e-06	-0.489361702127786	1
ENSG00000128699.13	ORMDL1	2	189784079	2_113	0	0.0289201291176383	5.56516422320755	2.68434491212075e-06	0.652691077895107	3
ENSG00000064933.17	PMS1	2	189783978	2_113	0	0.0311527274720698	6.27285491993445	3.25927814588038e-06	-0.638029227257975	3
ENSG00000198130.15	HIBCH	2	190341243	2_113	0	0.0460210818887959	9.9989220804171	7.67485384296354e-06	-1.20472440944857	1
ENSG00000151689.12	INPP1	2	190343248	2_113	0	0.0293416263071823	5.70280320249188	2.79082543274212e-06	-0.578778956874197	3
ENSG00000151690.14	MFSD6	2	190408754	2_113	0	0.0273886397592101	5.04774080291531	2.30583175357195e-06	-0.253845135911327	2
ENSG00000189362.11	NEMP2	2	190534652	2_113	0	0.0266828268087103	4.79957860262746	2.13596952163551e-06	0.169934640522894	1
ENSG00000138386.16	NAB1	2	190646582	2_113	0	0.0600736019481766	12.5592448565458	1.25836695678873e-05	1.6354830459001	2
ENSG00000115419.12	GLS	2	190971827	2_113	0	0.027401455904457	5.05217712671246	2.30893821837513e-06	-0.609375000000095	1
ENSG00000128641.18	MYO1B	2	191244832	2_114	0	0.0230253434848036	5.77422986529473	2.21748296293381e-06	-0.416666666666695	1
ENSG00000173559.12	NABP1	2	191677959	2_114	0	0.0325887544766357	9.07675943728594	4.93354044974227e-06	-1.13823689708946	2
ENSG00000196950.13	SLC39A10	2	195575506	2_116	0	0.138111869103021	21.7344611012848	5.00656645036501e-05	2.44541573274235	2
ENSG00000081320.10	STK17B	2	196214157	2_116	0	0.110905015768989	19.5581626563363	3.61775662193477e-05	-2.29540345760497	2
ENSG00000138411.10	HECW2	2	196205989	2_116	0	0.224216485903042	26.6695776711512	9.97341258892833e-05	-2.71795697794623	3
ENSG00000144395.17	CCDC150	2	196640040	2_116	0	0.0377098177128113	9.12371976311642	5.73834263105049e-06	-1.20817843866131	1
ENSG00000119041.10	GTF3C3	2	196799713	2_116	0	0.0785114463773589	16.1788875643715	2.11856474382553e-05	1.78816199376953	1
ENSG00000115541.10	HSPE1	2	197500319	2_117	0	0.078261301685763	18.4217868160559	2.40457830712371e-05	3.18939393939459	1
ENSG00000162944.10	RFTN2	2	197675986	2_117	0	0.0266649736630696	8.10045510264234	3.6025555309778e-06	1.22492401215805	1
ENSG00000115896.15	PLCL1	2	198043316	2_117	0	0.0302073570043775	9.28678215790557	4.67883890230893e-06	2.04878048780457	1
ENSG00000226124.6	FTCDNL1	2	199760858	2_118	0	0.0496650034083198	20.4342999284697	1.6926623673534e-05	-3.12387992476468	3
ENSG00000178074.5	C2orf69	2	199910402	2_118	0	0.0201498921032387	11.1834495688517	3.75844859072958e-06	2.50624999999979	1
ENSG00000162971.10	TYW5	2	199955782	2_118	0	0.0218490964321173	11.9134938056059	4.34142927434854e-06	2.56050955413998	1
ENSG00000162972.10	MAIP1	2	199955089	2_118	0	0.0184715028100866	10.1604299324964	3.13021682288632e-06	2.31374326079356	2
ENSG00000196141.13	SPATS2L	2	200306290	2_118	0	0.0286219647517463	13.0052791374217	6.20839336621088e-06	1.41982507288555	1
ENSG00000163535.17	SGO2	2	200510475	2_118	0	0.030296188581232	13.4918396109634	6.81740776158719e-06	-1.33552631579004	1
ENSG00000155729.12	KCTD18	2	200519526	2_118	0	0.0577476662109969	21.3950570811093	2.06066783675822e-05	-2.56540084388193	1
ENSG00000082153.17	BZW1	2	200762287	2_119	0	0.0395468374727545	9.74779162552018	6.42951333677008e-06	-1.17703349282338	1
ENSG00000013441.15	CLK1	2	200864612	2_119	0	0.0749861964394021	15.9026342551033	1.98888879723325e-05	1.93223819301791	1
ENSG00000240344.8	PPIL3	2	200889218	2_119	0	0.0489837161316775	11.7964875707399	9.63750351945536e-06	1.29447852760703	1
ENSG00000003402.19	CFLAR	2	201116120	2_119	0	0.0576243469579371	13.3577492909732	1.28380602718645e-05	-1.75519154907756	2
ENSG00000064012.21	CASP8	2	201231531	2_119	0	0.0264277410301377	5.90772613577466	2.60399713783593e-06	0.67856387019781	3
ENSG00000155749.12	ALS2CR12	2	201320409	2_119	0	0.0316324715818339	7.61783644927483	4.01906357884391e-06	0.967741935484216	1
ENSG00000082146.12	STRADB	2	201388316	2_119	0	0.0240951086215924	5.03004085023005	2.02143837512451e-06	0.409090909090824	1
ENSG00000155755.18	TMEM237	2	201643259	2_119	0	0.0243423788874075	5.12697521822647	2.08153799070029e-06	-0.166146329109191	2
ENSG00000116030.16	SUMO1	2	202238678	2_120	0	0.031307078276504	8.30279365202704	4.33537719995449e-06	-1.08730158730175	1
ENSG00000204217.13	BMPR2	2	202379787	2_120	0	0.0214514070803246	4.71079159104544	1.68542635705732e-06	-0.00718874761756948	2
ENSG00000138439.11	FAM117B	2	202634789	2_120	0	0.0626644009664801	14.9491202829479	1.56241584386608e-05	-2.15999999999984	1
ENSG00000163596.16	ICA1L	2	202871528	2_120	0	0.021710434939042	4.82458925092591	1.74698418933283e-06	0.216511009587805	2
ENSG00000138380.17	CARF	2	202912242	2_120	0	0.0291791115563236	7.63293391947486	3.71469937352441e-06	-1.29928643299209	2
ENSG00000118257.16	NRP2	2	205681675	2_121	0	0.0638817660703083	13.6698576994307	1.45646822184138e-05	1.5055555555547	1
ENSG00000232125.2	DYTN	2	206704991	2_122	0	0.0426185971266958	9.42257371256981	6.69774793523037e-06	-1.39130434782641	1
ENSG00000023228.13	NDUFS1	2	206158029	2_122	0	0.0274627417628002	4.80982824529605	2.20309673639421e-06	0.3288043478261	1
ENSG00000204186.7	ZDBF2	2	206273755	2_122	0	0.100893411539712	18.895719919643	3.17970152974911e-05	-3.00806451612933	1
ENSG00000114948.12	ADAM23	2	206443099	2_122	0	0.0277982389969074	4.87912039764313	2.2621371134041e-06	0.271317829457414	1
ENSG00000118246.13	FASTKD2	2	206754739	2_122	0	0.041550439633684	8.60931280009441	5.96628803622306e-06	1.08815653436321	3
ENSG00000118263.14	KLF7	2	207167000	2_122	0	0.0380321153281552	7.92801390190469	5.02892304552357e-06	-0.890243902439183	1
ENSG00000144401.14	METTL21A	2	207628851	2_122	0	0.0330018026058306	6.51194248413455	3.5843327791906e-06	-0.715189873417827	1
ENSG00000163249.11	CCNYL1	2	207712007	2_122	0	0.0571656517484531	11.6815624829796	1.11377175772605e-05	-1.38819320214785	1
ENSG00000178385.14	PLEKHM3	2	208025325	2_123	0	0.036248262838728	7.45334557252259	4.50607651051034e-06	0.999999999999882	1
ENSG00000138413.13	IDH1	2	208266043	2_123	0	0.0309404625775884	5.94435580522927	3.06755038343424e-06	-0.636349346134679	2
ENSG00000115020.16	PIKFYVE	2	208266212	2_123	0	0.0313826981153554	6.07948287174203	3.18212344949471e-06	0.524911032028401	1
ENSG00000078018.19	MAP2	2	209422038	2_124	0	0.0206804733794116	6.12003499052356	2.11093318048918e-06	0.638779653408241	2
ENSG00000115365.11	LANCL1	2	210477007	2_124	0	0.0183389473730646	4.98140241862625	1.52365323146995e-06	-0.0223269590135193	2
ENSG00000030419.16	IKZF2	2	213152028	2_126	0	0.0525519456174831	8.76744826252067	7.68461504571748e-06	-1.4559999999997	1
ENSG00000138376.10	BARD1	2	214808940	2_127	0	0.0331644410049475	9.66520117228433	5.34618133127363e-06	1.34920634920616	1
ENSG00000138363.14	ATIC	2	215312057	2_127	0	0.208844459802774	17.1210526529117	5.96366895033473e-05	-3.66591872611109	2
ENSG00000163449.10	TMEM169	2	216082628	2_127	0	0.0233511500414557	6.14214896933227	2.39215174474791e-06	-0.580843366153776	2
ENSG00000079246.15	XRCC5	2	216017826	2_127	0	0.0296297110086482	8.38994340345049	4.14616472510553e-06	1.00218498502984	3
ENSG00000138375.12	SMARCAL1	2	216412329	2_127	0	0.0240158081934075	6.4283028053955	2.57486010279903e-06	0.690102555881672	2
ENSG00000197756.9	RPL37A	2	216498338	2_127	0	0.0202359638537717	4.79400141078668	1.61801356411445e-06	-0.129032258064502	1
ENSG00000115457.9	IGFBP2	2	216631176	2_127	0	0.025653414149349	7.0353562100539	3.01017239929795e-06	-0.724730880509575	2
ENSG00000243910.7	TUBA4B	2	219252611	2_129	0	0.0249267381358965	5.8044848935978	2.41317735971579e-06	-0.723300970873515	1
ENSG00000127831.10	VIL1	2	218419492	2_129	0	0.0224434247737454	4.83877141392376	1.81127478402434e-06	-0.396946564885597	1
ENSG00000079308.16	TNS1	2	217842000	2_129	0	0.0316658042667771	7.94058336725122	4.19375483548882e-06	0.895522388059509	1
ENSG00000188282.12	RUFY4	2	218034910	2_129	0	0.0249981118810695	5.56168728908506	2.31885653218257e-06	0.00549212103693895	3
ENSG00000180871.7	CXCR2	2	218156235	2_129	0	0.0276618825710074	10.4311212075397	4.81252314036573e-06	-2.36783216783261	1
ENSG00000163464.7	CXCR1	2	218144738	2_129	1	0.387874823853826	34.905338588849	0.000225810198253881	-5.81515942048407	3
ENSG00000163466.15	ARPC2	2	218216255	2_129	0	0.0620036987400269	24.3300697775793	2.51606037128752e-05	-4.22743390097169	3
ENSG00000179921.14	GPBAR1	2	218259499	2_129	0	0.0541345983932965	27.3806167102504	2.47216953711858e-05	5.04838709677474	1
ENSG00000127837.9	AAMP	2	218270227	2_129	0	0.0475570206915938	25.9153492170939	2.05556782185102e-05	-4.95967741935412	1
ENSG00000127838.13	PNKD	2	218270227	2_129	0	0.0563103356508074	27.5150679703922	2.58415650027114e-05	-4.9796990672177	2
ENSG00000135926.14	TMBIM1	2	218292881	2_129	0	0.0609578589676986	28.5801276615251	2.90572141913383e-05	5.11472226155646	2
ENSG00000158428.3	CATIP	2	218363915	2_129	0	0.0485122445184768	13.2800006825878	1.07450779778714e-05	1.85365853658526	1
ENSG00000018280.16	SLC11A1	2	218381984	2_129	0	0.0287377903877564	7.05037031492004	3.37928956195661e-06	-0.748175182481655	1
ENSG00000135913.10	USP37	2	218567846	2_129	0	0.0246542751829087	5.61458636182515	2.30871386498063e-06	-0.493438138028218	2
ENSG00000144580.13	CNOT9	2	218568272	2_129	0	0.023102481890263	5.4720934803519	2.10849342915183e-06	-0.86715852001395	2
ENSG00000115556.13	PLCD4	2	218608011	2_129	0	0.0223364303819514	4.84437512812534	1.804727517945e-06	0.448818897637794	1
ENSG00000074582.12	BCS1L	2	218658710	2_129	0	0.0244570648715224	6.32668757503348	2.58071965649463e-06	-1.18548387096729	1
ENSG00000115568.15	ZNF142	2	218658710	2_129	0	0.0507293821691714	14.8378287430066	1.25542286115833e-05	2.39036355046295	2
ENSG00000163481.7	RNF25	2	218672243	2_129	0	0.0372560816926172	11.0916411864238	6.89212419144725e-06	1.95692307692302	1
ENSG00000163482.11	STK36	2	218672501	2_129	0	0.0263149608373792	6.37275570728037	2.79698478681835e-06	0.81105001979179	2
ENSG00000135912.10	TTLL4	2	218713638	2_129	0	0.0241734867567796	6.07222505268635	2.44820207640974e-06	1.08064516129033	1
ENSG00000135929.8	CYP27A1	2	218780754	2_129	0	0.0224480130268561	4.78650165085897	1.79207517740298e-06	0.330645161290333	1
ENSG00000115596.3	WNT6	2	218791467	2_129	0	0.0268408152404973	6.31139885574317	2.82540972023431e-06	-0.468253968254103	1
ENSG00000187736.12	NHEJ1	2	219160400	2_129	0	0.0361394022339472	8.88299286302126	5.35427142982483e-06	-0.953846153846237	1
ENSG00000213901.10	SLC23A3	2	219170383	2_129	0	0.0301502988919515	7.97259478830478	4.00914181516427e-06	1.02517697740092	2
ENSG00000144567.10	FAM134A	2	219171668	2_129	0	0.0226731418669501	4.82570191680836	1.82487156074201e-06	-0.0725552050473305	1
ENSG00000115649.15	CNPPD1	2	219177821	2_129	0	0.0423889301820559	10.4323576150447	7.37556046130342e-06	-1.03274583873667	2
ENSG00000158552.12	ZFAND2B	2	219196954	2_129	0	0.0226902117988698	4.82868880157956	1.82737581297715e-06	-0.0373134328358258	1
ENSG00000115657.12	ABCB6	2	219218731	2_129	0	0.0250726755073067	5.86309058067812	2.45181325949078e-06	0.737864077670024	1
ENSG00000198925.10	ATG9A	2	219229585	2_129	0	0.0305157448352275	7.75392936347172	3.94644378347951e-06	-1.04651162790658	1
ENSG00000163516.13	ANKZF1	2	219229829	2_129	0	0.0248450725080602	5.7784973151258	2.39450247313794e-06	0.557788944723712	1
ENSG00000163521.15	GLB1L	2	219243701	2_129	0	0.0297523285940809	7.6238106126066	3.78314656312545e-06	-0.993939393939078	1
ENSG00000127824.13	TUBA4A	2	219278362	2_129	0	0.0263970088589041	6.31948747059754	2.78225339401732e-06	0.650205761317217	1
ENSG00000054356.13	PTPRN	2	219291752	2_129	0	0.0262535597732819	6.19702633902682	2.71351137328824e-06	-0.632610933606499	3
ENSG00000123992.18	DNPEP	2	219352702	2_129	0	0.0297648314417274	7.46243401375595	3.70462315600279e-06	-0.863185413305201	3
ENSG00000175084.11	DES	2	219418537	2_129	0	0.0231053226850013	5.04235536266831	1.94314671759591e-06	0.353518821604036	1
ENSG00000072195.14	SPEG	2	219446317	2_129	0	0.0231982991735079	5.10489825954765	1.97516481937566e-06	0.341085271317919	1
ENSG00000123989.13	CHPF	2	219543916	2_129	0	0.0223175250044049	4.70214879402059	1.75025974089742e-06	0.0873015873015872	1
ENSG00000123999.4	INHA	2	219567987	2_129	0	0.0239952193609138	5.30630651176441	2.12362174134851e-06	-0.281249999999936	1
ENSG00000144589.21	STK11IP	2	219597759	2_130	0	0.0269623300629287	4.73912335542433	2.13115746481453e-06	0.0739481933932035	2
ENSG00000163082.9	SGPP2	2	222421728	2_131	0	0.030018044987336	5.85912637800779	2.93342760981245e-06	-0.570593951103147	2
ENSG00000116120.9	FARSB	2	222647032	2_131	0	0.0272255247226954	4.93040004698492	2.23881662478053e-06	0.247397195498897	2
ENSG00000123983.13	ACSL3	2	222860739	2_131	0	0.0271999820831955	4.92147753196352	2.23266842390808e-06	0.232736572889938	1
ENSG00000152056.16	AP1S3	2	223837588	2_131	0	0.027757870066239	5.11449814580211	2.36782318970588e-06	0.289062500000035	1
ENSG00000085449.14	WDFY1	2	223944812	2_131	0	0.035269172389073	7.39499338538188	4.35003913679951e-06	0.880952380952502	1
ENSG00000135919.12	SERPINE2	2	224015781	2_132	0	0.0252685280069289	4.89477771419932	2.06287552344075e-06	0.280310066633	3
ENSG00000124019.9	FAM124B	2	224359315	2_132	0	0.0330631171408416	7.45241666388185	4.10961397568734e-06	-0.885496183205747	1
ENSG00000036257.12	CUL3	2	224584259	2_132	0	0.0297221371313025	6.43804302252165	3.19149386347906e-06	-0.66129032258053	1
ENSG00000169047.5	IRS1	2	226782382	2_133	0	0.0331887362415912	6.53977901298195	3.62004437747305e-06	-0.722972972972634	1
ENSG00000144468.16	RHBDD1	2	226836316	2_133	0	0.03519635433751	7.0996983296095	4.16771182844979e-06	0.815789473683816	1
ENSG00000081052.11	COL4A4	2	227163765	2_133	0	0.0274141705678848	4.72045930934486	2.15833808671447e-06	-0.0865384615385077	1
ENSG00000153823.18	PID1	2	229346530	2_135	0	0.0138232119328394	4.73960686954019	1.09272629110855e-06	-0.113772455089838	1
ENSG00000163053.10	SLC16A14	2	230069466	2_135	0	0.0229583090291259	9.16504637837869	3.5094145307652e-06	-0.860139860139521	1
ENSG00000079263.18	SP140	2	230226625	2_135	0	0.039854672366494	14.8515844720573	9.87215893485587e-06	-3.58433734939844	1
ENSG00000135899.17	SP110	2	230169933	2_135	0	0.0630882125235828	21.1852562898043	2.22916415293918e-05	2.68366151912675	2
ENSG00000185404.16	SP140L	2	230388468	2_135	0	0.0173388350616275	7.32979957647643	2.11968887521577e-06	1.25184268045283	2
ENSG00000135932.10	CAB39	2	230712947	2_135	0	0.032221865032896	12.8278330564633	6.89388570825562e-06	1.47767857142822	1
ENSG00000135916.15	ITM2C	2	230877996	2_135	0	0.0147125407243188	5.3398489872965	1.31031815613377e-06	0.464822497339876	2
ENSG00000135898.9	GPR55	2	230939402	2_135	0	0.0139760305302556	4.82350235468175	1.124362729486e-06	0.133574007220169	1
ENSG00000156966.6	B3GNT7	2	231427155	2_136	0	0.0355036950422729	4.97207554691094	2.94422759552126e-06	-0.253424657534141	1
ENSG00000115053.15	NCL	2	231460069	2_136	0	0.045464537365571	7.3356952764433	5.5625530296429e-06	-0.811893364820014	2
ENSG00000171596.6	NMUR1	2	231531341	2_136	0	0.03521323370785	4.89372046951827	2.87412183054583e-06	0.197080291970756	1
ENSG00000187514.16	PTMA	2	231706100	2_136	0	0.0402265916212208	6.16453383561047	4.13593383825575e-06	0.751758047779697	2
ENSG00000156973.13	PDE6D	2	231788463	2_136	0	0.0462980014284062	7.5097319342802	5.79891555315063e-06	0.868055555555375	1
ENSG00000144535.19	DIS3L2	2	231961176	2_136	0	0.0388320566829961	5.82742024100046	3.77421674056688e-06	0.528169014084221	1
ENSG00000221944.6	TIGD1	2	232550122	2_136	0	0.0378758672882805	5.58931808608025	3.53086828994715e-06	0.537037037037036	1
ENSG00000115468.11	EFHD1	2	232623867	2_136	0	0.0464587893067412	7.54295481975683	5.8447979171965e-06	-0.827814569536896	1
ENSG00000204120.14	GIGYF2	2	232697018	2_137	0	0.0241556490067558	5.79014217502992	2.33274917156022e-06	-0.666666666666473	1
ENSG00000182600.9	C2orf82	2	232856815	2_137	0	0.0235855605202697	5.22364935375852	2.05485094267124e-06	-0.146881287726432	1
ENSG00000085978.21	ATG16L1	2	233299612	2_137	1	0.185094919681954	105.366737907138	0.000325280582585373	10.6160000000012	1
ENSG00000077044.10	DGKD	2	233352233	2_137	0	0.0222970203865073	13.9955877802489	5.20472848970699e-06	3.19118003006606	2
ENSG00000085982.13	USP40	2	233566344	2_137	0	0.0222472627510654	6.29208984424077	2.33470280397843e-06	-1.28523500670522	2
ENSG00000123485.11	HJURP	2	233854491	2_137	0	0.025763308287162	6.41334259265666	2.7557903558517e-06	-0.796992481203138	1
ENSG00000130147.15	SH3BP4	2	234951552	2_138	0	0.0296550738770774	5.41480915791813	2.67819546689023e-06	-0.446808510638244	1
ENSG00000124839.12	RAB17	2	237591999	2_140	0	0.0595923514921275	14.8535397564865	1.47632029966615e-05	-1.64084507042287	1
ENSG00000124831.18	LRRFIP1	2	237677062	2_140	0	0.0353515505578034	9.84954830126592	5.80744207921892e-06	1.22058646509111	2
ENSG00000177483.11	RBM44	2	237779662	2_140	0	0.0243562998501907	6.30471650844866	2.56116159498012e-06	-0.674526833732993	3
ENSG00000132329.10	RAMP1	2	237890564	2_141	0	0.0382880767478935	8.14399277568132	5.20069083559178e-06	-0.749868522488535	3
ENSG00000184182.18	UBE2F	2	237966682	2_141	0	0.0260622875019496	5.94618727135198	2.58470640970043e-06	-1.22806980134241	2
ENSG00000132330.16	SCLY	2	238098489	2_141	1	0.0654854697012189	17.3934784927658	1.89972832002405e-05	-3.61702127659585	1
ENSG00000144488.14	ESPNL	2	238099356	2_141	0	0.0260476682888339	4.83431082710153	2.10021390045297e-06	-0.241935483870964	1
ENSG00000168427.8	KLHL30	2	238141392	2_141	0	0.0286329443264847	6.8372398714698	3.26517852105036e-06	1.27407407407387	1
ENSG00000178752.15	ERFE	2	238158500	2_141	0	0.0262605428662156	4.93643329823807	2.16210648022074e-06	0.348733958142714	2
ENSG00000132323.8	ILKAP	2	238201743	2_141	0	0.02713000280011	5.11224814283121	2.31324626698914e-06	0.237121125008299	2
ENSG00000144485.10	HES6	2	238204485	2_141	0	0.026842664480615	5.23537910065751	2.34387185195679e-06	0.573351063131266	2
ENSG00000132326.11	PER2	2	238286052	2_141	0	0.0258871037889982	4.71384778440397	2.03525638107985e-06	-0.0258397932816537	1
ENSG00000204104.11	TRAF3IP1	2	238320799	2_141	0	0.0548155372751452	12.3944311567594	1.13315776819648e-05	1.76237596067111	2
ENSG00000065802.11	ASB1	2	238426832	2_141	0	0.0575070796779292	13.164858265787	1.26269251837026e-05	-1.75396825396825	1
ENSG00000068024.16	HDAC4	2	239401967	2_143	0	0.00947935414425893	6.23114758133197	9.85160275674037e-07	0.597122302158276	1
ENSG00000130414.11	NDUFA10	2	240025784	2_143	0	0.00807632652758095	4.72374984262605	6.36298449950083e-07	0.0546391506875325	2
ENSG00000188542.9	DUSP28	2	240564697	2_143	0	0.0259342755719615	15.6563898247472	6.77213883578311e-06	-1.68020022053511	2
ENSG00000144504.15	ANKMY1	2	240523039	2_143	0	0.0297321720072938	17.0797838385976	8.46972114909986e-06	-1.64706041320777	3
ENSG00000142330.19	CAPN10	2	240586842	2_143	0	0.0426653579910573	20.3082942236646	1.44513675340723e-05	-2.06024096385588	1
ENSG00000178623.11	GPR35	2	240619922	2_143	0	0.00859681978648419	10.3033613081782	1.47732775758363e-06	-2.28278155584278	2
ENSG00000226321.5	CROCC2	2	240905980	2_143	0	0.00864423718292384	5.90814944925217	8.51801210058819e-07	-0.838461538461383	1
ENSG00000122085.16	MTERF4	2	241102692	2_143	0	0.0173850282822415	12.0036467894942	3.48055671440189e-06	1.48243660618026	2
ENSG00000115687.13	PASK	2	241111211	2_143	0	0.043697607680703	20.5155731161041	1.49520734088146e-05	2.10160925685581	3
ENSG00000146205.13	ANO7	2	241188486	2_143	0	0.0191679833076761	12.4475132477182	3.97941401595042e-06	-1.32067498610827	2
ENSG00000168385.17	SEPT2	2	241251995	2_144	0	0.0226218709032652	12.6863399997573	4.78657614139198e-06	2.49799858132485	2
ENSG00000115677.16	HDLBP	2	241308852	2_144	0	0.0605208320588153	19.6215236013588	1.98060432412548e-05	-2.4676463085017	2
ENSG00000006607.13	FARP2	2	241356233	2_144	0	0.0561495686104816	15.3537919624896	1.43787847161945e-05	0.282589011423827	2
ENSG00000115694.14	STK25	2	241509931	2_144	0	0.0181299319445085	7.12387383224108	2.15413292459255e-06	0.887931034482651	1
ENSG00000168397.16	ATG4B	2	241636141	2_144	0	0.0138806664771564	5.0172843579931	1.16155329309932e-06	-1.0010662187595	2
ENSG00000168393.12	DTYMK	2	241686546	2_144	0	0.0225278415540605	9.79130494916257	3.678919333893e-06	1.49999999999959	1
ENSG00000168395.15	ING5	2	241686523	2_144	0	0.0266582724597203	15.2004426873441	6.75846928077759e-06	-3.0208072643392	3
ENSG00000180902.17	D2HGDH	2	241737769	2_144	0	0.020491925204998	8.14897062432649	2.78513095270651e-06	-0.759749205587449	3
ENSG00000204099.11	NEU4	2	241816853	2_144	0	0.181459051978786	28.6887861037536	8.68262242742182e-05	2.81690140844989	1
ENSG00000188389.10	PDCD1	2	241843350	2_144	0	0.0148393424925661	5.49044966346263	1.35888491742943e-06	-0.94664529418037	2
ENSG00000188011.5	RTP5	2	241869928	2_144	0	0.0353771004360356	13.8987996646478	8.20086448082097e-06	-2.09787234042445	1
ENSG00000113851.14	CRBN	3	2910530	3_3	0	0.0253168697172997	12.2772808303803	5.18408725028669e-06	-1.34806271858522	2
ENSG00000091181.19	IL5RA	3	3126901	3_3	0	0.0122319117958526	5.38860606387656	1.09933709284878e-06	0.411764705882243	1
ENSG00000072756.16	TRNT1	3	3130901	3_3	0	0.0151322138020334	7.40001933309278	1.86764972709676e-06	-0.801791078293871	2
ENSG00000175928.5	LRRN1	3	3818130	3_3	0	0.0127367847771542	5.77076880224624	1.22589589594086e-06	0.499999999999744	1
ENSG00000170364.12	SETMAR	3	4303349	3_3	0	0.0117971736592433	5.04673852306014	9.92999162221818e-07	0.294738391487397	2
ENSG00000144455.13	SUMF1	3	4468101	3_4	0	0.0256503680840315	5.38030075228495	2.30176117382292e-06	-0.345179520462137	2
ENSG00000134108.12	ARL8B	3	5137462	3_4	0	0.0242082003826413	4.83075211968007	1.95046141921851e-06	0.316546762589923	1
ENSG00000134109.10	EDEM1	3	5190141	3_4	0	0.0411967107456485	9.89470159274823	6.79869171958164e-06	-1.34408602150586	1
ENSG00000180914.10	OXTR	3	8769210	3_7	0	0.0586015115057704	12.386663677923	1.21066299854881e-05	1.46956521739125	1
ENSG00000070950.9	RAD18	3	8963418	3_7	0	0.0396460139749255	8.63870507766319	5.71226415988616e-06	1.03188405797159	1
ENSG00000134077.15	THUMPD3	3	9363193	3_7	0	0.0351232673981005	7.48242356965049	4.38326073390403e-06	0.838554421467749	2
ENSG00000168137.15	SETD5	3	9397385	3_7	0	0.0668616299288712	13.6590761690349	1.52320512364574e-05	1.51301115241685	1
ENSG00000144550.12	CPNE9	3	9703359	3_8	0	0.0323281189847915	5.78918717942267	3.12146258087639e-06	-0.529737871616654	2
ENSG00000114026.21	OGG1	3	9748846	3_8	0	0.036442455488809	6.93133473059573	4.21293355901347e-06	-0.692649308355651	2
ENSG00000134072.10	CAMK1	3	9769618	3_8	0	0.0413323324781828	8.13406462629774	5.60734965947536e-06	-0.924865831842699	1
ENSG00000171148.13	TADA3	3	9792302	3_8	0	0.0288688895446649	4.71188494962166	2.26874070013171e-06	-0.0058823529411768	1
ENSG00000214021.15	TTLL3	3	9807047	3_8	0	0.0514254440055645	10.2275543548052	8.7722288271078e-06	-1.19283276450473	1
ENSG00000156990.14	RPUSD3	3	9843931	3_8	0	0.0289573617446628	4.74099189007319	2.28975127490305e-06	0.111940298507424	1
ENSG00000171135.13	JAGN1	3	9890513	3_8	0	0.0366227920800681	6.97849471337411	4.26258753639699e-06	0.99421965317932	1
ENSG00000163701.18	IL17RE	3	9902449	3_8	0	0.150109796024921	20.7026826642578	5.18317372767218e-05	2.21735413861756	2
ENSG00000163702.18	IL17RC	3	9877655	3_8	0	0.03221012117911	5.75436964915433	3.09136453973103e-06	0.662671827723263	4
ENSG00000163703.17	CRELD1	3	9939477	3_8	0	0.03933119937654	7.6596805245129	5.02467471471584e-06	-1.53061224489756	1
ENSG00000163704.11	PRRT3	3	9954742	3_8	0	0.0483254240360017	9.63073557686086	7.76238605217753e-06	1.76923076923111	1
ENSG00000125037.12	EMC3	3	10010880	3_8	0	0.0339643005203164	6.25969370790517	3.5459765875615e-06	0.673511293634329	1
ENSG00000144554.10	FANCD2	3	10025967	3_8	0	0.0698131059495253	13.1737325362028	1.53393129292766e-05	2.10810810810791	1
ENSG00000254999.3	BRK1	3	10115521	3_8	0	0.0852420770595692	15.1124116498801	2.14856206683959e-05	2.35120508838839	3
ENSG00000134086.7	VHL	3	10140878	3_8	0	0.0364523985376999	6.93397164535431	4.21568620620722e-06	1.26865671641799	1
ENSG00000134070.4	IRAK2	3	10181686	3_8	0	0.0710281377791105	13.3410194177419	1.58044559487159e-05	-1.41666666666614	1
ENSG00000157014.10	TATDN2	3	10247632	3_8	0	0.0292796351487472	4.84628173373749	2.3666521172152e-06	0.167142585390573	2
ENSG00000157017.15	GHRL	3	10291680	3_8	0	0.0343049027325172	6.35482034347396	3.63596400362753e-06	0.801369863013736	1
ENSG00000197548.12	ATG7	3	11271528	3_9	0	0.0221688966309577	5.37214390662981	1.98633192042139e-06	0.659473670160715	2
ENSG00000144559.10	TAMM41	3	11801386	3_9	0	0.029436176480044	8.06563292274641	3.95986113610115e-06	1.03994123347112	2
ENSG00000132170.19	PPARG	3	12288063	3_9	0	0.0293782972581663	8.04686142787697	3.94287717903568e-06	-0.867403314917567	1
ENSG00000154743.17	TSEN2	3	12484157	3_9	0	0.0316246584150222	8.74820213054218	4.61428864225972e-06	-1.1006375618041	2
ENSG00000075975.15	MKRN2	3	12547771	3_9	0	0.0209639919774065	4.84214421246202	1.69305789855228e-06	-0.294663056958882	3
ENSG00000132155.11	RAF1	3	12663395	3_9	0	0.0206536307777245	4.70073289305233	1.61928051032919e-06	0.0645161290322656	1
ENSG00000088726.15	TMEM40	3	12726437	3_9	0	0.0266597855454391	7.12355095362834	3.16747570334973e-06	0.863999999999715	1
ENSG00000144712.11	CAND2	3	12796583	3_9	0	0.0214781893783043	5.07191353031796	1.81689409601136e-06	0.296683044075319	2
ENSG00000144713.12	RPL32	3	12841494	3_9	0	0.0220586077962841	5.32482433042082	1.95904083741455e-06	0.371764303964995	2
ENSG00000131379.9	C3orf20	3	14669081	3_10	0	0.0199083227801898	4.7901997780703	1.59055395305664e-06	0.141935483870989	1
ENSG00000132182.11	NUP210	3	13419856	3_10	0	0.019758393624017	4.71855715255072	1.55496621841516e-06	0.0593527245407095	2
ENSG00000163520.13	FBLN2	3	13533283	3_10	0	0.0318323140274116	9.24845464863124	4.91018084032731e-06	-1.17728819155234	2
ENSG00000163528.12	CHCHD4	3	14124463	3_10	0	0.0606494777898595	15.4212689020922	1.55993779837032e-05	1.96326057891684	2
ENSG00000170876.7	TMEM43	3	14124463	3_10	0	0.0711257526416614	16.9608319016865	2.01202851115992e-05	2.16176470588311	1
ENSG00000154767.14	XPC	3	14179017	3_10	0	0.0254310199688748	7.11307469111587	3.01704128808756e-06	-0.848396501458006	1
ENSG00000131389.16	SLC6A6	3	14479052	3_10	0	0.0315065756430325	9.15048232826441	4.80845211811289e-06	1.04624277456675	1
ENSG00000154781.15	CCDC174	3	14652153	3_10	0	0.0244428104676651	6.73668923511546	2.74636186189247e-06	0.734121207599935	3
ENSG00000131368.7	MRPS25	3	15065408	3_11	0	0.0680825874830252	10.9766353058761	1.24642282549423e-05	-1.4785714285716	1
ENSG00000131381.12	RBSN	3	15099772	3_11	0	0.037465768116583	5.24105801493534	3.2750181675722e-06	-0.46534653465366	1
ENSG00000131375.9	CAPN7	3	15206289	3_11	0	0.0383799298537997	5.47124077646891	3.50227391654228e-06	0.511764705882273	1
ENSG00000131370.15	SH3BP5	3	15269957	3_11	0	0.045644104635252	7.12913022548481	5.42726897560529e-06	-0.827560454180196	3
ENSG00000144597.13	EAF1	3	15450020	3_11	0	0.0381845476491125	5.4225008658031	3.45340398431563e-06	-0.480000000000017	1
ENSG00000206561.12	COLQ	3	15430456	3_11	0	0.0656215330321899	10.6207221081567	1.16241317385145e-05	-1.37544107645078	2
ENSG00000131373.14	HACL1	3	15601536	3_11	0	0.0355339946022979	4.73588982191524	2.80676290289731e-06	0.0824449690142735	2
ENSG00000206560.11	ANKRD28	3	15857778	3_11	0	0.0366797730250659	5.0386831856241	3.08250505518802e-06	-0.386363636363703	1
ENSG00000154813.9	DPH3	3	16264511	3_12	0	0.125050467567172	19.6151448290979	4.09107032085743e-05	2.2441551819165	2
ENSG00000154814.13	OXNAD1	3	16265263	3_12	0	0.0313617593046917	6.23578081702452	3.26175520890533e-06	0.614886731391858	1
ENSG00000131378.13	RFTN1	3	16513716	3_12	0	0.0352911770750822	7.36073668401354	4.33258938436838e-06	-0.779904306220075	1
ENSG00000183960.8	KCNH8	3	19148202	3_15	0	0.0181010489799454	4.95763514970251	1.49671258851284e-06	0.232456140350764	1
ENSG00000163576.17	EFHB	3	19946945	3_15	0	0.0190161621135108	5.4247933700425	1.72054556026864e-06	0.436415473908112	2
ENSG00000144566.10	RAB5A	3	19947126	3_15	0	0.025750662163051	8.3007841798367	3.56506644934492e-06	0.977272727272628	1
ENSG00000183977.13	PP2D1	3	20014498	3_15	0	0.0232455146830952	7.32896856813072	2.84146382344723e-06	0.767999999999914	1
ENSG00000114166.7	KAT2B	3	20035250	3_15	0	0.096314813307801	20.9812218858821	3.37041958221439e-05	-2.58774538832164	2
ENSG00000151789.10	ZNF385D	3	22370697	3_17	0	0.0262678321944955	4.7600242867407	2.08541987100468e-06	-0.107142857142847	1
ENSG00000182247.9	UBE2E2	3	23202760	3_17	0	0.026126438667968	4.70873973947486	2.05184715724292e-06	0.114926665634491	3
ENSG00000170142.11	UBE2E1	3	23805720	3_18	0	0.0421596722116299	10.5049085356879	7.3866854658798e-06	1.1294964028775	1
ENSG00000197885.10	NKIRAS1	3	23946511	3_18	0	0.0229443984089197	4.71105615884816	1.80283118627361e-06	-0.0649350649350503	1
ENSG00000077092.18	RARB	3	25174179	3_18	0	0.0914766706633134	17.9832885873622	2.74371861092025e-05	-2.1434632239337	2
ENSG00000077097.15	TOP2B	3	25664786	3_19	0	0.0371897348188975	5.50511529513285	3.41467681794365e-06	-0.474820143884951	1
ENSG00000163508.12	EOMES	3	27723132	3_20	0	0.0373648481570752	7.97917669183766	4.9725757711191e-06	-0.952380952380862	1
ENSG00000163512.13	AZI2	3	28348860	3_21	0	0.0391816273486264	8.73380823041197	5.70750403486445e-06	-1.05984745843957	2
ENSG00000163527.9	STT3B	3	31531565	3_23	0	0.0514543012064677	8.63625782339158	7.4115217796338e-06	-1.14159292035384	1
ENSG00000197385.5	ZNF860	3	31981925	3_23	0	0.0350635435177914	4.96669992283618	2.90458326607698e-06	0.235555555555643	1
ENSG00000152642.10	GPD1L	3	32155600	3_23	0	0.0406778983398517	6.3847837016609	4.33176413659963e-06	0.637037037037052	1
ENSG00000170293.8	CMTM8	3	32245299	3_23	0	0.048131933347925	7.99572231558254	6.41875967046609e-06	-0.919518722553348	3
ENSG00000153551.13	CMTM7	3	32392400	3_24	0	0.0233330126786895	4.74778963153328	1.84766141848853e-06	-0.0931677018634352	1
ENSG00000091317.7	CMTM6	3	32503449	3_24	0	0.0299093675849387	6.8168971284947	3.40058845514054e-06	-0.511999999999941	1
ENSG00000144635.8	DYNC1LI1	3	32570942	3_24	0	0.026895344354095	6.19653645401003	2.77962509353874e-06	0.689497716894867	1
ENSG00000182973.18	CNOT10	3	32684690	3_24	0	0.0250967784390985	5.38303894931023	2.2532304124602e-06	0.339379947621889	2
ENSG00000188167.8	TMPPE	3	33097285	3_24	0	0.0616026530037154	13.5508629666184	1.3922796491377e-05	-1.47169811320735	1
ENSG00000170266.15	GLB1	3	33097411	3_24	0	0.0273906766193175	6.2410075600735	2.85113364338925e-06	0.529850746268911	1
ENSG00000170275.14	CRTAP	3	33113893	3_24	0	0.0285731190024146	6.78835560352663	3.23506000117208e-06	0.821373650584558	2
ENSG00000173705.8	SUSD5	3	33218930	3_25	0	0.026928697597882	5.22288608987105	2.34577313912173e-06	-0.18348623853212	1
ENSG00000153558.13	FBXL2	3	33277306	3_25	0	0.0321150998111054	6.89874202926783	3.69521138217396e-06	0.657534246575091	1
ENSG00000153560.11	UBP1	3	33440884	3_25	0	0.0269717564239711	5.23806163534696	2.35635076075064e-06	0.635036496350323	1
ENSG00000163539.16	CLASP2	3	33715397	3_25	0	0.026927267771493	5.22238415135151	2.34542316074926e-06	0.183999999999949	1
ENSG00000170248.13	PDCD6IP	3	33798622	3_25	0	0.117417826752059	19.4279515722248	3.80470645938737e-05	-2.38902534693894	2
ENSG00000168016.13	TRANK1	3	36908471	3_27	0	0.0513821214631369	7.87918846072774	6.75232947812698e-06	1.08679764905873	2
ENSG00000178567.7	EPM2AIP1	3	36993455	3_27	0	0.0479475567865965	7.21533140983562	5.77009377565933e-06	-0.96666666666701	1
ENSG00000076242.14	MLH1	3	36993455	3_27	0	0.0479475567865965	7.21533140983562	5.77009377565933e-06	-0.96666666666701	1
ENSG00000093167.17	LRRFIP2	3	37183347	3_27	0	0.0397459443410384	5.4196788933745	3.59274572847813e-06	-0.653225806451503	1
ENSG00000144674.16	GOLGA4	3	37243272	3_27	0	0.0538385069294736	8.32786065321949	7.47801897169718e-06	-0.987288135593296	1
ENSG00000198590.11	C3orf35	3	37387931	3_27	0	0.0411181642500508	5.74411367719306	3.93927997814746e-06	-0.704000000000135	1
ENSG00000144668.11	ITGA9	3	37497599	3_27	0	0.03706353994622	4.75236112755515	2.93776083676641e-06	0.0775193798449598	1
ENSG00000136059.14	VILL	3	37987123	3_27	0	0.0589401516170769	9.19909022297766	9.04307707993183e-06	-1.17791411042946	1
ENSG00000187091.13	PLCD1	3	38008668	3_27	0	0.0512185479038814	7.84856957928359	6.70467730162421e-06	-0.985867355729173	2
ENSG00000172940.11	SLC22A13	3	38255326	3_27	0	0.0388954248069799	5.21301427727607	3.38179703520029e-06	0.30827067669176	1
ENSG00000144671.10	SLC22A14	3	38307655	3_27	0	0.0458877585623089	6.79447340090136	5.20011266371886e-06	-0.730279898218605	1
ENSG00000093217.9	XYLB	3	38185243	3_27	0	0.0722059722538405	11.1602167604104	1.3440203841904e-05	1.32164948453662	1
ENSG00000179934.6	CCR8	3	39330021	3_28	0	0.080968335321547	15.0596266772198	2.03371233153501e-05	-1.62934362934406	1
ENSG00000114739.13	ACVR2B	3	38446311	3_28	0	0.0448433712787875	9.36162889450369	7.00180129576953e-06	1.09588028396213	2
ENSG00000183873.15	SCN5A	3	38651526	3_28	0	0.0370590634238704	7.53888329736956	4.6597387171202e-06	0.798209101895749	3
ENSG00000114745.13	GORASP1	3	39108575	3_28	0	0.0276921469090116	4.76351760906989	2.20011056980881e-06	0.153564899451646	1
ENSG00000168026.18	TTC21A	3	39107689	3_28	0	0.0276597885804576	4.75240102515362	2.19241135489266e-06	0.112101520601232	2
ENSG00000168334.8	XIRP1	3	39192679	3_28	0	0.0691863848769653	13.5341471435704	1.56175044324523e-05	1.65775401069474	1
ENSG00000168329.13	CX3CR1	3	39281672	3_28	0	0.0288298258796706	5.14640632984775	2.47460677478101e-06	0.395348837209365	1
ENSG00000144659.10	SLC25A38	3	39336163	3_28	0	0.0347185820822075	6.91649913355614	4.00505433710636e-06	-0.760080645161206	1
ENSG00000168028.13	RPSA	3	39406013	3_28	0	0.0911156092336879	16.2103177901261	2.46345377740552e-05	-2.18795174674857	2
ENSG00000188846.13	RPL14	3	40457354	3_29	0	0.0220632597496374	4.86274390669231	1.78941544622511e-06	-0.167910872020962	2
ENSG00000177873.12	ZNF619	3	40478041	3_29	0	0.0232478759653149	5.3589689332581	2.0778999126434e-06	0.411764705882281	1
ENSG00000168036.16	CTNNB1	3	41195090	3_30	0	0.283051002999777	29.6445158487194	0.000139948795710639	-3.40322580645198	1
ENSG00000168038.10	ULK4	3	41963289	3_30	0	0.0530200075719443	12.8975341795479	1.14052964601137e-05	-2.22424242424305	1
ENSG00000182606.14	TRAK1	3	42013418	3_30	0	0.0425335312552337	10.7852787966251	7.65108315613962e-06	-1.9348837209304	1
ENSG00000114812.12	VIPR1	3	42503691	3_31	0	0.0262835802434653	4.71845712643181	2.06844816298216e-06	-0.0945067595335149	2
ENSG00000114857.17	NKTR	3	42603651	3_31	0	0.0365945938999797	7.86965162793384	4.80322073250084e-06	0.923076923077099	1
ENSG00000114853.13	ZBTB47	3	42653821	3_31	0	0.0391449510492062	8.51291598987752	5.55794452207015e-06	1.02158247237331	2
ENSG00000157119.11	KLHL40	3	42685226	3_31	0	0.0269650565119204	4.96172555410943	2.23148606439949e-06	0.300653594771301	1
ENSG00000010282.14	HHATL	3	42691682	3_31	0	0.0317037225673187	6.50197429967239	3.43807711087362e-06	-0.834645669291235	1
ENSG00000244607.5	CCDC13	3	42773176	3_31	0	0.0300836810112353	6.00261666201407	3.01183856585148e-06	0.577922077922301	1
ENSG00000182983.14	ZNF662	3	42905991	3_31	0	0.0270583795427394	4.99456605131313	2.25402978580836e-06	-0.424050632911265	1
ENSG00000011198.7	ABHD5	3	43689274	3_31	0	0.059651793730942	12.5535280081729	1.2489625287108e-05	-1.35375192404988	2
ENSG00000160746.12	ANO10	3	43635662	3_31	0	0.0620536089980513	12.9341118036896	1.33863988625721e-05	1.65079365079388	1
ENSG00000179152.19	TCAIM	3	44338372	3_31	0	0.0362289880209157	7.77382748908011	4.69733147052969e-06	-1.05007988884408	2
ENSG00000225873.3	LINC00694	3	44439661	3_31	0	0.0987130693742396	17.4456070770102	2.87224080869395e-05	-2.07961277575912	2
ENSG00000178917.15	ZNF852	3	44510929	3_31	0	0.0307572133535228	6.21336784838156	3.18738229992479e-06	-0.826771653543446	1
ENSG00000196345.12	ZKSCAN7	3	44533027	3_31	0	0.0354281181520103	7.5605689257477	4.46748051433206e-06	0.762002296222597	3
ENSG00000186448.14	ZNF197	3	44488263	3_31	0	0.0297831717668939	5.90706103444127	2.93428646240289e-06	0.403568500751633	2
ENSG00000196653.11	ZNF502	3	44712685	3_31	0	0.0273660396710054	5.10204093804106	2.32871315632078e-06	-0.56307935734089	2
ENSG00000186446.11	ZNF501	3	44721338	3_31	0	0.0269928144395919	4.97149849156698	2.23818296895406e-06	0.0903225806451269	1
ENSG00000144792.9	ZNF660	3	44510851	3_31	0	0.0266935439416842	4.86554056002581	2.1661944516753e-06	-0.295468041794447	2
ENSG00000163807.5	KIAA1143	3	44748439	3_31	0	0.0910961629308608	16.6597277794977	2.53120949377873e-05	2.00819594287843	2
ENSG00000163808.16	KIF15	3	44761638	3_31	0	0.0293582508543665	5.77034298932347	2.82547787574918e-06	0.577702702702603	1
ENSG00000169964.7	TMEM42	3	44861857	3_31	0	0.0265397250371573	4.81061777666393	2.12940062130396e-06	0.24398625429568	1
ENSG00000075914.12	EXOSC7	3	44971089	3_31	0	0.0269189475988776	4.94545785641956	2.22036661089474e-06	0.199008310882959	2
ENSG00000163814.7	CDCP1	3	45095595	3_31	0	0.0367519420359689	7.91060172679323	4.84897470074787e-06	-0.923076923077023	1
ENSG00000178038.16	ALS2CL	3	46693690	3_33	0	0.0218338986226001	7.90006590271623	2.87688239958247e-06	-1.46558704453375	1
ENSG00000160801.13	PTH1R	3	46877309	3_33	0	0.0183376050341557	6.2367445147855	1.90748298966048e-06	0.259670959850051	2
ENSG00000160796.16	NBEAL2	3	46979634	3_33	0	0.0545777956819011	21.6708822396128	1.97266204633342e-05	3.26473054103245	2
ENSG00000160799.11	CCDC12	3	46982458	3_33	0	0.0174647578962268	5.97407607116484	1.74017699745711e-06	-0.102362204724417	1
ENSG00000114650.18	SCAP	3	47476020	3_33	0	0.0164919734047926	6.72520689609679	1.84985795273539e-06	-1.18023478011416	2
ENSG00000163832.15	ELP6	3	47541666	3_33	0	0.0152476088169605	5.29925364053744	1.34764825679685e-06	0.698529411764802	1
ENSG00000047849.21	MAP4	3	48089403	3_34	0	0.0213190679669247	8.36970432583831	2.97603775014778e-06	-0.789473684210437	1
ENSG00000164045.11	CDC25A	3	48188134	3_34	0	0.0189602353783475	7.50608597979302	2.37365373429274e-06	0.425373134328365	1
ENSG00000164047.4	CAMP	3	48214087	3_34	0	0.0206900318581852	9.52372797696401	3.28645921663984e-06	-1.54434250764492	1
ENSG00000164048.13	ZNF589	3	48241205	3_34	0	0.019706741062169	7.84418456281464	2.57823630307139e-06	0.78675022125308	2
ENSG00000172113.8	NME6	3	48301771	3_34	0	0.0146924779852118	5.95405978876939	1.4590438542477e-06	0.395179083453975	2
ENSG00000114268.11	PFKFB4	3	48562511	3_34	0	0.0605982797099025	30.9294270182998	3.12602376656929e-05	4.41758241758004	1
ENSG00000145040.3	UCN2	3	48563473	3_34	0	0.0192531178934297	11.4033412336184	3.66178883449577e-06	-1.99974562459875	2
ENSG00000010256.10	UQCRC1	3	48590581	3_34	0	0.0176548505862	6.20371979128049	1.82673826231648e-06	0.73913043478274	1
ENSG00000183396.3	TMEM89	3	48621034	3_34	0	0.159195485483568	52.2085586004612	0.000138622126403885	5.9515151515163	1
ENSG00000008300.16	CELSR3	3	48662086	3_34	1	0.0701889061794137	51.0285274042335	5.9736753380746e-05	-7.00000000000328	1
ENSG00000213672.7	NCKIPSD	3	48685869	3_34	0	0.0209362278800004	16.7672306862678	5.85490539160128e-06	-1.10687022900778	1
ENSG00000068745.14	IP6K2	3	48694054	3_34	2	0.0754124983041853	26.8286694498759	3.37444666910004e-05	-4.49640646299971	3
ENSG00000114302.15	PRKAR2A	3	48847779	3_34	0	0.0158440902925474	39.2587723023562	1.03744272250628e-05	-6.04347826086963	1
ENSG00000221883.2	ARIH2OS	3	48919714	3_34	0	0.0237115535443839	15.8932770453763	6.28540937100201e-06	0.699999999999753	1
ENSG00000177479.19	ARIH2	3	48919429	3_34	0	0.0237115535443839	15.8932770453763	6.28540937100201e-06	-0.699999999999753	1
ENSG00000178467.17	P4HTM	3	48997446	3_34	0	0.0783621465018136	27.4042540196379	3.58166047043678e-05	4.40136054421837	1
ENSG00000178252.17	WDR6	3	49007280	3_34	0	0.0146911676906843	26.7666539646211	6.5585903549672e-06	3.69120183188879	2
ENSG00000198218.10	QRICH1	3	49088219	3_34	0	0.0856380685645542	28.3425567372031	4.04823759887147e-05	-4.43835616438175	1
ENSG00000172037.13	LAMB2	3	49155783	3_34	0	0.0143839437674874	13.1730545418295	3.16027279176276e-06	1.2047244094494	1
ENSG00000177352.9	CCDC71	3	49165349	3_34	0	0.0144064704106659	13.1925303009944	3.16990171995078e-06	1.2047244094489	1
ENSG00000185909.14	KLHDC8B	3	49171624	3_34	1	0.0401176333588493	49.0301486895719	3.28064034000719e-05	6.8298969072144	1
ENSG00000188315.7	C3orf62	3	49277527	3_34	1	0.112956205304667	53.2927413198959	0.000100401051249707	-7.05102040815835	1
ENSG00000114316.12	USP4	3	49340655	3_35	0	0.0138153341700448	19.0229607784276	4.38328402117572e-06	-3.45390070922073	1
ENSG00000233276.3	GPX1	3	49358927	3_35	0	0.016696762124777	75.2730358845568	2.09619556444493e-05	-8.9106689566521	2
ENSG00000145022.4	TCTA	3	49412205	3_35	0	0.0157711019092226	15.9040144187754	4.18339530270448e-06	2.71594667380148	2
ENSG00000145020.15	AMT	3	49422917	3_35	0	0.0138147343673914	19.0386104094061	4.3866995601881e-06	3.45390070921952	1
ENSG00000145029.13	NICN1	3	49429438	3_35	0	0.0138163667510454	19.3211357798018	4.4523224641074e-06	3.49645390070912	1
ENSG00000173402.11	DAG1	3	49470414	3_35	0	0.0352434657272399	56.9024109204074	3.34479405085428e-05	8.16666666666722	1
ENSG00000164062.12	APEH	3	49671714	3_35	0	0.0231568740834871	31.6372105628331	1.22190720242223e-05	5.38339920948682	1
ENSG00000164068.15	RNF123	3	49699132	3_35	0	0.013981671227795	44.9342311482234	1.04784369929817e-05	-7.64227642276282	1
ENSG00000173540.12	GMPPB	3	49722998	3_35	0	0.0886765912806498	25.7302556186037	3.80551288596421e-05	3.04016913319212	1
ENSG00000183763.8	TRAIP	3	49856597	3_35	0	0.0167786598545632	31.1527682871436	8.71794290271371e-06	6.56617647058778	1
ENSG00000164078.12	MST1R	3	49879277	3_35	0	0.0220131802128825	35.4694845533437	1.30226021237021e-05	5.78065038833909	2
ENSG00000164077.13	MON1A	3	49931139	3_35	0	0.0139682037320563	27.1002380321202	6.31355214603592e-06	5.87804878048885	1
ENSG00000004534.14	RBM6	3	49937901	3_35	0	0.013990681386315	26.3844385560843	6.15668351310073e-06	5.80487804877936	1
ENSG00000114353.16	GNAI2	3	50256634	3_35	0	0.0205007264694931	9.0474226325658	3.09352930673871e-06	0.999999999999458	1
ENSG00000012171.19	SEMA3B	3	50267465	3_35	0	0.0234811659242878	11.3610865709717	4.44938137086886e-06	1.43249237359715	2
ENSG00000179564.3	LSMEM2	3	50278688	3_35	0	0.0521697031240359	19.213062421486	1.67176436885184e-05	2.05102040816415	1
ENSG00000243477.5	NAT6	3	50295266	3_35	0	0.017384079276429	5.85308126771504	1.69705670345981e-06	-0.815721454961581	2
ENSG00000186792.16	HYAL3	3	50295266	3_35	0	0.0174225280142692	5.92539697946374	1.72182388829283e-06	0.699339798239771	2
ENSG00000068001.13	HYAL2	3	50323853	3_35	0	0.0271396329399027	12.2819099679148	5.55942639441833e-06	1.81363636363555	1
ENSG00000114395.10	CYB561D2	3	50350442	3_35	0	0.0138652460363866	17.9191754451937	4.14386604261034e-06	4.16972477064362	1
ENSG00000007402.11	CACNA2D2	3	50504338	3_35	0	0.0538282775733273	13.9319640869681	1.25078577983379e-05	-0.00540540540540695	1
ENSG00000114735.9	HEMK1	3	50568446	3_35	0	0.0161800372808005	6.47452203442645	1.74721897180286e-06	1.25153880453574	2
ENSG00000114738.10	MAPKAPK3	3	50557381	3_35	0	0.0161624107606373	7.1705551660827	1.9329429086852e-06	0.612258123083155	2
ENSG00000114737.15	CISH	3	50612068	3_35	0	0.0156583278869858	8.92483812099411	2.33080443712654e-06	1.90957446808507	1
ENSG00000088538.12	DOCK3	3	50666427	3_35	0	0.0139866058575276	6.84498776888754	1.59678012614086e-06	-1.52688172042936	1
ENSG00000145050.15	MANF	3	51382897	3_35	0	0.0161813711090026	13.2597356966281	3.57857638164732e-06	-3.08975089439111	2
ENSG00000164081.12	TEX264	3	51672163	3_35	0	0.0146412968766974	5.30807480536989	1.29621393780773e-06	-0.348314606741629	1
ENSG00000164082.14	GRM2	3	51704240	3_35	0	0.0156931376928966	5.69199704888796	1.48982259679036e-06	-0.237288135593162	1
ENSG00000114767.6	RRP9	3	51941930	3_36	0	0.047588481758939	13.8179508419164	1.09674483644354e-05	1.84435797665361	1
ENSG00000041880.14	PARP3	3	51941930	3_36	0	0.047588481758939	13.8179508419164	1.09674483644354e-05	-1.84435797665361	1
ENSG00000248487.8	ABHD14A	3	51972037	3_36	0	0.0322340812458172	10.0958882929166	5.42775127979333e-06	1.36440677966089	1
ENSG00000114779.19	ABHD14B	3	51972037	3_36	0	0.0322340812458172	10.0958882929165	5.42775127979327e-06	1.36440677966089	1
ENSG00000162244.10	RPL29	3	51993314	3_36	0	0.0259729875990608	8.0413935614925	3.48348008158867e-06	-0.964566929133842	1
ENSG00000164086.9	DUSP7	3	52057238	3_36	0	0.0222612417272944	6.5773944457895	2.44209963296168e-06	0.595375722543413	1
ENSG00000239732.3	TLR9	3	52227452	3_36	0	0.0182885980812536	4.71419163211759	1.43796314088109e-06	-0.0451388888888694	1
ENSG00000247596.8	TWF2	3	52234850	3_36	0	0.0219241447730529	6.43248385186809	2.35213081406143e-06	1.35156250000061	1
ENSG00000164088.17	PPM1M	3	52245935	3_36	0	0.0189242282520623	5.03781104311014	1.59008432827821e-06	0.11290322580646	1
ENSG00000168237.17	GLYCTK	3	52291743	3_36	0	0.0244969811226362	7.48545643052456	3.05837658443344e-06	1.40322580645135	1
ENSG00000164091.11	WDR82	3	52255693	3_36	0	0.0186573405666393	4.90326751286698	1.52579234913184e-06	-0.207854268172581	2
ENSG00000010319.6	SEMA3G	3	52444898	3_36	0	0.0212425695634884	6.13315701220413	2.17295752748708e-06	0.860962566845048	1
ENSG00000114854.7	TNNC1	3	52454186	3_36	0	0.0215689342840504	6.27768222208073	2.25833372757494e-06	0.613297815609372	2
ENSG00000010322.15	NISCH	3	52455611	3_36	0	0.0182933644942651	4.71665706477493	1.43909012926561e-06	0.122448979591812	1
ENSG00000010327.10	STAB1	3	52495250	3_36	0	0.0186635246588518	4.9063897976488	1.52726999306765e-06	-0.32967032967032	1
ENSG00000168273.7	SMIM4	3	52495250	3_36	0	0.0186635246588518	4.90638979764881	1.52726999306766e-06	0.32967032967032	1
ENSG00000168268.10	NT5DC2	3	52535082	3_36	0	0.0198109262848274	5.47157754687068	1.80791266145357e-06	1.12903225806444	1
ENSG00000163938.16	GNL3	3	52681295	3_36	0	0.019057011590968	5.10399707424864	1.62227815608224e-06	1.14253169280557	2
ENSG00000163939.18	PBRM1	3	52686473	3_36	0	0.0260938507460651	8.08550949448847	3.51888983696773e-06	0.91343963553577	1
ENSG00000114902.13	SPCS1	3	52704149	3_36	0	0.0215927877648625	6.28803158812594	2.26455845924837e-06	-1.4560000000004	1
ENSG00000114904.12	NEK4	3	52770471	3_36	0	0.0215884784325847	6.28613722766312	2.26342442022905e-06	-1.46031746031722	1
ENSG00000055955.15	ITIH4	3	52831109	3_36	0	0.110177260881491	21.957224570268	4.03486975617843e-05	-3.06311200279315	3
ENSG00000272573.5	MUSTN1	3	52819385	3_36	0	0.0926540510843585	20.2571131576283	3.1304161271053e-05	-3.07352711027302	2
ENSG00000213533.11	TMEM110	3	52852589	3_36	0	0.171486313311392	26.3751789325963	7.54370998895748e-05	-3.42758620689658	1
ENSG00000163935.13	SFMBT1	3	53048921	3_36	0	0.106472036055622	21.6203298010415	3.83935242609025e-05	-3.15862068965452	1
ENSG00000163931.15	TKT	3	53246670	3_36	0	0.0550439907682993	15.2154133971765	1.39686287601121e-05	1.67508549393492	2
ENSG00000272886.5	DCP1A	3	53347519	3_36	0	0.0184522521668813	4.79856079321504	1.47679593366102e-06	0.356045722205754	3
ENSG00000016391.10	CHDH	3	53846340	3_36	0	0.138638977295663	24.2408462354758	5.60522729767631e-05	2.40521739130369	1
ENSG00000056736.9	IL17RB	3	53834591	3_36	0	0.0217527468190002	6.35820764246898	2.30679455391797e-06	-0.717655634238601	3
ENSG00000113812.13	ACTR8	3	53883389	3_36	0	0.0217034623406257	6.33668938249289	2.29377886447249e-06	0.729824561403414	1
ENSG00000113811.10	SELENOK	3	53891822	3_36	0	0.0887949457111783	19.8458604261217	2.93912653923495e-05	2.11764705882341	1
ENSG00000180376.16	CCDC66	3	56557031	3_39	0	0.0354656853823637	5.76735631653753	3.41149898444399e-06	0.639103144965449	3
ENSG00000163946.13	FAM208A	3	56682894	3_39	0	0.0352406082064541	5.7066285500486	3.35415482615921e-06	0.596774193548065	1
ENSG00000163947.11	ARHGEF3	3	57078950	3_39	0	0.0479934652371383	8.65998491218985	6.93201268971639e-06	0.967032967032541	1
ENSG00000163666.8	HESX1	3	57226802	3_39	0	0.0329906238842352	5.07767996965136	2.79393281990898e-06	0.388888888888983	1
ENSG00000239388.8	ASB14	3	57292659	3_39	0	0.0366011221426786	6.06802958295691	3.70426625633692e-06	0.938414199930748	2
ENSG00000168374.10	ARF4	3	57597538	3_39	0	0.0969843646577367	15.469252914063	2.50225272378578e-05	-2.0622836360597	3
ENSG00000174839.12	DENND6A	3	57692733	3_39	0	0.0520120588612171	9.43167211330626	8.18187509576838e-06	-1.54509909955891	2
ENSG00000136068.14	FLNB	3	57968055	3_39	0	0.0603583474866759	10.8636970875678	1.09364178294679e-05	1.30767376244549	2
ENSG00000163686.14	ABHD6	3	58239677	3_40	0	0.0211419278774835	5.73229819437706	2.02131252393797e-06	-0.536666666666593	1
ENSG00000163684.11	RPP14	3	58306531	3_40	0	0.0207448279291291	5.55251777961483	1.9211439183338e-06	0.612461554856765	2
ENSG00000168297.15	PXK	3	58332534	3_40	0	0.0192065814683728	4.82233302434983	1.54478262921426e-06	0.109964424787521	2
ENSG00000168291.12	PDHB	3	58434315	3_40	0	0.0189781560630243	4.70897739913599	1.49053001281013e-06	0.181025901748685	2
ENSG00000168306.12	ACOX2	3	58536468	3_40	0	0.0229213946878857	6.49886492116874	2.48449802160488e-06	-0.619205298013518	1
ENSG00000168309.16	FAM107A	3	58627651	3_40	0	0.0227166486047525	6.41371904946251	2.43004489711372e-06	0.627659574468409	1
ENSG00000198643.6	FAM3D	3	58671951	3_40	0	0.0229630784116366	6.51609393467494	2.49561478992495e-06	-0.698795180722861	1
ENSG00000114405.10	C3orf14	3	62319398	3_41	0	0.0237989949393383	5.03107114602412	1.99700513273978e-06	0.266272189349059	1
ENSG00000163634.11	THOC7	3	63846536	3_43	0	0.0261873524003549	4.95231075083379	2.16301527474941e-06	0.176923076923115	1
ENSG00000163635.17	ATXN7	3	63863175	3_43	0	0.0650705009017976	13.6608324220403	1.48259120442597e-05	1.97512740397473	3
ENSG00000163637.12	PRICKLE2	3	64198667	3_43	0	0.0292420624764577	6.00130692831401	2.92694084324027e-06	0.4947916666667	1
ENSG00000144749.13	LRIG1	3	66501565	3_45	0	0.0495535353420271	12.2219773483435	1.01012756889203e-05	1.36866359446992	1
ENSG00000163376.11	KBTBD8	3	66998338	3_45	0	0.0230732766046662	4.93325333809149	1.89846588105939e-06	-0.26143790849681	1
ENSG00000172340.14	SUCLG2	3	67373294	3_45	0	0.0362418464508568	9.22903716731036	5.57862047645667e-06	1.19576131439162	4
ENSG00000183662.10	FAM19A1	3	68003750	3_45	0	0.0289507102095185	7.08916631352079	3.42305985239123e-06	0.921478651826132	2
ENSG00000163378.13	EOGT	3	69001929	3_46	0	0.0275762491674122	4.97154537754717	2.28658161813195e-06	0.264150943396221	1
ENSG00000144747.15	TMF1	3	69052218	3_46	0	0.0292801291252642	5.54175165135785	2.70632626602238e-06	0.426395939086302	1
ENSG00000144744.16	UBA3	3	69078639	3_46	0	0.0412548635056538	8.81139507395024	6.06289342479122e-06	0.946745562130001	1
ENSG00000144746.6	ARL6IP5	3	69098711	3_46	0	0.0269861913701808	4.76593471034304	2.14511109880589e-06	-0.158730158730145	1
ENSG00000187098.14	MITF	3	69742587	3_47	0	0.0235817888056382	5.01524033577897	1.9725526361869e-06	-0.350993377483566	1
ENSG00000170837.2	GPR27	3	71752739	3_48	0	0.0637021372095853	15.8377337855784	1.68270175408676e-05	-1.7269503546111	1
ENSG00000163421.8	PROK2	3	71805436	3_48	0	0.0317330193046878	9.0454490788488	4.78742115580632e-06	-1.01360544217717	1
ENSG00000163605.14	PPP4R2	3	72996737	3_49	0	0.0505800150863578	9.51275181310954	8.02500342278396e-06	-1.31060606060549	1
ENSG00000227124.8	ZNF717	3	75789066	3_51	0	0.0296106772568633	5.78915937610949	2.8590644941295e-06	-0.539568345323622	1
ENSG00000114480.12	GBE1	3	81761728	3_54	0	0.0247242727376266	4.70306941829592	1.93938941244457e-06	0.0689028466232314	2
ENSG00000083937.8	CHMP2B	3	87218090	3_57	0	0.0472757485870227	11.7303271533468	9.24929528403938e-06	1.3961894549437	4
ENSG00000175105.6	ZNF654	3	88059734	3_58	0	0.0232855372681217	4.93468504011555	1.91648668892795e-06	0.221258134490171	1
ENSG00000163320.10	CGGBP1	3	88195691	3_58	0	0.06116507894859	14.1613547916387	1.44466931942821e-05	-1.71162790697655	1
ENSG00000179021.9	C3orf38	3	88150029	3_58	0	0.0247748610319206	5.52325273196162	2.28226593856472e-06	-0.470930232558077	1
ENSG00000184500.14	PROS1	3	93974610	3_59	0	0.0358613009616281	5.3943909198906	3.22647691316895e-06	-0.388888888889165	1
ENSG00000178700.7	DHFR2	3	94061265	3_59	0	0.0643192605220627	10.9981431792618	1.17983294095083e-05	1.51518701645296	2
ENSG00000178694.9	NSUN3	3	94062771	3_59	0	0.0633428595213981	10.850461627405	1.14632030723191e-05	1.49781659388584	1
ENSG00000080200.9	CRYBG3	3	97822174	3_61	0	0.0262420696954292	5.74918080705075	2.51631007939439e-06	-0.447154471544765	1
ENSG00000170854.17	RIOX2	3	97951091	3_61	0	0.0238349415945255	4.83543365481775	1.92224892417539e-06	0.264285714285766	1
ENSG00000080819.6	CPOX	3	98589854	3_62	0	0.0475447241070047	8.52778369242152	6.76236507664485e-06	-1.12429378531104	1
ENSG00000064225.12	ST3GAL6	3	98780454	3_62	0	0.0460064576501121	8.21254874151937	6.30168747395954e-06	0.945312499999704	1
ENSG00000057019.15	DCBLD2	3	98901239	3_62	0	0.0347919842128752	5.54232065962995	3.21611042734855e-06	-0.497205399856566	2
ENSG00000144810.15	COL8A1	3	99638508	3_62	0	0.0321439597014293	4.78785694433157	2.56685092107348e-06	-0.139622641509372	1
ENSG00000036054.12	TBC1D23	3	100261437	3_63	0	0.0383880846145168	9.73210654091587	6.23108109762281e-06	1.30344827586192	1
ENSG00000206535.7	LNP1	3	100402006	3_63	0	0.0375472737337569	9.52064069173483	5.96217459468139e-06	1.25757575757598	1
ENSG00000181458.10	TMEM45A	3	100492481	3_63	0	0.0778424878384427	16.5338920056911	2.14660387840475e-05	2.10128576619093	2
ENSG00000114354.13	TFG	3	100709512	3_63	0	0.0226829593790644	4.72522441997778	1.78764904140166e-06	-0.0910997041061093	2
ENSG00000081148.11	IMPG2	3	101341348	3_64	0	0.149101662257333	25.8864202051995	6.43746065094494e-05	-2.94942528735463	1
ENSG00000138468.15	SENP7	3	101513077	3_64	0	0.0267434414075968	12.8671531353128	5.73931243986212e-06	-3.14168211397491	2
ENSG00000081154.11	PCNP	3	101566576	3_64	0	0.0493106093297833	17.5187852692347	1.44080253572326e-05	3.36363636363632	1
ENSG00000114391.12	RPL24	3	101687152	3_64	0	0.139365943350094	25.1771638449325	5.85225943614407e-05	-3.28387096774217	1
ENSG00000182504.10	CEP97	3	101728461	3_64	0	0.0296833002079442	10.4835555105632	5.1901617070016e-06	2.0382978723407	1
ENSG00000144815.15	NXPE3	3	101778725	3_64	0	0.0219038843211745	5.15873633541166	1.88462337899322e-06	-0.499104333564153	3
ENSG00000170017.12	ALCAM	3	105132541	3_66	0	0.0296833169996126	7.06727867727376	3.49884539423453e-06	-0.667048594044207	4
ENSG00000114423.18	CBLB	3	105869225	3_66	0	0.0288353163608245	6.79149653137007	3.26625666803706e-06	-0.924657534246147	1
ENSG00000114455.13	HHLA2	3	108294848	3_67	0	0.036242413600211	11.8080675901839	7.13766314896829e-06	-1.51908396946635	1
ENSG00000121570.12	DPPA4	3	109336747	3_67	0	0.0185479192542537	5.44239863866961	1.68362610703511e-06	-0.496000000000057	1
ENSG00000114439.18	BBX	3	107525160	3_67	0	0.0476438051480371	14.4238598355677	1.14616736575944e-05	1.7956989247306	1
ENSG00000114446.4	IFT57	3	108221611	3_67	0	0.0202362572115605	6.26785558639639	2.11548172542378e-06	-0.866528339283189	3
ENSG00000163507.13	KIAA1524	3	108588823	3_67	0	0.021218131583549	6.71706439403045	2.37709618839685e-06	-0.579545454545077	1
ENSG00000198919.12	DZIP3	3	108591886	3_67	0	0.032035214449515	10.6317160946071	5.6805594852494e-06	-1.35074626865709	1
ENSG00000163519.13	TRAT1	3	108822296	3_67	0	0.0241208424980532	7.93361790264814	3.19171319227965e-06	0.898242465141158	2
ENSG00000206530.10	CFAP44	3	113438003	3_70	0	0.109015244777464	17.7263569777473	3.22304842627521e-05	2.24708006127983	3
ENSG00000163611.11	SPICE1	3	113515598	3_70	0	0.0319733048179313	5.88767374033425	3.13972325446965e-06	-0.488038277511874	1
ENSG00000072858.10	SIDT1	3	113532232	3_70	0	0.0890910674341817	15.7475174958307	2.33994886859251e-05	-2.02173913043611	1
ENSG00000121579.12	NAA50	3	113747270	3_70	0	0.0350297491672293	6.75779056893127	3.94822470360976e-06	0.6644926561989	2
ENSG00000178075.19	GRAMD1C	3	113827178	3_70	0	0.0285993472928203	4.8262625135901	2.3021158122068e-06	-0.158470552203404	2
ENSG00000151576.10	QTRT2	3	114006229	3_70	0	0.0314902273884039	5.74268480988606	3.0161357386668e-06	-0.540983606557503	1
ENSG00000163617.10	CCDC191	3	114010939	3_70	0	0.0301753027566893	5.3366165965095	2.68582519966054e-06	0.374207188160696	1
ENSG00000174255.6	ZNF80	3	114237589	3_71	0	0.028740638865447	5.81914861894282	2.78943324318095e-06	-0.517985611510952	1
ENSG00000181847.11	TIGIT	3	114294632	3_71	0	0.030548624285716	6.39966284984986	3.26068509023663e-06	0.579617834394773	1
ENSG00000121578.12	B4GALT4	3	119182271	3_74	0	0.0783905332563736	14.5390223426381	1.90089850136887e-05	1.67037152584802	2
ENSG00000031081.10	ARHGAP31	3	119306090	3_74	0	0.0414880604374642	8.41119138237177	5.8202381110282e-06	-1.04848484848493	1
ENSG00000163389.10	POGLUT1	3	119465381	3_74	0	0.0850288505272453	15.3299652973714	2.17404027529404e-05	1.7967871570496	2
ENSG00000113845.9	TIMMDC1	3	119497707	3_74	0	0.0427129493251981	8.68951288117138	6.19034847230731e-06	1.01714050540191	3
ENSG00000121594.11	CD80	3	119560068	3_74	0	0.0287290841618171	4.90689253716074	2.35119383346537e-06	0.150259067357475	1
ENSG00000144843.11	ADPRH	3	119579762	3_74	0	0.0337580831849015	6.44281315378345	3.62755011742081e-06	0.578565733283803	2
ENSG00000121577.13	POPDC2	3	119665057	3_74	0	0.0318285135880848	5.88203069141511	3.12250936149637e-06	-0.497441503437486	2
ENSG00000138495.6	COX17	3	119677824	3_74	0	0.0511364979441795	10.4146343899627	8.88249795806509e-06	1.2417582417584	1
ENSG00000082701.14	GSK3B	3	120094435	3_74	0	0.0354130086455876	6.89915793849714	4.07491935425844e-06	-0.761946269081743	2
ENSG00000163428.3	LRRC58	3	120349385	3_74	0	0.0288272007128108	4.93932644719133	2.37481786745967e-06	-0.258538236448784	2
ENSG00000144840.8	RABL3	3	120740509	3_74	0	0.0321027342772419	5.96373284765965	3.19315727786375e-06	0.542225824971762	2
ENSG00000153767.9	GTF2E1	3	120742729	3_74	0	0.0320676293446783	5.9533195773768	3.18409602844932e-06	-0.63089416574314	2
ENSG00000145103.12	ILDR1	3	122021982	3_75	0	0.0706121778602553	12.83613947064	1.51172967850272e-05	-1.53623188405898	1
ENSG00000163833.7	FBXO40	3	121629652	3_75	0	0.0311549696494878	5.73479718761077	2.97992615250899e-06	1.17931034482769	1
ENSG00000180353.10	HCLS1	3	121659058	3_75	0	0.0308877222335744	4.80960016523984	2.47773560982841e-06	-0.0748663101604214	1
ENSG00000173230.15	GOLGB1	3	121750038	3_75	0	0.0320460982670043	6.15791567477923	3.29131162055976e-06	1.29655172413754	1
ENSG00000173226.16	IQCB1	3	121788384	3_75	0	0.0304836564683717	4.7523986393011	2.41623976385096e-06	-0.105056339378763	2
ENSG00000163406.10	SLC15A2	3	121893969	3_75	0	0.0620138711609472	10.1798095769341	1.05290358014405e-05	-0.604140235319476	3
ENSG00000114013.15	CD86	3	122060123	3_75	0	0.0592133151758248	9.85643365841627	9.73417803968528e-06	-0.537613008846329	2
ENSG00000121552.3	CSTA	3	122324689	3_76	0	0.0369676983818367	5.07248860948025	3.12754522341959e-06	-0.467970207996096	2
ENSG00000160124.9	CCDC58	3	122380747	3_76	0	0.0357595824956242	4.75542513092955	2.8362329214477e-06	0.107954545454552	1
ENSG00000114023.15	FAM162A	3	122386581	3_76	0	0.0818162554952522	12.7182381270117	1.73550814758752e-05	1.94400000000046	1
ENSG00000138496.16	PARP9	3	122412930	3_76	0	0.0442314264033436	6.78722625777597	5.00706670953615e-06	1.18608790224372	3
ENSG00000114030.12	KPNA1	3	122511081	3_76	0	0.0376929912432499	5.2579639552045	3.30550876996592e-06	0.496882808113583	2
ENSG00000163840.9	DTX3L	3	122576951	3_76	0	0.0734983093584156	11.6767929055848	1.43140006552834e-05	-1.92913385826803	1
ENSG00000173200.12	PARP15	3	122577987	3_76	0	0.160781696667949	19.3983234442783	5.2018869454521e-05	-2.52755905511846	1
ENSG00000173193.13	PARP14	3	122682962	3_76	0	0.0369545757512695	5.06909034025015	3.12434049350039e-06	-0.44023103555527	3
ENSG00000169087.10	HSPBAP1	3	122793842	3_76	0	0.125756228873916	16.9400028818186	3.55306449543969e-05	-2.19166735738715	2
ENSG00000138463.8	DIRC2	3	122795125	3_76	0	0.0497598521620945	7.91605960338208	6.56974090716048e-06	-1.1689480527675	2
ENSG00000065485.19	PDIA5	3	123115899	3_76	0	0.0356518338936138	4.7266432035991	2.81057254981226e-06	-0.0718954248366138	1
ENSG00000121542.11	SEC22A	3	123202105	3_76	0	0.0372998004057719	5.15784664420215	3.20874377224212e-06	-0.27241514876543	2
ENSG00000206527.9	HACD2	3	123566051	3_76	0	0.10287290065964	14.9568876168271	2.56626985003128e-05	1.83315284807829	2
ENSG00000114491.13	UMPS	3	124721933	3_77	0	0.0300631735046731	5.03928923332903	2.52676128828663e-06	-0.0425567493350964	2
ENSG00000082781.11	ITGB5	3	124901003	3_77	0	0.0439340215825681	8.66429725683849	6.34884038026799e-06	1.09810126582307	1
ENSG00000173706.12	HEG1	3	125008934	3_77	0	0.0653422082828303	12.3434513433919	1.34521134914838e-05	-1.3720930232554	1
ENSG00000114520.10	SNX4	3	125519762	3_78	0	0.0572586161799785	8.37634513679348	7.99936506460776e-06	-0.897618969775018	2
ENSG00000144909.7	OSBPL11	3	125593286	3_78	0	0.0713809509634941	10.5049294754139	1.25064939166316e-05	1.43803697312147	3
ENSG00000114544.16	SLC41A3	3	126100247	3_78	0	0.0728065672022954	10.6963908288855	1.29887669113743e-05	1.58757261614696	3
ENSG00000144908.13	ALDH1L1	3	126200156	3_78	0	0.0398101984625265	4.89114789190037	3.2476202659593e-06	-0.209718670076702	1
ENSG00000070476.14	ZXDC	3	126475233	3_78	0	0.0501881519978642	7.10950141192079	5.95114394466886e-06	0.797561567944889	2
ENSG00000180767.9	CHST13	3	126524576	3_79	0	0.148262633376513	20.78789739265	5.14046468268098e-05	-2.37966031179034	3
ENSG00000197763.14	TXNRD3	3	126655148	3_79	0	0.035024221173959	6.76301404354755	3.95065296235302e-06	-0.818856405062667	2
ENSG00000159685.10	CHCHD6	3	126704594	3_79	0	0.0296189275897776	5.1662377755451	2.55213607394373e-06	-0.36144578313268	1
ENSG00000114554.11	PLXNA1	3	126987682	3_79	0	0.0520137210459676	10.5471291174269	9.14981456293085e-06	1.30930491062701	2
ENSG00000163870.14	TPRA1	3	127573490	3_79	0	0.0388337401670107	7.74845599028472	5.01862212289198e-06	-0.90147783251274	1
ENSG00000114626.17	ABTB1	3	127672535	3_79	0	0.0415935162784891	8.40462341815588	5.83047585699146e-06	-0.993548387096399	1
ENSG00000114631.10	PODXL2	3	127634127	3_79	0	0.0339650188078	6.47020976220967	3.66530674089535e-06	-0.636401337877442	2
ENSG00000074416.13	MGLL	3	127755187	3_79	0	0.0282748579028413	4.72446100954196	2.22798778645218e-06	-0.05298013245033	1
ENSG00000175792.11	RUVBL1	3	128153759	3_79	0	0.0282572636290984	4.7185412673395	2.22381147382278e-06	-0.0500200798324248	2
ENSG00000132394.10	EEFSEC	3	128148554	3_79	0	0.0293542842450463	5.08084083950468	2.48752349528262e-06	0.307581255568965	2
ENSG00000163902.11	RPN1	3	128749049	3_80	0	0.0356298047145288	4.86610786492202	2.89171361053762e-06	-0.245398773006206	1
ENSG00000172780.16	RAB43	3	129122387	3_80	0	0.0356501133350928	4.87154273916371	2.89659340473897e-06	-0.246445497630279	1
ENSG00000240682.9	ISY1	3	129161573	3_80	0	0.0366895040010126	5.14574590476792	3.14883774974026e-06	0.36744186046505	1
ENSG00000169714.16	CNBP	3	129186593	3_80	0	0.0395929294326599	5.87300933578235	3.87827349915745e-06	-0.565116279069683	1
ENSG00000181789.14	COPG1	3	129249799	3_80	0	0.0368443475439439	5.18593902957126	3.18682622458139e-06	0.375609756097479	1
ENSG00000183624.13	HMCES	3	129277834	3_80	0	0.0383682991627694	5.57287629340507	3.56625222780445e-06	0.480461731173524	3
ENSG00000184897.5	H1FX	3	129315915	3_80	0	0.0411330451122512	6.23775835910365	4.27936681262125e-06	-0.587351454664085	2
ENSG00000172771.11	EFCAB12	3	129428575	3_80	0	0.0428820864317121	6.63606287147205	4.7462051406965e-06	0.73136644528012	2
ENSG00000129071.9	MBD4	3	129440835	3_80	0	0.0352897885456303	4.77464419036272	2.81028376767554e-06	0.200980392156976	1
ENSG00000251287.8	ALG1L2	3	130094219	3_80	0	0.0371195823194415	5.2569770659784	3.2546123547209e-06	-0.423350948424073	2
ENSG00000196455.7	PIK3R4	3	130746630	3_81	0	0.0301946096931988	4.70133274253325	2.36761190851189e-06	-0.0247144124585136	2
ENSG00000114670.13	NEK11	3	131027021	3_81	0	0.0308873533610027	4.92414733641901	2.53671595946452e-06	0.286666666666722	1
ENSG00000114686.8	MRPL3	3	131502955	3_81	0	0.0383303278500444	6.98572715931997	4.46595413859422e-06	0.805714285714157	1
ENSG00000170819.4	BFSP2	3	133399728	3_82	0	0.0415390139182633	6.15270504189717	4.26267659106252e-06	-0.597656249999984	1
ENSG00000014257.15	ACPP	3	132269043	3_82	0	0.0451497302198629	6.95037319043342	5.23387551871236e-06	-0.703832624710919	4
ENSG00000138246.15	DNAJC13	3	132417408	3_82	0	0.0369187935437335	5.02623985556312	3.09492989190286e-06	-0.0509145378012544	2
ENSG00000129048.6	ACKR4	3	132597261	3_82	0	0.0497208633381191	7.87489049998744	6.5304527303322e-06	-0.853018372703328	1
ENSG00000240303.7	ACAD11	3	132892606	3_82	0	0.0380419921041526	5.31235634666615	3.37062591848022e-06	-0.528169014084633	1
ENSG00000113971.19	NPHP3	3	132719875	3_82	0	0.0420004372671495	6.25834844669863	4.38403141137029e-06	0.781069629414492	3
ENSG00000163781.12	TOPBP1	3	133657980	3_83	0	0.0235697201090724	4.70700297188648	1.85037180979596e-06	-0.0673627764787582	2
ENSG00000114019.14	AMOTL2	3	134375499	3_83	0	0.0304629083387571	7.14537023203999	3.63041443743212e-06	-0.811023622047241	1
ENSG00000182923.16	CEP63	3	134486229	3_83	0	0.0235800971503908	4.71117979030003	1.85282914669234e-06	0.278332089516605	2
ENSG00000154928.16	EPHB1	3	134597864	3_83	0	0.0753922384318141	15.8411554527713	1.99192782982932e-05	2.12403100775203	1
ENSG00000174611.11	KY	3	134651714	3_83	0	0.0238632780681528	4.82449752588693	1.92018156344305e-06	0.147982062780311	1
ENSG00000073711.10	PPP2R3A	3	135966448	3_84	0	0.0504735486926032	10.0112692841306	8.4277780357144e-06	-1.50375939849674	1
ENSG00000174579.3	MSL2	3	136206037	3_84	0	0.0409163109618442	8.00043559177096	5.45971797293238e-06	-1.3021582733817	1
ENSG00000114054.13	PCCB	3	136273803	3_84	0	0.0295857787914664	4.9083451799988	2.42202269505821e-06	-0.301587301587412	1
ENSG00000118007.12	STAG1	3	136752490	3_84	0	0.0578485161973356	11.3222746517983	1.09241087543612e-05	1.77142857142931	1
ENSG00000158092.6	NCK1	3	136862055	3_84	0	0.0289581200090154	4.70431396044999	2.27209647291888e-06	-0.239770045813461	2
ENSG00000066405.12	CLDN18	3	137998902	3_85	0	0.0450632953442752	11.6254775761458	8.73763412999494e-06	1.28284389489936	1
ENSG00000158163.14	DZIP1L	3	138115664	3_85	0	0.0229277697583581	5.18725926179018	1.98362636608296e-06	-0.347107438016323	1
ENSG00000114098.17	ARMC8	3	138187696	3_85	0	0.0941267617365664	18.7456891305904	2.942894098075e-05	-1.89405684754569	1
ENSG00000181322.13	NME9	3	138329935	3_85	0	0.0219719707972615	4.783277204812	1.75289002217149e-06	0.137037037037063	1
ENSG00000114107.8	CEP70	3	138594051	3_85	0	0.0424700441372482	11.0580828076088	7.83290132782646e-06	-1.59913793103509	1
ENSG00000175110.11	MRPS22	3	139006016	3_85	0	0.0312222697149016	8.12210158539102	4.22953860851791e-06	0.999999999999876	1
ENSG00000184432.9	COPB2	3	139389874	3_85	0	0.0239256149844873	5.59158541129917	2.23130109417783e-06	0.500000000000145	1
ENSG00000114115.9	RBP1	3	139540080	3_85	0	0.033145600780067	8.69151232689361	4.80486678389924e-06	0.992094861659864	1
ENSG00000163864.15	NMNAT3	3	139677620	3_85	0	0.0306386688397298	7.94244469427055	4.05867426264864e-06	-0.941764286797286	3
ENSG00000155893.12	PXYLP1	3	141238920	3_86	0	0.0207973599615328	5.02687304175388	1.74367777124073e-06	0.366832139898011	2
ENSG00000177311.11	ZBTB38	3	141358251	3_86	0	0.408928017859613	28.378366156158	0.00019355052825078	3.63968511694818	2
ENSG00000188582.8	PAQR9	3	142934670	3_87	0	0.107306957731565	18.8204770198128	3.36836087871798e-05	2.01641760095326	2
ENSG00000114125.13	RNF7	3	141692327	3_87	0	0.0257534728227378	5.07953803125973	2.18182605267292e-06	0.309124767225393	1
ENSG00000069849.10	ATP1B3	3	141868720	3_87	0	0.0512669614883644	11.6511056746639	9.96241949930547e-06	1.63768115942018	1
ENSG00000114126.17	TFDP2	3	142140460	3_87	0	0.0266236579040845	5.39528834520675	2.39575547803724e-06	0.442528735632051	1
ENSG00000175066.15	GK5	3	142214459	3_87	0	0.0273084993147732	5.63670297905636	2.56733824976468e-06	-0.550632911392611	1
ENSG00000175054.14	ATR	3	142579130	3_87	0	0.0253487761305877	4.92907683858368	2.08392790352624e-06	0.23799126637554	1
ENSG00000120756.12	PLS1	3	142596272	3_87	0	0.0397096005888774	9.20442048145234	6.09609988776215e-06	-1.12961573441399	2
ENSG00000163710.7	PCOLCE2	3	142880978	3_87	0	0.0258014216483259	5.09720582707709	2.1934912816305e-06	-0.421052631578868	1
ENSG00000175040.5	CHST2	3	143162040	3_87	0	0.0308722180268795	6.80355223706978	3.50318975299101e-06	-0.806201550387664	1
ENSG00000181804.14	SLC9A9	3	143814895	3_88	0	0.0269666990945694	5.14616248142806	2.31457569805749e-06	-0.257566771658976	2
ENSG00000163746.11	PLSCR2	3	146496339	3_90	0	0.0992648280730778	16.2051300712111	2.68292184468975e-05	2.14179104477596	1
ENSG00000188313.12	PLSCR1	3	146542679	3_90	0	0.0645480744976246	12.0197475210329	1.29401330692041e-05	1.57626023008269	4
ENSG00000153002.11	CPB1	3	148791221	3_91	0	0.0701360787712136	17.6502290994618	2.064676115299e-05	-1.80198329807184	2
ENSG00000163754.17	GYG1	3	149030593	3_91	0	0.0214031816301765	6.18534600242408	2.20801714454307e-06	0.656716417910615	1
ENSG00000071794.15	HLTF	3	149086082	3_91	0	0.020181014133494	5.67638681140516	1.91062332118262e-06	0.537030179799013	2
ENSG00000163755.8	HPS3	3	149144147	3_91	0	0.018143968835441	4.785696383652	1.44822999884692e-06	-0.123673744569416	2
ENSG00000047457.13	CP	3	149222231	3_91	0	0.0214566783104727	6.43406875221005	2.30254588194265e-06	-0.831512918956179	2
ENSG00000169908.11	TM4SF1	3	149378008	3_92	0	0.0293597143866539	5.54473766210385	2.71514442197395e-06	0.442446043165448	1
ENSG00000114744.8	COMMD2	3	149752844	3_92	0	0.0298168859850468	5.69176879287289	2.83054224111177e-06	-0.53200000000009	1
ENSG00000082996.19	RNF13	3	149812676	3_92	0	0.0320316434528242	6.37391760357651	3.40522467894395e-06	0.913648073510047	3
ENSG00000070087.13	PFN2	3	150050272	3_92	0	0.0643008854978145	13.0514197851528	1.39969953331391e-05	1.50096711798928	1
ENSG00000196428.12	TSC22D2	3	150410697	3_92	0	0.0583821395326779	12.1202123000066	1.18018567584213e-05	-1.60897435897397	1
ENSG00000163646.10	CLRN1	3	150972779	3_93	0	0.0294948511787275	5.83610330034322	2.87097416994352e-06	0.575999999999996	1
ENSG00000144895.11	EIF2A	3	150546641	3_93	0	0.0261828564254527	4.70355969532837	2.05401584787979e-06	0.00399637290684961	3
ENSG00000198843.12	SELENOT	3	150604339	3_93	0	0.0420734908757979	9.22415503200134	6.47284558226485e-06	-1.05958549222773	1
ENSG00000120742.10	SERP1	3	150590936	3_93	0	0.0263362586603103	4.75906908710323	2.09043271778504e-06	-0.109762355114947	2
ENSG00000144893.12	MED12L	3	150990035	3_93	0	0.0392158887192728	8.55180746668416	5.59345414150361e-06	-0.987654320987466	1
ENSG00000181631.6	P2RY13	3	151328520	3_93	0	0.026556696228596	4.83827550483614	2.14301270664293e-06	0.16836905960841	2
ENSG00000169313.9	P2RY12	3	151383903	3_93	0	0.0661016333160022	13.5658865552269	1.49561729019146e-05	-1.69497105848026	2
ENSG00000198829.6	SUCNR1	3	151869445	3_94	0	0.0338408482495651	7.48399007350849	4.22410348047521e-06	-0.809210526316026	1
ENSG00000152601.17	MBNL1	3	152244180	3_94	0	0.0305851843469054	6.52043970583602	3.32619794896136e-06	0.669230769230884	1
ENSG00000169860.6	P2RY1	3	152834401	3_94	0	0.0380307549711423	8.59761812068086	5.45347345736222e-06	-1.218750716744	2
ENSG00000114790.12	ARHGEF26	3	154120579	3_95	0	0.0412869928634577	8.70904308535981	5.99713460834925e-06	-1.31843575418978	1
ENSG00000174953.13	DHX36	3	154324761	3_95	0	0.0288200881616131	5.28128077402532	2.53860229020201e-06	0.276915427130728	2
ENSG00000196549.10	MME	3	155023697	3_96	0	0.0536255660027821	10.1133713741931	9.04540360820987e-06	-1.17701149425272	1
ENSG00000240045.1	RP11-451G4.2	3	155293729	3_96	0	0.0549979262998609	10.3563341334637	9.49975651565239e-06	1.20578231292504	1
ENSG00000174928.15	C3orf33	3	155792761	3_96	0	0.0354904956660875	6.16215227960602	3.64757807717412e-06	-0.472868217054315	1
ENSG00000169359.13	SLC33A1	3	155849630	3_96	0	0.0306889154884701	4.77699888687304	2.44510090777995e-06	-0.114587065896338	2
ENSG00000163655.15	GMPS	3	155870359	3_96	0	0.0377632214140441	6.75450350208147	4.25424573095783e-06	0.714285714285695	1
ENSG00000169282.17	KCNAB1	3	156037571	3_96	0	0.0357107674641156	6.22117422271057	3.70537061595756e-06	0.68192771084343	1
ENSG00000114850.6	SSR3	3	156554757	3_97	0	0.104396707407348	17.285439858075	3.00972865098448e-05	2.36247727945588	2
ENSG00000163659.12	TIPARP	3	156672810	3_97	0	0.041910287730946	8.45576447972135	5.91062798889595e-06	1.29517140486277	2
ENSG00000163660.11	CCNL1	3	157160775	3_97	0	0.0291394417091219	4.98952724199209	2.424938509667e-06	-0.281972497124795	2
ENSG00000168779.19	SHOX2	3	158106320	3_98	0	0.0293213586723455	5.53316506160743	2.7059378782241e-06	0.59550561797749	1
ENSG00000174891.12	RSRC1	3	157889782	3_98	0	0.0278863776225345	5.05590781259793	2.35153450784443e-06	-0.284269733690736	2
ENSG00000178053.17	MLF1	3	158571021	3_98	0	0.0982546460016605	17.174068875561	2.81440375231646e-05	2.66935483871014	1
ENSG00000168827.14	GFM1	3	158644737	3_98	0	0.0309985657185198	6.06265681603961	3.13447413547769e-06	-1.14173228346485	1
ENSG00000079257.7	LXN	3	158672071	3_98	0	0.0270132764282878	4.75348187523294	2.14165351656226e-06	0.0537275421561121	2
ENSG00000118849.9	RARRES1	3	158732380	3_98	0	0.0292373212987489	5.50577223097745	2.68482465291488e-06	-0.0566037735848947	1
ENSG00000118855.18	MFSD1	3	158732628	3_98	0	0.0272268203138519	4.82837310348923	2.19259213931545e-06	-0.630163305386216	2
ENSG00000168811.6	IL12A	3	159988493	3_99	0	0.0401926741678111	6.82561073717119	4.57560498949972e-06	0.688442211054876	1
ENSG00000113810.15	SMC4	3	160398964	3_99	0	0.0697805478373509	12.1283668866585	1.41155175496342e-05	-1.51105859648006	2
ENSG00000186432.8	KPNA4	3	160565338	3_99	0	0.0342888471116446	5.30919497798886	3.03627891465836e-06	0.535999999999939	1
ENSG00000163590.13	PPM1L	3	160755120	3_99	0	0.0398754121471282	6.74987814399574	4.48912008497294e-06	-0.840277777778032	1
ENSG00000169251.12	NMD3	3	161105371	3_99	0	0.0536242373335318	9.58856817960355	8.57580692415917e-06	-1.05072463768091	1
ENSG00000169255.13	B3GALNT1	3	161105371	3_99	0	0.0472881778229468	8.38162593641437	6.61060122632196e-06	-0.902116727235178	2
ENSG00000196542.8	SPTSSB	3	161373301	3_99	0	0.0363767102548531	5.87297391746574	3.5632114770579e-06	0.715447154471483	1
ENSG00000114209.14	PDCD10	3	167734716	3_103	0	0.0284010567642105	4.72709796989415	2.23918104262968e-06	0.134751773049625	1
ENSG00000163536.12	SERPINI1	3	167735203	3_103	0	0.0318156168592108	5.80759444147133	3.08174524448412e-06	0.48391745207376	2
ENSG00000173905.8	GOLIM4	3	168093540	3_103	0	0.0344459845000261	6.56454971512235	3.77140913882875e-06	-0.674373057119835	2
ENSG00000184378.2	ACTRT3	3	169769649	3_104	0	0.0256569991626433	6.1528738061892	2.63295825497017e-06	0.600000000000193	1
ENSG00000171757.15	LRRC34	3	169813035	3_104	0	0.0301429962891632	7.68501116079073	3.86358995449894e-06	0.790356394129725	1
ENSG00000173890.16	GPR160	3	170037757	3_104	0	0.0227662290185289	5.01797334231923	1.90537102123376e-06	0.18255603515537	3
ENSG00000173889.15	PHC3	3	170181879	3_104	0	0.0220663979337412	4.72176242847472	1.73778355647066e-06	-0.0238231058088553	2
ENSG00000163558.12	PRKCI	3	170222257	3_104	0	0.0228418141499162	5.04942190598114	1.92367791485459e-06	0.403225806451725	1
ENSG00000163577.7	EIF5A2	3	170908871	3_104	0	0.0527237142771803	13.0292353694399	1.14573724980983e-05	1.45906896300126	2
ENSG00000075651.15	PLD1	3	171708339	3_105	0	0.0426168300498182	10.4716072526956	7.44311267469306e-06	-1.15870038572471	2
ENSG00000121858.10	TNFSF10	3	172523209	3_105	0	0.044219192609116	11.0302587682999	8.13498235408449e-06	1.36969696969751	1
ENSG00000144959.9	NCEH1	3	172673586	3_106	0	0.0492185306952552	10.8550111347717	8.9108477531247e-06	1.30653266331681	1
ENSG00000172667.10	ZMAT3	3	179072373	3_110	0	0.118636784223318	19.1846270031269	3.79605793180914e-05	2.19522927853766	2
ENSG00000171121.16	KCNMB3	3	179266787	3_110	0	0.0335694226138111	6.97501231837579	3.90525103410937e-06	-0.876811594202574	1
ENSG00000171109.18	MFN1	3	179348516	3_110	0	0.0555545533809867	11.7966501253442	1.09304606485524e-05	-1.68979540795568	2
ENSG00000114450.9	GNB4	3	179451170	3_110	0	0.0309261751502168	6.19378192055244	3.19478934098189e-06	0.880584015795466	2
ENSG00000136518.16	ACTL6A	3	179560980	3_110	0	0.0376209621679643	8.06193302599327	5.0585866099297e-06	-0.832061068701921	1
ENSG00000058056.8	USP13	3	179652649	3_110	0	0.0369973393797263	7.90237041453086	4.87627266425449e-06	0.86690965234954	2
ENSG00000163728.10	TTC14	3	180601678	3_111	0	0.0527983337271758	9.71411059858534	8.55427812009948e-06	-1.27301587301546	1
ENSG00000145075.11	CCDC39	3	180870597	3_111	0	0.0985757747925575	15.7671112305278	2.59228314590409e-05	1.93641618497161	1
ENSG00000205981.6	DNAJC19	3	180990173	3_111	0	0.0512310406331133	9.42463474236988	8.05300207546413e-06	-1.55555555555511	1
ENSG00000058063.15	ATP11B	3	182793079	3_112	0	0.0661148464596937	15.0810304980685	1.66299183720626e-05	1.85221674876807	1
ENSG00000078070.12	MCCC1	3	183021950	3_112	0	0.191331721357071	25.5971563000663	8.16843400560015e-05	-2.71323529411819	1
ENSG00000176597.11	B3GNT5	3	183210985	3_112	0	0.0223320399906077	4.70646884499892	1.75300716281777e-06	0.0275526742301445	1
ENSG00000114796.15	KLHL24	3	183637617	3_112	0	0.0290163759189354	7.19378425942507	3.48145418134994e-06	-1.07194244604333	1
ENSG00000163872.15	YEATS2	3	183698553	3_112	0	0.0297112360493274	7.41893103072039	3.67639493449328e-06	0.946564885496281	1
ENSG00000180834.7	MAP6D1	3	183829177	3_112	0	0.0308745483036964	7.7844227528356	4.00854839799883e-06	0.608695652174224	1
ENSG00000175193.13	PARL	3	183884463	3_112	0	0.0228340832988687	4.91740079539539	1.87274779218409e-06	-0.0487804878048721	1
ENSG00000114770.16	ABCC5	3	184002525	3_112	0	0.0864084528495065	17.6790850503229	2.54786328033965e-05	-2.22269369670225	2
ENSG00000161203.13	AP2M1	3	184174505	3_113	0	0.0842973715825115	15.8423647785459	2.22737913918771e-05	-1.92557826971322	2
ENSG00000161204.11	ABCF3	3	184187189	3_113	0	0.0318596082012482	6.52294544613574	3.46612549380391e-06	0.899888123533567	2
ENSG00000145194.17	ECE2	3	184250056	3_113	0	0.0286768052831001	5.52233719536524	2.6412760554916e-06	0.604316546762488	1
ENSG00000175166.16	PSMD2	3	184298477	3_113	0	0.0267560567556371	4.86071099298934	2.16911218375122e-06	-0.263000956226145	3
ENSG00000114859.15	CLCN2	3	184362172	3_113	0	0.031616405846509	6.47406390777427	3.41389048792347e-06	0.610738255033782	1
ENSG00000182580.2	EPHB3	3	184593150	3_113	0	0.0291249617588238	5.66050251749642	2.74966925226094e-06	0.526759216093185	2
ENSG00000177383.4	MAGEF1	3	184637317	3_113	0	0.535733867306767	25.7116635138775	0.000229741463535198	3.5209298802816	2
ENSG00000156931.15	VPS8	3	184806704	3_113	0	0.0670795659272503	13.7279901065932	1.53588007639451e-05	1.91666333674041	3
ENSG00000113790.10	EHHADH	3	185264443	3_113	0	0.0355864073616259	7.56832654605586	4.49204515759212e-06	-1.29516950799934	2
ENSG00000073803.13	MAP3K13	3	185283327	3_113	0	0.061651567369153	12.8208123521404	1.31831675443276e-05	-1.86677722016552	2
[truncated: 7,736 more rows]
