# Supplementary material for: Adjusting for genetic confounders in transcriptome-wide association studies improves discovery of risk genes of complex traits
Source: Nat Genet. 2024 Jan 26;56(2):336–47. doi: 10.1038/s41588-023-01648-9 (PMC10864181; doi:10.1038/s41588-023-01648-9)
Supplement: Supplementary file 5 — cTWAS results of all analyzed genes across all tissues for IBD, SCZ, and SBP. Results are stored separately for each combination of traits and tissues. Column legends for each set of results are the same as in Supplementary Table 1. [file 41588_2023_1648_MOESM5_ESM.zip › SBP_Adipose_Subcutaneous.csv]

id	genename	chrom	pos	region_tag	cs_index	PIP	tau2	PVE	z	num_eqtl
ENSG00000188976.10	NOC2L	1	962358	1_1	0	0.030309453699407	14.8884732606996	1.42015990656304e-06	1.92481515129976	2
ENSG00000187961.13	KLHL17	1	959193	1_1	0	0.101333094356931	25.7817980959451	8.2219244420141e-06	-2.68800574187031	1
ENSG00000187583.10	PLEKHN1	1	966179	1_1	0	0.109258344718163	26.4584001168762	9.09760695588645e-06	-2.7152514096363	1
ENSG00000131591.17	C1orf159	1	1091327	1_1	0	0.00996254135662988	4.94251466682891	1.54962665376463e-07	0.216638623386492	1
ENSG00000162571.13	TTLL10	1	1174096	1_1	0	0.00992561254940849	4.85321389747508	1.51598786374813e-07	0.171185699516093	1
ENSG00000186891.13	TNFRSF18	1	1206343	1_1	0	0.0103671346333644	7.90770220641746	2.57998997383141e-07	-2.1625127029894	2
ENSG00000186827.10	TNFRSF4	1	1211917	1_1	0	0.0123130634204838	7.12159665628093	2.75964020229147e-07	0.382300837126304	2
ENSG00000078808.16	SDF4	1	1232800	1_1	0	0.0106188500581931	8.13457787199122	2.71845083647634e-07	-1.95698040411582	1
ENSG00000160087.20	UBE2J2	1	1274256	1_1	0	0.00989981714271471	8.19983272684793	2.55470724512177e-07	2.14960180653584	1
ENSG00000162572.20	SCNN1D	1	1280024	1_1	0	0.0132721471851347	7.33739492795014	3.06472886066627e-07	-0.916390928518193	3
ENSG00000127054.20	INTS11	1	1323147	1_1	0	0.0202559648683152	12.0158870112817	7.6598055464972e-07	1.58752308639481	1
ENSG00000169962.4	TAS1R3	1	1330080	1_1	1	0.333302998693952	28.4628438917301	2.98556468855513e-05	5.28834015201913	1
ENSG00000107404.19	DVL1	1	1335795	1_1	0	0.0265165301188152	24.1553345396977	2.01575953678617e-06	-4.23862128483595	2
ENSG00000162576.16	MXRA8	1	1361311	1_1	0	0.106017254316654	27.233369627162	9.08629654909859e-06	-3.33194289560672	2
ENSG00000175756.13	AURKAIP1	1	1375642	1_1	0	0.0493297099453444	17.9588055456585	2.78801421392705e-06	2.1475202395803	1
ENSG00000242485.5	MRPL20	1	1407014	1_1	0	0.0185464520946679	9.65922115176913	5.63782933851624e-07	1.28720216516695	2
ENSG00000235098.8	ANKRD65	1	1418181	1_1	1	0.209689072728875	28.4062552698944	1.87455746497098e-05	-5.21491367756703	1
ENSG00000179403.11	VWA1	1	1434687	1_1	0	0.0286057038155174	13.0757295936396	1.17713844020044e-06	-1.60676973550277	1
ENSG00000215915.9	ATAD3C	1	1440430	1_1	0	0.0716371866959865	25.7348299576747	5.80188075765343e-06	-3.62335816883121	1
ENSG00000160072.19	ATAD3B	1	1520463	1_1	0	0.0386192315022952	21.8373106712776	2.65406621537923e-06	-3.0224773830216	2
ENSG00000160075.11	SSU72	1	1574445	1_1	0	0.0158009500993794	9.20004805773712	4.5749070120973e-07	-0.516463414634116	1
ENSG00000228594.3	FNDC10	1	1570587	1_1	0	0.0253097043845167	15.1255605146253	1.20477937421806e-06	1.84156963231777	2
ENSG00000197530.12	MIB2	1	1615869	1_1	0	0.0102985433211238	5.42820267473869	1.75930375075173e-07	-0.646957332540315	1
ENSG00000189409.13	MMP23B	1	1631710	1_1	0	0.0181918811038596	10.6412096498826	6.09224811495395e-07	1.21607729379691	2
ENSG00000248333.8	CDK11B	1	1627156	1_1	0	0.0140441794225855	8.86888028399287	3.9198923061811e-07	-1.37991113128179	1
ENSG00000189339.11	SLC35E2B	1	1659060	1_1	0	0.103790993867767	29.1996792480295	9.53776736020001e-06	-2.99952871595003	2
ENSG00000008128.22	CDK11A	1	1724489	1_1	0	0.0126884452970512	8.3964081009954	3.35282529507725e-07	1.46840792321485	3
ENSG00000008130.15	NADK	1	1777680	1_1	0	0.0110928861076121	8.2363189677737	2.87532330845493e-07	-1.7462781397545	1
ENSG00000078369.17	GNB1	1	1890186	1_1	0	0.00996975027310754	9.99710762578539	3.13666126885765e-07	2.57182627055966	1
ENSG00000169885.9	CALML6	1	1910369	1_1	0	0.0138318033192359	13.6303852774213	5.93329457135709e-07	2.75618265314879	3
ENSG00000178821.12	TMEM52	1	1919749	1_1	0	0.00995202676595819	5.05135579985167	1.58208010361796e-07	-0.329081743546599	1
ENSG00000142609.17	CFAP74	1	2003636	1_2	0	0.0156794419653739	14.1063514849613	6.96072179898968e-07	-1.68474416201136	1
ENSG00000187730.8	GABRD	1	2017202	1_2	0	0.0121058276600302	11.6646942825419	4.44402835814472e-07	1.47906111431077	2
ENSG00000067606.16	PRKCZ	1	2004049	1_2	0	0.0167689533986851	14.7335165043906	7.77537502787955e-07	-1.72956542656953	1
ENSG00000162585.16	FAAP20	1	2207868	1_2	0	0.00634910118755938	5.49158901081571	1.09728451286713e-07	-0.717852528031331	1
ENSG00000157933.9	SKI	1	2228951	1_2	0	0.0686026486937679	27.6588533740246	5.97150815187424e-06	2.65195375863267	1
ENSG00000116151.13	MORN1	1	2351241	1_2	0	0.00654615950094839	5.95757016489111	1.22733953113001e-07	-0.52760764489269	2
ENSG00000157916.19	RER1	1	2371472	1_2	0	0.00781156516925674	7.58483388812918	1.86463189181279e-07	-0.894736319593137	1
ENSG00000157911.9	PEX10	1	2404771	1_2	0	0.0300538531982975	20.4948045638213	1.93844246709367e-06	2.04505101167533	1
ENSG00000149527.17	PLCH2	1	2416027	1_2	0	0.00629872470279791	5.41621526951605	1.07363711908495e-07	0.384707251887118	2
ENSG00000157881.13	PANK4	1	2529026	1_2	0	0.0129589231476835	12.3258854228452	5.02685102065759e-07	1.27317417086812	1
ENSG00000157873.17	TNFRSF14	1	2555429	1_2	0	0.00717041455471967	6.72426369683476	1.5173926459323e-07	-0.788170406623821	2
ENSG00000157870.14	FAM213B	1	2586412	1_2	0	0.0058023903988067	4.72763709730822	8.63296641504547e-08	-0.0590237816871968	2
ENSG00000142606.15	MMEL1	1	2632528	1_2	0	0.00578877755445784	4.70970135130118	8.58003785022754e-08	0.0540408076728882	2
ENSG00000215912.12	TTC34	1	2800905	1_2	0	0.00611111524034425	5.23617518557651	1.00703279825554e-07	0.317057833805346	2
ENSG00000130762.14	ARHGEF16	1	3455907	1_2	0	0.0200935250134014	16.7262157928256	1.05770072261149e-06	-1.61095706729952	1
ENSG00000162591.15	MEGF6	1	3610919	1_2	0	0.00634413613310736	5.81750558285947	1.16149749091349e-07	0.729258380556755	2
ENSG00000158109.14	TPRG1L	1	3641358	1_2	0	0.031405029752219	20.1255902524481	1.98910087885314e-06	-1.77903875193449	1
ENSG00000235169.7	SMIM1	1	3772844	1_3	0	0.016915553156364	4.70884240611203	2.50674024640222e-07	0.03084787081779	2
ENSG00000130764.9	LRRC47	1	3796513	1_3	0	0.0175349346756332	5.04979362589601	2.78667778707791e-07	-0.352385798484914	2
ENSG00000116198.12	CEP104	1	3856947	1_3	0	0.0171880577573892	4.86035022959342	2.62907722538163e-07	0.254898555210122	2
ENSG00000169598.15	DFFB	1	3856947	1_3	0	0.0177171782335077	5.14783749695433	2.87030704414969e-07	-0.255280372301527	3
ENSG00000198912.10	C1orf174	1	3891607	1_3	0	0.0198487263082127	6.22560101034584	3.88886530330026e-07	-0.548675488546313	1
ENSG00000196581.10	AJAP1	1	4652928	1_4	0	0.0140163492289849	4.96038295582298	2.18805931060881e-07	0.240704603994407	1
ENSG00000131697.17	NPHP4	1	5992498	1_6	0	0.00788712877228948	10.6474000990997	2.64284369895224e-07	1.28140741949377	1
ENSG00000158286.12	RNF207	1	6204712	1_6	0	0.00703395596643175	9.53098220672305	2.10982424010192e-07	1.07854241990268	3
ENSG00000116251.9	RPL22	1	6208961	1_6	0	0.00465211711923097	5.41656786642048	7.93019382882704e-08	-0.276499110105405	2
ENSG00000116237.15	ICMT	1	6219058	1_6	0	0.00437586740696683	4.91133803186893	6.76352273087101e-08	-0.188590169939119	2
ENSG00000097021.19	ACOT7	1	6394534	1_6	0	0.0145259179950227	15.2199327627473	6.95769353655427e-07	1.43272669917144	1
ENSG00000187017.15	ESPN	1	6424615	1_6	0	0.00967283397632723	12.8798226265665	3.92078104166496e-07	-1.62280214058305	2
ENSG00000215788.9	TNFRSF25	1	6380545	1_6	0	0.00431383182262002	5.21137811407455	7.07497269843977e-08	-0.702213417523549	1
ENSG00000171680.21	PLEKHG5	1	6520337	1_6	0	0.00444886121886323	5.91353483990147	8.27951680093224e-08	-0.96442777529645	1
ENSG00000162408.10	NOL9	1	6553646	1_6	0	0.00431761888255733	5.42697573044642	7.37413624657937e-08	-0.806904753831641	1
ENSG00000173662.20	TAS1R1	1	6555635	1_6	0	0.0042936093615823	5.28334129511671	7.1390458169362e-08	0.745936798593808	1
ENSG00000204859.12	ZBTB48	1	6580056	1_6	0	0.00711316455330824	12.1886946748732	2.72853184892731e-07	-2.09942316225421	1
ENSG00000041988.15	THAP3	1	6625791	1_6	0	0.00495794970749808	7.13560084540737	1.11337544529134e-07	-1.24158736647661	1
ENSG00000007923.15	DNAJC11	1	6701642	1_6	0	0.0307139007589281	16.7997822529053	1.62385633190246e-06	-3.67467606462821	1
ENSG00000171735.18	CAMTA1	1	6788445	1_6	0	0.0093828148653029	11.2148097279851	3.31157069391045e-07	-1.21679542561027	2
ENSG00000049245.12	VAMP3	1	7767381	1_6	0	0.00676278004766229	9.30332847710637	1.98003374314166e-07	-1.20356662776882	2
ENSG00000116288.12	PARK7	1	7954388	1_6	0	0.00458149809605402	5.9935911260428	8.6417877768624e-08	0.939384578550251	2
ENSG00000162426.14	SLC45A1	1	8315558	1_6	0	0.0210042261222164	20.0272273709799	1.32384301157846e-06	2.11193548066674	1
ENSG00000142599.17	RERE	1	8409224	1_6	1	0.524560431931555	40.8059011227629	6.73639391425846e-05	-6.38096781162252	1
ENSG00000074800.13	ENO1	1	8879783	1_6	0	0.00437165322984923	7.00277337442602	9.63440171963585e-08	1.63545893719753	1
ENSG00000142583.17	SLC2A5	1	9067399	1_6	0	0.0110899617220307	14.0002264982494	4.88623198969472e-07	-1.64665633920609	3
ENSG00000180758.11	GPR157	1	9130195	1_6	0	0.00452013345022018	5.21396483220475	7.41700083911464e-08	-0.316068464592569	1
ENSG00000049239.12	H6PD	1	9237433	1_6	0	0.00433056329470616	4.81473949224789	6.56184788191522e-08	0.153763770626268	3
ENSG00000188807.12	TMEM201	1	9591207	1_7	0	0.0128018660060785	7.91103406822872	3.18724541975825e-07	1.01014929849682	1
ENSG00000171608.15	PIK3CD	1	9688387	1_7	0	0.0224244220108776	13.2550784633699	9.35432671972349e-07	1.59867059964446	1
ENSG00000171603.16	CLSTN1	1	9733394	1_7	0	0.068879896249212	22.8899228013161	4.96187461906734e-06	2.32461029974845	2
ENSG00000178585.14	CTNNBIP1	1	9908035	1_7	0	0.0278693454695697	15.7035235413542	1.37731365352921e-06	-1.69909829712895	1
ENSG00000162441.11	LZIC	1	9943171	1_7	0	0.0105544461197148	6.11522631928596	2.03121995936371e-07	-1.01813736976702	1
ENSG00000173614.13	NMNAT1	1	9948307	1_7	0	0.00945719505827203	4.92171655901329	1.4648323394864e-07	-0.226937412227157	1
ENSG00000162444.11	RBP7	1	9991107	1_7	0	0.0188622565654707	11.6978520715871	6.94398456161681e-07	-1.72684203850071	1
ENSG00000054523.17	KIF1B	1	10210344	1_7	0	0.0111131043069642	6.14631795903632	2.1496085834494e-07	-0.414771550662697	3
ENSG00000142657.20	PGD	1	10399345	1_7	0	0.00937477966826639	5.02035048173626	1.48116718038962e-07	-0.543842792389047	1
ENSG00000175279.21	CENPS	1	10430482	1_7	0	0.0108098945000853	5.90414963595465	2.00857376075161e-07	0.00693669126636849	1
ENSG00000241563.3	CORT	1	10449646	1_7	0	0.0113828200777827	6.29384740410919	2.25462881971571e-07	-0.0995305283728376	1
ENSG00000160049.11	DFFA	1	10448079	1_7	0	0.0121484175754391	6.92730291648095	2.6484566205608e-07	1.37094991240363	1
ENSG00000142655.12	PEX14	1	10477033	1_7	0	0.01536263121701	10.1315067058353	4.89833648654026e-07	2.24025618193651	2
ENSG00000120948.16	TARDBP	1	11012192	1_9	0	0.00949677352038258	10.9623936516485	3.27635119466586e-07	1.36767582862492	2
ENSG00000116649.9	SRM	1	11059120	1_9	0	0.00460582864034254	4.76028630238361	6.90001164037234e-08	-0.110196417126926	2
ENSG00000171824.13	EXOSC10	1	11100055	1_9	0	0.0107433349192743	12.075967677816	4.08291210298245e-07	1.46828880760527	3
ENSG00000171819.4	ANGPTL7	1	11189075	1_9	0	0.0364322204144787	22.5115977034637	2.58107683747384e-06	-2.3090566010915	1
ENSG00000198793.12	MTOR	1	11262099	1_9	0	0.0243725877327636	18.9260655103023	1.4516802057122e-06	2.08868009242441	1
ENSG00000132879.13	FBXO44	1	11649707	1_9	0	0.0144400533636463	15.4652825666363	7.02806276383923e-07	-1.57605190046412	2
ENSG00000116663.10	FBXO6	1	11663463	1_9	0	0.00801332010011679	10.6398240747055	2.68321771305929e-07	-1.4528340551932	4
ENSG00000162490.6	DRAXIN	1	11692083	1_9	0	0.00496594856096866	5.47414535299149	8.5551477678397e-08	-0.412743342805371	1
ENSG00000177674.15	AGTRAP	1	11733242	1_9	0	0.0071680647377762	7.91127237661257	1.78466714986246e-07	0.0984554994854166	1
ENSG00000011021.21	CLCN6	1	11805485	1_9	0	0.0306831133453576	89.0033685988459	8.59438574128738e-06	10.1213121216137	1
ENSG00000083444.16	PLOD1	1	11939067	1_9	0	0.00458652622707667	5.28822607714376	7.63313368125362e-08	-1.20543071414639	1
ENSG00000116688.16	MFN2	1	11978002	1_9	0	0.00677329836407836	10.1454355835273	2.16261832237416e-07	0.339409562982038	2
ENSG00000028137.18	TNFRSF1B	1	12166660	1_9	0	0.00527221164509928	6.2980252410478	1.0449757364811e-07	-0.863846516859929	1
ENSG00000188984.11	AADACL3	1	12716215	1_9	0	0.00711847050005587	9.15232788289001	2.05034636987076e-07	1.12957659554835	1
ENSG00000162494.5	LRRC38	1	13500898	1_10	0	0.0317715035459961	9.61398028263446	9.61280136963995e-07	1.0946981431372	1
ENSG00000162493.16	PDPN	1	13593698	1_10	0	0.0319069880225921	9.65456803268047	9.69454944963828e-07	1.06546723059857	3
ENSG00000171729.13	TMEM51	1	15152787	1_11	0	0.00309823725418323	9.69327089095712	9.45135324472806e-08	-1.11058178592024	1
ENSG00000142634.12	EFHD2	1	15409565	1_11	0	0.00415153324393402	11.3223367901748	1.4792908219386e-07	0.928657320471827	1
ENSG00000132906.17	CASP9	1	15528849	1_11	0	0.00262502507291929	14.2627408298818	1.17827162795714e-07	2.47306100208874	1
ENSG00000116138.12	DNAJC16	1	15527056	1_11	0	0.00195285177175486	8.6103499715189	5.29174682216749e-08	-1.17937478981393	1
ENSG00000116771.5	AGMAT	1	15584923	1_11	0	0.00193232210896754	8.64198732336206	5.25535576903822e-08	-1.24318716521703	2
ENSG00000197312.11	DDI2	1	15617889	1_11	0	0.00757260346897737	30.0286993579921	7.15633581094839e-07	-4.88662780227772	2
ENSG00000116786.11	PLEKHM2	1	15684135	1_11	0	0.00844219103726451	27.4461035001808	7.29196954175433e-07	2.05633874729517	1
ENSG00000162461.7	SLC25A34	1	15735883	1_11	0	0.00190809911356349	9.16414124656042	5.50302743289858e-08	-2.46230307640546	1
ENSG00000162458.12	FBLIM1	1	15749411	1_11	0	0.0027132010470432	12.3460326586824	1.05418873519662e-07	2.47819428850675	1
ENSG00000186510.11	CLCNKA	1	16018653	1_11	0	0.00230517051187862	5.53147143548606	4.01284793909168e-08	-0.0800967405478892	3
ENSG00000173641.17	HSPB7	1	16019962	1_11	0	0.00194741947035471	5.09625201537762	3.12334082358705e-08	0.706347571123004	1
ENSG00000184908.17	CLCNKB	1	16044169	1_11	0	0.00296557639193307	9.40040023835361	8.77332937479417e-08	-1.65553787694453	1
ENSG00000185519.8	FAM131C	1	16039870	1_11	0	0.00323078026223655	8.52704259576676	8.66991474966596e-08	-1.75408487309359	2
ENSG00000132881.11	RSG1	1	16233224	1_11	0	0.00649654018875334	15.7363447758609	3.2173252346299e-07	2.1071563194084	2
ENSG00000037637.10	FBXO42	1	16352069	1_11	0	0.0227585699016798	27.3798336062907	1.96103229864967e-06	2.88410799093329	2
ENSG00000055070.16	SZRD1	1	16352580	1_11	0	0.0526466245137942	35.0693556014862	5.81041685169083e-06	-3.38912822914294	1
ENSG00000157191.19	NECAP2	1	16439071	1_11	0	0.00191766628956502	4.83225767440728	2.91629928960853e-08	0.366506705595133	2
ENSG00000058453.16	CROCC	1	16963416	1_12	0	0.027109008564154	7.46234872013553	6.36646195997085e-07	-0.810595038377356	1
ENSG00000159363.17	ATP13A2	1	17011965	1_12	0	0.0203577998462395	4.73990268444444	3.0367513907165e-07	0.127184357983101	1
ENSG00000117118.9	SDHB	1	17056451	1_12	0	0.0229565908817507	5.88101158454278	4.24882068887205e-07	-0.50150772103412	1
ENSG00000117115.12	PADI2	1	17120816	1_12	0	0.0245742728790492	6.52834913127547	5.0488564424576e-07	0.64237876376999	1
ENSG00000159339.13	PADI4	1	17325142	1_12	0	0.0288045767116708	8.04008384700386	7.28838069510653e-07	-0.910541551930809	1
ENSG00000179051.13	RCC2	1	17438641	1_12	0	0.0222037533812505	5.56418727746348	3.88809714672013e-07	0.510871422245712	1
ENSG00000117154.11	IGSF21	1	18107631	1_12	0	0.027643996918851	7.64839908528995	6.65396252282892e-07	0.80089575051254	1
ENSG00000179023.8	KLHDC7A	1	18480845	1_13	0	0.0237379312005158	11.9753845996071	8.94625577412683e-07	-1.33027687296453	1
ENSG00000159423.16	ALDH4A1	1	18449679	1_13	0	0.0232430965748996	11.7751313566558	8.61328308392276e-07	1.38716310312607	2
ENSG00000169991.10	IFFO2	1	18977881	1_13	0	0.0112998789939659	4.93914948049204	1.75644654237774e-07	0.227723418928246	1
ENSG00000127481.14	UBR4	1	19205040	1_13	0	0.011148565753905	4.81164670292127	1.68819148309944e-07	0.180758282033869	1
ENSG00000127463.13	EMC1	1	19227605	1_13	0	0.0114919257585095	5.09855015090124	1.84394719846782e-07	-0.313585256924795	4
ENSG00000053372.4	MRTO4	1	19251559	1_13	0	0.0110608494821038	4.73694306088984	1.64890494539167e-07	0.0518867255715534	3
ENSG00000162482.4	AKR7A3	1	19288862	1_13	0	0.0232284371279118	11.7691357580254	8.60346777712166e-07	-1.36049448590908	1
ENSG00000053371.12	AKR7A2	1	19310497	1_13	0	0.0111017328088701	4.77183488922267	1.6671902147005e-07	-0.240525472004281	4
ENSG00000040487.12	PQLC2	1	19312063	1_13	0	0.0247114242288247	12.3575279486435	9.61033112277068e-07	-1.43504161056258	2
ENSG00000077549.17	CAPZB	1	19322722	1_13	0	0.0349863941291325	15.6707618735497	1.7254336726266e-06	1.7929332573463	1
ENSG00000173436.13	MINOS1	1	19596564	1_13	0	0.0165189456162799	8.53411936597004	4.4365972950553e-07	0.959846122817383	2
ENSG00000162542.13	TMCO4	1	19786018	1_13	0	0.0141600761292885	7.07443176603227	3.15258005811017e-07	1.04913547932491	1
ENSG00000169914.5	OTUD3	1	19878843	1_13	0	0.0236510653904618	11.9405301529297	8.88757527658884e-07	-1.37055421741565	4
ENSG00000188257.10	PLA2G2A	1	19979786	1_13	0	0.0113745312113714	5.00143048754343	1.79034495811437e-07	-0.255015303283483	2
ENSG00000127472.10	PLA2G5	1	20028276	1_13	0	0.0111370305645738	4.80185637550505	1.68301331283613e-07	0.128688761136987	1
ENSG00000117215.14	PLA2G2D	1	20119239	1_13	0	0.0110270421173364	4.70799267395189	1.63381840995798e-07	0.0562990740627096	1
ENSG00000162543.5	UBXN10	1	20186547	1_14	0	0.0284875107084388	8.87860508891188	7.95991104899943e-07	1.04783442982467	1
ENSG00000162545.5	CAMK2N1	1	20223630	1_14	0	0.0322539145587465	10.0622754185818	1.02138060140081e-06	1.17698487550041	1
ENSG00000090432.6	MUL1	1	20508105	1_14	0	0.018372298123685	4.71008953064219	2.72333846454194e-07	-0.039806164839962	1
ENSG00000183114.7	FAM43B	1	20551955	1_14	0	0.0186696928668905	4.86242686350671	2.85692756438591e-07	0.19335993065671	3
ENSG00000158825.5	CDA	1	20588679	1_14	0	0.198131818836523	27.8425161844211	1.73608778256283e-05	2.95822151222401	3
ENSG00000158828.7	PINK1	1	20648247	1_14	0	0.0201776723993603	5.59948675537349	3.55572579273536e-07	0.586305604214231	1
ENSG00000244038.9	DDOST	1	20654429	1_14	0	0.0255613929556855	7.84693522137148	6.31238614435335e-07	0.80696453587321	2
ENSG00000117245.12	KIF17	1	20684689	1_14	0	0.0324141488062338	10.1096405972944	1.03128645020438e-06	-1.34597171139264	2
ENSG00000189410.11	SH2D5	1	20733213	1_14	0	0.0209646190324786	5.96274643060357	3.93407187021644e-07	-0.543297160488416	2
ENSG00000075151.20	EIF4G3	1	21176003	1_14	0	0.0186327195852737	4.84362767401482	2.84024610942395e-07	0.306173735540911	1
ENSG00000142794.18	NBPF3	1	21439197	1_15	0	0.0127232851379714	4.87965593668836	1.95387796401244e-07	-0.265039590893812	2
ENSG00000076864.19	RAP1GAP	1	21687278	1_15	0	0.0125796864337419	4.77193266630467	1.88917894424752e-07	0.162033892843236	1
ENSG00000090686.15	USP48	1	21782050	1_15	0	0.025418148064563	11.4490823668552	9.1584833174123e-07	1.38352650582323	4
ENSG00000187942.11	LDLRAD2	1	21820584	1_15	0	0.0130409621910609	5.11021048742607	2.09728474715932e-07	0.251834169316876	2
ENSG00000142798.17	HSPG2	1	21851065	1_15	0	0.0129402097799441	5.05835176468392	2.05996251741159e-07	-0.446348361987316	2
ENSG00000142789.19	CELA3A	1	22001714	1_15	0	0.0149041585078064	6.36879992864626	2.98726699399693e-07	0.766402047826208	1
ENSG00000070831.15	CDC42	1	22052177	1_15	0	0.0180274055080528	8.08771087289792	4.58846917859786e-07	0.862062686810075	1
ENSG00000162552.14	WNT4	1	22143622	1_15	0	0.0158945658927544	6.87409078480521	3.43853071658774e-07	0.709573035540769	2
ENSG00000184677.16	ZBTB40	1	22453334	1_15	0	0.0151694523919222	6.39125558282677	3.05116056094644e-07	-0.45249196523306	1
ENSG00000173372.16	C1QA	1	22636557	1_15	0	0.0133311896326046	5.79946602562999	2.43313322115602e-07	-0.905701342491544	1
ENSG00000004487.15	KDM1A	1	23000786	1_16	0	0.0235676177821955	9.92052088462677	7.35798902324351e-07	-1.14634743918996	1
ENSG00000169641.13	LUZP1	1	23178302	1_16	0	0.0222425652949875	9.37062738475362	6.55937585240092e-07	1.19528980089959	1
ENSG00000125945.14	ZNF436	1	23371627	1_16	0	0.0977268348115562	23.6051934912903	7.2598955324501e-06	-2.61617763194054	1
ENSG00000204219.9	TCEA3	1	23424647	1_16	0	0.0230324478116993	9.70215435989	7.0326215863598e-07	1.49523187966072	2
ENSG00000088280.18	ASAP3	1	23484588	1_16	0	0.015844333396922	6.15257047943062	3.06788830114362e-07	0.850487087395719	2
ENSG00000007968.6	E2F2	1	23500294	1_16	0	0.0174923440874128	7.09050496065815	3.90331994326868e-07	1.02808247273093	1
ENSG00000142676.12	RPL11	1	23691734	1_17	0	0	688.281314882739	0	1.43128658670262	2
ENSG00000057757.9	PITHD1	1	23782193	1_17	0	1.61759494687885e-12	2915.35229773171	1.48412266885152e-14	-3.282971481843	1
ENSG00000117308.14	GALE	1	23800401	1_17	0	0	170.905027441409	0	0.602831351238837	1
ENSG00000179163.11	FUCA1	1	23866260	1_17	0	0	32.3721708002102	0	-1.55020451602809	3
ENSG00000142677.3	IL22RA1	1	24143903	1_17	0	0	48.8375021524531	0	-0.880600522348628	1
ENSG00000158055.15	GRHL3	1	24318866	1_17	0	0	8.00213719285322	0	-0.741263279334719	1
ENSG00000001460.17	STPG1	1	24416496	1_17	0	0	8.82817127223216	0	0.122338941375065	2
ENSG00000001461.16	NIPAL3	1	24415329	1_17	0	0	9.12276254265019	0	0.0864962522152251	1
ENSG00000117602.11	RCAN3	1	24442288	1_17	0	0	8.21399610280214	0	0.542785137253731	2
ENSG00000184454.6	NCMAP	1	24556448	1_17	0	0	24.9581592256469	0	1.85333738581257	1
ENSG00000169504.14	CLIC4	1	24745177	1_17	0	0	51.7547033312844	0	-3.1564023305798	2
ENSG00000020633.18	RUNX3	1	24965206	1_17	0	0	6.30877493731727	0	-0.600121637928093	1
ENSG00000090020.10	SLC9A1	1	27118527	1_19	0	0.0600236070813498	24.2712411441979	4.58482801732166e-06	-3.02775440939108	2
ENSG00000142784.15	WDTC1	1	27234636	1_19	0	0.00893587762449144	6.14253618319985	1.72740395516924e-07	-0.596101632544026	1
ENSG00000186501.14	TMEM222	1	27317371	1_19	0	0.0294737457840848	17.457423449868	1.61928932698418e-06	1.99026847440827	2
ENSG00000142765.17	SYTL1	1	27342119	1_19	0	0.0435584140052228	21.1896621325942	2.9047252774232e-06	-2.09324303519055	2
ENSG00000142733.14	MAP3K6	1	27357905	1_19	0	0.0169436581599417	12.1970356027857	6.50384894661403e-07	-1.4248719557808	2
ENSG00000181773.6	GPR3	1	27392588	1_19	0	0.0424118942277523	20.9339467945593	2.79413740572973e-06	-2.78446101111945	1
ENSG00000158195.10	WASF2	1	27489587	1_19	0	0.0331367096073617	18.5743978483206	1.93701551398693e-06	-2.6394459450859	1
ENSG00000126705.13	AHDC1	1	27604387	1_19	0	0.0492131699746544	22.3609148010246	3.46321840446254e-06	2.74573654183762	2
ENSG00000000938.12	FGR	1	27634321	1_19	0	0.0959703940899027	28.8361252874588	8.70929809809862e-06	3.12956643180591	1
ENSG00000126709.14	IFI6	1	27671883	1_19	0	0.00897273377943775	6.18141858669847	1.74550826607104e-07	0.627446449251082	1
ENSG00000130775.15	THEMIS2	1	27872858	1_19	0	0.021337429785486	14.3846845717251	9.65942826952762e-07	-1.65032213129956	2
ENSG00000117748.9	RPA2	1	27914481	1_19	0	0.00777149548244172	4.82364797827238	1.17974780717262e-07	-0.143504251318378	2
ENSG00000130768.14	SMPDL3B	1	27935082	1_19	0	0.00771156168894749	4.75052856592729	1.15290426214164e-07	0.333404237291718	2
ENSG00000158156.7	XKR8	1	27959966	1_19	0	0.0291078852593245	17.3384039064942	1.58828613169325e-06	-1.90194372160237	1
ENSG00000158161.15	EYA3	1	28088507	1_19	0	0.0261697608825527	16.3252690953193	1.34452560335301e-06	-1.82945496520247	1
ENSG00000169403.11	PTAFR	1	28193492	1_19	0	0.0103395931782591	7.52159054054051	2.4474966874573e-07	-1.11778178061287	2
ENSG00000130770.17	ATPIF1	1	28236497	1_19	0	0.00799716178922605	5.09400456803144	1.28204770626346e-07	-0.355240142065812	1
ENSG00000130766.4	SESN2	1	28259281	1_19	0	0.00918233907014532	6.39962901163993	1.84934142475049e-07	-0.470957129638978	1
ENSG00000130772.13	MED18	1	28329751	1_19	0	0.0106328335058947	7.78600529552216	2.60538964051756e-07	0.909676218082754	1
ENSG00000204138.12	PHACTR4	1	28349072	1_19	0	0.00767659631416895	4.70760926951861	1.13730797934673e-07	-0.280037879746057	3
ENSG00000180198.15	RCC1	1	28441532	1_19	0	0.00771470333732316	4.75437692922361	1.15430828763048e-07	0.203565940554792	2
ENSG00000180098.9	TRNAU1AP	1	28553045	1_19	0	0.0105968524795773	7.75396008193219	2.58588628690013e-07	-0.809188926081632	1
ENSG00000162419.12	GMEB1	1	28669247	1_19	0	0.008934817426826	6.14139982770244	1.72687947927208e-07	-0.500164434106026	1
ENSG00000198492.15	YTHDF2	1	28736724	1_19	0	0.0115382607101372	8.55885997734624	3.10788716428998e-07	0.864586493780534	1
ENSG00000159023.19	EPB41	1	28882595	1_19	0	0.0243803821104788	15.6514345704967	1.20089111515785e-06	1.92086608196056	1
ENSG00000253304.1	TMEM200B	1	29099321	1_19	0	0.0175225603841401	12.5154448438199	6.90164838240303e-07	1.71629964396605	1
ENSG00000116353.15	MECR	1	29233315	1_19	0	0.00768117735054075	4.7132437540625	1.13934871539878e-07	-0.0160528340176978	1
ENSG00000060656.19	PTPRU	1	29235239	1_19	0	0.00780086930688062	4.85927109395538	1.19295236977815e-07	-0.502339468091889	2
ENSG00000162511.7	LAPTM5	1	30757160	1_20	0	0	6.45637035968389	0	-0.60361503635627	1
ENSG00000162512.15	SDC3	1	30812619	1_20	0	0	5.42440435014641	0	-0.220510583947238	1
ENSG00000084628.9	NKAIN1	1	31239088	1_20	0	0	27.26415378514	0	1.31863368487557	2
ENSG00000121766.15	ZCCHC17	1	31300649	1_20	0	0	24.4329119378317	0	1.49126667076338	1
ENSG00000121769.7	FABP3	1	31374572	1_20	0	0	52.8948068528943	0	0.661812714477805	1
ENSG00000168528.11	SERINC2	1	31440490	1_20	0	0	6.46251938368332	0	-0.184501737007108	1
ENSG00000121764.11	HCRTR1	1	31658996	1_20	0	0	5.00820960576744	0	0.10896314136167	1
ENSG00000162517.12	PEF1	1	31645212	1_20	0	0	59.0711679595454	0	-2.15411426706286	1
ENSG00000084636.17	COL16A1	1	31703950	1_20	0	0	174.143840282105	0	-0.0223392888693091	2
ENSG00000121753.12	ADGRB2	1	31764679	1_20	0	0	19.2835792089065	0	0.966485021918963	1
ENSG00000184007.18	PTP4A2	1	31945136	1_20	0	0	2392.92472502625	0	3.20680842942799	1
ENSG00000121775.17	TMEM39B	1	32073181	1_21	0	0.0226682784015005	10.2580575894668	7.31800403131537e-07	1.12313897021022	1
ENSG00000025800.13	KPNA6	1	32108863	1_21	0	0.0337842634540074	14.0578200947426	1.49465655088472e-06	1.81300279948414	1
ENSG00000084652.15	TXLNA	1	32179560	1_21	0	0.0311093990263197	13.2708645217977	1.29927119668937e-06	-1.7510092527251	1
ENSG00000084623.11	EIF3I	1	32222176	1_21	0	0.0317940558444846	13.4784721814361	1.34863856075741e-06	-1.76721526665912	1
ENSG00000160055.19	TMEM234	1	32222176	1_21	0	0.0317940558444846	13.4784721814361	1.34863856075741e-06	1.76721526665912	1
ENSG00000183615.5	FAM167B	1	32247598	1_21	0	0.0287870450991138	12.5314257542964	1.13528930664957e-06	1.24994992953683	2
ENSG00000116478.11	HDAC1	1	32291945	1_21	0	0.0146395685646378	6.11068179876476	2.81531452537815e-07	-0.574359601049014	1
ENSG00000162526.6	TSSK3	1	32366691	1_21	0	0.0158609885652613	6.86980612288384	3.42912807897375e-07	0.484375470556481	1
ENSG00000225828.1	FAM229A	1	32366691	1_21	0	0.0158609885652613	6.86980612288384	3.42912807897375e-07	0.484375470556481	1
ENSG00000176261.15	ZBTB8OS	1	32650758	1_21	0	0.0147859797937929	6.20493298530716	2.88732836542076e-07	0.604680536340224	2
ENSG00000162521.18	RBBP4	1	32651491	1_21	0	0.0143015022287287	5.88942149348421	2.65071642260954e-07	-0.532900002460591	1
ENSG00000162520.14	SYNC	1	32705224	1_21	0	0.0129955477949868	4.98287201294103	2.03790200596931e-07	0.266656511584105	1
ENSG00000116497.17	S100PBP	1	32817174	1_21	0	0.0133690039402243	5.2510446715217	2.20929514353454e-07	-0.336705873249236	1
ENSG00000134684.10	YARS	1	32817927	1_21	0	0.0133475424831975	5.23583650062514	2.19936020088402e-07	0.331435002704977	1
ENSG00000160097.16	FNDC5	1	32871796	1_21	0	0.0126271879700001	4.71074108927937	1.87199573293597e-07	-0.0480064410957682	1
ENSG00000116514.16	RNF19B	1	32963299	1_21	0	0.0212952630320458	9.66451421040979	6.47697187722644e-07	-1.01530105557401	1
ENSG00000142920.16	AZIN2	1	33080995	1_21	0	0.0126484625037587	4.72667153091184	1.88149095294857e-07	0.188676822250146	2
ENSG00000116525.13	TRIM62	1	33182762	1_21	0	0.0126260711507779	4.70990406426904	1.87149756820682e-07	-0.00508768007798108	1
ENSG00000184389.9	A3GALT2	1	33324895	1_21	0	0.0165201265151532	7.25568974722612	3.77225503310345e-07	0.990458665336912	1
ENSG00000134686.18	PHC2	1	33431196	1_21	0	0.0131925675883317	5.12528993110049	2.12792707018131e-07	0.331622745310743	1
ENSG00000121903.14	ZSCAN20	1	33482375	1_21	0	0.123406465421695	26.6155397858184	1.03367060375584e-05	2.66013022335707	1
ENSG00000188910.7	GJB3	1	34777222	1_22	0	0.0105338682666216	5.56512394387226	1.8448951865963e-07	-0.24601549373255	1
ENSG00000163866.8	SMIM12	1	34852255	1_22	0	0.0097325715470622	4.81717138218833	1.47546419971451e-07	-0.0251880716195459	3
ENSG00000243749.1	TMEM35B	1	34944957	1_22	0	0.0245098296854304	13.5694212099099	1.04667196253944e-06	1.52775408500496	2
ENSG00000163867.16	ZMYM6	1	35031112	1_22	0	0.00962922573507818	4.71626708154868	1.42921884083759e-07	-0.0168518693751819	1
ENSG00000020129.15	NCDN	1	35557823	1_22	0	0.0116098153185689	6.48487818930122	2.3693875809967e-07	0.679414221100686	1
ENSG00000116819.6	TFAP2E	1	35573174	1_22	0	0.018534778518141	10.9156453056222	6.36716038577935e-07	1.68100384760629	1
ENSG00000126067.11	PSMB2	1	35641909	1_22	0	0.058073902715547	21.8219799514122	3.98826620832131e-06	-2.62550755010042	1
ENSG00000134698.10	AGO4	1	35808004	1_22	0	0.0162427156804067	9.66406504390459	4.94000581660968e-07	1.44715295137133	2
ENSG00000092847.11	AGO1	1	35870261	1_22	0	0.0600595418827498	22.1463681958945	4.18594487626316e-06	-2.65508498707691	1
ENSG00000116863.10	ADPRHL2	1	36088235	1_22	0	0.0327659345893496	16.3345803533274	1.68437782498914e-06	1.94976154851245	2
ENSG00000054116.11	TRAPPC3	1	36155585	1_22	0	0.0102566805582752	5.31298532892218	1.71496167883197e-07	0.684615384615462	1
ENSG00000054118.13	THRAP3	1	36225269	1_22	0	0.0113461560168294	6.26760208431662	2.23799515033836e-07	0.446332379105678	1
ENSG00000142694.6	EVA1B	1	36323755	1_22	0	0.0467657821670783	19.7386581344575	2.90505795862984e-06	1.8857588773714	2
ENSG00000181817.5	LSM10	1	36393562	1_22	0	0.0111882671717323	6.13505645777322	2.16018211456751e-07	-0.647718870594485	2
ENSG00000116885.18	OSCP1	1	36446312	1_22	0	0.0124648912996822	7.15722147026505	2.80764325971051e-07	-0.775916277737382	1
ENSG00000116898.11	MRPS15	1	36464072	1_22	0	0.00980279248196259	4.88512590797539	1.50707388495949e-07	0.2161594973144	1
ENSG00000163873.9	GRIK3	1	37044681	1_22	0	0.00978269761497619	4.8657225517438	1.49801080087363e-07	0.13682224703885	1
ENSG00000163875.15	MEAF6	1	37513172	1_23	0	0.0167925455585812	4.81463194210714	2.54441883455863e-07	-0.280379580037298	1
ENSG00000163877.10	SNIP1	1	37553609	1_23	0	0.018300631891129	5.38977382078254	3.10417073177946e-07	0.373071188101764	1
ENSG00000163879.10	DNALI1	1	37557547	1_23	0	0.0527728926810958	16.3796982327403	2.72035617800292e-06	2.20726946396925	1
ENSG00000134697.12	GNL2	1	37596105	1_23	0	0.0324369283258685	11.9126067825817	1.21606139460355e-06	1.82916510789381	1
ENSG00000169218.13	RSPO1	1	37630675	1_23	0	0.167024614029284	25.7659270637539	1.35436344559948e-05	-2.39272163736353	1
ENSG00000116922.14	C1orf109	1	37691952	1_23	0	0.116341925887357	21.8890029659596	8.01440347191164e-06	-2.10693377552672	2
ENSG00000134690.10	CDCA8	1	37704197	1_23	0	0.0177898713280915	5.27873692264686	2.95536958240442e-07	0.450314613908844	1
ENSG00000185090.14	MANEAL	1	37818573	1_23	0	0.0169666236509274	10.339271337289	5.52070235479658e-07	-2.50913221534671	1
ENSG00000197982.13	C1orf122	1	37787632	1_23	0	0.017043766669059	8.57026607687549	4.59694025271177e-07	-2.17435357848231	2
ENSG00000188786.9	MTF1	1	37850124	1_23	0	0.0173923419435889	10.8111710083315	5.91752056583131e-07	-2.62625825075242	1
ENSG00000204084.12	INPP5B	1	37943401	1_23	1	0.123272220689275	25.7259449511406	9.98034442825942e-06	4.59031472484319	1
ENSG00000183431.11	SF3A3	1	37989717	1_23	0	0.023841908049378	18.0598292082788	1.35507589950482e-06	3.70168781505376	2
ENSG00000183386.9	FHL3	1	37996149	1_23	1	0.409084264287957	26.4592415251633	3.40642741017856e-05	4.8345004077738	1
ENSG00000183520.11	UTP11	1	37996149	1_23	1	0.40725494008693	26.4468475483857	3.38960620914481e-05	4.83355563979053	2
ENSG00000116954.7	RRAGC	1	38861584	1_24	0	0.207698321744955	27.299633689542	1.78442697859662e-05	-3.15469178498614	1
ENSG00000158315.10	RHBDL2	1	38895676	1_24	0	0.0216793290156578	5.25153239416456	3.58295091830405e-07	-0.638282703152865	3
ENSG00000174574.15	AKIRIN1	1	38991334	1_24	0	0.0311995180271824	8.7157024497099	8.55774327622254e-07	1.20690810531583	2
ENSG00000168653.10	NDUFS5	1	39026790	1_24	0	0.0327230985475062	9.17049665072175	9.44400591750673e-07	1.26273882018462	2
ENSG00000183682.7	BMP8A	1	39476625	1_24	0	0.0395042481473289	10.9699040574491	1.36381544225363e-06	-1.34615345040633	2
ENSG00000090621.13	PABPC4	1	39554348	1_24	0	0.0302897005096495	8.43352190556037	8.03920179638941e-07	1.05194157461419	2
ENSG00000163909.7	HEYL	1	39640423	1_24	0	0.0236734661236587	6.08766070275808	4.53545917341943e-07	-0.754211275740959	1
ENSG00000116983.12	HPCAL4	1	39690436	1_24	0	0.0403854801055222	11.1810580202066	1.42107541127332e-06	1.47495165788804	1
ENSG00000084072.16	PPIE	1	39739151	1_25	0	0.0130152040183545	6.10532429440426	2.50074086525701e-07	-0.659292295974517	1
ENSG00000116985.11	BMP8B	1	39778732	1_25	0	0.0111902337395579	4.71575694650444	1.66073196530425e-07	-0.0616112430449496	1
ENSG00000043514.15	TRIT1	1	39880989	1_25	0	0.0247382264469914	12.0701743305188	9.39704003232176e-07	-1.49498005279177	2
ENSG00000131236.16	CAP1	1	40039999	1_25	0	0.0112891230210954	4.79147134034468	1.70230774162415e-07	-0.135207424571382	2
ENSG00000131238.16	PPT1	1	40094786	1_25	0	0.0306239605474348	14.1968338215203	1.36823857087157e-06	1.60817988295587	2
ENSG00000084073.8	ZMPSTE24	1	40257946	1_25	0	0.0115378037900374	4.99415711622569	1.81340297537186e-07	-0.199988542677272	1
ENSG00000049089.13	COL9A2	1	40297423	1_25	0	0.0133775650117399	6.44775151336186	2.71452806414845e-07	0.757304012989199	2
ENSG00000084070.11	SMAP2	1	40383158	1_25	0	0.0183998857520822	9.32629701384515	5.40049219033391e-07	-1.07271992404046	1
ENSG00000187815.9	ZFP69	1	40476033	1_25	0	0.0203783235271743	10.3519261854146	6.63893769821327e-07	1.20036632049387	2
ENSG00000164002.11	EXO5	1	40508756	1_25	0	0.0199361737402637	10.1055636634211	6.34032216548836e-07	1.13974541284778	3
ENSG00000117010.15	ZNF684	1	40531781	1_25	0	0.0117610975628865	5.18285413399666	1.91834101613652e-07	0.361422383041763	1
ENSG00000117013.14	KCNQ4	1	40802642	1_25	0	0.083504282696898	23.8103053215698	6.25723819895837e-06	2.41889175445958	1
ENSG00000179862.6	CITED4	1	40862972	1_25	0	0.030607180697208	13.0872253088872	1.26060748205903e-06	-0.777711615675401	2
ENSG00000171793.13	CTPS1	1	40979451	1_25	0	0.0119620303414907	5.77663171863254	2.17464591759348e-07	0.943755550808563	1
ENSG00000171790.15	SLFNL1	1	41023232	1_25	0	0.0337959665638196	16.9225781678391	1.7998668338838e-06	2.76121266934892	2
ENSG00000010803.16	SCMH1	1	41234186	1_25	0	0.242782258087702	31.3661761553381	2.39655553496403e-05	-4.18123157239509	2
ENSG00000127129.9	EDN2	1	41442824	1_25	0	0.0197829271299453	10.1696204998867	6.33146589149016e-07	1.38570229973509	3
ENSG00000127124.14	HIVEP3	1	42036610	1_26	0	0.00661558945569718	12.1807933369933	2.53602245643609e-07	-1.79330558211767	1
ENSG00000198815.8	FOXJ3	1	42334969	1_26	0	0.00653335722136383	5.21418437984784	1.07209127726485e-07	0.406895794860087	2
ENSG00000177181.14	RIMKLA	1	42381115	1_26	0	0.0129987482533338	12.26730999817	5.01833728015435e-07	-2.21779856711557	1
ENSG00000066185.12	ZMYND12	1	42432126	1_26	0	0.0161385021172101	14.4642332128715	7.34628229163905e-07	-1.85845703222287	2
ENSG00000186409.14	CCDC30	1	42464495	1_26	0	0.0216080354825214	18.9308263487755	1.287341677706e-06	2.36849670985105	1
ENSG00000171960.10	PPIH	1	42666942	1_26	0	0.0129164975781783	13.4921845275374	5.48448701744971e-07	-1.55210346546096	1
ENSG00000164007.10	CLDN19	1	42740306	1_26	0	0.00795616161258006	6.81118778365063	1.70543599074616e-07	1.02136147005733	1
ENSG00000117385.15	P3H1	1	42766833	1_26	0	0.00740768823219185	5.58307143017276	1.30156197979498e-07	0.0181355327685501	2
ENSG00000164008.14	C1orf50	1	42767127	1_26	0	0.0123570776047417	14.0081430926338	5.4476013297709e-07	1.80512941077316	1
ENSG00000274386.5	TMEM269	1	42785273	1_26	0	0.00734037318354819	5.8336810726846	1.34762728737661e-07	-0.0837169882902026	1
ENSG00000177868.11	SVBP	1	42805362	1_26	0	0.0192661597822432	17.4955099648414	1.060793225119e-06	-1.84635232048304	4
ENSG00000164010.13	ERMAP	1	42816759	1_26	0	0.00640690412262324	4.75987397753869	9.59737917063505e-08	0.211344292062238	3
ENSG00000164011.17	ZNF691	1	42846835	1_26	0	0.00643568245086335	4.82350536517848	9.76936524176702e-08	-0.0377486383006177	1
ENSG00000243710.7	CFAP57	1	43230037	1_26	0	0.0123460105708312	10.1019977323017	3.92502913541638e-07	0.846162614411815	2
ENSG00000179178.10	TMEM125	1	43269525	1_26	0	0.0110087115808605	9.5233857718493	3.29941423980688e-07	0.977363936689793	1
ENSG00000117395.12	EBNA1BP2	1	43080880	1_26	0	0.00919639415464835	7.82648316513961	2.26513038486828e-07	0.75384915972379	1
ENSG00000253313.5	C1orf210	1	43285638	1_26	0	0.00978502912037982	9.00891385940444	2.77423681392731e-07	1.1450256448929	1
ENSG00000066056.13	TIE1	1	43301467	1_27	0	0.0165006817293577	22.3525008208772	1.16074542539355e-06	3.99398458397349	1
ENSG00000117400.16	MPL	1	43337449	1_27	1	0.0460846781922161	33.7672786691553	4.89735509512046e-06	5.47833394918235	2
ENSG00000117399.13	CDC20	1	43359194	1_27	0	0.0680333637511447	18.3263063141875	3.92379093162641e-06	-1.19829882255093	1
ENSG00000159479.16	MED8	1	43389907	1_27	0	0.0157840333864403	28.3063374406693	1.40608198547105e-06	-5.04537972448557	3
ENSG00000126091.19	ST3GAL3	1	43705540	1_27	0	0.0130977537805947	8.75413454969535	3.60843605097361e-07	-1.52339902343081	1
ENSG00000117407.16	ARTN	1	43935553	1_27	0	0.014745674947916	6.88677477219606	3.19587297816271e-07	-1.15279973426658	1
ENSG00000117408.10	IPO13	1	43947230	1_27	0	0.0265029638535036	13.3025072779843	1.1095245679028e-06	-1.90076350222772	1
ENSG00000117410.13	ATP6V0B	1	43974045	1_27	0	0.0127809196239044	5.24266332784911	2.10874005074462e-07	0.786661186463666	1
ENSG00000117411.16	B4GALT2	1	43976849	1_27	0	0.0377573652795328	14.9350474523143	1.77466858678156e-06	1.71488407402396	2
ENSG00000159214.12	CCDC24	1	43991070	1_27	0	0.0982395847708555	25.4820311221565	7.87824592785196e-06	-2.61087000026514	2
ENSG00000196517.11	SLC6A9	1	44031093	1_27	0	0.0162739800793725	6.73883538066977	3.45133885783312e-07	-0.674389625257713	2
ENSG00000178028.13	DMAP1	1	44215047	1_27	0	0.0202538573396158	8.61347601682731	5.49028853902775e-07	0.768455761738201	1
ENSG00000117419.14	ERI3	1	44354576	1_27	0	0.0175227020097036	7.33018336764691	4.04226599280457e-07	-0.6304410151345	2
ENSG00000198520.10	C1orf228	1	44680736	1_28	0	0.0172707816418552	5.77631341302695	3.13958117447169e-07	0.1914567986495	1
ENSG00000142945.12	KIF2C	1	44739744	1_28	0	0.0151933490215812	4.81664366525756	2.30306930263179e-07	-0.385171252105292	1
ENSG00000142937.11	RPS8	1	44774829	1_28	0	0.0205608489087343	7.05607130224383	4.5657589183674e-07	-0.0859043314111369	2
ENSG00000173846.12	PLK3	1	44809366	1_28	0	0.0184912274008433	6.39290948895606	3.72025979573177e-07	-0.487885673770313	1
ENSG00000222009.8	BTBD19	1	44808328	1_28	0	0.0157112851678775	5.3991922222792	2.66962016781582e-07	0.728191706630379	1
ENSG00000117425.13	PTCH2	1	44842737	1_28	0	0.0156750982816033	5.10991017611384	2.52076588243576e-07	-0.608118999366306	1
ENSG00000126107.14	HECTD3	1	45010991	1_28	0	0.016932783718302	7.07228519278661	3.76874801146816e-07	-1.71633315113561	1
ENSG00000126088.13	UROD	1	45012003	1_28	0	0.016940536579566	7.0783309031139	3.77369674611408e-07	-1.71756383590463	1
ENSG00000162415.6	ZSWIM5	1	45285979	1_28	0	0.0172936835252092	6.12905685417084	3.33572416221495e-07	-0.786960999830786	1
ENSG00000186603.5	HPDL	1	45325517	1_28	0	0.030352515942942	11.0929188719566	1.05961843726538e-06	1.21559765779475	1
ENSG00000132781.17	MUTYH	1	45384647	1_28	0	0.0419771005263123	17.487025407803	2.31013495801634e-06	-3.47024966755484	1
ENSG00000070759.16	TESK2	1	45491131	1_28	0	0.0166833888730444	5.70120080962972	2.99336436835943e-07	0.69105880784109	1
ENSG00000280670.2	CCDC163	1	45499668	1_28	0	0.0183969408828158	10.0133133324808	5.79738833873879e-07	2.38300903578523	1
ENSG00000132763.14	MMACHC	1	45500626	1_28	0	0.033802016476295	14.5700866191733	1.54993582445018e-06	2.48378977216373	1
ENSG00000117448.13	AKR1A1	1	45551015	1_28	0	0.204076000773181	23.0476411761922	1.48022383305721e-05	-4.23526859603909	1
ENSG00000132780.16	NASP	1	45583288	1_28	0	0.0194222717169514	6.73348442185472	4.11574878815441e-07	0.300461683783086	1
ENSG00000159588.14	CCDC17	1	45624129	1_28	0	0.0161534713245721	7.4473500538725	3.78596510317038e-07	-2.18320641969462	1
ENSG00000159592.10	GPBP1L1	1	45687876	1_28	0	0.0158013431593088	7.01321665729994	3.48754832520053e-07	-2.08728188395094	2
ENSG00000159596.6	TMEM69	1	45688394	1_28	0	0.038923709981512	17.1597134431347	2.10200252216e-06	-2.6357200485556	2
ENSG00000086015.20	MAST2	1	45787045	1_28	0	0.0325441075906212	14.8615256651117	1.52210543441207e-06	-3.32374545699181	2
ENSG00000117461.14	PIK3R3	1	46132597	1_28	0	0.0185976480586032	9.96534958162998	5.83256432020063e-07	2.76511378630619	2
ENSG00000085998.13	POMGNT1	1	46198577	1_28	0	0.0159329610053275	5.1506478392504	2.58266052276135e-07	0.102735592910112	1
ENSG00000171357.5	LURAP1	1	46204587	1_28	0	0.0254933108611544	10.5578152798482	8.47050444506807e-07	1.92180585723029	1
ENSG00000173660.11	UQCRH	1	46301079	1_28	0	0.0238057973800827	8.87380917738691	6.64816503541706e-07	-1.04956126220497	1
ENSG00000117480.15	FAAH	1	46256717	1_28	0	0.0168889859092161	6.15632748537013	3.27215796348546e-07	-1.18910166988427	3
ENSG00000079277.19	MKNK1	1	46574922	1_29	0	0.0209837084395785	8.42089601404621	5.56095680176345e-07	1.06160611403696	2
ENSG00000142961.14	MOB3C	1	46617353	1_29	0	0.0234414949014724	9.47316159726573	6.98858454285796e-07	-1.27479320188068	1
ENSG00000186118.8	TEX38	1	46668649	1_29	0	0.0191308531445966	7.54343673384251	4.54163851157488e-07	-0.988829520316366	1
ENSG00000123472.12	ATPAF1	1	46673908	1_29	0	0.112363450459937	24.5833084493272	8.69309390625241e-06	2.37801547249344	1
ENSG00000159658.10	EFCAB14	1	46719410	1_29	0	0.0166104659545245	6.20372478321434	3.24297284386103e-07	-0.563887184937899	2
ENSG00000142973.13	CYP4B1	1	46817216	1_29	0	0.0223222863804298	9.00824867474929	6.32831393794825e-07	-1.06332300648826	1
ENSG00000186377.7	CYP4X1	1	46841976	1_29	0	0.0222303933897227	8.96905755073365	6.27484398899374e-07	-1.05715340051466	1
ENSG00000186160.4	CYP4Z1	1	46852170	1_29	0	0.015450885325998	5.51795567347152	2.68312280395364e-07	-0.431816440646025	2
ENSG00000162365.11	CYP4A22	1	47006584	1_29	0	0.0142707726155534	4.76540057172287	2.14020745548711e-07	0.317957848270823	2
ENSG00000162366.7	PDZK1IP1	1	47190144	1_29	0	0.0146997181535167	5.04586737876264	2.33428464497174e-07	-0.173822203621443	2
ENSG00000162368.13	CMPK1	1	47333168	1_29	0	0.023806310499183	9.61999294499149	7.20735345734176e-07	-1.40506478062397	2
ENSG00000186790.5	FOXE3	1	47390808	1_29	0	0.0350288459099322	13.2996160519339	1.4661348129196e-06	-1.97256173102727	1
ENSG00000269113.3	TRABD2B	1	48093302	1_30	0	0.0249833218981337	11.5435813423705	9.07610945995117e-07	-1.24054455644386	1
ENSG00000117834.12	SLC5A9	1	48212526	1_30	0	0.0217592687858247	10.5516955807678	7.22562675176788e-07	-1.71256145418894	3
ENSG00000132122.11	SPATA6	1	48472277	1_30	0	0.0117779994185055	4.79052164908787	1.77567430141855e-07	0.288333643601872	2
ENSG00000162373.12	BEND5	1	48775749	1_31	0	0.0227850212603888	9.75015937292087	6.99149620788979e-07	1.23572958823597	1
ENSG00000186094.16	AGBL4	1	50061046	1_32	0	0.0154901384498718	4.85244699970003	2.3655115544106e-07	0.0375260217706603	1
ENSG00000185104.19	FAF1	1	50953475	1_32	0	0.0503938614963695	16.0942468247007	2.55245015128795e-06	1.92143215547617	1
ENSG00000123091.4	RNF11	1	51236170	1_32	0	0.0783449694305274	20.3597320336075	5.01986626065041e-06	-2.14295859332807	1
ENSG00000085831.15	TTC39A	1	51344915	1_33	0	0.0158022225253804	5.96703757301328	2.96746714584432e-07	-0.549138629418228	1
ENSG00000085832.16	EPS15	1	51534159	1_33	0	0.0155578336578164	5.81936189149853	2.84926906671733e-07	-0.477989165249992	1
ENSG00000117859.18	OSBPL9	1	51576459	1_33	0	0.0138577850964595	4.72338474830195	2.05994734196463e-07	0.0290055763818897	2
ENSG00000078618.21	NRDC	1	51826904	1_33	0	0.05573115804725	17.9886638727546	3.15504783370577e-06	1.84190846837835	1
ENSG00000198841.3	KTI12	1	52033817	1_33	0	0.0142660260158727	4.99829875022637	2.2440586115622e-07	0.160449832465517	2
ENSG00000154222.14	CC2D1B	1	52319488	1_33	0	0.0185162017965756	7.46965806553395	4.35272871758798e-07	-0.854664100314887	1
ENSG00000134748.12	PRPF38A	1	52423164	1_33	0	0.0259935824528619	10.6919569272143	8.74645996494121e-07	-1.43320387196798	1
ENSG00000134744.13	ZCCHC11	1	52553683	1_33	0	0.0145583910237312	5.19041822051681	2.37807039505349e-07	-0.355681210247877	1
ENSG00000116157.5	GPX7	1	52602242	1_33	0	0.0138656792771479	4.72877765631874	2.06347408232339e-07	-0.00551144374182966	3
ENSG00000182183.14	FAM159A	1	52608860	1_33	0	0.0141645669467319	4.93071147856468	2.19797053170531e-07	0.144266240595428	1
ENSG00000162377.5	COA7	1	52675998	1_33	0	0.0139724161847223	4.80138138144412	2.11128416709512e-07	0.058590294439707	1
ENSG00000121310.16	ECHDC2	1	52926925	1_33	0	0.0159395105416769	6.04901455971378	3.03437034124873e-07	0.653954429340724	2
ENSG00000116171.17	SCP2	1	52926925	1_33	0	0.0139714582775956	4.80073229610964	2.11085402471728e-07	-0.126850557197066	2
ENSG00000174348.13	PODN	1	53061947	1_33	0	0.0140909418910553	4.88137046206655	2.16466535526519e-07	0.366654323079781	2
ENSG00000162383.11	SLC1A7	1	53085621	1_33	0	0.0144736484244695	5.13513167011428	2.33904499728069e-07	0.324718417379417	4
ENSG00000157184.6	CPT2	1	53196294	1_33	0	0.0194622680179208	7.94249360321264	4.86473621846919e-07	1.23936858411271	2
ENSG00000162384.13	C1orf123	1	53212882	1_33	0	0.0359472692506755	13.7819209798275	1.5591382775776e-06	2.21204555060253	2
ENSG00000157193.15	LRP8	1	53326326	1_33	0	0.0297839678203472	11.9882502229377	1.12369209785635e-06	1.43948067629223	2
ENSG00000174332.5	GLIS1	1	53524112	1_33	0	0.1112214440792	24.7184021376133	8.65202760964688e-06	2.50856339991019	2
ENSG00000058799.14	YIPF1	1	53889535	1_34	0	0.0123204940653123	8.4910578804581	3.29229618586728e-07	-1.00329114291535	3
ENSG00000081870.11	HSPB11	1	53945680	1_34	0	0.0220657095041563	14.0150308176151	9.73242189597276e-07	-1.44383321860141	1
ENSG00000116212.14	LRRC42	1	53945795	1_34	0	0.00829060890532063	4.74599701069189	1.23829141667665e-07	-0.313945036647945	2
ENSG00000116209.11	TMEM59	1	54047650	1_34	0	0.0211639642257569	13.618729973808	9.07073755061827e-07	-1.62370494402946	2
ENSG00000116205.12	TCEANC2	1	54029029	1_34	0	0.0123695130092525	8.52859494837738	3.32000749525102e-07	-1.06507576039598	1
ENSG00000157211.11	CDCP2	1	54147696	1_34	0	0.00912897641302135	5.65614290846711	1.62499276799267e-07	0.63597048454804	1
ENSG00000116221.15	MRPL37	1	54206819	1_34	0	0.0330434090395721	17.859152995285	1.85718290729149e-06	1.77478694800086	2
ENSG00000215883.10	CYB5RL	1	54154524	1_34	0	0.0083348739486615	4.7963008230339	1.25809786123381e-07	-0.227378619521211	2
ENSG00000157216.15	SSBP3	1	54413433	1_34	0	0.0275041146125498	16.110255540792	1.39446966782923e-06	1.73487091295295	1
ENSG00000162390.17	ACOT11	1	54542139	1_34	0	0.00909739413899624	5.62338917967475	1.60999350958502e-07	-0.418378752208505	3
ENSG00000162391.11	FAM151A	1	54623799	1_34	0	0.0103252622030032	6.82006410920628	2.21614677293901e-07	-0.723839295256171	1
ENSG00000184313.19	MROH7	1	54566589	1_34	0	0.0147383513532978	10.18736725264	4.7251961559725e-07	-1.2453264245179	4
ENSG00000243725.6	TTC4	1	54715730	1_34	0	0.0100331530011496	6.54875949592178	2.06778533048568e-07	-0.690773067331759	1
ENSG00000162396.5	PARS2	1	54764162	1_34	0	0.00857290473910777	5.06232900569225	1.36580072395066e-07	-0.394681463409599	2
ENSG00000006555.10	TTC22	1	54801140	1_34	0	0.00827992913604003	4.73382378588356	1.23352421966731e-07	0.134172369476192	2
ENSG00000116133.11	DHCR24	1	54887409	1_34	0	0.00891772835171378	5.43491600354296	1.52530273525992e-07	0.506857775353906	1
ENSG00000162407.8	PLPP3	1	56647258	1_36	0	0.0217014873016924	8.01484279408739	5.47385742180896e-07	0.90969883016679	1
ENSG00000162409.10	PRKAA2	1	56645496	1_36	0	0.0224438367061388	8.33437071525578	5.88679467077129e-07	0.993063480886309	1
ENSG00000173406.15	DAB1	1	58546313	1_37	0	0.0107685058013457	5.89988146493861	1.99943691605592e-07	0.668012540445164	2
ENSG00000162600.11	OMA1	1	58546313	1_37	0	0.00944436449499431	4.74452448075947	1.41017952729835e-07	0.176224520829706	2
ENSG00000184292.6	TACSTD2	1	58577781	1_37	0	0.00989372524121168	5.13557965266425	1.59903617382684e-07	0.445007139113402	1
ENSG00000177606.6	JUN	1	58784746	1_37	0	0.0094700805048441	4.76144974779442	1.41906356588376e-07	0.347671400750102	1
ENSG00000134709.10	HOOK1	1	59814713	1_38	0	0.0139375400633327	5.44768920606162	2.38950214826781e-07	0.459607711964057	1
ENSG00000134716.9	CYP2J2	1	59923933	1_38	0	0.0363906024000965	14.5699749080506	1.66861837729266e-06	-1.67085951811339	2
ENSG00000162599.15	NFIA	1	60871814	1_38	0	0.012914208506154	4.72581295457417	1.92067240243882e-07	-0.167836998873097	1
ENSG00000162604.12	TM2D1	1	61723869	1_39	0	0.0177297710038785	5.1609274398751	2.87965097769402e-07	-0.324090107150374	1
ENSG00000240563.1	L1TD1	1	62194418	1_39	0	0.0351579901806242	11.6736876165201	1.2916387979169e-06	1.49749091668381	5
ENSG00000162607.12	USP1	1	62437203	1_39	0	0.0255983739288969	8.64912947701058	6.96776910792504e-07	-0.880330313199451	1
ENSG00000116641.17	DOCK7	1	62693051	1_39	0	0.0481362719591455	14.682347254056	2.22421577830603e-06	1.70751897814645	1
ENSG00000125703.14	ATG4C	1	62784304	1_39	0	0.0176988322675938	5.1443650829576	2.86540074165968e-07	-0.390255774661835	2
ENSG00000187140.5	FOXD3	1	63322827	1_40	0	0.0191663970650957	5.06870876973227	3.05736150884085e-07	0.326134327994634	1
ENSG00000088035.15	ALG6	1	63367779	1_40	0	0.0445466728122284	13.1073687672951	1.83755253405438e-06	1.49080577904981	2
ENSG00000203965.12	EFCAB7	1	63523814	1_40	0	0.0350755090426896	10.8199638078175	1.19436966452878e-06	1.55535753938686	1
ENSG00000142856.16	ITGB3BP	1	63593973	1_40	0	0.0223430415693293	6.52475468051687	4.58791596821643e-07	0.624764531247714	1
ENSG00000079739.15	PGM1	1	63592459	1_40	0	0.0641195132360541	16.6135515160679	3.35244508749656e-06	1.99647732259188	2
ENSG00000162437.14	RAVER2	1	64734373	1_41	0	0.0898547350297643	20.442319136592	5.78069566209192e-06	-2.00407557189937	4
ENSG00000162434.11	JAK1	1	64966741	1_41	0	0.0223300922411366	7.06756159771036	4.96671331900738e-07	-0.764105815329618	1
ENSG00000162433.14	AK4	1	65132891	1_41	0	0.017895387767624	4.96613783639015	2.79684794808786e-07	0.235595864440925	1
ENSG00000116675.15	DNAJC6	1	65248258	1_41	0	0.0198950543773737	5.97111773917521	3.73860634687814e-07	0.665043333068313	1
ENSG00000213625.8	LEPROT	1	65419674	1_41	0	0.0201290434204907	6.08210425550005	3.85288432708673e-07	-0.83253785063859	2
ENSG00000116678.19	LEPR	1	65442209	1_41	0	0.0232447888367948	7.44905277579211	5.4492361640586e-07	0.816637460470914	1
ENSG00000116729.13	WLS	1	68230032	1_43	0	0.0160819293965535	4.87553703043719	2.46757058270779e-07	0.155993417815036	2
ENSG00000024526.16	DEPDC1	1	68496571	1_43	0	0.0264666747042406	9.60589633172682	8.00103644500059e-07	1.39099535675847	1
ENSG00000118454.12	ANKRD13C	1	70351867	1_44	0	0.0240914215811411	6.01833028604721	4.56296796061459e-07	0.739111264824618	2
ENSG00000197568.13	HHLA3	1	70356074	1_44	0	0.0218402934953309	5.08610457354042	3.49584951358811e-07	0.446492076049347	2
ENSG00000050628.20	PTGER3	1	71047847	1_45	0	0.0128040340545885	5.17966251237487	2.08716728034024e-07	-0.414180773484563	1
ENSG00000132485.13	ZRANB2	1	71081716	1_45	0	0.0130022536112244	5.32505705775046	2.17897311628215e-07	-0.461490387609084	1
ENSG00000162620.15	LRRIQ3	1	74198130	1_47	0	0.0189800961522435	8.16568535146759	4.87753082950399e-07	-1.0035422387598	1
ENSG00000116783.14	TNNI3K	1	74215526	1_47	0	0.0142721265308932	5.46363429817994	2.45402670059707e-07	-0.444389165981256	4
ENSG00000116791.13	CRYZ	1	74702349	1_47	0	0.013283198205997	4.7837793924236	1.99978253124513e-07	0.136523625639499	5
ENSG00000162623.15	TYW3	1	74733103	1_47	0	0.0139328920997009	5.23584748631202	2.29581682928541e-07	-0.292920198614437	2
ENSG00000137968.16	SLC44A5	1	75392814	1_47	0	0.0134500163651963	4.90192806919575	2.07490740483827e-07	0.411294810274529	1
ENSG00000117054.13	ACADM	1	75724646	1_47	0	0.0181722868711515	7.75313232116554	4.43400066372782e-07	1.22616598997555	2
ENSG00000137955.15	RABGGTB	1	75786498	1_47	0	0.0212183891063412	9.22387786473046	6.15935061724537e-07	1.38718673841147	1
ENSG00000057468.6	MSH4	1	75779738	1_47	0	0.0243816937416911	10.5443003362741	8.09078411347916e-07	1.74960741618434	2
ENSG00000117069.14	ST6GALNAC5	1	76867670	1_48	0	0.0138584843765647	9.95405542675432	4.34134964831706e-07	1.15730596113747	1
ENSG00000142892.14	PIGK	1	77187104	1_48	0	0.00819930135074709	4.99099683153543	1.28787323093912e-07	0.427324170554794	3
ENSG00000154027.18	AK5	1	77278736	1_48	0	0.00803436132522339	4.79903970236055	1.21342985400206e-07	-0.122507060497319	1
ENSG00000162614.18	NEXN	1	77937259	1_48	0	0.0550906273045733	23.1073815906914	4.00624428708164e-06	-2.54671216325662	1
ENSG00000162613.16	FUBP1	1	77979050	1_48	0	0.00896798763329509	5.83763138007229	1.64755773410323e-07	-0.492864273326147	1
ENSG00000162616.8	DNAJB4	1	77979478	1_48	0	0.0673217800121048	25.0436104065683	5.30592984037919e-06	-2.49562560491942	1
ENSG00000137960.5	GIPC2	1	77977804	1_48	0	0.0471061638773217	21.6018421055119	3.20241417660917e-06	-2.46199961376093	1
ENSG00000137959.15	IFI44L	1	78649621	1_48	0	0.00891819792647342	5.78501703651327	1.62364366584358e-07	0.523972211430907	1
ENSG00000162618.13	ADGRL4	1	79006491	1_48	0	0.0144471753583402	10.3479637706652	4.70486121957714e-07	-1.24151923988629	3
ENSG00000117114.19	ADGRL2	1	81304253	1_50	0	0.0367045810877167	19.826742907775	2.29023802301069e-06	-2.1240159994379	1
ENSG00000142875.19	PRKACB	1	84077863	1_51	0	0.0337188106224414	12.4830082033397	1.32464796542858e-06	-1.56482201615361	1
ENSG00000203943.8	SAMD13	1	84298566	1_51	0	0.26929506052815	33.0564554481538	2.80151946812839e-05	3.46162960118073	2
ENSG00000137976.7	DNASE2B	1	84403370	1_52	0	0.0524526817122635	16.3516339717452	2.69921716861278e-06	-1.99553874069915	1
ENSG00000117133.10	RPF1	1	84479257	1_52	0	0.0207024484733694	7.47563245229213	4.87055696071256e-07	-0.887358901498335	2
ENSG00000174021.10	GNG5	1	84506136	1_52	0	0.0443932509859388	14.7494842687424	2.06064300388174e-06	1.67767184455923	1
ENSG00000122432.17	SPATA1	1	84506782	1_52	0	0.0308512070487624	11.2705502221488	1.09427443386075e-06	1.51427905316562	2
ENSG00000117151.12	CTBS	1	84570855	1_52	0	0.0228840771300327	8.42728757112852	6.06918241075395e-07	-0.979661399404253	2
ENSG00000153898.12	MCOLN2	1	84928815	1_52	0	0.0188425030268381	6.58219616925005	3.90317828390315e-07	-0.700055068538114	1
ENSG00000162643.12	WDR63	1	84999492	1_52	0	0.0169419014110193	5.5738592472858	2.97185161623187e-07	-0.482530793202596	2
ENSG00000055732.12	MCOLN3	1	85048087	1_52	0	0.0201539985568624	7.22072243807695	4.57984571701715e-07	0.771666192231824	2
ENSG00000097096.8	SYDE2	1	85201203	1_52	0	0.0240337624291137	8.89322159920999	6.72651092180981e-07	1.05982209833393	1
ENSG00000162642.13	C1orf52	1	85237609	1_52	0	0.0169980778846638	5.60524760264753	2.99849680295536e-07	-0.577217795757552	2
ENSG00000142867.12	BCL10	1	85267258	1_52	0	0.0230137760375082	8.48102229069579	6.1424985229828e-07	-0.985204735851394	3
ENSG00000117174.10	ZNHIT6	1	85708260	1_52	0	0.0179220014867406	6.10698071403434	3.44446702280442e-07	0.457500817215191	2
ENSG00000171502.14	COL24A1	1	85992721	1_53	0	0.0219936661989564	8.29147386818082	5.73902794470373e-07	1.11517992457608	2
ENSG00000122417.15	ODF2L	1	86391489	1_53	0	0.0161710915269708	5.41701290454206	2.75681852886609e-07	0.443149745542413	2
ENSG00000137975.7	CLCA2	1	86424561	1_53	0	0.0154303300333716	4.98420671847622	2.42036149413182e-07	0.227781354466518	1
ENSG00000016602.9	CLCA4	1	86546111	1_53	0	0.0238897197930991	9.07540265708526	6.82316592355451e-07	1.05379301881935	2
ENSG00000097033.14	SH3GLB1	1	86704350	1_53	0	0.015200340689345	4.83369055460929	2.31228381757366e-07	-0.206925623180154	1
ENSG00000183291.15	SELENOF	1	86913954	1_53	0	0.0161050404840918	5.35017596961312	2.71168264089939e-07	-0.595974933670337	1
ENSG00000153936.16	HS2ST1	1	86914303	1_53	0	0.053949253607283	16.7731095477129	2.84779024267925e-06	2.2049563216287	1
ENSG00000143013.12	LMO4	1	87331207	1_53	0	0.0776221859475871	20.1585354830765	4.92440563989248e-06	1.91986708776918	2
ENSG00000065243.19	PKN2	1	88684130	1_54	0	0.00965340933168213	4.73886310677458	1.43967299661065e-07	-0.211113074925596	1
ENSG00000137944.17	KYAT3	1	88979282	1_54	0	0.0145925869662915	24.1237485576317	1.10786299709898e-06	4.12643039294688	4
ENSG00000213516.9	RBMXL1	1	88993078	1_54	0	0.0114953854625112	8.57146397153593	3.10089825244789e-07	1.40825594255151	1
ENSG00000117226.11	GBP3	1	89015900	1_54	0	0.0132163243841235	10.5532256791309	4.38939726562863e-07	1.70070202504328	2
ENSG00000162645.12	GBP2	1	89171264	1_54	0	0.00971062556493774	5.17190802138726	1.58054539838962e-07	0.394691277626321	1
ENSG00000213512.1	GBP7	1	89185167	1_54	0	0.00996833291530985	5.50713625234087	1.7276562237865e-07	0.552889174701801	1
ENSG00000162654.8	GBP4	1	89199262	1_54	0	0.0177118516983118	12.0178918692293	6.69886511307919e-07	1.63668872818858	1
ENSG00000154451.14	GBP5	1	89276838	1_54	0	0.0104187598886936	5.33993552886456	1.75089868566073e-07	0.176140357949045	1
ENSG00000162664.16	ZNF326	1	89994609	1_55	0	0.0284125818398691	9.94841523160187	8.89556581333007e-07	1.11579158348442	1
ENSG00000122482.20	ZNF644	1	91022402	1_55	0	0.02458737247697	8.57225943343686	6.63309779449297e-07	0.908206433454294	1
ENSG00000162669.15	HFM1	1	91403932	1_55	0	0.0164462684637913	4.75492807276598	2.46104922709792e-07	0.0630130884723688	2
ENSG00000097046.12	CDC7	1	91500849	1_56	0	0.0977017769324057	21.8974673134641	6.7329489694692e-06	2.24274726369481	2
ENSG00000284413.1	BTBD8	1	92080411	1_56	0	0.0221544325545133	7.62745643248428	5.31801233331324e-07	0.76401072496197	1
ENSG00000122484.8	RPAP2	1	92296097	1_56	0	0.0164503352819071	4.80282136421394	2.48645246764559e-07	-0.50276657785842	2
ENSG00000162676.11	GFI1	1	92487304	1_56	0	0.0188920824790192	6.11506885004875	3.63571772755031e-07	-0.407382258046355	2
ENSG00000067208.14	EVI5	1	92794676	1_56	0	0.0207135452645413	6.98862453851625	4.55570002943914e-07	0.591846515245814	1
ENSG00000154511.11	FAM69A	1	92934792	1_56	0	0.0214256755647371	7.30974341831656	4.92885033523804e-07	1.22341590236592	3
ENSG00000143033.17	MTF2	1	93079600	1_57	0	0.0915822503314279	21.9071227205091	6.31401523515353e-06	2.31678685767893	1
ENSG00000117500.12	TMED5	1	93180650	1_57	0	0.0163553022326198	5.39147177628228	2.77507601414101e-07	0.420647538785168	1
ENSG00000122483.17	CCDC18	1	93179625	1_57	0	0.0166624472848259	5.56778801457056	2.91964772389545e-07	-0.554034900988432	2
ENSG00000117505.12	DR1	1	93345317	1_57	0	0.0335970121685977	12.2355126591603	1.29369470627857e-06	1.54162262781856	1
ENSG00000137942.16	FNBP1L	1	93588416	1_57	0	0.0157551884326285	5.03720315084008	2.4975951463999e-07	0.342580787128439	1
ENSG00000137936.16	BCAR3	1	93847526	1_57	0	0.0216898407248444	8.0696888047582	5.50835756195879e-07	1.01068880443803	1
ENSG00000067334.13	DNTTIP2	1	93879581	1_57	0	0.0174636054261615	6.01300848115342	3.30472024078457e-07	0.377515800287186	2
ENSG00000023909.9	GCLM	1	93909186	1_57	0	0.0152595394395605	4.73436131923894	2.27358816166142e-07	-0.331284005181832	1
ENSG00000117528.11	ABCD3	1	94411329	1_58	0	0.0122299011801804	5.32056269202052	2.04780918403436e-07	-0.412825328465452	1
ENSG00000143036.16	SLC44A3	1	94820196	1_58	0	0.014791128562814	7.12056957505861	3.31455339744437e-07	0.879800015766708	2
ENSG00000172339.9	ALG14	1	95073027	1_58	0	0.0128747604733108	5.80681611552321	2.35280646663527e-07	-0.641508136244936	1
ENSG00000152078.9	TMEM56	1	95164465	1_58	0	0.0800750220608789	23.2776008367441	5.86602969758561e-06	2.54380782489478	1
ENSG00000122481.16	RWDD3	1	95234422	1_58	0	0.014058754626656	6.63960572823514	2.93763690625444e-07	-1.00701673247058	3
ENSG00000188641.12	DPYD	1	97921399	1_60	0	0.0171950288439454	7.00376251641122	3.79003564033292e-07	1.30201392468324	1
ENSG00000162627.16	SNX7	1	98661649	1_60	0	0.0173697285885525	7.09975215545202	3.88101386563795e-07	-0.685340946321476	2
ENSG00000099260.10	PALMD	1	99650697	1_61	0	0.0188015922858104	6.22674752222671	3.68438377422744e-07	0.540856638295161	2
ENSG00000156869.12	FRRS1	1	99766518	1_61	0	0.0190488506717563	6.35073615192089	3.8071660660028e-07	-0.635102191279124	1
ENSG00000117620.14	SLC35A3	1	99969054	1_61	0	0.0366903272162504	12.5904346107047	1.45378867193351e-06	1.92696341431391	2
ENSG00000156875.13	MFSD14A	1	100038319	1_61	0	0.0185935554054246	6.12123064222311	3.58187280397912e-07	-0.691704579531296	1
ENSG00000156876.9	SASS6	1	100132743	1_61	0	0.0163225182248148	4.8860433821577	2.50988287016072e-07	0.0294969432432235	1
ENSG00000122435.9	TRMT13	1	100133310	1_61	0	0.0481717970939388	15.1985829709787	2.30411908266577e-06	2.18516057973135	1
ENSG00000122477.12	LRRC39	1	100178174	1_61	0	0.0354363763979919	12.2580250084028	1.36703232089528e-06	-1.56823050451903	2
ENSG00000137992.14	DBT	1	100249898	1_61	0	0.0335657374041179	11.7402537547682	1.24017407991798e-06	1.77592400248813	1
ENSG00000137996.12	RTCA	1	100262745	1_61	0	0.0295882503471171	10.537407770538	9.81210178705336e-07	-1.56093757474807	2
ENSG00000079335.18	CDC14A	1	100353172	1_61	0	0.0361709356804545	12.4541624148302	1.41769641817493e-06	-1.57110329426503	1
ENSG00000181656.6	GPR88	1	100538206	1_62	0	0.0335157328731511	9.42583228790371	9.94208340629869e-07	1.2753985738482	2
ENSG00000162692.10	VCAM1	1	100721765	1_62	0	0.02873640571916	7.95886030892994	7.19767615512408e-07	0.956387214720253	1
ENSG00000162694.13	EXTL2	1	100895622	1_62	0	0.0227602576497656	5.74073606275216	4.1120058878107e-07	0.495099972447199	1
ENSG00000162695.11	SLC30A7	1	100895622	1_62	0	0.0227602576497656	5.74073606275216	4.1120058878107e-07	-0.495099972447199	1
ENSG00000170989.8	S1PR1	1	101154806	1_62	0	0.0229164864799559	5.80574268446829	4.18711404843748e-07	0.542024766900098	4
ENSG00000060718.20	COL11A1	1	103107935	1_64	0	0.0352411056947861	9.86671737661571	1.0942868694962e-06	-1.12731387004619	1
ENSG00000185946.15	RNPC3	1	103540130	1_65	0	0.0156532550009559	5.75008208485877	2.83261583334033e-07	0.517295102753786	2
ENSG00000240038.6	AMY2B	1	103554070	1_65	0	0.0155984247098498	5.71683538175694	2.80637305213911e-07	-0.501368813962542	3
ENSG00000162631.18	NTNG1	1	107135646	1_66	0	0	11.0700686861842	0	0.788235720248745	1
ENSG00000134215.15	VAV3	1	107754654	1_66	0	0	6.89688974045831	0	0.53345222446857	1
ENSG00000085491.15	SLC25A24	1	108200330	1_67	0	0.0185937194728999	7.35539321287907	4.3040880056001e-07	0.767796462274344	2
ENSG00000162636.15	FAM102B	1	108548667	1_67	0	0.0140573566989102	4.79281324827012	2.120328474927e-07	0.132527270825081	2
ENSG00000162639.15	HENMT1	1	108662004	1_67	0	0.0281694217305135	11.3924608217086	1.0099606407317e-06	1.42186840974238	1
ENSG00000116266.10	STXBP3	1	108746865	1_67	0	0.0228831351609147	9.34668392222134	6.73103820875707e-07	1.09512551352451	1
ENSG00000162641.18	AKNAD1	1	108834814	1_67	0	0.0200903528701004	8.1913715831205	5.17908651330916e-07	0.978086229682932	1
ENSG00000121957.12	GPSM2	1	108834814	1_67	0	0.0200903528701004	8.1913715831205	5.17908651330916e-07	0.978086229682932	1
ENSG00000121940.15	CLCC1	1	108930191	1_67	0	0.0141223631654348	4.82933961418738	2.14636756361131e-07	-0.154356027775087	3
ENSG00000197780.9	TAF13	1	109075155	1_67	0	0.013956895184343	4.72887872245208	2.07709311822144e-07	-0.158762057404795	2
ENSG00000215717.5	TMEM167B	1	109089398	1_67	0	0.0172570684191591	6.77658103063468	3.6803288862969e-07	-0.783418779973274	1
ENSG00000031698.12	SARS	1	109119134	1_67	0	0.0159900509038675	6.0669129082758	3.05299842748355e-07	0.690847082211012	2
ENSG00000143126.7	CELSR2	1	109240891	1_67	0	0.014650963432903	5.28458103362286	2.43660830333595e-07	0.694917384368555	2
ENSG00000134222.16	PSRC1	1	109274570	1_67	0	0.0164141390106947	6.22903907524381	3.21771915645754e-07	-0.287014659168349	2
ENSG00000221986.6	MYBPHL	1	109306632	1_67	0	0.0269187069929756	11.0761851743596	9.38325192786012e-07	-1.69744546730209	1
ENSG00000134243.11	SORT1	1	109398511	1_67	0	0.0259290012043892	10.7173204191598	8.74542614904043e-07	-1.66336084918563	1
ENSG00000143028.8	SYPL2	1	109465030	1_67	0	0.0371804652356972	13.9627547248926	1.63378499292986e-06	-1.70816370791845	4
ENSG00000162650.16	ATXN7L2	1	109483259	1_67	0	0.0260410514488774	10.7652086440812	8.8224649306828e-07	1.67168276487182	1
ENSG00000174151.14	CYB561D1	1	109494012	1_67	0	0.0433792967218352	15.4732577244281	2.1123858018511e-06	1.85488153845506	2
ENSG00000181754.6	AMIGO1	1	109509517	1_67	0	0.0150024055665415	5.45945124377197	2.57761984836781e-07	-0.737962599262878	2
ENSG00000156097.12	GPR61	1	109539929	1_67	0	0.027928398316182	11.3465982397332	9.9728820147963e-07	-1.33908214311935	1
ENSG00000065135.10	GNAI3	1	109548649	1_67	0	0.0852776215995644	21.9335614295701	5.88644659680659e-06	2.45101629855361	1
ENSG00000116337.15	AMPD2	1	109616709	1_67	0	0.166222758427569	28.3021079578064	1.48053351147788e-05	-2.8824897206854	1
ENSG00000168765.16	GSTM4	1	109612653	1_67	0	0.0141350604539324	4.86445629429949	2.16391874832214e-07	-0.319814623612168	6
ENSG00000134184.12	GSTM1	1	109226267	1_67	0	0.0572124567357595	18.0645581144634	3.25257195684193e-06	1.70377531798886	5
ENSG00000213366.12	GSTM2	1	109657738	1_67	0	0.0855477517108182	21.9474283971493	5.90882618380977e-06	2.31907273737083	4
ENSG00000134202.10	GSTM3	1	109704237	1_67	0	0.0153518344535167	5.69317771565924	2.75057817699387e-07	-0.694332054164115	3
ENSG00000134201.10	GSTM5	1	109710593	1_67	0	0.0168993328557984	6.57194510996554	3.4952034568674e-07	0.847052771894471	3
ENSG00000184371.13	CSF1	1	109911185	1_68	0	0.0494463790939125	13.512020332936	2.10263436402691e-06	1.26401025196042	2
ENSG00000168710.17	AHCYL1	1	109984850	1_68	0	0.0402980336024722	11.550047156224	1.46479411246327e-06	1.34473723846215	1
ENSG00000143093.14	STRIP1	1	110032998	1_68	0	0.115887855574707	21.7992529142323	7.95039141399027e-06	-2.51143007049049	2
ENSG00000186150.4	UBL4B	1	110090022	1_68	0	0.0501507020706935	13.6478832853232	2.15402773383763e-06	-1.88476299462084	1
ENSG00000197106.6	SLC6A17	1	110150641	1_68	0	0.0316326146187887	9.23690201973194	9.19539523850813e-07	1.06201920136575	2
ENSG00000116396.14	KCNC4	1	110264604	1_68	0	0.025081189091283	7.02667145199773	5.54634325200863e-07	0.73850035346018	1
ENSG00000162775.14	RBM15	1	110425327	1_68	0	0.0651696759346807	16.1736712580111	3.3171349992719e-06	-1.72968874059817	1
ENSG00000168679.17	SLC16A4	1	110373396	1_68	0	0.020636773667611	5.17325169001295	3.35980740611867e-07	-0.327930926945292	1
ENSG00000134248.13	LAMTOR5	1	110407840	1_68	0	0.0200936502897735	4.92005957292105	3.11127338957583e-07	0.276481570373291	2
ENSG00000143125.5	PROK1	1	110450727	1_68	0	0.0196590672244606	4.71253279178971	2.91558875580697e-07	0.0113307564553122	1
ENSG00000177301.14	KCNA2	1	110607285	1_68	0	0.0240955200029849	6.64541789167363	5.0392693636277e-07	-0.937093937557191	1
ENSG00000143119.12	CD53	1	110894507	1_68	0	0.0225340543069429	6.00862428761299	4.26111602079241e-07	0.83760189791832	1
ENSG00000121931.15	LRIF1	1	110964484	1_68	0	0.0257901797524648	7.29185316291945	5.9183583464023e-07	-0.95646293681291	1
ENSG00000156171.14	DRAM2	1	111143875	1_68	0	0.0207009683462163	5.20274393278914	3.38947227937766e-07	0.516192725056733	3
ENSG00000134255.13	CEPT1	1	111139496	1_68	0	0.0216202915805085	5.61537442726037	3.82075544135086e-07	0.634455078539882	2
ENSG00000162777.16	DENND2D	1	111194050	1_68	0	0.0260719661608938	7.39524089695055	6.06785344691027e-07	-0.795809329406319	1
ENSG00000064886.13	CHI3L2	1	111291211	1_69	0	0.00506453177229982	5.0920606193076	8.11599627163153e-08	0.378981423249987	1
ENSG00000134216.18	CHIA	1	111290648	1_69	0	0.00488457487075944	4.71686498677613	7.25085449220836e-08	0.121559511751994	2
ENSG00000085465.12	OVGP1	1	111425694	1_69	0	0.00531478140275621	5.4008121066933	9.03344591867738e-08	0.397513928939333	2
ENSG00000116459.10	ATP5F1	1	111448114	1_69	0	0.0210278882133185	17.9086507118016	1.18513411387152e-06	1.88540618102386	1
ENSG00000143110.11	C1orf162	1	111471470	1_69	0	0.0125893700565723	13.2252151574925	5.23981217216659e-07	1.51292146453105	2
ENSG00000116473.14	RAP1A	1	111590956	1_69	0	0.0173914691232353	16.0811899024647	8.80163641224337e-07	1.83525005955193	1
ENSG00000197852.9	FAM212B	1	111754009	1_69	0	0.0189780523207581	17.2045936264906	1.02755489466984e-06	-1.78186975165335	1
ENSG00000171385.9	KCND3	1	112360405	1_69	0	0.00488590962823188	4.80875567286456	7.39413056699951e-08	0.149140502281345	1
ENSG00000134245.17	WNT2B	1	112468623	1_69	0	0.00547480901752251	6.10422636202173	1.05174045116018e-07	1.33237545985005	1
ENSG00000116489.12	CAPZA1	1	112621345	1_69	0	0.170375516046358	20.7309449086498	1.11156600292674e-05	4.7309425019027	1
ENSG00000007341.18	ST7L	1	112620907	1_69	0	0.196642838176297	21.317585514432	1.3192439807599e-05	4.77304914065935	1
ENSG00000155363.18	MOV10	1	112673095	1_69	0	0.0107303714190432	22.6852728378006	7.66068730187291e-07	-5.28255246326002	1
ENSG00000155380.11	SLC16A1	1	112966469	1_70	1	0.0556854603493395	29.9560432027615	5.24970907050887e-06	-4.787983372509	1
ENSG00000198799.11	LRIG2	1	113072822	1_70	0	0.0205570159588476	19.4938897432402	1.2611523460029e-06	-4.1011671943871	1
ENSG00000116793.15	PHTF1	1	113758270	1_70	0	0.0158915986371259	7.06832400953495	3.53502924264336e-07	0.890619360855094	1
ENSG00000134242.15	PTPN22	1	113871109	1_70	0	0.0151152895602135	6.65992493448073	3.16807007414422e-07	0.801988631045455	1
ENSG00000188761.11	BCL2L15	1	113886718	1_70	0	0.0178192514016825	7.76721462625626	4.35575791700768e-07	0.73906905190279	2
ENSG00000134262.12	AP4B1	1	113904943	1_70	0	0.0167348799079867	7.12043125784618	3.75005702502976e-07	0.657093457428461	1
ENSG00000163349.21	HIPK1	1	113926975	1_70	0	0.131005955572058	26.2245151550167	1.08120359375394e-05	2.53095100280546	2
ENSG00000116774.11	OLFML3	1	113979663	1_70	0	0.0499540196005693	17.5524710305597	2.75941917929909e-06	-1.95019203772383	2
ENSG00000134207.14	SYT6	1	114208871	1_70	0	0.0124535552282754	4.71418603906475	1.84760463106232e-07	0.0384303031446655	1
ENSG00000116752.5	BCAS2	1	114581126	1_71	0	0.0140616754061518	7.7474552091001	3.42850759940286e-07	1.25154559177114	1
ENSG00000175984.14	DENND2C	1	114669904	1_71	0	0.0141832914955065	7.11222505121807	3.17461813488011e-07	0.793220971591114	1
ENSG00000213281.4	NRAS	1	114716596	1_71	0	0.0181199736809271	10.1453177555767	5.78538399880701e-07	1.65767143804832	1
ENSG00000009307.15	CSDE1	1	114758064	1_71	0	0.0111070770989291	4.75456629515541	1.66195655797443e-07	0.0677335323439183	1
ENSG00000198765.11	SYCP1	1	114854824	1_71	0	0.013849467362739	7.4368265561495	3.24137813125069e-07	-1.355094629582	1
ENSG00000173218.14	VANGL1	1	115641021	1_72	0	0.00923228386875763	6.28641201361623	1.82650541694749e-07	-0.608382935814808	1
ENSG00000118729.11	CASQ2	1	115767809	1_72	0	0.0708849518032121	25.7172311751346	5.73703145314136e-06	-2.73074441363329	1
ENSG00000163393.12	SLC22A15	1	115976190	1_72	0	0.0479394573547728	21.944586630269	3.31077366431232e-06	2.43771711178867	2
ENSG00000173212.4	MAB21L3	1	116078863	1_72	0	0.00889603846372944	5.93582709781974	1.66183104465253e-07	0.525399094566782	1
ENSG00000116815.15	CD58	1	116571486	1_72	0	0.0114879994093279	8.35310708869391	3.01996164646136e-07	-0.92664628330375	1
ENSG00000134247.9	PTGFRN	1	116909755	1_72	0	0.00887338626503953	5.91173930563292	1.65087288774012e-07	0.511891500406938	1
ENSG00000134256.12	CD101	1	116982694	1_72	0	0.00965631677284329	6.71081862060141	2.03936977679659e-07	0.682499963806004	2
ENSG00000116830.11	TTF2	1	117060534	1_72	0	0.0154900901122275	11.1825183632631	5.45133081341491e-07	-1.18229466363158	1
ENSG00000134253.9	TRIM45	1	117122142	1_72	0	0.0106196130111061	7.60976964225631	2.54325071295484e-07	0.830701477096389	1
ENSG00000198162.12	MAN1A2	1	117367233	1_72	0	0.00781151576884809	4.70767805973014	1.15731356326725e-07	-0.00640369549659288	4
ENSG00000183508.4	FAM46C	1	117605762	1_72	0	0.00899692945171438	6.04239023159806	1.71085048916507e-07	0.578838956106811	1
ENSG00000155761.13	SPAG17	1	118187574	1_72	0	0.0103512565124105	7.36777147761708	2.40014893564317e-07	0.823489327359152	1
ENSG00000092607.13	TBX15	1	118967864	1_73	0	0.00933220134316004	9.22779717338184	2.71013618005886e-07	1.04450179915182	1
ENSG00000116874.11	WARS2	1	119012523	1_73	0	0.00581464227199469	4.77482015383282	8.73753630407438e-08	0.0725663227660425	2
ENSG00000143067.4	ZNF697	1	119618818	1_73	0	0.00582523528661438	4.79408974458191	8.78878023481519e-08	-0.0925527631952162	3
ENSG00000092621.11	PHGDH	1	119659675	1_73	0	0.0060838741108189	5.19772190683268	9.95181358667887e-08	0.277407604099041	1
ENSG00000134240.11	HMGCS2	1	119770159	1_73	0	0.00815489985656093	7.94639994934383	2.03937938805113e-07	-0.851530832327649	1
ENSG00000117281.15	CD160	1	145718303	1_73	0	0.00789427337461635	7.64697001410602	1.89981154537305e-07	-0.861381031214991	1
ENSG00000265491.4	RNF115	1	145825142	1_73	0	0.232690530027294	39.9800184083584	2.92772763645521e-05	3.54223111967193	2
ENSG00000131779.10	PEX11B	1	145919802	1_73	0	0.0108642733812218	10.6391834411824	3.6376252528048e-07	-1.28259544196254	1
ENSG00000265241.6	RBM8A	1	145927840	1_73	0	0.0197635121998788	16.4051013886688	1.02035669554185e-06	1.8971353830535	1
ENSG00000272031.2	ANKRD34A	1	145927840	1_73	0	0.0197635121998788	16.4051013886688	1.02035669554185e-06	1.8971353830535	1
ENSG00000121851.12	POLR3GL	1	145963899	1_73	0	0.0310152595642362	20.6801361115104	2.01854198317639e-06	2.18504841726351	1
ENSG00000168509.19	HFE2	1	146036954	1_73	0	0.0257222715462805	18.9104507703946	1.53080606311379e-06	-2.07535141235201	1
ENSG00000271425.7	NBPF10	1	146051718	1_73	0	0.00937558188534404	9.28429655123691	2.7394047774045e-07	1.11077859222252	1
ENSG00000131791.7	PRKAB2	1	147043516	1_73	0	0.00587958068202199	4.91201057735242	9.08896898244836e-08	-0.366451437790407	3
ENSG00000131778.18	CHD1L	1	147243149	1_73	0	0.010766969165338	10.6760793322907	3.61754744165223e-07	-1.22446956737349	2
ENSG00000131781.12	FMO5	1	147243554	1_73	0	0.0296780618230956	20.094709038786	1.87683559347863e-06	-2.05701661132724	1
ENSG00000162836.11	ACP6	1	147646379	1_73	0	0.00901722281292139	9.3105730827704	2.64215437109617e-07	1.64396906109335	4
ENSG00000143375.14	CGN	1	151608532	1_74	0	0.0192139979513414	4.71303276498095	2.84988393193945e-07	0.0769869444751944	1
ENSG00000143376.12	SNX27	1	151608532	1_74	0	0.0192139979513414	4.71303276498095	2.84988393193945e-07	-0.0769869444751944	1
ENSG00000143450.16	OAZ3	1	151762531	1_74	0	0.0194567667624979	4.83216615655873	2.9588401677335e-07	0.116647732536411	2
ENSG00000143436.10	MRPL9	1	151763100	1_74	0	0.0204084232797312	5.2854212607545	3.39467368785817e-07	0.499950424099296	1
ENSG00000182134.15	TDRKH	1	151789632	1_74	0	0.0741785697353631	17.6461119074939	4.11942365064817e-06	-2.00746545759795	2
ENSG00000213171.2	LINGO4	1	151805451	1_74	0	0.0342988159726275	10.2269251504058	1.10390875866112e-06	1.20152630620446	2
ENSG00000143365.17	RORC	1	151812071	1_74	0	0.047836591348902	13.4117265330964	2.01908168409197e-06	-1.66145332160272	2
ENSG00000225556.1	C2CD4D	1	151844758	1_74	0	0.0221035077569406	6.04313708476308	4.20370876304676e-07	0.609550261724079	1
ENSG00000196407.11	THEM5	1	151844242	1_74	0	0.0287198504823061	8.53396514689142	7.71333179251663e-07	-1.02229796797433	1
ENSG00000159445.12	THEM4	1	151907622	1_74	0	0.0234936884284677	6.62275881554689	4.89665062121473e-07	-0.763369815831291	2
ENSG00000197915.5	HRNR	1	152219919	1_74	0	0.0837699756632855	18.8299226956836	4.96416147698837e-06	-2.16586599194272	4
ENSG00000143631.10	FLG	1	152220349	1_74	0	0.0214051689324972	5.73820259147905	3.86548071273697e-07	0.725256365483738	1
ENSG00000143536.7	CRNN	1	152415152	1_74	0	0.0236993069950722	6.70555012207411	5.00125540241439e-07	-0.581023982693555	1
ENSG00000163207.6	IVL	1	152908247	1_74	0	0.0364651206030174	10.8119530802286	1.24076856003292e-06	1.34745972128487	2
ENSG00000169474.4	SPRR1A	1	152985356	1_74	0	0.02006173351734	5.12277713959811	3.23431931127031e-07	-0.612821071664888	1
ENSG00000169469.8	SPRR1B	1	153034151	1_74	0	0.0244757623322318	7.01207993114854	5.40122238742562e-07	0.726826248378318	1
ENSG00000241794.1	SPRR2A	1	153057485	1_74	0	0.0222770279691739	6.11741895719553	4.28878670948594e-07	0.571331700413819	1
ENSG00000203785.8	SPRR2E	1	153106201	1_74	0	0.0192496624192704	4.73062940837758	2.86583392001175e-07	-0.0373257021699967	2
ENSG00000203782.5	LOR	1	153260702	1_75	0	0.019080744641272	6.62495258871733	3.97820416441175e-07	0.59711817370756	1
ENSG00000163220.10	S100A9	1	153380884	1_75	0	0.0180396164500579	6.1767321014843	3.50667113633619e-07	0.651640298114054	1
ENSG00000163221.8	S100A12	1	153365467	1_75	0	0.023369299189531	8.74790636279698	6.43367010562273e-07	1.09672126438827	1
ENSG00000143546.9	S100A8	1	153391654	1_75	0	0.0170869651729033	5.66562574899528	3.04664456956597e-07	0.526997168914454	1
ENSG00000143556.8	S100A7	1	153460592	1_75	0	0.015683206582276	4.88420123318744	2.41066790440044e-07	0.261692257026818	1
ENSG00000197956.9	S100A6	1	153555603	1_75	0	0.0221840369515594	8.1221786257647	5.67050960054413e-07	0.982357043700425	2
ENSG00000196420.7	S100A5	1	153541765	1_75	0	0.0335355786996969	12.121406335972	1.27928641694831e-06	-1.58284051139177	1
ENSG00000188015.9	S100A3	1	153549456	1_75	0	0.0245232236341831	9.16100519189176	7.07016682825941e-07	1.10681208706295	2
ENSG00000196154.11	S100A4	1	153549456	1_75	0	0.0236536782694367	8.81449715879687	6.56153124432879e-07	1.0616248774489	1
ENSG00000196754.10	S100A2	1	153567710	1_75	0	0.064213520392398	18.2609080830342	3.69026729348371e-06	-2.02186686954205	1
ENSG00000188643.10	S100A16	1	153612510	1_75	0	0.0154132655775622	4.74256569305163	2.30047220636216e-07	0.201948942625031	1
ENSG00000189334.8	S100A14	1	153617113	1_75	0	0.0162744799322331	5.17140129784286	2.64864853450367e-07	-0.0916396806370929	1
ENSG00000160678.11	S100A1	1	153627648	1_75	0	0.0162519597664098	5.14895453254728	2.63350270656016e-07	-0.0337153831325685	3
ENSG00000189171.14	S100A13	1	153622972	1_75	0	0.0189717550410515	6.47791906151546	3.86769304590436e-07	-0.335952287956091	2
ENSG00000160679.12	CHTOP	1	153633911	1_75	0	0.0156555037488603	4.85823602923601	2.39361683467565e-07	0.15616989232018	2
ENSG00000143553.10	SNAPIN	1	153659467	1_75	0	0.0278069388604457	10.0808453646977	8.82183861470686e-07	-0.961494452936883	1
ENSG00000169418.9	NPR1	1	153678582	1_75	0	0.016844543569814	5.60641708854444	2.97203298521928e-07	0.594298656688754	2
ENSG00000143614.9	GATAD2B	1	153923736	1_75	0	0.0327105645215204	12.8832946475878	1.3262455887878e-06	2.15003687849257	2
ENSG00000198837.9	DENND4B	1	153940057	1_75	0	0.0678001211346905	19.3853654513187	4.13631339287516e-06	2.2160924742618	2
ENSG00000160741.16	CRTC2	1	153959736	1_75	0	0.0340400400748697	13.2047847625951	1.41458928132696e-06	-2.06295620437873	1
ENSG00000143570.17	SLC39A1	1	153968263	1_75	0	0.0160412298675721	5.64582135455813	2.85018971089945e-07	-1.00809468550387	1
ENSG00000143578.15	CREB3L4	1	153968263	1_75	0	0.0160412298675721	5.64582135455813	2.85018971089945e-07	-1.00809468550387	1
ENSG00000143552.9	NUP210L	1	154155073	1_75	0	0.0314081574008401	11.7458635331324	1.16101113017432e-06	1.48690543269291	2
ENSG00000143549.19	TPM3	1	154194640	1_75	0	0.0480920737664792	16.3150879699145	2.4692888654611e-06	-2.06878713481966	1
ENSG00000143595.12	AQP10	1	154321199	1_75	0	0.0154261689294604	4.77372604698072	2.31752564637077e-07	0.348321560568045	2
ENSG00000143515.16	ATP8B2	1	154334786	1_75	0	0.0275512979131437	10.1102287919327	8.76621302695106e-07	-1.07458790397035	1
ENSG00000160712.12	IL6R	1	154405422	1_75	0	0.0228411218469921	7.95229493439782	5.71635093688195e-07	-0.408025697422301	1
ENSG00000169291.9	SHE	1	154502399	1_75	0	0.0443196871703022	14.9246280720944	2.08165702804161e-06	2.03546817918934	1
ENSG00000163239.12	TDRD10	1	154502399	1_75	0	0.0443196871703022	14.9246280720944	2.08165702804161e-06	-2.03546817918934	1
ENSG00000160714.9	UBE2Q1	1	154559434	1_75	0	0.0709864698271105	19.3457960242581	4.32186460518965e-06	-2.25926483022315	1
ENSG00000160710.15	ADAR	1	154628057	1_75	0	0.0155076753700941	4.82620244709488	2.35538123264856e-07	-0.396238261913351	1
ENSG00000183856.10	IQGAP3	1	156572426	1_77	0	0.0108376720570947	7.17657827113946	2.44772376727535e-07	0.793292562096383	1
ENSG00000187862.11	TTC24	1	156579671	1_77	0	0.00868977610777744	5.07052792775309	1.38666240048613e-07	0.261466916280151	1
ENSG00000163382.11	NAXE	1	156590832	1_77	0	0.0412723499731714	19.7846051454411	2.56977771371455e-06	-2.00322790082164	2
ENSG00000160818.16	GPATCH4	1	156601724	1_77	0	0.0275248733585841	15.9316187897411	1.38004805473688e-06	-1.73442063042217	2
ENSG00000132702.12	HAPLN2	1	156619658	1_77	0	0.0303006069067726	16.8299240334102	1.60487959996478e-06	-1.82113696672785	1
ENSG00000132692.18	BCAN	1	156640896	1_77	0	0.00860764925435331	5.00055153510942	1.35460115978209e-07	0.216468935755917	1
ENSG00000143320.8	CRABP2	1	156696402	1_77	0	0.00841279676964768	4.78964685609429	1.26809813877097e-07	0.0235552692803574	2
ENSG00000143303.11	RRNAD1	1	156728106	1_77	0	0.009356511581045	5.78801720618366	1.7043263033965e-07	0.574021165548241	1
ENSG00000143314.12	MRPL24	1	156737905	1_77	0	0.0446368078811654	20.4528426964832	2.87313333606066e-06	-2.63990379418388	1
ENSG00000143294.14	PRCC	1	156751115	1_77	0	0.0609363948379105	23.1157696317816	4.43296281168585e-06	-2.46979457859514	1
ENSG00000198400.11	NTRK1	1	156815564	1_77	0	0.205971102329654	34.8177058589272	2.2569161226461e-05	3.4928471224603	2
ENSG00000027869.11	SH2D2A	1	156815564	1_77	0	0.00839732729232601	4.77319576067437	1.26141880299621e-07	0.0063331369181344	2
ENSG00000187800.13	PEAR1	1	156893825	1_77	0	0.00855981472672129	4.92708981019658	1.32728387108263e-07	0.00927423480040182	1
ENSG00000117036.11	ETV3	1	157138367	1_77	0	0.00839169330936762	4.9284939462023	1.30158580768785e-07	-0.525702346573612	1
ENSG00000143297.18	FCRL5	1	157552226	1_77	0	0.089456759431484	26.2954464877348	7.40291367094278e-06	-2.99391710096258	1
ENSG00000160856.20	FCRL3	1	157700967	1_77	0	0.013007755729774	8.75857646621663	3.58545992223837e-07	-1.41859829256659	1
ENSG00000158473.6	CD1D	1	158180329	1_79	0	0.0914724078849143	33.2288093618481	9.56563632079227e-06	2.77479999517387	1
ENSG00000158477.6	CD1A	1	158254492	1_79	0	0.00629669340792805	7.69964909798511	1.52578188531512e-07	0.804030510055802	1
ENSG00000158488.15	CD1E	1	158353463	1_79	0	0.00657620110956547	8.10963502830362	1.67836096072123e-07	0.867556484540792	3
ENSG00000163554.12	SPTA1	1	158654989	1_79	0	0.0113605220752938	13.2749477493378	4.74613496461803e-07	-1.41951168413968	1
ENSG00000163563.7	MNDA	1	158831951	1_79	0	0.00471655233785617	4.97318671354971	7.38190405797822e-08	0.309108738076597	1
ENSG00000163564.14	PYHIN1	1	158931723	1_79	0	0.00466892886348491	4.87745844227428	7.16670962492448e-08	-0.177258306558392	2
ENSG00000163565.18	IFI16	1	159000146	1_79	0	0.00460284519547849	4.74299395907484	6.87049319810644e-08	0.0137705055810922	1
ENSG00000163568.14	AIM2	1	159147011	1_79	0	0.0216000278114059	19.3637345670959	1.31629249413683e-06	-2.05325348217658	2
ENSG00000162706.12	CADM3	1	159172360	1_79	0	0.00587037767154108	7.03796574311366	1.30023593570641e-07	-0.632896963217507	2
ENSG00000179639.10	FCER1A	1	159288755	1_79	0	0.0325282565185288	23.2600419455595	2.38111435587561e-06	2.49120775796793	1
ENSG00000158716.8	DUSP23	1	159765212	1_79	0	0.0150635924627325	15.9454060835841	7.55915264311028e-07	1.76921844377088	2
ENSG00000188004.9	C1orf204	1	159838179	1_79	0	0.0220573205395564	19.5627553386841	1.35797492759265e-06	-1.88461945685833	4
ENSG00000243284.1	VSIG8	1	159856858	1_79	0	0.00557747315154744	6.55497278795799	1.15058141625156e-07	-0.648982198918637	2
ENSG00000158710.14	TAGLN2	1	159926113	1_79	0	0.0070423446054807	8.75618816168386	1.94062370465858e-07	-0.95819501726831	1
ENSG00000085552.16	IGSF9	1	159938255	1_79	0	0.00509456377646844	5.70049104865464	9.13962222491566e-08	0.496034425105383	2
ENSG00000162723.9	SLAMF9	1	159954467	1_79	0	0.00470000901335044	4.94004343056291	7.30698862956511e-08	0.240449122994364	2
ENSG00000143315.6	PIGM	1	160032438	1_79	0	0.00474400746873216	5.02793878529361	7.50661805980758e-08	-0.261491163703944	2
ENSG00000162728.4	KCNJ9	1	160080991	1_79	0	0.0163121219028514	16.6998745547275	8.57299639025917e-07	1.68542436153989	1
ENSG00000162729.13	IGSF8	1	160102029	1_79	0	0.00498035774188377	5.48659360852079	8.59948228968527e-08	-0.439686130260134	1
ENSG00000018625.14	ATP1A2	1	160114853	1_79	0	0.00461954757379168	4.77716119379405	6.9450969625569e-08	0.119111129806	2
ENSG00000132681.16	ATP1A4	1	160151698	1_79	0	0.00466945634942151	4.8785243531016	7.16908568150133e-08	0.179331026636237	2
ENSG00000143318.12	CASQ1	1	160177275	1_79	0	0.00539307272848322	6.23773083101677	1.0586974839774e-07	0.604897109641127	2
ENSG00000162734.12	PEA15	1	160237740	1_79	0	0.00658558879047511	8.12310012924287	1.68354756053578e-07	0.904031601237872	1
ENSG00000132716.18	DCAF8	1	160263555	1_79	0	0.00843844180414255	10.46427552639	2.77894786696486e-07	-1.16642223960338	1
ENSG00000162735.18	PEX19	1	160285766	1_79	0	0.00655134225253073	8.07388214597906	1.66464514199368e-07	0.871209559452457	1
ENSG00000122218.14	COPA	1	160343540	1_79	0	0.00923954082713285	11.3212177969121	3.2919445246144e-07	-1.30758470542158	1
ENSG00000162736.15	NCSTN	1	160342475	1_79	0	0.0070492740526793	8.7654742700374	1.9445933121598e-07	0.948312041874695	2
ENSG00000171786.5	NHLH1	1	160372086	1_79	0	0.00528078623675521	6.03920758414026	1.00366208737689e-07	-0.579589820595976	1
ENSG00000162738.5	VANGL2	1	160379851	1_79	0	0.00483168471027784	5.2006900113213	7.90803401706849e-08	-0.360476064073493	2
ENSG00000066294.14	CD84	1	160579933	1_79	0	0.0307606200592362	22.7276346404185	2.20018043523936e-06	-2.13535086391526	1
ENSG00000117090.14	SLAMF1	1	160647238	1_79	0	0.00474886111152428	5.03758497154039	7.52871446696102e-08	-0.265039977981531	1
ENSG00000117091.9	CD48	1	160711718	1_79	0	0.010290070786931	12.3391017019028	3.99586566840136e-07	-1.36288252124756	1
ENSG00000122223.12	CD244	1	160862395	1_79	0	0.00604778075902468	7.31896258549678	1.39301098021076e-07	0.791976124179275	1
ENSG00000215845.10	TSTD1	1	161038745	1_79	0	0.00762902889147388	9.51180776126484	2.28371180916165e-07	-1.07056045951909	3
ENSG00000162755.13	KLHDC9	1	161098329	1_79	0	0.00476303334192907	5.065694853352	7.59331856925611e-08	-0.27186506479378	1
ENSG00000158793.13	NIT1	1	161118210	1_79	0	0.00459644902265222	4.72987820266553	6.84197336364169e-08	0.0637576183871589	1
ENSG00000158796.16	DEDD	1	161132100	1_79	0	0.00544521909981477	6.32852692462134	1.08449352907092e-07	-0.656617089806633	1
ENSG00000143222.11	UFC1	1	161158854	1_79	0	0.00599926095430636	7.24293907562675	1.36748181268615e-07	-0.764351524419924	1
ENSG00000143224.17	PPOX	1	161169948	1_79	0	0.00610643229755481	7.41005309061012	1.42402574063891e-07	0.804679444895235	2
ENSG00000158850.14	B4GALT3	1	161180073	1_79	0	0.00476294216484252	5.06551419799256	7.5929024214415e-08	0.272989631642718	3
ENSG00000158864.12	NDUFS2	1	161196933	1_79	0	0.0136022135641964	14.9790281509721	6.4121282468083e-07	-1.6379334523338	2
ENSG00000158869.10	FCER1G	1	161215268	1_79	0	0.00473109995584875	5.00223787852499	7.447927455275e-08	-0.299773803279326	3
ENSG00000158874.11	APOA2	1	161223893	1_79	0	0.0418668239180714	25.6730172813236	3.38264095483544e-06	2.35867838152485	1
ENSG00000158882.14	TOMM40L	1	161224851	1_79	0	0.0381397650757178	24.7806790027483	2.97440559546565e-06	-2.31189562547969	1
ENSG00000158887.15	MPZ	1	161309728	1_79	0	0.0057899093869217	6.90772190869295	1.25868073797296e-07	-0.757242352605958	1
ENSG00000143252.14	SDHC	1	161317093	1_79	0	0.00619283945295834	7.54267241776601	1.4700227008781e-07	0.852645841213351	1
ENSG00000143226.13	FCGR2A	1	161505171	1_79	0	0.00529902742661703	6.07174367079073	1.0125548770089e-07	-0.544722958922024	1
ENSG00000203747.10	FCGR3A	1	161550682	1_79	0	0.00492540507034556	5.38192289636698	8.34234984358176e-08	0.385224556855399	1
ENSG00000072694.20	FCGR2B	1	161647726	1_79	0	0.0200480140607765	18.6557699595307	1.17704620071906e-06	1.76546351117049	1
ENSG00000162746.14	FCRLB	1	161721576	1_79	0	0.012557694563134	14.2227906220138	5.62087213588675e-07	-1.57989471878462	3
ENSG00000081721.11	DUSP12	1	161749425	1_79	0	0.0046702792465444	4.88018658191334	7.17279219546389e-08	-0.191734623164663	3
ENSG00000118217.5	ATF6	1	161764807	1_79	0	0.0273107225608884	21.594335040309	1.85601721197137e-06	2.14113206633336	3
ENSG00000198929.12	NOS1AP	1	162070515	1_79	0	0.00492561636486522	5.38232680446591	8.34333383344663e-08	-0.442702687076328	1
ENSG00000239887.4	C1orf226	1	162358188	1_79	0	0.0486712101093277	27.1174869499381	4.15365630323266e-06	2.36786131760526	1
ENSG00000198574.5	SH2D1B	1	162412043	1_80	0	0.0264889494394357	14.7247467906043	1.22750012035981e-06	1.57563321958784	1
ENSG00000152332.15	UHMK1	1	162497224	1_80	0	0.00983649297141442	5.33416275282279	1.65126023359334e-07	-0.450218627554344	1
ENSG00000117143.13	UAP1	1	162561114	1_80	0	0.0150179817089414	9.33789968446376	4.41336400678533e-07	1.08131664832134	2
ENSG00000162733.16	DDR2	1	162631124	1_80	0	0.0110927973886555	6.47060816645742	2.25889037972431e-07	-0.641052003829137	1
ENSG00000132196.13	HSD17B7	1	162790775	1_80	0	0.0107805741455284	6.2006184015737	2.10370999031619e-07	0.594583289649647	1
ENSG00000117152.13	RGS4	1	163068894	1_80	0	0.0195970261436997	11.8610446567479	7.31513064288343e-07	1.3207752616954	1
ENSG00000143248.12	RGS5	1	163304050	1_80	0	0.0322451238047431	16.598350777887	1.68437179638186e-06	1.79492658118001	1
ENSG00000185630.18	PBX1	1	164553791	1_80	0	0.0169654587794433	10.4933319229323	5.60257904534717e-07	1.18194972935301	1
ENSG00000162761.14	LMX1A	1	165333976	1_81	0	0.0438712296665402	11.5447305864066	1.59394225405369e-06	-1.37629902206455	3
ENSG00000143198.12	MGST3	1	165630412	1_81	0	0.0463362750356645	12.0690348219651	1.75995932993947e-06	1.71518800160415	1
ENSG00000143149.12	ALDH9A1	1	165698544	1_81	0	0.0215694948893465	4.77389363690416	3.24057209046898e-07	0.0969254471039568	2
ENSG00000143183.16	TMCO1	1	165770361	1_81	0	0.0247856770060828	6.0948135616608	4.75412049420677e-07	-0.695151914183274	1
ENSG00000188859.6	FAM78B	1	166167240	1_81	0	0.0214763689342874	4.732798808132	3.19880578356837e-07	-0.0870319478576598	1
ENSG00000143157.11	POGK	1	166839016	1_82	0	0.0102904880541543	6.51733026331511	2.11064248505518e-07	0.762725728307871	1
ENSG00000152382.5	TADA1	1	166875791	1_82	0	0.0232443267397953	14.2386551799195	1.04158548228292e-06	-1.58324695568215	1
ENSG00000198842.9	DUSP27	1	167088364	1_82	0	0.010268257197606	6.49688685274892	2.099476487716e-07	-0.624499227490525	3
ENSG00000143167.11	GPA33	1	167090843	1_82	0	0.0112371791703055	7.34953501534566	2.59911887138708e-07	0.882138783925653	1
ENSG00000198821.10	CD247	1	167518220	1_82	0	0.0094585786107767	5.7204961011434	1.70281922699027e-07	0.489632594393469	2
ENSG00000143162.7	CREG1	1	167548592	1_82	0	0.0158574663224113	10.6098435477052	5.29482671323691e-07	-1.1892089383701	3
ENSG00000198771.10	RCSD1	1	167630073	1_82	0	0.0269819417961108	15.6568950034064	1.32949838456708e-06	1.6345439246477	2
ENSG00000197965.11	MPZL1	1	167705500	1_82	0	0.00874091436943647	4.9748448961436	1.36850183596176e-07	0.281985389020964	2
ENSG00000143199.17	ADCY10	1	167913803	1_82	0	0.0263248144762904	15.4222263186392	1.27767784716963e-06	1.65433857505553	1
ENSG00000143164.15	DCAF6	1	167936749	1_82	0	0.0115139044844357	7.57963442423866	2.74650159518447e-07	0.896772580352329	1
ENSG00000143158.10	MPC2	1	167936173	1_82	0	0.0241002627470645	14.5824030236661	1.10601202299244e-06	-1.63500652355989	2
ENSG00000143147.14	GPR161	1	168137478	1_82	0	0.0150599153518082	10.1209370112804	4.79680679616513e-07	1.15321462181578	2
ENSG00000143155.12	TIPRL	1	168178654	1_82	0	0.0153298938085874	10.2892581359362	4.9640046889432e-07	-1.19503325086114	2
ENSG00000213064.9	SFT2D2	1	168226759	1_82	0	0.00930558241071511	5.56637223139782	1.63013952705516e-07	0.477403160476762	1
ENSG00000143185.3	XCL2	1	168541843	1_82	0	0.0305907071659294	16.852695636154	1.62243709650271e-06	1.70253788021253	1
ENSG00000143196.4	DPT	1	168719277	1_82	0	0.0218070477370955	13.632218390079	9.35561589138025e-07	1.55168675998453	3
ENSG00000143153.12	ATP1B1	1	169129496	1_83	0	0.138925471646931	23.5561003565834	1.02989808222738e-05	-2.70495736302656	1
ENSG00000143156.13	NME7	1	169319532	1_83	0	0.0229646611891509	6.14149763363125	4.43857236573934e-07	1.10653748620099	2
ENSG00000117477.12	CCDC181	1	169446694	1_83	0	0.0244664508587126	6.74348615286163	5.19235548806303e-07	-0.633912611425793	2
ENSG00000117479.12	SLC19A2	1	169485770	1_83	0	0.02006416508238	4.85900815938851	3.06815781537298e-07	-0.0890198953998218	1
ENSG00000174175.16	SELP	1	169630016	1_83	0	0.029157556766011	8.41317084549577	7.7200446417572e-07	-1.1329043043558	1
ENSG00000188404.8	SELL	1	169710412	1_83	0	0.0210640904100385	5.32076388612751	3.52716414420771e-07	0.560594401533321	1
ENSG00000007908.15	SELE	1	169764425	1_83	0	0.0223041235754664	5.86408846680587	4.11618276468921e-07	0.560939255192215	2
ENSG00000171806.11	METTL18	1	169787074	1_83	0	0.0214961828935479	5.51357771147677	3.7299569756382e-07	0.519086596717889	2
ENSG00000000457.13	SCYL3	1	169891332	1_83	0	0.0438493056707903	12.3119446831013	1.69901944841346e-06	1.55724387148919	2
ENSG00000075945.12	KIFAP3	1	170081461	1_83	0	0.0286887945829868	8.25873030859113	7.45649204540173e-07	-1.0459757057103	3
ENSG00000120370.12	GORAB	1	170532434	1_83	0	0.0277554768947247	7.94377367452143	6.93880255418034e-07	1.00590782735325	2
ENSG00000007933.12	FMO3	1	171090188	1_84	0	0.0145951328893996	6.90915726434318	3.17352632624135e-07	-0.777712485111873	2
ENSG00000094963.13	FMO2	1	171185164	1_84	0	0.0148729245400779	7.08773024212026	3.31751219658864e-07	0.789130134290737	3
ENSG00000076258.9	FMO4	1	171313714	1_84	0	0.0115759985697275	4.7156599053923	1.71794760475533e-07	-0.0642754053893669	3
ENSG00000117523.15	PRRC2C	1	171486183	1_84	0	0.0295157888596554	13.5968861704597	1.26299848737091e-06	-1.4606738408458	1
ENSG00000034971.16	MYOC	1	171648049	1_84	0	0.0326695793890198	14.5648908518273	1.49747558795855e-06	-1.59501262225741	2
ENSG00000117533.14	VAMP4	1	171742440	1_84	0	0.0145767730305488	6.89721205729475	3.16405441639602e-07	0.562229298678583	3
ENSG00000010165.19	METTL13	1	171781911	1_84	0	0.0116548029897318	4.77983516637947	1.7531813033839e-07	-0.110745662067129	1
ENSG00000197959.13	DNM3	1	171832276	1_84	0	0.0155604238151426	7.51579854905856	3.68048901768617e-07	0.769958682489559	2
ENSG00000135845.9	PIGC	1	172394384	1_84	0	0.0117904398637263	4.88929533466621	1.81420037574285e-07	-0.356803509993305	3
ENSG00000094975.13	SUCO	1	172532503	1_84	0	0.015858697895044	7.69571461031592	3.84083325753496e-07	0.863157014601088	1
ENSG00000117560.7	FASLG	1	172658724	1_84	0	0.0466031053320078	17.9635378128434	2.63460615705057e-06	1.77184598969553	1
ENSG00000120337.8	TNFSF18	1	173051434	1_84	0	0.0215174693963419	10.5903617254023	7.17151583685916e-07	-1.16623947215431	1
ENSG00000183831.6	ANKRD45	1	173668379	1_85	0	0.023331135286202	5.31192369874136	3.90028797262402e-07	-0.273015336654295	1
ENSG00000076321.10	KLHL20	1	173714815	1_85	0	0.021917217358387	4.71790685958743	3.25419633169693e-07	0.422331220030591	1
ENSG00000120334.15	CENPL	1	173825659	1_85	0	0.0301422875964333	7.74975076959666	7.35144849468025e-07	1.2852544524137	1
ENSG00000117593.9	DARS2	1	173823764	1_85	0	0.0294084484191927	7.51486323748498	6.95508059369401e-07	-1.25266653750647	2
ENSG00000117601.13	SERPINC1	1	173917488	1_85	0	0.021986472429518	4.74787606593664	3.28521580286902e-07	0.18964392350904	2
ENSG00000152061.23	RABGAP1L	1	174159856	1_85	0	0.0550917500196613	13.5248570595743	2.34492105269397e-06	2.13811027819944	1
ENSG00000120333.4	MRPS14	1	175022306	1_85	0	0.0314993015480737	8.16955086476515	8.0985651227542e-07	1.34692673259373	2
ENSG00000120332.15	TNN	1	175068086	1_85	0	0.0226439986875084	5.02784021875215	3.58297322187685e-07	0.30540628674577	3
ENSG00000235750.9	KIAA0040	1	175193132	1_86	0	0.0222825086076534	11.9501937110526	8.38007685913175e-07	1.45680225369972	3
ENSG00000120341.18	SEC16B	1	177963343	1_87	0	0.0196913057932603	4.90746115573871	3.04116764182977e-07	0.372240351512198	1
ENSG00000075391.16	RASAL2	1	178085378	1_87	0	0.031034874529193	9.23438796680629	9.01918062097481e-07	-1.23365030425831	2
ENSG00000116191.17	RALGPS2	1	178700536	1_87	0	0.0260655066466023	7.57235903639091	6.21164091698315e-07	1.29077646126239	2
ENSG00000116194.12	ANGPTL1	1	178874759	1_87	0	0.0218192372344506	5.88181634406038	4.03887114499022e-07	0.785118091259292	1
ENSG00000186283.13	TOR3A	1	179082165	1_89	0	0.0102965229993225	4.92383691147697	1.59552358125895e-07	-0.203007455847808	3
ENSG00000162782.15	TDRD5	1	179591583	1_89	0	0.0101667803132776	4.8039578176127	1.53706275187475e-07	-0.240196804456206	1
ENSG00000169905.12	TOR1AIP2	1	179762198	1_89	0	0.058626208267945	21.4875783517477	3.9644984598883e-06	2.6202720445857	2
ENSG00000135837.15	CEP350	1	179954679	1_89	0	0.0772206459227594	24.1553164132168	5.87023022809228e-06	2.66316424658059	1
ENSG00000121454.5	LHX4	1	180270400	1_89	0	0.0131320032794322	7.22484099128002	2.9858518096032e-07	0.871998915053076	3
ENSG00000230124.6	ACBD6	1	180502528	1_89	0	0.011560766615256	6.01902935213547	2.1898888319396e-07	0.588203878185997	2
ENSG00000135835.11	KIAA1614	1	180936558	1_89	0	0.0343625259140822	16.3629310902828	1.76951869565823e-06	1.7178906368176	1
ENSG00000153029.14	MR1	1	181033343	1_89	0	0.0444219519264796	18.8195295373618	2.6309668372e-06	-1.96006933061161	2
ENSG00000203730.2	TEDDM1	1	182400603	1_90	0	0.0193735484541934	4.90993377536439	2.9936000775412e-07	0.207199519760681	1
ENSG00000135828.11	RNASEL	1	182589381	1_90	0	0.0384917053301119	11.4474939122623	1.38671287360364e-06	-1.30426119675513	1
ENSG00000143333.6	RGS16	1	182613755	1_90	0	0.123818586585569	22.7915367814101	8.88113405460579e-06	-2.38282100443205	1
ENSG00000135862.5	LAMC1	1	183023026	1_91	0	0.0169541851758682	6.2559012526322	3.33791890201452e-07	-0.685675678035038	2
ENSG00000058085.14	LAMC2	1	183186170	1_91	0	0.015908966985976	5.6459584668046	2.8267580220103e-07	-0.582283830306378	1
ENSG00000157064.10	NMNAT2	1	183418808	1_91	0	0.0279009782509467	10.962168800198	9.62553526556805e-07	1.38795645389394	1
ENSG00000116698.21	SMG7	1	183471970	1_91	0	0.0291839472137436	11.3559919312689	1.04298504214534e-06	1.38452559374362	2
ENSG00000116701.14	NCF2	1	183585314	1_91	0	0.0504080292104846	16.5847345646305	2.63097800305276e-06	1.94135390496781	1
ENSG00000143344.15	RGL1	1	183635770	1_91	0	0.0285288808801666	11.0949232341707	9.96134567376803e-07	-1.45360979366817	1
ENSG00000198756.10	COLGALT2	1	183967932	1_91	0	0.014945859831907	5.02737848647846	2.36467500584892e-07	0.1778483354917	2
ENSG00000198860.11	TSEN15	1	184036486	1_91	0	0.019508115995248	7.59997576642074	4.66591164273021e-07	-1.01885452829239	2
ENSG00000116667.12	C1orf21	1	184362604	1_91	0	0.0366398947627019	13.60508213534	1.5687883635667e-06	2.74219449449753	2
ENSG00000135842.16	FAM129A	1	184921331	1_92	0	0.0153482856565018	4.72578421622675	2.28266791611233e-07	0.103143782834484	2
ENSG00000121481.10	RNF2	1	185164892	1_92	0	0.0154980254505454	4.79618721110405	2.3392760268406e-07	-0.122566393506096	1
ENSG00000121486.11	TRMT1L	1	185156912	1_92	0	0.0188681043441216	6.83801990324352	4.06038863528324e-07	-0.991379767451248	1
ENSG00000116668.12	SWT1	1	185156912	1_92	0	0.0225705550537153	10.0954204231017	7.17093230769774e-07	1.98155959533881	2
ENSG00000116679.15	IVNS1ABP	1	185317057	1_92	0	0.0153725268253386	4.76154945365745	2.30357593315979e-07	-0.158300993984424	2
ENSG00000143341.11	HMCN1	1	185730915	1_92	0	0.0213220634433036	7.5682109249301	5.07845293823722e-07	-0.885623218245254	1
ENSG00000157181.15	C1orf27	1	186376365	1_92	0	0.0161634356869169	5.20637741839431	2.64836781170443e-07	0.367644773393938	1
ENSG00000262180.1	OCLM	1	186400848	1_92	0	0.0197941112116633	6.97356865866572	4.34410246831823e-07	-0.710102979344412	1
ENSG00000116703.13	PDC	1	186421171	1_92	0	0.0156140447087876	4.8733298392171	2.39469495239098e-07	0.11465640082311	2
ENSG00000073756.11	PTGS2	1	186680089	1_92	0	0.0192151973393069	6.87172409932633	4.15546412098121e-07	0.882830676168725	1
ENSG00000162670.10	BRINP3	1	190480250	1_95	0	0.0221613311624101	7.50062085732363	5.23120850541077e-07	0.913626525788117	1
ENSG00000150681.9	RGS18	1	192158507	1_96	0	0.00961258468515869	5.06210676862688	1.53137112353396e-07	0.304492604282425	1
ENSG00000090104.11	RGS1	1	192575969	1_96	0	0.0300165195094361	15.763643108525	1.4891069849847e-06	-1.65646422919091	2
ENSG00000116741.7	RGS2	1	192800696	1_96	0	0.0097085129295863	5.09678614011146	1.55724913425506e-07	0.0263495555537608	1
ENSG00000116747.12	TROVE2	1	193061470	1_96	0	0.0171174060271285	10.2382271825203	5.51533235399661e-07	-0.954427078901044	1
ENSG00000116750.13	UCHL5	1	193058704	1_96	0	0.012855274567807	7.9213673643248	3.20472291209114e-07	-1.0362985894699	1
ENSG00000023572.8	GLRX2	1	193106302	1_96	0	0.0104955013507843	6.56161327133882	2.16731877341153e-07	1.44517160140579	2
ENSG00000244414.6	CFHR1	1	196740093	1_98	0	0.0178270362513148	8.41042498154819	4.71852285211274e-07	-0.0136134022235129	1
ENSG00000213047.12	DENND1B	1	197774376	1_99	0	0.0157936957282876	5.17977250233914	2.57456242387807e-07	0.36720355960056	2
ENSG00000203724.10	C1orf53	1	197902363	1_99	0	0.027577852059247	10.4729979831141	9.08950914843284e-07	-1.21292972619967	2
ENSG00000151414.14	NEK7	1	198156887	1_99	0	0.0278949062481028	10.5818433525444	9.28956136669675e-07	-1.52160045523476	2
ENSG00000081237.18	PTPRC	1	198638643	1_99	0	0.0153546297983997	4.9126559018036	2.37391229375925e-07	-0.23525392193755	1
ENSG00000116833.13	NR5A2	1	200113232	1_100	0	0.0402941832215038	11.8269534162495	1.49976846210134e-06	-1.40733949183354	1
ENSG00000118193.11	KIF14	1	200620641	1_101	0	0.018853296148596	5.30662178902137	3.14857758319367e-07	-0.30102576979234	1
ENSG00000118197.13	DDX59	1	200660007	1_101	0	0.0177033461871281	4.70969301872356	2.62395834342175e-07	0.0513683688382265	1
ENSG00000118200.14	CAMSAP2	1	200740002	1_101	0	0.0243945099696064	7.75388526261248	5.95278836275812e-07	-0.959202334913933	2
ENSG00000116852.14	KIF21B	1	201018890	1_101	0	0.0197757703220768	5.75991333204067	3.58474553048913e-07	0.484742931231743	2
ENSG00000116857.16	TMEM9	1	201151602	1_101	0	0.0197081623180692	5.72740994471077	3.55233057184122e-07	0.493580229208393	3
ENSG00000081277.12	PKP1	1	201334585	1_101	0	0.0411056435387933	12.7312252321933	1.64695080536084e-06	1.56888142640105	1
ENSG00000174307.6	PHLDA3	1	201469408	1_101	0	0.045282941303429	13.6587780541987	1.94650466998006e-06	1.50693178317276	1
ENSG00000159176.13	CSRP1	1	201509697	1_101	0	0.0249613837366215	7.97233824503438	6.26272507072914e-07	0.921410723728207	1
ENSG00000198700.9	IPO9	1	201828710	1_102	0	0.014799811379778	5.35110429132217	2.49234735629099e-07	0.140133459264495	2
ENSG00000198892.6	SHISA4	1	201888432	1_102	0	0.0605420060626034	18.7921247478847	3.58048342559223e-06	2.15050261992492	2
ENSG00000163431.12	LMOD1	1	201938746	1_102	0	0.0366535394607522	13.9737430511829	1.61189833122776e-06	1.67221016731974	1
ENSG00000134375.10	TIMM17A	1	201958455	1_102	0	0.0202304270470742	8.31478038802131	5.29376681496719e-07	0.836335453740453	1
ENSG00000176393.10	RNPEP	1	201985496	1_102	0	0.0839276827437242	21.9608335398714	5.80046787805052e-06	2.25201751241452	3
ENSG00000143851.15	PTPN7	1	202169350	1_102	0	0.0181873792763971	7.30463814612311	4.18097724781999e-07	0.996643855912908	1
ENSG00000133067.17	LGR6	1	202194236	1_102	0	0.0154116239729144	5.7348315396227	2.78149345835693e-07	-0.452684009044389	2
ENSG00000077157.21	PPP1R12B	1	202348568	1_102	0	0.0237483722797129	9.83776453099836	7.35257131247142e-07	1.23176879522665	2
ENSG00000117139.16	KDM5B	1	202808833	1_102	0	0.0138910992716753	4.75104681039359	2.07699235533002e-07	-0.0623168221399511	2
ENSG00000117153.15	KLHL12	1	202928138	1_102	0	0.0248534935877389	10.2702679792504	8.03300790443739e-07	1.21427119644143	2
ENSG00000159346.12	ADIPOR1	1	202958751	1_102	0	0.0220196350210671	9.11955288478467	6.31964431850671e-07	1.0095782646322	1
ENSG00000163444.11	TMEM183A	1	203022617	1_102	0	0.01596546558088	6.06935259037875	3.04953013588867e-07	0.66424034657281	1
ENSG00000143847.15	PPFIA4	1	203025545	1_102	0	0.0147240098216384	5.30247751961353	2.45704951244694e-07	0.34177200334693	1
ENSG00000163485.16	ADORA1	1	203090600	1_102	0	0.0156007960055599	5.85042020119419	2.87238593709717e-07	0.691333858326781	1
ENSG00000133048.12	CHI3L1	1	203186952	1_102	0	0.0240957690627667	9.97584149554888	7.56483231945187e-07	1.15818216581053	2
ENSG00000122176.10	FMOD	1	203348034	1_102	0	0.0265757131682658	10.9076996528571	9.12277728368243e-07	-1.23106392785644	1
ENSG00000188770.9	OPTC	1	203494704	1_103	0	0.0238477475257293	10.0839517533262	7.56810411434501e-07	1.09970130138552	1
ENSG00000058668.14	ATP2B4	1	203626383	1_103	0	0.0163855504260451	6.59465128107018	3.40064927925875e-07	-0.584499375852875	1
ENSG00000122188.12	LAX1	1	203764698	1_103	0	0.01347313281466	4.80827285022131	2.03876265035705e-07	0.170530354946076	2
ENSG00000257315.2	ZBED6	1	203795675	1_103	0	0.0135258915172738	4.91998007191951	2.09429674276114e-07	0.35393453766436	2
ENSG00000182004.12	SNRPE	1	203861428	1_103	0	0.0153473705530756	6.03736197959674	2.91601778306241e-07	-0.533875167140927	2
ENSG00000143842.14	SOX13	1	204079965	1_103	0	0.384684338220683	20.0688207433804	2.42960309753356e-05	3.75572621934785	1
ENSG00000143850.13	PLEKHA6	1	204334737	1_103	0	0.0192873862159756	8.36792438508871	5.07925594772327e-07	-1.23108365315641	1
ENSG00000158615.8	PPP1R15B	1	204412110	1_103	0	0.203649161161615	30.8451951418534	1.97687460000654e-05	3.00615530612661	2
ENSG00000198625.12	MDM4	1	204515429	1_103	0	0.0161603783302159	6.45441711568839	3.28259667826511e-07	-0.697039804197	2
ENSG00000163531.15	NFASC	1	204828864	1_104	0	0.0437699750562077	13.1169032520722	1.80682706797677e-06	1.89248963932575	1
ENSG00000184144.11	CNTN2	1	205043956	1_104	0	0.0371931560669316	11.5582641588384	1.35289665188321e-06	1.08470692527784	1
ENSG00000174529.7	TMEM81	1	205084986	1_104	0	0.0183220641704762	4.81948060173171	2.77896841120155e-07	-0.573667101711306	1
ENSG00000117222.13	RBBP5	1	205114992	1_104	0	0.0198253577354801	5.56767287022009	3.4737912475135e-07	-0.874585794847366	1
ENSG00000133059.16	DSTYK	1	205210869	1_104	0	0.028147566111184	8.89962701643657	7.88354638525487e-07	1.45316717591629	4
ENSG00000133069.15	TMCC2	1	205258632	1_104	0	0.0732928643546855	18.0871705429341	4.17197120150598e-06	2.26947095697169	1
ENSG00000163545.8	NUAK2	1	205321732	1_104	0	0.0190308860564138	5.17956057034942	3.10213646520936e-07	0.323889879070117	1
ENSG00000117266.15	CDK18	1	205504902	1_104	0	0.0183248589087055	4.82092443634472	2.78022495721683e-07	0.174820468594714	2
ENSG00000158711.13	ELK4	1	205631216	1_104	0	0.0181374729605376	4.72343484964847	2.69614770754609e-07	0.110307040623723	2
ENSG00000158715.5	SLC45A3	1	205680199	1_104	0	0.0333104376042779	10.5051848243337	1.10126797337681e-06	-1.13621261471555	2
ENSG00000069275.12	NUCKS1	1	205749730	1_104	0	0.0246283799040979	7.62858822476435	5.91274284293586e-07	1.03673374860731	2
ENSG00000117280.12	RAB29	1	205775418	1_104	0	0.0186383127318168	4.98181032672272	2.92215169093237e-07	-0.270005861705558	1
ENSG00000133065.10	SLC41A1	1	205813381	1_104	0	0.0297917232575102	9.4404701840952	8.85111989606238e-07	-1.21878887556449	2
ENSG00000162877.12	PM20D1	1	205813590	1_104	0	0.0426457590491368	12.8675251719821	1.72695033907693e-06	1.56560790499393	3
ENSG00000174502.18	SLC26A9	1	205943691	1_104	0	0.0653038875509804	16.9687690551954	3.48737257834374e-06	1.79745660883928	1
ENSG00000263528.7	IKBKE	1	206470431	1_105	0	0.0139988663236136	6.57654444599233	2.89734091689641e-07	0.67825866440636	2
ENSG00000266094.7	RASSF5	1	206507103	1_105	0	0.0150377540965997	7.25209574350084	3.43206481982172e-07	0.798463545934541	2
ENSG00000143486.15	EIF2D	1	206602743	1_105	0	0.0125186753300642	5.51567685717446	2.17303221361544e-07	-0.507305505898441	3
ENSG00000143479.15	DYRK3	1	206631420	1_105	0	0.0147228721071254	6.97358788171601	3.23115499758632e-07	-0.768076334198133	2
ENSG00000136634.5	IL10	1	206771966	1_105	0	0.0120766702960369	5.26106693994134	1.99953960733937e-07	0.367721809898591	1
ENSG00000123843.12	C4BPB	1	207087851	1_105	0	0.0116825871309838	5.05411377742861	1.85820240106231e-07	0.468740993322428	1
ENSG00000123838.10	C4BPA	1	207102602	1_105	0	0.0114502912050904	4.71192871645289	1.69794734105671e-07	0.0328447732679797	2
ENSG00000196352.14	CD55	1	207321334	1_105	0	0.0366625604524582	13.878770238238	1.60133704962071e-06	2.85742042029344	2
ENSG00000117335.19	CD46	1	207751847	1_105	0	0.0371808770799498	15.419414114636	1.80424901288772e-06	-2.17909214843026	2
ENSG00000174059.16	CD34	1	207911570	1_105	0	0.0331132823573125	14.8979050026395	1.55251715127054e-06	1.83952656612148	1
ENSG00000076356.6	PLXNA2	1	208243841	1_106	0	0.00664316418152589	10.1376228331562	2.11943493680779e-07	1.18538241084559	2
ENSG00000196878.14	LAMB3	1	209662366	1_106	0	0.013040200556843	17.3836427274782	7.13401523111656e-07	-2.34174372028514	1
ENSG00000123689.5	G0S2	1	209675255	1_106	0	0.0215216384493528	21.0405749311011	1.42508873667577e-06	-1.67302085028584	2
ENSG00000117594.9	HSD11B1	1	209709656	1_106	0	0.00418902325389858	6.55373785866958	8.63994168127619e-08	-1.49598408985465	1
ENSG00000009790.14	TRAF3IP3	1	209756234	1_106	0	0.00468529752101987	6.86653473800735	1.01247374339844e-07	-1.17917287507072	1
ENSG00000117595.10	IRF6	1	209806173	1_106	0	0.00526345755525282	9.15500963816677	1.51648774361365e-07	1.57394967512942	1
ENSG00000117597.17	DIEXF	1	209828198	1_106	0	0.778338764773843	24.211344237179	5.9305713750512e-05	4.42230143909064	2
ENSG00000082497.11	SERTAD4	1	210255757	1_106	0	0.0064161693078244	10.9223528977663	2.2054691815642e-07	-1.54819168427324	1
ENSG00000054392.12	HHAT	1	210327250	1_106	0	0.0299247489654937	23.3643937796317	2.20036134426764e-06	2.48277679060308	2
ENSG00000143473.12	KCNH1	1	211134467	1_107	0	0.0240867200273366	12.8933845796874	9.77357781729606e-07	1.40208795846131	1
ENSG00000082512.14	TRAF5	1	211183493	1_107	0	0.0126354141347677	6.77533477362533	2.69419616327249e-07	0.692346603166028	3
ENSG00000143493.12	INTS7	1	212035474	1_107	0	0.0141952591120491	7.87724458892932	3.51905965082543e-07	0.969741451723401	1
ENSG00000066027.11	PPP2R5A	1	212285049	1_107	0	0.0119230251618822	6.2262461896673	2.33626295761741e-07	0.596375807146911	2
ENSG00000065600.12	TMEM206	1	212414848	1_107	0	0.0114597774626803	5.85137581652062	2.11029490448068e-07	0.546399754515465	2
ENSG00000117691.9	NENF	1	212433402	1_107	0	0.0126121244823255	6.75788157427316	2.68230277672498e-07	0.74590770102226	1
ENSG00000123685.8	BATF3	1	212700127	1_109	0	0.0074596741331574	4.83049630476641	1.13401966096346e-07	-0.165778006497609	1
ENSG00000203705.10	TATDN3	1	212789657	1_109	0	0.00755919147007889	4.9556482523309	1.17892124088858e-07	-0.347892210873209	2
ENSG00000143494.15	VASH2	1	212961667	1_109	0	0.0104265680830011	7.99438143555771	2.62322306939716e-07	0.840515292445492	1
ENSG00000174606.13	ANGEL2	1	213004666	1_109	0	0.0309769761313761	18.3251561141568	1.78646979598046e-06	-1.95879610970686	3
ENSG00000136643.11	RPS6KC1	1	213051377	1_109	0	0.0336648454865687	19.1189845643544	2.02558476437459e-06	2.04471919719109	1
ENSG00000143499.13	SMYD2	1	214280940	1_109	0	0.00747575707311521	4.85083441812168	1.14124951099857e-07	-0.168143082618429	1
ENSG00000152104.11	PTPN14	1	214371230	1_109	0	0.00800721859747355	5.49946431139704	1.38583347213129e-07	-0.410163946563919	4
ENSG00000117724.12	CENPF	1	214602949	1_109	0	0.00869118021151316	6.27377708371484	1.71599813822728e-07	-0.621705218830384	2
ENSG00000136636.12	KCTD3	1	215567710	1_109	0	0.0142092951370915	10.9231051349346	4.88458444821357e-07	1.45830760169193	1
ENSG00000092978.10	GPATCH2	1	217631213	1_110	0	0.00921478835346834	6.49918233039282	1.88474699437839e-07	-0.610455162382904	2
ENSG00000162814.10	SPATA17	1	217630653	1_110	0	0.00753276559251548	4.71180329632926	1.11699332657622e-07	0.0263618140038806	1
ENSG00000067533.5	RRP15	1	218285209	1_110	0	0.00933606224702865	8.3576820756602	2.45560528267903e-07	1.52715355054082	1
ENSG00000143353.11	LYPLAL1	1	219174471	1_111	0	0.014613869619186	6.1252583886312	2.81707633815095e-07	0.266085455076404	1
ENSG00000136628.17	EPRS	1	220043811	1_112	0	0.0208778434868052	11.522929393888	7.5710743655501e-07	-1.37795635425085	1
ENSG00000162813.17	BPNT1	1	220089717	1_112	0	0.0110621727959339	5.5053315024701	1.9166061915577e-07	0.491374137070151	1
ENSG00000067704.9	IARS2	1	220083268	1_112	0	0.017907723645105	10.0667209123533	5.67332137788422e-07	-1.02584523621348	1
ENSG00000116141.15	MARK1	1	220528008	1_112	0	0.0101747938332346	4.71468291133378	1.50968757629787e-07	-0.00366340563730175	1
ENSG00000162817.6	C1orf115	1	220690029	1_112	0	0.010190553374034	4.72932520399424	1.51672176949677e-07	0.131595467472855	2
ENSG00000117791.15	MARC2	1	220747411	1_112	0	0.0116411612862047	5.98783185236141	2.19368808411579e-07	0.546011682638204	3
ENSG00000186205.12	MARC1	1	220787573	1_112	0	0.0130175838894936	7.0452315170047	2.88625453317701e-07	-0.714234218882712	1
ENSG00000143498.17	TAF1A	1	222589893	1_114	0	0.0117901279468222	6.63248686959717	2.46095623652791e-07	-0.802690615307033	1
ENSG00000154305.16	MIA3	1	222619229	1_114	0	0.0142454606654358	8.42295616854567	3.77615673715224e-07	1.03405569187624	2
ENSG00000186063.12	AIDA	1	222721506	1_114	0	0.0121036025464812	6.88072885795049	2.62094599365346e-07	0.730672976736294	1
ENSG00000197520.10	FAM177B	1	222736869	1_114	0	0.00996801650778045	5.04492187394079	1.58260366572583e-07	0.266428731874105	1
ENSG00000154309.8	DISP1	1	222872138	1_114	0	0.0761432940007181	24.4461698375327	5.858028214061e-06	-2.62532430094945	1
ENSG00000187554.11	TLR5	1	223112491	1_114	0	0.0129623943332459	7.52939402025726	3.07152622409028e-07	-0.764093296200353	2
ENSG00000203697.11	CAPN8	1	223665771	1_114	0	0.0196059570138982	11.4505797593367	7.06520058113409e-07	-1.19516062672271	2
ENSG00000162909.17	CAPN2	1	223720365	1_114	0	0.0260747969034983	14.1599749896396	1.16196325463556e-06	-1.65160977501967	1
ENSG00000143514.16	TP53BP2	1	223846177	1_114	0	0.0132260151815837	7.71994089978715	3.21330512099026e-07	-1.03485942475306	1
ENSG00000143753.12	DEGS1	1	224191000	1_114	0	0.0111747443441774	6.12543001666286	2.15418576742882e-07	-0.494314412190097	1
ENSG00000143748.17	NVL	1	224326270	1_114	0	0.00965678835249562	4.74508934920948	1.44206913395259e-07	0.207953216279982	2
ENSG00000143771.11	CNIH4	1	224356329	1_114	0	0.0128658822006378	7.45866473141713	3.02001868767866e-07	0.943672021630646	2
ENSG00000143786.7	CNIH3	1	224435983	1_114	0	0.0840422630985271	25.4075189863478	6.71999532761653e-06	2.42157862559487	1
ENSG00000162923.14	WDR26	1	224429039	1_114	0	0.0124883832315139	7.17684070289774	2.82064543921759e-07	0.886789867490097	3
ENSG00000143815.14	LBR	1	225419442	1_115	0	0.0220244959041368	9.03923572060281	6.26536912532789e-07	1.25872290857081	2
ENSG00000154380.17	ENAH	1	225659881	1_115	0	0.0144359064745238	5.03291852423399	2.28650909539267e-07	0.138618452274487	1
ENSG00000143742.12	SRP9	1	225777848	1_115	0	0.0377819250380368	14.181197993002	1.68618793003757e-06	-1.71122213120027	1
ENSG00000143819.12	EPHX1	1	225818396	1_115	0	0.0171834646101375	6.68379751103877	3.61445640313764e-07	-0.724482503845683	1
ENSG00000196187.11	TMEM63A	1	225879161	1_115	0	0.0171157701468226	6.64636886630621	3.58005632743238e-07	0.729865746185192	1
ENSG00000243709.1	LEFTY1	1	225912195	1_115	0	0.0139686123063889	4.72132488911857	2.07551618385927e-07	0.0421850522459285	3
ENSG00000143811.18	PYCR2	1	225924245	1_115	0	0.0139597148422399	4.71529185498632	2.07154370026956e-07	-0.0243781216289383	1
ENSG00000143768.12	LEFTY2	1	225941740	1_115	0	0.0142240075012698	4.89288449467729	2.19026120065008e-07	0.170975445356911	1
ENSG00000143751.9	SDE2	1	225999428	1_115	0	0.0151893233075588	5.51477767677554	2.63618211263593e-07	-0.466387572312715	1
ENSG00000163041.9	H3F3A	1	226062051	1_115	0	0.034041793762679	13.1851849712271	1.41256238320615e-06	1.76403053025337	2
ENSG00000182827.8	ACBD3	1	226175059	1_115	0	0.030056877846909	11.9976125787187	1.13487407155563e-06	-1.6530737110588	1
ENSG00000183814.15	LIN9	1	226309688	1_115	0	0.0151631081214454	5.49841682785421	2.62382499850602e-07	-0.499598273088222	1
ENSG00000143799.12	PARP1	1	226408688	1_115	0	0.0254219437532025	10.4029636338166	8.32290250840262e-07	-1.13655466179852	1
ENSG00000203685.9	STUM	1	226550144	1_115	0	0.0258831208318528	10.574005664575	8.61321230552222e-07	1.21767260929657	1
ENSG00000143801.16	PSEN2	1	226872641	1_116	0	0.0100098365202426	5.96379664728228	1.87870583782632e-07	-0.409723824205958	2
ENSG00000163050.16	COQ8A	1	226905856	1_116	0	0.00881587566047659	4.76346879491995	1.32159307541603e-07	0.293503506221701	1
ENSG00000143776.18	CDC42BPA	1	227318273	1_116	0	0.00914802026368167	5.11294604530905	1.47199827632691e-07	0.269487390901211	2
ENSG00000181450.17	ZNF678	1	227563901	1_116	0	0.00989488916197201	5.8545331078046	1.82310706385512e-07	-0.363254341776314	1
ENSG00000143740.14	SNAP47	1	227730861	1_116	0	0.0172173395507418	11.0976800667107	6.01322173549529e-07	-1.63869849534157	2
ENSG00000081692.12	JMJD4	1	227731799	1_116	0	0.0150999617858348	9.85329781527361	4.68237757746814e-07	0.866859673611606	1
ENSG00000143816.7	WNT9A	1	227901132	1_116	0	0.133977473806742	30.8786016750814	1.30196222458633e-05	-2.72063362095997	1
ENSG00000143793.12	C1orf35	1	228106599	1_116	0	0.0852266992763228	26.4170756020879	7.08548171887381e-06	-3.45972822804355	1
ENSG00000162910.18	MRPL55	1	228109044	1_116	0	0.02943281361366	16.1908129964599	1.49971733220802e-06	-2.46372902021209	1
ENSG00000143774.16	GUK1	1	228140298	1_116	0	0.0404385202122444	19.2238300633097	2.44649395624257e-06	-2.99011098374706	2
ENSG00000198835.3	GJC2	1	228149213	1_116	0	0.0106884881923643	6.58421266912114	2.21477241419201e-07	-1.14310337719323	1
ENSG00000181873.12	IBA57	1	228163386	1_116	0	0.0492924454670968	21.1214527107501	3.27652226543336e-06	-2.96478631277308	1
ENSG00000181218.5	HIST3H2A	1	228475196	1_116	0	0.00926786152024905	5.23607718630419	1.52719519729107e-07	0.75468407376881	1
ENSG00000196890.4	HIST3H2BB	1	228455746	1_116	0	0.0122455857833775	7.87047508240771	3.03311926136441e-07	-1.11814920364987	2
ENSG00000168159.11	RNF187	1	228484557	1_116	0	0.0178910707341111	11.4616126744042	6.45343640315306e-07	1.17997568536055	2
ENSG00000168118.11	RAB4A	1	229270336	1_117	0	0.24548159352907	33.053852150346	2.55358305423101e-05	-3.25212835625325	1
ENSG00000154429.10	CCSAP	1	229332283	1_117	0	0.0413604229445991	15.4148250196343	2.00646941479592e-06	1.77658366701986	1
ENSG00000143632.14	ACTA1	1	229433845	1_117	0	0.109810646062135	24.8823952183949	8.59895357573885e-06	-2.54332682771168	1
ENSG00000135776.4	ABCB10	1	229559119	1_117	0	0.028713884062803	11.9296872099212	1.07802783112465e-06	1.71634403943667	1
ENSG00000135801.9	TAF5L	1	229576593	1_117	0	0.0315068171583226	12.8144076273366	1.27060933334186e-06	1.78362567384852	1
ENSG00000135763.9	URB2	1	229626572	1_117	0	0.0135170547485673	4.77790786360307	2.03249187031266e-07	-0.18682376277306	1
ENSG00000143641.9	GALNT2	1	230095509	1_117	0	0.0834579807875271	22.1912665089414	5.82852865409759e-06	-2.63411228072638	1
ENSG00000177614.10	PGBD5	1	230426554	1_117	0	0.0134513713539556	4.7317968816805	2.00309538281103e-07	0.048661957123757	1
ENSG00000135775.13	COG2	1	230728740	1_118	0	0.011468787703714	8.1835479022626	2.9537117881828e-07	0.876134710571463	1
ENSG00000135773.12	CAPN9	1	230747823	1_118	0	0.00829311125363019	5.41041207720073	1.41207189474279e-07	0.116745345481088	2
ENSG00000173409.13	ARV1	1	230975731	1_118	0	0.00908287403964436	6.2285823947036	1.78041596129834e-07	0.615558678926883	2
ENSG00000182118.7	FAM89A	1	231037850	1_118	0	0.00884925151828997	6.06418123789377	1.68883680540975e-07	-0.957744073007304	2
ENSG00000143633.12	C1orf131	1	231227177	1_118	0	0.00920942120202772	6.46947018880032	1.87503779409933e-07	0.604032303822442	1
ENSG00000116906.11	GNPAT	1	231241335	1_118	0	0.00765282355432562	4.8175670142776	1.16026833089137e-07	-0.267708022245017	1
ENSG00000116903.7	EXOC8	1	231337950	1_118	0	0.046515425228128	21.455092400553	3.14077162308106e-06	-2.28623877932473	1
ENSG00000010072.15	SPRTN	1	231341128	1_118	0	0.0186908755211264	12.6430656360137	7.436884067806e-07	1.46854728626674	1
ENSG00000135766.8	EGLN1	1	231425284	1_118	0	0.0340080206965195	18.5545967119725	1.98582900292784e-06	2.17547676173508	1
ENSG00000162946.21	DISC1	1	231626594	1_118	0	0.00839192349965312	5.55002022373157	1.46576739046819e-07	0.526440834919556	2
ENSG00000116991.10	SIPA1L2	1	232562054	1_119	0	0.0136492011521397	4.82914122532136	2.0743694800538e-07	0.312464077510437	1
ENSG00000212916.4	MAP10	1	232801993	1_119	0	0.0138253035602656	4.95051281281379	2.15394117512714e-07	-0.28337963930617	2
ENSG00000135778.11	NTPCR	1	232950261	1_119	0	0.0247652290596152	10.4808906204971	8.16863538981046e-07	-1.2466374174665	3
ENSG00000135749.18	PCNX2	1	233295495	1_120	0	0.0216593184886856	4.89533707836337	3.33684752638028e-07	-0.248002468543537	2
ENSG00000135750.14	KCNK1	1	233610513	1_120	0	0.02247675026409	5.24726332480844	3.71172124730571e-07	0.383070311039865	2
ENSG00000168275.14	COA6	1	234372958	1_120	0	0.02182746562172	4.96879192934926	3.41321069189847e-07	0.27717259503773	1
ENSG00000059588.9	TARBP1	1	234479272	1_121	0	0.0196321415109735	6.13239889189458	3.78884680751183e-07	-0.628231467863464	1
ENSG00000173726.10	TOMM20	1	235127607	1_121	0	0.016909052353114	4.72953169465272	2.51678654023536e-07	0.248094456780535	3
ENSG00000116957.12	TBCE	1	235401609	1_121	0	0.0178470433470482	5.23157345564689	2.93837743147834e-07	-0.449276219246843	1
ENSG00000162885.12	B3GALNT2	1	235504442	1_121	0	0.0169002849215769	4.73223866328099	2.51692132046649e-07	0.273216516897259	2
ENSG00000168243.10	GNG4	1	235651207	1_121	0	0.0180604797524727	5.3874780129905	3.06213100607724e-07	-0.500256321211834	1
ENSG00000143669.13	LYST	1	235883940	1_122	0	0.0348327931040496	14.1139812082802	1.54720125412259e-06	-1.59815579111486	1
ENSG00000116962.14	NID1	1	236027513	1_122	0	0.0130100888678074	4.79209367912073	1.96207017467031e-07	-0.0963713864570717	1
ENSG00000077585.13	GPR137B	1	236122770	1_122	0	0.0129163742935654	4.72020259322646	1.91871395593985e-07	-0.167747589633947	2
ENSG00000086619.13	ERO1B	1	236261292	1_122	0	0.013044790351316	4.81568717084875	1.97698941763893e-07	0.281603120724659	1
ENSG00000186197.13	EDARADD	1	236348178	1_122	0	0.0157961515258075	6.60883576814948	3.2853770905438e-07	0.623488670940619	1
ENSG00000116977.18	LGALS8	1	236514597	1_122	0	0.0190312601300824	9.31834604549048	5.58104280587668e-07	1.46134143501111	2
ENSG00000119285.10	HEATR1	1	236602376	1_122	0	0.0763550968092621	16.4529875602668	3.95359132525714e-06	3.36774245646211	1
ENSG00000077522.12	ACTN2	1	236686652	1_122	0	0.0193334753025133	8.7468794362022	5.32196534280848e-07	-1.09552317920965	1
ENSG00000116984.12	MTR	1	236795503	1_122	0	0.013009278304465	4.78184445032773	1.95775175963087e-07	-0.0924822562752992	1
ENSG00000198626.15	RYR2	1	237032141	1_122	0	0.0156503670766747	6.5603733465608	3.23118673671171e-07	0.674864619544171	2
ENSG00000133019.11	CHRM3	1	239375426	1_124	0	0.0309351338063845	10.066086252456	9.79989945449416e-07	1.18212616081917	2
ENSG00000117009.11	KMO	1	241532545	1_127	0	0.0183413584401932	9.57756512475168	5.52835070329136e-07	1.09046671220483	1
ENSG00000203668.2	CHML	1	241615528	1_127	0	0.0131687468868433	6.50146897243908	2.69441767186929e-07	0.69199861552128	2
ENSG00000054277.13	OPN3	1	241612422	1_127	0	0.0109458605713088	4.70882279768696	1.62207612802614e-07	0.00886803209784715	2
ENSG00000197769.5	MAP1LC3C	1	241999572	1_128	0	0.01609906948633	4.71118692042131	2.3869322052579e-07	-0.117845618172661	1
ENSG00000054282.15	SDCCAG8	1	243256404	1_128	0	0.0282178815380638	10.041396931221	8.91717961321876e-07	-1.31205026510637	1
ENSG00000117020.16	AKT3	1	243851261	1_128	0	0.0234309624695847	8.27272730390308	6.10025249025541e-07	0.945472235379157	1
ENSG00000173728.10	C1orf100	1	244353032	1_129	0	0.0163143094552785	4.70798261486585	2.41719963522073e-07	0.00299552519405153	1
ENSG00000035687.9	ADSS	1	244451195	1_129	0	0.0164417397864195	4.78172434777288	2.47423690831487e-07	-0.12320815077544	1
ENSG00000179397.17	C1orf101	1	244454207	1_129	0	0.0179964831559751	5.63835412706148	3.19336798514211e-07	-0.52733287113071	2
ENSG00000121644.18	DESI2	1	244653666	1_129	0	0.0640430519768738	17.7691210504934	3.58135143230333e-06	-1.92752297880394	1
ENSG00000203666.12	EFCAB2	1	244972007	1_129	0	0.0185823750162776	5.94222870146832	3.47503799049493e-07	-0.593825446266683	1
ENSG00000185420.18	SMYD3	1	246506728	1_130	0	0.0118022303717903	5.54445438864021	2.05935811919332e-07	-0.517763963505763	2
ENSG00000162852.13	CNST	1	246566688	1_130	0	0.0123156583093689	5.94733450380166	2.30509575332934e-07	0.569885030368312	1
ENSG00000143653.9	SCCPDH	1	246720005	1_130	0	0.0183276037823619	9.71313617019285	5.60240032262136e-07	-1.09765857340788	4
ENSG00000153207.14	AHCTF1	1	246929076	1_130	0	0.030477138232385	14.548075731165	1.39536784768696e-06	1.77418599581797	1
ENSG00000277462.1	ZNF670	1	247077561	1_130	0	0.0108803339076136	4.77519684208684	1.63509306307668e-07	0.0725271951157233	2
ENSG00000188295.14	ZNF669	1	247062030	1_130	0	0.0115142617557471	5.31078181365694	1.92443625981443e-07	0.423394384060258	2
ENSG00000184731.5	FAM110C	2	47011	2_1	0	0.033186711934029	16.725748678913	1.74686267769423e-06	-1.84843352472343	1
ENSG00000143727.15	ACP1	2	264227	2_1	0	0.11893858771715	29.3658498620444	1.09919393924401e-05	3.37781540882843	2
ENSG00000035115.21	SH3YL1	2	242793	2_1	0	0.0188916750108671	11.8011142489065	7.01620798342286e-07	-1.85725240349292	1
ENSG00000189292.15	ALKAL2	2	434511	2_1	0	0.0101579165743172	5.80539907244199	1.85586206494597e-07	-0.00384624850505493	1
ENSG00000151353.14	TMEM18	2	707255	2_1	0	0.00880737694884559	4.99856039537048	1.38548076825464e-07	-0.552750912852484	1
ENSG00000172554.11	SNTG2	2	937714	2_1	0	0.0205050532796713	14.1261904272951	9.11580302216396e-07	2.1093737720858	2
ENSG00000115705.20	TPO	2	1095735	2_1	0	0.0183143742613938	12.7089032420401	7.32502534748779e-07	1.89531436934486	5
ENSG00000130508.10	PXDN	2	1730118	2_1	0	0.0105663229733974	6.50250968442425	2.1622896159693e-07	0.80953273320758	1
ENSG00000171853.15	TRAPPC12	2	3379591	2_2	0	0.00955653018671387	6.08835080988465	1.83108657332296e-07	0.642915351256649	2
ENSG00000182551.13	ADI1	2	3519673	2_2	0	0.0221570244886193	14.0539160580199	9.79981250459623e-07	1.60354335060931	1
ENSG00000171865.9	RNASEH1	2	3558846	2_2	0	0.0175386697071505	11.835504002732	6.53269496281948e-07	1.45662035827285	1
ENSG00000171863.12	RPS7	2	3578504	2_2	0	0.0100775260397695	6.59012764943912	2.09005025877338e-07	0.729228409818619	2
ENSG00000118004.17	COLEC11	2	3594575	2_2	0	0.0334970196475585	17.9889436110021	1.89636006966571e-06	1.91000900796944	3
ENSG00000151360.9	ALLC	2	3607194	2_2	0	0.0118613801116961	8.13139460526964	3.03535320566533e-07	1.01826556956829	1
ENSG00000214866.8	DCDC2C	2	3704016	2_2	0	0.00998660405158769	6.50445122350246	2.04426628593139e-07	-0.68834344548628	1
ENSG00000134326.11	CMPK2	2	6869802	2_5	0	0.0131101940027146	4.76036529709797	1.96407637885737e-07	0.0851145661451437	1
ENSG00000151692.14	RNF144A	2	6917071	2_5	0	0.0346105218925858	13.9827141055819	1.52303049739424e-06	1.91665652520817	2
ENSG00000134313.15	KIDINS220	2	8837357	2_6	0	0.0120705890244702	4.77721438011366	1.81473062382035e-07	0.144797987980962	1
ENSG00000143797.11	MBOAT2	2	9004209	2_6	0	0.0246502838317036	11.5478897281701	8.95846344834707e-07	-1.43696932932083	1
ENSG00000151693.9	ASAP2	2	9373931	2_6	0	0.0283352477274453	12.873770420491	1.14799962880363e-06	-1.54163505023246	1
ENSG00000119185.12	ITGB1BP1	2	9424405	2_6	0	0.012207451619203	4.88388807747507	1.8762888089333e-07	0.176416101430499	1
ENSG00000119203.13	CPSF3	2	9426749	2_6	0	0.0375139345382647	15.5512272031361	1.83597285726735e-06	-1.7319745067647	2
ENSG00000134330.18	IAH1	2	9476032	2_6	0	0.0125657340570037	5.15760505911197	2.03959961302951e-07	-0.225175542830051	2
ENSG00000134308.13	YWHAQ	2	9690492	2_6	0	0.0154150056618917	7.09261578657688	3.4407973623528e-07	-0.786513237908303	1
ENSG00000115750.16	TAF1B	2	9843557	2_6	0	0.0131262171054645	5.57059341628265	2.3011769667226e-07	-0.587013357286637	2
ENSG00000134317.17	GRHL1	2	9938801	2_6	0	0.0257652084569684	11.9686584952651	9.7048339621459e-07	-1.64171234565549	1
ENSG00000172059.10	KLF11	2	10042727	2_6	0	0.0214972518315616	10.2472057884636	6.9326196807731e-07	1.16988581314037	1
ENSG00000171848.13	RRM2	2	10121909	2_6	0	0.0121562412027291	4.84411780134866	1.85320293080899e-07	0.334271740427223	1
ENSG00000115756.12	HPCAL1	2	10303214	2_7	0	0.0243388774518352	12.8522572915017	9.8443926810462e-07	-1.29845361215859	1
ENSG00000115758.12	ODC1	2	10448012	2_7	0	0.250674668839128	35.7683406098048	2.8217479362299e-05	-3.53217209545388	1
ENSG00000115761.15	NOL10	2	10689255	2_7	0	0.0104342444272135	4.82469673633702	1.58430940394518e-07	-0.166731969154935	2
ENSG00000143882.10	ATP6V1C2	2	10813718	2_7	0	0.010354518189879	4.75217792906041	1.54857256896837e-07	0.0462378339925869	1
ENSG00000143870.12	PDIA6	2	10833075	2_7	0	0.0139349437176414	7.56187554370982	3.31622293036139e-07	0.852295426554311	1
ENSG00000162975.4	KCNF1	2	10878554	2_7	0	0.019371856640754	10.6841972158357	6.51361546311651e-07	-1.17403401005538	1
ENSG00000150873.11	C2orf50	2	11130889	2_7	0	0.037322458805187	16.9276077879975	1.9882674784201e-06	1.71471723263122	1
ENSG00000162976.12	PQLC3	2	11153210	2_7	0	0.0125521902987958	6.57269215330433	2.59640107390239e-07	0.683069832672481	3
ENSG00000134318.13	ROCK2	2	11343610	2_7	0	0.0105178200516795	4.90012688138089	1.62196708046985e-07	0.21326536460674	2
ENSG00000169016.16	E2F6	2	11461351	2_7	0	0.0124819793776755	6.51961556903769	2.56102856559164e-07	-0.664163285082629	1
ENSG00000196208.13	GREB1	2	11571949	2_7	0	0.0113881663798155	5.65197643378027	2.02564398883054e-07	-0.452543497938295	1
ENSG00000169006.6	NTSR2	2	11670545	2_7	0	0.0145415576563516	7.96538345531133	3.64524389214168e-07	0.866576339129864	1
ENSG00000134324.11	LPIN1	2	11784824	2_7	0	0.0109119395565945	5.24797775070359	1.80219968938331e-07	0.343803020653886	1
ENSG00000071575.11	TRIB2	2	12717952	2_8	0	0.049365841124049	15.4350753137108	2.39797288365962e-06	-1.6980731193987	1
ENSG00000151779.12	NBAS	2	15560914	2_9	0	0.0233007982572832	12.1506626167579	8.91004167769371e-07	1.99685881815324	1
ENSG00000079785.14	DDX1	2	15591459	2_9	0	0.0230858515946438	12.062737628295	8.76396743115567e-07	1.24006266282339	2
ENSG00000197872.11	FAM49A	2	16666179	2_10	0	0.009787899270853	6.40408028193063	1.97267360039505e-07	0.649527171915126	2
ENSG00000163032.11	VSNL1	2	17538936	2_10	0	0.0280588594049072	16.372380986456	1.44574210308146e-06	-1.95874977603525	2
ENSG00000178295.14	GEN1	2	17622424	2_10	0	0.0694935348035806	25.0615477066424	5.48101845384527e-06	2.7337135160282	3
ENSG00000170745.11	KCNS3	2	17877595	2_10	0	0.00833757464216933	4.8887973717062	1.28277576354795e-07	0.220498815612243	1
ENSG00000183891.5	TTC32	2	19901956	2_12	0	0.0110271491996342	4.72941637012625	1.64126903014831e-07	-0.230709902671694	3
ENSG00000118965.14	WDR35	2	19990398	2_12	0	0.0147982992925325	7.35281109681391	3.42431878912953e-07	-0.787538730527699	2
ENSG00000132031.12	MATN3	2	20009334	2_12	0	0.0229530654269985	11.8195399262632	8.53788381088956e-07	-1.39161480226308	1
ENSG00000068697.6	LAPTM4A	2	20052509	2_12	0	0.0311227609614002	15.6695863465421	1.53477466917002e-06	2.04908639964222	1
ENSG00000115884.10	SDC1	2	20205142	2_12	0	0.0131252433566177	6.4231977050944	2.65318557774355e-07	-0.642398974667128	2
ENSG00000055917.15	PUM2	2	20352364	2_12	0	0.0165787673571611	8.42807446231043	4.39733522723476e-07	0.93321223604799	1
ENSG00000118960.12	HS1BP3	2	20630830	2_12	0	0.0146970616411168	7.42640931239528	3.43493379899033e-07	0.868489019760856	1
ENSG00000118961.14	LDAH	2	20683456	2_12	0	0.0531886159098375	19.418830078783	3.25050414622251e-06	-2.16482160781981	2
ENSG00000084674.14	APOB	2	21044338	2_13	0	0.0100532514386943	5.77251169525378	1.82633457030249e-07	0.864398593650353	2
ENSG00000119771.14	KLHL29	2	23386174	2_14	0	0.015200683395677	8.46874249856093	4.05126838624028e-07	-0.107892950682007	1
ENSG00000173960.13	UBXN2A	2	23927186	2_14	0	0.0225702548355158	19.8211537241015	1.40790828970494e-06	-3.82790615659443	2
ENSG00000205639.9	MFSD2B	2	24009668	2_14	0	0.0111878676812089	5.23230197205005	1.84225224958378e-07	-0.43824877789312	1
ENSG00000163026.11	WDCP	2	24047480	2_14	0	0.0166490600223765	8.41447076319254	4.40885177819712e-07	-0.649633661130759	3
ENSG00000119782.13	FKBP1B	2	24047480	2_14	0	0.0134843721307433	11.6862726266426	4.95924674178666e-07	-2.34722225089219	2
ENSG00000219626.8	FAM228B	2	24072814	2_14	0	0.0416625798044282	17.342961893716	2.27393686292572e-06	-2.13586381663477	2
ENSG00000115129.13	TP53I3	2	24084905	2_14	0	0.0119212929958549	6.69579248947051	2.51208494956547e-07	-1.18279484533421	1
ENSG00000176732.6	PFN4	2	24123648	2_14	0	0.011015387557071	10.1182291017097	3.5076258661281e-07	2.15532666975332	2
ENSG00000186453.12	FAM228A	2	24119662	2_14	0	0.0106765922618746	5.69711928127343	1.9142424527597e-07	-0.904703796625007	5
ENSG00000198399.14	ITSN2	2	24359729	2_14	0	0.0222633029936941	11.5118808407315	8.06575184527991e-07	-1.8328696272276	2
ENSG00000084676.15	NCOA1	2	24488615	2_15	0	0.0207054759166234	10.4726176911089	6.82416376779708e-07	-0.878514070755	3
ENSG00000138031.14	ADCY3	2	24920539	2_15	0	0.0111075074716079	20.4335250780647	7.14280646273189e-07	4.1537106583815	1
ENSG00000115137.11	DNAJC27	2	24970202	2_15	0	0.0160998219381984	26.7708803008603	1.35641535896534e-06	5.09408212511079	2
ENSG00000115138.10	POMC	2	25170853	2_15	0	0.0131491443883324	7.86685038394087	3.25542248342575e-07	-1.2329708788977	1
ENSG00000119772.16	DNMT3A	2	25343038	2_15	0	0.0161402806263867	9.76994715168644	4.96263426213947e-07	-1.30610579656676	1
ENSG00000138101.18	DTNB	2	25673919	2_15	0	0.0101756744287517	4.90174582787969	1.56972279426839e-07	-0.396102336314331	1
ENSG00000143970.16	ASXL2	2	25878763	2_15	0	0.0443498483649137	18.6963346683267	2.6095017136526e-06	2.22650081651671	1
ENSG00000084731.14	KIF3C	2	25946418	2_15	0	0.0102116430065956	4.78624514946274	1.53815299912395e-07	0.315895685583953	2
ENSG00000084733.10	RAB10	2	26033971	2_15	0	0.0399550411665531	17.1981530083829	2.16253111349855e-06	-2.27409239899576	1
ENSG00000157833.12	GAREM2	2	26165399	2_15	0	0.0182818735620349	9.85419735154509	5.66958055716959e-07	-1.43509562505079	3
ENSG00000084754.10	HADHA	2	26244785	2_15	0	0.016381444139886	8.92562629111197	4.60150457590931e-07	1.40689238353485	2
ENSG00000138018.17	SELENOI	2	26339748	2_15	0	0.0154675146924994	8.52615795211317	4.15033243939906e-07	1.09281129527782	1
ENSG00000173567.14	ADGRF3	2	26297663	2_15	0	0.0113922180581243	5.73492657458064	2.05610422166061e-07	0.891025998056721	1
ENSG00000157856.10	DRC1	2	26401975	2_15	0	0.0103301567098728	4.86803611999947	1.58259458539989e-07	0.316606996523796	1
ENSG00000157884.10	CIB4	2	26641739	2_15	0	0.0103539935285621	4.86777459791512	1.58616120285857e-07	0.0839459357072032	1
ENSG00000075426.11	FOSL2	2	28391927	2_17	0	0.0990290734719307	25.1863076107701	7.84939515119747e-06	-2.48141773133927	1
ENSG00000163803.12	PLB1	2	28622053	2_17	0	0.0131013505725894	5.80420793675935	2.39313944043789e-07	-0.308937732091012	1
ENSG00000213639.9	PPP1CB	2	28751273	2_17	0	0.0266013638944405	12.5234872565063	1.04842690174699e-06	2.15721048710773	1
ENSG00000163806.15	SPDYA	2	28782736	2_17	0	0.0559085957818117	19.6295538689225	3.45380638051727e-06	-2.74353226574826	2
ENSG00000171103.10	TRMT61B	2	28869813	2_17	0	0.0167807009297472	8.1485090422656	4.30325639524915e-07	-1.67721497316417	2
ENSG00000163811.11	WDR43	2	28895415	2_17	0	0.0137355437385366	6.25169520361693	2.70241862916847e-07	0.398251498791442	1
ENSG00000179270.6	C2orf71	2	29074488	2_18	0	0.0225925857211471	5.40251278330609	3.84123356956752e-07	-0.619622675297592	1
ENSG00000115295.19	CLIP4	2	29074202	2_18	0	0.0214166124831037	4.89471569805291	3.29903728419355e-07	0.516008300474199	1
ENSG00000213626.11	LBH	2	30406277	2_19	0	0.045269070042959	14.9744120414311	2.13334122483328e-06	1.87719668907797	1
ENSG00000172954.13	LCLAT1	2	30444038	2_19	0	0.0154942197302494	4.76494304772156	2.3234664106045e-07	-0.280842138378035	2
ENSG00000158089.14	GALNT14	2	31005348	2_19	0	0.167873350597267	27.819563084396	1.46974177103344e-05	-2.63985897090398	2
ENSG00000013016.15	EHD3	2	31234492	2_19	0	0.01564886878987	4.85904312480605	2.39299987740232e-07	0.159030002718885	2
ENSG00000091106.18	NLRC4	2	32264089	2_20	0	0.0148809347192492	5.05063769131048	2.36529547306944e-07	0.642439553358735	1
ENSG00000119820.10	YIPF4	2	32277426	2_20	0	0.0601986099980835	18.3837743307736	3.48281268286479e-06	2.44196696639714	1
ENSG00000115760.13	BIRC6	2	32357173	2_20	0	0.0146428918107321	4.89786960189008	2.25705969660649e-07	0.235719573585882	1
ENSG00000018699.11	TTC27	2	32678481	2_20	0	0.0182955738934282	7.00863651060186	4.03541819054662e-07	0.852293751277721	1
ENSG00000049323.15	LTBP1	2	32947295	2_20	0	0.0457721811185949	15.7487416963262	2.26859223586237e-06	1.71860262060578	1
ENSG00000152689.17	RASGRP3	2	33536526	2_21	0	0.0168882302253749	10.4340557072579	5.54557094382945e-07	-1.25362176748841	1
ENSG00000119812.18	FAM98A	2	33597253	2_21	0	0.0121782173933283	7.33763256384366	2.81221588130607e-07	-0.764610737522266	1
ENSG00000150938.9	CRIM1	2	36551229	2_23	0	0.00511068535131709	5.19988985020066	8.3633883085289e-08	-0.265206016508646	1
ENSG00000171055.14	FEZ2	2	36599027	2_23	0	0.0148803222140994	14.6409500778474	6.85631194820248e-07	-1.41479527366997	1
ENSG00000205221.12	VIT	2	36701311	2_23	0	0.0160415592103567	16.5412505399483	8.35071942288454e-07	1.74161212054407	3
ENSG00000115808.11	STRN	2	36973596	2_23	0	0.0125210253424402	15.0337279383158	5.92400688919741e-07	-2.21376615065118	2
ENSG00000008869.11	HEATR5B	2	37084196	2_23	0	0.00846043799216401	13.6409935959635	3.63201660624746e-07	-2.79284110409409	1
ENSG00000152133.14	GPATCH11	2	37097965	2_23	0	0.00744169992941379	8.06963646425563	1.88988378136691e-07	-0.653352594875602	1
ENSG00000055332.16	EIF2AK2	2	37156965	2_23	0	0.00548152052142303	13.5218272920878	2.33262756058829e-07	-3.22449914745366	2
ENSG00000218739.9	CEBPZOS	2	37195255	2_23	0	0.0188930626695645	18.7823449574846	1.11676334637215e-06	2.53840315203174	2
ENSG00000115816.14	CEBPZ	2	37231568	2_23	0	0.00502268869342004	8.29556517870729	1.31126725166708e-07	1.85638053615798	1
ENSG00000003509.15	NDUFAF7	2	37231568	2_23	0	0.00502268869342004	8.29556517870729	1.31126725166708e-07	-1.85638053615798	1
ENSG00000115825.9	PRKD3	2	37238166	2_23	0	0.0169574048821184	14.2583497003775	7.6091759291821e-07	-0.523186293705343	1
ENSG00000115828.15	QPCT	2	37344554	2_23	0	0.00490756106114287	4.90134276349028	7.56989334309538e-08	0.459625619188333	2
ENSG00000115841.19	RMDN2	2	37921933	2_24	0	0.0237765273327197	12.4835364244785	9.3410356755734e-07	-1.70942018681752	2
ENSG00000143889.15	HNRNPLL	2	38602595	2_24	0	0.013069893772284	6.0817821528341	2.50156557222614e-07	0.501159128505151	1
ENSG00000143891.16	GALM	2	38715882	2_24	0	0.0129169592663577	6.04796744611087	2.45854809524574e-07	0.920273375268429	1
ENSG00000115875.18	SRSF7	2	38740705	2_24	0	0.012466363918341	5.58628311870784	2.19165260889546e-07	0.570137445659122	1
ENSG00000163214.20	DHX57	2	38875912	2_25	0	0.0152979357640175	4.97107897631973	2.39327425799823e-07	-0.316923838253164	1
ENSG00000188010.12	MORN2	2	38875912	2_25	0	0.0509444186581173	16.4355860986183	2.63506164863241e-06	-2.03327199919755	2
ENSG00000214694.10	ARHGEF33	2	38882417	2_25	0	0.0506112857927956	16.3725172256918	2.60778510563819e-06	2.02066849191263	1
ENSG00000152154.10	TMEM178A	2	39518834	2_25	0	0.0153088113709836	4.97781257864846	2.39821981176126e-07	-0.159490590528744	2
ENSG00000138050.14	THUMPD2	2	39778359	2_25	0	0.0256899813643862	9.89154272585926	7.9971785813036e-07	1.12866215121046	1
ENSG00000162878.12	PKDCC	2	41963443	2_26	0	0.00703284194870235	8.68190954523175	1.92156503598838e-07	-1.01029368801758	2
ENSG00000143924.18	EML4	2	42168854	2_26	0	0.00467481280272697	4.82780445357614	7.1026901529611e-08	0.335225845666249	2
ENSG00000115944.14	COX7A2L	2	42372777	2_26	0	0.0103526331254614	12.3348815261842	4.01878506916094e-07	-1.20785204050956	2
ENSG00000057935.13	MTA3	2	42494666	2_26	0	0.013151026082776	14.5981828293371	6.04181483631189e-07	1.63659452810689	1
ENSG00000162881.6	OXER1	2	42764706	2_26	0	0.0062731362920575	7.60273520442809	1.5009407947595e-07	-0.740393246420378	1
ENSG00000162882.14	HAAO	2	42790625	2_26	0	0.00461733730198455	4.71111358261184	6.84579910209776e-08	0.193268800063181	1
ENSG00000152518.7	ZFP36L2	2	43226112	2_27	0	0.0107387573780898	5.43039287663142	1.83524586849739e-07	0.354050929582817	2
ENSG00000115970.18	THADA	2	43598160	2_27	0	0.0420407993241507	16.3955734497999	2.16923473255226e-06	-1.92432363536433	2
ENSG00000152527.13	PLEKHH2	2	43709219	2_27	0	0.0163247415184614	8.20119184267271	4.21339580225414e-07	1.18597903949634	2
ENSG00000223658.7	C1GALT1C1L	2	43675895	2_27	0	0.0245106556127683	10.995259800662	8.48143615334321e-07	-0.301739391130692	3
ENSG00000138036.18	DYNC2LI1	2	43774000	2_27	0	0.0332361464212478	17.4756428924685	1.82790154012073e-06	-2.5184024135709	3
ENSG00000138095.18	LRPPRC	2	43928169	2_27	0	0.0129535206468507	6.47873132038868	2.64111167519695e-07	-0.687755714868989	3
ENSG00000138032.20	PPM1B	2	44170486	2_28	0	0.00873577495345979	4.72753245379369	1.29970541996385e-07	-0.0847564407712453	1
ENSG00000138078.15	PREPL	2	44361802	2_28	0	0.00872103054165418	4.71157180937308	1.29313121624714e-07	-0.349565628375848	1
ENSG00000143919.14	CAMKMT	2	44362007	2_28	0	0.00913905623383238	5.15397373281374	1.48235602925155e-07	-0.37591353691173	2
ENSG00000068784.12	SRBD1	2	45607790	2_28	0	0.0142912782468508	9.38301823733393	4.22009870607497e-07	-1.10028121172037	2
ENSG00000171132.13	PRKCE	2	45649516	2_28	0	0.101914481141245	28.2244579178027	9.05254059488084e-06	-2.99289297323346	1
ENSG00000250565.6	ATP6V1E2	2	46539307	2_29	0	0.0173179337107451	5.7661949405173	3.14263807042909e-07	-0.462492224431096	3
ENSG00000119729.11	RHOQ	2	46542063	2_29	0	0.0172724403112468	5.74130243945864	3.12085146668067e-07	0.794131313985271	2
ENSG00000151665.12	PIGF	2	46617108	2_29	0	0.0163289115687861	5.20879728270494	2.676724453792e-07	-0.475070412357827	2
ENSG00000119878.5	CRIPT	2	46616237	2_29	0	0.0170448714032967	5.6155316913101	3.01226784051555e-07	0.553192512976086	2
ENSG00000171150.7	SOCS5	2	46682925	2_29	0	0.186299165612785	28.8277675738534	1.69017197123819e-05	-3.04475414511701	1
ENSG00000068724.15	TTC7A	2	46916048	2_29	0	0.0510618508142959	16.0774071631811	2.5835777552668e-06	-1.76806654356855	2
ENSG00000180398.11	MCFD2	2	46921024	2_29	0	0.0353422357023461	12.5517249069161	1.39606746140485e-06	-1.47183062095038	2
ENSG00000119888.10	EPCAM	2	47345021	2_30	0	0.0174861487973933	4.9089849081384	2.70143697790952e-07	-0.229569992177551	2
ENSG00000095002.13	MSH2	2	47403074	2_30	0	0.0196467497059429	6.01413813982238	3.71854537566971e-07	-0.545038941582159	1
ENSG00000116062.14	MSH6	2	47794240	2_30	0	0.0316926438102968	10.5625377790112	1.0535028593283e-06	1.22674216661125	1
ENSG00000138081.20	FBXO11	2	47901270	2_30	0	0.0179671892664126	5.16633531066883	2.92127004980385e-07	0.314371115715923	2
ENSG00000162869.15	PPP1R21	2	48428760	2_31	0	0.0151783282319399	5.69652088846098	2.72108813186184e-07	-0.494542516993166	4
ENSG00000243244.5	STON1	2	48553788	2_31	0	0.0137253685437777	4.74360439767514	2.04899760770835e-07	-0.00615625901903398	1
ENSG00000242441.7	GTF2A1L	2	48595242	2_31	0	0.0192386538768258	7.94392652451305	4.80970980154592e-07	-0.804968225523875	1
ENSG00000068781.21	STON1-GTF2A1L	2	48595242	2_31	0	0.0245673995968645	10.2663536225412	7.93751178105349e-07	-1.12136760307284	2
ENSG00000138039.14	LHCGR	2	48685277	2_31	0	0.0151017693205324	5.64862070390821	2.68459773439847e-07	-0.386280607832241	4
ENSG00000179915.22	NRXN1	2	51224848	2_33	0	0.021556057813365	6.14610567834017	4.16944583952843e-07	-0.502075105587066	1
ENSG00000143942.4	CHAC2	2	53756825	2_36	0	0.022779349579005	25.5530402301635	1.83186249806225e-06	2.32873121118389	3
ENSG00000115239.21	ASB3	2	53787421	2_36	0	0.00441861255982479	10.6675221622737	1.48340059947103e-07	-1.21268890523214	1
ENSG00000119737.5	GPR75	2	53860333	2_36	0	0.00231607455270344	4.7118150974943	3.43439108377878e-08	0.062475393758467	2
ENSG00000068878.14	PSME4	2	53970692	2_36	0	0.00734037602842841	15.1473757315991	3.49916708251755e-07	-1.66898112677501	1
ENSG00000170634.12	ACYP2	2	54054714	2_36	0	0.00234631491082826	4.85574806840348	3.5855139812939e-08	0.114830825603999	2
ENSG00000177994.15	C2orf73	2	54330223	2_36	0	0.0228015977704856	25.5924971219805	1.83648301930962e-06	-2.32410371401669	2
ENSG00000115306.15	SPTBN1	2	54257144	2_36	0	0.00251409191784713	5.41270447621472	4.28256971661927e-08	-0.150816769245547	3
ENSG00000214595.11	EML6	2	54723342	2_36	0	0.694298551510854	26.095417768454	5.70189856231809e-05	-4.17030762148007	1
ENSG00000143947.13	RPS27A	2	55231526	2_36	0	0.00606847913187614	12.7334454418249	2.43183871613254e-07	0.921862008266291	1
ENSG00000162994.15	CLHC1	2	55231958	2_36	0	0.00625318138426145	15.1011174148151	2.97179661939325e-07	-2.03985658066457	1
ENSG00000163001.11	CFAP36	2	55566340	2_36	0	0.00818788025021144	15.0508577659039	3.87830274521126e-07	-0.226562682081891	1
ENSG00000275052.4	PPP4R3B	2	55614504	2_36	0	0.0821239045681432	42.5148734102171	1.09880203134102e-05	-4.18563960316376	2
ENSG00000138035.14	PNPT1	2	55693981	2_36	0	0.0472762406685158	21.7565557262084	3.23699517434935e-06	4.25891532724966	1
ENSG00000115380.19	EFEMP1	2	55885540	2_36	0	0.0163312538585483	25.4759343153038	1.30935865665555e-06	-2.82660901231136	2
ENSG00000055813.5	CCDC85A	2	56183655	2_37	0	0.0233279417141887	9.50054782597452	6.97483669559457e-07	-0.91607313566805	1
ENSG00000028116.16	VRK2	2	58135026	2_39	0	0	11.2957966693908	0	1.31132008094278	1
ENSG00000162927.13	PUS10	2	61026898	2_40	0	0.0119849285515208	5.71977211942262	2.15736261958184e-07	-0.794602638195606	2
ENSG00000162929.13	KIAA1841	2	61065721	2_40	0	0.0205063516875258	10.1145790396983	6.52747455450853e-07	-1.11658820025419	2
ENSG00000237651.6	C2orf74	2	61144588	2_40	0	0.0110253074285268	6.05753137693472	2.1018191962541e-07	-0.831978714420156	2
ENSG00000173209.22	AHSA2	2	61173681	2_40	0	0.0141353459790935	7.51928664837794	3.3449686956199e-07	-1.46850925478216	3
ENSG00000115464.14	USP34	2	61470194	2_40	0	0.0182510079062271	10.9288930536992	6.27728725773317e-07	-1.72262630286844	1
ENSG00000082898.16	XPO1	2	61538854	2_40	1	0.0456454972926764	18.8858036768589	2.71295373339779e-06	-3.97441417246609	1
ENSG00000170264.12	FAM161A	2	61854233	2_40	0	0.0116849465657708	5.22732037814465	1.92227192421764e-07	-0.0750235282722948	3
ENSG00000115484.14	CCT4	2	61888641	2_40	0	0.0114156311935046	5.04387128380754	1.81206135448981e-07	0.0649004849157299	2
ENSG00000170340.10	B3GNT2	2	62212568	2_41	0	0.0571663421014668	17.03961135416	3.06555464903022e-06	-1.8060893986725	1
ENSG00000186889.9	TMEM17	2	62464140	2_41	0	0.0195903454080282	6.81058264054619	4.1988980896612e-07	-0.469727546461418	2
ENSG00000014641.17	MDH1	2	63589538	2_41	0	0.0234684805058253	8.5261536594987	6.29719440031019e-07	1.48282849236661	1
ENSG00000143951.15	WDPCP	2	63464786	2_41	0	0.0511163588000317	15.9621391515829	2.56779279596274e-06	2.54999947704797	1
ENSG00000169764.15	UGP2	2	63640312	2_41	0	0.0219934624009502	7.90932771857386	5.47447087354518e-07	1.40676885921823	3
ENSG00000143952.19	VPS54	2	64036747	2_41	0	0.0360051148088624	12.6042453684362	1.42820326910005e-06	-1.59290335680232	1
ENSG00000119844.15	AFTPH	2	64525160	2_42	0	0.0296895057443487	12.8025387582453	1.19621168578577e-06	-1.47509940181952	1
ENSG00000179833.4	SERTAD2	2	64654863	2_42	0	0.0138403055066992	5.58638359160481	2.43324255825016e-07	0.478681836579886	1
ENSG00000115902.10	SLC1A4	2	64988805	2_42	0	0.0348790120574276	14.7976220633081	1.6242956449561e-06	1.89222539722514	2
ENSG00000138069.16	RAB1A	2	65129770	2_42	0	0.104499115502162	36.7785452314951	1.20952858064651e-05	5.01058399540961	2
ENSG00000138071.13	ACTR2	2	65224723	2_42	0	0.0126806400979854	5.93194952962338	2.36726892704947e-07	1.07179684359556	1
ENSG00000143971.7	ETAA1	2	67397667	2_44	0	0	8.97542314931939	0	0.220861235505757	3
ENSG00000197223.11	C1D	2	68071292	2_45	0	0.0124260967905424	6.21290334659816	2.42961971635647e-07	-0.654263112833799	3
ENSG00000243667.6	WDR92	2	68157965	2_45	0	0.115023525766218	25.7506784810586	9.32146827345569e-06	2.52380539229231	2
ENSG00000115946.7	PNO1	2	68157965	2_45	0	0.0128792876140571	9.27810616499876	3.76062607591959e-07	-2.10574769330736	2
ENSG00000221823.10	PPP3R1	2	68282902	2_45	0	0.0126442187699463	6.09526567487763	2.42545719815005e-07	0.395350362569727	1
ENSG00000119865.8	CNRIP1	2	68320518	2_45	0	0.0112306100434552	5.39850191751826	1.90803168030907e-07	0.352163519798552	1
ENSG00000115956.9	PLEK	2	68364946	2_45	0	0.0132796650619381	7.94569513522373	3.32068738961719e-07	1.23784169677824	1
ENSG00000204923.3	FBXO48	2	68442924	2_45	0	0.0168486637293502	8.97961478002146	4.76137231467376e-07	0.953994154209503	2
ENSG00000169621.9	APLF	2	68462021	2_45	0	0.0104070588652525	4.74512624388699	1.55412073941434e-07	-0.294324041658164	1
ENSG00000169604.19	ANTXR1	2	69012709	2_48	0	0.00275926507762381	6.39402014562848	5.55234442161413e-08	-0.720475629060761	1
ENSG00000198380.12	GFPT1	2	69379204	2_48	0	0.00454485139008454	10.9394710796055	1.5646780321549e-07	-2.67826488165985	3
ENSG00000169599.12	NFU1	2	69423598	2_48	0	0.00338659152165821	7.64256159593333	8.14536852550667e-08	-0.0645058993770924	3
ENSG00000196975.15	ANXA4	2	69645665	2_48	0	0.013754879190868	23.1981204560961	1.00419615277481e-06	2.77525647244789	1
ENSG00000115977.18	AAK1	2	69392043	2_48	0	0.0738420694452729	22.6053274164742	5.25319636234452e-06	3.85146465005666	1
ENSG00000124380.10	SNRNP27	2	69892946	2_48	0	0.00333147815061885	7.77259131194692	8.14913994141413e-08	0.629457279930204	1
ENSG00000244617.2	ASPRV1	2	69953139	2_48	0	0.00724506590223584	15.4132335667627	3.51435050251922e-07	1.68187205248276	2
ENSG00000115998.7	C2orf42	2	70248695	2_48	0	0.00237878433672556	4.95862844043803	3.71215080400432e-08	0.308939583384479	2
ENSG00000116001.15	TIA1	2	70249121	2_48	0	0.00246554863286397	5.31669963724721	4.12538678410444e-08	-0.455130853647314	1
ENSG00000116005.11	PCYOX1	2	70255319	2_48	0	0.011913555501751	19.3676347952356	7.26151022711541e-07	-1.74051906112554	1
ENSG00000143977.13	SNRPG	2	70293743	2_48	0	0.00253952539915825	5.60255038048739	4.47762073532086e-08	0.532263714141943	1
ENSG00000035141.7	FAM136A	2	70301469	2_48	0	0.00236792454099311	4.91247867993364	3.66081271150648e-08	-0.289431605808624	1
ENSG00000075340.22	ADD2	2	70766001	2_48	0	0.00327992225658247	7.95292874444315	8.2091769085247e-08	0.866205718483338	2
ENSG00000152672.7	CLEC4F	2	70882105	2_48	0	0.00261969253885763	5.83749982320661	4.81267103873975e-08	0.515295806663817	1
ENSG00000116031.8	CD207	2	70838708	2_48	0	0.00238695359792362	4.96276245847612	3.72800459031195e-08	-0.250264304796277	2
ENSG00000116035.2	VAX2	2	70899595	2_48	0	0.00255704749540564	5.61083058643612	4.51517850229795e-08	0.459100600021093	2
ENSG00000116039.11	ATP6V1B1	2	70904341	2_48	0	0.00268151313749543	6.05768090372246	5.11205238205875e-08	0.560683924118245	1
ENSG00000144031.11	ANKRD53	2	70978846	2_48	0	0.00268542493421531	6.08027014279645	5.13860063074909e-08	0.544719765740564	2
ENSG00000144043.11	TEX261	2	70994429	2_48	0	0.00268983159649572	6.09058960479179	5.15576841212301e-08	0.55755599872339	1
ENSG00000124357.12	NAGK	2	71062008	2_48	0	0.00251028039047541	5.45627912024459	4.31050135655583e-08	-0.360621993735336	2
ENSG00000124370.10	MCEE	2	71124357	2_48	0	0.00238131928184049	4.93257544334658	3.69658195093504e-08	0.278635841043638	1
ENSG00000124383.8	MPHOSPH10	2	71130287	2_48	0	0.00284704178917239	6.64779444502718	5.95635258433268e-08	-0.622164421595552	1
ENSG00000124374.8	PAIP2B	2	71227813	2_48	0	0.00277807737045011	6.397030593943	5.59283153984217e-08	0.613063584869477	1
ENSG00000075292.18	ZNF638	2	71307031	2_48	0	0.0224494636350209	25.7760609516682	1.82109034973142e-06	-2.37882947227301	1
ENSG00000135636.13	DYSF	2	71455269	2_48	0	0.00236819202488459	4.88420858071538	3.64015679070068e-08	0.237952632535738	2
ENSG00000003137.8	CYP26B1	2	72107429	2_48	0	0.00388356763831876	9.57383104594424	1.17010707732272e-07	-1.02458855063172	1
ENSG00000144036.15	EXOC6B	2	72803545	2_48	0	0.00275333225230234	6.28282633775017	5.44405684628428e-08	0.651502107732898	2
ENSG00000116096.5	SPR	2	72887223	2_48	0	0.0112146982361618	19.0999561297244	6.74107153076871e-07	2.09172164682425	1
ENSG00000144040.12	SFXN5	2	72945843	2_48	0	0.00331189227727191	7.81327926568759	8.14363918635154e-08	0.566225231042157	2
ENSG00000135631.16	RAB11FIP5	2	73156338	2_48	0	0.00232924363214648	4.77914183590862	3.50327161527943e-08	-0.335243802160029	2
ENSG00000135632.11	SMYD5	2	73214257	2_48	0	0.00242379521056535	5.39192202172158	4.11290330632836e-08	0.708337308883575	1
ENSG00000135624.15	CCT7	2	73233389	2_48	0	0.00236399952548039	5.07475077120228	3.77547046301649e-08	0.699179222544419	1
ENSG00000163013.11	FBXO41	2	73265486	2_48	0	0.00243661540208395	5.10306401357047	3.91315431852507e-08	0.0234731743459754	1
ENSG00000144035.3	NAT8	2	73617691	2_48	0	0.00613066417462138	14.2750179586948	2.75418535066268e-07	-2.03579695024601	1
ENSG00000144034.14	TPRKB	2	73737087	2_48	0	0.0076894972036663	16.0175606270163	3.87617426219646e-07	1.95838145396197	2
ENSG00000144048.10	DUSP11	2	73780009	2_48	0	0.00939618483571259	18.1292985115064	5.36094714011227e-07	-2.25894246623995	1
ENSG00000124356.15	STAMBP	2	73828407	2_48	0	0.00234320312507597	4.79726626493156	3.5376326667199e-08	-0.222355172389695	3
ENSG00000163017.13	ACTG2	2	73892895	2_48	0	0.00528164156039068	12.153383310863	2.02011034932723e-07	-1.08753080068279	1
ENSG00000114956.19	DGUOK	2	73915326	2_48	0	0.00234170920096599	4.78441072609781	3.52590325173046e-08	0.0850743880287437	1
ENSG00000163170.11	BOLA3	2	74129470	2_48	0	0.00835059852183351	16.868842813887	4.43314431499483e-07	-1.73177923695358	2
ENSG00000114978.17	MOB1A	2	74178740	2_48	0	0.00281179600545889	6.45985294092541	5.71630528495186e-08	-0.585979198031102	2
ENSG00000065911.11	MTHFD2	2	74198820	2_48	0	0.00239896076171398	5.00881798327112	3.78152841645889e-08	-0.249963509122638	1
ENSG00000188687.17	SLC4A5	2	74361478	2_48	0	0.00234480016477789	4.8127207053437	3.55144807080945e-08	-0.213827664830046	1
ENSG00000204843.12	DCTN1	2	74361478	2_48	0	0.00234877297309544	4.82981289549047	3.57009950906546e-08	0.227036890606783	2
ENSG00000284308.1	C2orf81	2	74421241	2_48	0	0.00737560684280791	15.4692276480726	3.59066892294283e-07	-1.62190400114732	1
ENSG00000114993.16	RTKN	2	74442199	2_48	0	0.00272188085452885	6.24012965788637	5.3452952427282e-08	-0.66579479357213	2
ENSG00000239779.6	WBP1	2	74460654	2_48	0	0.00559734953282787	12.9100449889819	2.27415026365882e-07	-1.37802977363923	1
ENSG00000115275.11	MOGS	2	74465064	2_48	0	0.00958173255176098	17.8921084875974	5.3952868670497e-07	1.74158471435148	2
ENSG00000135637.13	CCDC142	2	74483364	2_48	0	0.0109375003616303	19.1794274071994	6.60180498757232e-07	-1.88013492724399	1
ENSG00000115282.19	TTC31	2	74483364	2_48	0	0.0109375003616303	19.1794274071994	6.60180498757232e-07	1.88013492724399	1
ENSG00000179528.15	LBX2	2	74502935	2_48	0	0.00232872300974285	4.72978823882445	3.46631881989262e-08	0.0492947103274461	1
ENSG00000115325.13	DOK1	2	74548714	2_48	0	0.00259811875785243	5.77241923368071	4.7198243575892e-08	-0.565731701715459	1
ENSG00000115318.11	LOXL3	2	74554450	2_48	0	0.0037457535638914	9.10676160345317	1.07352495111451e-07	1.01702884235478	1
ENSG00000135622.12	SEMA4F	2	74645686	2_48	0	0.00506058464363257	11.904956221404	1.89599623095713e-07	1.29314475296093	1
ENSG00000159399.9	HK2	2	74834299	2_48	0	0.00752621659362862	15.7156340967352	3.72235333365573e-07	-1.57401381516596	2
ENSG00000115350.11	POLE4	2	74956893	2_48	0	0.0163154094332375	22.9790360932357	1.17988249476728e-06	-2.11555420296853	1
ENSG00000115353.10	TACR1	2	75066030	2_48	0	0.0342337916148681	29.9623062506476	3.22804228581082e-06	2.50757829413201	2
ENSG00000115363.13	EVA1A	2	75568585	2_49	0	0.044189528789044	12.7147794560572	1.76822357175609e-06	1.37917524670465	1
ENSG00000005436.13	GCFC2	2	75711125	2_49	0	0.0244908294393229	7.0818084930617	5.45829049911323e-07	0.818008185064217	2
ENSG00000115423.18	DNAH6	2	84469990	2_53	0	0.00946178017512556	6.23012427785771	1.85514789367884e-07	-0.47648776581876	2
ENSG00000034510.5	TMSB10	2	84905643	2_53	0	0.0127396115216396	9.04318486237062	3.62565576090226e-07	-1.19313736329144	1
ENSG00000186854.10	TRABD2A	2	84985273	2_54	0	0.00611740448981324	5.53787098403113	1.06615170294374e-07	0.647320488318367	1
ENSG00000176407.17	KCMF1	2	84970689	2_54	0	0.00745275851804284	6.72234021927802	1.57669072082196e-07	0.253533844598296	1
ENSG00000152284.4	TCF7L1	2	85131862	2_54	0	0.00586932193892253	5.2732606711489	9.7403855016244e-08	0.684349254659176	1
ENSG00000152291.13	TGOLN2	2	85326957	2_54	0	0.011478036248441	11.7467978253515	4.24322498670331e-07	1.57614937851238	2
ENSG00000042445.13	RETSAT	2	85361324	2_54	0	0.00596238113976622	5.61486523529281	1.05358127926757e-07	-0.953051863623067	1
ENSG00000042493.15	CAPG	2	85417309	2_54	0	0.00718564888256101	7.03470048049881	1.59081829487112e-07	-0.846666975580086	1
ENSG00000168906.12	MAT2A	2	85539177	2_54	0	0.00751154936506215	7.43793425214371	1.75829132942667e-07	-0.909848581881598	1
ENSG00000118640.10	VAMP8	2	85561017	2_54	0	0.00788022072176831	7.27749192875641	1.80480002453117e-07	0.488724272354059	2
ENSG00000168899.4	VAMP5	2	85584469	2_54	0	0.00577090596337482	4.73852374893213	8.60589479921752e-08	-0.0274560652102771	2
ENSG00000168883.19	USP39	2	85599009	2_54	0	0.00599672262099105	5.04375128097106	9.51867715315991e-08	-0.210960567495896	1
ENSG00000115523.16	GNLY	2	85693206	2_54	0	0.00676126710325142	6.172621252063	1.31342928845598e-07	0.579258010118024	1
ENSG00000168874.12	ATOH8	2	85711284	2_54	0	0.0072622401077499	6.84289730743367	1.5639382440271e-07	-0.541674444679559	2
ENSG00000115525.17	ST3GAL5	2	85904899	2_54	0	0.00637183878757319	6.78891943787023	1.3613644580377e-07	-0.975464842117086	2
ENSG00000068654.15	POLR1A	2	86105686	2_54	0	0.0110557343883053	12.9824457670088	4.51703116595315e-07	2.39686342994352	2
ENSG00000132300.18	PTCD3	2	86105686	2_54	0	0.0134940984367764	14.2788250856024	6.06380631767439e-07	-2.21209941779426	1
ENSG00000132305.20	IMMT	2	86196101	2_54	0	0.207548863322372	22.3988334020881	1.46303505615997e-05	3.82827507963692	3
ENSG00000132313.14	MRPL35	2	86165645	2_54	0	0.00584986148872257	4.92708502024136	9.07077956896587e-08	0.310379508599011	3
ENSG00000115561.15	CHMP3	2	86565206	2_54	0	0.00960537740915235	10.8699915795456	3.28588693001012e-07	1.98102849475141	1
ENSG00000239305.6	RNF103	2	86623855	2_54	0	0.141370215659997	18.7163312306293	8.32698182379451e-06	3.87929930974644	1
ENSG00000172086.7	KRCC1	2	88056216	2_55	0	0.0136572794566104	4.81503434915767	2.06953396966284e-07	-0.109333276391534	1
ENSG00000115593.14	SMYD1	2	88067820	2_55	0	0.0209231311611112	8.85915772286472	5.83348499192677e-07	-0.94717621795431	2
ENSG00000163586.9	FABP1	2	88128319	2_55	0	0.0135530290330551	4.74247767640024	2.02278925322319e-07	0.101671934292001	2
ENSG00000144115.16	THNSL2	2	88153919	2_55	0	0.0144301978393915	5.33632833473614	2.42339273797318e-07	0.514872064602731	3
ENSG00000172071.11	EIF2AK3	2	88645728	2_55	0	0.024466667175719	10.3458551658469	7.96618122796154e-07	-1.38130723451592	1
ENSG00000153574.8	RPIA	2	88689934	2_55	0	0.0170537919662637	6.91916705854579	3.71350275987917e-07	1.28556772587549	2
ENSG00000144029.11	MRPS5	2	95149561	2_57	0	0.0162136185352449	9.46684596017959	4.83052389994386e-07	2.2119807840512	2
ENSG00000144026.11	ZNF514	2	95142476	2_57	0	0.0176250715839846	8.65782292992945	4.80229199007628e-07	0.838917849776978	4
ENSG00000275111.4	ZNF2	2	95165349	2_57	0	0.0122144261251976	4.72226320821466	1.8152323841864e-07	0.0745330720371445	1
ENSG00000233757.6	AC092835.2	2	95207631	2_57	0	0.0125542977933708	5.045343754378	1.99338947621068e-07	0.383196636488691	1
ENSG00000155066.15	PROM2	2	95274094	2_57	0	0.0123827221226291	4.87315581761123	1.89904562490962e-07	-0.373353692724337	2
ENSG00000115041.12	KCNIP3	2	95306411	2_57	0	0.0159420347208197	7.17143804721348	3.59798190886298e-07	0.705212574906524	2
ENSG00000186281.12	GPAT2	2	96025125	2_57	0	0.0139897614565315	6.06772377032177	2.67143790891468e-07	0.728703792519388	2
ENSG00000274286.1	ADRA2B	2	96070820	2_57	0	0.0124124675001441	5.05339672965637	1.97401520271009e-07	0.553005066158963	2
ENSG00000188886.3	ASTL	2	96138165	2_57	0	0.0122375442700053	4.85809608813717	1.87098088290055e-07	0.369307031953942	2
ENSG00000158050.4	DUSP2	2	96145593	2_57	0	0.0150892796237405	6.80754874805464	3.23272111796047e-07	-0.808849268902698	1
ENSG00000084090.13	STARD7	2	96181298	2_57	0	0.0389874851685753	17.0388692346436	2.09061935199859e-06	-2.66838850631756	2
ENSG00000135956.8	TMEM127	2	96266108	2_57	0	0.0131278231282411	5.65238405680513	2.33524985210659e-07	0.686664862165222	1
ENSG00000144021.2	CIAO1	2	96266108	2_57	0	0.0153075809565038	6.85939743855211	3.30446765747941e-07	-1.15584085563554	2
ENSG00000198885.9	ITPRIPL1	2	96325754	2_57	0	0.0341285208553382	15.6741255541796	1.68348697692242e-06	2.69577568382005	1
ENSG00000114988.11	LMAN2L	2	96739703	2_57	0	0.012250980491443	4.87555320882178	1.87976570700189e-07	0.271127327602734	2
ENSG00000158158.11	CNNM4	2	96759866	2_57	0	0.0124219493056944	4.92233905671384	1.92428879661433e-07	0.305379319017729	1
ENSG00000163126.14	ANKRD23	2	96855702	2_57	0	0.0123958856259648	4.84931289642222	1.89176306289035e-07	0.101778799637995	1
ENSG00000144199.11	FAHD2B	2	97095539	2_57	0	0.0137621795275263	6.06276340987645	2.625831255614e-07	-1.54458360129693	1
ENSG00000135940.6	COX5B	2	97649028	2_57	0	0.0392248816716112	16.1611993528352	1.99500598666352e-06	2.60914540798083	1
ENSG00000115073.7	ACTR1B	2	97658891	2_57	0	0.0179255653236985	8.37362108411203	4.72383956580088e-07	-1.41772329190544	3
ENSG00000228486.10	LINC01125	2	97662613	2_57	0	0.0155352963633748	7.09458590982716	3.46861077074051e-07	0.793324717956907	2
ENSG00000115085.13	ZAP70	2	97713755	2_57	0	0.034108782483484	14.841064142276	1.59308971296137e-06	2.50229160597145	1
ENSG00000075568.16	TMEM131	2	97973620	2_57	0	0.0177676365923649	9.69863203181105	5.42311880839544e-07	-2.17452591030877	2
ENSG00000144191.11	CNGA3	2	98345664	2_57	0	0.0125528943495196	5.09414031116998	2.01244374981104e-07	0.345479632475068	1
ENSG00000040933.15	INPP4A	2	98444410	2_58	0	0.0175833732803774	13.1760097132948	7.29113393174408e-07	1.61885875585055	1
ENSG00000183513.8	COA5	2	98608705	2_58	0	0.0244666804430221	16.3127351607027	1.25606122449619e-06	-1.85834048428757	1
ENSG00000115446.11	UNC50	2	98608705	2_58	0	0.0244666804430221	16.3127351607027	1.25606122449619e-06	-1.85834048428757	1
ENSG00000071073.12	MGAT4A	2	98743332	2_58	0	0.0125532611985317	9.98423498252263	3.94439439324522e-07	1.29943509180916	1
ENSG00000196872.11	KIAA1211L	2	98893765	2_58	0	0.00749299710884088	5.10671731620929	1.20422144445149e-07	-0.383488624259813	1
ENSG00000273045.5	C2orf15	2	99141233	2_58	0	0.0151687123375507	11.7760924555189	5.62158647627307e-07	1.3031474307434	1
ENSG00000135951.14	TSGA10	2	99155218	2_58	0	0.00743283085857582	5.03058927612759	1.17674424896057e-07	0.352962538516767	2
ENSG00000144182.16	LIPT1	2	99155127	2_58	0	0.00944238223810723	7.29127766353125	2.16667707419058e-07	0.948193256575668	2
ENSG00000158411.11	MITD1	2	99180175	2_58	0	0.00914933510444227	6.99333458688766	2.01364456884639e-07	-0.889719958695354	1
ENSG00000144214.9	LYG1	2	99304742	2_58	0	0.00750226732981252	5.11839375386643	1.20846813071586e-07	-0.296944391228329	3
ENSG00000158417.10	EIF5B	2	99337171	2_58	0	0.0139959146094973	11.0139742198622	4.8512573466391e-07	1.48881395132549	1
ENSG00000115514.11	TXNDC9	2	99340840	2_58	0	0.0299948953614998	18.2521486959691	1.72294067189753e-06	2.17141277719939	2
ENSG00000135945.9	REV1	2	99488850	2_58	0	0.0134198963664143	10.6160914725024	4.48355795292449e-07	1.44746269238638	2
ENSG00000144218.18	AFF3	2	100143348	2_58	0	0.0131207260230363	10.4027248758893	4.29550227501677e-07	1.64323936173968	1
ENSG00000115526.10	CHST10	2	100417235	2_58	0	0.00855691101086964	6.36079801982433	1.71292202816495e-07	-0.668183453355824	2
ENSG00000115539.13	PDCL3	2	100562583	2_58	0	0.0226357384504622	15.5735352992952	1.10940687382027e-06	1.9653680561202	3
ENSG00000170485.16	NPAS2	2	100821099	2_58	0	0.00806856707082326	5.8056716221907	1.47420491558945e-07	-0.445990069950419	1
ENSG00000071082.10	RPL31	2	101001757	2_58	0	0.067953499619602	26.1005701085652	5.58175532312349e-06	-2.37455727828576	1
ENSG00000204634.12	TBC1D8	2	101047033	2_58	0	0.0201634523986445	14.4750460337956	9.18531007227684e-07	-1.62123964040967	1
ENSG00000158435.7	CNOT11	2	101252269	2_59	0	0	219.468044119772	0	0.0380259586054017	2
ENSG00000163162.8	RNF149	2	101303817	2_59	0	0	15.9944422280781	0	0.660094917604253	2
ENSG00000196460.12	RFX8	2	101462809	2_59	0	0	54.812915798143	0	1.81791261697829	2
ENSG00000071054.16	MAP4K4	2	101698595	2_59	0	0	101.108295793311	0	0.634167733722019	1
ENSG00000115590.13	IL1R2	2	101991888	2_59	0	0	100.487054051005	0	-1.76398589240442	1
ENSG00000115598.9	IL1RL2	2	102186984	2_60	0	0.0153456211630502	4.72247151649985	2.28067180414729e-07	0.228854324363877	1
ENSG00000115604.10	IL18R1	2	102310670	2_60	0	0.0273904330232057	10.2208874629826	8.81041728798214e-07	1.21519011174127	1
ENSG00000115607.9	IL18RAP	2	102418584	2_60	0	0.0188228301120648	6.74239709138017	3.99400149169259e-07	1.06356972289108	3
ENSG00000135953.10	MFSD9	2	102735277	2_60	0	0.0163188147258779	5.25498694114371	2.6987908344012e-07	-0.202328253939325	2
ENSG00000170417.15	TMEM182	2	102738292	2_60	0	0.0155975094269628	4.85941150881874	2.38532691384819e-07	0.00728354573459565	1
ENSG00000198914.3	POU3F3	2	104853785	2_62	0	0.0257672148649049	7.62627432854202	6.18427617723933e-07	0.793736341408846	1
ENSG00000135972.8	MRPS9	2	105042423	2_62	0	0.0190497759594007	4.75668666269162	2.85169707488638e-07	0.111760879367545	2
ENSG00000135966.12	TGFBRAP1	2	105330291	2_62	0	0.0309678346749001	9.37727236543036	9.13895089642166e-07	1.14545859808898	1
ENSG00000135974.9	C2orf49	2	105336368	2_62	0	0.0273512013813312	8.19406037756505	7.05317306839783e-07	-0.901698310249963	2
ENSG00000071051.13	NCK2	2	105744738	2_63	0	0.0290634956668846	7.78309342270789	7.11883727555999e-07	0.900492474546362	1
ENSG00000119147.9	C2orf40	2	106024112	2_63	0	0.0733456324073737	16.6726636422281	3.84847101454158e-06	1.82484377985372	4
ENSG00000115652.14	UXS1	2	106194127	2_63	0	0.0301756055993389	8.14093218604916	7.73106109937824e-07	1.23512417809411	4
ENSG00000144057.15	ST6GAL2	2	106886868	2_64	0	0.153866551225109	27.1350962561707	1.31396730744486e-05	-3.43100823237439	2
ENSG00000115665.8	SLC5A7	2	107986299	2_65	0	0.0748345719789819	21.5801641682613	5.08236670118392e-06	2.13408715715139	2
ENSG00000198203.9	SULT1C2	2	108287884	2_65	0	0.0133149455462823	5.08563731239291	2.13105055743289e-07	0.152306160593487	2
ENSG00000198075.9	SULT1C4	2	108296217	2_65	0	0.0179639557632548	7.92302989056294	4.47921846664458e-07	0.792249945637592	2
ENSG00000135968.20	GCC2	2	108449810	2_65	0	0.0130452700834668	4.89196104929475	2.00837607475751e-07	0.320770655007393	2
ENSG00000153201.15	RANBP2	2	108719562	2_65	0	0.0896041100037862	23.3355956728041	6.58045306013399e-06	2.37078708198395	1
ENSG00000163006.11	CCDC138	2	108791703	2_65	0	0.0608875385876975	19.5827217804182	3.752411387606e-06	-2.15531332476377	1
ENSG00000186522.14	SEPT10	2	109574715	2_65	0	0.0128942542940784	4.78175448918852	1.94040541914335e-07	-0.0295295883659247	3
ENSG00000198142.4	SOWAHC	2	109613916	2_65	0	0.0703915893543174	20.9850916121241	4.64879734424545e-06	2.75388153444174	2
ENSG00000144063.3	MALL	2	110117223	2_67	0	0.00279048169102536	4.89250245041012	4.29654339871918e-08	-0.180467086460007	1
ENSG00000144061.12	NPHP1	2	110205149	2_67	0	0.00289260179302486	5.23133089472511	4.76222396129968e-08	-0.32164760392141	1
ENSG00000169679.14	BUB1	2	110678318	2_67	0	0.00292937148912964	5.34030627222863	4.92322392073325e-08	-0.348506680639042	1
ENSG00000153093.18	ACOXL	2	110710029	2_67	0	0.00347410991413166	6.97334693811215	7.62419158606188e-08	0.718000002830329	2
ENSG00000153107.11	ANAPC1	2	111883706	2_67	0	0.00274151184671156	4.90442356713347	4.23142912774907e-08	0.408367812921143	2
ENSG00000153208.16	MERTK	2	111898795	2_67	0	0.0145334705928802	21.0319301846576	9.61960947305874e-07	2.17916855813798	2
ENSG00000153214.9	TMEM87B	2	112026505	2_67	0	0.217128233104038	28.8854567407683	1.97380621000086e-05	-4.43473753979055	3
ENSG00000144152.12	FBLN7	2	112141356	2_67	0	0.00282257882717618	7.43782814412848	6.60695262366238e-08	-1.7650708074792	3
ENSG00000144161.12	ZC3H8	2	112140392	2_67	0	0.00300381622929491	6.8414441287668	6.46740588814117e-08	-1.32699969108666	2
ENSG00000188177.13	ZC3H6	2	112277243	2_67	0	0.00288552367609629	5.73422121104099	5.20724556368521e-08	-0.97570804356232	1
ENSG00000169629.11	RGPD8	2	112434559	2_67	0	0.0027403951926982	5.24885572167247	4.5267530815781e-08	0.802563323709331	1
ENSG00000114999.7	TTL	2	112481811	2_67	0	0.0027317944422609	4.71068497012843	4.049869717026e-08	-0.00902898792005871	2
ENSG00000125630.15	POLR1B	2	112541009	2_67	0	0.00600056552979178	11.6353742070254	2.19726031435969e-07	-1.1144389413176	3
ENSG00000125611.15	CHCHD5	2	112582142	2_67	0	0.0031844374211728	5.90278752422	5.91560058452706e-08	0.183656912661574	1
ENSG00000144136.10	SLC20A1	2	112645729	2_67	0	0.00282980638037189	5.29959257066312	4.71963244202558e-08	0.586778920896788	1
ENSG00000169607.12	CKAP2L	2	112765001	2_67	0	0.0139140709744066	19.5659410380628	8.56769363358637e-07	1.79557372146186	2
ENSG00000136689.18	IL1RN	2	113109711	2_67	0	0.00397003761142278	8.85942560691117	1.10690197055079e-07	1.30071985313067	1
ENSG00000125637.15	PSD4	2	113156693	2_67	0	0.00413639066518468	8.30194060922236	1.0807124265597e-07	-1.02369695367187	2
ENSG00000125618.16	PAX8	2	113238217	2_67	0	0.00300531754298217	5.57243094578887	5.27040555852515e-08	0.49436877467124	3
ENSG00000115084.13	SLC35F5	2	113754647	2_67	0	0.095418414362931	39.6831805259724	1.19164704855524e-05	3.95780846690741	3
ENSG00000088205.12	DDX18	2	117832335	2_69	0	0.00776486475020188	5.24148358224189	1.28084653872215e-07	0.359900820211978	1
ENSG00000125633.10	CCDC93	2	118013438	2_69	0	0.00911434034818781	6.75529126646121	1.93766321599943e-07	-0.735847830759835	4
ENSG00000125629.14	INSIG2	2	118088243	2_69	0	0.00828925168674954	5.85876492669145	1.52837657593126e-07	0.629735010144245	4
ENSG00000163064.6	EN1	2	118848184	2_69	0	0.00797958875416671	5.4991250120969	1.38096628537439e-07	-0.444311838439462	1
ENSG00000019169.10	MARCO	2	118946604	2_69	0	0.00875074452151892	6.37061772704332	1.7544278962221e-07	-0.579805857914434	2
ENSG00000115107.19	STEAP3	2	119223947	2_69	0	0.00977540668565757	7.41706030998182	2.28178971601055e-07	-0.800216257318214	2
ENSG00000186132.14	C2orf76	2	119318221	2_69	0	0.00776019790642124	5.23580989241876	1.27869109328498e-07	-0.383865216753644	1
ENSG00000155368.16	DBI	2	119355944	2_69	0	0.00735072953622074	4.72387518276074	1.09279281555353e-07	0.052938765130325	1
ENSG00000171227.6	TMEM37	2	119407445	2_69	0	0.0161349340502099	12.1593706858943	6.17429345056113e-07	-1.60936905968855	2
ENSG00000080293.9	SCTR	2	119425960	2_69	0	0.00733932433208417	4.70921279694989	1.08771062097146e-07	0.149960333183055	2
ENSG00000163075.12	CFAP221	2	119546566	2_69	0	0.0104658594176769	8.0622506901426	2.6554624745275e-07	-0.974311417725597	1
ENSG00000144120.12	TMEM177	2	119679105	2_69	0	0.00736937573028007	4.74779858878918	1.10111317851171e-07	0.252030044723094	2
ENSG00000088179.8	PTPN4	2	119724424	2_69	0	0.0161343893228666	12.1590510886876	6.17392272202744e-07	-1.32647755018367	1
ENSG00000115109.13	EPB41L5	2	120013132	2_69	0	0.00888030686404962	6.50947146230867	1.81920932885423e-07	1.0608417017712	1
ENSG00000226479.3	TMEM185B	2	120220624	2_69	0	0.0107583908011896	8.32288729447824	2.81793066675014e-07	-1.32864670170532	1
ENSG00000144118.13	RALB	2	120240632	2_69	0	0.0144446205780489	11.1109601384515	5.05087594358395e-07	-1.56853914830667	2
ENSG00000163083.5	INHBB	2	120590036	2_70	0	0.276341293249123	32.6883811791578	2.84281221613851e-05	-3.12863442290214	1
ENSG00000074047.21	GLI2	2	120758406	2_70	0	0.0201610491875935	6.94152946562756	4.40430386379548e-07	-0.757446060485743	1
ENSG00000074054.17	CLASP1	2	121649389	2_70	0	0.027810811429503	9.99953113673282	8.75189847577435e-07	-1.20614226639142	2
ENSG00000136717.14	BIN1	2	127086585	2_74	0	0.0261520659841491	12.1326177922637	9.98549258431811e-07	1.73420018112962	2
ENSG00000186684.12	CYP27C1	2	127190133	2_74	0	0.0255899680703171	11.9258272522813	9.60433349691887e-07	1.43649700933438	2
ENSG00000163161.12	ERCC3	2	127292055	2_75	0	0.0167472253934009	6.4041156011795	3.3752892935525e-07	-0.763964392838773	3
ENSG00000169967.16	MAP3K2	2	127388886	2_75	0	0.0146436793653684	5.03120509800708	2.31862869630666e-07	0.369629980732505	2
ENSG00000115718.17	PROC	2	127419130	2_75	0	0.0521548578358033	16.7750629611734	2.75339106329629e-06	1.75306796863898	1
ENSG00000163166.14	IWS1	2	127526497	2_75	0	0.0141280256418259	4.72813130319999	2.10222877727831e-07	-0.0960420602859325	1
ENSG00000169994.18	MYO7B	2	127532538	2_75	0	0.0182951215996748	7.19063835530992	4.14010848296735e-07	-0.868439839949264	1
ENSG00000144230.16	GPR17	2	127648067	2_75	0	0.0171695456394245	6.51282754119832	3.51914656338883e-07	-0.645286842630607	3
ENSG00000072163.19	LIMS2	2	127648067	2_75	0	0.0227192819841409	9.67853415293716	6.92011262214536e-07	-1.33559358621561	3
ENSG00000136709.11	WDR33	2	127811674	2_75	0	0.0155935556521076	5.74332229199031	2.81849530731764e-07	-0.767276432381496	1
ENSG00000144233.9	AMMECR1L	2	127883255	2_75	0	0.014197796486102	4.96620110423261	2.21898426414615e-07	0.532850031684162	1
ENSG00000136715.17	SAP130	2	128028089	2_75	0	0.0158952516108154	5.80398127817331	2.90336998939515e-07	0.372811261537897	1
ENSG00000136731.12	UGGT1	2	128091077	2_75	0	0.0161992583905507	7.6734088163561	3.91194232495837e-07	-1.68098321251802	2
ENSG00000222014.5	RAB6C	2	129975514	2_78	0	0.0245163996297142	4.94030030795105	3.81170265804767e-07	-0.237159817079568	1
ENSG00000136699.19	SMPD4	2	130182517	2_78	0	0.062960245311186	13.9703992081658	2.76811546429413e-06	-1.64094737171683	1
ENSG00000152082.13	MZT2B	2	130181775	2_78	0	0.0629097426461093	13.9626435913897	2.76435958317967e-06	-1.64037425307844	1
ENSG00000136710.9	CCDC115	2	130343161	2_78	0	0.0670888730094847	14.5848103428726	3.07935852565317e-06	-1.52076210873683	1
ENSG00000136718.9	IMP4	2	130343161	2_78	0	0.0670888730094846	14.5848103428726	3.07935852565317e-06	1.52076210873683	1
ENSG00000072135.12	PTPN18	2	130356437	2_78	0	0.0265396430068622	5.6946779662629	4.75634359484574e-07	0.534824393436311	1
ENSG00000136002.18	ARHGEF4	2	130836842	2_78	0	0.0258412755671558	5.44092088078799	4.42481717994217e-07	0.492858778500978	1
ENSG00000115762.16	PLEKHB2	2	131104358	2_78	0	0.111536022113096	19.5511242970626	6.86271339442796e-06	-2.35580949619879	1
ENSG00000075886.10	TUBA3D	2	131475706	2_78	0	0.0344141842229836	8.17141772432232	8.85001211401844e-07	-1.03162852193204	1
ENSG00000173272.15	MZT2A	2	131487239	2_78	0	0.0244957367806917	4.93228252582477	3.80230915993532e-07	-0.274473377161006	2
ENSG00000163040.14	CCDC74A	2	131530251	2_78	0	0.025580950105347	5.34459078853961	4.30269045535631e-07	-0.592167178675947	1
ENSG00000183840.6	GPR39	2	132466528	2_79	0	0.0196758260531058	7.10712834431034	4.40084534072736e-07	-0.830668789849089	2
ENSG00000150551.10	LYPD1	2	132806041	2_79	0	0.0271062059179313	10.1520072681847	8.66023400151531e-07	1.25173173611888	1
ENSG00000144229.11	THSD7B	2	136765297	2_81	0	0.0174725741484365	7.47347750869674	4.10949633733568e-07	-0.565422446726057	2
ENSG00000150540.13	HNMT	2	137961839	2_82	0	0.020147994534946	5.14483234356606	3.26221082791664e-07	-0.269189626638516	1
ENSG00000168702.17	LRP1B	2	142131284	2_85	0	0.0140547308160578	4.99493330231799	2.20933310070816e-07	0.249272013978957	3
ENSG00000115919.14	KYNU	2	142877245	2_85	0	0.0137130974771255	4.76194817464609	2.05508221768858e-07	-0.141723188174859	2
ENSG00000075884.13	ARHGAP15	2	143091525	2_85	0	0.0190614669572435	7.88294225027672	4.72882932172399e-07	0.905311893419251	1
ENSG00000121989.14	ACVR2A	2	147844091	2_88	0	0.0249054379869796	13.1917165897858	1.03396174231865e-06	-1.55913704540878	2
ENSG00000115947.13	ORC4	2	148020474	2_88	0	0.0108269630550899	5.29484033389853	1.80413277811512e-07	-0.374234449382915	2
ENSG00000150556.16	LYPD6B	2	149057642	2_88	0	0.0318058909330907	15.5210594942977	1.55359531411609e-06	1.74263808649607	1
ENSG00000187123.14	LYPD6	2	149329628	2_88	0	0.0353490184619316	16.5292357038962	1.83881952094591e-06	1.72914281818106	2
ENSG00000184898.6	RBM43	2	151261757	2_90	0	0.018120125776138	6.61968862706712	3.77491992300102e-07	-0.827087557341418	1
ENSG00000123609.10	NMI	2	151289680	2_90	0	0.029138965202421	11.1346592572559	1.02108061153595e-06	1.22459177540926	2
ENSG00000123610.4	TNFAIP6	2	151356837	2_90	0	0.0170682582397517	6.05260669905587	3.25117714216459e-07	0.493258009541113	1
ENSG00000080345.17	RIF1	2	151410217	2_90	0	0.0197977791240903	7.45979020337593	4.64784955526883e-07	-0.964849798806912	2
ENSG00000183091.19	NEB	2	151746978	2_91	0	0.0400632065982257	14.4034143449588	1.81601794036246e-06	-1.4587306310331	1
ENSG00000162980.16	ARL5A	2	151823909	2_91	0	0.0165298292839841	6.05768189087592	3.15125686892568e-07	0.612125694292017	1
ENSG00000182389.19	CACNB4	2	152075940	2_91	0	0.0206885360088477	8.15169338597814	5.30745803825898e-07	1.00700499056681	2
ENSG00000115145.9	STAM2	2	151983275	2_91	0	0.0187341416249154	7.27908726321016	4.29160456482364e-07	1.63700176941445	2
ENSG00000157827.19	FMNL2	2	152335141	2_91	0	0.0227153346629961	9.07469530923975	6.48724299030388e-07	-1.12911917821359	1
ENSG00000196504.15	PRPF40A	2	152717014	2_91	0	0.0762201171437655	20.720123818369	4.97016643274172e-06	2.29086046574379	1
ENSG00000177917.10	ARL6IP6	2	152717752	2_91	0	0.041264931172902	14.7479801432532	1.91523752824722e-06	-1.96378608007428	1
ENSG00000177519.3	RPRM	2	153477985	2_92	0	0.0253733253377333	4.96506453583118	3.96470847858678e-07	-0.244040936678546	1
ENSG00000144278.14	GALNT13	2	153880475	2_92	0	0.0254754990496631	5.00329198370677	4.01132197159151e-07	-0.303721531173224	1
ENSG00000115159.15	GPD2	2	156434411	2_93	0	0.0212875943565	7.60664492925475	5.0959916057045e-07	-0.752262458061898	2
ENSG00000136542.8	GALNT5	2	157261242	2_94	0	0.016079646021197	4.70916914952228	2.38303130655348e-07	-0.0759698957931279	1
ENSG00000136541.14	ERMN	2	157306525	2_94	0	0.0303736400303812	10.752277010957	1.02779443040135e-06	-1.25167530164134	1
ENSG00000115165.9	CYTIP	2	157488690	2_94	0	0.0187972525852016	6.18979082707945	3.6616710293553e-07	-0.597097621979678	1
ENSG00000123612.15	ACVR1C	2	157628563	2_94	0	0.0176782195516823	5.60763470109667	3.11980328844387e-07	-0.452170977525185	1
ENSG00000153237.17	CCDC148	2	158465310	2_95	0	0.015531184671984	11.5989724345704	5.66934744760301e-07	2.91089239096844	1
ENSG00000144283.21	PKP4	2	158453239	2_95	0	0.0162666859320514	7.1604979165533	3.66565238283958e-07	-0.901820990707208	2
ENSG00000115183.14	TANC1	2	158968808	2_96	0	0.00778166419649029	6.57513353846755	1.61022304183222e-07	0.858852954565156	1
ENSG00000196151.10	WDSUB1	2	159285366	2_96	0	0.00650878536572497	4.86633387889289	9.9680642055394e-08	0.250535229916711	2
ENSG00000123636.17	BAZ2B	2	159619893	2_96	0	0.00860302546493275	7.31132306428981	1.97950296469707e-07	-1.16178206601272	1
ENSG00000136536.14	MARCH7	2	159710719	2_96	0	0.0373306951782174	20.7109155522245	2.43318062193362e-06	-2.74455962552878	1
ENSG00000241399.6	CD302	2	159778566	2_96	0	0.116918803623749	31.7093192483606	1.16675656962362e-05	3.50755355657714	2
ENSG00000054219.10	LY75	2	159903827	2_96	0	0.0131107092223676	11.5839466736253	4.77960171973645e-07	-1.58320508957416	2
ENSG00000153246.12	PLA2R1	2	160062090	2_96	0	0.0162926005548067	14.2296620500084	7.29615362232037e-07	-2.10863441904559	2
ENSG00000115221.10	ITGB6	2	160270221	2_96	0	0.013256114877378	12.3507561667966	5.15250925462907e-07	2.12817952640499	2
ENSG00000153250.19	RBMS1	2	160494265	2_96	0	0.00851636034455961	8.47260217661923	2.27080487396506e-07	-1.82006318096828	1
ENSG00000136560.13	TANK	2	161136430	2_97	0	0	24.2522332376093	0	-0.0604744700908837	2
ENSG00000197635.9	DPP4	2	162073222	2_97	0	0	13.3099354737099	0	0.413600052764415	1
ENSG00000115267.5	IFIH1	2	162294461	2_97	0	0	9.57884219638782	0	0.62561513723722	1
ENSG00000182263.13	FIGN	2	163614686	2_99	0	0.00572109824016021	8.0025070778258	1.44083565147311e-07	-0.396891930857547	1
ENSG00000115290.9	GRB14	2	164528548	2_100	0	0.0157807689562258	5.88394413220349	2.92217133070375e-07	-0.805953039163876	2
ENSG00000082438.15	COBLL1	2	164843369	2_100	0	0.0142507431957667	4.91793359565816	2.20561216304305e-07	-0.50390073113422	1
ENSG00000169507.9	SLC38A11	2	164970433	2_100	0	0.0169485956323253	6.56060722844792	3.49934474522663e-07	1.01611783789381	1
ENSG00000153253.16	SCN3A	2	165199169	2_100	0	0.062875055564818	19.0822705101218	3.7758732183601e-06	-1.97429426368467	1
ENSG00000178662.15	CSRNP3	2	165493605	2_100	0	0.0491775242325605	16.7147191688513	2.58687068287615e-06	-2.19314769383182	2
ENSG00000115339.13	GALNT3	2	165795854	2_100	0	0.0213972205225651	8.77202308893738	5.90698818781277e-07	-1.5054033392149	3
ENSG00000123607.14	TTC21B	2	165879750	2_100	0	0.0149533946082773	5.3737300569238	2.52885899342076e-07	0.890430062723142	2
ENSG00000169432.14	SCN9A	2	166375953	2_101	0	0.0729173850166175	21.6084493453703	4.95865235537064e-06	2.07734395370327	2
ENSG00000136546.13	SCN7A	2	166494973	2_101	0	0.0125191529951985	4.78266551378908	1.8843168391896e-07	-0.143394570041001	1
ENSG00000163072.15	NOSTRIN	2	168804475	2_102	0	0.029492286260601	16.4461788873394	1.52644944088341e-06	1.9586093198335	1
ENSG00000152254.10	G6PC2	2	168864871	2_102	0	0.010371564740272	9.43840143677667	3.08071626309049e-07	2.31136290347145	2
ENSG00000152253.8	SPC25	2	168857840	2_102	0	0.02099157532837	12.3389497820875	8.15139994535598e-07	-1.41262291203396	3
ENSG00000239474.6	KLHL41	2	169509786	2_103	0	0.0179383149968351	5.04180852001911	2.84627571598878e-07	-0.230082420524534	1
ENSG00000138399.17	FASTKD1	2	169573177	2_103	0	0.0173540891145901	4.72784964204375	2.58210829787855e-07	-0.00153968182477526	2
ENSG00000138398.15	PPIG	2	169584236	2_103	0	0.0198433860255217	5.99960018970974	3.74668399337864e-07	-0.973712333303705	2
ENSG00000154479.12	CCDC173	2	169694453	2_103	0	0.0509821131565662	15.0045026993885	2.40740086506614e-06	-2.17582424954942	2
ENSG00000213160.9	KLHL23	2	169694453	2_103	0	0.0880873437613313	20.3011663651852	5.62786249855563e-06	2.75041771955987	2
ENSG00000138382.14	METTL5	2	169827714	2_103	0	0.0174996335468542	4.80707986170986	2.64739817627426e-07	0.438460863740695	1
ENSG00000144357.16	UBR3	2	169827714	2_103	0	0.0174996335468542	4.80707986170986	2.64739817627426e-07	0.438460863740695	1
ENSG00000071909.18	MYO3B	2	170404287	2_104	0	0.0056831314506437	8.7204342751798	1.55967743262227e-07	0.877948188699669	1
ENSG00000204334.7	ERICH2	2	170784224	2_104	0	0.0576648545477551	27.3751866257881	4.96795053718827e-06	2.4106757878857	1
ENSG00000128683.13	GAD1	2	170808815	2_104	0	0.00607856048843669	9.43243009602788	1.80440204975094e-07	0.77625535537145	2
ENSG00000115806.12	GORASP2	2	170928386	2_104	0	0.00713147345078213	11.8190522878601	2.65259469917861e-07	2.17510829145491	2
ENSG00000198586.13	TLK1	2	171231129	2_104	0	0.0375908490596706	25.3764325242241	3.00207596030585e-06	2.58604469122805	1
ENSG00000115827.13	DCAF17	2	171434071	2_104	0	0.0633995098154816	30.2957137942886	6.04471825395753e-06	-2.4752119625319	1
ENSG00000071967.11	CYBRD1	2	171522308	2_104	0	0.302989015897176	23.8089522181439	2.27026284550889e-05	3.38477830033213	4
ENSG00000077380.15	DYNC1I2	2	171687973	2_104	1	0.308557727274256	31.3304262131988	3.0423677142942e-05	-4.360186281821	1
ENSG00000115840.13	SLC25A12	2	171995491	2_104	0	0.00377050434699711	10.5604420900856	1.25311381782382e-07	1.90161576159362	2
ENSG00000172878.13	METAP1D	2	171999243	2_104	0	0.00385707599480212	16.2581725885377	1.97350803485082e-07	-2.86861662730847	2
ENSG00000144355.14	DLX1	2	172084313	2_104	0	0.00364830655530779	4.92457626452367	5.65417394209824e-08	-0.297522292538262	1
ENSG00000091409.14	ITGA6	2	172460761	2_105	0	0.00541217978761011	6.87697857404958	1.17132890343785e-07	-0.781022446821147	1
ENSG00000152256.13	PDK1	2	172555453	2_105	0	0.00441819237629448	4.84289404074364	6.73377440725074e-08	-0.40342900880217	1
ENSG00000091428.17	RAPGEF4	2	172712387	2_105	0	0.00435853211806458	4.7198873354098	6.47412166173514e-08	-0.160823706322638	2
ENSG00000091436.16	MAP3K20	2	173075305	2_105	0	0.0196640838353801	18.7751758119025	1.16189451962604e-06	1.87291266863327	1
ENSG00000144354.13	CDCA7	2	173354390	2_105	0	0.00455095802121974	6.21422302061837	8.90017689827084e-08	-1.30770110858915	3
ENSG00000138433.15	CIR1	2	174396420	2_105	0	0.0044703822525427	5.87301299599958	8.26255942215335e-08	-1.38502110504026	1
ENSG00000144306.14	SCRN3	2	174395627	2_105	0	0.00657014888662411	7.92639837658678	1.63892877725759e-07	0.0952642480952241	2
ENSG00000163328.13	GPR155	2	174487330	2_105	0	0.00438908460503751	4.95665513414508	6.84654756250317e-08	0.863627981891535	1
ENSG00000115935.17	WIPF1	2	174665239	2_105	0	0.269383951911601	43.8404069012914	3.71668084885871e-05	-4.20787397616757	1
ENSG00000128656.13	CHN1	2	175008157	2_107	0	0.00415444463661796	4.73931804828135	6.19637658279964e-08	-0.0502784719370256	2
ENSG00000115966.16	ATF2	2	175168302	2_107	0	0.00477899186866881	6.23825336202257	9.38227751398935e-08	0.602908616309713	1
ENSG00000154518.9	ATP5G3	2	175185320	2_107	0	0.0153313692189603	15.8256091000608	7.63572626081718e-07	-1.69620750760685	2
ENSG00000144320.13	LNPK	2	175919410	2_107	0	0.00472301065476155	6.04965300181144	8.99204277056013e-08	-0.660820287557654	3
ENSG00000128714.5	HOXD13	2	176092390	2_107	0	0.00846924188919018	12.2295117784511	3.25958739900687e-07	1.69306010791265	2
ENSG00000128709.12	HOXD9	2	176122492	2_107	0	0.00608950814365694	7.88539220169589	1.51117405376977e-07	-0.0685703303672579	1
ENSG00000128652.11	HOXD3	2	176136417	2_107	1	0.631168511835546	35.0696803283637	6.9660422664708e-05	5.63892054617825	4
ENSG00000170166.5	HOXD4	2	176151087	2_107	0	0.00591133652219911	7.42167157593386	1.38069066770473e-07	0.396605780107949	1
ENSG00000128645.14	HOXD1	2	176188221	2_107	1	0.269080033466662	35.5140383260248	3.00739522438839e-05	5.47732688094241	1
ENSG00000018510.13	AGPS	2	177361206	2_107	0	0.0081748533031778	11.8201249914348	3.04096212259186e-07	-1.58839835060635	1
ENSG00000196659.9	TTC30B	2	177553217	2_107	0	0.00565307367074552	7.31404037996481	1.30122072731574e-07	0.62994428522681	1
ENSG00000128655.16	PDE11A	2	177802270	2_108	0	0.0164846339713978	15.0263407817772	7.79545584688421e-07	-1.70664151349354	1
ENSG00000155636.14	RBM45	2	178112094	2_108	0	0.00563266417752051	4.87465355881256	8.64105140408819e-08	-0.255533606321677	2
ENSG00000180228.12	PRKRA	2	178451344	2_108	0	0.0371270545601966	22.7501490680335	2.65817590243234e-06	-2.15070204825833	1
ENSG00000204311.12	DFNB59	2	178447910	2_108	0	0.00655125577611726	6.3005197441626	1.29900225855492e-07	0.565770368140767	1
ENSG00000079150.17	FKBP7	2	178477603	2_108	0	0.0144136527711597	13.7544332691765	6.2391543522976e-07	1.44779015731589	1
ENSG00000116095.10	PLEKHA3	2	178480456	2_108	0	0.00562715488551491	4.86541753473746	8.61624339919177e-08	0.347626442384061	1
ENSG00000155657.26	TTN	2	178831108	2_108	0	0.0203180737232626	17.0095462784133	1.08763765455053e-06	-1.71168928626987	1
ENSG00000163492.14	CCDC141	2	179049620	2_108	0	0.00753083696309764	7.61622104797271	1.80506048664046e-07	0.913212190806701	1
ENSG00000187231.13	SESTD1	2	179265820	2_108	0	0.00848780114666847	8.74612621736095	2.33625320646234e-07	-0.997391331818956	2
ENSG00000144331.18	ZNF385B	2	179860841	2_108	0	0.0723366972599232	29.1658260160229	6.63960021543911e-06	-3.24530336597855	2
ENSG00000163510.13	CWC22	2	180007700	2_108	0	0.00624988270453841	5.8559802064994	1.15180892799838e-07	0.451729188388137	1
ENSG00000170035.15	UBE2E3	2	180964569	2_109	0	0	40.578097049334	0	3.00658923561842	1
ENSG00000115232.13	ITGA4	2	181454574	2_110	0	0.00896043499471566	5.56525151367109	1.56936102826377e-07	-0.108562879556666	1
ENSG00000188452.13	CERKL	2	181451158	2_110	0	0.00870192641688772	5.33022457066512	1.45972110498734e-07	-0.0431377369059381	1
ENSG00000150722.10	PPP1R1C	2	181953928	2_110	0	0.00807151628678848	4.85803324124213	1.23402677632526e-07	-0.101192237013072	1
ENSG00000115252.18	PDE1A	2	182522885	2_110	0	0.0120140120492621	11.5651405964707	4.37268259337126e-07	-0.847288060853065	1
ENSG00000077232.17	DNAJC10	2	182716604	2_110	0	0.0158939924597238	13.8660238873702	6.93575782247311e-07	1.7337708783649	1
ENSG00000162998.4	FRZB	2	182808872	2_110	0	0.0355402625335904	19.020103504528	2.12736730919827e-06	-2.16197544513828	3
ENSG00000162999.12	DUSP19	2	183079224	2_110	0	0.00884728668514656	5.93691799320842	1.65302767273173e-07	0.81884515799279	1
ENSG00000163002.12	NUP35	2	183079366	2_110	0	0.0084895555376665	5.28925765180237	1.4131512612903e-07	0.473058052904235	2
ENSG00000170396.7	ZNF804A	2	184598808	2_112	0	0.0428356763091825	23.4725094986286	3.16427430983549e-06	2.45064013885098	2
ENSG00000188738.14	FSIP2	2	185740803	2_112	0	0.00731997754835823	6.70164855887589	1.54383318504122e-07	-0.666062510323028	2
ENSG00000065548.17	ZC3H15	2	186486293	2_112	0	0.00830105024788397	7.88954862830885	2.06107679515335e-07	0.984267391041808	1
ENSG00000138448.11	ITGAV	2	186590551	2_112	0	0.00600145443764266	4.8267423428882	9.11632088127423e-08	0.00280911601806139	2
ENSG00000144369.12	FAM171B	2	186693781	2_112	0	0.0131147911364361	12.2135350098318	5.04094238598079e-07	-1.54154225283624	3
ENSG00000163012.3	ZSWIM2	2	186849139	2_112	0	0.0585808311537199	26.4815460356285	4.88211313469732e-06	2.65707941495707	1
ENSG00000064989.12	CALCRL	2	187377642	2_112	0	0.00618603674220963	5.11264972011207	9.95330948427433e-08	-0.184637753406416	1
ENSG00000174325.4	DIRC1	2	188790141	2_112	0	0.00775579728089459	7.24780185350303	1.7690566258131e-07	-0.838114744802103	1
ENSG00000168542.14	COL3A1	2	188974074	2_112	0	0.00592616988190364	4.70759475941343	8.77974983145555e-08	0.0170108239139047	1
ENSG00000204262.11	COL5A2	2	189180039	2_113	0	0.0146605577339113	8.37494611157084	3.86403887872632e-07	1.39110321355899	2
ENSG00000115368.9	WDR75	2	189440722	2_113	0	0.0107987679621804	5.48168359750945	1.86293262119737e-07	-0.472602208790924	3
ENSG00000138381.9	ASNSD1	2	189661498	2_113	0	0.0510245074305477	20.252589969614	3.25213349758746e-06	3.0175464997301	2
ENSG00000151687.14	ANKAR	2	189674447	2_113	0	0.00997395865678463	4.73051842674804	1.48485920597515e-07	-0.31076454482518	2
ENSG00000128699.13	ORMDL1	2	189784079	2_113	0	0.130642714585999	29.420494164686	1.20960655794612e-05	-3.72996424542685	2
ENSG00000064933.17	PMS1	2	189783978	2_113	0	0.0430981692323971	18.6322533681852	2.52716254978048e-06	-2.84050306970041	2
ENSG00000187699.10	C2orf88	2	190256459	2_113	0	0.0175091101408598	10.0575455087771	5.54198128300157e-07	2.04356888770191	1
ENSG00000198130.15	HIBCH	2	190343248	2_113	0	0.0177283514536201	10.1755475287067	5.67721202005098e-07	-2.12616650700908	2
ENSG00000151689.12	INPP1	2	190342721	2_113	0	0.0244669444238815	13.2345359361906	1.01905453661209e-06	2.1224527018495	2
ENSG00000151690.14	MFSD6	2	190396369	2_113	0	0.01233804534947	6.74218125241843	2.61791631408842e-07	0.481226551848644	1
ENSG00000189362.11	NEMP2	2	190466488	2_113	0	0.0100624791015054	4.81406612555344	1.52449504275781e-07	0.581386537686221	1
ENSG00000138386.16	NAB1	2	190602423	2_113	0	0.0252934470269999	13.5505283771149	1.07863180855132e-06	1.72002438088347	3
ENSG00000115419.12	GLS	2	190973788	2_113	0	0.12104230460157	28.6719447747093	1.09220285911106e-05	3.7761972837744	1
ENSG00000115415.18	STAT1	2	191021817	2_113	0	0.0136374708127385	7.68983564451301	3.3003489855927e-07	-1.84829392119505	1
ENSG00000138378.17	STAT4	2	191152153	2_114	0	0.00905209944771934	4.74401273586686	1.35146292623583e-07	-0.115847173628566	2
ENSG00000173559.12	NABP1	2	191677959	2_114	0	0.0090840534057296	4.7803034269794	1.3666084967073e-07	0.132152908994597	1
ENSG00000144339.11	TMEFF2	2	192242851	2_114	0	0.0375120776244399	18.3913598034309	2.17117051733512e-06	-1.88965685772757	1
ENSG00000196950.13	SLC39A10	2	195671953	2_117	0	0.0761830276233686	23.0356193607948	5.5228989283686e-06	3.1582210658264	1
ENSG00000118997.13	DNAH7	2	196068464	2_117	0	0.0511392314932774	19.1842309243176	3.08750425253236e-06	2.8299176118877	3
ENSG00000081320.10	STK17B	2	196205989	2_117	0	0.0410966135763851	17.0878339095341	2.21004962026465e-06	1.78774349225893	1
ENSG00000138411.10	HECW2	2	196593392	2_117	0	0.0169299875320131	8.64490975957148	4.60602272339368e-07	0.855478607589007	2
ENSG00000144395.17	CCDC150	2	196639821	2_117	0	0.0152817304489699	7.67421041086986	3.69075495218288e-07	1.09320703852092	2
ENSG00000119041.10	GTF3C3	2	196799713	2_117	0	0.0191828626071576	9.82975141404962	5.93423751827599e-07	-1.26134455140473	2
ENSG00000187944.2	C2orf66	2	196768315	2_117	0	0.0113874206408213	4.88994918555555	1.75242194553531e-07	0.371361674998198	2
ENSG00000065413.18	ANKRD44	2	196990428	2_117	0	0.0148853379413754	7.42526394433231	3.4784003699496e-07	-1.05052918381074	2
ENSG00000115524.15	SF3B1	2	197428967	2_117	0	0.0144564133023015	7.1483535135356	3.25218731542733e-07	-0.890041961139415	1
ENSG00000115541.10	HSPE1	2	197499794	2_117	0	0.0120053237949442	5.38980327915779	2.03636566517939e-07	0.447009025879106	2
ENSG00000162944.10	RFTN2	2	197680738	2_117	0	0.0163461383360038	8.31223839595099	4.27604369109617e-07	-1.15785827715867	1
ENSG00000115896.15	PLCL1	2	197804386	2_117	0	0.0161986787755428	8.22636504134945	4.19369212646181e-07	-1.02124214379861	1
ENSG00000226124.6	FTCDNL1	2	199761955	2_118	0	0.0202516892137335	5.23809636651144	3.33844104830077e-07	0.826847168521754	2
ENSG00000178074.5	C2orf69	2	199915975	2_118	0	0.0255694098888701	7.45371584193375	5.99794544073618e-07	-1.35487981165678	1
ENSG00000162971.10	TYW5	2	199955782	2_118	0	0.0244949783361131	7.04541150273975	5.43115750324503e-07	1.29428836439665	1
ENSG00000162972.10	MAIP1	2	199955035	2_118	0	0.0456981687421222	12.9985951826987	1.86940839791002e-06	-2.06635952341527	2
ENSG00000196141.13	SPATS2L	2	200305923	2_118	0	0.0330066058577069	9.88615442279692	1.02692146277209e-06	-1.60779949340656	2
ENSG00000163535.17	SGO2	2	200505711	2_118	0	0.0198297816469938	5.03823794003878	3.14416681573069e-07	0.170359003160067	1
ENSG00000013441.15	CLK1	2	200864612	2_119	0	0.0164427152238079	5.4881847405968	2.83995351074357e-07	0.940101241922342	1
ENSG00000240344.8	PPIL3	2	200889218	2_119	0	0.0163832820038737	4.99626206383609	2.57605475799149e-07	-0.44606516256409	1
ENSG00000119013.8	NDUFB3	2	201074667	2_119	0	0.0201769608025034	7.02506858423859	4.4608260937417e-07	-1.013136333761	1
ENSG00000003402.19	CFLAR	2	201113876	2_119	0	0.0228302719017204	7.51975169261234	5.40285805295171e-07	-0.302847025743402	2
ENSG00000003400.14	CASP10	2	201183110	2_119	0	0.0211159725225862	7.43139180488227	4.938444996962e-07	1.46613193298263	2
ENSG00000064012.21	CASP8	2	201277115	2_119	0	0.0171332367976997	5.24288773562613	2.82695535156876e-07	0.084763322135365	2
ENSG00000155749.12	ALS2CR12	2	201315768	2_119	0	0.0188865090572784	6.62770893378749	3.93934568272885e-07	1.00137234929749	3
ENSG00000115993.12	TRAK2	2	201451036	2_119	0	0.0196442357214262	6.76321085375692	4.18116241636326e-07	-0.945467606619496	1
ENSG00000155755.18	TMEM237	2	201643259	2_119	0	0.0337707064950406	11.3405689714767	1.20526893830606e-06	-1.19927580289342	2
ENSG00000003393.14	ALS2	2	201805307	2_119	0	0.0225565816921117	8.05932223050975	5.72111634394988e-07	1.01443176683256	1
ENSG00000155760.2	FZD7	2	202034208	2_120	0	0.0249988432385483	14.836266139137	1.16722210092609e-06	1.47519590183278	1
ENSG00000116030.16	SUMO1	2	202238678	2_120	0	0.0102981496425377	6.4309207162284	2.08420929004877e-07	-0.745385259965793	1
ENSG00000055044.10	NOP58	2	202264235	2_120	0	0.0086161066363829	4.74550069669651	1.28677341735325e-07	0.425172201129945	1
ENSG00000138439.11	FAM117B	2	202630335	2_120	0	0.0086554427386657	4.78849700688047	1.30436002842847e-07	0.0357423333040613	2
ENSG00000163596.16	ICA1L	2	202871528	2_120	0	0.0133399596367705	8.8791894641122	3.72766445295715e-07	-1.35601599655942	1
ENSG00000138380.17	CARF	2	202901644	2_120	0	0.094503220971669	27.6186940625675	8.21407613419104e-06	3.61581927784263	1
ENSG00000138442.9	WDR12	2	203016269	2_120	0	0.0130931045699738	8.70238990870626	3.58583372934332e-07	1.3358726422158	1
ENSG00000144426.18	NBEAL1	2	203016269	2_120	0	0.0130931045699738	8.70238990870626	3.58583372934332e-07	1.3358726422158	1
ENSG00000178562.17	CD28	2	203706103	2_120	0	0.0179063991975729	11.6682110564465	6.57538992737353e-07	1.47169958227728	1
ENSG00000163600.12	ICOS	2	203936122	2_120	0	0.0100443352752432	6.19492165136557	1.95824033907296e-07	0.492960036984914	2
ENSG00000118257.16	NRP2	2	205681426	2_121	0	0.0321781282683007	11.3534339997926	1.14973298693647e-06	1.39035450052121	3
ENSG00000114933.15	INO80D	2	206081672	2_122	0	0.008822492383328	6.47958630198444	1.7990678574109e-07	0.681746469478807	1
ENSG00000023228.13	NDUFS1	2	206158198	2_122	0	0.0361308374048491	19.0087667648574	2.16142884510584e-06	-2.33727720433015	2
ENSG00000183671.12	GPR1	2	206217980	2_122	0	0.00796243723709955	5.42839541907426	1.36027423171817e-07	0.459908705899295	1
ENSG00000204186.7	ZDBF2	2	206276156	2_122	0	0.0141261106616486	10.7045400988373	4.75882343001915e-07	1.68733087815343	1
ENSG00000114948.12	ADAM23	2	206423046	2_122	0	0.0919809230530736	28.3925003293441	8.21883717617328e-06	2.75979556264747	3
ENSG00000138400.12	MDH1B	2	206765180	2_122	0	0.0661859153657313	24.811957213294	5.16815555485446e-06	2.46787891377649	4
ENSG00000118246.13	FASTKD2	2	206765614	2_122	0	0.00864593738480146	6.41981190812187	1.74680072571311e-07	0.844301999601731	2
ENSG00000144401.14	METTL21A	2	207630131	2_122	0	0.0115496076261792	15.5420916793062	5.64918334894576e-07	-2.93997841582162	1
ENSG00000163249.11	CCNYL1	2	207710546	2_122	0	0.00730972034302801	5.09970683897362	1.17315378639843e-07	0.515251678936005	1
ENSG00000178385.14	PLEKHM3	2	208025325	2_123	0	0.023397592739009	6.6916305577837	4.92733518857137e-07	-0.795369467767734	1
ENSG00000115020.16	PIKFYVE	2	208265568	2_123	0	0.0335254812204957	10.1170460261362	1.06742585948916e-06	-1.39020036049497	3
ENSG00000144407.9	PTH2R	2	208369612	2_123	0	0.0197489955481602	5.08148659135203	3.15823738082438e-07	-0.299751696471118	1
ENSG00000078018.19	MAP2	2	209423228	2_124	0	0.0115191908308482	11.6750068719533	4.23241350571493e-07	1.4549549280636	1
ENSG00000197713.14	RPE	2	210002122	2_124	0	0.012540487292089	12.9561959526872	5.11329552731008e-07	1.6179704751044	1
ENSG00000115365.11	LANCL1	2	210472745	2_124	0	0.00936939197793896	9.00647816640963	2.65567779734766e-07	0.580856126031802	1
ENSG00000021826.14	CPS1	2	210466153	2_124	0	0.049440324877938	23.7221275362554	3.6909989872302e-06	1.82798244635523	3
ENSG00000178568.14	ERBB4	2	212337607	2_125	0	0.00870658600989127	6.63809909388752	1.81886555961886e-07	1.30766491649464	2
ENSG00000030419.16	IKZF2	2	213152260	2_126	0	0.0189477468142252	6.58588534804576	3.92717914242736e-07	0.789009330950939	1
ENSG00000144451.18	SPAG16	2	213282149	2_126	0	0.0339489676782792	12.1341360566439	1.29641607278223e-06	1.78713080245524	2
ENSG00000138376.10	BARD1	2	214808273	2_127	0	0.0345675015602902	17.4108067118237	1.89406927427153e-06	2.2057855508495	3
ENSG00000138363.14	ATIC	2	215312057	2_127	0	0.0561416806078644	19.8969161317355	3.51544374122547e-06	1.43937522644601	3
ENSG00000115425.13	PECR	2	216037704	2_127	0	0.0399652477797422	18.6598532191147	2.34692767812691e-06	-1.84877370510162	2
ENSG00000079246.15	XRCC5	2	216108211	2_127	0	0.0113952416426373	6.92768196234054	2.48439390170415e-07	-0.662485379929672	2
ENSG00000138375.12	SMARCAL1	2	216412526	2_127	0	0.00990638301937874	5.57961961921296	1.7395170178932e-07	0.454899936721748	2
ENSG00000197756.9	RPL37A	2	216498338	2_127	0	0.00903817986687427	4.70762707272397	1.33903523573098e-07	0.0213056252006364	1
ENSG00000115457.9	IGFBP2	2	216535725	2_127	0	0.0090667794416277	4.73649884453831	1.35151061352346e-07	-0.0525284783564335	1
ENSG00000115461.4	IGFBP5	2	216697817	2_127	0	0.00903865686135463	4.7086387085133	1.33939366838321e-07	-0.0368514913319029	1
ENSG00000231672.6	DIRC3	2	217756664	2_129	0	0.0103363967940843	7.70911645393561	2.50774141630578e-07	-0.721176689744321	2
ENSG00000079308.16	TNS1	2	218026339	2_129	0	0.00879875417807519	6.11966477955394	1.69456328000654e-07	-0.334661390332069	1
ENSG00000188282.12	RUFY4	2	218034950	2_129	0	0.00806605603537414	5.46247831618329	1.38662790052527e-07	-0.0669980743517467	2
ENSG00000163464.7	CXCR1	2	218166777	2_129	0	0.0182614270301978	14.6978216599501	8.44688651428588e-07	-1.90561753491465	1
ENSG00000163466.15	ARPC2	2	218217396	2_129	0	0.0117853278612999	18.1269488590331	6.72318949340437e-07	3.95835229304117	1
ENSG00000179921.14	GPBAR1	2	218259499	2_129	1	0.0240138455365247	20.7290051995942	1.56656762460543e-06	4.36656988200898	1
ENSG00000127837.9	AAMP	2	218270227	2_129	0	0.0187679691617277	19.848728467728	1.17235447478812e-06	4.26964168673765	1
ENSG00000135926.14	TMBIM1	2	218194020	2_129	1	0.139356747720184	25.8899882127873	1.13545212832818e-05	4.85361205460831	2
ENSG00000158428.3	CATIP	2	218394547	2_129	0	0.0164036251901146	16.5706870721277	8.55439553471743e-07	2.87495606120934	1
ENSG00000018280.16	SLC11A1	2	218381984	2_129	0	0.00731949854493885	4.78876487495138	1.10309728702899e-07	0.272188909358989	1
ENSG00000144579.7	CTDSP1	2	218399384	2_129	0	0.018659277149812	14.3519951375107	8.42783583915754e-07	2.09474237644596	1
ENSG00000135913.10	USP37	2	218568874	2_129	0	0.0185468976131115	13.224874216724	7.71919119960278e-07	-2.22015897189206	1
ENSG00000144580.13	CNOT9	2	218326846	2_129	1	0.25305325470721	28.2380583273362	2.24882537004867e-05	-5.01013808980271	1
ENSG00000115556.13	PLCD4	2	218608011	2_129	0	0.017960143020431	12.9315058640207	7.30916667570995e-07	2.20095482835728	1
ENSG00000074582.12	BCS1L	2	218658710	2_129	0	0.0272752986754617	17.3179249673329	1.48653227315231e-06	2.65735126831517	2
ENSG00000115568.15	ZNF142	2	218658710	2_129	0	0.0178536254123035	13.5715491062654	7.62543835822507e-07	-2.22205112200876	2
ENSG00000163481.7	RNF25	2	218672514	2_129	0	0.00818353309477438	6.04668396809404	1.55728136755286e-07	0.890990035793769	1
ENSG00000163482.11	STK36	2	218672243	2_129	0	0.013317981588805	10.0973371132893	4.23208361722415e-07	1.83835148815486	2
ENSG00000135912.10	TTLL4	2	218710704	2_129	0	0.00751876807929308	5.01541150392783	1.18675818149423e-07	-0.446560298865981	1
ENSG00000135929.8	CYP27A1	2	218780754	2_129	0	0.0263631153390331	16.1717250163843	1.34172048766677e-06	-2.39602734237468	1
ENSG00000115592.11	PRKAG3	2	218813698	2_129	0	0.0617207683988305	23.6510267287772	4.59399265822431e-06	-2.61661985428021	1
ENSG00000163501.6	IHH	2	219058317	2_129	0	0.0254787001504698	16.3172261206345	1.30837601293787e-06	2.0416299635061	1
ENSG00000187736.12	NHEJ1	2	219160400	2_129	0	0.0196377577819561	13.8334074979208	8.5492898828422e-07	-1.83477442060437	2
ENSG00000213901.10	SLC23A3	2	219170396	2_129	0	0.0298921816410154	18.1918950483831	1.71137241759523e-06	-2.31027591802726	2
ENSG00000144567.10	FAM134A	2	219177206	2_129	0	0.0194426231269987	13.9914191277388	8.56102170586386e-07	1.92576909782255	1
ENSG00000115649.15	CNPPD1	2	219176733	2_129	0	0.013987059525929	10.6584450417566	4.69168933366354e-07	1.1050735319161	2
ENSG00000158552.12	ZFAND2B	2	219170859	2_129	0	0.0223067493883784	15.0509894189759	1.05659928440312e-06	1.94361015524645	1
ENSG00000115657.12	ABCB6	2	219216694	2_129	0	0.00942137230056428	7.1047306997954	2.10654509520009e-07	-0.892544318555188	1
ENSG00000198925.10	ATG9A	2	219276074	2_129	0	0.00824640751733607	5.87457172642516	1.52457915387131e-07	-0.670819314358242	1
ENSG00000163521.15	GLB1L	2	219243701	2_129	0	0.00731676233124778	4.71937743904324	1.08670742375964e-07	0.258619877309781	1
ENSG00000115661.13	STK16	2	219248662	2_129	0	0.0118154560894481	9.0459402742796	3.36366843843101e-07	1.16280646958713	1
ENSG00000127824.13	TUBA4A	2	219278362	2_129	0	0.0829566476733453	27.116346904558	7.07931681851251e-06	2.43612347569573	1
ENSG00000054356.13	PTPRN	2	219309334	2_129	0	0.00732452787570825	4.72024379702556	1.08806048929212e-07	-0.263062520431267	1
ENSG00000123992.18	DNPEP	2	219400977	2_129	0	0.0084541119313265	6.04049989263586	1.60712570773332e-07	-0.4965600630857	1
ENSG00000175084.11	DES	2	219418182	2_129	0	0.0102376696143887	8.00732535697386	2.57986843594779e-07	-0.951942531054454	1
ENSG00000072195.14	SPEG	2	219434550	2_129	0	0.00754254228978468	5.01420384052025	1.19022402603035e-07	-0.187984772762286	2
ENSG00000072182.12	ASIC4	2	219537902	2_129	0	0.0266312483083797	16.8786992602212	1.41461895403808e-06	-1.85781840676296	1
ENSG00000123989.13	CHPF	2	219546059	2_129	0	0.0658032827638536	24.7829551129256	5.13227151513351e-06	2.33706160368429	1
ENSG00000188760.10	TMEM198	2	219542000	2_129	0	0.00859748159565099	6.09128300378583	1.64812066941566e-07	0.566974456492082	1
ENSG00000123999.4	INHA	2	219567080	2_129	0	0.00762829058052972	5.14362325909062	1.23482482855022e-07	-0.400782326370301	2
ENSG00000124006.14	OBSL1	2	219553834	2_129	0	0.00754714649686705	5.00171821469594	1.18798504825615e-07	-0.319843325834971	2
ENSG00000144589.21	STK11IP	2	219597759	2_130	0	0.0149341450713664	7.28573940337492	3.42423035436758e-07	0.758950341554179	2
ENSG00000114923.16	SLC4A3	2	219646850	2_130	0	0.0158638428147987	7.85790458259724	3.92305252339889e-07	0.864481218450467	1
ENSG00000116106.11	EPHA4	2	221449622	2_130	0	0.023168940413222	11.4520234256901	8.35020954451042e-07	-1.30308776551476	1
ENSG00000135903.18	PAX3	2	222296905	2_131	0	0.0230024839412587	13.2102908607201	9.56304258587054e-07	1.62307135342283	1
ENSG00000163082.9	SGPP2	2	222494646	2_131	0	0.00976186572658522	5.08983959634314	1.56367286357869e-07	0.350050669492328	1
ENSG00000116120.9	FARSB	2	222651338	2_131	0	0.017675082050452	10.7095107606235	5.95717068594633e-07	-1.27576046747662	1
ENSG00000123983.13	ACSL3	2	222860739	2_131	0	0.00969118289612003	5.02114975032355	1.53140103914327e-07	-0.221611932929511	1
ENSG00000152056.16	AP1S3	2	223747636	2_131	0	0.0135242686465191	8.17349989497614	3.47881091542366e-07	-0.871552222715677	2
ENSG00000085449.14	WDFY1	2	223944812	2_131	0	0.00939333395448871	4.72611618543966	1.39711813659463e-07	-0.0595029357679857	1
ENSG00000135919.12	SERPINE2	2	224039199	2_132	0	0.0121823816457504	4.71697279968455	1.80844184049236e-07	0.0568097032512303	2
ENSG00000124019.9	FAM124B	2	224434021	2_132	0	0.0543631633207308	22.0488328014731	3.77223984156917e-06	-3.55685499379316	2
ENSG00000036257.12	CUL3	2	224582227	2_132	0	0.125077182662278	29.6911636810607	1.16873024515557e-05	-3.7210543209418	1
ENSG00000135905.18	DOCK10	2	225041976	2_133	0	0.01312765155537	9.12317290632933	3.76913697368668e-07	-1.13597095161783	1
ENSG00000144468.16	RHBDD1	2	226836102	2_133	0	0.00949214972692447	5.74336182636638	1.71569359919221e-07	-0.676992034632883	2
ENSG00000081052.11	COL4A4	2	227154069	2_133	0	0.0107898625317643	6.93388643898409	2.3545158042858e-07	-0.701952373316183	1
ENSG00000169031.18	COL4A3	2	227154069	2_133	0	0.0107898625317643	6.93388643898409	2.3545158042858e-07	-0.701952373316183	1
ENSG00000168958.19	MFF	2	227325269	2_134	0	0.0155854016080974	5.77497133285307	2.83254490888438e-07	0.529050224287905	1
ENSG00000168955.3	TM4SF20	2	227382257	2_134	0	0.0278067260089091	11.2726026459224	9.86468063918843e-07	1.14009239264141	1
ENSG00000173744.17	AGFG1	2	227472263	2_134	0	0.0426973054669468	15.3682231805847	2.06506202793871e-06	-1.79948361885544	1
ENSG00000135917.13	SLC19A3	2	227718030	2_134	0	0.0719338235931638	20.3946784052808	4.61699049782151e-06	-2.06395180128529	1
ENSG00000123977.9	DAW1	2	227864239	2_134	0	0.140985272728195	27.0147677016369	1.19862673392124e-05	-2.60346283440464	2
ENSG00000153832.11	FBXO36	2	229921921	2_135	1	0.247083802505918	23.703286823811	1.84315484315403e-05	4.60736042978539	1
ENSG00000153827.13	TRIP12	2	229920912	2_135	1	0.336343693882207	24.5483280937897	2.59844891006804e-05	4.67975032503426	1
ENSG00000079263.18	SP140	2	230203422	2_135	0	0.00667643740856083	5.09098151241403	1.06968344743961e-07	0.299014631661521	2
ENSG00000135899.17	SP110	2	230227451	2_135	0	0.00652745423688539	4.85234257548671	9.96791357565289e-08	0.209027450265146	1
ENSG00000185404.16	SP140L	2	230330373	2_135	0	0.00643357939261791	4.7156882594069	9.54787502524923e-08	0.0328386196688613	1
ENSG00000067066.16	SP100	2	230415917	2_135	0	0.0516444748183071	25.5462266164703	4.1520215550302e-06	-3.11154933111027	1
ENSG00000135916.15	ITM2C	2	230867064	2_135	0	0.00673994943501688	5.15487812011941	1.09341244715345e-07	-0.280459255817238	2
ENSG00000135898.9	GPR55	2	230960977	2_135	0	0.00643086410136085	4.71919988902449	9.55095235731846e-08	0.0639378088271611	1
ENSG00000204128.5	C2orf72	2	231038211	2_136	0	0.0170993416191512	6.28170923588109	3.38038520920297e-07	-0.670044762617402	2
ENSG00000173692.12	PSMD1	2	231056872	2_136	0	0.0153164610345683	5.23818563613449	2.52492387783283e-07	-0.387173588047332	1
ENSG00000135914.5	HTR2B	2	231125953	2_136	0	0.0156416381978098	5.437222123687	2.67650639362019e-07	-0.472125605313307	1
ENSG00000135931.17	ARMC9	2	231198788	2_136	0	0.0148103875625629	4.91990930818257	2.29315016103163e-07	-0.214843953535054	3
ENSG00000115053.15	NCL	2	231483427	2_136	0	0.0246200134039249	9.74253694241441	7.54865053187297e-07	1.19514766907298	1
ENSG00000171596.6	NMUR1	2	231526615	2_136	0	0.014690650202848	4.84302609151955	2.23906551085997e-07	0.143239146749133	2
ENSG00000187514.16	PTMA	2	231707301	2_136	0	0.0303610104847696	11.7380295399737	1.12155452939594e-06	1.68050086086857	1
ENSG00000156973.13	PDE6D	2	231788301	2_136	0	0.0145229450548646	4.73428531656763	2.16380487819395e-07	-0.0463084116923703	1
ENSG00000144535.19	DIS3L2	2	231961176	2_136	0	0.0396133442223254	14.2784023299064	1.78004137301005e-06	1.63791499701457	1
ENSG00000221944.6	TIGD1	2	232550122	2_136	0	0.0147902005038435	4.9069926203528	2.28401230907867e-07	-0.27969226245896	1
ENSG00000135930.13	EIF4E2	2	232550972	2_136	0	0.0303669688160836	11.7399390273276	1.12195711885792e-06	1.4521407584839	2
ENSG00000115474.6	KCNJ13	2	232776373	2_137	0	0.0223280411142206	9.89153240655436	6.95061406799572e-07	1.25935771135111	1
ENSG00000182600.9	C2orf82	2	232856815	2_137	0	0.0164196125376584	7.04739276064951	3.64166803661209e-07	-0.73621000218544	1
ENSG00000168918.13	INPP5D	2	233164597	2_137	0	0.0242957969823242	10.7310254144179	8.20505217497997e-07	-1.21874009247995	1
ENSG00000085978.21	ATG16L1	2	233255037	2_137	0	0.0131512573891817	4.96040879555289	2.05302255285148e-07	-0.190680700613702	1
ENSG00000085982.13	USP40	2	233565958	2_137	0	0.013582761655057	5.27604218560305	2.25530515710494e-07	0.401060058648047	3
ENSG00000123485.11	HJURP	2	233854278	2_137	0	0.0200201375674043	8.86433491318928	5.58498726705547e-07	1.1238572068221	1
ENSG00000144476.5	ACKR3	2	236908895	2_140	0	0.0176041543794894	4.95811314111236	2.74688561488186e-07	-0.237931801641842	1
ENSG00000198612.10	COPS8	2	237085776	2_140	0	0.0235249402518365	7.71049261609832	5.70846875589102e-07	-0.87219614403775	1
ENSG00000115648.13	MLPH	2	237484517	2_140	0	0.0173537482823569	4.82227182946582	2.63362511495215e-07	0.188124071871055	1
ENSG00000124839.12	RAB17	2	237592733	2_140	0	0.0199699604691853	6.15434945780068	3.86783849725988e-07	-0.501746355017834	3
ENSG00000124831.18	LRRFIP1	2	237670216	2_140	0	0.0184635302704715	5.41014510955007	3.14363872674525e-07	-0.295631352804285	1
ENSG00000177483.11	RBM44	2	237779250	2_140	0	0.0187766331368224	5.56966792576318	3.29121305588543e-07	0.48677661122348	2
ENSG00000132329.10	RAMP1	2	237858483	2_141	0	0.021200992959138	5.18533871825424	3.45973078722703e-07	0.341192352796784	1
ENSG00000184182.18	UBE2F	2	237966682	2_141	0	0.0237922033349569	6.28093720721253	4.7029253815246e-07	-0.715075416567819	1
ENSG00000144488.14	ESPNL	2	238099977	2_141	0	0.0247791189935728	6.66739477361023	5.1993733665796e-07	-0.693764019411157	4
ENSG00000168427.8	KLHL30	2	238127296	2_141	0	0.0806031991135615	17.9925224899785	4.56408061838709e-06	-1.85568156103095	5
ENSG00000178752.15	ERFE	2	238157109	2_141	0	0.0416532633309044	11.6227259649565	1.52358259924745e-06	1.38407980387844	3
ENSG00000132323.8	ILKAP	2	238203982	2_141	0	0.0351674233045712	10.0039045089279	1.10718211120545e-06	-1.33960971458683	2
ENSG00000144485.10	HES6	2	238241004	2_141	0	0.0338501008192343	9.63935906421895	1.02687385888647e-06	1.25381976804869	1
ENSG00000132326.11	PER2	2	238289924	2_141	0	0.0203212251699958	4.78293450320163	3.05881559360078e-07	-0.192957979545362	1
ENSG00000204104.11	TRAF3IP1	2	238316563	2_141	0	0.020607985625924	4.91596645095211	3.18825777043706e-07	-0.306859256275696	5
ENSG00000065802.11	ASB1	2	238426679	2_141	0	0.0236434672253187	6.22132718908321	4.62917053736768e-07	0.66040432098634	2
ENSG00000068024.16	HDAC4	2	239401581	2_142	0	0.0123966416223599	4.83507689566403	1.88632449920691e-07	0.272136952561486	1
ENSG00000130414.11	NDUFA10	2	240022435	2_142	0	0.0123029612545669	4.76329994163587	1.8442787384526e-07	0.143392591733975	3
ENSG00000172428.10	COPS9	2	240136001	2_142	0	0.0210213028442129	9.84025799773213	6.50991154904471e-07	-1.11970460172375	1
ENSG00000063660.8	GPC1	2	240433762	2_142	0	0.0335386097121507	14.2868597469598	1.50796343418343e-06	-1.51685581395271	1
ENSG00000188542.9	DUSP28	2	240557353	2_142	0	0.0158337253349504	7.15222011740955	3.56396107914203e-07	-0.740162513353345	1
ENSG00000142327.12	RNPEPL1	2	240566209	2_142	0	0.0126110258247714	4.99732348887888	1.98333854406202e-07	-0.26883624231709	1
ENSG00000144504.15	ANKMY1	2	240542682	2_142	0	0.0135333559716955	5.66541341731688	2.41293757130891e-07	0.46132939147523	2
ENSG00000142330.19	CAPN10	2	240585899	2_142	0	0.012376981105969	4.82005742067729	1.87748256907572e-07	0.204663228849561	1
ENSG00000178623.11	GPR35	2	240604773	2_142	0	0.0137518397082977	5.817031115407	2.51750975525901e-07	0.54223509809253	1
ENSG00000172482.4	AGXT	2	240874365	2_143	0	0.0234209639179322	9.09603145967979	6.7044891524115e-07	1.16268527437996	1
ENSG00000162804.13	SNED1	2	240996740	2_143	0	0.0299896441670067	11.4488847467132	1.08054652235062e-06	-1.44663605946871	1
ENSG00000122085.16	MTERF4	2	241063142	2_143	0	0.019869671355456	7.53422093596541	4.71127016235921e-07	-0.973276644217482	3
ENSG00000115687.13	PASK	2	241146610	2_143	0	0.0217768165068875	8.40443952864911	5.7598625810729e-07	1.06986402137134	2
ENSG00000146205.13	ANO7	2	241214600	2_144	0	0.032453993478532	12.4492487386509	1.27151141252919e-06	-1.70287353266862	3
ENSG00000168385.17	SEPT2	2	241323571	2_144	0	0.0150426687054801	5.14277406859971	2.43462069843588e-07	0.242638639549116	1
ENSG00000115677.16	HDLBP	2	241314902	2_144	0	0.0171024504658235	6.3588200940411	3.42250312126428e-07	-0.665325839778956	2
ENSG00000006607.13	FARP2	2	241256909	2_144	0	0.0191275970516027	7.42033901928809	4.46676531994018e-07	-1.07440066184735	2
ENSG00000176720.4	BOK	2	241558372	2_144	0	0.0154017870281683	5.36624186967417	2.6010597637909e-07	0.285581740454653	3
ENSG00000176946.11	THAP4	2	241490755	2_144	0	0.068919484329015	19.6831628277821	4.26919387971443e-06	-2.39330924172373	1
ENSG00000168397.16	ATG4B	2	241677578	2_144	0	0.0223190211523838	8.88506231711176	6.24086223291809e-07	0.74712380130284	1
ENSG00000168393.12	DTYMK	2	241673674	2_144	0	0.0156586165438329	5.52302125471002	2.72169262986282e-07	-0.705431686705945	3
ENSG00000180902.17	D2HGDH	2	241734689	2_144	0	0.0433504565661593	15.2170311866866	2.07602500526932e-06	1.72209399081389	3
ENSG00000154252.11	GAL3ST2	2	241771938	2_144	0	0.0148053240284171	4.99214904188134	2.32602529514043e-07	0.295347073653168	3
ENSG00000204099.11	NEU4	2	241808669	2_144	0	0.094708464559952	22.7799602425777	6.78970227695414e-06	2.42718703421186	2
ENSG00000188011.5	RTP5	2	241816853	2_144	0	0.0432802270854826	15.2017583149363	2.07058149376268e-06	1.87922137492155	2
ENSG00000188389.10	PDCD1	2	241814768	2_144	0	0.0693679955141692	19.7460894408094	4.31071408621906e-06	2.23781067527865	2
ENSG00000216921.7	AC131097.4	2	241901626	2_144	0	0.0177491524368284	6.71079382811933	3.74852567166478e-07	0.680207662530209	2
ENSG00000134115.12	CNTN6	3	489891	3_1	0	0.0307080094042811	9.28355816923972	8.97170740781246e-07	-1.06677903695622	2
ENSG00000091181.19	IL5RA	3	3126901	3_4	0	0.0126250917913232	11.0946587557599	4.40816119340359e-07	-1.24470587776279	1
ENSG00000113851.14	CRBN	3	3151219	3_4	0	0.00961588287829229	8.51975134758373	2.5782501907305e-07	0.957693936995361	1
ENSG00000175928.5	LRRN1	3	3750919	3_4	0	0.0441920146175171	23.0122081783832	3.20045016018825e-06	-2.16582067171609	1
ENSG00000170364.12	SETMAR	3	4303252	3_4	0	0.00884734034517343	7.73255705955693	2.15300402337575e-07	-0.895474673290715	1
ENSG00000144455.13	SUMF1	3	4368850	3_4	0	0.00783003630549706	6.57863772504972	1.62109594931462e-07	-0.776648674921903	4
ENSG00000134108.12	ARL8B	3	5123084	3_4	0	0.0127956732071244	11.2216675418969	4.51886650380822e-07	-1.22445027129755	2
ENSG00000134109.10	EDEM1	3	5187958	3_4	0	0.00789639624582905	6.65834716365457	1.65464313734865e-07	0.675667178633168	1
ENSG00000196277.15	GRM7	3	7267629	3_6	0	0	7.87756318988139	0	0.866657450266014	2
ENSG00000071282.11	LMCD1	3	8595588	3_6	0	0	5.61357484509039	0	0.568705202312155	1
ENSG00000182533.6	CAV3	3	8733693	3_7	0	0.0177228541845018	5.0179451738335	2.79877863446804e-07	-0.278823162589686	2
ENSG00000125046.14	SSUH2	3	8653221	3_7	0	0.0178981597368919	5.1112874028167	2.87903970986287e-07	0.262103502154048	2
ENSG00000180914.10	OXTR	3	8769210	3_7	0	0.0321872177128634	10.6917075754801	1.08302749754291e-06	-1.261617370568	1
ENSG00000070950.9	RAD18	3	8963418	3_7	0	0.018045681296454	5.18913784803322	2.94698187305194e-07	-0.54091427217233	2
ENSG00000196220.15	SRGAP3	3	9020030	3_7	0	0.0691926475339598	18.0426800567534	3.92889090848563e-06	2.04516399681624	2
ENSG00000134077.15	THUMPD3	3	9363193	3_7	0	0.0496068609003728	14.8321674888574	2.31555627772044e-06	-1.68753731446027	2
ENSG00000168137.15	SETD5	3	9397385	3_7	0	0.0203050257661332	6.3084121128028	4.03118357263316e-07	-0.601564247476376	1
ENSG00000163719.19	MTMR14	3	9610468	3_8	0	0.0756393757545625	18.4511132248538	4.39217346218991e-06	2.00707335489199	1
ENSG00000144550.12	CPNE9	3	9703359	3_8	0	0.110060067103269	22.1222285649667	7.66244944307259e-06	2.32306063896082	1
ENSG00000114026.21	OGG1	3	9749660	3_8	0	0.0195619577220028	5.49851944856717	3.38506533313447e-07	0.506245441360687	1
ENSG00000134072.10	CAMK1	3	9769618	3_8	0	0.023463636510883	7.22576534425074	5.3356600247498e-07	0.867034455412139	2
ENSG00000171148.13	TADA3	3	9794702	3_8	0	0.0179990014486253	4.70853582077448	2.66712434962342e-07	0.0483440099648516	1
ENSG00000214021.15	TTLL3	3	9811078	3_8	0	0.0186572829574736	5.04924905626713	2.96472328800054e-07	0.4008400942879	1
ENSG00000156990.14	RPUSD3	3	9843931	3_8	0	0.0212612010628588	6.28928099901169	4.20821351928866e-07	0.550899730769593	1
ENSG00000187288.10	CIDEC	3	9879932	3_8	0	0.0639258024771447	16.8202544554011	3.38390158402816e-06	-1.75309048846769	1
ENSG00000171135.13	JAGN1	3	9890653	3_8	0	0.0266054095810432	8.4209679278712	7.05084124164737e-07	-0.911823714305102	1
ENSG00000163701.18	IL17RE	3	9902449	3_8	0	0.0181276258453147	4.7760705019253	2.72471216946903e-07	-0.0645846802895854	2
ENSG00000163703.17	CRELD1	3	9933702	3_8	0	0.0196365018287177	5.53461311910938	3.42026978840979e-07	-0.43921975677194	2
ENSG00000163704.11	PRRT3	3	9953832	3_8	0	0.0186005569344442	5.02036084223597	2.93879880906187e-07	-0.257801459394217	1
ENSG00000125037.12	EMC3	3	9986610	3_8	0	0.0189405319133711	5.19219506686261	3.09493936706884e-07	-0.299928167769566	1
ENSG00000144554.10	FANCD2	3	10045136	3_8	0	0.0223091169613315	6.74627713874679	4.73647808499213e-07	-0.730808109465599	1
ENSG00000254999.3	BRK1	3	10115548	3_8	0	0.0180254836372313	4.72247964795558	2.67895855351565e-07	0.112041440521656	2
ENSG00000134086.7	VHL	3	10146679	3_8	0	0.0238083790034922	7.36441471951235	5.51794082154896e-07	-0.779556121545246	1
ENSG00000134070.4	IRAK2	3	10164461	3_8	0	0.0184780548031315	4.95768096677439	2.8829944107863e-07	-0.317186651894868	1
ENSG00000157014.10	TATDN2	3	10248460	3_8	0	0.0513266431226401	14.7037599002412	2.37509090982542e-06	-1.78987223643542	1
ENSG00000157017.15	GHRL	3	10301192	3_8	0	0.0226376887795983	6.88519623500702	4.90520747353459e-07	-0.928970670848337	1
ENSG00000157087.17	ATP2B2	3	10707748	3_8	0	0.031836070448313	10.131033532191	1.01503772492259e-06	1.24030215641011	1
ENSG00000157103.10	SLC6A1	3	10978347	3_9	0	0.0125763479080648	7.96109822420959	3.15091363123475e-07	-0.917884863213391	3
ENSG00000196639.6	HRH1	3	11161277	3_9	0	0.012597287144353	8.9961514361906	3.56650436613785e-07	-1.55917447593648	2
ENSG00000197548.12	ATG7	3	11271528	3_9	0	0.0125218930686698	20.7972960145283	8.19569594124373e-07	-4.01636157072517	3
ENSG00000144560.14	VGLL4	3	11560323	3_9	0	0.0216741398361568	29.6689885637351	2.02373473481917e-06	4.76315450316904	1
ENSG00000144559.10	TAMM41	3	11808333	3_9	0	0.0120926609872645	7.26403843508344	2.76445156296768e-07	-0.652482349524798	3
ENSG00000157152.16	SYN2	3	12001361	3_9	0	0.0176130230692385	11.5141837936057	6.38228267087839e-07	-1.41915314069667	1
ENSG00000157150.4	TIMP4	3	12148468	3_9	0	0.0326021089755081	16.3986661673295	1.68253145968345e-06	-1.74410932484843	3
ENSG00000132170.19	PPARG	3	12287696	3_9	0	0.0161688756467778	10.0062520018205	5.0916697919698e-07	1.15140485861686	1
ENSG00000154743.17	TSEN2	3	12431546	3_9	0	0.0243120632733348	14.1500640904996	1.0826527864007e-06	-1.57352647645602	4
ENSG00000075975.15	MKRN2	3	12547742	3_9	0	0.00901310806445255	4.74147576731856	1.34492196717666e-07	0.347011110260917	3
ENSG00000225526.4	MKRN2OS	3	12561203	3_9	0	0.0226852275506145	13.1384410497577	9.37985123315797e-07	-1.71890663481521	2
ENSG00000088726.15	TMEM40	3	12769053	3_9	0	0.015602645144619	9.83633108944868	4.82992451750887e-07	-1.2136880769364	1
ENSG00000144712.11	CAND2	3	12796583	3_9	0	0.00936506545747495	5.04768319771638	1.48768807175395e-07	0.349369444348931	2
ENSG00000144711.13	IQSEC1	3	13072626	3_10	0	0.116927627450516	29.7618794795583	1.09518242288467e-05	-2.76520927441378	2
ENSG00000132182.11	NUP210	3	13420975	3_10	0	0.00879743511752296	4.97471069139915	1.37731372495804e-07	0.279358793490916	1
ENSG00000163520.13	FBLN2	3	13535999	3_10	0	0.0374657034192597	18.727005429491	2.20806168089836e-06	1.96953979271692	2
ENSG00000170876.7	TMEM43	3	14127579	3_10	0	0.0154413182267311	10.2968484792718	5.00377380303216e-07	1.26340397606659	1
ENSG00000154767.14	XPC	3	14179017	3_10	0	0.0135259341388317	9.04261282568639	3.84919735151057e-07	-0.95464400375892	2
ENSG00000170860.3	LSM3	3	14178595	3_10	0	0.0191647899099331	12.3450088568965	7.44568128736963e-07	-1.63148091665097	1
ENSG00000131389.16	SLC6A6	3	14402293	3_10	0	0.0208517558834006	13.1457487817789	8.6265458342669e-07	-1.42232666767143	1
ENSG00000144596.12	GRIP2	3	14534257	3_10	0	0.0090649138201413	5.25771945217691	1.49992679004715e-07	-0.497940674286192	2
ENSG00000154781.15	CCDC174	3	14652153	3_10	0	0.00857490621799495	4.73264824511263	1.27715197494285e-07	0.0182217573283104	2
ENSG00000154783.11	FGD5	3	14806118	3_11	0	0.102937555244503	27.2094050646403	8.81458498401742e-06	3.18326089387752	1
ENSG00000177463.15	NR2C2	3	14946654	3_11	0	0.0177971787635933	7.05732869453565	3.95276032308287e-07	0.336292015045062	2
ENSG00000131368.7	MRPS25	3	15065408	3_11	0	0.0159641224586392	6.21090393405425	3.12038970342107e-07	0.319523378342828	1
ENSG00000131381.12	RBSN	3	15090344	3_11	0	0.016786112777635	7.13200573701286	3.76765210295504e-07	-0.902267056529932	1
ENSG00000131375.9	CAPN7	3	15206289	3_11	0	0.0137416741356245	5.3314706260098	2.30566199029062e-07	-0.827713013094717	1
ENSG00000206562.11	METTL6	3	15420851	3_11	0	0.0207050430536208	8.62354245710456	5.61915248428271e-07	-0.979988207229668	1
ENSG00000144597.13	EAF1	3	15429210	3_11	0	0.0296266895542263	11.9754516683224	1.11656498061088e-06	-1.50456931224259	1
ENSG00000206561.12	COLQ	3	15521671	3_11	0	0.0187328742806577	7.92242248483058	4.67058618952356e-07	0.950432865733597	3
ENSG00000131373.14	HACL1	3	15586321	3_11	0	0.0135006282446449	4.78603693647424	2.03347575308188e-07	-0.165348376384456	3
ENSG00000206560.11	ANKRD28	3	15857377	3_11	0	0.0138361885255988	5.18576410798838	2.25807416578268e-07	-0.304886971162209	1
ENSG00000131386.17	GALNT15	3	16088510	3_11	0	0.0134502371890589	4.75580252992996	2.01308786205317e-07	0.0355849393541076	1
ENSG00000154813.9	DPH3	3	16260057	3_12	0	0.100276149198394	17.7357243828801	5.59700316710184e-06	3.75443209471699	2
ENSG00000154814.13	OXNAD1	3	16265536	3_12	0	0.0539231639617267	17.77283029462	3.01606664917118e-06	3.48487968086507	1
ENSG00000131378.13	RFTN1	3	16514065	3_12	0	0.0386359652816406	13.602486934727	1.65393736335052e-06	1.02787793841165	1
ENSG00000154822.17	PLCL2	3	16797012	3_12	0	0.0342971426188363	12.8000433603498	1.3815873683957e-06	-1.85263690335337	2
ENSG00000182568.16	SATB1	3	18424567	3_13	0	0.0251322523730282	8.95358710790034	7.0816987619241e-07	1.1794404468849	1
ENSG00000163576.17	EFHB	3	19946945	3_14	0	0.0154690690036828	6.13357567214185	2.98597988732392e-07	0.532336037595035	1
ENSG00000144566.10	RAB5A	3	19946616	3_14	0	0.0303963273677723	12.5504100108929	1.20057142094472e-06	-1.72179295357222	2
ENSG00000183977.13	PP2D1	3	19985740	3_14	0	0.0164986102211293	6.74417344753403	3.50174943429678e-07	0.777067702305037	3
ENSG00000129810.14	SGO1	3	20186513	3_15	0	0.0126724455753425	6.81902235823905	2.71951540222399e-07	0.761486262826968	1
ENSG00000182247.9	UBE2E2	3	23202760	3_17	0	0.0350697226616598	14.9389795771507	1.64877820772949e-06	-2.5134418652888	1
ENSG00000170142.11	UBE2E1	3	23805720	3_18	0	0.0359170508069359	15.4670444621787	1.7483041024856e-06	1.54619889402566	1
ENSG00000151090.17	THRB	3	24451001	3_18	0	0.017082425911862	8.39795283200354	4.51473174417984e-07	-0.988014714607731	1
ENSG00000077092.18	RARB	3	25174179	3_18	0	0.0131185510980414	5.89699491107923	2.43458867758968e-07	0.59810739558758	1
ENSG00000077097.15	TOP2B	3	25663748	3_19	0	0.018279767762447	5.10630230087454	2.93755610267173e-07	-0.165022312330161	1
ENSG00000151093.7	OXSM	3	25782726	3_19	0	0.0264915653785468	8.63112179137747	7.19587880015598e-07	-1.07521345027949	1
ENSG00000163491.16	NEK10	3	27377405	3_20	0	0.00953613711610679	13.8460459155554	4.15534634864224e-07	3.74290769324611	1
ENSG00000033867.16	SLC4A7	3	27485114	3_20	0	0.00936492415861379	6.08076197847118	1.79213714870513e-07	-0.00401970756352025	2
ENSG00000187118.12	CMC1	3	28237631	3_21	0	0.0524559139768597	12.6846779811195	2.09402990049463e-06	1.43306084079036	2
ENSG00000163512.13	AZI2	3	28349407	3_21	0	0.123255355834411	21.014962777496	8.1516100977082e-06	-2.15544032816815	1
ENSG00000144642.21	RBMS3	3	28575079	3_21	0	0.0382010222846043	9.64330913305791	1.15933793780495e-06	-1.19076212955637	1
ENSG00000163527.9	STT3B	3	31532766	3_23	0	0.0270380129808168	9.43793027701688	8.03083144010858e-07	-1.08254178976139	1
ENSG00000197385.5	ZNF860	3	31981522	3_23	0	0.0168323839039377	4.93658504219595	2.61505739045547e-07	0.269239926878672	2
ENSG00000144645.13	OSBPL10	3	32021149	3_23	0	0.0253905716644756	8.83970353077379	7.06348703685335e-07	0.960938240003272	1
ENSG00000091317.7	CMTM6	3	32502466	3_24	0	0.0200508267861929	5.54031775313731	3.49603629249752e-07	-0.578827752676604	1
ENSG00000144635.8	DYNC1LI1	3	32570942	3_24	0	0.0230302348454401	6.85609182469598	4.96917127226252e-07	0.800436747964339	1
ENSG00000182973.18	CNOT10	3	32684690	3_24	0	0.0183662100355569	4.70761755286079	2.72100721762482e-07	-0.0191404858044061	1
ENSG00000188167.8	TMPPE	3	33097285	3_24	0	0.0228897101971365	6.797927355259	4.89695132407665e-07	0.835970332273657	1
ENSG00000170266.15	GLB1	3	33097285	3_24	0	0.0228897101971365	6.797927355259	4.89695132407665e-07	-0.835970332273658	1
ENSG00000170275.14	CRTAP	3	33113893	3_24	0	0.0860055915695123	19.509675428495	5.28062959571521e-06	-2.05935629670469	2
ENSG00000173705.8	SUSD5	3	33218911	3_25	0	0.0139423552332394	4.98141704224976	2.18573758215345e-07	-0.778735147536986	2
ENSG00000153558.13	FBXL2	3	33252688	3_25	0	0.0186752615205837	7.75106627009643	4.55551117082479e-07	0.443345124271757	1
ENSG00000153560.11	UBP1	3	33440884	3_25	0	0.10664071529137	24.5010535316429	8.22274424242195e-06	-3.29752038694624	1
ENSG00000170248.13	PDCD6IP	3	33798622	3_25	0	0.0308621309897046	12.5276130627092	1.21675521104271e-06	1.88269903328488	2
ENSG00000144681.10	STAC	3	36380634	3_26	0	0.0297402549630265	7.89793205215959	7.39208673728373e-07	-1.07271806867175	1
ENSG00000163673.7	DCLK3	3	36773818	3_27	0	0.0157650068609837	8.31417913854868	4.12498634675464e-07	-0.921881822558147	1
ENSG00000168016.13	TRANK1	3	36944858	3_27	0	0.0108950744248629	4.8439926724433	1.66089681576818e-07	0.410763718565934	2
ENSG00000076242.14	MLH1	3	36988813	3_27	0	0.011464155990639	5.8070867789998	2.09512228597063e-07	-1.13851238392691	3
ENSG00000178567.7	EPM2AIP1	3	36993455	3_27	0	0.0146817635159576	8.25658755109254	3.81494067341214e-07	-1.61641874732074	1
ENSG00000093167.17	LRRFIP2	3	37183476	3_27	0	0.01225447253337	6.43368023884594	2.4812074049555e-07	1.28565579397432	2
ENSG00000144674.16	GOLGA4	3	37243088	3_27	0	0.0140275116132976	6.72874571253537	2.97046012404301e-07	0.475180390876847	1
ENSG00000198590.11	C3orf35	3	37459167	3_27	0	0.0109030430959909	4.76231942426747	1.63408718441508e-07	-0.430642533883744	1
ENSG00000144668.11	ITGA9	3	37456719	3_27	0	0.0180375312719556	11.991732029912	6.80719177396506e-07	2.32105477985556	1
ENSG00000144677.14	CTDSPL	3	37878271	3_27	0	0.0338038572493763	16.1850594027454	1.72182706629368e-06	2.03529536411419	1
ENSG00000187091.13	PLCD1	3	38051294	3_27	0	0.0368766510570189	16.1006633161178	1.86854781653424e-06	-1.84713980982131	1
ENSG00000008226.19	DLEC1	3	38045533	3_27	0	0.011193861524657	4.90486713182253	1.72789023806035e-07	0.249755185761089	1
ENSG00000093217.9	XYLB	3	38346523	3_28	0	0.0192576873323466	8.3287412613416	5.04768767924025e-07	0.967779780221264	1
ENSG00000114739.13	ACVR2B	3	38454574	3_28	0	0.065477726281574	20.0310445032798	4.1276813167412e-06	-2.44253247672232	1
ENSG00000168356.11	SCN11A	3	38947836	3_28	0	0.0200609811518717	8.71659731491658	5.50310914868096e-07	1.10050127251418	2
ENSG00000114745.13	GORASP1	3	39105193	3_28	0	0.0165961164628895	6.91810943309105	3.61329046541014e-07	0.56462572548642	3
ENSG00000168026.18	TTC21A	3	39107217	3_28	0	0.0139942206074558	5.30271513657358	2.33537155912139e-07	-0.525595375824928	2
ENSG00000168334.8	XIRP1	3	39190233	3_28	0	0.0484187878328821	17.1222321319811	2.60905519623278e-06	-1.81537429753191	2
ENSG00000168329.13	CX3CR1	3	39265293	3_28	0	0.0134239020037	4.90879519795783	2.07377989556761e-07	-0.343389457362062	1
ENSG00000168028.13	RPSA	3	39406713	3_28	0	0.028968380229073	12.2102059745136	1.11315637047845e-06	-1.49760724899729	2
ENSG00000144659.10	SLC25A38	3	39384266	3_28	0	0.0139640057726578	5.28223616642395	2.32132959208966e-07	-0.400806545557544	2
ENSG00000170011.13	MYRIP	3	39813087	3_28	0	0.0154663491812056	6.25003746778933	3.04214146391384e-07	0.503936591410636	1
ENSG00000114784.3	EIF1B	3	40309786	3_29	0	0.0149416617271158	4.95890772791931	2.33181397579734e-07	0.175273190351345	2
ENSG00000168032.8	ENTPD3	3	40387447	3_29	0	0.014695965502137	4.8018639867604	2.2208383685299e-07	-0.227673707583901	1
ENSG00000188846.13	RPL14	3	40396629	3_29	0	0.0157305896110195	5.44636308196483	2.69625252601056e-07	0.478513930121369	3
ENSG00000177873.12	ZNF619	3	40477330	3_29	0	0.0158978004700432	5.54655294275318	2.77503955828789e-07	0.517371359214115	1
ENSG00000172888.11	ZNF621	3	40528255	3_29	0	0.0149446754716585	4.96081825150053	2.3331828660711e-07	-0.271037260852294	1
ENSG00000168036.16	CTNNB1	3	41195090	3_30	0	0	69.9080817238322	0	-3.69565446939893	1
ENSG00000168038.10	ULK4	3	41962206	3_30	0	0.0284874269573082	13924.1285310499	0.00124833234034019	5.77891466467899	2
ENSG00000182606.14	TRAK1	3	42061553	3_30	0	0	151.428687727001	0	-1.50500299458495	1
ENSG00000187094.11	CCK	3	42266417	3_30	0	0	31.2080960892476	0	0.532364613125246	1
ENSG00000008324.11	SS18L2	3	42556915	3_31	0	0.0146853866320084	5.79252429953183	2.67708538409992e-07	-0.584662552259633	1
ENSG00000114857.17	NKTR	3	42600359	3_31	0	0.0193143502874015	8.3899119824783	5.09972176306366e-07	-1.02147417861673	2
ENSG00000114853.13	ZBTB47	3	42653821	3_31	0	0.0512579988508153	17.703150364517	2.85575653190903e-06	-1.93327428726532	1
ENSG00000157119.11	KLHL40	3	42685151	3_31	0	0.013362914602731	4.89898142094921	2.06023119672797e-07	-0.225745491766814	1
ENSG00000010282.14	HHATL	3	42691976	3_31	0	0.044389723070952	16.3217724725377	2.28012538027227e-06	1.76705830379407	1
ENSG00000244607.5	CCDC13	3	42773176	3_31	0	0.0149610573127031	5.96868062928927	2.81028005866228e-07	-0.51294095280571	1
ENSG00000181061.13	HIGD1A	3	42817174	3_31	0	0.0273317989345342	11.6896664107661	1.00549359551992e-06	-1.44506680473656	1
ENSG00000144648.15	ACKR2	3	42804792	3_31	0	0.0186722012228457	8.06911344785001	4.74165895592898e-07	0.893213294298235	1
ENSG00000182983.14	ZNF662	3	42905991	3_31	0	0.0179871667288319	7.71458164084803	4.36700926556767e-07	-0.93910565888377	1
ENSG00000240747.7	KRBOX1	3	42809057	3_31	0	0.0131050969835004	4.71457372673301	1.94442700720365e-07	-0.0278414357298618	1
ENSG00000144649.8	FAM198A	3	43010166	3_31	0	0.0359442800872114	14.3019361606573	1.6178326603224e-06	-1.59183913314347	1
ENSG00000144647.5	POMGNT2	3	43018503	3_31	0	0.0148891982625259	5.9230725469696	2.77541121355371e-07	-0.395599914783558	2
ENSG00000179152.19	TCAIM	3	44314180	3_31	0	0.0188583602343504	8.16322883522791	4.84478905222797e-07	-1.18859875726491	3
ENSG00000225873.3	LINC00694	3	44439661	3_31	0	0.0130973482789255	4.70897546044445	1.94096979557628e-07	-0.062528236212691	1
ENSG00000196345.12	ZKSCAN7	3	44533027	3_31	0	0.0131431636759476	4.74202766672283	1.96143072249634e-07	-0.203865765389094	2
ENSG00000144792.9	ZNF660	3	44593969	3_31	0	0.0139594170033458	5.31242287356261	2.33382825047594e-07	-0.240775201592891	2
ENSG00000186448.14	ZNF197	3	44568516	3_31	0	0.0130961545345506	4.70811285870929	1.94043736864876e-07	-0.312012619953799	3
ENSG00000169981.10	ZNF35	3	44649020	3_31	0	0.015787946908397	6.47833443915769	3.21882966635389e-07	-0.858435662600608	1
ENSG00000196653.11	ZNF502	3	44712685	3_31	0	0.0133136825892177	4.86404200497814	2.03800145253564e-07	-0.0276988374398455	2
ENSG00000186446.11	ZNF501	3	44713292	3_31	0	0.0248381610641503	10.7793184676156	8.42596625881676e-07	1.0939021138714	2
ENSG00000163807.5	KIAA1143	3	44748439	3_31	0	0.0130955970583881	4.70770982601308	1.94018866636712e-07	0.202838195198969	2
ENSG00000163808.16	KIF15	3	44761638	3_31	0	0.145165586474359	27.888721170407	1.27409334413477e-05	-2.63179462576728	1
ENSG00000169964.7	TMEM42	3	44861942	3_31	0	0.0269853329714651	11.5682199287731	9.82433790495416e-07	-1.56765530403595	2
ENSG00000075914.12	EXOSC7	3	44975034	3_31	0	0.0318956199302967	13.1611428859827	1.32109371192694e-06	1.6125127985562	2
ENSG00000163815.5	CLEC3B	3	45050923	3_31	0	0.0152226294544315	6.13286053843945	2.93806729332657e-07	-0.424903965167822	1
ENSG00000163814.7	CDCP1	3	45065335	3_31	0	0.034233587913771	13.836205186065	1.49065927299147e-06	1.65047949533086	1
ENSG00000249992.1	TMEM158	3	45226648	3_32	0	0.0179225999208443	4.86950055912647	2.74659360182882e-07	0.279892077279976	1
ENSG00000011376.9	LARS2	3	45486931	3_32	0	0.0494369756530215	14.544454311549	2.26286320136499e-06	-1.94221728959749	1
ENSG00000144791.9	LIMD1	3	45648730	3_32	0	0.0179083521787442	4.86195595118559	2.7401580924669e-07	0.0113047991781956	1
ENSG00000211456.10	SACM1L	3	45689445	3_32	0	0.0802649658147647	19.2299020551265	4.85749174227862e-06	-2.03956179179238	1
ENSG00000163818.16	LZTFL1	3	45916197	3_32	0	0.0180814040360604	4.95316443335836	2.81853784300423e-07	0.16933383296741	2
ENSG00000172215.5	CXCR6	3	46131411	3_32	0	0.0220735658339435	6.8467446702443	4.75626016436738e-07	0.812311366508317	1
ENSG00000163820.14	FYCO1	3	45914618	3_32	0	0.02108343013808	6.41085285075448	4.25369210786939e-07	-0.884236956141773	3
ENSG00000173578.7	XCR1	3	46027351	3_32	0	0.0380379564540393	12.0321154231705	1.44035034182586e-06	1.60468070923433	1
ENSG00000163823.3	CCR1	3	46208231	3_32	0	0.0256942785451005	8.29069589279075	6.70403675806083e-07	0.824555157855936	2
ENSG00000121807.5	CCR2	3	46352479	3_32	0	0.0226342306755972	7.08505411408094	5.04682078485863e-07	0.859928163453198	2
ENSG00000160791.13	CCR5	3	46370051	3_32	0	0.0186136342668418	5.22833919709858	3.06269609942869e-07	-0.453981052131165	2
ENSG00000121797.9	CCRL2	3	46412503	3_32	0	0.0200462004596752	5.93191081301328	3.74227462963736e-07	-0.689064060388867	1
ENSG00000012223.12	LTF	3	46467034	3_32	0	0.0207687929671925	6.26808445071718	4.09689723049351e-07	0.802378663769332	2
ENSG00000241186.9	TDGF1	3	46575847	3_32	0	0.0183146748526819	5.07474671550183	2.92497768884519e-07	0.414925827626469	1
ENSG00000163827.12	LRRC2	3	46582029	3_32	0	0.0263631598557913	8.53523355717756	7.08144434607861e-07	0.956382019602377	1
ENSG00000178038.16	ALS2CL	3	46689090	3_33	0	0.0319601086061495	14.6763591103971	1.47616719572733e-06	1.55775415685454	1
ENSG00000188086.13	PRSS45	3	46735496	3_33	0	0.0158082402311432	8.65712018839923	4.30691149908718e-07	-0.912185176677462	2
ENSG00000178055.11	PRSS42	3	46835174	3_33	0	0.0102251546114079	4.82541834648936	1.552793943037e-07	-0.196480789962994	1
ENSG00000160801.13	PTH1R	3	46884049	3_33	0	0.025762728176837	14.1379448054428	1.14627047653766e-06	1.8219126624923	2
ENSG00000160796.16	NBEAL2	3	46890564	3_33	0	0.0104878092637473	5.17880355648917	1.70931928205072e-07	-0.624250055587084	2
ENSG00000160799.11	CCDC12	3	46983837	3_33	0	0.0106301521781716	5.48879483090995	1.8362231262969e-07	-0.87171845606466	1
ENSG00000181555.20	SETD2	3	47163449	3_33	0	0.0103113537171189	5.01966383804644	1.62891826303139e-07	-0.533560621404337	2
ENSG00000114648.11	KLHL18	3	47281510	3_33	0	0.0140852001991983	7.44092000570527	3.29836439341687e-07	0.353016378907449	1
ENSG00000076201.14	PTPN23	3	47380662	3_33	0	0.0116391493847331	5.86312047657662	2.14762788470209e-07	-0.0568758413586133	1
ENSG00000114650.18	SCAP	3	47476020	3_33	0	0.0102973210465218	4.87660075119434	1.58033961966671e-07	0.132623681861078	2
ENSG00000163832.15	ELP6	3	47513447	3_33	0	0.0332377345751441	15.0961216404957	1.57908597279935e-06	-1.24600630667969	2
ENSG00000164045.11	CDC25A	3	48188134	3_34	0	0.0137514286108895	21.2295449573885	9.18750265687284e-07	4.76484843428241	1
ENSG00000164047.4	CAMP	3	48234587	3_34	0	0.0170383379543289	21.981139058674	1.1786541661247e-06	4.85800943871299	1
ENSG00000164048.13	ZNF589	3	48241756	3_34	0	0.0139448970319048	21.0634819072457	9.24388320304169e-07	4.68195772400542	2
ENSG00000164050.12	PLXNB1	3	48429347	3_34	0	0.0164769765518348	9.23046804331433	4.78641356244613e-07	0.670148339546331	1
ENSG00000164051.13	CCDC51	3	48440024	3_34	0	0.0160667065383192	9.05268686221807	4.57734169195527e-07	0.689461196844622	1
ENSG00000232112.3	TMA7	3	48440024	3_34	0	0.0160667065383192	9.05268686221807	4.57734169195527e-07	-0.689461196844622	1
ENSG00000164053.19	ATRIP	3	48446507	3_34	0	0.015925022861627	8.99956508951308	4.51035328572405e-07	0.696099927453622	1
ENSG00000213689.11	TREX1	3	48465783	3_34	0	0.0135525714861442	7.83503210441891	3.34173079462012e-07	-0.645894384515246	2
ENSG00000114268.11	PFKFB4	3	48562511	3_34	0	0.00922291531257791	5.72438826333117	1.66152269268108e-07	0.781664769838207	1
ENSG00000145040.3	UCN2	3	48563473	3_34	0	0.0140444194956555	10.3415571364804	4.57086823967662e-07	-1.63224281995873	2
ENSG00000114270.17	COL7A1	3	48595323	3_34	0	0.0169225704699508	12.0340111058541	6.40893272704629e-07	-1.755011479617	1
[truncated: 9,074 more rows]
