# Supplementary material for: Adjusting for genetic confounders in transcriptome-wide association studies improves discovery of risk genes of complex traits
Source: Nat Genet. 2024 Jan 26;56(2):336–47. doi: 10.1038/s41588-023-01648-9 (PMC10864181; doi:10.1038/s41588-023-01648-9)
Supplement: Supplementary file 5 — cTWAS results of all analyzed genes across all tissues for IBD, SCZ, and SBP. Results are stored separately for each combination of traits and tissues. Column legends for each set of results are the same as in Supplementary Table 1. [file 41588_2023_1648_MOESM5_ESM.zip › SBP_Adipose_Visceral_Omentum.csv]

id	genename	chrom	pos	region_tag	cs_index	PIP	tau2	PVE	z	num_eqtl
ENSG00000187634.11	SAMD11	1	916683	1_1	0	0.0095587160116396	4.66058319047414	1.40200252920069e-07	-0.123257614147344	1
ENSG00000188976.10	NOC2L	1	957080	1_1	0	0.0259690997187536	13.4187767545952	1.09667715164491e-06	-1.55608002866103	1
ENSG00000187961.13	KLHL17	1	951408	1_1	0	0.0434657760373295	18.2958308310094	2.50269858229172e-06	-1.96827604981452	1
ENSG00000187608.8	ISG15	1	1001107	1_1	0	0.0113474122646737	6.21060000573791	2.21788675126333e-07	-0.641233432091029	1
ENSG00000131591.17	C1orf159	1	1094994	1_1	0	0.00972303583683742	4.79889163985812	1.4684251147567e-07	-0.30734891963146	3
ENSG00000186891.13	TNFRSF18	1	1249880	1_1	0	0.0117726686301139	7.81393708532011	2.89503490127683e-07	-1.93386978402203	1
ENSG00000184163.3	C1QTNF12	1	1244420	1_1	0	0.0171437346295152	10.9548217826666	5.91043881605484e-07	1.12061378205671	2
ENSG00000162572.20	SCNN1D	1	1280044	1_1	0	0.00977504513857086	8.59289773791651	2.64342740797149e-07	2.16469562503712	3
ENSG00000127054.20	INTS11	1	1326444	1_1	0	0.372486948120159	27.3546828203913	3.20665115799093e-05	5.29265466124919	1
ENSG00000169962.4	TAS1R3	1	1331096	1_1	0	0.0545707159859185	28.8430470634249	4.95347259032661e-06	4.62996103631591	1
ENSG00000162576.16	MXRA8	1	1361685	1_1	0	0.0294977665304098	12.8250084080492	1.1905722784644e-06	-1.57174406395013	2
ENSG00000175756.13	AURKAIP1	1	1375267	1_1	0	0.00970339287462407	7.87380467886744	2.40445817258332e-07	1.99326946334592	1
ENSG00000242485.5	MRPL20	1	1407014	1_1	0	0.020693701383328	10.2626756056954	6.68355848795689e-07	1.31314698191396	2
ENSG00000235098.8	ANKRD65	1	1419214	1_1	0	0.0805706829032551	24.4594429943601	6.20201169926683e-06	-4.85433627027224	2
ENSG00000179403.11	VWA1	1	1434243	1_1	0	0.00960542684093613	6.15361868729676	1.86018536691423e-07	1.06492216296312	2
ENSG00000160072.19	ATAD3B	1	1434243	1_1	0	0.027127380543495	17.6799564948582	1.50937803404034e-06	-2.75300044866378	1
ENSG00000215915.9	ATAD3C	1	1431014	1_1	0	0.089998814658115	26.0974023251629	7.39167807461305e-06	-3.52276972076085	1
ENSG00000197785.13	ATAD3A	1	1511945	1_1	0	0.0179973756890782	14.6578055255904	8.30208377617581e-07	-2.77234671507614	1
ENSG00000228594.3	FNDC10	1	1627515	1_1	0	0.0596112784020409	16.2206789485091	3.04303142893465e-06	3.57616770203475	1
ENSG00000197530.12	MIB2	1	1615869	1_1	0	0.00963883500146534	4.87472214079529	1.47871127957841e-07	-0.646957332540314	1
ENSG00000248333.8	CDK11B	1	1639348	1_1	0	0.793931517928847	21.8891890673295	5.46917335500306e-05	-4.59653911164681	2
ENSG00000189339.11	SLC35E2B	1	1659060	1_1	0	0.0280206028862053	11.6494965766687	1.02729129263217e-06	-3.24131890545954	2
ENSG00000008128.22	CDK11A	1	1724489	1_1	0	0.0214576361707796	10.6243078011878	7.17449761023506e-07	0.524896515320779	2
ENSG00000008130.15	NADK	1	1753033	1_1	4	0.40038509928698	27.1983934547297	3.42712647639945e-05	-5.30606419836235	2
ENSG00000078369.17	GNB1	1	1913254	1_1	0	0.00988095809078593	10.2906202393248	3.19999708305676e-07	3.00568139203444	1
ENSG00000169885.9	CALML6	1	1912140	1_1	0	0.012586713528552	9.78652482930786	3.87658957767831e-07	2.02544247193773	2
ENSG00000178821.12	TMEM52	1	1919475	1_1	0	0.0095611640454909	4.76221508100492	1.43294245263313e-07	-0.368638035174378	1
ENSG00000187730.8	GABRD	1	2019112	1_2	0	0.0420249078803846	20.7078956812751	2.73874572279877e-06	-2.23742275113607	1
ENSG00000067606.16	PRKCZ	1	2051769	1_2	0	0.00745134641931422	4.64170109430087	1.0884811152195e-07	-0.218323004851857	1
ENSG00000162585.16	FAAP20	1	2189186	1_2	0	0.00841878351081338	5.67048321854424	1.50237512725644e-07	-0.797567927037802	1
ENSG00000157933.9	SKI	1	2228951	1_2	0	0.0822972061438069	26.6515894743525	6.90267110101179e-06	-2.65195375863267	1
ENSG00000116151.13	MORN1	1	2367872	1_2	0	0.00828628000891163	5.71069049401067	1.48921431288362e-07	-0.501527443308169	2
ENSG00000157911.9	PEX10	1	2395479	1_2	0	0.0317946073567974	18.460787047579	1.8471946086445e-06	1.97182978164174	2
ENSG00000149527.17	PLCH2	1	2420707	1_2	0	0.00830498451362594	5.75895305754639	1.50519005134858e-07	-0.526342167321621	2
ENSG00000157873.17	TNFRSF14	1	2555429	1_2	0	0.00754762399619213	4.76011601571017	1.13067233976071e-07	-0.216932842664307	1
ENSG00000157870.14	FAM213B	1	2586412	1_2	0	0.0101761618868799	7.62178510812711	2.4408982775138e-07	-0.914902994886102	1
ENSG00000142606.15	MMEL1	1	2629443	1_2	0	0.00782731158541927	5.12428700455503	1.26227808423394e-07	-0.343859676379446	1
ENSG00000215912.12	TTC34	1	2800905	1_2	0	0.00802263777894419	5.34284772400741	1.348959635371e-07	0.373446594905477	1
ENSG00000130762.14	ARHGEF16	1	3454845	1_2	0	0.00786172072232338	5.06561277423989	1.25331019966728e-07	0.0367152292615594	1
ENSG00000162591.15	MEGF6	1	3531796	1_2	0	0.0193809738611743	15.0677780014547	9.19038663847412e-07	-1.96957719510813	2
ENSG00000235169.7	SMIM1	1	3772285	1_3	0	0.023259076977978	5.0605970207382	3.70427486860514e-07	-0.27672770073984	2
ENSG00000130764.9	LRRC47	1	3784927	1_3	0	0.0240102166568275	5.35847759130429	4.04898783077384e-07	-0.48075586992938	2
ENSG00000116198.12	CEP104	1	3856592	1_3	0	0.0231851109567903	5.03075074527109	3.67071741740673e-07	-0.326618689875448	2
ENSG00000169598.15	DFFB	1	3856592	1_3	0	0.034468924115779	8.7546231225937	9.49673143610864e-07	-0.973358066929093	3
ENSG00000198912.10	C1orf174	1	3891607	1_3	0	0.0243743213548332	5.49956506447017	4.21861459472453e-07	-0.41842397464036	2
ENSG00000069424.14	KCNAB2	1	5991653	1_6	0	0.0108311085484128	11.4360619146851	3.89814850369543e-07	1.3849434454434	1
ENSG00000131697.17	NPHP4	1	5992498	1_6	0	0.0056076782337654	5.11575265084044	9.02820886265651e-08	-0.250622741063676	2
ENSG00000116254.17	CHD5	1	6183655	1_6	0	0.00569044656638829	5.33820183127282	9.55983316699525e-08	0.482399450965873	1
ENSG00000158286.12	RNF207	1	6204712	1_6	0	0.00692444694482053	7.15511064497356	1.55923085296928e-07	0.78739315946966	3
ENSG00000116237.15	ICMT	1	6222890	1_6	0	0.00572270923639495	5.29955860867696	9.54443783514669e-08	-0.372008678723234	4
ENSG00000116251.9	RPL22	1	6172509	1_6	0	0.00610098277236648	6.0672392588862	1.16493017221783e-07	-0.713727455559713	2
ENSG00000158292.6	GPR153	1	6254289	1_6	0	0.00743888853197428	7.34361810491737	1.71920279536587e-07	-0.646021886384392	1
ENSG00000097021.19	ACOT7	1	6394534	1_6	0	0.0177746227027175	14.8557866637322	8.31007643963262e-07	1.43272669917144	1
ENSG00000187017.15	ESPN	1	6424615	1_6	0	0.0156524536118222	15.0861009325848	7.4313618406236e-07	-1.79923824312928	2
ENSG00000162408.10	NOL9	1	6554170	1_6	0	0.00534333033157908	5.15340535623832	8.66593249838249e-08	-0.69765503564352	1
ENSG00000204859.12	ZBTB48	1	6580056	1_6	0	0.00868349216096276	11.8241708857463	3.23127624502798e-07	-2.09942316225421	1
ENSG00000171735.18	CAMTA1	1	6782658	1_6	0	0.0270670325495519	18.6527273045621	1.58888315203112e-06	-1.95118357097528	2
ENSG00000049245.12	VAMP3	1	7771004	1_6	0	0.00587474402489474	5.3458564988816	9.88360131571889e-08	0.20299839546114	2
ENSG00000049249.8	TNFRSF9	1	7955500	1_6	0	0.0066819142389607	6.76652857040222	1.42290462442345e-07	-0.904142687022049	1
ENSG00000116288.12	PARK7	1	7961718	1_6	0	0.00692913317894683	7.45961735874809	1.62668863783773e-07	1.13421162291233	1
ENSG00000116285.12	ERRFI1	1	8026467	1_6	0	0.00981610357602947	10.8021384870242	3.33701260192614e-07	-1.51213726227584	1
ENSG00000162426.14	SLC45A1	1	8317768	1_6	0	0.0316162255997654	24.5681640863941	2.44450933214842e-06	3.00629073039615	2
ENSG00000142599.17	RERE	1	8835484	1_6	0	0.00563586087547108	6.59076188684393	1.16897401944931e-07	1.23664433284158	1
ENSG00000074800.13	ENO1	1	8879783	1_6	0	0.00545316958446507	6.87000645590747	1.17900357667986e-07	1.63545893719753	1
ENSG00000142583.17	SLC2A5	1	9067399	1_6	0	0.00852126289430799	9.19264926572941	2.46520834005072e-07	1.19365544552079	2
ENSG00000049239.12	H6PD	1	9235735	1_6	0	0.00580965622589158	5.48878910311141	1.00354292268538e-07	-0.441020225366151	2
ENSG00000171621.13	SPSB1	1	9292400	1_6	0	0.017087321110504	15.1985048396498	8.17304369401e-07	1.4799898737061	1
ENSG00000171612.6	SLC25A33	1	9539060	1_7	0	0.0128386440497693	5.06273167987717	2.04556386252993e-07	0.166558111837109	1
ENSG00000188807.12	TMEM201	1	9591207	1_7	0	0.0166915534567141	7.72720970711758	4.05908765578382e-07	1.01014929849682	1
ENSG00000171608.15	PIK3CD	1	9651429	1_7	0	0.036199602490247	15.2024515196952	1.73191431701951e-06	1.79591103019411	2
ENSG00000162441.11	LZIC	1	9943171	1_7	0	0.0138995909155798	6.06908484073614	2.65481462131646e-07	-1.01813736976702	1
ENSG00000162444.11	RBP7	1	9991107	1_7	0	0.0240109215621294	11.2054552982366	8.46734606752099e-07	-1.72684203850071	1
ENSG00000130939.18	UBE4B	1	10033012	1_7	0	0.017273787538083	7.7618012382249	4.21948128117747e-07	0.900455544667168	1
ENSG00000054523.17	KIF1B	1	10210344	1_7	0	0.0150474002614265	6.29017674293696	2.97874478892755e-07	-0.510335389534716	3
ENSG00000142657.20	PGD	1	10399079	1_7	0	0.072352896749262	21.698685014696	4.94081181185149e-06	2.39780395043729	1
ENSG00000175279.21	CENPS	1	10208636	1_7	0	0.0142609624755223	5.85681740652094	2.62856968788374e-07	-0.00031075971612854	2
ENSG00000241563.3	CORT	1	10449646	1_7	0	0.0150761980707701	6.27926291839534	2.97926734191135e-07	-0.0995305283728376	1
ENSG00000160049.11	DFFA	1	10477033	1_7	0	0.019590856549464	9.3262174183965	5.75000118308246e-07	1.95383048316216	1
ENSG00000142655.12	PEX14	1	10476578	1_7	0	0.0275864306777281	12.6893042905438	1.10164659818502e-06	2.2984526033631	1
ENSG00000120948.16	TARDBP	1	11012192	1_8	0	0.0366986088599841	9.61133386248577	1.11004922689277e-06	1.42846699867962	2
ENSG00000009724.16	MASP2	1	11047382	1_8	0	0.0342820714152818	8.96979501622266	9.67739677003544e-07	1.48583552747586	1
ENSG00000116649.9	SRM	1	11060199	1_8	0	0.0219535731550546	4.78579389430419	3.30649736474193e-07	-0.200558200092522	2
ENSG00000171824.13	EXOSC10	1	11100055	1_8	0	0.0463981839112201	11.8255492824115	1.72675720984323e-06	1.68301461289709	3
ENSG00000171819.4	ANGPTL7	1	11189075	1_8	0	0.0871485006329665	17.8366941538449	4.89196407206953e-06	-2.3090566010915	1
ENSG00000116661.9	FBXO2	1	11650934	1_8	0	0.0999006723922574	19.1556237796237	6.02245666672181e-06	1.96491482641355	1
ENSG00000116663.10	FBXO6	1	11662631	1_8	0	0.0717404452403675	15.9696357565167	3.60552118777105e-06	-1.74342582154165	3
ENSG00000204518.2	AADACL4	1	12665932	1_9	0	0.016854572383209	9.68783180321995	5.13870045266857e-07	-0.952143658049341	1
ENSG00000177674.15	AGTRAP	1	11737129	1_9	0	0.00960044186418085	5.70487290661955	1.72363843358514e-07	-0.886772103536659	1
ENSG00000177000.10	MTHFR	1	11838976	1_9	0	0.521382644159742	44.629772236796	7.32301990126568e-05	7.48563285773518	1
ENSG00000011021.21	CLCN6	1	11805485	1_9	0	0.0179477526774898	32.3997640208211	1.83004132585185e-06	6.27566459340107	3
ENSG00000116685.15	KIAA2013	1	11926172	1_9	0	0.0120183904532731	21.3027592417969	8.05732983062329e-07	-3.41092301051512	2
ENSG00000083444.16	PLOD1	1	11939067	1_9	0	0.00964814759835519	5.63937761491893	1.71231668497007e-07	-0.76912792032773	2
ENSG00000116688.16	MFN2	1	11978002	1_9	0	0.0143256840129068	10.4169010330177	4.69637620904014e-07	0.38883782466452	2
ENSG00000028137.18	TNFRSF1B	1	12166660	1_9	0	0.0104330361553878	6.17067026809956	2.02605871240202e-07	-0.863846516859929	1
ENSG00000162494.5	LRRC38	1	13509491	1_10	0	0.0433522270642822	10.2201873152119	1.39437389026909e-06	-1.19410421933728	1
ENSG00000162493.16	PDPN	1	13583657	1_10	0	0.0532091395878902	12.1600035259491	2.0362397483634e-06	1.38100260468778	2
ENSG00000116731.22	PRDM2	1	13695599	1_10	0	0.0250648260167551	5.06451378249401	3.99495071085401e-07	0.309221995203123	1
ENSG00000171729.13	TMEM51	1	15152787	1_11	0	0.00388672401286161	9.47534771480485	1.15901173528407e-07	-1.11058178592024	1
ENSG00000142621.19	FHAD1	1	15247279	1_11	0	0.00271482274411816	5.82119628883623	4.97350657518358e-08	-0.382647981713171	3
ENSG00000142634.12	EFHD2	1	15400070	1_11	0	0.00275705414222405	5.97687974798971	5.18595550859157e-08	0.585262798788633	2
ENSG00000132906.17	CASP9	1	15526209	1_11	0	0.00333879126659564	14.1870166757681	1.49069680872943e-07	2.49769021186561	1
ENSG00000116138.12	DNAJC16	1	15526781	1_11	0	0.0024857001011942	5.43152788873514	4.24893138171921e-08	0.47185045617324	2
ENSG00000116771.5	AGMAT	1	15584636	1_11	0	0.00323521347641176	27.863592493093	2.83693265654878e-07	4.11665315319652	2
ENSG00000116786.11	PLEKHM2	1	15684135	1_11	0	0.0103830652655343	26.8975748452094	8.78916630797418e-07	2.05633874729518	1
ENSG00000162461.7	SLC25A34	1	15726998	1_11	0	0.00258351057078055	14.5052247939599	1.17935263086361e-07	-3.17601433794559	2
ENSG00000162458.12	FBLIM1	1	15756481	1_11	0	0.00262954913173863	7.00637248692005	5.79807042228203e-08	1.66285808419113	1
ENSG00000065526.10	SPEN	1	15847319	1_11	0	0.00431154175236792	9.37828635442269	1.27252129580606e-07	2.16328715086462	1
ENSG00000186510.11	CLCNKA	1	16018653	1_11	0	0.00244727632943143	5.08037937715184	3.91280430592071e-08	0.750371181806375	1
ENSG00000173641.17	HSPB7	1	16019240	1_11	0	0.0178848993291311	19.1799469194872	1.0795502803839e-06	-1.99138914273073	3
ENSG00000184908.17	CLCNKB	1	16038814	1_11	0	0.0100834699119743	15.6158804373953	4.95547689531724e-07	-1.9671667695704	2
ENSG00000185519.8	FAM131C	1	16195885	1_11	0	0.00525174071483137	11.354863779418	1.87669708081514e-07	-1.5868615839134	1
ENSG00000142627.12	EPHA2	1	16156481	1_11	0	0.00245763399505516	4.82574093715914	3.73241720906476e-08	-0.759587161436582	1
ENSG00000142632.16	ARHGEF19	1	16210794	1_11	0	0.00255340731610632	5.03212113222069	4.04371146060963e-08	-0.280115013768163	2
ENSG00000132881.11	RSG1	1	16237140	1_11	0	0.00827507046898224	15.7456777362207	4.10054925662969e-07	2.10777499051495	1
ENSG00000037637.10	FBXO42	1	16352086	1_11	0	0.0162191886044266	22.795767348083	1.16356945939685e-06	2.4636012167121	2
ENSG00000055070.16	SZRD1	1	16354439	1_11	0	0.00520346806170779	11.4116460686608	1.86874550280373e-07	-1.6411277847598	1
ENSG00000157191.19	NECAP2	1	16439071	1_11	0	0.00250616352207667	5.13572877945645	4.05061026024947e-08	0.517057644987477	2
ENSG00000219481.10	NBPF1	1	16488717	1_11	0	0.00277997326302637	5.85084638490895	5.11880149931122e-08	0.319121159624387	1
ENSG00000117122.13	MFAP2	1	16980428	1_12	0	0.0269587942997074	4.90229452945409	4.15919075184368e-07	0.276310077433518	2
ENSG00000159363.17	ATP13A2	1	17011965	1_12	0	0.0263099859690615	4.67370003453005	3.86981697577648e-07	0.127184357983101	1
ENSG00000117115.12	PADI2	1	17090818	1_12	0	0.0264382858939324	4.71934299890257	3.92666463479655e-07	-0.155930710302611	2
ENSG00000179051.13	RCC2	1	17440878	1_12	0	0.0262267912685216	4.64398550909241	3.83305445725327e-07	0.0311203768247321	1
ENSG00000117154.11	IGSF21	1	18117498	1_12	0	0.0264724228332819	4.73144944671687	3.9418207282296e-07	0.0878554699260408	1
ENSG00000179023.8	KLHDC7A	1	18471209	1_13	0	0.029369227881814	11.5435924402398	1.06694611854513e-06	1.39968203497596	1
ENSG00000159423.16	ALDH4A1	1	18902477	1_13	0	0.0170883612404665	6.47015468693284	3.47955778910748e-07	-0.695784631477621	1
ENSG00000169991.10	IFFO2	1	18950441	1_13	0	0.014054506091628	4.64442555830487	2.0542654789966e-07	-0.130100540961209	2
ENSG00000127481.14	UBR4	1	19214169	1_13	0	0.0142542066109177	4.77614327230837	2.14254212399618e-07	0.20439981962844	1
ENSG00000127463.13	EMC1	1	19227605	1_13	0	0.0141952919572739	4.7374761773929	2.11641261726751e-07	0.214018390172477	3
ENSG00000053372.4	MRTO4	1	19251698	1_13	0	0.0198309964228831	7.86217926869317	4.90677848126286e-07	1.03255745138582	1
ENSG00000162482.4	AKR7A3	1	19354964	1_13	0	0.0205338661614768	8.18814428006414	5.29133413765677e-07	-1.07087618989221	1
ENSG00000053371.12	AKR7A2	1	19311596	1_13	0	0.0142528987392887	4.77528753482349	2.14196169630679e-07	-0.310221028661173	2
ENSG00000077549.17	CAPZB	1	19446927	1_13	0	0.031789249866928	12.2877965975633	1.22931524498174e-06	1.55752298329652	1
ENSG00000173436.13	MINOS1	1	19604145	1_13	0	0.0291260009149489	11.4654688117478	1.05094902063006e-06	1.33136190153187	1
ENSG00000158747.13	NBL1	1	19641564	1_13	0	0.0144112295925948	4.87843043663973	2.2125348878037e-07	0.273466543227188	1
ENSG00000169914.5	OTUD3	1	19882290	1_13	0	0.0214461245620529	8.59509018190427	5.80107173043288e-07	-1.04569558512429	4
ENSG00000188257.10	PLA2G2A	1	19979653	1_13	0	0.021757634840013	8.73012298028187	5.97779502109742e-07	1.0527198295691	2
ENSG00000127472.10	PLA2G5	1	20028276	1_13	0	0.0145528288059074	4.96972395967598	2.27608596580313e-07	-0.31595804106523	2
ENSG00000117215.14	PLA2G2D	1	20110911	1_13	0	0.0151653871064624	5.35474906768254	2.55565130476326e-07	0.412395887264615	1
ENSG00000162543.5	UBXN10	1	20223630	1_14	0	0.0398467956162358	9.57241143361112	1.2003937698648e-06	1.17698487550041	1
ENSG00000162545.5	CAMK2N1	1	20212682	1_14	0	0.0420179658930754	10.0732362387655	1.33202696650031e-06	1.22921380041839	1
ENSG00000090432.6	MUL1	1	20508245	1_14	0	0.023638116285418	4.66346524453608	3.46920994679372e-07	0.155219922527903	1
ENSG00000183114.7	FAM43B	1	20552663	1_14	0	0.0236621325307078	4.67297154684492	3.47981369404228e-07	-0.175340193874434	2
ENSG00000158825.5	CDA	1	20588925	1_14	0	0.257324853649966	27.8068265592948	2.25186388679309e-05	3.08703260608785	3
ENSG00000158828.7	PINK1	1	20635815	1_14	0	0.0243752776815983	4.95132947679201	3.79822223763943e-07	-0.235977747223693	2
ENSG00000117245.12	KIF17	1	20684689	1_14	0	0.0349264380001212	8.33023144863631	9.15630683539644e-07	-1.15801446911786	2
ENSG00000189410.11	SH2D5	1	20732634	1_14	0	0.0272052865955721	5.98172539305758	5.12140063238048e-07	-0.680788092907594	2
ENSG00000127483.17	HP1BP3	1	20787923	1_14	0	0.080963405379395	16.3104111969148	4.15587666446508e-06	2.89297122726926	1
ENSG00000075151.20	EIF4G3	1	21180437	1_14	0	0.0669184215420936	14.488188579051	3.05118648613166e-06	-2.66265957875201	1
ENSG00000142794.18	NBPF3	1	21439197	1_15	0	0.0158788134861139	4.73488372229253	2.36611767293944e-07	-0.226406740240984	2
ENSG00000162551.13	ALPL	1	21528780	1_15	0	0.0559182723022718	16.4797265248274	2.90009830020163e-06	2.11004169835544	1
ENSG00000076864.19	RAP1GAP	1	21669538	1_15	0	0.0180616279666963	6.04710449176686	3.43726755937081e-07	0.933218886044035	1
ENSG00000090686.15	USP48	1	21782050	1_15	0	0.0288498282602689	10.3285528618592	9.37759953428585e-07	1.30309789779744	4
ENSG00000187942.11	LDLRAD2	1	21820584	1_15	0	0.0379569446512664	12.7746474540324	1.52598106192888e-06	1.68658516511401	1
ENSG00000142789.19	CELA3A	1	22001714	1_15	0	0.0187131043440769	6.25935323040027	3.6862456531441e-07	0.766402047826208	1
ENSG00000162552.14	WNT4	1	22144389	1_15	0	0.0162637595549017	5.00093420645172	2.5596527969314e-07	-0.232735323281521	2
ENSG00000184677.16	ZBTB40	1	22448624	1_15	0	0.017047374864293	5.31033960598696	2.84897593484147e-07	-0.221716169794849	1
ENSG00000173372.16	C1QA	1	22636557	1_15	0	0.01679586488896	5.72068669307382	3.02384488531818e-07	-0.905701342491544	1
ENSG00000004487.15	KDM1A	1	23000786	1_16	0	0.029888566282579	9.59547920735607	9.0256964916939e-07	-1.14634743918996	1
ENSG00000169641.13	LUZP1	1	23177591	1_16	0	0.0321813399825157	10.2903265566321	1.04217884731612e-06	1.40929259847614	2
ENSG00000125944.18	HNRNPR	1	23343277	1_16	0	0.0333810497298471	10.6346506270152	1.11720324980943e-06	-1.56179806550604	1
ENSG00000125945.14	ZNF436	1	23371627	1_16	0	0.110950630616309	22.0892881696432	7.71294917542277e-06	-2.61617763194054	1
ENSG00000204219.9	TCEA3	1	23423064	1_16	0	0.124946727578439	23.2477058279412	9.14142628230473e-06	2.83009295273982	1
ENSG00000088280.18	ASAP3	1	23484995	1_16	0	0.0218803534587031	6.67003152883955	4.59294446117761e-07	1.13055963692839	2
ENSG00000117318.8	ID3	1	23559582	1_16	0	0.0176268241101558	4.64734712084612	2.57803112716106e-07	0.148841535467594	1
ENSG00000142676.12	RPL11	1	23691734	1_17	0	0	135.469431848577	0	0.782701005098859	1
ENSG00000057757.9	PITHD1	1	23782193	1_17	0	1.66742077667426e-06	3111.04373591884	1.63252672268906e-08	-3.282971481843	1
ENSG00000117308.14	GALE	1	23800401	1_17	0	0	132.614839709903	0	0.467718019918188	2
ENSG00000117305.14	HMGCL	1	23838758	1_17	0	5.0680040468376e-05	3221.34269144568	5.13786696516722e-07	3.00687374854056	1
ENSG00000142677.3	IL22RA1	1	24143324	1_17	0	0	104.826329576673	0	1.13073176616023	1
ENSG00000185436.11	IFNLR1	1	24187278	1_17	0	0	41.3839708800559	0	1.18051166148038	1
ENSG00000158055.15	GRHL3	1	24294996	1_17	0	0	10.0967237369884	0	1.05108614414778	1
ENSG00000001460.17	STPG1	1	24417293	1_17	0	0	9.36963221949076	0	0.0546181956079502	1
ENSG00000001461.16	NIPAL3	1	24415329	1_17	0	0	10.7295306156925	0	0.287217628320794	2
ENSG00000117602.11	RCAN3	1	24502439	1_17	0	0	16.826710526276	0	1.33545557008855	2
ENSG00000169504.14	CLIC4	1	24767853	1_17	0	0	48.0492913077246	0	-3.1043796366606	1
ENSG00000020633.18	RUNX3	1	24965206	1_17	0	0	6.18235804920473	0	-0.600121637928093	1
ENSG00000116329.10	OPRD1	1	28815455	1_19	0	0.0162901344172894	9.70822651439904	4.97706763323368e-07	1.11747195581589	2
ENSG00000090020.10	SLC9A1	1	27166703	1_19	0	0.0488576108262682	20.026457635506	3.0792527344559e-06	-2.87587558605467	2
ENSG00000142784.15	WDTC1	1	27234636	1_19	0	0.0109617430384128	6.01095600060538	2.07363416648859e-07	-0.596101632544026	1
ENSG00000186501.14	TMEM222	1	27332218	1_19	0	0.0553457144913371	21.2103663235691	3.69437640061471e-06	2.4874014861446	3
ENSG00000142765.17	SYTL1	1	27320591	1_19	0	0.00949692026859061	4.67394303926829	1.39693172655152e-07	-0.20976314919961	2
ENSG00000142733.14	MAP3K6	1	27357905	1_19	0	0.0190596288409861	11.1761555902501	6.70371977754108e-07	-1.42188096896107	3
ENSG00000181773.6	GPR3	1	27392588	1_19	0	0.0528193606607053	20.766869348616	3.45201873750856e-06	-2.78446101111945	1
ENSG00000126705.13	AHDC1	1	27604387	1_19	0	0.0134758135252243	7.93707835200922	3.3660815538678e-07	-0.88796585670758	1
ENSG00000000938.12	FGR	1	27634321	1_19	0	0.118754980773339	28.5505354934507	1.06702615658442e-05	3.12956643180592	1
ENSG00000126709.14	IFI6	1	27671883	1_19	0	0.011014293096798	6.0555370170001	2.09902816530237e-07	0.627446449251082	1
ENSG00000130775.15	THEMIS2	1	27882851	1_19	0	0.0239361401266911	13.3093015409716	1.00257843071395e-06	-1.52661121202458	1
ENSG00000117748.9	RPA2	1	27914572	1_19	0	0.00997310491526648	5.12986861511799	1.61007313519592e-07	-0.292736223230544	2
ENSG00000130768.14	SMPDL3B	1	27935082	1_19	0	0.00971240552296282	4.88301464730961	1.49253253866948e-07	0.403424013684902	1
ENSG00000158156.7	XKR8	1	27958990	1_19	0	0.0284868168265202	14.942189764705	1.33957534071721e-06	-1.78878268223412	2
ENSG00000158161.15	EYA3	1	28064504	1_19	0	0.0128701008765223	7.50791164700591	3.04095559045623e-07	0.885254503971443	2
ENSG00000169403.11	PTAFR	1	28193492	1_19	0	0.0094749843470654	4.6523928152906	1.38727912477193e-07	-0.0273063705806345	1
ENSG00000126698.10	DNAJC8	1	28226866	1_19	0	0.0110119261433548	6.0535346449739	2.09788315541872e-07	-0.718472051161352	1
ENSG00000130770.17	ATPIF1	1	28236497	1_19	0	0.0122660477635209	7.05941570656002	2.72509961288339e-07	-0.904981618837409	2
ENSG00000130766.4	SESN2	1	28259165	1_19	0	0.0111246002442497	6.14845408757621	2.15258010424443e-07	-0.471130319641207	1
ENSG00000130772.13	MED18	1	28329751	1_19	0	0.0128853118307779	7.51892999233119	3.04901771763615e-07	-0.909676218082754	1
ENSG00000204138.12	PHACTR4	1	28349072	1_19	0	0.0100969015556768	5.24483413127632	1.66659031512902e-07	0.264480810512411	4
ENSG00000180198.15	RCC1	1	28441532	1_19	0	0.0115013261197791	6.45899701633169	2.33787870779002e-07	-0.705974958457168	3
ENSG00000180098.9	TRNAU1AP	1	28552198	1_19	0	0.0546069401187109	21.0828425008046	3.62314720813475e-06	-2.47215511501246	2
ENSG00000198492.15	YTHDF2	1	28736301	1_19	0	0.0150216372558509	8.95092074176233	4.23149620425315e-07	0.90968457859982	1
ENSG00000159023.19	EPB41	1	28882347	1_19	0	0.0101328999179566	5.2780173242349	1.68311402253672e-07	0.339650053940912	2
ENSG00000253304.1	TMEM200B	1	29099321	1_19	0	0.0230583718239097	12.9590954111068	9.40399304149822e-07	1.72088118494553	2
ENSG00000116353.15	MECR	1	29242700	1_19	0	0.125354781534323	29.0792287967746	1.14718315835718e-05	2.9473885095977	2
ENSG00000060656.19	PTPRU	1	29238102	1_19	0	0.0270231303952274	14.4470023408246	1.22863355953429e-06	-1.57042616325219	2
ENSG00000162510.5	MATN1	1	30723617	1_20	0	0	5.03493625836939	0	-0.0939395336714998	1
ENSG00000162511.7	LAPTM5	1	30757160	1_20	0	0	8.09045819218918	0	-0.877579385495223	2
ENSG00000162512.15	SDC3	1	30847534	1_20	0	0	5.26483665073452	0	0.370046153659869	1
ENSG00000134644.15	PUM1	1	31052762	1_20	0	0	19.0363830297131	0	0.918019128105271	2
ENSG00000084628.9	NKAIN1	1	31239088	1_20	0	0	11.6287356037189	0	1.21892396242602	1
ENSG00000121766.15	ZCCHC17	1	31300241	1_20	0	0	13.6739084985737	0	1.09770617617265	1
ENSG00000121769.7	FABP3	1	31377211	1_20	0	0	76.162407339685	0	0.201543908507121	1
ENSG00000168528.11	SERINC2	1	31141088	1_20	0	0	6.85659225402511	0	-0.596119807623607	3
ENSG00000142910.15	TINAGL1	1	31576075	1_20	0	0	7.6943712642166	0	-0.835226446012755	1
ENSG00000162517.12	PEF1	1	31645212	1_20	0	0	61.1890261160085	0	-2.15411426706286	1
ENSG00000084636.17	COL16A1	1	31703950	1_20	0	0	180.357654223633	0	-0.0609028074409773	2
ENSG00000121753.12	ADGRB2	1	31764679	1_20	0	0	19.9036243296117	0	0.966485021918963	1
ENSG00000184007.18	PTP4A2	1	31933389	1_20	0	0	70.8852774483027	0	1.4056348092679	2
ENSG00000025800.13	KPNA6	1	32108863	1_21	0	0.0401368904464657	13.3065409774882	1.68080709427686e-06	1.81300279948414	1
ENSG00000160051.11	IQCC	1	32205429	1_21	0	0.0373109263976517	12.6179938309309	1.48161483132198e-06	1.75619123005214	1
ENSG00000084623.11	EIF3I	1	32222176	1_21	0	0.0378560979201098	12.7547327088503	1.5195541531218e-06	-1.76721526665912	1
ENSG00000160055.19	TMEM234	1	32222176	1_21	0	0.0378560979201098	12.7547327088503	1.5195541531218e-06	1.76721526665912	1
ENSG00000183615.5	FAM167B	1	32247598	1_21	0	0.0270295858016889	9.58652937344949	8.15473348061909e-07	-1.32048887228501	1
ENSG00000116478.11	HDAC1	1	32291652	1_21	0	0.0166006017788947	5.02192544906606	2.6236328903253e-07	-0.310345381818946	2
ENSG00000225828.1	FAM229A	1	32366691	1_21	0	0.0200220860770626	6.77433365029896	4.26859430443134e-07	0.484375470556481	1
ENSG00000176261.15	ZBTB8OS	1	32650758	1_21	0	0.0183927212871466	5.98028679167259	3.46160074071257e-07	0.588396542351502	2
ENSG00000162521.18	RBBP4	1	32651491	1_21	0	0.0179624587233912	5.75893718505102	3.25549549264782e-07	-0.532900002460591	1
ENSG00000162520.14	SYNC	1	32616440	1_21	0	0.0229858892030165	8.06695182654753	5.83552247622667e-07	0.91822455466085	1
ENSG00000116497.17	S100PBP	1	32815115	1_21	0	0.0176425284439355	5.59091043008612	3.10421887026725e-07	-0.518103822890004	2
ENSG00000134684.10	YARS	1	32817927	1_21	0	0.0167994050995446	5.13317722544161	2.71387059353934e-07	0.331435002704977	1
ENSG00000160097.16	FNDC5	1	32871796	1_21	0	0.0159425135934783	4.64397278659333	2.32999739666558e-07	-0.0480064410957683	1
ENSG00000121905.9	HPCA	1	32886832	1_21	0	0.0238219216412982	8.4017373768478	6.29875719714101e-07	-0.868338202223587	1
ENSG00000142920.16	AZIN2	1	33080995	1_21	0	0.0160840442246271	4.72654798743704	2.3924799328965e-07	0.274644574754733	2
ENSG00000116525.13	TRIM62	1	33181349	1_21	0	0.0160277529364573	4.69379187367874	2.3675842471369e-07	0.24539244788066	1
ENSG00000160094.14	ZNF362	1	33257610	1_21	0	0.0275943139772933	9.78061406344984	8.49365658205925e-07	-1.29884217980154	1
ENSG00000184389.9	A3GALT2	1	33324895	1_21	0	0.0205779126317716	7.03061990846978	4.55306564901418e-07	0.990458665336912	1
ENSG00000121903.14	ZSCAN20	1	33482238	1_21	0	0.142741739355609	25.495220817204	1.14529861613167e-05	2.65615989191053	1
ENSG00000189280.3	GJB5	1	34793549	1_22	0	0.0156880654240013	7.19105312194037	3.55034749663165e-07	1.00602714157968	1
ENSG00000188910.7	GJB3	1	34780696	1_22	0	0.0228000241487305	10.6882628147555	7.6692236851276e-07	1.43943105950655	1
ENSG00000187513.8	GJA4	1	34791862	1_22	0	0.0193537879874631	9.15410449485437	5.57558984650058e-07	-1.00279760980918	1
ENSG00000243749.1	TMEM35B	1	34984759	1_22	0	0.035150519582734	14.7534494696963	1.63205314330405e-06	1.62770606902621	1
ENSG00000197056.9	ZMYM1	1	35080556	1_22	0	0.0120749355805437	4.74761180907082	1.80413485765588e-07	-0.469661284973559	1
ENSG00000116819.6	TFAP2E	1	35573174	1_22	0	0.0215970602528051	10.1805196750387	6.91948163757745e-07	1.68100384760629	1
ENSG00000126067.11	PSMB2	1	35641909	1_22	0	0.0643610506757953	20.4809951581896	4.14842414971002e-06	-2.62550755010042	1
ENSG00000142686.7	C1orf216	1	35719866	1_22	0	0.0814825566381946	22.7380906436228	5.83079287345997e-06	2.80200521171023	1
ENSG00000116863.10	ADPRHL2	1	36088841	1_22	0	0.0623653097912438	20.1807589337838	3.96086054849927e-06	2.54565431201778	1
ENSG00000054116.11	TRAPPC3	1	36155585	1_22	0	0.0126890769198793	5.2104098659712	2.08070682268064e-07	0.684615384615462	1
ENSG00000054118.13	THRAP3	1	36224998	1_22	0	0.0130481804217655	5.47082817685152	2.24652885905565e-07	0.262213459354821	1
ENSG00000214193.10	SH3D21	1	36303151	1_22	0	0.0321437462047417	13.9119008486334	1.40731701285901e-06	1.68723446149903	2
ENSG00000142694.6	EVA1B	1	36323755	1_22	0	0.0538897956017542	18.7920855367082	3.18706184187732e-06	1.87616188435079	2
ENSG00000196182.10	STK40	1	36386242	1_22	0	0.0124337584935325	5.02078973827442	1.96464205179196e-07	-0.125896995622969	1
ENSG00000181817.5	LSM10	1	36398096	1_22	0	0.0139349988265939	6.08451640916807	2.66834497825829e-07	-0.62466489430854	2
ENSG00000116885.18	OSCP1	1	36446312	1_22	0	0.0153874841128899	7.0103531818569	3.39481794758115e-07	-0.775916277737382	1
ENSG00000116898.11	MRPS15	1	36463571	1_22	0	0.013711161583138	5.9333565127664	2.56025761680118e-07	-0.627081308871088	1
ENSG00000163874.10	ZC3H12A	1	37474837	1_23	0	0.0231061955796656	5.36159328128854	3.89880294114548e-07	-0.804265627085124	1
ENSG00000163875.15	MEAF6	1	37522141	1_23	0	0.0224400835124313	4.71664299738283	3.33093722689864e-07	-0.231959146827757	1
ENSG00000163877.10	SNIP1	1	37554146	1_23	0	0.145147129110715	21.6462318491937	9.88780128330529e-06	2.0313413415301	1
ENSG00000163879.10	DNALI1	1	37556733	1_23	0	0.0684630976812622	15.8825837484527	3.42205253938942e-06	2.20873573361246	2
ENSG00000134697.12	GNL2	1	37596105	1_23	0	0.0439141616038391	11.9035886263909	1.64509688188017e-06	1.82916510789381	1
ENSG00000169218.13	RSPO1	1	37635248	1_23	0	0.0259983506163646	7.01850153320449	5.74247574103687e-07	-1.11833398474035	1
ENSG00000116922.14	C1orf109	1	37691982	1_23	0	0.169953885805355	22.6349448543038	1.21065252773493e-05	-2.37675659697496	2
ENSG00000134690.10	CDCA8	1	37692045	1_23	0	0.0661509044268448	13.3013164742272	2.76910476292295e-06	1.37466652016696	2
ENSG00000185090.14	MANEAL	1	37818573	1_23	0	0.0226526234666082	10.1722593808997	7.2517847630618e-07	-2.50913221534671	1
ENSG00000197982.13	C1orf122	1	37806635	1_23	0	0.0224107014290807	8.43673111857282	5.95029683767221e-07	-2.25382935836626	2
ENSG00000204084.12	INPP5B	1	37921055	1_23	1	0.0957319884038096	24.8130252672958	7.47559510549732e-06	4.60607679357678	1
ENSG00000183431.11	SF3A3	1	37990434	1_23	1	0.108507692016025	23.2655162208667	7.94478580501784e-06	4.53567589814181	1
ENSG00000183386.9	FHL3	1	37996149	1_23	1	0.309855134170448	25.649871843712	2.50122562787193e-05	4.8345004077738	1
ENSG00000183520.11	UTP11	1	37990219	1_23	1	0.513797978271866	27.0438532834623	4.37290392622088e-05	4.95369342830209	1
ENSG00000116954.7	RRAGC	1	38861584	1_24	0	0.239459557644045	25.852321198211	1.94823209092423e-05	-3.15469178498614	1
ENSG00000174574.15	AKIRIN1	1	38991334	1_24	0	0.052355861341333	10.9520918504147	1.80456013871692e-06	1.55688811852801	2
ENSG00000168653.10	NDUFS5	1	39026408	1_24	0	0.0382385758098801	7.98093270180581	9.60426934520266e-07	1.1562903961443	3
ENSG00000183682.7	BMP8A	1	39491629	1_24	0	0.0292221312425861	5.4502303741505	5.01228457535562e-07	-0.593052940428875	1
ENSG00000090621.13	PABPC4	1	39578100	1_24	0	0.0269065953292491	4.6751122511021	3.95876538011226e-07	0.133766709393951	1
ENSG00000163909.7	HEYL	1	39638789	1_24	0	0.0270916591565381	4.73944121864938	4.0408405901451e-07	0.010921185010779	2
ENSG00000116983.12	HPCAL4	1	39691471	1_24	0	0.0281763541735136	5.10796234940991	4.52940816675624e-07	-0.26394539786903	1
ENSG00000084072.16	PPIE	1	39739654	1_25	0	0.0163555999189388	6.020977734222	3.09914911981513e-07	-0.658594139565285	1
ENSG00000116985.11	BMP8B	1	39787880	1_25	0	0.0207440832091326	8.19542720415633	5.35025912679015e-07	-1.12798800083027	1
ENSG00000043514.15	TRIT1	1	39883738	1_25	0	0.0215841549343559	8.54748027908512	5.80606817355957e-07	-1.154403158854	1
ENSG00000131236.16	CAP1	1	40040200	1_25	0	0.0142697113563331	4.77783101352238	2.14563056554129e-07	-0.120245328743362	2
ENSG00000131238.16	PPT1	1	40097347	1_25	0	0.0238153916752044	9.549243385809	7.15707658864708e-07	1.15919967424904	1
ENSG00000084073.8	ZMPSTE24	1	40257123	1_25	0	0.0170541792865768	6.5139342169066	3.49609452583106e-07	0.862122539875726	2
ENSG00000049089.13	COL9A2	1	40316250	1_25	0	0.0253968956550592	10.0106651554682	8.00115241322416e-07	-1.09253957106649	1
ENSG00000084070.11	SMAP2	1	40342407	1_25	0	0.038980606665722	14.2950745643564	1.75365433275535e-06	1.67711796539458	1
ENSG00000187801.14	ZFP69B	1	40449693	1_25	0	0.0141383177070324	4.70717244057213	2.094434671683e-07	0.133783019241499	1
ENSG00000187815.9	ZFP69	1	40476033	1_25	0	0.0250888033734275	10.0388936412093	7.92637791030331e-07	1.20309523999442	2
ENSG00000164002.11	EXO5	1	40508753	1_25	0	0.0286620878587133	11.1541318043002	1.00612645556789e-06	1.26889529372119	3
ENSG00000117010.15	ZNF684	1	40533139	1_25	0	0.0197469246811749	7.81183135899114	4.85468776059588e-07	0.939694240033103	1
ENSG00000117016.9	RIMS3	1	40662507	1_25	0	0.0314657767337009	11.9661424062766	1.18495428954339e-06	-1.24085347097664	1
ENSG00000117013.14	KCNQ4	1	40821211	1_25	0	0.0168741957128397	6.35948438926141	3.37717807540254e-07	0.663909794635337	1
ENSG00000171793.13	CTPS1	1	40979451	1_25	0	0.0178339091540672	8.09723848826966	4.54456641296782e-07	1.37868037883994	2
ENSG00000171790.15	SLFNL1	1	41023050	1_25	0	0.0410836400773127	15.908266145311	2.05684108010617e-06	2.64894513984749	2
ENSG00000010803.16	SCMH1	1	41242427	1_25	0	0.0166067365006708	8.19212533434406	4.281439944357e-07	-1.8887378155055	1
ENSG00000127124.14	HIVEP3	1	42035577	1_27	3	0.322369009447589	29.4007798997193	2.98277922331712e-05	-5.57027642825294	1
ENSG00000198815.8	FOXJ3	1	42335341	1_27	0	0.00294872877790575	5.00889131789307	4.64820646615733e-08	0.222371871864139	2
ENSG00000177181.14	RIMKLA	1	42381115	1_27	0	0.00683828440540746	13.0330542044092	2.80480281352372e-07	2.21779856711557	1
ENSG00000127125.8	PPCS	1	42455395	1_27	0	0.00307872322369962	6.80001051621242	6.58854028514663e-08	1.42793597792829	1
ENSG00000186409.14	CCDC30	1	42461691	1_27	0	0.00936499561936965	17.9874843988977	5.30135616228771e-07	2.37578158247899	1
ENSG00000171960.10	PPIH	1	42656415	1_27	0	0.0035677715311675	6.2020355258686	6.96370330018928e-08	-0.460757168478976	1
ENSG00000164007.10	CLDN19	1	42740306	1_27	0	0.00374185296783913	6.96908984784885	8.20676042797597e-08	1.02136147005733	1
ENSG00000117385.15	P3H1	1	42766833	1_27	0	0.00300991036614018	5.39390272067686	5.10934990996714e-08	-0.618947582278079	1
ENSG00000164008.14	C1orf50	1	42763014	1_27	0	0.0163448612224674	21.1378409744662	1.08730362881422e-06	1.94850815449401	1
ENSG00000274386.5	TMEM269	1	42785692	1_27	0	0.00754144536477652	16.8473890069657	3.99849140326065e-07	2.06644966829894	1
ENSG00000177868.11	SVBP	1	42813461	1_27	0	0.0059165377606728	14.2813912651296	2.65917630289727e-07	-1.86669243826481	3
ENSG00000164010.13	ERMAP	1	42836844	1_27	0	0.00312422876488017	5.63375065128115	5.53923029730388e-08	0.62518807084569	1
ENSG00000164011.17	ZNF691	1	42860418	1_27	0	0.00316096039721536	5.44022170362382	5.41183599804452e-08	0.562309327258538	2
ENSG00000117394.20	SLC2A1	1	42959141	1_27	0	0.00342775872479295	5.97275745683297	6.44308851618905e-08	0.521462151274907	2
ENSG00000243710.7	CFAP57	1	43232297	1_27	0	0.00370094111704156	6.46923112075394	7.53483620991179e-08	0.386961753585991	1
ENSG00000179178.10	TMEM125	1	43269525	1_27	0	0.00504793205010756	9.4799274280826	1.5060087204854e-07	0.977363936689793	1
ENSG00000117395.12	EBNA1BP2	1	43171021	1_27	0	0.00443076799861963	8.8628482717127	1.2358372986312e-07	1.16819612189582	1
ENSG00000253313.5	C1orf210	1	43285671	1_27	0	0.00293859684967945	4.79214300039079	4.43178569716252e-08	-0.220349032849401	1
ENSG00000171872.4	KLF17	1	44050024	1_27	0	0.0264624823395506	23.2437548014377	1.93573472226279e-06	-1.7876944503364	1
ENSG00000117400.16	MPL	1	43321766	1_27	0	0.0129065386281088	26.0203908616814	1.05689678107838e-06	3.38857878322147	1
ENSG00000117399.13	CDC20	1	43359194	1_27	0	0.0186900773840667	19.3854016708153	1.14023633801228e-06	-1.19829882255093	1
ENSG00000159479.16	MED8	1	43389875	1_27	1	0.0397549232494268	32.3796562046465	4.05109218848086e-06	-5.48189895623449	2
ENSG00000198198.15	SZT2	1	43384246	1_27	0	0.00433234921951531	14.6950037339434	2.00355897825123e-07	-2.74794952695421	4
ENSG00000142949.16	PTPRF	1	43524184	1_27	0	0.00490683090948885	8.46171228057608	1.30667722091719e-07	0.25069364888972	2
ENSG00000117407.16	ARTN	1	43931118	1_27	0	0.0090703386242007	14.9254319024491	4.26048834846017e-07	-1.44984910602346	1
ENSG00000117408.10	IPO13	1	43947230	1_27	0	0.0063297673411058	13.61247147297	2.71165043906103e-07	-1.90076350222772	1
ENSG00000117410.13	ATP6V0B	1	43974045	1_27	0	0.00317001078311396	6.13840543291269	6.12386041197233e-08	-0.942681349415117	2
ENSG00000117411.16	B4GALT2	1	43977258	1_27	0	0.00334671065326542	6.57843926357233	6.92867210649025e-08	-1.07197103102336	3
ENSG00000159214.12	CCDC24	1	43991070	1_27	0	0.0276148700478658	27.1155099780006	2.35651253587396e-06	-2.56638680034621	2
ENSG00000196517.11	SLC6A9	1	44031093	1_27	0	0.00445625372069958	8.12191067155693	1.13903506011931e-07	-0.83286730901775	2
ENSG00000178028.13	DMAP1	1	44215047	1_27	0	0.00479166748895099	8.79447348595878	1.326189211941e-07	0.768455761738201	1
ENSG00000117419.14	ERI3	1	44354576	1_27	0	0.00411347432346931	7.48101069534364	9.68451865559375e-08	-0.617603300572418	1
ENSG00000198520.10	C1orf228	1	44674693	1_28	0	0.0788603488068065	18.7996674235749	4.66571099175801e-06	2.00758385707587	1
ENSG00000142945.12	KIF2C	1	44739744	1_28	0	0.017709426851542	5.1526922457402	2.87175696968232e-07	-0.978156407642214	2
ENSG00000142937.11	RPS8	1	44775441	1_28	0	0.0262763577590193	7.77802106596001	6.43195881676875e-07	0.119656240013399	2
ENSG00000142959.4	BEST4	1	44787956	1_28	0	0.0187898954732137	5.63675836540518	3.33321061241483e-07	0.767255956647732	2
ENSG00000188396.3	TCTEX1D4	1	44806156	1_28	0	0.0176209359014495	4.77369220578387	2.64723416137536e-07	0.389225515037866	1
ENSG00000222009.8	BTBD19	1	44808328	1_28	0	0.0178314633874763	4.86551217196476	2.73038898505479e-07	0.284642003439531	2
ENSG00000126107.14	HECTD3	1	45011467	1_28	0	0.0229017411845447	7.42319284157621	5.35017784892537e-07	-1.02085647888862	1
ENSG00000126088.13	UROD	1	45012761	1_28	0	0.0196224964829219	6.99305170324988	4.31847065503225e-07	-1.71679082362336	1
ENSG00000186603.5	HPDL	1	45318899	1_28	0	0.0640956769934644	15.3179400671834	3.08985485234311e-06	1.09958955017638	2
ENSG00000132781.17	MUTYH	1	45384647	1_28	0	0.0450214864753666	16.973208946328	2.40487640445337e-06	-3.47024966755484	1
ENSG00000070759.16	TESK2	1	45491131	1_28	0	0.0201720217672876	6.44653104252156	4.09246034709996e-07	-1.06598742622019	2
ENSG00000280670.2	CCDC163	1	45499668	1_28	0	0.0203637292093949	9.54727121094882	6.11850820535425e-07	2.38300903578523	1
ENSG00000132763.14	MMACHC	1	45499635	1_28	0	0.23106007994207	23.4797656358359	1.70737001732073e-05	4.24632146015794	1
ENSG00000117450.13	PRDX1	1	45525407	1_28	0	0.0295070058099148	13.1140371084453	1.21778473016967e-06	2.54084296518776	1
ENSG00000117448.13	AKR1A1	1	45550079	1_28	0	0.111004593979771	19.9717487276724	6.97695657200628e-06	-4.10221167157009	2
ENSG00000132780.16	NASP	1	45583288	1_28	0	0.0222894359767445	6.55795931197219	4.60020060242513e-07	0.300461683783087	1
ENSG00000159588.14	CCDC17	1	45624129	1_28	0	0.0307363712802008	13.6708001342997	1.32237765260313e-06	-3.43763278770259	2
ENSG00000159592.10	GPBP1L1	1	45688394	1_28	0	0.0296190141951582	10.4678978923523	9.75751103894992e-07	1.47719735759888	1
ENSG00000159596.6	TMEM69	1	45687531	1_28	0	0.071184600498574	19.4172453858782	4.34993377133417e-06	-3.61979611566252	2
ENSG00000197429.10	IPP	1	45751050	1_28	0	0.0183956429614502	6.93629689211986	4.01561085311447e-07	-2.10188898879579	1
ENSG00000117461.14	PIK3R3	1	46132601	1_28	0	0.0185513251494348	5.20833546532716	3.04076501647869e-07	-0.127207854838371	2
ENSG00000117472.9	TSPAN1	1	46183374	1_28	0	0.0290960985883867	10.2835959810966	9.41648327036399e-07	1.88443793192242	1
ENSG00000085998.13	POMGNT1	1	46198577	1_28	0	0.0211928764933051	6.05454306308989	4.0381296021281e-07	-0.22269537346152	2
ENSG00000171357.5	LURAP1	1	46206325	1_28	0	0.0305256206134087	10.6679122865539	1.02483255347365e-06	1.96397926762073	2
ENSG00000085999.11	RAD54L	1	46248570	1_28	0	0.0210431211154989	6.04243302427103	4.00157511666338e-07	-0.0276919565405609	1
ENSG00000173660.11	UQCRH	1	46300911	1_28	0	0.023574715858155	7.12011601121057	5.28253654844279e-07	-0.721082027105523	2
ENSG00000117481.10	NSUN4	1	46339550	1_28	0	0.0734564985732554	17.3712989190508	4.01579459035244e-06	2.27612647111961	2
ENSG00000117480.15	FAAH	1	46350331	1_28	0	0.0282647778648544	8.94409902695296	7.95593359007552e-07	1.13014338748431	2
ENSG00000079277.19	MKNK1	1	46616841	1_29	0	0.0320712227959973	9.49396047227233	9.58234739838484e-07	1.34998020159675	1
ENSG00000142961.14	MOB3C	1	46617353	1_29	0	0.029910760194264	8.83836028840122	8.31970880293796e-07	-1.27479320188068	1
ENSG00000186118.8	TEX38	1	46668649	1_29	0	0.0242390444526407	6.86514838835965	5.2369014067305e-07	-0.988829520316366	1
ENSG00000123472.12	ATPAF1	1	46674003	1_29	0	0.0233566740423029	6.51759257222919	4.79079052506315e-07	-0.930233955542301	1
ENSG00000159658.10	EFCAB14	1	46719483	1_29	0	0.0217366412645281	5.84420465200884	3.99785305604973e-07	0.797910053928391	1
ENSG00000142973.13	CYP4B1	1	46819478	1_29	0	0.0310320336172794	9.1842340542156	8.96937441918531e-07	-1.09048690546609	1
ENSG00000187048.12	CYP4A11	1	46940278	1_29	0	0.0338478119308784	10.0012378503076	1.06535249857813e-06	-1.41462308002245	2
ENSG00000186377.7	CYP4X1	1	47030150	1_29	0	0.0527078594109868	14.1848863820172	2.35293653953745e-06	1.74566525375525	1
ENSG00000186160.4	CYP4Z1	1	47065554	1_29	0	0.0549158434232961	14.5743861275266	2.51881866654679e-06	1.77741757557466	1
ENSG00000162366.7	PDZK1IP1	1	47193020	1_29	0	0.0283429616262542	8.33262751740715	7.43252144651966e-07	1.17770160122062	1
ENSG00000162367.11	TAL1	1	47227548	1_29	0	0.0524442727697879	14.1373882664468	2.33333033257783e-06	-1.91931762623779	1
ENSG00000123473.15	STIL	1	47355310	1_29	0	0.0191224818768803	4.64491982598416	2.7953194984782e-07	0.00317006531107679	1
ENSG00000162368.13	CMPK1	1	47333764	1_29	0	0.0520208612472507	14.0605151471071	2.30190684470542e-06	-2.0239582056757	2
ENSG00000186564.5	FOXD2	1	47435628	1_29	0	0.0487176645185543	13.43877348984	2.06041673250019e-06	1.9823279991269	1
ENSG00000117834.12	SLC5A9	1	48212526	1_30	0	0.113718186755652	23.2213229955885	8.31047522651375e-06	-2.94779260693607	4
ENSG00000132122.11	SPATA6	1	48472277	1_30	0	0.0229952430298039	8.48971592605887	6.14384338116028e-07	1.50045851349091	2
ENSG00000162373.12	BEND5	1	48777294	1_31	0	0.0190146644131178	5.49760118404296	3.2898104065326e-07	-0.485172292236009	1
ENSG00000123091.4	RNF11	1	51235789	1_32	0	0.0301043949886759	8.57092792346094	8.12019989134173e-07	1.26202756197856	2
ENSG00000203995.9	ZYG11A	1	52841521	1_33	0	0.0327907593077464	11.0739846240121	1.14278455781411e-06	-1.4195703097824	1
ENSG00000085831.15	TTC39A	1	51344853	1_33	0	0.0202852061397879	6.56852741441965	4.19330465191156e-07	0.695596357638009	2
ENSG00000085832.16	EPS15	1	51534159	1_33	0	0.0184819672390493	5.69756262146777	3.31395248249901e-07	-0.477989165249992	1
ENSG00000117859.18	OSBPL9	1	51577175	1_33	0	0.0165267670689941	4.65227664500317	2.41970494321043e-07	-0.0379121920598807	2
ENSG00000078618.21	NRDC	1	51826904	1_33	0	0.0639794380558174	17.3990956987328	3.50328985782811e-06	1.82301875278227	2
ENSG00000198841.3	KTI12	1	52033817	1_33	0	0.0165758270449891	4.6799758277058	2.44133732053038e-07	-0.18368545186064	2
ENSG00000157077.14	ZFYVE9	1	52141237	1_33	0	0.0737294524380368	18.7540651507809	4.35156427473563e-06	-1.97923459044216	1
ENSG00000154222.14	CC2D1B	1	52352516	1_33	0	0.0317386763128309	10.7672408283345	1.07547968375789e-06	-1.28076041229713	1
ENSG00000085840.12	ORC1	1	52434300	1_33	0	0.0749521781649307	18.9115518742805	4.46087855843326e-06	1.92684027537128	1
ENSG00000134748.12	PRPF38A	1	52400660	1_33	0	0.0343413084464	11.5087340735911	1.24380806110634e-06	-1.53683808244872	1
ENSG00000134744.13	ZCCHC11	1	52675998	1_33	0	0.0166984355104602	4.74884368434291	2.49558652329337e-07	0.058590294439707	1
ENSG00000116157.5	GPX7	1	52602421	1_33	0	0.0167761737672263	4.7922527698315	2.53012283726294e-07	0.0734168251084464	3
ENSG00000182183.14	FAM159A	1	52633013	1_33	0	0.0166224499977428	4.70622245447227	2.46193430854434e-07	0.144460056812182	1
ENSG00000162377.5	COA7	1	52707821	1_33	0	0.025995001896214	8.8923483350097	7.27470344450023e-07	1.17622518383853	1
ENSG00000121310.16	ECHDC2	1	52927236	1_33	0	0.0192497086281651	6.07826953431255	3.6822484531735e-07	0.716374619682564	2
ENSG00000116171.17	SCP2	1	52926925	1_33	0	0.0170340151843533	4.93480237844723	2.64542692291058e-07	-0.261414773966539	2
ENSG00000174348.13	PODN	1	53061947	1_33	0	0.0444802939075464	13.9490241824445	1.95263221032183e-06	1.61934264494894	1
ENSG00000162383.11	SLC1A7	1	53069503	1_33	0	0.0176110054279575	5.24619866573077	2.90762140455598e-07	0.364894350588615	2
ENSG00000157184.6	CPT2	1	53196294	1_33	0	0.0235327966158669	7.95932794655011	5.89466208970302e-07	1.24401476081103	2
ENSG00000162384.13	C1orf123	1	53220711	1_33	0	0.0190168166167273	5.96442203862686	3.56956388065402e-07	1.06139749376484	1
ENSG00000157193.15	LRP8	1	53328939	1_33	0	0.0467332773096624	14.4163955428692	2.12027357865105e-06	1.65880138000861	1
ENSG00000174332.5	GLIS1	1	53737935	1_33	0	0.0956294903046161	21.255483919021	6.39693314121598e-06	2.30323027336871	1
ENSG00000058804.11	NDC1	1	53838107	1_34	0	0.0139192717052711	7.47589333505912	3.27482865897245e-07	0.84799128891928	1
ENSG00000058799.14	YIPF1	1	53889688	1_34	0	0.0120609560590583	6.13872305030675	2.33006882583628e-07	-0.556306633391834	2
ENSG00000211452.10	DIO1	1	53890974	1_34	0	0.0145002986597408	7.85768957264747	3.58575645244181e-07	0.897128962473644	2
ENSG00000081870.11	HSPB11	1	53945680	1_34	0	0.0268533615113489	13.6244233950361	1.15139877644525e-06	1.44383321860141	1
ENSG00000116205.12	TCEANC2	1	54053622	1_34	0	0.0230411983488303	12.1887535136704	8.83839345322111e-07	-1.48240932607331	2
ENSG00000215883.10	CYB5RL	1	54154524	1_34	0	0.0103870018916247	4.74545695944457	1.55123367178303e-07	0.102678219271087	3
ENSG00000157216.15	SSBP3	1	54413433	1_34	0	0.0333578200982689	15.662637798509	1.6442639713332e-06	1.73487091295295	1
ENSG00000162390.17	ACOT11	1	54542139	1_34	0	0.0533849189864406	20.1046777523793	3.37772803193434e-06	2.04773275984038	1
ENSG00000162391.11	FAM151A	1	54623799	1_34	0	0.0128335179596043	6.71793060720348	2.71325248773961e-07	-0.723839295256171	1
ENSG00000184313.19	MROH7	1	54548340	1_34	0	0.0110256346480923	5.30172234835653	1.83962605092635e-07	0.443766391842084	2
ENSG00000243725.6	TTC4	1	54670394	1_34	0	0.0140907557072217	7.59016779191996	3.36584905721931e-07	0.78260869565236	1
ENSG00000162396.5	PARS2	1	54764560	1_34	0	0.0108475283577121	5.14988437987818	1.75807438614989e-07	-0.378799541803043	2
ENSG00000006555.10	TTC22	1	54801140	1_34	0	0.0236990704556406	12.4525573575089	9.28750020986389e-07	-1.39553339283657	1
ENSG00000143001.4	TMEM61	1	54980410	1_34	0	0.0105865891573487	4.92287514994166	1.64015108182285e-07	-0.23907983636536	1
ENSG00000169174.10	PCSK9	1	55022696	1_34	0	0.0293897514173943	14.4718584683326	1.33853334004295e-06	1.57642038377217	2
ENSG00000162402.13	USP24	1	55216272	1_34	0	0.0295156476893893	14.5120170521624	1.34799745266475e-06	-1.74514559713682	1
ENSG00000162407.8	PLPP3	1	56645496	1_36	0	0.0285917346014118	8.14546875565533	7.32935166404795e-07	0.993063480886309	1
ENSG00000173406.15	DAB1	1	58546313	1_37	0	0.0142464517057298	5.80494383270214	2.60263763688467e-07	0.668441843756908	2
ENSG00000162600.11	OMA1	1	58546313	1_37	0	0.0125260377994644	4.68329745041377	1.84618166537693e-07	0.185293245112202	2
ENSG00000184292.6	TACSTD2	1	58577210	1_37	0	0.0126751930037995	4.79023711361104	1.91082346560494e-07	0.379814983096076	2
ENSG00000162601.9	MYSM1	1	58700166	1_37	0	0.0296659033221921	13.0181697620889	1.21539230220238e-06	-1.94688408849358	1
ENSG00000172456.17	FGGY	1	59393330	1_37	0	0.0127446281023903	4.94853896681779	1.98478347345051e-07	0.662908505074253	1
ENSG00000134709.10	HOOK1	1	59814713	1_38	0	0.0179428255231998	5.4057454154978	3.05249805865903e-07	0.459607711964057	1
ENSG00000134716.9	CYP2J2	1	59926822	1_38	0	0.0306174942466656	10.4141768171124	1.00346808783429e-06	-1.28751579208408	1
ENSG00000162604.12	TM2D1	1	61723869	1_39	0	0.0226591815559107	5.07775467663775	3.6209698419e-07	-0.324090107150374	1
ENSG00000240563.1	L1TD1	1	62194851	1_39	0	0.0393677090408963	10.2688974062644	1.27225138081859e-06	1.34949942024086	4
ENSG00000116641.17	DOCK7	1	62693051	1_39	0	0.0601543365181835	14.2847956441127	2.70426935386946e-06	1.70751897814645	1
ENSG00000125703.14	ATG4C	1	62784304	1_39	0	0.0225635761752657	5.0381443623383	3.57756484895881e-07	-0.381322105003182	2
ENSG00000187140.5	FOXD3	1	63322827	1_40	0	0.0228311295960182	4.85047094402696	3.48514041443382e-07	-0.326134327994634	1
ENSG00000088035.15	ALG6	1	63367765	1_40	0	0.271882976524574	28.898523264983	2.47267273502402e-05	2.9928275811272	1
ENSG00000203965.12	EFCAB7	1	63523814	1_40	0	0.0399646186731898	10.112791996607	1.27190806682429e-06	1.55535753938686	1
ENSG00000079739.15	PGM1	1	63592459	1_40	0	0.0777859725413082	16.4420411714029	4.02500098529619e-06	2.16009572232776	2
ENSG00000162437.14	RAVER2	1	64744556	1_41	0	0.0501275957978072	12.3618855979581	1.95016145997589e-06	-1.37284748203999	3
ENSG00000162434.11	JAK1	1	64966741	1_41	0	0.028246847002011	6.95361092940634	6.18143545114939e-07	-0.764105815329618	1
ENSG00000162433.14	AK4	1	65147235	1_41	0	0.054768077913198	13.2017160058881	2.27544770734088e-06	1.54940320795942	1
ENSG00000116675.15	DNAJC6	1	65365222	1_41	0	0.0357071828899177	9.15759492469313	1.0290725429351e-06	1.18525747243677	1
ENSG00000213625.8	LEPROT	1	65429130	1_41	0	0.0239215194579421	5.39439733259557	4.06107179628127e-07	0.162984375781947	1
ENSG00000116678.19	LEPR	1	65467512	1_41	0	0.0239071409472735	5.38877936840715	4.05440396955724e-07	0.440511691088302	1
ENSG00000184588.17	PDE4B	1	65792155	1_41	0	0.0286106097002389	7.07377293638491	6.36923395428607e-07	-0.959398734792197	1
ENSG00000118473.21	SGIP1	1	66510710	1_42	0	0.0362964843323952	16.5594662590498	1.8915589028759e-06	-3.07098337607628	2
ENSG00000152760.9	TCTEX1D1	1	66752321	1_42	0	0.015222399689393	6.71738463701874	3.21804647029109e-07	1.27599608544152	2
ENSG00000198160.14	MIER1	1	66924785	1_42	0	0.0135204267845486	5.44619108935178	2.31735329463175e-07	-0.337495785134546	2
ENSG00000116704.7	SLC35D1	1	67053650	1_42	0	0.0311809329322531	12.8744466506035	1.2633586282229e-06	1.85804192920909	1
ENSG00000116717.11	GADD45A	1	67693583	1_42	0	0.012759653382677	4.81927629364416	1.93521702519093e-07	-0.288373863750784	1
ENSG00000172380.5	GNG12	1	67832765	1_42	0	0.0447062609936068	16.5073377959022	2.32249272019623e-06	1.98756505632419	2
ENSG00000033122.18	LRRC7	1	69567941	1_44	0	0.031557587738033	5.92559679116284	5.88497833661663e-07	-0.533331305828824	1
ENSG00000118454.12	ANKRD13C	1	70355197	1_44	0	0.02849176279389	4.96526441050961	4.45215908511565e-07	0.501399303355103	1
ENSG00000197568.13	HHLA3	1	70355624	1_44	0	0.0290836223343615	5.15838102724733	4.72140101000136e-07	0.575371690002998	2
ENSG00000050628.20	PTGER3	1	71047847	1_45	0	0.0164722243741524	5.0941395599087	2.64077902478213e-07	-0.414180773484563	1
ENSG00000132485.13	ZRANB2	1	71081716	1_45	0	0.0167216484595658	5.2345826109112	2.75467343455041e-07	-0.461490387609084	1
ENSG00000172260.14	NEGR1	1	72248648	1_46	0	0.0491706924477028	15.2961756601056	2.36699946817063e-06	-1.95903270646821	3
ENSG00000178965.13	ERICH3	1	74529426	1_47	0	0.0201713800034817	6.55407120298168	4.16059784629682e-07	-0.72838525561066	3
ENSG00000162620.15	LRRIQ3	1	74198130	1_47	0	0.0233277291520235	7.91546047759865	5.81109028163195e-07	-1.0035422387598	1
ENSG00000254685.6	FPGT	1	74198465	1_47	0	0.0223763445472055	7.52535243275815	5.29937872928578e-07	-0.949983749085644	1
ENSG00000116783.14	TNNI3K	1	74217620	1_47	0	0.0164825841844618	4.66546197256968	2.42007558432891e-07	0.105728922231074	2
ENSG00000116791.13	CRYZ	1	74701793	1_47	0	0.016441970926085	4.64240903537568	2.40218390285067e-07	0.00239832408011837	5
ENSG00000162623.15	TYW3	1	74733103	1_47	0	0.0170849314862749	5.00089929365187	2.68887321015008e-07	-0.223106891062517	2
ENSG00000137968.16	SLC44A5	1	75444271	1_47	0	0.0167221208725186	4.80030133093092	2.52620640748311e-07	0.411496215588331	2
ENSG00000117054.13	ACADM	1	75724060	1_47	0	0.0475223920726893	14.6130276178018	2.18548319713431e-06	-1.94587455218152	2
ENSG00000137955.15	RABGGTB	1	75786326	1_47	0	0.0454753943631766	14.1962445132096	2.03169690299505e-06	2.22117011572475	2
ENSG00000057468.6	MSH4	1	75779738	1_47	0	0.0236044240967624	8.02597667525761	5.96211400119286e-07	1.43369992920527	3
ENSG00000184005.10	ST6GALNAC3	1	76090607	1_47	0	0.017908914216607	5.44123021254867	3.06672851039938e-07	0.424165131698646	1
ENSG00000117069.14	ST6GALNAC5	1	76867670	1_48	0	0.0177735705842867	9.71544958710172	5.43433690825077e-07	-1.15730596113747	1
ENSG00000142892.14	PIGK	1	77221177	1_48	0	0.0291599213813218	14.3541879043338	1.31726741687939e-06	1.72600920969661	2
ENSG00000162614.18	NEXN	1	77927936	1_48	0	0.0713372593017705	22.8217050033316	5.12357952230713e-06	-2.51213390736844	1
ENSG00000162616.8	DNAJB4	1	77979050	1_48	0	0.0116356542250564	5.75992393223189	2.10919400662391e-07	-0.492864273326147	1
ENSG00000137959.15	IFI44L	1	78619516	1_48	0	0.0140652512359889	7.52932048213295	3.33282300828556e-07	0.822093900158924	1
ENSG00000162618.13	ADGRL4	1	79006456	1_48	0	0.0106021282740221	4.89258546737903	1.63245210813299e-07	-0.299928697247453	3
ENSG00000137941.16	TTLL7	1	83998735	1_51	0	0.026368705447811	7.52379041790303	6.24359137511244e-07	-0.971187775847584	1
ENSG00000203943.8	SAMD13	1	84298566	1_51	0	0.298280071918184	31.2047021736828	2.92922852538493e-05	3.45244729036045	2
ENSG00000117133.10	RPF1	1	84383981	1_52	0	0.022112073627207	5.65784402414287	3.93721758445528e-07	-0.525266979370839	4
ENSG00000174021.10	GNG5	1	84506406	1_52	0	0.0418489017003887	11.6547953698243	1.53496222162403e-06	1.41747340429445	1
ENSG00000122432.17	SPATA1	1	84506136	1_52	0	0.0555378011221431	14.3346529255944	2.50544478853644e-06	1.67767184455923	1
ENSG00000117151.12	CTBS	1	84574852	1_52	0	0.027846354330842	7.81992781068661	6.8529894401954e-07	-0.929069078618515	2
ENSG00000153898.12	MCOLN2	1	84935252	1_52	0	0.022362968206755	5.76352168969215	4.05626529659826e-07	0.512243236346098	1
ENSG00000162643.12	WDR63	1	85062323	1_52	0	0.0224983089801216	5.82004246668359	4.12083289881092e-07	-0.568310383622127	1
ENSG00000055732.12	MCOLN3	1	85048551	1_52	0	0.0206304496492316	5.00844755144015	3.25177731927225e-07	0.348239973856517	2
ENSG00000162642.13	C1orf52	1	85259349	1_52	0	0.0205156696465884	4.95622787426736	3.1999702210415e-07	0.277366189019831	1
ENSG00000142867.12	BCL10	1	85276340	1_52	0	0.0221941786101743	5.6925554119039	3.97608186081401e-07	-0.516534153247332	2
ENSG00000117174.10	ZNHIT6	1	85708260	1_52	0	0.0297171129183159	8.43053153851549	7.88443442699347e-07	0.957753848364893	2
ENSG00000122417.15	ODF2L	1	86396707	1_53	0	0.0194896425363421	4.71897311331913	2.89441200164905e-07	0.152939814583052	3
ENSG00000137975.7	CLCA2	1	86424561	1_53	0	0.019860301539447	4.90329964741258	3.06466667723705e-07	0.227781354466518	1
ENSG00000016602.9	CLCA4	1	86547045	1_53	0	0.0296612163590995	8.6189084910295	8.04544740685265e-07	1.02753245854607	1
ENSG00000153936.16	HS2ST1	1	86914303	1_53	0	0.0668179115831858	16.2185256742228	3.41046222709973e-06	2.20495632162871	1
ENSG00000143013.12	LMO4	1	87331207	1_53	0	0.0927523656132919	19.5934703000836	5.71933231652955e-06	-2.08451124641451	1
ENSG00000065243.19	PKN2	1	88684130	1_54	0	0.0161013670819783	21.0906381417311	1.06871386894637e-06	-4.26730733991865	2
ENSG00000137944.17	KYAT3	1	88975121	1_54	0	0.0201151303988526	28.3051019271158	1.791828950121e-06	4.76609653618081	3
ENSG00000213516.9	RBMXL1	1	88992247	1_54	0	0.0218521279740533	14.261867048597	9.80796918039979e-07	2.10630329013852	1
ENSG00000117226.11	GBP3	1	89001559	1_54	0	0.0145405717550255	8.37149868591507	3.83083697890978e-07	1.39662011999483	1
ENSG00000213512.1	GBP7	1	89185167	1_54	0	0.0126986744036675	5.44030496987775	2.17415552500147e-07	0.552889174701801	1
ENSG00000154451.14	GBP5	1	89276834	1_54	0	0.013196198257534	5.2237638751866	2.169408528217e-07	0.159098237100702	1
ENSG00000197147.13	LRRC8B	1	89520854	1_54	0	0.0140479174561222	5.87122613466016	2.59567149763444e-07	-0.650281098168202	3
ENSG00000171488.14	LRRC8C	1	89730993	1_55	0	0.14657808203601	23.4169486360462	1.08021029419218e-05	-2.81345679012392	1
ENSG00000171492.14	LRRC8D	1	89823346	1_55	0	0.0276782763169469	7.468781859759	6.50575627892678e-07	-0.506151734708846	2
ENSG00000122482.20	ZNF644	1	91022402	1_55	0	0.030415169100406	8.35451328046943	7.99687601657462e-07	0.908206433454294	1
ENSG00000162669.15	HFM1	1	91404433	1_55	0	0.0227928398998495	5.64762931979505	4.051105915261e-07	0.582289437989937	2
ENSG00000097046.12	CDC7	1	91500849	1_56	0	0.0717379826269338	16.3843325906319	3.69902178018422e-06	1.85535315614298	2
ENSG00000230667.5	SETSIP	1	92085228	1_56	0	0.0300128391636884	8.13398795386507	7.68280091576286e-07	1.09108473098686	1
ENSG00000284413.1	BTBD8	1	92080411	1_56	0	0.0278816473608352	7.44218854822263	6.53022390573807e-07	0.76401072496197	1
ENSG00000067208.14	EVI5	1	92792120	1_56	0	0.0302150437909792	8.19697593283384	7.79445693096474e-07	0.940910806163578	2
ENSG00000122406.12	RPL5	1	92831623	1_56	0	0.0367886367577194	10.0494388836927	1.16349489451296e-06	1.50937271446639	1
ENSG00000154511.11	FAM69A	1	92960610	1_56	0	0.0271235728464845	7.18342409311447	6.13179147002971e-07	-0.729447310290504	1
ENSG00000117500.12	TMED5	1	93181063	1_57	0	0.0392342302788016	11.0765553207884	1.36766216051316e-06	-1.46762955596623	1
ENSG00000122483.17	CCDC18	1	93179625	1_57	0	0.0216433868887459	5.48796033588029	3.73805046606963e-07	0.421215490231241	1
ENSG00000117505.12	DR1	1	93345092	1_57	0	0.0333383519656321	9.54242585502907	1.00117937700519e-06	1.29283576275247	2
ENSG00000137936.16	BCAR3	1	93847526	1_57	0	0.0280290799008565	7.91207273704158	6.97923925199767e-07	1.01068880443803	1
ENSG00000067334.13	DNTTIP2	1	93877467	1_57	0	0.0211160099174912	5.25693887141388	3.49344377551252e-07	0.385463454153239	1
ENSG00000023909.9	GCLM	1	93908470	1_57	0	0.019774093140313	4.64241607260751	2.88901375956957e-07	-0.234681875613035	2
ENSG00000137962.12	ARHGAP29	1	94275736	1_58	0	0.0568207375837188	17.6986917001392	3.16487822865724e-06	1.95858554441765	1
ENSG00000117528.11	ABCD3	1	94411329	1_58	0	0.0150824254380478	5.22677877131266	2.4809286775145e-07	-0.412825328465452	1
ENSG00000143036.16	SLC44A3	1	94820196	1_58	0	0.0181327991670525	6.94805978936892	3.96494686963184e-07	0.867380906283069	3
ENSG00000117519.15	CNN3	1	94927642	1_58	0	0.0289365712232248	11.3272615135281	1.03152787864291e-06	1.3444123066379	1
ENSG00000172339.9	ALG14	1	95073027	1_58	0	0.0161924014082977	5.89012739840287	3.00154544650741e-07	-0.733934195679559	2
ENSG00000152078.9	TMEM56	1	95092516	1_58	0	0.113631454062306	24.3579078073043	8.71058895264759e-06	2.6837957033402	2
ENSG00000122481.16	RWDD3	1	95234273	1_58	0	0.0163285137034455	5.96831470688969	3.06695457737506e-07	-0.656210401531452	1
ENSG00000117569.18	PTBP2	1	96719390	1_59	0	0.0238038775161615	6.16359833808198	4.61733101388244e-07	0.483752087676288	1
ENSG00000188641.12	DPYD	1	97918144	1_60	0	0.0214275123287186	6.69273063645459	4.51319474264442e-07	0.707311601973632	2
ENSG00000162627.16	SNX7	1	98661649	1_60	0	0.0268806946833983	8.81809082482139	7.45974581445079e-07	-0.989769586637618	2
ENSG00000099260.10	PALMD	1	99669780	1_61	0	0.0463701862438752	12.0482989695057	1.75822135091256e-06	1.47738663184831	1
ENSG00000156869.12	FRRS1	1	99766518	1_61	0	0.025143170635108	6.28563619204521	4.97368477900524e-07	-0.635102191279124	1
ENSG00000162688.16	AGL	1	99851033	1_61	0	0.0240477106098863	5.86800696128504	4.44092389904709e-07	0.630155290130205	1
ENSG00000117620.14	SLC35A3	1	99969054	1_61	0	0.0495018411383591	12.667131732357	1.97337041451501e-06	1.98548515732384	3
ENSG00000156875.13	MFSD14A	1	100037607	1_61	0	0.0427830112443407	11.2870654115366	1.51971225041189e-06	1.67503839197336	1
ENSG00000156876.9	SASS6	1	100132743	1_61	0	0.0214912448139941	4.81500739414868	3.25662313263849e-07	0.0294969432432235	1
ENSG00000122435.9	TRMT13	1	100133311	1_61	0	0.0588577999752772	14.3104087386698	2.6507272138355e-06	2.16787631822797	1
ENSG00000122477.12	LRRC39	1	100178174	1_61	0	0.045183857194872	11.803085598646	1.67837048203349e-06	-1.63325391729844	2
ENSG00000137996.12	RTCA	1	100274929	1_61	0	0.022651611793	5.30753088078126	3.78355989510176e-07	0.493431466314964	1
ENSG00000079335.18	CDC14A	1	100353172	1_61	0	0.0458543610812011	11.9425492911331	1.7234022779435e-06	-1.57110329426503	1
ENSG00000181656.6	GPR88	1	100542430	1_62	0	0.0516672981273062	10.8433951891866	1.76315304276863e-06	1.45680529643331	1
ENSG00000162694.13	EXTL2	1	100894659	1_62	0	0.0424819596307471	8.99093453084712	1.20203842526652e-06	1.05499646171049	1
ENSG00000162695.11	SLC30A7	1	100895128	1_62	0	0.0289639384438782	5.38380160601449	4.90744721736489e-07	0.514297495028983	2
ENSG00000170989.8	S1PR1	1	101182090	1_62	0	0.0267680905180426	4.64360923485981	3.91184854727701e-07	-0.0236996569957619	2
ENSG00000060718.20	COL11A1	1	102976258	1_64	0	0.0271458026413508	4.65313530384405	3.97518497396264e-07	0.0721953191317271	1
ENSG00000185946.15	RNPC3	1	103509781	1_65	0	0.0203231601678782	5.85400954077498	3.7441534495697e-07	0.628120927641529	3
ENSG00000240038.6	AMY2B	1	103509781	1_65	0	0.019619530233286	5.52427708035508	3.41093176466938e-07	0.545954506489481	3
ENSG00000243480.7	AMY2A	1	103562368	1_65	0	0.0230961577684152	7.0517771491053	5.12563044315543e-07	-0.807562757536057	1
ENSG00000162631.18	NTNG1	1	107135646	1_66	0	0	11.2091841740726	0	0.788235720248744	1
ENSG00000134215.15	VAV3	1	107793911	1_66	0	0	7.19071083271105	0	0.699224197943247	1
ENSG00000085491.15	SLC25A24	1	108200330	1_67	0	0.0273397028022374	8.05091649447614	6.92704621325329e-07	0.889975621161424	2
ENSG00000162639.15	HENMT1	1	108662004	1_67	0	0.0368009144659541	10.9603183475792	1.26937737378252e-06	1.42186840974238	1
ENSG00000116266.10	STXBP3	1	108746731	1_67	0	0.0307375996305136	9.19307363674438	8.89282327901705e-07	1.10192471856171	1
ENSG00000121940.15	CLCC1	1	108945282	1_67	0	0.0188032417307245	4.66457178856393	2.76028219662649e-07	-0.136196981870489	2
ENSG00000197780.9	TAF13	1	109075155	1_67	0	0.0189677435128965	4.75027980238724	2.83559259383592e-07	-0.203182516625889	1
ENSG00000215717.5	TMEM167B	1	109089398	1_67	0	0.0211226878113918	5.72962867485453	3.80876897770447e-07	-0.466105904397157	2
ENSG00000116299.16	KIAA1324	1	109181018	1_67	0	0.0188320621294197	4.6903360674817	2.77978248049351e-07	0.192757674264745	1
ENSG00000031698.12	SARS	1	109213564	1_67	0	0.0222916867346727	6.29768831326204	4.41807483247565e-07	-0.7325486324744	2
ENSG00000143126.7	CELSR2	1	109240933	1_67	0	0.0202705408988241	5.49894158652405	3.50795018567447e-07	0.746671910339819	2
ENSG00000134222.16	PSRC1	1	109272258	1_67	0	0.0200732689594531	5.25259775872037	3.31818978035255e-07	-0.142088348982591	2
ENSG00000134243.11	SORT1	1	109397881	1_67	0	0.0260002425087401	7.79747050623679	6.38028550755946e-07	-1.2298015410714	1
ENSG00000143028.8	SYPL2	1	109466484	1_67	0	0.0539481437742151	14.3760027261428	2.44075184566822e-06	-1.50689293249797	3
ENSG00000162650.16	ATXN7L2	1	109473620	1_67	0	0.0265264888176077	7.9893493157976	6.66960558436611e-07	1.2494175360392	2
ENSG00000181754.6	AMIGO1	1	109509517	1_67	0	0.0190533241360243	4.82169954944535	2.89121157883471e-07	-0.504250777728985	1
ENSG00000168765.16	GSTM4	1	109636098	1_67	0	0.0361548756887011	10.9427116320904	1.24509016017275e-06	-1.51544145338961	4
ENSG00000213366.12	GSTM2	1	109669912	1_67	0	0.0686436334976245	16.6609004532131	3.59921431186001e-06	1.65612106504479	2
ENSG00000134184.12	GSTM1	1	109571336	1_67	0	0.0606583533455847	15.3659511914224	2.93331727330044e-06	1.43320265789494	4
ENSG00000134201.10	GSTM5	1	109709124	1_67	0	0.0219987403724053	6.19240809728805	4.28712708611757e-07	0.727998503248158	2
ENSG00000134202.10	GSTM3	1	109724132	1_67	0	0.0193448394096735	4.97012780108652	3.02581003410098e-07	-0.507786787746308	2
ENSG00000184371.13	CSF1	1	109891636	1_68	0	0.0402727641721918	8.96295382510334	1.13598231866359e-06	0.991899634817233	1
ENSG00000168710.17	AHCYL1	1	109984850	1_68	0	0.0456767771690144	10.1525330114493	1.45941510748891e-06	1.34473723846215	1
ENSG00000143093.14	STRIP1	1	110034040	1_68	0	0.176739408492933	23.247799829846	1.29307652797104e-05	-2.68683312811678	1
ENSG00000197106.6	SLC6A17	1	110150641	1_68	0	0.0450471018157516	10.0212647053327	1.42068685682547e-06	1.20480683211884	2
ENSG00000116396.14	KCNC4	1	110264604	1_68	0	0.0327526367023995	7.01555559192751	7.23131553238949e-07	0.73850035346018	1
ENSG00000168679.17	SLC16A4	1	110308455	1_68	0	0.0334238087951974	7.2064110605893	7.58025722378735e-07	0.882542497298226	2
ENSG00000134248.13	LAMTOR5	1	110407655	1_68	0	0.0298573999118642	6.14541674316895	5.77447224349218e-07	0.700398898275803	2
ENSG00000143125.5	PROK1	1	110451117	1_68	0	0.0254517175646009	4.6467310256029	3.72197629808951e-07	0.0170374154913745	1
ENSG00000143119.12	CD53	1	110942764	1_68	0	0.031107213543806	6.53082286642219	6.39348998037999e-07	0.661247253051443	1
ENSG00000121931.15	LRIF1	1	110964484	1_68	0	0.0330885943113887	7.11156766158153	7.40547018360312e-07	-0.95646293681291	1
ENSG00000156171.14	DRAM2	1	111139496	1_68	0	0.0263175163934779	4.96053461482241	4.1084911927467e-07	0.469023066814138	3
ENSG00000134255.13	CEPT1	1	111139496	1_68	0	0.0274889646373946	5.36923717383488	4.64493824786884e-07	0.596452043065827	2
ENSG00000064886.13	CHI3L2	1	111200918	1_70	0	0.0168934916232019	25.2621676795067	1.34307111185907e-06	2.21030151156953	1
ENSG00000162777.16	DENND2D	1	111202077	1_70	0	0.00212130318058434	6.61105650221285	4.413494459603e-08	-0.705357178699875	1
ENSG00000173947.13	PIFO	1	111346034	1_70	0	0.00187417370184506	5.49750972921073	3.24253610029271e-08	-0.49462832989223	2
ENSG00000085465.12	OVGP1	1	111425865	1_70	0	0.00186118066773433	5.41143414163131	3.16963959828097e-08	0.389669985707	1
ENSG00000116459.10	ATP5F1	1	111448114	1_70	0	0.0101332341054925	21.2391531442888	6.77320540460499e-07	2.02668846898149	2
ENSG00000143110.11	C1orf162	1	111484272	1_70	0	0.00264368691126848	8.70306344491236	7.24087656402562e-08	-0.989348619010132	1
ENSG00000282608.1	ADORA3	1	111490897	1_70	0	0.00239605901163398	7.72953036720766	5.8285374509987e-08	-0.863233297254571	1
ENSG00000121933.18	TMIGD3	1	111490897	1_70	0	0.00239605901163398	7.72953036720766	5.8285374509987e-08	0.863233297254571	1
ENSG00000116473.14	RAP1A	1	111590823	1_70	0	0.00932516311760634	20.3240919779291	5.96453460574606e-07	1.99262152375103	1
ENSG00000143079.14	CTTNBP2NL	1	112398322	1_70	0	0.00427121793568619	11.5290978768907	1.54972996827914e-07	0.10550665207272	1
ENSG00000134245.17	WNT2B	1	112468623	1_70	0	0.00260744018651382	7.60971108267562	6.24441123785318e-08	1.33237545985005	1
ENSG00000116489.12	CAPZA1	1	112614750	1_70	0	0.00352408036085883	12.6668313345041	1.40482673830187e-07	2.80428775389601	2
ENSG00000007341.18	ST7L	1	112620907	1_70	0	0.032783422669336	28.9500177418658	2.9868409773484e-06	4.77304914065935	1
ENSG00000155363.18	MOV10	1	112673095	1_70	0	0.176994590353034	37.8823434284876	2.11011343893015e-05	-5.60941538713567	2
ENSG00000155380.11	SLC16A1	1	112966469	1_70	2	0.0440697087563365	33.0357014798372	4.58176370015075e-06	-4.787983372509	1
ENSG00000081026.18	MAGI3	1	113390860	1_70	0	0.00171738328564619	4.6513400050476	2.51393643526949e-08	0.0625505707820823	1
ENSG00000116793.15	PHTF1	1	113758713	1_70	0	0.00216000249653714	6.54030735730837	4.44591735112896e-08	-0.442393337190427	1
ENSG00000188761.11	BCL2L15	1	113886718	1_70	0	0.00248588173264019	7.99622377540906	6.25567785563441e-08	0.730964404359365	2
ENSG00000134262.12	AP4B1	1	113860129	1_70	0	0.00213578855240848	6.56253447548776	4.41101795965834e-08	0.498984366343202	2
ENSG00000118655.4	DCLRE1B	1	113904943	1_70	0	0.00773729086345976	18.7611931709631	4.56833929735885e-07	1.89321696024169	2
ENSG00000163349.21	HIPK1	1	113929699	1_70	0	0.0174292315723296	25.9621193215387	1.42405694267751e-06	2.27942096295389	1
ENSG00000197323.11	TRIM33	1	114497296	1_71	0	0.0290316608412327	11.9655173208569	1.093231999122e-06	-1.67354229980886	1
ENSG00000116752.5	BCAS2	1	114581126	1_71	0	0.0184589880601991	7.50204189780771	4.35809153680979e-07	1.25154559177114	1
ENSG00000175984.14	DENND2C	1	114669904	1_71	0	0.0186769926718025	6.92753093536143	4.07187461097045e-07	0.793220971591114	1
ENSG00000009307.15	CSDE1	1	114757749	1_71	0	0.0184861021548006	6.83126296267765	3.97425130680856e-07	-0.886321654202355	1
ENSG00000198765.11	SYCP1	1	114852243	1_71	0	0.0149443743822936	4.99334332834787	2.34843281652343e-07	-0.441430489775018	2
ENSG00000134198.9	TSPAN2	1	115103210	1_71	0	0.0169227938986827	5.87681981363705	3.12984920680384e-07	0.395751367841071	2
ENSG00000173218.14	VANGL1	1	115641021	1_72	0	0.0115438549602245	6.12373093717209	2.22472295405107e-07	-0.608382935814808	1
ENSG00000118729.11	CASQ2	1	115768346	1_72	0	0.046055969208984	19.0991287151418	2.76827005804173e-06	-2.29503081392567	1
ENSG00000163393.12	SLC22A15	1	115976190	1_72	0	0.0879934887838343	25.2733255948671	6.99877292579206e-06	2.71750727786815	1
ENSG00000173212.4	MAB21L3	1	116106845	1_72	0	0.0217130638406966	12.0263677201731	8.21797019328825e-07	1.59898612830639	2
ENSG00000116815.15	CD58	1	116571486	1_72	0	0.0143425754379086	8.14928616552194	3.67837231298751e-07	-0.92664628330375	1
ENSG00000134247.9	PTGFRN	1	116909700	1_72	0	0.0199888238118103	11.2518080689853	7.07812990726325e-07	1.25270526283857	2
ENSG00000134256.12	CD101	1	117001562	1_72	0	0.0101355237986026	4.91072928135051	1.56639455363655e-07	0.25164328219869	2
ENSG00000116830.11	TTF2	1	117060534	1_72	0	0.0192077411035454	10.87886026058	6.57610388498238e-07	-1.18229466363158	1
ENSG00000134253.9	TRIM45	1	117119955	1_72	0	0.0323323009547569	15.7625528964416	1.60388100248313e-06	1.70383813287567	2
ENSG00000198162.12	MAN1A2	1	117312067	1_72	0	0.0113389605898334	5.9567242463133	2.12564000684339e-07	-0.596026908937722	2
ENSG00000183508.4	FAM46C	1	117605765	1_72	0	0.00985298409599378	4.64723358338659	1.44102414406982e-07	0.145372908932402	1
ENSG00000092607.13	TBX15	1	119007857	1_73	0	0.00756581821898461	4.67432614557689	1.1129711007157e-07	-0.052393422899533	1
ENSG00000116874.11	WARS2	1	119012523	1_73	0	0.0075969188476408	4.7159961249834	1.12750869689406e-07	0.0812870734459085	2
ENSG00000143067.4	ZNF697	1	119648421	1_73	0	0.00838241982405974	5.64026699353136	1.48791473465533e-07	-0.508860854245779	1
ENSG00000092621.11	PHGDH	1	119659675	1_73	0	0.0355304650926823	19.0828876946049	2.13380122705217e-06	1.92988830219643	3
ENSG00000174827.13	PDZK1	1	145707383	1_73	0	0.0466235813068456	21.6443220582273	3.17583982991028e-06	-2.20913662611981	1
ENSG00000117281.15	CD160	1	145718303	1_73	0	0.00981618818208707	7.0816027243184	2.18767804567967e-07	-0.861381031214991	1
ENSG00000265241.6	RBM8A	1	145927267	1_73	0	0.0205439817232221	13.9957470610615	9.04877269287836e-07	-1.62987330395238	1
ENSG00000272031.2	ANKRD34A	1	145968997	1_73	0	0.0237745040277334	15.328126789098	1.14685767003726e-06	1.76957717496667	1
ENSG00000121851.12	POLR3GL	1	145963899	1_73	0	0.041681301727372	20.7099009598562	2.71661609500355e-06	2.18504841726351	1
ENSG00000168509.19	HFE2	1	146036954	1_73	0	0.0344655157478727	18.93000590928	2.05326263956902e-06	-2.07535141235201	1
ENSG00000131791.7	PRKAB2	1	147171976	1_73	0	0.00754554488860049	4.64766778910271	1.10365836244318e-07	-0.00905979337839379	2
ENSG00000131778.18	CHD1L	1	147239128	1_73	0	0.0107778984303748	7.89524913605789	2.67798967978173e-07	0.936924227477132	3
ENSG00000116128.10	BCL9	1	147541592	1_73	0	0.00822526257642664	5.72222473962769	1.48123394213015e-07	-0.964031555784788	1
ENSG00000162836.11	ACP6	1	147647471	1_73	0	0.0123080836003369	9.64972432237565	3.73778500601106e-07	1.72424720220417	4
ENSG00000265107.2	GJA5	1	147773193	1_73	0	0.0107095634252218	7.96660793690523	2.6850611789045e-07	1.05422937505133	1
ENSG00000244094.1	SPRR2F	1	153112830	1_74	0	0.0250237205829814	4.86818523106975	3.83378673340025e-07	0.481197445796676	3
ENSG00000143450.16	OAZ3	1	151762531	1_74	0	0.0244766158974216	4.66091062918608	3.59030316542978e-07	-0.0122583459463217	1
ENSG00000143436.10	MRPL9	1	151762214	1_74	0	0.025960008695093	5.2126825950862	4.25868078743927e-07	0.27358245344188	2
ENSG00000182134.15	TDRKH	1	151789148	1_74	0	0.093664713795818	17.3875513146754	5.12534859513703e-06	-1.94433241838272	1
ENSG00000213171.2	LINGO4	1	151805451	1_74	0	0.0406700631116925	9.43611054690997	1.20774942714092e-06	1.13196573076147	2
ENSG00000143365.17	RORC	1	151831413	1_74	0	0.0257157030227558	5.12401912252459	4.1468480031019e-07	0.290705242036576	1
ENSG00000196407.11	THEM5	1	151830973	1_74	0	0.0245132520065876	4.67493683714449	3.60649763036193e-07	-0.218282639367393	1
ENSG00000159445.12	THEM4	1	151910350	1_74	0	0.0303305699699479	6.67367620443624	6.37022360302088e-07	-0.777161809809883	1
ENSG00000197747.8	S100A10	1	151994269	1_74	0	0.0247995390929534	4.78380431674882	3.73358453917973e-07	-0.15202815981628	1
ENSG00000197915.5	HRNR	1	152220349	1_74	0	0.0743712458341499	15.1700405853755	3.55059202303981e-06	-1.91488973526842	3
ENSG00000143631.10	FLG	1	152220349	1_74	0	0.0274403393565007	5.73311833248245	4.95095931488805e-07	0.793712886941113	2
ENSG00000143536.7	CRNN	1	152414760	1_74	0	0.0605834760413625	13.2124838702935	2.51911289866631e-06	1.68102139406457	1
ENSG00000163207.6	IVL	1	152908247	1_74	0	0.0407203910887782	9.44777677344949	1.21073901550992e-06	1.23213763820955	2
ENSG00000241794.1	SPRR2A	1	153057485	1_74	0	0.0283155149613447	6.02786061243154	5.37151309995171e-07	0.571331700413819	1
ENSG00000203785.8	SPRR2E	1	153106596	1_74	0	0.0309909139595109	6.87610737574254	6.70634679840365e-07	1.02501883602724	2
ENSG00000163220.10	S100A9	1	153357702	1_75	0	0.0227337793353916	6.30352940998491	4.50987388485269e-07	0.70948092308395	2
ENSG00000163221.8	S100A12	1	153359373	1_75	0	0.0422055961221022	12.2753554780206	1.63047104225461e-06	1.52986701621914	1
ENSG00000143546.9	S100A8	1	153391654	1_75	0	0.0210112588117396	5.56478748346876	3.67967641784183e-07	0.526997168914454	1
ENSG00000143556.8	S100A7	1	153460264	1_75	0	0.0190483120086457	4.67176236164901	2.80056858749025e-07	0.0602925167670245	2
ENSG00000197956.9	S100A6	1	153535924	1_75	0	0.0364826161489326	10.6486392457819	1.22261314763094e-06	1.32156876983293	3
ENSG00000188015.9	S100A3	1	153549456	1_75	0	0.0292777848820226	8.73007843523468	8.04387540141069e-07	1.09202487461253	2
ENSG00000196154.11	S100A4	1	153549456	1_75	0	0.0403241699778796	11.5800255319433	1.46954851205104e-06	1.300823053439	3
ENSG00000196754.10	S100A2	1	153567844	1_75	0	0.0735362260157814	17.3517192601755	4.01562198832636e-06	-1.9954124387811	1
ENSG00000160678.11	S100A1	1	153632784	1_75	0	0.0204820024669955	5.25897916592339	3.38986839663138e-07	-0.0627017948562382	1
ENSG00000189171.14	S100A13	1	153627648	1_75	0	0.020499090542754	5.2672073217287	3.39800473937617e-07	-0.0691180470055174	2
ENSG00000160679.12	CHTOP	1	153634941	1_75	0	0.0193008098299072	4.86508087042701	2.95511624361082e-07	0.37083488918652	1
ENSG00000143553.10	SNAPIN	1	153658595	1_75	0	0.0228257585152855	6.28475879110132	4.51463668411716e-07	0.535930441734832	1
ENSG00000169418.9	NPR1	1	153678582	1_75	0	0.0258431474262043	7.55923096752285	6.14797359977914e-07	0.967744313574483	1
ENSG00000143554.13	SLC27A3	1	153774134	1_75	0	0.0352326884321312	10.5458495287825	1.16932794142554e-06	-1.39978911057665	1
ENSG00000143614.9	GATAD2B	1	153923736	1_75	0	0.0359702402526332	11.5059089891778	1.302486548291e-06	1.94407558258582	1
ENSG00000198837.9	DENND4B	1	153940057	1_75	0	0.0805153903797983	18.766240239618	4.75516015173349e-06	2.21646808596566	2
ENSG00000160741.16	CRTC2	1	153959736	1_75	0	0.0421699401054639	13.027322906346	1.72888909878443e-06	-2.06295620437873	1
ENSG00000143570.17	SLC39A1	1	153968263	1_75	0	0.0197492477911755	5.52119640684366	3.43156894775528e-07	-1.00809468550387	1
ENSG00000143578.15	CREB3L4	1	153968263	1_75	0	0.0197492477911755	5.52119640684366	3.43156894775528e-07	-1.00809468550387	1
ENSG00000143552.9	NUP210L	1	154155073	1_75	0	0.0389711471619525	11.6527898925612	1.42916403806188e-06	1.49954767435215	2
ENSG00000143549.19	TPM3	1	154194640	1_75	0	0.0577649465413249	15.8200100994195	2.87594188484232e-06	-2.06878713481966	1
ENSG00000143569.18	UBAP2L	1	154219315	1_75	0	0.0227197931012147	6.09263739110914	4.35630899899684e-07	-0.173822080159722	1
ENSG00000143612.19	C1orf43	1	154224650	1_75	0	0.0201418071140638	5.51625721505871	3.49664799868059e-07	-0.919796637487383	1
ENSG00000143595.12	AQP10	1	154321199	1_75	0	0.0190167933837542	4.70161848230537	2.81380272938315e-07	0.335408818997377	2
ENSG00000143515.16	ATP8B2	1	154325898	1_75	0	0.0270454882996543	7.83065480125857	6.66502649238311e-07	-0.843472180827464	2
ENSG00000169291.9	SHE	1	154502081	1_75	0	0.0803524728966874	18.3712701721919	4.64565981416055e-06	2.37655197937108	1
ENSG00000163239.12	TDRD10	1	154502081	1_75	0	0.0453386589167631	12.9593334082084	1.84909960907927e-06	-1.83005265011323	2
ENSG00000160710.15	ADAR	1	154628627	1_75	0	0.0654367003956813	16.4016669375775	3.37767885025526e-06	-1.97516420770922	1
ENSG00000143603.18	KCNN3	1	154870871	1_76	0	0.079529734740598	17.0921363954507	4.27794165826493e-06	-2.07290193515254	1
ENSG00000163344.5	PMVK	1	154937272	1_76	0	0.0213084822912311	4.64146362003513	3.11255075791058e-07	-0.0297997397166732	1
ENSG00000163346.16	PBXIP1	1	154947089	1_76	0	0.038581437465827	10.2179141020012	1.24065098773753e-06	-1.53001232036123	1
ENSG00000160691.18	SHC1	1	154974220	1_76	0	0.0709867811307898	16.0035092230154	3.57521103287062e-06	-1.8221500355295	1
ENSG00000160685.13	ZBTB7B	1	155011887	1_76	0	0.0260080041500033	6.50922510138975	5.3277678156766e-07	-0.471324734708199	1
ENSG00000163354.14	DCST2	1	155033615	1_76	0	0.0214320181116139	4.6955932304559	3.16710534438284e-07	-0.0434756343908024	1
ENSG00000163357.10	DCST1	1	155033974	1_76	0	0.021340818622464	4.65566313703054	3.12681075846915e-07	0.28374267814049	1
ENSG00000143537.13	ADAM15	1	155062156	1_76	0	0.0214792154120608	4.71618230897981	3.18799749923298e-07	-0.0181122044319024	2
ENSG00000169242.11	EFNA1	1	155087375	1_76	0	0.0235052578083111	5.56060068399159	4.11335034795135e-07	-1.07775152212709	1
ENSG00000169241.17	SLC50A1	1	155135691	1_76	0	0.127534346204201	21.6682426470619	8.69680683606509e-06	2.94626617039628	2
ENSG00000185499.16	MUC1	1	155183255	1_76	0	0.154194430086785	23.5418010775702	1.14239776694311e-05	3.07469301897337	1
ENSG00000169231.13	THBS3	1	155208991	1_76	0	0.101187269285889	19.4131678694328	6.18203215347868e-06	-2.75449351764607	1
ENSG00000173171.14	MTX1	1	155229524	1_76	0	0.0215712876338228	4.75620877461702	3.22883575104564e-07	0.126921861681777	1
ENSG00000177628.15	GBA	1	155223741	1_76	0	0.0438610128665875	11.4282113993966	1.57748738719581e-06	-2.11350967125152	2
ENSG00000160767.20	FAM189B	1	155254510	1_76	0	0.0213357556979383	4.65343049407201	3.12456983008418e-07	0.274153621622357	1
ENSG00000143630.9	HCN3	1	155277916	1_76	0	0.0213136951087289	4.6437573342693	3.11485073300539e-07	-0.351273573923122	1
ENSG00000160752.14	FDPS	1	155309691	1_76	0	0.024066187425502	5.7814810854066	4.37880270266905e-07	-0.230021226773226	1
ENSG00000116539.12	ASH1L	1	155566646	1_76	0	0.02202558152406	4.95137315327722	3.43211644994396e-07	-0.0333114886468862	1
ENSG00000132676.15	DAP3	1	155688294	1_76	0	0.0235788140961668	5.58988799433931	4.14795501667709e-07	-0.832054779472456	1
ENSG00000163374.19	YY1AP1	1	155689149	1_76	0	0.0218092822574363	4.85895270070667	3.33497834567761e-07	-0.0425608843103087	1
ENSG00000116580.18	GON4L	1	155859720	1_76	0	0.0213298536405451	4.65084362477322	3.12196900185285e-07	-0.105240029787176	1
ENSG00000132718.8	SYT11	1	155859720	1_76	0	0.0213298536405451	4.65084362477322	3.12196900185285e-07	-0.105240029787176	1
ENSG00000143622.10	RIT1	1	155908941	1_76	0	0.0232632438456554	5.46351046584875	3.99991742732837e-07	0.258589451771217	1
ENSG00000163479.13	SSR2	1	156020665	1_76	0	0.0412227340620116	10.8427544571785	1.40664785805359e-06	1.35260179670791	1
ENSG00000160803.7	UBQLN4	1	156057011	1_76	0	0.0487942731497174	12.4371988490683	1.9098550383592e-06	-1.65013396749876	1
ENSG00000116586.11	LAMTOR2	1	156054582	1_76	0	0.0266740774931203	6.7465315332663	5.66342217338334e-07	-0.843032554123475	2
ENSG00000132698.14	RAB25	1	156061029	1_76	0	0.0846916576138034	17.6964857842068	4.71668244932741e-06	-1.89417090162574	1
ENSG00000196189.12	SEMA4A	1	156184537	1_76	0	0.0499359311923917	12.6562860354119	1.98897080324892e-06	1.636809636981	1
ENSG00000160785.13	SLC25A44	1	156194115	1_76	0	0.0329205344684504	8.72336637702823	9.03774251452001e-07	-1.51020779135403	2
ENSG00000160783.19	PMF1	1	156150697	1_76	0	0.13828680810102	22.4664594293909	9.77742204290593e-06	-2.80180912246925	2
ENSG00000242252.1	BGLAP	1	156240066	1_76	0	0.0716421927586703	16.0914284304965	3.62804313204547e-06	1.76486348807426	2
ENSG00000160781.15	PAQR6	1	156248323	1_76	0	0.0229931573911061	5.35414638498745	3.87434085881022e-07	0.393844021591612	2
ENSG00000198952.8	SMG5	1	156279714	1_76	0	0.0219899334004058	4.93624636041629	3.41609322663286e-07	0.394898785095653	1
ENSG00000163472.18	TMEM79	1	156234862	1_76	0	0.110089209974512	20.2334046273794	7.0100755003016e-06	-2.40273156772655	2
ENSG00000198715.11	GLMP	1	156294149	1_76	0	0.0270166630654548	6.8662733377705	5.83796878345706e-07	-0.752525495033971	1
ENSG00000163467.11	TSACC	1	156337127	1_76	0	0.0276848252369161	7.09558813288182	6.18214459651079e-07	-0.787859875622248	1
ENSG00000163468.14	CCT3	1	156364325	1_76	0	0.0263456996864362	6.63028261117178	5.49731661946448e-07	-0.712177884775036	1
ENSG00000183856.10	IQGAP3	1	156572426	1_77	0	0.0132272697105937	7.1663483862041	2.98316379791913e-07	0.793292562096383	1
ENSG00000187862.11	TTC24	1	156579671	1_77	0	0.0104936215821898	4.98551692186312	1.64643491410447e-07	0.261466916280151	1
ENSG00000163382.11	NAXE	1	156590832	1_77	0	0.0515258355283156	19.8488080173273	3.21861067786375e-06	-2.01906411225137	1
ENSG00000160818.16	GPATCH4	1	156601987	1_77	0	0.0127412790720863	6.75752188451366	2.70962669758112e-07	-0.642290454799546	1
ENSG00000132702.12	HAPLN2	1	156618957	1_77	0	0.0373363369420093	16.7945614197351	1.97337375441536e-06	-1.83699701620532	1
ENSG00000132688.10	NES	1	156677793	1_77	0	0.0221695700165856	11.6961318270582	8.16034458931066e-07	-1.20977342666968	2
ENSG00000143320.8	CRABP2	1	156705979	1_77	0	0.0106416378512291	5.1525931568706	1.72561259245008e-07	-0.143667678406204	1
ENSG00000143319.16	ISG20L2	1	156728106	1_77	0	0.0111645629701873	5.57791359774446	1.95984842375806e-07	-0.574021165548241	1
ENSG00000143303.11	RRNAD1	1	156727264	1_77	0	0.0100849564723986	4.65377731311252	1.47702756330293e-07	0.193385036723796	2
ENSG00000143294.14	PRCC	1	156750758	1_77	0	0.0482278828975339	19.0280554822045	2.88802920360888e-06	-2.66136526707213	1
ENSG00000198400.11	NTRK1	1	156815564	1_77	0	0.305897546899808	36.3732305456557	3.50160249650272e-05	3.82476578886235	2
ENSG00000027869.11	SH2D2A	1	156815987	1_77	0	0.0215353170272884	11.5671598333364	7.83947500633244e-07	-1.97078186367301	1
ENSG00000027644.4	INSRR	1	156826510	1_77	0	0.0392342512880572	16.8263689347241	2.07761345899823e-06	-2.64019715781134	1
ENSG00000132694.18	ARHGEF11	1	157045234	1_77	0	0.0259576508838569	14.3463861111079	1.17197102827078e-06	2.08623152937472	1
ENSG00000117036.11	ETV3	1	157138777	1_77	0	0.0106965715856081	5.37421627478225	1.8091255845638e-07	-0.724644592942878	1
ENSG00000143297.18	FCRL5	1	157552226	1_77	0	0.103614202569484	25.6125110131432	8.35180644281098e-06	-2.99391710096258	1
ENSG00000160856.20	FCRL3	1	157702514	1_77	0	0.0161492051745159	8.94723882450778	4.54725339483911e-07	1.04812637972672	1
ENSG00000158488.15	CD1E	1	158353463	1_78	0	0.0272146864690485	10.3555705158019	8.86923861841776e-07	1.1677680352929	1
ENSG00000163563.7	MNDA	1	158830693	1_78	0	0.0151956271843874	4.90075518793911	2.34363843595596e-07	-0.210358330637256	1
ENSG00000163564.14	PYHIN1	1	158931723	1_78	0	0.0149721276446234	4.76237142963041	2.24396334697704e-07	-0.1611721970285	1
ENSG00000163565.18	IFI16	1	158999686	1_78	0	0.0154257031769602	5.04110728802843	2.44725871927143e-07	0.188186843415237	1
ENSG00000163568.14	AIM2	1	159193329	1_78	0	0.0428964402904216	14.6393729594385	1.97629923791287e-06	-1.91179428243001	1
ENSG00000213088.9	ACKR1	1	159203749	1_78	0	0.0502298841774115	16.1326507699477	2.55021551152496e-06	-2.00316578831947	1
ENSG00000179639.10	FCER1A	1	159288755	1_78	0	0.0684323636188078	19.0736263827843	4.10774793128011e-06	2.49090304516006	2
ENSG00000158716.8	DUSP23	1	159781012	1_78	0	0.0336745884283766	12.3572577020688	1.30958404054883e-06	1.54044546074143	1
ENSG00000181036.13	FCRL6	1	159800388	1_78	0	0.034157007547658	12.4911046524925	1.34273291884216e-06	1.41942457181795	1
ENSG00000158714.10	SLAMF8	1	159826640	1_78	0	0.0234422818179031	8.95617824969144	6.60741499841515e-07	-1.06854998472938	2
ENSG00000243284.1	VSIG8	1	159856126	1_78	0	0.0235988981283837	9.01857086453754	6.69789633162228e-07	-1.01171205869661	2
ENSG00000158710.14	TAGLN2	1	159926113	1_78	0	0.0223821200568104	8.52256900249318	6.00317108852298e-07	-0.95819501726831	1
ENSG00000158764.6	ITLN2	1	160954636	1_79	0	0.0145744379017244	6.7778618929005	3.10880515318588e-07	-0.920373569446061	2
ENSG00000085552.16	IGSF9	1	159945134	1_79	0	0.0118627569875535	4.85672223285046	1.81316728048595e-07	-0.220129314013424	1
ENSG00000162723.9	SLAMF9	1	159954467	1_79	0	0.0118918521036956	4.87957002065483	1.82616505269026e-07	0.240405622723528	2
ENSG00000143315.6	PIGM	1	160031560	1_79	0	0.0116038720512358	4.65093183859691	1.69844653329612e-07	0.0572837165931031	2
ENSG00000162728.4	KCNJ9	1	160080991	1_79	0	0.0364027382802117	15.3576355063932	1.75941132430156e-06	-1.68542436153989	1
ENSG00000162729.13	IGSF8	1	160099056	1_79	0	0.0141765442517897	6.51941855750522	2.90862823682508e-07	-0.71296520752203	2
ENSG00000132681.16	ATP1A4	1	160151964	1_79	0	0.0721895786352599	21.8519144594129	4.96447093411495e-06	2.13558168097027	2
ENSG00000162734.12	PEA15	1	160204111	1_79	0	0.0122020339967056	5.11975151292561	1.96602975935482e-07	0.305904115613149	1
ENSG00000132716.18	DCAF8	1	160262716	1_79	0	0.0133970349338317	5.99151242822411	2.52612087676017e-07	-0.528239081724201	1
ENSG00000162735.18	PEX19	1	160287649	1_79	0	0.070855278556987	21.6734841051599	4.83292343627943e-06	-2.23195091432696	1
ENSG00000122218.14	COPA	1	160342475	1_79	0	0.0116368994336894	4.6774385782231	1.71298810847515e-07	-0.225993455640408	2
ENSG00000162736.15	NCSTN	1	160342475	1_79	0	0.0151156198095536	7.11832985025369	3.38620340563554e-07	0.746091106831287	2
ENSG00000162738.5	VANGL2	1	160400029	1_79	0	0.0120643124116381	5.01386932657078	1.90363885102562e-07	-0.367460887767794	1
ENSG00000066294.14	CD84	1	160579789	1_79	0	0.0649894455845157	20.8482914949082	4.26404988021695e-06	-2.16105511626147	2
ENSG00000117090.14	SLAMF1	1	160647238	1_79	0	0.0120106362659402	4.97227625542478	1.87944767076664e-07	-0.265039977981531	1
ENSG00000117091.9	CD48	1	160711985	1_79	0	0.0116070606999527	4.65349418923488	1.69984923939042e-07	0.063765925893292	2
ENSG00000026751.16	SLAMF7	1	160757101	1_79	0	0.0383854873542046	15.8575343148092	1.91563027659754e-06	-1.77838652965944	1
ENSG00000122223.12	CD244	1	160871004	1_79	0	0.0205053715295358	9.96943349375662	6.43349691045518e-07	1.31518510640239	2
ENSG00000215845.10	TSTD1	1	161038745	1_79	0	0.0182392916469106	8.87381063024371	5.09362651939773e-07	-1.07782225042087	2
ENSG00000158773.14	USF1	1	160983590	1_79	0	0.0274138228758206	12.6908784251102	1.09488942164235e-06	1.44399115894529	1
ENSG00000186517.13	ARHGAP30	1	161063814	1_79	0	0.0682146370679538	21.3105467936275	4.57489509257774e-06	2.24141074911435	1
ENSG00000162755.13	KLHDC9	1	161098329	1_79	0	0.011912030640385	4.89538352125906	1.83519195672356e-07	0.302777378331889	2
ENSG00000158793.13	NIT1	1	161118210	1_79	0	0.0151787845356201	7.15727792431466	3.41895867478372e-07	-0.832565084779936	3
ENSG00000143222.11	UFC1	1	161152958	1_79	0	0.0151161431140562	7.11865322896587	3.38647447359864e-07	-0.784316754708352	2
ENSG00000143224.17	PPOX	1	161168345	1_79	0	0.0116833275940812	4.71457381164022	1.73347653555482e-07	0.121104426478552	2
ENSG00000158850.14	B4GALT3	1	161174179	1_79	0	0.0118408250568786	4.83946255650473	1.80338341927677e-07	0.215254565927292	3
ENSG00000158864.12	NDUFS2	1	161173522	1_79	0	0.0180642076359657	8.78361892871064	4.9934577101603e-07	-1.12254318479744	2
ENSG00000158859.9	ADAMTS4	1	161197908	1_79	0	0.0588413255004635	19.9017652994481	3.68538633665872e-06	-2.17769520310818	2
ENSG00000158869.10	FCER1G	1	161198399	1_79	0	0.0151804244291459	7.15828685399129	3.41981006153072e-07	0.786596939414362	2
ENSG00000158882.14	TOMM40L	1	161224851	1_79	0	0.0761109466654406	22.3584172797388	5.35546462075022e-06	-2.31189562547969	1
ENSG00000158887.15	MPZ	1	161310092	1_79	0	0.0230419949066973	11.0616541879614	8.02138067368636e-07	-1.45723716682658	2
ENSG00000143252.14	SDHC	1	161314507	1_79	0	0.0137545518548413	6.23732618777226	2.69993852116018e-07	0.67800240028627	2
ENSG00000173110.7	HSPA6	1	161524102	1_79	0	0.0183705720898679	8.94088358368021	5.16906620911503e-07	1.034218298517	1
ENSG00000203747.10	FCGR3A	1	161551141	1_79	0	0.0115943812197802	4.64330092471398	1.69427296082164e-07	0.0321470771308223	1
ENSG00000072694.20	FCGR2B	1	161647726	1_79	0	0.0459697229513778	17.5603480024832	2.54046945940549e-06	1.76546351117049	1
ENSG00000132185.16	FCRLA	1	161704889	1_79	0	0.0127499844842797	5.52956485106933	2.21875620939319e-07	-0.469947811247189	1
ENSG00000162746.14	FCRLB	1	161715380	1_79	0	0.103341023306628	25.3063377914441	8.23021218776483e-06	-2.54712567785746	3
ENSG00000081721.11	DUSP12	1	161748950	1_79	0	0.0117866526344395	4.79669131066695	1.77926742931531e-07	-0.103627833124103	2
ENSG00000118217.5	ATF6	1	161766245	1_79	0	0.0135151800452278	6.07346010302339	2.5832532962565e-07	0.718498880515503	1
ENSG00000198929.12	NOS1AP	1	162071116	1_79	0	0.0160804623474395	7.69633065124061	3.89485436062864e-07	-0.936734583706177	1
ENSG00000239887.4	C1orf226	1	162144097	1_79	0	0.0124775057121985	5.32801675832538	2.09219583503887e-07	-0.482920361504536	2
ENSG00000117143.13	UAP1	1	162561114	1_80	0	0.0194546238170061	9.23631368916267	5.65497234585634e-07	1.09538805955742	2
ENSG00000162733.16	DDR2	1	162631124	1_80	0	0.0142487457627754	6.32597598282102	2.83669831003355e-07	-0.641052003829137	1
ENSG00000132196.13	HSD17B7	1	162790775	1_80	0	0.0138968083058277	6.09250208679661	2.66452455682911e-07	0.594583289649647	1
ENSG00000143248.12	RGS5	1	163319275	1_80	0	0.0228155192267637	10.7282436072867	7.70314294364365e-07	1.28017594228201	1
ENSG00000143228.12	NUF2	1	163266611	1_80	0	0.0129670274489824	5.44619789709343	2.22250538543026e-07	-0.432873406121228	1
ENSG00000185630.18	PBX1	1	164555760	1_80	0	0.0133883759983693	5.74460998825347	2.42045728729537e-07	0.522936427530043	1
ENSG00000162761.14	LMX1A	1	165357021	1_81	0	0.0349289579387889	6.8985973102354	7.58325041654407e-07	-0.796847880299217	1
ENSG00000143198.12	MGST3	1	165630621	1_81	0	0.0574307525732761	11.6012317119047	2.09680277192936e-06	1.70531668940802	1
ENSG00000143149.12	ALDH9A1	1	165652366	1_81	0	0.0288588741220305	5.10343564220318	4.6350134628746e-07	0.312844736826024	5
ENSG00000188859.6	FAM78B	1	166167240	1_81	0	0.0275414567867393	4.66470117793254	4.04314865950015e-07	-0.0870319478576598	1
ENSG00000143195.12	ILDR2	1	166975572	1_82	0	0.0462455143619174	18.383352589701	2.67548983240875e-06	-2.0543524040581	2
ENSG00000143194.12	MAEL	1	166975891	1_82	0	0.02333765560021	11.9475460682835	8.77495532422073e-07	-1.48824911403592	1
ENSG00000143157.11	POGK	1	166839016	1_82	0	0.0125748216046093	6.16692050285371	2.44050193461586e-07	0.762725728307871	1
ENSG00000152382.5	TADA1	1	166875791	1_82	0	0.0224587302670964	11.5878734362471	8.19026428853532e-07	-1.44382729311014	3
ENSG00000198842.9	DUSP27	1	167108245	1_82	0	0.0133402208974059	6.71827771666839	2.82052495926018e-07	-0.693103019586996	1
ENSG00000143167.11	GPA33	1	167090843	1_82	0	0.013922286514877	7.11688943819354	3.11824159108091e-07	0.897905410678302	2
ENSG00000198821.10	CD247	1	167518762	1_82	0	0.0319990002094833	14.9103545223471	1.50152771478583e-06	1.58998172123401	1
ENSG00000143162.7	CREG1	1	167544411	1_82	0	0.0155766711609234	8.16539248485328	4.00277049656133e-07	-0.94519989660811	3
ENSG00000198771.10	RCSD1	1	167566121	1_82	0	0.0111911576417578	5.07964418269575	1.78902858225502e-07	0.354420685041551	2
ENSG00000197965.11	MPZL1	1	167705500	1_82	0	0.0106811533144774	4.64476486478529	1.56131616377668e-07	0.0613935381845547	2
ENSG00000143199.17	ADCY10	1	167913803	1_82	0	0.0321836267599561	14.9644694177223	1.51567218162715e-06	1.65433857505553	1
ENSG00000143164.15	DCAF6	1	167936173	1_82	0	0.0385747398438663	16.6703227839693	2.0237459308298e-06	1.85584174621003	1
ENSG00000143158.10	MPC2	1	167936749	1_82	0	0.0147379774872763	7.64847460937102	3.54749418118779e-07	-0.896772580352329	1
ENSG00000143147.14	GPR161	1	168137545	1_82	0	0.0158912918311489	8.35219716647327	4.17704269981563e-07	0.955630017366019	3
ENSG00000143155.12	TIPRL	1	168178654	1_82	0	0.021702777787331	11.2671977586561	7.69555974880024e-07	-1.31520510017952	1
ENSG00000143178.12	TBX19	1	168281906	1_82	0	0.0124554880453066	6.07796672305089	2.38247329250715e-07	-0.616531252361526	2
ENSG00000143196.4	DPT	1	168728523	1_82	0	0.0210618185490802	10.9865173530196	7.28223830307784e-07	1.34687740780869	2
ENSG00000143153.12	ATP1B1	1	169119709	1_83	0	0.157629086943947	22.5523326682094	1.11875967161578e-05	-2.69014546706596	1
ENSG00000143156.13	NME7	1	169363660	1_83	0	0.0557746383498414	12.4934403887529	2.19294523256354e-06	2.54026102574215	2
ENSG00000117475.13	BLZF1	1	169368138	1_83	0	0.0286053001983084	6.19181642451019	5.57408459361426e-07	-1.22236751384856	1
ENSG00000117477.12	CCDC181	1	169456327	1_83	0	0.0246056694612409	4.77835176120744	3.70017510419408e-07	-0.00044409818287477	2
ENSG00000117479.12	SLC19A2	1	169491488	1_83	0	0.0407968982722317	9.53375205603101	1.22405229448749e-06	-1.2757308190621	1
ENSG00000198734.10	F5	1	169441887	1_83	0	0.0243176954609953	4.6680208050943	3.57243365445827e-07	0.226644888937386	2
ENSG00000174175.16	SELP	1	169622657	1_83	0	0.0488452952157709	11.2360354558685	1.72720868626914e-06	1.42634440998206	1
ENSG00000000460.16	C1orf112	1	169662499	1_83	0	0.0245680824835552	4.76405531114058	3.68346909371152e-07	0.35223798332684	3
ENSG00000188404.8	SELL	1	169710412	1_83	0	0.0254434915699837	5.09238168413878	4.07761886401192e-07	0.515055803859576	2
ENSG00000007908.15	SELE	1	169764425	1_83	0	0.0267024083829388	5.5454522193776	4.66011221982713e-07	0.50918707452052	2
ENSG00000171806.11	METTL18	1	169794673	1_83	0	0.0271341254126695	5.69592959450179	4.86395349732646e-07	0.555282263898244	1
ENSG00000000457.13	SCYL3	1	169891012	1_83	0	0.0288272601408751	6.26423904144962	5.68303934592465e-07	0.714612886792655	2
ENSG00000075945.12	KIFAP3	1	170081461	1_83	0	0.0363170608030395	8.43677687075198	9.64264615384156e-07	-1.12248742078533	1
ENSG00000120370.12	GORAB	1	170310769	1_83	0	0.0379160610674203	8.84285227482253	1.05517515707858e-06	1.1707987218041	1
ENSG00000116132.11	PRRX1	1	170662279	1_84	0	0.0243842564363249	9.54121121899936	7.32186978219693e-07	-1.19988311358915	1
ENSG00000007933.12	FMO3	1	171090009	1_84	0	0.0333648322575819	12.4860227105927	1.31105840777231e-06	1.71264837393092	1
ENSG00000094963.13	FMO2	1	171185164	1_84	0	0.0399017863584216	14.1718637103276	1.77962410566086e-06	1.68478214860829	2
ENSG00000076258.9	FMO4	1	171314054	1_84	0	0.0170262114364489	6.17928695823509	3.31104710805849e-07	-0.637558932787881	3
ENSG00000117523.15	PRRC2C	1	171486183	1_84	0	0.035909155533443	13.177931963358	1.48922880115231e-06	-1.4606738408458	1
ENSG00000034971.16	MYOC	1	171647381	1_84	0	0.023747519708938	9.29319711655262	6.94532190576292e-07	-1.11148224783173	2
ENSG00000117533.14	VAMP4	1	171742012	1_84	0	0.0145249338885449	4.69499372497619	2.14614051947143e-07	0.0701888420166329	2
ENSG00000010165.19	METTL13	1	171781417	1_84	0	0.0145699901542956	4.72391154540006	2.16605753841784e-07	-0.0419291518699161	2
ENSG00000197959.13	DNM3	1	171841015	1_84	0	0.0161113755221753	5.66318082311339	2.87145505300206e-07	-0.485887631589991	2
ENSG00000135845.9	PIGC	1	172394386	1_84	0	0.0154374697933906	5.26402412438808	2.55742534828579e-07	-0.515998875262938	2
ENSG00000094975.13	SUCO	1	172530641	1_84	0	0.0370044807826163	13.4610277082769	1.56762256697067e-06	1.54544971701757	2
ENSG00000117560.7	FASLG	1	172658724	1_84	0	0.0549073599502095	17.1929997894318	2.9709216188064e-06	1.77184598969553	1
ENSG00000120337.8	TNFSF18	1	173051434	1_84	0	0.0264668072040979	10.3098426095424	8.58741720486138e-07	-1.16623947215431	1
ENSG00000162753.11	SLC9C2	1	173600736	1_85	0	0.0277081056577038	4.65396704270304	4.05825294242361e-07	0.178538756553245	1
ENSG00000183831.6	ANKRD45	1	173668379	1_85	0	0.029235999200158	5.15801881510823	4.74580442584213e-07	-0.273015336654295	1
ENSG00000076321.10	KLHL20	1	173714815	1_85	0	0.0277494875551819	4.66797784571765	4.07654956782941e-07	0.422331220030591	1
ENSG00000117593.9	DARS2	1	173825659	1_85	0	0.038712966004445	7.8004985261078	9.50359190628394e-07	-1.2852544524137	1
ENSG00000117601.13	SERPINC1	1	173916899	1_85	0	0.0276813768121172	4.64490624776391	4.04644473716492e-07	0.0595717553240933	1
ENSG00000135870.11	RC3H1	1	174020533	1_85	0	0.0277004536917406	4.65137419361483	4.05487186481318e-07	-0.134302912562016	1
ENSG00000120333.4	MRPS14	1	175032424	1_85	0	0.0292288470617623	5.1557238380358	4.74253238526126e-07	0.535435545855453	1
ENSG00000120332.15	TNN	1	175068086	1_85	0	0.0476935873300729	9.77159204928113	1.46667635578541e-06	1.02199919001653	1
ENSG00000235750.9	KIAA0040	1	175193132	1_86	0	0.0132957375676923	4.67177371685142	1.9548039462886e-07	0.149054815468875	3
ENSG00000143207.19	RFWD2	1	176207223	1_86	0	0.0132605111385408	4.64703516666697	1.93930089279059e-07	-0.644155557140327	2
ENSG00000075391.16	RASAL2	1	178093905	1_87	0	0.0311228954825024	6.72874416311089	6.59057010508124e-07	-0.91118974707578	2
ENSG00000116194.12	ANGPTL1	1	178867836	1_87	0	0.0415224597121853	9.4446882703901	1.23418332484067e-06	1.45286995346051	1
ENSG00000143340.6	FAM163A	1	179743345	1_89	0	0.0188538526874664	8.50263445246003	5.04501650402695e-07	-0.988099544249907	2
ENSG00000116199.11	FAM20B	1	179046860	1_89	0	0.0657383322892255	20.276438308868	4.19487792188406e-06	-2.10785943323001	1
ENSG00000186283.13	TOR3A	1	179081800	1_89	0	0.0124919657757888	4.65770739901463	1.83109957458062e-07	0.112567258373871	2
ENSG00000143322.19	ABL2	1	179229941	1_89	0	0.0134415006614151	5.3413164534671	2.25946199393573e-07	-0.251218146177493	1
ENSG00000057252.12	SOAT1	1	179293868	1_89	0	0.0130672738324473	5.0778093067397	2.08819164133629e-07	0.236149310600618	2
ENSG00000162782.15	TDRD5	1	179591019	1_89	0	0.0126088207658288	4.74457167124149	1.88269711202102e-07	0.0837134475721437	2
ENSG00000169905.12	TOR1AIP2	1	179878267	1_89	0	0.0603965176056223	19.4688561731747	3.70050767142026e-06	2.4458039555248	1
ENSG00000135837.15	CEP350	1	179954679	1_89	0	0.0915399199769021	23.4520522984638	6.75616669088508e-06	2.66316424658059	1
ENSG00000121454.5	LHX4	1	180232765	1_89	0	0.0125011198768805	4.66454032449645	1.83512962125019e-07	-0.0310045120264473	3
ENSG00000230124.6	ACBD6	1	180504920	1_89	0	0.0124729624874478	4.64350587569005	1.82273943357835e-07	0.136223458086427	1
ENSG00000153029.14	MR1	1	181055268	1_89	0	0.0604079343600981	19.4706386176378	3.7015460373857e-06	-2.04799063597344	1
ENSG00000162783.10	IER5	1	181089177	1_89	0	0.016814691797075	7.43241691713013	3.9330362408942e-07	0.804300294360673	1
ENSG00000198216.10	CACNA1E	1	181412848	1_90	0	0.0245017777917934	4.70376552244894	3.62703908104203e-07	0.189668738547622	1
ENSG00000135828.11	RNASEL	1	182551477	1_90	0	0.0934736082303851	17.401440000341	5.11897689796644e-06	-1.92500902411655	3
ENSG00000143333.6	RGS16	1	182604092	1_90	0	0.0366989593479672	8.50038059055639	9.81750416155511e-07	-1.0774818671444	1
ENSG00000135862.5	LAMC1	1	183023054	1_91	0	0.0186796608882409	5.07635038969015	2.98421117686328e-07	-0.381395526095056	2
ENSG00000058085.14	LAMC2	1	183186170	1_91	0	0.0197001883565402	5.57391925171197	3.45573176554414e-07	-0.582283830306378	1
ENSG00000157064.10	NMNAT2	1	183418808	1_91	0	0.0342501846631677	10.7629542747886	1.16012126183381e-06	1.38795645389394	1
ENSG00000116698.21	SMG7	1	183471970	1_91	0	0.0347369415154826	10.8957348306678	1.19112427721166e-06	1.36008532187272	2
ENSG00000116701.14	NCF2	1	183589302	1_91	0	0.044298759370647	13.1897490887332	1.83881090730881e-06	1.68738117924911	2
ENSG00000198756.10	COLGALT2	1	183998053	1_91	0	0.0339812653847581	10.6891519781859	1.14311986665391e-06	-1.54574709791516	1
ENSG00000198860.11	TSEN15	1	184051811	1_91	0	0.0296522377483311	9.40711186026622	8.77854936226638e-07	-1.22453732309073	2
ENSG00000116667.12	C1orf21	1	184385111	1_91	0	0.14401426986862	24.532752804154	1.11188733515788e-05	3.41024558179977	2
ENSG00000116406.18	EDEM3	1	184736303	1_92	1	0.375438670741842	27.2113036464055	3.21512102763746e-05	4.74520971711515	1
ENSG00000135842.16	FAM129A	1	184974052	1_92	0	0.0259985255550409	7.11512918133279	5.8215747983754e-07	0.658615433919834	2
ENSG00000121486.11	TRMT1L	1	185156912	1_92	0	0.0216137968144112	6.10667487932078	4.1537928728925e-07	-0.991379767451248	1
ENSG00000116668.12	SWT1	1	185156912	1_92	0	0.0216137968144112	6.10667487932078	4.1537928728925e-07	0.991379767451248	1
ENSG00000116679.15	IVNS1ABP	1	185317057	1_92	0	0.0220508927608012	5.82302453067129	4.04095273291123e-07	-0.349980605872637	1
ENSG00000143341.11	HMCN1	1	185740342	1_92	0	0.0254182823577435	7.27359816270853	5.81841210044531e-07	0.826082566217583	1
ENSG00000116690.12	PRG4	1	186288386	1_92	0	0.0201384026979663	5.13927197202964	3.25713377477874e-07	-0.260284248703741	1
ENSG00000047410.13	TPR	1	186376365	1_92	0	0.020113737773686	5.10005625860868	3.22832109797834e-07	0.367644773393938	1
ENSG00000157181.15	C1orf27	1	186369764	1_92	0	0.02210484070875	5.93640834517005	4.12971546706188e-07	0.762208496654792	1
ENSG00000262180.1	OCLM	1	186400270	1_92	0	0.0312443285101899	9.33803129278708	9.18196206342872e-07	1.02040646932444	1
ENSG00000150681.9	RGS18	1	192158507	1_96	0	0.0119595964912199	4.98432686749263	1.87599646630909e-07	0.304492604282425	1
ENSG00000090104.11	RGS1	1	192575665	1_96	0	0.0302779214579069	13.5732380842495	1.29335724064647e-06	-1.50936595717408	2
ENSG00000127074.14	RGS13	1	192613516	1_96	0	0.0119903642632839	4.97613522932111	1.8777316421798e-07	-0.158797427233083	1
ENSG00000116741.7	RGS2	1	192790514	1_96	0	0.0115553310629053	4.68459060939607	1.70358187106217e-07	0.237619365947484	1
ENSG00000116747.12	TROVE2	1	193061470	1_96	0	0.0215045142996575	10.1387047566135	6.86153192150533e-07	-0.954427078901044	1
ENSG00000116750.13	UCHL5	1	193058704	1_96	0	0.0158372290815241	7.72953033257196	3.85248785442611e-07	-1.0362985894699	1
ENSG00000023572.8	GLRX2	1	193106283	1_96	0	0.0185553144665928	9.25502254224343	5.40449069615904e-07	2.24017965199655	2
ENSG00000134371.10	CDC73	1	193121735	1_96	0	0.028219782478717	11.4750997665421	1.01910540648865e-06	2.60579432284138	1
ENSG00000162630.5	B3GALT2	1	193188887	1_96	0	0.106041310999294	17.347733233023	5.78930989034215e-06	3.30564712627309	1
ENSG00000066279.17	ASPM	1	197147397	1_98	0	0.0789417522500151	17.6240622754436	4.3784637102504e-06	0.507292232755678	1
ENSG00000213047.12	DENND1B	1	197774968	1_99	0	0.0202274326054841	5.13027237737811	3.26580432539614e-07	-0.470235947759607	1
ENSG00000203724.10	C1orf53	1	197902889	1_99	0	0.0413189020366225	11.8409646665238	1.53973092101187e-06	-1.39579768184451	1
ENSG00000151414.14	NEK7	1	198156916	1_99	0	0.037319688699197	10.8806767764573	1.27791772923069e-06	-1.60911809841698	1
ENSG00000081248.10	CACNA1S	1	201112570	1_101	0	0.0247964960640924	5.57374884280278	4.34957360860284e-07	-0.532954573770998	1
ENSG00000118193.11	KIF14	1	200620641	1_101	0	0.0238848438234663	5.22258310905976	3.92569666833354e-07	-0.30102576979234	1
ENSG00000118200.14	CAMSAP2	1	200672966	1_101	0	0.0226894591201166	4.74146060924075	3.38567497696366e-07	-0.197041712562314	2
ENSG00000116857.16	TMEM9	1	201154671	1_101	0	0.0246912911339487	5.53387941779425	4.30013871752753e-07	0.469512960814939	3
ENSG00000163395.16	IGFN1	1	201191368	1_101	0	0.0227745110684411	4.77651380240522	3.42349007286893e-07	-0.129543524416107	1
ENSG00000081277.12	PKP1	1	201334585	1_101	0	0.0509737157379727	12.3630842885556	1.9832711599836e-06	1.56888142640105	1
ENSG00000159173.18	TNNI1	1	201429100	1_101	0	0.0271036858541009	6.40834146625529	5.4661679773407e-07	-0.639045578049224	1
ENSG00000174307.6	PHLDA3	1	201468871	1_101	0	0.0530875419811404	12.7484542557094	2.1298995464876e-06	1.46310828220955	1
ENSG00000134369.15	NAV1	1	201634570	1_102	0	0.0194051561700974	6.22399538859406	3.80097819437785e-07	0.616582898587564	1
ENSG00000198700.9	IPO9	1	201828710	1_102	0	0.0354471421707364	11.8777019334586	1.32502057911761e-06	1.42728985792089	1
ENSG00000198892.6	SHISA4	1	201814554	1_102	0	0.0859815132257923	20.2996155033565	5.49290224160937e-06	2.46930805159685	2
ENSG00000163431.12	LMOD1	1	201915824	1_102	0	0.103333909252221	22.0748477664079	7.17876192227505e-06	2.71987022698502	1
ENSG00000134375.10	TIMM17A	1	201963880	1_102	0	0.0238494486327173	8.15502103241227	6.12085938213982e-07	0.775594488555569	1
ENSG00000176393.10	RNPEP	1	201981821	1_102	0	0.177739208709961	27.422526760744	1.53390931578591e-05	2.75676366034523	3
ENSG00000170075.8	GPR37L1	1	202123232	1_102	0	0.016705176932869	4.82310740411579	2.53563645310475e-07	-0.249290275514713	1
ENSG00000143862.7	ARL8A	1	202144070	1_102	0	0.0618237871099427	17.1430067267833	3.33542803017733e-06	-1.96586860151935	1
ENSG00000143851.15	PTPN7	1	202161626	1_102	0	0.0188887540974825	5.9716812042548	3.54984100328327e-07	-0.515166238632624	2
ENSG00000077157.21	PPP1R12B	1	202348568	1_102	0	0.0299191743363367	10.2827768542609	9.68208719211339e-07	1.29161293775207	2
ENSG00000143858.11	SYT2	1	202710717	1_102	0	0.0243919399916542	8.36588438971457	6.42195377590949e-07	1.0850801280761	1
ENSG00000183155.4	RABIF	1	202858423	1_102	0	0.0170572641401208	5.01804522557587	2.6937229076493e-07	-0.306293812800836	1
ENSG00000117153.15	KLHL12	1	202928968	1_102	0	0.0334011707235187	11.3180157024484	1.1897095700729e-06	1.31649590592567	2
ENSG00000159346.12	ADIPOR1	1	202958379	1_102	0	0.0350101230640973	11.7608504792952	1.29581003738292e-06	1.38834678062207	2
ENSG00000143847.15	PPFIA4	1	203026759	1_102	0	0.0185901764411098	5.82264380743507	3.40653385115383e-07	0.624889170113557	1
ENSG00000163485.16	ADORA1	1	203095645	1_102	0	0.0168459073885627	4.9015094465701	2.59856285683532e-07	-0.250019543246305	1
ENSG00000133048.12	CHI3L1	1	203186284	1_102	0	0.0367602984478178	12.2203717055199	1.41374935024635e-06	1.40784896673928	1
ENSG00000133063.15	CHIT1	1	203230276	1_102	0	0.0164020213009769	4.65196570343985	2.4012802532536e-07	0.0290066527214266	2
ENSG00000174567.7	GOLT1A	1	204213637	1_104	0	0.0104713849019892	6.42575234925623	2.1175666123455e-07	-0.927995197614094	1
ENSG00000058668.14	ATP2B4	1	203626383	1_104	0	0.0186796179042609	11.7999652752851	6.93677633093124e-07	-1.3103357743344	2
ENSG00000122188.12	LAX1	1	203764698	1_104	0	0.00872452957109193	4.72530173185016	1.2974198496906e-07	0.170051736121214	2
ENSG00000257315.2	ZBED6	1	203794846	1_104	0	0.00894727864759226	4.98611375739706	1.40398387293393e-07	0.40761306280135	2
ENSG00000182004.12	SNRPE	1	203861428	1_104	0	0.00995616792879139	5.95320830769538	1.86531535799679e-07	-0.536729788200342	1
ENSG00000143850.13	PLEKHA6	1	204334737	1_104	0	0.0145049286029959	9.50967196642565	4.34100319463848e-07	-1.23108365315641	1
ENSG00000133056.13	PIK3C2B	1	204495053	1_104	0	0.00991774338030449	5.90105791515727	1.84183922389158e-07	-0.63392414947392	1
ENSG00000198625.12	MDM4	1	204517114	1_104	0	0.0113943013035249	7.19581145026697	2.58033710945248e-07	-0.884875795041022	1
ENSG00000163531.15	NFASC	1	204620916	1_104	0	0.0512554193852756	21.2574930417655	3.4289473017972e-06	2.29060347034319	2
ENSG00000184144.11	CNTN2	1	205016022	1_104	0	0.0127519253188	8.26829034482566	3.31818390929373e-07	0.817015240476801	2
ENSG00000117222.13	RBBP5	1	205121757	1_104	0	0.00879739964622051	4.79890789396318	1.3286350638732e-07	-0.419909630620177	1
ENSG00000133059.16	DSTYK	1	205210869	1_104	0	0.0112497392125042	7.08127615156638	2.50704979313705e-07	0.994989087403652	2
ENSG00000133069.15	TMCC2	1	205227960	1_104	0	0.00880302975368663	4.80834584106733	1.33210003666141e-07	-0.140174535762213	1
ENSG00000162873.14	KLHDC8A	1	205356330	1_104	0	0.00927997437065486	5.2983303483911	1.54737217597048e-07	0.424250692307853	1
ENSG00000117266.15	CDK18	1	205504852	1_104	0	0.0132632615802268	8.62823032118732	3.60148025593232e-07	-0.97878753084839	2
ENSG00000158711.13	ELK4	1	205632336	1_104	0	0.0119242531767387	7.63815649930151	2.86634666758635e-07	-0.798528393473083	1
ENSG00000158715.5	SLC45A3	1	205680319	1_104	0	0.0132599403367846	8.6254607147383	3.59942264943035e-07	-0.986514120225873	1
ENSG00000069275.12	NUCKS1	1	205749730	1_104	0	0.0103789334018957	6.33824342313199	2.07028727801036e-07	0.732182858705546	1
ENSG00000117280.12	RAB29	1	205775418	1_104	0	0.00892377248487675	4.93439448516846	1.38577055635095e-07	-0.270005861705559	1
ENSG00000133065.10	SLC41A1	1	205813269	1_104	0	0.00915045524835922	5.1670393219177	1.4879674868521e-07	-0.405083332186858	2
ENSG00000162877.12	PM20D1	1	205820154	1_104	0	0.0248415765236621	14.48797690411	1.13265037398899e-06	1.61704857310801	2
ENSG00000174502.18	SLC26A9	1	205943691	1_104	0	0.0245401017466588	14.3764608068246	1.11029227313056e-06	1.57630379875309	2
ENSG00000117322.17	CR2	1	207454348	1_105	0	0.0161098104094795	6.53650704960095	3.31394378384843e-07	-1.17706465622369	2
ENSG00000263528.7	IKBKE	1	206470213	1_105	0	0.0297789664612322	11.5140059783253	1.0790586361241e-06	1.34237125789146	2
ENSG00000266094.7	RASSF5	1	206507816	1_105	0	0.0152240692015226	5.3584130738985	2.56729581523361e-07	-0.367315000664156	1
ENSG00000143486.15	EIF2D	1	206573537	1_105	0	0.0165287603561	6.07625124996253	3.16071239934301e-07	-0.673004520147157	2
ENSG00000143479.15	DYRK3	1	206637932	1_105	0	0.0162364933178277	5.95513504773438	3.04293605774595e-07	0.51437811120436	1
ENSG00000162889.10	MAPKAPK2	1	206694900	1_105	0	0.0491013126336487	15.8489114467668	2.44907178462178e-06	-1.83652782081393	1
ENSG00000162896.5	PIGR	1	206945992	1_105	0	0.0751705812435771	20.0679945940765	4.74745500616733e-06	2.09263199591121	2
ENSG00000182795.12	C1orf116	1	207032059	1_105	0	0.0143486206089638	4.82594725414752	2.17922311689651e-07	-0.0877437502375738	1
ENSG00000123843.12	C4BPB	1	207087851	1_105	0	0.0143893130668444	5.04959094160042	2.28667915803389e-07	0.485018039267309	2
ENSG00000203710.10	CR1	1	207495102	1_105	0	0.0214647887726372	9.22219478432753	6.22973945460032e-07	2.13462404181632	1
ENSG00000117335.19	CD46	1	207752016	1_105	0	0.0186464443591764	7.14512148037044	4.19290111606096e-07	-1.20365298762766	2
ENSG00000174059.16	CD34	1	207911570	1_105	0	0.0396137847856078	14.4832341391413	1.80559716065734e-06	1.83952656612148	1
ENSG00000196878.14	LAMB3	1	209668934	1_106	0	0.0195865858033744	17.3714236947652	1.07078708914534e-06	-1.47356242649381	1
ENSG00000123689.5	G0S2	1	209675087	1_106	0	0.0260898667337174	20.1417807076905	1.65378366422895e-06	-1.66480600302141	2
ENSG00000009790.14	TRAF3IP3	1	209756234	1_106	0	0.00608057904597792	6.76462695483001	1.29448721071636e-07	-1.11085059059878	2
ENSG00000117595.10	IRF6	1	209806173	1_106	0	0.00715477525737862	9.47639260340856	2.13377201634199e-07	1.57394967512942	1
ENSG00000117597.17	DIEXF	1	209828509	1_106	0	0.777570403096406	23.6397149100439	5.78483438499183e-05	4.40233877301791	1
ENSG00000082497.11	SERTAD4	1	210302356	1_106	0	0.00733494705437465	8.72229591181764	2.01343110411736e-07	2.31059172505567	1
ENSG00000054392.12	HHAT	1	210324340	1_106	0	0.0168974159136284	16.5983662990931	8.82662370395114e-07	3.05672783932438	1
ENSG00000143473.12	KCNH1	1	211134467	1_107	0	0.0296623750945837	12.540241582143	1.17063309851716e-06	1.40208795846131	1
ENSG00000082512.14	TRAF5	1	211326278	1_107	0	0.0172050124640466	7.4370760398405	4.02685681255053e-07	0.870202703339859	2
ENSG00000170385.9	SLC30A1	1	211578806	1_107	0	0.0186360401163901	8.18409361015958	4.79991115250243e-07	-1.06620936788145	1
ENSG00000117650.12	NEK2	1	211675781	1_107	0	0.0251108521063923	10.9766817355759	8.67444097260724e-07	-1.16841974241852	1
ENSG00000143493.12	INTS7	1	212035474	1_107	0	0.0176077830101411	7.65339283465992	4.24099398667084e-07	0.969741451723401	1
ENSG00000143476.17	DTL	1	212035474	1_107	0	0.0176077830101411	7.65339283465992	4.24099398667084e-07	-0.969741451723401	1
ENSG00000066027.11	PPP2R5A	1	212283381	1_107	0	0.013184327086192	4.95120364349868	2.05436558804082e-07	-0.336168988616283	1
ENSG00000065600.12	TMEM206	1	212414848	1_107	0	0.0149973030414864	6.15399053592182	2.90455072105021e-07	0.638335973928145	2
ENSG00000162772.16	ATF3	1	212565261	1_107	0	0.0134191349684352	5.11594859936501	2.16052684612801e-07	-0.367558957097375	1
ENSG00000123685.8	BATF3	1	212699839	1_108	0	0.0301850919821292	7.98569052682073	7.58601947081395e-07	-0.971267497128453	2
ENSG00000117697.14	NSL1	1	212790498	1_108	0	0.0230287207245314	5.44661987669615	3.9473519777286e-07	0.636333333333468	1
ENSG00000162769.12	FLVCR1	1	212858008	1_108	0	0.0211410399712597	4.64557929415717	3.0908305653881e-07	-0.108777844340484	2
ENSG00000143494.15	VASH2	1	212948152	1_108	0	0.0704977001025141	16.0154359465089	3.55322482287559e-06	1.7424253418468	1
ENSG00000174606.13	ANGEL2	1	213015952	1_108	0	0.0213940097444219	4.75694954697369	3.20279917677444e-07	0.178940471381705	1
ENSG00000136643.11	RPS6KC1	1	213051377	1_108	0	0.074926746884976	16.5983930290507	3.91391955155571e-06	2.04471919719109	1
ENSG00000117707.15	PROX1	1	213947623	1_108	0	0.0220153404585808	5.02504388029854	3.48156283930589e-07	0.292555288134151	1
ENSG00000143499.13	SMYD2	1	214280940	1_108	0	0.0214853870943539	4.79685777881386	3.24346337778213e-07	-0.168143082618429	1
ENSG00000152104.11	PTPN14	1	214361311	1_108	0	0.0360077955394348	9.64522641397855	1.09299439392138e-06	-1.09023385805631	1
ENSG00000117724.12	CENPF	1	214602949	1_109	0	0.021995619493167	5.71143822989989	3.95358113709364e-07	-0.537896764782753	2
ENSG00000136636.12	KCTD3	1	215567710	1_109	0	0.032695563913556	9.43162826956481	9.70475288734234e-07	1.45830760169193	1
ENSG00000196482.16	ESRRG	1	217088946	1_110	0	0.261240108573172	35.357032585445	2.90686349548608e-05	-3.2959139353158	2
ENSG00000092978.10	GPATCH2	1	217631425	1_110	0	0.00907905912134865	4.69839784849549	1.34245459827753e-07	0.302805566898114	1
ENSG00000067533.5	RRP15	1	218285209	1_110	0	0.0110925342012904	8.1225803280094	2.83552685697656e-07	1.52715355054082	1
ENSG00000136628.17	EPRS	1	219983085	1_112	0	0.0133997077760893	4.97263023775544	2.09696155090002e-07	-0.345365241334565	1
ENSG00000162813.17	BPNT1	1	220086860	1_112	0	0.0213783373583928	9.33900256056139	6.28323631899443e-07	1.22358698359823	2
ENSG00000067704.9	IARS2	1	220094918	1_112	0	0.0238088654634	10.3477611799499	7.75343359267926e-07	1.33469206162278	1
ENSG00000118873.15	RAB3GAP2	1	220272146	1_112	0	0.0176800995135362	7.56193540986773	4.20752439186901e-07	-1.00410239579912	1
ENSG00000116141.15	MARK1	1	220533975	1_112	0	0.0211362926235205	9.23231525746041	6.14113172058499e-07	1.13458944576068	1
ENSG00000162817.6	C1orf115	1	220690081	1_112	0	0.0138797636695635	5.30119372909452	2.31560629060229e-07	-0.458643880381233	2
ENSG00000117791.15	MARC2	1	220745890	1_112	0	0.0142277149911865	5.53228254362746	2.47712819607142e-07	0.455191553057114	3
ENSG00000143512.12	HHIPL2	1	222544837	1_114	0	0.0221354225375635	10.1657991498076	7.08171288521923e-07	-1.2478851957677	1
ENSG00000143498.17	TAF1A	1	222559314	1_114	0	0.0345020455560041	14.3327666659563	1.55626606888474e-06	-1.76054278849499	3
ENSG00000154305.16	MIA3	1	222618304	1_114	0	0.0147661795248197	6.38008127752516	2.96485411755249e-07	0.817776639278389	2
ENSG00000186063.12	AIDA	1	222712777	1_114	0	0.0141682179677944	5.99410541065042	2.67268994190572e-07	-0.709742844247095	1
ENSG00000197520.10	FAM177B	1	222736869	1_114	0	0.0249315338965351	11.2805210632964	8.85089387577032e-07	1.12096847166628	2
ENSG00000154309.8	DISP1	1	222868110	1_114	0	0.0202205389259162	9.31865053930522	5.93000043955485e-07	1.37599930116654	1
ENSG00000143502.14	SUSD4	1	223364043	1_114	0	0.0156963586440871	6.95062958106535	3.43346030912601e-07	-0.67395740367974	2
ENSG00000203697.11	CAPN8	1	223665771	1_114	0	0.108267623975898	25.2386589467075	8.59951294554297e-06	-2.6232594358278	1
ENSG00000143514.16	TP53BP2	1	223840297	1_114	0	0.0130089999176138	5.1973935451679	2.12783764172585e-07	-0.198611699470218	1
ENSG00000143753.12	DEGS1	1	224176228	1_114	0	0.0126824034074264	4.96014481506268	1.97972511766585e-07	-0.27176649476972	1
ENSG00000143748.17	NVL	1	224330140	1_114	0	0.0175425885624357	7.98982907532225	4.41103130574483e-07	0.99126899544542	1
ENSG00000143771.11	CNIH4	1	224356827	1_114	0	0.0162907591861914	7.29788837502317	3.74151519997256e-07	0.952878147040104	2
ENSG00000143786.7	CNIH3	1	224647637	1_114	0	0.0141561004102657	5.98610979222563	2.66684199996289e-07	0.528175899512548	1
ENSG00000162923.14	WDR26	1	224436689	1_114	0	0.0135110178652268	5.55074429587554	2.36019705013564e-07	0.595927382094904	2
ENSG00000185155.11	MIXL1	1	226223248	1_115	0	0.111336862713191	22.1605834188008	7.7647797785181e-06	-2.53995953271657	1
ENSG00000185842.15	DNAH14	1	224895338	1_115	0	0.150068020268438	25.0911147217553	1.18499654217479e-05	3.1856931987239	2
ENSG00000143742.12	SRP9	1	225777848	1_115	0	0.0454476706081987	13.5822794894002	1.94264419753254e-06	-1.71122213120027	1
ENSG00000143819.12	EPHX1	1	225809711	1_115	0	0.0175842441219082	4.66177611114409	2.57978842689746e-07	-0.212368015372307	1
ENSG00000196187.11	TMEM63A	1	225881769	1_115	0	0.0233270988601226	7.30681296630914	5.36411023677181e-07	-0.652913156580219	1
ENSG00000243709.1	LEFTY1	1	225909765	1_115	0	0.0178804020421822	4.81793002783071	2.71110752055726e-07	-0.0900981384164901	4
ENSG00000143811.18	PYCR2	1	225924245	1_115	0	0.0175581767779407	4.64790768917426	2.56830078784442e-07	-0.0243781216289383	1
ENSG00000143768.12	LEFTY2	1	225941740	1_115	0	0.0178981970453537	4.82722995725791	2.71904407051481e-07	0.170975445356911	1
ENSG00000143751.9	SDE2	1	225999428	1_115	0	0.0277121006148781	8.92239380848438	7.78143705338987e-07	-1.23231360809494	2
ENSG00000163041.9	H3F3A	1	226078328	1_115	0	0.0377379299362818	11.8270362258294	1.40463334669026e-06	1.71307035432134	1
ENSG00000183814.15	LIN9	1	226309688	1_115	0	0.0191796564127746	5.4739534339074	3.30408259477053e-07	-0.499598273088222	1
ENSG00000143772.9	ITPKB	1	226738931	1_116	0	0.0432031900067579	17.4410160995993	2.37135498675677e-06	-1.78136473575172	2
ENSG00000143801.16	PSEN2	1	226872641	1_116	0	0.0161882603189341	8.22638278766359	4.19100392284273e-07	-0.997680342344652	1
ENSG00000163050.16	COQ8A	1	226902229	1_116	0	0.0110885308037915	4.69493692207372	1.63837285076734e-07	0.30438111012362	1
ENSG00000143776.18	CDC42BPA	1	227319345	1_116	0	0.0254209169347117	12.4504056127015	9.96055838428322e-07	1.98170511669282	1
ENSG00000181450.17	ZNF678	1	227563411	1_116	0	0.0111881702851819	4.77831781816646	1.68245351518361e-07	-0.287766444583618	1
ENSG00000143740.14	SNAP47	1	227730861	1_116	0	0.013365778240933	6.43736362872086	2.70776684849697e-07	-0.916070761698098	1
ENSG00000081692.12	JMJD4	1	227735217	1_116	0	0.0322602313855085	14.6880611312782	1.49121726461202e-06	2.03224319112178	1
ENSG00000143816.7	WNT9A	1	227947502	1_116	0	0.060673084794599	20.6601072527542	3.94491474288873e-06	-1.6581846447503	1
ENSG00000162910.18	MRPL55	1	228109044	1_116	0	0.0390211815231024	16.4793144619658	2.02371117593061e-06	-2.46372902021209	1
ENSG00000143774.16	GUK1	1	228140298	1_116	0	0.0140942973723216	6.93279349025247	3.07511008744229e-07	-1.22046000470987	1
ENSG00000181873.12	IBA57	1	228165950	1_116	0	0.0110422499264877	4.6559470984014	1.6179853441673e-07	0.525118978434718	1
ENSG00000154358.20	OBSCN	1	228210617	1_116	0	0.0674442265454536	21.6678532482013	4.59906595424552e-06	-3.12719259935661	1
ENSG00000162913.9	C1orf145	1	228203890	1_116	0	0.0110266178802885	4.64272785868868	1.61110752405729e-07	-0.416993377791869	1
ENSG00000162931.11	TRIM17	1	228416547	1_116	0	0.052750566181235	19.3314984113114	3.20923571797152e-06	2.49467757855231	1
ENSG00000181218.5	HIST3H2A	1	228455746	1_116	0	0.0135803615147161	6.58600143123324	2.81476489273416e-07	-0.903343887986428	1
ENSG00000196890.4	HIST3H2BB	1	228458562	1_116	0	0.0226720000036248	11.3776644261192	8.11805383756668e-07	-1.59727205681199	1
ENSG00000168159.11	RNF187	1	228484557	1_116	0	0.0134952685555028	6.52722837381553	2.77216651333228e-07	0.532285100320795	2
ENSG00000168118.11	RAB4A	1	229271486	1_117	0	0.0188288378281621	4.97698462919243	2.94916307761097e-07	-0.41392640614695	1
ENSG00000154429.10	CCSAP	1	229328339	1_117	0	0.0602466115370322	15.9319807224532	3.02072626497581e-06	1.78740230061612	1
ENSG00000069248.11	NUP133	1	229508410	1_117	0	0.0472403195709269	13.6239699767671	2.025468430066e-06	-1.79036938616303	1
ENSG00000135801.9	TAF5L	1	229626307	1_117	0	0.0359959713050543	11.0574398273384	1.25261455947758e-06	-1.30087286834192	1
ENSG00000135763.9	URB2	1	229626572	1_117	0	0.0184452821257426	4.78449622764153	2.77734923080116e-07	-0.18682376277306	1
ENSG00000143641.9	GALNT2	1	230058766	1_117	0	0.0190212183973829	5.0720701625336	3.03621525735006e-07	0.516626248097442	1
ENSG00000177614.10	PGBD5	1	230426554	1_117	0	0.0182198720748771	4.66950990381845	2.6774760695363e-07	0.0486619571237569	1
ENSG00000116991.10	SIPA1L2	1	232562054	1_119	0	0.0173806945338779	4.75825179115825	2.60269645377868e-07	-0.312464077510437	1
ENSG00000212916.4	MAP10	1	232801993	1_119	0	0.0217391276552925	6.85172439796459	4.68760460438686e-07	-0.764725314430405	1
ENSG00000135778.11	NTPCR	1	232950261	1_119	0	0.0313536066411567	10.2876462043843	1.01510858197113e-06	-1.25381373232953	1
ENSG00000135750.14	KCNK1	1	233553400	1_120	0	0.0409873277746833	8.57863459993408	1.10656453799712e-06	1.04130205725621	1
ENSG00000168275.14	COA6	1	234370870	1_120	0	0.0299615476269338	5.62781789283307	5.30656211508992e-07	-0.518601334778457	1
ENSG00000059588.9	TARBP1	1	234461409	1_120	0	0.0300960403314962	5.66990470733951	5.37024492997193e-07	-0.509373625970703	1
ENSG00000173726.10	TOMM20	1	235094523	1_121	0	0.0336899646731697	8.60545879742943	9.1239639117624e-07	1.18430119854787	3
ENSG00000188739.14	RBM34	1	235160983	1_121	0	0.0221175428013507	4.68861628453902	3.26355203561251e-07	-0.0750496219931792	1
ENSG00000116957.12	TBCE	1	235436814	1_121	0	0.0238061548315013	5.37131509524819	4.0241935209709e-07	-0.26379435368875	1
ENSG00000162885.12	B3GALNT2	1	235502463	1_121	0	0.0225805962003592	4.90288579189715	3.48414447287234e-07	0.456822201890928	1
ENSG00000143669.13	LYST	1	235883940	1_122	0	0.0431067711063332	13.6860709065074	1.85666372700851e-06	-1.59815579111486	1
ENSG00000116962.14	NID1	1	236025542	1_122	0	0.0174841895442476	5.22860937060211	2.87700539689308e-07	0.414822217385745	2
ENSG00000077585.13	GPR137B	1	236143235	1_122	0	0.0290920213015322	9.94233895021305	9.10272526944276e-07	1.18298778035247	2
ENSG00000086619.13	ERO1B	1	236282016	1_122	0	0.0178057630551383	5.40585948445344	3.02924441830945e-07	0.382025939073396	1
ENSG00000186197.13	EDARADD	1	236366544	1_122	0	0.0177371141926148	5.40694762741817	3.01817278463855e-07	-0.510927292550894	1
ENSG00000116977.18	LGALS8	1	236525145	1_122	0	0.167034513273089	18.7977228424966	9.8814444055428e-06	-3.64702770087016	1
ENSG00000119285.10	HEATR1	1	236604526	1_122	0	0.0570769194664166	14.4116749726478	2.58871331844757e-06	3.20790070971633	1
ENSG00000077522.12	ACTN2	1	236686652	1_122	0	0.0235592250737184	8.29877430768442	6.15295768898987e-07	-1.09552317920965	1
ENSG00000155816.19	FMN2	1	240013588	1_125	0	0.0204661672475346	4.67600675640194	3.01176181345078e-07	0.0676439588165558	1
ENSG00000117009.11	KMO	1	241532545	1_127	0	0.0233857489266655	9.32735783747179	6.86465783393068e-07	1.09046671220483	1
ENSG00000203668.2	CHML	1	241640356	1_127	0	0.0143555701639597	4.79016813013743	2.16411421065829e-07	0.19803986799887	1
ENSG00000054277.13	OPN3	1	241640768	1_127	0	0.014360539436209	4.79298977009969	2.16613854147746e-07	0.198279776191322	1
ENSG00000174371.16	EXO1	1	241847755	1_127	0	0.165904611093666	30.7145548127836	1.60365763173082e-05	-4.002052585291	3
ENSG00000054282.15	SDCCAG8	1	243248552	1_128	0	0.023195774981864	5.72927333824277	4.18232139212951e-07	0.521198478168772	1
ENSG00000117020.16	AKT3	1	243851261	1_128	0	0.0298088220802991	8.08274503861885	7.58250435168745e-07	0.945472235379158	1
ENSG00000035687.9	ADSS	1	244451195	1_129	0	0.0255927333029334	6.58289490828054	5.30203471077821e-07	0.795645017270541	2
ENSG00000179397.17	C1orf101	1	244454264	1_129	0	0.0428940343050636	11.4426937347204	1.54466441838477e-06	-1.45355911605862	3
ENSG00000203667.9	COX20	1	244836094	1_129	0	0.0231011292839455	5.62267352012009	4.08775681532604e-07	0.50368569636136	1
ENSG00000203666.12	EFCAB2	1	244972007	1_129	0	0.0236137753615658	5.82835437890595	4.33132080260464e-07	-0.593825446266683	1
ENSG00000162849.15	KIF26B	1	245155106	1_129	0	0.0298505345776692	8.02759964729993	7.54130997083944e-07	0.930530108000451	1
ENSG00000185420.18	SMYD3	1	246506728	1_130	0	0.0146327491469613	5.31851239549694	2.44920465889685e-07	-0.473337643180612	2
ENSG00000162851.7	TFB2M	1	246583986	1_130	0	0.0157422844002436	6.00112872227593	2.97310104887864e-07	-0.5262232075087	1
ENSG00000162852.13	CNST	1	246566688	1_130	0	0.0145547810311303	5.26862682200524	2.41330430864839e-07	0.434430508498412	2
ENSG00000143653.9	SCCPDH	1	246720005	1_130	0	0.0191389267914726	7.8274889334349	4.71464521793817e-07	-0.883690355280407	4
ENSG00000153207.14	AHCTF1	1	246929550	1_130	0	0.0564377376720263	18.0086385935402	3.19859646384483e-06	2.0055908745897	2
ENSG00000277462.1	ZNF670	1	247078021	1_130	0	0.0167751479536061	6.59490306511285	3.48163908737446e-07	0.67493004166563	3
ENSG00000188295.14	ZNF669	1	247097060	1_130	0	0.0136896946072337	4.69657520624342	2.02341057149172e-07	0.0887521197957245	3
ENSG00000196418.12	ZNF124	1	247167626	1_130	0	0.0166341212170216	6.51600541327895	3.41106717445732e-07	-0.662603198919624	1
ENSG00000162714.12	ZNF496	1	247330860	1_131	0	0.0159386027214823	4.70833312621506	2.36170909505896e-07	0.294324842165977	2
ENSG00000162722.8	TRIM58	1	247645251	1_131	0	0.0230131145839058	8.31733937480911	6.02377575312076e-07	1.14134233359336	2
ENSG00000171163.15	ZNF692	1	248859244	1_131	0	0.0172681378977869	5.30177049856193	2.88121326786085e-07	-0.0606140200524659	1
ENSG00000184731.5	FAM110C	2	47208	2_1	0	0.0886333209760487	24.6054123248909	6.86335784392983e-06	2.92751613399773	2
ENSG00000143727.15	ACP1	2	264429	2_1	0	0.0922368174768406	24.103919358663	6.99682399076482e-06	3.11597189581889	2
ENSG00000189292.15	ALKAL2	2	200477	2_1	0	0.0114807398874016	4.82998470662593	1.74511723147152e-07	0.0129428525889328	1
ENSG00000151353.14	TMEM18	2	677295	2_1	0	0.0112194872055357	5.46772084595277	1.93058227668599e-07	-0.985716857092089	2
ENSG00000172554.11	SNTG2	2	1093240	2_1	0	0.0253516086477814	13.6321712426751	1.08762586895472e-06	2.07431818364643	1
ENSG00000115705.20	TPO	2	1374163	2_1	0	0.013921694513754	6.94456876672548	3.04261047540265e-07	0.931619230515102	2
ENSG00000130508.10	PXDN	2	1712998	2_1	0	0.0126740626849345	5.84137804724058	2.32991532874889e-07	0.678654613387925	2
ENSG00000032389.12	TSSC1	2	3378347	2_2	0	0.0120038744765955	5.89170482828908	2.22572446647198e-07	0.59477597383128	1
ENSG00000171853.15	TRAPPC12	2	3379970	2_2	0	0.0109476359021792	5.03274992792875	1.73394241449935e-07	0.350245982998833	2
ENSG00000182551.13	ADI1	2	3490476	2_2	0	0.0110272028862441	5.10026893982222	1.76997615683292e-07	-0.392122974430443	1
ENSG00000171865.9	RNASEH1	2	3558529	2_2	0	0.0302527715394725	14.5410555735501	1.38442704799746e-06	1.564876391953	1
ENSG00000171863.12	RPS7	2	3577209	2_2	0	0.0130909795462076	6.70051667843722	2.76051054546739e-07	-0.712125325959691	2
ENSG00000118004.17	COLEC11	2	3594750	2_2	0	0.0152031331109646	8.09692440987822	3.87402265881144e-07	0.991559638075196	4
ENSG00000151360.9	ALLC	2	3585937	2_2	0	0.0175167486916034	9.42056254874969	5.19325096458201e-07	1.14676502269589	1
ENSG00000214866.8	DCDC2C	2	3703501	2_2	0	0.023784409669638	12.283504553824	9.1944052470469e-07	-1.46876052542922	1
ENSG00000134326.11	CMPK2	2	7048635	2_5	0	0.0312463969486217	10.5167661311195	1.03416809591313e-06	-1.10390155568335	1
ENSG00000134313.15	KIDINS220	2	8733968	2_6	0	0.0150032903070857	4.73334809555774	2.23493002769891e-07	-0.108411036976483	1
ENSG00000143797.11	MBOAT2	2	9087633	2_6	0	0.0851717317440452	21.1231253544708	5.66190564489142e-06	-2.31779812623448	1
ENSG00000151693.9	ASAP2	2	9181705	2_6	0	0.0216454585628361	8.16068252752662	5.55907134116449e-07	-0.977159181366928	2
ENSG00000119185.12	ITGB1BP1	2	9408522	2_6	0	0.0434765592105334	14.717830792187	2.01376109155866e-06	-1.59779240080199	3
ENSG00000119203.13	CPSF3	2	9399534	2_6	0	0.015831346320244	5.23514068094705	2.60828581718155e-07	-0.487708457613956	1
ENSG00000134330.18	IAH1	2	9473160	2_6	0	0.0321459295529921	11.8716990390091	1.20101336562973e-06	-1.28196622156436	2
ENSG00000151694.12	ADAM17	2	9555759	2_6	0	0.0149444827641081	4.69667050821029	2.20891983920402e-07	0.158482697214169	2
ENSG00000134308.13	YWHAQ	2	9690492	2_6	0	0.0190139916722839	6.94753784551444	4.15731750780443e-07	-0.786513237908303	1
ENSG00000115750.16	TAF1B	2	9842879	2_6	0	0.0149378990090563	4.6925557599553	2.2060123251502e-07	0.0316528892094151	2
ENSG00000134317.17	GRHL1	2	9902660	2_6	0	0.01839290225753	6.63691786520547	3.84171974502221e-07	0.879719760692446	3
ENSG00000205795.4	CYS1	2	10080534	2_6	0	0.0556556375381041	17.0573751724922	2.98765425439705e-06	-1.87054247570695	1
ENSG00000171848.13	RRM2	2	10121909	2_6	0	0.0150763841470872	4.77873960408839	2.26735506115221e-07	0.334271740427223	1
ENSG00000115761.15	NOL10	2	10649903	2_7	0	0.0146588144636329	5.24401500841381	2.41919985437931e-07	-0.375551139787089	1
ENSG00000143882.10	ATP6V1C2	2	10722013	2_7	0	0.0144157823072436	5.08791401335935	2.30827183338565e-07	0.31236637222922	1
ENSG00000150873.11	C2orf50	2	11132658	2_7	0	0.0344540568914546	13.2517414882201	1.43688594052627e-06	1.44105819591061	1
ENSG00000134318.13	ROCK2	2	11347918	2_7	0	0.0143170540031734	5.02375108016735	2.26355342539375e-07	0.304335421542857	2
ENSG00000169016.16	E2F6	2	11467072	2_7	0	0.0470374878584575	16.1898775568314	2.39660608209297e-06	1.81347018843985	1
ENSG00000169006.6	NTSR2	2	11669965	2_7	0	0.0283475019549483	11.4175636010857	1.01858483764964e-06	-1.31123710990905	1
ENSG00000134324.11	LPIN1	2	11784824	2_7	0	0.0145615108951396	5.18182705803844	2.37464299937549e-07	0.343803020653886	1
ENSG00000071575.11	TRIB2	2	12717952	2_8	0	0.0608347973527466	14.908161279832	2.8542047318386e-06	-1.6980731193987	1
ENSG00000079785.14	DDX1	2	15590379	2_9	0	0.0208642663995269	8.64064758075707	5.67359570577689e-07	0.838836514926887	3
ENSG00000134323.11	MYCN	2	15939632	2_9	0	0.0177038402396331	7.10399411794169	3.95802969993558e-07	0.860150891365211	1
ENSG00000197872.11	FAM49A	2	16666179	2_10	0	0.0107437590617262	4.88332384585519	1.65112806826194e-07	-0.283399523834993	1
ENSG00000178295.14	GEN1	2	17622424	2_10	0	0.0939323093810548	25.3037538057705	7.4801262328269e-06	2.79637097756813	2
ENSG00000170745.11	KCNS3	2	17877595	2_10	0	0.0114182629690525	5.45121312268139	1.95885448916854e-07	-0.588026965112152	2
ENSG00000240857.1	RDH14	2	18560992	2_11	0	0.0344661778434177	9.27930534194915	1.00650877149932e-06	1.09997999919989	1
ENSG00000183891.5	TTC32	2	19901956	2_12	0	0.0138347291004304	4.82561348612923	2.10102958024074e-07	-0.395537693058551	1
ENSG00000118965.14	WDR35	2	19989004	2_12	0	0.0221484751908143	8.98973431629727	6.26613378514581e-07	-0.996372996474337	3
ENSG00000132031.12	MATN3	2	20009334	2_12	0	0.0211762934446096	8.4859997982445	5.65538189601149e-07	-0.8337579122342	2
ENSG00000115884.10	SDC1	2	20217352	2_12	0	0.0154160929307271	5.82200311203242	2.82459201199904e-07	-0.581917161311126	2
ENSG00000118960.12	HS1BP3	2	20642567	2_12	0	0.0279406764609087	11.2345831376178	9.87876950790107e-07	1.55325686272291	1
ENSG00000143869.6	GDF7	2	20666939	2_12	0	0.019053298004904	7.89832869041322	4.73602882352783e-07	-1.09693873784746	1
ENSG00000118961.14	LDAH	2	20678345	2_12	0	0.187058647795036	28.8921800179225	1.70085415950809e-05	-3.00215959721743	3
ENSG00000084674.14	APOB	2	21044338	2_13	0	0.0166221568150826	8.39108477790738	4.38949398047008e-07	-1.2246848854314	2
ENSG00000173557.14	C2orf70	2	26562410	2_15	0	0.0136935268980446	5.24608982234283	2.26078891506667e-07	0.48422108238996	1
ENSG00000084676.15	NCOA1	2	24488675	2_15	0	0.0129183210595278	10.2938175964992	4.18496197183335e-07	2.57535097741412	3
ENSG00000138092.10	CENPO	2	24789563	2_15	0	0.014733484867934	9.34520257807552	4.33314453230655e-07	2.19229445700462	2
ENSG00000115137.11	DNAJC27	2	24924420	2_15	0	0.0136676521295536	19.1568217141799	8.23998360673004e-07	4.08621135740758	2
ENSG00000084710.13	EFR3B	2	25088668	2_15	0	0.0246633042440475	15.8842187843614	1.23289500858438e-06	-2.80929221147277	1
ENSG00000119772.16	DNMT3A	2	25343038	2_15	0	0.0201727305537286	9.51956941009206	6.04353395070729e-07	-1.30610579656676	1
ENSG00000138101.18	DTNB	2	25671381	2_15	0	0.013238049265323	5.23390120247464	2.18051203031882e-07	-0.607444624833646	1
ENSG00000143970.16	ASXL2	2	25878763	2_15	0	0.0541397708841885	18.1256050657005	3.08828875606385e-06	2.22650081651671	1
ENSG00000084731.14	KIF3C	2	25946418	2_15	0	0.0132397283484818	4.95977991558988	2.06657158527244e-07	0.463001772150112	1
ENSG00000157833.12	GAREM2	2	26165399	2_15	0	0.0404396315044202	14.9324890399527	1.90041464220586e-06	-1.89646785425477	2
ENSG00000138029.13	HADHB	2	26243662	2_15	0	0.0195356934448446	8.39438368480312	5.16091398769862e-07	1.10633927174274	2
ENSG00000157856.10	DRC1	2	26401975	2_15	0	0.0130564724204979	4.79328600056607	1.96955526822478e-07	0.316606996523796	1
ENSG00000115155.16	OTOF	2	26475814	2_15	0	0.0189371507586664	8.02992582634638	4.78558620676468e-07	-0.991190501472677	1
ENSG00000157884.10	CIB4	2	26641739	2_15	0	0.0130973336028219	4.80120359361006	1.97898264571267e-07	0.0839459357072032	1
ENSG00000171303.6	KCNK3	2	26691919	2_16	1	0.79251072085522	73.9955592539923	0.000184552433657693	-8.67165705245739	1
ENSG00000213699.8	SLC35F6	2	26764613	2_16	0	0.0416497154562827	12.3448919177874	1.61811097803461e-06	0.790724394002813	1
ENSG00000115163.14	CENPA	2	26812526	2_16	0	0.0163493637197655	10.3098090994452	5.30469541998457e-07	-2.49327569146908	1
ENSG00000084764.10	MAPRE3	2	26971145	2_16	0	0.0219040299101475	7.7720404618382	5.35757242203027e-07	-0.270435292532815	1
ENSG00000138080.13	EMILIN1	2	27078536	2_16	0	0.0244978461764718	9.38758457070923	7.23753604303501e-07	1.41812680342755	1
ENSG00000138030.12	KHK	2	27086791	2_16	0	0.0465877739534499	13.3256562462218	1.95375246568213e-06	-1.25795014963576	2
ENSG00000138028.15	CGREF1	2	27119199	2_16	0	0.0301926255259255	9.9070885620221	9.41360344811751e-07	-1.0157738141482	1
ENSG00000143994.13	ABHD1	2	27125819	2_16	0	0.0153906949828661	6.64299956384983	3.21759537436272e-07	0.971148779202556	1
ENSG00000138073.13	PREB	2	27134751	2_16	0	0.0177725908429638	6.4959294105594	3.63329794616739e-07	-0.684946913545021	1
ENSG00000138085.16	ATRAID	2	27209632	2_16	0	0.032333125532782	12.310284084887	1.25263556292245e-06	2.34491509706531	3
ENSG00000138074.14	SLC5A6	2	27212506	2_16	0	0.0236301816503112	9.03278022995305	6.71734227235945e-07	-1.74586635122716	1
ENSG00000084774.13	CAD	2	27217016	2_16	0	0.0351849863469451	14.2214143102095	1.57474105232026e-06	-2.67314966251418	2
ENSG00000163793.12	DNAJC5G	2	27270177	2_16	0	0.0343566425573933	10.891129434334	1.17758593447043e-06	0.9679296493323	1
ENSG00000115194.10	SLC30A3	2	27276169	2_16	0	0.0498826669490929	16.5478871932405	2.59777294879553e-06	2.92490678246096	1
ENSG00000163794.6	UCN	2	27308797	2_16	0	0.0233767482507814	8.46948213903259	6.2308877867361e-07	1.18581086302657	1
ENSG00000115234.10	SNX17	2	27369556	2_16	0	0.0735721831483123	17.1755403869986	3.97679337797005e-06	-2.65347981856247	1
ENSG00000163795.13	ZNF513	2	27380806	2_16	0	0.0149561626407099	4.66543741558478	2.19594531548113e-07	-0.785085762221725	1
ENSG00000115241.10	PPM1G	2	27408324	2_16	0	0.0677144300106758	16.5241660142539	3.52135451656622e-06	-2.63486308558377	1
ENSG00000115216.13	NRBP1	2	27425859	2_16	0	0.0574222258570762	15.4018166001669	2.78330592667299e-06	-2.49115343085154	1
ENSG00000157992.12	KRTCAP3	2	27444317	2_16	0	0.0155132479075439	4.92847239978218	2.40615740929489e-07	0.350512687466477	1
ENSG00000198522.13	GPN1	2	27628084	2_16	0	0.0173549378159963	6.30249034837635	3.44226439579009e-07	-0.786638349985981	1
ENSG00000176714.9	CCDC121	2	27629397	2_16	0	0.0174012190763935	6.33404986970392	3.46872704744927e-07	-0.795744062045213	1
ENSG00000163798.13	SLC4A1AP	2	27659833	2_16	0	0.185569193636022	26.6872970121204	1.55854534856027e-05	3.69588273369445	1
ENSG00000158019.20	BRE	2	27889788	2_16	0	0.0154902011045315	4.93383988546691	2.40519936943173e-07	0.280932352795251	2
ENSG00000171174.13	RBKS	2	27891044	2_16	0	0.0224574381767481	8.47531803479475	5.98997749185475e-07	-1.32811566546465	2
ENSG00000075426.11	FOSL2	2	28391472	2_17	0	0.222983262220196	30.7206495780804	2.15581571292379e-05	-3.19858172848881	1
ENSG00000163803.12	PLB1	2	28603488	2_17	0	0.0152680239416843	4.9766370601543	2.39126537458251e-07	0.293131434233593	1
ENSG00000213639.9	PPP1CB	2	28772360	2_17	0	0.106800310954931	23.3903445460575	7.8617297370353e-06	3.11000807987295	1
ENSG00000163806.15	SPDYA	2	28782736	2_17	0	0.0225793755116041	8.6362714448439	6.13687368131555e-07	-1.66437530603646	2
ENSG00000171103.10	TRMT61B	2	28869984	2_17	0	0.0321763706621067	11.9604931077141	1.21114213994279e-06	-2.195967248979	1
ENSG00000189350.12	TOGARAM2	2	28956147	2_17	0	0.113946381959318	24.0208541203339	8.61386298389517e-06	-2.97342804428091	1
ENSG00000179270.6	C2orf71	2	29074488	2_18	0	0.0287676087358704	5.30845687267773	4.80596972199988e-07	-0.619622675297592	1
ENSG00000115295.19	CLIP4	2	29097582	2_18	0	0.0268512651868754	4.66126293392942	3.93892152875154e-07	0.126687484631931	2
ENSG00000213626.11	LBH	2	30284380	2_19	0	0.0334659752434353	9.14603660992964	9.63264143845422e-07	1.09829052924108	1
ENSG00000172954.13	LCLAT1	2	30438675	2_19	0	0.0209166478552812	4.73574643712927	3.11737824094537e-07	-0.341946490193994	3
ENSG00000214711.9	CAPN14	2	31234951	2_19	0	0.0208799946215121	4.7193290029095	3.10112741925818e-07	0.130069233687415	1
ENSG00000013016.15	EHD3	2	31232282	2_19	0	0.020907228788255	4.73153145959926	3.11320111610453e-07	0.140502997399343	1
ENSG00000158125.9	XDH	2	31415003	2_20	0	0.0192812215576167	5.41235734293336	3.28420290784984e-07	0.346865263533592	1
ENSG00000162961.13	DPY30	2	32040056	2_20	0	0.0336106487278278	10.6250356625894	1.1238704827506e-06	1.73840969023278	1
ENSG00000021574.11	SPAST	2	32064971	2_20	0	0.0277153021655087	8.81245823462961	7.68644746545079e-07	-1.55403804359679	1
ENSG00000152683.14	SLC30A6	2	32164985	2_20	0	0.0228499276762506	7.00222990850575	5.03535587221043e-07	1.00674036394555	1
ENSG00000091106.18	NLRC4	2	32264782	2_20	0	0.0258338430856292	8.15281049545003	6.62834856670024e-07	1.37016993181077	1
ENSG00000119820.10	YIPF4	2	32276095	2_20	0	0.107492350906829	21.7064380610681	7.34302654568528e-06	2.72245031778155	3
ENSG00000115760.13	BIRC6	2	32354691	2_20	0	0.0203808390987843	5.93144372699348	3.80444621384302e-07	0.949461438532638	2
ENSG00000018699.11	TTC27	2	32678481	2_20	0	0.0226235823392688	6.90899551808575	4.91909555772869e-07	0.852293751277721	1
ENSG00000049323.15	LTBP1	2	32947295	2_20	0	0.0554478981443376	15.3561987129836	2.67964822511038e-06	-1.71860262060578	1
ENSG00000152689.17	RASGRP3	2	33436636	2_21	0	0.0190032206545113	9.0649051894171	5.42125019753387e-07	-1.1257254304342	3
ENSG00000150938.9	CRIM1	2	36474909	2_23	0	0.0151768874480284	12.6163311597071	6.02593950093243e-07	-1.33756679262727	1
ENSG00000171055.14	FEZ2	2	36593944	2_23	0	0.0209329460157336	15.9401872166263	1.05010504505474e-06	-1.68550351767945	1
ENSG00000205221.12	VIT	2	36696897	2_23	0	0.00757706646578515	6.43232386276498	1.5338326327167e-07	0.586063492484455	2
ENSG00000115808.11	STRN	2	36965464	2_23	0	0.0137193892171379	13.477958530299	5.81926140755477e-07	-2.14100292294034	1
ENSG00000008869.11	HEATR5B	2	37083508	2_23	0	0.0170307445793915	18.9952901424123	1.01809555387771e-06	-3.46336547886266	1
ENSG00000055332.16	EIF2AK2	2	37156965	2_23	0	0.00644790845534482	5.17913262156675	1.05095681004653e-07	-0.463714481292114	1
ENSG00000218739.9	CEBPZOS	2	37196344	2_23	0	0.00657885667772395	7.93864222352416	1.64363593862841e-07	1.76582160959927	1
ENSG00000115816.14	CEBPZ	2	37232527	2_23	0	0.00694933939100273	7.87763980733012	1.72285455481946e-07	1.60241579931936	2
ENSG00000115828.15	QPCT	2	37345663	2_23	0	0.00693633909949554	6.49621889156239	1.41807741512068e-07	-1.08133914936497	1
ENSG00000115841.19	RMDN2	2	37921933	2_24	0	0.0219678374521364	8.78382170581476	6.07267154597223e-07	-1.29975540613817	1
ENSG00000138061.11	CYP1B1	2	38071734	2_24	0	0.0178783353843579	6.25599542913025	3.51991743439896e-07	0.381812267915449	2
ENSG00000119787.13	ATL2	2	38377077	2_24	0	0.0642126683068345	17.8959629531349	3.61646913379863e-06	2.51429493420249	2
ENSG00000143889.15	HNRNPLL	2	38603270	2_24	0	0.0270534385330085	9.91972324826549	8.44560959614689e-07	-1.67697799271689	1
ENSG00000143891.16	GALM	2	38733785	2_24	0	0.0148904594367716	4.64974014622981	2.17894242209267e-07	0.258041404977865	1
ENSG00000163214.20	DHX57	2	38875912	2_25	0	0.0203745742933823	4.89145572845258	3.13643032478419e-07	-0.316923838253164	1
ENSG00000188010.12	MORN2	2	38867690	2_25	0	0.0571835497172614	14.6119222530234	2.62958635491771e-06	-1.94225766944262	2
ENSG00000214694.10	ARHGEF33	2	38882417	2_25	0	0.0650771587123553	15.84304104346	3.24471162116482e-06	2.02066849191263	1
ENSG00000115904.12	SOS1	2	39124428	2_25	0	0.0200784324176604	4.75443069613984	3.00425849609742e-07	0.300470229101771	2
ENSG00000205111.8	CDKL4	2	39230313	2_25	0	0.0207177728696916	5.04780992406491	3.29120575968051e-07	0.362631499974905	1
ENSG00000138050.14	THUMPD2	2	39778150	2_25	0	0.0223830390952529	5.77175973819274	4.06570881462939e-07	0.726754165784702	2
ENSG00000162878.12	PKDCC	2	41933516	2_26	0	0.0193526935347145	15.8002009346032	9.6230557750425e-07	-1.80890506259524	2
ENSG00000143924.18	EML4	2	42168854	2_26	0	0.00592016633052905	4.75490867619988	8.8590073609078e-08	0.332698141392545	2
ENSG00000115944.14	COX7A2L	2	42325144	2_26	0	0.0296182276922782	19.7893551051193	1.84458929041577e-06	-1.94671447049915	2
ENSG00000057935.13	MTA3	2	42494666	2_26	0	0.0163145166644917	14.2035138561518	7.29254276895105e-07	1.63659452810689	1
ENSG00000162881.6	OXER1	2	42764706	2_26	0	0.00690590273248493	6.18821491637467	1.34491494364181e-07	-0.532833609354542	2
ENSG00000162882.14	HAAO	2	42766026	2_26	0	0.00684469673085764	6.10534003120473	1.31514319103336e-07	0.914619745078143	3
ENSG00000143921.6	ABCG8	2	43817866	2_27	0	0.0146575062550975	5.57244158282087	2.57048211372201e-07	-0.674433484114246	2
ENSG00000138075.11	ABCG5	2	43839108	2_27	0	0.0145893033795396	4.87263680974838	2.23721421841208e-07	-0.00225961538461424	1
ENSG00000115970.18	THADA	2	43594867	2_27	0	0.114776799674663	22.6862934193272	8.19457868398429e-06	-2.50669152591121	1
ENSG00000152527.13	PLEKHH2	2	43713393	2_27	0	0.020125820877313	7.57435248187325	4.79742383453276e-07	1.21616206878641	1
ENSG00000223658.7	C1GALT1C1L	2	43675927	2_27	0	0.0231927199731835	12.5624057032501	9.16924279993337e-07	2.04647657648789	1
ENSG00000138036.18	DYNC2LI1	2	43774000	2_27	0	0.0412721781040111	16.5860710438978	2.15431836631335e-06	-2.51256970605683	2
ENSG00000138095.18	LRPPRC	2	43995523	2_27	0	0.0162220289914794	6.10810895577955	3.11832173831866e-07	-0.666268186737547	2
ENSG00000138032.20	PPM1B	2	44170486	2_28	0	0.0108954952804289	4.6561154919719	1.59653959880636e-07	-0.0847564407712452	1
ENSG00000138079.13	SLC3A1	2	44275649	2_28	0	0.0233969527267554	11.797420226358	8.68670994963922e-07	-1.62906709421849	1
ENSG00000138078.15	PREPL	2	44361802	2_28	0	0.0108800839831393	4.64291834870684	1.58976256981152e-07	-0.349565628375848	1
ENSG00000143919.14	CAMKMT	2	44362007	2_28	0	0.0179629372622646	9.32359389583749	5.27071672456561e-07	-1.09959714467457	1
ENSG00000170577.7	SIX2	2	45177910	2_28	0	0.0112063142103698	4.91837984339438	1.73457800471518e-07	0.271161411052748	1
ENSG00000068784.12	SRBD1	2	45463176	2_28	0	0.0223895654125178	11.3851096355805	8.02216988344809e-07	-1.3623621195889	3
ENSG00000171132.13	PRKCE	2	45650522	2_28	0	0.182986513546912	31.5347883005974	1.81600891462146e-05	-3.30843591236715	1
ENSG00000250565.6	ATP6V1E2	2	46539307	2_29	0	0.0236061505988465	5.85309148451769	4.34829959819076e-07	-0.466178452584879	3
ENSG00000119729.11	RHOQ	2	46542063	2_29	0	0.0214206978554357	4.99675746637405	3.36845584773413e-07	0.458057579420316	1
ENSG00000151665.12	PIGF	2	46617108	2_29	0	0.0206600057658425	4.65023600787353	3.0235308677529e-07	-0.0860066511957357	2
ENSG00000119878.5	CRIPT	2	46616237	2_29	0	0.0239351255090037	6.00914899465998	4.52644924657093e-07	0.672593723373961	2
ENSG00000171150.7	SOCS5	2	46798239	2_29	0	0.0248609199286142	6.43805511400064	5.03710331530603e-07	-0.808803182515795	1
ENSG00000068724.15	TTC7A	2	46916048	2_29	0	0.0226122734862204	5.49831894277609	3.91275929330612e-07	-0.49335492968381	1
ENSG00000180398.11	MCFD2	2	46922519	2_29	0	0.0297746735488549	8.03544381483004	7.52949503095885e-07	-1.02715691562637	3
ENSG00000143933.16	CALM2	2	47176244	2_30	0	0.0337690311054719	8.46565699074818	8.9968036357947e-07	0.932975227024712	1
ENSG00000119888.10	EPCAM	2	47345224	2_30	0	0.0224710207768101	4.64179754011499	3.28260002913165e-07	-0.0690895299138617	2
ENSG00000095002.13	MSH2	2	47403074	2_30	0	0.0256914911933223	5.89723324145046	4.76811356859999e-07	-0.545038941582159	1
ENSG00000116062.14	MSH6	2	47794240	2_30	0	0.0408678995227839	10.2639588819184	1.32009806420132e-06	1.22674216661125	1
ENSG00000242441.7	GTF2A1L	2	48595242	2_31	0	0.0252118897638682	8.14900403915157	6.46574996759777e-07	-0.875820889507751	2
ENSG00000068781.21	STON1-GTF2A1L	2	48595242	2_31	0	0.031541480471424	10.2522366502432	1.01767632222431e-06	-1.14596391551462	2
ENSG00000170802.15	FOXN2	2	48313864	2_31	0	0.0173349086163642	4.64205551936215	2.53244988954449e-07	0.0542778012412843	2
ENSG00000162869.15	PPP1R21	2	48435941	2_31	0	0.0208887334300973	6.38653976167843	4.19842792293466e-07	-0.703703703703913	1
ENSG00000243244.5	STON1	2	48507634	2_31	0	0.0173335584583734	4.6413274071776	2.53185545852337e-07	0.103072613384695	2
ENSG00000138039.14	LHCGR	2	48735152	2_31	0	0.0211029308768413	6.48205022798392	4.30491065104949e-07	-0.623781962503724	4
ENSG00000143942.4	CHAC2	2	53767730	2_35	0	0.0261468214928283	4.64204278906819	3.81976825367538e-07	-0.102612892918815	1
ENSG00000068912.13	ERLEC1	2	53787421	2_35	0	0.0270930696400247	4.97562925299178	4.2424350237684e-07	-0.197669540305762	2
ENSG00000115239.21	ASB3	2	53787166	2_35	0	0.0306832468489319	6.14439527747164	5.93320609767536e-07	0.764397787638612	2
ENSG00000119737.5	GPR75	2	53860333	2_35	0	0.0529148855104056	11.2884913602984	1.87984802052969e-06	-1.26215723780662	2
ENSG00000068878.14	PSME4	2	53989842	2_35	0	0.0271091295890229	4.98119295794645	4.24969647604432e-07	0.320671250044961	1
ENSG00000170634.12	ACYP2	2	53970692	2_35	0	0.0261617532665599	4.64739886561001	3.82635946214302e-07	-0.0335972504998731	3
ENSG00000177994.15	C2orf73	2	54330223	2_35	0	0.111631913029345	18.4516478241209	6.48235032493806e-06	-2.3408878300499	2
ENSG00000115306.15	SPTBN1	2	54455804	2_35	0	0.0306583858193483	6.13677516363297	5.92104649046916e-07	-0.763412999620432	2
ENSG00000055813.5	CCDC85A	2	56183915	2_37	0	0.0324649536876568	9.872717497853	1.00869640142726e-06	1.20069569195684	1
ENSG00000028116.16	VRK2	2	58289612	2_39	0	0	23.5372228839028	0	-2.12532245469538	1
ENSG00000115421.12	PAPOLG	2	60745651	2_40	0	0.0158869313164214	6.43721796921102	3.21845326087757e-07	-1.17936379747416	1
ENSG00000162924.13	REL	2	60881694	2_40	0	0.0140300165787585	5.1435522073253	2.27106890054834e-07	-0.750740988246588	1
ENSG00000162928.8	PEX13	2	61017528	2_40	0	0.0137959198805958	4.67942413553166	2.03166476145449e-07	0.174086429730365	1
ENSG00000162927.13	PUS10	2	61017315	2_40	0	0.016381755970569	6.07871223270327	3.13387023960226e-07	-0.563373249895246	2
ENSG00000162929.13	KIAA1841	2	61065721	2_40	0	0.0299434345834304	11.5874847334783	1.09194248098657e-06	-1.42565044939018	2
ENSG00000237651.6	C2orf74	2	61145163	2_40	0	0.0141072269279714	5.92322319011886	2.62971524160292e-07	-0.723991575312644	1
ENSG00000173209.22	AHSA2	2	61177796	2_40	0	0.0139398659388139	5.19575534587965	2.2793775364728e-07	-1.0709308476944	3
ENSG00000082898.16	XPO1	2	61538854	2_40	1	0.0518027018123375	18.4408932124366	3.00637629183901e-06	-3.97441417246609	1
ENSG00000170264.12	FAM161A	2	61853338	2_40	0	0.0185764148012927	7.18779416161942	4.20210118055327e-07	0.618138987449008	2
ENSG00000115484.14	CCT4	2	61888641	2_40	0	0.0163980915807656	6.17561713105909	3.18700426376542e-07	0.660355263383993	1
ENSG00000186889.9	TMEM17	2	62506118	2_41	0	0.0202633865065907	4.65497714055126	2.96851026197419e-07	0.279193639289576	2
ENSG00000014641.17	MDH1	2	63595651	2_41	0	0.033816177771769	9.46031273485729	1.00679021261247e-06	1.61966523173452	1
ENSG00000169764.15	UGP2	2	63268230	2_41	0	0.0378040337169375	10.51032352792	1.25044098587401e-06	1.7909270190227	3
ENSG00000143952.19	VPS54	2	64019122	2_41	0	0.0447565997295047	12.1041608359818	1.70490719738409e-06	-1.56503832292831	2
ENSG00000197329.11	PELI1	2	64144184	2_41	0	0.0288585899011509	7.96981070095394	7.23822512410965e-07	-0.883963360313221	1
ENSG00000119844.15	AFTPH	2	64525160	2_42	0	0.0383279236111603	12.4164656529755	1.49769112920007e-06	-1.47509940181952	1
ENSG00000179833.4	SERTAD2	2	64652534	2_42	0	0.0167609365852793	4.66847526361567	2.46253447142781e-07	-0.0890522908623963	2
ENSG00000115902.10	SLC1A4	2	64988353	2_42	0	0.0170087557407264	4.79943814288592	2.5690462138973e-07	0.153440403624465	2
ENSG00000138069.16	RAB1A	2	65129770	2_42	0	0.175928464693582	24.1953877669265	1.33960781689648e-05	2.32595729570066	1
ENSG00000138071.13	ACTR2	2	65263987	2_42	0	0.0184717208206224	6.16438043696256	3.58348642231659e-07	0.718389255452498	1
ENSG00000143971.7	ETAA1	2	67397667	2_44	0	0	7.75348025919116	0	-0.0307885391294477	1
ENSG00000115946.7	PNO1	2	68157965	2_45	0	0.0215168981827992	11.5181342534584	7.79957205849419e-07	-2.43681829255009	2
ENSG00000221823.10	PPP3R1	2	68246623	2_45	0	0.0258071455445815	10.3457117926966	8.40251546782777e-07	1.49693489398986	2
ENSG00000119865.8	CNRIP1	2	68358352	2_45	0	0.0136184865060303	4.68547486742319	2.00812818269312e-07	0.272323100529574	2
ENSG00000115956.9	PLEK	2	68365452	2_45	0	0.0247441407432694	11.1033870480969	8.64643000072711e-07	1.49848223626938	1
ENSG00000204923.3	FBXO48	2	68467123	2_45	0	0.0136253949926343	4.69170078378597	2.01181657402694e-07	0.100083032967887	1
ENSG00000169621.9	APLF	2	68467927	2_45	0	0.0140194125129981	4.8756179288536	2.15113889991528e-07	0.026355295934072	2
ENSG00000198380.12	GFPT1	2	69229285	2_46	0	0.0289605492658269	10.5138293118379	9.58245283326021e-07	-2.50638028712726	2
ENSG00000169599.12	NFU1	2	69423598	2_46	0	0.0290522508218068	7.27011510040256	6.64706683158356e-07	0.00691400971717788	2
ENSG00000124380.10	SNRNP27	2	69893476	2_46	0	0.024408461825754	6.49664979088154	4.99044003902468e-07	-1.25133261610564	1
ENSG00000244617.2	ASPRV1	2	69953139	2_46	0	0.0558297172070262	13.8835458790208	2.43935384057008e-06	1.86980471885701	2
ENSG00000115998.7	C2orf42	2	70248801	2_46	0	0.020626428498727	4.69237788471398	3.0459725740057e-07	-0.041722028993151	1
ENSG00000183733.6	FIGLA	2	70878938	2_47	0	0.0166407094611492	6.5793452594542	3.44558913206967e-07	0.838790210238773	2
ENSG00000152672.7	CLEC4F	2	70821134	2_47	0	0.0175309612562575	7.06647176024453	3.89867767667078e-07	0.889022496127023	3
ENSG00000116031.8	CD207	2	70833920	2_47	0	0.0182642988865849	7.449629572561	4.28199994673854e-07	0.962316035577664	4
ENSG00000075340.22	ADD2	2	70768085	2_47	0	0.0135246835384406	4.64303757084694	1.97623362106519e-07	0.0535200658478726	2
ENSG00000116035.2	VAX2	2	70899595	2_47	0	0.0140271937494175	4.98356461177496	2.1999857239282e-07	0.293685591143849	2
ENSG00000116039.11	ATP6V1B1	2	70887870	2_47	0	0.0144754561692083	5.27724566061667	2.40407794250903e-07	0.435905683474639	2
ENSG00000144031.11	ANKRD53	2	70979137	2_47	0	0.0183077619247629	7.47187214850042	4.30500501730938e-07	0.82162602111973	1
ENSG00000124357.12	NAGK	2	71056337	2_47	0	0.0142739841015082	5.14639134380006	2.31183582965254e-07	-0.225844596031864	2
ENSG00000124383.8	MPHOSPH10	2	71124357	2_47	0	0.0136747502639971	4.74602908520401	2.04248451587805e-07	0.278635841043638	1
ENSG00000075292.18	ZNF638	2	71298568	2_47	0	0.0539033334784943	17.6318347744851	2.99103919915023e-06	-2.22523724732775	1
ENSG00000135636.13	DYSF	2	71461119	2_47	0	0.0243986026561482	10.1608300107758	7.80194912069037e-07	1.24070205687666	1
ENSG00000003137.8	CYP26B1	2	72103204	2_47	0	0.016015639104573	6.22160207173309	3.13585142698883e-07	-0.565566099250412	1
ENSG00000144036.15	EXOC6B	2	72807424	2_47	0	0.0246991405761186	10.2754826667297	7.98717217951707e-07	-1.70763694019623	2
ENSG00000135625.7	EGR4	2	73294038	2_48	0	0.0199376668384734	8.98700241828473	5.63894900118695e-07	1.1257750633719	1
ENSG00000144040.12	SFXN5	2	73074689	2_48	0	0.0215579191987301	11.1869235590255	7.58973275451582e-07	2.29191200930269	1
ENSG00000135631.16	RAB11FIP5	2	73156338	2_48	0	0.0128672011229305	4.71064322510796	1.90753834084965e-07	-0.148810953897243	2
ENSG00000135632.11	SMYD5	2	73214257	2_48	0	0.0131091686667362	5.34064369514719	2.20332077609175e-07	0.708337308883575	1
ENSG00000135624.15	CCT7	2	73233389	2_48	0	0.0130910693623568	5.02077969761046	2.06849875295138e-07	0.699179222544419	1
ENSG00000163013.11	FBXO41	2	73265486	2_48	0	0.0136398631639901	5.16808649281011	2.21844548240448e-07	0.0234731743459753	1
ENSG00000144035.3	NAT8	2	73644933	2_48	0	0.0130007733351677	4.85728918385929	1.98733975662671e-07	-0.592260902949018	1
ENSG00000144034.14	TPRKB	2	73737087	2_48	0	0.0285878587568708	12.2471448361694	1.10185755883907e-06	1.97363001421184	2
ENSG00000144048.10	DUSP11	2	73780218	2_48	0	0.0331462338712182	13.9261921400132	1.45269869650232e-06	-2.31448259887726	1
ENSG00000124356.15	STAMBP	2	73828835	2_48	0	0.0197733728557593	8.52165317007187	5.30290178815355e-07	0.881020306159478	4
ENSG00000114978.17	MOB1A	2	74178825	2_48	0	0.0146717596049565	5.88357857871881	2.71664402411406e-07	-0.503139871522514	1
ENSG00000065911.11	MTHFD2	2	74198820	2_48	0	0.0131107957176053	4.8936154434935	2.01914664804099e-07	-0.249963509122638	1
ENSG00000188687.17	SLC4A5	2	74361478	2_48	0	0.012875003833816	4.75149846009913	1.92524912007865e-07	-0.213827664830046	1
ENSG00000204843.12	DCTN1	2	74372241	2_48	0	0.012760938893884	4.6548889588633	1.86939436047602e-07	0.100561973459434	1
ENSG00000284308.1	C2orf81	2	74421241	2_48	0	0.0298068040011722	12.3970535016395	1.16290131332859e-06	-1.62190400114732	1
ENSG00000005448.16	WDR54	2	74421241	2_48	0	0.0298068040011722	12.3970535016395	1.16290131332859e-06	-1.62190400114731	1
ENSG00000114993.16	RTKN	2	74442009	2_48	0	0.0134372800994547	5.08157957835048	2.1489141959492e-07	0.302540734829255	2
ENSG00000239779.6	WBP1	2	74458316	2_48	0	0.017608906524527	7.58613814382674	4.2039942048501e-07	-0.875738596846525	2
ENSG00000115275.11	MOGS	2	74465064	2_48	0	0.0448914694016664	16.1721152671379	2.28475492889135e-06	1.83299153502017	2
ENSG00000135637.13	CCDC142	2	74483364	2_48	0	0.0411547382494472	15.4069296954457	1.99546869227045e-06	-1.88013492724399	1
ENSG00000115282.19	TTC31	2	74483364	2_48	0	0.0411547382494472	15.4069296954457	1.99546869227045e-06	1.88013492724399	1
ENSG00000179528.15	LBX2	2	74502935	2_48	0	0.0313492018575083	12.8700610497279	1.26974370666105e-06	1.6725010148258	2
ENSG00000115289.13	PCGF1	2	74506707	2_48	0	0.0152722468624869	6.27988646621445	3.01830901831031e-07	0.661009678195975	2
ENSG00000115325.13	DOK1	2	74548714	2_48	0	0.0136408150651894	5.27351188378406	2.26385821581402e-07	0.565731701715459	1
ENSG00000135622.12	SEMA4F	2	74675728	2_48	0	0.0127595070262524	4.65487064662022	1.86917724786617e-07	-0.0346143479106679	1
ENSG00000159399.9	HK2	2	74872350	2_48	0	0.0247804005206715	10.7920192335161	8.41627671196332e-07	-1.20361285190935	1
ENSG00000115350.11	POLE4	2	74959210	2_48	0	0.065268725806183	19.816114205941	4.07035796449949e-06	-2.14176679647154	1
ENSG00000115353.10	TACR1	2	75066030	2_48	0	0.020478150273344	9.03719208879887	5.8241588664029e-07	1.12156811953435	3
ENSG00000115363.13	EVA1A	2	75569460	2_49	0	0.111531539161002	19.2705607314938	6.76395985220979e-06	2.08772052576403	1
ENSG00000005436.13	GCFC2	2	75711125	2_49	0	0.0405643344600403	9.60123021068648	1.22568878281353e-06	-1.20930965804546	2
ENSG00000143954.12	REG3G	2	79026249	2_51	0	0.0123513764498182	5.37209186686063	2.08817918800715e-07	-0.426141456170473	1
ENSG00000172023.7	REG1B	2	79088375	2_51	0	0.0143502169576371	7.10440352754795	3.20844842157504e-07	1.00385445143105	1
ENSG00000115386.5	REG1A	2	79119924	2_51	0	0.0138739609050664	6.80057677316359	2.96930758645916e-07	0.943449481803374	1
ENSG00000163541.11	SUCLG1	2	84460497	2_53	0	0.0137548746865362	7.39980605638184	3.20321396458279e-07	-0.793101183598311	1
ENSG00000186854.10	TRABD2A	2	84904611	2_53	0	0.0567305726235362	20.7166815941189	3.6986763650303e-06	-2.21911609450228	2
ENSG00000034510.5	TMSB10	2	84919419	2_54	0	0.0448284118053443	21.3785126427025	3.01605886482256e-06	-2.15437079094194	1
ENSG00000176407.17	KCMF1	2	84970689	2_54	0	0.00912429232525147	6.54582335443313	1.87963033652782e-07	0.253533844598296	1
ENSG00000152284.4	TCF7L1	2	85152476	2_54	0	0.00726211041482949	4.85868168303453	1.11042765323824e-07	0.333579468507013	1
ENSG00000152291.13	TGOLN2	2	85326957	2_54	0	0.00944919513665399	7.19129994214625	2.13850955265861e-07	0.794500784594832	2
ENSG00000042493.15	CAPG	2	85417309	2_54	0	0.0129371620363506	9.8683679510875	4.01784635968542e-07	-0.982909861180821	2
ENSG00000152292.16	SH2D6	2	85418827	2_54	0	0.00811797300333128	5.7402495886132	1.4665178469113e-07	0.421373797227866	1
ENSG00000168906.12	MAT2A	2	85539177	2_54	0	0.00925136124043513	7.29266412975599	2.12324849630646e-07	0.909848581881599	1
ENSG00000115486.11	GGCX	2	85561147	2_54	0	0.0102392945325012	7.76957622071384	2.50366570732726e-07	0.869989966942893	1
ENSG00000115523.16	GNLY	2	85685839	2_54	0	0.00811160374456654	5.85541568461497	1.49476676275724e-07	0.430163719227866	2
ENSG00000168874.12	ATOH8	2	85711284	2_54	0	0.00926119357181765	7.02016889648322	2.0460841738321e-07	-0.597303899393902	1
ENSG00000115525.17	ST3GAL5	2	85902964	2_54	0	0.00791312568976654	5.91609406159273	1.4733031181941e-07	-0.622044736066813	1
ENSG00000068654.15	POLR1A	2	86105533	2_54	0	0.0142591893069257	12.7236164491836	5.70971429526057e-07	2.2095622763531	1
ENSG00000132300.18	PTCD3	2	86116498	2_54	0	0.00732627799114216	5.06006723027732	1.16667167629299e-07	0.577999909641029	1
ENSG00000132305.20	IMMT	2	86195908	2_54	0	0.0649332282127538	17.4652440851356	3.56903352899274e-06	2.97238807229737	3
ENSG00000132313.14	MRPL35	2	86199443	2_54	0	0.0304090752464395	18.0458743665593	1.72699116769732e-06	2.16227848009995	2
ENSG00000068615.17	REEP1	2	86318302	2_54	0	0.0123856014398905	10.0294165546359	3.90932470150997e-07	1.34015103138662	1
ENSG00000115561.15	CHMP3	2	86563844	2_54	0	0.010235620007583	8.95636058073806	2.88505899391763e-07	1.76782318419327	2
ENSG00000172116.21	CD8B	2	86815702	2_54	0	0.0152204519114807	10.9227715130454	5.23201969304553e-07	0.875136993695846	1
ENSG00000172086.7	KRCC1	2	88054811	2_55	0	0.0173537614575618	4.69682153511798	2.56511390979112e-07	-0.0641483333980689	2
ENSG00000115593.14	SMYD1	2	88067657	2_55	0	0.0317675687722353	10.3639840076183	1.03614297449084e-06	-1.17740633903861	2
ENSG00000144115.16	THNSL2	2	88170095	2_55	0	0.0181747305334542	5.12899123376949	2.93365413439986e-07	-0.321522600136636	2
ENSG00000153574.8	RPIA	2	88691440	2_55	0	0.0264074333010387	8.62817936022281	7.17058073114682e-07	1.61327106322254	2
ENSG00000144029.11	MRPS5	2	95149561	2_57	0	0.017282178699832	7.94515154722793	4.32125256759757e-07	2.11949142266146	1
ENSG00000144026.11	ZNF514	2	95171674	2_57	0	0.0166741530339041	5.89919681206338	3.09560573341214e-07	0.378414784855459	3
ENSG00000275111.4	ZNF2	2	95164907	2_57	0	0.0149343813124225	4.67279536615405	2.19620548578666e-07	0.431963023344277	2
ENSG00000233757.6	AC092835.2	2	95207631	2_57	0	0.0150893642383018	4.81422547455634	2.28615852863825e-07	0.383196636488691	1
ENSG00000155066.15	PROM2	2	95264882	2_57	0	0.0188299188040129	6.73469447124706	3.99094110737919e-07	0.528082369731351	1
ENSG00000115041.12	KCNIP3	2	95296800	2_57	0	0.023452101996513	8.75742595825149	6.46349209765493e-07	0.789468795438399	1
ENSG00000186281.12	GPAT2	2	96025125	2_57	0	0.0164613737727594	5.62940761039989	2.91633725441722e-07	0.728109179086977	2
ENSG00000188886.3	ASTL	2	96138165	2_57	0	0.0151690181795597	4.98169427012612	2.37817339667011e-07	0.582379028284083	1
ENSG00000158050.4	DUSP2	2	96145593	2_57	0	0.141102439201022	26.8878752898699	1.19398804998003e-05	3.4682053133956	2
ENSG00000084090.13	STARD7	2	96210717	2_57	0	0.131315782487029	25.0200284736939	1.03398371597867e-05	3.29763203589637	1
ENSG00000135956.8	TMEM127	2	96249848	2_57	0	0.0155823496721792	5.26013587878463	2.57951989861332e-07	0.658919320447585	2
ENSG00000144021.2	CIAO1	2	96262227	2_57	0	0.023157135873752	8.92094411478957	6.50136630816073e-07	-1.82982289556395	1
ENSG00000144028.14	SNRNP200	2	96305671	2_57	0	0.0353921579558233	12.9266124709085	1.4397952831565e-06	-2.31170923529138	1
ENSG00000198885.9	ITPRIPL1	2	96325607	2_57	0	0.0359283232987099	13.8293176888287	1.56367566395641e-06	2.6854280242726	2
ENSG00000114988.11	LMAN2L	2	96730666	2_57	0	0.0151375324081168	4.79673278050142	2.28512301711124e-07	0.153285318163429	1
ENSG00000158158.11	CNNM4	2	96757889	2_57	0	0.0155060381768826	4.95568555593105	2.41831887003445e-07	0.0410414488897166	1
ENSG00000163126.14	ANKRD23	2	96859362	2_57	0	0.0152133999616159	4.88062044691352	2.33673945630066e-07	-0.367482221451396	1
ENSG00000144199.11	FAHD2B	2	97095539	2_57	0	0.0150190448777393	4.703659902655	2.22324437041228e-07	-0.399749574991391	2
ENSG00000135940.6	COX5B	2	97645032	2_57	0	0.0173262446597739	6.19973938361952	3.38054600059882e-07	0.504193932339392	1
ENSG00000115073.7	ACTR1B	2	97658891	2_57	0	0.0159567761275188	5.18804212909953	2.60529928165113e-07	-0.347348607189833	3
ENSG00000228486.10	LINC01125	2	97663552	2_57	0	0.0150136084074695	4.70035545893031	2.22087829693068e-07	-0.00735028651426602	2
ENSG00000115085.13	ZAP70	2	97713755	2_57	0	0.0450926054409624	15.3423520170511	2.17723970757642e-06	2.50229160597144	1
ENSG00000075568.16	TMEM131	2	97995803	2_57	0	0.0175068194302754	6.2294212010826	3.43213152698258e-07	-1.49982720498162	1
ENSG00000144191.11	CNGA3	2	98345664	2_57	0	0.0153011255629179	5.00115427718299	2.40825574358469e-07	0.345479632475068	1
ENSG00000040933.15	INPP4A	2	98444410	2_58	0	0.022832599956456	13.0105607670993	9.34889660568678e-07	1.61885875585055	1
ENSG00000183513.8	COA5	2	98608705	2_58	0	0.0317909589657813	16.1170034314995	1.61248951938341e-06	-1.85834048428757	1
ENSG00000071073.12	MGAT4A	2	98731416	2_58	0	0.0179541925223486	10.7610041108338	6.08033697576411e-07	1.40215798009187	2
ENSG00000135951.14	TSGA10	2	99155218	2_58	0	0.00975809045902187	5.07044204380423	1.55711122851858e-07	0.390701785078358	2
ENSG00000144182.16	LIPT1	2	99155127	2_58	0	0.00939776079008658	4.71983223061708	1.39591804580525e-07	0.187161406371847	2
ENSG00000158411.11	MITD1	2	99180175	2_58	0	0.0119602498273574	6.9676234226145	2.62261110284737e-07	-0.889719958695354	1
ENSG00000144214.9	LYG1	2	99306625	2_58	0	0.0141674247207475	8.54796992502531	3.81120994316389e-07	1.28392195250066	2
ENSG00000115514.11	TXNDC9	2	99340840	2_58	0	0.0294125936582771	15.3862443901637	1.42421292627262e-06	1.90680997769196	1
ENSG00000135945.9	REV1	2	99488850	2_58	0	0.0130948756320256	7.81315083241691	3.2198568214643e-07	1.04622166110807	2
ENSG00000170500.12	LONRF2	2	100334113	2_58	0	0.00940000297251242	4.72205238599835	1.39690787416504e-07	0.076634703054391	1
ENSG00000115526.10	CHST10	2	100416354	2_58	0	0.00938222683219725	4.704418687001	1.38905956290309e-07	-0.146566324377587	1
ENSG00000115539.13	PDCL3	2	100562583	2_58	0	0.00935102603289517	4.67337225983153	1.37530371492081e-07	-0.135609763937327	3
ENSG00000071082.10	RPL31	2	101001757	2_58	0	0.0822968982409194	25.1427097955338	6.51185202875184e-06	-2.37455727828576	1
ENSG00000158435.7	CNOT11	2	101252764	2_59	0	0	74.4392442909889	0	0.68827984097412	2
ENSG00000163162.8	RNF149	2	101305898	2_59	0	0	23.023688179344	0	0.774223220237415	2
ENSG00000196460.12	RFX8	2	101421393	2_59	0	0	33.8522606015073	0	1.91090690301378	2
ENSG00000071054.16	MAP4K4	2	101699471	2_59	0	0	6.40285361079516	0	-0.484972460122874	1
ENSG00000115590.13	IL1R2	2	101991888	2_59	0	0	106.388967345707	0	-1.76398589240442	1
ENSG00000115594.11	IL1R1	2	102064141	2_59	0	0	40.5972899866297	0	-0.627050834269532	1
ENSG00000115598.9	IL1RL2	2	102186984	2_60	0	0.0207857300711045	4.83634417937333	3.16367204326024e-07	0.379967972915171	2
ENSG00000115602.16	IL1RL1	2	102311266	2_60	0	0.0205160733194377	4.75441387872392	3.0697301600248e-07	0.373126518922568	1
ENSG00000115604.10	IL18R1	2	102311189	2_60	0	0.0258263137950431	6.79324663666236	5.52139451668785e-07	0.81925423940656	2
ENSG00000115607.9	IL18RAP	2	102418584	2_60	0	0.0259238592355541	7.01560892289358	5.72366227234875e-07	1.15272922968431	2
ENSG00000135953.10	MFSD9	2	102735320	2_60	0	0.0210121174176773	4.90985176768064	3.24673747131102e-07	-0.0666061926920904	1
ENSG00000170417.15	TMEM182	2	102735320	2_60	0	0.0210121174176773	4.90985176768064	3.24673747131102e-07	-0.0666061926920904	1
ENSG00000135973.2	GPR45	2	105240850	2_62	0	0.0279916922345969	5.71280075752228	5.03253965653102e-07	0.545919234737315	2
ENSG00000135972.8	MRPS9	2	105042423	2_62	0	0.0250852635573435	4.68415050545936	3.69792827066573e-07	0.105288473682695	2
ENSG00000135966.12	TGFBRAP1	2	105330291	2_62	0	0.0398882409125049	9.04585795766613	1.1355430977287e-06	1.14545859808898	1
ENSG00000135974.9	C2orf49	2	105337683	2_62	0	0.0601421158586503	12.9359022152613	2.44841144333798e-06	-1.50948756563218	1
ENSG00000071051.13	NCK2	2	105744677	2_63	0	0.0289257409354575	4.94540919516177	4.50189848748021e-07	-0.188244230459732	1
ENSG00000119147.9	C2orf40	2	106021372	2_63	0	0.0560815186432247	11.1955656717707	1.97594467714916e-06	1.37081253660342	3
ENSG00000115652.14	UXS1	2	106194127	2_63	0	0.0280070433901695	4.64232006467168	4.09177097636266e-07	0.137325718151335	2
ENSG00000115665.8	SLC5A7	2	107986299	2_65	0	0.0874859072079776	20.7900286609209	5.72403342925823e-06	2.1272453421545	2
ENSG00000198203.9	SULT1C2	2	108287884	2_65	0	0.022579897995212	7.9653649755949	5.6602632427465e-07	0.788656563121139	3
ENSG00000135968.20	GCC2	2	108429182	2_65	0	0.0160007483921489	4.74340533235246	2.38857843630447e-07	0.306656223750795	3
ENSG00000169756.16	LIMS1	2	108533708	2_65	0	0.0324492208414531	11.3688461183313	1.16099309027181e-06	-1.21215450344394	1
ENSG00000153201.15	RANBP2	2	108719562	2_65	0	0.0990637839723335	21.990168387103	6.85571004807244e-06	2.37078708198395	1
ENSG00000163006.11	CCDC138	2	108786645	2_65	0	0.0922678352383253	21.303103192411	6.18588976196183e-06	-2.36913336022925	2
ENSG00000186522.14	SEPT10	2	109574715	2_65	0	0.0266034175390758	9.5027875333625	7.95604853236047e-07	-1.20518083218641	2
ENSG00000198142.4	SOWAHC	2	109614275	2_65	0	0.179774797419645	27.8563849847223	1.57602295092181e-05	3.28355776623993	1
ENSG00000115008.5	IL1A	2	112784230	2_66	0	0.0211776575128904	8.24728593228164	5.49664825257084e-07	-0.91423842383404	2
ENSG00000144061.12	NPHP1	2	110205149	2_66	0	0.0150583809011723	5.12149659059863	2.42708027106785e-07	-0.32164760392141	1
ENSG00000169679.14	BUB1	2	110678318	2_66	0	0.015303639671199	5.23890541113825	2.52315692905689e-07	-0.348506680639042	1
ENSG00000153093.18	ACOXL	2	110732658	2_66	0	0.0147468742793232	4.89659613681084	2.27249657364405e-07	-0.205665708696637	1
ENSG00000153208.16	MERTK	2	111901533	2_66	0	0.0153633019169026	7.73288347326011	3.73882385392226e-07	1.71476024686845	1
ENSG00000153214.9	TMEM87B	2	112055265	2_66	1	0.637442225470784	25.5391001730473	5.12336614199304e-05	-4.72981766785684	2
ENSG00000144152.12	FBLN7	2	112140392	2_66	0	0.0147376123385501	5.0150000760913	2.32598573107602e-07	0.249755663954075	2
ENSG00000144161.12	ZC3H8	2	112257028	2_66	0	0.0152803704542549	7.37543346097321	3.54674860251572e-07	-1.68965233547352	3
ENSG00000188177.13	ZC3H6	2	112274635	2_66	0	0.0172287925310543	9.06681449594132	4.91607551338862e-07	-2.09863960740336	1
ENSG00000169629.11	RGPD8	2	112431756	2_66	0	0.0142908472015503	4.87641512649575	2.19314637940291e-07	0.544066052533733	3
ENSG00000114999.7	TTL	2	112481811	2_66	0	0.0258502353617239	10.3719775024573	8.43791296427508e-07	-1.39476520278367	1
ENSG00000125630.15	POLR1B	2	112541009	2_66	0	0.030346353230078	11.1285273885983	1.06280400267188e-06	-1.12079829988919	2
ENSG00000125611.15	CHCHD5	2	112582142	2_66	0	0.0166672154251458	5.82294885226161	3.05432324786627e-07	0.183656912661574	1
ENSG00000144136.10	SLC20A1	2	112646085	2_66	0	0.0186468568771467	7.29394370608214	4.28032768611186e-07	0.857513326159051	1
ENSG00000169607.12	CKAP2L	2	112765001	2_66	0	0.0158275793921324	5.45653337326322	2.71794265913706e-07	0.248427187528074	1
ENSG00000125637.15	PSD4	2	113174854	2_67	0	0.0117253598576735	7.58257586262812	2.7980271101992e-07	0.788933668049927	1
ENSG00000125618.16	PAX8	2	113234393	2_67	0	0.0122187651269474	8.03507943196797	3.08977222491558e-07	1.20263954264973	2
ENSG00000115084.13	SLC35F5	2	113754647	2_67	0	0.112653206349435	32.8039822166398	1.16299835021253e-05	3.99936412103043	2
ENSG00000115091.11	ACTR3	2	113889855	2_67	0	0.0126655085100359	8.42457562436365	3.35799185104889e-07	1.07050868593015	1
ENSG00000088205.12	DDX18	2	117812637	2_69	0	0.00926058955629616	4.67734969272741	1.36316193393683e-07	0.117424767605293	2
ENSG00000125633.10	CCDC93	2	118013438	2_69	0	0.010715045852981	6.03695420039804	2.0357333367829e-07	0.657281674898734	2
ENSG00000125629.14	INSIG2	2	118088243	2_69	0	0.015272003289529	9.34354337350643	4.49072632086605e-07	1.25493380087262	2
ENSG00000163064.6	EN1	2	118848184	2_69	0	0.0100045672545903	5.39743651020212	1.69939690983271e-07	-0.444311838439462	1
ENSG00000019169.10	MARCO	2	118925693	2_69	0	0.0148260852760088	9.06678149316263	4.23046997351938e-07	-0.990334501360942	2
ENSG00000115107.19	STEAP3	2	119237470	2_69	0	0.0145613515315942	8.89854542168944	4.07783530671771e-07	-1.02404276262538	1
ENSG00000186132.14	C2orf76	2	119318381	2_69	0	0.00922685329810779	4.6433460215562	1.34832205269647e-07	0.0879877727666626	1
ENSG00000155368.16	DBI	2	119367787	2_69	0	0.00987068213277931	5.27187454078714	1.63765044141071e-07	-0.375177938269877	1
ENSG00000171227.6	TMEM37	2	119427493	2_69	0	0.00932131366900368	4.73824637217926	1.38996458505956e-07	0.0786825962787202	2
ENSG00000080293.9	SCTR	2	119469018	2_69	0	0.00922681250835811	4.64330497504749	1.34830417316193e-07	0.159347932597357	2
ENSG00000088179.8	PTPN4	2	119760017	2_69	0	0.092345782051178	26.3468210774754	7.6569226412946e-06	-2.8617134824149	1
ENSG00000115109.13	EPB41L5	2	120009166	2_69	0	0.0147889453639831	9.04337636950496	4.20897924289056e-07	1.51498382692296	2
ENSG00000226479.3	TMEM185B	2	120221746	2_69	0	0.0123592050968867	7.3682333585213	2.8659122239118e-07	-1.29783913485168	1
ENSG00000144118.13	RALB	2	120243541	2_69	0	0.0694106011199022	23.6055561408346	5.15642868856074e-06	-2.71404493252078	1
ENSG00000163083.5	INHBB	2	120590036	2_70	0	0.29966079418432	30.9379397879816	2.91763049632522e-05	-3.12863442290214	1
ENSG00000074047.21	GLI2	2	120758731	2_70	0	0.0205193586737437	4.85131911035932	3.13279948848008e-07	-0.255184572955283	1
ENSG00000115112.7	TFCP2L1	2	121285174	2_70	0	0.020950439969167	5.04593963641505	3.32693389983301e-07	0.269943837656678	1
ENSG00000074054.17	CLASP1	2	121649389	2_70	0	0.0406146738465607	11.265589665717	1.43994489435941e-06	-1.30484142877001	1
ENSG00000136732.14	GYPC	2	126607499	2_73	0	0.0191977499445365	5.06605237951757	3.06075790667946e-07	-0.282671585719698	1
ENSG00000186684.12	CYP27C1	2	127178739	2_74	0	0.0181796845512791	6.14441407963362	3.51540845182679e-07	0.764680867975564	1
ENSG00000163161.12	ERCC3	2	127292558	2_75	0	0.0178178189651479	4.69532839136117	2.63287043622401e-07	-0.226600695254353	1
ENSG00000169967.16	MAP3K2	2	127388669	2_75	0	0.0496498641800044	14.152758024087	2.21140414807803e-06	1.70142220799502	1
ENSG00000115718.17	PROC	2	127418464	2_75	0	0.0265093612871838	8.52932742655935	7.11578838621536e-07	-1.11302330816802	1
ENSG00000163166.14	IWS1	2	127526967	2_75	0	0.0255282685615756	7.84503664681442	6.30268076547521e-07	0.951154369578712	1
ENSG00000169994.18	MYO7B	2	127514382	2_75	0	0.0188771215681099	5.31479378421297	3.15741134254874e-07	-0.572248006740577	3
ENSG00000144230.16	GPR17	2	127648067	2_75	0	0.0216046927825179	6.42929220404173	4.37139683142805e-07	-0.660340981241804	3
ENSG00000072163.19	LIMS2	2	127648067	2_75	0	0.0314670048237463	10.4080469972631	1.03070320143462e-06	-1.44762534273011	2
ENSG00000136709.11	WDR33	2	127810657	2_75	0	0.0274361923067572	8.69319431183267	7.5060628945489e-07	-1.25447919187715	1
ENSG00000144231.10	POLR2D	2	127857816	2_75	0	0.0202800297740749	5.67308615162442	3.62073667257801e-07	0.0748168828645262	1
ENSG00000136715.17	SAP130	2	128028089	2_75	0	0.0200373052497499	5.7406936581862	3.62003408845775e-07	0.372811261537897	1
ENSG00000136720.6	HS6ST1	2	128316388	2_75	0	0.0178001652732532	4.77403022743473	2.67434956185744e-07	-0.293979042408106	1
ENSG00000233087.7	WTH3DI	2	131364366	2_78	0	0.0819496132344916	13.9324828954699	3.59322489938735e-06	1.87106880464396	1
ENSG00000222014.5	RAB6C	2	129979360	2_78	0	0.0312865145409104	4.79718708268182	4.72337919956294e-07	-0.200633462622595	2
ENSG00000136699.19	SMPD4	2	130182517	2_78	0	0.07736668209302	13.3802834474398	3.25782881031418e-06	-1.64094737171683	1
ENSG00000152082.13	MZT2B	2	130181775	2_78	0	0.0773068379366065	13.3728635219027	3.25350363185385e-06	-1.64037425307844	1
ENSG00000136710.9	CCDC115	2	130342923	2_78	0	0.0822663296783096	13.9696311852693	3.61672955988519e-06	-1.50214887799313	1
ENSG00000136718.9	IMP4	2	130342325	2_78	0	0.0777639557008908	13.4293049768785	3.28655462186387e-06	1.45584492310964	2
ENSG00000072135.12	PTPN18	2	130356469	2_78	0	0.0309573198729439	4.69774786271407	4.57680102432945e-07	-0.1427352391061	1
ENSG00000075886.10	TUBA3D	2	131475744	2_78	0	0.0312255603445321	4.77885482392913	4.69616180071242e-07	-0.307587738368753	1
ENSG00000150551.10	LYPD1	2	132647469	2_79	0	0.0202293139000799	4.96308210153178	3.1596689811538e-07	0.309247880029139	1
ENSG00000152127.8	MGAT5	2	134120375	2_79	0	0.027106381514757	7.70553131194406	6.57329479771967e-07	-0.992478074668677	2
ENSG00000144229.11	THSD7B	2	136765297	2_81	0	0.0675196495559695	16.4016522448857	3.4851923554497e-06	-1.26572551213346	2
ENSG00000144227.4	NXPH2	2	138778358	2_82	0	0.026654322883404	4.71102031801461	3.95176950303184e-07	0.138848819323531	2
ENSG00000150540.13	HNMT	2	137963983	2_82	0	0.0269942411470513	4.82993961260775	4.10319160823874e-07	0.181467974347796	1
ENSG00000144228.8	SPOPL	2	138501652	2_82	0	0.0308843148811989	6.09438920770881	5.92348279799654e-07	-0.652149501742563	1
ENSG00000168702.17	LRP1B	2	142131284	2_85	0	0.0184906863869004	5.20575580827957	3.02932451071215e-07	-0.453932709602872	1
ENSG00000115919.14	KYNU	2	142877245	2_85	0	0.0179715878026503	4.93947555190887	2.79367745426257e-07	-0.271549256397096	2
ENSG00000075884.13	ARHGAP15	2	143385180	2_85	0	0.0249537779080467	8.01271389080733	6.2925244960544e-07	1.12379319983647	1
ENSG00000121989.14	ACVR2A	2	147844091	2_88	0	0.0312314372424487	12.9524238008889	1.2730691386263e-06	-1.63632822303064	1
ENSG00000115947.13	ORC4	2	148018368	2_88	0	0.0231638615473655	10.1479108370575	7.39769764108744e-07	-1.42990865486989	4
ENSG00000150556.16	LYPD6B	2	149057642	2_88	0	0.0610991380461304	19.2970382270876	3.71051946637424e-06	2.06047154879613	2
ENSG00000187123.14	LYPD6	2	149329628	2_88	0	0.0433246454794616	16.0370940590318	2.18660163091049e-06	1.72861756466956	2
ENSG00000184898.6	RBM43	2	151261518	2_90	0	0.0241476798426956	6.88927754999937	5.23549880174145e-07	-0.919522605981513	2
ENSG00000123609.10	NMI	2	151291765	2_90	0	0.129072761636259	22.8639475714832	9.28741370669755e-06	2.36914356461086	1
ENSG00000123610.4	TNFAIP6	2	151339819	2_90	0	0.0197641601307447	5.01324377474756	3.11821574987474e-07	-0.612818815013304	2
ENSG00000080345.17	RIF1	2	151409959	2_90	0	0.0242668118658633	6.93541308721032	5.29656163571124e-07	-0.920443119636661	2
ENSG00000183091.19	NEB	2	151746978	2_91	0	0.0490286010627357	13.9530099695986	2.15291250282868e-06	-1.4587306310331	1
ENSG00000162980.16	ARL5A	2	151828599	2_91	0	0.0182947125218497	4.74203471330733	2.73023036212257e-07	0.0753823987717514	1
ENSG00000182389.19	CACNB4	2	152083033	2_91	0	0.036209561833644	11.2230185784548	1.27891571837552e-06	2.17434985479859	2
ENSG00000115145.9	STAM2	2	152200332	2_91	0	0.0190152888055609	5.09600035261965	3.04958925641543e-07	0.220297723355219	1
ENSG00000157827.19	FMNL2	2	152335141	2_91	0	0.0284200119944816	8.89530257518354	7.9559850035329e-07	-1.12911917821359	1
ENSG00000196504.15	PRPF40A	2	152717014	2_91	0	0.093104104287711	20.190935824119	5.91608286484279e-06	2.30866960263456	2
ENSG00000177917.10	ARL6IP6	2	152717578	2_91	0	0.050141328095042	14.2248187762217	2.24466507219751e-06	-1.96190338977016	2
ENSG00000144278.14	GALNT13	2	153872211	2_92	0	0.0319562672552708	4.69917627623095	4.72592423581967e-07	-0.159871792690113	2
ENSG00000162989.4	KCNJ3	2	154797954	2_93	0	0.0952207025114669	19.5180163883164	5.84892474091848e-06	-2.45108918893871	1
ENSG00000115159.15	GPD2	2	156437527	2_93	0	0.0264465577084775	7.35819817976517	6.12420340236704e-07	-0.736337557353588	1
ENSG00000115165.9	CYTIP	2	157488690	2_94	0	0.0235967857480242	6.117923650957	4.54324205562801e-07	-0.597097621979678	1
ENSG00000123612.15	ACVR1C	2	157657998	2_94	0	0.128725315279796	22.2824013404841	9.02682306987407e-06	-2.30615985859124	1
ENSG00000153237.17	CCDC148	2	158456264	2_95	0	0.111945663701976	31.1561345950425	1.09763973565404e-05	5.22330477996363	1
ENSG00000144283.21	PKP4	2	158457154	2_95	0	0.0189574413234085	6.2804048159289	3.74693649128648e-07	-1.09237919475076	1
ENSG00000163331.11	DAPL1	2	158837569	2_96	0	0.0098266649589982	6.34341394927237	1.96172522063405e-07	0.736080067360753	1
ENSG00000115183.14	TANC1	2	158968191	2_96	0	0.0123248171124247	8.62555800271219	3.34562035020925e-07	1.25192356193847	2
ENSG00000196151.10	WDSUB1	2	159286074	2_96	0	0.00848528134428273	4.96543064101861	1.32596524306744e-07	0.388856469980704	3
ENSG00000136536.14	MARCH7	2	159712509	2_96	0	0.00901425458752103	5.42056805069464	1.53774241765467e-07	-0.627707139346675	2
ENSG00000241399.6	CD302	2	159797209	2_96	0	0.114681583622886	28.8842822314958	1.04247160637422e-05	3.2421006817131	3
ENSG00000153246.12	PLA2R1	2	160061840	2_96	0	0.0105733624917838	7.27314902965257	2.42016280352985e-07	-1.27069822918975	3
ENSG00000115221.10	ITGB6	2	160270221	2_96	0	0.0164570564379317	11.8958092675607	6.16105554898184e-07	2.10431406602025	2
ENSG00000153250.19	RBMS1	2	160494127	2_96	0	0.00908105840840456	5.49805371433237	1.57128303380596e-07	-0.390508503803193	2
ENSG00000136560.13	TANK	2	161136430	2_97	0	0	22.6734776849032	0	-0.170210875366433	2
ENSG00000115233.11	PSMD14	2	161308497	2_97	0	0	1667.06282485698	0	1.49491370104441	1
ENSG00000197635.9	DPP4	2	162074215	2_97	0	0	40.5167228589052	0	1.92388570890523	1
ENSG00000115267.5	IFIH1	2	162274962	2_97	0	0	28.0435402545452	0	1.0096934021399	2
ENSG00000182263.13	FIGN	2	163614686	2_99	0	0.00578233688043739	7.09707047946519	1.29149129126541e-07	0.123558555280882	3
ENSG00000115290.9	GRB14	2	164562859	2_100	0	0.0267731447966996	8.3889152810405	7.06828689824654e-07	-1.26001488398117	2
ENSG00000082438.15	COBLL1	2	164735880	2_100	0	0.0335853459381835	10.5190395950261	1.11182104312267e-06	1.66797398902612	1
ENSG00000169507.9	SLC38A11	2	164935829	2_100	0	0.0197181279440026	5.52308063049568	3.42733090746793e-07	0.805878586723432	2
ENSG00000136531.15	SCN2A	2	165292137	2_100	0	0.0198426631410279	5.58194194608575	3.48573404926305e-07	-0.738693287106348	1
ENSG00000178662.15	CSRNP3	2	165469352	2_100	0	0.0217663452933596	6.44809008420026	4.41698154092131e-07	-0.708622990517664	2
ENSG00000115339.13	GALNT3	2	165794201	2_100	0	0.0199553640912785	5.63491928451423	3.53880253112307e-07	-0.927442369322202	2
ENSG00000123607.14	TTC21B	2	165857585	2_100	0	0.0188936506450884	5.12342112817096	3.04638584890597e-07	0.770450935711569	2
ENSG00000169432.14	SCN9A	2	166375953	2_101	0	0.0946551635636411	21.5049652008985	6.40607513523499e-06	2.13550073882478	2
ENSG00000136546.13	SCN7A	2	166494973	2_101	0	0.015963905593351	4.67692002473945	2.3496764711882e-07	-0.1054778836027	2
ENSG00000163092.19	XIRP2	2	166888047	2_102	0	0.0182172519009958	8.83881188199705	5.06740631305523e-07	1.08768763932293	1
ENSG00000172292.14	CERS6	2	168456065	2_102	0	0.0172380386036723	8.1418731038655	4.41693646250353e-07	-0.857006321706637	1
ENSG00000163072.15	NOSTRIN	2	168786836	2_102	0	0.0590727165508779	19.3271983396281	3.59306290161398e-06	1.87491490408591	3
ENSG00000152254.10	G6PC2	2	168864871	2_102	0	0.0137085455150796	6.3889729403011	2.75633119793078e-07	0.723451570260744	2
ENSG00000152253.8	SPC25	2	168857840	2_102	0	0.0220284389318269	10.1190011055803	7.01504301772329e-07	-1.0618615521697	2
ENSG00000073734.8	ABCB11	2	169024106	2_102	0	0.0145486492268274	6.51805763361395	2.98435060303549e-07	-0.554750366959378	1
ENSG00000163093.11	BBS5	2	169478998	2_103	0	0.0321059590816931	8.18671390404577	8.27188018457113e-07	1.41794384591809	2
ENSG00000239474.6	KLHL41	2	169509786	2_103	0	0.0227804639801448	4.96587786411913	3.56014406784381e-07	-0.230082420524534	1
ENSG00000138399.17	FASTKD1	2	169573525	2_103	0	0.02250701147615	4.85273836977142	3.43727028390512e-07	-0.171186427738287	2
ENSG00000154479.12	CCDC173	2	169694539	2_103	0	0.112587097136325	20.1507150898098	7.13983306955326e-06	-2.77180445556628	1
ENSG00000213160.9	KLHL23	2	169694695	2_103	0	0.0220049291486204	4.64145605474695	3.21427618947808e-07	-0.151291319063426	1
ENSG00000138385.15	SSB	2	169796587	2_103	0	0.0247128632766396	5.72911774257787	4.45573945467554e-07	0.857009611413762	1
ENSG00000138382.14	METTL5	2	169824369	2_103	0	0.0229605794456857	5.03971752216837	3.64164839943985e-07	-0.396159993095428	2
ENSG00000204334.7	ERICH2	2	170787538	2_104	0	0.233413201799771	36.4944173623861	2.68077783580118e-05	3.22369636409418	1
ENSG00000128683.13	GAD1	2	170815174	2_104	0	0.0117806608483827	12.001886162009	4.44967334527734e-07	1.32032350966772	2
ENSG00000115806.12	GORASP2	2	170929058	2_104	0	0.0145394700089049	14.3909338857969	6.58485972269986e-07	2.29234294918081	1
ENSG00000198586.13	TLK1	2	171231129	2_104	0	0.0502928237326388	24.3818119652226	3.8590550282586e-06	2.58604469122805	1
ENSG00000123600.19	METTL8	2	171429503	2_104	0	0.00532435652749452	4.96804833341444	8.3245720188962e-08	-0.614729482736803	1
ENSG00000115827.13	DCAF17	2	171434071	2_104	0	0.00708849152579316	8.30953971610333	1.85370134949804e-07	1.02205404336315	2
ENSG00000071967.11	CYBRD1	2	171522379	2_104	0	0.0519827148558104	20.1336123234585	3.29374241843619e-06	3.1635067384019	3
ENSG00000115840.13	SLC25A12	2	171996365	2_104	0	0.00536926843167007	6.65427487217182	1.12441033021795e-07	0.93967162685535	3
ENSG00000172878.13	METAP1D	2	171999938	2_104	0	0.00581978270965866	16.0706174077653	2.9433933584865e-07	-2.90845229818997	1
ENSG00000144355.14	DLX1	2	172084313	2_104	0	0.0193194302631862	17.1654415624887	1.04365814813755e-06	1.92866256459476	2
ENSG00000091409.14	ITGA6	2	172389640	2_105	0	0.121135486321582	32.0774223321989	1.22286868274001e-05	2.8000510795962	1
ENSG00000152256.13	PDK1	2	172555077	2_105	0	0.029212768884142	19.6027437566007	1.802181633769e-06	-2.08148285441699	2
ENSG00000091428.17	RAPGEF4	2	172969720	2_105	0	0.0199878914293905	16.3481418996259	1.02835805485373e-06	-1.8202443215985	1
ENSG00000144354.13	CDCA7	2	173355045	2_105	0	0.00630486805747932	5.84831700334288	1.16042180631525e-07	-0.87183243139028	1
ENSG00000172845.14	SP3	2	173963364	2_105	0	0.0064962013680212	6.27776583664933	1.28343407214884e-07	0.977533798182278	1
ENSG00000138433.15	CIR1	2	174396697	2_105	0	0.00852301461293836	12.7809752744485	3.4282004013082e-07	-2.5893589929909	1
ENSG00000144306.14	SCRN3	2	174384741	2_105	0	0.0115255854437544	10.3565222460466	3.75652177618388e-07	0.691700660450358	1
ENSG00000163328.13	GPR155	2	174487330	2_105	0	0.00594198185312034	5.45146220159398	1.01942035268928e-07	0.863627981891535	1
ENSG00000115935.17	WIPF1	2	174703991	2_105	0	0.0497796633860244	26.640502976614	4.17352817151075e-06	-2.87247717516204	1
ENSG00000170166.5	HOXD4	2	176151087	2_107	0	0.00684427384684327	7.80661157028033	1.68150794019694e-07	0.396605780107949	1
ENSG00000128656.13	CHN1	2	174776891	2_107	0	0.00585051455191654	7.31650826427222	1.3471219266899e-07	-1.03279337701581	2
ENSG00000115966.16	ATF2	2	175168302	2_107	0	0.00487751630169575	5.55502237908803	8.52694606843236e-08	-0.484245571192424	2
ENSG00000154518.9	ATP5G3	2	175182595	2_107	0	0.0425723167490878	24.0317943213221	3.21975226085668e-06	-2.34659933995141	2
ENSG00000144320.13	LNPK	2	175944877	2_107	0	0.00484164234113904	5.28686340175076	8.05563476706347e-08	-0.210502977051305	2
ENSG00000128709.12	HOXD9	2	176122492	2_107	0	0.00701485808430236	8.24591485940221	1.82039950760483e-07	-0.0685703303672579	1
ENSG00000128652.11	HOXD3	2	176136417	2_107	0	0.0289600556537388	25.9660977446394	2.36654656053166e-06	3.59611319646852	3
ENSG00000128654.13	MTX2	2	176269444	2_107	0	0.00788946070743779	9.04679009875123	2.24621232187589e-07	-0.645995918705196	1
ENSG00000175879.8	HOXD8	2	177124686	2_107	0	0.0528213630592123	26.1159576765725	4.34134733810828e-06	2.78301725885733	1
ENSG00000128710.5	HOXD10	2	177071902	2_107	0	0.0798128060934007	29.8655063711739	7.50155739623648e-06	2.9813676742601	1
ENSG00000018510.13	AGPS	2	177392663	2_107	0	0.0229500497474996	19.2564909131868	1.39081624281649e-06	-2.08580742357049	1
ENSG00000155636.14	RBM45	2	178112094	2_108	0	0.00722882893540255	4.80214905387468	1.09247764096645e-07	-0.263678450399937	2
ENSG00000079156.16	OSBPL6	2	178193688	2_108	0	0.00802779013107424	5.77825305590298	1.45982750357281e-07	-0.521824059733589	1
ENSG00000180228.12	PRKRA	2	178451344	2_108	0	0.0444834619945098	21.8102293571105	3.05328810557402e-06	-2.15070204825833	1
ENSG00000204311.12	DFNB59	2	178447910	2_108	0	0.00734558811682451	4.95131680788548	1.14460664245413e-07	0.218345941556334	2
ENSG00000079150.17	FKBP7	2	178478636	2_108	0	0.0128975769585316	10.1976146646808	4.13919321019314e-07	1.25203908398748	1
ENSG00000116095.10	PLEKHA3	2	178480456	2_108	0	0.00719142629051062	4.75385264227518	1.07589458741262e-07	0.347626442384061	1
ENSG00000155657.26	TTN	2	178830510	2_108	0	0.0707163489238851	26.2153317897749	5.83423827867199e-06	-2.61173819897616	2
ENSG00000163510.13	CWC22	2	180007524	2_108	0	0.0075877180028795	5.25327013261351	1.25443998688359e-07	-0.526608439229975	1
ENSG00000170035.15	UBE2E3	2	180964569	2_109	0	0	42.4493300706416	0	3.10097987173886	2
ENSG00000115232.13	ITGA4	2	181447545	2_110	0	0.012077459884223	5.84244668103041	2.22064601597011e-07	-0.238555726612064	1
ENSG00000138434.16	SSFA2	2	181892173	2_110	0	0.0104736145291027	5.09733340896612	1.68015210671866e-07	-0.0244098626475879	1
ENSG00000150722.10	PPP1R1C	2	181953928	2_110	0	0.0104650698484673	4.79420849329339	1.57894870718954e-07	-0.101192237013072	1
ENSG00000077232.17	DNAJC10	2	182714222	2_110	0	0.0141101133529076	7.26450101513772	3.22585814107472e-07	0.534326759509622	1
ENSG00000163002.12	NUP35	2	183128628	2_110	0	0.025548261889447	13.2879526197748	1.06838653016034e-06	1.72280625288615	1
ENSG00000170396.7	ZNF804A	2	184598393	2_112	0	0.0229042527435016	15.0688653028279	1.0861896292533e-06	1.82991701516343	2
ENSG00000188738.14	FSIP2	2	185738225	2_112	0	0.00847648964236747	5.78760432467264	1.54391661827102e-07	0.908677853254566	1
ENSG00000065548.17	ZC3H15	2	186486293	2_112	0	0.010373758706516	7.66960197582406	2.50390554555465e-07	0.984267391041808	1
ENSG00000138448.11	ITGAV	2	186591184	2_112	0	0.0075100237855652	4.66023493055661	1.10143303230807e-07	-0.127738156352731	1
ENSG00000144369.12	FAM171B	2	186694233	2_112	0	0.0430269186769383	20.9962307282435	2.84308966076388e-06	-2.39032523701731	2
ENSG00000163012.3	ZSWIM2	2	186849139	2_112	0	0.0693309089011065	25.5289303356854	5.57017045716529e-06	2.65707941495707	1
ENSG00000064989.12	CALCRL	2	187448790	2_112	0	0.0086470155277254	5.97310592375533	1.62545678957498e-07	0.650455719730241	1
ENSG00000003436.15	TFPI	2	187537736	2_112	0	0.0297911619628906	17.5353939898709	1.64403835179209e-06	1.88581519210417	1
ENSG00000168542.14	COL3A1	2	188974074	2_112	0	0.00749481778321304	4.64136039420427	1.09475098411925e-07	0.0170108239139047	1
ENSG00000204262.11	COL5A2	2	189180039	2_113	0	0.0173175030808806	7.92683019894636	4.32010002680913e-07	1.34792118780727	2
ENSG00000115368.9	WDR75	2	189462146	2_113	0	0.0377910528500798	15.2481154995444	1.8134857112968e-06	-1.88239731947923	1
ENSG00000138381.9	ASNSD1	2	189661479	2_113	0	0.177932454707701	30.1893966417452	1.69051324314097e-05	3.93802517284125	1
ENSG00000151687.14	ANKAR	2	189674604	2_113	0	0.0159605791964977	7.16432276091427	3.59859327702698e-07	0.641006447606335	1
ENSG00000128694.11	OSGEPL1	2	189761107	2_113	0	0.0213952600145163	9.90477936584581	6.66916324951651e-07	-1.73832867883945	1
ENSG00000128699.13	ORMDL1	2	189783978	2_113	0	0.164140266912762	29.3808761912992	1.51771019725028e-05	-3.89803835261635	3
ENSG00000064933.17	PMS1	2	189781481	2_113	0	0.0363084273756336	14.867785037226	1.69887992994786e-06	-2.66382903504889	2
ENSG00000187699.10	C2orf88	2	189832346	2_113	0	0.0137166776680515	5.74946293829603	2.48190518102101e-07	0.56691204065115	2
ENSG00000198130.15	HIBCH	2	190344069	2_113	0	0.0200652402532969	9.30428593285009	5.87538575841713e-07	-2.09321472023628	1
ENSG00000151689.12	INPP1	2	190352531	2_113	0	0.0264136251340703	11.8799562923775	9.87533475946798e-07	2.34999315878285	1
ENSG00000151690.14	MFSD6	2	190408058	2_113	0	0.139168076452588	27.7537872118663	1.21554447168246e-05	3.52518484368318	1
ENSG00000189362.11	NEMP2	2	190534430	2_113	0	0.0121854740082852	4.6449821085395	1.78129335122635e-07	0.392791858215393	2
ENSG00000115419.12	GLS	2	190967766	2_113	0	0.120259886763457	26.3172011185231	9.96023221248108e-06	3.68026124586852	1
ENSG00000115415.18	STAT1	2	191021817	2_113	0	0.0166062586015334	7.53482077079726	3.93780038130329e-07	-1.84829392119505	1
ENSG00000138378.17	STAT4	2	191243882	2_114	0	0.0128471932522054	5.64552037580675	2.28255478380296e-07	-0.514086648472346	1
ENSG00000173559.12	NABP1	2	191655950	2_114	0	0.0180498602012286	8.78147951778903	4.98827639167546e-07	-0.972572762137474	2
ENSG00000144339.11	TMEFF2	2	192276910	2_114	0	0.0341432842869697	14.9840607666684	1.61006642411925e-06	-1.64741394101563	1
ENSG00000196950.13	SLC39A10	2	195575506	2_115	0	0.0271951148951944	7.41226239228337	6.34381714758822e-07	0.820614117666554	1
ENSG00000118997.13	DNAH7	2	196068464	2_117	0	0.0749034544310255	20.3163954330982	4.78913939565124e-06	2.85819268494302	2
ENSG00000081320.10	STK17B	2	196205989	2_117	0	0.0501587796640035	16.4995877367227	2.60452798653414e-06	1.78774349225893	1
ENSG00000138411.10	HECW2	2	196593392	2_117	0	0.0196514870369765	7.6849307644806	4.75274323213091e-07	0.726179342999034	2
ENSG00000119041.10	GTF3C3	2	196799713	2_117	0	0.0161633715141692	5.85791230247434	2.97977721263352e-07	-0.662546418994096	1
ENSG00000197121.14	PGAP1	2	196928772	2_117	0	0.0146236409988023	4.92285208914106	2.26558978460705e-07	-0.226061093781153	1
ENSG00000065413.18	ANKRD44	2	196990428	2_117	0	0.0163607686375951	5.97130285570217	3.07455152373075e-07	-0.825552763864271	2
ENSG00000115524.15	SF3B1	2	197439853	2_117	0	0.0185286423125292	7.13452578318405	4.16023327184345e-07	-0.898646068788484	1
ENSG00000115520.8	COQ10B	2	197445117	2_117	0	0.0311795123264298	12.0134922010536	1.17882018217306e-06	1.49546920212458	1
ENSG00000115541.10	HSPE1	2	197499794	2_117	0	0.018976129840977	7.35772915944614	4.39400365894348e-07	0.969178883655984	1
ENSG00000162944.10	RFTN2	2	197678432	2_117	0	0.0191763219563076	7.45590077940391	4.49960516060015e-07	-0.964952340235422	1
ENSG00000115896.15	PLCL1	2	197805147	2_117	0	0.0206648131362018	8.1554301736392	5.303802330847e-07	-1.17093507557438	1
ENSG00000226124.6	FTCDNL1	2	199763777	2_118	0	0.0259447858569023	5.33153192266153	4.35322463360625e-07	0.903600895949929	2
ENSG00000162971.10	TYW5	2	199955035	2_118	0	0.0489429568339266	11.3109002521903	1.74219334074724e-06	1.95700486174031	2
ENSG00000162972.10	MAIP1	2	199954933	2_118	0	0.0327855469645988	7.52980387714699	7.76917800085666e-07	-1.39539598950109	2
ENSG00000196141.13	SPATS2L	2	200306291	2_118	0	0.0403989720486034	9.49724812583393	1.20747201160085e-06	-1.58802527442376	1
ENSG00000155729.12	KCTD18	2	200519526	2_118	0	0.0795496119156163	15.9396347287826	3.99048243846289e-06	-1.82931161260016	1
ENSG00000138356.13	AOX1	2	200585011	2_118	0	0.0278840153337807	6.00799732807854	5.27222598681544e-07	0.733604003226389	1
ENSG00000013441.15	CLK1	2	200864612	2_119	0	0.0221098649693725	5.44296971533099	3.78731110980041e-07	0.940101241922343	1
ENSG00000240344.8	PPIL3	2	200871389	2_119	0	0.0269283541122181	7.07452504817279	5.9953711258695e-07	-1.19814043277009	2
ENSG00000115942.8	ORC2	2	200963642	2_119	0	0.0272199785170374	7.3558133594361	6.30126077466176e-07	1.34054442204098	1
ENSG00000155744.9	FAM126B	2	201071148	2_119	0	0.0221719513971682	5.36757347216143	3.74533690041644e-07	-0.855000693464334	1
ENSG00000003402.19	CFLAR	2	201116120	2_119	0	0.0222012428260968	5.35931217629249	3.74451276795027e-07	-0.837965715241238	1
ENSG00000003400.14	CASP10	2	201183110	2_119	0	0.0579945555459879	12.8278151650962	2.34125593737872e-06	1.4056873721038	2
ENSG00000064012.21	CASP8	2	201277115	2_119	0	0.0219297913557124	4.92533854951641	3.39922225202962e-07	-0.492148484223166	3
ENSG00000155749.12	ALS2CR12	2	201357784	2_119	0	0.0217201511507688	4.89117814571174	3.34337659416391e-07	0.307878768484964	1
ENSG00000082146.12	STRADB	2	201388316	2_119	0	0.0307176180683288	8.09876219444073	7.82915978760459e-07	-1.1880762231913	1
ENSG00000115993.12	TRAK2	2	201451036	2_119	0	0.0257388358764621	6.41646093882159	5.19748720746423e-07	-0.945467606619497	1
ENSG00000155755.18	TMEM237	2	201643412	2_119	0	0.0224575336677636	5.06307983949177	3.57837465328404e-07	0.387553371246003	1
ENSG00000155760.2	FZD7	2	202034208	2_120	0	0.0309786299035395	14.2803335847129	1.39222533475552e-06	1.47519590183278	1
ENSG00000138439.11	FAM117B	2	202633063	2_120	0	0.0135178189967514	6.51698129956797	2.77243948503476e-07	-0.844299233888952	1
ENSG00000163596.16	ICA1L	2	202871528	2_120	0	0.0196567444520991	10.0155907092592	6.19579634272821e-07	-1.4598411202905	2
ENSG00000138380.17	CARF	2	202912242	2_120	0	0.0185853018087312	9.49125264030227	5.55139494272093e-07	1.17399738922288	1
ENSG00000144426.18	NBEAL1	2	203016111	2_120	0	0.0172468597357449	8.79243657053167	4.77230562848599e-07	1.34123792240836	1
ENSG00000178562.17	CD28	2	203706103	2_120	0	0.0229214874260817	11.4540942862458	8.26252000476272e-07	1.47169958227728	1
ENSG00000163600.12	ICOS	2	203937045	2_120	0	0.013457296485002	6.47496524546473	2.74223226264036e-07	-1.07802667710531	1
ENSG00000118257.16	NRP2	2	205681426	2_121	0	0.0608519705784518	14.7642371540168	2.82744804128198e-06	1.73289919228982	1
ENSG00000023228.13	NDUFS1	2	206158198	2_122	0	0.0426771305416667	18.175418390408	2.44111703801322e-06	-2.33746226413795	2
ENSG00000114942.13	EEF1B2	2	206159383	2_122	0	0.0327394308182187	15.7752133574655	1.62538160450972e-06	-2.14288384672015	1
ENSG00000183671.12	GPR1	2	206218906	2_122	0	0.0176084286580751	10.5369511687635	5.83908158288466e-07	-1.70492486465939	1
ENSG00000204186.7	ZDBF2	2	206329500	2_122	0	0.00921812693741808	4.69504099046782	1.36204371389545e-07	0.539673928445599	1
ENSG00000114948.12	ADAM23	2	206432328	2_122	0	0.098469865513227	27.199069270917	8.42881188967611e-06	2.82909016379251	2
ENSG00000138400.12	MDH1B	2	206765180	2_122	0	0.0994668307561382	25.9869493514448	8.13471897445349e-06	2.58710683156371	2
ENSG00000118246.13	FASTKD2	2	206765614	2_122	0	0.0107938019956866	6.24331526549581	2.12079497889592e-07	0.79831302966039	2
ENSG00000144401.14	METTL21A	2	207619262	2_122	0	0.0131131729980696	14.1397259943086	5.8352270343936e-07	-2.87612390103087	1
ENSG00000138413.13	IDH1	2	208266212	2_123	0	0.0541852639557862	11.8521508725173	2.02109784132112e-06	1.72362315191171	1
ENSG00000115020.16	PIKFYVE	2	208265568	2_123	0	0.0326935454614162	7.07961763195788	7.28418213145574e-07	-0.924562168790003	1
ENSG00000144407.9	PTH2R	2	208359917	2_123	0	0.0252831533781064	4.66546120961846	3.71222931394693e-07	0.188878262392785	2
ENSG00000115365.11	LANCL1	2	210477778	2_124	0	0.0132125769146054	9.49527470523573	3.94824447113913e-07	0.728854560287572	1
ENSG00000021826.14	CPS1	2	210477414	2_124	0	0.0139134704393117	9.93496008011044	4.35021347930658e-07	0.777974931278473	1
ENSG00000178568.14	ERBB4	2	212536235	2_125	0	0.0148285584082717	7.68051611658545	3.58425013817165e-07	0.487473343821565	2
ENSG00000030419.16	IKZF2	2	213153600	2_126	0	0.0237716846929986	6.31212716913612	4.72220323919805e-07	0.789989882003534	1
ENSG00000144451.18	SPAG16	2	213282149	2_126	0	0.0204074587550098	4.88290140022098	3.13599856901217e-07	0.238062291761657	1
ENSG00000163497.2	FEV	2	218984911	2_129	0	0.00968254033635896	4.65663818845732	1.41896206158121e-07	-0.0119567149969028	1
ENSG00000231672.6	DIRC3	2	217754478	2_129	0	0.0096803285708853	4.65781355456681	1.41899600414566e-07	-0.012451047700703	2
ENSG00000079308.16	TNS1	2	217816617	2_129	0	0.0109030409779275	8.79930088134472	3.01928970481615e-07	2.25325896190215	1
ENSG00000188282.12	RUFY4	2	218034950	2_129	0	0.0106348427052406	5.37949669369523	1.8004525881912e-07	-0.150969670331133	2
ENSG00000163464.7	CXCR1	2	218166777	2_129	0	0.023861815984631	14.3292901123418	1.07606161952672e-06	-1.90561753491465	1
ENSG00000163466.15	ARPC2	2	218217396	2_129	0	0.0160551366710822	17.7650333835822	8.97612741113409e-07	3.95835229304117	1
ENSG00000127837.9	AAMP	2	218270227	2_129	0	0.0260593820209034	19.4046751280408	1.59140039827394e-06	4.26964168673765	1
ENSG00000127838.13	PNKD	2	218270205	2_129	1	0.0762148984943821	22.590101888406	5.41834980016809e-06	4.62559835211785	2
ENSG00000135926.14	TMBIM1	2	218250385	2_129	1	0.136766556838532	23.8551794940122	1.02676622864266e-05	4.79103671545756	2
ENSG00000018280.16	SLC11A1	2	218381984	2_129	0	0.00967157716699618	4.71311266168595	1.43454473599836e-07	0.272188909358989	1
ENSG00000144579.7	CTDSP1	2	218399384	2_129	0	0.0254628986584092	14.4429298074539	1.15736972002781e-06	2.09474237644596	1
ENSG00000135913.10	USP37	2	218567846	2_129	0	0.0184958308462113	10.4310060425888	6.0716819715733e-07	-1.80063629354379	2
ENSG00000144580.13	CNOT9	2	218568666	2_129	0	0.0106648852071783	5.81784252961191	1.95266220824131e-07	-0.845027546541798	1
ENSG00000115556.13	PLCD4	2	218607609	2_129	0	0.0137162712775534	7.6504104527836	3.30240076143841e-07	1.28171936259892	2
ENSG00000074582.12	BCS1L	2	218658710	2_129	0	0.0373322267676285	17.3672302484572	2.04043813126199e-06	2.63650888836021	1
ENSG00000115568.15	ZNF142	2	218659583	2_129	0	0.0262027548287566	14.4240459621692	1.18944132878087e-06	-2.27915451374784	3
ENSG00000163481.7	RNF25	2	218672243	2_129	0	0.0107638613972086	5.91144118540325	2.00249040381651e-07	0.870220945713449	1
ENSG00000163482.11	STK36	2	218672243	2_129	0	0.0176489702711644	10.0534324802642	5.58396529917299e-07	1.80935029528906	2
ENSG00000135912.10	TTLL4	2	218710630	2_129	0	0.0119589039275018	7.03556056413103	2.64788461711146e-07	-1.18463796407596	1
ENSG00000163501.6	IHH	2	219061446	2_129	0	0.0120906759002158	6.59402944968221	2.50905646986618e-07	0.748543463857863	1
ENSG00000187736.12	NHEJ1	2	219160586	2_129	0	0.0363960080005809	16.9082910520556	1.93670039214854e-06	-2.09292614354862	2
ENSG00000213901.10	SLC23A3	2	219182118	2_129	0	0.0259773675832131	14.3374490642842	1.17213059331592e-06	-2.00402363994247	1
ENSG00000115649.15	CNPPD1	2	219177821	2_129	0	0.00984848735899335	4.77882113858728	1.48115081397141e-07	0.0343056392951708	2
ENSG00000115657.12	ABCB6	2	219218557	2_129	0	0.0186778961325035	10.4449988435017	6.13967419774555e-07	-1.19750125226405	1
ENSG00000198925.10	ATG9A	2	219229585	2_129	0	0.0466066336522653	18.9500485062598	2.77950228297333e-06	-1.94118209019223	2
ENSG00000163516.13	ANKZF1	2	219230067	2_129	0	0.0167610566010067	9.67755402430354	5.10476754850141e-07	-1.16604778678081	1
ENSG00000163521.15	GLB1L	2	219243701	2_129	0	0.00974671030304297	4.7202494117341	1.44787803062373e-07	0.258619877309781	1
ENSG00000115661.13	STK16	2	219241541	2_129	0	0.0129412780432634	7.14546381615129	2.91015798362544e-07	0.752854440056946	1
ENSG00000054356.13	PTPRN	2	219309183	2_129	0	0.00971481128347629	4.67894434063149	1.43051106438076e-07	0.211753255436083	1
ENSG00000123992.18	DNPEP	2	219395442	2_129	0	0.0123609318443809	6.8745329628954	2.67425849607873e-07	-0.666048313412492	2
ENSG00000175084.11	DES	2	219418182	2_129	0	0.0123187198015596	6.91099585499842	2.67926199158674e-07	0.717539625168771	2
ENSG00000072195.14	SPEG	2	219434550	2_129	0	0.00972030034387417	4.70685578754952	1.43985762351642e-07	0.0881576992387396	1
ENSG00000123989.13	CHPF	2	219543916	2_129	0	0.0733463269152263	22.9495075540618	5.29737496177443e-06	2.29211757794299	1
ENSG00000123999.4	INHA	2	219567080	2_129	0	0.0153195114442046	9.02408990304656	4.35068161355177e-07	-1.1569621929053	2
ENSG00000124006.14	OBSL1	2	219572251	2_129	0	0.00979231500019573	4.78388460575254	1.47426326605223e-07	-0.284848632179338	1
ENSG00000144589.21	STK11IP	2	219597759	2_130	0	0.0192729757288244	7.21745150618124	4.37765591314659e-07	0.768007475514768	2
ENSG00000116106.11	EPHA4	2	221574191	2_130	0	0.0147032596920147	4.68808277692838	2.16929129222101e-07	0.0770039270414001	1
ENSG00000163082.9	SGPP2	2	222423650	2_131	0	0.0246373516490903	11.3003903069181	8.76186262843309e-07	-1.59652309753837	1
ENSG00000124003.12	MOGAT1	2	222671822	2_131	0	0.0128907029715702	5.24326937659403	2.12709920673237e-07	0.322699512596138	1
ENSG00000152056.16	AP1S3	2	223837891	2_131	0	0.016179228957824	7.36483720333367	3.74998858707792e-07	-0.914147969590456	1
ENSG00000135900.3	MRPL44	2	224158899	2_132	0	0.0161575073254647	4.69485523822046	2.38729199014154e-07	-0.21758529384911	1
ENSG00000124019.9	FAM124B	2	224397328	2_132	0	0.0184308266107448	7.11155855997735	4.12494894638936e-07	-1.12552572398247	2
ENSG00000036257.12	CUL3	2	224584259	2_132	0	0.0263087543118493	10.3609880818435	8.57848177751403e-07	1.2431885143897	2
ENSG00000144468.16	RHBDD1	2	226836102	2_133	0	0.0114040452145949	5.05309153407003	1.81353135847295e-07	-0.533808968109432	1
ENSG00000081052.11	COL4A4	2	227000160	2_133	0	0.02980380082321	13.9106514931255	1.30475237580707e-06	1.83765189182411	2
ENSG00000168958.19	MFF	2	227324777	2_134	0	0.0201141762922213	5.64119723716224	3.57093964914598e-07	0.424798967426558	2
ENSG00000168955.3	TM4SF20	2	227382118	2_134	0	0.0292252825750194	9.1435693493701	8.4097571700003e-07	0.867142533677677	2
ENSG00000135917.13	SLC19A3	2	227718030	2_134	0	0.0761061825982835	18.2099547668958	4.36151910785027e-06	-1.9551922422101	2
ENSG00000115009.11	CCL20	2	227805859	2_134	0	0.0181638579956265	4.68716087985163	2.67933447334355e-07	-0.0951997180865271	1
ENSG00000123977.9	DAW1	2	227864239	2_134	0	0.0886483543542388	19.6757867954482	5.4892341875833e-06	-2.11777949661918	2
ENSG00000153832.11	FBXO36	2	229948378	2_135	0	0.00985707102499378	6.15806357521164	1.91029758987419e-07	-0.319218623472545	2
ENSG00000163053.10	SLC16A14	2	230085741	2_135	0	0.0091408992962132	5.72911112085233	1.64810601322175e-07	0.734246642485934	1
ENSG00000079263.18	SP140	2	230217409	2_135	0	0.0089359611057771	5.40301242820283	1.51944928820568e-07	0.431328223048381	1
ENSG00000135899.17	SP110	2	230213733	2_135	0	0.0118021092713967	8.43690497308903	3.13365919562891e-07	-1.29130884173113	2
ENSG00000185404.16	SP140L	2	230296290	2_135	0	0.008378669854339	4.83374827238831	1.27458288277482e-07	-0.136671788133259	2
ENSG00000067066.16	SP100	2	230415917	2_135	0	0.0630002708520798	24.6878009108165	4.89478698654828e-06	-3.11154933111027	1
ENSG00000135916.15	ITM2C	2	230871496	2_135	0	0.0117123457898182	8.03778108145666	2.96270924705525e-07	-0.958395856527504	1
ENSG00000204128.5	C2orf72	2	231040159	2_136	0	0.0229809289906322	6.78566160856062	4.90759542226976e-07	-0.784186317470945	1
ENSG00000135914.5	HTR2B	2	231125386	2_136	0	0.0271534868162432	8.35018684730586	7.13560453909273e-07	-1.02953437256395	2
ENSG00000135931.17	ARMC9	2	231198852	2_136	0	0.018527812889906	4.76945685804046	2.78100682453258e-07	-0.158860286909973	2
ENSG00000156966.6	B3GNT7	2	231368990	2_136	0	0.02874844739122	8.88607033114278	8.03957543979113e-07	1.19802793755122	1
ENSG00000115053.15	NCL	2	231483427	2_136	0	0.0306545281530605	9.48923800168805	9.1545067402405e-07	1.19514766907298	1
ENSG00000171596.6	NMUR1	2	231526615	2_136	0	0.0196708484184828	5.3294670111395	3.29925469789301e-07	0.351481552924238	3
ENSG00000187514.16	PTMA	2	231707301	2_136	0	0.0376364979319257	11.4205842670622	1.35271561065689e-06	1.68050086086857	1
ENSG00000156973.13	PDE6D	2	231788463	2_136	0	0.0186599942119066	4.83593834968057	2.83988814032795e-07	0.146367197283803	1
ENSG00000144535.19	DIS3L2	2	231961176	2_136	0	0.0487140735895345	13.858058628619	2.12454442066073e-06	1.63791499701457	1
ENSG00000171551.11	ECEL1	2	232487681	2_136	0	0.0185871202904422	4.79934675430869	2.80739299703163e-07	-0.200059221556663	1
ENSG00000221944.6	TIGD1	2	232546212	2_136	0	0.0189862388636313	4.99806642440195	2.98641348307153e-07	-0.363627154699445	1
ENSG00000204120.14	GIGYF2	2	232692363	2_137	0	0.0240336133772814	8.16203422943305	6.17342897468894e-07	1.10466287015037	1
ENSG00000182600.9	C2orf82	2	232856815	2_137	0	0.0208405681597855	6.89521648979189	4.52237357301513e-07	-0.73621000218544	1
ENSG00000066248.14	NGEF	2	232928501	2_137	0	0.0303775865457705	10.3904917195824	9.93340953897437e-07	-1.3034978967449	1
ENSG00000085982.13	USP40	2	233565958	2_137	0	0.0177750413563789	5.44091798751048	3.0436294191313e-07	0.482073252838026	2
ENSG00000123485.11	HJURP	2	233854092	2_137	0	0.0247778720168274	8.45920401867331	6.59633158162979e-07	1.09919697435036	2
ENSG00000188042.7	ARL4C	2	234498726	2_138	0	0.0251560762855757	4.66581864401395	3.69385404254475e-07	0.126543481216333	1
ENSG00000144476.5	ACKR3	2	236642636	2_140	0	0.0326090987447882	8.49496498309989	8.71784940448971e-07	-0.969925656771668	1
ENSG00000198612.10	COPS8	2	237085776	2_140	0	0.0294450364135273	7.53548118704295	6.98283949048413e-07	-0.87219614403775	1
ENSG00000163359.15	COL6A3	2	237417057	2_140	0	0.0216622477482771	4.6566529159592	3.17458062347744e-07	0.0585039456505565	1
ENSG00000115648.13	MLPH	2	237484517	2_140	0	0.0445283298004104	11.4323834260467	1.60207248248568e-06	1.6955608044781	2
ENSG00000124839.12	RAB17	2	237590965	2_140	0	0.0387179036271027	10.1122217551933	1.23216081425715e-06	1.34262046442131	2
ENSG00000177483.11	RBM44	2	237779632	2_140	0	0.021933417889393	4.77315645054572	3.29473854243443e-07	0.209048077325883	4
ENSG00000132329.10	RAMP1	2	237858561	2_141	0	0.0291254294729496	6.15335289380676	5.6401822079577e-07	-0.593251271547095	1
ENSG00000184182.18	UBE2F	2	237966682	2_141	0	0.0294119242373623	6.24530276810199	5.78077292039769e-07	-0.715075416567819	1
ENSG00000132330.16	SCLY	2	238061016	2_141	0	0.0331302618731277	7.36453234797031	7.67854646240099e-07	-0.709326122533615	2
ENSG00000144488.14	ESPNL	2	238100744	2_141	0	0.0250595437863013	4.74222123843726	3.73993406122178e-07	0.152487524189249	3
ENSG00000168427.8	KLHL30	2	238141392	2_141	0	0.174429836406023	23.3569467825202	1.28217061192595e-05	-2.34901331696295	2
ENSG00000178752.15	ERFE	2	238158500	2_141	0	0.0588375468064769	12.7949148252974	2.36919566683133e-06	1.65913872453164	2
ENSG00000132323.8	ILKAP	2	238183833	2_141	0	0.0272264597311298	5.52028462311915	4.73000519256181e-07	-0.499781245002443	2
ENSG00000144485.10	HES6	2	238241004	2_141	0	0.0416036151468472	9.51097623737844	1.24527463084871e-06	1.25381976804869	1
ENSG00000204104.11	TRAF3IP1	2	238320731	2_141	0	0.0248285310541326	4.65537598537684	3.63759849511232e-07	-0.0457965841678107	2
ENSG00000065802.11	ASB1	2	238426273	2_141	0	0.0319255710049866	7.01610995845395	7.04926819669981e-07	0.855228347693971	2
ENSG00000068024.16	HDAC4	2	239401967	2_143	0	0.0134202672038566	6.13748244346218	2.5921516125758e-07	0.679681384962478	1
ENSG00000130414.11	NDUFA10	2	240028144	2_143	0	0.011517934782714	4.71140638882158	1.70778877752315e-07	0.164380000011492	2
ENSG00000063660.8	GPC1	2	240434114	2_143	0	0.0114320026464889	4.64156996664559	1.66992201963015e-07	0.00171376943682714	1
ENSG00000188542.9	DUSP28	2	240611258	2_143	0	0.0130956887804339	5.90899889996124	2.43529304423607e-07	-0.547365700714314	1
ENSG00000144504.15	ANKMY1	2	240570066	2_143	0	0.0150153906158064	7.18599609695568	3.39572557259546e-07	0.735315893842405	2
ENSG00000142330.19	CAPN10	2	240586423	2_143	0	0.0238898672621485	11.5300999342106	8.66873609608686e-07	-1.34240712761549	2
ENSG00000178623.11	GPR35	2	240604773	2_143	0	0.0365614997746542	15.5284395422101	1.78673766128277e-06	1.67440670273441	3
ENSG00000162804.13	SNED1	2	240996740	2_143	0	0.0245016143814777	11.7671224246928	9.07348124742605e-07	-1.44663605946871	1
ENSG00000122085.16	MTERF4	2	241094178	2_143	0	0.0231456566746167	11.2335154317734	8.18265360728223e-07	-1.34294659345253	2
ENSG00000115687.13	PASK	2	241101709	2_143	0	0.0122759156146127	5.30586262042363	2.04983483421289e-07	0.472607417141005	2
ENSG00000115685.14	PPP1R7	2	241149506	2_143	0	0.0114399953786821	4.64808760200801	1.67343607591663e-07	0.00819413022485926	1
ENSG00000146205.13	ANO7	2	241216484	2_144	0	0.0470257016107626	13.1821464005848	1.95087924376495e-06	-1.83343398098244	2
ENSG00000168385.17	SEPT2	2	241339132	2_144	0	0.019261334652813	4.79066091636884	2.90396102388426e-07	0.123006255682329	1
ENSG00000115677.16	HDLBP	2	241317232	2_144	0	0.0232520188953516	6.55358064066795	4.79565893392441e-07	0.767584410536035	1
ENSG00000115694.14	STK25	2	241503160	2_144	0	0.0545735979412604	14.5931378587596	2.50634150382161e-06	-2.065913382341	1
ENSG00000176720.4	BOK	2	241558436	2_144	0	0.0199815044116438	5.13412863134541	3.22852313101251e-07	-0.511307036176565	2
ENSG00000168397.16	ATG4B	2	241634894	2_144	0	0.0508436365418482	13.9213122149573	2.22754123769608e-06	-2.0798414951983	4
ENSG00000168393.12	DTYMK	2	241683277	2_144	0	0.0196123650998361	4.95964871392816	3.0611869982594e-07	-0.557839938335934	2
ENSG00000168395.15	ING5	2	241687007	2_144	0	0.0192743677082861	4.79697174639036	2.90975400234732e-07	0.165895999158107	2
ENSG00000180902.17	D2HGDH	2	241737769	2_144	0	0.0243639035356967	6.99135930781478	5.36065018092595e-07	0.954469055517584	4
ENSG00000154252.11	GAL3ST2	2	241773455	2_144	0	0.0200868000848566	5.1832960666187	3.27661750507605e-07	-0.340167343825574	3
ENSG00000204099.11	NEU4	2	241808501	2_144	0	0.116302787795487	21.8629896864073	8.00218612534586e-06	2.35595430890226	3
ENSG00000188389.10	PDCD1	2	241809136	2_144	0	0.0404050772201011	11.7481506844061	1.49387556284677e-06	1.55445788283547	3
ENSG00000188011.5	RTP5	2	241769948	2_144	0	0.0510514599125546	13.9601985697624	2.24289392944078e-06	1.73332129282485	3
ENSG00000134121.9	CHL1	3	98268	3_1	0	0.0696896276762061	14.7178934324091	3.22792006861493e-06	-1.93100918755075	1
ENSG00000134115.12	CNTN6	3	1086561	3_1	0	0.0316099658176392	7.23188580818652	7.19423400472837e-07	-0.791465016707788	2
ENSG00000091181.19	IL5RA	3	3126271	3_4	0	0.0106845748619077	7.1222209937211	2.39486846398358e-07	0.722901770483389	1
ENSG00000072756.16	TRNT1	3	3178734	3_4	0	0.0241343025018796	14.7366169235391	1.11928715511689e-06	-1.62500897902434	1
ENSG00000113851.14	CRBN	3	3175993	3_4	0	0.0096374907868394	6.16089322812747	1.86860123632684e-07	0.600669397187182	1
ENSG00000170364.12	SETMAR	3	4303349	3_4	0	0.00819795814434343	4.65381473354788	1.20067027943485e-07	0.0115444026002402	2
ENSG00000144455.13	SUMF1	3	4368850	3_4	0	0.00986322348991975	6.37665107761744	1.97934045506204e-07	-0.769948893962437	4
ENSG00000150995.18	ITPR1	3	4492945	3_4	0	0.0471044479944993	21.0314932126566	3.11774793797166e-06	-2.25957890894199	1
ENSG00000134109.10	EDEM1	3	5185837	3_4	0	0.0229828689813737	14.2784803842449	1.03275000133504e-06	1.52834722359954	1
ENSG00000196277.15	GRM7	3	7084942	3_6	0	0	10.7825392290716	0	-0.90756226640302	1
ENSG00000071282.11	LMCD1	3	8587289	3_6	0	0	5.04132498159042	0	-0.17986015566969	1
ENSG00000182533.6	CAV3	3	8733693	3_7	0	0.0225126166148019	4.64598661018686	3.29164433343529e-07	-0.0289665483541706	1
ENSG00000125046.14	SSUH2	3	8745072	3_7	0	0.0241559726507857	5.30621712326066	4.03383862071336e-07	-0.492454378422871	1
ENSG00000070950.9	RAD18	3	8947606	3_7	0	0.0225939092467161	4.67975313562469	3.32754009842014e-07	-0.134427286811436	3
ENSG00000196220.15	SRGAP3	3	9363240	3_7	0	0.0610680428712105	14.0573240316556	2.7016285133142e-06	1.64419211450046	1
ENSG00000134077.15	THUMPD3	3	9361831	3_7	0	0.0608319331114688	14.0204430353508	2.68412247499518e-06	-1.64134787231639	1
ENSG00000168137.15	SETD5	3	9397385	3_7	0	0.0264816911208966	6.16830248287421	5.14067741371421e-07	-0.601564247476376	1
ENSG00000163719.19	MTMR14	3	9649842	3_8	0	0.0416236455616955	10.6026105481517	1.38887096145119e-06	1.2196356558754	1
ENSG00000144550.12	CPNE9	3	9703359	3_8	0	0.133243391208145	21.7690259414209	9.1283786820402e-06	2.32306063896082	1
ENSG00000114026.21	OGG1	3	9827561	3_8	0	0.0737197160090469	16.033544339973	3.71982204901046e-06	-1.79800580130513	1
ENSG00000134072.10	CAMK1	3	9769618	3_8	0	0.0311875961680013	7.88331717837336	7.73748599933835e-07	0.898985649242238	1
ENSG00000171148.13	TADA3	3	9794702	3_8	0	0.0220761075840215	4.64138903262104	3.22462671196711e-07	0.0483440099648516	1
ENSG00000214021.15	TTLL3	3	9808746	3_8	0	0.0233806294232702	5.17925475142287	3.81094293169337e-07	-0.434036761736554	1
ENSG00000156990.14	RPUSD3	3	9843931	3_8	0	0.0259599409558514	6.16041284881148	5.03294856457556e-07	0.550899730769593	1
ENSG00000187288.10	CIDEC	3	9879932	3_8	0	0.0735887040543224	16.01650648854	3.70926551977097e-06	-1.75309048846769	1
ENSG00000171135.13	JAGN1	3	9890513	3_8	0	0.0228967858214618	4.98331294071543	3.59088631724164e-07	-0.304499550686847	1
ENSG00000163701.18	IL17RE	3	9901671	3_8	0	0.0250828023451203	5.83802778667478	4.60841081649589e-07	-0.540812134065472	3
ENSG00000163702.18	IL17RC	3	9915771	3_8	0	0.0260187607770411	6.18164737659623	5.06173972002496e-07	0.654183894789052	4
ENSG00000163703.17	CRELD1	3	9933125	3_8	0	0.0243558721438907	5.56227864494692	4.26349149043036e-07	-0.493965529978424	2
ENSG00000125037.12	EMC3	3	10010880	3_8	0	0.0223014818159429	4.73652610882	3.32431852585925e-07	-0.167653718562577	1
ENSG00000144554.10	FANCD2	3	10031360	3_8	0	0.0281740641701502	6.92857350991255	6.14330817789482e-07	-0.806389133895578	2
ENSG00000254999.3	BRK1	3	10115684	3_8	0	0.022104245982721	4.65331990287256	3.23703644232288e-07	0.113293980134765	1
ENSG00000134086.7	VHL	3	10140878	3_8	0	0.0276034996434628	6.73649407482156	5.85203685217263e-07	0.807543983322765	1
ENSG00000157014.10	TATDN2	3	10247632	3_8	0	0.0874486615834938	17.6732767083655	4.86383930317572e-06	-2.11551785799083	2
ENSG00000157017.15	GHRL	3	10333673	3_8	0	0.0917120048741832	18.1320452993163	5.23337621830034e-06	-2.20335703745519	1
ENSG00000157087.17	ATP2B2	3	10707748	3_8	0	0.0386975070495704	9.91475899951081	1.20746381250389e-06	1.24030215641011	1
ENSG00000157103.10	SLC6A1	3	10978347	3_9	0	0.013510070101219	6.05202649910424	2.57316358747123e-07	-0.584153849927329	2
ENSG00000197548.12	ATG7	3	11271528	3_9	0	0.0147043914096583	25.5157741308895	1.18076855032835e-06	-4.80784783187295	2
ENSG00000144559.10	TAMM41	3	11846517	3_9	0	0.0116302355632326	4.66716771685307	1.70824788862188e-07	0.113560256321947	1
ENSG00000157150.4	TIMP4	3	12148468	3_9	0	0.0446712502963628	16.7681631770065	2.35734188803386e-06	-1.85012153564729	2
ENSG00000132170.19	PPARG	3	12284939	3_9	0	0.0207976840467875	9.83509438024891	6.43728121410752e-07	1.16373385334715	2
ENSG00000154743.17	TSEN2	3	12484157	3_9	0	0.0117687862793611	4.8390965555746	1.79227619944202e-07	-0.232340441473923	2
ENSG00000075975.15	MKRN2	3	12557101	3_9	0	0.0130141803676084	5.59965665760884	2.2934390043493e-07	0.816206210798705	3
ENSG00000225526.4	MKRN2OS	3	12561203	3_9	0	0.0116429905949361	4.68430999046677	1.7164025366406e-07	-0.137767792016036	1
ENSG00000088726.15	TMEM40	3	12769053	3_9	0	0.0198399206031881	9.55631167813175	5.96676878822779e-07	-1.2136880769364	1
ENSG00000144712.11	CAND2	3	12796583	3_9	0	0.0119272311569505	4.88195602815096	1.83249362858766e-07	0.3332185447533	2
ENSG00000144713.12	RPL32	3	12841494	3_9	0	0.0152121755855111	6.96531145561708	3.33457771957612e-07	0.652939701754101	2
ENSG00000144711.13	IQSEC1	3	13072626	3_10	0	0.0449189088150822	18.3580715833389	2.59516652338838e-06	-1.94743308321998	2
ENSG00000132182.11	NUP210	3	13419856	3_10	0	0.0653791823735956	21.9216580704128	4.51047061851974e-06	2.66337758302891	1
ENSG00000163517.14	HDAC11	3	13480018	3_10	0	0.012879750793702	6.64046661479043	2.69162796227266e-07	0.67001217557323	1
ENSG00000163520.13	FBLN2	3	13638329	3_10	0	0.0928173783893476	25.2833113079946	7.38536941347648e-06	2.58031530604877	1
ENSG00000163528.12	CHCHD4	3	14124463	3_10	0	0.122081966698654	27.9462975169221	1.07370448926262e-05	2.83337313977574	2
ENSG00000170876.7	TMEM43	3	14124463	3_10	0	0.0790348989958888	23.7362183866992	5.90390560854349e-06	2.53880478798853	1
ENSG00000154767.14	XPC	3	14170048	3_10	0	0.0181010337748279	9.8190651455376	5.59348520668856e-07	-1.37484954990368	2
ENSG00000131389.16	SLC6A6	3	14402293	3_10	0	0.0340469074788573	15.7439920070155	1.68694725860485e-06	1.69967582832153	2
ENSG00000144596.12	GRIP2	3	14524870	3_10	0	0.0209074688536199	11.1676217971476	7.34803353829913e-07	-1.46678529346291	2
ENSG00000154781.15	CCDC174	3	14586551	3_10	0	0.0134172487639413	7.02199392744853	2.96505596604487e-07	0.840986758255986	2
ENSG00000154783.11	FGD5	3	14813285	3_11	0	0.198017651175407	30.8189757587868	1.92057415213869e-05	3.51206470832229	1
ENSG00000131381.12	RBSN	3	15099772	3_11	0	0.0193811484538677	5.71240626909368	3.48423604203595e-07	-0.0199444494221031	1
ENSG00000131375.9	CAPN7	3	15206289	3_11	0	0.0173484561103308	5.33266099269504	2.91147979830444e-07	-0.827713013094717	1
ENSG00000206562.11	METTL6	3	15444611	3_11	0	0.0252440522007774	8.22405014761368	6.53361881292355e-07	-0.940840089039647	1
ENSG00000206561.12	COLQ	3	15521671	3_11	0	0.0184449065866332	5.45721852340417	3.16779288024806e-07	0.497639221135266	1
ENSG00000131373.14	HACL1	3	15600464	3_11	0	0.0179975812197104	5.29346272504231	2.99821639782532e-07	-0.425720234817791	3
ENSG00000206560.11	ANKRD28	3	15857778	3_11	0	0.0183386553441652	5.62697532525429	3.24751729702727e-07	-0.439274221095666	1
ENSG00000131386.17	GALNT15	3	16088510	3_11	0	0.0169461052638571	4.70274930617142	2.5080183025835e-07	0.0654657617781994	2
ENSG00000154813.9	DPH3	3	16264511	3_12	0	0.270715904294784	19.6642614743506	1.67533007525252e-05	4.09051139529398	2
ENSG00000154814.13	OXNAD1	3	16265536	3_12	0	0.0234341548928793	9.49195198011029	7.0002540625036e-07	1.9777808329657	2
ENSG00000131378.13	RFTN1	3	16513716	3_12	0	0.0196112661002138	5.27226002040671	3.25395413463606e-07	0.0493782795985446	2
ENSG00000154822.17	PLCL2	3	16802230	3_12	0	0.051728066916551	14.1461628257422	2.30289361349477e-06	-1.83572679348769	2
ENSG00000183960.8	KCNH8	3	19148202	3_14	0	0.019578952713852	5.62554410445887	3.46627460270804e-07	-0.510028482882224	1
ENSG00000163576.17	EFHB	3	19946945	3_14	0	0.0183138672796027	5.00071264668601	2.88217890930841e-07	0.198201145353174	2
ENSG00000144566.10	RAB5A	3	19947075	3_14	0	0.0204365636279878	6.02673542668133	3.87613569039009e-07	0.744838308020213	1
ENSG00000183977.13	PP2D1	3	20012089	3_14	0	0.0370607734176409	11.6151937463737	1.35472114792058e-06	1.44729440341652	2
ENSG00000114166.7	KAT2B	3	20037997	3_14	0	0.0190380033171933	5.36342066785581	3.21345507739138e-07	0.510808948400851	1
ENSG00000182247.9	UBE2E2	3	23202760	3_17	0	0.053734180638953	15.0441400362579	2.54405778767848e-06	-2.03860628295444	2
ENSG00000170142.11	UBE2E1	3	23805720	3_18	0	0.0445263910194141	15.0057107834533	2.1027277260657e-06	1.54619889402566	1
ENSG00000197885.10	NKIRAS1	3	23923099	3_18	0	0.023438634629554	8.96888450856568	6.61575958228497e-07	-1.68973244576524	1
ENSG00000077092.18	RARB	3	25173356	3_18	0	0.0173397708371168	6.14839247607489	3.35516520804747e-07	0.670228902231794	2
ENSG00000077097.15	TOP2B	3	25664786	3_19	0	0.0235844661620339	5.24185173587158	3.89062843869981e-07	0.453182008323215	2
ENSG00000151093.7	OXSM	3	25782726	3_19	0	0.0330436605091173	8.4082526465793	8.74385360777373e-07	-1.07521345027949	1
ENSG00000151092.16	NGLY1	3	25788629	3_19	0	0.0614781348914654	14.2811110256708	2.76306850593913e-06	-1.91543299546681	1
ENSG00000163491.16	NEK10	3	27369070	3_20	2	0.0321118852248565	18.9701716949977	1.91710561052131e-06	1.20842374498166	1
ENSG00000033867.16	SLC4A7	3	27576412	3_20	0	0.0124262663898354	5.74842925403224	2.24801303000835e-07	-1.02536472685992	1
ENSG00000187118.12	CMC1	3	28241610	3_21	0	0.0684293896089311	11.9851457835422	2.58104134123204e-06	1.42148082687196	1
ENSG00000163512.13	AZI2	3	28348860	3_21	0	0.043757999272166	7.73871545473118	1.06570084164362e-06	1.16510880743447	2
ENSG00000206559.7	ZCWPW2	3	28348550	3_21	0	0.0509741345797873	9.18349597511096	1.4732175196795e-06	-1.23781135618395	1
ENSG00000144642.21	RBMS3	3	28575079	3_21	0	0.0513386061710992	9.2510433465712	1.4946646495131e-06	-1.19076212955637	1
ENSG00000163527.9	STT3B	3	31531267	3_23	0	0.0637829596431567	15.1701634460969	3.04511641981687e-06	-1.76613744054992	2
ENSG00000144645.13	OSBPL10	3	32078058	3_23	0	0.0210287135303961	4.70588532040728	3.11431844476359e-07	-0.132859868532734	1
ENSG00000152642.10	GPD1L	3	32104696	3_23	0	0.0210975692177254	4.73648972434379	3.14483593623961e-07	-0.224274603219068	2
ENSG00000153551.13	CMTM7	3	32414275	3_24	0	0.0556661764974352	12.3827825320566	2.16929498278171e-06	-1.62350289945467	1
ENSG00000091317.7	CMTM6	3	32502466	3_24	0	0.0266004948765718	5.41653716080144	4.53440614420777e-07	-0.578827752676604	1
ENSG00000144635.8	DYNC1LI1	3	32570942	3_24	0	0.0302778039739485	6.63246492107052	6.31987237750785e-07	0.800436747964339	1
ENSG00000182973.18	CNOT10	3	32684690	3_24	0	0.0249256960150838	4.80653539757053	3.77040856151561e-07	-0.215401473843289	2
ENSG00000183813.6	CCR4	3	32949797	3_24	0	0.0414868565524869	9.59897373234044	1.25326902662027e-06	1.05842711391369	1
ENSG00000170266.15	GLB1	3	33097285	3_24	0	0.0305160303193915	6.70612067508132	6.44033377538221e-07	-0.835970332273658	1
ENSG00000170275.14	CRTAP	3	33113385	3_24	0	0.0921381338764018	17.2044332850341	4.98871572752537e-06	-1.92998618076233	3
ENSG00000173705.8	SUSD5	3	33218930	3_25	0	0.0182642913008504	5.22453512074107	3.00302848608479e-07	-0.868594951542527	1
ENSG00000153558.13	FBXL2	3	33277306	3_25	0	0.0954128729528822	20.8709764580281	6.26698586073639e-06	2.58679432140414	1
ENSG00000153560.11	UBP1	3	33440884	3_25	0	0.0171858917750507	4.6555081006835	2.51795597777584e-07	-0.332466414606407	2
ENSG00000170248.13	PDCD6IP	3	33798622	3_25	0	0.0454165101124289	13.7837592435895	1.97010971088883e-06	2.01068602427287	1
ENSG00000144681.10	STAC	3	36372930	3_26	0	0.0323937065737172	5.88818798651374	6.00276421023851e-07	-0.701436490141106	2
ENSG00000163673.7	DCLK3	3	36764355	3_27	0	0.0230672500291129	9.81375652591397	7.12426517079552e-07	-1.1382254846864	2
ENSG00000168016.13	TRANK1	3	36865898	3_27	0	0.0603503337056179	19.3155528286839	3.668561399446e-06	2.72547817575912	2
ENSG00000178567.7	EPM2AIP1	3	36993455	3_27	0	0.017931332310362	8.01658914689755	4.52388086345605e-07	-1.61641874732074	1
ENSG00000076242.14	MLH1	3	36993455	3_27	0	0.0140673404817703	5.74727480409384	2.54438564145495e-07	-1.3839131962873	3
ENSG00000093167.17	LRRFIP2	3	37183476	3_27	0	0.034379091458869	15.1107625608419	1.63489456652768e-06	-2.63286111410353	3
ENSG00000144674.16	GOLGA4	3	37243272	3_27	0	0.0426966190608384	16.2397850966495	2.18214064308089e-06	2.06621140572317	1
ENSG00000198590.11	C3orf35	3	37386585	3_27	0	0.0147976166902823	5.39923758416536	2.51439315288698e-07	0.0025524887786163	2
ENSG00000144677.14	CTDSPL	3	37950545	3_27	0	0.0152928219434525	6.02509605121949	2.89975015589099e-07	0.838489509917888	1
ENSG00000136059.14	VILL	3	37987360	3_27	0	0.0500550642348165	16.3699414680825	2.57871961235753e-06	-1.70311177232132	1
ENSG00000187091.13	PLCD1	3	38029249	3_27	0	0.0168828562922785	6.71306293624086	3.56677419744757e-07	0.624256617377912	1
ENSG00000172940.11	SLC22A13	3	38266019	3_27	0	0.0134660540250537	4.66711691473873	1.97787119957935e-07	0.198827363702317	1
ENSG00000144671.10	SLC22A14	3	38281798	3_27	0	0.0134540454770798	4.69852805058116	1.9894072165214e-07	0.234813212538644	1
ENSG00000114739.13	ACVR2B	3	38454702	3_28	0	0.179033296467046	27.3606472614471	1.54159093911923e-05	-3.04066553114156	1
ENSG00000157036.12	EXOG	3	38493677	3_28	0	0.0202681800832218	6.49658876021183	4.14389845347684e-07	-0.716420927141425	1
ENSG00000183873.15	SCN5A	3	38647751	3_28	0	0.0185633378729798	5.67454861622484	3.31509794493953e-07	0.524630429838563	1
ENSG00000168356.11	SCN11A	3	38947836	3_28	0	0.0235468641587833	7.90082078970484	5.85482964425533e-07	1.027321429508	1
ENSG00000114745.13	GORASP1	3	39107217	3_28	0	0.0175719141446594	5.16133551081029	2.85423769544176e-07	-0.489727397448947	2
ENSG00000168026.18	TTC21A	3	39106300	3_28	0	0.0175807372297107	5.16602833921612	2.85826729964052e-07	-0.52853456077401	4
ENSG00000168329.13	CX3CR1	3	39281352	3_28	0	0.0169687961397178	4.83485839129871	2.58192584220346e-07	-0.0382104558295263	3
ENSG00000144659.10	SLC25A38	3	39383433	3_28	0	0.0207066301716121	6.69690018500492	4.36407520997682e-07	-0.756453829387488	2
ENSG00000168028.13	RPSA	3	39405943	3_28	0	0.0450234067466305	13.9996794096522	1.98365169402493e-06	-1.69883523179631	3
ENSG00000114784.3	EIF1B	3	40309601	3_29	0	0.0202698226350806	5.32550433819456	3.39718865466858e-07	0.495689684663541	2
ENSG00000168032.8	ENTPD3	3	40343457	3_29	0	0.0321950368375572	9.66558871533223	9.79323579708826e-07	-1.18266306263486	2
ENSG00000188846.13	RPL14	3	40457354	3_29	0	0.0195345500321806	4.97975259269139	3.06140052272547e-07	0.375499506450155	1
ENSG00000177873.12	ZNF619	3	40477330	3_29	0	0.0204536653693793	5.41000967252856	3.48239605125363e-07	0.517371359214115	1
ENSG00000168036.16	CTNNB1	3	40971946	3_29	0	0.0233455581147763	6.64850806469206	4.88469480795922e-07	0.87972236044176	1
ENSG00000008324.11	SS18L2	3	42572354	3_31	0	0.0170095593806077	4.78700736860745	2.56251333080732e-07	-0.251263485572273	1
ENSG00000114857.17	NKTR	3	42603651	3_31	0	0.0191146744374752	5.87803587253148	3.53596625173057e-07	-0.595468470965074	1
ENSG00000114853.13	ZBTB47	3	42653821	3_31	0	0.0621938928242996	16.9949740095161	3.32642104300686e-06	-1.93327428726532	1
ENSG00000157119.11	KLHL40	3	42685151	3_31	0	0.0170354376297561	4.8012166011129	2.57402978263715e-07	-0.225745491766814	1
ENSG00000010282.14	HHATL	3	42696978	3_31	0	0.0167602442855049	4.64900494524988	2.45216294891357e-07	-0.0935558665537277	2
ENSG00000244607.5	CCDC13	3	42770079	3_31	0	0.0188587118274571	5.75193332394269	3.41377458684966e-07	-0.491377172149758	2
ENSG00000181061.13	HIGD1A	3	42800848	3_31	0	0.043051883406292	13.5061817604537	1.82992680631948e-06	-1.62296478606573	1
ENSG00000144648.15	ACKR2	3	42804792	3_31	0	0.0239701249804197	7.99751476443027	6.03301385462167e-07	0.893213294298235	1
ENSG00000180432.5	CYP8B1	3	42870231	3_31	0	0.0675344338653213	17.7805986996847	3.77903241806452e-06	2.12206630435034	2
ENSG00000144647.5	POMGNT2	3	43105337	3_31	0	0.0184926882433537	5.56861605797659	3.24083035011658e-07	-0.274969061140856	2
ENSG00000011198.7	ABHD5	3	43691692	3_31	0	0.0221794997972646	7.27004456725893	5.07455301917911e-07	0.879612922546675	1
ENSG00000179152.19	TCAIM	3	44338357	3_31	0	0.0215397716157469	6.99594357451855	4.74238016930649e-07	0.622456827051229	3
ENSG00000225873.3	LINC00694	3	44439661	3_31	0	0.0167465836535405	4.64138435995797	2.44614800922319e-07	-0.062528236212691	1
ENSG00000178917.15	ZNF852	3	44721338	3_31	0	0.026536707236091	8.95146502084769	7.47567006528146e-07	0.974278664884732	1
ENSG00000196653.11	ZNF502	3	44712685	3_31	0	0.0168394360034172	4.69305875570133	2.4870957588861e-07	-0.0642123859465149	2
ENSG00000186446.11	ZNF501	3	44721338	3_31	0	0.026536707236091	8.9514650208477	7.47567006528146e-07	0.974278664884732	1
ENSG00000196345.12	ZKSCAN7	3	44555404	3_31	0	0.0167667945878182	4.65265627479637	2.45504799458808e-07	-0.156931713020281	1
ENSG00000144792.9	ZNF660	3	44578138	3_31	0	0.0176101490107148	5.11137376017687	2.83275910188927e-07	-0.3524249114071	2
ENSG00000186448.14	ZNF197	3	44584132	3_31	0	0.017349333063186	4.97188195100235	2.71464201611255e-07	0.0744729508693141	1
ENSG00000169981.10	ZNF35	3	44649020	3_31	0	0.0216015742360481	7.02277892497734	4.77423038864191e-07	-0.858435662600608	1
ENSG00000163807.5	KIAA1143	3	44761331	3_31	0	0.0172686781433801	4.9283237470695	2.67834981068752e-07	-0.024220011194844	1
ENSG00000169964.7	TMEM42	3	44861857	3_31	0	0.0611956408963638	16.8408993809349	3.24335690782016e-06	-1.95641667273904	2
ENSG00000075914.12	EXOSC7	3	44975427	3_31	0	0.0394641934477669	12.6847030650013	1.57540605495035e-06	1.59570334949289	2
ENSG00000163812.13	ZDHHC3	3	44976413	3_31	0	0.0173216051095798	4.95693116116375	2.70215336798433e-07	-0.253228556035317	1
ENSG00000163815.5	CLEC3B	3	44999190	3_31	0	0.0167586896446368	4.64813781288984	2.45147815705614e-07	-0.0209290462514789	1
ENSG00000163814.7	CDCP1	3	45070074	3_31	0	0.0302167467571006	10.1709588081514	9.67205091305893e-07	1.35151773563349	1
ENSG00000249992.1	TMEM158	3	45200137	3_32	0	0.0241914256185963	5.40763906861808	4.11697408374685e-07	0.637302825151106	2
ENSG00000011376.9	LARS2	3	45485320	3_32	0	0.0598837758596518	13.9585686245251	2.63062556201536e-06	-1.93124037843597	1
ENSG00000144791.9	LIMD1	3	45648730	3_32	0	0.0226873475914317	4.80607651952651	3.43149507321753e-07	0.0113047991781956	1
ENSG00000211456.10	SACM1L	3	45689445	3_32	0	0.0955207517323226	18.4341430147475	5.54152960563777e-06	-2.03956179179238	1
ENSG00000163818.16	LZTFL1	3	45916204	3_32	0	0.0244359144013675	5.50189585614455	4.23106730949057e-07	0.335357817518603	2
ENSG00000172215.5	CXCR6	3	45939679	3_32	0	0.0223266521528267	4.65595147150633	3.27145555822314e-07	-0.0273263185851792	2
ENSG00000163820.14	FYCO1	3	45921260	3_32	0	0.0232657066850842	5.0419387555965	3.69166928541786e-07	-0.506738297988507	4
ENSG00000173578.7	XCR1	3	46027968	3_32	0	0.107717593575041	19.5989130077998	6.64396906376242e-06	2.29672150991275	1
ENSG00000163823.3	CCR1	3	46208857	3_32	0	0.0315829272185825	7.91060765105928	7.86269081422003e-07	0.806259920889438	1
ENSG00000121807.5	CCR2	3	46353822	3_32	0	0.0248282805412008	5.65125083923134	4.41570652911158e-07	0.640993395426798	2
ENSG00000160791.13	CCR5	3	46370817	3_32	0	0.022463767931125	4.71330247593512	3.33209127213516e-07	-0.031949077087726	2
ENSG00000163827.12	LRRC2	3	46604535	3_32	0	0.0307826477278242	7.66932079905794	7.42970979024893e-07	-1.00086694202077	1
ENSG00000261603.1	PRSS46	3	46716355	3_33	0	0.0325181616339305	13.2355693020106	1.35449555907988e-06	-1.62203672457849	2
ENSG00000178038.16	ALS2CL	3	46680883	3_33	0	0.172462748841671	27.1199673715646	1.47195129609587e-05	2.64402961584073	2
ENSG00000188086.13	PRSS45	3	46744963	3_33	0	0.0129158160922772	4.72410345080489	1.92021662580134e-07	0.216925069975484	1
ENSG00000178055.11	PRSS42	3	46835174	3_33	0	0.0147416645845921	6.47074859088089	3.00199542218156e-07	1.20349919529726	2
ENSG00000160801.13	PTH1R	3	46877889	3_33	0	0.0305847323618144	13.4866760558894	1.29813118834025e-06	1.80508080015185	3
ENSG00000160796.16	NBEAL2	3	46979634	3_33	0	0.0129127713932615	4.67432857250682	1.89953663128618e-07	-0.0475488365084983	2
ENSG00000160799.11	CCDC12	3	46982458	3_33	0	0.013237940194304	5.26250870611636	2.19241222844e-07	-0.829986677581483	1
ENSG00000181555.20	SETD2	3	47163449	3_33	0	0.013182904865867	5.03713142427623	2.08979349947137e-07	-0.567722930629381	2
ENSG00000088727.12	KIF9	3	47281291	3_33	0	0.0178442683428258	7.25604355746336	4.07481222412963e-07	-0.278891173710906	1
ENSG00000076201.14	PTPN23	3	47380662	3_33	0	0.0153588201670288	6.06159793831091	2.92990781105351e-07	-0.0568758413586133	1
ENSG00000114650.18	SCAP	3	47476755	3_33	0	0.0158784718313281	6.32223555092496	3.15928168036856e-07	-0.104677201469222	2
ENSG00000163832.15	ELP6	3	47513447	3_33	0	0.0159748482862856	6.54019466620292	3.28803469210036e-07	-0.796264305472925	1
ENSG00000164045.11	CDC25A	3	48188134	3_34	0	0.0179210953255537	20.7402704745613	1.16973622441379e-06	4.76484843428241	1
ENSG00000164047.4	CAMP	3	48226335	3_34	0	0.0169539055919318	20.3454491597507	1.08554046299924e-06	4.72357748252994	1
ENSG00000164048.13	ZNF589	3	48241756	3_34	0	0.0118890813139723	7.53397419070258	2.81891122599972e-07	1.94172580603486	1
ENSG00000172113.8	NME6	3	48301800	3_34	0	0.022324356712809	22.4242224221763	1.57545252100692e-06	-4.8824451063847	2
ENSG00000164051.13	CCDC51	3	48440024	3_34	0	0.0202317513235111	8.8008892652881	5.60362428296944e-07	0.689461196844623	1
ENSG00000232112.3	TMA7	3	48440024	3_34	0	0.0202317513235111	8.8008892652881	5.60362428296944e-07	-0.689461196844622	1
ENSG00000213689.11	TREX1	3	48467186	3_34	0	0.0260635937263071	10.5156110156243	8.62537098809492e-07	-0.347114482200658	1
ENSG00000164054.15	SHISA5	3	48506736	3_34	0	0.0133000791837105	5.65862512124287	2.36850400572341e-07	-0.756948200775991	1
ENSG00000114268.11	PFKFB4	3	48562511	3_34	0	0.0118548928521542	5.68655953954209	2.12156429309047e-07	0.781664769838207	1
ENSG00000145040.3	UCN2	3	48563473	3_34	0	0.0208624044002304	10.817768415516	7.10249625158249e-07	-1.63260325646963	2
ENSG00000114270.17	COL7A1	3	48595323	3_34	0	0.0256111072528183	12.6154366637375	1.01680954900998e-06	-1.755011479617	1
ENSG00000008300.16	CELSR3	3	48662086	3_34	0	0.0144214580116089	7.38303971052077	3.35083735164046e-07	1.71534801400601	1
ENSG00000068745.14	IP6K2	3	48694528	3_34	0	0.0118273522953638	6.48141491510916	2.41249449490554e-07	-0.878019833380528	2
ENSG00000114302.15	PRKAR2A	3	48845667	3_34	0	0.0136481331839481	8.86484517384745	3.80761808152689e-07	-2.91815688824073	3
ENSG00000177479.19	ARIH2	3	48919714	3_34	0	0.0192642867488602	13.0737634114923	7.92615442278443e-07	3.69922947788487	1
ENSG00000178467.17	P4HTM	3	48993395	3_34	0	0.0191173443799914	12.9776137874918	7.80784858746091e-07	3.68942934067627	1
ENSG00000178252.17	WDR6	3	49007280	3_34	0	0.0202037328776495	12.7716322521626	8.12057901503258e-07	-3.43580023343215	2
ENSG00000178149.16	DALRD3	3	49007334	3_34	0	0.0183191408188449	12.4829101435225	7.19664233174645e-07	3.64752779346565	1
ENSG00000178057.14	NDUFAF3	3	49023895	3_34	0	0.0126543348448988	7.80977929689073	3.11019097438942e-07	2.70033388407063	1
ENSG00000198218.10	QRICH1	3	49106005	3_34	0	0.0116970784597105	6.34546987391405	2.33587803706332e-07	-2.40008994964861	1
ENSG00000177352.9	CCDC71	3	49165349	3_34	0	0.0284256754164735	16.2469546023326	1.45342201209768e-06	-3.89150670025693	1
ENSG00000185909.14	KLHDC8B	3	49171432	3_34	0	0.318100778701347	40.2508402796237	4.02947677647861e-05	-5.0023187148273	2
ENSG00000173421.16	CCDC36	3	49199901	3_34	0	0.0262737184210311	15.4061250314181	1.27386654781585e-06	3.82604134623582	1
ENSG00000188315.7	C3orf62	3	49277527	3_34	0	0.0149399812404029	7.69235412643743	3.61674837589806e-07	1.79199055766764	1
ENSG00000114316.12	USP4	3	49341400	3_35	0	0.0130168150882527	24.5089149934787	1.00400943649432e-06	0.165750536150822	1
ENSG00000233276.3	GPX1	3	49359318	3_35	0	0.0120804776386633	14.7036240369166	5.59007286722695e-07	-2.47161766645616	1
ENSG00000067560.10	RHOA	3	49413016	3_35	1	0.0734603336469712	40.0525075593628	9.25958624819397e-06	-4.03856303832585	1
ENSG00000145022.4	TCTA	3	49412205	3_35	0	0.0118826418748068	14.0905699653267	5.26927109367265e-07	2.44091204849293	2
ENSG00000145020.15	AMT	3	49422917	3_35	0	0.0115466225164816	14.0582554761696	5.10852323569776e-07	2.39718064753078	1
ENSG00000145029.13	NICN1	3	49429438	3_35	0	0.0119597573812541	9.67178003436416	3.64030484764481e-07	1.71697904797638	2
ENSG00000173531.15	MST1	3	49685714	3_35	0	0.0487611397826373	22.729661176935	3.4879944418025e-06	-2.95193963868471	1
ENSG00000164068.15	RNF123	3	49687375	3_35	0	0.0251098750533045	29.775823012675	2.35297492858494e-06	-4.03076792943702	2
ENSG00000176095.11	IP6K1	3	49785476	3_35	0	0.0150024880227096	13.9252859138273	6.57470669558844e-07	-2.60880404344091	1
ENSG00000185614.4	FAM212A	3	49805192	3_35	0	0.0270941058499278	33.7637735323345	2.87895432938078e-06	4.1715057174	1
ENSG00000182179.12	UBA7	3	49765962	3_35	0	0.0559400919823251	24.1008280651081	4.24291287855495e-06	3.03252982983599	1
ENSG00000183763.8	TRAIP	3	49856597	3_35	0	0.0138958431342984	17.6037483532544	7.69837439316222e-07	-2.51868868838544	1
ENSG00000164078.12	MST1R	3	49903379	3_35	0	0.013055476289905	18.6395700917355	7.65839188135083e-07	-2.72639669424662	2
ENSG00000004534.14	RBM6	3	49937901	3_35	0	0.0101437517765546	14.3940265785041	4.59504625205269e-07	2.03661392238069	1
ENSG00000003756.16	RBM5	3	50088563	3_35	0	0.0104568135130595	14.5704149004599	4.79490774064253e-07	2.08349113724445	1
ENSG00000001617.11	SEMA3F	3	50171620	3_35	0	0.00930296593199875	10.6878870822176	3.12912030724774e-07	1.14607506595941	1
ENSG00000188338.14	SLC38A3	3	50204954	3_35	0	0.0143777824921675	11.327030461914	5.12527238881509e-07	0.278048573643963	1
ENSG00000012171.19	SEMA3B	3	50267465	3_35	0	0.0280481414627021	14.2943461435196	1.26176174886947e-06	-1.32278666432295	1
ENSG00000179564.3	LSMEM2	3	50278688	3_35	0	0.0271118859048907	14.8165203022058	1.26419748591961e-06	-1.7941906525052	1
ENSG00000243477.5	NAT6	3	50298716	3_35	0	0.0103733946997229	6.25675723965618	2.04258049898042e-07	-0.386232239117041	2
ENSG00000186792.16	HYAL3	3	50295266	3_35	0	0.0207253675701066	12.1655978189297	7.9349586946948e-07	1.83651398105013	2
ENSG00000068001.13	HYAL2	3	50323853	3_35	0	0.0092036233345768	4.71878079636723	1.36677684775639e-07	-0.370282067035675	2
ENSG00000068028.17	RASSF1	3	50341515	3_35	0	0.0330049391084826	16.6359239179445	1.72796457613471e-06	1.91642507093142	1
ENSG00000114395.10	CYB561D2	3	50350442	3_35	0	0.0124130577949558	9.87519235097438	3.85774320351437e-07	-0.874387237884655	2
ENSG00000126062.3	TMEM115	3	50356245	3_35	0	0.0285463952511305	15.2945866037602	1.37403561998774e-06	1.83326343199271	1
ENSG00000007402.11	CACNA2D2	3	50504484	3_35	0	0.00942690655732126	5.88333290605512	1.74542663667475e-07	-0.943764989341145	1
ENSG00000114735.9	HEMK1	3	50568446	3_35	0	0.00978401148002039	6.02190710111264	1.8542145247236e-07	0.978393954396028	2
ENSG00000088543.14	C3orf18	3	50569633	3_35	0	0.00923719726082395	5.27736845360539	1.53414570466469e-07	-0.393508777697233	1
ENSG00000114738.10	MAPKAPK3	3	50611291	3_35	0	0.00927874632209391	6.25772093617085	1.82731940813287e-07	1.5140549806059	1
ENSG00000114737.15	CISH	3	50611939	3_35	0	0.0102503017310481	6.23983864170885	2.01288508816786e-07	-0.975427845648219	1
[truncated: 8,923 more rows]
