# Supplementary material for: Adjusting for genetic confounders in transcriptome-wide association studies improves discovery of risk genes of complex traits
Source: Nat Genet. 2024 Jan 26;56(2):336–47. doi: 10.1038/s41588-023-01648-9 (PMC10864181; doi:10.1038/s41588-023-01648-9)
Supplement: Supplementary file 5 — cTWAS results of all analyzed genes across all tissues for IBD, SCZ, and SBP. Results are stored separately for each combination of traits and tissues. Column legends for each set of results are the same as in Supplementary Table 1. [file 41588_2023_1648_MOESM5_ESM.zip › SBP_Adrenal_Gland.csv]

id	genename	chrom	pos	region_tag	cs_index	PIP	tau2	PVE	z	num_eqtl
ENSG00000142609.17	CFAP74	1	2003636	1_2	0	0.0238147223081198	14.1076264236799	1.05732486674166e-06	-1.68474416201136	1
ENSG00000187730.8	GABRD	1	2019112	1_2	0	0.0478189822142915	20.5678034862288	3.09526057609036e-06	2.23742275113607	1
ENSG00000162585.16	FAAP20	1	2163093	1_2	0	0.00903336590931591	4.96497412253319	1.41148271867945e-07	-0.479103094463474	3
ENSG00000157933.9	SKI	1	2351722	1_2	0	0.00932615686129012	5.39071467111526	1.58218781249894e-07	0.372124804668529	1
ENSG00000116151.13	MORN1	1	2383824	1_2	0	0.0113802984857574	7.25716501889999	2.59913971422796e-07	-0.840952666503593	1
ENSG00000157916.19	RER1	1	2391287	1_2	0	0.00884090890735878	4.80307140619732	1.33636450769243e-07	0.17268584364208	1
ENSG00000157911.9	PEX10	1	2404771	1_2	0	0.0398960572160811	19.1577213025835	2.40537505497211e-06	2.00264019745315	2
ENSG00000149527.17	PLCH2	1	2425928	1_2	0	0.0120560330662561	7.66705090848174	2.90898680341789e-07	0.936071409581095	1
ENSG00000157873.17	TNFRSF14	1	2555429	1_2	0	0.0105174106267723	6.41951575206479	2.12480985886876e-07	-0.745165970600224	2
ENSG00000157870.14	FAM213B	1	2592257	1_2	0	0.00876029992434824	4.72366642841025	1.30228839465274e-07	-0.00561839103990442	1
ENSG00000142606.15	MMEL1	1	2632573	1_2	0	0.00870088888675313	4.67207427487357	1.27932926529116e-07	-0.000167521795419464	2
ENSG00000215912.12	TTC34	1	2800905	1_2	0	0.00919281678317352	5.19797092133903	1.50380465152707e-07	0.322380543889848	2
ENSG00000078900.14	TP73	1	3654319	1_2	0	0.0151861767481302	9.83981648718339	4.70266911961872e-07	-1.11301503453866	1
ENSG00000116213.15	WRAP73	1	3655191	1_2	0	0.00869483658543402	4.73750946859671	1.29634467705819e-07	-0.293236893598299	2
ENSG00000235169.7	SMIM1	1	3772285	1_3	0	0.0347347249226515	7.57901104881215	8.28486388735394e-07	0.926337382484005	1
ENSG00000130764.9	LRRC47	1	3766936	1_3	0	0.0416465062655434	9.29793058054726	1.21863556140709e-06	0.979996776092209	1
ENSG00000116198.12	CEP104	1	3854983	1_3	0	0.0440111698184904	9.82206481510656	1.36042524262755e-06	1.19859151363305	2
ENSG00000169598.15	DFFB	1	3888119	1_3	0	0.0305133648874379	6.35451743181011	6.10213275302299e-07	-0.58819568580576	1
ENSG00000198912.10	C1orf174	1	3891607	1_3	0	0.0295963650679653	6.06647027024928	5.65045503100687e-07	-0.548675488546313	1
ENSG00000196581.10	AJAP1	1	4654263	1_4	0	0.0255113160961757	6.84227730820418	5.49341626627161e-07	0.729952804125725	1
ENSG00000069424.14	KCNAB2	1	5991653	1_5	0	0.0404866858230529	10.8877661746336	1.38726678004763e-06	1.3849434454434	1
ENSG00000131697.17	NPHP4	1	5948531	1_5	0	0.0234441911627915	5.57499494988495	4.11328409199255e-07	0.644335830662861	2
ENSG00000158286.12	RNF207	1	6205436	1_5	0	0.0266582169981283	6.86572615468008	5.76005393106575e-07	0.740869790023398	2
ENSG00000116251.9	RPL22	1	6209280	1_5	0	0.0232271616054901	5.36317269316752	3.92036855121741e-07	0.231379032177731	1
ENSG00000116237.15	ICMT	1	6235565	1_5	0	0.0214723933368283	4.80919432813566	3.24983831035872e-07	-0.418314857054854	1
ENSG00000097021.19	ACOT7	1	6394534	1_5	0	0.0523193784639022	12.2929548563788	2.02408075923685e-06	1.43272669917144	1
ENSG00000187017.15	ESPN	1	6426130	1_5	0	0.0507862865977666	12.019685839337	1.92109370724424e-06	-1.41372504006128	1
ENSG00000171680.21	PLEKHG5	1	6520190	1_5	0	0.0227093415338224	6.29752729020496	4.50073635742844e-07	-1.05541325601932	1
ENSG00000162408.10	NOL9	1	6554170	1_5	0	0.0213604831811421	5.25247900811174	3.53089149191113e-07	-0.697655035643519	1
ENSG00000173662.20	TAS1R1	1	6554687	1_5	0	0.0213619044531952	5.28038232600167	3.54988521700398e-07	0.728803745158762	1
ENSG00000204859.12	ZBTB48	1	6579883	1_5	0	0.0403407199422726	13.5878255117073	1.7250535432827e-06	-2.19166096365813	2
ENSG00000041988.15	THAP3	1	6624846	1_5	0	0.025967735088138	6.69690314472968	5.47289433880482e-07	-0.752808298612045	2
ENSG00000007923.15	DNAJC11	1	6701642	1_5	1	0.0582961993065739	16.1766947107315	2.96782989035041e-06	-3.67467606462821	1
ENSG00000049245.12	VAMP3	1	7765251	1_7	0	0.00355868288277339	4.73261659839395	5.30028943126877e-08	-0.227942182217224	2
ENSG00000116288.12	PARK7	1	7954388	1_7	0	0.00374799200058296	5.72059594533738	6.74759337150494e-08	0.884756242650645	2
ENSG00000116285.12	ERRFI1	1	8026467	1_7	0	0.00684745426271283	11.1919674555563	2.41181811280715e-07	1.51213726227584	1
ENSG00000162426.14	SLC45A1	1	8307952	1_7	0	0.00580256924314371	12.1858854254192	2.2252888703214e-07	2.19122529284213	1
ENSG00000142583.17	SLC2A5	1	9087812	1_7	0	0.00395788763736349	5.64232141658206	7.02797578652712e-08	0.488855204404773	1
ENSG00000049239.12	H6PD	1	9236429	1_7	0	0.00875850124758026	13.0891677664484	3.60786936473579e-07	-1.4809697478595	2
ENSG00000171621.13	SPSB1	1	9289307	1_7	0	0.0036300552525913	4.91723421371568	5.61750029447946e-08	-0.285039022273904	2
ENSG00000171608.15	PIK3CD	1	9651286	1_7	0	0.00405908149605438	5.92329997691672	7.56659470278328e-08	0.56733144901441	1
ENSG00000171603.16	CLSTN1	1	9824341	1_7	0	0.0105703468008471	14.5101030408986	4.826904500284e-07	1.66004798597427	2
ENSG00000178585.14	CTNNBIP1	1	9905367	1_7	0	0.0106717416552568	15.7378029146477	5.28552801621593e-07	-1.74188749948556	1
ENSG00000173614.13	NMNAT1	1	9944289	1_7	0	0.00356817710114099	4.68170368804096	5.25725809714278e-08	-0.0456313540904762	1
ENSG00000162444.11	RBP7	1	9991107	1_7	0	0.00810929232210822	12.6522056675936	3.22892659975802e-07	-1.72684203850071	1
ENSG00000130939.18	UBE4B	1	10033012	1_7	0	0.00491556136221216	7.65800283326716	1.18467062063481e-07	0.88717832196387	2
ENSG00000054523.17	KIF1B	1	10210369	1_7	0	0.00744416124852032	10.3787864558633	2.43148347279358e-07	-1.16829731368552	2
ENSG00000142657.20	PGD	1	10398423	1_7	0	0.0192786063052979	18.735250426476	1.13669542162552e-06	-2.47649353189876	2
ENSG00000175279.21	CENPS	1	10429947	1_7	0	0.00376302352817504	5.27382662516632	6.24556533482406e-08	-0.34597725184448	2
ENSG00000241563.3	CORT	1	10449352	1_7	0	0.00463066731226636	6.70157523820502	9.76628630835478e-08	-0.171268748515396	1
ENSG00000160049.11	DFFA	1	10454273	1_7	0	0.00822127921368643	11.6507366829043	3.01440609135668e-07	1.80920028815635	1
ENSG00000142655.12	PEX14	1	10476578	1_7	0	0.0106135697936021	15.0837747751564	5.03825904086486e-07	2.2984526033631	1
ENSG00000175262.14	C1orf127	1	10982502	1_8	0	0.0458241761399091	10.0739996692683	1.45279913164881e-06	1.04157961749908	1
ENSG00000009724.16	MASP2	1	11047382	1_8	0	0.0410647082848357	9.03297490165293	1.16736997576937e-06	1.48583552747586	1
ENSG00000116649.9	SRM	1	11060199	1_8	0	0.0259096583297579	4.6803025316881	3.81631826746287e-07	-0.0153340980654627	1
ENSG00000171824.13	EXOSC10	1	11099932	1_8	0	0.0260307196778893	4.72423372348162	3.87013865281889e-07	-0.0718855461097009	2
ENSG00000171819.4	ANGPTL7	1	11189075	1_8	0	0.104107363264828	17.957725412599	5.88358114434272e-06	-2.3090566010915	1
ENSG00000132879.13	FBXO44	1	11654311	1_8	0	0.0549212405027175	11.7980687975694	2.03920194206498e-06	-1.38545541156064	1
ENSG00000116661.9	FBXO2	1	11650934	1_8	0	0.0549206340962807	11.7979634669215	2.03916122109583e-06	-1.38544599874593	2
ENSG00000116663.10	FBXO6	1	11658138	1_8	0	0.0409373690967593	9.00353130263392	1.15995670899548e-06	-1.10703054378631	2
ENSG00000204518.2	AADACL4	1	12644197	1_9	0	0.0132527245584601	6.45781433767247	2.6933928342947e-07	0.446782043327827	1
ENSG00000177674.15	AGTRAP	1	11737129	1_9	0	0.0112180323405416	5.77493660907759	2.03879182151004e-07	-0.886772103536659	1
ENSG00000177000.10	MTHFR	1	11792243	1_9	0	0.162506114799443	38.1644974123281	1.95181309999271e-05	6.61363198460131	2
ENSG00000011021.21	CLCN6	1	11806385	1_9	0	0.0450775358462222	36.4944106437789	5.17720659372249e-06	5.65277227239178	2
ENSG00000116685.15	KIAA2013	1	11926172	1_9	0	0.0110095026427673	6.57359489333808	2.27761130782578e-07	-0.563836034030017	2
ENSG00000083444.16	PLOD1	1	11935354	1_9	0	0.0152246796695514	8.29393530411701	3.97390774640649e-07	0.40894142631816	1
ENSG00000116688.16	MFN2	1	11980422	1_9	0	0.019433749199196	11.8778741006186	7.26447586154848e-07	0.0649190951374525	2
ENSG00000116691.10	MIIP	1	12068441	1_9	0	0.0110277528481268	5.45085109242881	1.89173507364964e-07	-0.0880717774884728	1
ENSG00000116731.22	PRDM2	1	13800156	1_10	0	0.0329140189125915	6.07136042835072	6.28891758920093e-07	-0.564232976698166	1
ENSG00000171729.13	TMEM51	1	15152787	1_12	0	0.00880044432770011	18.9316643590368	5.24327178327913e-07	-1.92044624094863	3
ENSG00000142621.19	FHAD1	1	15247215	1_12	0	0.00224141499529662	5.52363764324463	3.89633623562674e-08	-0.292069589510815	1
ENSG00000142634.12	EFHD2	1	15409565	1_12	0	0.00445034439404168	11.1934923961291	1.56771893146463e-07	0.928657320471827	1
ENSG00000142615.7	CELA2A	1	15464479	1_12	0	0.00848323123864825	37.8452533356074	1.01037291530927e-06	-4.13837080049171	1
ENSG00000116138.12	DNAJC16	1	15527155	1_12	0	0.00286355651853842	14.2236065295927	1.28181238300512e-07	2.49769021186561	1
ENSG00000116771.5	AGMAT	1	15584923	1_12	0	0.00226176600334882	14.0541937868067	1.00037443152488e-07	-2.80425976518261	2
ENSG00000197312.11	DDI2	1	15617889	1_12	0	0.00231510634474663	18.5465497684068	1.35127284131743e-07	-4.15227886698453	1
ENSG00000116786.11	PLEKHM2	1	15683361	1_12	0	0.00215556542121675	9.53158590057317	6.46599475589061e-08	2.5585403223433	2
ENSG00000162461.7	SLC25A34	1	15735883	1_12	0	0.00205610336099926	9.12257973030085	5.90298370577721e-08	-2.46230307640546	1
ENSG00000116809.11	ZBTB17	1	15976487	1_12	0	0.0351157427024303	25.1270345117663	2.77684774633922e-06	-3.59978128806705	1
ENSG00000186510.11	CLCNKA	1	16018189	1_12	0	0.00209122733712286	5.02674798787949	3.30824247974248e-08	0.723068430449827	2
ENSG00000173641.17	HSPB7	1	16020012	1_12	0	0.109649421681952	28.3071766189041	9.76813996271237e-06	-3.40528986240981	2
ENSG00000185519.8	FAM131C	1	16073545	1_12	0	0.0020645977643976	5.05627223894655	3.28529880370182e-08	-0.420193179965389	2
ENSG00000142627.12	EPHA2	1	16156481	1_12	0	0.00209084205392795	4.86094158256027	3.19853127970194e-08	-0.759587161436582	1
ENSG00000142632.16	ARHGEF19	1	16208426	1_12	0	0.00357842870071501	9.27297315349434	1.04428813715717e-07	-1.31445114786165	2
ENSG00000132881.11	RSG1	1	16237068	1_12	0	0.00970100096356308	18.751315481617	5.72475970578629e-07	2.319740352664	3
ENSG00000037637.10	FBXO42	1	16352086	1_12	0	0.0149761436258791	23.8154014385822	1.1224496700346e-06	2.51021298165139	2
ENSG00000055070.16	SZRD1	1	16352580	1_12	0	0.0274641107543544	28.6601395053792	2.477152909518e-06	-2.97117559766472	2
ENSG00000157191.19	NECAP2	1	16440864	1_12	0	0.00323108588143395	9.03290027811151	9.185116963754e-08	-0.880532072530657	1
ENSG00000058453.16	CROCC	1	16433121	1_12	0	0.00207949054354273	4.80861915054996	3.14692436635483e-08	-0.0973927579327703	2
ENSG00000117122.13	MFAP2	1	16988930	1_12	0	0.00215386883705326	5.14270369967879	3.48593856786591e-08	0.3352867900796	1
ENSG00000159363.17	ATP13A2	1	17011965	1_12	0	0.00205984479890908	4.72768719983675	3.06472991353461e-08	-0.127184357983101	1
ENSG00000117118.9	SDHB	1	17049279	1_12	0	0.0021474970658435	5.11455467419864	3.45660201159946e-08	0.325932740551037	1
ENSG00000179051.13	RCC2	1	17439260	1_12	0	0.00221803929439057	5.41658620327471	3.78097554722116e-08	0.418844772182358	1
ENSG00000117154.11	IGSF21	1	18116238	1_12	0	0.00434305159782233	11.6972763530044	1.59878002338555e-07	1.27062139125704	1
ENSG00000159423.16	ALDH4A1	1	18903008	1_13	0	0.0198845570350841	6.55971679692711	4.10496996992945e-07	-0.707134530325035	1
ENSG00000169991.10	IFFO2	1	18956450	1_13	0	0.0166995338788559	4.91981680266986	2.58560544867885e-07	-0.323417794147618	1
ENSG00000127481.14	UBR4	1	19214169	1_13	0	0.0164824531977231	4.79698136672584	2.48827775157538e-07	0.20439981962844	1
ENSG00000127463.13	EMC1	1	19251533	1_13	0	0.0167095295659724	4.92543578549954	2.59010790999022e-07	-0.316816420807873	1
ENSG00000053372.4	MRTO4	1	19253475	1_13	0	0.0173401478629859	5.27327429758338	2.87767757580326e-07	0.548495599034083	1
ENSG00000162482.4	AKR7A3	1	19288862	1_13	0	0.0337932048656154	11.5580650884436	1.22920265798036e-06	-1.36049448590908	1
ENSG00000040487.12	PQLC2	1	19312389	1_13	0	0.0243218030579544	8.45494645580418	6.47165865932825e-07	-1.1282571808316	1
ENSG00000053371.12	AKR7A2	1	19321084	1_13	0	0.0196744737843607	6.45987591027735	3.99978156835083e-07	-0.679696198021719	1
ENSG00000173436.13	MINOS1	1	19596564	1_13	0	0.0171756336594029	5.18376039163005	2.80199051671295e-07	0.334560304819709	1
ENSG00000158747.13	NBL1	1	19595253	1_13	0	0.0168410754516839	4.99905681108839	2.64951795863447e-07	-0.244477039608228	2
ENSG00000169914.5	OTUD3	1	19885299	1_13	0	0.0220914216745429	7.54953477263638	5.24871303300461e-07	-0.866233915994609	1
ENSG00000188257.10	PLA2G2A	1	19979930	1_13	0	0.0667611122479292	18.035430620054	3.78930055346326e-06	-1.91492176661368	1
ENSG00000127472.10	PLA2G5	1	20028276	1_13	0	0.0164257508961181	4.7646316645639	2.46299504754883e-07	-0.128688761136987	1
ENSG00000158816.15	VWA5B1	1	20306787	1_14	0	0.0292644971341701	4.99441379427151	4.59975352534722e-07	0.316725655269839	1
ENSG00000162543.5	UBXN10	1	20210733	1_14	0	0.0582127027052489	11.5195861216111	2.11039433708107e-06	1.34199487500512	1
ENSG00000090432.6	MUL1	1	20508245	1_14	0	0.0284194316649069	4.71794757232765	4.21966013426673e-07	0.155219922527903	1
ENSG00000183114.7	FAM43B	1	20551955	1_14	0	0.0292508283340609	4.99003503652424	4.5935742188712e-07	0.401633711675091	2
ENSG00000158825.5	CDA	1	20587992	1_14	0	0.032919211377933	6.10585817828675	6.32564927631761e-07	0.758203331847557	2
ENSG00000158828.7	PINK1	1	20634435	1_14	0	0.0405264081778929	8.07375166727018	1.02972788885344e-06	-0.86275671935596	1
ENSG00000117245.12	KIF17	1	20691005	1_14	0	0.0705189276495118	13.3565144101348	2.96420209765403e-06	-2.05532381234657	2
ENSG00000189410.11	SH2D5	1	20732634	1_14	0	0.0347460006821455	6.61647669431268	7.23503413753999e-07	-0.664968540325649	3
ENSG00000075151.20	EIF4G3	1	21181395	1_14	0	0.103470576039417	17.060713370088	5.55549840457205e-06	-3.00420459454014	1
ENSG00000142794.18	NBPF3	1	21434816	1_15	0	0.0183693363410182	4.87676216271664	2.81925276855974e-07	-0.281472312797013	2
ENSG00000090686.15	USP48	1	21783303	1_15	0	0.0339390246759349	10.7338945144661	1.14647781238111e-06	1.35224530353002	2
ENSG00000142789.19	CELA3A	1	22001714	1_15	0	0.0213388221575322	6.27724572440735	4.21549469565317e-07	0.766402047826208	1
ENSG00000070831.15	CDC42	1	22049997	1_15	0	0.183180145174833	26.4936006852476	1.52731409194777e-05	2.78855956133493	2
ENSG00000162552.14	WNT4	1	22144389	1_15	0	0.0290674604243987	9.22453858259295	8.43841179600759e-07	1.19781183806146	1
ENSG00000173372.16	C1QA	1	22636107	1_15	0	0.0197675883231798	5.973351879543	3.71604325560963e-07	-0.882095327686354	1
ENSG00000169641.13	LUZP1	1	23178302	1_16	0	0.0317692877639608	8.93453368732501	8.93281506289236e-07	1.19528980089959	1
ENSG00000125945.14	ZNF436	1	23367745	1_16	0	0.0876999343397206	18.6227229952572	5.13986160334995e-06	-2.29734728572003	2
ENSG00000204219.9	TCEA3	1	23405326	1_16	0	0.229710076036161	28.2061739569432	2.03907499648741e-05	3.24108965252046	2
ENSG00000088280.18	ASAP3	1	23484568	1_16	0	0.0216625874718389	5.32526144095417	3.63044813834226e-07	0.871833068128992	1
ENSG00000007968.6	E2F2	1	23531510	1_16	0	0.0213629307792105	5.19417645908179	3.49209867225492e-07	-0.412193314996085	1
ENSG00000117318.8	ID3	1	23559582	1_16	0	0.020195539626372	4.66569085104818	2.96538027740783e-07	0.148841535467594	1
ENSG00000142676.12	RPL11	1	23691734	1_17	0	0	136.236943758539	0	0.782701005098859	1
ENSG00000117308.14	GALE	1	23800401	1_17	0	0	105.969619942398	0	0.385172553842791	2
ENSG00000117305.14	HMGCL	1	23838758	1_17	0	3.66373598126302e-12	3233.31135073672	3.72804091665888e-14	3.00687374854056	1
ENSG00000142677.3	IL22RA1	1	24143324	1_17	0	0	106.047303114349	0	1.13073176616023	1
ENSG00000185436.11	IFNLR1	1	24187118	1_17	0	0	17.8577955951841	0	-0.222900080592748	2
ENSG00000158055.15	GRHL3	1	24318866	1_17	0	0	7.97259615611377	0	-0.741263279334719	1
ENSG00000001460.17	STPG1	1	24417003	1_17	0	0	6.12137130232941	0	-0.0267993820190367	2
ENSG00000001461.16	NIPAL3	1	24415329	1_17	0	0	9.40319193028209	0	0.0864962522152251	1
ENSG00000117602.11	RCAN3	1	24502439	1_17	0	0	8.6868726241993	0	-0.802567099418273	1
ENSG00000133226.16	SRRM1	1	24633227	1_17	0	0	10.4407399777559	0	0.851707485478175	1
ENSG00000169504.14	CLIC4	1	24745632	1_17	0	0	74.1876630667896	0	-3.88199670466252	2
ENSG00000020633.18	RUNX3	1	24965206	1_17	0	0	6.23505759094446	0	-0.600121637928093	1
ENSG00000174950.10	CD164L2	1	27383368	1_19	0	0.0672588054917818	21.6311184653941	4.57864634098589e-06	2.82607222558541	1
ENSG00000090020.10	SLC9A1	1	27166703	1_19	0	0.162991577934079	30.2762003144762	1.55301449017313e-05	-3.40121846015751	2
ENSG00000186501.14	TMEM222	1	27317371	1_19	0	0.0411020833736481	16.9365599402826	2.19077619393708e-06	1.99041388461404	2
ENSG00000142765.17	SYTL1	1	27342195	1_19	0	0.0270354535285769	12.9761658936142	1.10405071217329e-06	-1.45651609428586	1
ENSG00000142733.14	MAP3K6	1	27367112	1_19	0	0.0172799919554233	8.76511432088977	4.76661521029919e-07	-0.933657598983246	1
ENSG00000158195.10	WASF2	1	27489587	1_19	0	0.0483896243706572	18.4868534246723	2.81529703171413e-06	2.6394459450859	1
ENSG00000126705.13	AHDC1	1	27604387	1_19	0	0.0159475804407241	8.01180267074121	4.02099950171685e-07	-0.887965856707581	1
ENSG00000126709.14	IFI6	1	27671883	1_19	0	0.0128643237995688	5.99665509716737	2.42775583892872e-07	0.627446449251082	1
ENSG00000130775.15	THEMIS2	1	27872858	1_19	0	0.0150430571636676	7.46390094927113	3.53354760738932e-07	-1.03438106694919	1
ENSG00000117748.9	RPA2	1	27914572	1_19	0	0.0114893983979896	4.93741462737306	1.78527803615219e-07	-0.215133292796796	1
ENSG00000158156.7	XKR8	1	27958990	1_19	0	0.0512803181776973	19.0391707785512	3.07261194308686e-06	-1.98289584124549	2
ENSG00000169403.11	PTAFR	1	28193492	1_19	0	0.0111642492598804	4.66848077220138	1.64026520534172e-07	-0.0273063705806345	1
ENSG00000126698.10	DNAJC8	1	28232589	1_19	0	0.0128190009190108	5.96358471795034	2.40586107429031e-07	0.925851158119359	1
ENSG00000130770.17	ATPIF1	1	28236497	1_19	0	0.011675460265654	5.08792121907265	1.86949092782658e-07	-0.355240142065812	1
ENSG00000130766.4	SESN2	1	28258738	1_19	0	0.0176164996296141	8.94621841277303	4.95984482823388e-07	1.48041596565068	1
ENSG00000204138.12	PHACTR4	1	28366038	1_19	0	0.260476972628415	35.0885049969358	2.87635955980376e-05	3.72868339640832	2
ENSG00000180198.15	RCC1	1	28510006	1_19	0	0.0112520484640913	4.74185993052787	1.67914920813687e-07	-0.0295544955095023	2
ENSG00000180098.9	TRNAU1AP	1	28553045	1_19	0	0.0152616200152467	7.59922935497846	3.64988484250047e-07	-0.809188926081632	1
ENSG00000120656.11	TAF12	1	28641269	1_19	0	0.0211608907228334	10.6690733612513	7.10509058930278e-07	1.87098927571147	1
ENSG00000159023.19	EPB41	1	28886822	1_19	0	0.021887260375447	10.9866755292681	7.56774825713108e-07	1.22038807184664	1
ENSG00000116353.15	MECR	1	29230712	1_19	0	0.0111660672938587	4.67000618502464	1.64106835239592e-07	-0.0303335475733168	2
ENSG00000162511.7	LAPTM5	1	30757821	1_20	0	0	6.54962534761872	0	-0.64576471436201	1
ENSG00000162512.15	SDC3	1	30790516	1_20	0	0	12.065926556411	0	1.26697557679299	1
ENSG00000134644.15	PUM1	1	31067547	1_20	0	0	17.3768567511375	0	1.69164300654488	1
ENSG00000060688.12	SNRNP40	1	31296178	1_20	0	0	31.4888463671391	0	1.22485393843539	1
ENSG00000121766.15	ZCCHC17	1	31300649	1_20	0	0	24.8671168169478	0	1.49126667076338	1
ENSG00000121769.7	FABP3	1	31375861	1_20	0	0	53.3820552286605	0	0.902586180135675	2
ENSG00000168528.11	SERINC2	1	31406459	1_20	0	0	7.1283506739516	0	-0.382388900702736	4
ENSG00000162517.12	PEF1	1	31645212	1_20	0	0	61.1449322643466	0	-2.15411426706286	1
ENSG00000084636.17	COL16A1	1	31703950	1_20	0	0	16.4758239704793	0	-0.339617732242068	1
ENSG00000121753.12	ADGRB2	1	31764679	1_20	0	0	19.8924151178571	0	0.966485021918963	1
ENSG00000184007.18	PTP4A2	1	31944881	1_20	0	0	2115.40537907183	0	3.16020745874443	2
ENSG00000142698.14	C1orf94	1	34161697	1_21	0	0.0294074208938806	9.26338783634805	8.57305793181962e-07	1.0708188709963	3
ENSG00000121904.17	CSMD2	1	33714158	1_21	0	0.0286124002896211	9.00477478781521	8.10841785616724e-07	1.00482203504369	2
ENSG00000084652.15	TXLNA	1	32179560	1_21	0	0.041630049730722	12.5515468595168	1.64442153351074e-06	-1.7510092527251	1
ENSG00000160051.11	IQCC	1	32205464	1_21	0	0.03954036550858	12.0632369840649	1.50111343859258e-06	1.70833955272214	1
ENSG00000084623.11	EIF3I	1	32222176	1_21	0	0.0424914596351882	12.745861462696	1.70443254170789e-06	-1.76721526665912	1
ENSG00000160055.19	TMEM234	1	32222176	1_21	0	0.0424914596351882	12.745861462696	1.70443254170789e-06	1.76721526665912	1
ENSG00000183615.5	FAM167B	1	32245759	1_21	0	0.0318499411610244	10.016776138669	1.00402742574369e-06	-1.37664650762563	2
ENSG00000116478.11	HDAC1	1	32291652	1_21	0	0.0186799262943658	4.99080720882376	2.93396497951929e-07	-0.286409985527959	2
ENSG00000162526.6	TSSK3	1	32366691	1_21	0	0.0224804929010352	6.73223229143152	4.76292667395678e-07	0.484375470556481	1
ENSG00000225828.1	FAM229A	1	32366691	1_21	0	0.0224804929010352	6.73223229143152	4.76292667395678e-07	0.484375470556481	1
ENSG00000176261.15	ZBTB8OS	1	32650758	1_21	0	0.0182380241753793	4.76587913270186	2.73545632278908e-07	0.160476391299909	1
ENSG00000162521.18	RBBP4	1	32651491	1_21	0	0.0205279742131442	5.87754633332462	3.79709207648206e-07	-0.532900002460591	1
ENSG00000162520.14	SYNC	1	32692125	1_21	0	0.018094446778221	4.69163303936082	2.67164235017207e-07	0.0785837815933	1
ENSG00000134684.10	YARS	1	32817927	1_21	0	0.0199612821139591	5.61434541237871	3.52692751819658e-07	0.476416354355229	2
ENSG00000160097.16	FNDC5	1	32872031	1_21	0	0.0208159634416428	6.00855559665189	3.93618565421628e-07	0.617186092595722	1
ENSG00000004455.16	AK2	1	33080995	1_21	0	0.0180980803405264	4.6935189674936	2.6732529992851e-07	-0.201119533400252	1
ENSG00000142920.16	AZIN2	1	33080995	1_21	0	0.0184858481509572	4.89267867536127	2.84639422459371e-07	0.168746810767457	2
ENSG00000184389.9	A3GALT2	1	33321277	1_21	0	0.0217908211667383	6.43905674429321	4.41575350734762e-07	0.876131853980069	2
ENSG00000134686.18	PHC2	1	33427363	1_21	0	0.0382259562915693	11.7428810854216	1.41267414134337e-06	-1.4057282816862	2
ENSG00000121903.14	ZSCAN20	1	33482375	1_21	0	0.159353532969948	25.5470265317094	1.2811825924158e-05	2.66013022335707	1
ENSG00000189280.3	GJB5	1	34798461	1_22	0	0.0147643146777247	5.44031107273209	2.52781915011382e-07	0.638889863650363	1
ENSG00000188910.7	GJB3	1	34779198	1_22	0	0.0191757375261096	7.89493833666221	4.76441729541264e-07	0.632618578933284	2
ENSG00000187513.8	GJA4	1	34787184	1_22	0	0.0207058013181988	8.61661580323009	5.6148446552029e-07	-0.832021656241113	1
ENSG00000163866.8	SMIM12	1	34855089	1_22	0	0.0294883757780876	11.9472844945153	1.10873825255382e-06	-1.37821258862323	2
ENSG00000116544.11	DLGAP3	1	34930171	1_22	0	0.0136239738342031	4.68642950393822	2.00934663096269e-07	-0.271514861146501	1
ENSG00000243749.1	TMEM35B	1	34984579	1_22	0	0.0138670771454873	4.85227686022182	2.11757830120026e-07	-0.288431392897401	1
ENSG00000197056.9	ZMYM1	1	35080556	1_22	0	0.0137611440797949	4.78036534273175	2.0702586351514e-07	-0.469661284973559	1
ENSG00000020129.15	NCDN	1	35557823	1_22	0	0.0165223619725934	6.49606119036142	3.37777885984967e-07	0.679414221100686	1
ENSG00000116819.6	TFAP2E	1	35573174	1_22	0	0.0251032318895775	10.4291582204332	8.23925354899161e-07	1.68100384760629	1
ENSG00000126067.11	PSMB2	1	35641909	1_22	0	0.0764660021147567	21.0157736613027	5.05734685709203e-06	-2.62550755010042	1
ENSG00000142686.7	C1orf216	1	35718988	1_22	0	0.0440367728955612	15.7428359886867	2.18176228518245e-06	2.1832794875712	1
ENSG00000134698.10	AGO4	1	35808529	1_22	0	0.0179641757822541	7.28170497668708	4.11670122785933e-07	-0.903019589157706	1
ENSG00000116863.10	ADPRHL2	1	36088841	1_22	0	0.0741736021229291	20.7228040315361	4.83734279067011e-06	2.54565431201778	1
ENSG00000054116.11	TRAPPC3	1	36155585	1_22	0	0.0145146672392662	5.28033590356385	2.41200169161613e-07	0.684615384615462	1
ENSG00000142694.6	EVA1B	1	36323755	1_22	0	0.0647233082618318	19.4147239794493	3.95458488308652e-06	1.9041954222399	2
ENSG00000196182.10	STK40	1	36386242	1_22	0	0.0140840691366363	4.99789114813564	2.21525596743786e-07	-0.125896995622969	1
ENSG00000181817.5	LSM10	1	36397855	1_22	0	0.040889271794924	15.0392313486515	1.93528080905906e-06	1.64425261247893	2
ENSG00000116885.18	OSCP1	1	36446312	1_22	0	0.0173356300111006	6.94720421387692	3.79016981260124e-07	-0.793106394193177	2
ENSG00000119535.17	CSF3R	1	36483835	1_22	0	0.0191150331663172	7.86513661938359	4.73140691658117e-07	0.886693029357926	1
ENSG00000183317.16	EPHA10	1	37763125	1_23	0	0.0458347300737535	10.55512319993	1.52253385563677e-06	-1.56464910679841	1
ENSG00000163875.15	MEAF6	1	37513172	1_23	0	0.0262431625030881	4.81355272776888	3.97549193564902e-07	-0.280379580037298	1
ENSG00000163877.10	SNIP1	1	37553609	1_23	0	0.0309396145607259	6.01656284060145	5.85830973862154e-07	0.373071188101764	1
ENSG00000163879.10	DNALI1	1	37556733	1_23	0	0.0816726112640023	15.9790344372714	4.10710634002836e-06	2.20770792996717	2
ENSG00000116922.14	C1orf109	1	37692275	1_23	0	0.190424532969106	23.2633033816291	1.39412995013921e-05	-2.52662059324877	1
ENSG00000134690.10	CDCA8	1	37692539	1_23	0	0.0346168913160799	7.41070198896313	8.07339845691301e-07	1.12628076850727	1
ENSG00000197982.13	C1orf122	1	37806635	1_23	0	0.026711981565594	10.0566177208622	8.45409301446707e-07	-2.6259107534127	2
ENSG00000188786.9	MTF1	1	37857881	1_23	0	0.0376103926360299	11.9969614619927	1.41999921645318e-06	-2.59398064752724	1
ENSG00000204084.12	INPP5B	1	37943440	1_23	0	0.0310326812347223	9.11983306267827	8.90666592231651e-07	2.02290376619006	2
ENSG00000183431.11	SF3A3	1	37990434	1_23	1	0.21723244409293	23.5480571420732	1.60986234842442e-05	4.53567589814181	1
ENSG00000183386.9	FHL3	1	37996149	1_23	1	0.292196503927035	24.063778368863	2.21282876396734e-05	4.6547413159742	2
ENSG00000183520.11	UTP11	1	37868646	1_23	1	0.4468656822159	25.0238983458083	3.51917565349325e-05	4.6903330247794	2
ENSG00000116981.3	NT5C1A	1	39672835	1_24	0	0.0365661059320894	6.36896118487447	7.32919520646429e-07	0.714337640937224	1
ENSG00000116954.7	RRAGC	1	38859391	1_24	0	0.165686989781527	20.9824015470592	1.09408880792043e-05	2.83401862981605	1
ENSG00000158315.10	RHBDL2	1	38941917	1_24	0	0.0347627955704662	5.89043925570992	6.44423471196249e-07	0.686879927065849	1
ENSG00000174574.15	AKIRIN1	1	38984822	1_24	0	0.0426152043177419	7.81990308185147	1.0487571126659e-06	1.193161008733	1
ENSG00000168653.10	NDUFS5	1	39026790	1_24	0	0.0466570359998328	8.68052435288128	1.27459461479575e-06	1.19030700487332	1
ENSG00000127603.23	MACF1	1	39123295	1_24	0	0.045134814076476	8.36524905544951	1.18822724755984e-06	-1.06716255521641	1
ENSG00000183682.7	BMP8A	1	39554348	1_24	0	0.0889476813140937	14.8642541966639	4.16089473383983e-06	-1.76021606388055	1
ENSG00000163909.7	HEYL	1	39640423	1_24	0	0.0351402571169147	5.99258460172522	6.6271695619721e-07	-0.754211275740959	1
ENSG00000084072.16	PPIE	1	39738494	1_25	0	0.0189182724134971	6.07753375215371	3.61841044095329e-07	-0.662269305344917	1
ENSG00000043514.15	TRIT1	1	39880989	1_25	0	0.0340292409371216	11.5150892166379	1.23318587764567e-06	-1.4620697627822	2
ENSG00000131236.16	CAP1	1	40040200	1_25	0	0.0167633194205732	4.96007283824314	2.61671876158219e-07	-0.26298844646905	2
ENSG00000131238.16	PPT1	1	40098881	1_25	0	0.0180942788235717	5.66443732880873	3.22557413615919e-07	0.501880433900931	1
ENSG00000084073.8	ZMPSTE24	1	40256236	1_25	0	0.0219604480786978	7.45020717192265	5.14894817294351e-07	-0.843991381265685	2
ENSG00000049089.13	COL9A2	1	40318226	1_25	0	0.0473751379279103	14.6435954648602	2.18326867610879e-06	1.55585919401986	1
ENSG00000187801.14	ZFP69B	1	40484325	1_25	0	0.0746872736114992	18.7906005778866	4.41668311550763e-06	-1.82142756475906	1
ENSG00000187815.9	ZFP69	1	40476891	1_25	0	0.0173731733871509	5.31997901729084	2.90869408043324e-07	0.403742958851926	1
ENSG00000164002.11	EXO5	1	40506722	1_25	0	0.0162568882544918	4.702020594322	2.4056415772016e-07	-0.101140492753353	2
ENSG00000117010.15	ZNF684	1	40533139	1_25	0	0.0230941169403069	7.98659395711585	5.80459521517847e-07	0.939694240033103	1
ENSG00000117016.9	RIMS3	1	40664752	1_25	0	0.0173904677795642	5.25489425273215	2.87596912036215e-07	-0.382237577634004	1
ENSG00000171793.13	CTPS1	1	40979451	1_25	0	0.0173108250002899	6.79882874368634	3.7039135491259e-07	1.48137173256984	2
ENSG00000171790.15	SLFNL1	1	41023050	1_25	0	0.088388324309018	21.756378666116	6.05188244154428e-06	2.99360214533425	2
ENSG00000204060.6	FOXO6	1	41277128	1_25	0	0.0187603945798442	5.80691151777531	3.42843682105361e-07	0.23114439076806	2
ENSG00000186973.10	FAM183A	1	43144910	1_26	0	0.0111152711093109	6.10916259881034	2.13703048700061e-07	-0.436548623915057	2
ENSG00000127124.14	HIVEP3	1	42035577	1_26	1	0.386897860976678	29.6781920418068	3.6136221789907e-05	5.57027642825294	1
ENSG00000198815.8	FOXJ3	1	42335341	1_26	0	0.00966187926366369	5.40864332564848	1.64459483728406e-07	0.430571897075077	2
ENSG00000066185.12	ZMYND12	1	42452404	1_26	0	0.0321467496980569	17.1048935248499	1.73047933544586e-06	-1.98767548001787	2
ENSG00000186409.14	CCDC30	1	42463059	1_26	0	0.0141428061314147	7.6233969549419	3.393072162634e-07	0.426632541758173	1
ENSG00000065978.18	YBX1	1	42598840	1_26	0	0.00986198364600932	7.55214143214491	2.34392313853366e-07	1.69299818301727	1
ENSG00000117385.15	P3H1	1	42766833	1_26	0	0.00962051664613894	5.43365669388402	1.64512750973758e-07	-0.618947582278079	1
ENSG00000164008.14	C1orf50	1	42767127	1_26	0	0.0180053014794712	14.046711088715	7.95946763683053e-07	1.84167196339978	2
ENSG00000177868.11	SVBP	1	42816309	1_26	0	0.0301610249612827	19.1881318023384	1.8213263161147e-06	-2.20394273957577	2
ENSG00000164010.13	ERMAP	1	42816759	1_26	0	0.00995211026015141	5.67007522334141	1.77587737073479e-07	0.648915039924513	2
ENSG00000164011.17	ZNF691	1	42823587	1_26	0	0.00964708131273495	5.13676004249751	1.55953164441616e-07	-0.0297195092289802	2
ENSG00000117394.20	SLC2A1	1	42959206	1_26	0	0.0103319260952729	5.90643390232658	1.92050575493786e-07	0.681089201251295	2
ENSG00000243710.7	CFAP57	1	43232297	1_26	0	0.0116847037240898	6.4461958644979	2.37044659781186e-07	0.386961753585991	1
ENSG00000117395.12	EBNA1BP2	1	43171021	1_26	0	0.013808928694713	8.72407522653143	3.79130184767099e-07	1.16819612189582	1
ENSG00000066056.13	TIE1	1	43280788	1_26	0	0.0221460770278975	13.0031082083161	9.06260301942555e-07	1.48328719862011	1
ENSG00000117399.13	CDC20	1	43359194	1_27	0	0.0204908589755236	13.4676651185546	8.68483250167994e-07	3.15451320895464	2
ENSG00000066322.14	ELOVL1	1	43367703	1_27	1	0.119923897134138	35.2075229938924	1.32877111409057e-05	5.67305136982265	1
ENSG00000159479.16	MED8	1	43389955	1_27	1	0.0661477311574116	33.3573301290081	6.9440878966202e-06	-5.53651263719113	2
ENSG00000142949.16	PTPRF	1	43524227	1_27	0	0.0226705444960731	9.34850124208097	6.66980158802694e-07	1.74004075628987	1
ENSG00000117407.16	ARTN	1	43935553	1_27	0	0.0231487491992903	6.7404633324068	4.91050608863767e-07	-1.15279973426658	1
ENSG00000117408.10	IPO13	1	43947230	1_27	0	0.0411872571002078	12.9983006135235	1.68483905547997e-06	-1.90076350222772	1
ENSG00000117410.13	ATP6V0B	1	43974045	1_27	0	0.0218609239618267	6.00599375796079	4.13201951377439e-07	-0.910603232858289	2
ENSG00000117411.16	B4GALT2	1	43978466	1_27	0	0.0203690434909964	5.28579908414523	3.38836557304151e-07	-0.974127298652028	2
ENSG00000159214.12	CCDC24	1	43991070	1_27	0	0.0452683159990271	13.2435513429688	1.88672138554621e-06	-1.7476150120746	2
ENSG00000196517.11	SLC6A9	1	44031093	1_27	0	0.0666713717280535	16.1307275577236	3.38456080252317e-06	1.79609106325172	1
ENSG00000178028.13	DMAP1	1	44215047	1_27	0	0.0316499656242611	8.43119581917176	8.39791341252038e-07	0.768455761738201	1
ENSG00000117419.14	ERI3	1	44354647	1_27	0	0.025807974299873	6.62594079030484	5.38158794629391e-07	-0.430307423056081	1
ENSG00000198520.10	C1orf228	1	44672527	1_28	0	0.0272786208919279	6.78657385796509	5.82615405082228e-07	0.477126595834101	2
ENSG00000142945.12	KIF2C	1	44739744	1_28	0	0.0213179508758977	4.76434750921965	3.19637600650975e-07	-0.385171252105292	1
ENSG00000142937.11	RPS8	1	44775613	1_28	0	0.0269810142110826	6.46474199017931	5.48931863982862e-07	-0.175577754597832	2
ENSG00000222009.8	BTBD19	1	44808328	1_28	0	0.0220142899862483	5.32778808943675	3.69114069330804e-07	0.728191706630379	1
ENSG00000117425.13	PTCH2	1	44842737	1_28	0	0.0219411097850388	5.04006676014854	3.48019719998313e-07	-0.608118999366306	1
ENSG00000126107.14	HECTD3	1	45010991	1_28	0	0.0236718267915388	7.04068036930268	5.24511937526264e-07	-1.74678435467613	2
ENSG00000126088.13	UROD	1	45008485	1_28	0	0.0287223995567284	8.82390676437451	7.9761002454e-07	-1.88784939841646	1
ENSG00000162415.6	ZSWIM5	1	45308682	1_28	0	0.0226850075222729	5.82816682001011	4.16082907384299e-07	0.826510384616192	1
ENSG00000132781.17	MUTYH	1	45384647	1_28	0	0.0505190407294433	16.8960349402298	2.68626508969696e-06	-3.47024966755484	1
ENSG00000070759.16	TESK2	1	45491131	1_28	0	0.0226102119587306	5.46810777670818	3.89090541250638e-07	-0.69105880784109	1
ENSG00000132763.14	MMACHC	1	45500626	1_28	0	0.0449385786191009	13.8165669435937	1.95401750989997e-06	2.48378977216373	1
ENSG00000117450.13	PRDX1	1	45522595	1_28	0	0.0454196698583698	13.9239015421219	1.990278678423e-06	-2.49140543579609	1
ENSG00000117448.13	AKR1A1	1	45550079	1_28	0	0.223619397353506	23.6796474857432	1.66645533976137e-05	4.31732943474128	2
ENSG00000159588.14	CCDC17	1	45604898	1_28	0	0.0605927686781154	14.1915465259025	2.70619754850835e-06	1.32555611255926	2
ENSG00000159592.10	GPBP1L1	1	45687876	1_28	0	0.0216740720406342	6.74330919760903	4.59962641984835e-07	-2.04686013325581	2
ENSG00000159596.6	TMEM69	1	45687531	1_28	0	0.13966917475909	19.7011023511094	8.65964459054431e-06	-4.18042017315392	1
ENSG00000197429.10	IPP	1	45750903	1_28	0	0.12300498790633	19.118438933763	7.40089298588035e-06	-4.13436275360386	1
ENSG00000086015.20	MAST2	1	45787045	1_28	0	0.0253146395245879	8.88241460261295	7.07639003043494e-07	-1.92525208163032	1
ENSG00000117461.14	PIK3R3	1	46132597	1_28	0	0.0601345887171594	16.4272846156202	3.10884522020192e-06	-3.76605543400825	1
ENSG00000117472.9	TSPAN1	1	46174934	1_28	0	0.022988453406376	5.48639750624156	3.96922756097772e-07	-0.735390405991102	1
ENSG00000171357.5	LURAP1	1	46204587	1_28	0	0.0238376801816351	6.55182622105485	4.91513365884163e-07	1.51492232197713	2
ENSG00000173660.11	UQCRH	1	46301079	1_28	0	0.0321134632383407	8.54367700839282	8.63457446733257e-07	-1.04956126220497	1
ENSG00000117481.10	NSUN4	1	46341925	1_28	0	0.0321283986494643	9.23207693845835	9.33463774622242e-07	-1.63544092999812	1
ENSG00000117480.15	FAAH	1	46396235	1_28	0	0.0359338263574156	11.0593277081725	1.25066548806695e-06	-2.14179496781173	1
ENSG00000079277.19	MKNK1	1	46574922	1_29	0	0.0369377091482882	10.0102848290274	1.16365801691288e-06	1.33227035554355	2
ENSG00000186118.8	TEX38	1	46668649	1_29	0	0.0270598073159148	7.07061265526883	6.02130629534304e-07	-0.988829520316366	1
ENSG00000123472.12	ATPAF1	1	46673431	1_29	0	0.0277849163827998	7.31997310354515	6.40070119042862e-07	-1.02685085516108	1
ENSG00000162366.7	PDZK1IP1	1	47190144	1_29	0	0.0215004651974156	4.90488721599887	3.3188364862388e-07	0.390628306483811	2
ENSG00000123473.15	STIL	1	47314279	1_29	0	0.0313664969919456	8.46433377834251	8.35541015997293e-07	1.20482370719166	2
ENSG00000162368.13	CMPK1	1	47333168	1_29	0	0.0243908656048744	6.09211307326078	4.67631914058051e-07	-0.569040093558795	1
ENSG00000186564.5	FOXD2	1	47435628	1_29	0	0.0561826879969609	13.9956836820232	2.47460340266768e-06	-1.9823279991269	1
ENSG00000117834.12	SLC5A9	1	48254629	1_30	0	0.196774873615409	27.0759694669255	1.67672805688329e-05	-3.30861733009877	1
ENSG00000132122.11	SPATA6	1	48472019	1_30	0	0.106440294679534	21.2292321051358	7.11130535285434e-06	2.92128569840187	2
ENSG00000186094.16	AGBL4	1	50022595	1_32	0	0.0278108558150748	6.46880632038716	5.66170810979348e-07	0.67596378169601	1
ENSG00000123091.4	RNF11	1	51235789	1_32	0	0.0372991718860668	9.24253141546702	1.0849234562834e-06	1.34692016035246	2
ENSG00000085831.15	TTC39A	1	51345495	1_33	0	0.0219818889010251	6.02355797862696	4.16703431821664e-07	0.621549330604829	3
ENSG00000085832.16	EPS15	1	51534159	1_33	0	0.0194138422041937	4.85532946178929	2.96646462422346e-07	-0.204507578556688	2
ENSG00000117859.18	OSBPL9	1	51577175	1_33	0	0.0287633461628175	8.55677424459486	7.74566046798351e-07	1.0445165938421	2
ENSG00000198841.3	KTI12	1	52033817	1_33	0	0.028323183059376	8.4112923799516	7.49745318212528e-07	0.966515189392107	1
ENSG00000157077.14	ZFYVE9	1	52141237	1_33	0	0.0848150932559186	18.8599896949319	5.03412005759585e-06	-1.97923459044216	1
ENSG00000154222.14	CC2D1B	1	52412628	1_33	0	0.0268164793099855	7.89579820762283	6.66356707611984e-07	-1.02500550670108	1
ENSG00000134748.12	PRPF38A	1	52400660	1_33	0	0.0381168770790332	11.2181747323878	1.34570072233722e-06	-1.53683808244872	1
ENSG00000134744.13	ZCCHC11	1	52560178	1_33	0	0.0389024515000977	11.4114342617657	1.39709576563912e-06	-1.55446560213047	1
ENSG00000116157.5	GPX7	1	52585348	1_33	0	0.0192978047123077	4.79898511225932	2.91451492392393e-07	-0.338194661926602	2
ENSG00000182183.14	FAM159A	1	52632940	1_33	0	0.0954565269635774	20.0049455809698	6.0096887128242e-06	2.04874360210319	1
ENSG00000162377.5	COA7	1	52689553	1_33	0	0.0193250279581388	4.81223104802734	2.92668226188032e-07	0.0906370400812193	1
ENSG00000162378.12	ZYG11B	1	52722239	1_33	0	0.034929620464205	10.3916928671969	1.14232358312334e-06	1.3199308994029	1
ENSG00000121310.16	ECHDC2	1	52927839	1_33	0	0.0201084488294602	5.18578151467554	3.28172177938322e-07	0.43660930720451	1
ENSG00000116171.17	SCP2	1	52926925	1_33	0	0.0536241504337031	14.4613867242641	2.44050295883575e-06	-1.71230297418343	1
ENSG00000174348.13	PODN	1	53061947	1_33	0	0.0344873114574	10.2711268172919	1.11477290472e-06	1.2241428872706	3
ENSG00000162383.11	SLC1A7	1	53135720	1_33	0	0.036799342685761	10.8851257363947	1.2606150423006e-06	1.23882671640735	2
ENSG00000157184.6	CPT2	1	53196294	1_33	0	0.0248268467421667	7.16936787476987	5.60159108823571e-07	1.08451619258693	2
ENSG00000162384.13	C1orf123	1	53211891	1_33	0	0.0340786852580045	10.1580742492831	1.08943967713627e-06	1.81836035662584	3
ENSG00000157193.15	LRP8	1	53280462	1_33	0	0.0199544630104503	5.11345192949789	3.21116924988769e-07	-0.0575684458732698	2
ENSG00000174332.5	GLIS1	1	53737935	1_33	0	0.108434538673811	21.2464453028203	7.25041539955336e-06	2.30323027336871	1
ENSG00000203985.10	LDLRAD1	1	54017968	1_34	0	0.0183568828716405	8.91352474472412	5.14940896770363e-07	-1.19299574331501	2
ENSG00000162398.11	LEXM	1	54805572	1_34	0	0.0128890707925753	5.59537673029383	2.26965535564889e-07	0.534582819744778	2
ENSG00000058804.11	NDC1	1	53838107	1_34	0	0.0158992434294707	7.56402712477299	3.78476143695705e-07	0.84799128891928	1
ENSG00000058799.14	YIPF1	1	53889432	1_34	0	0.0116968515302532	4.68576632602473	1.72487877480602e-07	-0.0553726976689042	2
ENSG00000211452.10	DIO1	1	53891048	1_34	0	0.0165977966711284	7.96764390468715	4.16187785135523e-07	0.899908925474893	1
ENSG00000081870.11	HSPB11	1	53945795	1_34	0	0.0122206972354147	5.09627537837222	1.96000800705531e-07	0.582096178202467	1
ENSG00000116212.14	LRRC42	1	53945680	1_34	0	0.0305729988704635	13.7170427759522	1.31979812463505e-06	1.44383321860141	1
ENSG00000157211.11	CDCP2	1	54144100	1_34	0	0.0221964733741852	10.6993278043509	7.47393721970311e-07	-1.21114621047431	1
ENSG00000157216.15	SSBP3	1	54413433	1_34	0	0.157941080425602	29.5436529370443	1.46848079476444e-05	3.02857075611034	2
ENSG00000162390.17	ACOT11	1	54543040	1_34	0	0.0116703856395063	4.66454144397477	1.7131805573697e-07	0.0540997138454823	1
ENSG00000162391.11	FAM151A	1	54623490	1_34	0	0.0240967164057572	11.4725514054821	8.70015224571125e-07	-1.28590286637345	2
ENSG00000184313.19	MROH7	1	54608974	1_34	0	0.0142764733775044	6.55395611676877	2.94464837636604e-07	-0.711941726106855	2
ENSG00000243725.6	TTC4	1	54610757	1_34	0	0.0125890371941463	5.37460871032518	2.12935632464946e-07	-0.515475187228506	1
ENSG00000162396.5	PARS2	1	54764790	1_34	0	0.013211265318931	5.82683878831174	2.42262609449526e-07	-0.582574893414084	1
ENSG00000006555.10	TTC22	1	54801124	1_34	0	0.0160045982352657	7.62599673009847	3.84105357630985e-07	-0.885019537738415	3
ENSG00000116133.11	DHCR24	1	54886940	1_34	0	0.0124055899323368	5.23701238884092	2.04460772064327e-07	0.396798978470024	2
ENSG00000143001.4	TMEM61	1	54980319	1_34	0	0.0116775828021527	4.67031703179438	1.71635963201354e-07	-0.0183643078031669	1
ENSG00000169174.10	PCSK9	1	55040188	1_34	0	0.0133051713330301	5.89321483294671	2.46763952789612e-07	-0.436299025552784	1
ENSG00000162409.10	PRKAA2	1	56645496	1_36	0	0.033110043274583	8.17811136029038	8.52161171987051e-07	0.993063480886309	1
ENSG00000173406.15	DAB1	1	58546313	1_37	0	0.0168548230744069	6.12610217735159	3.24950648410405e-07	0.734512390087972	1
ENSG00000162600.11	OMA1	1	58546313	1_37	0	0.0169445051147316	6.17971002884433	3.29538347877008e-07	-0.758153224535187	2
ENSG00000184292.6	TACSTD2	1	58577210	1_37	0	0.016201920914072	5.64267022706683	2.87713441099484e-07	-0.153879165334917	1
ENSG00000162601.9	MYSM1	1	58699370	1_37	0	0.0415373247426185	14.9450045288494	1.95363553690818e-06	-1.87342986258476	1
ENSG00000172456.17	FGGY	1	59296555	1_37	0	0.0321108549697783	20.2147262795167	2.04281344629911e-06	-4.07354147336925	1
ENSG00000134709.10	HOOK1	1	59814713	1_38	0	0.0188475652585919	4.68978779635812	2.78174567561093e-07	0.0685419240461192	2
ENSG00000134716.9	CYP2J2	1	59926822	1_38	0	0.0347906912153543	10.4666333934652	1.14598529194397e-06	-1.28751579208408	1
ENSG00000162599.15	NFIA	1	60864880	1_38	0	0.0860028397037019	19.1070833003114	5.17149562958125e-06	2.05048075699597	1
ENSG00000162604.12	TM2D1	1	61723869	1_39	0	0.0257693518031481	5.10840591581709	4.14283720104148e-07	-0.324090107150374	1
ENSG00000240563.1	L1TD1	1	62193108	1_39	0	0.130871514967722	20.6809292514394	8.51773555038222e-06	2.43329138311355	1
ENSG00000132854.18	KANK4	1	62544640	1_39	0	0.0251844047027872	4.8920624936255	3.87732905552065e-07	-0.215226252787375	1
ENSG00000162607.12	USP1	1	62436136	1_39	0	0.0567841620451078	12.5956702895133	2.25090662206132e-06	1.64246078865029	1
ENSG00000125703.14	ATG4C	1	62784304	1_39	0	0.0271827383100144	5.6117253191532	4.80063384939996e-07	-0.584742407646857	2
ENSG00000187140.5	FOXD3	1	63322827	1_40	0	0.0262696936335186	4.87379200192052	4.02931269862678e-07	0.326134327994634	1
ENSG00000088035.15	ALG6	1	63367765	1_40	0	0.295244957978691	28.5951627517892	2.65695400374058e-05	2.9928275811272	1
ENSG00000203965.12	EFCAB7	1	63523814	1_40	0	0.0484780194667843	10.6727336161442	1.6282815889249e-06	1.55535753938686	1
ENSG00000142856.16	ITGB3BP	1	63593801	1_40	0	0.0303718542170202	6.24255019736974	5.96681157552523e-07	0.655826792356028	2
ENSG00000158966.13	CACHD1	1	64467641	1_40	0	0.0274440134094507	5.28608009215633	4.56552090398764e-07	-0.401970542949094	1
ENSG00000162437.14	RAVER2	1	64745107	1_41	0	0.0383111673241193	8.50670419008259	1.02564174676964e-06	-0.980660352110994	2
ENSG00000162434.11	JAK1	1	64966237	1_41	0	0.0617720339634679	13.0526430864366	2.5374607779867e-06	-1.5956231507095	2
ENSG00000162433.14	AK4	1	65147680	1_41	0	0.0307082807949959	6.41470404593296	6.19927783943886e-07	0.643050412577813	1
ENSG00000116675.15	DNAJC6	1	65248435	1_41	0	0.028862931496868	5.82972657818221	5.29538570313966e-07	-0.598363791861895	1
ENSG00000213625.8	LEPROT	1	65427205	1_41	0	0.0269055537069119	5.167383823158	4.37543895523598e-07	-0.0948493672219419	1
ENSG00000116678.19	LEPR	1	65428386	1_41	0	0.0360831870107267	7.93942279606906	9.01576935326657e-07	0.972113225340006	1
ENSG00000184588.17	PDE4B	1	65791733	1_41	0	0.0393831453610641	8.76817523846666	1.08674735791781e-06	-1.11152877690668	1
ENSG00000162594.15	IL23R	1	67138932	1_42	0	0.0229017521780271	8.94130605244977	6.44434296220027e-07	1.07443031464376	1
ENSG00000152760.9	TCTEX1D1	1	66744135	1_42	0	0.0156537489626895	6.08845825984662	2.99940196408078e-07	-1.21633497027692	1
ENSG00000152763.16	WDR78	1	66903715	1_42	0	0.0206819114016109	7.80174253844263	5.0779832184095e-07	-1.14847295799866	1
ENSG00000198160.14	MIER1	1	66922613	1_42	0	0.0145513406480861	4.68660027180392	2.14619853837975e-07	0.101820642939171	2
ENSG00000116704.7	SLC35D1	1	67054400	1_42	0	0.0145534381531551	4.68881229670576	2.14752103110772e-07	-0.24031958843696	1
ENSG00000116717.11	GADD45A	1	67670783	1_42	0	0.0470088691355233	15.651641865921	2.31552076207116e-06	1.75157096531456	2
ENSG00000033122.18	LRRC7	1	69567941	1_44	0	0.0824676385838156	13.922428354225	3.61332914684093e-06	-1.72296148293253	2
ENSG00000066557.5	LRRC40	1	70207243	1_44	0	0.0371679473291305	6.31304212651987	7.38441741866578e-07	-0.779166557083769	1
ENSG00000118454.12	ANKRD13C	1	70355197	1_44	0	0.0323157351382972	4.9898572694904	5.07470892258661e-07	0.501399303355103	1
ENSG00000116761.11	CTH	1	70412281	1_44	0	0.0411111409918337	7.26851917205544	9.40403949231851e-07	0.942195476088151	1
ENSG00000050628.20	PTGER3	1	71047606	1_45	0	0.0190120925477486	5.12673450963983	3.06746574283908e-07	0.521905890421249	2
ENSG00000132485.13	ZRANB2	1	71078761	1_45	0	0.018127777244185	4.67922143651023	2.66948280359249e-07	-0.148647824221898	1
ENSG00000172260.14	NEGR1	1	72282986	1_46	0	0.0205127024203409	5.66189669609803	3.65505397451394e-07	0.77917471956006	1
ENSG00000162620.15	LRRIQ3	1	74198465	1_47	0	0.0259158082250803	7.65919088843629	6.24678594837507e-07	-0.949983749085644	1
ENSG00000116783.14	TNNI3K	1	74215526	1_47	0	0.0205944914056179	5.49578104564251	3.56196351616793e-07	-0.459560584850677	4
ENSG00000116791.13	CRYZ	1	74708254	1_47	0	0.0189247148590398	4.70096137975232	2.79978705776075e-07	-0.129884957713715	5
ENSG00000162623.15	TYW3	1	74733103	1_47	0	0.0195097021805386	4.98705561944102	3.06199040430886e-07	-0.196132568483232	2
ENSG00000137968.16	SLC44A5	1	75603115	1_47	0	0.0765239305385984	17.9530257419855	4.32358395122443e-06	1.82078852212907	2
ENSG00000117054.13	ACADM	1	75724884	1_47	0	0.104073185515459	20.9295096798362	6.85499079053981e-06	2.81171735069261	1
ENSG00000137955.15	RABGGTB	1	75786199	1_47	0	0.0203681971811184	5.39189399947732	3.45623218467881e-07	-0.513548272463236	1
ENSG00000057468.6	MSH4	1	75779738	1_47	0	0.0286839477968365	8.6161546184313	7.77788255331342e-07	1.46759482819825	2
ENSG00000184005.10	ST6GALNAC3	1	76074606	1_47	0	0.0203576865101722	5.38705155976555	3.45134622594338e-07	0.517345350206661	1
ENSG00000117069.14	ST6GALNAC5	1	76866942	1_48	0	0.0188780342693741	9.16311487432391	5.44388415603575e-07	-1.08855635759773	1
ENSG00000142892.14	PIGK	1	77219918	1_48	0	0.0386662657675104	15.9245819874378	1.93780131599533e-06	1.81871626400732	2
ENSG00000154027.18	AK5	1	77282053	1_48	0	0.0117294363939732	4.69823860808507	1.73428787418075e-07	-0.101731008945067	1
ENSG00000077254.14	USP33	1	77760195	1_48	0	0.023120435678754	11.069538591597	8.05442433456396e-07	1.51403644008401	1
ENSG00000162614.18	NEXN	1	77884587	1_48	0	0.0385388864418434	15.8932881047467	1.92762207700401e-06	-1.91149409800098	2
ENSG00000162613.16	FUBP1	1	77979050	1_48	0	0.0156675735273996	7.4126467155642	3.65497169032457e-07	1.02522162981291	2
ENSG00000162616.8	DNAJB4	1	77979478	1_48	0	0.0942884845279409	24.4561571621362	7.25697865705851e-06	-2.49562560491942	1
ENSG00000137960.5	GIPC2	1	77995251	1_48	0	0.0146771957641852	6.79999479596194	3.14094723640848e-07	1.11524775612036	1
ENSG00000162618.13	ADGRL4	1	79006491	1_48	0	0.0140475270913392	6.3887345232658	2.82438368344538e-07	-0.700356339319397	1
ENSG00000137941.16	TTLL7	1	83999374	1_51	0	0.0230143797081863	4.8019449985426	3.47796677726435e-07	-0.23200066704277	1
ENSG00000203943.8	SAMD13	1	84298566	1_51	0	0.127957291786355	21.2171417779514	8.54399315619564e-06	2.3968270826696	1
ENSG00000117133.10	RPF1	1	84479257	1_52	0	0.0278620623429375	6.74038757284719	5.91026702323903e-07	-0.738438383805533	2
ENSG00000174021.10	GNG5	1	84506782	1_52	0	0.0821494882792316	17.0354037225456	4.40419223184362e-06	2.1771234301433	1
ENSG00000122432.17	SPATA1	1	84506782	1_52	0	0.0821494882792316	17.0354037225456	4.40419223184362e-06	2.1771234301433	1
ENSG00000117151.12	CTBS	1	84570855	1_52	0	0.0291933379030539	7.18071778866227	6.59721422203616e-07	-0.78509027699167	1
ENSG00000117155.16	SSX2IP	1	84691138	1_52	0	0.044933376321269	11.2626384425445	1.59264201712407e-06	1.52779973878486	1
ENSG00000153898.12	MCOLN2	1	84994338	1_52	0	0.0223518890222744	4.66454005175965	3.28119493623639e-07	0.0291575638787574	2
ENSG00000162643.12	WDR63	1	84998826	1_52	0	0.022628959890479	4.78047619518131	3.40443248796703e-07	-0.201361769083326	1
ENSG00000055732.12	MCOLN3	1	85048551	1_52	0	0.0254937724102117	5.90297660391489	4.73602667733563e-07	0.577458703256376	2
ENSG00000097096.8	SYDE2	1	85201203	1_52	0	0.0345399086268045	8.7694603423837	9.53241686752389e-07	1.05982209833393	1
ENSG00000162642.13	C1orf52	1	85259743	1_52	0	0.0248484181167241	5.66141473460854	4.42723617823019e-07	-0.640953062712403	1
ENSG00000142867.12	BCL10	1	85276655	1_52	0	0.0241614014508544	5.3973496891899	4.10404062926545e-07	-0.543130848922167	1
ENSG00000117174.10	ZNHIT6	1	85708260	1_52	0	0.0264348798695718	6.24455624012967	5.19502804202662e-07	0.514026302041753	2
ENSG00000171502.14	COL24A1	1	86156862	1_53	0	0.0252442221562399	6.04091038897185	4.7992498563399e-07	0.722257611291545	1
ENSG00000122417.15	ODF2L	1	86397308	1_53	0	0.0218323032544472	4.69167336389744	3.22356400395971e-07	-0.0499973431846669	2
ENSG00000137975.7	CLCA2	1	86425322	1_53	0	0.0272712824472753	6.76126063886808	5.80286160307082e-07	0.82015578003472	2
ENSG00000016602.9	CLCA4	1	86546626	1_53	0	0.0540251810165046	13.2276518159502	2.24899225117545e-06	-1.67870591921598	2
ENSG00000097033.14	SH3GLB1	1	86700593	1_53	0	0.0242682404828403	5.71184107631147	4.36237884777822e-07	0.28239290234523	3
ENSG00000183291.15	SELENOF	1	86913954	1_53	0	0.0234588006528554	5.33807916987075	3.94093969281764e-07	-0.595974933670337	1
ENSG00000153936.16	HS2ST1	1	86914303	1_53	0	0.0745308596405591	16.225897350425	3.80586893624202e-06	2.2049563216287	1
ENSG00000143013.12	LMO4	1	87331207	1_53	0	0.102923151581198	19.5641487832285	6.3369897806899e-06	-2.08451124641451	1
ENSG00000065243.19	PKN2	1	88684130	1_54	0	0.0138655283832191	4.69434145937417	2.04842503148583e-07	-0.211113074925596	1
ENSG00000137944.17	KYAT3	1	88957940	1_54	0	0.0291021978043743	33.9992642180776	3.11389726794212e-06	-5.58210763079523	3
ENSG00000213516.9	RBMXL1	1	88993078	1_54	0	0.0164715492514521	8.4378332977253	4.37395553601291e-07	1.40825594255151	1
ENSG00000117226.11	GBP3	1	89015900	1_54	0	0.0191947463066979	10.4764739375444	6.32858309950141e-07	1.68841400833979	1
ENSG00000162645.12	GBP2	1	89150019	1_54	0	0.0273508299918179	13.2384715881312	1.13950787640278e-06	-1.87830497703906	1
ENSG00000162654.8	GBP4	1	89198593	1_54	0	0.0318872557274846	14.7570640889767	1.48090118894516e-06	2.03282758109596	1
ENSG00000154451.14	GBP5	1	89282478	1_54	0	0.0143013495176479	4.96448051466118	2.23439424881267e-07	-0.329790074988689	1
ENSG00000197147.13	LRRC8B	1	89524974	1_54	0	0.0669961945175834	18.2515477798516	3.84821039327878e-06	1.64573475894887	1
ENSG00000171488.14	LRRC8C	1	89712293	1_55	0	0.176085147985498	23.9410911782447	1.32670889526348e-05	-2.8669301052469	1
ENSG00000122482.20	ZNF644	1	91022402	1_55	0	0.0340913081958738	8.05065760027707	8.63741918057678e-07	-1.05609537847561	2
ENSG00000162669.15	HFM1	1	91404853	1_55	0	0.0238503173515051	4.68013623017497	3.51286637895824e-07	0.101835450592549	1
ENSG00000097046.12	CDC7	1	91500849	1_56	0	0.0809670264838608	16.260390999166	4.14331686986601e-06	1.8497408011251	3
ENSG00000284413.1	BTBD8	1	92080411	1_56	0	0.0322282635563843	7.47950400485002	7.58610202670425e-07	0.764010724961971	1
ENSG00000122484.8	RPAP2	1	92296097	1_56	0	0.0239641267451592	4.68502598506953	3.53331685865703e-07	-0.429993960569215	2
ENSG00000067208.14	EVI5	1	92792062	1_56	0	0.0239084844280617	4.66312890944023	3.50863702478635e-07	-0.364210271593591	1
ENSG00000122406.12	RPL5	1	92831623	1_56	0	0.0423742350571316	10.0707890812849	1.34299484425424e-06	1.50937271446639	1
ENSG00000154511.11	FAM69A	1	92960610	1_56	0	0.0313505228382202	7.2186395524669	7.12211724008174e-07	-0.729447310290504	1
ENSG00000143033.17	MTF2	1	93079600	1_57	0	0.125277332275117	20.9444393433103	8.25753094194855e-06	2.31678685767893	1
ENSG00000117500.12	TMED5	1	93180650	1_57	0	0.0244384158134181	5.3029658418929	4.07850363137935e-07	0.420647538785168	1
ENSG00000122483.17	CCDC18	1	93180861	1_57	0	0.0461845119184778	11.3218695448294	1.64559696788278e-06	-1.43034727331091	1
ENSG00000117505.12	DR1	1	93346012	1_57	0	0.029172106176042	6.97206819831085	6.40086084668423e-07	0.920776419321785	1
ENSG00000137936.16	BCAR3	1	93847526	1_57	0	0.0319308206808693	7.82526349654755	7.86353863330791e-07	1.01068880443803	1
ENSG00000067334.13	DNTTIP2	1	93879527	1_57	0	0.0314191311118821	7.67266252968058	7.58663588805362e-07	-1.0055235120041	2
ENSG00000023909.9	GCLM	1	93909186	1_57	0	0.0228825435180516	4.68360339757917	3.37282169748924e-07	-0.331284005181832	1
ENSG00000137962.12	ARHGAP29	1	94274090	1_58	0	0.0195727437669789	6.11122898972777	3.76434345806111e-07	0.217928691246246	2
ENSG00000117525.13	F3	1	94558925	1_58	0	0.0245710299686751	8.25144502873954	6.38061214291667e-07	1.41244900669189	1
ENSG00000143036.16	SLC44A3	1	94822014	1_58	0	0.0170899940982064	4.83711696102176	2.60158173669556e-07	-0.250411924174251	2
ENSG00000117519.15	CNN3	1	94927642	1_58	0	0.0339724358336638	11.3082129076338	1.20900928831108e-06	1.3444123066379	1
ENSG00000172339.9	ALG14	1	95073027	1_58	0	0.0195599992240704	6.10532922633327	3.75826063337592e-07	-0.840857820156995	3
ENSG00000152078.9	TMEM56	1	95118216	1_58	0	0.0167944563981343	4.67332636576489	2.47002322186628e-07	-0.198559026638491	1
ENSG00000122481.16	RWDD3	1	95205332	1_58	0	0.0278442993355637	9.42986968137545	8.2632512605215e-07	1.18926891807368	3
ENSG00000188641.12	DPYD	1	97921165	1_60	0	0.0207988602066074	5.10994082069369	3.34475552766117e-07	0.772842143274834	2
ENSG00000162627.16	SNX7	1	98661649	1_60	0	0.0246945410294391	6.72565357723283	5.2269028308934e-07	-0.665203968489896	1
ENSG00000117600.12	PLPPR4	1	99263142	1_60	0	0.0323736351120686	9.27990392764305	9.45461657850313e-07	1.04743251884704	1
ENSG00000099260.10	PALMD	1	99599857	1_61	0	0.0318498877246903	7.24680912699172	7.26379705863489e-07	0.85814143563732	1
ENSG00000156869.12	FRRS1	1	99766518	1_61	0	0.0288429483320914	6.31054582123774	5.72816540686366e-07	0.635102191279124	1
ENSG00000117620.14	SLC35A3	1	99969054	1_61	0	0.065242962907278	14.0634576141632	2.88758487216188e-06	2.08861809995614	2
ENSG00000156875.13	MFSD14A	1	100038319	1_61	0	0.0281077706824079	6.06697140849239	5.36670006000332e-07	0.691704579531296	1
ENSG00000156876.9	SASS6	1	100132743	1_61	0	0.0245613673839414	4.7957468424217	3.70695884480121e-07	0.0294969432432235	1
ENSG00000122435.9	TRMT13	1	100132743	1_61	0	0.0245613673839414	4.7957468424217	3.70695884480121e-07	-0.0294969432432235	1
ENSG00000122477.12	LRRC39	1	100178174	1_61	0	0.0536243766620685	12.1889825981078	2.0570208210387e-06	-1.6086842612911	2
ENSG00000137996.12	RTCA	1	100291620	1_61	0	0.084064488678295	16.5016608896579	4.36565294231295e-06	1.94923346290031	1
ENSG00000079335.18	CDC14A	1	100291620	1_61	0	0.0508305607807208	11.6792739565914	1.86831336419119e-06	-1.53916503227996	2
ENSG00000162692.10	VCAM1	1	100725310	1_62	0	0.0445757562706249	8.32789602570369	1.16826936400131e-06	1.0206383977981	1
ENSG00000162694.13	EXTL2	1	100895622	1_62	0	0.0337455582533518	5.69057879453684	6.04340962525512e-07	0.495099972447199	1
ENSG00000170989.8	S1PR1	1	101268956	1_62	0	0.030326882951794	4.68143079574374	4.46802255170491e-07	-0.165039161014136	1
ENSG00000060718.20	COL11A1	1	103107371	1_64	0	0.0347811536187643	5.78911071169228	6.33672428921125e-07	0.695879437122649	1
ENSG00000185946.15	RNPC3	1	103509781	1_65	0	0.0210374514596295	4.81747086719188	3.18948965321376e-07	0.287442901751021	2
ENSG00000240038.6	AMY2B	1	103563013	1_65	0	0.0462587371033428	12.2619636239234	1.78510090085357e-06	1.40203542645226	1
ENSG00000162631.18	NTNG1	1	107135646	1_66	0	0	11.2299791527095	0	0.788235720248744	1
ENSG00000134215.15	VAV3	1	107971431	1_67	0	0.0268832772455061	7.36236723433094	6.22886130603387e-07	0.78022934930061	1
ENSG00000085491.15	SLC25A24	1	108200420	1_67	0	0.032817320999626	9.10013145619327	9.3985263800515e-07	-1.19805038372518	2
ENSG00000134186.11	PRPF38B	1	108678631	1_67	0	0.0287090145913637	7.9859855866031	7.21532307169095e-07	1.02181495223181	1
ENSG00000162641.18	AKNAD1	1	108830912	1_67	0	0.023836244438358	6.23400938120163	4.67642803682531e-07	0.670851661271026	1
ENSG00000121957.12	GPSM2	1	108865795	1_67	0	0.0300813723916357	8.37183679977281	7.92551282992395e-07	-0.911055426161093	2
ENSG00000121940.15	CLCC1	1	108963869	1_67	0	0.0309514130403626	8.71668700242841	8.49064936257992e-07	-1.0760052474862	1
ENSG00000197780.9	TAF13	1	109075686	1_67	0	0.0201929241121757	4.67103514171854	2.96839247159842e-07	-0.0864962172087869	1
ENSG00000031698.12	SARS	1	109200545	1_67	0	0.0211366158238681	5.12678130908585	3.41027357462487e-07	-0.47738196789956	2
ENSG00000143126.7	CELSR2	1	109250412	1_67	0	0.0790989219566118	17.6656405242462	4.39753117550341e-06	1.8763145928259	1
ENSG00000134222.16	PSRC1	1	109282969	1_67	0	0.0244277046856926	6.37930239865055	4.90416218505404e-07	-0.228992123776388	1
ENSG00000221986.6	MYBPHL	1	109306632	1_67	0	0.0405401420492577	11.3705928149738	1.4506991191403e-06	-1.69744546730209	1
ENSG00000134243.11	SORT1	1	109397881	1_67	0	0.0350043747747347	9.96837469783125	1.09813479552694e-06	1.55558609845441	2
ENSG00000143028.8	SYPL2	1	109467180	1_67	0	0.10626945907679	20.3035850414433	6.79031892493496e-06	-2.17741570223787	1
ENSG00000162650.16	ATXN7L2	1	109483259	1_67	0	0.039187389180981	11.0530941219183	1.36313595111195e-06	1.67168276487182	1
ENSG00000174151.14	CYB561D1	1	109494012	1_67	0	0.0263305235871085	7.14170857923953	5.91794048848863e-07	0.66535987269786	3
ENSG00000181754.6	AMIGO1	1	109509517	1_67	0	0.0326873125239335	9.32157844748789	9.58909558744814e-07	-1.44902509207194	2
ENSG00000156097.12	GPR61	1	109539929	1_67	0	0.0409142501900853	11.3720898244142	1.46427905946174e-06	1.33908214311935	1
ENSG00000065135.10	GNAI3	1	109548649	1_67	0	0.118885804805521	21.48629519076	8.03897195957407e-06	-2.45101629855361	1
ENSG00000168765.16	GSTM4	1	109648984	1_67	0	0.0241389005354524	6.43246360677787	4.88656631236518e-07	-0.912302915357551	3
ENSG00000213366.12	GSTM2	1	109670378	1_67	0	0.063592251142923	15.4427909636465	3.09057271130456e-06	1.48981999349214	3
ENSG00000134184.12	GSTM1	1	109589235	1_67	0	0.0273609708420317	7.47474968668194	6.43631262639621e-07	0.661724653311658	3
ENSG00000134202.10	GSTM3	1	109704237	1_67	0	0.0207746135523449	4.96882101971477	3.24859282637961e-07	-0.504143565374099	3
ENSG00000134201.10	GSTM5	1	109711119	1_67	0	0.0251495880503495	6.78833748304078	5.37283216718663e-07	0.793442509832621	1
ENSG00000168710.17	AHCYL1	1	109984850	1_69	0	0.00910773153359445	11.5148348336361	3.30047849337662e-07	1.34473723846215	1
ENSG00000143093.14	STRIP1	1	110034040	1_69	0	0.0766010697192689	30.5296029753607	7.3597822404036e-06	-2.68683312811678	1
ENSG00000134248.13	LAMTOR5	1	110407235	1_69	0	0.00433603611347344	4.80645082762263	6.55882990181273e-08	-0.188134594336731	1
ENSG00000143125.5	PROK1	1	110450835	1_69	0	0.004269495005366	4.66421838377219	6.26706732045911e-08	0.01982981757681	1
ENSG00000121931.15	LRIF1	1	110964484	1_69	0	0.00632545987780742	8.25045573944721	1.6424003082101e-07	-0.95646293681291	1
ENSG00000156171.14	DRAM2	1	111139496	1_69	0	0.00490549702189025	5.85233698673391	9.03485767591324e-08	0.622477594197087	2
ENSG00000134255.13	CEPT1	1	111139496	1_69	0	0.00482035133782754	5.9059096924853	8.95930804561395e-08	-0.45614622216321	2
ENSG00000162777.16	DENND2D	1	111195494	1_69	0	0.0129831360810946	14.8721600412388	6.0766277571713e-07	1.6077098475581	3
ENSG00000064886.13	CHI3L2	1	111205506	1_69	0	0.00445898746753548	5.04489281549363	7.07941169563432e-08	0.277528620943181	1
ENSG00000173947.13	PIFO	1	111346034	1_69	0	0.00460290211918513	5.34310648935155	7.73988562940768e-08	0.385885703302562	1
ENSG00000085465.12	OVGP1	1	111427097	1_69	0	0.00460331699811978	5.31431037049664	7.6988661863553e-08	0.321983443999761	1
ENSG00000143110.11	C1orf162	1	111489504	1_69	0	0.00435326544424175	4.88234174712299	6.68886296151407e-08	-0.243044031642232	1
ENSG00000121933.18	TMIGD3	1	111484054	1_69	0	0.00534581980418947	6.8008686489546	1.14416241209466e-07	0.711813879055893	3
ENSG00000197852.9	FAM212B	1	111756253	1_69	0	0.00465896028606105	5.52095268234371	8.09490967486218e-08	-0.55574936917941	1
ENSG00000064703.11	DDX20	1	111755544	1_69	0	0.0275928206226825	21.3817701898328	1.85672988992578e-06	-2.06353267907642	1
ENSG00000143079.14	CTTNBP2NL	1	112396295	1_69	0	0.00683442990750149	7.86241587719681	1.69109217244562e-07	0.484971251862965	1
ENSG00000007341.18	ST7L	1	112613804	1_69	0	0.00498674846129821	7.36728809234057	1.15620299220214e-07	-0.539956267984656	1
ENSG00000155363.18	MOV10	1	112673015	1_69	0	0.191970975084195	24.8026910927981	1.49845377046285e-05	-5.65424620958115	2
ENSG00000155366.16	RHOC	1	112704941	1_69	0	0.51714864026855	27.6662665793389	4.50271975893689e-05	5.67867090798294	1
ENSG00000155367.15	PPM1J	1	112715671	1_69	0	0.00979174822415396	13.2980228251629	4.09785215553691e-07	-1.42936918135376	1
ENSG00000184599.13	FAM19A3	1	112786245	1_70	0	0.0404719396192536	15.2683643605834	1.94471295557662e-06	2.32822140232695	1
ENSG00000155380.11	SLC16A1	1	112956760	1_70	1	0.0896858199162929	30.1488696985837	8.50949507627585e-06	4.89138818032828	2
ENSG00000081026.18	MAGI3	1	113390860	1_70	0	0.0182907368794358	4.66530702781448	2.68547062531195e-07	0.0625505707820823	1
ENSG00000116793.15	PHTF1	1	113758713	1_70	0	0.0234374718460542	6.66220245476917	4.91402728105281e-07	-0.496779802147136	2
ENSG00000188761.11	BCL2L15	1	113887734	1_70	0	0.0183297093094067	4.72243277128495	2.72414572061623e-07	-0.231938053633115	2
ENSG00000134262.12	AP4B1	1	113905154	1_70	0	0.0183927993951205	4.7005323305222	2.72084531447513e-07	-0.0737060009835964	1
ENSG00000118655.4	DCLRE1B	1	113905154	1_70	0	0.0183927993951205	4.7005323305222	2.72084531447513e-07	-0.0737060009835964	1
ENSG00000163349.21	HIPK1	1	113929596	1_70	0	0.119763701859443	21.9099668068698	8.25801951323429e-06	2.24419032459138	1
ENSG00000116774.11	OLFML3	1	113979778	1_70	0	0.0221114175307598	6.84058945722164	4.76013298479771e-07	1.03362682976543	1
ENSG00000116752.5	BCAS2	1	114581126	1_71	0	0.0201900382612968	7.5285968552246	4.78365838229773e-07	1.25154559177114	1
ENSG00000213281.4	NRAS	1	114719969	1_71	0	0.0664993936303284	17.100044554998	3.57868852621514e-06	-1.70202299824707	1
ENSG00000134198.9	TSPAN2	1	115077023	1_71	0	0.0255885140978692	9.51871678988077	7.66535806855266e-07	-1.35808078630826	1
ENSG00000173218.14	VANGL1	1	115641021	1_72	0	0.0131736823575647	6.13674677750492	2.54421825549509e-07	-0.608382935814809	1
ENSG00000118729.11	CASQ2	1	115768346	1_72	0	0.0516877760396483	19.0317551380259	3.0958197134126e-06	-2.29503081392567	1
ENSG00000163393.12	SLC22A15	1	115977322	1_72	0	0.117770676550567	26.9757632381596	9.99815545052453e-06	2.84818073178628	2
ENSG00000116815.15	CD58	1	116571486	1_72	0	0.0164408052044006	8.21504714027809	4.25052052148141e-07	-0.92664628330375	1
ENSG00000134247.9	PTGFRN	1	116909700	1_72	0	0.0112777321009656	4.680542929551	1.66121934724802e-07	0.0710248612615634	2
ENSG00000134256.12	CD101	1	117001709	1_72	0	0.0112732634477675	4.67683035402335	1.65924396487286e-07	-0.0567693884891874	2
ENSG00000116830.11	TTF2	1	117060534	1_72	0	0.0185089774188063	9.32781634000984	5.43339633817401e-07	-0.993459827014139	2
ENSG00000134253.9	TRIM45	1	117119955	1_72	0	0.052958616902231	19.2633381483846	3.21053313336239e-06	1.96557803822614	2
ENSG00000198162.12	MAN1A2	1	117367233	1_72	0	0.035529576093484	15.4737923975441	1.73019783997469e-06	-1.75377375536053	2
ENSG00000183508.4	FAM46C	1	117604520	1_72	0	0.0126650865908398	5.76767603330703	2.29888896409628e-07	-0.426426944937972	2
ENSG00000196505.10	GDAP2	1	117928589	1_72	0	0.0148362611579026	7.25135222973948	3.3857309562855e-07	0.882900638296165	1
ENSG00000155761.13	SPAG17	1	118146108	1_72	0	0.0114984609852283	4.86212550738485	1.759441594817e-07	-0.217836111309813	2
ENSG00000092607.13	TBX15	1	118947259	1_73	0	0.00868013976203264	4.67178300039944	1.27619886394366e-07	-0.198785142306012	2
ENSG00000116874.11	WARS2	1	119035214	1_73	0	0.00867143957657446	4.66416416479076	1.27284055370529e-07	-0.0413153179402321	2
ENSG00000116882.14	HAO2	1	119376892	1_73	0	0.0114511989189177	7.2569216964069	2.6152449342751e-07	0.893420732233921	1
ENSG00000143067.4	ZNF697	1	119647482	1_73	0	0.0118115489762877	7.56719853820136	2.81287839483557e-07	-0.905724330490735	2
ENSG00000117262.18	GPR89A	1	145604098	1_73	0	0.00926314220578639	5.29028898988156	1.54222131658386e-07	0.534198791203153	1
ENSG00000117281.15	CD160	1	145718303	1_73	0	0.0113913127484434	7.2016062824378	2.58173774222838e-07	-0.861381031214991	1
ENSG00000186364.11	NUDT17	1	145843044	1_73	0	0.013010926124566	8.43691629781976	3.45462510841971e-07	0.884386575209063	1
ENSG00000265241.6	RBM8A	1	145928009	1_73	0	0.00884591917345867	4.86339042627685	1.35391399069147e-07	0.297827552211183	1
ENSG00000271601.3	LIX1L	1	145955867	1_73	0	0.0393748052198134	18.9355939363015	2.34642309133276e-06	2.15973835633755	1
ENSG00000272031.2	ANKRD34A	1	145963899	1_73	0	0.0413215317710342	19.3897082089572	2.52148657070409e-06	2.18504841726351	1
ENSG00000121851.12	POLR3GL	1	145963899	1_73	0	0.0413215317710342	19.3897082089572	2.52148657070409e-06	2.18504841726351	1
ENSG00000168509.19	HFE2	1	146036954	1_73	0	0.034716651251486	17.7542333819886	1.93976323999065e-06	-2.07535141235201	1
ENSG00000131791.7	PRKAB2	1	147172842	1_73	0	0.0126869625648801	8.16901343373594	3.261641635536e-07	-0.903944508367485	2
ENSG00000131778.18	CHD1L	1	147243554	1_73	0	0.0425292148243766	19.4972697921853	2.60957714294919e-06	2.05701661132724	1
ENSG00000131781.12	FMO5	1	147236081	1_73	0	0.0124284886697825	7.97687437135363	3.12003917321724e-07	-0.932445110142248	1
ENSG00000162836.11	ACP6	1	147656613	1_73	0	0.0088265504505598	4.82731096181156	1.34092737605097e-07	0.244348986450143	4
ENSG00000265107.2	GJA5	1	147773551	1_73	0	0.0113460114597773	7.22807823348888	2.58092292998142e-07	0.941310134796991	1
ENSG00000159409.14	CELF3	1	151717135	1_74	0	0.0278850422047579	5.01579372920536	4.4016950165616e-07	0.400513543301152	1
ENSG00000143450.16	OAZ3	1	151763100	1_74	0	0.0287157171753983	5.29270037408502	4.78306133160716e-07	-0.499950424099296	1
ENSG00000143436.10	MRPL9	1	151763100	1_74	0	0.0287157171753983	5.29270037408502	4.78306133160716e-07	0.499950424099296	1
ENSG00000182134.15	TDRKH	1	151789148	1_74	0	0.106119989048444	17.7870869175447	5.94033582234548e-06	-1.94433241838272	1
ENSG00000213171.2	LINGO4	1	151805451	1_74	0	0.0389385230455859	8.17180665341765	1.00139756446237e-06	0.949014309721677	2
ENSG00000143365.17	RORC	1	151831413	1_74	0	0.0283718121706832	5.17903461182584	4.62428788409241e-07	-0.444654684469959	2
ENSG00000225556.1	C2CD4D	1	151839334	1_74	0	0.027621125997453	4.92611007719858	4.28207692490495e-07	0.346558611246747	1
ENSG00000197747.8	S100A10	1	151993872	1_74	0	0.0430452751215209	9.12264614529828	1.23582020418515e-06	1.19102696804068	1
ENSG00000163191.5	S100A11	1	152000034	1_74	0	0.167734215798468	22.3134878661185	1.17787199813441e-05	2.74511271035385	1
ENSG00000197915.5	HRNR	1	152220349	1_74	0	0.0835318888691691	15.4642250917219	4.0652704035497e-06	-1.95794346104554	3
ENSG00000143631.10	FLG	1	152189630	1_74	0	0.030262589707905	5.78788882388759	5.51233044280415e-07	0.699914480216743	2
ENSG00000143536.7	CRNN	1	152414760	1_74	0	0.0683078837931068	13.5273637936291	2.90799043927786e-06	-1.68102139406457	1
ENSG00000163207.6	IVL	1	152908247	1_74	0	0.048525760898236	10.2614511635169	1.56707618355629e-06	1.30494894149012	2
ENSG00000163209.14	SPRR3	1	153001809	1_74	0	0.0342150944262452	6.94773139900075	7.48117367098445e-07	-1.05453765945934	1
ENSG00000163216.6	SPRR2D	1	153042265	1_74	0	0.0328944235018899	6.57559384655599	6.80716430839687e-07	0.956090074981065	1
ENSG00000241794.1	SPRR2A	1	153057485	1_74	0	0.0284218236596525	5.19564412135399	4.64729573869828e-07	-0.625906485158095	2
ENSG00000203785.8	SPRR2E	1	153106201	1_74	0	0.0269486679177045	4.69370115740867	3.98072073981607e-07	-0.0557302406582317	1
ENSG00000203782.5	LOR	1	153259400	1_75	0	0.0618470799317193	14.1841329273427	2.76077469652466e-06	1.65421085978347	1
ENSG00000163220.10	S100A9	1	153367306	1_75	0	0.0268498245933303	6.30685588970872	5.32921613493744e-07	0.706625312089876	1
ENSG00000143546.9	S100A8	1	153391654	1_75	0	0.0247461867550459	5.54481879835507	4.3182185434954e-07	0.526997168914454	1
ENSG00000188015.9	S100A3	1	153549456	1_75	0	0.0367230371767324	9.35872750059275	1.08159424564655e-06	1.11584958655799	2
ENSG00000196154.11	S100A4	1	153535924	1_75	0	0.0312488858842163	7.68947654013192	7.56206294529544e-07	-0.896637913944639	1
ENSG00000196754.10	S100A2	1	153567710	1_75	0	0.0917114502231008	17.9633791537718	5.18466346009753e-06	-2.02186686954205	1
ENSG00000188643.10	S100A16	1	153613108	1_75	0	0.0237829459013594	5.25815157547778	3.93557073902251e-07	0.491977454466898	1
ENSG00000160678.11	S100A1	1	153596510	1_75	0	0.0253125182768836	5.63928648991189	4.49229725965613e-07	-0.112908697546902	2
ENSG00000189171.14	S100A13	1	153598547	1_75	0	0.0237286248451629	5.14969498472549	3.8455906254388e-07	-0.129322013861185	1
ENSG00000143553.10	SNAPIN	1	153659467	1_75	0	0.0408097633841017	10.0284190652581	1.28796933844986e-06	-0.961494452936883	1
ENSG00000169418.9	NPR1	1	153674224	1_75	0	0.0296618248905216	7.02178602192183	6.55472432765465e-07	-0.441693530706117	1
ENSG00000143554.13	SLC27A3	1	153774134	1_75	0	0.0420730399822228	10.7238725609415	1.41992207500379e-06	-1.39978911057665	1
ENSG00000198837.9	DENND4B	1	153940147	1_75	0	0.090668439135178	18.4972871125936	5.27804575468477e-06	2.21724906054338	1
ENSG00000143570.17	SLC39A1	1	153968263	1_75	0	0.0235744782128871	5.69969536453003	4.22865940920356e-07	-1.00809468550387	1
ENSG00000143578.15	CREB3L4	1	153966654	1_75	0	0.0235704315634351	5.70938425469181	4.23512059154463e-07	-1.01706865618292	1
ENSG00000143515.16	ATP8B2	1	154315876	1_75	0	0.0249408959594487	5.55399368008048	4.35939684580911e-07	-0.265736787620621	2
ENSG00000160712.12	IL6R	1	154405422	1_75	0	0.0334397296586754	7.87869985735491	8.29136984245022e-07	0.408025697422301	1
ENSG00000169291.9	SHE	1	154501655	1_75	0	0.0875057650771269	17.6900258367328	4.87162787904305e-06	2.37971581972735	1
ENSG00000163239.12	TDRD10	1	154502399	1_75	0	0.0617196493236903	14.4013943602699	2.79728661067376e-06	-2.03546817918934	1
ENSG00000160714.9	UBE2Q1	1	154559434	1_75	0	0.092301090003231	18.1241175702972	5.26468842905248e-06	-2.25926483022315	1
ENSG00000160710.15	ADAR	1	154627024	1_75	0	0.0238157827031452	5.21140533820468	3.90596804800864e-07	0.439617804635499	2
ENSG00000143603.18	KCNN3	1	154870871	1_76	0	0.0974000482534648	17.2236903937196	5.27951898465803e-06	-2.07290193515254	1
ENSG00000163344.5	PMVK	1	154937272	1_76	0	0.0261000821256849	4.66348091124837	3.83054925430195e-07	-0.0297997397166732	1
ENSG00000160691.18	SHC1	1	154974220	1_76	0	0.0777691059751239	15.0459801069586	3.68244749535071e-06	-1.8221500355295	1
ENSG00000173207.12	CKS1B	1	154975020	1_76	0	0.0775454136909867	15.0182287873501	3.66508293906906e-06	1.81976107382277	1
ENSG00000163354.14	DCST2	1	155033974	1_76	0	0.0261645513695534	4.68673244273943	3.85915682425424e-07	-0.28374267814049	1
ENSG00000163357.10	DCST1	1	155033615	1_76	0	0.0261091035833735	4.66673785394367	3.83454943210992e-07	-0.247019025571928	2
ENSG00000143537.13	ADAM15	1	155051158	1_76	0	0.0262959600796266	4.73394740607503	3.91761211532194e-07	-0.15615459315873	2
ENSG00000143590.13	EFNA3	1	155076926	1_76	0	0.0267316688492891	4.88886509808544	4.11285217025961e-07	-0.651802363584636	1
ENSG00000169242.11	EFNA1	1	155127376	1_76	0	0.0260998057645238	4.66338062600827	3.83042632177279e-07	-0.313608888537707	2
ENSG00000169241.17	SLC50A1	1	155135691	1_76	0	0.0348897652861677	7.40379520824301	8.12945476823114e-07	0.784190302666391	1
ENSG00000169231.13	THBS3	1	155202934	1_76	0	0.0717979898081127	14.2771788783674	3.22599477456657e-06	2.19083210691822	2
ENSG00000173171.14	MTX1	1	155208991	1_76	0	0.137501032550139	20.6040166887121	8.91593361335565e-06	-2.75449351764607	1
ENSG00000177628.15	GBA	1	155244216	1_76	0	0.0264816585530761	4.80027269228116	4.00055333366834e-07	-0.173473204441037	2
ENSG00000160767.20	FAM189B	1	155254510	1_76	0	0.0261297414842271	4.67418297863497	3.8437027663446e-07	0.274153621622357	1
ENSG00000143630.9	HCN3	1	155277916	1_76	0	0.026105313525227	4.66537045627135	3.83286940439129e-07	-0.351273573923122	1
ENSG00000176444.18	CLK2	1	155278784	1_76	0	0.0261086844625129	4.66658752458877	3.83436435721304e-07	0.357245651894394	1
ENSG00000132676.15	DAP3	1	155688294	1_76	0	0.0291223883300241	5.69677322146341	5.22113465081603e-07	-0.832054779472456	1
ENSG00000163374.19	YY1AP1	1	155689149	1_76	0	0.0266301712392733	4.8529911081906	4.06717096350593e-07	-0.0425608843103087	1
ENSG00000116580.18	GON4L	1	155859720	1_76	0	0.0261959499300504	4.69803344856603	3.87310463403569e-07	-0.105240029787176	1
ENSG00000132718.8	SYT11	1	155859720	1_76	0	0.0261959499300504	4.69803344856603	3.87310463403569e-07	-0.105240029787176	1
ENSG00000143622.10	RIT1	1	155910600	1_76	0	0.0264457615213677	4.78749139767932	3.98449290295721e-07	0.0226145569391854	2
ENSG00000163479.13	SSR2	1	156020665	1_76	0	0.0520194412412585	11.1947325824549	1.83268734236112e-06	1.35260179670791	1
ENSG00000160803.7	UBQLN4	1	156092741	1_76	0	0.113120310348022	18.6831208786173	6.65118435034271e-06	-2.07290810327836	1
ENSG00000116586.11	LAMTOR2	1	156055222	1_76	0	0.032259910940171	6.66291154923508	6.76450754925384e-07	0.743481079252914	1
ENSG00000132698.14	RAB25	1	156061029	1_76	0	0.0868796595659114	16.11545274737	4.40625467639129e-06	1.89417090162574	1
ENSG00000196189.12	SEMA4A	1	156147070	1_76	0	0.0265577157798061	4.82731292621642	4.03464329873549e-07	0.0371677087607193	2
ENSG00000160785.13	SLC25A44	1	156193927	1_76	0	0.0275304793066237	5.16648971064449	4.47629103226969e-07	-0.748683600525403	2
ENSG00000242252.1	BGLAP	1	156238425	1_76	0	0.0353802766916018	7.53585695680026	8.3907898638546e-07	0.80861295384099	2
ENSG00000160781.15	PAQR6	1	156246108	1_76	0	0.0278690273406439	5.28175194580532	4.632429155389e-07	-0.298172475265329	2
ENSG00000198952.8	SMG5	1	156279714	1_76	0	0.0271518670558485	5.03590405595829	4.30314637843702e-07	-0.15933552343233	2
ENSG00000163472.18	TMEM79	1	156282500	1_76	0	0.0358205478446698	7.65287671998218	8.62712150586559e-07	0.810180021126621	1
ENSG00000198715.11	GLMP	1	156298013	1_76	0	0.0355121361472309	7.57105525247905	8.4613992240615e-07	-0.79886299411547	1
ENSG00000132677.12	RHBG	1	156384179	1_77	0	0.0642806392688765	20.5959889056708	4.16650406676614e-06	-2.13905382685833	1
ENSG00000183856.10	IQGAP3	1	156572426	1_77	0	0.0153944184852981	7.28323155049706	3.52855084164726e-07	0.793292562096384	1
ENSG00000163382.11	NAXE	1	156590832	1_77	0	0.0584734283553423	19.7992865879522	3.64348573357853e-06	-2.01906411225137	1
ENSG00000160818.16	GPATCH4	1	156601724	1_77	0	0.0122294052276003	5.12480637913131	1.97238536488566e-07	-0.334410143187132	1
ENSG00000132702.12	HAPLN2	1	156618957	1_77	0	0.0422439940879669	16.694712094875	2.21948840623945e-06	-1.83699701620532	1
ENSG00000143320.8	CRABP2	1	156705979	1_77	0	0.0117338462501476	4.75435941541735	1.75566389088568e-07	0.33644433973762	2
ENSG00000143319.16	ISG20L2	1	156728554	1_77	0	0.0312069609578647	13.7402056362521	1.34944032441307e-06	-1.76954448281551	1
ENSG00000143303.11	RRNAD1	1	156728106	1_77	0	0.0133082039060733	5.91754885666205	2.47839356258645e-07	0.574021165548241	1
ENSG00000143314.12	MRPL24	1	156741833	1_77	0	0.120469365103123	26.3692316827548	9.9973079774877e-06	-3.2307372717949	1
ENSG00000143294.14	PRCC	1	156750758	1_77	0	0.0677681007355749	21.0966462647286	4.49932856628372e-06	-2.66136526707213	1
ENSG00000198400.11	NTRK1	1	156815564	1_77	0	0.212657806138891	31.8274885084703	2.1300641002543e-05	3.33101174486563	2
ENSG00000027869.11	SH2D2A	1	156815564	1_77	0	0.0567934443000925	19.1474760322456	3.42230503321657e-06	2.4786594411073	1
ENSG00000187800.13	PEAR1	1	156893825	1_77	0	0.011943826213781	4.87709711636133	1.83321690318775e-07	-0.00927423480040182	1
ENSG00000117036.11	ETV3	1	157138777	1_77	0	0.0125175970080472	5.54420259090308	2.18408245888001e-07	-0.724644592942878	1
ENSG00000158473.6	CD1D	1	158180329	1_78	0	0.186700711452797	28.0790460790492	1.64982278110562e-05	2.77479999517387	1
ENSG00000163564.14	PYHIN1	1	158930391	1_78	0	0.0965587820909128	21.5504413565614	6.54872754052257e-06	2.44381806280118	1
ENSG00000163565.18	IFI16	1	158999863	1_78	0	0.016390052310332	4.69904927172676	2.42381412578375e-07	-0.016397763334949	1
ENSG00000163568.14	AIM2	1	159146891	1_78	0	0.0204971661813677	6.79984797818593	4.38633704113604e-07	-0.76758453295777	2
ENSG00000158716.8	DUSP23	1	159780839	1_78	0	0.0407745747515877	13.2910608041615	1.70552487863939e-06	-1.60713872877502	1
ENSG00000158714.10	SLAMF8	1	159819647	1_78	0	0.0501805503106381	15.263087812573	2.41038711038888e-06	-1.7735686003435	2
ENSG00000188004.9	C1orf204	1	159839478	1_78	0	0.119797578223951	23.6565513166107	8.91884148385412e-06	-2.37114523614993	2
ENSG00000243284.1	VSIG8	1	159856126	1_78	0	0.0268686812320073	9.34817881643228	7.90464437012665e-07	-1.12246759477529	2
ENSG00000158710.14	TAGLN2	1	159925746	1_78	0	0.0163438246851725	4.6725372043183	2.40334122945185e-07	-0.0597496006389857	1
ENSG00000085552.16	IGSF9	1	159945134	1_79	0	0.0146885991783831	4.88157077810813	2.2565706968453e-07	-0.220129314013424	1
ENSG00000143315.6	PIGM	1	160009281	1_79	0	0.0165413501127649	5.99633232645444	3.12151640591064e-07	-0.606592285635033	2
ENSG00000162729.13	IGSF8	1	160099056	1_79	0	0.0301432057085478	11.6440888276941	1.10459715635928e-06	-1.34078990377959	2
ENSG00000162734.12	PEA15	1	160204111	1_79	0	0.0151563212846466	5.17564655017942	2.46869471258559e-07	0.305904115613149	1
ENSG00000132716.18	DCAF8	1	160262886	1_79	0	0.0171779241525009	6.3508776060524	3.43331299743149e-07	-0.586882208494713	1
ENSG00000122218.14	COPA	1	160343540	1_79	0	0.0263059480508664	10.3596734148549	8.57647836612961e-07	1.30758470542158	1
ENSG00000162736.15	NCSTN	1	160343540	1_79	0	0.0263059480508664	10.3596734148549	8.57647836612961e-07	1.30758470542158	1
ENSG00000162738.5	VANGL2	1	160400615	1_79	0	0.0144829058038578	4.74928399350084	2.16467558909226e-07	0.0786526073604524	1
ENSG00000066294.14	CD84	1	160578605	1_79	0	0.0159595597953353	5.66024002224191	2.84292059552106e-07	-0.525287806144105	1
ENSG00000117090.14	SLAMF1	1	160461824	1_79	0	0.0144643306422335	4.73724613362284	2.15641957018206e-07	0.134177398463755	2
ENSG00000117091.9	CD48	1	160711718	1_79	0	0.0302707753371078	11.6839577676933	1.11307004989426e-06	-1.36288252124756	1
ENSG00000122223.12	CD244	1	160862395	1_79	0	0.0185942214825234	7.09503765855971	4.1518502253348e-07	0.791976124179275	1
ENSG00000158769.17	F11R	1	161021116	1_79	0	0.0186306165112753	7.1134099317425	4.17074883481535e-07	-0.881634008875086	1
ENSG00000215845.10	TSTD1	1	161038745	1_79	0	0.0145042813253832	4.76311743033249	2.17418491019401e-07	0.102969105983093	2
ENSG00000158773.14	USF1	1	161041926	1_79	0	0.026465044965046	10.4165107994546	8.67568706252174e-07	1.19619149040505	1
ENSG00000162755.13	KLHDC9	1	161098329	1_79	0	0.0160097942384454	5.68973606690578	2.8667303543692e-07	0.537775997769854	2
ENSG00000143256.4	PFDN2	1	161117821	1_79	0	0.01438359551294	4.68474504302653	2.12061776657868e-07	-0.0619198196696346	1
ENSG00000158793.13	NIT1	1	161118210	1_79	0	0.0145180811481778	4.77203797550531	2.18032926636871e-07	0.117803382679515	2
ENSG00000143222.11	UFC1	1	161152958	1_79	0	0.0175223259404095	6.53729298267898	3.60494528504607e-07	-0.741588203944104	1
ENSG00000143224.17	PPOX	1	161165947	1_79	0	0.0159436414093258	5.65087290873359	2.83538496152754e-07	-0.5444383877964	2
ENSG00000158850.14	B4GALT3	1	161177981	1_79	0	0.0157705491361523	5.54842731407432	2.75375748487757e-07	0.45658026915236	1
ENSG00000158869.10	FCER1G	1	161215268	1_79	0	0.0245575697585507	9.71167291788913	7.50565170393732e-07	1.07722962066213	1
ENSG00000158882.14	TOMM40L	1	161226376	1_79	0	0.0647473697387457	18.907737354619	3.8527485458015e-06	-2.05078218371122	2
ENSG00000248485.1	PCP4L1	1	161259010	1_79	0	0.0165910105267114	6.02447261175597	3.14558081155636e-07	-0.688012410558409	2
ENSG00000158887.15	MPZ	1	161309728	1_79	0	0.0179603345979468	6.76918878983624	3.82613265677629e-07	-0.757242352605958	1
ENSG00000143226.13	FCGR2A	1	161505171	1_79	0	0.016510454971345	5.97878123501855	3.10656666365478e-07	-0.544722958922024	1
ENSG00000203747.10	FCGR3A	1	161550682	1_79	0	0.0153474846599191	5.29325161764634	2.55663494410516e-07	0.385224556855399	1
ENSG00000162746.14	FCRLB	1	161721827	1_79	0	0.246551505541015	32.1532646762975	2.49483431018961e-05	-3.12856246237303	1
ENSG00000081721.11	DUSP12	1	161749425	1_79	0	0.0149820735019737	5.06714894635717	2.3891563272145e-07	-0.120528764570921	2
ENSG00000118217.5	ATF6	1	161766683	1_79	0	0.0316525098894389	12.1054650383234	1.20586476280956e-06	1.51613896574589	1
ENSG00000152332.15	UHMK1	1	162399384	1_80	0	0.0617044161987279	18.9348568932948	3.67694597206397e-06	1.94182026171409	1
ENSG00000117143.13	UAP1	1	162556498	1_80	0	0.0343547250833307	13.3677343446914	1.44528420853513e-06	1.50297421201484	1
ENSG00000162733.16	DDR2	1	162631124	1_80	0	0.0162838386805818	6.33700484412173	3.24750481818462e-07	-0.641052003829137	1
ENSG00000132196.13	HSD17B7	1	162790775	1_80	0	0.0158210268137571	6.0663801162711	3.02046118953555e-07	0.594583289649647	1
ENSG00000143248.12	RGS5	1	163322602	1_80	0	0.0140172155089129	4.93071244071972	2.175105864727e-07	-0.306564111447478	1
ENSG00000143228.12	NUF2	1	163266468	1_80	0	0.0198070592396489	8.17683381153808	5.09699426908548e-07	1.00153606431787	2
ENSG00000143198.12	MGST3	1	165630621	1_81	0	0.0667742665268697	11.5928922762698	2.43618295496808e-06	1.70531668940802	1
ENSG00000143149.12	ALDH9A1	1	165698175	1_81	0	0.0363464809363195	5.80269622018727	6.63744870391214e-07	0.659545893899419	1
ENSG00000143157.11	POGK	1	166839016	1_83	0	0.00977165454356366	6.72067602676546	2.06675995999302e-07	0.762725728307871	1
ENSG00000198842.9	DUSP27	1	167093909	1_83	0	0.00793626344757858	4.7737248388131	1.1922914565063e-07	-0.121576445577051	2
ENSG00000143167.11	GPA33	1	167166436	1_83	0	0.0143588074314419	10.3270380070357	4.666627330583e-07	1.17447415376844	1
ENSG00000143162.7	CREG1	1	167548592	1_83	0	0.0186211389883535	12.7671014587984	7.48182464241821e-07	-1.40721397032947	2
ENSG00000197965.11	MPZL1	1	167720961	1_83	0	0.0164893447298755	11.6252426272525	6.03273706229379e-07	1.29761218483565	1
ENSG00000143199.17	ADCY10	1	167913803	1_83	0	0.0246283293116576	15.3972446330113	1.19340247900563e-06	1.65433857505553	1
ENSG00000143164.15	DCAF6	1	167936173	1_83	0	0.045867090070185	21.277685807504	3.07138708377513e-06	2.12463426112363	2
ENSG00000143158.10	MPC2	1	167936749	1_83	0	0.0106011226575401	7.48356172125639	2.49671619310255e-07	-0.896772580352329	1
ENSG00000143147.14	GPR161	1	168137478	1_83	0	0.0130910023526207	9.46024551131702	3.89748346976027e-07	1.06515567083525	2
ENSG00000143155.12	TIPRL	1	168178854	1_83	0	0.0119556202879429	8.60994507712972	3.23952598683907e-07	-1.00099811616059	1
ENSG00000143178.12	TBX19	1	168281906	1_83	0	0.00922571162021102	6.18250175822769	1.7950357293018e-07	-0.621539149700397	1
ENSG00000143196.4	DPT	1	168728704	1_83	0	0.00784644639507326	4.66724899966895	1.15250536856693e-07	0.0418932826405283	2
ENSG00000143153.12	ATP1B1	1	169104710	1_83	0	0.0259218309607674	15.8791356850478	1.29539288578869e-06	-2.12896741281549	4
ENSG00000143156.13	NME7	1	169330256	1_83	0	0.00882325714977095	5.76505912022641	1.60081695592785e-07	0.909643479698991	2
ENSG00000117475.13	BLZF1	1	169368138	1_83	0	0.0104904812571139	7.38530052544351	2.43821814171713e-07	-1.22236751384856	1
ENSG00000117477.12	CCDC181	1	169456327	1_83	0	0.00806409928943663	4.92320712208284	1.249432927829e-07	-0.032040484355626	2
ENSG00000117479.12	SLC19A2	1	169485770	1_83	0	0.00786703633147601	4.69176313259543	1.16159894203717e-07	-0.0890198953998219	1
ENSG00000174175.16	SELP	1	169629757	1_83	0	0.00880480239068648	5.74545996355469	1.5920378538964e-07	0.562494508917381	1
ENSG00000007908.15	SELE	1	169764425	1_83	0	0.00887771920522484	5.8226441441552	1.62678675150452e-07	0.551351917430812	2
ENSG00000171806.11	METTL18	1	169795279	1_83	0	0.00894416262789788	5.89242227607967	1.65860329404208e-07	0.554267620166134	1
ENSG00000000457.13	SCYL3	1	169878087	1_83	0	0.012282970374865	8.86307350408974	3.42607392136638e-07	1.02550795116571	2
ENSG00000120370.12	GORAB	1	170523475	1_83	0	0.00931134141609624	6.26897656074028	1.83703686142606e-07	-0.590314145931901	1
ENSG00000180999.10	C1orf105	1	172432987	1_84	0	0.0177798224260834	5.34203193501347	2.98911671289759e-07	0.480133565409289	1
ENSG00000094975.13	SUCO	1	172432987	1_84	0	0.0223009492820028	7.47194931622025	5.24404296212552e-07	0.87961517293576	3
ENSG00000116132.11	PRRX1	1	170662622	1_84	0	0.0201731481618653	6.52876308741535	4.14489526728686e-07	-0.828423881540885	1
ENSG00000007933.12	FMO3	1	171090482	1_84	0	0.0175617198325426	5.2261065397057	2.88837965423976e-07	-0.283304937305365	1
ENSG00000094963.13	FMO2	1	171185164	1_84	0	0.146818348241141	25.5448681349118	1.18030153691394e-05	2.76653067002501	2
ENSG00000010932.16	FMO1	1	171260436	1_84	0	0.0246886107551653	8.42951821811013	6.54950351971952e-07	-0.998092532000691	2
ENSG00000076258.9	FMO4	1	171313714	1_84	0	0.0192839186867197	6.10500628650722	3.70501849893055e-07	-0.642208874329254	2
ENSG00000117523.15	PRRC2C	1	171484568	1_84	0	0.0182007459936809	5.56181533549895	3.18577226990614e-07	-0.424501534037152	1
ENSG00000034971.16	MYOC	1	171647381	1_84	0	0.0167039033234262	4.75586068326799	2.50009243229014e-07	-0.15610164948371	1
ENSG00000117533.14	VAMP4	1	171742190	1_84	0	0.0303148544940334	10.3653976289924	9.88895563535639e-07	1.17373145401788	1
ENSG00000010165.19	METTL13	1	171781417	1_84	0	0.0165388761953291	4.66264916832139	2.42687668250035e-07	-0.175282556906408	2
ENSG00000197959.13	DNM3	1	171841542	1_84	0	0.0257884773416428	8.84016259134717	7.17455429934461e-07	-1.14126863374729	2
ENSG00000135845.9	PIGC	1	172443657	1_84	0	0.0165473246509695	4.66744299848965	2.43061281953658e-07	-0.0865435900720026	1
ENSG00000117560.7	FASLG	1	172658079	1_84	0	0.0224087289688707	7.51731641579019	5.30138113555407e-07	0.838765333475867	1
ENSG00000120337.8	TNFSF18	1	173051434	1_84	0	0.0302860621779854	10.3564408566576	9.87102638290503e-07	-1.16623947215431	1
ENSG00000117586.10	TNFSF4	1	173208174	1_85	0	0.0322234270809474	5.09924534809973	5.17114373516468e-07	-0.328827186614952	1
ENSG00000117592.8	PRDX6	1	173476539	1_85	0	0.0350059207243912	5.88226232495418	6.48029634961068e-07	-0.629005716013523	1
ENSG00000183831.6	ANKRD45	1	173668379	1_85	0	0.0325040055065332	5.18116296761325	5.29996631449319e-07	-0.273015336654295	1
ENSG00000076321.10	KLHL20	1	173714815	1_85	0	0.0308696308400891	4.6938169946788	4.56001805977804e-07	0.422331220030591	1
ENSG00000120334.15	CENPL	1	173827031	1_85	0	0.0594114434349798	10.9096511294265	2.03981105185548e-06	1.33291930825304	1
ENSG00000117593.9	DARS2	1	173823772	1_85	0	0.0416449204754641	7.52725569959477	9.86524056370992e-07	-1.25281531943502	1
ENSG00000117601.13	SERPINC1	1	173917488	1_85	0	0.0308609168465897	4.69115065439906	4.55614123693909e-07	0.17156425784863	2
ENSG00000135870.11	RC3H1	1	174018660	1_85	0	0.0402303631240258	7.19954617074918	9.11523873113884e-07	-0.999098923954376	1
ENSG00000152061.23	RABGAP1L	1	174159319	1_85	0	0.030807636600698	4.67483312369932	4.53245466756782e-07	0.154872028902791	1
ENSG00000116161.17	CACYBP	1	175004590	1_85	0	0.03194692245664	5.01782159614749	5.04490761511664e-07	-0.141981722566574	1
ENSG00000120333.4	MRPS14	1	175023749	1_85	0	0.0327685176538118	5.25776009901162	5.42208767234935e-07	0.439028047841768	1
ENSG00000120332.15	TNN	1	175068086	1_85	0	0.0315902676111688	4.91176583036769	4.88314850559584e-07	0.273640311835052	3
ENSG00000235750.9	KIAA0040	1	175196970	1_86	0	0.0725967748215831	19.5343454152092	4.46298229257528e-06	-2.01363776856576	2
ENSG00000143207.19	RFWD2	1	176207677	1_86	0	0.0356662159815231	12.7627458137135	1.43255112039246e-06	-1.46481858564915	1
ENSG00000120341.18	SEC16B	1	177966530	1_87	0	0.0439772572056139	8.61450066504314	1.19224970085202e-06	1.21003812230413	4
ENSG00000075391.16	RASAL2	1	178094621	1_87	0	0.0374066795898904	7.08005809933438	8.33479562175801e-07	-0.840291798906131	1
ENSG00000116191.17	RALGPS2	1	178713544	1_87	0	0.029139019513384	4.71915251462672	4.32760806190774e-07	-0.0718417622851053	2
ENSG00000198216.10	CACNA1E	1	181412848	1_90	0	0.0283752449143314	4.72491112976549	4.21931779003714e-07	0.189668738547622	1
ENSG00000135824.12	RGS8	1	182682134	1_90	0	0.0313818546539562	5.67557368486628	5.60528045142759e-07	-0.489651207871873	1
ENSG00000135821.17	GLUL	1	182392371	1_90	0	0.0288958855077595	4.89645189770197	4.45273115146459e-07	0.255894819243364	1
ENSG00000135828.11	RNASEL	1	182573716	1_90	0	0.0661600137009037	12.7658043469071	2.65798633689719e-06	-1.49559824523661	1
ENSG00000135862.5	LAMC1	1	183023054	1_91	0	0.0252572038117653	6.37959656148739	5.07092815795628e-07	0.792277427360768	2
ENSG00000058085.14	LAMC2	1	183186170	1_91	0	0.023138394174837	5.56090187933845	4.04936962718722e-07	-0.582283830306378	1
ENSG00000157064.10	NMNAT2	1	183418808	1_91	0	0.0404399693965882	10.8137894581809	1.37625117150369e-06	-1.38795645389394	1
ENSG00000116698.21	SMG7	1	183470348	1_91	0	0.0289060801417613	7.63068283623423	6.94163187876625e-07	0.871905064213446	2
ENSG00000116701.14	NCF2	1	183585314	1_91	0	0.0698454322158123	15.9750130003621	3.51146386092232e-06	1.94135390496781	1
ENSG00000162704.15	ARPC5	1	183635770	1_91	0	0.0404903531154159	10.7306354041339	1.36736977871613e-06	-1.45360979366817	1
ENSG00000143344.15	RGL1	1	183635770	1_91	0	0.0224611363274364	5.28087539509932	3.73290225072007e-07	-0.361941627095689	2
ENSG00000198756.10	COLGALT2	1	183966697	1_91	0	0.0313135873503655	8.68966064058596	8.56336812483939e-07	-1.35008215214993	1
ENSG00000198860.11	TSEN15	1	184051811	1_91	0	0.0263444901094663	6.8214958359996	5.65559613988359e-07	-0.938939681222072	2
ENSG00000135842.16	FAM129A	1	184974052	1_92	0	0.0257250324630683	5.81804588840353	4.71022927644662e-07	0.409444022562527	1
ENSG00000121486.11	TRMT1L	1	185156912	1_92	0	0.0271586056892401	6.70080437758614	5.72721362725869e-07	-0.991379767451248	1
ENSG00000116668.12	SWT1	1	185156912	1_92	0	0.0271586056892401	6.70080437758614	5.72721362725869e-07	0.991379767451248	1
ENSG00000116679.15	IVNS1ABP	1	185317057	1_92	0	0.0248738275636039	5.63767801441967	4.41318223499297e-07	-0.349980605872637	1
ENSG00000047410.13	TPR	1	186376149	1_92	0	0.036401569053686	9.36804038383004	1.07319300128309e-06	1.0043376104635	2
ENSG00000262180.1	OCLM	1	186400848	1_92	0	0.0283649920600964	6.79827593619811	6.06862676638544e-07	-0.710102979344412	1
ENSG00000073756.11	PTGS2	1	186680089	1_92	0	0.0274026407991678	6.64389738506405	5.7296000537976e-07	-0.882830676168725	1
ENSG00000116711.9	PLA2G4A	1	186833659	1_92	0	0.0731678958292538	15.8609967543243	3.6522459458214e-06	1.79655372905515	1
ENSG00000150681.9	RGS18	1	192158507	1_96	0	0.0141892580377971	5.00971875128782	2.23708252480893e-07	0.304492604282425	1
ENSG00000090104.11	RGS1	1	192575980	1_96	0	0.0220904950432499	9.0983273117213	6.32522499737044e-07	-1.02298419527762	2
ENSG00000116747.12	TROVE2	1	193058704	1_96	0	0.0185199700844589	7.63286775143746	4.44873966701451e-07	-1.0362985894699	1
ENSG00000116750.13	UCHL5	1	193058704	1_96	0	0.0185199700844589	7.63286775143746	4.44873966701451e-07	-1.0362985894699	1
ENSG00000023572.8	GLRX2	1	193105978	1_96	0	0.081698169506674	15.7282029666584	4.04389997295213e-06	3.10985911402515	1
ENSG00000213047.12	DENND1B	1	197774968	1_99	0	0.0232654078663905	5.15700768176858	3.77587338275694e-07	-0.470235947759607	1
ENSG00000203724.10	C1orf53	1	197902889	1_99	0	0.047312784161694	11.8685456427991	1.76719707166855e-06	-1.39579768184451	1
ENSG00000151414.14	NEK7	1	198156887	1_99	0	0.0414211154866242	10.605588135085	1.38250121460919e-06	-1.55638913442414	2
ENSG00000081237.18	PTPRC	1	198630171	1_99	0	0.0221491533014555	4.69424811600545	3.27214200785744e-07	-0.239838927052452	1
ENSG00000118193.11	KIF14	1	200620685	1_101	0	0.0259556288308992	4.66445334087566	3.81014305452697e-07	0.0726251537957681	1
ENSG00000118200.14	CAMSAP2	1	200740002	1_101	0	0.0315843793157695	6.5162617327274	6.4770886373514e-07	-0.778160126463137	2
ENSG00000116852.14	KIF21B	1	201031226	1_101	0	0.0262325591872969	4.76447787372381	3.93337134446856e-07	-0.34881949825166	1
ENSG00000232237.3	ASCL5	1	201114378	1_101	0	0.027396965490483	5.17391911009565	4.46098816410938e-07	0.364844353997879	3
ENSG00000116857.16	TMEM9	1	201156198	1_101	0	0.0279766927215496	5.37139568011988	4.72925239111302e-07	0.4170008299762	2
ENSG00000163395.16	IGFN1	1	201190333	1_101	0	0.0263607235423285	4.81041418034329	3.99069715352525e-07	-0.0743471261164979	1
ENSG00000081277.12	PKP1	1	201283573	1_101	0	0.0322932836463171	6.72595578779084	6.83557714608527e-07	-0.794391227710872	1
ENSG00000174307.6	PHLDA3	1	201468871	1_101	0	0.0607898362704935	12.7351994230507	2.43638376794418e-06	1.46310828220955	1
ENSG00000134369.15	NAV1	1	201715060	1_102	0	0.0218116026564502	5.42218219006706	3.72195105209135e-07	-0.337914462833341	1
ENSG00000198700.9	IPO9	1	201828710	1_102	0	0.0204659954594877	4.82328268505406	3.10659445772963e-07	-0.45175837928064	2
ENSG00000198892.6	SHISA4	1	201888432	1_102	0	0.0226858475972781	5.79196912897163	4.13514004380716e-07	0.406886422333055	1
ENSG00000176393.10	RNPEP	1	201958005	1_102	0	0.0205719089861295	4.87181802908423	3.15409395605738e-07	0.245766689427251	3
ENSG00000170075.8	GPR37L1	1	202123232	1_102	0	0.0205571021712633	4.8650448552652	3.14744186249317e-07	-0.249290275514713	1
ENSG00000143862.7	ARL8A	1	202167962	1_102	0	0.0235318237587309	6.1366227909183	4.54458247542756e-07	-0.627132782285663	1
ENSG00000143851.15	PTPN7	1	202161038	1_102	0	0.0257851303933943	6.99793824328918	5.67869326863335e-07	-0.76222648639972	2
ENSG00000133067.17	LGR6	1	202194388	1_102	0	0.0275214632587895	7.61226920408693	6.59317545070379e-07	-0.873678004313268	1
ENSG00000077157.21	PPP1R12B	1	202348568	1_102	0	0.0363808758450245	10.2486324456093	1.17340529020878e-06	1.3037294605929	2
ENSG00000117139.16	KDM5B	1	202809133	1_102	0	0.0284390082679987	7.92159737496444	7.08983594989742e-07	-0.833614873894617	1
ENSG00000117153.15	KLHL12	1	202928138	1_102	0	0.037394694583586	10.5088586203354	1.23672891145203e-06	1.25897461269551	2
ENSG00000159346.12	ADIPOR1	1	202958379	1_102	0	0.0429203612863742	11.8153305513114	1.59594609660373e-06	1.39340965776295	2
ENSG00000159348.12	CYB5R1	1	202967673	1_102	0	0.029571140338712	8.2899452020435	7.71487166077722e-07	-1.01722933837072	2
ENSG00000163485.16	ADORA1	1	203090600	1_102	0	0.0226763417235539	5.78804699349936	4.13060831764762e-07	0.691333858326781	1
ENSG00000133048.12	CHI3L1	1	203186284	1_102	0	0.038639205995447	10.8189404873656	1.31559404490203e-06	1.27539844182014	2
ENSG00000159388.5	BTG2	1	203305490	1_102	0	0.0247888616969075	6.62669945511516	5.16967013160564e-07	-0.70702710775918	1
ENSG00000122176.10	FMOD	1	203352044	1_102	0	0.0368210372507753	10.3624867327898	1.20079530076323e-06	-1.15849825888228	1
ENSG00000174567.7	GOLT1A	1	204214495	1_103	0	0.0705677938320392	15.950799909704	3.542403115253e-06	2.31796116504829	1
ENSG00000188783.5	PRELP	1	203475256	1_103	0	0.0348102244015243	9.47385280612971	1.03786873533736e-06	1.0762979807024	1
ENSG00000058668.14	ATP2B4	1	203626383	1_103	0	0.0249873556142802	6.37188793244244	5.01068844773881e-07	0.584499375852875	1
ENSG00000122188.12	LAX1	1	203764698	1_103	0	0.0211076677010609	4.82000884981753	3.20182106655215e-07	0.210127685427499	2
ENSG00000058673.16	ZC3H11A	1	203785844	1_103	0	0.0244304230052008	6.24405013941329	4.80071961868457e-07	-0.687995900006576	1
ENSG00000257315.2	ZBED6	1	203795675	1_103	0	0.0247130815703626	6.26301445584541	4.8710130202505e-07	0.547408044863229	1
ENSG00000182004.12	SNRPE	1	203861428	1_103	0	0.0229966621941276	5.62175075702303	4.06860348253176e-07	-0.448593050481333	2
ENSG00000143842.14	SOX13	1	204072756	1_103	0	0.0366451849200928	10.504305838628	1.2114158434315e-06	1.56820232540189	1
ENSG00000143850.13	PLEKHA6	1	204345598	1_103	0	0.02988780728837	8.19043309973089	7.70388684620945e-07	-1.16079713855641	1
ENSG00000163531.15	NFASC	1	204828864	1_104	0	0.0621079858249752	12.8544340787065	2.51251914861302e-06	1.89248963932575	1
ENSG00000184144.11	CNTN2	1	205042978	1_104	0	0.0324308568723669	6.68015441951384	6.81795136692418e-07	-0.999762079250156	2
ENSG00000174529.7	TMEM81	1	205084022	1_104	0	0.0532729385793852	11.3889616636034	1.90941248635144e-06	-1.33504437970077	1
ENSG00000117222.13	RBBP5	1	205121305	1_104	0	0.0288649952088976	5.58030596287357	5.06918889715089e-07	-0.703298148696063	1
ENSG00000133059.16	DSTYK	1	205210869	1_104	0	0.0324642769515868	6.68988669519946	6.83492055010137e-07	1.12653877932591	2
ENSG00000133069.15	TMCC2	1	205228229	1_104	0	0.0295904508139374	5.81454817697099	5.41472654430564e-07	0.549392688851744	1
ENSG00000163545.8	NUAK2	1	205321732	1_104	0	0.0274375577638513	5.10190923288542	4.40541831993366e-07	0.323889879070117	1
ENSG00000162873.14	KLHDC8A	1	205354925	1_104	0	0.0263093326144079	4.70604988380479	3.8965058407767e-07	0.170386769414212	1
ENSG00000117266.15	CDK18	1	205504306	1_104	0	0.0418103733546963	9.08514913494833	1.19543255888293e-06	1.04070538139009	2
ENSG00000174514.12	MFSD4A	1	205568730	1_104	0	0.0411460818804973	8.93323224150423	1.15676751596024e-06	1.14290907669502	1
ENSG00000158715.5	SLC45A3	1	205680319	1_104	0	0.0387861789781294	8.3733458965144	1.02208026519884e-06	-0.986514120225872	1
ENSG00000069275.12	NUCKS1	1	205749730	1_104	0	0.0347174494167577	7.32426450063614	8.0024101133515e-07	1.0396050557289	2
ENSG00000133065.10	SLC41A1	1	205813269	1_104	0	0.0576490059654863	12.1422234215585	2.20292147530383e-06	-1.47904353710805	1
ENSG00000162877.12	PM20D1	1	205805711	1_104	0	0.0741670270083846	14.5567478524107	3.39769353375249e-06	1.76766143108014	2
ENSG00000263528.7	IKBKE	1	206470191	1_105	0	0.0207241799587602	7.34300760383576	4.78917058543517e-07	0.82769545071951	3
ENSG00000266094.7	RASSF5	1	206507103	1_105	0	0.0176485901938627	6.01777786804409	3.34237477642475e-07	0.642401871281122	2
ENSG00000143486.15	EIF2D	1	206606563	1_105	0	0.0221422620243943	7.87091616994128	5.48474254319007e-07	-0.983177360065205	1
ENSG00000143479.15	DYRK3	1	206634569	1_105	0	0.0268367243901649	9.65715373772938	8.15619546104515e-07	-1.18180852695791	1
ENSG00000162894.11	FCMR	1	206923405	1_105	0	0.0406313202679881	13.4288011293597	1.71714571493084e-06	-1.69448670432308	1
ENSG00000162896.5	PIGR	1	206945992	1_105	0	0.0635770222906573	17.4095138602581	3.48333947255782e-06	-1.93264835957389	2
ENSG00000182795.12	C1orf116	1	207032059	1_105	0	0.0158221477076049	4.90052999990776	2.44015526174618e-07	-0.0877437502375738	1
ENSG00000123836.14	PFKFB2	1	207034990	1_105	0	0.109509084706722	22.6510239904505	7.80633101350175e-06	-2.32727483213699	1
ENSG00000123843.12	C4BPB	1	207087851	1_105	0	0.0156414378619462	5.09138098321054	2.50623184225477e-07	0.498385575935872	2
ENSG00000196352.14	CD55	1	207321334	1_105	0	0.331958048942017	18.6248060344849	1.94573609557428e-05	3.62023995826702	1
ENSG00000117335.19	CD46	1	207704070	1_105	0	0.0470427370758287	13.7224364169583	2.03157464076848e-06	1.52743720164008	2
ENSG00000174059.16	CD34	1	207911570	1_105	0	0.0426854161700856	14.4628651311226	1.94286591871003e-06	1.83952656612148	1
ENSG00000143469.18	SYT14	1	209936838	1_106	0	0.0062919298670987	4.70113052777183	9.30883122692934e-08	0.167253592802145	2
ENSG00000076356.6	PLXNA2	1	208244589	1_106	0	0.00850540099429642	7.50620732877342	2.00920533738504e-07	-0.827675979947096	1
ENSG00000008118.9	CAMK1G	1	209584155	1_106	0	0.00631154163804781	8.79770651651412	1.74748676643893e-07	-2.37853281191636	1
ENSG00000196878.14	LAMB3	1	209651374	1_106	0	0.00649881235305083	5.07010338601856	1.03695470446642e-07	0.508731748726773	1
ENSG00000123689.5	G0S2	1	209675255	1_106	0	0.0169925396759556	13.2132078167315	7.06603089410225e-07	-1.07704275478939	1
ENSG00000009790.14	TRAF3IP3	1	209756258	1_106	0	0.00844855313011816	7.65336913233756	2.03490422587789e-07	0.870223811415999	1
ENSG00000117595.10	IRF6	1	209806173	1_106	0	0.0064534847250366	4.82528815986819	9.80000989243545e-08	-0.0734389002570537	2
ENSG00000117597.17	DIEXF	1	209827828	1_106	0	0.0708151585665818	26.7374275558774	5.95874535657128e-06	2.89981177087076	2
ENSG00000054392.12	HHAT	1	210342244	1_106	0	0.0238564297491308	18.4363663140497	1.38417101846198e-06	-2.50617373982381	1
ENSG00000082512.14	TRAF5	1	211326561	1_107	0	0.151525909642587	26.984895631403	1.2868164860737e-05	2.97134991614813	2
ENSG00000117650.12	NEK2	1	211675781	1_107	0	0.0289120729639231	11.0443164430446	1.00490971895857e-06	-1.16841974241852	1
ENSG00000143493.12	INTS7	1	212035474	1_107	0	0.0202744836442119	7.70194692810728	4.91427321206025e-07	0.969741451723401	1
ENSG00000143476.17	DTL	1	212035474	1_107	0	0.0202744836442119	7.70194692810728	4.91427321206025e-07	-0.969741451723401	1
ENSG00000066027.11	PPP2R5A	1	212285915	1_107	0	0.0169266193821663	6.00628733258449	3.19952351751936e-07	-0.586267833181544	1
ENSG00000065600.12	TMEM206	1	212414266	1_107	0	0.0158598610917303	5.39521796578341	2.6928821508756e-07	0.422022449787975	3
ENSG00000162772.16	ATF3	1	212565261	1_107	0	0.015443177609635	5.14536824163323	2.5007029218363e-07	-0.367558957097375	1
ENSG00000123685.8	BATF3	1	212693188	1_108	0	0.0305875538959279	6.87199113234653	6.61509844511755e-07	-0.775955217385218	2
ENSG00000117697.14	NSL1	1	212792127	1_108	0	0.0241988977940226	4.66284585971812	3.55104043973011e-07	0.0976436227434662	2
ENSG00000203705.10	TATDN3	1	212781889	1_108	0	0.0298476188699366	6.64080841229809	6.2379173347477e-07	-0.839749266731035	1
ENSG00000162769.12	FLVCR1	1	212858122	1_108	0	0.0313925118934693	7.11729609287987	7.03153389871013e-07	0.718614900089245	2
ENSG00000143494.15	VASH2	1	212954779	1_108	0	0.0586868290547191	13.0572154609184	2.41157175577822e-06	1.46751429638191	1
ENSG00000174606.13	ANGEL2	1	213004666	1_108	0	0.100745003091955	18.2637921759773	5.79059838503892e-06	-2.17863384665112	2
ENSG00000117707.15	PROX1	1	213982822	1_108	0	0.0857512917181966	16.700905823616	4.50702193281288e-06	1.81419763820841	2
ENSG00000143499.13	SMYD2	1	214280940	1_108	0	0.0245858669065383	4.81226061572853	3.72343382043586e-07	-0.168143082618429	1
ENSG00000152104.11	PTPN14	1	214550105	1_109	0	0.0230643826666845	4.86352293679865	3.53022004829274e-07	-0.184173116165084	1
ENSG00000117724.12	CENPF	1	214602949	1_109	0	0.029382086018835	7.14519935202514	6.60702499364058e-07	-0.817344859328094	2
ENSG00000136636.12	KCTD3	1	215567710	1_109	0	0.037632421562711	9.48463930885707	1.12329017051294e-06	1.45830760169193	1
ENSG00000196482.16	ESRRG	1	216690681	1_110	0	0.0338700667286156	15.1949329223553	1.61965983753788e-06	-1.68374741181543	2
ENSG00000092978.10	GPATCH2	1	217631425	1_110	0	0.0110447904724362	4.71258126739231	1.63804303589179e-07	-0.302805566898114	1
ENSG00000162814.10	SPATA17	1	217631613	1_110	0	0.0291322447441141	14.1439382964379	1.29674110191367e-06	1.63117018566362	1
ENSG00000067533.5	RRP15	1	218285209	1_110	0	0.013561545960208	8.20454397839322	3.5016490821682e-07	1.52715355054082	1
ENSG00000143353.11	LYPLAL1	1	219173067	1_111	0	0.0960363872010079	18.3546282418242	5.54741147164909e-06	2.2096669242344	1
ENSG00000196660.10	SLC30A10	1	219983362	1_112	0	0.0148203618777646	4.6726273553538	2.17935976655795e-07	-0.0185484208767475	1
ENSG00000136628.17	EPRS	1	219953896	1_112	0	0.0221815701622237	8.46095010791772	5.90636651176228e-07	-1.06356192628745	1
ENSG00000162813.17	BPNT1	1	220090248	1_112	0	0.069422739421617	19.2835357121018	4.21305750633726e-06	-2.02978552286459	1
ENSG00000067704.9	IARS2	1	220094327	1_112	0	0.0257968417439101	9.88274334006043	8.02329997228109e-07	1.27835428299431	1
ENSG00000116141.15	MARK1	1	220528008	1_112	0	0.0148150384125555	4.66925556107563	2.17700486840052e-07	-0.00366340563730175	1
ENSG00000162817.6	C1orf115	1	220679434	1_112	0	0.0155960035117823	5.15130593826814	2.52836425358909e-07	-0.384710577934906	2
ENSG00000117791.15	MARC2	1	220747806	1_112	0	0.0170674903480978	5.99765030545518	3.22151219810363e-07	0.605179653607221	1
ENSG00000143507.17	DUSP10	1	221742965	1_113	0	0.0741520869399671	17.5439065672555	4.09410199412687e-06	-1.83819960979199	1
ENSG00000143498.17	TAF1A	1	222589893	1_114	0	0.0193561216311882	7.43308376417419	4.52789495755099e-07	-0.933179778568666	2
ENSG00000154305.16	MIA3	1	222618304	1_114	0	0.0144629554525049	4.69701944251355	2.13790488732236e-07	0.174392126974633	2
ENSG00000186063.12	AIDA	1	222664597	1_114	0	0.0147768757257847	4.89844889631207	2.27798141297704e-07	-0.381943858748409	1
ENSG00000197520.10	FAM177B	1	222736869	1_114	0	0.0286161713091027	11.1140553900374	1.0009054582481e-06	1.12206182618052	2
ENSG00000187554.11	TLR5	1	223142833	1_114	0	0.0147006961975061	4.84995664166383	2.24380304135202e-07	-0.205874847838618	2
ENSG00000143502.14	SUSD4	1	223364043	1_114	0	0.0371281887403011	13.5750563024605	1.5861869639972e-06	-1.53888504400801	2
ENSG00000203697.11	CAPN8	1	223623734	1_114	0	0.0171614720419858	6.30255122515403	3.40392431389264e-07	0.589873428001832	1
ENSG00000162909.17	CAPN2	1	223723094	1_114	0	0.0529436972845032	16.9452702374736	2.82339563894366e-06	-2.03804300513579	1
ENSG00000143756.11	FBXO28	1	224114047	1_114	0	0.0149889203363925	5.03210567570149	2.37371775327449e-07	0.406079044322859	1
ENSG00000143748.17	NVL	1	224330205	1_114	0	0.02045804613897	7.95356294116422	5.12076504527211e-07	0.985585706481204	1
ENSG00000143771.11	CNIH4	1	224356827	1_114	0	0.0211920381918852	8.28504704514978	5.52556485213026e-07	1.0972761329795	2
ENSG00000162923.14	WDR26	1	224436689	1_114	0	0.0155740337550127	5.39141218680946	2.64248555123011e-07	0.541837258895529	2
ENSG00000185842.15	DNAH14	1	224895338	1_115	0	0.171895608777512	25.1882920372256	1.36261283691304e-05	3.19887111120306	2
ENSG00000143815.14	LBR	1	225435374	1_115	0	0.0519905244124156	13.5464761183845	2.21645800630385e-06	1.84614859690448	1
ENSG00000154380.17	ENAH	1	225654789	1_115	0	0.0637938915558836	15.5006755875137	3.11199360975088e-06	2.29702449176085	1
ENSG00000143742.12	SRP9	1	225777848	1_115	0	0.0520856946206512	13.5640553144745	2.22339685079445e-06	-1.71122213120027	1
ENSG00000196187.11	TMEM63A	1	225873958	1_115	0	0.0262935867663185	7.09027418211901	5.86707765770168e-07	0.859943486096632	1
ENSG00000243709.1	LEFTY1	1	225892682	1_115	0	0.0205084937251612	4.75109761032087	3.0664556710189e-07	0.0681299581007013	2
ENSG00000143751.9	SDE2	1	225999428	1_115	0	0.022133725885702	5.46843867866599	3.8091392314924e-07	-0.466387572312715	1
ENSG00000163041.9	H3F3A	1	226062051	1_115	0	0.0418687654131971	11.4882447043982	1.51374529522162e-06	1.62718916012302	2
ENSG00000183814.15	LIN9	1	226309688	1_115	0	0.022018059151379	5.41914186748434	3.75507424573679e-07	-0.499598273088222	1
ENSG00000203685.9	STUM	1	226549501	1_115	0	0.0268224564169759	7.2780062656558	6.14355777938374e-07	0.816004961502091	1
ENSG00000143772.9	ITPKB	1	226738931	1_116	0	0.0233528460834753	10.3061770439836	7.57436778820079e-07	1.14983323488052	2
ENSG00000143801.16	PSEN2	1	226870643	1_116	0	0.0156145882192935	6.52341011220369	3.20563589089786e-07	-0.895231606524239	1
ENSG00000163050.16	COQ8A	1	226897761	1_116	0	0.0128169707933792	4.67168704225414	1.88437836742824e-07	0.158117721209726	1
ENSG00000143776.18	CDC42BPA	1	227318012	1_116	0	0.0219943281882934	9.74224326421935	6.74339569740841e-07	1.79458056423714	2
ENSG00000181450.17	ZNF678	1	227563901	1_116	0	0.0146250840536998	5.90910802401617	2.71975180591364e-07	0.363254341776314	1
ENSG00000143816.7	WNT9A	1	227947502	1_116	0	0.0689977263466609	20.5848253588834	4.46982932396144e-06	-1.6581846447503	1
ENSG00000162910.18	MRPL55	1	228109044	1_116	0	0.0486106570975592	17.23922674314	2.63729218149213e-06	-2.46372902021209	1
ENSG00000143774.16	GUK1	1	228140298	1_116	0	0.0160675681842695	6.79183007168984	3.43436094503448e-07	-1.22046000470987	1
ENSG00000198835.3	GJC2	1	228100123	1_116	0	0.0576698730327262	18.8687966810394	3.42453945151239e-06	-2.58664769996869	1
ENSG00000181873.12	IBA57	1	228165950	1_116	0	0.0128353733817358	4.68515116776387	1.89252266181149e-07	0.525118978434718	1
ENSG00000154358.20	OBSCN	1	228334346	1_116	0	0.0129700430093868	4.78297164200183	1.95230737959054e-07	0.253963527947838	1
ENSG00000154370.15	TRIM11	1	228407706	1_116	0	0.0225073640533016	9.95919438287392	7.05436323863554e-07	-1.49459795391586	1
ENSG00000162931.11	TRIM17	1	228416547	1_116	0	0.0613571195707708	19.4612151791463	3.75788851356515e-06	2.49467757855231	1
ENSG00000181218.5	HIST3H2A	1	228457362	1_116	0	0.0129401653831622	4.76132354091946	1.93899412949141e-07	0.540694967487954	1
ENSG00000196890.4	HIST3H2BB	1	228458562	1_116	0	0.0256719806137194	11.1980380631574	9.04711871665089e-07	-1.59727205681199	1
ENSG00000168159.11	RNF187	1	228486873	1_116	0	0.013250752817196	4.98370904402436	2.07827113601059e-07	0.280418281868697	1
ENSG00000154429.10	CCSAP	1	229342020	1_117	0	0.0536457228823797	13.4940335531505	2.27816859758758e-06	-1.43618309396599	1
ENSG00000143632.14	ACTA1	1	229434057	1_117	0	0.108879580168428	20.3153065447823	6.96111472267482e-06	2.26211406905046	1
ENSG00000069248.11	NUP133	1	229505024	1_117	0	0.043072162971974	11.40584138796	1.54608363417832e-06	-1.60246462050474	1
ENSG00000177614.10	PGBD5	1	230426554	1_117	0	0.0211513049143419	4.69004474818462	3.12192974850862e-07	0.0486619571237569	1
ENSG00000135775.13	COG2	1	230643520	1_118	0	0.0432762519384356	16.1959596895741	2.20579577884387e-06	-1.85781912349289	1
ENSG00000135773.12	CAPN9	1	230749339	1_118	0	0.0202889301899036	10.282724002212	6.56562842459656e-07	1.31511557654814	2
ENSG00000119280.16	C1orf198	1	230869835	1_118	0	0.0643672109344857	19.2223854192203	3.89386549639953e-06	1.96746407652309	1
ENSG00000143643.12	TTC13	1	230978849	1_118	0	0.0138869409531822	6.83785868499084	2.98837905438395e-07	1.26938370573417	1
ENSG00000173409.13	ARV1	1	230978674	1_118	0	0.0116718548836622	5.1019507842292	1.87406701967905e-07	-0.117522638117304	3
ENSG00000182118.7	FAM89A	1	231033999	1_118	0	0.0129403857814486	6.11849622464042	2.49172949983899e-07	0.21390068502878	2
ENSG00000116906.11	GNPAT	1	231241335	1_118	0	0.0111689342936117	4.79311714366489	1.6847627548096e-07	-0.267708022245017	1
ENSG00000116903.7	EXOC8	1	231333207	1_118	0	0.0172958158448355	8.84649821996571	4.81527861440586e-07	1.30689277139302	2
ENSG00000010072.15	SPRTN	1	231333207	1_118	0	0.0183140660553753	9.37306787524156	5.40226037150406e-07	1.37523664982039	1
ENSG00000116918.13	TSNAX	1	231528861	1_118	0	0.0123159978130658	5.97676529984817	2.31656653770331e-07	-0.599584923593432	1
ENSG00000116991.10	SIPA1L2	1	232569085	1_119	0	0.0213834745639178	5.32609145157414	3.58422997286692e-07	-0.333918131052074	1
ENSG00000212916.4	MAP10	1	232801993	1_119	0	0.0252458920529095	6.88921323281717	5.47355292475242e-07	-0.764725314430404	1
ENSG00000135778.11	NTPCR	1	232953982	1_119	0	0.0221613122347119	5.66224573196871	3.949054791311e-07	-0.529004365821625	1
ENSG00000135749.18	PCNX2	1	233295495	1_120	0	0.059919773946926	10.8812069985872	2.0519000976386e-06	-1.36732244879766	1
ENSG00000135750.14	KCNK1	1	233523114	1_120	0	0.0346605854118619	5.67859261888551	6.19420509217979e-07	-0.458807338567376	2
ENSG00000168275.14	COA6	1	234372958	1_120	0	0.0319733842206101	4.91575137734124	4.94638014063473e-07	0.27717259503773	1
ENSG00000059588.9	TARBP1	1	234478952	1_121	0	0.0361370176785112	7.91007179472202	8.99583968365976e-07	-0.904970357988353	1
ENSG00000173726.10	TOMM20	1	235128439	1_121	0	0.0433595278627852	9.55772498634423	1.30421156885588e-06	1.11112471116426	1
ENSG00000152904.11	GGPS1	1	235352830	1_121	0	0.0353949147811451	7.71594617802534	8.59486449980517e-07	0.86622481170553	1
ENSG00000116957.12	TBCE	1	235401609	1_121	0	0.0270351491930021	5.17183235807193	4.40029895458973e-07	-0.449276219246843	1
ENSG00000162885.12	B3GALNT2	1	235044703	1_121	0	0.0317273263973665	6.68437470463289	6.67426178792991e-07	0.703119942786044	2
ENSG00000116962.14	NID1	1	236025542	1_122	0	0.0215035181179704	5.60916965024014	3.79592015208962e-07	0.567776978956864	2
ENSG00000077585.13	GPR137B	1	235990712	1_122	0	0.0395672216795033	11.3251292773631	1.41022269008874e-06	1.36876181059996	1
ENSG00000086619.13	ERO1B	1	236261292	1_122	0	0.0196427034171869	4.77024666859934	2.94883905594015e-07	0.281603120724659	1
ENSG00000116977.18	LGALS8	1	236524482	1_122	0	0.0208448641185844	5.63048493625899	3.69363386198301e-07	0.771759829730083	1
ENSG00000077522.12	ACTN2	1	236686652	1_122	0	0.0274679619413076	8.21104176484004	7.09796203022191e-07	-1.09552317920965	1
ENSG00000133019.11	CHRM3	1	239386955	1_124	0	0.0270342780917393	4.9712914330836	4.22953841893613e-07	0.335667819379707	1
ENSG00000091483.6	FH	1	241520642	1_127	0	0.0246522838801646	8.5017107855799	6.59587566964296e-07	0.986473992477918	1
ENSG00000203668.2	CHML	1	241640356	1_127	0	0.0166055073479556	4.81488749932946	2.51621221919142e-07	0.19803986799887	1
ENSG00000174371.16	EXO1	1	241847755	1_127	0	0.0217183927484429	6.84650105540113	4.67956340042393e-07	0.359564652757777	1
ENSG00000180287.16	PLD5	1	242943482	1_128	0	0.0300388943419501	6.96795715976886	6.58716267620648e-07	-0.762616102210717	1
ENSG00000143702.15	CEP170	1	243256404	1_128	0	0.039447224783149	9.54491481095972	1.18494306943087e-06	-1.31205026510637	1
ENSG00000054282.15	SDCCAG8	1	243256404	1_128	0	0.039447224783149	9.54491481095971	1.18494306943087e-06	-1.31205026510637	1
ENSG00000117020.16	AKT3	1	243851261	1_128	0	0.0338099873813374	8.08522669544581	8.60292592849422e-07	0.945472235379157	1
ENSG00000035687.9	ADSS	1	244451195	1_129	0	0.0247509455729343	4.70694261853548	3.66639855253739e-07	0.206201201266819	2
ENSG00000179397.17	C1orf101	1	244454207	1_129	0	0.0307107039403428	6.74158034179989	6.51569069050433e-07	-0.802700985236244	2
ENSG00000162852.13	CNST	1	246566688	1_130	0	0.0180445660041075	5.85539052294433	3.32515029774903e-07	0.569885030368312	1
ENSG00000143653.9	SCCPDH	1	246723744	1_130	0	0.0160009435007937	4.72679169950951	2.38024153665642e-07	0.133112950317282	1
ENSG00000153207.14	AHCTF1	1	246932175	1_130	0	0.0425333517570076	13.9448868916006	1.86660995415363e-06	-1.66601277707197	1
ENSG00000277462.1	ZNF670	1	247078730	1_130	0	0.0190333241111162	6.35660255134205	3.80757682374546e-07	0.695408968021011	1
ENSG00000188295.14	ZNF669	1	247104366	1_130	0	0.0167771796855069	5.17148018805493	2.73050386006271e-07	0.42030059397615	1
ENSG00000196418.12	ZNF124	1	247139012	1_130	0	0.0288880083734996	10.2849058531871	9.35032907241212e-07	-1.26837621979132	1
ENSG00000162722.8	TRIM58	1	247857224	1_131	0	0.0993217234242787	20.899137144439	6.53253245990936e-06	-2.08131098177185	1
ENSG00000238243.3	OR2W3	1	247895577	1_131	0	0.0198006228618018	5.71576251380424	3.56173825989482e-07	-0.487674877267192	2
ENSG00000175137.10	SH3BP5L	1	248826595	1_131	0	0.0544806962497554	16.7083649015751	2.86474238886934e-06	2.25359911133679	2
ENSG00000171163.15	ZNF692	1	248859244	1_131	0	0.0194195418937617	5.36891027555121	3.28121055973849e-07	-0.0606140200524659	1
ENSG00000184731.5	FAM110C	2	47011	2_1	0	0.0191450283122758	9.51294592108341	5.73165464454548e-07	1.89822518242341	2
ENSG00000143727.15	ACP1	2	264429	2_1	0	0.482052325188468	25.2376261617772	3.82870282467633e-05	3.88528380977155	2
ENSG00000035115.21	SH3YL1	2	267367	2_1	0	0.0338038736143877	14.282802763377	1.51945863615383e-06	2.53041218895566	1
ENSG00000151353.14	TMEM18	2	603088	2_1	0	0.0124028084997038	5.24702470063736	2.04805738260481e-07	-0.708510055203821	3
ENSG00000115705.20	TPO	2	1373971	2_1	0	0.0135465227426123	5.7598717140709	2.45555471116621e-07	0.680241768419051	1
ENSG00000130508.10	PXDN	2	1744691	2_1	0	0.0149855546537538	6.54066156618146	3.08463280939718e-07	0.788656528889617	2
ENSG00000032389.12	TSSC1	2	3378347	2_2	0	0.0142032226907437	5.90940473720423	2.64143304103953e-07	0.59477597383128	1
ENSG00000171853.15	TRAPPC12	2	3380425	2_2	0	0.0126247384976852	4.80483466393585	1.90901707474346e-07	0.226666801841082	1
ENSG00000151360.9	ALLC	2	3657701	2_2	0	0.0218650703826737	9.9615176980012	6.85465125805012e-07	1.16840103595544	1
ENSG00000151692.14	RNF144A	2	6949792	2_5	0	0.0470014033262551	13.0320874534971	1.92767486352602e-06	1.85336145083396	2
ENSG00000134313.15	KIDINS220	2	8837975	2_6	0	0.0194234821654572	5.41604690611439	3.31068973130763e-07	0.443564960386815	1
ENSG00000143797.11	MBOAT2	2	9003515	2_6	0	0.0313546505016111	9.92714892075837	9.79569997192245e-07	-1.29496567205836	1
ENSG00000119203.13	CPSF3	2	9424405	2_6	0	0.0183539265087509	4.88382008127454	2.82096448364693e-07	-0.176416101430499	1
ENSG00000134330.18	IAH1	2	9476032	2_6	0	0.0255165294342302	7.98352982389107	6.41099636008897e-07	-0.805987536751814	1
ENSG00000151694.12	ADAM17	2	9555759	2_6	0	0.0179755203967966	4.68811774860303	2.65209426828924e-07	0.0298875957000028	1
ENSG00000115750.16	TAF1B	2	9842879	2_6	0	0.0187527719702424	5.08580617540556	3.00147168854621e-07	0.270518566368636	3
ENSG00000134317.17	GRHL1	2	9950796	2_6	0	0.0184122829387373	4.9136470977304	2.8472170491801e-07	0.363449696819742	2
ENSG00000205795.4	CYS1	2	10076315	2_6	0	0.0191055178013492	5.26092898985385	3.16322603231704e-07	-0.447796326463626	1
ENSG00000115756.12	HPCAL1	2	10303214	2_7	0	0.0363134290216822	12.4099408506616	1.41822764227602e-06	-1.29845361215859	1
ENSG00000115761.15	NOL10	2	10665334	2_7	0	0.0201602060594664	6.86059913570835	4.35277265643477e-07	-0.698544913037153	2
ENSG00000150873.11	C2orf50	2	11123689	2_7	0	0.0208684173108603	7.18525142029281	4.71889654015754e-07	0.780646519037281	2
ENSG00000162976.12	PQLC3	2	11152454	2_7	0	0.0213069182230723	7.38083368562126	4.94920031715193e-07	0.802698315056357	2
ENSG00000134318.13	ROCK2	2	11343610	2_7	0	0.0161165153939234	4.75768435346897	2.41310237234185e-07	0.145694001723742	3
ENSG00000169016.16	E2F6	2	11450453	2_7	0	0.0306432412253561	10.8050138531682	1.04200307768257e-06	1.33265235601513	2
ENSG00000169006.6	NTSR2	2	11668528	2_7	0	0.0160689743873803	4.72995611806774	2.39196182312932e-07	0.136014643701053	1
ENSG00000071575.11	TRIB2	2	12717952	2_8	0	0.0696619427380787	14.8946319100825	3.26538452773191e-06	-1.6980731193987	1
ENSG00000079785.14	DDX1	2	15591481	2_9	0	0.0228282759341718	8.09046876363018	5.81240372656041e-07	0.759433793937637	1
ENSG00000214842.5	RAD51AP2	2	17519967	2_10	0	0.0215560929426201	10.1847803375252	6.90924651006322e-07	-1.40726192063739	1
ENSG00000197872.11	FAM49A	2	16715555	2_10	0	0.0128739639341444	5.34718423173862	2.16643872142062e-07	0.537477438358489	1
ENSG00000163032.11	VSNL1	2	17538936	2_10	0	0.0485203029663425	17.8388242286438	2.72394731816792e-06	-2.10140412936055	3
ENSG00000178295.14	GEN1	2	17749607	2_10	0	0.0247319360813295	11.4804291361475	8.93563069485932e-07	1.57992355226551	3
ENSG00000163029.15	SMC6	2	17799991	2_10	0	0.0473065480414195	17.6038408262133	2.62082284332774e-06	-2.27292035112372	1
ENSG00000170745.11	KCNS3	2	17877883	2_10	0	0.0165544752839346	7.70604721904885	4.01472737477977e-07	-1.04236545526587	2
ENSG00000183891.5	TTC32	2	19901956	2_12	0	0.0162598642927897	4.83234821644921	2.47277221419616e-07	-0.395537693058552	1
ENSG00000118965.14	WDR35	2	19973494	2_12	0	0.0188209042079477	6.01974701632688	3.56555958226701e-07	-0.52159728227199	2
ENSG00000132031.12	MATN3	2	20012886	2_12	0	0.0164896454476762	5.06583116755086	2.62888145706116e-07	0.429197907449648	1
ENSG00000068697.6	LAPTM4A	2	20074166	2_12	0	0.0278177297625392	9.98163237177035	8.7384061855058e-07	1.33347245409023	1
ENSG00000055917.15	PUM2	2	20352364	2_12	0	0.0240005996819445	8.27912231654598	6.25338785466975e-07	0.93321223604799	1
ENSG00000143878.9	RHOB	2	20447480	2_12	0	0.0189586816388003	6.28196871965621	3.74811473721382e-07	-0.676071029768432	1
ENSG00000118960.12	HS1BP3	2	20651848	2_12	0	0.0162803863025701	4.77680078070508	2.44743298275701e-07	-0.366111885846537	1
ENSG00000143869.6	GDF7	2	20666939	2_12	0	0.0223819010101488	7.91973857782837	5.5784916909059e-07	-1.09693873784746	1
ENSG00000118961.14	LDAH	2	20683456	2_12	0	0.0732609090849616	18.7317015696979	4.31875440027276e-06	-2.16573995528447	1
ENSG00000119778.14	ATAD2B	2	23927293	2_14	0	0.0184386521234307	6.15104630267956	3.56933360304585e-07	-0.125272974127253	1
ENSG00000119782.13	FKBP1B	2	24049526	2_14	0	0.01724715900964	11.2744525638719	6.11958546912838e-07	-2.53735714204214	1
ENSG00000219626.8	FAM228B	2	24075328	2_14	0	0.0222266266005594	14.6358263155159	1.02376381258965e-06	3.01639301837431	3
ENSG00000115129.13	TP53I3	2	24084887	2_14	0	0.0251802705090268	8.84411320481229	7.00847708949783e-07	-1.54368274028513	1
ENSG00000176732.6	PFN4	2	24123824	2_14	0	0.0183626606716603	12.1648477699411	7.02993421709347e-07	2.65422156455459	1
ENSG00000186453.12	FAM228A	2	24174703	2_14	0	0.016812248860415	5.08134598983058	2.68852172834657e-07	-0.17455114601962	3
ENSG00000198399.14	ITSN2	2	24360850	2_14	0	0.0486028473688219	15.3086558778877	2.34157324551318e-06	2.29920319036181	2
ENSG00000173557.14	C2orf70	2	26562410	2_15	0	0.015905534556962	5.32652438453026	2.66625180695276e-07	0.48422108238996	1
ENSG00000084676.15	NCOA1	2	24474298	2_15	0	0.0148364067092522	4.68110749483851	2.18567868990328e-07	0.191097959913593	2
ENSG00000138092.10	CENPO	2	24791113	2_15	0	0.0162380548977932	6.51462986115965	3.32914510358055e-07	-1.11687410144274	1
ENSG00000138031.14	ADCY3	2	24921722	2_15	1	0.67292309579699	37.5637385627703	7.95505555976263e-05	-6.23894067283977	1
ENSG00000115137.11	DNAJC27	2	24971717	2_15	0	0.0148349960573813	6.586909848396	3.0752337226685e-07	1.5418062645296	2
ENSG00000115138.10	POMC	2	25170853	2_15	0	0.0191955002303859	7.79232072348599	4.70733631182978e-07	-1.2329708788977	1
ENSG00000119772.16	DNMT3A	2	25343038	2_15	0	0.0230741326422872	9.48832668549398	6.89007560862936e-07	-1.30610579656676	1
ENSG00000138101.18	DTNB	2	25628825	2_15	0	0.0168428487896705	5.82595356892011	3.08810133049348e-07	0.486147449351677	3
ENSG00000143970.16	ASXL2	2	25878778	2_15	0	0.0149072580581842	4.80348973388887	2.25353138097144e-07	0.351114442427954	1
ENSG00000157833.12	GAREM2	2	26175466	2_15	0	0.0156983992845353	5.10416886794031	2.52167654552331e-07	-0.5506214362665	1
ENSG00000138029.13	HADHB	2	26242980	2_15	0	0.0209265375657225	8.02693722137847	5.28635369817131e-07	-1.07909539422523	2
ENSG00000084754.10	HADHA	2	26244785	2_15	0	0.024600095882664	9.10173115263738	7.04644029825303e-07	-1.41525697829195	2
ENSG00000173567.14	ADGRF3	2	26347104	2_15	0	0.0195417255030711	7.2511637782044	4.45943252111641e-07	-0.777378991982966	1
ENSG00000157884.10	CIB4	2	26598968	2_15	0	0.0769150666787282	19.59597942526	4.7433740067123e-06	2.57684802661481	2
ENSG00000213639.9	PPP1CB	2	28617824	2_19	0	0.00790503452090763	4.66341153352984	1.160156257915e-07	0.19642321086606	1
ENSG00000171103.10	TRMT61B	2	28869813	2_19	0	0.0251267476644614	15.5119994812934	1.22662845074402e-06	-2.20698890139967	1
ENSG00000163811.11	WDR43	2	28895415	2_19	0	0.00900536446865197	5.88277604698783	1.66721874124578e-07	0.398251498791441	1
ENSG00000189350.12	TOGARAM2	2	28956147	2_19	0	0.0582659560371813	23.4835565558959	4.3061357965045e-06	-2.52129778914963	2
ENSG00000115295.19	CLIP4	2	29011119	2_19	0	0.0653917698611138	24.5876281007603	5.05997884588572e-06	2.31739952453554	2
ENSG00000213626.11	LBH	2	30233256	2_19	0	0.0146007873335773	10.4103664962029	4.7835604673948e-07	1.14650903603906	2
ENSG00000172954.13	LCLAT1	2	30448107	2_19	0	0.0295061782122169	17.027448939702	1.58114435353849e-06	-1.94958460728631	1
ENSG00000013016.15	EHD3	2	31234492	2_19	0	0.00978051463976626	6.65572757987185	2.04864269319136e-07	0.6526458784168	1
ENSG00000162959.13	MEMO1	2	32011261	2_20	0	0.0288936947732603	7.84641533315728	7.13482535862573e-07	0.964093386613549	1
ENSG00000162961.13	DPY30	2	32044289	2_20	0	0.0334710373924625	9.23524700275954	9.72806944233564e-07	0.957532971085789	1
ENSG00000091106.18	NLRC4	2	32278457	2_20	0	0.119377168404055	21.4344455431659	8.05271818845416e-06	2.7129442886954	1
ENSG00000119820.10	YIPF4	2	32278100	2_20	0	0.0650481007514294	15.5540528589346	3.18410341793034e-06	1.80636168821631	1
ENSG00000115760.13	BIRC6	2	32356560	2_20	0	0.0393482819842195	10.7664059800304	1.33323129986978e-06	-1.44529480286659	2
ENSG00000018699.11	TTC27	2	32627602	2_20	0	0.020730568738644	4.71922978977328	3.07886974043919e-07	0.0899600784630176	1
ENSG00000049323.15	LTBP1	2	32996819	2_20	0	0.0229995817712416	5.69642690517024	4.12317190056974e-07	-0.537357540874331	1
ENSG00000152689.17	RASGRP3	2	33531453	2_21	0	0.0291373265933207	11.7920639376632	1.08130572128443e-06	-1.4077243331302	1
ENSG00000119812.18	FAM98A	2	33597253	2_21	0	0.018610435872726	7.57152882771649	4.4345453308759e-07	-0.830746039544363	2
ENSG00000205221.12	VIT	2	36690409	2_23	0	0.00721424635605894	4.94898184859324	1.12361053731552e-07	0.440749793576991	1
ENSG00000115808.11	STRN	2	36962758	2_23	0	0.0679617608502762	35.3161439626809	7.55347636896985e-06	4.55376839273103	1
ENSG00000008869.11	HEATR5B	2	37084350	2_23	0	0.00716630340261859	4.72582730693642	1.06581545188688e-07	-0.0122637689566332	1
ENSG00000152133.14	GPATCH11	2	37097965	2_23	0	0.0109885375574466	7.98747074272946	2.76221927168465e-07	-0.653352594875602	1
ENSG00000218739.9	CEBPZOS	2	37198486	2_23	0	0.00756066083951923	7.91618574899152	1.88358275869888e-07	1.76999699709226	1
ENSG00000115816.14	CEBPZ	2	37231568	2_23	0	0.00751117091275821	5.50376463785378	1.30099752822984e-07	0.598651472491844	2
ENSG00000115828.15	QPCT	2	37344554	2_23	0	0.0439966578238417	28.9677303279933	4.01091196074335e-06	4.38059180393683	1
ENSG00000115841.19	RMDN2	2	37922508	2_24	0	0.0202440976230598	7.90039180619963	5.03333720378428e-07	-1.65316154372554	1
ENSG00000119787.13	ATL2	2	38377077	2_24	0	0.0508965441116572	14.1060530125997	2.25945023319032e-06	1.54884096635146	2
ENSG00000143891.16	GALM	2	38644955	2_24	0	0.0170706887860277	4.82696423087926	2.59318857250034e-07	-0.0801335448219658	1
ENSG00000163214.20	DHX57	2	38875912	2_25	0	0.0229489290970072	4.95122479400194	3.57588910732499e-07	-0.316923838253164	1
ENSG00000188010.12	MORN2	2	38875912	2_25	0	0.0229489290970072	4.95122479400194	3.57588910732499e-07	-0.316923838253164	1
ENSG00000115904.12	SOS1	2	39124428	2_25	0	0.0247094014769514	5.64717971311005	4.39139808605813e-07	0.705925913423748	1
ENSG00000205086.6	C2orf91	2	41940043	2_26	0	0.00686310725985451	4.80277002001498	1.03734101826496e-07	0.157495574568502	1
ENSG00000162878.12	PKDCC	2	42047560	2_26	0	0.00694198502256227	4.90963170370699	1.07260930636375e-07	0.193668916338754	2
ENSG00000143924.18	EML4	2	42168806	2_26	0	0.00894793129804095	7.28423123031379	2.05123462199979e-07	0.901684544259458	2
ENSG00000115944.14	COX7A2L	2	42425044	2_26	0	0.00882387033007936	7.15357654325633	1.98651257935356e-07	-0.593644521230357	2
ENSG00000171126.7	KCNG3	2	42494311	2_26	0	0.0278305098653486	17.9371574744884	1.57102739241697e-06	-2.20350723297668	1
ENSG00000057935.13	MTA3	2	42494666	2_26	0	0.01879570095197	14.2426422010796	8.42477021775965e-07	1.63659452810689	1
ENSG00000162881.6	OXER1	2	42764706	2_26	0	0.0139574508463366	11.4490263563525	5.02902316279896e-07	-1.14576402485478	2
ENSG00000162882.14	HAAO	2	42792590	2_26	0	0.0211970876029401	15.3729209125892	1.02551392365548e-06	2.08430944956215	1
ENSG00000152518.7	ZFP36L2	2	43226112	2_27	0	0.0204453810057379	6.4938511370949	4.17836630514327e-07	0.453725935232932	1
ENSG00000152527.13	PLEKHH2	2	43639356	2_27	0	0.0559629833778874	18.9835178133178	3.34338605286018e-06	2.87458887103581	1
ENSG00000223658.7	C1GALT1C1L	2	43675895	2_27	0	0.0272887256042471	9.04198977759978	7.76526425968918e-07	-0.0109027449306353	2
ENSG00000138036.18	DYNC2LI1	2	43774077	2_27	0	0.0535149868041407	17.6625143388191	2.97465719320559e-06	-2.60318992511029	1
ENSG00000138075.11	ABCG5	2	43839108	2_27	0	0.016774853658732	4.88123557232435	2.5768995008572e-07	-0.00225961538461424	1
ENSG00000138095.18	LRPPRC	2	43995992	2_27	0	0.0271934046040547	10.9562058559783	9.37632693111436e-07	-1.74277381709124	1
ENSG00000138032.20	PPM1B	2	44167954	2_28	0	0.0882452484238315	22.8977034515698	6.35904986064377e-06	-2.53310362037826	1
ENSG00000138078.15	PREPL	2	44363428	2_28	0	0.0157881466054514	6.56812870807681	3.26348618637659e-07	-1.04320308488658	1
ENSG00000143919.14	CAMKMT	2	44362007	2_28	0	0.0212495905488654	9.35914772802824	6.2588687194164e-07	-1.09959714467457	1
ENSG00000068784.12	SRBD1	2	45612248	2_28	0	0.0301470956387924	12.6545343367811	1.20060630838738e-06	-1.42475971278024	2
ENSG00000250565.6	ATP6V1E2	2	46503447	2_29	0	0.0245687853941752	5.1452883295123	3.97834440349899e-07	-0.281747864143106	4
ENSG00000119729.11	RHOQ	2	46493790	2_29	0	0.0233038641416043	4.67889156126948	3.43146752761957e-07	0.19121525335292	2
ENSG00000151665.12	PIGF	2	46617108	2_29	0	0.0232772352913725	4.67014250119432	3.42113728999601e-07	-0.0972890753864323	2
ENSG00000119878.5	CRIPT	2	46616237	2_29	0	0.0330359164509201	7.91703420647195	8.2310995482066e-07	0.985054949672171	3
ENSG00000171150.7	SOCS5	2	46698650	2_29	0	0.0852614661761493	16.8521313303096	4.52185472225438e-06	-1.81747090013504	1
ENSG00000180398.11	MCFD2	2	46941864	2_29	0	0.0348988179082664	8.4920563411448	9.32679770880465e-07	-0.998699979829905	2
ENSG00000119888.10	EPCAM	2	47345021	2_30	0	0.02604159225414	4.84848987462747	3.97358951778341e-07	0.455597206158111	2
ENSG00000095002.13	MSH2	2	47403074	2_30	0	0.0292421829669572	5.94164782385223	5.46796429912165e-07	-0.545038941582159	1
ENSG00000116062.14	MSH6	2	47792275	2_30	0	0.0477923643645993	10.5941276693222	1.59342890946245e-06	-1.30348706122605	1
ENSG00000170802.15	FOXN2	2	48327816	2_31	0	0.0221499424735875	5.58179005109219	3.89094483566958e-07	0.596447327440623	1
ENSG00000162869.15	PPP1R21	2	48441151	2_31	0	0.0253955938161727	6.86927335338412	5.49007332385435e-07	-0.725430954960015	1
ENSG00000243244.5	STON1	2	48529543	2_31	0	0.0215642927434718	5.32968724829344	3.61697841894511e-07	-0.421087888446122	3
ENSG00000242441.7	GTF2A1L	2	48595242	2_31	0	0.0284083273756786	7.92618757075458	7.08629100974436e-07	-0.804968225523875	1
ENSG00000138039.14	LHCGR	2	48755346	2_31	0	0.0450015292343078	12.2797092029731	1.73909909139269e-06	-1.44231165702448	2
ENSG00000179915.22	NRXN1	2	51226574	2_33	0	0.0345910098204434	6.84069749015685	7.44684989207683e-07	-0.915242092680646	1
ENSG00000115239.21	ASB3	2	53787421	2_35	0	0.0473577306402382	8.6371914686312	1.28727816820433e-06	-1.21268890523214	1
ENSG00000119737.5	GPR75	2	53860333	2_35	0	0.0576126315822331	10.504987758788	1.90468094665345e-06	-1.41654918513686	1
ENSG00000177994.15	C2orf73	2	54334463	2_35	0	0.0391321574820804	6.82628431685112	8.40673076985573e-07	-1.02650634991647	2
ENSG00000115306.15	SPTBN1	2	54456045	2_35	0	0.0523073779918705	9.58342169127028	1.5775841086525e-06	1.10304491798927	1
ENSG00000028116.16	VRK2	2	57907469	2_38	0	0.0213847864740996	4.8081239969898	3.2358587151262e-07	0.5003320197142	1
ENSG00000162928.8	PEX13	2	61017528	2_40	0	0.015878552393859	4.69720888799611	2.34725219613117e-07	0.174086429730365	1
ENSG00000162927.13	PUS10	2	61017315	2_40	0	0.0187029809811371	6.0370410567207	3.55339866897635e-07	-0.556105403328544	2
ENSG00000162929.13	KIAA1841	2	61065721	2_40	0	0.0738404216878694	24.9211706042231	5.79124022473728e-06	-3.49939965458241	1
ENSG00000237651.6	C2orf74	2	61144588	2_40	0	0.0159862077803769	5.92470138476445	2.98071802002591e-07	-0.832193229243779	2
ENSG00000173209.22	AHSA2	2	61173681	2_40	0	0.0158464690350908	5.20924709179909	2.59786415706273e-07	0.388889925670794	2
ENSG00000115464.14	USP34	2	61470194	2_40	0	0.0261247872368542	10.6855348292494	8.78532839637379e-07	-1.72262630286844	1
ENSG00000082898.16	XPO1	2	61538854	2_40	1	0.0626167671306942	18.3199348565024	3.61013581185162e-06	-3.97441417246609	1
ENSG00000170264.12	FAM161A	2	61854233	2_40	0	0.017960165607552	6.32391170520946	3.57441610532357e-07	-0.991350948641783	2
ENSG00000170340.10	B3GNT2	2	62237815	2_41	0	0.0310836794641327	7.40016924667668	7.23907453073857e-07	-0.885694216190425	1
ENSG00000186889.9	TMEM17	2	62490663	2_41	0	0.0242943755025313	5.0761669904882	3.881062299152e-07	-0.126486771810281	3
ENSG00000115504.14	EHBP1	2	62675813	2_41	0	0.0266322186068159	5.94187565808369	4.98012083122802e-07	0.673827839601081	1
ENSG00000014641.17	MDH1	2	63589538	2_41	0	0.0348021190826313	8.46821859054862	9.27484632155772e-07	1.48282849236661	1
ENSG00000169764.15	UGP2	2	63842177	2_41	0	0.0241407313581328	5.01650766202972	3.8111924263762e-07	-0.948896987679596	1
ENSG00000143952.19	VPS54	2	64018703	2_41	0	0.0232969595755805	4.68145768561893	3.432332258812e-07	0.219960274347732	2
ENSG00000197329.11	PELI1	2	64144830	2_41	0	0.0288846398679489	6.70758998044333	6.09736843492035e-07	0.819706116615531	1
ENSG00000119862.12	LGALSL	2	64453888	2_42	0	0.0211010997847668	5.54879618313564	3.68479081130932e-07	0.530390299879722	1
ENSG00000119844.15	AFTPH	2	64524123	2_42	0	0.0785291785154337	17.3816181259229	4.2956632888892e-06	-1.68763372370897	1
ENSG00000115902.10	SLC1A4	2	64967168	2_42	0	0.0348100038684838	9.85944226338431	1.0801035496941e-06	-0.991744766042361	2
ENSG00000138069.16	RAB1A	2	65131610	2_42	0	0.0379875389881154	24.0292401709003	2.87269931408216e-06	-4.06270625306123	1
ENSG00000138071.13	ACTR2	2	65245666	2_42	0	0.135987800115665	23.0325950510245	9.8571597271593e-06	-2.71595100728324	1
ENSG00000198369.9	SPRED2	2	65433000	2_42	0	0.0193348959387564	5.35427720374451	3.25800438583482e-07	-0.722227723691777	1
ENSG00000143971.7	ETAA1	2	67397667	2_44	0	0	6.99071800776127	0	0.280328975382256	2
ENSG00000115946.7	PNO1	2	68158823	2_45	0	0.0756632070327754	21.3619509905659	5.08668252932517e-06	-3.06754255746111	1
ENSG00000221823.10	PPP3R1	2	68255195	2_45	0	0.0720036299347869	20.7263742775648	4.69663382167231e-06	2.99152400070172	1
ENSG00000119865.8	CNRIP1	2	68319317	2_45	0	0.0159638758627206	5.02938999034107	2.52675206200439e-07	-0.0140996083981406	2
ENSG00000115956.9	PLEK	2	68356396	2_45	0	0.0172459421178592	5.89047447997597	3.19702606193446e-07	0.556691464811789	1
ENSG00000204923.3	FBXO48	2	68467123	2_45	0	0.015279089270069	4.7129763847112	2.26621810928358e-07	0.100083032967887	1
ENSG00000169621.9	APLF	2	68467927	2_45	0	0.0378400858136871	12.9689032398724	1.54441615685775e-06	1.43774794816615	1
ENSG00000163219.11	ARHGAP25	2	68679529	2_45	0	0.0160430520654667	5.11338679176193	2.58169308745465e-07	0.297355598138563	1
ENSG00000169605.5	GKN1	2	68974762	2_46	0	0.0243066515547026	5.76543911338355	4.41028341386316e-07	-0.741008288952052	1
ENSG00000198380.12	GFPT1	2	69386826	2_46	0	0.0454502270997819	10.4338082244733	1.49240907531576e-06	-0.276113592237736	2
ENSG00000169599.12	NFU1	2	69423598	2_46	0	0.0245226317468215	6.85391769179047	5.2895038167514e-07	-1.36395043854935	2
ENSG00000196975.15	ANXA4	2	69645260	2_46	0	0.0989503743846875	19.7851913807128	6.16121935331805e-06	2.29791182009553	1
ENSG00000115977.18	AAK1	2	69664778	2_46	0	0.0430685744739409	13.3683057697247	1.81194846527125e-06	2.37339656827772	1
ENSG00000087338.4	GMCL1	2	69829233	2_46	0	0.0257487128450163	5.82915507664462	4.72356729412033e-07	0.435296026479329	1
ENSG00000124380.10	SNRNP27	2	69889316	2_46	0	0.0227894400175804	4.87208710820953	3.49427975455755e-07	-0.188562220151517	2
ENSG00000059728.10	MXD1	2	69897673	2_46	0	0.0496992967434625	12.1194835826113	1.89558529853195e-06	-1.76997989419292	1
ENSG00000244617.2	ASPRV1	2	69963156	2_46	0	0.0457975549573617	10.7290560012691	1.54636773056746e-06	-0.982563651046129	1
ENSG00000115998.7	C2orf42	2	70248695	2_46	0	0.0245072586572346	5.66581716890931	4.36984733042105e-07	0.611195985166071	1
ENSG00000116001.15	TIA1	2	70249066	2_46	0	0.0239302518606185	5.43255284346019	4.09128941854773e-07	-0.551630193850076	1
ENSG00000035141.7	FAM136A	2	70302482	2_46	0	0.0502525074853124	11.7679132288034	1.86108482542139e-06	1.49370225145953	1
ENSG00000163235.15	TGFA	2	70558226	2_47	0	0.0154628370319444	4.66925769033461	2.27219706835468e-07	-0.0231802170825639	1
ENSG00000075340.22	ADD2	2	70768085	2_47	0	0.0155641820614026	4.73055901787384	2.31711581306288e-07	-0.122501532326295	1
ENSG00000152672.7	CLEC4F	2	70820139	2_47	0	0.0219183614708575	7.94715257962404	5.48186845497641e-07	-0.779268583677737	1
ENSG00000116035.2	VAX2	2	70900566	2_47	0	0.0177493795048543	5.9639544253921	3.33139757315218e-07	0.57040214137672	1
ENSG00000144031.11	ANKRD53	2	70978928	2_47	0	0.0159034899279472	4.93295015078273	2.46892637191157e-07	-0.374914630911512	2
ENSG00000144043.11	TEX261	2	70993663	2_47	0	0.0169965857068309	5.55697448864355	2.97241240604061e-07	-0.465233212484164	1
ENSG00000124357.12	NAGK	2	71063928	2_47	0	0.0155352304274772	4.71308902112865	2.30426442998189e-07	-0.0383555250448321	3
ENSG00000124383.8	MPHOSPH10	2	71130580	2_47	0	0.0219884375732817	7.97715518061457	5.52015643237612e-07	-0.962229125482095	1
ENSG00000075292.18	ZNF638	2	71286557	2_47	0	0.089398562551127	21.3198287015156	5.99823146129319e-06	-2.3991756058219	1
ENSG00000135636.13	DYSF	2	71451390	2_47	0	0.0694742219101837	18.889013617135	4.12992290797698e-06	-2.34735393759608	1
ENSG00000144036.15	EXOC6B	2	72821809	2_47	0	0.0959317425244509	22.0015939593071	6.64240653723246e-06	-2.88954479067886	2
ENSG00000135625.7	EGR4	2	73294038	2_48	0	0.0227551681783937	9.02737112534777	6.46472894648262e-07	1.1257750633719	1
ENSG00000115297.10	TLX2	2	74513834	2_48	0	0.049050608672195	15.8567623100042	2.44775468719836e-06	1.9641457447893	1
ENSG00000135631.16	RAB11FIP5	2	73156338	2_48	0	0.014724168131272	4.74829197949097	2.20027598212439e-07	-0.0945139398255711	2
ENSG00000135624.15	CCT7	2	73233389	2_48	0	0.0149426570407265	5.04327663252502	2.3716445137223e-07	0.699179222544419	1
ENSG00000163013.11	FBXO41	2	73265486	2_48	0	0.0155891425906702	5.20041264710494	2.55134394172988e-07	0.0234731743459754	1
ENSG00000116127.17	ALMS1	2	73383615	2_48	0	0.028711030173071	11.8868148653743	1.07404690503179e-06	-2.31841549705036	1
ENSG00000144035.3	NAT8	2	73642431	2_48	0	0.019980695263672	7.66093033140344	4.81727104577736e-07	1.16067659743686	1
ENSG00000144034.14	TPRKB	2	73737087	2_48	0	0.0309176686208612	11.8053399082309	1.14866716780689e-06	1.94170532745449	2
ENSG00000144048.10	DUSP11	2	73780009	2_48	0	0.0350470639741113	13.2575059747627	1.46225274909103e-06	2.25894246623994	1
ENSG00000124356.15	STAMBP	2	73829050	2_48	0	0.0153999335641992	5.1318758736613	2.48716137370736e-07	0.13942777129528	1
ENSG00000163017.13	ACTG2	2	73892213	2_48	0	0.0146317350676123	4.70001591721939	2.16423358051559e-07	0.108651055731749	1
ENSG00000114956.19	DGUOK	2	73926295	2_48	0	0.0154935960838009	5.30655143258729	2.58745962267737e-07	-0.421839330190949	1
ENSG00000114978.17	MOB1A	2	74178825	2_48	0	0.0167293931399209	5.89843149730982	3.10545829249634e-07	-0.503139871522514	1
ENSG00000065911.11	MTHFD2	2	74198820	2_48	0	0.0149954974533526	4.93275587554137	2.32787402108835e-07	-0.249963509122638	1
ENSG00000188687.17	SLC4A5	2	74348030	2_48	0	0.0153604162706573	5.19899469683472	2.51322478182245e-07	-0.463707128078729	2
ENSG00000284308.1	C2orf81	2	74421241	2_48	0	0.0318858582065508	11.8281396587309	1.18692568466667e-06	-1.62190400114732	1
ENSG00000005448.16	WDR54	2	74421241	2_48	0	0.0318858582065508	11.8281396587309	1.18692568466667e-06	-1.62190400114731	1
ENSG00000114993.16	RTKN	2	74442199	2_48	0	0.0147920791688626	4.83571740986823	2.2511224017642e-07	-0.267433355434117	1
ENSG00000239779.6	WBP1	2	74458316	2_48	0	0.0196094079404026	7.34093010181431	4.53027477320374e-07	-1.06494879692413	2
ENSG00000115275.11	MOGS	2	74465064	2_48	0	0.0491769473549328	15.8419216928506	2.45176252412332e-06	1.8591703814436	2
ENSG00000135637.13	CCDC142	2	74483364	2_48	0	0.0431615531727713	14.6583680065943	1.99109351933467e-06	-1.88013492724399	1
ENSG00000115282.19	TTC31	2	74483364	2_48	0	0.0431615531727713	14.6583680065943	1.99109351933467e-06	1.88013492724399	1
ENSG00000179528.15	LBX2	2	74508487	2_48	0	0.0224309732590195	8.58235923199939	6.05848141745745e-07	1.31112298727722	1
ENSG00000115289.13	PCGF1	2	74508487	2_48	0	0.0224309732590195	8.58235923199939	6.05848141745745e-07	1.31112298727722	1
ENSG00000115325.13	DOK1	2	74548714	2_48	0	0.0154780863074339	5.23662656501581	2.55080842202194e-07	0.565731701715459	1
ENSG00000159399.9	HK2	2	74834299	2_48	0	0.0156636655314433	5.3784140771145	2.651286189742e-07	0.551120142033188	2
ENSG00000115350.11	POLE4	2	74958540	2_48	0	0.066900854494323	18.9272001845398	3.98498796405654e-06	-2.06599788806697	1
ENSG00000115363.13	EVA1A	2	75569460	2_49	0	0.124402886641917	19.1493968292583	7.49712117868321e-06	-2.08772052576403	1
ENSG00000115364.13	MRPL19	2	75656150	2_49	0	0.0274400805439945	4.66861642034112	4.03164745693762e-07	0.0290032207770159	1
ENSG00000005436.13	GCFC2	2	75711125	2_49	0	0.0484867725428723	10.0583446333116	1.53482463916489e-06	-1.26010084124711	2
ENSG00000143954.12	REG3G	2	79025903	2_51	0	0.0143548360722162	5.45254266314758	2.46323747635745e-07	-0.438151768097097	1
ENSG00000172016.15	REG3A	2	79164051	2_51	0	0.04854335235791	17.7946241459264	2.71848886242904e-06	2.0437170094804	1
ENSG00000162951.10	LRRTM1	2	80388347	2_52	0	0.0348108363981163	9.35727549582778	1.02511561276133e-06	1.19715152191801	1
ENSG00000115423.18	DNAH6	2	84516244	2_54	0	0.022621586500401	22.7729053907592	1.62125181480802e-06	2.31022824752217	1
ENSG00000034510.5	TMSB10	2	84905643	2_54	0	0.0202727634236809	22.5971236141102	1.44170062716608e-06	-2.12092458686954	2
ENSG00000186854.10	TRABD2A	2	84906737	2_54	0	0.00617079955831201	11.4920718284736	2.23176645339586e-07	-1.34740444951456	1
ENSG00000176407.17	KCMF1	2	84970689	2_54	0	0.00372681294211119	6.61380761171273	7.7570774259221e-08	0.253533844598296	1
ENSG00000152291.13	TGOLN2	2	85328254	2_54	0	0.0111242973485339	18.1021097243559	6.3373946892729e-07	2.11210435737343	2
ENSG00000042493.15	CAPG	2	85394936	2_54	0	0.00452338837909705	8.69374979854337	1.23759911156141e-07	0.935150730925138	2
ENSG00000152292.16	SH2D6	2	85419276	2_54	0	0.00445100406123589	10.0482788470161	1.40753318468058e-07	1.6564308462958	1
ENSG00000168906.12	MAT2A	2	85539422	2_54	0	0.00292870536503287	4.74672944163605	4.37501085181586e-08	0.00601362511837325	1
ENSG00000115486.11	GGCX	2	85561147	2_54	0	0.00428535702027166	8.12617980474066	1.09592897884008e-07	0.869989966942893	1
ENSG00000118640.10	VAMP8	2	85561147	2_54	0	0.00428535702027166	8.12617980474066	1.09592897884008e-07	0.869989966942893	1
ENSG00000168899.4	VAMP5	2	85584469	2_54	0	0.00442898428820782	8.61548481843173	1.20086126047594e-07	-1.01792642686943	2
ENSG00000168883.19	USP39	2	85600891	2_54	0	0.0032624418433278	5.70554682527759	5.85799539953917e-08	-0.439382453617605	1
ENSG00000168887.10	C2orf68	2	85613235	2_54	0	0.00292871497278546	4.89916645440084	4.51552526456693e-08	0.813062215291022	2
ENSG00000168878.16	SFTPB	2	85668215	2_54	0	0.00300735874081626	4.9723920264647	4.70608288913867e-08	-0.125057146910941	1
ENSG00000115523.16	GNLY	2	85715233	2_54	0	0.00294189570195114	4.77274808599754	4.41880419465741e-08	-0.0737387671111722	1
ENSG00000115525.17	ST3GAL5	2	85904899	2_54	0	0.00320961738336512	5.93614302143529	5.99606860393268e-08	0.700147924237322	1
ENSG00000068654.15	POLR1A	2	86105686	2_54	0	0.00681511476438457	13.3674153867347	2.86701253056758e-07	2.43198023257457	2
ENSG00000132300.18	PTCD3	2	86105686	2_54	0	0.00783938451329025	15.0510329467321	3.71327613788128e-07	2.21209941779426	1
ENSG00000132305.20	IMMT	2	86195484	2_54	0	0.233025784311167	26.1637436264324	1.91872545398821e-05	3.53133030851285	2
ENSG00000132313.14	MRPL35	2	86198781	2_54	0	0.0165429065722067	15.7749500172441	8.21275339780143e-07	-2.99225102581347	3
ENSG00000115561.15	CHMP3	2	86563844	2_54	0	0.00471055300845569	10.1240479998431	1.50084231082569e-07	1.8156296641201	2
ENSG00000239305.6	RNF103	2	86624475	2_54	0	0.00416791979434739	7.90593789823016	1.03700708909769e-07	0.821285776731775	1
ENSG00000153563.15	CD8A	2	86808016	2_54	0	0.00387300903904042	8.43306727474832	1.02788149895631e-07	1.84307921800047	1
ENSG00000172086.7	KRCC1	2	88056216	2_55	0	0.0202235939440396	4.76650462678571	3.03366296268498e-07	-0.109333276391534	1
ENSG00000163586.9	FABP1	2	88128319	2_55	0	0.0201548355793604	4.73447253983292	3.0030311371479e-07	0.0117092767061135	1
ENSG00000144115.16	THNSL2	2	88170344	2_55	0	0.0227496443880317	5.87370625162675	4.205288634109e-07	-0.578176867362239	1
ENSG00000172071.11	EIF2AK3	2	88626830	2_55	0	0.0200290008538933	4.67559640295228	2.94717058942426e-07	-0.0602123094048901	1
ENSG00000249715.10	FER1L5	2	96641250	2_57	0	0.0177737736352364	5.01364404995917	2.80441393126834e-07	0.158377568988288	1
ENSG00000144029.11	MRPS5	2	95149561	2_57	0	0.020194346633134	7.91550108924244	5.03056996201815e-07	2.11949142266146	1
ENSG00000144026.11	ZNF514	2	95142476	2_57	0	0.0221552841996064	7.42222813423161	5.17512206638518e-07	0.583834916142599	4
ENSG00000275111.4	ZNF2	2	95165349	2_57	0	0.0171230353062688	4.68298654782174	2.52355419592306e-07	0.0745330720371445	1
ENSG00000233757.6	AC092835.2	2	95207631	2_57	0	0.0172631143955834	4.81018143463354	2.61330187407838e-07	0.383196636488691	1
ENSG00000155066.15	PROM2	2	95274094	2_57	0	0.0215303025474695	6.7780468475443	4.59265341454555e-07	0.459919507548068	2
ENSG00000186281.12	GPAT2	2	96082306	2_57	0	0.0216448958702161	6.7837089383089	4.62095437299138e-07	0.629930506959477	1
ENSG00000274286.1	ADRA2B	2	96116247	2_57	0	0.0172621474904409	4.76295560355331	2.58749983065388e-07	0.216959223240525	2
ENSG00000158050.4	DUSP2	2	96145695	2_57	0	0.0426581221228419	13.5350479050231	1.81706517139357e-06	2.52700820884722	2
ENSG00000084090.13	STARD7	2	96208569	2_57	0	0.0208793946192801	6.56691805456951	4.31507623802791e-07	-0.584909814802032	2
ENSG00000135956.8	TMEM127	2	96266108	2_57	0	0.0180645114105934	5.38375561348664	3.06069836136369e-07	0.686664862165222	1
ENSG00000144021.2	CIAO1	2	96268766	2_57	0	0.0304276212878847	10.2446286221244	9.81009459987995e-07	-2.09534689436726	1
ENSG00000144028.14	SNRNP200	2	96305671	2_57	0	0.0357173414946038	11.7319788458439	1.31874058184783e-06	2.31170923529138	1
ENSG00000198885.9	ITPRIPL1	2	96325754	2_57	0	0.0371101755776336	12.7448439170782	1.48845772349776e-06	2.69577568382005	1
ENSG00000196843.15	ARID5A	2	96536506	2_57	0	0.254946399512009	31.9863483124371	2.56638919912664e-05	3.97773425742548	1
ENSG00000114988.11	LMAN2L	2	96734587	2_57	0	0.0174931523663542	4.86078757125779	2.67598512070637e-07	0.172927905508504	2
ENSG00000163126.14	ANKRD23	2	96855702	2_57	0	0.0176972787677613	4.96341827453997	2.76437108094736e-07	0.101778799637995	1
ENSG00000144199.11	FAHD2B	2	97095539	2_57	0	0.0196548132734041	6.04738092766052	3.74063404162694e-07	-1.54458360129693	1
ENSG00000115073.7	ACTR1B	2	97658891	2_57	0	0.0261350984209857	8.580112009651	7.05709674261568e-07	-1.46465861077204	2
ENSG00000228486.10	LINC01125	2	97663552	2_57	0	0.0359304210974947	11.9757064049584	1.35416760786684e-06	1.86695721575512	2
ENSG00000115085.13	ZAP70	2	97713589	2_57	0	0.0315589494829336	11.095109598107	1.10195309363303e-06	2.06307793472233	2
ENSG00000075568.16	TMEM131	2	97995531	2_57	0	0.0193377912532997	5.99088689009009	3.64591854398975e-07	-1.25861016554973	2
ENSG00000040933.15	INPP4A	2	98444410	2_58	0	0.023755905189103	12.7378865268674	9.52309096476565e-07	1.61885875585055	1
ENSG00000183513.8	COA5	2	98608535	2_58	0	0.0323970428549937	15.6638647319949	1.59703071242931e-06	-1.85036216657135	1
ENSG00000115446.11	UNC50	2	98608705	2_58	0	0.0327778539787693	15.7742970645488	1.62719464050652e-06	-1.85834048428757	1
ENSG00000273045.5	C2orf15	2	99142772	2_58	0	0.0118322208501737	6.19313145835839	2.30613931435811e-07	0.724200884496376	1
ENSG00000135951.14	TSGA10	2	99157239	2_58	0	0.0117733673081545	6.14641004678654	2.27735742452806e-07	0.714988865369294	1
ENSG00000144182.16	LIPT1	2	99154805	2_58	0	0.0129114743419814	7.01120146298817	2.84890033786622e-07	0.894993564645596	1
ENSG00000158411.11	MITD1	2	99180175	2_58	0	0.0128741235192466	6.98404498079002	2.82965620406557e-07	-0.889719958695354	1
ENSG00000144214.9	LYG1	2	99304742	2_58	0	0.0104943063825702	5.06912138830679	1.67415399772563e-07	0.510888226471989	2
ENSG00000158417.10	EIF5B	2	99337878	2_58	0	0.0196893614064296	10.9716494981135	6.79849104001928e-07	1.28162339000354	1
ENSG00000115514.11	TXNDC9	2	99340840	2_58	0	0.0321634596040934	15.5955962471289	1.57860587088213e-06	1.90680997769195	1
ENSG00000135945.9	REV1	2	99490335	2_58	0	0.014534348510588	8.12142510513942	3.71481154857956e-07	1.09655808183065	2
ENSG00000115526.10	CHST10	2	100417235	2_58	0	0.0121800959501401	6.46463234882633	2.4780126226919e-07	-0.703595541246	2
ENSG00000115539.13	PDCL3	2	100562879	2_58	0	0.0935022663187753	25.7867755140619	7.58801447540641e-06	3.21998386436306	1
ENSG00000071082.10	RPL31	2	101001757	2_58	0	0.074727722484831	23.6225702889489	5.55543243178996e-06	2.37455727828576	1
ENSG00000204634.12	TBC1D8	2	101036270	2_58	0	0.201835945599386	33.4223268169281	2.12297152426921e-05	3.0770127778551	1
ENSG00000158435.7	CNOT11	2	101252764	2_59	0	0	85.910527717609	0	0.546437594187983	1
ENSG00000163162.8	RNF149	2	101308564	2_59	0	0	9.18915561833984	0	0.411138296882632	2
ENSG00000196460.12	RFX8	2	101474758	2_59	0	0	25.7966874165127	0	1.78582199955658	1
ENSG00000071054.16	MAP4K4	2	101697147	2_59	0	0	128.477381052852	0	1.09882385665258	1
ENSG00000115590.13	IL1R2	2	101991888	2_59	0	0	105.975089662028	0	-1.76398589240442	1
ENSG00000115594.11	IL1R1	2	102064141	2_59	0	0	40.414533220951	0	-0.627050834269532	1
ENSG00000115616.2	SLC9A2	2	102600317	2_60	0	0.0348676096459473	8.69572911269754	9.54195032284212e-07	-1.23207638455735	3
ENSG00000115598.9	IL1RL2	2	102186984	2_60	0	0.022936392230311	4.67566284782283	3.37502712835581e-07	0.228854324363877	1
ENSG00000115607.9	IL18RAP	2	102418289	2_60	0	0.024145047733559	5.21427263251287	3.96214875683118e-07	0.614855793030127	3
ENSG00000135953.10	MFSD9	2	102740305	2_60	0	0.0274742313302369	6.6121935463664	5.7171565139438e-07	1.06453161100199	1
ENSG00000135973.2	GPR45	2	105241362	2_62	0	0.153568427119645	20.9570283385825	1.01283945412424e-05	-2.20897570331023	1
ENSG00000135972.8	MRPS9	2	105041763	2_62	0	0.0306141881343441	5.42244326377375	5.2242835094122e-07	0.448255712433084	2
ENSG00000135966.12	TGFBRAP1	2	105332024	2_62	0	0.028396923586259	4.71287092319835	4.21178129867651e-07	-0.118757696304346	1
ENSG00000135974.9	C2orf49	2	105337452	2_62	0	0.0286732211698197	4.80422064452711	4.33519266757113e-07	0.194271376757548	1
ENSG00000119147.9	C2orf40	2	106055973	2_63	0	0.0543631571749795	9.72549518306886	1.6638928958933e-06	1.21092856519539	3
ENSG00000115652.14	UXS1	2	106194127	2_63	0	0.0319217672772866	4.67402741222815	4.69555742180445e-07	0.179515863760598	1
ENSG00000198203.9	SULT1C2	2	108287884	2_65	0	0.0634553840551219	16.2924146786943	3.25359060978572e-06	1.69902945198185	3
ENSG00000198075.9	SULT1C4	2	108378352	2_65	0	0.0193549651960467	5.04955949285329	3.07577711813361e-07	0.49895903924221	1
ENSG00000135968.20	GCC2	2	108448667	2_65	0	0.0191479920524427	4.94851622135428	2.98199705677586e-07	0.440736804011642	2
ENSG00000169756.16	LIMS1	2	108534528	2_65	0	0.0276973410652751	8.42333504728116	7.34228314078285e-07	0.992140544005609	1
ENSG00000153201.15	RANBP2	2	108719562	2_65	0	0.110791774715938	21.6793511832973	7.5589726401165e-06	2.37078708198395	1
ENSG00000163006.11	CCDC138	2	108786656	2_65	0	0.104357551685093	21.0951068570497	6.92810697626819e-06	-2.38675446083243	1
ENSG00000172985.10	SH3RF3	2	109130229	2_65	0	0.0187367569785147	4.74450550069097	2.79765625451365e-07	0.130524042823515	1
ENSG00000186522.14	SEPT10	2	109574715	2_65	0	0.0198464474867688	5.2852930379011	3.30111629527524e-07	0.688447563748858	2
ENSG00000198142.4	SOWAHC	2	109613916	2_65	0	0.0493589007160042	13.8940737028366	2.1582614363286e-06	2.09192134469983	1
ENSG00000115008.5	IL1A	2	112784242	2_67	0	0.00595336773048827	8.46354102318292	1.58571007801887e-07	-0.968121344313322	2
ENSG00000256671.6	LIMS4	2	110168881	2_67	0	0.00439913259832592	5.50796381275677	7.62547856489543e-08	-0.398842853707211	1
ENSG00000144061.12	NPHP1	2	110205149	2_67	0	0.00421253682330391	5.15183307694259	6.82990191913737e-08	-0.32164760392141	1
ENSG00000169679.14	BUB1	2	110678318	2_67	0	0.00429754994525267	5.3121619785517	7.18457719496786e-08	-0.348506680639042	1
ENSG00000153094.22	BCL2L11	2	111119720	2_67	0	0.0237914749465157	20.8387453934948	1.56027772725489e-06	1.96752431340612	2
ENSG00000153107.11	ANAPC1	2	111883706	2_67	0	0.00746258339029182	10.5393541521258	2.47521067366759e-07	1.15594586063304	2
ENSG00000153208.16	MERTK	2	111898041	2_67	0	0.00417013074865968	5.3920314541667	7.07637863402529e-08	0.777653391383573	2
ENSG00000153214.9	TMEM87B	2	112055265	2_67	1	0.510448138025362	25.574760109584	4.10839475770013e-05	-4.62912658671131	3
ENSG00000144152.12	FBLN7	2	112171238	2_67	0	0.00478052540062179	10.2954277982056	1.54892004820048e-07	2.38941429491442	1
ENSG00000144161.12	ZC3H8	2	112251444	2_67	0	0.00524193189707289	6.69579247751133	1.10459311807396e-07	-0.102312084968652	1
ENSG00000169629.11	RGPD8	2	112431756	2_67	0	0.00401612780190019	4.93434149054029	6.23656855436233e-08	0.495066729299227	3
ENSG00000114999.7	TTL	2	112481811	2_67	0	0.00539162739115984	8.48747050264943	1.44014799007238e-07	-1.39476520278367	1
ENSG00000125630.15	POLR1B	2	112544150	2_67	0	0.00821256375521307	11.0498889364299	2.85591738824544e-07	-1.12548217011189	1
ENSG00000125611.15	CHCHD5	2	112584474	2_67	0	0.00399998614691766	4.94740293663439	6.22794463948756e-08	0.595944024518818	2
ENSG00000169607.12	CKAP2L	2	112765001	2_67	0	0.00447270183208837	5.56118343525449	7.82791572708518e-08	0.248427187528074	1
ENSG00000125538.11	IL1B	2	112836810	2_67	0	0.00467293362354881	6.6312801831772	9.75205100018934e-08	-0.976332086108215	1
ENSG00000125637.15	PSD4	2	113156735	2_67	0	0.00400495448235627	4.98963774723096	6.28891282599328e-08	-0.605841633925123	2
ENSG00000184492.6	FOXD4L1	2	113332835	2_67	0	0.0222877269098863	21.5428570116997	1.51104726906819e-06	-2.26979366521872	1
ENSG00000125618.16	PAX8	2	113234797	2_67	0	0.00543250870765089	7.29053282713708	1.24643224213816e-07	-0.576070654890922	1
ENSG00000115084.13	SLC35F5	2	113756814	2_67	0	0.0336848410741334	27.776980431576	2.94461492650589e-06	3.51020095529381	2
ENSG00000088205.12	DDX18	2	117812637	2_69	0	0.0111785635935172	5.09364942731853	1.79194232161869e-07	-0.297799041771942	1
ENSG00000125633.10	CCDC93	2	118013438	2_69	0	0.0121023650629573	5.83758657903107	2.22337417832833e-07	0.600073157084285	2
ENSG00000125629.14	INSIG2	2	118088881	2_69	0	0.042094513181912	17.5760262717683	2.32838695840991e-06	1.87721052555711	2
ENSG00000163064.6	EN1	2	118848184	2_69	0	0.0115861595188929	5.42915222444247	1.97961390650449e-07	-0.444311838439462	1
ENSG00000115107.19	STEAP3	2	119223947	2_69	0	0.0236942511288074	12.1464547703287	9.05735725287074e-07	-1.36228030771999	1
ENSG00000186132.14	C2orf76	2	119366701	2_69	0	0.0115955913748063	5.43678061237094	1.98400921390518e-07	-0.491087448409958	1
ENSG00000155368.16	DBI	2	119366701	2_69	0	0.0115955913748063	5.43678061237094	1.98400921390518e-07	0.491087448409958	1
ENSG00000171227.6	TMEM37	2	119429768	2_69	0	0.0196487044293991	10.3852201427022	6.42182697993408e-07	-1.2687623476038	2
ENSG00000163075.12	CFAP221	2	119546566	2_69	0	0.0151422454616228	7.93871976317926	3.78311660294116e-07	-0.977817948582806	2
ENSG00000144120.12	TMEM177	2	119679197	2_69	0	0.0106949192225128	4.67938155907039	1.57497963158839e-07	-0.0640291781019933	1
ENSG00000088179.8	PTPN4	2	119759674	2_69	0	0.0466051092231581	18.5425974973466	2.71965036363003e-06	2.27006706543369	1
ENSG00000115109.13	EPB41L5	2	120012211	2_69	0	0.0193873244810198	10.259298077658	6.25957000632748e-07	1.66421761798362	2
ENSG00000226479.3	TMEM185B	2	120222852	2_69	0	0.038701085002404	16.779066927973	2.04361894874812e-06	-2.24376911766203	2
ENSG00000115112.7	TFCP2L1	2	121285174	2_70	0	0.0262023617987976	5.05367098619634	4.16731545763083e-07	0.269943837656678	1
ENSG00000074054.17	CLASP1	2	121648873	2_70	0	0.0251380074286527	4.6629106082594	3.6889002659154e-07	-0.00808891921160991	2
ENSG00000211460.11	TSN	2	121736192	2_70	0	0.0260162535985269	4.98648544603688	4.08270768989404e-07	0.255986609931186	1
ENSG00000136732.14	GYPC	2	126655525	2_74	0	0.278359269056779	31.622116432842	2.77016472374046e-05	-3.51418203987827	1
ENSG00000136717.14	BIN1	2	127105648	2_74	0	0.0222215087941675	6.96201004490429	4.86874649691029e-07	-0.837199881555321	2
ENSG00000163161.12	ERCC3	2	127294150	2_75	0	0.0203465488306622	4.75835298308035	3.046887256298e-07	-0.234255049680192	2
ENSG00000169967.16	MAP3K2	2	127439354	2_75	0	0.0204746974086538	4.7982471477713	3.09178353199499e-07	0.265167721454982	1
ENSG00000115718.17	PROC	2	127419130	2_75	0	0.071282323902908	16.2246044972846	3.63969458440183e-06	-1.75306796863898	1
ENSG00000163166.14	IWS1	2	127526497	2_75	0	0.020229217952303	4.68228459529533	2.98088948031937e-07	-0.0960420602859325	1
ENSG00000169994.18	MYO7B	2	127536206	2_75	0	0.0454617194609763	12.4927538714403	1.78736403569568e-06	-1.50198373719875	1
ENSG00000144230.16	GPR17	2	127647778	2_75	0	0.0235323326745444	6.04327512533189	4.47554903142396e-07	-0.574915322188621	3
ENSG00000072163.19	LIMS2	2	127681837	2_75	0	0.0202845004451254	4.8628686224815	3.10431531113101e-07	-0.527550742129654	1
ENSG00000136709.11	WDR33	2	127811674	2_75	0	0.0223186426086806	5.68743708926486	3.99478451112046e-07	-0.767276432381496	1
ENSG00000144231.10	POLR2D	2	127857158	2_75	0	0.0253104282139396	6.95269164103839	5.53810818035839e-07	0.916945623459332	1
ENSG00000144233.9	AMMECR1L	2	127885051	2_75	0	0.0253500165302721	7.26728370832658	5.79774801060745e-07	1.07343715939628	1
ENSG00000136715.17	SAP130	2	128028089	2_75	0	0.0227033052724555	5.7267906269059	4.0917526084355e-07	0.372811261537897	1
ENSG00000136731.12	UGGT1	2	128091077	2_75	0	0.0223613173862345	7.12778526510891	5.01603972173524e-07	-1.56581762004833	2
ENSG00000136718.9	IMP4	2	130342325	2_78	0	0.0953470503348223	13.8221486863616	4.14755158560999e-06	1.4723148818774	2
ENSG00000072135.12	PTPN18	2	130356437	2_78	0	0.0405670058811159	5.63688588767416	7.19649738339901e-07	0.534824393436311	1
ENSG00000136002.18	ARHGEF4	2	130836842	2_78	0	0.0394700820676933	5.37703295216587	6.6791269945517e-07	0.492858778500978	1
ENSG00000115762.16	PLEKHB2	2	131104007	2_78	0	0.144388658584025	17.8944388186303	8.13130288567865e-06	2.2829841180972	2
ENSG00000075886.10	TUBA3D	2	131475744	2_78	0	0.037963730066869	5.00837230689869	5.98376399143626e-07	0.237130602311749	2
ENSG00000163040.14	CCDC74A	2	131527737	2_78	0	0.0393516224007709	5.34854836391689	6.62380506961733e-07	-0.611594821558627	1
ENSG00000152127.8	MGAT5	2	134120375	2_79	0	0.0228491374977697	4.68404858254433	3.36821787007524e-07	-0.0406286452914554	1
ENSG00000150540.13	HNMT	2	137947222	2_82	0	0.0495300099237018	9.55867223387042	1.48996119828866e-06	1.20612899495731	2
ENSG00000144228.8	SPOPL	2	138501652	2_82	0	0.0344812733484687	6.12331481516647	6.64475323490761e-07	-0.652149501742563	1
ENSG00000168702.17	LRP1B	2	141533195	2_85	0	0.0136868807572194	4.8056729112897	2.06998722581058e-07	0.218002436543967	3
ENSG00000115919.14	KYNU	2	142877245	2_85	0	0.0136708204037568	4.79466386364054	2.06282182368161e-07	-0.152108264870886	2
ENSG00000075884.13	ARHGAP15	2	143091525	2_85	0	0.0189774918779132	7.87331153952559	4.70224468594029e-07	0.905311893419251	1
ENSG00000121989.14	ACVR2A	2	147844091	2_88	0	0.0374477261017645	13.1410835016433	1.54869394452927e-06	-1.63632822303064	1
ENSG00000115947.13	ORC4	2	148020474	2_88	0	0.0180066520416167	6.2391114960492	3.53561276201743e-07	0.787226421962709	1
ENSG00000204406.12	MBD5	2	148020474	2_88	0	0.0180066520416167	6.2391114960492	3.53561276201743e-07	-0.787226421962709	1
ENSG00000184898.6	RBM43	2	151261518	2_90	0	0.0245680017069775	5.4815490149374	4.23820646021334e-07	-0.551907949311996	1
ENSG00000123609.10	NMI	2	151289680	2_90	0	0.0616787440089877	14.2085607605421	2.75800204524766e-06	1.84930086966641	2
ENSG00000123610.4	TNFAIP6	2	151357910	2_90	0	0.0305602241335888	7.53968792934653	7.25135019600521e-07	-0.98037659356202	1
ENSG00000080345.17	RIF1	2	151409047	2_90	0	0.0308862599875376	7.63989356135075	7.42611387466385e-07	-0.988706366655384	2
ENSG00000183091.19	NEB	2	151616892	2_90	0	0.0258214194866665	5.95034464022983	4.83538665274433e-07	0.756092955186477	1
ENSG00000162980.16	ARL5A	2	151828599	2_91	0	0.0221699579845454	4.78500801236755	3.33853945473233e-07	0.0753823987717514	1
ENSG00000182389.19	CACNB4	2	152099291	2_91	0	0.0233471997615334	5.29665779511639	3.89175675557398e-07	0.470691519644594	1
ENSG00000157827.19	FMNL2	2	152287742	2_91	0	0.0225372173660838	4.94941308114921	3.51045143237845e-07	0.165638750723181	2
ENSG00000177917.10	ARL6IP6	2	152717578	2_91	0	0.061909240885216	14.5311624489856	2.83116258614039e-06	-1.95960108609646	2
ENSG00000177519.3	RPRM	2	153477985	2_92	0	0.0374431263216468	4.91104110025038	5.7870154990173e-07	-0.244040936678546	1
ENSG00000144278.14	GALNT13	2	153872280	2_92	0	0.0375790171371994	4.94535428244822	5.8485983915118e-07	-0.471418168944388	1
ENSG00000115165.9	CYTIP	2	157488690	2_94	0	0.0274807869248438	6.09685288570135	5.27283102853395e-07	-0.597097621979678	1
ENSG00000123612.15	ACVR1C	2	157628563	2_94	0	0.0258966566742396	5.53714396899646	4.51272104587e-07	-0.452170977525185	1
ENSG00000153237.17	CCDC148	2	158457154	2_95	0	0.0220496351440332	6.3475077499037	4.40467248120558e-07	1.09237919475076	1
ENSG00000144283.21	PKP4	2	158457154	2_95	0	0.0201329039629478	5.01804459087991	3.17943471458974e-07	-0.381989229087329	2
ENSG00000163331.11	DAPL1	2	158795461	2_96	0	0.0173818516389553	10.6111666435556	5.80454453176088e-07	-1.3345808735057	2
ENSG00000115183.14	TANC1	2	158968191	2_96	0	0.0202044087718799	12.082355269033	7.68257346194288e-07	-1.54363077994091	1
ENSG00000196151.10	WDSUB1	2	159286855	2_96	0	0.0157545364008185	9.58533740621761	4.75249869648793e-07	1.09867852091327	1
ENSG00000123636.17	BAZ2B	2	159616439	2_96	0	0.0524889411627638	20.2896140816901	3.35158757953957e-06	2.75283702932983	1
ENSG00000136536.14	MARCH7	2	159712477	2_96	0	0.00972606438422019	5.15578863187647	1.57812434100156e-07	0.325124577127993	2
ENSG00000241399.6	CD302	2	159798013	2_96	0	0.137381469729159	29.630661480012	1.281086571112e-05	3.36339825581547	2
ENSG00000153246.12	PLA2R1	2	160055974	2_96	0	0.0149862972486017	9.53769863519437	4.49828442174152e-07	-1.54904914768083	2
ENSG00000115221.10	ITGB6	2	160270221	2_96	0	0.0190464340069991	12.123575633612	7.26697014780155e-07	2.13130587344703	2
ENSG00000153250.19	RBMS1	2	160494213	2_96	0	0.0131704179788498	9.00352603496011	3.73182402625556e-07	-1.94380582413296	2
ENSG00000136560.13	TANK	2	161058850	2_97	0	0	766.323545166568	0	1.50350441841972	2
ENSG00000115233.11	PSMD14	2	161308497	2_97	0	0	1656.0368139037	0	-1.49491370104441	1
ENSG00000115267.5	IFIH1	2	162294461	2_97	0	0	9.72595035536506	0	0.62561513723722	1
ENSG00000182263.13	FIGN	2	163614467	2_99	0	0.00792235876715464	7.84844965700829	1.95680412988574e-07	-0.319204102951343	2
ENSG00000115290.9	GRB14	2	164622004	2_100	0	0.0234682588021475	5.70952311067459	4.2168648073086e-07	-0.546696909209464	1
ENSG00000082438.15	COBLL1	2	164843369	2_100	0	0.0214641126698184	4.86947313706858	3.28930304753659e-07	0.50390073113422	1
ENSG00000178662.15	CSRNP3	2	165469352	2_100	0	0.0432929420791718	11.495694455005	1.56625072918166e-06	1.73727520511578	1
ENSG00000115339.13	GALNT3	2	165796128	2_100	0	0.0518809007039621	13.2165333764326	2.15791352981646e-06	-1.94312517118975	2
ENSG00000169432.14	SCN9A	2	166375953	2_101	0	0.102945476947637	21.09518569461	6.8343874589481e-06	2.10512940823157	2
ENSG00000136546.13	SCN7A	2	166494973	2_101	0	0.0184721408726659	4.74357649271695	2.75760535551823e-07	-0.143394570041001	1
ENSG00000172292.14	CERS6	2	168456065	2_102	0	0.0205972609026605	8.14458126126369	5.27943205061676e-07	-0.857006321706637	1
ENSG00000163093.11	BBS5	2	169478998	2_103	0	0.026771293263966	5.35944688040592	4.51542149486693e-07	0.465403158049219	2
ENSG00000239474.6	KLHL41	2	169509786	2_103	0	0.0257890281591279	5.00711517407907	4.0637925634397e-07	0.230082420524534	1
ENSG00000138398.15	PPIG	2	169584236	2_103	0	0.0356796964905594	8.07236202200262	9.0642266315128e-07	-1.4557923862335	2
ENSG00000154479.12	CCDC173	2	169694453	2_103	0	0.10448213295552	18.363789535096	6.03828087065178e-06	-2.60702699234446	2
ENSG00000144362.11	PHOSPHO2	2	169689953	2_103	0	0.179772395397882	23.7391150933643	1.34306337133761e-05	3.41332672527647	1
ENSG00000213160.9	KLHL23	2	169694217	2_103	0	0.0414818234366641	9.4997461490786	1.24016312131148e-06	-1.8632957759237	2
ENSG00000138382.14	METTL5	2	169824369	2_103	0	0.0251888073060804	4.78524442177028	3.79333067884174e-07	-0.168170601515603	1
ENSG00000144357.16	UBR3	2	169826710	2_103	0	0.0248631394689268	4.66265141906827	3.64836170519596e-07	0.237549372119216	2
ENSG00000204335.3	SP5	2	170714891	2_104	0	0.00696471458704551	5.06893745094756	1.11103881006803e-07	-0.465723394266249	1
ENSG00000128683.13	GAD1	2	170808815	2_104	0	0.00868195386838677	7.73346174085274	2.11300433911194e-07	-0.687053214179417	1
ENSG00000115806.12	GORASP2	2	170929058	2_104	0	0.0181236632554669	14.4498763908736	8.24174341759079e-07	2.29234294918081	1
ENSG00000198586.13	TLK1	2	171231129	2_104	0	0.0620301586125993	24.3250756098794	4.74860520510927e-06	2.58604469122805	1
ENSG00000115827.13	DCAF17	2	171434071	2_104	0	0.00922055190969839	9.6538208818982	2.80133551642065e-07	-1.71434565651018	2
ENSG00000071967.11	CYBRD1	2	171512559	2_104	0	0.00954477030854517	12.3841250977851	3.71997298320865e-07	2.21989580779659	3
ENSG00000077380.15	DYNC1I2	2	171687403	2_104	1	0.418774817600442	30.7893978603063	4.05780083743311e-05	-4.41762938621554	1
ENSG00000128708.12	HAT1	2	171922612	2_104	0	0.0082220107161276	6.40010684063064	1.65605301673706e-07	-0.0353344432900561	1
ENSG00000115840.13	SLC25A12	2	171994938	2_104	0	0.0134260519898511	22.9535783770656	9.69856985729856e-07	3.62842574189409	2
ENSG00000144355.14	DLX1	2	172081799	2_104	0	0.0141006211205643	14.0164947717944	6.21994631744819e-07	-2.2184869569859	2
ENSG00000152256.13	PDK1	2	172555077	2_105	0	0.0416261352373556	21.121109778551	2.7668893924388e-06	-2.15664532401942	1
ENSG00000091436.16	MAP3K20	2	173075305	2_105	0	0.0861446902691916	26.9944303617607	7.31832437202093e-06	2.40823677346046	2
ENSG00000144306.14	SCRN3	2	174395627	2_105	0	0.00716740194671961	5.99921303744063	1.35320943885325e-07	1.19510830625418	2
ENSG00000163328.13	GPR155	2	174487330	2_105	0	0.00725213454442053	5.55746578274201	1.26838653746163e-07	0.863627981891535	1
ENSG00000128656.13	CHN1	2	175004641	2_107	0	0.00543259757144132	6.64105263620899	1.13541187280988e-07	0.948028275565037	2
ENSG00000115966.16	ATF2	2	175168302	2_107	0	0.00487805868013369	5.40013325977465	8.2901133964395e-08	-0.429504451438293	2
ENSG00000154518.9	ATP5G3	2	175184841	2_107	0	0.0116575878233587	12.3981089024015	4.54855150126547e-07	-1.41975412592168	2
ENSG00000144320.13	LNPK	2	176002028	2_107	0	0.0745254496124274	31.419529843272	7.36907981703118e-06	-3.04380106610268	1
ENSG00000175879.8	HOXD8	2	176153120	2_107	0	0.391360961216374	26.301711435931	3.2394440571013e-05	-4.21762395968948	2
ENSG00000128652.11	HOXD3	2	176135968	2_107	0	0.00850320215153033	9.58715159210956	2.56555347989556e-07	0.494412848822537	1
ENSG00000170166.5	HOXD4	2	176151101	2_107	0	0.00685986484853396	7.75048207163715	1.673220778414e-07	-0.402423461148297	1
ENSG00000128645.14	HOXD1	2	176188221	2_107	1	0.764542241729542	30.2543930995194	7.27945565515252e-05	5.47732688094241	1
ENSG00000128654.13	MTX2	2	176269444	2_107	0	0.00747854315709429	8.58001901284361	2.0193622260063e-07	0.645995918705196	1
ENSG00000116044.15	NFE2L2	2	177369114	2_107	0	0.0757173567849291	29.4146624920244	7.00919734957509e-06	-2.84865004604837	1
ENSG00000018510.13	AGPS	2	177369114	2_107	0	0.0757173567849291	29.4146624920244	7.00919734957509e-06	-2.84865004604837	1
ENSG00000196659.9	TTC30B	2	177553107	2_107	0	0.00653931894414361	7.99615734946116	1.64559449245909e-07	0.831594369797926	1
ENSG00000197557.6	TTC30A	2	177618742	2_107	0	0.00485487921988492	5.2578794028593	8.0333747029471e-08	-0.280022776624309	2
ENSG00000128655.16	PDE11A	2	178108547	2_108	0	0.010181028530324	6.76630917588271	2.16796599774212e-07	0.904369941715124	1
ENSG00000155636.14	RBM45	2	178112893	2_108	0	0.00840408606308007	4.97097845168308	1.31474444776969e-07	-0.331599063438975	1
ENSG00000079156.16	OSBPL6	2	178194197	2_108	0	0.0119063975124805	8.23267961211164	3.08482524388977e-07	-0.956840090812782	1
ENSG00000180228.12	PRKRA	2	178451344	2_108	0	0.0464356918202795	21.0561646204973	3.077089733676e-06	-2.15070204825833	1
ENSG00000204311.12	DFNB59	2	178451344	2_108	0	0.0464356918202795	21.0561646204973	3.077089733676e-06	-2.15070204825833	1
ENSG00000079150.17	FKBP7	2	178478636	2_108	0	0.0146672128143492	10.1877446683458	4.70256296219337e-07	1.25203908398748	1
ENSG00000116095.10	PLEKHA3	2	178480456	2_108	0	0.00829732179267273	4.8513468831145	1.26680344597018e-07	0.347626442384061	1
ENSG00000155657.26	TTN	2	178831108	2_108	0	0.00855178209225826	5.1339994284964	1.38172436458014e-07	-0.342185352675959	2
ENSG00000163492.14	CCDC141	2	179049620	2_108	0	0.0137490787709933	9.58146228274267	4.14585747675026e-07	1.15546727320553	2
ENSG00000187231.13	SESTD1	2	179274492	2_108	0	0.0220838308464231	14.0320075137515	9.75221335905846e-07	1.54540790256245	1
ENSG00000144331.18	ZNF385B	2	179875495	2_108	0	0.0082722764151294	4.82310522275219	1.25562729601706e-07	-0.511470382893943	1
ENSG00000163510.13	CWC22	2	180007524	2_108	0	0.00819099096441556	4.73067513673386	1.21946276995954e-07	-0.203834213739747	2
ENSG00000170035.15	UBE2E3	2	180966278	2_109	0	0	15.949660458639	0	1.47339866788332	1
ENSG00000188452.13	CERKL	2	181463487	2_110	0	0.0143799851624252	6.22387752884061	2.81662123899242e-07	-0.266130933463104	1
ENSG00000138434.16	SSFA2	2	181892173	2_110	0	0.0118861067365806	5.11959459058298	1.91506787488718e-07	-0.0244098626475879	1
ENSG00000150722.10	PPP1R1C	2	181953928	2_110	0	0.0118779334933722	4.81639046355719	1.80041055672767e-07	-0.101192237013072	1
ENSG00000077232.17	DNAJC10	2	182714222	2_110	0	0.0160300794021988	7.30689885330324	3.686190222697e-07	0.534326759509622	1
ENSG00000162998.4	FRZB	2	182866669	2_110	0	0.0457935025864034	17.9241259795749	2.58315712596752e-06	-2.18440614492647	2
ENSG00000061676.14	NCKAP1	2	183037923	2_110	0	0.0122479853743215	5.06940409351909	1.95402692629982e-07	-0.441675363334778	2
ENSG00000162999.12	DUSP19	2	183077279	2_110	0	0.0118029529727619	4.72463912292142	1.7549643240089e-07	-0.156966845911481	2
ENSG00000163002.12	NUP35	2	183117184	2_110	0	0.0132979393854443	5.87080311494713	2.45691899917686e-07	0.695028025656458	1
ENSG00000170396.7	ZNF804A	2	184598393	2_112	0	0.0123350281123373	7.75506117394916	3.01047028813354e-07	0.912424126770038	2
ENSG00000065548.17	ZC3H15	2	186486293	2_112	0	0.0123656381486016	7.77829998141819	3.02698449056477e-07	0.984267391041808	1
ENSG00000138448.11	ITGAV	2	186590551	2_112	0	0.0184645226835841	11.5400691223776	6.70587523934458e-07	1.4789006518097	1
ENSG00000144369.12	FAM171B	2	186693781	2_112	0	0.0106276234411039	6.35932895543593	2.12694579695241e-07	-0.508264084775465	1
ENSG00000064989.12	CALCRL	2	187448790	2_112	0	0.0102779117498872	6.04596976026029	1.95559909988362e-07	0.650455719730241	1
ENSG00000144366.15	GULP1	2	188294042	2_112	0	0.0176594006553419	11.1212778990252	6.18072792846935e-07	-1.32510093966422	1
ENSG00000168542.14	COL3A1	2	188974074	2_112	0	0.0088660066840125	4.6626339591498	1.30097320087004e-07	0.0170108239139047	1
ENSG00000204262.11	COL5A2	2	189180039	2_113	0	0.0192277963495139	7.27457405469756	4.40195964340912e-07	-1.22174025643889	2
ENSG00000115368.9	WDR75	2	189442966	2_113	0	0.043549169042871	14.9909883037555	2.054561339149e-06	-1.86822685677372	1
ENSG00000138449.10	SLC40A1	2	189536547	2_113	0	0.019508412261431	7.41067583751792	4.54976237511172e-07	-0.891922503650479	2
ENSG00000138381.9	ASNSD1	2	189661479	2_113	0	0.0707859477736262	19.6252648868078	4.37191341516128e-06	3.03832035732244	2
ENSG00000151687.14	ANKAR	2	189674604	2_113	0	0.018706981107744	7.01645809219262	4.13076622084773e-07	0.641006447606335	1
ENSG00000128699.13	ORMDL1	2	189784079	2_113	0	0.168843302501414	28.1332854834937	1.49490386627648e-05	-3.73274718022448	2
ENSG00000064933.17	PMS1	2	189569148	2_113	0	0.0645075381834555	18.7345758199995	3.80332384504824e-06	-2.88972633968523	3
ENSG00000198130.15	HIBCH	2	190341243	2_113	0	0.0571396626244315	17.5769370384059	3.16074778711012e-06	-2.88273733817567	1
ENSG00000151689.12	INPP1	2	190343248	2_113	0	0.0218057134699458	8.45757029305941	5.80396641623328e-07	1.67102662176706	2
ENSG00000151690.14	MFSD6	2	190408058	2_113	0	0.0175289043910797	6.4054896172854	3.53358935149359e-07	1.09597740684999	2
ENSG00000138386.16	NAB1	2	190645806	2_113	0	0.0164919221758306	5.83289506349412	3.02736240761506e-07	0.858740543572919	2
ENSG00000115419.12	GLS	2	190880843	2_113	0	0.014922117298623	4.89418878004878	2.29837103726444e-07	0.678630804157087	1
ENSG00000138378.17	STAT4	2	191151202	2_114	0	0.013543556013809	4.72849214053675	2.01541438239063e-07	-0.121528733925845	2
ENSG00000128641.18	MYO1B	2	191244832	2_114	0	0.0148554966017829	5.58157054104758	2.60947154733359e-07	-0.491520524552289	1
ENSG00000173559.12	NABP1	2	191677959	2_114	0	0.0134650454980153	4.6751628482573	1.98113258880818e-07	0.0605824841571536	2
ENSG00000196950.13	SLC39A10	2	195667377	2_116	0	0.117483982446057	19.1822474326885	7.09230039797421e-06	3.08542039535029	1
ENSG00000118997.13	DNAH7	2	196087286	2_116	0	0.0473929374357477	10.4388718931189	1.55695538854072e-06	2.04077890045478	1
ENSG00000081320.10	STK17B	2	196265811	2_116	0	0.0271717465772352	5.17373614774661	4.42415980488214e-07	0.428286505182643	2
ENSG00000138411.10	HECW2	2	196594112	2_116	0	0.0257556162542821	4.66920494261912	3.78463373284665e-07	-0.33037472724433	1
ENSG00000144395.17	CCDC150	2	196639821	2_116	0	0.0274570924892301	5.27219030624473	4.55569455803496e-07	0.604942359015872	2
ENSG00000119041.10	GTF3C3	2	196799713	2_116	0	0.0289628768666989	5.77586136701925	5.26462488504005e-07	-0.662546418994096	1
ENSG00000197121.14	PGAP1	2	196928772	2_116	0	0.0265325323278727	4.94928566909208	4.13266495512449e-07	-0.226061093781154	1
ENSG00000065413.18	ANKRD44	2	197308812	2_117	0	0.0333464806649871	7.4803219460254	7.85017375520103e-07	1.00377031285074	1
ENSG00000115520.8	COQ10B	2	197453059	2_117	0	0.043971785334497	10.1005132507224	1.397740391715e-06	1.47454735545361	1
ENSG00000115541.10	HSPE1	2	197499794	2_117	0	0.0313887140033535	6.90861403092725	6.8245406816698e-07	-0.936873545010176	2
ENSG00000144381.16	HSPD1	2	197513332	2_117	0	0.0318048239725023	7.0330155723423	7.03952813416084e-07	-0.965062355480786	1
ENSG00000162944.10	RFTN2	2	197675986	2_117	0	0.0254380988336009	4.92572945104602	3.9433395835548e-07	-0.324016894434402	1
ENSG00000115896.15	PLCL1	2	197804386	2_117	0	0.0337385596161375	7.59083123290748	8.05981079978498e-07	-1.02124214379861	1
ENSG00000226124.6	FTCDNL1	2	199761955	2_118	0	0.028610962007706	5.11210036922808	4.60299821382467e-07	0.750516813018144	2
ENSG00000178074.5	C2orf69	2	199911021	2_118	0	0.051599794983762	10.699899048246	1.73754727630948e-06	-1.91390568124053	1
ENSG00000162971.10	TYW5	2	199955071	2_118	0	0.0345329863282884	6.88906101914126	7.48691912576237e-07	1.38474379170711	2
ENSG00000162972.10	MAIP1	2	199954933	2_118	0	0.0780122241357161	14.6582472324729	3.59876655694788e-06	-2.25616136854259	2
ENSG00000196141.13	SPATS2L	2	200305923	2_118	0	0.0301394305594811	5.60326400029736	5.3147776658485e-07	0.597001826572777	1
ENSG00000163535.17	SGO2	2	200510220	2_118	0	0.0301970738938211	5.62129374906563	5.34207666054273e-07	0.593790603161271	1
ENSG00000155729.12	KCTD18	2	200519526	2_118	0	0.0879366015034678	15.8148879446079	4.37667975543024e-06	-1.82931161260016	1
ENSG00000138356.13	AOX1	2	200586283	2_118	0	0.0365513764753989	7.42652479570011	8.54276275708629e-07	-0.994078254276193	1
ENSG00000013441.15	CLK1	2	200864612	2_119	0	0.0265169515609037	5.50210661982514	4.59157381876643e-07	0.940101241922342	1
ENSG00000240344.8	PPIL3	2	200889218	2_119	0	0.0262906935596524	4.90523217270394	4.05854704870772e-07	-0.44606516256409	1
ENSG00000115942.8	ORC2	2	200973049	2_119	0	0.0271379135167315	5.99012242600563	5.11588915801452e-07	-1.16802987454033	1
ENSG00000119013.8	NDUFB3	2	201071148	2_119	0	0.0266248505173092	5.43263891575527	4.55204966881615e-07	0.855000693464334	1
ENSG00000003402.19	CFLAR	2	201116120	2_119	0	0.136903645735554	19.6550810395334	8.4683505212834e-06	-2.43998708326667	2
ENSG00000003400.14	CASP10	2	201183110	2_119	0	0.0394800133594891	8.2380375280529	1.02355228152439e-06	1.4555575134723	1
ENSG00000064012.21	CASP8	2	201231531	2_119	0	0.0273799854787284	5.42570890916575	4.67518366864825e-07	0.632345186078081	1
ENSG00000155749.12	ALS2CR12	2	201321699	2_119	0	0.0349794580367421	7.70806065290655	8.48529945029827e-07	1.25185001029469	1
ENSG00000082146.12	STRADB	2	201406401	2_119	0	0.0381239546775066	7.87774802070881	9.45167986877648e-07	-0.488112394831037	1
ENSG00000115993.12	TRAK2	2	201450110	2_119	0	0.0272073956489575	5.06129237208695	4.33368530568994e-07	-0.176940912579922	1
ENSG00000155754.14	ALS2CR11	2	201618330	2_119	0	0.0312465601825633	6.25267580989306	6.14861216525618e-07	0.612303149075718	1
ENSG00000155755.18	TMEM237	2	201643412	2_119	0	0.0269035617779302	5.08319390534934	4.30383319365812e-07	0.387553371246003	1
ENSG00000138395.14	CDK15	2	201790822	2_119	0	0.0498179752124871	10.8588238061051	1.70246358884328e-06	-1.44844035151719	1
ENSG00000155760.2	FZD7	2	202034208	2_120	0	0.0346401080104938	14.4735033568409	1.57783606050974e-06	1.47519590183278	1
ENSG00000138439.11	FAM117B	2	202823583	2_120	0	0.159163394309978	23.5778535082712	1.18101776686363e-05	3.69563455232831	1
ENSG00000163596.16	ICA1L	2	202871777	2_120	0	0.0827877214617019	18.9874020953093	4.94698337691359e-06	3.41618555210898	2
ENSG00000138380.17	CARF	2	202912242	2_120	0	0.0192872253592531	9.10386739418101	5.52592074599613e-07	-1.17399738922288	1
ENSG00000178562.17	CD28	2	203706103	2_120	0	0.0252509188373534	11.6225488335812	9.23607687959665e-07	1.47169958227728	1
ENSG00000023228.13	NDUFS1	2	206158198	2_122	0	0.0544638430251665	18.8755859974821	3.23532340356029e-06	-2.40897789721981	1
ENSG00000114942.13	EEF1B2	2	206159383	2_122	0	0.0379007529461676	15.5592961002292	1.85586660596265e-06	2.14288384672015	1
ENSG00000183671.12	GPR1	2	206246961	2_122	0	0.0139367594155708	7.20567962958818	3.16042672706716e-07	-0.804432857929196	1
ENSG00000138400.12	MDH1B	2	206764159	2_122	0	0.0490372459523013	18.0165596155603	2.78039761917247e-06	2.03502263220284	3
ENSG00000118246.13	FASTKD2	2	206765747	2_122	0	0.0120426960804452	5.82769443348341	2.20866308251487e-07	0.665790686543505	1
ENSG00000144401.14	METTL21A	2	207629451	2_122	0	0.0171605261987546	12.1788974219096	6.57729842206942e-07	-2.28467139767805	1
ENSG00000163249.11	CCNYL1	2	207712007	2_122	0	0.011584161201128	5.27353844433013	1.92254131936863e-07	-0.488104317417028	1
ENSG00000163251.3	FZD5	2	207835041	2_123	0	0.0386454571330721	7.60125590445785	9.24469901915435e-07	1.03858010560724	1
ENSG00000115020.16	PIKFYVE	2	208265568	2_123	0	0.0564241891574717	11.1995215768424	1.98872059494118e-06	-1.57148951269435	2
ENSG00000144406.18	UNC80	2	209772130	2_124	0	0.0170731955288019	11.1102462219319	5.96963078734417e-07	0.690727501561459	1
ENSG00000197713.14	RPE	2	210009522	2_124	0	0.0124288684042422	10.1732161092655	3.97922809059769e-07	-1.69351888636654	1
ENSG00000144445.16	KANSL1L	2	210180758	2_124	0	0.0101623890557914	6.86005876552389	2.19397981208249e-07	0.117455550653849	1
ENSG00000115361.7	ACADL	2	210224164	2_124	0	0.428776882282615	21.2650730029	2.86950650619525e-05	4.00444726956503	1
ENSG00000168530.15	MYL1	2	210291804	2_124	0	0.0115765695193787	9.7639639388146	3.55725521385707e-07	-1.86169554079857	1
ENSG00000115365.11	LANCL1	2	210477778	2_124	0	0.0148801283780539	9.79690114916057	4.58779895159819e-07	0.728854560287572	1
ENSG00000021826.14	CPS1	2	210477414	2_124	0	0.0156949124141698	10.2472553476965	5.06145556524008e-07	0.777974931278474	1
ENSG00000144451.18	SPAG16	2	213330099	2_126	0	0.0663635658825997	14.6765360007027	3.06522424205826e-06	2.18572460398214	1
ENSG00000138376.10	BARD1	2	214808273	2_127	0	0.0417953354880211	15.3176358007204	2.01478416376956e-06	2.0871248261548	3
ENSG00000138363.14	ATIC	2	215305609	2_127	0	0.0349742560624278	11.9137707880232	1.31131400457397e-06	0.475393578752762	4
ENSG00000115414.18	FN1	2	215411048	2_127	0	0.0137337484305097	16.7074847022392	7.2211960134929e-07	-3.84012227680772	1
ENSG00000118242.15	MREG	2	216033935	2_127	0	0.0215314963891926	8.98006602081325	6.08502990054733e-07	0.952879544377122	2
ENSG00000079246.15	XRCC5	2	216108211	2_127	0	0.0142964552219189	5.18567933074015	2.33315182018659e-07	0.505564129640151	1
ENSG00000138375.12	SMARCAL1	2	216412329	2_127	0	0.0140395998407932	5.02169050459838	2.21877695351977e-07	0.289528299416818	2
ENSG00000115457.9	IGFBP2	2	216535725	2_127	0	0.0135620124818643	4.69009706261235	2.00177353878484e-07	-0.0525284783564335	1
ENSG00000118245.2	TNP1	2	216862157	2_128	0	0.0421696085001004	9.89095169312888	1.31264298983695e-06	1.2831732021738	1
ENSG00000171450.5	CDK5R2	2	218959212	2_129	0	0.0117285257469939	5.58748615147334	2.06238080995131e-07	0.458460593234829	1
ENSG00000231672.6	DIRC3	2	217756535	2_129	0	0.0108055455278141	4.99225498487071	1.69766670208644e-07	0.527634204008106	1
ENSG00000188282.12	RUFY4	2	218034910	2_129	0	0.0114748301767122	5.34400305189106	1.92984281816379e-07	0.528446324358181	2
ENSG00000163464.7	CXCR1	2	218166777	2_129	0	0.0258849367342603	14.2729942269064	1.1627093681651e-06	-1.90561753491465	1
ENSG00000163466.15	ARPC2	2	218217396	2_129	0	0.0165017698654194	18.5147473177113	9.6151771292655e-07	3.95835229304117	1
ENSG00000179921.14	GPBAR1	2	218259499	2_129	1	0.0279620383724621	20.8921748636283	1.83849076713735e-06	4.36656988200898	1
ENSG00000127837.9	AAMP	2	218270205	2_129	1	0.0730617164548635	23.3798416123946	5.37576665799453e-06	4.71310011060833	2
ENSG00000135926.14	TMBIM1	2	218292256	2_129	1	0.470700890122057	28.3634706758798	4.20158704346365e-05	5.1669025545395	2
ENSG00000158428.3	CATIP	2	218363885	2_129	0	0.0199503990644513	10.2664449569543	6.44585666473001e-07	1.03818644212809	1
ENSG00000018280.16	SLC11A1	2	218381984	2_129	0	0.0106972446441789	4.73524026565608	1.59412701557462e-07	0.272188909358989	1
ENSG00000144579.7	CTDSP1	2	218398735	2_129	0	0.0252327656583777	12.5299597310345	9.9500096805108e-07	1.97805065028105	2
ENSG00000135913.10	USP37	2	218567846	2_129	0	0.0178037187086367	9.39778828791485	5.26556956517798e-07	-1.71835926455215	2
ENSG00000144580.13	CNOT9	2	218568666	2_129	0	0.0126230059844905	6.2671486831054	2.48966984939706e-07	-0.845027546541797	1
ENSG00000115556.13	PLCD4	2	218607609	2_129	0	0.0125537346835104	6.21379665917492	2.45492911612648e-07	-0.833275524361007	1
ENSG00000074582.12	BCS1L	2	218658710	2_129	0	0.0416414353957262	17.4805207017644	2.29080978834626e-06	2.63650888836021	1
ENSG00000115568.15	ZNF142	2	218658710	2_129	0	0.0383955720613207	16.7723021410462	2.0266688554378e-06	-2.46577966664914	2
ENSG00000163481.7	RNF25	2	218672452	2_129	0	0.0127562130093924	6.37159071967596	2.55787081921406e-07	0.870963543809379	1
ENSG00000163482.11	STK36	2	218672501	2_129	0	0.0223427116882931	11.5871958287201	8.1474781018299e-07	2.1013546754937	2
ENSG00000163501.6	IHH	2	219061446	2_129	0	0.0136633699219545	6.82025059679084	2.93269657862322e-07	0.748543463857863	1
ENSG00000187736.12	NHEJ1	2	219160400	2_129	0	0.0269522252893911	13.1339807564902	1.11403792964196e-06	-1.76159111428373	2
ENSG00000213901.10	SLC23A3	2	219170383	2_129	0	0.0253287507425919	12.8174985585421	1.02170618192956e-06	-1.84452726658694	2
ENSG00000115657.12	ABCB6	2	219218731	2_129	0	0.0193457025969634	9.97341588848001	6.07207895587038e-07	-1.08283581909846	1
ENSG00000198925.10	ATG9A	2	219229829	2_129	0	0.01448669837211	7.6227998574049	3.47530486745054e-07	-0.991735296346329	1
ENSG00000163521.15	GLB1L	2	219241541	2_129	0	0.014701698466229	7.47893136550262	3.46031816390169e-07	0.752854440056946	1
ENSG00000127824.13	TUBA4A	2	219278362	2_129	0	0.113123129614529	26.1349548002357	9.30426644302486e-06	2.43612347569573	1
ENSG00000135924.15	DNAJB2	2	219279688	2_129	0	0.0140133651059057	7.1510034850851	3.15368564078191e-07	0.89082174447	1
ENSG00000054356.13	PTPRN	2	219309801	2_129	0	0.010727227723686	4.67916659476569	1.57966494895787e-07	0.234943052274326	1
ENSG00000123992.18	DNPEP	2	219399651	2_129	0	0.0108413047367844	4.77377784773596	1.62874363164638e-07	-0.0980593744172638	2
ENSG00000175084.11	DES	2	219485865	2_129	0	0.0116212391416615	5.49527087628855	2.00978923952356e-07	-0.352516918371412	1
ENSG00000072195.14	SPEG	2	219434550	2_129	0	0.0107410577099828	4.71286216130103	1.59309165120592e-07	-0.0881576992387396	1
ENSG00000123989.13	CHPF	2	219543916	2_129	0	0.0832728376364689	23.2182501753776	6.08473717736719e-06	2.29211757794299	1
ENSG00000188760.10	TMEM198	2	219547560	2_129	0	0.0106972621752303	4.66901119465382	1.57183345758974e-07	0.0314620163858989	1
ENSG00000123999.4	INHA	2	219569323	2_129	0	0.0188144051806334	9.86749115956808	5.84260077898097e-07	1.2047151760593	1
ENSG00000144589.21	STK11IP	2	219597759	2_130	0	0.0219753396528261	7.1366754393049	4.93560637382085e-07	0.753371166452208	2
ENSG00000114923.16	SLC4A3	2	219628664	2_130	0	0.0175120794177447	5.00266085002717	2.75706974910522e-07	0.294754066485494	1
ENSG00000116106.11	EPHA4	2	221574191	2_130	0	0.0169740290071767	4.70962233786722	2.51582249714576e-07	0.0770039270414001	1
ENSG00000116120.9	FARSB	2	222658954	2_131	0	0.123849643219936	25.6647198960031	1.00032301795086e-05	-2.69108112597269	1
ENSG00000123983.13	ACSL3	2	222860739	2_131	0	0.0141236387950302	4.98388478465754	2.21525420591243e-07	-0.221611932929511	1
ENSG00000171951.4	SCG2	2	223601626	2_131	0	0.0157672887417096	6.01669418410452	2.98554713619155e-07	-0.640729030158177	1
ENSG00000152056.16	AP1S3	2	223837588	2_131	0	0.0184419292320994	7.48797682728585	4.34590087742108e-07	0.925790269297523	1
ENSG00000085449.14	WDFY1	2	223944812	2_131	0	0.0136753175362897	4.68138914308534	2.01474987073746e-07	0.0595029357679857	1
ENSG00000135900.3	MRPL44	2	223957073	2_131	0	0.0136482386236153	4.66280338942846	2.00277741000654e-07	0.0110553878503549	1
ENSG00000124019.9	FAM124B	2	224402283	2_132	0	0.0188566289991584	7.50897247209593	4.45608577928858e-07	-1.78393468230009	2
ENSG00000135905.18	DOCK10	2	225041976	2_133	0	0.019283015776448	8.95276307360448	5.4330164715823e-07	-1.13597095161783	1
ENSG00000144468.16	RHBDD1	2	226819576	2_133	0	0.0128902368937498	4.86657810728968	1.974211014335e-07	-0.328078403870588	2
ENSG00000169031.18	COL4A3	2	227166988	2_133	0	0.0194927651899858	8.78680852023571	5.39030807650954e-07	-1.0587668467358	1
ENSG00000168958.19	MFF	2	227325269	2_134	0	0.0243108419674865	5.81611408659481	4.44981433511706e-07	0.624728896592414	2
ENSG00000135917.13	SLC19A3	2	227717801	2_134	0	0.0825421929472165	17.442208313734	4.53092053619396e-06	-1.89219119707887	2
ENSG00000115009.11	CCL20	2	227805859	2_134	0	0.0216166151706934	4.71052138114211	3.20453961081441e-07	-0.0951997180865271	1
ENSG00000163053.10	SLC16A14	2	230069998	2_135	0	0.0300178065196625	14.8261244502841	1.40060466645602e-06	1.50404930927385	2
ENSG00000079263.18	SP140	2	230203425	2_135	0	0.0130113964268977	7.14058259669872	2.92392702797301e-07	0.770853642532731	1
ENSG00000135899.17	SP110	2	230213733	2_135	0	0.0145884942128915	9.80527987445815	4.5017299138426e-07	-1.66941180416162	2
ENSG00000185404.16	SP140L	2	230328083	2_135	0	0.00989996633167933	4.96855450569543	1.54800639247652e-07	0.437081586862524	2
ENSG00000067066.16	SP100	2	230415917	2_135	0	0.0724045386183328	24.7446035597249	5.63839197629436e-06	3.11154933111027	1
ENSG00000237412.6	PRSS56	2	232520066	2_136	0	0.0198658078621736	4.66297730214146	2.91526813667236e-07	-0.0441546620621436	1
ENSG00000135902.9	CHRND	2	232526097	2_136	0	0.0905996275162441	19.0896908370146	5.442949197284e-06	-2.18381270985301	1
ENSG00000204128.5	C2orf72	2	231046102	2_136	0	0.0221539526646913	5.68825940665471	3.96588019787362e-07	-0.540310086007174	1
ENSG00000173692.12	PSMD1	2	231056872	2_136	0	0.0210047354150351	5.18716093038372	3.42890861792196e-07	0.387173588047332	1
ENSG00000135914.5	HTR2B	2	231125386	2_136	0	0.0359445073339728	10.2539840585338	1.15993631927343e-06	-1.22978363050846	2
ENSG00000115053.15	NCL	2	231483427	2_136	0	0.0334901135323485	9.58502868017882	1.01022708985569e-06	1.19514766907298	1
ENSG00000171596.6	NMUR1	2	231524502	2_136	0	0.0218716898898066	5.56761174357078	3.83230667378618e-07	0.491565831338191	4
ENSG00000187514.16	PTMA	2	231707301	2_136	0	0.0413648063842821	11.5845971249399	1.50806793026382e-06	1.68050086086857	1
ENSG00000144535.19	DIS3L2	2	231961176	2_136	0	0.0540059359201987	14.1203471960251	2.39991492110088e-06	-1.63791499701457	1
ENSG00000171551.11	ECEL1	2	232487681	2_136	0	0.0202012141950337	4.82037810190658	3.06455593124445e-07	-0.200059221556663	1
ENSG00000221944.6	TIGD1	2	232550011	2_136	0	0.0201193367223399	4.78219560641881	3.02795885111232e-07	-0.248303240604661	1
ENSG00000135930.13	EIF4E2	2	232549631	2_136	0	0.0384581136360239	10.893977221496	1.31850996032323e-06	1.44078352910796	1
ENSG00000115468.11	EFHD1	2	232615874	2_136	0	0.141146749818126	23.4321742050852	1.04086029765791e-05	-2.345375853815	1
ENSG00000244122.2	UGT1A7	2	233681597	2_137	0	0.021053801030446	5.79356529812236	3.83871079651443e-07	0.843648975718636	1
ENSG00000204120.14	GIGYF2	2	232697500	2_137	0	0.0284909840892289	8.53654393800259	7.65417705251972e-07	1.15036965794746	2
ENSG00000182600.9	C2orf82	2	232856815	2_137	0	0.0237959701764944	6.90808828860668	5.17333103256843e-07	-0.73621000218544	1
ENSG00000066248.14	NGEF	2	232765088	2_137	0	0.0191452080370571	4.86409435527012	2.93069790918514e-07	-0.25781475477173	3
ENSG00000085978.21	ATG16L1	2	233296026	2_137	0	0.0287207206888004	8.66167154384991	7.82899504362003e-07	-0.962589159885254	1
ENSG00000085982.13	USP40	2	233566344	2_137	0	0.0198973595976402	5.25223708778067	3.28888542796108e-07	0.418315635813861	2
ENSG00000123485.11	HJURP	2	233854278	2_137	0	0.0290222814582972	8.71563331931612	7.9604839995879e-07	1.1238572068221	1
ENSG00000157985.18	AGAP1	2	235444701	2_139	0	0.0808957407032948	16.5592745733077	4.21576056357107e-06	-3.18088645613621	1
ENSG00000198612.10	COPS8	2	237085776	2_140	0	0.0346190837695538	7.55535804327225	8.23151157842274e-07	-0.87219614403775	1
ENSG00000124839.12	RAB17	2	237590965	2_140	0	0.059420727249525	12.6893275065755	2.37293336589978e-06	1.55280177798769	1
ENSG00000177483.11	RBM44	2	237778573	2_140	0	0.0268600494013779	5.15926054669487	4.36117226404087e-07	0.439727655553554	3
ENSG00000184182.18	UBE2F	2	237966682	2_141	0	0.0303848068695413	4.67777135466066	4.47305711938282e-07	-0.0639154538117908	2
ENSG00000132330.16	SCLY	2	238043765	2_141	0	0.0317000294300794	5.0779602645865	5.0659154513292e-07	-0.252420962257582	3
ENSG00000144488.14	ESPNL	2	238124947	2_141	0	0.0318643529715009	5.12680249313284	5.14115461194369e-07	-0.30423300589412	2
ENSG00000168427.8	KLHL30	2	238138379	2_141	0	0.0350870102140183	6.03758187618876	6.66681448409168e-07	-0.467431467475166	2
ENSG00000132323.8	ILKAP	2	238203982	2_141	0	0.0303447142274947	4.66530540169301	4.45525026273034e-07	-0.0866924739832213	1
ENSG00000132326.11	PER2	2	238289924	2_141	0	0.030586966822001	4.74038298605046	4.56308770677642e-07	-0.192957979545362	1
ENSG00000204104.11	TRAF3IP1	2	238274648	2_141	0	0.0327363526342234	5.38190996603487	5.54466985447103e-07	-0.463745501110703	2
ENSG00000065802.11	ASB1	2	238426593	2_141	0	0.0353154827714116	6.09898600639318	6.77847124605383e-07	0.716396478559561	2
ENSG00000130414.11	NDUFA10	2	239998123	2_142	0	0.0184628205432892	4.83580771539578	2.80980412618584e-07	0.242596169111171	2
ENSG00000172428.10	COPS9	2	240136028	2_142	0	0.0194331853592457	5.31715230208314	3.25186170023734e-07	0.375576915768715	1
ENSG00000063660.8	GPC1	2	240436215	2_142	0	0.0181263112640138	4.66300051693935	2.66001368336197e-07	-0.0108567960531431	1
ENSG00000188542.9	DUSP28	2	240560414	2_142	0	0.0204576815886044	5.80013266310896	3.73424936251148e-07	-0.50881711949342	2
ENSG00000144504.15	ANKMY1	2	240570295	2_142	0	0.0274652001582271	8.57364395211331	7.41066508148333e-07	0.913446837566138	1
ENSG00000142330.19	CAPN10	2	240586423	2_142	0	0.0324844237358529	10.1579875694083	1.03846488953148e-06	-1.198011388749	3
ENSG00000178623.11	GPR35	2	240600446	2_142	0	0.0221355220161915	6.54156549613399	4.55701476802912e-07	-0.668747139245378	2
ENSG00000130294.15	KIF1A	2	240820742	2_143	0	0.0265238902243271	6.11151871834939	5.10147005511872e-07	0.598514026385884	1
ENSG00000172482.4	AGXT	2	240900006	2_143	0	0.0253575899679929	5.68773949515384	4.53896303312846e-07	0.615304539434146	1
ENSG00000162804.13	SNED1	2	240961077	2_143	0	0.0241451872727752	5.22625271223017	3.97127496338824e-07	-0.355034979614532	1
ENSG00000122085.16	MTERF4	2	241102313	2_143	0	0.0458826586325265	11.2965242831503	1.63118188100805e-06	-1.43366468144349	3
ENSG00000115687.13	PASK	2	241144457	2_143	0	0.0265521748701919	6.12157104371449	5.11531010885812e-07	0.730692500991815	2
ENSG00000115685.14	PPP1R7	2	241149230	2_143	0	0.0349522486125752	8.7169406300701	9.58844502487044e-07	1.15516782270383	2
ENSG00000146205.13	ANO7	2	241212376	2_144	0	0.0676055081818645	15.2362511624786	3.2416728117534e-06	-2.13134424055185	2
ENSG00000168385.17	SEPT2	2	241315963	2_144	0	0.0238183137686584	5.33823421848614	4.00145199073786e-07	0.760383220715039	1
ENSG00000115677.16	HDLBP	2	241317232	2_144	0	0.0268164584238827	6.45527323696171	5.44784853609353e-07	0.767584410536034	1
ENSG00000006607.13	FARP2	2	241356233	2_144	0	0.132744531438102	21.792776875349	9.10412443290504e-06	-2.53982256822679	2
ENSG00000176720.4	BOK	2	241558436	2_144	0	0.0343443647541852	8.79135293108473	9.50211269560569e-07	-1.18400386376294	1
ENSG00000168397.16	ATG4B	2	241679183	2_144	0	0.029421368899639	7.3296258479917	6.78662191412518e-07	0.586495266445097	1
ENSG00000168393.12	DTYMK	2	241686520	2_144	0	0.0223817549466872	4.75264869445708	3.34764057815263e-07	-0.169381117916061	1
ENSG00000168395.15	ING5	2	241687101	2_144	0	0.0224274685376555	4.77184750899459	3.36802872267433e-07	0.149490723946623	2
ENSG00000180902.17	D2HGDH	2	241734689	2_144	0	0.0632414004549312	14.596699354995	2.90512695113035e-06	1.73152816730417	4
ENSG00000154252.11	GAL3ST2	2	241773233	2_144	0	0.0287785734326446	7.12123514124224	6.44961160027471e-07	-0.7455259102283	2
ENSG00000204099.11	NEU4	2	241808501	2_144	0	0.0413922015788417	10.5590632469339	1.3754756018833e-06	1.32138060757277	1
ENSG00000188011.5	RTP5	2	241869143	2_144	0	0.0230413141115187	5.02598953826684	3.64449868994295e-07	-0.268244675694812	2
ENSG00000134121.9	CHL1	3	196216	3_1	0	0.0500707532907528	10.1446333127478	1.5985618806616e-06	-1.24332363189449	1
ENSG00000072756.16	TRNT1	3	3126901	3_3	0	0.027320907503232	7.47317409268154	6.42553353039465e-07	-0.882573341715084	3
ENSG00000113851.14	CRBN	3	3177827	3_3	0	0.0209853994480336	4.98883595652697	3.29477253876997e-07	-0.297183263333967	1
ENSG00000170364.12	SETMAR	3	4301852	3_3	0	0.0221639727169727	5.50285285336568	3.838349179161e-07	-0.573773685950787	2
ENSG00000144455.13	SUMF1	3	4469623	3_4	0	0.0222838870441969	5.75952378236853	4.03911760024e-07	0.429111495488266	1
ENSG00000134107.4	BHLHE40	3	4978463	3_4	0	0.0269964660237871	7.56643693146512	6.42846533926956e-07	-0.887454896907121	1
ENSG00000134108.12	ARL8B	3	5131716	3_4	0	0.0348305764738163	9.97238157197362	1.09312171984838e-06	1.1767084602836	1
ENSG00000134109.10	EDEM1	3	5187958	3_4	0	0.0240625310323427	6.48239257017483	4.90891609180875e-07	0.675667178633168	1
ENSG00000196277.15	GRM7	3	6769842	3_5	0	0.0498137400479894	9.26563563878324	1.45255752906253e-06	1.16015238822675	1
ENSG00000180914.10	OXTR	3	8768776	3_7	0	0.0632496446319275	13.3998280978379	2.66726576319154e-06	1.6152986343973	1
ENSG00000070950.9	RAD18	3	8963418	3_7	0	0.0252047185280507	4.67289595954274	3.70661037693122e-07	-0.0812522457876057	2
ENSG00000134077.15	THUMPD3	3	9363240	3_7	0	0.0734163408044858	14.8299484796379	3.42642595118885e-06	-1.64419211450046	1
ENSG00000168137.15	SETD5	3	9397385	3_7	0	0.0296924856321901	6.2180756642012	5.81047358394119e-07	0.601564247476376	1
ENSG00000163719.19	MTMR14	3	9649842	3_8	0	0.0500128955945747	10.425842459826	1.64097563029501e-06	1.2196356558754	1
ENSG00000144550.12	CPNE9	3	9702857	3_8	0	0.0272637327958207	4.68041513296889	4.01586093515044e-07	0.0561357062874345	2
ENSG00000156983.15	BRPF1	3	9731155	3_8	0	0.0273993679161376	4.72721003581954	4.07618997678322e-07	0.190017062548798	1
ENSG00000134072.10	CAMK1	3	9769618	3_8	0	0.0336855084629339	6.67735852416876	7.0787532832295e-07	0.789745135621141	2
ENSG00000214021.15	TTLL3	3	9811078	3_8	0	0.0282941385674861	5.03028851121452	4.47917823759062e-07	0.4008400942879	1
ENSG00000156990.14	RPUSD3	3	9843931	3_8	0	0.0318839596910288	6.15789702777275	6.17893529633025e-07	0.550899730769593	1
ENSG00000171135.13	JAGN1	3	9890067	3_8	0	0.0280310114243373	4.94215609069709	4.35977623693764e-07	-0.17346463034399	3
ENSG00000163701.18	IL17RE	3	9901869	3_8	0	0.0306836778551731	5.7954739600162	5.5963561751286e-07	0.559952389982907	2
ENSG00000163702.18	IL17RC	3	9917190	3_8	0	0.0527114992034624	10.9264113361469	1.81255789838054e-06	1.29674553185919	2
ENSG00000163703.17	CRELD1	3	9911104	3_8	0	0.0293459331260437	5.37466972195029	4.96373604218751e-07	-0.41055539796531	3
ENSG00000125037.12	EMC3	3	10010880	3_8	0	0.0275065444088034	4.76402464713588	4.12400333343017e-07	-0.167653718562577	1
ENSG00000144554.10	FANCD2	3	10025967	3_8	0	0.0277781372476134	4.85668406769698	4.24572583195755e-07	-0.180459455482962	1
ENSG00000254999.3	BRK1	3	10115521	3_8	0	0.0273295138605844	4.70313879369119	4.04509453383547e-07	0.143787704854572	2
ENSG00000134086.7	VHL	3	10140878	3_8	0	0.0344482930399538	6.88909239824332	7.46859122824588e-07	0.807543983322765	1
ENSG00000134070.4	IRAK2	3	10164461	3_8	0	0.0278733533846874	4.8889578683876	4.28858961172528e-07	-0.317186651894868	1
ENSG00000157087.17	ATP2B2	3	10707748	3_8	0	0.0471625464152667	9.867565393333	1.46459056650348e-06	1.24030215641011	1
ENSG00000157103.10	SLC6A1	3	10992142	3_9	0	0.0137997830668003	4.94167275943565	2.14612599895921e-07	0.371872080962706	2
ENSG00000197548.12	ATG7	3	11271528	3_9	0	0.0155737884688183	13.2422277022486	6.49029290239448e-07	-3.00501401999069	1
ENSG00000144559.10	TAMM41	3	11808893	3_9	0	0.0186009282737595	7.51191529195742	4.39738280381229e-07	-0.810770846023145	1
ENSG00000157152.16	SYN2	3	11982433	3_9	0	0.0136169250942525	4.74728432211489	2.03438556289953e-07	0.0887816293695904	1
ENSG00000132170.19	PPARG	3	12287696	3_9	0	0.0243960364666808	9.96642010363836	7.6518674285964e-07	1.15140485861686	1
ENSG00000154743.17	TSEN2	3	12484689	3_9	0	0.0135566487346314	4.69817589204004	2.00442859135999e-07	-0.2014790507408	2
ENSG00000075975.15	MKRN2	3	12556393	3_9	0	0.029379231974462	11.7211595707993	1.08372724195509e-06	1.61297789966562	3
ENSG00000225526.4	MKRN2OS	3	12561203	3_9	0	0.0135420990416584	4.70698801484546	2.00603290233754e-07	-0.137767792016036	1
ENSG00000088726.15	TMEM40	3	12769053	3_9	0	0.0230630514781967	9.59907429325462	6.96714894441505e-07	-1.2136880769364	1
ENSG00000144712.11	CAND2	3	12796583	3_9	0	0.014751772165415	5.45780920999802	2.53379526263066e-07	0.572618651585874	1
ENSG00000144711.13	IQSEC1	3	13072626	3_10	0	0.0714476550168421	21.121860427196	4.74929472836279e-06	-2.19938003150708	1
ENSG00000132182.11	NUP210	3	13419788	3_10	0	0.0267001634767073	11.7692846647802	9.88946872591802e-07	-1.27452651767316	1
ENSG00000163517.14	HDAC11	3	13479647	3_10	0	0.0130135031508742	5.01550086007331	2.05408071167558e-07	0.225645818321935	1
ENSG00000163528.12	CHCHD4	3	14123707	3_10	0	0.0460069566245677	16.9175604852949	2.44945924029426e-06	2.1114380394727	2
ENSG00000154767.14	XPC	3	14180391	3_10	0	0.0380191581707393	15.1083754258743	1.80771198795051e-06	-1.86839896746093	1
ENSG00000170860.3	LSM3	3	14179017	3_10	0	0.0474150039035113	17.2041383726298	2.56718810178563e-06	1.88146087620997	1
ENSG00000131389.16	SLC6A6	3	14402293	3_10	0	0.0297625033443987	12.7934952737941	1.19830575184843e-06	-1.42232666767143	1
ENSG00000144596.12	GRIP2	3	14534964	3_10	0	0.0138619294461915	5.60766890322205	2.44632988708454e-07	-0.588457095659733	2
ENSG00000154781.15	CCDC174	3	14652143	3_10	0	0.0126727950292935	4.7668170181193	1.90112146543471e-07	0.250548767271372	2
ENSG00000131368.7	MRPS25	3	15065408	3_11	0	0.0249572482104138	6.11197746972858	4.80051041901827e-07	0.319523378342828	1
ENSG00000131375.9	CAPN7	3	15206289	3_11	0	0.0214685047758162	5.25409924981234	3.5498421683821e-07	-0.827713013094717	1
ENSG00000206561.12	COLQ	3	15521671	3_11	0	0.0228944994437698	5.44490344564265	3.9231084080026e-07	0.497639221135266	1
ENSG00000131373.14	HACL1	3	15601536	3_11	0	0.0211270434737701	4.73704971078836	3.14960174151185e-07	0.213547630400262	1
ENSG00000154814.13	OXNAD1	3	16264511	3_12	0	0.321296655511161	20.7738263504156	2.10054347972273e-05	-4.1018307418288	2
ENSG00000131378.13	RFTN1	3	16514065	3_12	0	0.0597676053734687	14.0241424265965	2.63785636138063e-06	1.10621686372382	2
ENSG00000154822.17	PLCL2	3	16802230	3_12	0	0.0561670694351469	13.6024370690531	2.40440412188272e-06	-1.95622922416364	1
ENSG00000183960.8	KCNH8	3	19148202	3_14	0	0.022242449531005	5.65981684965757	3.96181293180386e-07	-0.510028482882224	1
ENSG00000163576.17	EFHB	3	19946047	3_14	0	0.0226460038809809	5.82900668053987	4.15427368057584e-07	0.512635557471571	2
ENSG00000144566.10	RAB5A	3	19946616	3_14	0	0.047826207516844	12.8971418142449	1.94119155315824e-06	-1.55299854327426	2
ENSG00000183977.13	PP2D1	3	20012089	3_14	0	0.0516356083909113	13.626573091964	2.21434314559937e-06	1.56481869547664	1
ENSG00000182247.9	UBE2E2	3	23202760	3_17	0	0.0504569238974255	14.5455328179294	2.30972023150541e-06	-2.5134418652888	1
ENSG00000170142.11	UBE2E1	3	23805720	3_18	0	0.05122274178713	15.0230326862931	2.42175054963779e-06	1.54619889402566	1
ENSG00000151090.17	THRB	3	24494993	3_18	0	0.0174582608102454	4.85651390048273	2.66829957461463e-07	-0.172618509170016	1
ENSG00000077092.18	RARB	3	25174179	3_18	0	0.019340926781279	5.8186341731429	3.54166359856382e-07	0.59810739558758	1
ENSG00000151093.7	OXSM	3	25782726	3_19	0	0.0388934604408527	8.44188995695455	1.03329718299956e-06	-1.07521345027949	1
ENSG00000163491.16	NEK10	3	27369070	3_20	2	0.0379003469117064	19.1071717708644	2.27902225815355e-06	1.20842374498166	1
ENSG00000033867.16	SLC4A7	3	27484716	3_20	0	0.0146773477480064	19.6438722806917	9.07368418906247e-07	4.83109122378967	2
ENSG00000163508.12	EOMES	3	27723132	3_20	0	0.039288228473327	13.9791557651041	1.72843226383818e-06	-1.62338727599637	1
ENSG00000187118.12	CMC1	3	28241610	3_21	0	0.077555969988486	11.9649849837069	2.92035982649804e-06	1.42148082687196	1
ENSG00000163512.13	AZI2	3	28348550	3_21	0	0.0519241235001545	8.1226758878733	1.32732499340263e-06	1.09711700813169	2
ENSG00000206559.7	ZCWPW2	3	28348860	3_21	0	0.0532012481432507	8.35423834590439	1.39874213161225e-06	-1.24356522480585	1
ENSG00000144642.21	RBMS3	3	28575079	3_21	0	0.0585228585960854	9.26405021412891	1.70622148173902e-06	-1.19076212955637	1
ENSG00000163527.9	STT3B	3	31532766	3_23	0	0.039608127948023	9.22539371954482	1.14994799377701e-06	-1.08254178976139	1
ENSG00000152642.10	GPD1L	3	32105704	3_23	0	0.0260704421699376	5.27340724709514	4.3266192927209e-07	-0.454776694611497	2
ENSG00000144635.8	DYNC1LI1	3	32594910	3_24	0	0.0324391605165816	6.57095884326314	6.70822046817552e-07	-0.667193985331849	1
ENSG00000182973.18	CNOT10	3	32684690	3_24	0	0.0270072347791992	4.84124395035693	4.11477469963139e-07	-0.216181658922208	2
ENSG00000170275.14	CRTAP	3	33113772	3_24	0	0.164900831980621	22.2707544767906	1.15575758041092e-05	-2.39319112983	3
ENSG00000173705.8	SUSD5	3	33218930	3_25	0	0.0205370763421588	4.88028613799085	3.15422650816347e-07	-0.630836927247257	2
ENSG00000153558.13	FBXL2	3	33252688	3_25	0	0.0271859418136465	7.52095469199998	6.43467074025136e-07	0.443345124271757	1
ENSG00000153560.11	UBP1	3	33449832	3_25	0	0.0433522222249634	11.9345757335045	1.62827337927939e-06	-2.13092602465785	1
ENSG00000170248.13	PDCD6IP	3	33802682	3_25	0	0.0200887251487512	4.6727380132331	2.95415162798774e-07	0.29377279475843	1
ENSG00000144681.10	STAC	3	36380068	3_26	0	0.0382739449273732	6.29937538173347	7.58769193896276e-07	-0.805654989509677	3
ENSG00000168016.13	TRANK1	3	36944858	3_27	0	0.0164782268706764	5.58624073498829	2.89693732212187e-07	-1.10381361022795	3
ENSG00000178567.7	EPM2AIP1	3	36993455	3_27	0	0.0211742878870296	7.9748248054087	5.31421276453951e-07	-1.61641874732074	1
ENSG00000076242.14	MLH1	3	36988891	3_27	0	0.0174766129389917	6.03391067593454	3.31867801480887e-07	-1.21166377508187	2
ENSG00000093167.17	LRRFIP2	3	37183347	3_27	0	0.0512272863622709	16.9553137387516	2.73348159978214e-06	2.85368542203586	1
ENSG00000144674.16	GOLGA4	3	37243088	3_27	0	0.0172388682016957	5.19544025638974	2.81864303296534e-07	0.0962197315138013	2
ENSG00000198590.11	C3orf35	3	37386585	3_27	0	0.0379154030597951	12.8014626435252	1.52751063994212e-06	1.94085911855037	2
ENSG00000144677.14	CTDSPL	3	37878791	3_27	0	0.0174700146749647	5.43963543399187	2.99069440064628e-07	-0.428333837712813	1
ENSG00000187091.13	PLCD1	3	38029249	3_27	0	0.0202887595721212	6.85139995483997	4.37465480894624e-07	0.624256617377912	1
ENSG00000172939.8	OXSR1	3	38165415	3_27	0	0.0162125684825002	4.95405859345856	2.52767909177431e-07	-0.517512660841904	1
ENSG00000172940.11	SLC22A13	3	38266019	3_27	0	0.0160050800172599	4.68950448600994	2.36207552194114e-07	0.198827363702317	1
ENSG00000093217.9	XYLB	3	38396691	3_28	0	0.204704883786942	28.0345252584302	1.80605255482198e-05	-3.05793949937152	1
ENSG00000114739.13	ACVR2B	3	38454810	3_28	0	0.0242403958959719	7.39558295914485	5.64184428240634e-07	-0.861412242772291	1
ENSG00000157036.12	EXOG	3	38532946	3_28	0	0.054374232610394	15.045192336929	2.57454127342628e-06	2.17897497136732	1
ENSG00000183873.15	SCN5A	3	38633499	3_28	0	0.0232808680167128	7.01529935570972	5.13989622154271e-07	-0.819775391032962	1
ENSG00000168356.11	SCN11A	3	38950616	3_28	0	0.0182465520832305	4.72403873213589	2.71270916397955e-07	0.185128077782665	1
ENSG00000114745.13	GORASP1	3	39107998	3_28	0	0.0263417226908125	8.17881506797277	6.78021609358112e-07	-1.01022084725707	2
ENSG00000168026.18	TTC21A	3	39108012	3_28	0	0.0222943022981696	6.6077551631481	4.63614277458395e-07	-0.747689734581381	2
ENSG00000168334.8	XIRP1	3	39191707	3_28	0	0.0991967782000034	20.8299427152421	6.502713443238e-06	-2.20148981947957	2
ENSG00000168329.13	CX3CR1	3	39281672	3_28	0	0.0589974121572174	15.8242616612889	2.93809200612648e-06	-1.59424995945966	1
ENSG00000144659.10	SLC25A38	3	39384950	3_28	0	0.0235954720905167	7.14166370172842	5.30318820704032e-07	-0.917825807831956	1
ENSG00000168028.13	RPSA	3	39407090	3_28	0	0.0555489432985923	15.2491402758592	2.66581578370684e-06	-1.77659734626684	1
ENSG00000114784.3	EIF1B	3	40309786	3_29	0	0.02400111514879	5.65754278153539	4.2733478023514e-07	0.523938616536788	1
ENSG00000168032.8	ENTPD3	3	40387447	3_29	0	0.0217957246452557	4.75033395634154	3.2584002368319e-07	0.227673707583901	1
ENSG00000188846.13	RPL14	3	40457413	3_29	0	0.0252863727190833	6.14888879739003	4.89319076829875e-07	0.59945290978806	1
ENSG00000177873.12	ZNF619	3	40477330	3_29	0	0.0235306154902497	5.47113289300947	4.05153434422425e-07	0.517371359214115	1
ENSG00000008324.11	SS18L2	3	42583723	3_32	0	0.0101901728820837	4.87548578564465	1.56353792681951e-07	-0.233553409463691	1
ENSG00000114857.17	NKTR	3	42601933	3_32	0	0.0101401885349546	4.82944345513556	1.54117547391936e-07	-0.203840997709526	1
ENSG00000093183.13	SEC22C	3	42603289	3_32	0	0.0109131062221796	5.51736475936278	1.89491202897324e-07	0.499500639755317	1
ENSG00000010282.14	HHATL	3	42701078	3_32	0	0.00996114117759916	4.66264119377222	1.46167246334128e-07	-0.087814973882405	2
ENSG00000181061.13	HIGD1A	3	42800848	3_32	0	0.0277128890380878	14.2715346920743	1.24469072718101e-06	-1.62296478606573	1
ENSG00000144648.15	ACKR2	3	42800848	3_32	0	0.0305024984501328	15.1765837622646	1.45686198344249e-06	1.65979678228366	2
ENSG00000182983.14	ZNF662	3	42905991	3_32	0	0.0139440850806246	7.81432137714412	3.42917987280227e-07	0.93910565888377	1
ENSG00000240747.7	KRBOX1	3	42809828	3_32	0	0.014001597896095	7.85292073045707	3.46033215562254e-07	-1.03022321253766	1
ENSG00000179152.19	TCAIM	3	44338372	3_32	0	0.0100832073710274	4.77667961095111	1.51577166808847e-07	-0.126269111224979	1
ENSG00000225873.3	LINC00694	3	44439661	3_32	0	0.00996418590725612	4.66550257931221	1.4630165175277e-07	-0.062528236212691	1
ENSG00000144792.9	ZNF660	3	44578138	3_32	0	0.0105256179598664	5.17877664633886	1.71547248748532e-07	-0.352562527363419	2
ENSG00000186448.14	ZNF197	3	44584405	3_32	0	0.00996114839972884	4.66264798394886	1.46167565172464e-07	-0.100496845127861	1
ENSG00000169981.10	ZNF35	3	44645808	3_32	0	0.0101451393247973	4.83401384957436	1.54338714860967e-07	0.116213201085907	2
ENSG00000196653.11	ZNF502	3	44711871	3_32	0	0.0121272427107225	6.50565631087524	2.48291675555705e-07	0.555771608938302	2
ENSG00000186446.11	ZNF501	3	44721338	3_32	0	0.0161847375124888	9.21236793025283	4.69230149170779e-07	0.974278664884732	1
ENSG00000163808.16	KIF15	3	44761638	3_32	0	0.126345239860325	28.8115589025917	1.14560424740454e-05	-2.63179462576728	1
ENSG00000169964.7	TMEM42	3	44861857	3_32	0	0.0179828206930382	10.2015681966733	5.77342760967846e-07	-1.31637711441578	2
ENSG00000163810.11	TGM4	3	44894995	3_32	0	0.0100516619536137	4.74734116137656	1.50174879097141e-07	0.201658143209089	1
ENSG00000075914.12	EXOSC7	3	44975427	3_32	0	0.0472753008310813	19.3272999965017	2.8755072212692e-06	2.00434144525227	2
ENSG00000163815.5	CLEC3B	3	45003775	3_32	0	0.00996310337002637	4.66448532783338	1.46253861443681e-07	0.022798404349903	1
ENSG00000163814.7	CDCP1	3	45065335	3_32	0	0.0161494349107407	9.19187192655475	4.6716496845283e-07	-1.06673061489582	3
ENSG00000249992.1	TMEM158	3	45226648	3_32	0	0.0102325529594646	4.91434771951323	1.58255516220545e-07	0.279892077279976	1
ENSG00000011376.9	LARS2	3	45388983	3_32	0	0.0368000462238786	16.9509882834921	1.96314492460499e-06	-1.96274997766948	2
ENSG00000144791.9	LIMD1	3	45647981	3_32	0	0.0110111387390084	5.60112898813284	1.94096088116632e-07	-0.617615175128409	1
ENSG00000211456.10	SACM1L	3	45688625	3_32	0	0.0124985812728629	6.78831203358424	2.6701243621577e-07	0.617187037777599	1
ENSG00000163817.15	SLC6A20	3	45796394	3_32	0	0.0101682196162964	4.85529171656509	1.55370734830147e-07	0.237191316677963	2
ENSG00000163818.16	LZTFL1	3	45916197	3_32	0	0.0136673756423427	7.6263640195028	3.28028543589668e-07	0.778705613246324	2
ENSG00000172215.5	CXCR6	3	45940684	3_32	0	0.0104208542413367	5.08510129481181	1.66767686309744e-07	0.285976303024112	1
ENSG00000163820.14	FYCO1	3	45987701	3_32	0	0.0141476285277354	7.9502265973036	3.53974623796941e-07	-1.02079986973577	2
ENSG00000163823.3	CCR1	3	46208857	3_32	0	0.0122628822854951	6.60988894303161	2.55091328601976e-07	0.650135464323713	2
ENSG00000121807.5	CCR2	3	46354094	3_32	0	0.0114298835285706	5.95076003134852	2.14053935008802e-07	0.632037749039103	1
ENSG00000160791.13	CCR5	3	46371068	3_32	0	0.0170478519006324	9.70013015960243	5.20422661485803e-07	1.04370727767193	1
ENSG00000121797.9	CCRL2	3	46406497	3_32	0	0.0136514341320682	7.61542079536855	3.27175788112679e-07	-0.946822855510394	1
ENSG00000012223.12	LTF	3	46485204	3_32	0	0.00997202429168265	4.67286493376858	1.46647792415807e-07	-0.0531057284702998	1
ENSG00000241186.9	TDGF1	3	46576229	3_32	0	0.0105594953607364	5.20886989959822	1.73099433963024e-07	0.418674823868221	1
ENSG00000261603.1	PRSS46	3	46736764	3_33	0	0.0162525615494108	5.8023478275714	2.96779946747151e-07	-0.453720997388136	2
ENSG00000178038.16	ALS2CL	3	46682287	3_33	0	0.101939018945264	21.373274000996	6.85678412643066e-06	2.40684133980228	2
ENSG00000181585.3	TMIE	3	46682287	3_33	0	0.149380302418411	25.2942440900051	1.18911542627632e-05	2.83966653201569	1
ENSG00000188086.13	PRSS45	3	46744963	3_33	0	0.0338928559837682	12.5218483496523	1.3356281990639e-06	-1.50496475268532	3
ENSG00000178055.11	PRSS42	3	46834226	3_33	0	0.173523570323557	27.4071575485731	1.49668857992303e-05	3.0286895926334	1
ENSG00000160801.13	PTH1R	3	46877889	3_33	0	0.0295978903104931	11.8951496841407	1.10799969655171e-06	1.5629145878252	2
ENSG00000160796.16	NBEAL2	3	46979634	3_33	0	0.014272477001586	4.76176065377151	2.13882813176265e-07	-0.215234271173673	2
ENSG00000181555.20	SETD2	3	47164415	3_33	0	0.0359690950300087	13.1193937494027	1.48508821449413e-06	1.77182424949273	1
ENSG00000114648.11	KLHL18	3	47287254	3_33	0	0.0142497065942833	4.79662370304612	2.15105019642843e-07	-0.20366361191152	1
ENSG00000114650.18	SCAP	3	47476755	3_33	0	0.119545058710965	25.0397278995473	9.42041875746008e-06	2.88564474842024	1
ENSG00000163832.15	ELP6	3	47513447	3_33	0	0.0178151748277847	6.71858803872088	3.76683914303756e-07	-0.796264305472926	1
ENSG00000114646.9	CSPG5	3	47580841	3_33	0	0.133391993922163	26.8333190769534	1.12645314778868e-05	-3.33352613333819	1
ENSG00000164045.11	CDC25A	3	48188134	3_34	0	0.0205679547210065	21.2295754201712	1.37417293248322e-06	4.76484843428241	1
ENSG00000164048.13	ZNF589	3	48234587	3_34	0	0.0244616129801977	21.9405372941196	1.68904539947994e-06	4.85800943871299	1
ENSG00000164051.13	CCDC51	3	48440024	3_34	0	0.0236559778449847	8.48780544295776	6.3189554658997e-07	0.689461196844622	1
ENSG00000164053.19	ATRIP	3	48446507	3_34	0	0.0234609167022763	8.44129144881433	6.23250802634334e-07	0.696099927453622	1
ENSG00000213689.11	TREX1	3	48464565	3_34	0	0.0174958833878355	6.70497047836649	3.69183020853804e-07	-1.00653327922344	2
ENSG00000164054.15	SHISA5	3	48463903	3_34	0	0.0247924962317876	8.80122564534262	6.86708440011044e-07	-0.554130477054855	1
ENSG00000114268.11	PFKFB4	3	48562511	3_34	0	0.0144938523586813	5.62983420584299	2.56796093151753e-07	0.781664769838207	1
ENSG00000145040.3	UCN2	3	48563473	3_34	0	0.0139686789724358	4.8127716777045	2.11572671102442e-07	-0.659466877283217	1
ENSG00000114270.17	COL7A1	3	48595323	3_34	0	0.0301666393932648	12.6017316592274	1.19637170482386e-06	1.755011479617	1
ENSG00000008300.16	CELSR3	3	48662086	3_34	0	0.0185711668782127	7.95834331425866	4.65126235273847e-07	1.71534801400601	1
ENSG00000213672.7	NCKIPSD	3	48682205	3_34	0	0.0166352087035487	9.29698504141133	4.8672018755908e-07	2.92387170813264	1
ENSG00000068745.14	IP6K2	3	48740313	3_34	0	0.0140328864693131	5.0355094093607	2.22381879871588e-07	-0.714006120114338	1
ENSG00000114302.15	PRKAR2A	3	48847779	3_34	0	0.0180231475795162	7.70636314332683	4.37108329819684e-07	1.74265028469255	1
ENSG00000177479.19	ARIH2	3	48919429	3_34	0	0.0282288961667144	16.0259240419907	1.42372447162587e-06	3.69922947788487	1
ENSG00000178467.17	P4HTM	3	48971953	3_34	0	0.0284174608665503	13.8068786581038	1.23478047154677e-06	2.77263899541722	2
ENSG00000178252.17	WDR6	3	49007280	3_34	0	0.0285326327121731	14.5377587589978	1.30541403453194e-06	-3.23841460727612	2
ENSG00000198218.10	QRICH1	3	49088219	3_34	0	0.0164915013743394	9.15251452456091	4.75017484785266e-07	-2.6716767418339	1
ENSG00000172053.17	QARS	3	49106005	3_34	0	0.0151130046333933	7.60656445870726	3.61783152717661e-07	2.40008994964861	1
ENSG00000172046.18	USP19	3	49120338	3_34	0	0.0194306395702704	11.1633471455644	6.82638062096051e-07	3.2213621756104	1
ENSG00000185909.14	KLHDC8B	3	49171432	3_34	0	0.0885470287451393	24.9439750879534	6.95102147929231e-06	3.58073978038985	2
ENSG00000173421.16	CCDC36	3	49199961	3_34	0	0.0440277905420827	19.8151516021311	2.74557470338137e-06	3.82409339196478	1
ENSG00000188315.7	C3orf62	3	49261942	3_34	0	0.0462416655311552	19.8294742610264	2.88571636057149e-06	3.73304712829195	2
ENSG00000164076.16	CAMKV	3	49870590	3_35	0	0.0112179609392494	13.6934250273072	4.83431544782669e-07	-1.9129895595528	1
ENSG00000114316.12	USP4	3	49340655	3_35	0	0.011649910789112	13.0212501739726	4.77402024489038e-07	-2.38323314865185	1
ENSG00000145022.4	TCTA	3	49412704	3_35	0	0.0108351337083845	5.69811905236335	1.94300879984674e-07	0.946865205803292	1
ENSG00000145020.15	AMT	3	49422917	3_35	0	0.0117501908213616	13.1547932299746	4.86449677007236e-07	2.39718064753078	1
ENSG00000145029.13	NICN1	3	49429438	3_35	0	0.0117437824021264	6.19201418442341	2.28848943562469e-07	0.775391691402599	2
ENSG00000173531.15	MST1	3	49688745	3_35	0	0.0108570885433636	5.06307774236538	1.72996353628261e-07	-0.297655833956618	2
ENSG00000185614.4	FAM212A	3	49803410	3_35	0	0.508837103109402	19.0488720243997	3.05040152394534e-05	3.17266697766731	1
ENSG00000182179.12	UBA7	3	49816925	3_35	0	0.0369621808016447	14.5235448443235	1.68942606675818e-06	0.801051323901691	1
ENSG00000183763.8	TRAIP	3	49856597	3_35	0	0.0186049584837728	19.7642463398632	1.15722534607342e-06	-2.51868868838544	1
ENSG00000164078.12	MST1R	3	49903379	3_35	0	0.0166845517773672	20.3829429211712	1.07026273955135e-06	-2.72761355279593	2
ENSG00000004534.14	RBM6	3	49940636	3_35	0	0.0121608270644963	15.5474083447357	5.95017983035422e-07	2.0340209490806	1
ENSG00000188338.14	SLC38A3	3	50218234	3_35	0	0.0145945862867621	8.84882152926175	4.06430412661898e-07	-0.967175560541706	1
ENSG00000012171.19	SEMA3B	3	50267465	3_35	0	0.0333713424200407	14.6973818923343	1.54355685154929e-06	-1.32278666432295	1
ENSG00000179564.3	LSMEM2	3	50278688	3_35	0	0.0304706380298714	15.0898410597394	1.44702217709174e-06	-1.7941906525052	1
ENSG00000243477.5	NAT6	3	50299601	3_35	0	0.0130323727913896	8.04012990332758	3.29758146841155e-07	-1.05077829247976	2
ENSG00000186792.16	HYAL3	3	50295266	3_35	0	0.0395230299209431	17.7522849811202	2.20807319647879e-06	2.36645137704047	1
ENSG00000068028.17	RASSF1	3	50341515	3_35	0	0.0370618500929346	16.9115461950706	1.97251077853133e-06	1.91642507093142	1
ENSG00000114395.10	CYB561D2	3	50350442	3_35	0	0.0266165801596281	21.214920362191	1.77706221920222e-06	-2.04736954099458	1
ENSG00000007402.11	CACNA2D2	3	50504484	3_35	0	0.0103887376752976	5.7260230377792	1.87208190179191e-07	0.943764989341145	1
ENSG00000114735.9	HEMK1	3	50569633	3_35	0	0.0104645204888281	5.38605628786335	1.77377771415395e-07	0.393508777697233	1
ENSG00000088543.14	C3orf18	3	50572377	3_35	0	0.0104872220731248	5.40306777549227	1.78324023105081e-07	-0.385265124740395	1
ENSG00000114737.15	CISH	3	50612068	3_35	0	0.0140513202481926	8.40220020476329	3.71551596098109e-07	1.43523059300758	1
ENSG00000088538.12	DOCK3	3	50680669	3_35	0	0.0138007628447531	8.2485278633882	3.58251908271677e-07	1.42688109188294	1
ENSG00000145050.15	MANF	3	51380917	3_35	0	0.0323575529083271	14.5915976002537	1.48589283334664e-06	-1.71154312265425	2
ENSG00000259956.1	RBM15B	3	51391456	3_35	0	0.0103536666481618	4.71486243839876	1.53628637181971e-07	-0.144437334880974	1
ENSG00000164081.12	TEX264	3	51671946	3_35	0	0.0325281654416656	15.1528810152615	1.55118557306061e-06	-1.8886556417029	1
ENSG00000164082.14	GRM2	3	51707122	3_35	0	0.0118474683396161	7.59346453563083	2.83122574928668e-07	1.42740464817948	1
ENSG00000114767.6	RRP9	3	51941929	3_36	0	0.063070358001293	28.355964157877	5.628318796645e-06	-2.48356163548443	1
ENSG00000041880.14	PARP3	3	51941929	3_36	0	0.0630703580012929	28.355964157877	5.62831879664499e-06	2.48356163548443	1
ENSG00000243989.8	ACY1	3	51982820	3_36	0	0.0065831760433327	7.0685328312908	1.46444721377116e-07	0.917599629568622	1
ENSG00000164086.9	DUSP7	3	52057238	3_36	0	0.0113038606333714	12.1279945248283	4.31444324448946e-07	-1.58886546886296	1
ENSG00000239732.3	TLR9	3	52226766	3_36	0	0.0137852683950105	13.9879071721205	6.06843830926356e-07	-1.84809247038073	1
ENSG00000247596.8	TWF2	3	52239094	3_36	0	0.00563460257048409	5.6140335513575	9.95513758418868e-08	-0.845653714361504	2
ENSG00000164088.17	PPM1M	3	52245578	3_36	0	0.00523719058288064	4.93059407729857	8.12655729578074e-08	0.342219558190202	2
ENSG00000168237.17	GLYCTK	3	52291743	3_36	0	0.0426626896939453	24.6236011793333	3.30604510489675e-06	3.36625151055187	1
ENSG00000164091.11	WDR82	3	52287960	3_36	0	0.00648647006806313	6.93054669516295	1.41476688549911e-07	1.04673775075701	2
ENSG00000010319.6	SEMA3G	3	52444898	3_36	0	0.0130905800901678	13.5033140896265	5.56298943751918e-07	2.00445821245379	1
ENSG00000114854.7	TNNC1	3	52454501	3_36	0	0.00532606294461357	5.08768642096551	8.5277724656552e-08	0.626647549573828	1
ENSG00000010322.15	NISCH	3	52456375	3_36	0	0.00513975404333811	4.75492142166049	7.69120974172929e-08	-0.569268814846911	1
ENSG00000010327.10	STAB1	3	52495250	3_36	0	0.00511811839805809	4.7154906423417	7.59532198255248e-08	0.07095663598591	1
ENSG00000168273.7	SMIM4	3	52533172	3_36	0	0.0156847226525059	15.1942614187042	7.50007163598401e-07	2.73121389778444	3
ENSG00000168268.10	NT5DC2	3	52532338	3_36	0	0.00610084414658618	6.35718316582716	1.22057263499477e-07	0.526729815818842	2
ENSG00000163938.16	GNL3	3	52681295	3_36	0	0.0571730183283039	27.4052622601728	4.93098926053751e-06	3.59390656428989	2
ENSG00000163939.18	PBRM1	3	52685072	3_36	0	0.0426462502674104	24.6162884591962	3.30378971873099e-06	3.51437537849927	2
ENSG00000114902.13	SPCS1	3	52730771	3_36	0	0.0051345743126664	4.74536518020731	7.66801681757398e-08	0.0866237519591137	1
ENSG00000016864.18	GLT8D1	3	52705620	3_36	0	0.0393756859361125	23.8660689120721	2.95745398645295e-06	2.21475664925497	2
ENSG00000114904.12	NEK4	3	52775509	3_36	0	0.0230937521870787	18.8271117797565	1.36831842821845e-06	3.13456351890377	2
ENSG00000055955.15	ITIH4	3	52831577	3_36	0	0.09672750079055	32.4801427584055	9.8872808346735e-06	3.46755164875953	2
ENSG00000272573.5	MUSTN1	3	52834429	3_36	0	0.00524822218381227	4.94939460441197	8.17472716608309e-08	-0.639938515411977	1
ENSG00000213533.11	TMEM110	3	52897955	3_36	0	0.0050925257590172	4.66857190075705	7.48214740410165e-08	-0.878739766639018	1
ENSG00000163935.13	SFMBT1	3	53047596	3_36	0	0.0623684343212974	28.2486824767904	5.54462287718451e-06	-3.58023580789303	1
ENSG00000163933.9	RFT1	3	53088241	3_36	0	0.0514051594793551	26.4035375015556	4.27147433576477e-06	3.34571346564973	2
ENSG00000163931.15	TKT	3	53235030	3_36	0	0.0111212211554876	11.9753683591267	4.19131529234177e-07	2.06824603205587	1
ENSG00000157388.15	CACNA1D	3	53328538	3_36	0	0.00618552993426846	6.48634769152102	1.26265909508539e-07	1.40281932469171	1
ENSG00000272886.5	DCP1A	3	53347519	3_36	0	0.0261515193137527	20.0059784223599	1.64651501193648e-06	2.31457086738098	2
ENSG00000016391.10	CHDH	3	53799482	3_36	0	0.00756162592157161	8.36435805252144	1.9904752313819e-07	-0.951998918363378	2
ENSG00000056736.9	IL17RB	3	53846762	3_36	0	0.00517888951398993	4.82578329522318	7.86526637097223e-08	0.119874035794431	1
ENSG00000113812.13	ACTR8	3	53881903	3_36	0	0.00559434075157828	5.54682757534623	9.7656814852803e-08	0.515664295953923	2
ENSG00000113811.10	SELENOK	3	53895502	3_36	0	0.00797134398663391	8.85782374522252	2.22212025800281e-07	-0.848156721595522	1
ENSG00000157445.14	CACNA2D3	3	54122697	3_37	0	0.0278189379741196	5.04323970835771	4.4152889542042e-07	0.332135706184002	2
ENSG00000187672.12	ERC2	3	56468050	3_39	0	0.024671200027269	6.75226817356012	5.24262664664061e-07	-0.984090514998908	1
ENSG00000180376.16	CCDC66	3	56554346	3_39	0	0.0231453578154885	6.15112130694562	4.48050704682653e-07	-0.895321683818993	3
ENSG00000163946.13	FAM208A	3	56682894	3_39	0	0.0250582272393579	6.89889488189903	5.44050037611074e-07	-1.20563949509324	1
ENSG00000163947.11	ARHGEF3	3	57078950	3_39	0	0.0480275041525343	13.0539150797384	1.9730576505692e-06	-1.7717750215037	1
ENSG00000144730.17	IL17RD	3	57170597	3_39	0	0.023769990531091	6.40180961110386	4.78895478381975e-07	0.835737611363099	1
ENSG00000163666.8	HESX1	3	57226802	3_39	0	0.0783839214505228	17.7411505677361	4.37640738603865e-06	2.04741599183879	1
ENSG00000174844.14	DNAH12	3	57522220	3_39	0	0.026766235226686	7.52023331160748	6.33472226244345e-07	0.811568574843319	1
ENSG00000168374.10	ARF4	3	57598389	3_39	0	0.0423849155074536	11.8665925314424	1.5828739270208e-06	-1.73485239509618	2
ENSG00000174839.12	DENND6A	3	57692733	3_39	0	0.0352342474530999	10.1159381957469	1.12170883642444e-06	-1.85257770880784	2
ENSG00000163687.13	DNASE1L3	3	58215019	3_40	0	0.0159155276235533	7.09475854548787	3.55359257832012e-07	0.891533793022269	1
ENSG00000163686.14	ABHD6	3	58239677	3_40	0	0.110284525446221	25.5173348296998	8.85643347478165e-06	2.51229777087866	1
ENSG00000163684.11	RPP14	3	58306531	3_40	0	0.0208929755672718	9.65117196466469	6.34584301230757e-07	-1.10679752869975	1
ENSG00000168297.15	PXK	3	58332796	3_40	0	0.0125393792507186	4.85868067854007	1.91735870158527e-07	0.479648405061624	2
ENSG00000168291.12	PDHB	3	58434691	3_40	0	0.0125189838835809	4.84342376888307	1.90822913650182e-07	-0.33102722686136	2
ENSG00000168306.12	ACOX2	3	58530656	3_40	0	0.0198257955539172	9.15820989507307	5.71413096356238e-07	0.985815869217338	2
ENSG00000168309.16	FAM107A	3	58627651	3_40	0	0.0852069409059667	23.0100486269223	6.17023185734118e-06	2.29881054634263	1
ENSG00000189283.9	FHIT	3	60579412	3_41	0	0.0248932365092405	7.45388307637225	5.83946305419789e-07	0.812924359279979	1
ENSG00000144724.19	PTPRG	3	61561091	3_41	0	0.018670447424546	4.74780618615267	2.78969472549512e-07	0.103115219607686	3
ENSG00000114405.10	C3orf14	3	62319398	3_41	0	0.0189745300791924	4.89961514807619	2.92578205163864e-07	-0.217478216608042	1
ENSG00000163618.17	CADPS	3	62875710	3_42	0	0.0708221814608908	16.958520119282	3.77977740389093e-06	-1.88650641958067	1
ENSG00000163632.12	C3orf49	3	63819161	3_43	0	0.156252983064972	25.4298434803982	1.25049217403638e-05	-2.76525368893824	1
ENSG00000163634.11	THOC7	3	63863496	3_43	0	0.131333990088701	23.7046148596142	9.79758446165602e-06	-2.47485148833068	1
ENSG00000163635.17	ATXN7	3	63864984	3_43	0	0.0344106695783669	10.8270016423399	1.17249311114571e-06	-1.46806897013165	1
ENSG00000144741.17	SLC25A26	3	66245448	3_45	0	7.94388341252006e-06	912.536265594566	2.28135025950253e-08	4.05021748464627	1
ENSG00000163376.11	KBTBD8	3	66998338	3_45	0	0	10.2044130041594	0	1.39012142306814	1
ENSG00000172340.14	SUCLG2	3	67414365	3_45	0	0	10.006209987318	0	1.06692942576688	1
ENSG00000163377.15	FAM19A4	3	68952323	3_46	0	0.080380127937247	15.6062093035657	3.94779955700342e-06	2.22154385745506	1
ENSG00000163378.13	EOGT	3	69013777	3_46	0	0.0404877393498844	9.05513684644021	1.15379199133986e-06	1.0069229682917	1
ENSG00000144747.15	TMF1	3	69052218	3_46	0	0.0374362476869823	8.31269293630833	9.79361492568046e-07	-0.914977300780368	1
ENSG00000144746.6	ARL6IP5	3	69088388	3_46	0	0.0880133106834119	16.4831125780793	4.56558629746328e-06	2.01455285535799	1
ENSG00000163380.15	LMOD3	3	69122652	3_46	0	0.0279919313012611	5.56542627778001	4.90275590645126e-07	-0.374218615975735	1
ENSG00000187098.14	MITF	3	69738563	3_47	0	0.0269800830031977	4.79382310244899	4.0703734715132e-07	-0.306494977189968	1
ENSG00000170837.2	GPR27	3	71735170	3_48	0	0.0937784944915501	25.6902314088693	7.58193830656198e-06	2.4304161759761	2
ENSG00000163605.14	PPP4R2	3	72996291	3_49	0	0.0473433291622763	12.375145200159	1.84381808770965e-06	-1.84011693639598	1
ENSG00000255423.1	EBLN2	3	73061902	3_49	0	0.0891761047459735	18.4448885244087	5.17646767965305e-06	2.30131933838152	1
ENSG00000113805.8	CNTN3	3	74520712	3_50	0	0	58.9683822684843	0	1.03416875852936	2
ENSG00000227124.8	ZNF717	3	75769639	3_51	0	0.0300926143646033	6.16233198552089	5.83598255338848e-07	-0.713952712614468	1
ENSG00000185008.17	ROBO2	3	75906907	3_51	0	0.0275835449456249	5.3408905307456	4.63631280816241e-07	0.301561695980742	1
ENSG00000114480.12	GBE1	3	81762073	3_54	0	0	162.814154935915	0	-0.228439806470032	1
ENSG00000175161.13	CADM2	3	84960888	3_56	0	0.0238698099838691	5.76419572147785	4.33008731853911e-07	-0.61316440388269	1
ENSG00000206538.8	VGLL3	3	86990820	3_57	0	0.0362649127518808	10.7734506017553	1.22956200743139e-06	-1.2910989085484	1
ENSG00000083937.8	CHMP2B	3	87227421	3_57	0	0.107449038458118	21.510917135987	7.27395205918433e-06	2.71145425302911	2
ENSG00000175105.6	ZNF654	3	88058839	3_58	1	0.124181135532917	18.3411664047322	7.16789362569105e-06	-3.33974321642363	2
ENSG00000163320.10	CGGBP1	3	88122078	3_58	0	0.0214811043826908	8.60821723990725	5.81940787777105e-07	0.773990180469109	3
ENSG00000044524.10	EPHA3	3	89108441	3_59	0	0.0301468025819303	11.0851601530977	1.05170079597587e-06	-1.52841131363143	1
ENSG00000178750.2	STX19	3	94032097	3_59	0	0.0222123666004058	8.20649667371912	5.73669293295001e-07	-0.824683323815985	1
ENSG00000178700.7	DHFR2	3	94061265	3_59	0	0.0344996821334771	12.3592584226004	1.34188865281071e-06	1.35075254393252	2
ENSG00000178694.9	NSUN3	3	94062771	3_59	0	0.0165069390345285	5.41670551627445	2.81391352194265e-07	-0.595418951187702	1
ENSG00000080200.9	CRYBG3	3	97822174	3_61	0	0.0477098746029159	12.563360801363	1.88635349491814e-06	1.56664149901782	1
ENSG00000080822.16	CLDND1	3	98523270	3_62	0	0.0306746371282736	5.26551209165399	5.08310431044214e-07	-0.443824019857709	1
ENSG00000080819.6	CPOX	3	98594312	3_62	0	0.0481122063255955	9.52994006091312	1.44296041113947e-06	-1.10857436443901	1
ENSG00000064225.12	ST3GAL6	3	98731659	3_62	0	0.0291199341420206	4.77452791233919	4.37552126382536e-07	-0.613395684938485	2
ENSG00000057019.15	DCBLD2	3	98901239	3_62	0	0.0293956971062476	4.86352530725635	4.49928928670221e-07	0.273256549431962	2
ENSG00000184220.11	CMSS1	3	99821666	3_63	0	0.458582763640604	21.0533835074179	3.03842557224054e-05	3.65783046895443	1
ENSG00000036054.12	TBC1D23	3	100261437	3_63	0	0.0306389034015345	9.46151257392284	9.12310686206392e-07	1.74175189937158	1
ENSG00000154174.7	TOMM70	3	100401425	3_63	0	0.0240955643031902	7.20233131698094	5.46159095971081e-07	-1.47943327698118	2
ENSG00000206535.7	LNP1	3	100367633	3_63	0	0.0200490300490358	5.09599223040916	3.21537105298836e-07	0.297376086427407	1
ENSG00000181458.10	TMEM45A	3	100492758	3_63	0	0.0385813537774113	11.2200976890914	1.36233236516283e-06	1.54398074814169	1
ENSG00000114354.13	TFG	3	100709512	3_63	0	0.108950703807565	20.8230879238011	7.13976876686033e-06	-2.07877125898273	2
ENSG00000154175.16	ABI3BP	3	100993405	3_64	0	0.0904447613584452	20.2248561245214	5.75675612483628e-06	-2.17011852912338	1
ENSG00000081148.11	IMPG2	3	101319284	3_64	0	0.0176026079809897	4.6783135785807	2.59164384825674e-07	0.132664951873088	2
ENSG00000138468.15	SENP7	3	101513077	3_64	0	0.0982496762025042	21.0269579055432	6.50154460917346e-06	2.75927200397897	1
ENSG00000081154.11	PCNP	3	101574721	3_64	0	0.0203804591867921	6.05520467745654	3.88375447033163e-07	-0.455778482036574	1
ENSG00000066422.4	ZBTB11	3	101678243	3_64	0	0.0239744218256814	7.58339138993626	5.72164076775028e-07	-0.860598191332178	1
ENSG00000114391.12	RPL24	3	101687152	3_64	0	0.0240685481670938	7.62028940227202	5.77205330305137e-07	0.86577397941715	1
ENSG00000182504.10	CEP97	3	101725179	3_64	0	0.0200278291056371	5.89115803314263	3.71315880593421e-07	0.640159392848294	1
ENSG00000144815.15	NXPE3	3	101778725	3_64	0	0.0176581384198267	4.70789046687854	2.61625601973614e-07	0.130798175252634	3
ENSG00000170017.12	ALCAM	3	105367241	3_66	0	0.0153528605271487	5.1160773216889	2.47192550104792e-07	-0.356359313401518	1
ENSG00000114423.18	CBLB	3	105869225	3_66	0	0.0180422833302005	6.6314703954418	3.76539296973123e-07	0.595490070377607	1
ENSG00000114446.4	IFT57	3	108223938	3_67	0	0.0300716763457998	10.4655438137686	9.90440549451578e-07	-1.46839879576414	1
ENSG00000144821.9	MYH15	3	108533471	3_67	0	0.0169055491740771	5.04474183331356	2.68396719265867e-07	-0.46285588413464	1
ENSG00000163519.13	TRAT1	3	108822296	3_67	0	0.0197493425725079	6.50538135431888	4.04328521218455e-07	0.82317123881901	2
ENSG00000177707.10	NECTIN3	3	111070094	3_69	0	0.0331831823190647	10.4995204332368	1.09646928378193e-06	1.37347986980803	1
ENSG00000153283.12	CD96	3	111292718	3_69	0	0.0338745369601094	10.6944791942899	1.14009746765137e-06	-1.31945599743156	2
ENSG00000240891.7	PLCXD2	3	111674240	3_69	0	0.0285838953942771	9.09062224833675	8.17756489030337e-07	1.09003781692109	1
ENSG00000144824.20	PHLDB2	3	111732257	3_69	0	0.0527780197816321	14.9026469813224	2.4752865335414e-06	-1.66420312513278	2
ENSG00000144827.8	ABHD10	3	111979020	3_69	0	0.0229081296464541	7.00484466026759	5.05006670665615e-07	0.772605477983721	1
ENSG00000144834.13	TAGLN3	3	111997684	3_69	0	0.0178926784231602	4.68155163062367	2.63617445722699e-07	0.106308414960664	1
ENSG00000174500.12	GCSAM	3	112047277	3_69	0	0.0193798678013479	5.43174111181305	3.31282768047242e-07	0.379882068062765	2
ENSG00000091972.18	CD200	3	112332580	3_69	0	0.0212911503657551	6.31609167519925	4.23210589262641e-07	-0.616949219288363	1
ENSG00000144848.10	ATG3	3	112561859	3_69	0	0.0179085363444291	4.68987268018627	2.64320056848571e-07	0.0683149913829887	2
ENSG00000138459.8	SLC35A5	3	112561371	3_69	0	0.0178996903312439	4.68523180850909	2.63928065429252e-07	0.108361574834206	1
ENSG00000163606.10	CD200R1	3	112974906	3_69	0	0.0181937496156525	4.83829708696116	2.77028033530065e-07	0.317068472227027	1
ENSG00000163608.14	NEPRO	3	113019471	3_69	0	0.0538228400411727	15.0895222129568	2.5559424597824e-06	1.76665723586484	2
ENSG00000144857.14	BOC	3	113211230	3_70	0	0.0599676888858118	13.9710068700623	2.63665915584205e-06	1.5838555027539	1
ENSG00000206530.10	CFAP44	3	113440894	3_70	0	0.0225553372392435	4.70804887759785	3.34194471739337e-07	0.00132050404840557	2
ENSG00000163611.11	SPICE1	3	113514737	3_70	0	0.0227787455569028	4.80080197413591	3.44153800228852e-07	-0.073910927417405	1
ENSG00000121579.12	NAA50	3	113746012	3_70	0	0.0982647906882731	18.7256708151756	5.79087634821508e-06	-2.8657778120309	1
ENSG00000114573.9	ATP6V1A	3	113746914	3_70	0	0.0970185620454664	18.6016372805184	5.67956375261125e-06	2.85787445570411	1
ENSG00000184307.14	ZDHHC23	3	113948387	3_70	0	0.0238764047802841	5.24383932742755	3.94028180241422e-07	0.287807093057322	1
ENSG00000151576.10	QTRT2	3	114006229	3_70	0	0.0226893872029458	4.7638309174412	3.40163787883671e-07	-0.36359077918777	1
ENSG00000163617.10	CCDC191	3	114056663	3_70	0	0.0279192897376769	6.71800189390847	5.90273737968028e-07	-0.752355097684252	1
ENSG00000181847.11	TIGIT	3	114276614	3_71	0	0.0257841208810469	7.51026365392786	6.09419695429197e-07	-0.766818103037901	1
ENSG00000113845.9	TIMMDC1	3	119498467	3_74	0	0.0427487080065744	15.0127694910099	2.01972752299323e-06	-1.56510051035539	1
ENSG00000144847.12	IGSF11	3	119146065	3_74	0	0.0293848651129428	11.4657807327894	1.06031842320662e-06	-1.35967763138632	1
ENSG00000121578.12	B4GALT4	3	119240363	3_74	0	0.0319100025032768	12.2441926726737	1.22960598083933e-06	1.62587824894255	4
ENSG00000163389.10	POGLUT1	3	119469366	3_74	0	0.0538485755414226	17.2084703300543	2.91625475846176e-06	1.8405010363294	1
ENSG00000121594.11	CD80	3	119559846	3_74	0	0.0147352249603652	4.97349705282061	2.30636271810976e-07	-0.323566942602787	1
ENSG00000144843.11	ADPRH	3	119579762	3_74	0	0.0149333944714524	5.09882034839163	2.39627811456663e-07	0.509197670670181	2
ENSG00000144837.8	PLA1A	3	119597342	3_74	0	0.114235743848799	24.4635180199449	8.79487961809105e-06	2.53143362799717	1
ENSG00000121577.13	POPDC2	3	119659168	3_74	0	0.0192309704981974	7.47364417074978	4.52316668119722e-07	-0.938989441265462	2
ENSG00000138495.6	COX17	3	119677824	3_74	0	0.0154773474033513	5.43451239083355	2.64707403339527e-07	-0.600869093442928	3
ENSG00000183833.16	MAATS1	3	119702426	3_74	0	0.0162674235844537	5.90177067343041	3.02141289938125e-07	-0.428823409944626	2
ENSG00000082701.14	GSK3B	3	120094435	3_74	0	0.0149585191336457	5.11458964834197	2.40773325010762e-07	0.187274929689427	1
ENSG00000175697.10	GPR156	3	120384162	3_74	0	0.0168787685975661	6.24810815895235	3.31893136789848e-07	-0.754923244484392	1
ENSG00000163428.3	LRRC58	3	120349139	3_74	0	0.0191101651778945	7.41442090952399	4.45913531472265e-07	-0.968504614422416	1
ENSG00000163430.11	FSTL1	3	120450401	3_74	0	0.0181525663571253	6.93139861557767	3.95975104379363e-07	0.817954435517144	1
ENSG00000113924.11	HGD	3	120683889	3_74	0	0.0148023502525595	5.01612969814631	2.33672931589303e-07	0.212004513868293	1
ENSG00000144840.8	RABL3	3	120740509	3_74	0	0.0217713166662771	8.64026650732884	5.91998773302883e-07	1.12296292251909	1
ENSG00000153767.9	GTF2E1	3	120742872	3_74	0	0.0516050950157305	16.8028916938475	2.72888719701413e-06	-1.77878334250347	1
ENSG00000145087.12	STXBP5L	3	120907582	3_75	0	0	36.8346820917495	0	-1.34680292327454	1
ENSG00000145103.12	ILDR1	3	122081640	3_75	0	0	19.4448873641788	0	1.01984823343563	1
ENSG00000051341.13	POLQ	3	121546329	3_75	0	0	44.708631292903	0	-0.669999027521293	1
ENSG00000180353.10	HCLS1	3	121659058	3_75	0	0	95.2490876856298	0	2.2667483469918	1
ENSG00000173230.15	GOLGB1	3	121749947	3_75	0	0	139.338647957024	0	2.23753920990725	1
ENSG00000173226.16	IQCB1	3	121808260	3_75	0	0	85.1616258712274	0	-2.59315645855632	2
ENSG00000145088.8	EAF2	3	121835057	3_75	0	0	35.784427349225	0	-1.76523312855814	1
ENSG00000163406.10	SLC15A2	3	121894358	3_75	0	0	2715.64577276168	0	2.48543703817903	1
ENSG00000121552.3	CSTA	3	122324689	3_76	0	0.0178585645126571	7.7273024377101	4.34293601631005e-07	-1.81927398531229	2
ENSG00000160124.9	CCDC58	3	122382091	3_76	0	0.0225190374953189	11.7326089141268	8.31483034218717e-07	-2.35397291505866	1
ENSG00000114030.12	KPNA1	3	122515768	3_76	0	0.0173165156777731	9.10069132064836	4.95956821731846e-07	-2.07918943441895	1
ENSG00000138496.16	PARP9	3	122564248	3_76	0	0.323336823036872	26.7451899270457	2.72150932561941e-05	4.17000620339268	2
ENSG00000173200.12	PARP15	3	122577987	3_76	0	0.016726054883507	6.89779948514843	3.63088970599958e-07	-1.56694612430005	1
ENSG00000173193.13	PARP14	3	122679801	3_76	0	0.0157836700522302	4.67139159563226	2.32040206040587e-07	-0.0564564400758368	3
ENSG00000169087.10	HSPBAP1	3	122793842	3_76	0	0.0216640789430959	7.29413584514207	4.97305257434441e-07	-0.650448495307176	1
ENSG00000138463.8	DIRC2	3	122795125	3_76	0	0.0315050223337183	10.6403150366676	1.05497763322574e-06	-1.09131001002246	1
ENSG00000082684.14	SEMA5B	3	123028920	3_76	0	0.0309665624018132	11.2490826706151	1.09627391152514e-06	-1.38613767003811	1
ENSG00000121542.11	SEC22A	3	123202105	3_76	0	0.0306915385693598	11.4071869823517	1.10180869237444e-06	1.70825639778034	1
ENSG00000175455.14	CCDC14	3	123963214	3_77	0	0.0382360586063147	11.8822202840307	1.42981448275502e-06	-1.74195195657381	1
ENSG00000114491.13	UMPS	3	124722390	3_77	0	0.021770303700632	8.1349703261465	5.57351833795448e-07	-1.50405660500465	2
ENSG00000082781.11	ITGB5	3	124901003	3_77	0	0.0252590219222005	10.2637036055318	8.15886233926547e-07	-1.84352798967379	1
ENSG00000173706.12	HEG1	3	125064416	3_77	0	0.0198496494919681	5.51510720082903	3.44521059835865e-07	0.375041864585654	1
ENSG00000221955.10	SLC12A8	3	125212138	3_77	0	0.0324712384524114	9.84486011660626	1.00604492902357e-06	1.10175400193803	1
ENSG00000163848.19	ZNF148	3	125375658	3_78	0	0.163924601782178	25.7879774879201	1.33036372177064e-05	-2.72085852464014	1
ENSG00000114520.10	SNX4	3	125515244	3_78	0	0.03451520539457	10.737250533955	1.16630603407798e-06	1.52138809005261	1
ENSG00000144909.7	OSBPL11	3	125594988	3_78	0	0.0705683395890864	17.5473602763417	3.89700233159276e-06	2.2070207634536	2
ENSG00000189366.9	ALG1L	3	125925152	3_78	0	0.064498019911452	16.6817676162881	3.38608162249276e-06	-2.61070953289347	3
ENSG00000114547.9	ROPN1B	3	125966963	3_78	0	0.198170647888893	27.7026465991955	1.7277048990098e-05	-3.30562757184215	2
ENSG00000114544.16	SLC41A3	3	126083762	3_78	0	0.0195760217620604	5.39241307740752	3.32212956417067e-07	0.892807500703378	3
ENSG00000070476.14	ZXDC	3	126469122	3_78	0	0.0216257619377442	6.32872668216625	4.30721679656517e-07	-0.576186852426285	1
ENSG00000180767.9	CHST13	3	126529005	3_79	0	0.0177396060228099	6.23990383129333	3.48362052365559e-07	0.634048889343068	1
ENSG00000197763.14	TXNRD3	3	126651323	3_79	0	0.233269346749309	31.1616740663562	2.28763866169231e-05	-3.31989731990342	3
ENSG00000159685.10	CHCHD6	3	126704594	3_79	0	0.0151038854925497	4.72999514596075	2.24832118761391e-07	-0.268571165757148	1
ENSG00000114554.11	PLXNA1	3	126987682	3_79	0	0.0400450557126374	13.9176809083384	1.75398046087578e-06	-1.91679574870677	3
ENSG00000114631.10	PODXL2	3	127634127	3_79	0	0.0288710860375224	10.8239834238919	9.83465689495331e-07	-1.10793645049194	1
[truncated: 7,977 more rows]
