# Supplementary material for: Adjusting for genetic confounders in transcriptome-wide association studies improves discovery of risk genes of complex traits
Source: Nat Genet. 2024 Jan 26;56(2):336–47. doi: 10.1038/s41588-023-01648-9 (PMC10864181; doi:10.1038/s41588-023-01648-9)
Supplement: Supplementary file 5 — cTWAS results of all analyzed genes across all tissues for IBD, SCZ, and SBP. Results are stored separately for each combination of traits and tissues. Column legends for each set of results are the same as in Supplementary Table 1. [file 41588_2023_1648_MOESM5_ESM.zip › SBP_Artery_Aorta.csv]

id	genename	chrom	pos	region_tag	cs_index	PIP	tau2	PVE	z	num_eqtl
ENSG00000162585.16	FAAP20	1	2207868	1_3	0	0.0115094628929361	5.60695845541793	2.03091323114318e-07	-0.71785252803133	1
ENSG00000116151.13	MORN1	1	2367799	1_3	0	0.0106425912423888	5.00539369412031	1.67646541329937e-07	-0.326226338445211	1
ENSG00000157916.19	RER1	1	2391602	1_3	0	0.0136412274140448	7.35361258084091	3.15691703424762e-07	0.729663434713331	1
ENSG00000157911.9	PEX10	1	2409065	1_3	0	0.065424746869967	22.3013930365045	4.59180055722651e-06	2.23233874804312	2
ENSG00000149527.17	PLCH2	1	2416027	1_3	0	0.0107546491328196	5.12886396207358	1.73590678204096e-07	-0.363009386795163	2
ENSG00000157873.17	TNFRSF14	1	2545919	1_3	0	0.0109513227056816	5.2430004764554	1.80698874486884e-07	-0.492792956526002	2
ENSG00000142606.15	MMEL1	1	2632557	1_3	0	0.0181440861096916	9.85183483900494	5.62550084837218e-07	1.13058387032577	2
ENSG00000215912.12	TTC34	1	2800905	1_3	0	0.0105135615118289	4.838608591084	1.60095574104576e-07	-0.226632077714791	2
ENSG00000130762.14	ARHGEF16	1	3453260	1_3	0	0.0103296102221053	4.90089337576832	1.59319216474961e-07	0.618273432725577	1
ENSG00000162591.15	MEGF6	1	3611380	1_3	0	0.0138310208227538	7.68428341505462	3.34477249449455e-07	1.0890582854822	1
ENSG00000158109.14	TPRG1L	1	3191409	1_3	0	0.0502681329085727	19.6853978135771	3.11419586740378e-06	-1.96434133710556	1
ENSG00000116198.12	CEP104	1	3191409	1_3	0	0.0103174643334949	4.6749520676321	1.51795575251901e-07	-0.0563537384361574	3
ENSG00000130764.9	LRRC47	1	3796513	1_3	0	0.0217601612375156	11.6406262786295	7.97163543900751e-07	-1.31281038668002	1
ENSG00000169598.15	DFFB	1	3857024	1_3	0	0.0123914475629026	6.37485457736321	2.48600100129427e-07	0.667543362248254	1
ENSG00000198912.10	C1orf174	1	3891607	1_3	0	0.0119264022386791	6.03396815025494	2.26475610866642e-07	-0.548675488546313	1
ENSG00000069424.14	KCNAB2	1	5991819	1_5	0	0.0289553358871137	4.7831548628121	4.35865026570257e-07	-0.295281490145068	1
ENSG00000131697.17	NPHP4	1	5991819	1_5	0	0.0289553358871137	4.7831548628121	4.35865026570257e-07	0.295281490145068	1
ENSG00000158286.12	RNF207	1	6198983	1_5	0	0.0357387700249396	6.63136190039606	7.45849675882605e-07	-0.743956417821493	4
ENSG00000116251.9	RPL22	1	6209280	1_5	0	0.0301696184174451	5.12202258344244	4.86317927919066e-07	0.231379032177731	1
ENSG00000116237.15	ICMT	1	6235565	1_5	0	0.0314329483556424	5.509365871506	5.44999002094031e-07	-0.423533274262608	2
ENSG00000097021.19	ACOT7	1	6394534	1_5	0	0.0791867013738123	13.3905986789255	3.33703852289708e-06	1.43272669917144	1
ENSG00000187017.15	ESPN	1	6424615	1_5	0	0.0394723424691857	8.1738250533473	1.01537674360963e-06	-1.19065528498646	2
ENSG00000215788.9	TNFRSF25	1	6509672	1_5	0	0.0985261028723016	21.4281945627983	6.64424838668265e-06	-3.259833856849	1
ENSG00000171680.21	PLEKHG5	1	6502724	1_5	0	0.110345161022325	22.3084225686123	7.74695670388915e-06	-3.108939945867	3
ENSG00000173662.20	TAS1R1	1	6555635	1_5	0	0.0292236153626204	5.63739699734202	5.18467498431851e-07	-0.745936798593808	1
ENSG00000204859.12	ZBTB48	1	6580056	1_5	0	0.0418245021965152	10.9150979087081	1.43670429469949e-06	-2.09942316225421	1
ENSG00000041988.15	THAP3	1	6627688	1_5	0	0.570565404047663	20.2394147319312	3.63422957514698e-05	-2.75659043244522	1
ENSG00000007923.15	DNAJC11	1	6701642	1_5	0	0.0906019708731519	16.5571992715381	4.7209944993324e-06	-3.67467606462821	1
ENSG00000049245.12	VAMP3	1	7564509	1_6	0	0.0282893188582584	4.79351783811001	4.26762069321058e-07	-0.24914303734479	3
ENSG00000116288.12	PARK7	1	7954388	1_6	0	0.0366367393372901	7.78723781465337	8.97861244777231e-07	1.30802812798399	1
ENSG00000162426.14	SLC45A1	1	8319994	1_6	0	0.160713886060767	24.7694105999233	1.25278933796221e-05	3.32429641411832	2
ENSG00000074800.13	ENO1	1	8879783	1_6	0	0.0283985821515922	6.28008253446633	5.61268905423131e-07	1.63545893719753	1
ENSG00000142583.17	SLC2A5	1	9067399	1_6	0	0.0334128220674533	6.33978711887829	6.66648347302041e-07	-0.819626863917376	2
ENSG00000180758.11	GPR157	1	9131513	1_6	0	0.0656390463662321	12.4503924186906	2.57190117275697e-06	-1.5392072425744	1
ENSG00000049239.12	H6PD	1	9221777	1_6	0	0.0314464403531211	5.63086921832689	5.57257479088673e-07	0.563461753985828	5
ENSG00000171608.15	PIK3CD	1	9667109	1_7	0	0.0335065514578197	7.82852478831909	8.25502963483168e-07	0.915764550400856	2
ENSG00000171603.16	CLSTN1	1	9824341	1_7	0	0.0464448817474742	10.6814570669896	1.56126755404198e-06	1.45900586070764	1
ENSG00000162441.11	LZIC	1	9943171	1_7	0	0.0267302534886378	5.99445466349506	5.04268373274199e-07	-1.01813736976702	1
ENSG00000162444.11	RBP7	1	9991107	1_7	0	0.0464369253498869	11.2635942085021	1.64607426950292e-06	-1.72684203850071	1
ENSG00000130939.18	UBE4B	1	10032712	1_7	0	0.0497008299790587	11.1943129245088	1.75093513659432e-06	-1.30364286535535	1
ENSG00000142657.20	PGD	1	10398423	1_7	0	0.049974100593241	10.9206043517581	1.71751537483004e-06	-2.11238682337985	2
ENSG00000175279.21	CENPS	1	10429947	1_7	0	0.0250747846636438	5.25447548543757	4.14644162835849e-07	-0.312891905033786	2
ENSG00000241563.3	CORT	1	10449646	1_7	0	0.0287788089314057	6.17948878721318	5.59672976897134e-07	-0.0995305283728376	1
ENSG00000160049.11	DFFA	1	10424962	1_7	0	0.0305715158639026	6.90424195165222	6.6426588604127e-07	1.51755653507859	1
ENSG00000120948.16	TARDBP	1	10830647	1_8	0	0.0670769412945229	8.37433589196545	1.76779784678079e-06	-0.873109055458374	2
ENSG00000009724.16	MASP2	1	11047382	1_8	0	0.0663994094876492	8.27698382265088	1.72959848865111e-06	1.48583552747586	1
ENSG00000116649.9	SRM	1	11060199	1_8	0	0.0457427172032241	4.72147197512404	6.79686038070479e-07	-0.0845758112333481	2
ENSG00000171824.13	EXOSC10	1	11099766	1_8	0	0.0459767601377444	4.76996505685443	6.90180262984631e-07	-0.115506050612863	2
ENSG00000171819.4	ANGPTL7	1	11189075	1_8	0	0.152017274698085	16.3506598916902	7.82234922691777e-06	-2.3090566010915	1
ENSG00000198793.12	MTOR	1	11262099	1_8	0	0.115745945371351	13.6572237255535	4.97481785048256e-06	2.08868009242441	1
ENSG00000132879.13	FBXO44	1	11656698	1_8	0	0.0471908489277582	5.01770544293256	7.45198422431883e-07	-0.30578372963563	1
ENSG00000116661.9	FBXO2	1	11653506	1_8	0	0.0733681309446115	9.23514861603453	2.13235897252015e-06	-1.07499404931343	2
ENSG00000116663.10	FBXO6	1	11662631	1_8	0	0.0921083091123386	11.431150816465	3.31358211985599e-06	-1.39904905079959	3
ENSG00000116670.14	MAD2L2	1	11691235	1_8	0	0.051494094350363	5.84814998461804	9.47730593739167e-07	-0.586601674609344	1
ENSG00000177674.15	AGTRAP	1	11737129	1_9	0	0.0189091528638365	5.50289010674434	3.27470276444426e-07	-0.695454708606307	2
ENSG00000011021.21	CLCN6	1	11806394	1_9	0	0.0362161220267746	15.3445087315097	1.74889568868138e-06	4.20502307869439	2
ENSG00000120937.8	NPPB	1	11859214	1_9	0	0.116911593686887	31.0811457677665	1.14357216127068e-05	7.94110954534652	1
ENSG00000116685.15	KIAA2013	1	11926172	1_9	0	0.0180680853961507	10.0438842008533	5.71113998407782e-07	-2.03749657607094	2
ENSG00000083444.16	PLOD1	1	11940783	1_9	0	0.0233817402919799	7.06561046192127	5.19918769944483e-07	-0.217442097038194	1
ENSG00000116688.16	MFN2	1	11982698	1_9	0	0.0306372913039648	11.3242696027372	1.09186649616903e-06	0.0982184009916098	2
ENSG00000116691.10	MIIP	1	12022869	1_9	0	0.0184431640826229	6.57791294376758	3.81797011975033e-07	1.57370835168059	1
ENSG00000162493.16	PDPN	1	13583417	1_10	0	0.109953983161597	12.5868623787272	4.355494042712e-06	1.48141267492416	3
ENSG00000117122.13	MFAP2	1	16967449	1_12	0	0.0747035636762952	8.3972737306384	1.97418843773494e-06	1.01375111476123	3
ENSG00000117118.9	SDHB	1	17053774	1_12	0	0.0525094548352827	5.02279645548768	8.30026698723693e-07	0.3393169858932	1
ENSG00000159339.13	PADI4	1	17317968	1_12	0	0.079961187583513	9.0523840319991	2.27798667415887e-06	-1.08683320393749	1
ENSG00000179051.13	RCC2	1	17438641	1_12	0	0.0506057220042442	4.67104578843976	7.43913985784217e-07	-0.0574077769653511	2
ENSG00000074964.16	ARHGEF10L	1	17553049	1_12	0	0.0514128752209323	4.8217367708697	7.80161228336716e-07	0.215558465120326	1
ENSG00000159423.16	ALDH4A1	1	18902527	1_13	0	0.0331370022042503	6.56659079367659	6.84797464719471e-07	-0.711224110938022	1
ENSG00000169991.10	IFFO2	1	18977881	1_13	0	0.0277377004624242	4.88749842158813	4.26644408028168e-07	0.227723418928246	1
ENSG00000127481.14	UBR4	1	19205040	1_13	0	0.0341600347212477	6.85402881719131	7.36840015784813e-07	0.836824839008711	2
ENSG00000127463.13	EMC1	1	19238850	1_13	0	0.0276430817755404	4.85527471435218	4.22385732269463e-07	0.292011217315724	1
ENSG00000053372.4	MRTO4	1	19249541	1_13	0	0.0298014558198663	5.56454938774595	5.21886971482263e-07	0.621765603913432	1
ENSG00000053371.12	AKR7A2	1	19311815	1_13	0	0.0303085174926191	5.72381087001622	5.45957633509979e-07	-0.650816564956356	1
ENSG00000040487.12	PQLC2	1	19312063	1_13	0	0.0485369446182132	10.1849268462753	1.55574825266784e-06	-1.22359871058772	3
ENSG00000077549.17	CAPZB	1	19411696	1_13	0	0.0323696004308168	6.34516774072251	6.46382246749675e-07	0.710841962397	1
ENSG00000173436.13	MINOS1	1	19596564	1_13	0	0.0523924151167581	10.9126531533995	1.79931725183037e-06	1.27841539430412	2
ENSG00000158747.13	NBL1	1	19639639	1_13	0	0.0275829027228431	4.83472302299047	4.19682190735714e-07	-0.173611006464633	3
ENSG00000169914.5	OTUD3	1	19882332	1_13	0	0.0461860026310775	9.71285949546456	1.41177814980397e-06	-1.21602300148431	2
ENSG00000188257.10	PLA2G2A	1	19979786	1_13	0	0.028118015358651	5.01593186769254	4.43859241091303e-07	-0.288732791909537	2
ENSG00000127472.10	PLA2G5	1	20029451	1_13	0	0.0282109589631652	5.04705738256573	4.48089807537598e-07	-0.280855295145599	1
ENSG00000117215.14	PLA2G2D	1	20119239	1_13	0	0.0270848371965937	4.66291184435488	3.97459066341951e-07	0.0562990740627096	1
ENSG00000162545.5	CAMK2N1	1	20487951	1_14	0	0.0726455685198526	9.31597701613032	2.12983769411138e-06	-1.3482475532813	1
ENSG00000090432.6	MUL1	1	20508287	1_14	0	0.0593749094136111	7.38271245445422	1.3795196384938e-06	0.642768996231902	1
ENSG00000183114.7	FAM43B	1	20552199	1_14	0	0.0563942651953869	6.89084525054235	1.2229717154763e-06	0.969558745246454	1
ENSG00000158825.5	CDA	1	20588925	1_14	0	0.318617879264272	24.1952090491029	2.42609886754561e-05	2.96385142421314	2
ENSG00000158828.7	PINK1	1	20635815	1_14	0	0.0691294886389886	8.83942153936003	1.92307473983151e-06	1.15058450409982	1
ENSG00000117245.12	KIF17	1	20717668	1_14	0	0.065987254300857	8.39332321669043	1.74302244355394e-06	1.76154584431098	1
ENSG00000189410.11	SH2D5	1	20732634	1_14	0	0.0446879322774043	4.67581222377969	6.57591658950402e-07	-0.00667699337675733	2
ENSG00000075151.20	EIF4G3	1	21181395	1_14	0	0.159619150416075	17.0089817499937	8.54421727618384e-06	-3.00420459454014	1
ENSG00000142794.18	NBPF3	1	21439197	1_15	0	0.031130219271137	4.6636305405525	4.56893827699952e-07	0.00152137805748337	1
ENSG00000076864.19	RAP1GAP	1	21670352	1_15	0	0.0370645054645475	6.27503357646014	7.31953071511062e-07	-0.648927143491374	1
ENSG00000090686.15	USP48	1	21706077	1_15	0	0.0364467208348424	6.1144662584464	7.01335765326823e-07	0.857678532965877	2
ENSG00000187942.11	LDLRAD2	1	21818263	1_15	0	0.0311534344284791	4.673831955357	4.58234726709796e-07	0.246977280378074	1
ENSG00000142789.19	CELA3A	1	22001714	1_15	0	0.0368737721286371	6.2420951075984	7.24364107463207e-07	0.766402047826208	1
ENSG00000070831.15	CDC42	1	22032080	1_15	0	0.0334102988085679	5.44246016097573	5.72248406729501e-07	-0.444431145369664	1
ENSG00000184677.16	ZBTB40	1	22460165	1_15	0	0.0311596335020116	4.70094567193402	4.60984737407969e-07	0.204864413289015	1
ENSG00000173372.16	C1QA	1	22636557	1_15	0	0.0331450202348617	5.72093647370936	5.96752692911671e-07	-0.905701342491544	1
ENSG00000133216.16	EPHB2	1	22811268	1_16	0	0.0955458164817423	14.5460730704583	4.37387547637488e-06	-1.61114249056452	1
ENSG00000004487.15	KDM1A	1	23018558	1_16	0	0.0743722918941306	12.1252963670587	2.83800071978238e-06	1.65694329973776	1
ENSG00000169641.13	LUZP1	1	23178302	1_16	0	0.0532787215808336	8.93218425285551	1.49768486916481e-06	1.19528980089959	1
ENSG00000204219.9	TCEA3	1	23424647	1_16	0	0.0676023352278891	11.2085006582797	2.38461457260346e-06	-1.65353568092113	1
ENSG00000088280.18	ASAP3	1	23483896	1_16	0	0.0457067478973461	7.47339088420005	1.07499635907795e-06	-0.839160878713114	1
ENSG00000117318.8	ID3	1	23559582	1_16	0	0.034034534496717	4.67887634434288	5.01153025130796e-07	0.148841535467594	1
ENSG00000142676.12	RPL11	1	23691734	1_17	0	0	125.649929296065	0	0.782701005098859	1
ENSG00000057757.9	PITHD1	1	23729228	1_17	0	0	2204.72164372868	0	-2.6699054266158	1
ENSG00000117308.14	GALE	1	23800401	1_17	0	0	128.236318571505	0	0.484455053611004	2
ENSG00000179163.11	FUCA1	1	23868759	1_17	0	0	474.551398019021	0	-0.159662639112034	1
ENSG00000185436.11	IFNLR1	1	24187278	1_17	0	0	39.0614713226339	0	1.18051166148038	1
ENSG00000158055.15	GRHL3	1	24234022	1_17	0	0	10.3545078043168	0	1.12537466848674	1
ENSG00000001460.17	STPG1	1	24401188	1_17	0	0	6.49647131356659	0	0.285143417388727	3
ENSG00000001461.16	NIPAL3	1	24420695	1_17	0	0	10.1985317078651	0	-0.393710574239969	1
ENSG00000117602.11	RCAN3	1	24502439	1_17	0	0	8.48621280603917	0	0.802567099418273	1
ENSG00000169504.14	CLIC4	1	24745177	1_17	0	0	61.112885150047	0	-3.54892668179247	2
ENSG00000142784.15	WDTC1	1	27234636	1_19	0	0.0187226891574616	6.25224004583252	3.68394251263417e-07	-0.596101632544026	1
ENSG00000186501.14	TMEM222	1	27334546	1_19	0	0.279346140004765	32.5603086744669	2.86246484562775e-05	3.53459598855153	2
ENSG00000142765.17	SYTL1	1	27342119	1_19	0	0.259128440956874	31.7680007133031	2.59068099761296e-05	-3.0833244375972	1
ENSG00000142733.14	MAP3K6	1	27357905	1_19	0	0.0284703689801309	10.1975312675401	9.13686304100935e-07	-1.27760464514687	3
ENSG00000142748.12	FCN3	1	27375143	1_19	0	0.111876997340782	23.2880576483504	8.19941830345637e-06	2.58994831224582	1
ENSG00000181773.6	GPR3	1	27392588	1_19	0	0.0824332143076144	20.3211210366052	5.27179933338824e-06	-2.78446101111945	1
ENSG00000126705.13	AHDC1	1	27604387	1_19	0	0.0231910869080156	8.26492143936433	6.03210380949475e-07	-0.887965856707581	1
ENSG00000000938.12	FGR	1	27634281	1_19	0	0.174001451206889	27.6684175234041	1.51511697781001e-05	3.14640607597589	1
ENSG00000126709.14	IFI6	1	27671883	1_19	0	0.0185780803681752	6.17938836579815	3.61289468223735e-07	0.627446449251082	1
ENSG00000117748.9	RPA2	1	27914572	1_19	0	0.0162283662750293	4.90963190780031	2.50745245930356e-07	-0.215133292796796	1
ENSG00000130768.14	SMPDL3B	1	27935898	1_19	0	0.0159138806269686	4.72596741849704	2.36687756393011e-07	0.137785475960337	1
ENSG00000158156.7	XKR8	1	27954902	1_19	0	0.0491954021273698	15.377261524132	2.38074285232414e-06	-1.71564748997649	2
ENSG00000169403.11	PTAFR	1	28193492	1_19	0	0.0158226928094508	4.67204090188931	2.32646223127904e-07	-0.0273063705806345	1
ENSG00000130770.17	ATPIF1	1	28236029	1_19	0	0.0173953162516636	5.56153646910372	3.04464100295259e-07	-0.623741769895671	2
ENSG00000130766.4	SESN2	1	28259281	1_19	0	0.0187971290005693	6.28952704272161	3.72064714132968e-07	-0.470957129638978	1
ENSG00000204138.12	PHACTR4	1	28366038	1_19	0	0.0420078155181461	13.8766179369006	1.83452106443701e-06	-2.00069997043991	2
ENSG00000180198.15	RCC1	1	28318402	1_19	0	0.0193422339824799	6.55813776765343	3.99205156162601e-07	-0.67809844518885	2
ENSG00000180098.9	TRNAU1AP	1	28553045	1_19	0	0.0216884886496911	7.63463092005678	5.21106283647829e-07	-0.809188926081632	1
ENSG00000198492.15	YTHDF2	1	28736301	1_19	0	0.0240151251973759	8.59359566952977	6.49484431035911e-07	0.90968457859982	1
ENSG00000253304.1	TMEM200B	1	29123661	1_19	0	0.0400760595579602	13.4298847135275	1.69381615852473e-06	-1.88136458241864	1
ENSG00000116353.15	MECR	1	29241469	1_19	0	0.145486291346014	25.8761943920943	1.18476291604648e-05	2.86650119192608	1
ENSG00000060656.19	PTPRU	1	29312476	1_19	0	0.0162272105966877	4.90895745310308	2.50692946120846e-07	-0.279950241474981	1
ENSG00000162511.7	LAPTM5	1	30757821	1_21	0	0	6.54455887825819	0	-0.64576471436201	1
ENSG00000162512.15	SDC3	1	30819761	1_21	0	0	12.6592666282605	0	1.35895210197986	1
ENSG00000134644.15	PUM1	1	31067081	1_21	0	0	15.6118224730921	0	-1.54536863680979	2
ENSG00000121766.15	ZCCHC17	1	31292838	1_21	0	0	22.8374150274501	0	1.40942382662596	1
ENSG00000121769.7	FABP3	1	31372307	1_21	0	0	15.2307302016835	0	0.560496583567184	2
ENSG00000168528.11	SERINC2	1	31410942	1_21	0	0	6.51115336534642	0	-0.544622182683966	1
ENSG00000142910.15	TINAGL1	1	31576075	1_21	0	0	12.4048548398725	0	0.6069453521985	2
ENSG00000162517.12	PEF1	1	31660342	1_21	0	0	61.2003509999713	0	-1.98967431918792	1
ENSG00000084636.17	COL16A1	1	31703950	1_21	0	0	15.6811502201817	0	-0.339617732242068	1
ENSG00000116478.11	HDAC1	1	31966493	1_21	0	0	228.285241951589	0	-0.275725413181568	2
ENSG00000184007.18	PTP4A2	1	31989486	1_21	0	0	31.3974797995026	0	2.47986357516038	1
ENSG00000025800.13	KPNA6	1	32108863	1_21	0	0	18.9520383578649	0	1.81300279948414	1
ENSG00000084652.15	TXLNA	1	32179560	1_21	0	0	17.9915028808645	0	-1.7510092527251	1
ENSG00000160051.11	IQCC	1	32205464	1_21	0	0	17.3497885978933	0	1.70833955272214	1
ENSG00000084623.11	EIF3I	1	32222176	1_21	0	0	18.2393749095074	0	1.76721526665912	1
ENSG00000160055.19	TMEM234	1	32222176	1_21	0	0	18.2393749095074	0	1.76721526665912	1
ENSG00000183615.5	FAM167B	1	32246849	1_21	0	0	11.6676701807634	0	1.2694105600216	1
ENSG00000162526.6	TSSK3	1	32366691	1_21	0	0	5.68226661660146	0	0.484375470556481	1
ENSG00000225828.1	FAM229A	1	32366691	1_21	0	0	5.68226661660146	0	0.484375470556481	1
ENSG00000176261.15	ZBTB8OS	1	32650758	1_21	0	0	4.69743506157692	0	0.0899176254834336	2
ENSG00000162521.18	RBBP4	1	32651632	1_21	0	0	5.2860779995221	0	-0.378796644278696	1
ENSG00000162520.14	SYNC	1	32705224	1_21	0	0	4.97140929191591	0	0.266656511584105	1
ENSG00000134684.10	YARS	1	32817982	1_21	0	0	5.34727996699447	0	0.396944315326744	1
ENSG00000160097.16	FNDC5	1	32872031	1_21	0	0	6.31828452843991	0	0.617186092595721	1
ENSG00000116514.16	RNF19B	1	32966260	1_21	0	0	9.06599493272626	0	-1.00645749113169	1
ENSG00000004455.16	AK2	1	33071920	1_21	0	0	10.4003365719458	0	-1.14886319335961	1
ENSG00000142920.16	AZIN2	1	33080995	1_21	0	0	4.90774006633526	0	0.237613711791776	2
ENSG00000160094.14	ZNF362	1	33299671	1_21	0	0	6.06960473785117	0	-0.568960871296435	1
ENSG00000184389.9	A3GALT2	1	33324895	1_21	0	0	8.92710342176878	0	0.990458665336912	1
ENSG00000121903.14	ZSCAN20	1	33470746	1_21	0	0	8.99327066351539	0	0.998112413178804	2
ENSG00000121904.17	CSMD2	1	34166108	1_21	0	0	6.13608968928834	0	0.582245287973354	1
ENSG00000188910.7	GJB3	1	34781052	1_22	0	0.024344435363585	5.91154633550219	4.52907776655749e-07	0.424289209945165	2
ENSG00000187513.8	GJA4	1	34810386	1_22	0	0.0273811510496075	7.01921001795424	6.04851708398709e-07	-1.05560318114224	1
ENSG00000163866.8	SMIM12	1	34857485	1_22	0	0.0213185552939904	4.66243773453692	3.12809395471065e-07	-0.15331934256427	1
ENSG00000243749.1	TMEM35B	1	34984579	1_22	0	0.042444603146636	11.1644081888164	1.491307347638e-06	1.28533698806271	2
ENSG00000197056.9	ZMYM1	1	35080556	1_22	0	0.021566923228417	4.7713842665345	3.23848254214349e-07	-0.469661284973559	1
ENSG00000020129.15	NCDN	1	35557823	1_22	0	0.0259432609814336	6.51074913060894	5.31574941243949e-07	-0.679414221100686	1
ENSG00000116819.6	TFAP2E	1	35573174	1_22	0	0.0360155236366284	9.60803375062457	1.08901340863417e-06	1.68100384760629	1
ENSG00000126067.11	PSMB2	1	35641909	1_22	0	0.103103997675583	19.6805225012895	6.3858851382743e-06	-2.62550755010042	1
ENSG00000142686.7	C1orf216	1	35719866	1_22	0	0.128773913043867	21.8591743887694	8.85871278394643e-06	2.80200521171023	1
ENSG00000134698.10	AGO4	1	35789171	1_22	0	0.0285020429905706	7.39759543899366	6.63552884398139e-07	1.20658573550252	3
ENSG00000116863.10	ADPRHL2	1	36088841	1_22	0	0.0999163603508119	19.3747141941746	6.09229443254574e-06	2.54565431201778	1
ENSG00000054116.11	TRAPPC3	1	36136601	1_22	0	0.0221125013743072	5.00641194569951	3.48396215404459e-07	-0.0345174250846157	2
ENSG00000054118.13	THRAP3	1	36225269	1_22	0	0.0251643716035747	6.22355533356048	4.92871400860808e-07	0.446332379105678	1
ENSG00000214193.10	SH3D21	1	36286551	1_22	0	0.086874974331254	18.018152602326	4.92622136880634e-06	1.96289225723975	1
ENSG00000142694.6	EVA1B	1	36323755	1_22	0	0.0843313065701731	17.7308700807448	4.70573915839045e-06	1.90010934865023	2
ENSG00000196182.10	STK40	1	36386242	1_22	0	0.0215946866757514	4.78348637758908	3.25087613505294e-07	0.3468158442216	2
ENSG00000181817.5	LSM10	1	36397328	1_22	0	0.0213236324984047	4.66467714341643	3.13034174644285e-07	0.0663290201270939	2
ENSG00000116885.18	OSCP1	1	36446312	1_22	0	0.0282869072344489	7.32613987288711	6.52183258026508e-07	-0.775916277737382	1
ENSG00000116898.11	MRPS15	1	36455770	1_22	0	0.0481235699529237	12.3573130969888	1.87150443819156e-06	1.41460408902578	1
ENSG00000163873.9	GRIK3	1	37035122	1_22	0	0.0417572928238451	11.0095233073204	1.4468044103134e-06	1.26373291206544	1
ENSG00000163875.15	MEAF6	1	37432823	1_23	0	0.0440093153384928	4.8080639700483	6.6592270569529e-07	-0.351019792389562	2
ENSG00000163877.10	SNIP1	1	37553609	1_23	0	0.0451053126133202	4.97862006161072	7.06717190851725e-07	-0.348991568518687	2
ENSG00000163879.10	DNALI1	1	37556851	1_23	0	0.119991192271728	15.6238883769429	5.89993829902935e-06	2.3335950437943	2
ENSG00000134697.12	GNL2	1	37595971	1_23	0	0.0477271741935927	6.25053968085664	9.38841355741259e-07	1.01399877247948	1
ENSG00000116922.14	C1orf109	1	37691982	1_23	0	0.282118359598719	21.455152774202	1.90489891727493e-05	-2.38655247752193	2
ENSG00000134690.10	CDCA8	1	37691932	1_23	0	0.0553097781573427	6.82969118204942	1.18880865122804e-06	1.12857482031515	1
ENSG00000197982.13	C1orf122	1	37806988	1_23	0	0.045896286025367	10.1358999752657	1.4640261472375e-06	-2.62332885727827	1
ENSG00000204084.12	INPP5B	1	37898603	1_23	0	0.0774473895680871	19.179550502882	4.67470470721849e-06	3.6077931836183	4
ENSG00000183431.11	SF3A3	1	37968634	1_23	1	0.229262855090846	23.5621223802207	1.70003192686459e-05	4.59392445624899	3
ENSG00000183386.9	FHL3	1	37996149	1_23	1	0.498839239748779	25.3128660477376	3.97384481552273e-05	4.8345004077738	1
ENSG00000183520.11	UTP11	1	37990219	1_23	1	0.33125877944539	24.3028247148541	2.53357126963558e-05	-4.75220997109307	3
ENSG00000116981.3	NT5C1A	1	39672606	1_24	0	0.135140257362213	14.7607171200487	6.27770888943713e-06	-1.68910202860487	1
ENSG00000158315.10	RHBDL2	1	38941917	1_24	0	0.0542079099023598	5.91589376457755	1.00923430132163e-06	0.686879927065848	1
ENSG00000168653.10	NDUFS5	1	39026408	1_24	0	0.0696575428741806	8.31481824418579	1.82276165944533e-06	1.10160292088865	2
ENSG00000183682.7	BMP8A	1	39524254	1_24	0	0.161819676705163	16.5537449596026	8.43017446711171e-06	-2.01964275873028	2
ENSG00000163909.7	HEYL	1	39640410	1_24	0	0.0483179876088551	4.82042939323643	7.32999262611198e-07	-0.437743274217039	2
ENSG00000084072.16	PPIE	1	39738752	1_25	0	0.0310014199374129	5.85331931250025	5.71074510579219e-07	-0.654544526785165	1
ENSG00000198754.5	OXCT2	1	39756134	1_25	0	0.0285437644380904	5.12175455593776	4.6008596447064e-07	0.360914605325196	1
ENSG00000116985.11	BMP8B	1	39787880	1_25	0	0.0371334779801522	7.48593290443137	8.74823683313504e-07	-1.04708574065984	2
ENSG00000043514.15	TRIT1	1	39880989	1_25	0	0.0819753255873575	14.661724641991	3.78248472465931e-06	-1.82897936892723	3
ENSG00000116990.10	MYCL	1	39893813	1_25	0	0.0391011753755387	7.95050720134027	9.78348585396531e-07	-1.05056470088355	1
ENSG00000168389.17	MFSD2A	1	39953350	1_25	0	0.0271878234370501	4.66535263603887	3.99179188114708e-07	-0.0284939574815051	1
ENSG00000131238.16	PPT1	1	40096750	1_25	0	0.0457486883510163	9.5679233743701	1.37754346009952e-06	1.18966378459325	2
ENSG00000049089.13	COL9A2	1	40296176	1_25	0	0.0449083745326152	9.42612122980039	1.33219969717993e-06	1.26729070996572	3
ENSG00000187815.9	ZFP69	1	40476033	1_25	0	0.0460284712253242	9.55272018935802	1.38376576332458e-06	1.13035759250742	2
ENSG00000164002.11	EXO5	1	40506722	1_25	0	0.0277578443220158	4.85453183877374	4.24074406732726e-07	-0.215845375613761	2
ENSG00000117010.15	ZNF684	1	40531781	1_25	0	0.0283618071795114	5.06648142364774	4.52219544729802e-07	0.361422383041763	1
ENSG00000117016.9	RIMS3	1	40664752	1_25	0	0.0293166483422223	5.34325294020445	4.92979686963875e-07	0.495649403217918	3
ENSG00000171793.13	CTPS1	1	40979451	1_25	0	0.0275158873924869	5.26583376417004	4.55994539431316e-07	0.943755550808563	1
ENSG00000171790.15	SLFNL1	1	41022834	1_25	0	0.0433470994249296	12.7616331079284	1.74090579238608e-06	2.72824055452397	2
ENSG00000010803.16	SCMH1	1	41078607	1_25	0	0.67231908217683	22.6428574728001	4.79088387682727e-05	-4.33976322049089	2
ENSG00000204060.6	FOXO6	1	41363187	1_25	0	0.0357645421430619	6.75772142568678	7.60609819923737e-07	-0.109524106510846	1
ENSG00000127129.9	EDN2	1	41484842	1_25	0	0.0741176605727051	14.2984732433915	3.33518818507901e-06	1.80431083205508	1
ENSG00000198815.8	FOXJ3	1	42334969	1_26	0	0.0159241909708039	5.1931935926388	2.60256067642061e-07	0.0292674137632891	1
ENSG00000066185.12	ZMYND12	1	42452404	1_26	0	0.0447323092172904	15.482086333493	2.17951457164534e-06	-1.80766747532759	2
ENSG00000127125.8	PPCS	1	42455540	1_26	0	0.0207441340580979	11.2066777632099	7.3161258667375e-07	2.12864746611921	2
ENSG00000186409.14	CCDC30	1	42450302	1_26	0	0.0388320852674821	17.2130447147499	2.10357200877456e-06	2.38686862708029	3
ENSG00000171960.10	PPIH	1	42659030	1_26	0	0.030849367593036	12.5308720701273	1.21656841063422e-06	1.39468767378705	1
ENSG00000065978.18	YBX1	1	42615459	1_26	0	0.021949722339291	9.49102528237838	6.55618401856142e-07	1.44768367063227	1
ENSG00000164007.10	CLDN19	1	42740306	1_26	0	0.018272506660801	6.76089515004198	3.88786613739305e-07	1.02136147005733	1
ENSG00000117385.15	P3H1	1	42767127	1_26	0	0.0263121540025663	12.8556575053902	1.06453432556655e-06	1.80512941077316	1
ENSG00000164008.14	C1orf50	1	42767127	1_26	0	0.0263121540025663	12.8556575053902	1.06453432556655e-06	1.80512941077316	1
ENSG00000274386.5	TMEM269	1	42785273	1_26	0	0.016866015508608	5.79497870142681	3.07590779818091e-07	-0.0837169882902026	1
ENSG00000177868.11	SVBP	1	42808082	1_26	0	0.0452649677858503	17.8363478503848	2.54083885919576e-06	-2.02725195595297	3
ENSG00000164010.13	ERMAP	1	42816784	1_26	0	0.0151097948267177	4.85618075879892	2.3092044445359e-07	-0.136750728461951	2
ENSG00000164011.17	ZNF691	1	42845892	1_26	0	0.0147763011462925	4.76740471001866	2.2169542376017e-07	-0.0803555963061489	2
ENSG00000117394.20	SLC2A1	1	42959206	1_26	0	0.0164073795681228	5.86774292055307	3.02983708484172e-07	0.678985278899491	2
ENSG00000243710.7	CFAP57	1	43174481	1_26	0	0.022378867972905	8.02318516897447	5.65059138889358e-07	0.664157683262111	2
ENSG00000179178.10	TMEM125	1	43268870	1_26	0	0.0311798778149888	11.456375647978	1.12416647125313e-06	1.22063864507176	2
ENSG00000117395.12	EBNA1BP2	1	43223072	1_26	0	0.0286604946532565	11.4282101071997	1.03079160191119e-06	1.52782775993823	1
ENSG00000171872.4	KLF17	1	44059838	1_27	0	0.0535131835471763	7.82842737284529	1.31839117961948e-06	0.99329603368067	1
ENSG00000066056.13	TIE1	1	43300755	1_27	1	0.164673753998804	34.3820565632905	1.78182566528707e-05	5.61104866542093	1
ENSG00000117400.16	MPL	1	43337551	1_27	1	0.128358209007562	32.4212923648824	1.30967321313559e-05	5.55164333210164	1
ENSG00000117399.13	CDC20	1	43359194	1_27	0	0.0394709159792422	6.07454354878061	7.54570510603068e-07	1.2908311963254	2
ENSG00000066322.14	ELOVL1	1	43367735	1_27	0	0.0472185447032192	8.03446077122592	1.19392846381916e-06	1.46064636841186	1
ENSG00000159479.16	MED8	1	43384802	1_27	1	0.107018517999262	31.9320521941042	1.07546117515062e-05	-5.48218582222834	2
ENSG00000198198.15	SZT2	1	43389955	1_27	0	0.11629195241521	22.4928305017186	8.23195042199073e-06	-3.36834338920473	2
ENSG00000142949.16	PTPRF	1	43546066	1_27	0	0.0423493391314281	13.4909247612973	1.79803164684869e-06	2.79868568617865	1
ENSG00000126091.19	ST3GAL3	1	43705540	1_27	0	0.0396323855714065	8.03729382579853	1.00246457276614e-06	-1.52339902343081	1
ENSG00000117408.10	IPO13	1	43947230	1_27	0	0.0780894594759302	12.619273125746	3.1012425252511e-06	-1.90076350222772	1
ENSG00000132768.13	DPH2	1	43974474	1_27	0	0.108646894977144	14.5955764035197	4.99054002984726e-06	-1.82084407382321	1
ENSG00000117410.13	ATP6V0B	1	43975097	1_27	0	0.0426054146718947	5.97587769173333	8.01263704264379e-07	0.948470168374644	1
ENSG00000117411.16	B4GALT2	1	43972724	1_27	0	0.070178240300915	9.38875635185916	2.07357389486053e-06	0.686402062225532	2
ENSG00000159214.12	CCDC24	1	43979118	1_27	0	0.0401476349459982	5.10594372092124	6.45126621733661e-07	0.748189649686216	2
ENSG00000196517.11	SLC6A9	1	44031093	1_27	0	0.102436512140782	13.7346675168757	4.42773792255028e-06	1.6308290176664	2
ENSG00000178028.13	DMAP1	1	44227753	1_27	0	0.0406304477187033	4.95233527124131	6.33243324470063e-07	0.226747952248936	1
ENSG00000117419.14	ERI3	1	44354576	1_27	0	0.0552809077129364	7.44914301606074	1.29595658154207e-06	-0.660076084107262	2
ENSG00000198520.10	C1orf228	1	44672527	1_28	0	0.0415356713960273	6.68579530519612	8.73943354978153e-07	0.517530827225015	2
ENSG00000142945.12	KIF2C	1	44739926	1_28	0	0.0330034313369072	5.09016201568911	5.28688270103693e-07	-0.896555815769182	1
ENSG00000142937.11	RPS8	1	44775441	1_28	0	0.0486979184947684	7.73957635294562	1.18614166436861e-06	0.112040140281698	2
ENSG00000188396.3	TCTEX1D4	1	44806156	1_28	0	0.0329419107357855	4.78183711306674	4.95738374124986e-07	0.389225515037866	1
ENSG00000126107.14	HECTD3	1	45011467	1_28	0	0.0421803610342628	7.32406237095498	9.72235109689697e-07	-1.02085647888862	1
ENSG00000126088.13	UROD	1	45012003	1_28	0	0.0364481036372445	7.05855236020433	8.09654159990572e-07	-1.71756383590463	1
ENSG00000162415.6	ZSWIM5	1	45281846	1_28	0	0.0359027000106618	5.36359674753441	6.06027319891769e-07	0.0495514652278466	2
ENSG00000132781.17	MUTYH	1	45336998	1_28	0	0.104636191247717	18.1626186742782	5.98093884313378e-06	-2.89984333200639	2
ENSG00000070759.16	TESK2	1	45491131	1_28	0	0.032929198108169	5.15592209983173	5.34313904012682e-07	0.69105880784109	1
ENSG00000280670.2	CCDC163	1	45499668	1_28	0	0.0402357359418201	10.5541419021687	1.33642272534149e-06	2.38300903578523	1
ENSG00000132763.14	MMACHC	1	45499668	1_28	0	0.0503439254237367	8.22552326725385	1.30322554535219e-06	1.04968422272202	2
ENSG00000117450.13	PRDX1	1	45522595	1_28	0	0.0486385393785875	7.77264505153736	1.18975717824161e-06	-0.787279831164421	2
ENSG00000159588.14	CCDC17	1	45624129	1_28	0	0.0579161844324647	13.6589545651972	2.48958166302428e-06	-3.57094962967732	2
ENSG00000159592.10	GPBP1L1	1	45688394	1_28	0	0.0549571542220312	10.4367347309467	1.80508582168302e-06	1.47719735759888	1
ENSG00000159596.6	TMEM69	1	45687531	1_28	0	0.240485323275342	19.1650080841825	1.45046267386065e-05	-4.18042017315392	1
ENSG00000197429.10	IPP	1	45750903	1_28	0	0.210193447013498	18.6275605442652	1.23220829958135e-05	-4.13436275360386	1
ENSG00000086015.20	MAST2	1	45801260	1_28	0	0.0695499359208616	14.385253463124	3.1486415798562e-06	-3.59690066235913	1
ENSG00000117461.14	PIK3R3	1	46132597	1_28	0	0.0502236003887836	12.7701690559313	2.01842893421421e-06	-3.40516313103898	2
ENSG00000117472.9	TSPAN1	1	46175752	1_28	0	0.0376795052394869	6.70805448013745	7.95446080713705e-07	1.49780430772747	2
ENSG00000171357.5	LURAP1	1	46207228	1_28	0	0.035346744444589	6.10455766150491	6.79066949931305e-07	0.902239503944018	1
ENSG00000085999.11	RAD54L	1	46225169	1_28	0	0.0393850964418557	6.05313965817682	7.50276909852639e-07	0.0899924989181966	1
ENSG00000132128.16	LRRC41	1	46302487	1_28	0	0.0371942101434067	6.07242833291129	7.10798842800026e-07	0.929859844410137	1
ENSG00000173660.11	UQCRH	1	46309111	1_28	0	0.0384935925595992	6.21558542065798	7.52973094602092e-07	-0.669429742290522	1
ENSG00000117480.15	FAAH	1	46392904	1_28	0	0.110831780438048	17.1850102044669	5.99408749475094e-06	-2.55466664008372	2
ENSG00000079277.19	MKNK1	1	46616841	1_29	0	0.0593888489094236	8.90423238761029	1.66421858394287e-06	1.34998020159675	1
ENSG00000186118.8	TEX38	1	46668649	1_29	0	0.0440607809675988	6.06087035534214	8.40419573631623e-07	-0.988829520316366	1
ENSG00000123472.12	ATPAF1	1	46673431	1_29	0	0.0449499091549951	6.2506009723447	8.84218439015774e-07	1.02685085516108	1
ENSG00000159658.10	EFCAB14	1	46716811	1_29	0	0.153650725903274	18.1527747594523	8.77781874956248e-06	2.28439881934235	2
ENSG00000142973.13	CYP4B1	1	46815212	1_29	0	0.0654200264705426	9.82980083561348	2.02378516357306e-06	-1.15934599208557	1
ENSG00000187048.12	CYP4A11	1	46940278	1_29	0	0.071491098765634	10.6813156666419	2.40317665008406e-06	-1.42177890172708	2
ENSG00000186377.7	CYP4X1	1	47023329	1_29	0	0.0381031841691191	4.68330333637016	5.61594093372742e-07	0.168838133891008	1
ENSG00000162365.11	CYP4A22	1	47137271	1_29	0	0.0414546198345768	5.48230406065291	7.1522885833671e-07	-0.286778366614991	1
ENSG00000162366.7	PDZK1IP1	1	47191326	1_29	0	0.0381379066821707	4.69192772992139	5.63140989328949e-07	0.295842736396986	1
ENSG00000162367.11	TAL1	1	47227548	1_29	0	0.0970970784866582	13.6383857382986	4.16752396653669e-06	-1.91931762623779	1
ENSG00000162368.13	CMPK1	1	47333764	1_29	0	0.0520268404433869	7.64147263647583	1.25116183465963e-06	-1.256443249619	1
ENSG00000186790.5	FOXE3	1	47414121	1_29	0	0.139845694327959	17.2165991321374	7.577142253441e-06	-2.35434949961499	1
ENSG00000269113.3	TRABD2B	1	47752418	1_30	0	0.0309659786421604	6.04652425976342	5.89249989259423e-07	0.426072981946441	2
ENSG00000117834.12	SLC5A9	1	48219762	1_30	0	0.24219932138448	24.908018683932	1.89854580029843e-05	-3.32353469080073	3
ENSG00000132122.11	SPATA6	1	48472019	1_30	0	0.18020241355377	21.8464189965566	1.23893874843005e-05	3.10466914362399	2
ENSG00000162373.12	BEND5	1	48730662	1_31	0	0.0411149486544967	7.02804707703264	9.09375789804637e-07	-0.696335682927303	1
ENSG00000185104.19	FAF1	1	50955656	1_32	0	0.128802641216376	16.9066835831541	6.85318044688593e-06	2.07483605341817	1
ENSG00000123091.4	RNF11	1	51235789	1_32	0	0.057038361041011	9.02185151102442	1.61946544730893e-06	1.32250658923947	2
ENSG00000085831.15	TTC39A	1	51344853	1_33	0	0.0319086099752748	4.8102996463656	4.83046555763522e-07	0.145462122543174	2
ENSG00000085832.16	EPS15	1	51521804	1_33	0	0.0328170625149211	5.07554188294723	5.24192851293075e-07	-0.28324459963488	2
ENSG00000117859.18	OSBPL9	1	51675918	1_33	0	0.0314868755269352	4.68461998353685	4.64208306780144e-07	-0.0603633308338937	1
ENSG00000078618.21	NRDC	1	51826904	1_33	0	0.0856153068069459	14.223823460415	3.83245217851314e-06	1.6221512719727	3
ENSG00000198841.3	KTI12	1	52033817	1_33	0	0.0314493790040533	4.67336561872143	4.62541609445301e-07	-0.00659238866120083	2
ENSG00000157077.14	ZFYVE9	1	52142437	1_33	0	0.0509539192982553	9.24808803286296	1.48299102856191e-06	1.06621646469448	1
ENSG00000154222.14	CC2D1B	1	52319488	1_33	0	0.0408014639580241	7.13682663672748	9.16410099615119e-07	-0.854664100314887	1
ENSG00000134748.12	PRPF38A	1	52423164	1_33	0	0.0555798283807515	10.0763891607609	1.76250804160689e-06	-1.43320387196798	1
ENSG00000134744.13	ZCCHC11	1	52552340	1_33	0	0.0650642339493892	11.5826917849911	2.37170568446764e-06	-1.58249669352037	3
ENSG00000116157.5	GPX7	1	52602242	1_33	0	0.0314803599920396	4.68266517070266	4.63918582601337e-07	-0.0211405189124576	3
ENSG00000182183.14	FAM159A	1	52609649	1_33	0	0.0320623570817233	4.85570710916633	4.89955799827392e-07	0.113006986221623	1
ENSG00000162377.5	COA7	1	52690195	1_33	0	0.0345794985082567	5.57009388630037	6.06164055313775e-07	-0.617021332145496	2
ENSG00000162378.12	ZYG11B	1	52750522	1_33	0	0.0477943087720888	8.63893356392678	1.29940727171295e-06	-1.14149751267665	1
ENSG00000121310.16	ECHDC2	1	52921197	1_33	0	0.0411254078236408	7.2118337329349	9.33393768208229e-07	0.937772490084154	4
ENSG00000116171.17	SCP2	1	52926925	1_33	0	0.0314612973573647	4.67694369545201	4.63071169289034e-07	0.0241089702304514	2
ENSG00000174348.13	PODN	1	53061947	1_33	0	0.087908800977271	14.4795113559652	4.00585510187025e-06	1.67602651090827	2
ENSG00000162383.11	SLC1A7	1	53094174	1_33	0	0.0315249784076122	4.69604324123236	4.65903377395921e-07	0.062240888910626	1
ENSG00000157184.6	CPT2	1	53196294	1_33	0	0.0381177287485569	6.49209567311306	7.78790957399131e-07	0.960595187607679	2
ENSG00000162384.13	C1orf123	1	53218652	1_33	0	0.0948816753615103	15.2186266944796	4.54429778216365e-06	2.34153920853499	2
ENSG00000162385.10	MAGOH	1	53262776	1_33	0	0.0359777477124119	5.94509338854746	6.73134154282522e-07	-0.662039794239429	1
ENSG00000157193.15	LRP8	1	53310114	1_33	0	0.0334251353998277	5.249092945175	5.52161868674367e-07	-0.768707599299314	1
ENSG00000058799.14	YIPF1	1	53889535	1_34	0	0.0257441347005628	7.16613493552268	5.80593613495046e-07	0.86742838082495	2
ENSG00000211452.10	DIO1	1	53891048	1_34	0	0.027589447680399	7.81867849383201	6.78867996108433e-07	0.899908925474893	1
ENSG00000081870.11	HSPB11	1	53899723	1_34	0	0.0263225555224771	7.37552579286773	6.10984243125886e-07	0.900898879327581	1
ENSG00000116212.14	LRRC42	1	53946508	1_34	0	0.019761240313704	4.67719121130036	2.90876273845965e-07	-0.0998933751785492	1
ENSG00000116209.11	TMEM59	1	54268518	1_34	0	0.030428706273896	8.74286610899996	8.37232906030325e-07	-0.973531786488174	2
ENSG00000116205.12	TCEANC2	1	54053622	1_34	0	0.0428954091090044	11.9926047535025	1.61894952442481e-06	-1.46628047649727	2
ENSG00000116221.15	MRPL37	1	54183963	1_34	0	0.0250159742399758	6.89581364903681	5.42890086695929e-07	0.697054685653694	1
ENSG00000215883.10	CYB5RL	1	54154524	1_34	0	0.0197618383165122	4.67747521895035	2.9090273924605e-07	-0.013953338721073	2
ENSG00000157216.15	SSBP3	1	54470115	1_34	0	0.0212251862509101	5.34910613167938	3.57307143012456e-07	-0.351619143803795	1
ENSG00000162390.17	ACOT11	1	54542139	1_34	0	0.0926975214274932	19.3744893272863	5.65206776173663e-06	2.04773275984038	1
ENSG00000184313.19	MROH7	1	54604117	1_34	0	0.0316732992214174	9.12147586561405	9.09216672119096e-07	-1.16404358132624	2
ENSG00000243725.6	TTC4	1	54608974	1_34	0	0.0216356292366159	5.52928798875444	3.76485032028439e-07	-0.509296527110306	2
ENSG00000162396.5	PARS2	1	54764560	1_34	0	0.0228615811989905	6.04789345750895	4.35130344107971e-07	-0.619802868832805	1
ENSG00000006555.10	TTC22	1	54801441	1_34	0	0.0209393055548583	5.22161148040169	3.44092972163645e-07	-0.430643791571382	2
ENSG00000143001.4	TMEM61	1	54965377	1_34	0	0.0214441273466515	5.44566010214959	3.67508917958783e-07	-0.452978909829061	2
ENSG00000169174.10	PCSK9	1	55040059	1_34	0	0.0199621198538642	4.77225703920169	2.99805406037347e-07	-0.119148998573208	1
ENSG00000162402.13	USP24	1	55228775	1_34	0	0.0425041179635796	11.9056520524328	1.59255033538504e-06	-1.52099985769895	1
ENSG00000173406.15	DAB1	1	58546313	1_37	0	0.0274547724749117	6.12996295386723	5.29644750901837e-07	0.734512390087972	1
ENSG00000162600.11	OMA1	1	58550926	1_37	0	0.024554651413253	5.19581776230755	4.01510268825098e-07	-0.306951279558886	1
ENSG00000184292.6	TACSTD2	1	58577785	1_37	0	0.0244664329816898	5.09091248375299	3.91990247485132e-07	0.445153734375245	1
ENSG00000162601.9	MYSM1	1	58700166	1_37	0	0.0623730518885904	14.1827146719913	2.78397501890515e-06	-2.00018958665258	2
ENSG00000172456.17	FGGY	1	59258443	1_37	0	0.0831699087432242	18.4840522268167	4.83807265025565e-06	3.11146971864066	2
ENSG00000162598.13	C1orf87	1	59995061	1_38	0	0.188777804977744	21.8660279865433	1.29906177951546e-05	2.36106102171618	1
ENSG00000134709.10	HOOK1	1	59814713	1_38	0	0.0339798446967823	5.2407382762653	5.60431883545062e-07	0.459607711964057	1
ENSG00000162604.12	TM2D1	1	61725787	1_39	0	0.0428308145154707	5.10644929098763	6.88310398657289e-07	-0.309700400425358	1
ENSG00000132849.19	PATJ	1	61741582	1_39	0	0.0438549807170578	5.33075059684556	7.35726268220404e-07	0.375128848384234	2
ENSG00000240563.1	L1TD1	1	62184373	1_39	0	0.153271208202483	17.4424770481228	8.41351967625855e-06	2.22247997640028	3
ENSG00000132854.18	KANK4	1	62302281	1_39	0	0.0412983714055389	4.76079533205305	6.18758831702772e-07	0.113248049243073	1
ENSG00000162607.12	USP1	1	62437203	1_39	0	0.061070547501363	8.48554193260914	1.63087385735573e-06	-0.880330313199451	1
ENSG00000125703.14	ATG4C	1	62784595	1_39	0	0.0755851255387399	10.5310955155077	2.50506422137915e-06	1.34860257149458	2
ENSG00000187140.5	FOXD3	1	63322827	1_40	0	0.0428890376741945	4.82846281288579	6.51724678494388e-07	0.326134327994634	1
ENSG00000088035.15	ALG6	1	63320636	1_40	0	0.346681812227105	25.6702401214178	2.80072174247942e-05	2.97268443516401	3
ENSG00000203965.12	EFCAB7	1	63523814	1_40	0	0.0754087872415995	10.2177623464352	2.4248603223486e-06	1.55535753938686	1
ENSG00000142856.16	ITGB3BP	1	63593973	1_40	0	0.0509760775695355	6.47050919312836	1.03803942214198e-06	0.624764531247715	1
ENSG00000079739.15	PGM1	1	63594192	1_40	0	0.0798708744523443	10.7715094034032	2.70753436690479e-06	1.66355391044202	1
ENSG00000185483.11	ROR1	1	63911914	1_40	0	0.0590497687091689	7.87296785024461	1.46307184366418e-06	-0.917524122584664	1
ENSG00000162437.14	RAVER2	1	64744556	1_41	0	0.0744353595458158	9.87137142514471	2.31241489089339e-06	1.16161668421804	2
ENSG00000162434.11	JAK1	1	64966237	1_41	0	0.134581638015772	15.6385183512003	6.62354341989163e-06	1.99926863933557	2
ENSG00000213625.8	LEPROT	1	65432186	1_41	0	0.125514184945372	14.9506066427178	5.90555337525126e-06	-1.78233954019704	2
ENSG00000116678.19	LEPR	1	65427205	1_41	0	0.0436391719419352	4.77167799833283	6.55324800382672e-07	-0.0698221306518441	2
ENSG00000033122.18	LRRC7	1	69567941	1_44	0	0.128786817280182	13.5814937904945	5.50462735068116e-06	-1.73427513551625	2
ENSG00000066557.5	LRRC40	1	70204629	1_44	0	0.0630820658122101	6.66059821883338	1.3222942754116e-06	0.974036215643715	1
ENSG00000116754.13	SRSF11	1	70207243	1_44	0	0.0603979183251583	6.24467010201841	1.18697191786497e-06	-0.77916655708377	1
ENSG00000118454.12	ANKRD13C	1	70354325	1_44	0	0.0519137844426088	4.80004435339797	7.84218193562516e-07	0.430853720575537	1
ENSG00000197568.13	HHLA3	1	70355624	1_44	0	0.0587363048981804	5.97801973601258	1.10502712759485e-06	0.817729675551777	2
ENSG00000116761.11	CTH	1	70411075	1_44	0	0.0595375276706188	6.10747685502658	1.14435718276972e-06	-0.700732404148159	1
ENSG00000050628.20	PTGER3	1	71047606	1_45	0	0.0327715511877753	5.59770839801128	5.7731952170442e-07	0.703522266895344	2
ENSG00000132485.13	ZRANB2	1	71081716	1_45	0	0.0316681553652679	5.27412248663691	5.25632188177869e-07	-0.461490387609084	1
ENSG00000172260.14	NEGR1	1	72267927	1_46	0	0.035042021442147	5.53674337946752	6.10593982209402e-07	0.742998159522395	3
ENSG00000162620.15	LRRIQ3	1	74198025	1_47	0	0.0448159531483596	7.81433929915966	1.10213266840551e-06	-1.00402156207213	1
ENSG00000254685.6	FPGT	1	74198130	1_47	0	0.0447994094845249	7.81083253692459	1.10123140931895e-06	-1.0035422387598	1
ENSG00000116783.14	TNNI3K	1	74234228	1_47	0	0.0419304533346443	7.18263694878693	9.4781253233886e-07	-0.816140082449338	2
ENSG00000116791.13	CRYZ	1	74702349	1_47	0	0.0325761740176352	4.79286955336151	4.91365498511836e-07	-0.220260211153974	5
ENSG00000162623.15	TYW3	1	74733103	1_47	0	0.0321661944806432	4.67320074052866	4.73067479455587e-07	0.0389671415159762	3
ENSG00000117054.13	ACADM	1	75724646	1_47	0	0.0322574706363774	4.69997277530496	4.77127695610985e-07	-0.167814392539372	1
ENSG00000137955.15	RABGGTB	1	75786326	1_47	0	0.0819913919978025	13.5928812941444	3.50742794289856e-06	2.12941527053988	2
ENSG00000057468.6	MSH4	1	75779738	1_47	0	0.0460227865201249	8.06680278173702	1.16837787195073e-06	1.42821221471177	3
ENSG00000184005.10	ST6GALNAC3	1	76091265	1_47	0	0.0344999172520621	5.33524329162648	5.79270291108005e-07	0.388265919102821	1
ENSG00000117069.14	ST6GALNAC5	1	76867670	1_48	0	0.0333538098191349	9.70142595361353	1.01833341588539e-06	-1.15730596113747	1
ENSG00000142892.14	PIGK	1	77183730	1_48	0	0.0265983352326723	7.56523719686054	6.33265718375784e-07	1.02084645306378	2
ENSG00000154027.18	AK5	1	77282053	1_48	0	0.0196180557370399	4.7003190024099	2.90196567694333e-07	-0.101731008945067	1
ENSG00000162613.16	FUBP1	1	77979050	1_48	0	0.0219784062076697	5.76864358332679	3.99005494633029e-07	-0.492864273326147	1
ENSG00000162616.8	DNAJB4	1	77979050	1_48	0	0.145575426310959	23.8927196714361	1.09461811712757e-05	-2.53172751909084	2
ENSG00000137960.5	GIPC2	1	77979050	1_48	0	0.0219784062076697	5.76864358332679	3.99005494633029e-07	0.492864273326147	1
ENSG00000122420.9	PTGFR	1	78303991	1_48	0	0.0913797187122499	19.327037946714	5.55807099552391e-06	2.16591790110714	1
ENSG00000137959.15	IFI44L	1	78619516	1_48	0	0.0263538039819682	7.47817816172021	6.20223321866002e-07	0.822093900158925	1
ENSG00000137965.10	IFI44	1	78649621	1_48	0	0.0218650027514902	5.71996923573384	3.93597383755231e-07	-0.523972211430907	1
ENSG00000162618.13	ADGRL4	1	79006491	1_48	0	0.0234227337225458	6.36759965991052	4.69377541386913e-07	-0.700356339319397	1
ENSG00000137941.16	TTLL7	1	83998735	1_51	0	0.048752877556528	7.58330136928803	1.16350309714795e-06	-0.971187775847584	1
ENSG00000203943.8	SAMD13	1	84298566	1_51	0	0.17983975024262	20.2939161622294	1.14857808684077e-05	2.3968270826696	1
ENSG00000137976.7	DNASE2B	1	84403370	1_52	0	0.111889114954069	15.4485349120731	5.43981475811129e-06	-1.99553874069915	1
ENSG00000117133.10	RPF1	1	84479257	1_52	0	0.0641672091900228	10.0723724547622	2.03401382939176e-06	-1.23837498418487	1
ENSG00000174021.10	GNG5	1	84506136	1_52	0	0.0968278696738984	14.0391702843019	4.2780986254085e-06	1.67767184455923	1
ENSG00000117151.12	CTBS	1	84572649	1_52	0	0.0378862576411223	5.05700418527753	6.02953742378249e-07	-0.22173337923611	3
ENSG00000117155.16	SSX2IP	1	84691138	1_52	0	0.0773920949131869	11.8720101590686	2.89154420413577e-06	-1.52779973878486	1
ENSG00000153898.12	MCOLN2	1	84940211	1_52	0	0.0460141606368643	6.9007085342546	9.99296030902433e-07	-0.776809413346303	2
ENSG00000162643.12	WDR63	1	84999343	1_52	0	0.0440102642763182	6.47775857198066	8.97196783269619e-07	-0.65731660307778	2
ENSG00000055732.12	MCOLN3	1	85043829	1_52	0	0.0369514940805542	4.82045911662067	5.60569391772762e-07	0.183816380359999	3
ENSG00000097096.8	SYDE2	1	85178795	1_52	0	0.0447297983237458	6.6317713921477	9.33545437350761e-07	-0.750318834933627	2
ENSG00000162642.13	C1orf52	1	85259743	1_52	0	0.0404476746951046	5.67688077603229	7.22623875425162e-07	-0.640953062712403	1
ENSG00000142867.12	BCL10	1	85276340	1_52	0	0.0402502271426076	5.63049674184049	7.13220833678858e-07	-0.503195480875733	1
ENSG00000117174.10	ZNHIT6	1	85707615	1_52	0	0.049542213821658	7.60317267669995	1.18543907070267e-06	0.804810516728739	2
ENSG00000171502.14	COL24A1	1	85991373	1_53	0	0.0522241905462089	7.92518683441756	1.30253739482407e-06	1.08578537286293	2
ENSG00000122417.15	ODF2L	1	86376054	1_53	0	0.0373350014877889	4.7717388523673	5.60662893787248e-07	0.161377447906957	2
ENSG00000137975.7	CLCA2	1	86424561	1_53	0	0.037922353429984	4.92490484233432	5.87762804056099e-07	0.227781354466518	1
ENSG00000016602.9	CLCA4	1	86547045	1_53	0	0.0401071538556645	5.43756225742267	6.86333283163093e-07	-0.549809292629482	2
ENSG00000153936.16	HS2ST1	1	86912377	1_53	0	0.148706720467762	17.9768457017543	8.4130420660727e-06	2.36735314151251	1
ENSG00000143013.12	LMO4	1	87331207	1_53	0	0.154380151047624	18.5440450122449	9.00958751116998e-06	-2.08451124641451	1
ENSG00000065243.19	PKN2	1	88684130	1_54	0	0.023660236729494	4.69380319420746	3.49504631685529e-07	-0.211113074925596	1
ENSG00000137944.17	KYAT3	1	88992247	1_54	0	0.0408702523273017	13.9637605908529	1.796051092311e-06	2.1072840327525	2
ENSG00000213516.9	RBMXL1	1	88992247	1_54	0	0.0349166540663949	11.8913721107371	1.30669299636003e-06	1.91236272614373	2
ENSG00000117226.11	GBP3	1	89015900	1_54	0	0.0319027933363405	10.1560436687849	1.01967610881403e-06	1.68841400833979	1
ENSG00000162645.12	GBP2	1	89147330	1_54	0	0.0387253868942709	9.48296307561356	1.15570980698031e-06	-1.32106327580245	1
ENSG00000162654.8	GBP4	1	89199262	1_54	0	0.0415624437195786	11.4560626177903	1.49846094085323e-06	1.63668872818858	1
ENSG00000154451.14	GBP5	1	89272549	1_54	0	0.0246947249401095	5.11673616602593	3.9765476504189e-07	0.38214382973353	2
ENSG00000197147.13	LRRC8B	1	89544829	1_54	0	0.0235927727620513	4.66352278988141	3.46259790442668e-07	-0.0437077317686813	1
ENSG00000171488.14	LRRC8C	1	89729340	1_55	0	0.238446361825923	22.1999613965599	1.66591137410879e-05	-2.81968003641641	1
ENSG00000162664.16	ZNF326	1	89994609	1_55	0	0.0578814032781564	8.23209165395147	1.49954057807332e-06	1.06310439961031	2
ENSG00000122482.20	ZNF644	1	91022402	1_55	0	0.057946310284696	8.24280488496188	1.50317581991166e-06	0.908206433454294	1
ENSG00000162669.15	HFM1	1	91403932	1_55	0	0.0439857089472027	5.61818726453501	7.77708383934483e-07	0.570489131091996	3
ENSG00000097046.12	CDC7	1	91500849	1_56	0	0.123413781015556	15.69659891829	6.09646651683647e-06	1.84789110225426	2
ENSG00000172031.6	EPHX4	1	92031098	1_56	0	0.0520212049527955	7.35460474343346	1.20406163480225e-06	0.863371551242341	1
ENSG00000122484.8	RPAP2	1	92301291	1_56	0	0.0446591138439881	5.90324363746436	8.29678397925185e-07	-0.947845374403105	1
ENSG00000162676.11	GFI1	1	92487304	1_56	0	0.0396704081258947	4.77943373674547	5.9669457173588e-07	0.460740097438493	1
ENSG00000067208.14	EVI5	1	92825086	1_56	0	0.0961345281902513	13.2553623393547	4.01032875899183e-06	-2.09190946665591	1
ENSG00000122406.12	RPL5	1	92831623	1_56	0	0.0659014040614824	9.61427435485567	1.9939770357487e-06	1.50937271446639	1
ENSG00000154511.11	FAM69A	1	92934792	1_56	0	0.044648816638491	5.90105264381623	8.29179231316784e-07	1.12000130413638	4
ENSG00000143033.17	MTF2	1	93079600	1_57	0	0.181643087756474	19.662171627565	1.12398193773442e-05	2.31678685767892	1
ENSG00000117500.12	TMED5	1	93176489	1_57	0	0.0541429135567252	7.84934729379239	1.3374702820563e-06	0.936252171948597	2
ENSG00000122483.17	CCDC18	1	93179181	1_57	0	0.0424406348213184	5.53319780432184	7.39038461852074e-07	-0.538030259453538	2
ENSG00000117505.12	DR1	1	93345092	1_57	0	0.0782711119279674	11.3809208927469	2.80341815693755e-06	1.50703771558589	1
ENSG00000137942.16	FNBP1L	1	93448904	1_57	0	0.039365503997171	4.81997639036747	5.9713111356987e-07	-0.133581928085641	1
ENSG00000137936.16	BCAR3	1	93561304	1_57	0	0.0491682075880422	6.93125510807056	1.07251959062448e-06	-0.830814986456455	1
ENSG00000067334.13	DNTTIP2	1	93879024	1_57	0	0.0427959188860841	5.61230782989258	7.55879928031803e-07	0.335453417715356	2
ENSG00000023909.9	GCLM	1	93909753	1_57	0	0.0390306372213692	4.73902382351552	5.82107918827333e-07	-0.388295280099454	1
ENSG00000198691.11	ABCA4	1	94120772	1_58	0	0.0739138838525939	14.5272571695501	3.3792367653181e-06	-2.26945733595523	1
ENSG00000137962.12	ARHGAP29	1	94273293	1_58	0	0.0748036030104368	14.6424447512956	3.44703016886702e-06	1.65182208512721	2
ENSG00000117528.11	ABCD3	1	94411329	1_58	0	0.0277128679032485	5.20017247085331	4.53532269487928e-07	-0.412825328465452	1
ENSG00000117525.13	F3	1	94591345	1_58	0	0.173529979387829	22.8985638645694	1.25052314539852e-05	3.19129176887761	2
ENSG00000143036.16	SLC44A3	1	94822014	1_58	0	0.0464872685435493	10.0957315186827	1.4770010204516e-06	-1.1245561175758	4
ENSG00000117519.15	CNN3	1	94919559	1_58	0	0.0335185405039613	6.99589011483144	7.37967189005457e-07	0.824841590297907	2
ENSG00000172339.9	ALG14	1	95073027	1_58	0	0.0292086619518298	5.69606209123121	5.23594831471532e-07	-0.641508136244936	1
ENSG00000152078.9	TMEM56	1	95164905	1_58	0	0.155072950378773	21.7700818747537	1.06244164551996e-05	2.51959121851048	1
ENSG00000122481.16	RWDD3	1	95234069	1_58	0	0.0529862103445153	11.3411380508002	1.89116085495662e-06	1.1983148583164	3
ENSG00000188641.12	DPYD	1	97921399	1_60	0	0.0435659843410047	6.87748065393956	9.42943958140869e-07	1.30201392468324	1
ENSG00000162627.16	SNX7	1	98661649	1_60	0	0.0354229054239262	4.91682740371912	5.48123114446116e-07	-0.247154161291086	2
ENSG00000156869.12	FRRS1	1	99766518	1_61	0	0.0407028204641184	4.8319624114921	6.18952077784486e-07	0.230653147491159	2
ENSG00000162688.16	AGL	1	99851209	1_61	0	0.0497940983623232	6.74693724565429	1.05728852148055e-06	0.707756727584016	1
ENSG00000117620.14	SLC35A3	1	99959944	1_61	0	0.0776651382062056	11.0014227361131	2.68895754975584e-06	1.73591333031146	2
ENSG00000156876.9	SASS6	1	100132743	1_61	0	0.0405687390168682	4.80067622063603	6.12918738078728e-07	0.0294969432432235	1
ENSG00000122435.9	TRMT13	1	100133311	1_61	0	0.105046785185133	13.9276932196223	4.60437759325169e-06	2.16787631822797	1
ENSG00000122477.12	LRRC39	1	100178539	1_61	0	0.0920658161652128	12.6450604379299	3.66377074616357e-06	-1.76405243543508	2
ENSG00000137996.12	RTCA	1	100262745	1_61	0	0.0848572604877344	11.8559373190476	3.16616741695989e-06	-1.82671508945134	1
ENSG00000079335.18	CDC14A	1	100353172	1_61	0	0.0844587517819094	11.8104467509263	3.13920702987198e-06	-1.57110329426503	1
ENSG00000181656.6	GPR88	1	100542430	1_62	0	0.089034844018775	10.8758686577818	3.04742432672535e-06	1.45680529643331	1
ENSG00000162695.11	SLC30A7	1	100895128	1_62	0	0.0758527218584666	9.32915788730682	2.2270121490197e-06	1.29009307053903	2
ENSG00000117543.20	DPH5	1	101025552	1_62	0	0.0859805512096407	10.5381980483736	2.85151430652493e-06	1.38670728689098	1
ENSG00000060718.20	COL11A1	1	103109221	1_64	0	0.0664587466472604	7.90730085830872	1.65382435596721e-06	1.01081947921599	1
ENSG00000185946.15	RNPC3	1	103509781	1_65	0	0.0495940115532201	7.79483296060429	1.21659219365808e-06	0.977142461267953	2
ENSG00000240038.6	AMY2B	1	103559225	1_65	0	0.0507711058319258	8.01813553440304	1.28114707538505e-06	0.973671117080154	2
ENSG00000162631.18	NTNG1	1	107135646	1_66	0	0	11.5280198947476	0	0.867234518517982	2
ENSG00000134215.15	VAV3	1	107966476	1_67	0	0.0353838383973544	5.16085554629898	5.74692619580975e-07	-0.350716439073889	1
ENSG00000085491.15	SLC25A24	1	108200892	1_67	0	0.037486197117371	5.71402169056746	6.74096764873283e-07	0.595170177261606	1
ENSG00000116266.10	STXBP3	1	108746614	1_67	0	0.0549718773664983	9.29440355148245	1.60794454901225e-06	-1.1255334898232	1
ENSG00000121957.12	GPSM2	1	108875057	1_67	0	0.0344987764413213	4.92884040841023	5.35127687974645e-07	0.282894610945519	1
ENSG00000121940.15	CLCC1	1	108945282	1_67	0	0.0336216085090961	4.68030275320119	4.95223685216158e-07	-0.135201391562842	2
ENSG00000197780.9	TAF13	1	109075155	1_67	0	0.0338364047638203	4.74251768960102	5.05012519574633e-07	-0.203182516625889	1
ENSG00000215717.5	TMEM167B	1	109065661	1_67	0	0.0351931711887752	5.10537913008313	5.65451518182669e-07	-0.29360916118553	2
ENSG00000116299.16	KIAA1324	1	109113798	1_67	0	0.0372596100768258	5.70296290056598	6.68725410089855e-07	0.653335626397317	1
ENSG00000031698.12	SARS	1	109213564	1_67	0	0.0338627662835185	4.74231289353931	5.05384143574079e-07	-0.240407407407386	1
ENSG00000143126.7	CELSR2	1	109241026	1_67	0	0.0414823037509188	6.80247769966137	8.88053167532759e-07	1.05238861187084	1
ENSG00000134222.16	PSRC1	1	109278889	1_67	0	0.0342952118008538	4.85442641200479	5.23938587622384e-07	0.152123603847919	3
ENSG00000221986.6	MYBPHL	1	109307500	1_67	0	0.0621865876237295	10.6008941759673	2.07466604531705e-06	-1.70599817068509	1
ENSG00000134243.11	SORT1	1	109397881	1_67	0	0.0441742705160534	7.31589470850639	1.01705820200698e-06	-1.2298015410714	1
ENSG00000143028.8	SYPL2	1	109465030	1_67	0	0.134733150112422	17.9539455286732	7.61278107600526e-06	-2.28720766731019	2
ENSG00000162650.16	ATXN7L2	1	109446602	1_67	0	0.131774376400767	17.7509824371981	7.36143255840287e-06	-2.23588403714786	3
ENSG00000181754.6	AMIGO1	1	109509517	1_67	0	0.042207356844769	6.89779912286691	9.16236676870719e-07	-1.11936218591687	2
ENSG00000156097.12	GPR61	1	109541786	1_67	0	0.128714303827846	17.5311581798627	7.1014395425923e-06	2.20827752935804	1
ENSG00000168765.16	GSTM4	1	109656105	1_67	0	0.0338892023968689	4.74573451823081	5.06143613015512e-07	-0.169802527196139	3
ENSG00000134184.12	GSTM1	1	109612653	1_67	0	0.0435064256158222	7.17853588924347	9.82874921152467e-07	-1.07964784858694	4
ENSG00000134201.10	GSTM5	1	109707546	1_67	0	0.0431975407255538	7.09822858941136	9.64979256186822e-07	0.799116471118001	1
ENSG00000134202.10	GSTM3	1	109731286	1_67	0	0.0336504797088359	4.69697509256949	4.97414556686673e-07	-0.279589044332733	2
ENSG00000184371.13	CSF1	1	109926789	1_68	0	0.05662623305485	7.46938471474216	1.33110242399253e-06	0.507602535616538	2
ENSG00000168710.17	AHCYL1	1	109984850	1_68	0	0.068741793830122	9.32511236985367	2.0173623368115e-06	1.34473723846215	1
ENSG00000143093.14	STRIP1	1	110034040	1_68	0	0.223163401580984	20.9584482188792	1.47194326314822e-05	-2.68683312811678	1
ENSG00000186150.4	UBL4B	1	110091168	1_68	0	0.168099922132305	18.0724127264281	9.56076452870913e-06	-2.47787951615889	1
ENSG00000197106.6	SLC6A17	1	110158336	1_68	0	0.233127455165902	21.4119409661626	1.57093578919668e-05	2.33556687663576	1
ENSG00000116396.14	KCNC4	1	110242727	1_68	0	0.0422373946815529	4.68001160110661	6.2208972069647e-07	0.0636857874303788	1
ENSG00000162775.14	RBM15	1	110338810	1_68	0	0.0623180220859287	8.38493435193933	1.64445616462174e-06	1.05397398434522	1
ENSG00000168679.17	SLC16A4	1	110308736	1_68	0	0.0510943861360863	6.48943266511868	1.04349143801716e-06	0.65488271957673	2
ENSG00000177272.8	KCNA3	1	110753610	1_68	0	0.0428699089031908	4.82107417493146	6.50437164268074e-07	-0.452266508910743	1
ENSG00000121931.15	LRIF1	1	110964484	1_68	0	0.0556858982072813	7.30970936914416	1.28101528810014e-06	-0.95646293681291	1
ENSG00000156171.14	DRAM2	1	111139496	1_68	0	0.0544534112635224	7.09611358164442	1.21605893626501e-06	-0.590344166497493	1
ENSG00000134255.13	CEPT1	1	111137326	1_68	0	0.0927205718034664	12.2108173233261	3.56311475042476e-06	-1.44941127352611	2
ENSG00000064886.13	CHI3L2	1	111191102	1_68	0	0.0831003454609253	11.1509454696323	2.9162415602711e-06	1.40947375281285	1
ENSG00000155380.11	SLC16A1	1	112956760	1_70	0	0.0311593482454876	6.22571252559619	6.10501031179295e-07	1.20996698034945	1
ENSG00000081026.18	MAGI3	1	113390860	1_70	0	0.0303567745757225	4.67895395511491	4.47006018698769e-07	0.0625505707820823	1
ENSG00000116793.15	PHTF1	1	113758713	1_70	0	0.036802484276149	6.19240253041137	7.17208270413747e-07	-0.442393337190427	1
ENSG00000134242.15	PTPN22	1	113871109	1_70	0	0.0355495838367389	6.22377407474897	6.96301472998642e-07	0.801988631045456	1
ENSG00000134262.12	AP4B1	1	113904412	1_70	0	0.0461856044889857	8.14649521148845	1.18409463235466e-06	0.914889120078391	3
ENSG00000118655.4	DCLRE1B	1	113905154	1_70	0	0.0307074047834681	4.74957868122212	4.58994175101551e-07	-0.0737060009835964	1
ENSG00000163349.21	HIPK1	1	113894257	1_70	0	0.0330249123485087	5.38594139422993	5.59773417356345e-07	-0.452929848751359	1
ENSG00000116774.11	OLFML3	1	113979663	1_70	0	0.210898825449433	22.2554317209006	1.47713149474373e-05	-2.43125687769369	2
ENSG00000134200.3	TSHB	1	115061281	1_72	0	0.0089423108708947	5.46089372812915	1.53681808411066e-07	0.621283885125898	1
ENSG00000197323.11	TRIM33	1	114497296	1_72	0	0.0163605784406012	12.2782513938407	6.32184945090705e-07	-1.67354229980886	1
ENSG00000116752.5	BCAS2	1	114581126	1_72	0	0.0106992399514043	7.72630849681224	2.6015605954911e-07	1.25154559177114	1
ENSG00000175984.14	DENND2C	1	114669904	1_72	0	0.0107552520839509	7.0825269262964	2.39727469941174e-07	0.793220971591114	1
ENSG00000213281.4	NRAS	1	114716596	1_72	0	0.0147601400024161	11.0106617812212	5.11461411689789e-07	1.65767143804832	1
ENSG00000009307.15	CSDE1	1	114757749	1_72	0	0.0106811815840661	7.20748553960711	2.42276924328487e-07	-0.886321654202355	1
ENSG00000052723.11	SIKE1	1	114766891	1_72	0	0.00866185033642886	5.03847846538732	1.37346961456047e-07	-0.231975267455802	1
ENSG00000134198.9	TSPAN2	1	115077023	1_72	0	0.00967799069231312	6.6373093204206	2.02155811807353e-07	-1.17451229536115	2
ENSG00000134259.3	NGF	1	115139732	1_72	0	0.00939227513255603	8.1643455888886	2.41324357987978e-07	-2.57379189457413	3
ENSG00000134258.16	VTCN1	1	117207069	1_72	0	0.0552394152336291	22.2402194667394	3.86631393471131e-06	-2.11593003171807	2
ENSG00000118729.11	CASQ2	1	115765079	1_72	0	0.00839423158162134	4.72377626855118	1.24789843520414e-07	0.180082420826011	2
ENSG00000163393.12	SLC22A15	1	115976190	1_72	0	0.117274417343965	28.5365159313174	1.05320571224029e-05	2.78574969989434	2
ENSG00000143061.17	IGSF3	1	116711983	1_72	0	0.0475033897379079	20.8836783084789	3.122055142811e-06	-2.00398779388327	1
ENSG00000134247.9	PTGFRN	1	116909755	1_72	0	0.0094145809635966	5.80462990880267	1.71982597355618e-07	0.511891500406938	1
ENSG00000134256.12	CD101	1	117001709	1_72	0	0.00865921824769755	5.02585414785597	1.36961196231616e-07	-0.277249940150661	2
ENSG00000116830.11	TTF2	1	117060534	1_72	0	0.0160529702945518	10.8113678351467	5.46191603256238e-07	-1.18229466363158	1
ENSG00000134253.9	TRIM45	1	117125685	1_72	0	0.0243078545138187	14.6162921542972	1.11813133184201e-06	1.56612978317577	1
ENSG00000198162.12	MAN1A2	1	117366383	1_72	0	0.0193251625452479	12.4668413102298	7.58208345909106e-07	-1.39585034143021	2
ENSG00000196505.10	GDAP2	1	117929798	1_72	0	0.044262196991041	20.2230934943473	2.81701740344745e-06	1.95974060051725	1
ENSG00000092607.13	TBX15	1	118989585	1_73	0	0.0253467411159597	9.92072834582316	7.91361031059696e-07	1.19831875117058	2
ENSG00000116874.11	WARS2	1	119012523	1_73	0	0.0146205396902719	4.77591220948879	2.19749913505684e-07	0.105247444188317	2
ENSG00000143067.4	ZNF697	1	119648421	1_73	0	0.0169805208918319	6.18739183943263	3.3064929598191e-07	-0.626331162402323	2
ENSG00000092621.11	PHGDH	1	119735449	1_73	0	0.0583430680289052	17.8094975093431	3.27001619097863e-06	1.82641753551763	1
ENSG00000174827.13	PDZK1	1	145707383	1_73	0	0.0799883386218796	20.8077590791692	5.237945326218e-06	-2.20913662611981	1
ENSG00000117281.15	CD160	1	145718303	1_73	0	0.0187920794379386	7.11260306825492	4.20641760195536e-07	-0.861381031214991	1
ENSG00000198483.12	ANKRD35	1	145871565	1_73	0	0.0152360847320994	5.18057847245573	2.48405157976377e-07	0.287291065481676	1
ENSG00000265241.6	RBM8A	1	145927840	1_73	0	0.0446517476217911	15.3414014873099	2.15581987127127e-06	1.8971353830535	1
ENSG00000271601.3	LIX1L	1	145955867	1_73	0	0.0642902613642328	18.8069719152133	3.80516103620678e-06	2.15973835633755	1
ENSG00000168509.19	HFE2	1	146036954	1_73	0	0.0566554749325003	17.6071549693198	3.13935222529676e-06	-2.07535141235201	1
ENSG00000271425.7	NBPF10	1	146049817	1_73	0	0.0212081173786702	8.27266253828431	5.52149140989764e-07	0.984635106304082	1
ENSG00000131791.7	PRKAB2	1	147173048	1_73	0	0.0195463892384702	7.45890865460307	4.5882894269487e-07	0.786765174382708	2
ENSG00000131778.18	CHD1L	1	147222655	1_73	0	0.0220164919146072	8.69066923153659	6.02157797757545e-07	-1.04536687507268	2
ENSG00000131781.12	FMO5	1	147238135	1_73	0	0.0196079386870602	7.48231720770245	4.61718238152046e-07	-0.852140688788747	1
ENSG00000162836.11	ACP6	1	147647471	1_73	0	0.024083278459261	9.81088853563663	7.43588941560164e-07	1.7239564160429	5
ENSG00000265107.2	GJA5	1	147749970	1_73	0	0.0153860889674301	5.21974586962375	2.52747327610059e-07	-0.165947266131567	1
ENSG00000143376.12	SNX27	1	151608244	1_74	0	0.0450306730343627	5.33396932565241	7.55906231483392e-07	0.476545322054153	1
ENSG00000143450.16	OAZ3	1	151762531	1_74	0	0.0421174871884983	4.69906963891696	6.22849768421315e-07	-0.0122583459463217	1
ENSG00000143436.10	MRPL9	1	151761398	1_74	0	0.0422171327338949	4.72148979158207	6.27302130682698e-07	0.0623156926603401	2
ENSG00000182134.15	TDRKH	1	151789389	1_74	0	0.0982390717234812	12.8182076559078	3.9629676456479e-06	-1.67523716584866	2
ENSG00000143365.17	RORC	1	151763980	1_74	0	0.0428601504300474	4.86492954885285	6.56204523925476e-07	-0.385960864908967	2
ENSG00000225556.1	C2CD4D	1	151841315	1_74	0	0.0465659987866204	5.6525259274466	8.28362555558132e-07	-0.380589045045282	1
ENSG00000196407.11	THEM5	1	151853515	1_74	0	0.0917095559165869	12.1506013473414	3.50688348119666e-06	1.68290437114207	1
ENSG00000197747.8	S100A10	1	151989099	1_74	0	0.0419838541225609	4.66892553171131	6.16890702972953e-07	0.256512754134247	2
ENSG00000159450.12	TCHH	1	152116129	1_74	0	0.0706663085435085	9.63613660093345	2.14301063781717e-06	1.02554385021027	1
ENSG00000197915.5	HRNR	1	152212431	1_74	0	0.127733565025197	15.3874479645447	6.18558251084489e-06	-1.97826453913194	4
ENSG00000143631.10	FLG	1	152193402	1_74	0	0.0464278508000379	5.62429873054459	8.21780692978111e-07	0.745788673764693	1
ENSG00000143536.7	CRNN	1	152414760	1_74	0	0.103358762763186	13.3127541144264	4.33036183411578e-06	1.68102139406457	1
ENSG00000197084.5	LCE1C	1	152806341	1_74	0	0.0427492178493293	4.84033620866149	6.5119742646219e-07	-0.204524022285245	1
ENSG00000163207.6	IVL	1	152908874	1_74	0	0.0799215819197864	10.8205202711518	2.72158052224541e-06	1.38352977110231	1
ENSG00000169474.4	SPRR1A	1	152985356	1_74	0	0.0438439672906078	5.08034835613364	7.00990788947476e-07	0.612821071664888	1
ENSG00000241794.1	SPRR2A	1	153057485	1_74	0	0.0580134480959369	7.74667939774916	1.41433808278475e-06	-1.11546692150503	2
ENSG00000203785.8	SPRR2E	1	153106596	1_74	0	0.12742610199252	15.3637211719636	6.16117846209103e-06	1.8010628618135	2
ENSG00000163220.10	S100A9	1	153357702	1_75	0	0.0400201036329445	6.40839417435204	8.07116823008763e-07	0.708775235307353	2
ENSG00000143556.8	S100A7	1	153460264	1_75	0	0.033372095979389	4.70055599988238	4.93675629526513e-07	0.101927085369514	2
ENSG00000197956.9	S100A6	1	153536399	1_75	0	0.0395466646257623	6.27319250513996	7.80741832151965e-07	0.835508263337673	1
ENSG00000196420.7	S100A5	1	153541765	1_75	0	0.0638799122319872	10.8578675379012	2.1828194935317e-06	-1.58284051139177	1
ENSG00000188015.9	S100A3	1	153549177	1_75	0	0.0891672393135606	14.0832828116592	3.95201145788179e-06	1.77594239570126	3
ENSG00000196154.11	S100A4	1	153549456	1_75	0	0.0536197718732628	9.20917949927678	1.55401380908234e-06	1.22415293684523	2
ENSG00000196754.10	S100A2	1	153567844	1_75	0	0.110753049758092	16.1111518112725	5.61553654151966e-06	-1.9954124387811	1
ENSG00000188643.10	S100A16	1	153612510	1_75	0	0.0332955075872887	4.70298554891444	4.92797230016899e-07	0.201948942625031	1
ENSG00000189334.8	S100A14	1	153617113	1_75	0	0.0345800664427425	5.00791479734762	5.44994009302398e-07	0.0916396806370929	1
ENSG00000160678.11	S100A1	1	153632043	1_75	0	0.0356020332772518	5.25223194983141	5.88474532681707e-07	-0.127628858471177	1
ENSG00000189171.14	S100A13	1	153627648	1_75	0	0.0336463110434726	4.76819200165648	5.04893946898331e-07	-0.0658369357022694	1
ENSG00000143553.10	SNAPIN	1	153658595	1_75	0	0.0405983527983218	6.45992659651928	8.25362950637134e-07	0.491430093087699	2
ENSG00000169418.9	NPR1	1	153678582	1_75	0	0.0457739270368904	7.71529527120373	1.11142381468729e-06	0.967744313574483	1
ENSG00000143554.13	SLC27A3	1	153766793	1_75	0	0.0439623195369158	7.3733567222874	1.02012835175911e-06	-0.985411918393893	2
ENSG00000198837.9	DENND4B	1	153940057	1_75	0	0.130931630131345	18.1264472156965	7.46906500765033e-06	2.21610761541195	2
ENSG00000160741.16	CRTC2	1	153959736	1_75	0	0.0764934525975776	13.1513789877823	3.16595348978991e-06	-2.06295620437873	1
ENSG00000143570.17	SLC39A1	1	153968263	1_75	0	0.0392452227306457	6.04223161439616	7.46265115457638e-07	0.19821661501144	2
ENSG00000143578.15	CREB3L4	1	153966654	1_75	0	0.035353571238438	5.65397590059538	6.29066006351172e-07	-1.01706865618292	1
ENSG00000143552.9	NUP210L	1	154155073	1_75	0	0.0726091484818154	12.3302599258265	2.81755595137658e-06	-1.62783237819924	2
ENSG00000143549.19	TPM3	1	154191050	1_75	0	0.148176059276928	18.265475933939	8.51761502517245e-06	-2.95364554345114	1
ENSG00000143569.18	UBAP2L	1	154065237	1_75	0	0.0534026243930504	8.74809912999926	1.47022996403671e-06	-0.653741122920384	1
ENSG00000143515.16	ATP8B2	1	154312576	1_75	0	0.0332455712991087	4.67572995707696	4.89206473131355e-07	0.267692371620145	2
ENSG00000160712.12	IL6R	1	154397544	1_75	0	0.0350584157630309	5.29255555889173	5.83937930702892e-07	0.936916115676366	3
ENSG00000169291.9	SHE	1	154502081	1_75	0	0.139490765086425	18.5291191084716	8.13409430193861e-06	2.37655197937108	1
ENSG00000160710.15	ADAR	1	154628057	1_75	0	0.0335993350780219	4.76011118775752	5.03334563234785e-07	0.0250431891845049	2
ENSG00000143603.18	KCNN3	1	154870871	1_76	0	0.132086205834404	16.0490573453244	6.67138444193518e-06	-2.07290193515254	1
ENSG00000163344.5	PMVK	1	154936792	1_76	0	0.0612470932878176	8.59635004766045	1.65694673648104e-06	-1.38376338110239	2
ENSG00000163346.16	PBXIP1	1	154939322	1_76	0	0.057186866073529	7.94079031018494	1.42912099292699e-06	-1.28010246317768	1
ENSG00000173207.12	CKS1B	1	154975020	1_76	0	0.124539128840867	15.469018434082	6.06286019941176e-06	1.81976107382277	1
ENSG00000163354.14	DCST2	1	155033615	1_76	0	0.0409043496193682	4.75310050233368	6.11864790760939e-07	-0.0434756343908025	1
ENSG00000163357.10	DCST1	1	155033975	1_76	0	0.0405146396028485	4.6623211754935	5.94460690149764e-07	-0.297303081206728	1
ENSG00000143590.13	EFNA3	1	155078247	1_76	0	0.0427122671013387	5.16347250926923	6.94070309064015e-07	-0.947785091026652	2
ENSG00000169242.11	EFNA1	1	155134074	1_76	0	0.165016201235129	18.261620477143	9.48363589297312e-06	-2.90369272075045	1
ENSG00000169241.17	SLC50A1	1	155135811	1_76	0	0.15720337597305	17.7759638695301	8.79435516615084e-06	2.8718104812069	1
ENSG00000185499.16	MUC1	1	155181061	1_76	0	0.202414781373951	20.3305118106352	1.29508868601819e-05	2.99810731523005	3
ENSG00000169231.13	THBS3	1	155208991	1_76	0	0.12084935842376	15.1718721205748	5.77022165530189e-06	2.60984471734884	2
ENSG00000173171.14	MTX1	1	155208991	1_76	0	0.144206407167722	16.9166670184397	7.67729681445989e-06	-2.75449351764607	1
ENSG00000177628.15	GBA	1	155244216	1_76	0	0.0408194285469391	4.73331985440148	6.08053436263743e-07	-0.25944991009175	2
ENSG00000160767.20	FAM189B	1	155254510	1_76	0	0.0405170474737671	4.6628811303885	5.94567420471445e-07	0.305656467586042	2
ENSG00000116521.10	SCAMP3	1	155262283	1_76	0	0.0414806157404193	4.88583638328572	6.37812589568141e-07	0.576395657521112	1
ENSG00000176444.18	CLK2	1	155278784	1_76	0	0.0405191581814228	4.66338347002865	5.94662451087078e-07	0.357245651894394	1
ENSG00000125459.14	MSTO1	1	155539771	1_76	0	0.043695759422003	5.37928318250112	7.3972904764502e-07	-0.138161621133164	1
ENSG00000132718.8	SYT11	1	155859720	1_76	0	0.0405892308162542	4.67974034137761	5.9778023526474e-07	-0.105240029787176	1
ENSG00000143622.10	RIT1	1	155911161	1_76	0	0.0446645047693816	5.58744658982526	7.85389121332588e-07	0.276766061087275	1
ENSG00000132680.10	KIAA0907	1	155934601	1_76	0	0.0859211592923936	11.8504588433414	3.20438188651186e-06	1.27830097859455	1
ENSG00000116584.17	ARHGEF2	1	156006597	1_76	0	0.0408417033004989	4.73852383899603	6.09054125879192e-07	-0.0350393956592233	1
ENSG00000163479.13	SSR2	1	156020665	1_76	0	0.0731464665906857	10.298837669561	2.3707760894259e-06	1.35260179670791	1
ENSG00000116586.11	LAMTOR2	1	156055222	1_76	0	0.0476636752344057	6.20530296144442	9.30806677761359e-07	0.743481079252914	1
ENSG00000196189.12	SEMA4A	1	156146697	1_76	0	0.0754762552199443	10.6004055575375	2.51791925607739e-06	1.53603968609793	2
ENSG00000160785.13	SLC25A44	1	156193904	1_76	0	0.0408847365546909	4.74853780269215	6.10984337201292e-07	-0.198405801596369	2
ENSG00000160783.19	PMF1	1	156201443	1_76	0	0.0873669824383487	12.012059441623	3.30273540627239e-06	-1.82966506906926	2
ENSG00000242252.1	BGLAP	1	156236330	1_76	0	0.0473664670395089	6.14572458335528	9.16121467900947e-07	0.519817152840807	2
ENSG00000160781.15	PAQR6	1	156250265	1_76	0	0.04133144041892	4.85158638762373	6.31063822067743e-07	0.414109944780621	1
ENSG00000163472.18	TMEM79	1	156283240	1_76	0	0.0553687331339849	7.6324702428567	1.32996030901205e-06	0.786469836532891	1
ENSG00000163467.11	TSACC	1	156337389	1_76	0	0.0550323025247246	7.57432676921759	1.31180926812787e-06	-0.778144607055621	1
ENSG00000073754.5	CD5L	1	157897970	1_77	0	0.0168489808340947	4.66295633668427	2.47254360124542e-07	-0.0537107690899138	1
ENSG00000163468.14	CCT3	1	156369792	1_77	0	0.0168715729145366	4.67584791223304	2.48270388377561e-07	-0.0286252539634875	2
ENSG00000183856.10	IQGAP3	1	156572426	1_77	0	0.0213458153934601	6.86987335819645	4.61498670293722e-07	0.793292562096383	1
ENSG00000187862.11	TTC24	1	156578794	1_77	0	0.0658039722685652	17.3829001421426	3.59984100562319e-06	1.80622636401515	2
ENSG00000160818.16	GPATCH4	1	156601724	1_77	0	0.0431278486661535	13.4556699888011	1.82629990174386e-06	-1.56289981244991	2
ENSG00000132688.10	NES	1	156677793	1_77	0	0.0176445890325408	5.14294403276008	2.85582978893766e-07	0.663601662943577	1
ENSG00000143320.8	CRABP2	1	156705979	1_77	0	0.0172725070897212	4.89185527137338	2.65912010098021e-07	-0.143667678406204	1
ENSG00000143319.16	ISG20L2	1	156728106	1_77	0	0.0191828661452631	5.87540459228318	3.54699232245801e-07	-0.574021165548241	1
ENSG00000143303.11	RRNAD1	1	156728106	1_77	0	0.0191828661452631	5.87540459228318	3.54699232245801e-07	0.574021165548241	1
ENSG00000143314.12	MRPL24	1	156741833	1_77	0	0.130282049901392	23.6960891034224	9.71561353449495e-06	-3.2307372717949	1
ENSG00000143294.14	PRCC	1	156750590	1_77	0	0.1359773743865	24.1125774635327	1.03185639620029e-05	-3.25414355726708	1
ENSG00000143321.18	HDGF	1	156768636	1_77	0	0.166696989576179	25.9898132018303	1.36345211087582e-05	-3.35078774010411	1
ENSG00000198400.11	NTRK1	1	156815190	1_77	0	0.230312746937266	29.3277239959696	2.12571633242374e-05	3.44758447773944	2
ENSG00000027869.11	SH2D2A	1	156821167	1_77	0	0.0575247977949034	16.1188996508812	2.91809526581343e-06	1.61179548589327	1
ENSG00000027644.4	INSRR	1	156814394	1_77	0	0.134593348428192	24.5924678669064	1.04168085887814e-05	2.87065242617036	1
ENSG00000187800.13	PEAR1	1	156893825	1_77	0	0.0171635380749038	4.81838533321717	2.60265929386352e-07	0.00927423480040182	1
ENSG00000160838.13	LRRC71	1	156920880	1_77	0	0.0188131225130822	5.62429974095422	3.32995462140109e-07	0.256985342568048	1
ENSG00000132694.18	ARHGEF11	1	157045234	1_77	0	0.0444430299565042	14.4536331002545	2.02157407571559e-06	2.08623152937472	1
ENSG00000143297.18	FCRL5	1	157552226	1_77	0	0.165926270994851	25.7135769965675	1.34272359906702e-05	-2.99391710096258	1
ENSG00000160856.20	FCRL3	1	157700967	1_77	0	0.0227935315546918	7.38769533446317	5.29943499444651e-07	-1.29870580952242	2
ENSG00000158488.15	CD1E	1	158353463	1_78	0	0.0502925853065033	10.262436012571	1.62428935155736e-06	1.1677680352929	1
ENSG00000163563.7	MNDA	1	158831951	1_78	0	0.0283715053071335	4.83994312174348	4.32147107399968e-07	0.309108738076597	1
ENSG00000163565.18	IFI16	1	158999686	1_78	0	0.0290385805721018	5.05919053468837	4.62344178109994e-07	0.188186843415237	1
ENSG00000213088.9	ACKR1	1	159203749	1_78	0	0.0912066758084785	15.974924242297	4.58537024374889e-06	-2.00316578831947	1
ENSG00000179639.10	FCER1A	1	159288755	1_78	0	0.119894435249062	18.641517466746	7.03378780081773e-06	2.49120775796793	1
ENSG00000158716.8	DUSP23	1	159781012	1_78	0	0.0610892392616568	12.1180485759438	2.32973422471538e-06	1.54044546074143	1
ENSG00000181036.13	FCRL6	1	159827874	1_78	0	0.0339848450101186	6.54476561911046	6.99984406783304e-07	0.624955436720135	1
ENSG00000158714.10	SLAMF8	1	159830315	1_78	0	0.0295561692626103	5.22591127473031	4.8609275787972e-07	0.395929665984068	1
ENSG00000188004.9	C1orf204	1	159857221	1_78	0	0.123348025164249	18.921065926311	7.34491498458878e-06	-2.02039579808742	2
ENSG00000243284.1	VSIG8	1	159856858	1_78	0	0.032148456837796	6.01975979651669	6.09043436092752e-07	-0.668594287313351	2
ENSG00000158710.14	TAGLN2	1	159925332	1_78	0	0.031161479123007	5.72522990460053	5.61461483243719e-07	-0.593642997362176	1
ENSG00000158764.6	ITLN2	1	160955029	1_79	0	0.0324339049775158	8.27111907925495	8.44252756139255e-07	-1.09915459728664	1
ENSG00000162723.9	SLAMF9	1	160013610	1_79	0	0.0227622079905636	4.93237158991485	3.53328889695767e-07	0.29633961405781	1
ENSG00000143315.6	PIGM	1	160031560	1_79	0	0.022156351025618	4.67851746537111	3.26223667498275e-07	0.0618654377513167	2
ENSG00000162729.13	IGSF8	1	160102029	1_79	0	0.0237752865772806	5.3422606384812	3.99723615282315e-07	-0.439686130260134	1
ENSG00000018625.14	ATP1A2	1	160132466	1_79	0	0.0345874825638556	8.8788252038731	9.66458996350896e-07	1.04648186543988	2
ENSG00000132681.16	ATP1A4	1	160151956	1_79	0	0.0225756865247291	4.85493943035423	3.44932213839083e-07	-0.266471339479839	3
ENSG00000132716.18	DCAF8	1	160262886	1_79	0	0.0255751046305467	6.02954845314869	4.85300995626267e-07	-0.586882208494713	1
ENSG00000122218.14	COPA	1	160343540	1_79	0	0.0530513557407708	12.9389606323058	2.16025416964156e-06	1.54164783119689	2
ENSG00000162736.15	NCSTN	1	160343943	1_79	0	0.0365869987783497	9.41055244719528	1.08355479675828e-06	1.14409298052336	1
ENSG00000162738.5	VANGL2	1	160400615	1_79	0	0.0223230198488975	4.74903097317876	3.33631402523016e-07	0.0786526073604524	1
ENSG00000066294.14	CD84	1	160579789	1_79	0	0.0688661118828102	15.4338041891067	3.3449337728696e-06	-1.76175546702429	3
ENSG00000117090.14	SLAMF1	1	160633908	1_79	0	0.031553441428757	8.01111909894159	7.95515956580405e-07	0.873021195325631	1
ENSG00000117091.9	CD48	1	160712073	1_79	0	0.0247224081963717	5.71011298994462	4.44267402408201e-07	0.510291992693232	1
ENSG00000122223.12	CD244	1	160862395	1_79	0	0.025031149178592	5.82701453075402	4.59024496891077e-07	0.595585584676732	2
ENSG00000179914.4	ITLN1	1	160884736	1_79	0	0.0535048612831625	13.0201031490915	2.19238408606849e-06	-1.6096335496899	1
ENSG00000158769.17	F11R	1	161038745	1_79	0	0.0343070917055105	8.80184698625834	9.50313046367429e-07	-1.07013146316047	1
ENSG00000215845.10	TSTD1	1	161038745	1_79	0	0.0343070917055105	8.80184698625834	9.50313046367429e-07	-1.07013146316047	1
ENSG00000162755.13	KLHDC9	1	161098329	1_79	0	0.0230848673324687	5.06484755619431	3.67961800304399e-07	-0.27186506479378	1
ENSG00000158793.13	NIT1	1	161118210	1_79	0	0.0222697892942076	4.72656734195818	3.31261475198712e-07	-0.175892727339859	2
ENSG00000143222.11	UFC1	1	161092411	1_79	0	0.0309256242075667	7.82131560518147	7.61214861857346e-07	-0.861436164021492	2
ENSG00000143258.15	USP21	1	161159962	1_79	0	0.0225002190613366	4.82342973509468	3.41547944845997e-07	0.229539295991411	1
ENSG00000143224.17	PPOX	1	161165947	1_79	0	0.0226975519994523	4.90560175324711	3.50413058161127e-07	-0.301743762941086	3
ENSG00000158850.14	B4GALT3	1	161177981	1_79	0	0.0238905830711093	5.3878087282533	4.05086614153034e-07	0.45658026915236	1
ENSG00000158864.12	NDUFS2	1	161196933	1_79	0	0.035999032246138	9.2572296573609	1.04877140475097e-06	-1.17669487096088	4
ENSG00000158869.10	FCER1G	1	161215085	1_79	0	0.0221226828131639	4.66420942512494	3.24731791531212e-07	-0.123263090656098	2
ENSG00000158874.11	APOA2	1	161223893	1_79	0	0.0650414052107121	14.8859225331759	3.04701536224741e-06	1.77301373256284	2
ENSG00000158882.14	TOMM40L	1	161226376	1_79	0	0.0428203738432439	10.9015209991008	1.46908364534033e-06	-1.43527306253032	1
ENSG00000158887.15	MPZ	1	161310092	1_79	0	0.026418643391418	6.33535085440378	5.2673255091048e-07	-0.728699217848847	1
ENSG00000143252.14	SDHC	1	161300846	1_79	0	0.0309654971511084	7.83348393541964	7.63382127323308e-07	-0.883893148943552	1
ENSG00000143226.13	FCGR2A	1	161505171	1_79	0	0.0250964391229415	5.85155308589285	4.62159865162265e-07	-0.544722958922024	1
ENSG00000173110.7	HSPA6	1	161524102	1_79	0	0.0338523128941199	8.67567345900958	9.2427353393381e-07	1.034218298517	1
ENSG00000203747.10	FCGR3A	1	161551141	1_79	0	0.0221584287550555	4.67939972827024	3.26315783578813e-07	0.0321470771308223	1
ENSG00000132185.16	FCRLA	1	161707114	1_79	0	0.0420428613010183	10.7276518101083	1.41940361769797e-06	1.36553246979547	2
ENSG00000162746.14	FCRLB	1	161727208	1_79	0	0.0914255537845896	18.1659719531338	5.22679193920637e-06	-2.05296089567274	1
ENSG00000081721.11	DUSP12	1	161749425	1_79	0	0.0235591767764741	5.25629399476192	3.89716445463205e-07	-0.460247153951526	2
ENSG00000118217.5	ATF6	1	161766419	1_79	0	0.0667472803640347	15.1340488270868	3.17905234900128e-06	1.81724190703974	3
ENSG00000162745.10	OLFML2B	1	162004851	1_79	0	0.0221574657933307	4.67899086222465	3.26273091690583e-07	-0.0670136162767294	1
ENSG00000152332.15	UHMK1	1	162496869	1_80	0	0.0241296389715524	4.96076446301132	3.76711089444571e-07	-0.214193258101986	1
ENSG00000117143.13	UAP1	1	162561114	1_80	0	0.0330546596661794	7.92947950029955	8.24871586863888e-07	0.927802939891453	2
ENSG00000132196.13	HSD17B7	1	162790775	1_80	0	0.027289134201072	6.12016540322233	5.25607907441896e-07	0.594583289649647	1
ENSG00000185860.13	CCDC190	1	162867897	1_80	0	0.027103062331485	6.05565486444116	5.16521558340443e-07	-0.561962700895035	2
ENSG00000117152.13	RGS4	1	163100966	1_80	0	0.0242492813987096	5.00734030386582	3.82133361303217e-07	-0.367995107368274	1
ENSG00000143248.12	RGS5	1	163271966	1_80	0	0.0364369855833183	8.85087175559281	1.01493320794808e-06	1.08715641017986	1
ENSG00000143228.12	NUF2	1	163267542	1_80	0	0.0234033582684194	4.67303131752425	3.44180171212838e-07	0.122438639348768	1
ENSG00000185630.18	PBX1	1	164555424	1_80	0	0.0237129885536926	4.79676524235495	3.57967607919061e-07	-0.193011089430076	1
ENSG00000162761.14	LMX1A	1	165357021	1_81	0	0.0662567943469114	6.84661560613131	1.42762892737085e-06	-0.796847880299218	1
ENSG00000143198.12	MGST3	1	165635754	1_81	0	0.0527651517615759	4.67068207197259	7.7559762696207e-07	0.41545820241355	1
ENSG00000143149.12	ALDH9A1	1	165614853	1_81	0	0.0535250940119979	4.80698054496445	8.09727290869877e-07	0.166959040323112	3
ENSG00000188859.6	FAM78B	1	166076187	1_81	0	0.18343661126321	16.8287130740938	9.71506919891691e-06	-2.13557905350749	1
ENSG00000143195.12	ILDR2	1	166970858	1_82	0	0.062185276835773	15.4726451524618	3.02803653828911e-06	-1.80743204486605	2
ENSG00000143194.12	MAEL	1	166975572	1_82	0	0.0601948031156089	15.1614830081877	2.87216678505545e-06	-1.81554004492741	2
ENSG00000143157.11	POGK	1	166839016	1_82	0	0.0230575967017852	6.07041192018355	4.40495193984346e-07	0.762725728307871	1
ENSG00000152382.5	TADA1	1	166866514	1_82	0	0.020254307329551	4.85105127110687	3.09216196543262e-07	0.275305780131492	3
ENSG00000198842.9	DUSP27	1	167094253	1_82	0	0.022901005295177	6.00627633870259	4.32881305150917e-07	-0.617758100302406	2
ENSG00000143167.11	GPA33	1	167166436	1_82	0	0.0352417806837149	10.0727752007154	1.11716149757351e-06	1.17447415376844	1
ENSG00000198821.10	CD247	1	167563641	1_82	0	0.0266093174008267	7.41982842384524	6.21350382968503e-07	0.824580058339326	1
ENSG00000143162.7	CREG1	1	167545296	1_82	0	0.0249596950164327	6.81678255551258	5.35460807980176e-07	-0.752610329897482	3
ENSG00000198771.10	RCSD1	1	167630073	1_82	0	0.129554005296048	22.5890762062844	9.20997154547795e-06	-2.28092322945882	1
ENSG00000197965.11	MPZL1	1	167720961	1_82	0	0.02087919578713	5.13675667116303	3.37529498442377e-07	-0.378650311856672	2
ENSG00000143199.17	ADCY10	1	167917264	1_82	0	0.0735834992822263	17.0869545361313	3.9568908868019e-06	-1.89700409542609	1
ENSG00000143164.15	DCAF6	1	167936749	1_82	0	0.0273493592826241	7.67843343515318	6.60889350710669e-07	0.896772580352329	1
ENSG00000143158.10	MPC2	1	167936749	1_82	0	0.0273493592826241	7.67843343515318	6.60889350710669e-07	-0.896772580352329	1
ENSG00000143147.14	GPR161	1	168137478	1_82	0	0.0380187600146682	10.7906954328087	1.29108952224466e-06	1.23079206854572	2
ENSG00000143155.12	TIPRL	1	168179904	1_82	0	0.0199985952807352	4.73161289848998	2.97795185527192e-07	-0.128135471383052	1
ENSG00000143178.12	TBX19	1	168282460	1_82	0	0.0228226872316777	5.97404134702821	4.2908563597102e-07	-0.59255648824317	1
ENSG00000143196.4	DPT	1	168728523	1_82	0	0.0527996497288239	13.910369793749	2.31141906225684e-06	1.62471045359079	2
ENSG00000143153.12	ATP1B1	1	169138127	1_83	0	0.547397233288621	17.8516201851012	3.07531219089097e-05	-3.66121110969092	1
ENSG00000143156.13	NME7	1	169333834	1_83	0	0.053006109178566	7.89462714620876	1.31694162287811e-06	1.91535242125253	3
ENSG00000117477.12	CCDC181	1	169441248	1_83	0	0.0547187267247249	5.88964857781695	1.01422506415098e-06	0.230392334233824	2
ENSG00000198734.10	F5	1	169586812	1_83	0	0.0566933439145404	6.47421563704091	1.1551229368872e-06	0.724024271710564	1
ENSG00000000460.16	C1orf112	1	169892071	1_83	0	0.0473504917948241	4.72639874548648	7.04309953666121e-07	0.288891614433696	1
ENSG00000007908.15	SELE	1	169764425	1_83	0	0.0505858791866171	5.44493977788933	8.66824857539843e-07	0.561224224908235	1
ENSG00000000457.13	SCYL3	1	169893652	1_83	0	0.105687492038769	12.2599699901634	4.07776292581979e-06	1.59918672951953	1
ENSG00000075945.12	KIFAP3	1	170095148	1_83	0	0.0475363244984916	4.7304528878871	7.07680606706534e-07	0.0233922361423785	1
ENSG00000120370.12	GORAB	1	170532605	1_83	0	0.0478699759317179	4.8408471800274	7.29278743924659e-07	0.323720218032533	2
ENSG00000116132.11	PRRX1	1	170662622	1_84	0	0.0336027636496139	6.54762943091285	6.92417543861668e-07	-0.828423881540885	1
ENSG00000007933.12	FMO3	1	171091067	1_84	0	0.0402939275442081	8.26661947898729	1.04827812182334e-06	-1.02246657191518	1
ENSG00000094963.13	FMO2	1	171185239	1_84	0	0.0847122229414917	15.369779455742	4.09753514925501e-06	1.78066961372638	3
ENSG00000010932.16	FMO1	1	171248306	1_84	0	0.0296492266187478	5.36532076361757	5.0063134123495e-07	0.69593683238235	2
ENSG00000076258.9	FMO4	1	171313714	1_84	0	0.0280740173703312	4.85026736524482	4.28528013062412e-07	0.243485717802715	3
ENSG00000117523.15	PRRC2C	1	171360867	1_84	0	0.0290519428445482	5.17328249321089	4.7298824660418e-07	-0.303937987484663	2
ENSG00000034971.16	MYOC	1	171652737	1_84	0	0.0529817207767001	10.8683622230701	1.81217083845596e-06	-1.32016591828856	3
ENSG00000117533.14	VAMP4	1	171742440	1_84	0	0.0300617049374328	5.49572750823199	5.1993346667234e-07	0.458749648685353	2
ENSG00000010165.19	METTL13	1	171781417	1_84	0	0.0275443749695982	4.67064899643107	4.04873289743245e-07	0.134888753001956	2
ENSG00000197959.13	DNM3	1	171841015	1_84	0	0.0538630353240337	11.0256156949444	1.86897136667362e-06	1.34843396937833	2
ENSG00000135845.9	PIGC	1	172353994	1_84	0	0.037939494853707	7.69613824303162	9.18910846959962e-07	-0.894630172399331	1
ENSG00000094975.13	SUCO	1	172532503	1_84	0	0.0381005264767625	7.73625300496782	9.27621091934987e-07	0.863157014601088	1
ENSG00000117560.7	FASLG	1	172658079	1_84	0	0.0370679621494923	7.47609213835742	8.72132216780119e-07	-0.838765333475867	1
ENSG00000120337.8	TNFSF18	1	173051434	1_84	0	0.0493294648140163	10.1881299120982	1.58164805484581e-06	-1.16623947215431	1
ENSG00000117592.8	PRDX6	1	173477795	1_85	0	0.0956674865641193	10.4810587693197	3.15557490697721e-06	1.45859090779267	1
ENSG00000076321.10	KLHL20	1	173714815	1_85	0	0.0522138502918755	4.6623932554172	7.66131987135343e-07	0.422331220030591	1
ENSG00000120334.15	CENPL	1	173871661	1_85	0	0.0523328747057654	4.68408663875248	7.71451245859323e-07	0.0682852294346979	1
ENSG00000117593.9	DARS2	1	173819196	1_85	0	0.0676755679754328	7.14156343792811	1.52101739677351e-06	-1.2536506214489	2
ENSG00000185278.15	ZBTB37	1	173872214	1_85	0	0.0522815830992585	4.67474374304609	7.69157912944614e-07	-0.0987500514170954	1
ENSG00000117601.13	SERPINC1	1	173916899	1_85	0	0.0525097036494716	4.71622794681783	7.79369360671337e-07	0.0240859175085048	2
ENSG00000152061.23	RABGAP1L	1	174159856	1_85	0	0.124294829020405	13.038873118316	5.10037483354999e-06	2.13811027819944	1
ENSG00000120333.4	MRPS14	1	175023749	1_85	0	0.0550662649726794	5.16948318985819	8.9586324988684e-07	0.439028047841768	1
ENSG00000152092.15	ASTN1	1	177165470	1_86	0	0.0352594204074671	7.66554884436118	8.50603955756039e-07	0.93833273791932	1
ENSG00000235750.9	KIAA0040	1	175157508	1_86	0	0.0604192485933386	12.7851511373997	2.43102911332024e-06	-1.37645848278759	5
ENSG00000143207.19	RFWD2	1	176207677	1_86	0	0.05879400972481	12.5245315120547	2.31741355740111e-06	-1.46481858564915	1
ENSG00000198797.6	BRINP2	1	177170676	1_86	0	0.0349073733397983	7.57062896949295	8.31683540900139e-07	-0.925122982840597	1
ENSG00000120341.18	SEC16B	1	177960805	1_87	0	0.0472212890501313	5.45455222845944	8.10598725489281e-07	0.624542152895614	1
ENSG00000075391.16	RASAL2	1	178093905	1_87	0	0.0448462240557435	4.91040670967	6.93030455971245e-07	-0.306208843814951	2
ENSG00000116191.17	RALGPS2	1	178725006	1_87	0	0.0466117532087979	5.17130033819891	7.58584864809572e-07	-0.0546443336189506	2
ENSG00000116194.12	ANGPTL1	1	178869679	1_87	0	0.747504045712744	19.1405535221402	4.5027414902664e-05	3.77188553923805	3
ENSG00000116199.11	FAM20B	1	179025509	1_89	0	0.0408567512111436	10.371917247923	1.33361922298684e-06	-1.27643404679575	3
ENSG00000186283.13	TOR3A	1	179081343	1_89	0	0.0227516874417318	4.84372213571856	3.46818142608642e-07	0.278312842682557	4
ENSG00000057252.12	SOAT1	1	179294221	1_89	0	0.0457090264486769	11.4371555475764	1.64523891256066e-06	-1.68906445721135	1
ENSG00000162782.15	TDRD5	1	179591019	1_89	0	0.0227844662532721	4.85725962401172	3.48288512455158e-07	0.107329876753957	2
ENSG00000169905.12	TOR1AIP2	1	179878267	1_89	0	0.0929888212664703	18.2458673622171	5.33954473900228e-06	2.4458039555248	1
ENSG00000135837.15	CEP350	1	179954679	1_89	0	0.215657529568834	26.6135720208311	1.80624545875573e-05	3.06520066217565	2
ENSG00000116260.16	QSOX1	1	180157972	1_89	0	0.300721687974614	30.111374170013	2.8497338405312e-05	3.52746394744875	2
ENSG00000121454.5	LHX4	1	180253368	1_89	0	0.0231248524499539	4.99682849810074	3.63648991787056e-07	0.417288275319516	2
ENSG00000230124.6	ACBD6	1	180501931	1_89	0	0.0337750727757876	8.56967782484699	9.10898028661355e-07	-0.983550828155494	2
ENSG00000135835.11	KIAA1614	1	180912496	1_89	0	0.067333176908088	15.1335130971651	3.20684401962614e-06	1.67952731502855	2
ENSG00000153029.14	MR1	1	181030075	1_89	0	0.132000456123291	21.6727351925036	9.00322554822213e-06	-2.27658125391348	2
ENSG00000135821.17	GLUL	1	182392343	1_90	0	0.0497005639472402	4.72498662705039	7.39044984508685e-07	0.107948693974937	1
ENSG00000135828.11	RNASEL	1	182573716	1_90	0	0.049483799674597	4.68338784833952	7.29343536464292e-07	0.119286158076403	2
ENSG00000135862.5	LAMC1	1	183023054	1_91	0	0.0366905601765871	5.25684003677808	6.06999143073253e-07	-0.454295259136619	2
ENSG00000058085.14	LAMC2	1	183186170	1_91	0	0.0378350676113646	5.54762252252647	6.60557139240161e-07	-0.582283830306378	1
ENSG00000157064.10	NMNAT2	1	183417693	1_91	0	0.0719035537739755	11.6678092500383	2.64027187646613e-06	1.5353997142294	2
ENSG00000116698.21	SMG7	1	183471970	1_91	0	0.0608166474915717	10.0624650078807	1.92590931122993e-06	1.28454469857892	2
ENSG00000116701.14	NCF2	1	183599163	1_91	0	0.0582034041925307	9.64263455474198	1.76625363164747e-06	1.27584965350388	1
ENSG00000198860.11	TSEN15	1	184053056	1_91	0	0.0452677165352633	7.24879335788903	1.0326740904839e-06	-1.01992318332175	2
ENSG00000116667.12	C1orf21	1	184606961	1_91	0	0.212111492804962	22.3457821116192	1.49165618736191e-05	3.29123897242388	1
ENSG00000116406.18	EDEM3	1	184755965	1_92	1	0.139781259231518	19.8360369211625	8.72595221146855e-06	4.12288690761419	1
ENSG00000135842.16	FAM129A	1	184883679	1_92	0	0.0650991827311134	14.474819327276	2.96549817905107e-06	2.70427995162322	3
ENSG00000121481.10	RNF2	1	185052278	1_92	0	0.0475789188150693	9.20669793209878	1.37856559938252e-06	-1.96175544345974	1
ENSG00000121486.11	TRMT1L	1	185156912	1_92	0	0.0423020264722331	6.50783498891486	8.66376530202613e-07	-0.991379767451248	1
ENSG00000116668.12	SWT1	1	185156912	1_92	0	0.0423020264722331	6.50783498891486	8.66376530202613e-07	0.991379767451248	1
ENSG00000116679.15	IVNS1ABP	1	185317057	1_92	0	0.0395288730940643	5.61401976065265	6.98388925604108e-07	-0.349980605872637	1
ENSG00000143341.11	HMCN1	1	185729568	1_92	0	0.0577064303107679	8.99349419328399	1.6332837538317e-06	-1.12282775328234	2
ENSG00000116690.12	PRG4	1	186273543	1_92	0	0.0504752199045424	8.02016223416058	1.27400269529058e-06	-1.21422050177095	1
ENSG00000157181.15	C1orf27	1	186376034	1_92	0	0.0572942684751749	9.27647260330741	1.67264208109575e-06	-1.01036704184316	1
ENSG00000262180.1	OCLM	1	186400270	1_92	0	0.0359455340601274	4.83548286993318	5.47008107524518e-07	0.200381974922504	2
ENSG00000116711.9	PLA2G4A	1	186828347	1_92	0	0.0356410546983191	4.70604088896513	5.27855702008889e-07	0.0522646454553531	1
ENSG00000162670.10	BRINP3	1	190474186	1_95	0	0.0430615294544718	4.82903770409355	6.54423703026805e-07	0.605485445333519	1
ENSG00000150681.9	RGS18	1	192158507	1_96	0	0.0236217188881611	5.01043511013028	3.72473956830976e-07	0.304492604282424	1
ENSG00000090104.11	RGS1	1	192575969	1_96	0	0.0706309532867048	15.3170915000442	3.40471173998692e-06	-1.68463584034772	2
ENSG00000116741.7	RGS2	1	192801803	1_96	0	0.0231085330606907	4.7881736873446	3.48218023862271e-07	0.103914797742049	2
ENSG00000116747.12	TROVE2	1	193037020	1_96	0	0.0806789407306199	16.4820572826495	4.18485659543408e-06	-1.640258922812	1
ENSG00000023572.8	GLRX2	1	193104652	1_96	0	0.0239098874335104	5.44940144508379	4.10048575728275e-07	1.07501535669473	3
ENSG00000134371.10	CDC73	1	193121735	1_96	0	0.0611309736351673	12.4323318567089	2.39178909142331e-06	2.60579432284138	1
ENSG00000162630.5	B3GALT2	1	193185382	1_96	0	0.0563366473424281	11.8697903891905	2.10447136836788e-06	-2.55448265899254	1
ENSG00000162687.16	KCNT2	1	196600551	1_98	0	0.0292839144733662	7.89448354109133	7.27548294683043e-07	-1.60513807449711	1
ENSG00000000971.15	CFH	1	196646066	1_98	0	0.0307446559370285	15.1296442410007	1.46388623475774e-06	-3.40745207913386	1
ENSG00000203724.10	C1orf53	1	197902889	1_99	0	0.0789125777287035	11.5644047917036	2.8719606740167e-06	-1.39579768184451	1
ENSG00000081237.18	PTPRC	1	198636748	1_99	0	0.0499414938045358	7.18457642408155	1.12920208391234e-06	0.954367364239449	2
ENSG00000116833.13	NR5A2	1	200067662	1_100	0	0.0777481599307239	10.0719366270425	2.4644049789819e-06	1.22794954406386	1
ENSG00000163362.10	C1orf106	1	200891875	1_101	0	0.0474717117240019	5.91153893255659	8.83170226186107e-07	-0.539249676847753	2
ENSG00000118193.11	KIF14	1	200620703	1_101	0	0.0481736853719581	6.05112162548217	9.1739153349267e-07	-0.539872695685043	1
ENSG00000118197.13	DDX59	1	200667218	1_101	0	0.0423496198100687	4.82708947881304	6.43344864948718e-07	0.360019023581585	2
ENSG00000118200.14	CAMSAP2	1	200740002	1_101	0	0.071101057615837	9.77090243376775	2.18635012274289e-06	1.14408577375575	1
ENSG00000232237.3	ASCL5	1	201114378	1_101	0	0.0422526011657754	4.80532535149234	6.38976993360887e-07	0.190321386259905	2
ENSG00000116857.16	TMEM9	1	201154617	1_101	0	0.0458773184195224	5.58679761442068	8.06621767474857e-07	0.48248223984358	2
ENSG00000163395.16	IGFN1	1	201191368	1_101	0	0.0421901631723698	4.79129497431872	6.36169857101601e-07	-0.129543524416107	1
ENSG00000118194.18	TNNT2	1	201378187	1_101	0	0.0684941001844953	9.41229513712844	2.02888613861199e-06	1.15225900478873	1
ENSG00000174307.6	PHLDA3	1	201467340	1_101	0	0.0982256819811778	12.892867630124	3.98550676202969e-06	1.5112313321974	2
ENSG00000159176.13	CSRP1	1	201509697	1_101	0	0.057645186796034	7.76173073178406	1.40809059176032e-06	0.921410723728207	1
ENSG00000198700.9	IPO9	1	201829522	1_103	0	0.013370586416444	4.66596507945822	1.96336440488573e-07	-0.181863576660227	1
ENSG00000198892.6	SHISA4	1	201888432	1_103	0	0.0149222535412752	5.6956252806631	2.67475986184758e-07	0.406886422333055	1
ENSG00000134375.10	TIMM17A	1	201963880	1_103	0	0.0185749206186788	7.75113089866134	4.53107250097946e-07	0.775594488555569	1
ENSG00000176393.10	RNPEP	1	201981821	1_103	0	0.0240268985647153	10.1716018369341	7.691234274838e-07	1.1707134503939	3
ENSG00000163435.15	ELF3	1	202007073	1_103	0	0.0497712296325664	17.0612908083081	2.67238625681596e-06	-1.81494417695812	1
ENSG00000170075.8	GPR37L1	1	202123232	1_103	0	0.0223562274964373	9.49323494650721	6.67915809529523e-07	1.19458899774828	2
ENSG00000143851.15	PTPN7	1	202161626	1_103	0	0.04238305284341	15.5343241989888	2.07201823867648e-06	1.72994201117915	2
ENSG00000077157.21	PPP1R12B	1	202348568	1_103	0	0.0193485872597247	8.13456540612781	4.95327670400378e-07	0.961826316140868	2
ENSG00000117139.16	KDM5B	1	202795966	1_103	0	0.0141498653608363	5.19712108058644	2.31432377103867e-07	0.37201181218082	2
ENSG00000183155.4	RABIF	1	202864723	1_103	0	0.0234656245260673	9.94905954358349	7.34722129814941e-07	1.1436789302495	1
ENSG00000117153.15	KLHL12	1	202928138	1_103	0	0.0233857386771721	9.91695626917396	7.29858153741088e-07	1.15535727184876	1
ENSG00000159346.12	ADIPOR1	1	202958751	1_103	0	0.0209629842362049	8.88794668720677	5.86358901213345e-07	1.0095782646322	1
ENSG00000143847.15	PPFIA4	1	203026759	1_103	0	0.0736322554994993	20.8068703702152	4.82151851823942e-06	2.04302871166516	3
ENSG00000133048.12	CHI3L1	1	203186952	1_103	0	0.0262221282399974	10.9952014913572	9.07360988472149e-07	1.26395221371168	1
ENSG00000133063.15	CHIT1	1	203274075	1_103	0	0.0762765977905697	21.1463573126915	5.0761664415738e-06	-2.14382041757021	1
ENSG00000122176.10	FMOD	1	203351776	1_103	0	0.015235723427954	5.89065690638837	2.82446230211737e-07	-0.53847174247148	3
ENSG00000188783.5	PRELP	1	203475256	1_103	0	0.0141624656718221	5.20547120366682	2.3201063472872e-07	-0.389648877547968	2
ENSG00000188770.9	OPTC	1	203493789	1_103	0	0.0402045651847102	15.0338889981057	1.90219783292748e-06	1.60567978295225	2
ENSG00000122188.12	LAX1	1	203764731	1_103	0	0.0135137026366717	4.76578339745361	2.02683143765224e-07	0.173044967739353	2
ENSG00000058673.16	ZC3H11A	1	203795675	1_103	0	0.0155722218566898	6.09562368717804	2.98729219495679e-07	-0.547408044863229	1
ENSG00000257315.2	ZBED6	1	203795675	1_103	0	0.0133661078025249	4.66282407162232	1.96138551223626e-07	0.0627194942034173	2
ENSG00000182004.12	SNRPE	1	203861428	1_103	0	0.0149765661627691	5.72970424345483	2.70055749715818e-07	-0.486322413755751	2
ENSG00000143842.14	SOX13	1	204072756	1_103	0	0.0331032954695979	13.1943955146953	1.37457899276074e-06	1.56820232540189	1
ENSG00000143845.14	ETNK2	1	204151824	1_103	0	0.0429088886213346	15.6513623124139	2.11352984458267e-06	1.78381920434598	1
ENSG00000133056.13	PIK3C2B	1	204643551	1_103	0	0.122614586265155	25.7603743253975	9.94038671407484e-06	-2.46858950843678	1
ENSG00000198625.12	MDM4	1	204515489	1_103	0	0.0189005808557473	7.91441953073655	4.70763944016415e-07	-0.983987325737342	2
ENSG00000163531.15	NFASC	1	204828864	1_104	0	0.0964961266566562	12.8754566544865	3.91004266222806e-06	1.89248963932575	1
ENSG00000184144.11	CNTN2	1	205042978	1_104	0	0.0482281362587833	6.21712989748825	9.436249042801e-07	-0.885429766791505	2
ENSG00000174529.7	TMEM81	1	205084986	1_104	0	0.0417912723257666	4.8564297262621	6.38721706795721e-07	-0.573667101711306	1
ENSG00000117222.13	RBBP5	1	205121757	1_104	0	0.0409952867156301	4.67404284181063	6.03025379448143e-07	-0.419909630620177	1
ENSG00000133059.16	DSTYK	1	205075211	1_104	0	0.0425557436833814	5.02841046575908	6.73438404915991e-07	0.487601726431822	2
ENSG00000133069.15	TMCC2	1	205228311	1_104	0	0.042052560259179	4.91555564001241	6.50540039650072e-07	0.303479356268948	2
ENSG00000163545.8	NUAK2	1	205321732	1_104	0	0.0428497189792919	5.09373727646683	6.8689996302469e-07	0.323889879070117	1
ENSG00000117266.15	CDK18	1	205504852	1_104	0	0.0414336955084346	4.77492236166277	6.2262844593475e-07	-0.183515377048623	1
ENSG00000174514.12	MFSD4A	1	205605927	1_104	0	0.0621858032810566	8.64176477955721	1.6912299595999e-06	-0.927698289580102	1
ENSG00000158711.13	ELK4	1	205629851	1_104	0	0.0429134955372713	5.10785241184159	6.89828614842313e-07	-0.27514725851294	1
ENSG00000158715.5	SLC45A3	1	205677330	1_104	0	0.0447859003598321	5.51331433104769	7.77075178542949e-07	-0.590576889588579	4
ENSG00000069275.12	NUCKS1	1	205749730	1_104	0	0.0455600996728216	5.67612320567874	8.13852033352654e-07	0.732182858705546	1
ENSG00000117280.12	RAB29	1	205770138	1_104	0	0.0502327388817485	6.60464957721424	1.04410845376503e-06	-0.855149056470196	2
ENSG00000133065.10	SLC41A1	1	205813381	1_104	0	0.0412480054591891	4.73232279321673	6.14308164206426e-07	-0.237992742579363	2
ENSG00000162877.12	PM20D1	1	205813590	1_104	0	0.0909883600867112	12.3052262002914	3.52358224431651e-06	1.57497775054411	2
ENSG00000174502.18	SLC26A9	1	205943691	1_104	0	0.129246947226748	15.7347243770495	6.40012428226849e-06	1.79745660883928	1
ENSG00000263961.6	C1orf186	1	206018722	1_104	0	0.0436506356376646	5.26951180701047	7.23885584056174e-07	0.382087896852931	1
ENSG00000266028.7	SRGAP2	1	206442751	1_105	0	0.0287255754656925	5.53091906988675	5.00005769043567e-07	0.4090388783803	1
ENSG00000263528.7	IKBKE	1	206468531	1_105	0	0.0414532232401585	8.91280469629162	1.16273747229401e-06	1.05086336777069	2
ENSG00000266094.7	RASSF5	1	206507103	1_105	0	0.039808071023109	8.67714455664445	1.0870685712491e-06	1.05990658974929	4
ENSG00000143486.15	EIF2D	1	206606563	1_105	0	0.0368146483266151	7.75919757488691	8.98972570026456e-07	-0.978497987825455	2
ENSG00000143479.15	DYRK3	1	206637601	1_105	0	0.0388663916936111	8.29740481224805	1.01490519544455e-06	-1.05028340980921	1
ENSG00000162889.10	MAPKAPK2	1	206684062	1_105	0	0.0261646654135341	4.69023118794442	3.86205460024699e-07	0.0686195502734957	1
ENSG00000162896.5	PIGR	1	206945992	1_105	0	0.0972190896969318	16.7322983807973	5.11936534903907e-06	-1.89097569555293	1
ENSG00000123836.14	PFKFB2	1	207044014	1_105	0	0.0962683290724629	16.6285726093468	5.03787489681307e-06	-1.83208857150909	1
ENSG00000123843.12	C4BPB	1	207088956	1_105	0	0.0280093439464073	5.35296866879727	4.71852881721976e-07	0.520270205251818	1
ENSG00000123838.10	C4BPA	1	207104083	1_105	0	0.0349454742545732	7.47641165053248	8.22229620556386e-07	0.951467390708107	1
ENSG00000196352.14	CD55	1	207321071	1_105	0	0.0344824201970073	8.06418493510724	8.75119159723383e-07	1.3442589576545	1
ENSG00000117335.19	CD46	1	207749736	1_105	0	0.0334402254552122	6.88289915844991	7.2435185597681e-07	-1.1158660397929	1
ENSG00000174059.16	CD34	1	207911570	1_105	0	0.0725254958256262	14.4646604701316	3.30147432462103e-06	1.83952656612148	1
ENSG00000076356.6	PLXNA2	1	208244589	1_106	0	0.0176420206936667	8.78585967793759	4.87799738948453e-07	0.995385128402157	2
ENSG00000008118.9	CAMK1G	1	209584155	1_106	0	0.0112291831261648	8.79083014823446	3.10661208247686e-07	2.37853281191636	1
ENSG00000123689.5	G0S2	1	209672996	1_106	0	0.0180284619051874	8.72685903879818	4.95137262577067e-07	-0.688461935941089	1
ENSG00000009790.14	TRAF3IP3	1	209756234	1_106	0	0.0128888694157986	6.20409885314705	2.5165322847523e-07	-1.17917287507072	1
ENSG00000117597.17	DIEXF	1	209827828	1_106	0	0.0203859289701606	9.49783850601328	6.09346416264289e-07	1.05020396847436	1
ENSG00000143473.12	KCNH1	1	211134467	1_107	0	0.0547122251514834	12.3405737946257	2.12485209297147e-06	1.40208795846131	1
ENSG00000117625.13	RCOR3	1	211258687	1_107	0	0.0279881884978623	5.98714912158219	5.27355936289246e-07	-0.547262981386099	1
ENSG00000082512.14	TRAF5	1	211326378	1_107	0	0.0359447355151477	8.35063427018183	9.44634340481676e-07	-0.91081067270341	2
ENSG00000170385.9	SLC30A1	1	211551778	1_107	0	0.0296627320028191	6.53540201738301	6.10087925163225e-07	-0.767205416552	1
ENSG00000117650.12	NEK2	1	211675781	1_107	0	0.0465965695161859	10.8118674601031	1.58549045395017e-06	1.16841974241852	1
ENSG00000143493.12	INTS7	1	212035474	1_107	0	0.0590384898992249	13.067100750608	2.42785895905929e-06	1.62934670812218	2
ENSG00000143476.17	DTL	1	212035474	1_107	0	0.0325136001171283	7.40199272563865	7.57395442862427e-07	-0.969741451723401	1
ENSG00000066027.11	PPP2R5A	1	212286128	1_107	0	0.0320684389820407	7.27173921121962	7.33880061897912e-07	-0.754190676201464	1
ENSG00000065600.12	TMEM206	1	212414848	1_107	0	0.029187231312048	6.38289761681744	5.8629980797463e-07	0.683567320050924	2
ENSG00000117691.9	NENF	1	212431624	1_107	0	0.0288354784052135	6.268497582465	5.68852403659128e-07	0.646228014245325	1
ENSG00000162772.16	ATF3	1	212565261	1_107	0	0.0255897019742359	5.14261311750632	4.14150371185832e-07	-0.367558957097375	1
ENSG00000123685.8	BATF3	1	212699232	1_109	0	0.021284108621714	5.96659390107252	3.99660217313028e-07	0.631116263275914	3
ENSG00000117697.14	NSL1	1	212792127	1_109	0	0.0193405055418608	5.06631238126483	3.08367613583623e-07	0.429522288387432	1
ENSG00000162769.12	FLVCR1	1	212858122	1_109	0	0.0191233921601058	4.96022174402569	2.98521074831748e-07	0.235563857556138	3
ENSG00000143494.15	VASH2	1	212954779	1_109	0	0.0464533045938526	13.3407997647288	1.95032709264571e-06	1.46751429638191	1
ENSG00000174606.13	ANGEL2	1	213004666	1_109	0	0.0734789322127933	17.7225045596251	4.09823546258305e-06	-1.95633176473994	3
ENSG00000143499.13	SMYD2	1	214248020	1_109	0	0.0223233626746078	6.41506981411568	4.50681753946239e-07	0.679581117295164	3
ENSG00000152104.11	PTPN14	1	214380224	1_109	0	0.0295013985976501	9.04213875621404	8.39503954701846e-07	1.08228424306863	2
ENSG00000117724.12	CENPF	1	214603593	1_109	0	0.0210639255341922	5.86879408261477	3.89042597517908e-07	0.546306912462677	1
ENSG00000067533.5	RRP15	1	218285209	1_110	0	0.0240243425679407	8.18821136268154	6.19083929063885e-07	1.52715355054082	1
ENSG00000143353.11	LYPLAL1	1	219173128	1_111	0	0.0857216720039229	13.9421654670829	3.76122955240123e-06	-2.16122534134894	2
ENSG00000136628.17	EPRS	1	219979779	1_112	0	0.0755523582584368	15.0455010039215	3.5773682849813e-06	-1.73464310822999	1
ENSG00000116141.15	MARK1	1	220527011	1_112	0	0.0294329868433376	6.0755940953283	5.62771455507271e-07	-0.543445848836226	1
ENSG00000162817.6	C1orf115	1	220688754	1_112	0	0.0267719028459948	5.1818281242769	4.36587420167125e-07	-0.446513002364273	1
ENSG00000117791.15	MARC2	1	220747814	1_112	0	0.0287846392551563	5.86534536870429	5.31328796946867e-07	0.525477789001568	2
ENSG00000186205.12	MARC1	1	220800084	1_112	0	0.0256494829673142	4.77812482303724	3.85695951157798e-07	0.162864982548482	2
ENSG00000136630.12	HLX	1	220880203	1_112	0	0.0486083207748186	10.8273203030934	1.65630600535153e-06	-1.24111710652451	1
ENSG00000143507.17	DUSP10	1	221742965	1_113	0	0.0527247046624502	9.64202667391051	1.59989491471201e-06	-1.06406883169633	2
ENSG00000154305.16	MIA3	1	222618565	1_114	0	0.0242015195676041	4.95384410561491	3.77306202461336e-07	-0.255995356871827	1
ENSG00000197520.10	FAM177B	1	222736869	1_114	0	0.0446014355893731	10.7326337729291	1.50648260581339e-06	1.12208692968446	2
ENSG00000154309.8	DISP1	1	222809756	1_114	0	0.074565942460374	15.6421000581695	3.67066325804515e-06	-1.98141716187017	2
ENSG00000187554.11	TLR5	1	223142833	1_114	0	0.0238647041154451	4.82188325316549	3.62144354173399e-07	-0.19625806140388	1
ENSG00000143502.14	SUSD4	1	223364043	1_114	0	0.0256563984990889	5.50373156973745	4.4438757776519e-07	0.495182429169088	1
ENSG00000162909.17	CAPN2	1	223701253	1_114	0	0.0943898217961198	17.9196345889543	5.32308362916904e-06	-2.14610097008424	2
ENSG00000143514.16	TP53BP2	1	223858602	1_114	0	0.105253344551656	18.9795084211878	6.28680280744329e-06	-2.25209230674914	1
ENSG00000143756.11	FBXO28	1	224115967	1_114	0	0.0234688829735029	4.66442360620398	3.44508052621983e-07	0.211711628072833	2
ENSG00000143753.12	DEGS1	1	224176228	1_114	0	0.028048394312277	6.34402899245423	5.59992405158939e-07	-0.566885702507514	2
ENSG00000143748.17	NVL	1	224330652	1_114	0	0.0314461066758166	7.42321394300881	7.34628604295349e-07	-0.926399726280002	1
ENSG00000143771.11	CNIH4	1	224356827	1_114	0	0.0340112104803532	8.16422110772513	8.73867968626616e-07	1.08916121495451	3
ENSG00000143786.7	CNIH3	1	224440417	1_114	0	0.0262209237525242	5.70882695534071	4.71089951070147e-07	0.528981296961474	1
ENSG00000162923.14	WDR26	1	224436689	1_114	0	0.0278540558622089	6.27844762952679	5.50363586298811e-07	0.782506114132392	1
ENSG00000185155.11	MIXL1	1	226223248	1_115	0	0.172500209294155	20.8731389030684	1.13314728670773e-05	-2.54217514024295	2
ENSG00000143815.14	LBR	1	225438447	1_115	0	0.0831156954951646	13.6927780142508	3.58165363115918e-06	1.85719531125421	1
ENSG00000143742.12	SRP9	1	225782582	1_115	0	0.050200873832939	8.86161175745026	1.40001590473212e-06	-1.11303142748412	1
ENSG00000143819.12	EPHX1	1	225809711	1_115	0	0.0323059359086326	4.68248115383558	4.76066189722843e-07	-0.212368015372307	1
ENSG00000196187.11	TMEM63A	1	225830326	1_115	0	0.0363891421769141	5.8079464825153	6.65125192155433e-07	-0.565778238685508	3
ENSG00000243709.1	LEFTY1	1	225912195	1_115	0	0.0323349064283709	4.69095040828892	4.77354942855638e-07	0.0272375973900565	2
ENSG00000143811.18	PYCR2	1	225920500	1_115	0	0.0323612976047118	4.69865859112897	4.78529582666026e-07	-0.23719451970783	1
ENSG00000143768.12	LEFTY2	1	225941740	1_115	0	0.032725980968964	4.80454706577361	4.94827809686106e-07	0.170975445356911	1
ENSG00000143751.9	SDE2	1	225999428	1_115	0	0.0510116541046819	9.01414302874293	1.44711426522519e-06	-1.29445684852739	2
ENSG00000163041.9	H3F3A	1	226062051	1_115	0	0.0654449031963931	11.3938568130283	2.34668912480158e-06	1.70300511971128	2
ENSG00000182827.8	ACBD3	1	226187566	1_115	0	0.051779570498484	9.15644852099622	1.49208813015308e-06	-1.37160696311909	1
ENSG00000183814.15	LIN9	1	226306814	1_115	0	0.0612325076904697	10.7569338146253	2.07290555753796e-06	1.55490253383959	1
ENSG00000203685.9	STUM	1	226550144	1_115	0	0.0585216459405442	10.3241206033416	1.9014222656402e-06	1.21767260929657	1
ENSG00000143772.9	ITPKB	1	226738931	1_116	0	0.0294732360691349	8.34087673049742	7.73657070883465e-07	-0.989929819603531	1
ENSG00000143801.16	PSEN2	1	226870643	1_116	0	0.024092954275051	6.44094537730128	4.88369627017821e-07	0.895231606524239	1
ENSG00000163050.16	COQ8A	1	226897761	1_116	0	0.0199580990905496	4.66947308560677	2.93289168801004e-07	0.158117721209726	1
ENSG00000143776.18	CDC42BPA	1	227315768	1_116	0	0.0289813414915868	8.18209343302205	7.46262970406295e-07	-1.55884983901684	2
ENSG00000181450.17	ZNF678	1	227563901	1_116	0	0.0231965761598986	6.08387604289765	4.44133178422484e-07	-0.663321750137569	2
ENSG00000081692.12	JMJD4	1	227731799	1_116	0	0.0230115916010357	6.00842005306807	4.35126885668396e-07	0.600081242132563	2
ENSG00000143816.7	WNT9A	1	227947502	1_116	0	0.116535346710228	21.4997804031141	7.88498134868693e-06	1.6581846447503	1
ENSG00000143761.15	ARF1	1	228083263	1_116	0	0.237981983442596	28.6853839676038	2.14839296198405e-05	-3.49903672040991	1
ENSG00000162910.18	MRPL55	1	228109044	1_116	0	0.0655834101513497	15.9379136095771	3.28953443611622e-06	-2.46372902021209	1
ENSG00000143774.16	GUK1	1	228140298	1_116	0	0.0250506087116146	6.80815081552071	5.36730685150365e-07	-1.22046000470987	1
ENSG00000198835.3	GJC2	1	228109912	1_116	0	0.0679772423646031	16.2831006830779	3.48345034706352e-06	-2.41291264685417	1
ENSG00000154358.20	OBSCN	1	228210617	1_116	0	0.10783585141573	20.7424413509457	7.03934119954454e-06	-3.12719259935661	1
ENSG00000162931.11	TRIM17	1	228417087	1_116	0	0.100196961295994	20.0296012480923	6.31590847331362e-06	2.63999737463778	1
ENSG00000181218.5	HIST3H2A	1	228455746	1_116	0	0.0219734972125495	5.57434764984578	3.85480316677896e-07	-0.89302036887305	2
ENSG00000196890.4	HIST3H2BB	1	228455746	1_116	0	0.0247388597310351	6.69019062466354	5.20867361032237e-07	-1.03331166853159	2
ENSG00000168159.11	RNF187	1	228484557	1_116	0	0.0382885439789524	10.8146099820883	1.30313283204745e-06	1.26968316417443	3
ENSG00000116574.5	RHOU	1	229085408	1_117	0	0.0532313072134962	9.42648891604362	1.57915975073338e-06	1.08613339618795	1
ENSG00000168118.11	RAB4A	1	229270336	1_117	0	0.0322948765771622	4.68577752561519	4.7623824360286e-07	0.0955669864221009	2
ENSG00000154429.10	CCSAP	1	229330094	1_117	0	0.101519279197075	15.6385428920511	4.99636071329887e-06	1.78963452088484	1
ENSG00000143632.14	ACTA1	1	229434388	1_117	0	0.179384374767591	21.2745922897698	1.20103269709768e-05	-2.46919277642699	1
ENSG00000069248.11	NUP133	1	229508410	1_117	0	0.0662764710344919	11.5213940371914	2.4031084996031e-06	-1.79036938616303	1
ENSG00000135776.4	ABCB10	1	229559119	1_117	0	0.0610945682685946	10.7418959996142	2.06534456995844e-06	-1.71634403943667	1
ENSG00000135801.9	TAF5L	1	229626572	1_117	0	0.0322923975820136	4.68505204753288	4.7612795877112e-07	-0.18682376277306	1
ENSG00000135763.9	URB2	1	229626572	1_117	0	0.0322923975820136	4.68505204753288	4.7612795877112e-07	-0.18682376277306	1
ENSG00000143641.9	GALNT2	1	230282253	1_117	0	0.165950093971773	20.4905413519011	1.07013830286337e-05	-2.22167289033659	1
ENSG00000135775.13	COG2	1	230690196	1_118	0	0.0819574821984508	26.3675511957838	6.80091551245678e-06	4.30111869472179	1
ENSG00000135744.7	AGT	1	230713948	1_118	0	0.0538366415280739	13.7557101929109	2.33061185262756e-06	1.54411936489759	1
ENSG00000135773.12	CAPN9	1	230747327	1_118	0	0.0762676782641729	19.2237564550266	4.61410799656585e-06	2.50974517186571	2
ENSG00000143643.12	TTC13	1	230978719	1_118	0	0.0428877565744188	12.9583005746809	1.74900218617253e-06	2.18750480146485	2
ENSG00000173409.13	ARV1	1	230975731	1_118	0	0.0210712070284701	6.22216360279473	4.12610061366652e-07	0.712890009559544	2
ENSG00000182118.7	FAM89A	1	231039898	1_118	0	0.0438641926352706	12.5151409485194	1.72764639760135e-06	-1.67477788049261	1
ENSG00000143633.12	C1orf131	1	231227177	1_118	0	0.0211162362600157	6.34328478611189	4.21540878189108e-07	0.604032303822443	1
ENSG00000116906.11	GNPAT	1	231241335	1_118	0	0.0176956216804933	4.78018870600485	2.66207226039101e-07	-0.267708022245017	1
ENSG00000116903.7	EXOC8	1	231337950	1_118	0	0.0975685468120108	20.4804976968562	6.28867739908544e-06	-2.28623877932473	1
ENSG00000010072.15	SPRTN	1	231334904	1_118	0	0.0216096304360228	6.66537855645418	4.53295213659516e-07	0.922721239548376	1
ENSG00000116918.13	TSNAX	1	231528861	1_118	0	0.0195106816321773	5.96207202085808	3.66082217901502e-07	-0.599584923593432	1
ENSG00000162946.21	DISC1	1	231626570	1_118	0	0.0519745755956619	14.2341021940497	2.32825210861551e-06	1.63017348252271	3
ENSG00000116991.10	SIPA1L2	1	232560968	1_119	0	0.0351713547547269	4.95906478271597	5.48905841388546e-07	-0.500612295417619	3
ENSG00000212916.4	MAP10	1	232805207	1_119	0	0.0347029305231129	4.83225421735848	5.27745936715228e-07	-0.257669579719576	2
ENSG00000135778.11	NTPCR	1	232950261	1_119	0	0.0622018090638115	10.3804625886278	2.03202336377155e-06	-1.28356930328446	3
ENSG00000135749.18	PCNX2	1	233295495	1_120	0	0.106057268039143	11.4092228457858	3.80807481722911e-06	1.48288781742522	2
ENSG00000135750.14	KCNK1	1	233663763	1_120	0	0.0696395499976713	7.34068932334668	1.60879894871685e-06	-0.874686612184226	1
ENSG00000183780.12	SLC35F3	1	233904754	1_120	0	0.0587519423011366	5.71261497181865	1.05624862381874e-06	0.5144682221967	1
ENSG00000059588.9	TARBP1	1	234474793	1_121	0	0.0481559034719133	6.51204437451512	9.86906161067889e-07	-0.721633802469395	2
ENSG00000188739.14	RBM34	1	235161669	1_121	0	0.0405473891476291	4.90050261450917	6.25334650482691e-07	-0.202389940457957	1
ENSG00000116957.12	TBCE	1	235413634	1_121	0	0.0396216257519598	4.67779125069139	5.83286738422447e-07	0.202392455597209	1
ENSG00000143669.13	LYST	1	235866977	1_122	0	0.0339455171263877	5.42004226318145	5.79020681000306e-07	-0.375850329161617	2
ENSG00000116962.14	NID1	1	236067600	1_122	0	0.058060770768422	10.4429557926331	1.90816185609256e-06	1.38748728096131	1
ENSG00000077585.13	GPR137B	1	236149578	1_122	0	0.0691320096375215	12.074497660849	2.62698278749613e-06	1.50726496407339	1
ENSG00000086619.13	ERO1B	1	236261292	1_122	0	0.0317499712983138	4.7899620109056	4.78612877780504e-07	0.281603120724659	1
ENSG00000186197.13	EDARADD	1	236349222	1_122	0	0.031545419165419	4.718594996197	4.68444321792591e-07	0.0233844333074299	2
ENSG00000116977.18	LGALS8	1	236514597	1_122	0	0.0360180098832461	6.41516899457765	7.27171397525733e-07	0.967693184723867	3
ENSG00000119285.10	HEATR1	1	236604526	1_122	0	0.122411935499572	14.6845138554291	5.65707988857216e-06	3.20790070971633	1
ENSG00000077522.12	ACTN2	1	236685451	1_122	0	0.0316062642093875	4.86548404890478	4.83958579140609e-07	0.472633741046246	2
ENSG00000116984.12	MTR	1	236795637	1_122	0	0.0340801796668767	5.39626352025556	5.78767317799688e-07	-0.337523167070216	2
ENSG00000198626.15	RYR2	1	237031622	1_122	0	0.036532078238783	6.1521096229583	7.07306123855191e-07	-0.648088679682064	3
ENSG00000133019.11	CHRM3	1	239386955	1_124	0	0.0465981659913056	4.96375066353953	7.27926878525741e-07	0.335667819379707	1
ENSG00000155816.19	FMN2	1	240019187	1_126	0	0.037869319931342	4.73743350276783	5.64598352718685e-07	-0.134500605278897	2
ENSG00000117009.11	KMO	1	241532492	1_127	0	0.0425877013594722	9.01198778368583	1.2078521258169e-06	1.06124120577505	1
ENSG00000203668.2	CHML	1	241640356	1_127	0	0.0272116897619588	4.80374145071846	4.11380886011231e-07	0.19803986799887	1
ENSG00000054277.13	OPN3	1	241636236	1_127	0	0.0281599330044019	5.13144064036107	4.54757531450849e-07	0.345867029847344	1
ENSG00000174371.16	EXO1	1	241848042	1_127	0	0.265602122425707	29.2904444455642	2.44831039468712e-05	-4.0012805283197	1
ENSG00000180287.16	PLD5	1	242496050	1_128	0	0.0487595874717829	6.41439387281846	9.84293507304896e-07	0.739215210643891	2
ENSG00000143702.15	CEP170	1	243254761	1_128	0	0.067214582560662	9.47966659511429	2.005236229929e-06	-1.18727313974603	1
ENSG00000117020.16	AKT3	1	243851261	1_128	0	0.0447841378260222	5.60594881360414	7.90100468645787e-07	-0.414686692745825	2
ENSG00000173728.10	C1orf100	1	244353032	1_129	0	0.0397659069724949	4.66235481718551	5.83478942619015e-07	0.00299552519405153	1
ENSG00000035687.9	ADSS	1	244221401	1_129	0	0.0397772739701741	4.66506344633298	5.83984802057666e-07	-0.0766678184959652	1
ENSG00000179397.17	C1orf101	1	244454207	1_129	0	0.0450216543583865	5.8401419202322	8.27472985191745e-07	-0.601763257090256	2
ENSG00000121644.18	DESI2	1	244673185	1_129	0	0.130750808600614	16.1258051937144	6.63551699872901e-06	1.91777738518184	1
ENSG00000203667.9	COX20	1	244837362	1_129	0	0.0650717906487639	9.35306899913272	1.91538406388278e-06	1.12701795782329	1
ENSG00000203666.12	EFCAB2	1	244972007	1_129	0	0.0450232241053909	5.84047240741654	8.27548663684696e-07	-0.593825446266683	1
ENSG00000185420.18	SMYD3	1	246507596	1_130	0	0.0283975206953002	5.18005976402853	4.62939425945518e-07	-0.40886153125112	2
ENSG00000162852.13	CNST	1	246566688	1_130	0	0.0306004305716638	5.88513378839116	5.66751725852755e-07	0.569885030368312	1
ENSG00000143653.9	SCCPDH	1	246720005	1_130	0	0.0282411750595641	5.12798004352107	4.55761948271398e-07	-0.323229211277622	3
ENSG00000153207.14	AHCTF1	1	246934211	1_130	0	0.137758212852559	20.3426503885834	8.81929782855814e-06	2.3204743837407	2
ENSG00000277462.1	ZNF670	1	247078730	1_130	0	0.0321112296071003	6.3402824240081	6.40729195198759e-07	0.695408968021011	1
ENSG00000188295.14	ZNF669	1	247104366	1_130	0	0.0284097808762491	5.18412845765153	4.63503066888874e-07	0.412195278691326	2
ENSG00000162722.8	TRIM58	1	247852579	1_131	0	0.0331345265628441	5.68189196226433	5.92492305843067e-07	-0.716868210909293	2
ENSG00000175137.10	SH3BP5L	1	248826595	1_131	0	0.10891268529487	17.9899603067261	6.16620053674749e-06	2.37231262463961	3
ENSG00000171163.15	ZNF692	1	248859244	1_131	0	0.0337281072409291	5.3895642701759	5.72077146743621e-07	-0.0606140200524659	1
ENSG00000185220.11	PGBD2	1	248906719	1_131	0	0.0373407789769253	7.14920601692622	8.40137092652009e-07	1.25217156787762	1
ENSG00000184731.5	FAM110C	2	47011	2_1	0	0.0416791628378841	10.7703701044214	1.41272811485129e-06	1.97961180855333	2
ENSG00000143727.15	ACP1	2	264227	2_1	0	0.205325438432674	25.7831980161544	1.66605186303346e-05	3.31128985127553	2
ENSG00000035115.21	SH3YL1	2	242793	2_1	0	0.0419577171327995	10.5158904639809	1.38856712263957e-06	-1.85725240349292	1
ENSG00000151353.14	TMEM18	2	671939	2_1	0	0.0256969360248215	5.86934741995071	4.74657266809936e-07	0.273986731496216	2
ENSG00000172554.11	SNTG2	2	1092878	2_1	0	0.0483273700022134	13.3659456232523	2.03283357428822e-06	2.06142922049429	1
ENSG00000186487.17	MYT1L	2	1851795	2_2	0	0.0209371761754588	4.74097542337502	3.12388318267349e-07	-0.149515949849302	1
ENSG00000171853.15	TRAPPC12	2	3379591	2_2	0	0.0243030892513886	6.14382924283354	4.69904487225573e-07	0.672427487692742	2
ENSG00000182551.13	ADI1	2	3493933	2_2	0	0.0756820656850582	16.9356552370327	4.03370334305346e-06	-1.87384618985252	2
ENSG00000171863.12	RPS7	2	3607194	2_2	0	0.0291378015667547	7.85405465809548	7.20210874204673e-07	1.01826556956829	1
ENSG00000118004.17	COLEC11	2	3594371	2_2	0	0.0660565474293229	15.6291713021978	3.24908292391171e-06	1.793049575845	3
ENSG00000214866.8	DCDC2C	2	3704016	2_2	0	0.0250045246593202	6.41182519720555	5.0455585533078e-07	-0.68834344548628	1
ENSG00000134326.11	CMPK2	2	6845966	2_5	0	0.0366785102097391	6.09706456382836	7.03787347614245e-07	0.616708869561429	1
ENSG00000151692.14	RNF144A	2	6917071	2_5	0	0.104087082714056	16.0892454335854	5.27037463022449e-06	2.10605386034763	2
ENSG00000134313.15	KIDINS220	2	8837357	2_6	0	0.0291884416012752	4.72985706472432	4.34478107957995e-07	0.144797987980962	1
ENSG00000143797.11	MBOAT2	2	9004209	2_6	0	0.0576321751537302	11.1833596681245	2.02836578988939e-06	-1.43696932932084	1
ENSG00000151693.9	ASAP2	2	9162889	2_6	0	0.0289808918206193	4.66252348802566	4.25247483328513e-07	0.10537575461864	3
ENSG00000119185.12	ITGB1BP1	2	9408522	2_6	0	0.0440911439123838	8.6333815115365	1.19795711989674e-06	-1.07736294379083	2
ENSG00000119203.13	CPSF3	2	9424405	2_6	0	0.0495762786128235	9.74797474779046	1.52088820914049e-06	-1.09878986002466	2
ENSG00000134330.18	IAH1	2	9488467	2_6	0	0.0391896665305709	7.51560652236061	9.26924958887365e-07	-0.746800044261	1
ENSG00000151694.12	ADAM17	2	9555759	2_6	0	0.0291637474009061	4.72187021226149	4.33377487396719e-07	0.179891105857253	2
ENSG00000115750.16	TAF1B	2	9842495	2_6	0	0.0309427325162759	5.28079129897003	5.14240930525837e-07	-0.546093087018557	3
ENSG00000134317.17	GRHL1	2	9951890	2_6	0	0.0331249110341976	5.92459904066897	6.17621858845057e-07	-0.711409749226868	1
ENSG00000172059.10	KLF11	2	10042369	2_6	0	0.0933857181017103	15.8258720714297	4.65111510154479e-06	-1.67473252011537	1
ENSG00000171848.13	RRM2	2	10121909	2_6	0	0.0294065126415561	4.8000999919373	4.44224781099963e-07	0.334271740427223	1
ENSG00000115756.12	HPCAL1	2	10302415	2_7	0	0.0590922977941045	12.6677342289647	2.35580204634577e-06	-1.33068937236458	2
ENSG00000115758.12	ODC1	2	10448012	2_7	0	0.372751711534276	31.2658038266503	3.6677372712472e-05	3.53217209545388	1
ENSG00000115761.15	NOL10	2	10689644	2_7	0	0.0259948372323049	4.88266174329323	3.99441068491064e-07	-0.19725758218392	1
ENSG00000143882.10	ATP6V1C2	2	10720843	2_7	0	0.0302737077715374	6.31988422459992	6.02120911665903e-07	0.641019806453287	2
ENSG00000162976.12	PQLC3	2	11152638	2_7	0	0.0314045228554203	6.6661635525114	6.58835720849506e-07	0.696094522444108	1
ENSG00000134318.13	ROCK2	2	11347918	2_7	0	0.0272759046683678	5.33611516338789	4.58050468274199e-07	0.398384777223289	2
ENSG00000169016.16	E2F6	2	11466521	2_7	0	0.0801267233830196	15.5903551280253	3.93135593190432e-06	1.80450583912105	1
ENSG00000134324.11	LPIN1	2	11784824	2_7	0	0.0268126694797793	5.1746300765059	4.36644844507001e-07	0.343803020653886	1
ENSG00000071575.11	TRIB2	2	12717952	2_8	0	0.111272927360955	14.3184918046137	5.01413199674342e-06	-1.6980731193987	1
ENSG00000151779.12	NBAS	2	15561827	2_9	0	0.0558259496316753	11.5161800503186	2.02326858965864e-06	-1.96779744907679	1
ENSG00000079785.14	DDX1	2	15591459	2_9	0	0.0531931106428005	11.0555837099398	1.85074267358891e-06	1.17583196072634	2
ENSG00000197872.11	FAM49A	2	16666648	2_11	0	0.0221049073477696	9.47926770928084	6.59435709505961e-07	1.11614529630665	2
ENSG00000163032.11	VSNL1	2	17538936	2_11	0	0.0463593049080547	16.4752506739771	2.40368703283527e-06	-2.00929666351472	2
ENSG00000178295.14	GEN1	2	17622424	2_11	0	0.0563159083196534	18.3299301309948	3.24863468205831e-06	2.23519205451982	3
ENSG00000163029.15	SMC6	2	17779143	2_11	0	0.114244076226001	25.1534599329985	9.04358023481417e-06	2.76129388682014	1
ENSG00000170745.11	KCNS3	2	17868161	2_11	0	0.0197014222688222	8.39685710805439	5.20622958693646e-07	-1.15669905827185	4
ENSG00000240857.1	RDH14	2	17918892	2_11	0	0.0304630353551155	12.5015508707098	1.19852208365027e-06	1.45656702723242	2
ENSG00000185013.16	NT5C1B	2	18589274	2_11	0	0.0465933492124101	16.5261400464841	2.42328409498867e-06	1.82859385758652	1
ENSG00000143867.6	OSR1	2	19359082	2_11	0	0.013553466832344	4.88575387527684	2.08396756923786e-07	-0.247631632413555	1
ENSG00000084674.14	APOB	2	21044589	2_13	0	0.0251724875154049	4.98570528713127	3.94967818173178e-07	0.251269878582983	2
ENSG00000119771.14	KLHL29	2	23386174	2_14	0	0.0367651947969304	7.78667599050711	9.00944314191402e-07	-0.107892950682007	1
ENSG00000119778.14	ATAD2B	2	23926569	2_14	0	0.0308923673668932	5.88862147373804	5.72497774540341e-07	-0.56663539189599	2
ENSG00000173960.13	UBXN2A	2	23879821	2_14	1	0.543738495845135	26.5023612014844	4.53506612537988e-05	-4.89294179563451	1
ENSG00000163026.11	WDCP	2	24055674	2_14	0	0.0283621420027221	6.38264849386765	5.69703553492748e-07	-1.20109449326414	1
ENSG00000119782.13	FKBP1B	2	24049526	2_14	0	0.0331415827330244	11.9176097981802	1.2430007210178e-06	-2.53735714204214	1
ENSG00000219626.8	FAM228B	2	24072814	2_14	0	0.0498745813176406	10.6739306628845	1.67537725040406e-06	-1.76007888331497	1
ENSG00000115129.13	TP53I3	2	24064728	2_14	0	0.0268639411021375	7.63666208828357	6.45627877403829e-07	1.54852426819639	2
ENSG00000176732.6	PFN4	2	24123159	2_14	0	0.0381880044979126	13.8487906937984	1.66436199483067e-06	2.75715588247252	2
ENSG00000186453.12	FAM228A	2	24174047	2_14	0	0.0380378902334804	7.27561279944638	8.70953508206494e-07	0.283405648120211	4
ENSG00000198399.14	ITSN2	2	24359729	2_14	0	0.0529232058768655	11.1206382442833	1.85218699775408e-06	-1.84651407284091	2
ENSG00000173557.14	C2orf70	2	26562410	2_15	0	0.025621278304833	5.2625227801146	4.24330018614525e-07	0.48422108238996	1
ENSG00000084676.15	NCOA1	2	24488675	2_15	0	0.0241121657931123	9.55739166683172	7.25244725228813e-07	2.43049000527344	2
ENSG00000138031.14	ADCY3	2	24911142	2_15	1	0.545924932235568	36.9773559391842	6.35298392320777e-05	-6.14990586461205	2
ENSG00000115137.11	DNAJC27	2	24970202	2_15	0	0.0241053360049414	16.1479491971999	1.22500972824647e-06	3.73728005876892	2
ENSG00000084710.13	EFR3B	2	25041751	2_15	1	0.246937600946404	35.5576949027569	2.76331120126606e-05	-5.98864773229302	1
ENSG00000119772.16	DNMT3A	2	25343038	2_15	0	0.0365343660022296	9.33751455792848	1.07359836354698e-06	-1.30610579656676	1
ENSG00000138101.18	DTNB	2	25673259	2_15	0	0.0272057604796732	6.27895406664437	5.37597387916428e-07	0.770814984362745	1
ENSG00000143970.16	ASXL2	2	25878763	2_15	0	0.0955080574580542	17.7865514832631	5.34614507148338e-06	2.22650081651671	1
ENSG00000084731.14	KIF3C	2	25979682	2_15	0	0.0291862035108968	6.6032913016973	6.06522667765227e-07	-0.94532999305667	2
ENSG00000084733.10	RAB10	2	26033971	2_15	0	0.0884011942891031	16.4328161511737	4.57171451278982e-06	-2.27409239899576	1
ENSG00000157833.12	GAREM2	2	26164530	2_15	0	0.100293507844216	17.6430449934453	5.56871942271683e-06	-2.15823367679355	2
ENSG00000084754.10	HADHA	2	26244479	2_15	0	0.0367818922612934	8.3541069878553	9.67036963080282e-07	1.39280614543564	2
ENSG00000173567.14	ADGRF3	2	26304352	2_15	0	0.0283126714098446	5.98831960849183	5.3357416546246e-07	0.809095358659733	1
ENSG00000157884.10	CIB4	2	26641739	2_15	0	0.0245228725784085	4.82050214810263	3.72025403116453e-07	0.0839459357072032	1
ENSG00000213699.8	SLC35F6	2	26753704	2_16	0	0.0250771360500015	4.7819329233476	3.7739000138714e-07	-0.696501369580667	2
ENSG00000084764.10	MAPRE3	2	26971145	2_16	0	0.0387172409193549	8.40940335121526	1.02465711064859e-06	-0.270435292532815	1
ENSG00000138080.13	EMILIN1	2	27078189	2_16	0	0.0270991290285438	5.41184172240106	4.61540050219362e-07	-0.421777628916117	1
ENSG00000138030.12	KHK	2	27086791	2_16	0	0.0863381450072099	14.5206425532834	3.94545888443023e-06	-1.49257153907175	2
ENSG00000138028.15	CGREF1	2	27119179	2_16	0	0.134359597586412	19.2770088569923	8.1511205293881e-06	1.74020638543241	1
ENSG00000138073.13	PREB	2	27134170	2_16	0	0.0285496873753059	6.18506028788869	5.55717749002819e-07	-0.591729651976878	2
ENSG00000138085.16	ATRAID	2	27209632	2_16	0	0.0481032073481917	11.2854105372871	1.70844251554532e-06	2.32400061513729	3
ENSG00000138074.14	SLC5A6	2	27235922	2_16	0	0.0296300027657541	6.07793236035228	5.66756524378306e-07	-0.24764079492406	1
ENSG00000084774.13	CAD	2	27217016	2_16	0	0.0287958313486779	6.06849970777132	5.49945851584824e-07	-0.982263417064609	1
ENSG00000115194.10	SLC30A3	2	27275976	2_16	0	0.0270453034703271	5.36380890726582	4.56535054330859e-07	-0.564131870847298	1
ENSG00000138100.13	TRIM54	2	27282914	2_16	0	0.157717504770752	23.5327800474398	1.16805181033162e-05	-3.52018218837569	1
ENSG00000163794.6	UCN	2	27298299	2_16	0	0.0289779450193712	5.82169237756946	5.30915996767626e-07	0.015432216343404	2
ENSG00000115234.10	SNX17	2	27369556	2_16	0	0.119480818570687	17.4517037119688	6.56213248286136e-06	-2.65347981856247	1
ENSG00000163795.13	ZNF513	2	27380806	2_16	0	0.0470608704797499	9.9167004546002	1.46871024654424e-06	-2.17336469620432	2
ENSG00000115216.13	NRBP1	2	27427062	2_16	0	0.0775853609923697	14.0280006978062	3.42518897682014e-06	-2.40578127717084	1
ENSG00000138002.14	IFT172	2	27489541	2_16	0	0.0255460806199944	4.90641311867018	3.94454908780209e-07	0.202898498927915	1
ENSG00000198522.13	GPN1	2	27628084	2_16	0	0.0282360601592463	6.13009968777748	5.44729141305104e-07	-0.786638349985981	1
ENSG00000176714.9	CCDC121	2	27629397	2_16	0	0.02834030857459	6.16866251824263	5.50179696430268e-07	-0.795744062045213	1
ENSG00000163798.13	SLC4A1AP	2	27655819	2_16	0	0.0489190077334791	10.559783162877	1.6257045205053e-06	1.91722807825389	1
ENSG00000243147.7	MRPL33	2	27770976	2_16	0	0.0650705362332635	14.3633037397607	2.94135676160636e-06	2.51300564324829	1
ENSG00000158019.20	BRE	2	27889788	2_16	0	0.0262571991844872	5.09492241536304	4.21012458347325e-07	0.18754986004997	2
ENSG00000171174.13	RBKS	2	27891044	2_16	0	0.0702997083235363	14.6084783346304	3.23197116629599e-06	-2.2600336967412	1
ENSG00000163803.12	PLB1	2	28615758	2_17	0	0.0338673540410589	6.03306861375565	6.43025959377578e-07	-0.396868104952482	1
ENSG00000213639.9	PPP1CB	2	28600006	2_17	0	0.0602657511505311	11.5088402693389	2.18278575156627e-06	2.0917286048262	2
ENSG00000163806.15	SPDYA	2	28782736	2_17	0	0.0621754180239497	11.8072229961227	2.31033763693272e-06	-2.09046341909843	1
ENSG00000171103.10	TRMT61B	2	28869813	2_17	0	0.0660940640392147	12.3923750871944	2.57766206754595e-06	-2.20698890139967	1
ENSG00000163811.11	WDR43	2	28895415	2_17	0	0.0343144755285559	6.15707043137607	6.6490631949574e-07	0.398251498791441	1
ENSG00000189350.12	TOGARAM2	2	29015303	2_18	0	0.0608683054218121	6.73659134151513	1.29044763961202e-06	-0.805207420135299	1
ENSG00000115295.19	CLIP4	2	29097582	2_18	0	0.131658531464759	14.2168325800731	5.89061758332787e-06	-1.75619989055188	1
ENSG00000172954.13	LCLAT1	2	30448107	2_19	0	0.0431057194687363	6.06363613134919	8.22577837063992e-07	-0.810312928848	2
ENSG00000013016.15	EHD3	2	31234492	2_19	0	0.0457596140221131	6.63100445135449	9.54928039530251e-07	0.6526458784168	1
ENSG00000162961.13	DPY30	2	32040056	2_20	0	0.0654335078868309	10.4222038341367	2.14619283086647e-06	1.73840969023278	1
ENSG00000152683.14	SLC30A6	2	32164985	2_20	0	0.0460713445747041	7.0751733064323	1.02583365536355e-06	1.00674036394555	1
ENSG00000119820.10	YIPF4	2	32270326	2_20	0	0.145334795885966	18.1887355667765	8.31919085525681e-06	2.65406089829371	2
ENSG00000115760.13	BIRC6	2	32356560	2_20	0	0.0639539492175806	10.2031712212968	2.05357948017994e-06	-1.44239931597455	2
ENSG00000018699.11	TTC27	2	32627602	2_20	0	0.0451584047455048	6.88502573702721	9.78482659276963e-07	0.853754410892267	2
ENSG00000119812.18	FAM98A	2	33575950	2_21	0	0.0297961476905078	6.75929983898416	6.33827099853338e-07	-0.704596892289218	2
ENSG00000150938.9	CRIM1	2	36467416	2_23	0	0.180968589419597	29.4819372320555	1.67906764171094e-05	-2.64171853271274	1
ENSG00000171055.14	FEZ2	2	36637811	2_23	0	0.0385596898357272	15.6926320857506	1.90431285186882e-06	-1.63989938582313	1
ENSG00000115808.11	STRN	2	36965723	2_23	0	0.0197188097244448	14.1893135218485	8.80543985151477e-07	-2.88663651210797	1
ENSG00000152133.14	GPATCH11	2	37097965	2_23	0	0.0179397919926284	7.97766267928932	4.50403799964139e-07	-0.653352594875602	1
ENSG00000218739.9	CEBPZOS	2	37195255	2_23	0	0.0122182058531553	6.10046381426466	2.34573672345307e-07	1.22203591704576	3
ENSG00000115816.14	CEBPZ	2	37232527	2_23	0	0.0123931399293927	8.1412434071041	3.17527297039492e-07	1.79434996086234	1
ENSG00000115825.9	PRKD3	2	37245661	2_23	0	0.0223247983723681	9.72382344679553	6.83177545705847e-07	-0.511086593007281	3
ENSG00000115828.15	QPCT	2	37338041	2_23	0	0.0398848017867942	29.3200157129028	3.68027787248884e-06	4.98331869663877	1
ENSG00000115841.19	RMDN2	2	37923332	2_24	0	0.026790396038636	4.67270517167645	3.93963953627632e-07	0.107944189702991	1
ENSG00000143889.15	HNRNPLL	2	38602595	2_24	0	0.0306802961972418	5.91733227554016	5.71339800320597e-07	0.478443055341569	2
ENSG00000115875.18	SRSF7	2	38751622	2_24	0	0.106770640416319	17.6467370465849	5.92959778861085e-06	-2.33517010152299	1
ENSG00000163214.20	DHX57	2	38875912	2_25	0	0.0373712278947381	5.0176737379691	5.90131449999325e-07	-0.312444079947499	2
ENSG00000188010.12	MORN2	2	38875912	2_25	0	0.0374149237091115	5.0287379544023	5.92124243650986e-07	-0.316923838253164	1
ENSG00000214694.10	ARHGEF33	2	38882417	2_25	0	0.160129187314266	19.083624698436	9.61701603747242e-06	2.36205354324519	2
ENSG00000205111.8	CDKL4	2	39230313	2_25	0	0.0374914525146147	5.04808898877076	5.95618587372774e-07	0.362631499974905	1
ENSG00000205086.6	C2orf91	2	41940043	2_26	0	0.0118158206362017	4.79939210646978	1.78467482054826e-07	0.157495574568502	1
ENSG00000183023.18	SLC8A1	2	40439867	2_26	0	0.0124772148059595	5.30974385162676	2.08497185248242e-07	0.382892290305732	1
ENSG00000162878.12	PKDCC	2	42046594	2_26	0	0.0125608379400156	5.37234458857173	2.12369158956203e-07	-0.410810438111932	1
ENSG00000143924.18	EML4	2	42127275	2_26	0	0.0120073754936291	4.95007029043269	1.87054616769838e-07	-0.10793764385795	3
ENSG00000115944.14	COX7A2L	2	42397500	2_26	0	0.0502385817329644	18.4422307037368	2.91581385143182e-06	-1.95761210609132	2
ENSG00000057935.13	MTA3	2	42494666	2_26	0	0.0274805866921206	12.7290745865586	1.10085927379795e-06	1.40217765726039	2
ENSG00000162881.6	OXER1	2	42534790	2_26	0	0.0154601285558525	7.31980083275865	3.56140479357254e-07	-1.20926150626746	3
ENSG00000162882.14	HAAO	2	42793077	2_26	0	0.0159543526049433	7.61510335399984	3.82352524383013e-07	0.681921889303292	1
ENSG00000152518.7	ZFP36L2	2	43127446	2_27	0	0.0634305456141138	14.6932046297804	2.93308026488036e-06	-2.23129199096202	2
ENSG00000115970.18	THADA	2	43594478	2_27	0	0.0575840343421242	10.8801450886982	1.97172230226808e-06	-1.60472254040592	2
ENSG00000152527.13	PLEKHH2	2	43617694	2_27	0	0.153131329122631	20.2885045015595	9.77739276369232e-06	2.74479694193225	5
ENSG00000223658.7	C1GALT1C1L	2	43675895	2_27	0	0.042746024356452	8.6847791428574	1.16832449244066e-06	-0.000908837305582411	2
ENSG00000138036.18	DYNC2LI1	2	43774046	2_27	0	0.0585195338060609	13.2277166292022	2.4360977689017e-06	-2.30084898291867	3
ENSG00000138075.11	ABCG5	2	43809352	2_27	0	0.0300672448438082	5.55259550761601	5.25410376096351e-07	-0.422461064908699	2
ENSG00000138095.18	LRPPRC	2	43901773	2_27	0	0.0274851390061187	4.79028847373501	4.14351179151214e-07	-0.224523594053884	3
ENSG00000138032.20	PPM1B	2	44167954	2_28	0	0.0549075078013765	13.2862523157623	2.29584836911188e-06	-1.74198809597331	2
ENSG00000138079.13	SLC3A1	2	44275649	2_28	0	0.0453052091783046	11.4564945013448	1.63346135637481e-06	1.62906709421849	1
ENSG00000138078.15	PREPL	2	44361802	2_28	0	0.0233275253234878	5.18267234328973	3.80479617349997e-07	-0.72195075066542	2
ENSG00000143919.14	CAMKMT	2	44362007	2_28	0	0.0354415553485323	9.12896041581329	1.01822339247219e-06	-1.09959714467457	1
ENSG00000170577.7	SIX2	2	45009664	2_28	0	0.0258170491459627	6.13767220059984	4.98676916245571e-07	-0.61157774751222	3
ENSG00000068784.12	SRBD1	2	45575896	2_28	0	0.0225912914898009	4.88084499823744	3.47012443814142e-07	-0.276238832518052	1
ENSG00000250565.6	ATP6V1E2	2	46536088	2_29	0	0.0390330962814132	4.66329120360967	5.72841552077278e-07	0.151043131801966	2
ENSG00000119729.11	RHOQ	2	46541511	2_29	0	0.0402133511714903	4.94562059085758	6.25892915844047e-07	0.438414534868526	2
ENSG00000151665.12	PIGF	2	46617108	2_29	0	0.0461031505875386	6.24287487215011	9.05783091101598e-07	-0.694225712666469	2
ENSG00000171150.7	SOCS5	2	46695641	2_29	0	0.150747343013814	17.7142375243294	8.40390440500595e-06	-2.22173617192921	2
ENSG00000068724.15	TTC7A	2	46916048	2_29	0	0.0426905834630471	5.51258523718635	7.40621613465968e-07	-0.49335492968381	1
ENSG00000180398.11	MCFD2	2	46921771	2_29	0	0.0506453993165127	7.13669745805666	1.13748652279569e-06	-0.847188753085315	2
ENSG00000143933.16	CALM2	2	47176244	2_30	0	0.0596591873230576	8.34179495306764	1.56619494236296e-06	0.932975227024712	1
ENSG00000119888.10	EPCAM	2	47351042	2_30	0	0.0413779081574042	4.85886523379559	6.32721159743695e-07	0.215042933044641	1
ENSG00000095002.13	MSH2	2	47403074	2_30	0	0.0461104394667666	5.88693393718507	8.54274410252668e-07	-0.545038941582159	1
ENSG00000138081.20	FBXO11	2	47904797	2_30	0	0.191521832044861	19.7654931643623	1.19133778398033e-05	2.20882624916309	1
ENSG00000243244.5	STON1	2	48483400	2_31	0	0.137416354003629	18.2463346471614	7.89083624798748e-06	2.11089177971689	3
ENSG00000242441.7	GTF2A1L	2	48595242	2_31	0	0.042611014856503	6.94668278629402	9.31554609572777e-07	-0.804968225523875	1
ENSG00000138039.14	LHCGR	2	48595242	2_31	0	0.0457717044638724	7.62610800618634	1.09852263659539e-06	-0.879662868357266	2
ENSG00000068781.21	STON1-GTF2A1L	2	48595242	2_31	0	0.05463179551634	9.3105245980217	1.60076875818707e-06	-1.16161829174327	2
ENSG00000162869.15	PPP1R21	2	48441151	2_31	0	0.0427076049110522	6.96816692160608	9.36553811571893e-07	-0.725430954960015	1
ENSG00000179915.22	NRXN1	2	51436743	2_33	0	0.0573528338637449	6.49520349949896	1.17234819142474e-06	0.801752905227529	1
ENSG00000055813.5	CCDC85A	2	56419862	2_37	0	0.0343791991786696	5.01840555138953	5.4296331127401e-07	-0.496255339499084	1
ENSG00000028116.16	VRK2	2	57907323	2_38	0	0.173744399730116	20.9542162732765	1.14575354778082e-05	-2.33304836367532	1
ENSG00000162927.13	PUS10	2	61017315	2_40	0	0.0312981857119067	6.13203408568122	6.03994101114047e-07	-0.571312460536701	2
ENSG00000162929.13	KIAA1841	2	61067987	2_40	0	0.0299063830219652	5.75386726283712	5.41542697243633e-07	0.131074479964224	1
ENSG00000237651.6	C2orf74	2	61145163	2_40	0	0.0269388333395715	5.88706276658966	4.99098682404488e-07	-0.723991575312644	1
ENSG00000173209.22	AHSA2	2	61124448	2_40	0	0.0261821785481307	4.80912897502297	3.96260860555776e-07	-0.689813517866215	4
ENSG00000115464.14	USP34	2	61470194	2_40	0	0.0434184388940631	10.7591080727006	1.47014255181421e-06	-1.72262630286844	1
ENSG00000082898.16	XPO1	2	61538854	2_40	1	0.104516248458683	18.3251844470536	6.02755443116199e-06	-3.97441417246609	1
ENSG00000170264.12	FAM161A	2	61854233	2_40	0	0.0273247760062736	5.00239612431777	4.3017351029927e-07	-0.111911989467019	2
ENSG00000115484.14	CCT4	2	61888641	2_40	0	0.0308067599300772	6.07889028295603	5.89358162566972e-07	0.660355263383993	1
ENSG00000170340.10	B3GNT2	2	62191851	2_40	0	0.102743147477341	19.4519012430434	6.28961258750065e-06	2.61279242547187	1
ENSG00000186889.9	TMEM17	2	62511442	2_41	0	0.0464306274995244	6.44028090496026	9.41062216968188e-07	0.733714347377063	3
ENSG00000115504.14	EHBP1	2	62675813	2_41	0	0.0439770744066689	5.9245863383886	8.1996127265762e-07	-0.673827839601081	1
ENSG00000014641.17	MDH1	2	63588667	2_41	0	0.0763825398609208	11.1994206278112	2.69214610208843e-06	2.05505762116543	2
ENSG00000143951.15	WDPCP	2	63825476	2_41	0	0.109380179858191	14.680168595203	5.0533415198294e-06	2.65875028181903	1
ENSG00000169764.15	UGP2	2	63841144	2_41	0	0.0648134882631413	9.62240486463091	1.9627184071859e-06	-1.30135873593371	2
ENSG00000143952.19	VPS54	2	64012893	2_41	0	0.052325379886177	7.57775825362159	1.2478492145067e-06	-1.04132656384029	2
ENSG00000197329.11	PELI1	2	64142202	2_41	0	0.0406392805472828	5.17558986849425	6.61934227935486e-07	0.0943909201037204	1
ENSG00000119862.12	LGALSL	2	64475045	2_42	0	0.0316277099206447	4.95958824477328	4.93653638763096e-07	0.219006738813357	1
ENSG00000119844.15	AFTPH	2	64524123	2_42	0	0.115418137228378	16.7020563941176	6.06670643608695e-06	-1.68763372370897	1
ENSG00000115902.10	SLC1A4	2	64988655	2_42	0	0.0458740314844277	8.25763917007387	1.19215241751485e-06	-0.923637576615067	2
ENSG00000011523.13	CEP68	2	65080245	2_42	0	0.0556716805918753	23.02754502563	4.03451138768324e-06	-4.00678651014359	1
ENSG00000138069.16	RAB1A	2	65129770	2_42	0	0.27217945541278	23.1024027106467	1.97888913704015e-05	-2.32595729570066	1
ENSG00000138071.13	ACTR2	2	65228167	2_42	0	0.0314568755588923	5.78183883993277	5.72388026238333e-07	-0.970086861496863	1
ENSG00000143971.7	ETAA1	2	67397667	2_44	0	0	10.4333323261976	0	0.0148263356728799	2
ENSG00000243667.6	WDR92	2	68157965	2_45	0	0.124286900081113	21.0774721560719	8.24428229329654e-06	3.03907429016037	1
ENSG00000115946.7	PNO1	2	68157965	2_45	0	0.0398417526778085	10.8995472454884	1.36664547308559e-06	-2.43756964132629	2
ENSG00000119865.8	CNRIP1	2	68320518	2_45	0	0.0282851684629093	5.38107453297749	4.79001364819135e-07	0.352163519798552	1
ENSG00000204923.3	FBXO48	2	68467123	2_45	0	0.034178213222268	7.24919050996462	7.79736459457355e-07	0.810321305682712	2
ENSG00000169621.9	APLF	2	68490010	2_45	0	0.0405812284056621	9.01694539814156	1.15157864487423e-06	-1.30790260610525	1
ENSG00000163219.11	ARHGAP25	2	68774039	2_45	0	0.0326061487466461	8.43421981657411	8.65472742754224e-07	-1.77414635839212	1
ENSG00000169604.19	ANTXR1	2	68939191	2_46	0	0.188785730674192	21.3903705636791	1.27085630275493e-05	2.28530692545325	3
ENSG00000198380.12	GFPT1	2	69382972	2_46	0	0.0511344720107286	10.4146667161331	1.67597727706709e-06	-2.81330254244931	2
ENSG00000169599.12	NFU1	2	69423598	2_46	0	0.090512322308572	15.4540644521889	4.40209489943153e-06	2.28722346986857	1
ENSG00000196975.15	ANXA4	2	69645260	2_46	0	0.1511993627537	19.5624240866693	9.30854074479638e-06	2.29791182009553	1
ENSG00000087338.4	GMCL1	2	69829233	2_46	0	0.0392174483121884	5.76187099898684	7.11134645305059e-07	0.435296026479329	1
ENSG00000124380.10	SNRNP27	2	69893500	2_46	0	0.0415077247909074	6.67094218587454	8.7141509578899e-07	-1.24956465409099	1
ENSG00000059728.10	MXD1	2	69897673	2_46	0	0.0768335822348076	12.1745589155133	2.94383382619133e-06	-1.76997989419292	1
ENSG00000244617.2	ASPRV1	2	69949484	2_46	0	0.0439711084686535	7.01312374935252	9.70482905287957e-07	1.0450654858196	1
ENSG00000115998.7	C2orf42	2	70249066	2_46	0	0.0374883874355543	5.57210396643113	6.57392801742099e-07	0.551630193850076	1
ENSG00000116005.11	PCYOX1	2	70254543	2_46	0	0.0928025499603597	13.5326385002977	3.95231330060161e-06	-1.66548662449545	1
ENSG00000035141.7	FAM136A	2	70301469	2_46	0	0.0479669525545816	7.56977131631738	1.14270429822702e-06	0.947343361555403	2
ENSG00000075340.22	ADD2	2	70767997	2_47	0	0.025997780801308	4.75102835601549	3.88716408858706e-07	-0.140874377979184	1
ENSG00000152672.7	CLEC4F	2	70833977	2_47	0	0.0263857236076565	4.89062602271632	4.06108834204464e-07	-0.0772684462714716	2
ENSG00000116035.2	VAX2	2	70899809	2_47	0	0.0263579764107108	4.88070481886585	4.0485879794844e-07	-0.256889498802425	1
ENSG00000144031.11	ANKRD53	2	70979496	2_47	0	0.0259883828093829	4.7476181728886	3.88296979769923e-07	0.174066967713776	2
ENSG00000144043.11	TEX261	2	70990408	2_47	0	0.0296471624667317	5.98978832884079	5.58860715290685e-07	-0.550881538297643	1
ENSG00000124357.12	NAGK	2	71063928	2_47	0	0.0353051468932027	7.64010438995278	8.48879975599633e-07	-0.857837931557592	1
ENSG00000124370.10	MCEE	2	71124357	2_47	0	0.0297029782719493	6.00751984518965	5.6157037025489e-07	0.664012899359674	2
ENSG00000124383.8	MPHOSPH10	2	71130287	2_47	0	0.0386524162133469	8.49757615983963	1.03366708376523e-06	-0.954929080162256	2
ENSG00000124374.8	PAIP2B	2	71227813	2_47	0	0.0302250879321586	6.17201553808203	5.87088478373769e-07	0.613063584869477	1
ENSG00000075292.18	ZNF638	2	71276848	2_47	0	0.118327322978714	19.2474584224839	7.16749507252976e-06	-2.36296722911583	2
ENSG00000135636.13	DYSF	2	71461119	2_47	0	0.0450838805676346	9.9575874570389	1.41281206107529e-06	1.24070205687666	1
ENSG00000144036.15	EXOC6B	2	72821809	2_47	0	0.134506329009572	20.5074551044224	8.68087420905627e-06	-2.8113513347638	2
ENSG00000135631.16	RAB11FIP5	2	73155841	2_48	0	0.0943205576802654	16.0638591115963	4.76831810111903e-06	-3.3430642915151	2
ENSG00000135632.11	SMYD5	2	73214385	2_48	0	0.0227764942072073	5.32477023767784	3.81677645200939e-07	0.712322938505238	1
ENSG00000135617.3	PRADC1	2	73233389	2_48	0	0.0228608775970324	5.06924476479456	3.64707868594465e-07	0.699179222544419	1
ENSG00000135624.15	CCT7	2	73233389	2_48	0	0.0228608775970324	5.06924476479456	3.64707868594465e-07	0.699179222544419	1
ENSG00000163013.11	FBXO41	2	73265486	2_48	0	0.0235326848042476	5.12112531931463	3.79267697597774e-07	0.0234731743459753	1
ENSG00000144035.3	NAT8	2	73642669	2_48	0	0.0526509806095494	13.4155095262902	2.22291373809907e-06	-2.35375079428527	2
ENSG00000144034.14	TPRKB	2	73737087	2_48	0	0.0523620907839116	12.9037997915096	2.12639317251851e-06	2.07425620278474	2
ENSG00000114956.19	DGUOK	2	73926295	2_48	0	0.0235674629680165	5.27769680936969	3.91440938937792e-07	-0.421839330190949	1
ENSG00000163170.11	BOLA3	2	74125803	2_48	0	0.0237502397176858	5.29948556747997	3.96105328675848e-07	-0.394300692805556	1
ENSG00000114978.17	MOB1A	2	74178928	2_48	0	0.0261486444937462	6.13474523233907	5.04841078759477e-07	-0.593413623899877	2
ENSG00000065911.11	MTHFD2	2	74198820	2_48	0	0.0228097916799466	4.90896661971543	3.52387400188575e-07	-0.249963509122638	1
ENSG00000188687.17	SLC4A5	2	74327880	2_48	0	0.0224701742524804	4.75872394124012	3.365161608638e-07	0.0720492111033403	2
ENSG00000204843.12	DCTN1	2	74372241	2_48	0	0.0222127885501993	4.66785374589518	3.26309183333098e-07	0.100561973459434	1
ENSG00000284308.1	C2orf81	2	74421241	2_48	0	0.041194404280778	10.2589536473882	1.32999579564151e-06	1.62190400114731	1
ENSG00000005448.16	WDR54	2	74421241	2_48	0	0.041194404280778	10.2589536473882	1.32999579564151e-06	-1.62190400114732	1
ENSG00000114993.16	RTKN	2	74442009	2_48	0	0.0285642735570804	7.04103755536102	6.32949145744849e-07	-0.858836312678702	2
ENSG00000115274.14	INO80B	2	74451002	2_48	0	0.0587176016109791	13.566305484834	2.50691075735104e-06	-1.92324916133467	1
ENSG00000115275.11	MOGS	2	74463251	2_48	0	0.0892807090129026	17.4748201428224	4.90997542823736e-06	2.14722474745068	2
ENSG00000204822.6	MRPL53	2	74704559	2_48	0	0.0222224081639131	4.67017582868399	3.26612893818038e-07	-0.0786898796490824	1
ENSG00000135637.13	CCDC142	2	74483364	2_48	0	0.0542536698844778	12.8283647358289	2.19032920289072e-06	-1.88013492724399	1
ENSG00000115282.19	TTC31	2	74483364	2_48	0	0.0542536698844778	12.8283647358289	2.19032920289072e-06	1.88013492724399	1
ENSG00000179528.15	LBX2	2	74499633	2_48	0	0.0791361577509938	16.3797389303662	4.07934944615506e-06	2.15190589299898	1
ENSG00000115289.13	PCGF1	2	74508487	2_48	0	0.0305360309465604	7.51114970873732	7.21818450594645e-07	-1.31112298727722	1
ENSG00000115325.13	DOK1	2	74548714	2_48	0	0.0232397501057087	5.08532951739298	3.71928558537098e-07	-0.565731701715459	1
ENSG00000135622.12	SEMA4F	2	74679073	2_48	0	0.02249095951475	4.76307420167437	3.37135359541055e-07	0.477709165893111	1
ENSG00000159399.9	HK2	2	74834299	2_48	0	0.0293706206118377	7.23378776531494	6.68633081067802e-07	-0.785371946175797	1
ENSG00000115350.11	POLE4	2	74959210	2_48	0	0.107230045679971	19.470150807146	6.57044493679447e-06	-2.14176679647154	1
ENSG00000115353.10	TACR1	2	75127102	2_48	0	0.0269959020524928	6.46062557602138	5.48885034486121e-07	0.772631252673101	2
ENSG00000115363.13	EVA1A	2	75569460	2_49	0	0.181702652693631	17.9533697099868	1.02663535347913e-05	2.08772052576403	1
ENSG00000115364.13	MRPL19	2	75656150	2_49	0	0.0464391564838267	4.67610499695164	6.83404053727856e-07	0.029003220777016	1
ENSG00000005436.13	GCFC2	2	75710675	2_49	0	0.0578777077826718	6.77381481424151	1.23382514269719e-06	-0.894333865039409	1
ENSG00000143954.12	REG3G	2	79025902	2_51	0	0.0537914229432212	13.0640635200776	2.21156796190009e-06	-1.66243506738608	2
ENSG00000163541.11	SUCLG1	2	84459875	2_54	0	0.0245892997177564	18.7687245353362	1.45241222115029e-06	2.092104355728	1
ENSG00000115423.18	DNAH6	2	84470320	2_54	0	0.0672752907209655	28.0898197474791	5.94721322095449e-06	-2.60015739883984	2
ENSG00000034510.5	TMSB10	2	84905643	2_54	0	0.0448996781607263	24.8880189909937	3.51675838149531e-06	-2.35464141708154	2
ENSG00000186854.10	TRABD2A	2	84906800	2_54	0	0.0299558844209631	20.9896957634095	1.97877886767711e-06	-2.10085534134627	1
ENSG00000176407.17	KCMF1	2	84970689	2_54	0	0.00635919087134507	6.5581837075906	1.31248519187529e-07	0.253533844598296	1
ENSG00000152284.4	TCF7L1	2	85114509	2_54	0	0.0062607286744153	7.42791779976682	1.46352769627447e-07	1.08775127860605	1
ENSG00000152291.13	TGOLN2	2	85328087	2_54	0	0.00515852331309863	5.26708091094996	8.55075299480483e-08	-0.690565613510661	1
ENSG00000042445.13	RETSAT	2	85333536	2_54	0	0.0073408191284815	8.91885124558453	2.06045160179472e-07	-1.38641602353822	1
ENSG00000042493.15	CAPG	2	85414064	2_54	0	0.00654188753969931	6.73004731816522	1.38557540400095e-07	-0.187322188797125	2
ENSG00000168906.12	MAT2A	2	85537837	2_54	0	0.00613771847407008	6.66662405684535	1.28772137041169e-07	-0.702551559235787	2
ENSG00000115486.11	GGCX	2	85561052	2_54	0	0.00507677296146125	4.90040861389216	7.82940952784844e-08	-0.400456718818976	1
ENSG00000118640.10	VAMP8	2	85565364	2_54	0	0.0134782882119152	13.3076886010266	5.64477118774445e-07	1.18491983174446	1
ENSG00000168899.4	VAMP5	2	85584106	2_54	0	0.00504604074881321	4.78876721532051	7.60472393898678e-08	0.235794634043938	3
ENSG00000168890.13	TMEM150A	2	85600891	2_54	0	0.00561431866894768	5.73460670635431	1.0132338063583e-07	-0.439382453617605	1
ENSG00000168883.19	USP39	2	85600891	2_54	0	0.00549897432940938	5.56523502345093	9.6310619318991e-08	-0.397292048277772	2
ENSG00000168887.10	C2orf68	2	85614435	2_54	0	0.0058638588648533	6.23571172838738	1.15074345239317e-07	-0.692063931094952	1
ENSG00000115523.16	GNLY	2	85708159	2_54	0	0.00655226787814567	7.1970943939266	1.4840817240163e-07	0.697377237647236	1
ENSG00000115525.17	ST3GAL5	2	85904899	2_54	0	0.00563346969139522	5.92882340059614	1.05112278469801e-07	-0.700147924237322	1
ENSG00000068654.15	POLR1A	2	86105686	2_54	0	0.0107165558550441	12.3181709341686	4.15442030149105e-07	2.42130926459794	2
ENSG00000132300.18	PTCD3	2	85243260	2_54	0	0.0319833522312726	24.279311380398	2.44382059017987e-06	2.71420565630219	1
ENSG00000132305.20	IMMT	2	86195484	2_54	0	0.0112076796691544	12.4351405904357	4.38606822820493e-07	1.59298791787154	1
ENSG00000132313.14	MRPL35	2	86199443	2_54	0	0.00532476489172784	5.22515155557756	8.75605139733772e-08	-0.201528550433392	2
ENSG00000068615.17	REEP1	2	86225506	2_54	0	0.0173601891185541	16.7686890806359	9.16141460721414e-07	2.27275975710211	2
ENSG00000115561.15	CHMP3	2	86550702	2_54	0	0.00667665297665188	7.44000116415181	1.56329443276647e-07	0.957202317596733	2
ENSG00000153563.15	CD8A	2	86808016	2_54	0	0.00743660229989673	9.13734128824045	2.13847105745546e-07	1.84307921800047	1
ENSG00000172116.21	CD8B	2	86815289	2_54	0	0.00564000545019805	5.7320845933416	1.01742191593002e-07	0.382471661368041	1
ENSG00000172086.7	KRCC1	2	88054811	2_55	0	0.0330296349535477	4.75826820408361	4.94608602226737e-07	-0.10887716376894	2
ENSG00000115593.14	SMYD1	2	88067820	2_55	0	0.0553224358751898	9.6538217734596	1.68077486361377e-06	-1.10776911076447	1
ENSG00000163586.9	FABP1	2	88128319	2_55	0	0.03292200442655	4.72741114142157	4.89799815341436e-07	0.0117092767061135	1
ENSG00000144115.16	THNSL2	2	88153919	2_55	0	0.037855431576182	6.04838169865187	7.20570313953396e-07	-0.532166930817875	4
ENSG00000144029.11	MRPS5	2	95149561	2_57	0	0.0305062063362003	7.86453319183457	7.55040289934985e-07	2.11949142266146	1
ENSG00000144026.11	ZNF514	2	95142476	2_57	0	0.03453875310265	8.29597762944828	9.01743874470886e-07	0.616502070886337	4
ENSG00000275111.4	ZNF2	2	95165349	2_57	0	0.0242780842418767	4.67920005980237	3.57515604009631e-07	0.0745330720371445	1
ENSG00000155066.15	PROM2	2	95274094	2_57	0	0.0274752799124186	5.83972379118554	5.04944220290014e-07	0.226919224451713	2
ENSG00000115041.12	KCNIP3	2	95295669	2_57	0	0.0397800075779458	9.25178227959253	1.15824181345222e-06	0.79043978586999	2
ENSG00000186281.12	GPAT2	2	96082306	2_57	0	0.0285062216515692	6.11647962047279	5.48719209792806e-07	0.629930506959477	1
ENSG00000274286.1	ADRA2B	2	96072837	2_57	0	0.0613094470464244	13.3754886826818	2.58075056525151e-06	-2.54586202893738	2
ENSG00000158050.4	DUSP2	2	96072837	2_57	0	0.264876068949136	28.1711389145064	2.34831364309953e-05	3.97472991800937	2
ENSG00000188886.3	ASTL	2	96178365	2_57	0	0.0573657315566305	12.6553092804281	2.28472678533448e-06	2.66433029418625	1
ENSG00000084090.13	STARD7	2	96208677	2_57	0	0.127669141610631	20.257741108179	8.13927887060936e-06	3.22411037315873	2
ENSG00000135956.8	TMEM127	2	96266108	2_57	0	0.0256062288366965	5.31431773208782	4.28254674870355e-07	0.686664862165222	1
ENSG00000144021.2	CIAO1	2	96262227	2_57	0	0.0324180730047383	7.45061848673345	7.60131088934767e-07	-1.82982289556395	1
ENSG00000144028.14	SNRNP200	2	96305671	2_57	0	0.0437637928960042	10.2767920404407	1.41540751176429e-06	-2.31170923529138	1
ENSG00000198885.9	ITPRIPL1	2	96325754	2_57	0	0.046347551067389	11.2384603217036	1.63924014702878e-06	2.69577568382005	1
ENSG00000196843.15	ARID5A	2	96536506	2_57	0	0.286735834422882	29.496751835482	2.66173698846013e-05	3.97773425742548	1
ENSG00000114988.11	LMAN2L	2	96730666	2_57	0	0.0252351831908242	4.9888769026465	3.96203423260623e-07	0.153285318163429	1
ENSG00000163126.14	ANKRD23	2	96867112	2_57	0	0.0244114216717152	4.7528810077103	3.65139643984664e-07	-0.347857564945161	1
ENSG00000168754.14	FAM178B	2	96887175	2_57	0	0.0254842254728849	5.09039920537147	4.08255698108224e-07	-0.242644911141803	1
ENSG00000144199.11	FAHD2B	2	97095539	2_57	0	0.0276155491309794	5.94021816086991	5.16255929021316e-07	-1.54458360129693	1
ENSG00000135976.17	ANKRD36	2	97130242	2_57	0	0.13797273831291	21.0399091342845	9.13579019339502e-06	-3.01615128758273	1
ENSG00000115073.7	ACTR1B	2	97658891	2_57	0	0.0336255293542739	7.68292485530944	8.13026477239903e-07	-1.34684090938237	2
ENSG00000228486.10	LINC01125	2	97663111	2_57	0	0.0274643794026601	5.88972428972919	5.09065574218374e-07	0.720457463572514	2
ENSG00000115085.13	ZAP70	2	97713755	2_57	0	0.0683041892542948	14.6703215551906	3.15352259901401e-06	2.50229160597144	1
ENSG00000075568.16	TMEM131	2	97995803	2_57	0	0.0271266211199592	5.79687455677226	4.94878490220399e-07	-1.43496107625446	2
ENSG00000183513.8	COA5	2	98608535	2_58	0	0.0543148179885226	15.4683536711662	2.64406054441954e-06	-1.85036216657135	1
ENSG00000115446.11	UNC50	2	98608535	2_58	0	0.0543148179885226	15.4683536711662	2.64406054441954e-06	1.85036216657135	1
ENSG00000071073.12	MGAT4A	2	98731416	2_58	0	0.0403107035498327	12.6338634969174	1.60274906409767e-06	-1.4385654115214	1
ENSG00000273045.5	C2orf15	2	99141233	2_58	0	0.0358915242937191	11.5341467316273	1.30282579487755e-06	1.3031474307434	1
ENSG00000135951.14	TSGA10	2	99155070	2_58	0	0.0185584114461037	5.3178188715794	3.10587028376119e-07	0.528536532068115	1
ENSG00000158411.11	MITD1	2	99180175	2_58	0	0.0217966783465992	6.82980836248453	4.68498070979401e-07	-0.889719958695354	1
ENSG00000144214.9	LYG1	2	99305111	2_58	0	0.0319721152530597	10.4408469937102	1.05054842243517e-06	1.42012159316181	2
ENSG00000115514.11	TXNDC9	2	99340840	2_58	0	0.0544674307503639	15.4952549107171	2.65610102094299e-06	1.90680997769196	1
ENSG00000135945.9	REV1	2	99490335	2_58	0	0.0182065179739812	5.1379618921865	2.94392503445193e-07	-0.391601617567778	1
ENSG00000144218.18	AFF3	2	100143014	2_58	0	0.0286988216107595	9.42125573012791	8.50906479692739e-07	1.40209963876977	2
ENSG00000170500.12	LONRF2	2	100334113	2_58	0	0.0174879748331086	4.75978483652796	2.61960502250838e-07	0.076634703054391	1
ENSG00000115539.13	PDCL3	2	100562660	2_58	0	0.284582290559773	31.907297982803	2.85763576399331e-05	-3.56653190889813	2
ENSG00000204634.12	TBC1D8	2	101012577	2_58	0	0.0184658449153389	5.27082147767348	3.06306677439642e-07	-0.360744626632995	1
ENSG00000158435.7	CNOT11	2	101252269	2_59	0	0	205.017497054483	0	-0.0121362843739846	2
ENSG00000163162.8	RNF149	2	101308564	2_59	0	0	15.0999541134726	0	0.398851282866774	1
ENSG00000196460.12	RFX8	2	101462809	2_59	0	0	17.8318157204038	0	1.58988683542266	3
ENSG00000071054.16	MAP4K4	2	101697147	2_59	0	0	120.167527079107	0	1.09882385665258	1
ENSG00000115590.13	IL1R2	2	101991888	2_59	0	0	99.8568476398302	0	-1.76398589240442	1
ENSG00000115616.2	SLC9A2	2	102619188	2_60	0	0.0479995931532754	6.93869210843004	1.0481517092483e-06	-0.957071176360762	1
ENSG00000115598.9	IL1RL2	2	102186984	2_60	0	0.0546267055426367	8.16902888679844	1.4043792857633e-06	-1.00994997728876	2
ENSG00000115604.10	IL18R1	2	102311189	2_60	0	0.0489973919256415	7.01600437076828	1.08186180475005e-06	0.841738295720466	2
ENSG00000115607.9	IL18RAP	2	102418289	2_60	0	0.0522419982947509	7.76493473188515	1.27663446257796e-06	1.07420406173621	2
ENSG00000135953.10	MFSD9	2	102718510	2_60	0	0.0448783548695978	6.4327248233093	9.085333541008e-07	0.9968546982945	1
ENSG00000198914.3	POU3F3	2	104845954	2_62	0	0.0518148308592475	5.58563769197859	9.10826841679124e-07	0.456089394489492	1
ENSG00000135972.8	MRPS9	2	105037556	2_62	0	0.048676494496959	4.99084823126713	7.64544258968989e-07	0.304524177526285	2
ENSG00000135966.12	TGFBRAP1	2	105330280	2_62	0	0.0518975588546313	5.60084155738601	9.14764265311862e-07	-0.430396433252448	2
ENSG00000135974.9	C2orf49	2	105337683	2_62	0	0.1077943605936	12.6395301428171	4.2878140635476e-06	-1.50948756563218	1
ENSG00000115641.18	FHL2	2	105379160	2_62	0	0.0470491909934643	4.66747651926867	6.91103791651975e-07	0.0827638566642767	2
ENSG00000071051.13	NCK2	2	105737706	2_63	0	0.0836651051258721	9.74623092043545	2.56619722974143e-06	1.48899093131698	1
ENSG00000119147.9	C2orf40	2	106029894	2_63	0	0.13344303164919	14.3029680827248	6.00663224551194e-06	1.73571876742443	2
ENSG00000115652.14	UXS1	2	106194127	2_63	0	0.0492180745125352	4.6632479061817	7.2230745456194e-07	0.102331882934288	2
ENSG00000115665.8	SLC5A7	2	107987129	2_65	0	0.0331011730875672	5.18600329773182	5.40238023096217e-07	-0.42890860463805	2
ENSG00000198203.9	SULT1C2	2	108287884	2_65	0	0.061954660154766	11.1428604697262	2.17259934903687e-06	1.22644862939027	2
ENSG00000198075.9	SULT1C4	2	108383656	2_65	0	0.0358265240702363	5.93422489051748	6.69079384927711e-07	0.512112999454231	1
ENSG00000135968.20	GCC2	2	108422634	2_65	0	0.048539672952966	8.81509171987118	1.34658153519057e-06	-1.0436258355695	3
ENSG00000153201.15	RANBP2	2	108719562	2_65	0	0.17109961446317	21.0648602526364	1.13427036888494e-05	2.37078708198395	1
ENSG00000163006.11	CCDC138	2	108786645	2_65	0	0.039659057774874	6.89661192356502	8.60770063406126e-07	0.882796829996408	2
ENSG00000186522.14	SEPT10	2	109574715	2_65	0	0.0318093802460029	4.80988660110428	4.81503023831897e-07	0.507075483199293	3
ENSG00000198142.4	SOWAHC	2	109613916	2_65	0	0.154367109852162	20.0319924199461	9.7316816608052e-06	2.76556029117697	2
ENSG00000144063.3	MALL	2	110117223	2_66	0	0.025996432554738	4.82464320187524	3.94718907073475e-07	-0.180467086460007	1
ENSG00000144061.12	NPHP1	2	110177146	2_66	0	0.0287780053957343	5.75155503344065	5.20900702386808e-07	0.475370280038858	2
ENSG00000256671.6	LIMS4	2	110275903	2_66	0	0.0254968942510119	4.66250792030117	3.74124232546008e-07	0.00352134323793887	1
ENSG00000169679.14	BUB1	2	110678318	2_66	0	0.0271778566077964	5.23290524778387	4.47576264866706e-07	-0.348506680639042	1
ENSG00000153094.22	BCL2L11	2	111118962	2_66	0	0.0265863889412128	5.14087518124521	4.30135598817995e-07	-0.542730005017551	1
ENSG00000153107.11	ANAPC1	2	111884781	2_66	0	0.122876829320226	18.7908705234052	7.26650991044307e-06	1.7212488266231	1
ENSG00000153208.16	MERTK	2	111901533	2_66	0	0.0264057155838915	8.0498637861546	6.68952754729339e-07	-1.71476024686845	1
ENSG00000153214.9	TMEM87B	2	112055279	2_66	0	0.0587861056183751	17.0532493172877	3.15493783084574e-06	2.93533543344093	3
ENSG00000144152.12	FBLN7	2	112141861	2_66	0	0.0270644812781881	10.1773094272483	8.66845422736107e-07	-2.53144925601015	2
ENSG00000144161.12	ZC3H8	2	112246872	2_66	0	0.0330269491271091	6.8325602500279	7.10167676207315e-07	-0.129154342140031	1
ENSG00000169629.11	RGPD8	2	112434559	2_66	0	0.0255324276857875	5.17240090544131	4.15616961800896e-07	0.802563323709331	1
ENSG00000114999.7	TTL	2	112481811	2_66	0	0.0337177661517054	8.41575006525107	8.93018790294804e-07	-1.39476520278367	1
ENSG00000125630.15	POLR1B	2	112541009	2_66	0	0.0360236529401228	7.52580892929984	8.53198162612507e-07	-0.632806447232941	1
ENSG00000125611.15	CHCHD5	2	112588935	2_66	0	0.0325386041496772	6.51998355350818	6.67658515423908e-07	0.116415433635274	1
ENSG00000144136.10	SLC20A1	2	112645515	2_66	0	0.0350627481514797	7.63009271361733	8.41946975301664e-07	0.839097363242021	1
ENSG00000136689.18	IL1RN	2	113106928	2_66	0	0.0260820152255142	4.84979918470579	3.9808322216615e-07	0.14431635558372	1
ENSG00000125618.16	PAX8	2	113235767	2_67	0	0.0234008327363414	7.4968145908218	5.52099121632409e-07	1.11219195534009	2
ENSG00000115084.13	SLC35F5	2	113754647	2_67	0	0.220033675558025	32.9654105282975	2.28274087653358e-05	4.11027207235972	3
ENSG00000088205.12	DDX18	2	117851193	2_69	0	0.0217669278096476	6.43996761692357	4.41153566010321e-07	-0.593681522140257	1
ENSG00000125633.10	CCDC93	2	118013438	2_69	0	0.0698164794559149	17.4936384711543	3.84367860335526e-06	-1.90552110676232	5
ENSG00000125629.14	INSIG2	2	118088372	2_69	0	0.0189428777673227	5.13349978016663	3.06033154120088e-07	-0.320612856461906	3
ENSG00000115107.19	STEAP3	2	119223081	2_69	0	0.0220424307004077	6.55831170525602	4.54946692330477e-07	-0.678140112284294	3
ENSG00000186132.14	C2orf76	2	119320838	2_69	0	0.0189021316116398	5.11326608339942	3.04171240877376e-07	0.309100301890487	1
ENSG00000155368.16	DBI	2	119367787	2_69	0	0.0193159373029459	5.31676848782598	3.2320086219253e-07	-0.375177938269877	1
ENSG00000163075.12	CFAP221	2	119546566	2_69	0	0.0252690607124779	7.84442745494706	6.23820041962291e-07	-0.974311417725597	1
ENSG00000144120.12	TMEM177	2	119679197	2_69	0	0.0180792854216418	4.69513478784947	2.67139617196354e-07	0.0640291781019933	1
ENSG00000088179.8	PTPN4	2	119760017	2_69	0	0.161604419313533	25.6973431620701	1.30692429351225e-05	-2.8617134824149	1
ENSG00000115109.13	EPB41L5	2	120013132	2_69	0	0.02073376817578	5.98265040892908	3.90373958016173e-07	1.0608417017712	1
ENSG00000144118.13	RALB	2	120219468	2_69	0	0.0208443504619776	6.0326696482712	3.9573720667529e-07	-1.06787997867488	1
ENSG00000163083.5	INHBB	2	120344958	2_69	0	0.0215241361173886	6.33447307405976	4.29086842897321e-07	-0.570742384502494	1
ENSG00000115112.7	TFCP2L1	2	121283292	2_70	0	0.0567860365946191	7.23123038684353	1.29229817208098e-06	0.816182496031911	1
ENSG00000074054.17	CLASP1	2	121648873	2_70	0	0.0437088258594784	4.73980754762994	6.51986828511359e-07	-0.148084378611053	2
ENSG00000136732.14	GYPC	2	126688913	2_74	0	0.0322784697252079	5.48466575397755	5.57149925705574e-07	-0.444102712450573	2
ENSG00000136717.14	BIN1	2	127107479	2_74	0	0.0514405999352997	9.90423124711483	1.60337744685992e-06	-1.60291097569081	2
ENSG00000186684.12	CYP27C1	2	127174211	2_74	0	0.0315005774108328	5.25423603386557	5.20879261691653e-07	0.562632254619964	1
ENSG00000163161.12	ERCC3	2	127292055	2_75	0	0.0392148509909943	6.05500801180044	7.47264352083785e-07	-0.785358380643469	3
ENSG00000169967.16	MAP3K2	2	127388669	2_75	0	0.0901458759070306	13.7998188602815	3.91496805238781e-06	1.70142220799502	1
ENSG00000163166.14	IWS1	2	127526967	2_75	0	0.0476462614089552	7.66666006872942	1.14959273453137e-06	0.951154369578712	1
ENSG00000169994.18	MYO7B	2	127532538	2_75	0	0.0688855544231772	11.3952957947398	2.47037415307675e-06	-1.34606242072197	4
ENSG00000144230.16	GPR17	2	127645955	2_75	0	0.0385991125033998	5.81363060889928	7.06209778401254e-07	-0.522698627648968	4
ENSG00000072163.19	LIMS2	2	127648067	2_75	0	0.0426804479585422	6.89868348242527	9.26625318183583e-07	-0.851316538182745	1
ENSG00000144231.10	POLR2D	2	127857631	2_75	0	0.0346446057675975	4.89776052226985	5.34001090271535e-07	-0.331243842048666	2
ENSG00000136715.17	SAP130	2	128028089	2_75	0	0.0380522916243996	5.69426174817764	6.81910247006549e-07	0.372811261537897	1
ENSG00000136731.12	UGGT1	2	128091077	2_75	0	0.0498005796674186	9.96069796796625	1.56110869633993e-06	-2.16764228817333	1
ENSG00000233087.7	WTH3DI	2	131364366	2_78	0	0.125812462791767	13.0477916006395	5.16618137071504e-06	1.87106880464396	1
ENSG00000222014.5	RAB6C	2	129979360	2_78	0	0.0872082863815898	9.47290022631342	2.59985836779574e-06	1.11132639699889	1
ENSG00000136699.19	SMPD4	2	130182517	2_78	0	0.122126127125931	12.7552482530404	4.90237438293026e-06	-1.64094737171683	1
ENSG00000152082.13	MZT2B	2	130181715	2_78	0	0.136051484820801	13.8200962995867	5.91729646810183e-06	-1.72582813118504	1
ENSG00000136710.9	CCDC115	2	130343161	2_78	0	0.149857782966695	14.779584018392	6.97028422668549e-06	-1.52076210873683	1
ENSG00000136718.9	IMP4	2	130342325	2_78	0	0.148649102629785	14.6989439732338	6.87634091538325e-06	1.79051588214858	1
ENSG00000072135.12	PTPN18	2	130356469	2_78	0	0.0530052957736454	4.69492056600384	7.83170796385897e-07	-0.1427352391061	1
ENSG00000115762.16	PLEKHB2	2	131104007	2_78	0	0.185007755931898	16.8959437613107	9.83742341443898e-06	2.25860895111595	2
ENSG00000173272.15	MZT2A	2	131472010	2_78	0	0.0711937177337781	7.51719447670789	1.68424951920246e-06	-0.978089971666196	2
ENSG00000163040.14	CCDC74A	2	131506726	2_78	0	0.0530328603520441	4.69987591318815	7.84405115202461e-07	-0.282260063402824	2
ENSG00000144229.11	THSD7B	2	136689878	2_81	0	0.0415769023888647	6.84731559487421	8.95945203251056e-07	0.0110861110113597	3
ENSG00000150540.13	HNMT	2	137955809	2_82	0	0.0452446428470784	4.7063971168437	6.7013871311805e-07	0.157244083724763	2
ENSG00000144228.8	SPOPL	2	138473254	2_82	0	0.106073387594194	12.8929505178277	4.30395506432744e-06	1.55548600466382	2
ENSG00000115919.14	KYNU	2	142877245	2_85	0	0.0349602518583235	4.68027602893519	5.14938061324321e-07	0.0296442434487417	2
ENSG00000075884.13	ARHGAP15	2	143091525	2_85	0	0.0478809920460149	7.66276555054804	1.15466938693539e-06	0.905311893419251	1
ENSG00000121989.14	ACVR2A	2	147844091	2_88	0	0.057009253093403	12.2398657644203	2.19599314310163e-06	-1.56226601391967	2
ENSG00000115947.13	ORC4	2	148018368	2_88	0	0.0262151411050163	4.87701150903663	4.02360143004286e-07	-0.39200399102717	2
ENSG00000204406.12	MBD5	2	148020703	2_88	0	0.0591467057571	12.5914033872305	2.34376288327912e-06	-1.64753367596238	1
ENSG00000150556.16	LYPD6B	2	149069387	2_88	0	0.0256694400865096	4.67872340410477	3.77966005472843e-07	-0.266209544290189	2
ENSG00000187123.14	LYPD6	2	149069387	2_88	0	0.028794735536443	5.76191356889018	5.22142215046971e-07	0.485490957551505	3
ENSG00000184898.6	RBM43	2	151261443	2_90	0	0.0532300536899635	8.24080290860032	1.38049680341775e-06	-1.18133846769628	3
ENSG00000123609.10	NMI	2	151290144	2_90	0	0.0439533084897382	6.41918919312187	8.87934071197465e-07	0.57365129719359	2
ENSG00000123610.4	TNFAIP6	2	151322451	2_90	0	0.0373030276645825	4.86385449499302	5.70996742081071e-07	-0.304348752642963	2
ENSG00000080345.17	RIF1	2	151409797	2_90	0	0.043399063051521	6.29875411314891	8.60288232099601e-07	-0.812328900647204	3
ENSG00000183091.19	NEB	2	151762672	2_91	0	0.0642794780300625	10.0095401898646	2.02486205909423e-06	-1.07097654543386	1
ENSG00000162980.16	ARL5A	2	151837463	2_91	0	0.0469553495910122	7.08816750531813	1.04743727277034e-06	0.887597093262339	1
ENSG00000182389.19	CACNB4	2	152099985	2_91	0	0.0605039842535614	9.42096509816847	1.79385916134159e-06	-1.50658028660564	1
ENSG00000115145.9	STAM2	2	152176179	2_91	0	0.0373459158061406	4.90016611914515	5.75920968175688e-07	0.837079511721291	1
ENSG00000157827.19	FMNL2	2	152335141	2_91	0	0.0372805794804819	4.87635211157019	5.72119414610699e-07	-0.473139914977582	2
ENSG00000177917.10	ARL6IP6	2	152717578	2_91	0	0.0387395949856019	5.22751369036886	6.37322466897596e-07	0.405277890973415	1
ENSG00000144278.14	GALNT13	2	153872211	2_92	0	0.0669573611447711	5.66054625228736	1.19279455078798e-06	0.551648344140796	3
ENSG00000162989.4	KCNJ3	2	154532175	2_92	0	0.18493314039814	15.6241392859382	9.09326442520473e-06	1.82706397062892	1
ENSG00000136542.8	GALNT5	2	157257153	2_94	0	0.0522194236464223	7.93093366750027	1.30336293200045e-06	0.868190679783539	1
ENSG00000153237.17	CCDC148	2	158456265	2_95	0	0.202255505557017	30.9168504883229	1.96790700533949e-05	-5.22251323164438	1
ENSG00000163331.11	DAPL1	2	158795222	2_96	0	0.0380093848012151	12.9700809974035	1.55146685654071e-06	-1.40793369561305	1
ENSG00000115183.14	TANC1	2	158968191	2_96	0	0.0391736138654504	13.4863874432721	1.66264007421653e-06	1.75843490171466	2
ENSG00000196151.10	WDSUB1	2	159285366	2_96	0	0.0166147678411566	5.24974932330237	2.74499663988299e-07	0.407214763487185	2
ENSG00000123636.17	BAZ2B	2	159323536	2_96	0	0.0176298520493708	5.72647866103143	3.17720537138362e-07	-0.672138152325545	1
ENSG00000136536.14	MARCH7	2	159712509	2_96	0	0.0223337624784195	7.82780795070715	5.50187892198925e-07	-1.10702846988396	2
ENSG00000241399.6	CD302	2	159798013	2_96	0	0.156059497944336	26.3079516294753	1.29207050839322e-05	3.04662246110368	1
ENSG00000054219.10	LY75	2	159904571	2_96	0	0.0224152796924781	8.17894474570456	5.76966250823882e-07	-1.00375926895829	1
ENSG00000153246.12	PLA2R1	2	159993531	2_96	0	0.0170749141364115	5.74777002319393	3.08863710989874e-07	0.871176776093569	2
ENSG00000115221.10	ITGB6	2	160270221	2_96	0	0.0299235256500159	11.4318753809323	1.0765624230981e-06	2.04155673096757	2
ENSG00000153250.19	RBMS1	2	160494213	2_96	0	0.022073944862178	8.91956334104586	6.19630120737899e-07	-1.92587763766365	2
ENSG00000136560.13	TANK	2	161137211	2_97	0	0	322.469929521618	0	1.51643564231009	2
ENSG00000115233.11	PSMD14	2	161308497	2_97	0	0	1538.67174507295	0	1.49491370104441	1
ENSG00000197635.9	DPP4	2	162074215	2_97	0	0	38.9522465284654	0	1.92922375239583	2
ENSG00000115267.5	IFIH1	2	162294461	2_97	0	0	9.48911809680319	0	0.62561513723722	1
ENSG00000182263.13	FIGN	2	163614467	2_99	0	0.0135078626308304	7.7451249086233	3.29248674522764e-07	-0.308041753187542	2
ENSG00000115290.9	GRB14	2	164621693	2_100	0	0.0863383972302545	13.6794389297666	3.71690311437526e-06	-1.70988112079557	2
ENSG00000082438.15	COBLL1	2	164735880	2_100	0	0.0454806872297923	7.54167655990831	1.07945339101772e-06	1.08576978444043	2
ENSG00000153253.16	SCN3A	2	165199169	2_100	0	0.12855709140736	17.5640377926207	7.10606825402124e-06	-1.97429426368467	1
ENSG00000136531.15	SCN2A	2	165363235	2_100	0	0.0673102028839205	11.2822654328263	2.38993553275106e-06	-1.57573396521943	1
ENSG00000115339.13	GALNT3	2	165796250	2_100	0	0.0536723969572753	9.1176806288999	1.54008375675515e-06	1.23860492573317	1
ENSG00000123607.14	TTC21B	2	165953054	2_100	0	0.0602880940140618	10.227402826488	1.94046533835291e-06	-1.20189660415898	2
ENSG00000169432.14	SCN9A	2	166376083	2_101	0	0.0850786075976101	14.6636844110141	3.92620030570775e-06	1.61228620666273	1
ENSG00000172292.14	CERS6	2	168544768	2_102	0	0.0702189513659914	15.8092310010247	3.49360707589732e-06	-1.97446914049771	2
ENSG00000163072.15	NOSTRIN	2	168807948	2_102	0	0.0566411590028475	13.8222013932012	2.4638730177486e-06	1.812373092533	1
ENSG00000152253.8	SPC25	2	168876533	2_102	0	0.0276145392299861	6.9188245382525	6.01283230539865e-07	-1.18106658993144	2
ENSG00000073737.16	DHRS9	2	169067417	2_102	0	0.0386088091834425	9.6120734674566	1.1679182964251e-06	1.240169189286	1
ENSG00000163093.11	BBS5	2	169479776	2_103	0	0.0479751325268905	6.31827809894392	9.53946226132745e-07	0.893606277212741	2
ENSG00000239474.6	KLHL41	2	169509786	2_103	0	0.0414766283134929	4.93585458549616	6.44280185464459e-07	0.230082420524534	1
ENSG00000138399.17	FASTKD1	2	169573878	2_103	0	0.0403089000438517	4.66507226011895	5.9179091822756e-07	-0.0201239295312738	1
ENSG00000138398.15	PPIG	2	169584491	2_103	0	0.0403545672272551	4.67581354557418	5.93825513028894e-07	-0.133729286462171	1
ENSG00000154479.12	CCDC173	2	169694539	2_103	0	0.152910747708185	17.5530968127995	8.44696576042892e-06	-2.77180445556628	1
ENSG00000213160.9	KLHL23	2	169694622	2_103	0	0.280311110563985	23.7817252468751	2.09793796933449e-05	3.24381903449568	2
ENSG00000138385.15	SSB	2	169802270	2_103	0	0.0403737191574157	4.68030726107085	5.94678307523707e-07	-0.164110150644933	1
ENSG00000138382.14	METTL5	2	169824369	2_103	0	0.0407157253593778	4.76027917647839	6.09963114810386e-07	-0.168170601515603	1
ENSG00000144357.16	UBR3	2	169826710	2_103	0	0.0417026705967603	4.98742537698273	6.54559683346972e-07	0.364524501776866	1
ENSG00000204334.7	ERICH2	2	170377725	2_104	0	0.0356376305999031	15.3402129363055	1.7204782377182e-06	-1.90474823692405	2
ENSG00000128683.13	GAD1	2	170377725	2_104	0	0.0432028517979854	17.3249995404921	2.35556243996313e-06	-1.99729102878386	1
ENSG00000204335.3	SP5	2	170377355	2_104	0	0.0226673363659453	11.3059486405586	8.06522469494149e-07	-1.43802656826424	2
ENSG00000115806.12	GORASP2	2	170929058	2_104	0	0.0290197249867722	14.4405993299618	1.31882595089175e-06	2.29234294918081	1
ENSG00000115827.13	DCAF17	2	171434071	2_104	0	0.115541538957261	26.7043272535052	9.71021314503773e-06	-2.4752119625319	1
ENSG00000071967.11	CYBRD1	2	171521922	2_104	0	0.017232469472359	12.617881028888	6.84294295700983e-07	2.27249305106884	4
ENSG00000077380.15	DYNC1I2	2	171686195	2_104	1	0.474061872928229	29.9112851461528	4.46250868850605e-05	-4.34333969025478	1
ENSG00000128708.12	HAT1	2	171922612	2_104	0	0.0131703425992383	6.37253087473996	2.6413015994936e-07	-0.0353344432900561	1
ENSG00000172878.13	METAP1D	2	172035855	2_104	0	0.0107607622031735	9.45989034636983	3.20359871112189e-07	-1.93706040769758	1
ENSG00000144355.14	DLX1	2	172084313	2_104	0	0.0107434324502179	4.8429569527754	1.63742961163213e-07	-0.297522292538262	1
ENSG00000152256.13	PDK1	2	172555526	2_105	0	0.0543187023587194	20.9386326021518	3.57937068334265e-06	-2.14375105097808	1
ENSG00000091436.16	MAP3K20	2	173075305	2_105	0	0.0392207684082206	18.1763871600366	2.24353390138897e-06	1.87291266863327	1
ENSG00000172845.14	SP3	2	173963364	2_105	0	0.00927765455324747	5.05098569830121	1.47476665792506e-07	0.696946700262006	2
ENSG00000138433.15	CIR1	2	174396697	2_105	0	0.0107240771278663	8.83586257182055	2.98207014581817e-07	-2.5893589929909	1
ENSG00000144306.14	SCRN3	2	174396715	2_105	0	0.0295724911298959	18.8034688192358	1.74998714372793e-06	2.86414497761517	2
ENSG00000163328.13	GPR155	2	174487330	2_105	0	0.0144394822583247	8.18681408172377	3.72027910538508e-07	-0.0182719373986651	2
ENSG00000115935.17	WIPF1	2	174665239	2_105	0	0.614450323148081	26.0071653474606	5.02908260853136e-05	-4.20787397616757	1
ENSG00000128656.13	CHN1	2	175004641	2_106	0	0.0398565736115354	12.6806256610758	1.59055838825315e-06	1.82889361206936	2
ENSG00000115966.16	ATF2	2	175168771	2_106	0	0.0209652325994157	5.40261577189216	3.56461590736831e-07	0.420134941519663	1
ENSG00000154518.9	ATP5G3	2	175185320	2_106	0	0.0888988179977415	17.2512851072772	4.82643445866609e-06	-2.08709613344991	2
ENSG00000144320.13	LNPK	2	176002028	2_106	0	0.0201456675724454	4.93475716325078	3.12864597649735e-07	0.212208604307102	3
ENSG00000128652.11	HOXD3	2	176135968	2_106	0	0.0384455685380314	9.90394662587396	1.19829446301869e-06	0.574781832074673	2
ENSG00000170166.5	HOXD4	2	176151101	2_106	0	0.029288660849506	7.588363763518	6.9944992878881e-07	0.402423461148297	1
ENSG00000128654.13	MTX2	2	176309491	2_106	0	0.117598841452878	20.8830958809975	7.72870799912723e-06	2.51404456795791	1
ENSG00000116044.15	NFE2L2	2	177392936	2_107	0	0.0683646199655154	10.1929797094621	2.19301467221053e-06	1.2893961619624	2
ENSG00000018510.13	AGPS	2	177392486	2_107	0	0.0393867136352181	4.93820412329178	6.12107579059104e-07	-0.445220494884103	1
ENSG00000196659.9	TTC30B	2	177553949	2_107	0	0.0418425460356876	5.51165573503618	7.25786957288069e-07	0.502266540436503	1
ENSG00000128655.16	PDE11A	2	178108391	2_108	0	0.0369005075157007	13.8425290521593	1.60752137605037e-06	-1.64205917007899	1
ENSG00000155636.14	RBM45	2	178111067	2_108	0	0.0141730109495956	4.83346923718551	2.15590716161445e-07	-0.254873778975329	3
ENSG00000180228.12	PRKRA	2	178475983	2_108	0	0.0289493170424041	11.5492115133142	1.0522032317098e-06	1.38904497655278	1
ENSG00000079150.17	FKBP7	2	178869417	2_108	0	0.0139229844585119	4.66656321733811	2.04474175461715e-07	-0.0562245565503668	1
ENSG00000116095.10	PLEKHA3	2	178480456	2_108	0	0.0141351552563138	4.80838486564215	2.13899011839226e-07	0.347626442384061	1
ENSG00000155657.26	TTN	2	178831108	2_108	0	0.015886334050972	5.9040644285625	2.95177841256459e-07	-0.536245301183579	2
ENSG00000163492.14	CCDC141	2	179050394	2_108	0	0.0166389545270147	6.33851187422842	3.31911512818814e-07	0.745458174753398	1
ENSG00000187231.13	SESTD1	2	179263229	2_108	0	0.0386641440776918	14.284657907441	1.73814986257872e-06	-1.6725510966567	2
ENSG00000144331.18	ZNF385B	2	179861799	2_108	0	0.145032966228821	27.0369988996535	1.2340540633138e-05	-3.22423509381397	1
ENSG00000163510.13	CWC22	2	180007524	2_108	0	0.0148130432597725	5.2477429213499	2.44639069563628e-07	-0.526608439229975	1
ENSG00000170035.15	UBE2E3	2	180967386	2_109	0	0	41.4207682383605	0	3.02100074264756	2
ENSG00000138434.16	SSFA2	2	181889632	2_110	0	0.0202589134133111	4.79454060876659	3.05683588718336e-07	0.092461761435035	1
ENSG00000150722.10	PPP1R1C	2	181953928	2_110	0	0.0485623790578443	15.8283452118051	2.41904775403014e-06	2.78800386278686	2
ENSG00000077232.17	DNAJC10	2	182715440	2_110	0	0.0213911673572254	5.33658723365188	3.59258516435607e-07	0.354208333853432	2
ENSG00000162998.4	FRZB	2	182866669	2_110	0	0.0556850609716505	14.7641102284889	2.58734863531403e-06	-1.8176727444575	1
ENSG00000162999.12	DUSP19	2	183072434	2_110	0	0.0213839950274775	5.39467808748656	3.63047418435816e-07	0.666480372351163	2
ENSG00000163002.12	NUP35	2	183117700	2_110	0	0.0207921034709274	4.99442521297709	3.26808178043481e-07	0.377317740531735	2
ENSG00000170396.7	ZNF804A	2	184598393	2_112	0	0.0229662162753506	8.64032529239692	6.24494355238863e-07	-1.14741470030291	2
ENSG00000188738.14	FSIP2	2	185403498	2_112	0	0.0154872077676705	4.93801470684362	2.40676937897555e-07	0.0172487049980449	2
ENSG00000065548.17	ZC3H15	2	186486293	2_112	0	0.0211304098224065	7.85659972256923	5.22458165588767e-07	0.984267391041808	1
ENSG00000138448.11	ITGAV	2	186591184	2_112	0	0.0150391756200488	4.66264558622774	2.20681237137296e-07	-0.127738156352731	1
ENSG00000144369.12	FAM171B	2	186693557	2_112	0	0.0954841153319065	22.208754407799	6.67366348575397e-06	-2.40830566078401	3
ENSG00000064989.12	CALCRL	2	187377642	2_112	0	0.0155602868438519	4.98225514042569	2.43979050190649e-07	-0.184637753406416	1
ENSG00000144366.15	GULP1	2	188291903	2_112	0	0.0165449380857871	5.55811398418216	2.89402027172093e-07	-0.554712272460141	1
ENSG00000168542.14	COL3A1	2	188974074	2_112	0	0.0150386683633303	4.66233004697208	2.20658859925613e-07	0.0170108239139047	1
ENSG00000204262.11	COL5A2	2	189178183	2_113	0	0.0604605023263249	13.903483565015	2.64547920852801e-06	-1.86242442518271	1
ENSG00000138381.9	ASNSD1	2	189661498	2_113	0	0.425896485638213	19.6111012144462	2.6285425476085e-05	3.96134101029511	1
ENSG00000151687.14	ANKAR	2	189672029	2_113	0	0.0309081292029226	6.97323140630063	6.78290555800454e-07	0.105185215660086	1
ENSG00000128699.13	ORMDL1	2	189784079	2_113	0	0.220980951518723	17.2707159768537	1.2010861389549e-05	-3.75170276583236	3
ENSG00000064933.17	PMS1	2	189607450	2_113	0	0.0453294512379034	11.7504027360608	1.6762631087256e-06	-2.84811179332901	3
ENSG00000151689.12	INPP1	2	190343248	2_113	0	0.0399849548451517	9.72901431828739	1.22426215942067e-06	1.8632252581267	2
ENSG00000151690.14	MFSD6	2	190490237	2_113	0	0.123534828681571	20.2620236830625	7.87736936255424e-06	2.94006900093648	2
ENSG00000189362.11	NEMP2	2	190534402	2_113	0	0.0231121651970612	4.71778461015572	3.43152933634421e-07	0.135171933849058	1
ENSG00000138386.16	NAB1	2	190644587	2_113	0	0.0311169179527987	7.36008501972862	7.20756187756939e-07	-1.84920364147888	3
ENSG00000115419.12	GLS	2	190881507	2_113	0	0.0817849676813827	16.4994315807177	4.24669863665031e-06	2.77244779871319	2
ENSG00000138378.17	STAT4	2	191151202	2_114	0	0.0292282075360304	6.83032399916174	6.28278880473034e-07	-0.780419983138231	3
ENSG00000128641.18	MYO1B	2	191245493	2_114	0	0.0325260493480709	7.82603609443274	8.01091524283891e-07	-0.941982633249349	2
ENSG00000173559.12	NABP1	2	191677959	2_114	0	0.0233418205428737	4.73847794496343	3.48082799391043e-07	0.1281996140896	2
ENSG00000196950.13	SLC39A10	2	195574859	2_116	0	0.157341242820563	19.5105766797541	9.66099052392229e-06	3.02275748849124	2
ENSG00000118997.13	DNAH7	2	196068375	2_116	0	0.0494450390353187	8.27963208540607	1.28837632779125e-06	-1.02359596425926	1
ENSG00000081320.10	STK17B	2	196255484	2_116	0	0.0456808875799261	7.52665276385723	1.08204516311015e-06	0.892192052079821	1
ENSG00000138411.10	HECW2	2	196594112	2_116	0	0.076381849203956	12.4403314328787	2.99041245603006e-06	-1.89570286194236	2
ENSG00000144395.17	CCDC150	2	196640040	2_116	0	0.0365758253629488	5.41879465449928	6.23743169120282e-07	-0.462308287410154	1
ENSG00000119041.10	GTF3C3	2	196799713	2_116	0	0.0380920181464574	5.80334661323289	6.95699139905239e-07	-0.662546418994096	1
ENSG00000115524.15	SF3B1	2	197439853	2_117	0	0.04975733399406	6.53566731982599	1.02342498192515e-06	-0.898646068788484	1
ENSG00000115520.8	COQ10B	2	197453059	2_117	0	0.0683125857127447	9.56351643939026	2.05601986593746e-06	1.47454735545361	1
ENSG00000115541.10	HSPE1	2	197499794	2_117	0	0.0641910899891549	8.96703603808277	1.81147622769994e-06	1.3847323528528	2
ENSG00000162944.10	RFTN2	2	197675986	2_117	0	0.0528592260562751	7.11163849659972	1.18304004645818e-06	-0.981981055646651	2
ENSG00000247626.4	MARS2	2	197704327	2_117	0	0.0516856882733699	6.89768464973962	1.12197353491837e-06	-1.12751444056506	1
ENSG00000115896.15	PLCL1	2	197804386	2_117	0	0.0548011681517301	7.45563336598516	1.28582934523878e-06	-1.02124214379861	1
ENSG00000178074.5	C2orf69	2	199910402	2_118	0	0.0531985414077377	5.8377667496022	9.77361972335287e-07	-1.04742480259389	1
ENSG00000162971.10	TYW5	2	199955071	2_118	0	0.0605492476363653	7.07331152649362	1.34784673435053e-06	1.38825194847375	2
ENSG00000162972.10	MAIP1	2	199955071	2_118	0	0.0611464502840101	7.16717179760828	1.37920250885721e-06	-1.38979743485733	2
ENSG00000155729.12	KCTD18	2	200519526	2_118	0	0.137866175590195	15.0593486021892	6.53390609925721e-06	-1.82931161260016	1
ENSG00000138356.13	AOX1	2	200586283	2_118	0	0.0613808922473805	7.20378275910765	1.39156269727627e-06	-0.994078254276193	1
ENSG00000013441.15	CLK1	2	200864612	2_119	0	0.0441701211334314	5.42782496172699	7.5450721643329e-07	0.940101241922343	1
ENSG00000240344.8	PPIL3	2	200877622	2_119	0	0.0684456462270554	9.50201708807892	2.04677738141482e-06	-1.85165105275532	2
ENSG00000115942.8	ORC2	2	200963642	2_119	0	0.0529354024015566	7.07427353595056	1.17852022735898e-06	-1.34054442204098	1
ENSG00000119013.8	NDUFB3	2	201074667	2_119	0	0.051471228937649	6.45575839301167	1.04573291984634e-06	-1.013136333761	1
ENSG00000003402.19	CFLAR	2	201116120	2_119	0	0.0442595964569016	5.33456026756262	7.43044886035558e-07	0.837965715241238	1
ENSG00000003400.14	CASP10	2	201183110	2_119	0	0.0684551825825503	8.70164932023991	1.87463570241869e-06	1.4555575134723	1
ENSG00000064012.21	CASP8	2	201306850	2_119	0	0.0851852749889862	10.5760816418038	2.8352953006509e-06	-1.49715494550713	1
ENSG00000155749.12	ALS2CR12	2	201280889	2_119	0	0.0452263616386293	5.34344624374786	7.60540015912675e-07	0.7169253437465	2
ENSG00000082146.12	STRADB	2	201388316	2_119	0	0.060647341873175	8.04282922271175	1.53507497465763e-06	-1.18807622319131	1
ENSG00000115993.12	TRAK2	2	201450484	2_119	0	0.0432515777618849	4.73823614374014	6.44952350010229e-07	-0.284421604114341	1
ENSG00000155755.18	TMEM237	2	201643776	2_119	0	0.151749876422898	16.2108758890386	7.74183303079912e-06	1.91637112201349	2
ENSG00000082126.17	MPP4	2	201664791	2_119	0	0.208855342811602	20.00201391978	1.31470492083124e-05	-2.45757872500548	2
ENSG00000003393.14	ALS2	2	201773358	2_119	0	0.158902160894522	17.359862496568	8.68130586408488e-06	-1.9437000565021	1
ENSG00000155760.2	FZD7	2	202034208	2_120	0	0.0562639598311477	13.9630214618213	2.47239965082852e-06	1.47519590183278	1
ENSG00000116030.16	SUMO1	2	202238678	2_120	0	0.0251047503367376	6.31836960360875	4.99194633061517e-07	0.745385259965793	1
ENSG00000204217.13	BMPR2	2	202359438	2_120	0	0.021867516010937	5.01877418273519	3.45387075524585e-07	-0.624934463868944	1
ENSG00000163596.16	ICA1L	2	202871528	2_120	0	0.115667462363695	20.9184296777592	7.61463798240089e-06	-3.03649485909715	2
ENSG00000138380.17	CARF	2	202912242	2_120	0	0.0755336745448529	16.7817819045785	3.98921698125951e-06	2.92621037590342	2
ENSG00000138442.9	WDR12	2	203014780	2_120	0	0.0388173659232958	10.434212021885	1.2746609835746e-06	-1.49365267386205	1
ENSG00000144426.18	NBEAL1	2	203016111	2_120	0	0.0302100252323489	8.06399838596938	7.6667357362537e-07	1.34123792240836	1
ENSG00000119004.15	CYP20A1	2	203239523	2_120	0	0.0249797515499319	6.27112539310696	4.92995066177864e-07	-0.950272654092197	1
ENSG00000163600.12	ICOS	2	203937045	2_120	0	0.0254835480447009	6.45937944952449	5.18035670804808e-07	-1.07802667710531	1
ENSG00000118257.16	NRP2	2	205758222	2_121	0	0.0439833845483659	6.08645702087703	8.42485003135557e-07	-0.592795534081255	1
ENSG00000023228.13	NDUFS1	2	206158198	2_122	0	0.0779784620729027	18.1440949881838	4.45265401185582e-06	-2.33376445074633	2
ENSG00000114942.13	EEF1B2	2	206159383	2_122	0	0.0601078746665099	15.746595626148	2.97870175142002e-06	2.14288384672015	1
ENSG00000183671.12	GPR1	2	206212000	2_122	0	0.0179729721416929	5.03429266938866	2.84752361575468e-07	0.367385447716801	2
ENSG00000204186.7	ZDBF2	2	206276156	2_122	0	0.0344486213376976	11.000237395643	1.19256724594273e-06	1.68733087815343	1
ENSG00000114948.12	ADAM23	2	206443099	2_122	0	0.207171757121623	28.3462674961429	1.84814228774948e-05	2.7898724440313	4
ENSG00000138400.12	MDH1B	2	206765180	2_122	0	0.126377717867562	22.8098325464508	9.07196945486663e-06	2.44938205194923	4
ENSG00000118246.13	FASTKD2	2	206765614	2_122	0	0.0188195498177206	5.547611173624	3.28567208756964e-07	0.681465681372893	1
ENSG00000144401.14	METTL21A	2	207628441	2_122	0	0.0172423557654229	4.80053771916345	2.60492642796465e-07	-0.396007294000608	2
ENSG00000163249.11	CCNYL1	2	207712007	2_122	0	0.0181559320464068	5.28395609174655	3.0191641250133e-07	-0.488104317417028	1
ENSG00000178385.14	PLEKHM3	2	208025325	2_123	0	0.0548210709449496	6.55059570478042	1.13015311172621e-06	0.795369467767734	1
ENSG00000138413.13	IDH1	2	208266212	2_123	0	0.0952386572400268	11.8610719950935	3.55505381597082e-06	1.72362315191171	1
ENSG00000115020.16	PIKFYVE	2	208265568	2_123	0	0.0579427804542673	7.07917332097834	1.29089479765842e-06	-0.924562168790003	1
ENSG00000078018.19	MAP2	2	209423228	2_124	0	0.026851195128189	11.4435057616773	9.67011606958063e-07	1.4549549280636	1
ENSG00000197713.14	RPE	2	210002122	2_124	0	0.0265469200440432	12.0511768860087	1.00682172129853e-06	1.6179704751044	1
ENSG00000115361.7	ACADL	2	210224164	2_124	0	0.572954543033418	20.1961268068542	3.64164183792056e-05	-4.00444726956503	1
ENSG00000115365.11	LANCL1	2	210477778	2_124	0	0.0248423701274859	9.62899048739267	7.52805458442221e-07	0.728854560287572	1
ENSG00000021826.14	CPS1	2	210466153	2_124	0	0.0347807123691465	12.8517857592599	1.40673056491094e-06	1.1091194581055	3
ENSG00000178568.14	ERBB4	2	212537981	2_125	0	0.0307653151281189	7.934444504745	7.68222227116106e-07	0.53887626323672	1
ENSG00000144451.18	SPAG16	2	213282149	2_126	0	0.0767992163026045	10.9139199087085	2.63782830673479e-06	1.68334781838436	2
ENSG00000231672.6	DIRC3	2	217799910	2_129	0	0.0147509775314228	5.43977404961477	2.52528637820088e-07	0.8706079764828	2
ENSG00000188282.12	RUFY4	2	218034950	2_129	0	0.0163997501954881	5.56095970565622	2.87009290268374e-07	0.271037071017546	1
ENSG00000163464.7	CXCR1	2	218166777	2_129	0	0.0365930209611877	14.5182285645339	1.67194069053829e-06	-1.90561753491465	1
ENSG00000163466.15	ARPC2	2	218217396	2_129	0	0.0269154402021405	17.7608597290243	1.50443852154547e-06	3.95835229304117	1
ENSG00000179921.14	GPBAR1	2	218259499	2_129	1	0.06048478695383	20.2028682285479	3.84563587133449e-06	4.36656988200898	1
ENSG00000127838.13	PNKD	2	218270227	2_129	1	0.0463252676774589	19.3909367349913	2.82699929746012e-06	4.26964168673765	1
ENSG00000135926.14	TMBIM1	2	218290058	2_129	1	0.213719936718501	23.3729227266913	1.57205245758507e-05	4.7403150189595	2
ENSG00000158428.3	CATIP	2	218361759	2_129	0	0.0146082432688377	4.67209980617353	2.14792482690611e-07	-0.0368207570072495	2
ENSG00000018280.16	SLC11A1	2	218381984	2_129	0	0.0146090575508169	4.7386631989349	2.17864773967214e-07	0.272188909358989	1
ENSG00000144579.7	CTDSP1	2	218401909	2_129	0	0.0332206821144591	12.8524583221319	1.34370435087797e-06	1.9264024161826	1
ENSG00000135913.10	USP37	2	218567846	2_129	0	0.0226575958152171	8.47162908988918	6.04073427290119e-07	-1.48124725444062	2
ENSG00000144580.13	CNOT9	2	218568230	2_129	0	0.0426691791192394	14.879265608118	1.99804266632529e-06	-2.49610560974886	2
ENSG00000115556.13	PLCD4	2	218607609	2_129	0	0.025728404528812	9.66007916903876	7.82172449886954e-07	1.71177662931721	2
ENSG00000074582.12	BCS1L	2	218658710	2_129	0	0.0530500046632047	16.7800418619361	2.80147944329412e-06	2.63650888836021	1
ENSG00000115568.15	ZNF142	2	218658710	2_129	0	0.0399090357275475	14.5143973566001	1.82296872004247e-06	-2.35974730637793	2
ENSG00000163481.7	RNF25	2	218672243	2_129	0	0.0161277547285213	5.84787966060948	2.96811901182103e-07	0.870220945713449	1
ENSG00000163482.11	STK36	2	218672501	2_129	0	0.0312200645729505	11.5928851689995	1.13902774965214e-06	2.10834818434062	1
ENSG00000135912.10	TTLL4	2	218710630	2_129	0	0.0179614749944527	6.99270336491305	3.95272023743245e-07	1.18463796407596	1
ENSG00000135929.8	CYP27A1	2	218780754	2_129	0	0.0530362645858609	16.2266130108988	2.70838114068871e-06	2.39602734237468	1
ENSG00000163501.6	IHH	2	219061446	2_129	0	0.0179479834081125	6.44026621783881	3.63771317502214e-07	0.748543463857863	1
ENSG00000187736.12	NHEJ1	2	219160586	2_129	0	0.059629588279541	17.6466930624113	3.31157134703896e-06	-2.3408831078267	3
ENSG00000213901.10	SLC23A3	2	219170383	2_129	0	0.040041722661903	14.027089047302	1.7676215228947e-06	-2.10324790050653	3
ENSG00000144567.10	FAM134A	2	219148882	2_129	0	0.0411760887268034	14.2793571970525	1.85038765493921e-06	2.06482968023952	3
ENSG00000115649.15	CNPPD1	2	219176932	2_129	0	0.0149168648012595	4.90456628474012	2.3024337121888e-07	-0.338911830011207	4
ENSG00000158552.12	ZFAND2B	2	219185985	2_129	0	0.042287750339392	14.3473754261438	1.90939604236704e-06	1.99132373825213	1
ENSG00000198925.10	ATG9A	2	219220216	2_129	0	0.0160141283046046	5.52833843898874	2.78616543216586e-07	0.579301843896918	2
ENSG00000163516.13	ANKZF1	2	219229829	2_129	0	0.0205028011131525	7.91584530445982	5.10763049150669e-07	-1.06296882318279	2
ENSG00000163521.15	GLB1L	2	219243701	2_129	0	0.0146100664985364	4.67137976248485	2.14786183556527e-07	0.258619877309781	1
ENSG00000127824.13	TUBA4A	2	219278362	2_129	0	0.135443569755708	24.8956181493372	1.06118298854498e-05	2.43612347569573	1
ENSG00000135924.15	DNAJB2	2	219184406	2_129	0	0.0262073761999747	9.97218974506784	8.22475651562286e-07	-1.62714210001834	2
ENSG00000123992.18	DNPEP	2	219377064	2_129	0	0.0146110593748283	4.66394568980781	2.14458944324089e-07	-0.150543549638749	2
ENSG00000175084.11	DES	2	219418537	2_129	0	0.019274281982507	7.20041096249181	4.36761618362009e-07	0.71719024079116	1
ENSG00000072195.14	SPEG	2	219434550	2_129	0	0.0146629358069174	4.70864517093426	2.17283061358663e-07	0.0881576992387396	1
ENSG00000123989.13	CHPF	2	219536941	2_129	0	0.178558165612034	27.202218275837	1.52859702660284e-05	2.74671905403827	2
ENSG00000188760.10	TMEM198	2	219543916	2_129	0	0.0382481921145876	13.0017356886422	1.56502478156774e-06	1.73332180399083	2
ENSG00000123999.4	INHA	2	219572251	2_129	0	0.0147623806490589	4.78124963501131	2.22129783071845e-07	-0.284848632179338	1
ENSG00000124006.14	OBSL1	2	219578202	2_129	0	0.0267957924554018	10.2794117537662	8.66849776611898e-07	-1.20303414737279	1
ENSG00000144589.21	STK11IP	2	219597759	2_130	0	0.0414107356111865	7.94848532062536	1.03587248035214e-06	0.875478881173095	2
ENSG00000116106.11	EPHA4	2	221567769	2_130	0	0.0295080588366975	4.74293110301603	4.40449813523039e-07	0.111544094035206	2
ENSG00000163082.9	SGPP2	2	222423650	2_131	0	0.0484878991666236	11.258058780101	1.71793154119683e-06	-1.59652309753837	1
ENSG00000124003.12	MOGAT1	2	222671953	2_131	0	0.0257402908824004	5.26577670441901	4.26564650935985e-07	0.325183582352676	1
ENSG00000152056.16	AP1S3	2	223837891	2_131	0	0.0321275168449422	7.35701552239344	7.43854176892176e-07	0.914147969590456	1
ENSG00000135919.12	SERPINE2	2	224284714	2_132	0	0.0333564201811111	5.62072629292897	5.90039174801758e-07	-0.501021467907332	1
ENSG00000124019.9	FAM124B	2	224402283	2_132	0	0.0368826029520624	7.30929436001339	8.48410411010162e-07	-0.890077204388349	1
ENSG00000036257.12	CUL3	2	224584525	2_132	0	0.0479602534849167	8.25997922688336	1.24672135520394e-06	-0.370394154955711	1
ENSG00000081052.11	COL4A4	2	227177243	2_133	0	0.0296573526853419	7.38978418453345	6.89720462462377e-07	0.811861523183239	1
ENSG00000168958.19	MFF	2	227325269	2_134	0	0.0375321832862436	5.22619361897232	6.17302872022589e-07	0.529050224287905	1
ENSG00000173744.17	AGFG1	2	227462618	2_134	0	0.674189842800516	19.7257354160279	4.18527869334656e-05	-3.91355516742605	1
ENSG00000135917.13	SLC19A3	2	227695520	2_134	0	0.0383463543166714	5.27624936412882	6.36734478810639e-07	0.453635915441214	3
ENSG00000115009.11	CCL20	2	227805671	2_134	0	0.0358459170257931	4.69863083723123	5.30053850230755e-07	-0.0724255187058338	1
ENSG00000123977.9	DAW1	2	227870551	2_134	0	0.0692830636423885	10.8838995635749	2.3731248265656e-06	-1.35570961489326	2
ENSG00000153823.18	PID1	2	229270456	2_135	0	0.0165365000019457	4.69689462036342	2.44434996565829e-07	-0.1233836565516	1
ENSG00000153827.13	TRIP12	2	229920912	2_135	1	0.652794184374733	24.0769696825921	4.94637543073034e-05	4.67975032503426	1
ENSG00000135899.17	SP110	2	230169929	2_135	0	0.0164921874026066	4.93079109369629	2.55919770515376e-07	-0.562596749226033	1
ENSG00000185404.16	SP140L	2	230305789	2_135	0	0.0184159998539649	5.72868541850967	3.32016181796877e-07	0.649418113838833	2
ENSG00000135916.15	ITM2C	2	230862833	2_135	0	0.0176777233621123	5.28451646919476	2.93995418609841e-07	-0.324665318270478	2
ENSG00000135898.9	GPR55	2	230939402	2_135	0	0.0200016892337768	6.46893638778335	4.07200712820336e-07	0.644482321932365	2
ENSG00000204128.5	C2orf72	2	231040159	2_136	0	0.0421508788276284	6.76928580031494	8.97963032782154e-07	-0.784186317470945	1
ENSG00000135914.5	HTR2B	2	231125386	2_136	0	0.0732341602775439	12.0418165634722	2.7753303632436e-06	-1.45740836357123	2
ENSG00000135931.17	ARMC9	2	231189800	2_136	0	0.0339275972264411	4.71396753017598	5.03325187731176e-07	0.125260669778029	2
ENSG00000156966.6	B3GNT7	2	231188453	2_136	0	0.0768397653418387	12.5042725987501	3.0238026028259e-06	1.67763588816936	2
ENSG00000115053.15	NCL	2	231457245	2_136	0	0.0345599707113978	4.88859071764007	5.31699213925401e-07	-0.188182220679697	2
ENSG00000171596.6	NMUR1	2	231524502	2_136	0	0.0415287352899964	6.62822879767594	8.66273781542373e-07	0.794678262016358	3
ENSG00000187514.16	PTMA	2	231707301	2_136	0	0.0683136172782251	11.3737848818643	2.44523873003814e-06	1.68050086086857	1
ENSG00000156973.13	PDE6D	2	231788301	2_136	0	0.0338394761895146	4.68937746048273	4.9939914813866e-07	0.0463084116923703	1
ENSG00000144535.19	DIS3L2	2	231961176	2_136	0	0.0860538300577561	13.5970519918732	3.6823404312617e-06	1.63791499701457	1
ENSG00000221944.6	TIGD1	2	232550122	2_136	0	0.0342329047647053	4.79867315615181	5.16980183259669e-07	-0.27969226245896	1
ENSG00000135930.13	EIF4E2	2	232549631	2_136	0	0.0649613070094172	10.8914121073629	2.22662929710557e-06	-1.44078352910796	1
ENSG00000115468.11	EFHD1	2	232655544	2_136	0	0.0555734172453983	9.39917332694545	1.6438634322783e-06	-1.17728542803751	1
ENSG00000204120.14	GIGYF2	2	232686003	2_137	0	0.0877645063755404	14.255590891255	3.93743240891584e-06	-1.64400114008532	3
ENSG00000182600.9	C2orf82	2	232856815	2_137	0	0.0364909363365847	5.92056004221606	6.79918363191127e-07	0.588627294125917	2
ENSG00000085978.21	ATG16L1	2	233211879	2_137	0	0.0345677308178147	5.42987273113812	5.90703433929942e-07	-0.492802881861823	1
ENSG00000085982.13	USP40	2	233566344	2_137	0	0.0338632300630157	5.2367434574383	5.58082820295655e-07	0.413064901471494	2
ENSG00000123485.11	HJURP	2	233854491	2_137	0	0.0492549240764163	8.90784512832995	1.38080161219172e-06	1.17024376070006	1
ENSG00000198612.10	COPS8	2	237083970	2_140	0	0.0428265308593259	5.14090370909197	6.92885286549501e-07	0.359282659979974	2
ENSG00000163359.15	COL6A3	2	237311587	2_140	0	0.18698952323156	19.4778757798333	1.14621962450027e-05	-2.18033631853579	1
ENSG00000115648.13	MLPH	2	237535337	2_140	0	0.0656660058858885	9.21545433132459	1.90443575332458e-06	-1.54351702303155	1
ENSG00000124839.12	RAB17	2	237601116	2_140	0	0.0409155539481431	4.7078838883242	6.06210078281697e-07	0.0596887123034511	1
ENSG00000124831.18	LRRFIP1	2	237751065	2_140	0	0.0899391258425634	12.2451629465468	3.46594929162864e-06	-1.6582870406513	1
ENSG00000177483.11	RBM44	2	237778130	2_140	0	0.0409379612262185	4.71307615141304	6.07211014630066e-07	0.00987745534079237	1
ENSG00000184182.18	UBE2F	2	237968767	2_141	0	0.0588433625878915	6.56663297027043	1.21604374721082e-06	-0.793985479466409	1
ENSG00000132330.16	SCLY	2	238060509	2_141	0	0.117454335340502	13.2468356969303	4.89654979055428e-06	1.79468619309932	2
ENSG00000144488.14	ESPNL	2	238100744	2_141	0	0.0486478129227417	4.75268589650638	7.27631357508624e-07	-0.146504602150697	3
ENSG00000168427.8	KLHL30	2	238142909	2_141	0	0.076337365742665	9.06266014122107	2.17721760167257e-06	1.05696713411268	2
ENSG00000178752.15	ERFE	2	238139191	2_141	0	0.0786668552676616	9.35222531977912	2.31534506461484e-06	1.16376928750912	3
ENSG00000132323.8	ILKAP	2	238203982	2_141	0	0.0881174674076428	10.4478608938107	2.89733265919532e-06	-1.44482673297025	2
ENSG00000144485.10	HES6	2	238201743	2_141	0	0.0577692913566629	6.39065904347614	1.16185427797499e-06	0.725036941231213	2
ENSG00000204104.11	TRAF3IP1	2	238320731	2_141	0	0.0516112328101894	5.31559127443445	8.63385571192331e-07	-0.469109553825261	4
ENSG00000065802.11	ASB1	2	238426679	2_141	0	0.0572225466037717	6.29985143995187	1.13450512855695e-06	0.683888936797704	2
ENSG00000068024.16	HDAC4	2	239411603	2_142	0	0.0465254267792593	8.77353265008417	1.28461750570231e-06	-0.984251186819417	1
ENSG00000130414.11	NDUFA10	2	240025297	2_142	0	0.0310755856064632	4.9508776967403	4.84184065950964e-07	0.314478093134017	3
ENSG00000063660.8	GPC1	2	240467698	2_142	0	0.0503986530465812	9.53420800658551	1.51221146357824e-06	-1.11707829484903	1
ENSG00000188542.9	DUSP28	2	240553756	2_142	0	0.0354569724388089	6.19755416111024	6.91561733537615e-07	0.619204251432732	1
ENSG00000144504.15	ANKMY1	2	240526793	2_142	0	0.0570241432355894	10.7117151435172	1.92232475009837e-06	1.14156548167007	1
ENSG00000142330.19	CAPN10	2	240586842	2_142	0	0.0683282183445066	12.4424447203623	2.67556058961451e-06	-1.50164800357484	1
ENSG00000178623.11	GPR35	2	240596709	2_142	0	0.0609443981612545	11.3470283874943	2.17633079676262e-06	1.40362717301334	2
ENSG00000172478.17	C2orf54	2	240896529	2_144	0	0.0365307157007467	6.13837723554049	7.05700994025142e-07	0.714914130816482	2
ENSG00000130294.15	KIF1A	2	240820742	2_144	0	0.0363951192123596	6.10318379933078	6.99050529502651e-07	-0.598514026385884	1
ENSG00000122085.16	MTERF4	2	241094355	2_144	0	0.0599473047764858	10.8478091195946	2.04654204022445e-06	-1.34571224612025	2
ENSG00000115687.13	PASK	2	241125889	2_144	0	0.0336217928479148	5.35346971076444	5.6645470909228e-07	0.54878787583034	2
ENSG00000115685.14	PPP1R7	2	241150035	2_144	0	0.0467351904500517	8.47479738400385	1.24647138908407e-06	-1.12322744150388	1
ENSG00000146205.13	ANO7	2	241189299	2_144	0	0.0922494704152585	14.9953578593052	4.35341119610828e-06	-2.16630449359556	3
ENSG00000168385.17	SEPT2	2	241313377	2_144	0	0.037929360123475	6.49410133946308	7.75181770749815e-07	1.149034469691	2
ENSG00000115677.16	HDLBP	2	241317232	2_144	0	0.04464890205547	8.04082089592315	1.12984832489174e-06	-0.868084925327742	2
ENSG00000006607.13	FARP2	2	241356233	2_144	0	0.219922412995562	23.642184473135	1.63631181914879e-05	-2.78711661645313	2
ENSG00000115694.14	STK25	2	241504711	2_144	0	0.0530133724206949	9.67443797797476	1.61406176944205e-06	-1.05363992877301	2
ENSG00000176720.4	BOK	2	241559082	2_144	0	0.0313125610876238	4.68113629556844	4.61295109469841e-07	0.0926654292080988	1
ENSG00000168393.12	DTYMK	2	241682911	2_144	0	0.0369773804731397	6.2534450772103	7.27720242350648e-07	-0.710695999236796	1
ENSG00000168395.15	ING5	2	241687064	2_144	0	0.0315954916660107	4.76607703575403	4.73909210467001e-07	0.0626783123343047	3
ENSG00000180902.17	D2HGDH	2	241737769	2_144	0	0.0588440321557394	10.6702353694032	1.97599297943211e-06	1.4391174028409	4
ENSG00000154252.11	GAL3ST2	2	241751606	2_144	0	0.0553039669137613	10.0778314333067	1.75401114116599e-06	-1.30810955562603	3
ENSG00000204099.11	NEU4	2	241822466	2_144	0	0.0905728282398712	14.8175704022746	4.22361090333219e-06	1.92926033200757	1
ENSG00000188011.5	RTP5	2	241822466	2_144	0	0.0905728282398712	14.8175704022746	4.22361090333219e-06	1.92926033200757	1
ENSG00000188389.10	PDCD1	2	241808501	2_144	0	0.130135575396136	18.3590370135638	7.51891036927649e-06	2.24402398558747	2
ENSG00000134121.9	CHL1	3	196956	3_1	0	0.086067933695448	10.3322303543356	2.79862320242405e-06	-1.21071287716796	1
ENSG00000134115.12	CNTN6	3	842660	3_1	0	0.0484661033623496	4.82911043387346	7.36570319921424e-07	0.175014525031481	1
ENSG00000144619.14	CNTN4	3	2080171	3_2	0	0.0253557416579412	5.10327914972863	4.07225173338107e-07	-0.331155399143728	1
ENSG00000072756.16	TRNT1	3	3126390	3_4	0	0.0357617839942023	12.1068373241461	1.36257010529862e-06	-1.39235088470667	3
ENSG00000113851.14	CRBN	3	3177827	3_4	0	0.0341123999227233	11.6602123990405	1.25177913901939e-06	1.33115557734218	3
ENSG00000175928.5	LRRN1	3	3339856	3_4	0	0.0217567461581306	7.41946664662464	5.08013911577285e-07	0.832796268503033	1
ENSG00000170364.12	SETMAR	3	4303252	3_4	0	0.0221442142265677	7.5855384807404	5.28634695838253e-07	-0.895474673290715	1
ENSG00000144455.13	SUMF1	3	4368850	3_4	0	0.0205780667035687	6.89563307641166	4.46568091699031e-07	-0.876613353521109	5
ENSG00000150995.18	ITPR1	3	4492945	3_4	0	0.0872626639946981	20.6261339665883	5.66441775032265e-06	-2.25957890894199	1
ENSG00000134109.10	EDEM1	3	5184733	3_4	0	0.0189158522100009	6.10396767819844	3.6336836198891e-07	0.566517941936619	3
ENSG00000182533.6	CAV3	3	8733693	3_7	0	0.043169552827122	4.66509149745961	6.33791907711438e-07	-0.0289665483541705	1
ENSG00000125046.14	SSUH2	3	8744602	3_7	0	0.116379901703167	14.2044046342026	5.202474917957e-06	1.62943277451994	1
ENSG00000180914.10	OXTR	3	8851862	3_7	0	0.0529287791479837	6.60340942271764	1.09994020203911e-06	1.03777988673354	1
ENSG00000070950.9	RAD18	3	8961362	3_7	0	0.0475462066564811	5.58247598053705	8.35317750918813e-07	-0.64328413734694	4
ENSG00000196220.15	SRGAP3	3	9104265	3_7	0	0.051549635046644	6.35185417787113	1.03046937171132e-06	0.852469653568094	1
ENSG00000134077.15	THUMPD3	3	9363240	3_7	0	0.116658164078111	14.2278148925306	5.22350863940604e-06	-1.64419211450046	1
ENSG00000168137.15	SETD5	3	9397385	3_7	0	0.0504267170713952	6.14212111709694	9.74738331508303e-07	-0.601564247476375	1
ENSG00000163719.19	MTMR14	3	9649842	3_8	0	0.0775782760404905	10.6612007140372	2.6028864213091e-06	1.2196356558754	1
ENSG00000144550.12	CPNE9	3	9703359	3_8	0	0.209481044981706	20.4802562182767	1.35017198024185e-05	2.32306063896082	1
ENSG00000156983.15	BRPF1	3	9731155	3_8	0	0.0415943088808447	4.70804600165575	6.16287818935702e-07	0.190017062548798	1
ENSG00000114026.21	OGG1	3	9749660	3_8	0	0.0446430742069832	5.37940744847395	7.55783675144359e-07	0.506245441360687	1
ENSG00000134072.10	CAMK1	3	9769618	3_8	0	0.0419647393314365	4.79214783589876	6.3288340908753e-07	-0.0703052037043274	2
ENSG00000214021.15	TTLL3	3	9809721	3_8	0	0.0449025820289483	5.43445473216381	7.67955869614833e-07	-0.374571713142216	3
ENSG00000156990.14	RPUSD3	3	9846429	3_8	0	0.0490207131604058	6.26862192972633	9.67076158059832e-07	0.568816884965324	1
ENSG00000171135.13	JAGN1	3	9890513	3_8	0	0.0511619409043096	6.67558822808074	1.07484422045536e-06	-0.658351486816239	3
ENSG00000163701.18	IL17RE	3	9864863	3_8	0	0.0612682728344574	8.3959759638343	1.61888425028087e-06	-1.0012867133063	4
ENSG00000125037.12	EMC3	3	9912210	3_8	0	0.0416196086286309	4.71381197381062	6.17417906616289e-07	-0.102689543903963	2
ENSG00000144554.10	FANCD2	3	10046275	3_8	0	0.0509646297472147	6.63880048624716	1.06479858238516e-06	-0.740445742371254	1
ENSG00000254999.3	BRK1	3	10115684	3_8	0	0.0414523559544041	4.67562055642746	6.09954517056465e-07	0.113293980134765	1
ENSG00000134086.7	VHL	3	10140878	3_8	0	0.0516634671127734	6.76851635365073	1.10048975634958e-06	0.807543983322765	1
ENSG00000134070.4	IRAK2	3	10169898	3_8	0	0.0641141778747977	8.83053177555567	1.78176288886066e-06	1.16946195084417	1
ENSG00000157014.10	TATDN2	3	10248460	3_8	0	0.0430886452563849	5.04293811295175	6.83841498136549e-07	-0.564703088530672	2
ENSG00000157017.15	GHRL	3	10220494	3_8	0	0.0839857648019782	11.4268110196207	3.0202277948681e-06	-1.53971466918852	2
ENSG00000157087.17	ATP2B2	3	10707748	3_8	0	0.0708473144302851	9.78824694295116	2.18241472613575e-06	1.24030215641011	1
ENSG00000157103.10	SLC6A1	3	10993660	3_9	0	0.0219673293310459	4.846518912493	3.35055033327279e-07	-0.168803462724289	1
ENSG00000197548.12	ATG7	3	11271528	3_9	0	0.0221757826422274	10.865944479217	7.58325065848509e-07	-2.60364043390686	4
ENSG00000144559.10	TAMM41	3	11808333	3_9	0	0.0296520914822525	7.52516744088559	7.0223176852662e-07	-0.797311969324265	2
ENSG00000157152.16	SYN2	3	11985235	3_9	0	0.0268408166519403	6.61176916882799	5.58498977213391e-07	0.514361918796832	1
ENSG00000157150.4	TIMP4	3	12150940	3_9	0	0.0294031935806662	7.46533091637843	6.90800336354561e-07	0.645731079120987	1
ENSG00000132170.19	PPARG	3	12287696	3_9	0	0.03784670955053	9.72730607850544	1.15858975138724e-06	1.15140485861686	1
ENSG00000154743.17	TSEN2	3	12479681	3_9	0	0.0217350931446555	4.83256500642904	3.30558389642106e-07	0.0524241941755477	3
ENSG00000075975.15	MKRN2	3	12547742	3_9	0	0.0272920757392813	6.62411532171131	5.68949114931295e-07	1.25093964865334	3
ENSG00000225526.4	MKRN2OS	3	12560442	3_9	0	0.0233650621981955	5.60331837672101	4.12022767261398e-07	-0.178532823013874	2
ENSG00000132155.11	RAF1	3	12664356	3_9	0	0.277054854132673	27.8642436174143	2.42952848774208e-05	3.17355220251747	1
ENSG00000144712.11	CAND2	3	12760344	3_9	0	0.0473229288069085	12.2392569760589	1.82278582339638e-06	-1.60519904459553	3
ENSG00000144713.12	RPL32	3	12841572	3_9	0	0.0231610799214754	5.27097111959519	3.84200933315498e-07	0.303715368449725	1
ENSG00000144711.13	IQSEC1	3	13072626	3_10	0	0.105936796386644	20.5429530457426	6.84886621092802e-06	-2.19938003150708	1
ENSG00000132182.11	NUP210	3	13397330	3_10	0	0.138809677008102	23.1989762260772	1.0134388227561e-05	-2.79578581745494	2
ENSG00000163517.14	HDAC11	3	13480018	3_10	0	0.0248738410455358	6.71214211402425	5.25427708287813e-07	0.67001217557323	1
ENSG00000163520.13	FBLN2	3	13517555	3_10	0	0.0231773861371086	6.04700436562892	4.41076289063121e-07	0.56501067995449	2
ENSG00000163528.12	CHCHD4	3	14101457	3_10	0	0.0923686176363229	19.2099761527488	5.58419073263007e-06	2.4014932341572	1
ENSG00000170876.7	TMEM43	3	14124463	3_10	0	0.14949905293024	23.9359363251881	1.12615413546774e-05	2.53880478798853	1
ENSG00000154767.14	XPC	3	14179017	3_10	0	0.0620705399623558	15.3828098536995	3.00490100441655e-06	-2.02579962641733	2
ENSG00000170860.3	LSM3	3	14179017	3_10	0	0.0200678526533514	4.69192175122544	2.96319776823098e-07	-0.152411960884737	2
ENSG00000131389.16	SLC6A6	3	14402293	3_10	0	0.0451752644155962	12.3543284230236	1.75642180173092e-06	-1.42232666767143	1
ENSG00000144596.12	GRIP2	3	14533576	3_10	0	0.02173432181906	5.4420975708481	3.72238587006103e-07	-0.550171324384704	1
ENSG00000154781.15	CCDC174	3	14653937	3_10	0	0.0235445760587879	6.19496739580657	4.59027678746071e-07	-0.62599369144846	1
ENSG00000154783.11	FGD5	3	14815331	3_11	0	0.0582774211996715	15.962364134517	2.92756477655601e-06	3.23762902671196	1
ENSG00000177463.15	NR2C2	3	14947241	3_11	0	0.0332159573440618	4.85211700108099	5.07209071597221e-07	0.452250932021083	1
ENSG00000131381.12	RBSN	3	15099772	3_11	0	0.03813989457353	5.71981245226752	6.86546963719882e-07	-0.0199444494221031	1
ENSG00000131375.9	CAPN7	3	15206289	3_11	0	0.0340785233761124	5.28140831724018	5.66421183676252e-07	-0.827713013094717	1
ENSG00000131370.15	SH3BP5	3	15364200	3_11	0	0.0536514238581023	8.85683804226389	1.49543977998094e-06	1.12160862479102	1
ENSG00000206562.11	METTL6	3	15444611	3_11	0	0.0489519461405018	8.11341871485106	1.2499217506144e-06	-0.940840089039647	1
ENSG00000144597.13	EAF1	3	15429273	3_11	0	0.0656109415221819	10.8534870202231	2.24106542229403e-06	-1.45398629794883	1
ENSG00000206561.12	COLQ	3	15520634	3_11	0	0.03343937472363	4.74430738503257	4.99275138793498e-07	0.335931377250075	2
ENSG00000131373.14	HACL1	3	15601668	3_11	0	0.0418986634330887	6.82564571667825	9.00021502787079e-07	-0.822109628916128	1
ENSG00000154813.9	DPH3	3	16264511	3_12	0	0.0868660513306178	14.4315614505745	3.94523045420851e-06	3.26038566393972	2
ENSG00000154814.13	OXNAD1	3	16265263	3_12	0	0.0382520160349249	5.69718481627377	6.85841263826844e-07	-0.774312568739696	2
ENSG00000131378.13	RFTN1	3	16459495	3_12	0	0.0356514414740757	4.68025691524839	5.25116616935164e-07	-0.019752734434339	1
ENSG00000154822.17	PLCL2	3	16802230	3_12	0	0.0917220662689496	13.2609119825546	3.82786132558703e-06	-1.95622922416364	1
ENSG00000163576.17	EFHB	3	19944997	3_14	0	0.0710335919708502	12.5886644633201	2.81418347194818e-06	1.31357661680947	3
ENSG00000144566.10	RAB5A	3	19946616	3_14	0	0.698427042673642	19.9646498541626	4.38825360362341e-05	3.64451725887764	1
ENSG00000183977.13	PP2D1	3	20012089	3_14	0	0.0867388801444159	14.5455246307702	3.97056376185988e-06	1.56481869547664	1
ENSG00000114166.7	KAT2B	3	20031701	3_14	0	0.0741504376582393	13.7688055269254	3.21306090828975e-06	2.57805646618641	1
ENSG00000151789.10	ZNF385D	3	21772324	3_16	0	0.0629103471884125	9.57473790265298	1.89564910494896e-06	1.2310523992532	1
ENSG00000182247.9	UBE2E2	3	23252258	3_17	0	0.102807773344395	16.14337332429	5.22311053751505e-06	-2.65008607192452	1
ENSG00000170142.11	UBE2E1	3	23805720	3_18	0	0.0844641682725057	14.6971922928003	3.90675215088546e-06	1.54619889402566	1
ENSG00000197885.10	NKIRAS1	3	23923099	3_18	0	0.0486091093600941	9.4042168959694	1.43863053664854e-06	-1.71481623384481	2
ENSG00000187118.12	CMC1	3	28241610	3_21	0	0.113945269855237	11.5467913805618	4.14063162012198e-06	1.42148082687196	1
ENSG00000163512.13	AZI2	3	28348860	3_21	0	0.07162744499174	7.04733660676975	1.58859594258349e-06	1.08216468751595	2
ENSG00000206559.7	ZCWPW2	3	28348860	3_21	0	0.0806528131627434	8.18979228590218	2.07874578156859e-06	-1.24356522480585	1
ENSG00000144642.21	RBMS3	3	28575079	3_21	0	0.0883496660289901	9.0705234375998	2.5220066983266e-06	-1.19076212955637	1
ENSG00000163527.9	STT3B	3	31525335	3_23	0	0.0412278851564718	4.77158228626813	6.1910234493639e-07	-0.0991438269232311	1
ENSG00000197385.5	ZNF860	3	31981279	3_23	0	0.0431032452132536	5.19361248026788	7.04512145494945e-07	0.41117363971214	3
ENSG00000144645.13	OSBPL10	3	31981188	3_23	0	0.0414950931989133	4.83285561077576	6.31116505177059e-07	0.1730039878044	2
ENSG00000152642.10	GPD1L	3	32090540	3_23	0	0.040862192539102	4.68709539444335	6.02746132092381e-07	-0.065411846476377	2
ENSG00000170293.8	CMTM8	3	32238447	3_23	0	0.0593283527045886	8.23582159729066	1.53772329706669e-06	-0.974413035948208	1
ENSG00000153551.13	CMTM7	3	32392093	3_25	0	0.0362790194356276	10.602482820521	1.2105203406144e-06	-1.31307574920287	2
ENSG00000091317.7	CMTM6	3	32503449	3_25	0	0.0412070076200424	11.809109811047	1.53143021950859e-06	-1.45130580889048	1
ENSG00000144635.8	DYNC1LI1	3	32562935	3_25	0	0.0640432314336227	16.0097095103787	3.22675255498988e-06	1.82278479221718	2
ENSG00000182973.18	CNOT10	3	32684690	3_25	0	0.0193198229499777	4.66230746598412	2.83473865887361e-07	-0.0191404858044061	1
ENSG00000170266.15	GLB1	3	33097285	3_25	0	0.0232735599679363	6.41340903241725	4.69743448437682e-07	-0.835970332273657	1
ENSG00000170275.14	CRTAP	3	33113893	3_25	0	0.134831043589772	23.2386280578691	9.8607365214507e-06	-2.35102509098047	3
ENSG00000173705.8	SUSD5	3	33123159	3_25	0	0.0193579510898034	4.68084142801489	2.85162419427097e-07	-0.22837761812798	3
ENSG00000153558.13	FBXL2	3	33252688	3_25	0	0.0279502679673747	8.13855866892177	7.15883657371941e-07	0.627642833106616	2
ENSG00000153560.11	UBP1	3	33440884	3_25	0	0.118274942789358	21.9470934452662	8.16918503506346e-06	2.80112189044354	3
ENSG00000170248.13	PDCD6IP	3	33798622	3_25	0	0.0591428219185292	15.2482603158976	2.83812365676123e-06	2.01068602427287	1
ENSG00000172995.16	ARPP21	3	35524045	3_26	0	0.0504034238657474	4.71825292643543	7.48428350727066e-07	0.0669456362083268	2
ENSG00000144681.10	STAC	3	36364525	3_26	0	0.0523272095628436	5.07500968493343	8.35744303193579e-07	-0.30976545842121	2
ENSG00000163673.7	DCLK3	3	36777769	3_27	0	0.0300036329229555	6.29907329948978	5.94784276618647e-07	-0.707061844206764	1
ENSG00000168016.13	TRANK1	3	36819990	3_27	0	0.047534577094165	9.69774231691491	1.45073887284735e-06	1.11847705074692	1
ENSG00000178567.7	EPM2AIP1	3	36993455	3_27	0	0.034012744110191	8.08665091721347	8.65604172899863e-07	-1.61641874732074	1
ENSG00000076242.14	MLH1	3	36996225	3_27	0	0.0267656909386168	5.01462177655849	4.22401658658654e-07	0.165031511152413	1
ENSG00000093167.17	LRRFIP2	3	37186242	3_27	0	0.0611458901258737	14.5278613716425	2.79561867102972e-06	2.68186512066681	1
ENSG00000144674.16	GOLGA4	3	37243088	3_27	0	0.0322419364228275	6.51503337762394	6.6106891480186e-07	0.475180390876847	1
ENSG00000198590.11	C3orf35	3	37386585	3_27	0	0.0321277192616988	6.48501564772176	6.556920200461e-07	0.469808520629286	1
ENSG00000144668.11	ITGA9	3	37452932	3_27	0	0.0257027007193622	4.74882724901863	3.84126354190594e-07	-0.374099212456444	1
ENSG00000136059.14	VILL	3	37989256	3_27	0	0.0659583333539804	13.0907919379488	2.71734366368583e-06	-1.40207933330634	1
ENSG00000008226.19	DLEC1	3	38045533	3_27	0	0.0260671722287498	4.82870645073629	3.96126320025611e-07	0.249755185761089	1
ENSG00000172936.12	MYD88	3	38137763	3_27	0	0.0255628782993964	4.6935806783751	3.77592199216064e-07	-0.183652046993063	1
ENSG00000172939.8	OXSR1	3	38132242	3_27	0	0.032733692466084	6.84495841493836	7.05139081483557e-07	0.698646819057551	1
ENSG00000172940.11	SLC22A13	3	38266019	3_27	0	0.025538215621302	4.69264049572566	3.77152340531025e-07	0.198827363702317	1
ENSG00000144671.10	SLC22A14	3	38281798	3_27	0	0.0366862570976774	7.65616134688022	8.83941362037765e-07	-0.623540730554071	2
ENSG00000093217.9	XYLB	3	38379457	3_28	0	0.0326267793422907	5.20995014416065	5.34954378978282e-07	-0.401678221093639	1
ENSG00000114739.13	ACVR2B	3	38454574	3_28	0	0.138579998832259	19.1208434811833	8.33904991689857e-06	-2.44253247672232	1
ENSG00000168356.11	SCN11A	3	38950616	3_28	0	0.0309805334258996	4.72087568437996	4.60278224473807e-07	-0.185128077782665	1
ENSG00000114745.13	GORASP1	3	39107217	3_28	0	0.0311984991211681	4.78708810257831	4.70017573220931e-07	-0.309403761085291	1
ENSG00000168026.18	TTC21A	3	39107217	3_28	0	0.0330705444411274	5.33762954170221	5.55518781727806e-07	-0.523210884084535	2
ENSG00000168334.8	XIRP1	3	39191707	3_28	0	0.154705969111586	20.2156839936166	9.84247872091628e-06	-2.21641736205487	2
ENSG00000168329.13	CX3CR1	3	39281352	3_28	0	0.0318140688326785	4.97162982233759	4.97768000964411e-07	0.396827706592361	3
ENSG00000144659.10	SLC25A38	3	39384000	3_28	0	0.0369520797878782	6.38734780259861	7.42794065958422e-07	-0.590740099006395	1
ENSG00000168028.13	RPSA	3	39407090	3_28	0	0.0883745146237752	14.72003045597	4.09397064016043e-06	-1.77659734626684	1
ENSG00000168314.17	MOBP	3	39466391	3_28	0	0.0466442367427133	8.59670293582974	1.2619405167067e-06	1.06058076588416	1
ENSG00000170011.13	MYRIP	3	39808955	3_28	0	0.0308916708344665	4.69375305544133	4.5632116154939e-07	0.122021694743074	1
ENSG00000114784.3	EIF1B	3	40309993	3_29	0	0.0365846445199209	4.73867270436138	5.45587644483825e-07	0.0411895851580419	1
ENSG00000188846.13	RPL14	3	40457354	3_29	0	0.0376140565320499	5.00137976923659	5.9203717774856e-07	0.375499506450155	1
ENSG00000177873.12	ZNF619	3	40477330	3_29	0	0.0393802792631588	5.43605720756241	6.7370812302698e-07	0.517371359214115	1
ENSG00000177842.11	ZNF620	3	40501132	3_29	0	0.0524063481813882	8.15111478153934	1.34434235071096e-06	0.968268399915637	1
ENSG00000172888.11	ZNF621	3	40528255	3_29	0	0.0369802994361328	4.84049521235672	5.63338187315089e-07	-0.271037260852294	1
ENSG00000168036.16	CTNNB1	3	41195090	3_30	0	0	68.7401668376957	0	-3.69565446939893	1
ENSG00000168038.10	ULK4	3	41962206	3_30	0	5.01300513211511e-07	13867.4602725285	2.18778204257343e-08	5.77726589713873	2
ENSG00000182606.14	TRAK1	3	42061553	3_30	0	0	150.835961538665	0	-1.50500299458495	1
ENSG00000114857.17	NKTR	3	42603651	3_31	0	0.0316901407929534	5.86563884446904	5.84990026315453e-07	-0.595468470965074	1
ENSG00000114853.13	ZBTB47	3	42653821	3_31	0	0.102574953328665	17.097671188006	5.5193414532581e-06	-1.93327428726532	1
ENSG00000157119.11	KLHL40	3	42685151	3_31	0	0.0286999626840637	4.93005761843727	4.45289342319636e-07	-0.225745491766814	1
ENSG00000010282.14	HHATL	3	42691976	3_31	0	0.070811646862181	13.5149599366897	3.01181596578924e-06	1.63682790451468	2
ENSG00000244607.5	CCDC13	3	42692175	3_31	0	0.0354574343291574	6.9274798365917	7.73021461169685e-07	0.931443274539442	3
ENSG00000181061.13	HIGD1A	3	42800848	3_31	0	0.0643955404736633	12.6040156778984	2.5543105726971e-06	-1.62296478606573	1
ENSG00000144648.15	ACKR2	3	42800848	3_31	0	0.0642306481995196	12.5794598403377	2.54280625749704e-06	1.6208921204441	2
ENSG00000180432.5	CYP8B1	3	42873893	3_31	0	0.0312029585207483	5.71931436198469	5.61627953713024e-07	-0.372522641177939	1
ENSG00000182983.14	ZNF662	3	42881515	3_31	0	0.0379631339271803	7.57381863753834	9.04869462782663e-07	-0.782695576407127	1
ENSG00000240747.7	KRBOX1	3	42809057	3_31	0	0.0286313550303674	4.90747764446445	4.42190294196935e-07	-0.323336848866595	2
ENSG00000160746.12	ANO10	3	43691692	3_31	0	0.0368751002116411	7.29849738618838	8.46984845226487e-07	0.879612922546675	1
ENSG00000179152.19	TCAIM	3	44314180	3_31	0	0.0495923519470808	10.1105149033252	1.5779634983412e-06	-1.47881618098179	3
ENSG00000225873.3	LINC00694	3	44439661	3_31	0	0.0279164275499599	4.66895979088056	4.10193664708526e-07	-0.062528236212691	1
ENSG00000144792.9	ZNF660	3	44590720	3_31	0	0.0297165316257942	5.25851003934182	4.91778797084089e-07	-0.353936482679027	1
ENSG00000186448.14	ZNF197	3	44551487	3_31	0	0.0460956205158838	9.41509762131016	1.36581999619804e-06	0.916920565644633	1
ENSG00000169981.10	ZNF35	3	44649020	3_31	0	0.043214747060931	8.80218061663265	1.19710218890214e-06	0.905391716136607	2
ENSG00000196653.11	ZNF502	3	44712685	3_31	0	0.0285953978181717	4.89561642290876	4.40567543377112e-07	0.0367542392068376	2
ENSG00000186446.11	ZNF501	3	44713292	3_31	0	0.0408910518672528	8.27784823950762	1.06525778341407e-06	0.847010895198579	3
ENSG00000163807.5	KIAA1143	3	44761638	3_31	0	0.176477868707218	22.4669812075369	1.24779702530613e-05	-2.63179462576728	1
ENSG00000163808.16	KIF15	3	44761638	3_31	0	0.176477868707218	22.4669812075369	1.24779702530613e-05	-2.63179462576728	1
ENSG00000169964.7	TMEM42	3	44861942	3_31	0	0.0354908576244752	6.93641523462733	7.74748155857674e-07	-0.998052196396327	2
ENSG00000163810.11	TGM4	3	44874111	3_31	0	0.0311218370723073	5.69471012662779	5.57758016374077e-07	0.511681857662811	1
ENSG00000075914.12	EXOSC7	3	44998969	3_31	0	0.110924653127283	17.8615021516192	6.23526668586573e-06	2.02260523150537	1
ENSG00000163815.5	CLEC3B	3	45000571	3_31	0	0.0353337058137089	6.89443054319983	7.66648981811313e-07	-0.821034554174915	1
ENSG00000163814.7	CDCP1	3	45146045	3_32	0	0.134741391935019	16.4241132195773	6.96453192250669e-06	-1.91071266488451	2
ENSG00000249992.1	TMEM158	3	45226648	3_32	0	0.0405048698449276	4.83818285031573	6.16734853496728e-07	0.279892077279976	1
ENSG00000011376.9	LARS2	3	45388191	3_32	0	0.10260807943581	13.7511429367478	4.4404739729067e-06	-1.9080320004906	2
ENSG00000144791.9	LIMD1	3	45555166	3_32	0	0.051263406188213	7.07630410421835	1.14162355660626e-06	-1.00550874334543	3
ENSG00000163818.16	LZTFL1	3	45916197	3_32	0	0.0538645671340063	7.54794503086514	1.27950172724442e-06	0.706630317711253	2
ENSG00000172215.5	CXCR6	3	45895453	3_32	0	0.0666856287907135	9.58915917245042	2.01243449016879e-06	1.20711056144452	1
ENSG00000163820.14	FYCO1	3	45987701	3_32	0	0.0474788125883481	6.34646349450794	9.48288773247655e-07	-1.02622083182108	2
ENSG00000173578.7	XCR1	3	46027968	3_32	0	0.172789344610136	18.9053986414053	1.02804416021255e-05	2.29672150991275	1
ENSG00000163823.3	CCR1	3	46208231	3_32	0	0.0409484813249896	4.94146210459567	6.36798808852696e-07	0.187480974043503	1
ENSG00000121807.5	CCR2	3	46353822	3_32	0	0.0398714289134282	4.68876681159164	5.88341398125649e-07	0.018708006093096	1
ENSG00000160791.13	CCR5	3	46371068	3_32	0	0.0685850671266246	9.85852868845535	2.1278972156683e-06	1.04370727767193	1
ENSG00000121797.9	CCRL2	3	46407900	3_32	0	0.0399529906986604	4.70813643480255	5.91980372198904e-07	-0.194391930862081	1
ENSG00000012223.12	LTF	3	46485538	3_32	0	0.0570021657607701	8.08811967415457	1.45093480604211e-06	0.812746701729891	2
ENSG00000241186.9	TDGF1	3	46576229	3_32	0	0.0411730563210149	4.99332885725603	6.4701187166535e-07	0.418674823868221	1
ENSG00000261603.1	PRSS46	3	46716355	3_33	0	0.0510546069058958	11.4201805003061	1.83491891915603e-06	-1.50867463598424	3
ENSG00000178038.16	ALS2CL	3	46696489	3_33	0	0.22275401654918	25.8733341334645	1.81378962963431e-05	3.34363337603729	1
ENSG00000181585.3	TMIE	3	46696489	3_33	0	0.279298859200215	28.2473458841761	2.4828803039094e-05	3.47684957759954	2
ENSG00000188086.13	PRSS45	3	46703440	3_33	0	0.0258216311149586	4.96675454154656	4.03613183816287e-07	-0.36376873879753	2
ENSG00000178055.11	PRSS42	3	46834226	3_33	0	0.18937036654837	24.213675687041	1.44305111511997e-05	3.0286895926334	1
ENSG00000160801.13	PTH1R	3	46878191	3_33	0	0.0537951026149465	11.9184882715503	2.01777569938721e-06	1.46394385083958	1
ENSG00000160796.16	NBEAL2	3	46979634	3_33	0	0.0251068057747323	4.70221892204419	3.71538036298629e-07	0.0351671715794442	2
ENSG00000181555.20	SETD2	3	47163449	3_33	0	0.0253066238394064	4.77687128918245	3.80440481770806e-07	-0.565582698921975	2
ENSG00000076201.14	PTPN23	3	47380662	3_33	0	0.0258926324569446	4.99260148889428	4.06829167708145e-07	-0.0568758413586133	1
ENSG00000114650.18	SCAP	3	47476755	3_33	0	0.17817322613672	23.5975151358007	1.32317623084389e-05	2.88564474842024	1
ENSG00000163832.15	ELP6	3	47513447	3_33	0	0.0289520030851403	6.04566464173007	5.50847829953652e-07	-0.796264305472926	1
ENSG00000114646.9	CSPG5	3	47580841	3_33	0	0.234972199533963	26.4323813702258	1.95461734218373e-05	-3.33352613333819	1
ENSG00000173473.10	SMARCC1	3	47781357	3_34	0	0.035846127086631	10.2521718811184	1.15655713591192e-06	1.89752492435886	1
ENSG00000164045.11	CDC25A	3	48188134	3_34	1	0.0415379254442819	20.6591001135426	2.70063055150301e-06	4.76484843428241	1
ENSG00000164047.4	CAMP	3	48226335	3_34	0	0.0395118752185657	20.261984288656	2.51952452178073e-06	4.72357748252994	1
ENSG00000172113.8	NME6	3	48301392	3_34	0	0.0445935789744953	21.5521817341367	3.02463200536862e-06	-4.72837182034735	2
ENSG00000164049.14	FBXW12	3	48372047	3_34	0	0.0335723308837893	6.49204673340519	6.85917851693142e-07	1.08517656975659	1
ENSG00000232112.3	TMA7	3	48440237	3_34	0	0.0434969258661594	7.99096457795764	1.09387259907516e-06	0.687726356516607	1
ENSG00000164053.19	ATRIP	3	48446507	3_34	0	0.0430988920806134	7.93914467501809	1.07683409040006e-06	0.696099927453622	1
ENSG00000213689.11	TREX1	3	48467186	3_34	0	0.0543645363472343	9.38024542116779	1.60486632157283e-06	-0.347114482200658	1
ENSG00000164054.15	SHISA5	3	48525060	3_34	0	0.109006362999885	15.4492091211888	5.29989267649012e-06	1.12291443133057	1
ENSG00000114268.11	PFKFB4	3	48581233	3_34	0	0.0278401384571667	4.82421405156036	4.22675362520848e-07	0.0307960842368872	1
ENSG00000145040.3	UCN2	3	48563473	3_34	0	0.0490416285400515	10.401253985816	1.60531239362248e-06	-1.63340416135792	2
ENSG00000114270.17	COL7A1	3	48595323	3_34	0	0.0598117422382951	12.1422269696711	2.28556603444439e-06	-1.755011479617	1
ENSG00000183396.3	TMEM89	3	48621034	3_34	0	0.0335114993197057	7.89549758955752	8.32688060893631e-07	-2.33911220830079	1
ENSG00000008300.16	CELSR3	3	48662086	3_34	0	0.0326383455967774	6.42984845630635	6.60446811218214e-07	1.71534801400601	1
ENSG00000068745.14	IP6K2	3	48727521	3_34	0	0.0306992680301719	6.49932968570197	6.27921801260779e-07	-1.07289414635087	2
ENSG00000114302.15	PRKAR2A	3	48846714	3_34	0	0.0277451711942258	4.78414568021498	4.17734917312388e-07	-0.03788064100798	2
ENSG00000221883.2	ARIH2OS	3	48919429	3_34	0	0.0485776293621841	13.4576888481116	2.0573859681866e-06	-3.69922947788487	1
ENSG00000177479.19	ARIH2	3	48919429	3_34	0	0.0485776293621842	13.4576888481116	2.0573859681866e-06	3.69922947788487	1
ENSG00000178467.17	P4HTM	3	48987668	3_34	0	0.042704868208312	12.3539766252287	1.66032510567596e-06	3.44084762668189	2
ENSG00000178252.17	WDR6	3	49007334	3_34	0	0.0461406182196593	12.8487413777547	1.86574793870138e-06	-3.64752779346565	1
ENSG00000178149.16	DALRD3	3	49023895	3_34	0	0.0335091247518606	9.12963547223372	9.62776531461733e-07	2.70033388407063	1
ENSG00000172046.18	USP19	3	49119040	3_34	0	0.0352205326045899	7.13951063341573	7.91358620332191e-07	1.89822518236547	1
ENSG00000177352.9	CCDC71	3	49170416	3_34	0	0.0340039670029644	6.78819106528672	7.26428070122886e-07	-1.83877781586023	1
ENSG00000185909.14	KLHDC8B	3	49171432	3_34	0	0.272152599546829	29.2798049640509	2.50778118770829e-05	-4.35507947658786	2
ENSG00000173421.16	CCDC36	3	49199006	3_34	0	0.0642342835820537	15.7671653512136	3.18734798131569e-06	3.64116760834988	2
ENSG00000188315.7	C3orf62	3	49277527	3_34	0	0.0331900770621807	6.55964718193812	6.85169015871532e-07	1.79199055766764	1
ENSG00000114316.12	USP4	3	49340655	3_35	0	0.0159613553165036	12.8039293228842	6.43164414515487e-07	-2.38323314865185	1
ENSG00000233276.3	GPX1	3	49359318	3_35	0	0.0167709158286582	13.5345506405797	7.14347607180001e-07	-2.47161766645616	1
ENSG00000145022.4	TCTA	3	49413016	3_35	1	0.15754189074327	38.9579583573231	1.93152892461157e-05	4.03856303832585	1
ENSG00000145020.15	AMT	3	49421943	3_35	0	0.0156832770243417	7.37153794218259	3.63834512367099e-07	1.40362125060038	2
ENSG00000145029.13	NICN1	3	49428588	3_35	0	0.0139654575373505	16.7656864070058	7.36860847075328e-07	1.43876726324269	2
ENSG00000164062.12	APEH	3	49673881	3_35	0	0.0138997188391943	18.2352685459417	7.97677151965964e-07	1.74794649524374	1
ENSG00000173531.15	MST1	3	49685714	3_35	0	0.0165202609387888	17.8738939895432	9.29276713116129e-07	1.60767678567429	4
ENSG00000164068.15	RNF123	3	49687375	3_35	0	0.0442713955662061	30.4167165991468	4.23783962557832e-06	-4.0594433309659	2
ENSG00000176095.11	IP6K1	3	49787937	3_35	0	0.0528790598881508	34.6065049670617	5.75904457118665e-06	-4.15987765544061	1
ENSG00000187492.8	CDHR4	3	49794828	3_35	0	0.0566755042979401	35.2415741321291	6.28578707488075e-06	-4.19429217430891	1
ENSG00000185614.4	FAM212A	3	49803410	3_35	0	0.615958337288082	18.6969348777609	3.62435497891109e-05	-3.17266697766731	1
ENSG00000182179.12	UBA7	3	49765962	3_35	0	0.0840889740422439	24.2493576169175	6.4172397615453e-06	3.03252982983599	1
ENSG00000183763.8	TRAIP	3	49856597	3_35	0	0.0258532353238442	19.0758159260332	1.55205460239705e-06	-2.51868868838544	1
ENSG00000164078.12	MST1R	3	49903379	3_35	0	0.023745842855859	19.8755454519201	1.48530491819388e-06	-2.72904682919456	2
ENSG00000004534.14	RBM6	3	49937901	3_35	0	0.0167493448291124	15.0426656481633	7.92924067329226e-07	2.03661392238069	1
ENSG00000001617.11	SEMA3F	3	50150357	3_35	0	0.0145946528387056	8.55167983178389	3.92784349945701e-07	-1.2215361089229	1
ENSG00000188338.14	SLC38A3	3	50204954	3_35	0	0.0184356436847484	10.5931858396164	6.14601860639017e-07	0.278048573643963	1
ENSG00000114353.16	GNAI2	3	50218231	3_35	0	0.0201437253609328	9.05247313889246	5.73873287974568e-07	-0.971164515964688	1
ENSG00000012171.19	SEMA3B	3	50263618	3_35	0	0.0229147637902181	9.84084754929517	7.09670679480496e-07	1.50158882050253	1
ENSG00000179564.3	LSMEM2	3	50278688	3_35	0	0.037582194067775	14.2899360121358	1.69013497367201e-06	1.7941906525052	1
ENSG00000214706.10	IFRD2	3	50294496	3_35	0	0.0387907836201135	14.5689479385404	1.77854852199066e-06	-1.81227622800894	1
ENSG00000243477.5	NAT6	3	50299601	3_35	0	0.0176822681960075	8.11195320840842	4.51411255954421e-07	-1.05088637308104	2
ENSG00000186792.16	HYAL3	3	50295266	3_35	0	0.0355608860840447	13.0126488567255	1.45628795749445e-06	1.8385233854551	2
ENSG00000114378.16	HYAL1	3	50314277	3_35	0	0.024067099656465	10.9845830197545	8.31986550039165e-07	1.47602504717874	1
ENSG00000068001.13	HYAL2	3	50323853	3_35	0	0.0147199305786255	5.66642665909909	2.62496796423685e-07	-0.653701933200246	1
ENSG00000068028.17	RASSF1	3	50341515	3_35	0	0.0453388309550245	16.0267300445399	2.28677909405139e-06	1.91642507093142	1
ENSG00000114395.10	CYB561D2	3	50350442	3_35	0	0.0418826148413063	20.8406117236676	2.74696562082486e-06	-2.04736954099458	1
ENSG00000007402.11	CACNA2D2	3	50504484	3_35	0	0.0139306834334249	5.87538037885208	2.57583111805813e-07	0.943764989341145	1
ENSG00000114735.9	HEMK1	3	50569633	3_35	0	0.0136660087233567	5.26890452986374	2.26605787079475e-07	0.393508777697233	1
ENSG00000088543.14	C3orf18	3	50572377	3_35	0	0.0136856241609853	5.27881084450764	2.273577082739e-07	-0.385265124740395	1
ENSG00000114738.10	MAPKAPK3	3	50611291	3_35	0	0.0154723274059237	6.85678083793406	3.33875759471729e-07	1.22293472922386	2
ENSG00000114737.15	CISH	3	50611939	3_35	0	0.0153021684944357	6.39661157616813	3.08043417650077e-07	-0.975427845648219	1
ENSG00000088538.12	DOCK3	3	50673652	3_35	0	0.0146721437392976	5.99627570165814	2.76875252538712e-07	-0.896751657813177	1
ENSG00000145050.15	MANF	3	51384757	3_35	0	0.0147722852049133	5.31376348031993	2.47035221091595e-07	-0.17661904471467	1
ENSG00000164080.13	RAD54L2	3	51535000	3_35	0	0.0196720747745003	8.34246907465692	5.16480281729285e-07	0.223970333519149	2
ENSG00000164082.14	GRM2	3	51704240	3_35	0	0.016143745811664	6.46758107972985	3.28590623461817e-07	-0.721645187090488	3
ENSG00000114767.6	RRP9	3	51941929	3_36	0	0.104255650857703	29.2654745856472	9.60205410659257e-06	-2.48356163548443	1
ENSG00000248487.8	ABHD14A	3	51972037	3_36	0	0.0884430207476848	27.8401758535554	7.74897955851128e-06	-2.37697365804487	1
ENSG00000114779.19	ABHD14B	3	51848078	3_36	0	0.0104080455528595	7.76664764834055	2.5439686838541e-07	0.942025279462367	1
ENSG00000243989.8	ACY1	3	51982820	3_36	0	0.00957732436332959	7.02811139081368	2.11832116830737e-07	0.917599629568622	1
ENSG00000162244.10	RPL29	3	51993314	3_36	0	0.0302714342965138	17.8372941337149	1.69930347815084e-06	1.88371564190757	1
ENSG00000164086.9	DUSP7	3	52034638	3_36	0	0.00835102612710792	5.76753595600167	1.51579031129755e-07	0.884068571583876	1
ENSG00000164087.7	POC1A	3	52154292	3_36	0	0.0218372344610369	14.8318283975031	1.01929830687305e-06	1.82294811002752	1
ENSG00000239732.3	TLR9	3	52227452	3_36	0	0.00765908186237196	4.89145495905951	1.17902698180171e-07	0.334508184581388	1
ENSG00000247596.8	TWF2	3	52239094	3_36	0	0.0127356800046936	9.76065344127039	3.91210052004793e-07	1.13472251699506	1
ENSG00000164088.17	PPM1M	3	52245578	3_36	0	0.0076627332297764	4.97500775813795	1.19973807620609e-07	0.380181193932885	2
ENSG00000168237.17	GLYCTK	3	52287960	3_36	0	0.0498728945896413	21.6114538112724	3.39201318585601e-06	3.21851667851324	2
ENSG00000164091.11	WDR82	3	52287960	3_36	0	0.00838103637192311	5.79613217870441	1.52877995575809e-07	-0.916999626511763	1
ENSG00000114841.17	DNAH1	3	52316196	3_36	0	0.00825256103021554	5.63358503431174	1.46312884541395e-07	0.920001126700573	1
ENSG00000010318.20	PHF7	3	52408338	3_36	0	0.00780601686429772	5.09722762709402	1.25219650478862e-07	0.707341968960961	1
ENSG00000010319.6	SEMA3G	3	52444898	3_36	0	0.0191221975879073	13.641164551895	8.20915059733294e-07	-2.00445821245379	1
ENSG00000114854.7	TNNC1	3	52454186	3_36	0	0.00764749845577351	4.87604547170787	1.17353519436946e-07	-0.317420987094547	1
ENSG00000010322.15	NISCH	3	52448835	3_36	0	0.00749949570788222	4.71428116176466	1.11264472952045e-07	-0.521469439445912	1
ENSG00000010327.10	STAB1	3	52495757	3_36	0	0.00750009774365601	4.70883276788263	1.11144803897512e-07	0.0157632639713126	1
ENSG00000168273.7	SMIM4	3	52533279	3_36	0	0.0194013175415193	13.5597593796001	8.27927256652053e-07	2.74046140365468	2
ENSG00000168268.10	NT5DC2	3	52533447	3_36	0	0.0356818809126345	19.1139886275452	2.14638703517035e-06	3.06792184623369	3
ENSG00000163938.16	GNL3	3	52683266	3_36	0	0.0709843812546711	23.2887544230969	5.2025712435265e-06	3.46311921175912	1
ENSG00000163939.18	PBRM1	3	52684138	3_36	0	0.0807760081145144	24.1659074567636	6.14319736910358e-06	-3.65103425358233	2
ENSG00000016864.18	GLT8D1	3	52705620	3_36	0	0.0607662588931769	23.6083712846403	4.51478943311082e-06	2.1804710383808	1
ENSG00000114904.12	NEK4	3	52769189	3_36	0	0.0750420324140565	23.6631560011187	5.58838384301952e-06	-3.57554215250599	1
ENSG00000055955.15	ITIH4	3	52830677	3_36	0	0.0179160155096674	12.2044793078881	6.88128679945927e-07	0.673940445679534	2
ENSG00000272573.5	MUSTN1	3	52834429	3_36	0	0.00819339483543946	5.46974125129665	1.41039136311625e-07	-0.639938515411977	1
ENSG00000213533.11	TMEM110	3	52803777	3_36	0	0.0112154792122895	8.67657794689134	3.06249424388582e-07	-2.26871995867594	3
ENSG00000163933.9	RFT1	3	53091569	3_36	0	0.0329534931507365	18.582676157796	1.92716406870814e-06	2.59019246767279	1
ENSG00000163931.15	TKT	3	53233280	3_36	0	0.0184679413887455	13.4082265538593	7.79289457012955e-07	2.29749215821641	2
ENSG00000157388.15	CACNA1D	3	53328538	3_36	0	0.00907149727685264	6.61950583892579	1.88978987493235e-07	1.40281932469171	1
ENSG00000272886.5	DCP1A	3	53347519	3_36	0	0.0166910531846639	12.2378360342557	6.42831788468306e-07	1.51654915101701	1
ENSG00000016391.10	CHDH	3	53862774	3_36	0	0.0329419172233868	18.4536404646402	1.91310981657609e-06	-2.30646827831933	3
ENSG00000113812.13	ACTR8	3	53881831	3_36	0	0.140262640462592	32.321493623512	1.42673201260366e-05	3.06069218712921	2
ENSG00000113811.10	SELENOK	3	53891990	3_36	0	0.0107814007141761	8.13188618977579	2.75915090208298e-07	0.902218247738042	1
ENSG00000157445.14	CACNA2D3	3	54122697	3_37	0	0.0413496046441971	4.73841903492958	6.1661459409756e-07	-0.0525538795145857	2
ENSG00000114251.14	WNT5A	3	55489922	3_38	0	0.162623822028658	20.0127169141543	1.02423400295743e-05	2.29261191663597	1
ENSG00000187672.12	ERC2	3	56471448	3_39	0	0.0334063216284592	4.68034962940744	4.92057582449394e-07	0.22599964763069	1
ENSG00000180376.16	CCDC66	3	56545510	3_39	0	0.0387899862928008	6.09429947871599	7.43964806874552e-07	-1.03608871151997	5
ENSG00000163946.13	FAM208A	3	56682894	3_39	0	0.0420162475942488	6.85170657786422	9.05993315642561e-07	-1.20563949509324	1
ENSG00000163947.11	ARHGEF3	3	57079049	3_39	0	0.0364161593558419	5.49631831929031	6.29904906895614e-07	0.498537268549005	1
ENSG00000144730.17	IL17RD	3	57170597	3_39	0	0.0406432970929812	6.53661562054836	8.36085810559643e-07	0.835737611363098	1
ENSG00000157500.10	APPL1	3	57229366	3_39	0	0.0869579874480172	13.8109322207738	3.77956177010978e-06	-1.67796743521897	1
ENSG00000168374.10	ARF4	3	57597538	3_39	0	0.0597224600558971	10.1995754706309	1.91702933285454e-06	-1.67823507880619	2
ENSG00000174839.12	DENND6A	3	57693324	3_39	0	0.0360081676986105	5.38969406593851	6.10764955816511e-07	-0.636374260050885	1
ENSG00000136068.14	FLNB	3	58001231	3_39	0	0.0354492755786873	5.24166421387036	5.84770606218753e-07	0.205340148181055	2
ENSG00000163687.13	DNASE1L3	3	58214627	3_40	0	0.0429988426044776	11.3551418323923	1.53659106227634e-06	1.48482922473971	1
ENSG00000163686.14	ABHD6	3	58236095	3_40	0	0.0260744733867493	6.62591426257616	5.43713769464506e-07	-0.970024747201248	3
ENSG00000163684.11	RPP14	3	58305853	3_40	0	0.130816336342796	22.082240758263	9.09105104651879e-06	-2.36825697565762	2
ENSG00000168297.15	PXK	3	58332796	3_40	0	0.0218004555276253	4.94032155955573	3.38945412020819e-07	0.40691832158526	3
ENSG00000168291.12	PDHB	3	58388706	3_40	0	0.0258849315358729	6.55715964579608	5.34160477920719e-07	0.557441078216904	3
ENSG00000168306.12	ACOX2	3	58530656	3_40	0	0.0379916412085704	10.1813923047544	1.21731843956623e-06	1.29100598885207	2
ENSG00000168309.16	FAM107A	3	58578972	3_40	0	0.0299458755837393	7.93153017711301	7.47485840847007e-07	0.94836824192671	2
ENSG00000144724.19	PTPRG	3	61561600	3_41	0	0.117848460793103	17.232200219559	6.39107067717039e-06	1.89603451717871	2
ENSG00000163632.12	C3orf49	3	63819161	3_43	0	0.220590837042798	24.2234431779066	1.68163724348807e-05	-2.76525368893824	1
ENSG00000163634.11	THOC7	3	63863496	3_43	0	0.188323810308029	22.6044991014412	1.3397047404243e-05	-2.47485148833068	1
ENSG00000163635.17	ATXN7	3	63864984	3_43	0	0.0555614122238749	10.6722724681211	1.86611822342689e-06	-1.46806897013165	1
ENSG00000163636.10	PSMD6	3	64024201	3_43	0	0.0357863066159139	6.49360641981506	7.3132734877474e-07	-0.906299484257798	1
ENSG00000163638.13	ADAMTS9	3	64782219	3_43	0	0.0522597962879774	10.0881451330382	1.65915900217189e-06	1.48721262379656	1
ENSG00000144741.17	SLC25A26	3	66236632	3_45	0	1.39233069518241e-12	515.933263879713	2.26071023485266e-15	2.47224981082627	2
ENSG00000144749.13	LRIG1	3	66501565	3_45	0	0	10.0745949730189	0	0.970715848840832	1
ENSG00000172340.14	SUCLG2	3	67427245	3_45	0	0	9.137674087315	0	0.99152973892242	3
ENSG00000163378.13	EOGT	3	69009872	3_46	0	0.0731584975176689	10.0636649711833	2.31702074187253e-06	1.31314427327606	4
ENSG00000144747.15	TMF1	3	69050957	3_46	0	0.0515159068787734	6.70825040926811	1.0875759342238e-06	-0.633842133133456	2
ENSG00000144744.16	UBA3	3	69078638	3_46	0	0.0953090782985804	12.6186388104726	3.7849117065681e-06	1.72831879411813	1
ENSG00000144746.6	ARL6IP5	3	69104703	3_46	0	0.0602580892522173	8.20399467570983	1.55578542958905e-06	1.17176960035592	1
ENSG00000163380.15	LMOD3	3	69122652	3_46	0	0.0448669356947402	5.39388064689324	7.6161715078099e-07	-0.374218615975735	1
ENSG00000114541.14	FRMD4B	3	69365044	3_47	0	0.0406988756944485	4.878293510331	6.24826315885862e-07	0.143335513985281	2
ENSG00000187098.14	MITF	3	70061670	3_47	0	0.425913872119719	28.5653419496481	3.82886616634203e-05	3.70497877975738	1
ENSG00000114861.18	FOXP1	3	71583115	3_48	0	0.141987609615103	24.6693951047867	1.10234597883243e-05	-2.67252489096829	1
ENSG00000163412.12	EIF4E3	3	71752739	3_48	0	0.0289490547027159	9.78690480825779	8.91638319783631e-07	1.24834045171817	2
ENSG00000170837.2	GPR27	3	71735170	3_48	0	0.0837352075632408	19.8220982994848	5.22356135704451e-06	2.07027330636291	2
ENSG00000144736.13	SHQ1	3	72861735	3_49	0	0.0411297435746949	6.4573917322211	8.35837994510246e-07	-0.732320208058453	1
ENSG00000172986.12	GXYLT2	3	72887991	3_49	0	0.0576771448899184	9.67452078783745	1.75607148051835e-06	-0.949557479486227	2
ENSG00000163605.14	PPP4R2	3	72914793	3_49	0	0.0357365139242271	5.12600012701427	5.76500610266544e-07	0.340744930273341	1
ENSG00000255423.1	EBLN2	3	73061902	3_49	0	0.141511498687324	18.3837340419755	8.18718176875548e-06	2.30131933838152	1
ENSG00000121440.14	PDZRN3	3	73523393	3_49	0	0.133870962171873	17.8340697653813	7.51356105330509e-06	1.95850199663531	1
[truncated: 8,944 more rows]
