# Supplementary material for: Adjusting for genetic confounders in transcriptome-wide association studies improves discovery of risk genes of complex traits
Source: Nat Genet. 2024 Jan 26;56(2):336–47. doi: 10.1038/s41588-023-01648-9 (PMC10864181; doi:10.1038/s41588-023-01648-9)
Supplement: Supplementary file 5 — cTWAS results of all analyzed genes across all tissues for IBD, SCZ, and SBP. Results are stored separately for each combination of traits and tissues. Column legends for each set of results are the same as in Supplementary Table 1. [file 41588_2023_1648_MOESM5_ESM.zip › SBP_Artery_Coronary.csv]

id	genename	chrom	pos	region_tag	cs_index	PIP	tau2	PVE	z	num_eqtl
ENSG00000188976.10	NOC2L	1	958339	1_1	0	0.0528643149357093	21.1581971690638	3.5200614268183e-06	2.32295939466866	2
ENSG00000187961.13	KLHL17	1	960326	1_1	0	0.0640091383739609	22.5187363149514	4.53622899724461e-06	-2.47395050652676	1
ENSG00000187583.10	PLEKHN1	1	966179	1_1	0	0.105058190709111	27.0602974072911	8.94687678411743e-06	-2.7152514096363	1
ENSG00000188290.10	HES4	1	961096	1_1	0	0.0359299493567212	17.6713472969961	1.99818291334209e-06	-2.10227313833429	1
ENSG00000187608.8	ISG15	1	1000814	1_1	0	0.0107274088453588	7.58884475563014	2.56200206315582e-07	-1.09232760731908	1
ENSG00000188157.14	AGRN	1	1023525	1_1	0	0.00791648812256607	4.77227189543542	1.1889585584405e-07	-0.231442895929089	1
ENSG00000131591.17	C1orf159	1	1072052	1_1	0	0.00932338404276001	6.41489932470646	1.88222870522103e-07	0.558590682399432	2
ENSG00000162571.13	TTLL10	1	1173724	1_1	0	0.0124031039777209	11.5878470373446	4.52316168111527e-07	-2.35706595083334	1
ENSG00000186891.13	TNFRSF18	1	1206770	1_1	0	0.0141519776321655	15.3142966052281	6.82060911930412e-07	-3.00676698408021	1
ENSG00000078808.16	SDF4	1	1232800	1_1	0	0.00919554186616156	8.32858672159717	2.41022513908256e-07	-1.95698040411582	1
ENSG00000176022.4	B3GALT6	1	1231507	1_1	0	0.0079388520393211	5.15213165555797	1.28722253380216e-07	-1.01232054427385	1
ENSG00000184163.3	C1QTNF12	1	1246946	1_1	0	0.0131762013570682	12.0089420486134	4.9797087847169e-07	-2.13869253556378	1
ENSG00000160087.20	UBE2J2	1	1274159	1_1	0	0.00825293448082254	5.18218977476541	1.34595544598423e-07	0.333353232512848	2
ENSG00000162572.20	SCNN1D	1	1280024	1_1	0	0.00836847822550069	9.7489065627422	2.56750543794095e-07	2.46398578303554	1
ENSG00000131584.18	ACAP3	1	1309988	1_1	0	0.0293833195580988	22.6010214452112	2.08995964004886e-06	-4.33219942735622	1
ENSG00000127054.20	INTS11	1	1323147	1_1	0	0.0172020228387371	12.3918432088913	6.70848423287818e-07	1.58752308639481	1
ENSG00000169962.4	TAS1R3	1	1329726	1_1	0	0.0163475657922924	12.0545575135457	6.20173694271861e-07	1.55367616687302	1
ENSG00000162576.16	MXRA8	1	1361679	1_1	0	0.153716136978614	32.9249971125455	1.59277408503827e-05	-4.1020679681838	1
ENSG00000175756.13	AURKAIP1	1	1375267	1_1	0	0.00796721085759877	8.04754123286277	2.0178017550507e-07	1.99326946334592	1
ENSG00000242485.5	MRPL20	1	1407232	1_1	0	0.0122733218118484	7.59140767069845	2.93219878734545e-07	1.03546137560388	1
ENSG00000235098.8	ANKRD65	1	1422612	1_1	0	0.0831651448843332	27.4717414955598	7.19012620361405e-06	-4.74555059919949	1
ENSG00000179403.11	VWA1	1	1434687	1_1	0	0.0252371223566582	12.9670865470375	1.02989088979828e-06	-1.60676973550277	1
ENSG00000215915.9	ATAD3C	1	1431014	1_1	0	0.0624648740106669	24.6984079368375	4.8552746465461e-06	-3.52276972076085	1
ENSG00000197785.13	ATAD3A	1	1511945	1_1	0	0.0158557913535509	15.4537787938209	7.71137081449026e-07	-2.77234671507614	1
ENSG00000160075.11	SSU72	1	1574445	1_1	0	0.0120906588017026	9.161735781316	3.48607480513989e-07	-0.516463414634116	1
ENSG00000228594.3	FNDC10	1	1599234	1_1	0	0.00814105408116528	5.37222593636711	1.37639752400295e-07	1.25525773331449	1
ENSG00000197530.12	MIB2	1	1615322	1_1	0	0.0079889381889019	5.11564202689816	1.28616942507217e-07	-0.733862673758968	1
ENSG00000189409.13	MMP23B	1	1631710	1_1	0	0.0114174126680744	8.38836703102571	3.01407529108967e-07	1.13970494130805	2
ENSG00000248333.8	CDK11B	1	1639348	1_1	0	0.782001682916525	21.9376444808026	5.39891705634297e-05	-4.37238074779075	1
ENSG00000189339.11	SLC35E2B	1	1659060	1_1	0	0.0275193632370208	11.3080683240402	9.79345152911722e-07	-2.93038630521571	2
ENSG00000215790.6	SLC35E2	1	1673060	1_1	0	0.0447796234134079	16.966905448056	2.39106867719949e-06	-2.68530841568335	1
ENSG00000008130.15	NADK	1	1777680	1_1	0	0.0105712709761612	10.0486604574202	3.34306138216434e-07	-1.7462781397545	1
ENSG00000169885.9	CALML6	1	1910369	1_1	0	0.0132113367092961	15.1813048953778	6.31196871351175e-07	2.77703031705339	2
ENSG00000178821.12	TMEM52	1	1919749	1_1	0	0.00809063786817243	5.04657658662879	1.28495703079776e-07	-0.329081743546599	1
ENSG00000187730.8	GABRD	1	2017202	1_2	0	0.0140365456042652	12.0851088774762	5.33850657713844e-07	1.47808924310338	1
ENSG00000067606.16	PRKCZ	1	2049679	1_2	0	0.0187241663127861	14.6502521752295	8.63289709187779e-07	-1.4958683293175	1
ENSG00000162585.16	FAAP20	1	2187100	1_2	0	0.00679266172156323	5.12440305001184	1.09544919792284e-07	-0.561746306239755	2
ENSG00000116151.13	MORN1	1	2369210	1_2	0	0.0066457231575412	5.0215476846013	1.0502406180332e-07	-0.263388612993741	1
ENSG00000157911.9	PEX10	1	2409065	1_2	0	0.0440071001760023	23.2316896813125	3.21745531154075e-06	2.23798600281782	1
ENSG00000149527.17	PLCH2	1	2416027	1_2	0	0.00787124987969357	6.71593542746938	1.66363935388691e-07	-0.714324474313637	2
ENSG00000157881.13	PANK4	1	2524061	1_2	0	0.0169594301772394	13.8447201762241	7.38931894333636e-07	-1.53805777103256	1
ENSG00000157870.14	FAM213B	1	2583136	1_2	0	0.00687987544787427	5.2663302836733	1.14024359784741e-07	0.2940120791069	2
ENSG00000142606.15	MMEL1	1	2632557	1_2	0	0.006754506984052	5.14191654522817	1.09301885156933e-07	-0.251957700429038	2
ENSG00000215912.12	TTC34	1	2801460	1_2	0	0.0157808236944554	13.4082049367102	6.6590040775364e-07	-1.45352913901566	1
ENSG00000130762.14	ARHGEF16	1	3454845	1_2	0	0.00683197894382748	5.16410391012572	1.11032588662034e-07	0.0367152292615594	1
ENSG00000162591.15	MEGF6	1	3611380	1_2	0	0.00860282401878687	7.6827398459881	2.08001343420248e-07	1.0890582854822	1
ENSG00000158109.14	TPRG1L	1	3623460	1_2	0	0.00784550086603608	6.64534459370913	1.64076791370221e-07	0.726924747092857	1
ENSG00000116213.15	WRAP73	1	3654319	1_2	0	0.0123869668450354	10.8764996707791	4.23997308647505e-07	-1.22027528521059	2
ENSG00000235169.7	SMIM1	1	3772285	1_3	0	0.0195852115077958	4.77474579589149	2.94298124676617e-07	-0.0448370610028467	2
ENSG00000130764.9	LRRC47	1	3796763	1_3	0	0.0208985016009261	5.39409450775648	3.54766557481245e-07	0.442077495214952	1
ENSG00000116198.12	CEP104	1	3856947	1_3	0	0.025428239719655	7.26840901266511	5.81653879273115e-07	-0.768189109626638	1
ENSG00000169598.15	DFFB	1	3857024	1_3	0	0.0237995033024921	6.63558493711309	4.96999646345254e-07	-0.602947446164046	2
ENSG00000198912.10	C1orf174	1	3891607	1_3	0	0.0228086316586473	6.22926461164605	4.47141505791529e-07	-0.548675488546313	1
ENSG00000196581.10	AJAP1	1	4654263	1_4	0	0.0189477117123905	6.99809830394654	4.17297498058712e-07	0.729952804125725	1
ENSG00000131697.17	NPHP4	1	5897529	1_5	0	0.0170507870014249	5.23448672376576	2.80884326204285e-07	0.322734570489588	2
ENSG00000158286.12	RNF207	1	6205436	1_5	0	0.0229078247730233	8.22095826831686	5.92673173199833e-07	0.90627805513747	2
ENSG00000116251.9	RPL22	1	6209280	1_5	0	0.0175262529622121	5.39559998410813	2.97603335298334e-07	0.231379032177731	1
ENSG00000116237.15	ICMT	1	6231687	1_5	0	0.0369762738972642	12.2314820115031	1.42334834188334e-06	1.28783411850963	1
ENSG00000097021.19	ACOT7	1	6394534	1_5	0	0.0422140480810239	13.0193286489254	1.72963539583574e-06	1.43272669917144	1
ENSG00000187017.15	ESPN	1	6424818	1_5	0	0.0212595592129725	7.36358400859194	4.92665868094053e-07	-0.884998718261386	1
ENSG00000215788.9	TNFRSF25	1	6465855	1_5	0	0.0503621614069844	16.5143595179923	2.61742996021481e-06	2.12378877609107	1
ENSG00000171680.21	PLEKHG5	1	6520369	1_5	0	0.0171922797632009	6.38739195437626	3.45593853851896e-07	-1.05445603901558	1
ENSG00000162408.10	NOL9	1	6554170	1_5	0	0.0161983779159445	5.33399782467753	2.71915105921412e-07	-0.697655035643519	1
ENSG00000173662.20	TAS1R1	1	6555635	1_5	0	0.0162031124870416	5.39087778393897	2.74895041878487e-07	-0.745936798593809	1
ENSG00000204859.12	ZBTB48	1	6579883	1_5	0	0.0248939407488002	11.8840124993709	9.3103439458619e-07	-2.06860834786448	2
ENSG00000041988.15	THAP3	1	6625791	1_5	0	0.0186331968585433	7.28120435427534	4.26972167464438e-07	-1.24158736647661	1
ENSG00000049245.12	VAMP3	1	7771004	1_6	0	0.0137619676607167	5.28485332032623	2.28887694524572e-07	0.185612749392098	2
ENSG00000116288.12	PARK7	1	7954388	1_6	0	0.0137652613189629	6.03307728391921	2.61355908566523e-07	0.964380694863656	2
ENSG00000116285.12	ERRFI1	1	8026467	1_6	0	0.0220576474770186	10.3999054625259	7.21934101495863e-07	-1.51213726227584	1
ENSG00000162426.14	SLC45A1	1	8317768	1_6	0	0.0262519892807369	16.9793069114565	1.40278512004223e-06	3.06979102371974	1
ENSG00000074800.13	ENO1	1	8879783	1_6	0	0.0130057584247095	6.76960019952637	2.77081594022121e-07	1.63545893719753	1
ENSG00000049239.12	H6PD	1	9235735	1_6	0	0.0137495473214422	5.44038927030139	2.35411323599625e-07	-0.371553208474184	2
ENSG00000171621.13	SPSB1	1	9292645	1_6	0	0.0413437854261199	15.8132880087255	2.05750733685235e-06	1.77831876615216	1
ENSG00000171608.15	PIK3CD	1	9651429	1_7	0	0.0244173164598271	12.9695360919098	9.96624014468145e-07	1.45301503839855	1
ENSG00000171603.16	CLSTN1	1	9824341	1_7	0	0.0215895579180151	11.1781607400451	7.5949177261053e-07	1.45900586070764	1
ENSG00000162444.11	RBP7	1	9991107	1_7	0	0.0212569860334046	11.6119982847219	7.76815037287498e-07	-1.72684203850071	1
ENSG00000130939.18	UBE4B	1	10033012	1_7	0	0.0127573259141546	6.5477009696614	2.62879948823293e-07	0.80774069210814	2
ENSG00000054523.17	KIF1B	1	10210333	1_7	0	0.0106703153952544	4.92798181786178	1.65483739807097e-07	0.382530706441328	1
ENSG00000142657.20	PGD	1	10398423	1_7	0	0.0149460565222845	7.44390569777404	3.50135750629375e-07	-1.57881369277185	2
ENSG00000175279.21	CENPS	1	10430482	1_7	0	0.0125888604387275	6.09650235866297	2.41532812671378e-07	0.0354873159458041	2
ENSG00000241563.3	CORT	1	10449646	1_7	0	0.0131077121682488	6.40337831854905	2.64146603674371e-07	-0.0995305283728376	1
ENSG00000160049.11	DFFA	1	10477033	1_7	0	0.0172959849588691	9.67349774779155	5.26547805992865e-07	1.95383048316216	1
ENSG00000204624.7	DISP3	1	11502856	1_8	0	0.0243910754989397	6.39126045777161	4.90598753623543e-07	-0.650524955191681	1
ENSG00000175262.14	C1orf127	1	11010862	1_8	0	0.021239696771987	5.06969310604707	3.38874551695565e-07	-0.683064585033495	1
ENSG00000120948.16	TARDBP	1	11012192	1_8	0	0.0224192120787019	5.58577932452066	3.94106042099413e-07	0.884014916452994	2
ENSG00000009724.16	MASP2	1	11046260	1_8	0	0.0209669419534343	4.94630494340405	3.26381064069493e-07	-0.171288819893411	1
ENSG00000116649.9	SRM	1	11060463	1_8	0	0.0765370604009713	17.4206560547219	4.19609447775574e-06	-2.00711497055159	1
ENSG00000171824.13	EXOSC10	1	11099932	1_8	0	0.0342395752220537	9.63957917032726	1.03871263968782e-06	1.45137072110339	2
ENSG00000171819.4	ANGPTL7	1	11189075	1_8	0	0.0826021457157928	18.1668717980561	4.72259229297871e-06	-2.3090566010915	1
ENSG00000132879.13	FBXO44	1	11654311	1_8	0	0.0474329381790816	12.7761516990594	1.90716848161802e-06	-1.38545541156064	1
ENSG00000116661.9	FBXO2	1	11656698	1_8	0	0.0214623154025779	5.16923302691696	3.49149686905953e-07	-0.30578372963563	1
ENSG00000116663.10	FBXO6	1	11664035	1_8	0	0.0254018096849989	6.77946682934538	5.41962417986223e-07	-0.754512019874825	1
ENSG00000116670.14	MAD2L2	1	11691235	1_8	0	0.0233598620956383	5.97841758215651	4.39506694705072e-07	-0.586601674609344	1
ENSG00000177674.15	AGTRAP	1	11739991	1_9	0	0.00792675552666422	4.85093521082663	1.21012410518546e-07	-0.367650155742752	1
ENSG00000011021.21	CLCN6	1	11806394	1_9	0	0.0108798629376555	8.58601349710278	2.93984182824885e-07	0.880818436622257	1
ENSG00000120937.8	NPPB	1	11859214	1_9	0	0.0534050134888964	31.6403988885149	5.31781167014483e-06	7.94110954534652	1
ENSG00000116685.15	KIAA2013	1	11926172	1_9	0	0.0122018122224923	25.8358237278192	9.92100397603999e-07	-4.17010915492682	2
ENSG00000116688.16	MFN2	1	11986032	1_9	0	0.0144956691115669	12.0558031419934	5.49975557256635e-07	0.0720363620144818	1
ENSG00000028137.18	TNFRSF1B	1	12170472	1_9	0	0.00890939938627855	5.70466007343184	1.59951078372456e-07	-0.312299942233731	1
ENSG00000162493.16	PDPN	1	13582937	1_10	0	0.0235207325709602	5.83206028113293	4.31699774700701e-07	0.496326276041075	1
ENSG00000171729.13	TMEM51	1	15227511	1_11	0	0.00203367457197379	4.87135477776336	3.11774213467034e-08	-0.119092131681605	1
ENSG00000142621.19	FHAD1	1	15247580	1_11	0	0.00219669888650498	5.599584924823	3.87110845787897e-08	-0.289706004929671	1
ENSG00000142634.12	EFHD2	1	15407430	1_11	0	0.0036602328245825	10.3740021745959	1.19498930876546e-07	1.2768454668787	2
ENSG00000132906.17	CASP9	1	15526794	1_11	0	0.00280971342271796	14.6057313861661	1.29149969864499e-07	2.49363804566607	1
ENSG00000116138.12	DNAJC16	1	15526781	1_11	0	0.00206240697776383	8.7093761261094	5.65288811296089e-08	-1.17931811053962	1
ENSG00000116771.5	AGMAT	1	15584636	1_11	0	0.009631217186993	35.3493582175714	1.07144944332485e-06	4.37653742348444	2
ENSG00000197312.11	DDI2	1	15617889	1_11	0	0.00908053809517462	30.7385136538253	8.78422440701316e-07	-4.90202588043563	2
ENSG00000116786.11	PLEKHM2	1	15684135	1_11	0	0.00907046380056342	27.8771598182638	7.95768956469731e-07	2.05633874729518	1
ENSG00000162461.7	SLC25A34	1	15735883	1_11	0	0.0020178599189975	9.23266108046177	5.86309432452525e-08	-2.46230307640546	1
ENSG00000162458.12	FBLIM1	1	15751133	1_11	0	0.00744207429072696	14.8034480941583	3.46709594452458e-07	0.663009147171212	2
ENSG00000233954.6	UQCRHL	1	15809022	1_11	0	0.002159703964844	5.35175469153824	3.63746981192609e-08	0.269039342502323	1
ENSG00000186510.11	CLCNKA	1	16019124	1_11	0	0.0311624466653393	23.1724388235201	2.27254381988514e-06	3.35269290982825	1
ENSG00000173641.17	HSPB7	1	16019683	1_11	0	0.00280506898196875	6.77395720452239	5.97991441164848e-08	-0.349500345533237	2
ENSG00000184908.17	CLCNKB	1	16044169	1_11	0	0.00897541418098613	17.4727324480711	4.93542207478093e-07	-1.93148744627092	2
ENSG00000142632.16	ARHGEF19	1	16210794	1_11	0	0.00279067266683841	7.30192620036769	6.41291246141272e-08	-0.872985361525882	1
ENSG00000132881.11	RSG1	1	16237140	1_11	0	0.00690310152448348	15.8699305330742	3.44769040378127e-07	2.10777499051495	1
ENSG00000037637.10	FBXO42	1	16352086	1_11	0	0.0145774338775346	23.2849405344761	1.06823102457766e-06	2.53553517867057	2
ENSG00000055070.16	SZRD1	1	16352580	1_11	0	0.0569733118345059	35.605406496027	6.38405158485019e-06	-3.38912822914294	1
ENSG00000187144.11	SPATA21	1	16437144	1_11	0	0.00319954174075121	9.27212614469715	9.33632767029498e-08	0.873864485051357	1
ENSG00000157191.19	NECAP2	1	16441466	1_11	0	0.00224600592123103	6.00553948095182	4.24494333176121e-08	0.68945797911694	2
ENSG00000058453.16	CROCC	1	16980453	1_12	0	0.0255222502564826	5.98183028702532	4.80465295723318e-07	-0.573454484014414	1
ENSG00000159363.17	ATP13A2	1	17011965	1_12	0	0.0224678697191197	4.76360915079524	3.36827073122207e-07	0.127184357983101	1
ENSG00000117115.12	PADI2	1	17134583	1_12	0	0.0241328838981013	5.44666632597915	4.13665181481752e-07	-0.470985007059338	1
ENSG00000179051.13	RCC2	1	17438988	1_12	0	0.0234457167975484	5.17059833703645	3.81516469608664e-07	-0.367394670728344	2
ENSG00000117154.11	IGSF21	1	18103032	1_12	0	0.0257132508808026	6.05313785025945	4.89831291375729e-07	-0.71820666415761	1
ENSG00000142623.9	PADI1	1	17205087	1_12	0	0.0224030777577805	4.73602554127544	3.3391097661722e-07	0.00691805877331923	1
ENSG00000159423.16	ALDH4A1	1	18903117	1_13	0	0.0557352586424517	19.4773446956179	3.41640024760805e-06	-1.96268993297011	1
ENSG00000169991.10	IFFO2	1	18957605	1_13	0	0.014143355080745	6.33555053300546	2.81997837384579e-07	-0.602875942117331	1
ENSG00000127481.14	UBR4	1	19207821	1_13	0	0.0119689062405165	4.74723974147788	1.78815270199596e-07	0.0659070684578797	1
ENSG00000127463.13	EMC1	1	19227605	1_13	0	0.0132265460630218	5.69771631680284	2.37168083858027e-07	-0.52041058660496	2
ENSG00000053372.4	MRTO4	1	19241577	1_13	0	0.0132072848254267	5.68385076829836	2.36246391869612e-07	-0.457343793047168	2
ENSG00000162482.4	AKR7A3	1	19288862	1_13	0	0.0260268537046308	12.1537302487709	9.95497646450734e-07	1.36049448590908	1
ENSG00000053371.12	AKR7A2	1	19311815	1_13	0	0.013458857347099	5.86340498808812	2.48351653489639e-07	-0.650816564956356	1
ENSG00000040487.12	PQLC2	1	19321653	1_13	0	0.0288939093445405	13.153928483642	1.19610899353248e-06	-1.51263556620404	1
ENSG00000077549.17	CAPZB	1	19411696	1_13	0	0.0143617201576304	6.48140284868854	2.92943893520564e-07	0.710841962397	1
ENSG00000173436.13	MINOS1	1	19596564	1_13	0	0.0126343016445307	5.26186403429777	2.09218380954529e-07	0.334560304819709	1
ENSG00000158747.13	NBL1	1	19636380	1_13	0	0.0392420158341913	16.0915428725817	1.98727499953555e-06	-1.70802437837509	1
ENSG00000162542.13	TMCO4	1	19786018	1_13	0	0.0153665930395939	7.12536736237871	3.44582980907489e-07	1.04913547932491	1
ENSG00000169914.5	OTUD3	1	19882976	1_13	0	0.0219211012730264	10.5129700189302	7.25265080739374e-07	-1.24387482855265	3
ENSG00000188257.10	PLA2G2A	1	19979786	1_13	0	0.0122224682818533	4.94662863607098	1.90273014994256e-07	-0.215140966978147	1
ENSG00000127472.10	PLA2G5	1	20028276	1_13	0	0.0124981203155435	5.1587704445317	2.02908330645805e-07	-0.289970507778668	2
ENSG00000117215.14	PLA2G2D	1	20119239	1_13	0	0.0119508181317332	4.73285584059826	1.78004051545224e-07	0.0562990740627096	1
ENSG00000090432.6	MUL1	1	20508296	1_14	0	0.0389125172064759	10.6209755447891	1.30065677736918e-06	1.41064383000119	1
ENSG00000183114.7	FAM43B	1	20552199	1_14	0	0.0275289189631345	7.30109337617537	6.32537144756667e-07	0.969558745246454	1
ENSG00000158828.7	PINK1	1	20633253	1_14	0	0.0262785764432122	6.85613516386583	5.6700929652701e-07	-0.70837207391923	1
ENSG00000189410.11	SH2D5	1	20733294	1_14	0	0.0228886267715585	5.53598808158022	3.98771266486294e-07	-0.54250517586475	1
ENSG00000127483.17	HP1BP3	1	20787899	1_14	0	0.0219220766228927	5.12388292881315	3.53500362457038e-07	0.466657674486046	2
ENSG00000075151.20	EIF4G3	1	21181395	1_14	0	0.0808329299353714	17.7017960277044	4.50313147289307e-06	-3.00420459454014	1
ENSG00000142794.18	NBPF3	1	21439197	1_15	0	0.0135767023980881	4.73456262083986	2.0229406298034e-07	0.00152137805748337	1
ENSG00000076864.19	RAP1GAP	1	21669538	1_15	0	0.0156917078497982	6.21666826922783	3.06998943458882e-07	0.933218886044035	1
ENSG00000090686.15	USP48	1	21782050	1_15	0	0.013593833247836	4.76814965345632	2.0398620092843e-07	-0.242751596812087	1
ENSG00000142798.17	HSPG2	1	21859325	1_15	0	0.0155663627471923	6.03702112463393	2.95745956741739e-07	-0.725300412683707	2
ENSG00000142789.19	CELA3A	1	22001714	1_15	0	0.0162370434554172	6.41692271452268	3.27900995631081e-07	0.766402047826208	1
ENSG00000070831.15	CDC42	1	22052387	1_15	0	0.0624405541295477	19.5581517474782	3.84329334284484e-06	-1.92809831863932	1
ENSG00000162552.14	WNT4	1	22143622	1_15	0	0.0173311125681799	6.9294387825611	3.77949242416706e-07	0.725409684863978	2
ENSG00000184677.16	ZBTB40	1	22453334	1_15	0	0.0164929641734783	6.4187822877341	3.33165739247832e-07	-0.45249196523306	1
ENSG00000004487.15	KDM1A	1	23000786	1_16	0	0.0266678469164138	9.99318854514972	8.38689119032058e-07	-1.14634743918996	1
ENSG00000169641.13	LUZP1	1	23176683	1_16	0	0.0548997530742019	16.9378072712141	2.92641929545521e-06	1.9275976887536	2
ENSG00000125945.14	ZNF436	1	23369659	1_16	0	0.10300720152029	23.0881791836741	7.48455952060173e-06	-2.58157113536371	2
ENSG00000204219.9	TCEA3	1	23424647	1_16	0	0.0192731124400266	6.89098574670283	4.17967179386646e-07	1.07152492405131	2
ENSG00000088280.18	ASAP3	1	23483896	1_16	0	0.0203157014365583	7.3936283123902	4.72713940115321e-07	-0.839160878713114	1
ENSG00000007968.6	E2F2	1	23526525	1_16	0	0.0192968835660091	6.90274404437111	4.19196762622003e-07	0.798639455782166	1
ENSG00000142676.12	RPL11	1	23691734	1_17	0	0	138.159681120694	0	0.782701005098859	1
ENSG00000011007.12	ELOA	1	23743147	1_17	0	0	1947.49266278311	0	3.72582769113585	1
ENSG00000117308.14	GALE	1	23800401	1_17	0	0	114.693913806081	0	0.406742970353023	2
ENSG00000117305.14	HMGCL	1	23838758	1_17	0	0.0122720710763193	3284.47064600443	0.000126850510822368	3.00687374854056	1
ENSG00000142677.3	IL22RA1	1	24120626	1_17	0	0	22.2181675217863	0	0.533563317185376	2
ENSG00000158055.15	GRHL3	1	24318866	1_17	0	0	8.05129467316094	0	0.741263279334719	1
ENSG00000001460.17	STPG1	1	24416496	1_17	0	0	9.36499074854543	0	0.111704251135303	2
ENSG00000001461.16	NIPAL3	1	24415329	1_17	0	0	9.61067226708317	0	0.0864962522152251	1
ENSG00000117602.11	RCAN3	1	24503673	1_17	0	0	18.614379732212	0	1.2529977042318	1
ENSG00000169504.14	CLIC4	1	24745177	1_17	0	0	39.8267866696994	0	-2.69034289647851	2
ENSG00000020633.18	RUNX3	1	24965206	1_17	0	0	6.33046136280921	0	-0.600121637928093	1
ENSG00000090020.10	SLC9A1	1	27167188	1_19	0	0.0354114570427957	18.2658545081377	2.03560151017729e-06	-2.81088888536655	2
ENSG00000142784.15	WDTC1	1	27234636	1_19	0	0.0101953095804673	6.38504390717423	2.04867599836722e-07	-0.596101632544026	1
ENSG00000186501.14	TMEM222	1	27336175	1_19	0	0.218672046596963	36.2704807100394	2.4960630701486e-05	3.66492687743645	2
ENSG00000142733.14	MAP3K6	1	27367112	1_19	0	0.0125950404849784	8.39485476831596	3.32752807745783e-07	-0.933657598983246	1
ENSG00000142748.12	FCN3	1	27375143	1_19	0	0.0663416215401717	24.3308306470188	5.07986290823257e-06	2.58994831224582	1
ENSG00000181773.6	GPR3	1	27392588	1_19	0	0.049801819776821	21.5509326726251	3.37769364031445e-06	-2.78446101111945	1
ENSG00000126705.13	AHDC1	1	27604387	1_19	0	0.0124756723634617	8.30423549583919	3.2604128122736e-07	-0.88796585670758	1
ENSG00000126709.14	IFI6	1	27671883	1_19	0	0.0100548408199015	6.25318615066522	1.97872540903187e-07	0.627446449251082	1
ENSG00000130775.15	THEMIS2	1	27872858	1_19	0	0.0117092295104713	7.70124955641678	2.83790915530566e-07	-1.03438106694919	1
ENSG00000117748.9	RPA2	1	27914572	1_19	0	0.00880863468365956	4.9960407979768	1.38498014986551e-07	-0.215133292796796	1
ENSG00000169403.11	PTAFR	1	28193492	1_19	0	0.0115390014012046	7.5619662133777	2.74607207877878e-07	-1.11598199754002	2
ENSG00000130770.17	ATPIF1	1	28231161	1_19	0	0.0108636670497272	6.98855578735215	2.38931195932192e-07	-0.902524078487433	3
ENSG00000204138.12	PHACTR4	1	28369580	1_19	0	0.0261870381009344	15.3749845918822	1.26709752610163e-06	-2.11488745824017	2
ENSG00000180198.15	RCC1	1	28505066	1_19	0	0.0093706939984719	5.58363340988217	1.64663607959774e-07	0.547627297625865	2
ENSG00000180098.9	TRNAU1AP	1	28553045	1_19	0	0.011830838278999	7.7994870836332	2.9039593630798e-07	-0.809188926081632	1
ENSG00000198492.15	YTHDF2	1	28736724	1_19	0	0.0131037487013267	8.77152351393042	3.61725862945305e-07	0.864586493780534	1
ENSG00000159023.19	EPB41	1	28886822	1_19	0	0.0175093504500669	11.5317063977012	6.35437126219116e-07	1.22038807184664	1
ENSG00000253304.1	TMEM200B	1	29123661	1_19	0	0.0245457273329304	14.7558568973517	1.13985422674816e-06	-1.88136458241864	1
ENSG00000116353.15	MECR	1	29232954	1_19	0	0.0085681332318498	4.7331099662278	1.27626770368385e-07	0.00613254249664338	1
ENSG00000060656.19	PTPRU	1	29236899	1_19	0	0.00892569164059331	5.12142187465163	1.43860446806428e-07	-0.553161969542012	1
ENSG00000162510.5	MATN1	1	30721937	1_20	0	0	7.28991246021455	0	0.691402073144223	1
ENSG00000162511.7	LAPTM5	1	30757821	1_20	0	0	6.65432766668426	0	-0.64576471436201	1
ENSG00000134644.15	PUM1	1	31066204	1_20	0	0	13.4414829046878	0	-1.13414665045068	1
ENSG00000084628.9	NKAIN1	1	31239088	1_20	0	0	12.1235434740895	0	1.21892396242602	1
ENSG00000168528.11	SERINC2	1	31409124	1_20	0	0	6.02649491634003	0	-0.141618425521581	2
ENSG00000142910.15	TINAGL1	1	31576075	1_20	0	0	7.84596388223063	0	-0.835226446012755	1
ENSG00000162517.12	PEF1	1	31644486	1_20	0	0	65.7218177357428	0	-2.2000298562974	2
ENSG00000084636.17	COL16A1	1	31703950	1_20	0	0	16.7128025268571	0	-0.339617732242068	1
ENSG00000121753.12	ADGRB2	1	31764679	1_20	0	0	19.9610858219958	0	0.966485021918963	1
ENSG00000134668.12	SPOCD1	1	31815803	1_20	0	0	1629.5900273479	0	2.26242287948919	1
ENSG00000184007.18	PTP4A2	1	31944881	1_20	0	0	2354.54539269666	0	3.2314182857974	2
ENSG00000084652.15	TXLNA	1	32179560	1_21	0	0.0334464256687141	13.0868999627561	1.3775122479598e-06	-1.7510092527251	1
ENSG00000160051.11	IQCC	1	32205429	1_21	0	0.0336627633552392	13.1487649283779	1.392976208632e-06	1.75619123005214	1
ENSG00000084623.11	EIF3I	1	32222176	1_21	0	0.0341683315513066	13.2918245911206	1.42928010206392e-06	-1.76721526665912	1
ENSG00000160055.19	TMEM234	1	32222176	1_21	0	0.0341683315513066	13.2918245911206	1.42928010206392e-06	1.76721526665912	1
ENSG00000183615.5	FAM167B	1	32246849	1_21	0	0.0228871356416116	9.45531883478304	6.81046232954941e-07	-1.2694105600216	1
ENSG00000116478.11	HDAC1	1	32291652	1_21	0	0.0143496385533352	5.00383857814847	2.25971270151329e-07	-0.253654994778427	2
ENSG00000176261.15	ZBTB8OS	1	32650758	1_21	0	0.0141061874502927	4.84095063205695	2.14906364840122e-07	0.160476391299909	1
ENSG00000162521.18	RBBP4	1	32651491	1_21	0	0.0158842831159136	5.97139893916804	2.98505735090074e-07	-0.532900002460591	1
ENSG00000162520.14	SYNC	1	32705224	1_21	0	0.0143927935964557	5.03242517672445	2.27945696539468e-07	0.266656511584105	1
ENSG00000162522.10	KIAA1522	1	32743022	1_21	0	0.0139686304588141	4.74767419494448	2.08710217237319e-07	0.0491363062088601	1
ENSG00000116497.17	S100PBP	1	32817174	1_21	0	0.0147581206063281	5.27106889349491	2.44815393211296e-07	-0.336705873249236	1
ENSG00000134684.10	YARS	1	32817982	1_21	0	0.0147222600445829	5.24790603230193	2.43147331889085e-07	-0.396944315326744	1
ENSG00000160097.16	FNDC5	1	32872031	1_21	0	0.01505959092589	5.46361922439468	2.58942044771151e-07	0.46400651383988	2
ENSG00000004455.16	AK2	1	33058649	1_21	0	0.017479093000331	6.88307189779488	3.78625772860519e-07	-0.844638937256827	2
ENSG00000142920.16	AZIN2	1	33080995	1_21	0	0.0140350156156634	4.79280306748635	2.11695418137837e-07	0.252337870061433	2
ENSG00000184389.9	A3GALT2	1	33295142	1_21	0	0.0361178515930283	13.8246040826222	1.57138855400254e-06	1.6774985797621	1
ENSG00000134686.18	PHC2	1	33431196	1_21	0	0.0145555378524643	5.13947031200986	2.35426634025303e-07	0.331622745310743	1
ENSG00000121903.14	ZSCAN20	1	33471534	1_21	0	0.100707409837347	23.7890024792055	7.53957093315902e-06	2.44754897251254	1
ENSG00000121904.17	CSMD2	1	34166108	1_21	0	0.016276446820196	6.20374103974872	3.17776837175102e-07	0.582245287973354	1
ENSG00000189280.3	GJB5	1	34755129	1_22	0	0.0929315456029423	26.0500722085032	7.61870337872837e-06	2.29403484699714	1
ENSG00000187513.8	GJA4	1	34789622	1_22	0	0.0148929352316289	8.41122074522567	3.94228761172414e-07	-0.810419756648132	1
ENSG00000116560.10	SFPQ	1	35192273	1_22	0	0.0104681885452556	5.0574990040715	1.6661585107367e-07	0.124810386116411	1
ENSG00000020129.15	NCDN	1	35557823	1_22	0	0.0122976104743294	6.58892967619232	2.55002582502699e-07	-0.679414221100686	1
ENSG00000116819.6	TFAP2E	1	35573174	1_22	0	0.0183128332094493	10.3808201719075	5.98268561168164e-07	1.68100384760629	1
ENSG00000126067.11	PSMB2	1	35641909	1_22	0	0.0561310027986722	21.1297743184919	3.73255858748145e-06	-2.62550755010042	1
ENSG00000142686.7	C1orf216	1	35719866	1_22	0	0.0701150724515052	23.2909848246089	5.13935021571518e-06	2.80200521171023	1
ENSG00000134698.10	AGO4	1	35809023	1_22	0	0.0307349272590853	15.3296406928866	1.48276777508319e-06	2.17072248975369	1
ENSG00000092847.11	AGO1	1	35870261	1_22	0	0.0588305795224469	21.5850886360555	3.99637226754825e-06	-2.65508498707691	1
ENSG00000116863.10	ADPRHL2	1	36088235	1_22	0	0.0368940165775052	17.0823057462143	1.98340499689333e-06	2.28734396228763	2
ENSG00000116871.15	MAP7D1	1	36155585	1_22	0	0.0107107294576503	5.27520491286604	1.77814575600546e-07	-0.684615384615462	1
ENSG00000054116.11	TRAPPC3	1	36155585	1_22	0	0.0107107294576503	5.27520491286604	1.77814575600546e-07	0.684615384615462	1
ENSG00000214193.10	SH3D21	1	36307804	1_22	0	0.0279355538708245	14.414959885666	1.26730076861911e-06	1.69875026960166	1
ENSG00000142694.6	EVA1B	1	36323755	1_22	0	0.0504922508515192	20.1055876202405	3.19485002120629e-06	1.91941566341462	2
ENSG00000181817.5	LSM10	1	36397922	1_22	0	0.0143237653744626	8.04020545376052	3.624376608387e-07	-0.861750888624493	2
ENSG00000116885.18	OSCP1	1	36446312	1_22	0	0.0131873118025754	7.25345443264854	3.01030247452775e-07	-0.775916277737382	1
ENSG00000116898.11	MRPS15	1	36464784	1_22	0	0.0103642335237067	4.96264107554497	1.61867265246974e-07	0.231106355406818	1
ENSG00000163877.10	SNIP1	1	37554146	1_23	0	0.127277680591256	22.5380167451358	9.02769594229427e-06	-2.0313413415301	1
ENSG00000163879.10	DNALI1	1	37556733	1_23	0	0.060299381352372	16.8612717115054	3.19972133479996e-06	2.21013057909057	2
ENSG00000134697.12	GNL2	1	37596105	1_23	0	0.0376704166402017	12.5308994105991	1.48556493914703e-06	1.82916510789381	1
ENSG00000116922.14	C1orf109	1	37691982	1_23	0	0.143812026452846	23.1682390447219	1.04856946139636e-05	-2.40514895841177	2
ENSG00000134690.10	CDCA8	1	37692275	1_23	0	0.106674322547181	21.4442885674218	7.19913818688664e-06	-2.52662059324877	1
ENSG00000197982.13	C1orf122	1	37806988	1_23	0	0.0186839257849745	10.6846942005408	6.28259702405168e-07	-2.62332885727827	1
ENSG00000204084.12	INPP5B	1	37898724	1_23	0	0.0265276899308338	17.9901772919183	1.50190979500096e-06	3.42451487794034	3
ENSG00000183431.11	SF3A3	1	37990434	1_23	0	0.0308732233465265	19.5723905712744	1.90166854085992e-06	4.04733027262579	2
ENSG00000183386.9	FHL3	1	37996149	1_23	1	0.350490007063182	26.1593756939324	2.88543960791518e-05	4.8345004077738	1
ENSG00000183520.11	UTP11	1	37990219	1_23	1	0.595365876828114	27.4829408072549	5.14939391841691e-05	4.95369342830209	1
ENSG00000168653.10	NDUFS5	1	39026790	1_25	0	0.0119109394930217	9.99964570771696	3.74834541740689e-07	1.19030700487332	1
ENSG00000090621.13	PABPC4	1	39577125	1_25	0	0.00687349339558996	4.8169186653835	1.04197141919874e-07	-0.153361413540032	1
ENSG00000163909.7	HEYL	1	39640410	1_25	0	0.00737172365296135	5.47077189059424	1.26918995656545e-07	-0.486316837372512	2
ENSG00000116983.12	HPCAL4	1	39691471	1_25	0	0.00710654024138901	5.13811931452377	1.14913586213616e-07	-0.26394539786903	1
ENSG00000198754.5	OXCT2	1	39698880	1_25	0	0.00975897010431326	8.15920653428322	2.50588356536778e-07	-0.903118769894333	2
ENSG00000043514.15	TRIT1	1	39880989	1_25	0	0.00873079269055577	7.06009202239855	1.9398717191226e-07	-0.775646963754011	1
ENSG00000116990.10	MYCL	1	39903967	1_25	0	0.0428465223875969	21.9879481790941	2.96489458484512e-06	2.25549945100193	1
ENSG00000131236.16	CAP1	1	40040200	1_25	0	0.00682447137607145	4.74702077079331	1.01952791693875e-07	0.0391855749806588	2
ENSG00000131238.16	PPT1	1	40098413	1_25	0	0.00751242812041486	5.63912549420618	1.33321767585059e-07	0.411315874135279	1
ENSG00000084073.8	ZMPSTE24	1	40257123	1_25	0	0.00911462488408887	7.55948543834689	2.16840304409273e-07	0.962133954477291	2
ENSG00000049089.13	COL9A2	1	40296176	1_25	0	0.0110873661883528	9.40251227299099	3.28081146613835e-07	1.17907050761204	2
ENSG00000187801.14	ZFP69B	1	40449693	1_25	0	0.00695296767757891	4.92245482208705	1.07711214563196e-07	0.218722031025422	2
ENSG00000187815.9	ZFP69	1	40476033	1_25	0	0.0120081067269414	10.0999901642746	3.81684447193954e-07	1.13409287867297	2
ENSG00000164002.11	EXO5	1	40508756	1_25	0	0.0111881477626544	9.35547537291852	3.29407154157262e-07	1.0283569376057	3
ENSG00000117010.15	ZNF684	1	40531781	1_25	0	0.00719705925742453	5.24856101645533	1.18878769902621e-07	0.361422383041763	1
ENSG00000179862.6	CITED4	1	40862378	1_25	0	0.011267089712551	9.14279020445851	3.24189899912091e-07	-0.786515318724275	1
ENSG00000171793.13	CTPS1	1	40979451	1_25	0	0.00825139810963238	6.91210585340768	1.7949274335614e-07	0.943755550808563	1
ENSG00000171790.15	SLFNL1	1	41023050	1_25	0	0.0526283145621801	25.2919676771896	4.1890066869705e-06	2.99451884146738	2
ENSG00000127124.14	HIVEP3	1	42035577	1_26	1	0.358560119644674	30.643577264323	3.45788400153467e-05	-5.57027642825294	1
ENSG00000198815.8	FOXJ3	1	42335341	1_26	0	0.034213303417835	15.5836034047903	1.67792239163409e-06	-0.825603905620491	2
ENSG00000066185.12	ZMYND12	1	42452404	1_26	0	0.0199978407662849	17.551648707459	1.10461261239051e-06	-2.31497487672111	1
ENSG00000186409.14	CCDC30	1	42464495	1_26	0	0.0235428605880212	19.0738301397447	1.41320809135245e-06	2.36849670985105	1
ENSG00000164007.10	CLDN19	1	42740306	1_26	0	0.00848622051599024	6.74965143726793	1.80262185535748e-07	1.02136147005733	1
ENSG00000117385.15	P3H1	1	42766833	1_26	0	0.0186100347507728	14.9491125496349	8.75531083926305e-07	1.52198458182251	2
ENSG00000164008.14	C1orf50	1	42767127	1_26	0	0.0127648122870555	13.8610518771023	5.5682611489501e-07	1.80512941077316	1
ENSG00000274386.5	TMEM269	1	42785273	1_26	0	0.00805977200624275	6.00006988896896	1.52190673686601e-07	-0.0837169882902026	1
ENSG00000177868.11	SVBP	1	42818381	1_26	0	0.0149973647537931	14.4273215725664	6.80941243993927e-07	-1.74711701207407	1
ENSG00000164010.13	ERMAP	1	42816759	1_26	0	0.00726913899334569	5.02082499288531	1.14859528863672e-07	0.150876584043148	2
ENSG00000164011.17	ZNF691	1	42845892	1_26	0	0.00700583901095808	4.92529897722455	1.08592973543281e-07	-0.106446672115995	2
ENSG00000117394.20	SLC2A1	1	42959206	1_26	0	0.00770082157356	5.94617665988665	1.44106590326649e-07	0.662631503229349	2
ENSG00000243710.7	CFAP57	1	43172765	1_26	0	0.0108014154787891	8.34062196837371	2.83522861181669e-07	0.6636863160881	2
ENSG00000179178.10	TMEM125	1	43269525	1_26	0	0.011962110331658	9.62527990478015	3.62351568175604e-07	0.977363936689793	1
ENSG00000066056.13	TIE1	1	43300755	1_27	0	0.029977655707648	33.5078391632378	3.16120793425979e-06	5.18478596460111	2
ENSG00000117399.13	CDC20	1	43359194	1_27	0	0.0774904461376348	18.3068695549484	4.46448349728543e-06	-1.19829882255093	1
ENSG00000066322.14	ELOVL1	1	43367735	1_27	0	0.0179747117988178	8.43900829024923	4.77377914629128e-07	1.46064636841186	1
ENSG00000159479.16	MED8	1	43389955	1_27	1	0.0431206801441555	33.9171409492172	4.60271211778745e-06	-5.46377429863541	2
ENSG00000198198.15	SZT2	1	43389955	1_27	0	0.0224410721443222	13.1944228533719	9.31843486329715e-07	-2.30833808672302	2
ENSG00000142949.16	PTPRF	1	43550138	1_27	0	0.0156306394515582	14.6178121852154	7.19064911339262e-07	2.71824448816391	1
ENSG00000126091.19	ST3GAL3	1	43705540	1_27	0	0.0150278011419595	9.10796130871651	4.30750301667494e-07	-1.52339902343081	1
ENSG00000117407.16	ARTN	1	43933936	1_27	0	0.0353779787684139	12.548092281241	1.39707491427281e-06	-1.37341880220246	1
ENSG00000117408.10	IPO13	1	43947230	1_27	0	0.0301908799742938	13.1800082775541	1.25227706958161e-06	-1.90076350222772	1
ENSG00000117410.13	ATP6V0B	1	43974045	1_27	0	0.0147782172263331	5.28684735932091	2.45882596972847e-07	0.786661186463666	1
ENSG00000117411.16	B4GALT2	1	43978466	1_27	0	0.0149004068935649	5.38405912924765	2.52474152220909e-07	-1.00248466230688	2
ENSG00000159214.12	CCDC24	1	43991070	1_27	0	0.134504741775935	26.6538584307707	1.1282534116213e-05	-2.65456578285721	2
ENSG00000196517.11	SLC6A9	1	44031093	1_27	0	0.0192713291446838	7.00140458031735	4.2462525142844e-07	-0.74180507189115	2
ENSG00000117419.14	ERI3	1	44354647	1_27	0	0.0190129020873158	6.78364148758392	4.0590114176025e-07	0.430307423056081	1
ENSG00000198520.10	C1orf228	1	44674693	1_28	0	0.0731571128973866	19.5692842127982	4.50547383975252e-06	2.00758385707586	1
ENSG00000142945.12	KIF2C	1	44739744	1_28	0	0.0158691932908049	5.2208567243231	2.6073876175243e-07	-0.997469068857005	2
ENSG00000142959.4	BEST4	1	44787956	1_28	0	0.0157223427655147	4.76862159483082	2.35949518284476e-07	-0.249797524555345	1
ENSG00000188396.3	TCTEX1D4	1	44806156	1_28	0	0.0156998692773398	4.82540357994609	2.38417786764482e-07	0.389225515037866	1
ENSG00000222009.8	BTBD19	1	44808328	1_28	0	0.0163127075046047	5.38863182326195	2.76639081751534e-07	0.728191706630379	1
ENSG00000070785.16	EIF2B3	1	44987493	1_28	0	0.0190849684558372	7.64177290937615	4.58980830838054e-07	1.73191237624647	1
ENSG00000126107.14	HECTD3	1	45011467	1_28	0	0.020721554879754	7.65701183857672	4.99333418392824e-07	1.02085647888862	1
ENSG00000126088.13	UROD	1	45012003	1_28	0	0.0179409200531367	7.07438205131107	3.99431392863401e-07	-1.71756383590463	1
ENSG00000132781.17	MUTYH	1	45340760	1_28	0	0.0514716558123964	17.8423163292822	2.89020300294163e-06	-2.78653424252173	2
ENSG00000070759.16	TESK2	1	45491131	1_28	0	0.0174458458504305	5.81066190851261	3.19026391311767e-07	-0.83051932670656	2
ENSG00000280670.2	CCDC163	1	45499668	1_28	0	0.0229755687109399	11.0531525421214	7.99210916948363e-07	2.38300903578523	1
ENSG00000132763.14	MMACHC	1	45499635	1_28	0	0.0251363252302285	9.83643521112848	7.78123436913451e-07	1.85339246485867	2
ENSG00000117450.13	PRDX1	1	45522595	1_28	0	0.0371245961450655	14.3697231101035	1.67887789667166e-06	-2.49140543579609	1
ENSG00000117448.13	AKR1A1	1	45550079	1_28	0	0.114936515748048	26.0798595569506	9.43348687561552e-06	-3.90655611258017	2
ENSG00000159588.14	CCDC17	1	45624129	1_28	0	0.0166945482074928	7.04519939450905	3.70149300789386e-07	-2.18320641969462	1
ENSG00000159592.10	GPBP1L1	1	45687876	1_28	0	0.016307839413615	6.62239109390633	3.39875785965176e-07	-2.07448699795538	2
ENSG00000159596.6	TMEM69	1	45687531	1_28	0	0.048396895863474	17.9722558797993	2.73734208301502e-06	-2.94301262771172	2
ENSG00000197429.10	IPP	1	45750903	1_28	0	0.0264053017215772	12.1401423576095	1.00884370266174e-06	-3.29491753462709	2
ENSG00000086015.20	MAST2	1	45789332	1_28	0	0.051309868025313	15.7412136062721	2.54183926149185e-06	-3.65809579901053	1
ENSG00000117461.14	PIK3R3	1	46132597	1_28	0	0.0396091690705583	14.7202939735576	1.83493712987709e-06	-3.5612594051908	2
ENSG00000117472.9	TSPAN1	1	46174934	1_28	0	0.016573706410855	5.36170806713626	2.79660918085781e-07	-0.735390405991102	1
ENSG00000171357.5	LURAP1	1	46204587	1_28	0	0.0252640395064684	10.1875185269387	8.09990969547065e-07	1.92180585723029	1
ENSG00000085999.11	RAD54L	1	46224659	1_28	0	0.0174527584817412	6.34615232106943	3.48564813497127e-07	1.41933884755904	1
ENSG00000173660.11	UQCRH	1	46301079	1_28	0	0.0229455162533668	8.40423396475606	6.06882956738255e-07	-1.04956126220497	1
ENSG00000117481.10	NSUN4	1	46340570	1_28	0	0.0943983953616131	21.6938979163123	6.44482572190601e-06	2.65675261918698	1
ENSG00000117480.15	FAAH	1	46392457	1_28	0	0.0252627595570129	9.37270296065949	7.45168719495093e-07	-1.69489342331348	2
ENSG00000079277.19	MKNK1	1	46616841	1_29	0	0.0251300501070137	8.78170649001451	6.94514385717102e-07	1.24430762193666	2
ENSG00000142961.14	MOB3C	1	46617353	1_29	0	0.0260002662522445	9.10727614715664	7.45204166300938e-07	-1.27479320188068	1
ENSG00000186118.8	TEX38	1	46668649	1_29	0	0.0208532641914403	6.99951549258881	4.59357697398094e-07	-0.988829520316366	1
ENSG00000123472.12	ATPAF1	1	46673908	1_29	0	0.0208275059672983	6.98771769282555	4.58016994105881e-07	0.991953341325898	2
ENSG00000159658.10	EFCAB14	1	46719410	1_29	0	0.0346199097551442	11.850717095486	1.29115843192995e-06	1.59363338460238	2
ENSG00000142973.13	CYP4B1	1	46805866	1_29	0	0.036472186132308	12.3512379778703	1.41768994408667e-06	-1.3786641892833	1
ENSG00000187048.12	CYP4A11	1	46949067	1_29	0	0.0268481506105878	9.41431410826457	7.95448438333015e-07	-1.30364278681868	1
ENSG00000186377.7	CYP4X1	1	47023329	1_29	0	0.0164854969131412	4.75821517349541	2.46862483413962e-07	0.168838133891008	1
ENSG00000186160.4	CYP4Z1	1	47066402	1_29	0	0.0167676398077478	4.91991590263493	2.59620265173036e-07	-0.356189193069261	1
ENSG00000162365.11	CYP4A22	1	47137271	1_29	0	0.0252906268779497	8.84264122858085	7.03802123427598e-07	-0.814702254884649	2
ENSG00000123473.15	STIL	1	47314279	1_29	0	0.0560881616518801	16.5018510480039	2.91281459599467e-06	-2.21925218580589	1
ENSG00000117834.12	SLC5A9	1	48220046	1_30	0	0.0635637617333742	19.2666713257558	3.8541201858846e-06	-2.71809091257241	2
ENSG00000132122.11	SPATA6	1	48472019	1_30	0	0.173840780617656	28.8262845542971	1.57706395803851e-05	3.31882408116345	1
ENSG00000162373.12	BEND5	1	48777294	1_31	0	0.0165950434034485	5.62515302948229	2.93779649273647e-07	-0.485172292236009	1
ENSG00000123091.4	RNF11	1	51235789	1_32	0	0.0276569839646912	9.22662696532462	8.03076197398524e-07	1.31600869349266	2
ENSG00000085831.15	TTC39A	1	51344853	1_33	0	0.0160406940820311	5.14855368968599	2.59906640675382e-07	-0.385706473564163	2
ENSG00000085832.16	EPS15	1	51534159	1_33	0	0.0159980997817767	5.12323632886891	2.57941822903467e-07	-0.288670396309304	2
ENSG00000117859.18	OSBPL9	1	51577175	1_33	0	0.0255676876037068	9.59772848515494	7.72269502865863e-07	1.0934564898632	1
ENSG00000198841.3	KTI12	1	52030271	1_33	0	0.0254578967034893	9.55657005106939	7.65655737456598e-07	-1.30512675600773	3
ENSG00000157077.14	ZFYVE9	1	52142437	1_33	0	0.0256463572067411	9.62710952289028	7.77017094017583e-07	1.06621646469448	1
ENSG00000154222.14	CC2D1B	1	52386057	1_33	0	0.0153767747230028	4.74593609557587	2.29665685377486e-07	0.125562409577259	1
ENSG00000085840.12	ORC1	1	52423164	1_33	0	0.0285082685733038	10.6394654466029	9.54552069928754e-07	-1.43320387196798	1
ENSG00000116157.5	GPX7	1	52602421	1_33	0	0.0176973616572746	6.08518557756832	3.38915418587517e-07	0.513100768605447	2
ENSG00000121310.16	ECHDC2	1	52927236	1_33	0	0.0184775769109359	6.49654184974998	3.77777625722631e-07	0.771776227078218	2
ENSG00000116171.17	SCP2	1	52926925	1_33	0	0.0158647035520408	5.04346719380251	2.51808354589147e-07	-0.258862453974453	2
ENSG00000174348.13	PODN	1	53061947	1_33	0	0.041907764997087	14.3383167444951	1.89104404219018e-06	1.61934264494894	1
ENSG00000162383.11	SLC1A7	1	53105300	1_33	0	0.0154137834604475	4.76883183388309	2.31329082393181e-07	0.0258007798504327	1
ENSG00000162384.13	C1orf123	1	53220711	1_33	0	0.0175866712531914	6.02543399712876	3.3348856935021e-07	1.06139749376484	1
ENSG00000157193.15	LRP8	1	53326326	1_33	0	0.0364740999876947	13.0027677643909	1.4925516328832e-06	1.54490408950146	2
ENSG00000174332.5	GLIS1	1	53737935	1_33	0	0.0908460796709739	21.8569092136589	6.24890486283509e-06	2.30323027336871	1
ENSG00000058804.11	NDC1	1	53837796	1_34	0	0.0142861648247478	9.56086774030088	4.29854958255608e-07	1.06330187205758	1
ENSG00000058799.14	YIPF1	1	53889535	1_34	0	0.00932322221072168	5.50245304690443	1.61447511157539e-07	0.514249417564894	2
ENSG00000211452.10	DIO1	1	53890974	1_34	0	0.0122838008495684	8.12391747631586	3.14056107546694e-07	0.897541566739046	1
ENSG00000116212.14	LRRC42	1	53936224	1_34	0	0.00893335025997732	5.09665729956501	1.43287652750506e-07	0.117327214325021	2
ENSG00000116221.15	MRPL37	1	54182860	1_34	0	0.00932356292298831	5.50277853803591	1.61462961758616e-07	-0.530678297859503	1
ENSG00000157216.15	SSBP3	1	54413433	1_34	0	0.245325289223226	37.4479626263585	2.89120900512093e-05	3.66728440743108	2
ENSG00000162390.17	ACOT11	1	54542139	1_34	0	0.0474337843007454	21.0478172237871	3.14198286156785e-06	2.04773275984038	1
ENSG00000162391.11	FAM151A	1	54623108	1_34	0	0.0219994568799342	13.6767199876189	9.46897321911152e-07	-1.46526380783539	1
ENSG00000184313.19	MROH7	1	54641793	1_34	0	0.0229183788240304	14.0675795377119	1.01464062445307e-06	-1.49578156189751	1
ENSG00000162396.5	PARS2	1	54764790	1_34	0	0.00969869812763058	5.87761037447832	1.79400318277331e-07	-0.582574893414084	1
ENSG00000006555.10	TTC22	1	54801140	1_34	0	0.0123338436030793	8.16257689527425	3.16836127395473e-07	-0.920480790031549	2
ENSG00000116133.11	DHCR24	1	54886940	1_34	0	0.00919975379490745	5.37580198881743	1.55642587496284e-07	0.465437585740157	2
ENSG00000143001.4	TMEM61	1	54980410	1_34	0	0.00888747037249127	5.04774397046116	1.41183667193474e-07	-0.23907983636536	1
ENSG00000162402.13	USP24	1	55214518	1_34	0	0.0513537242516361	21.8146711349606	3.52557200257083e-06	-2.29672278067077	2
ENSG00000162409.10	PRKAA2	1	56643149	1_36	0	0.0241331411444592	8.22687931488122	6.24824359990623e-07	-0.86232114717317	1
ENSG00000187889.12	C1orf168	1	56820166	1_36	0	0.0285214890639527	9.82516082309207	8.81903034949669e-07	1.08874300329001	1
ENSG00000173406.15	DAB1	1	58546315	1_37	0	0.0126870241078487	6.11958503566788	2.44337830137618e-07	0.691345753606406	2
ENSG00000162600.11	OMA1	1	58550926	1_37	0	0.0115007999501408	5.30821992090234	1.92125906838781e-07	-0.306951279558886	1
ENSG00000184292.6	TACSTD2	1	58577785	1_37	0	0.0114126872557635	5.1627155907009	1.8542790469081e-07	0.445153734375245	1
ENSG00000162601.9	MYSM1	1	58700166	1_37	0	0.0262639348690948	13.4290925577549	1.109980715547e-06	-1.94688408849358	1
ENSG00000172456.17	FGGY	1	59296555	1_37	0	0.0247366084530057	20.741376533244	1.61468088546239e-06	-4.07354147336925	1
ENSG00000134709.10	HOOK1	1	59814713	1_38	0	0.0154053793964974	5.52883523173329	2.68049511148791e-07	0.459607711964057	1
ENSG00000134716.9	CYP2J2	1	59926822	1_38	0	0.0266523204827176	10.7603942694297	9.02551900492954e-07	-1.28751579208408	1
ENSG00000162604.12	TM2D1	1	61723869	1_39	0	0.0190104240578509	5.18249903191297	3.10055905751202e-07	-0.324090107150374	1
ENSG00000240563.1	L1TD1	1	62194418	1_39	0	0.0386281010319587	11.9690429440148	1.45502936264298e-06	1.50512744883998	3
ENSG00000132854.18	KANK4	1	62318984	1_39	0	0.149121256011654	25.2068097764581	1.18295006008178e-05	2.66545437481063	1
ENSG00000162607.12	USP1	1	62436136	1_39	0	0.0182063000837696	4.77033978767687	2.73325395356127e-07	0.295092567112942	2
ENSG00000116641.17	DOCK7	1	62690427	1_39	0	0.0225993131356066	6.8330891165934	4.8598324688092e-07	0.952230004544943	1
ENSG00000125703.14	ATG4C	1	62784304	1_39	0	0.0182281847791701	4.78179453080032	2.74311052837897e-07	-0.131046669144359	2
ENSG00000187140.5	FOXD3	1	63322827	1_40	0	0.0197573290669492	4.96486179948098	3.08705502823792e-07	0.326134327994634	1
ENSG00000088035.15	ALG6	1	63367779	1_40	0	0.244132749881468	29.7144819104679	2.28298563672075e-05	2.92235625427095	1
ENSG00000203965.12	EFCAB7	1	63523814	1_40	0	0.0369553774363528	10.9582580628554	1.27446566450077e-06	1.55535753938686	1
ENSG00000142856.16	ITGB3BP	1	63358882	1_40	0	0.0224446977014022	6.18227032787884	4.36687464571931e-07	0.639719234500727	2
ENSG00000079739.15	PGM1	1	63593801	1_40	0	0.0435251148976707	12.5326645698099	1.71669173440757e-06	1.6384348483277	2
ENSG00000162437.14	RAVER2	1	64745107	1_41	0	0.195380792923301	27.8449936724279	1.71213484099752e-05	-2.61916817652411	1
ENSG00000162434.11	JAK1	1	64966237	1_41	0	0.0646062605129499	16.8167882956604	3.41921677027059e-06	1.99449032608619	2
ENSG00000162433.14	AK4	1	65147235	1_41	0	0.0473731909365931	13.8120346367641	2.05920351614854e-06	1.54940320795942	1
ENSG00000116678.19	LEPR	1	65466502	1_41	0	0.0212669430852205	6.12997184890227	4.10272608447442e-07	-0.794770263711359	1
ENSG00000184588.17	PDE4B	1	65792155	1_41	0	0.024048906068638	7.30426760222121	5.52816472699049e-07	-0.959398734792197	1
ENSG00000118473.21	SGIP1	1	66532935	1_42	0	0.281137825936316	29.7349975234073	2.63085045599818e-05	-4.1600577873921	2
ENSG00000152760.9	TCTEX1D1	1	66752321	1_42	0	0.0108398440883757	6.09113673412101	2.07792734375806e-07	-1.26662710448834	1
ENSG00000152763.16	WDR78	1	66876831	1_42	0	0.0234120409490043	12.5329904536401	9.23427826916741e-07	-1.90523098805073	2
ENSG00000198160.14	MIER1	1	66924733	1_42	0	0.0226885979858423	12.2078035607589	8.71674148178128e-07	1.86234198246243	1
ENSG00000116704.7	SLC35D1	1	67054457	1_42	0	0.108992334768044	27.6656681593881	9.48956036937267e-06	-3.23081839149283	1
ENSG00000116717.11	GADD45A	1	67684588	1_42	0	0.0279204529091086	14.2064762016892	1.24829663763048e-06	1.65060847500059	1
ENSG00000024526.16	DEPDC1	1	68497714	1_43	0	0.0799069823643245	19.1527299846585	4.81642042936604e-06	-2.29428932736588	1
ENSG00000033122.18	LRRC7	1	69567941	1_44	0	0.0270250854889783	6.07521417139555	5.1669902612026e-07	0.533331305828824	1
ENSG00000118454.12	ANKRD13C	1	70355197	1_44	0	0.0243198072093616	5.06645969798888	3.87769542127212e-07	0.501399303355103	1
ENSG00000197568.13	HHLA3	1	70354325	1_44	0	0.0237633488762866	4.84524222164739	3.62353208151969e-07	0.39947944905273	2
ENSG00000116761.11	CTH	1	70411075	1_44	0	0.0276960872525821	6.30993610889886	5.49986911353693e-07	-0.700732404148159	1
ENSG00000050628.20	PTGER3	1	71047606	1_45	0	0.0139012499524107	4.90295906146274	2.1449693605692e-07	-0.237664649398113	2
ENSG00000132485.13	ZRANB2	1	71081716	1_45	0	0.0145765945828361	5.35454455330029	2.45633493612013e-07	-0.461490387609084	1
ENSG00000172260.14	NEGR1	1	72282986	1_46	0	0.0151713909816941	5.76684618724891	2.75342177401528e-07	0.77917471956006	1
ENSG00000162620.15	LRRIQ3	1	74198130	1_47	0	0.0205011033101004	8.14078333156765	5.25233482837704e-07	-1.0035422387598	1
ENSG00000254685.6	FPGT	1	74198025	1_47	0	0.0205090593400483	8.1444863276727	5.25676320009981e-07	-1.00402156207213	1
ENSG00000116783.14	TNNI3K	1	74234228	1_47	0	0.0190485851258577	7.43967942414573	4.45990819375781e-07	-0.820496019851654	1
ENSG00000116791.13	CRYZ	1	74708254	1_47	0	0.0143806206403732	4.76110183346659	2.15473603156116e-07	-0.101610077537963	4
ENSG00000162623.15	TYW3	1	74733103	1_47	0	0.014815062266037	5.04446007237487	2.35194490299953e-07	-0.186262048998515	2
ENSG00000137968.16	SLC44A5	1	75610725	1_47	0	0.0153570991423595	5.38664647256722	2.60337443192079e-07	0.364186794676436	1
ENSG00000117054.13	ACADM	1	75701355	1_47	0	0.0169168354960271	6.30819982779562	3.35840866717287e-07	0.774989099084344	1
ENSG00000057468.6	MSH4	1	75779738	1_47	0	0.0281710510267926	11.1784105325233	9.91042043562472e-07	1.82680723518066	2
ENSG00000184005.10	ST6GALNAC3	1	76074606	1_47	0	0.0155705529336377	5.51812393993	2.70398613081357e-07	-0.517345350206661	1
ENSG00000117069.14	ST6GALNAC5	1	76866942	1_48	0	0.0265931729916026	15.485492022962	1.29599743268916e-06	-1.70492687685599	2
ENSG00000142892.14	PIGK	1	77228410	1_48	0	0.0467416808671909	20.9020847947639	3.07470111134972e-06	2.15511009321541	1
ENSG00000154027.18	AK5	1	77280560	1_48	0	0.00879044721955846	4.93961656706102	1.36651116013037e-07	-0.195348220723631	1
ENSG00000077254.14	USP33	1	77760195	1_48	0	0.0172573089779322	11.3566573561568	6.16783250412912e-07	1.51403644008401	1
ENSG00000162614.18	NEXN	1	77892062	1_48	0	0.0286386832897519	16.1947497007666	1.45960808561673e-06	-1.87835067291117	1
ENSG00000162613.16	FUBP1	1	77979478	1_48	0	0.0664994410690501	24.3171916309	5.0890929833262e-06	2.49562560491942	1
ENSG00000162616.8	DNAJB4	1	77979478	1_48	0	0.0664994410690503	24.3171916309	5.08909298332621e-06	-2.49562560491942	1
ENSG00000137960.5	GIPC2	1	77979050	1_48	0	0.00971439367284732	5.88909140705404	1.80041643231888e-07	0.492864273326147	1
ENSG00000162618.13	ADGRL4	1	79006491	1_48	0	0.0103789610147212	6.51792691573801	2.12898372184919e-07	-0.700356339319397	1
ENSG00000137941.16	TTLL7	1	83998785	1_51	0	0.0224258898527412	7.26546751667121	5.1276954580442e-07	0.956514001908976	1
ENSG00000142875.19	PRKACB	1	84077863	1_51	0	0.0386404167301808	12.4780702806878	1.51739344157512e-06	-1.56482201615361	1
ENSG00000203943.8	SAMD13	1	84298566	1_51	0	0.250252395629929	31.0680897867572	2.44681857562193e-05	3.30229917220967	2
ENSG00000171517.5	LPAR3	1	84893414	1_52	0	0.0178626452062136	5.28169565016399	2.96912251257517e-07	0.393685204999961	1
ENSG00000117133.10	RPF1	1	84479257	1_52	0	0.0188290353128097	5.78409846591788	3.42746257380037e-07	-0.577892479617516	2
ENSG00000174021.10	GNG5	1	84506136	1_52	0	0.0812445339488659	19.8685590507475	5.08006766339213e-06	2.10966087516047	2
ENSG00000122432.17	SPATA1	1	84506136	1_52	0	0.0461061476826786	14.3663454298779	2.08455863356661e-06	1.67767184455923	1
ENSG00000117151.12	CTBS	1	84569909	1_52	0	0.0210848529687884	6.86376936912036	4.55451600796768e-07	-0.724962267314882	1
ENSG00000117155.16	SSX2IP	1	84691138	1_52	0	0.0428171693033184	13.6529452126194	1.83972653895043e-06	-1.61309066835216	2
ENSG00000153898.12	MCOLN2	1	84997525	1_52	0	0.0172322783343247	4.93922856308862	2.67861809311574e-07	0.245325702438405	2
ENSG00000055732.12	MCOLN3	1	85043829	1_52	0	0.0174070873533032	5.03542812362473	2.75849044258185e-07	0.246518663169316	2
ENSG00000097096.8	SYDE2	1	85200644	1_52	0	0.0252491343958614	8.5857514484906	6.82234660184926e-07	1.0137265636603	1
ENSG00000162642.13	C1orf52	1	85259743	1_52	0	0.0188053538447905	5.77208828794485	3.41604394211163e-07	-0.640953062712403	1
ENSG00000117174.10	ZNHIT6	1	85708260	1_52	0	0.0201391794837635	6.42574762181036	4.0726248819214e-07	0.538482090719281	3
ENSG00000171502.14	COL24A1	1	85992485	1_53	0	0.0232601754482694	7.86592574318499	5.75800187722394e-07	1.03482580991706	1
ENSG00000122417.15	ODF2L	1	86397308	1_53	0	0.0174330275213137	5.15734144124796	2.82948681313492e-07	-0.367620424389212	2
ENSG00000137975.7	CLCA2	1	86424561	1_53	0	0.0171525764798491	5.00893711964536	2.70385823711022e-07	0.227781354466518	1
ENSG00000016602.9	CLCA4	1	86546420	1_53	0	0.016812708465239	4.80509850827701	2.54242968983604e-07	0.119227119542561	2
ENSG00000097033.14	SH3GLB1	1	86704350	1_53	0	0.0169026257635421	4.86076885465814	2.58564036560886e-07	-0.206925623180154	1
ENSG00000183291.15	SELENOF	1	86913954	1_53	0	0.0178970392603273	5.37371070972089	3.02666564529529e-07	-0.595974933670337	1
ENSG00000153936.16	HS2ST1	1	86914303	1_53	0	0.0595830515517845	16.8088218455438	3.15187503083454e-06	2.2049563216287	1
ENSG00000143013.12	LMO4	1	87329332	1_53	0	0.0170880838254283	4.959323622438	2.66701088822319e-07	-0.18252615226318	1
ENSG00000065243.19	PKN2	1	88684130	1_54	0	0.0105256254789138	4.76441562181324	1.57821630761823e-07	-0.211113074925596	1
ENSG00000137944.17	KYAT3	1	88969840	1_54	0	0.0146572691433545	26.6727960158404	1.23035540075016e-06	4.65366657284778	3
ENSG00000213516.9	RBMXL1	1	88993078	1_54	0	0.0125093201020003	8.62130931564231	3.394031795909e-07	1.40825594255151	1
ENSG00000117226.11	GBP3	1	89015900	1_54	0	0.0146088873870597	10.7249963278267	4.93086675792749e-07	1.68841400833979	1
ENSG00000117228.9	GBP1	1	89064901	1_54	0	0.0118740680155467	7.52221677687529	2.81095796233261e-07	-1.26391751805948	1
ENSG00000213512.1	GBP7	1	89185167	1_54	0	0.0108649378447939	5.53808594252604	1.89363342537536e-07	0.552889174701801	1
ENSG00000162654.8	GBP4	1	89198593	1_54	0	0.0247372427401487	15.2487144240281	1.18711692121072e-06	2.03282758109596	1
ENSG00000197147.13	LRRC8B	1	89544829	1_54	0	0.0104946115450385	4.73398293450268	1.56351491903948e-07	-0.0437077317686813	1
ENSG00000171488.14	LRRC8C	1	89633156	1_55	0	0.0415541083099896	12.8778580697704	1.68409495720561e-06	-1.77608693014783	1
ENSG00000162664.16	ZNF326	1	89994609	1_55	0	0.0308671415424273	10.0222799500817	9.73580612036365e-07	1.11579158348442	1
ENSG00000122482.20	ZNF644	1	91022402	1_55	0	0.0266630705373895	8.62020231734962	7.23330193904912e-07	0.908206433454294	1
ENSG00000162669.15	HFM1	1	91397187	1_55	0	0.0209240039272807	6.30395231632674	4.15113336178965e-07	0.68216712289795	2
ENSG00000097046.12	CDC7	1	91500849	1_56	0	0.0365044081401535	11.6213279136029	1.3350884561287e-06	1.38254024878383	2
ENSG00000069702.10	TGFBR3	1	91904935	1_56	0	0.0185386773513858	5.1386532374118	2.99803729894923e-07	0.262856216791017	1
ENSG00000284413.1	BTBD8	1	92080411	1_56	0	0.0242171031149311	7.68952558178749	5.86044656932873e-07	0.76401072496197	1
ENSG00000069712.12	KIAA1107	1	92167501	1_56	0	0.0185463209936971	5.14256526994676	3.0015567460196e-07	-0.460150440812011	1
ENSG00000162676.11	GFI1	1	92487304	1_56	0	0.0181254875388217	4.92373086089242	2.80861995013808e-07	0.460740097438493	1
ENSG00000067208.14	EVI5	1	92792120	1_56	0	0.0252692381084219	8.09609897792533	6.43838481411867e-07	1.1714731844113	1
ENSG00000122406.12	RPL5	1	92831623	1_56	0	0.0313729970611474	10.1675556011397	1.00387939095529e-06	1.50937271446639	1
ENSG00000154511.11	FAM69A	1	92934792	1_56	0	0.0391631651279935	12.2969924578619	1.51560372553905e-06	1.93764055708603	1
ENSG00000143033.17	MTF2	1	93079600	1_57	0	0.102531490474751	21.8983604099812	7.06606850516013e-06	2.31678685767893	1
ENSG00000117500.12	TMED5	1	93180650	1_57	0	0.0184913578388458	5.35172131265651	3.1143775954389e-07	-0.469853086100566	2
ENSG00000122483.17	CCDC18	1	93179181	1_57	0	0.0239343437432676	7.81474762443196	5.88634150663842e-07	0.873102915531722	1
ENSG00000117505.12	DR1	1	93346012	1_57	0	0.0293508279153115	9.76657679324669	9.02135346149091e-07	1.28650908358792	2
ENSG00000137936.16	BCAR3	1	93847526	1_57	0	0.0246472539451047	8.09528952694778	6.27928072439146e-07	1.01068880443803	1
ENSG00000067334.13	DNTTIP2	1	93877677	1_57	0	0.0210567396648779	6.59124583093182	4.36784895010427e-07	0.555281287166466	1
ENSG00000023909.9	GCLM	1	93909186	1_57	0	0.0173732310847133	4.75709099539269	2.60094416290483e-07	-0.331284005181832	1
ENSG00000137962.12	ARHGAP29	1	94275736	1_58	0	0.0517447223676079	18.39315834991	2.99523805295777e-06	1.95858554441765	1
ENSG00000143036.16	SLC44A3	1	94815554	1_58	0	0.0182300491984743	8.38818370050147	4.81243356640615e-07	-0.950348464241819	2
ENSG00000117519.15	CNN3	1	94899861	1_58	0	0.0178050686348836	8.16326847903154	4.57421639237078e-07	0.941809795011809	1
ENSG00000172339.9	ALG14	1	95073027	1_58	0	0.0135102975168091	5.53424585068576	2.35305638871362e-07	-0.5648359672947	2
ENSG00000122481.16	RWDD3	1	95234273	1_58	0	0.0443932795279419	16.913478166389	2.36297501850566e-06	1.80387222669585	2
ENSG00000188641.12	DPYD	1	97921165	1_60	0	0.04715822291463	15.882774929852	2.35718021061846e-06	-2.05361225667256	1
ENSG00000162627.16	SNX7	1	98661649	1_60	0	0.0153724116487979	5.14969886461952	2.49133892301209e-07	-0.275764850238631	2
ENSG00000156869.12	FRRS1	1	99766518	1_61	0	0.0217692178512183	6.43018931119125	4.40530070242696e-07	0.635102191279124	1
ENSG00000162688.16	AGL	1	99851209	1_61	0	0.0228683299705085	6.9005835320655	4.96625758292046e-07	0.707756727584016	1
ENSG00000117620.14	SLC35A3	1	99969054	1_61	0	0.0423435823410508	12.8073238834696	1.70669125621771e-06	1.98271256410345	2
ENSG00000156875.13	MFSD14A	1	100037607	1_61	0	0.0366573014926299	11.420100020366	1.31746586832123e-06	1.64073669871075	2
ENSG00000156876.9	SASS6	1	100132743	1_61	0	0.0185728195588389	4.91489759470524	2.87277284240739e-07	0.0294969432432235	1
ENSG00000122435.9	TRMT13	1	100133311	1_61	0	0.0514978623944784	14.6958313669699	2.38172895229856e-06	2.16787631822797	1
ENSG00000122477.12	LRRC39	1	100178174	1_61	0	0.0517559415693902	14.744008105189	2.40151193058397e-06	-1.90952841515679	2
ENSG00000137992.14	DBT	1	100249898	1_61	0	0.0381869870535883	11.8130849367554	1.41967094526841e-06	1.77592400248813	1
ENSG00000079335.18	CDC14A	1	100344610	1_61	0	0.0832753903471564	19.3714894630832	5.07678375927315e-06	-2.2965844034139	2
ENSG00000181656.6	GPR88	1	100536067	1_62	0	0.0307169463015768	7.39995638556173	7.15346031613481e-07	-0.889650884077889	1
ENSG00000162694.13	EXTL2	1	100895622	1_62	0	0.0246591317690303	5.29738285345305	4.11100605544857e-07	0.353490850302435	2
ENSG00000162695.11	SLC30A7	1	100895622	1_62	0	0.0259053217194898	5.76882464073514	4.70311178652555e-07	-0.495099972447199	1
ENSG00000060718.20	COL11A1	1	103107935	1_64	0	0.0405975299055761	9.89587423500776	1.2643367202224e-06	-1.12731387004619	1
ENSG00000185946.15	RNPC3	1	103529760	1_65	0	0.0153792564387959	4.76131641470184	2.30447157637505e-07	-0.0174110882913021	2
ENSG00000240038.6	AMY2B	1	103555063	1_65	0	0.0294380054808032	10.9607310849659	1.01544610532939e-06	1.26479173623181	1
ENSG00000198890.7	PRMT6	1	107052011	1_66	0	0	27.6725106748078	0	1.19830242545281	1
ENSG00000162631.18	NTNG1	1	107135646	1_66	0	0	11.4828192936519	0	0.788235720248744	1
ENSG00000134215.15	VAV3	1	107964556	1_67	0	0.0193283798987031	6.75081129161161	4.1063919028155e-07	0.718391669963564	2
ENSG00000085491.15	SLC25A24	1	108200330	1_67	0	0.0384630828129096	13.1832179390031	1.59578542938409e-06	1.38834617775986	2
ENSG00000162639.15	HENMT1	1	108662004	1_67	0	0.0311145245238662	11.3042851003976	1.1069174769825e-06	1.42186840974238	1
ENSG00000116266.10	STXBP3	1	108746731	1_67	0	0.0258362722169203	9.45679749500664	7.6892311153056e-07	-1.10192471856171	1
ENSG00000121957.12	GPSM2	1	108875055	1_67	0	0.0158850251567239	4.89273499962869	2.44595563090583e-07	0.234287293708574	1
ENSG00000121940.15	CLCC1	1	108963869	1_67	0	0.0240791802134702	8.88017646715076	6.7293368291175e-07	-1.0760052474862	1
ENSG00000197780.9	TAF13	1	109075155	1_67	0	0.0156812407439249	4.77196689968207	2.35497780597429e-07	-0.182504295229171	2
ENSG00000215717.5	TMEM167B	1	109090133	1_67	0	0.0173884566432213	5.80923477988842	3.17898837151957e-07	0.607500157535241	1
ENSG00000031698.12	SARS	1	109213564	1_67	0	0.0158349816568245	4.84839467420471	2.41615339951904e-07	-0.240407407407386	1
ENSG00000143126.7	CELSR2	1	109235615	1_67	0	0.0171940310881317	5.77432326581094	3.1245521298009e-07	0.74671454860838	1
ENSG00000134222.16	PSRC1	1	109275325	1_67	0	0.0241530117929578	8.93742834801009	6.79348843093094e-07	1.2072431066297	1
ENSG00000221986.6	MYBPHL	1	109306632	1_67	0	0.030404401280393	11.2085660275993	1.07249551313566e-06	-1.69744546730209	1
ENSG00000134243.11	SORT1	1	109397881	1_67	0	0.0209020979075527	7.58034495583059	4.98640811570568e-07	-1.2298015410714	1
ENSG00000143028.8	SYPL2	1	109466191	1_67	0	0.0950665309910644	22.0640123594389	6.60117296636966e-06	-2.47586577817497	2
ENSG00000162650.16	ATXN7L2	1	109467180	1_67	0	0.0774508273872505	19.9048759982102	4.85170639898161e-06	-2.17741570223787	1
ENSG00000174151.14	CYB561D1	1	109494297	1_67	0	0.0187337655280675	6.42087697481401	3.78554490992192e-07	-0.367251083524695	1
ENSG00000181754.6	AMIGO1	1	109509517	1_67	0	0.0158415509408737	4.88867538044272	2.43723761377287e-07	-0.504250777728985	1
ENSG00000156097.12	GPR61	1	109539929	1_67	0	0.0314510352418068	11.448147627787	1.13312844053871e-06	1.33908214311935	1
ENSG00000065135.10	GNAI3	1	109548825	1_67	0	0.0161137261927129	5.00930705327005	2.54028595302086e-07	0.274643373173574	1
ENSG00000168765.16	GSTM4	1	109635226	1_67	0	0.0251528606400645	9.39371772058094	7.43590553440324e-07	-1.35007064727617	3
ENSG00000134184.12	GSTM1	1	109671748	1_67	0	0.0971554481997935	22.2396749251793	6.79993197622533e-06	2.15012176157121	1
ENSG00000213366.12	GSTM2	1	109676500	1_67	0	0.0164844688113382	5.19941112669996	2.69735488948716e-07	0.129401937721786	1
ENSG00000134201.10	GSTM5	1	109710593	1_67	0	0.0205365409485454	7.39091858151573	4.77677392248919e-07	0.864621711565472	2
ENSG00000134202.10	GSTM3	1	109741163	1_67	0	0.0174594280036925	5.85644062500839	3.21790137811747e-07	-0.718972268040819	2
ENSG00000184371.13	CSF1	1	109928142	1_68	0	0.0464011683404269	12.1503669817798	1.77430094890868e-06	1.11953260652165	1
ENSG00000168710.17	AHCYL1	1	109984850	1_68	0	0.0396614605252051	10.6384656218366	1.32787339989182e-06	1.34473723846215	1
ENSG00000143093.14	STRIP1	1	110034040	1_68	0	0.161972977165448	24.460415804741	1.24685334271124e-05	-2.68683312811678	1
ENSG00000186150.4	UBL4B	1	110128698	1_68	0	0.0279550213646125	7.2822791191028	6.40672559141947e-07	0.65534114827386	1
ENSG00000197106.6	SLC6A17	1	110148002	1_68	0	0.074856015388245	16.790104213596	3.95538781379048e-06	1.78957811229694	2
ENSG00000116396.14	KCNC4	1	110211143	1_68	0	0.0223325226355564	5.13519486038589	3.60913963183975e-07	-0.321932837360575	1
ENSG00000134248.13	LAMTOR5	1	110407840	1_68	0	0.0460105567252577	12.0688112088199	1.74755541308633e-06	1.43901354715628	1
ENSG00000177301.14	KCNA2	1	110630068	1_68	0	0.0324418687556523	8.70856697418486	8.8912236140635e-07	-1.25130677418292	1
ENSG00000121931.15	LRIF1	1	110964484	1_68	0	0.0282086658467089	7.36875218347593	6.54162238873088e-07	-0.95646293681291	1
ENSG00000156171.14	DRAM2	1	111139496	1_68	0	0.0285964757132512	7.49946922624803	6.74919559126483e-07	-0.590344166497493	1
ENSG00000134255.13	CEPT1	1	111139685	1_68	0	0.0731955361548231	16.5711126163001	3.81720284443953e-06	-1.92815186791411	1
ENSG00000064886.13	CHI3L2	1	111191102	1_68	0	0.0420714991853085	11.2062574240596	1.48373915068475e-06	1.40947375281285	1
ENSG00000173947.13	PIFO	1	111346062	1_69	0	0.00954513666428236	8.06090069604489	2.4214454823844e-07	1.00763078666231	1
ENSG00000085465.12	OVGP1	1	111427097	1_69	0	0.00710935290664028	5.28183784762894	1.18174591836589e-07	0.342661809805679	2
ENSG00000143110.11	C1orf162	1	111473751	1_69	0	0.00832968013214575	6.80531466945925	1.78396163054422e-07	0.721517238732668	1
ENSG00000116473.14	RAP1A	1	111590823	1_69	0	0.0318738053128697	19.5191814466556	1.9579630446738e-06	1.99262152375103	1
ENSG00000121933.18	TMIGD3	1	111490897	1_69	0	0.00922918123134919	7.73493870253878	2.24661691431445e-07	0.863233297254571	1
ENSG00000197852.9	FAM212B	1	111756253	1_69	0	0.00721291617636943	5.48313312975262	1.24465402949388e-07	-0.55574936917941	1
ENSG00000064703.11	DDX20	1	111755544	1_69	0	0.0380765195311821	20.4255657153319	2.4475992494045e-06	-2.06353267907642	1
ENSG00000171385.9	KCND3	1	111988885	1_69	0	0.0147911067020863	12.845192166856	5.97929870115782e-07	1.56935304294216	1
ENSG00000143079.14	CTTNBP2NL	1	112372758	1_69	0	0.0168284617787785	10.8873783997864	5.7660275329942e-07	0.407540285303473	2
ENSG00000116489.12	CAPZA1	1	112614750	1_69	0	0.008109864281446	6.08107431877093	1.55203986135875e-07	0.214964928170757	1
ENSG00000007341.18	ST7L	1	112626827	1_69	0	0.0125800816190824	9.15229111773736	3.62344987829386e-07	-0.542868990413835	1
ENSG00000155363.18	MOV10	1	112675881	1_69	0	0.00748856441767865	5.69138996418892	1.34129988522437e-07	0.416701815291096	1
ENSG00000155367.15	PPM1J	1	112715671	1_69	0	0.0100067798140191	10.0897781545728	3.17749543247638e-07	-1.42936918135376	1
ENSG00000155380.11	SLC16A1	1	112964948	1_70	0	0.0167463358744356	6.99586569534435	3.68697535410029e-07	-0.644437373829871	1
ENSG00000081026.18	MAGI3	1	113390860	1_70	0	0.0137966585443721	4.74192347940443	2.0589103233597e-07	0.0625505707820823	1
ENSG00000116793.15	PHTF1	1	113758713	1_70	0	0.0167476419530418	6.27341720952662	3.30648694421478e-07	-0.442393337190427	1
ENSG00000188761.11	BCL2L15	1	113887734	1_70	0	0.0137917071405155	4.7515598270464	2.06235394661475e-07	-0.184865609450871	1
ENSG00000134262.12	AP4B1	1	113904943	1_70	0	0.0162856916149311	6.04041295423749	3.09586354851699e-07	0.381797475633182	2
ENSG00000118655.4	DCLRE1B	1	113878691	1_70	0	0.0142710023559159	5.00432584785657	2.24754829095879e-07	-0.306316317655654	1
ENSG00000163349.21	HIPK1	1	113928961	1_70	0	0.0713037608582595	20.1067819602223	4.51194689137149e-06	2.01090456596897	1
ENSG00000116774.11	OLFML3	1	113979261	1_70	0	0.088186437969479	21.9857359680484	6.10171308987343e-06	-2.14804364113502	1
ENSG00000134200.3	TSHB	1	115029353	1_71	0	0.0149090003779596	5.99263744471884	2.81174222600779e-07	0.59519252695717	1
ENSG00000197323.11	TRIM33	1	114511320	1_71	0	0.0361644171237823	15.0036665787028	1.70760669114585e-06	-1.70219334307871	1
ENSG00000175984.14	DENND2C	1	114669904	1_71	0	0.0166696424634639	7.14696416700918	3.74935759622951e-07	0.793220971591114	1
ENSG00000213281.4	NRAS	1	114716978	1_71	0	0.0146052772206883	7.43400341207112	3.41697290019454e-07	1.68453518188926	1
ENSG00000009307.15	CSDE1	1	114758064	1_71	0	0.0130648656726577	4.78434050742617	1.96714332665452e-07	0.0677335323439184	1
ENSG00000134198.9	TSPAN2	1	115077023	1_71	0	0.0209118795059513	9.76238614060328	6.42477648315567e-07	-1.35808078630826	1
ENSG00000173218.14	VANGL1	1	115287199	1_71	0	0.0167897497115826	9.78400419029527	5.1697533794109e-07	2.1119336383162	1
ENSG00000118729.11	CASQ2	1	115768346	1_72	0	0.0412680243875904	19.7548799862285	2.56564785666144e-06	-2.29503081392567	1
ENSG00000163393.12	SLC22A15	1	115976190	1_72	0	0.0891965579512581	27.2414239641001	7.64692577052892e-06	2.78913727625811	2
ENSG00000116815.15	CD58	1	116571486	1_72	0	0.0125827951941412	8.40206615561594	3.32714860060741e-07	-0.92664628330375	1
ENSG00000134247.9	PTGFRN	1	116909700	1_72	0	0.0140753413231938	9.46872932389722	4.19430116161519e-07	1.03079826706835	2
ENSG00000134256.12	CD101	1	117001709	1_72	0	0.00945579964311438	5.68599281911169	1.69205136268016e-07	0.457484833366777	1
ENSG00000116830.11	TTF2	1	117060534	1_72	0	0.0169721644310905	11.2511844491225	6.00958453756791e-07	-1.18229466363158	1
ENSG00000134253.9	TRIM45	1	117122142	1_72	0	0.0116300212151785	7.65315490550259	2.80110884250214e-07	0.830701477096389	1
ENSG00000183508.4	FAM46C	1	117605765	1_72	0	0.00855799402083468	4.73833184245976	1.27616381151775e-07	-0.145372908932402	1
ENSG00000196505.10	GDAP2	1	117931602	1_72	0	0.0107635190156405	6.91700461914061	2.34304873422186e-07	0.812651692245176	1
ENSG00000155761.13	SPAG17	1	118235014	1_72	0	0.00855334109234407	4.73316680697458	1.27407963855733e-07	-0.016360014840611	1
ENSG00000116874.11	WARS2	1	119029918	1_73	0	0.00701458543089639	5.25792208011234	1.16071374774022e-07	0.326730483835134	2
ENSG00000143067.4	ZNF697	1	119648421	1_73	0	0.00743157411028572	5.80897993359229	1.35859390854729e-07	-0.508860854245779	1
ENSG00000134240.11	HMGCS2	1	119770159	1_73	0	0.00940494821271698	8.01043505030345	2.370945033247e-07	-0.851530832327649	1
ENSG00000198483.12	ANKRD35	1	145874605	1_73	0	0.00680058587486221	4.9657023406013	1.06276192262767e-07	0.18277139681359	1
ENSG00000131779.10	PEX11B	1	145919802	1_73	0	0.0133400276676504	11.3279106779478	4.75571170970298e-07	-1.28259544196254	1
ENSG00000168509.19	HFE2	1	146036954	1_73	0	0.0344903209788573	20.5311636044617	2.22853661255977e-06	-2.07535141235201	1
ENSG00000131791.7	PRKAB2	1	147172842	1_73	0	0.0136491164416448	11.4640511518786	4.92438078088594e-07	-1.3485242623935	1
ENSG00000131778.18	CHD1L	1	147241216	1_73	0	0.0258879075441322	17.5406866376501	1.42906674325447e-06	1.87847611883166	1
ENSG00000131781.12	FMO5	1	147242938	1_73	0	0.0158501138336317	12.8784074036036	6.42397022045363e-07	-1.41690832518592	2
ENSG00000116128.10	BCL9	1	147541592	1_73	0	0.0072276113880011	5.82190558278035	1.32424677863915e-07	-0.964031555784788	1
ENSG00000162836.11	ACP6	1	147670174	1_73	0	0.0168258082944015	13.9764337023512	7.40084449338713e-07	-1.8215007556722	2
ENSG00000265107.2	GJA5	1	147773393	1_73	0	0.0070341852611574	5.38439037145982	1.19195350463694e-07	-0.70007315108932	2
ENSG00000143450.16	OAZ3	1	151762965	1_74	0	0.0207918794139669	4.73437038498306	3.09788258041201e-07	-0.117584164025966	2
ENSG00000143436.10	MRPL9	1	151762965	1_74	0	0.0207996042331599	4.73791781721858	3.10135562376503e-07	0.200720730440591	2
ENSG00000182134.15	TDRKH	1	151772382	1_74	0	0.070933040055123	16.5462319062579	3.6936577684874e-06	-1.94971105772369	1
ENSG00000143365.17	RORC	1	151812071	1_74	0	0.0543552489079431	13.960766500542	2.38813968693591e-06	-1.69700861172678	2
ENSG00000225556.1	C2CD4D	1	151841315	1_74	0	0.0228037008029925	5.61629134256604	4.03054650447557e-07	-0.380589045045283	1
ENSG00000159445.12	THEM4	1	151909866	1_74	0	0.026871241182479	7.18551435229059	6.07651482532289e-07	0.720008052301939	1
ENSG00000197747.8	S100A10	1	151993591	1_74	0	0.020921507738525	4.79369835143603	3.15625915506094e-07	0.362530068073611	1
ENSG00000159450.12	TCHH	1	152116129	1_74	0	0.0369766701525078	10.2462476975953	1.19234414488842e-06	1.02554385021027	1
ENSG00000197915.5	HRNR	1	152220349	1_74	0	0.0729192148109893	16.8158413058893	3.85895360691494e-06	-1.9880563292712	3
ENSG00000143631.10	FLG	1	152205063	1_74	0	0.0208811856886427	4.77528405545125	3.13807514863361e-07	0.367828613027577	2
ENSG00000143536.7	CRNN	1	152414760	1_74	0	0.0324407453760505	8.9898971229611	9.17813665674925e-07	1.26176744955667	2
ENSG00000198854.5	C1orf68	1	152719996	1_74	0	0.0615272255021631	15.1624159087492	2.93592333306645e-06	-1.96893238155055	1
ENSG00000163207.6	IVL	1	152908247	1_74	0	0.0322995209409404	8.94805335709114	9.09564747534311e-07	1.16044488119445	2
ENSG00000163216.6	SPRR2D	1	153042265	1_74	0	0.0258566749027286	6.81730773061259	5.54746469603241e-07	0.956090074981065	1
ENSG00000241794.1	SPRR2A	1	153057485	1_74	0	0.020981516293676	4.82103514392633	3.18336283491868e-07	0.00129924748530077	2
ENSG00000203785.8	SPRR2E	1	153106201	1_74	0	0.0837735411283794	18.173110343599	4.79120894402609e-06	1.91728141092426	2
ENSG00000203782.5	LOR	1	153259400	1_75	0	0.0480455879506737	14.7463540973691	2.22970364727722e-06	1.65421085978347	1
ENSG00000163220.10	S100A9	1	153366838	1_75	0	0.0210543202197788	6.86280562858076	4.54728208961145e-07	0.776091511853521	1
ENSG00000143546.9	S100A8	1	153391654	1_75	0	0.0186869835981646	5.74056120219759	3.37600071217755e-07	0.547532097011936	2
ENSG00000143556.8	S100A7	1	153460264	1_75	0	0.0167964984707423	4.74943873236612	2.51055660684277e-07	0.012769450345189	2
ENSG00000197956.9	S100A6	1	153535924	1_75	0	0.0224716513500065	7.44897281370756	5.26793431350394e-07	0.906018778608746	2
ENSG00000196420.7	S100A5	1	153541765	1_75	0	0.0353205857956604	11.8577467246095	1.31807171752293e-06	-1.58284051139177	1
ENSG00000188015.9	S100A3	1	153549020	1_75	0	0.052875889094905	15.7809265023725	2.62602679920409e-06	1.81576021930259	3
ENSG00000196154.11	S100A4	1	153507005	1_75	0	0.0251034110640666	8.61214125700409	6.80382063219915e-07	1.05414867643395	2
ENSG00000196754.10	S100A2	1	153567710	1_75	0	0.0673955463856946	17.9977727834639	3.8173232452373e-06	-2.02186686954205	1
ENSG00000188643.10	S100A16	1	153613108	1_75	0	0.016812133683352	4.77270381752513	2.52520297498307e-07	0.193343149018637	2
ENSG00000189334.8	S100A14	1	153617113	1_75	0	0.0177507024331495	5.20804080586781	2.90936959423515e-07	0.0916396806370929	1
ENSG00000160678.11	S100A1	1	153674224	1_75	0	0.0219307158168882	7.04796866230631	4.86436041149359e-07	-0.441693530706117	1
ENSG00000189171.14	S100A13	1	153622972	1_75	0	0.0231361627293059	7.67281761405866	5.58669778857688e-07	-0.678681146815092	1
ENSG00000143553.10	SNAPIN	1	153658595	1_75	0	0.0201854326175315	6.40389042302003	4.06809351334448e-07	0.535930441734832	1
ENSG00000169418.9	NPR1	1	153676185	1_75	0	0.0169819920150572	4.90970084833261	2.62393236915047e-07	0.353246108646857	2
ENSG00000143554.13	SLC27A3	1	153774305	1_75	0	0.032413627990308	11.140950516327	1.13647231976514e-06	-1.409471742085	1
ENSG00000198837.9	DENND4B	1	153940147	1_75	0	0.07319658134006	19.4342570776732	4.47680022586511e-06	2.21724906054338	1
ENSG00000160741.16	CRTC2	1	153959736	1_75	0	0.0378307021910158	13.5231244228683	1.61001684552699e-06	-2.06295620437873	1
ENSG00000143570.17	SLC39A1	1	153968263	1_75	0	0.0175182425714813	5.69303022386013	3.13865079364402e-07	-1.00809468550387	1
ENSG00000143578.15	CREB3L4	1	153966654	1_75	0	0.0175197310961772	5.70416052806435	3.14505430556706e-07	-1.01706865618292	1
ENSG00000143552.9	NUP210L	1	154155073	1_75	0	0.0347702599894991	11.9847252029911	1.31142963176137e-06	1.48636439148943	2
ENSG00000143549.19	TPM3	1	154194640	1_75	0	0.0504768278239741	16.0806886684218	2.55449861593201e-06	-2.06878713481966	1
ENSG00000143595.12	AQP10	1	154321449	1_75	0	0.0169469645610518	4.90757811893299	2.61738805686634e-07	0.353410382001257	1
ENSG00000143515.16	ATP8B2	1	154322180	1_75	0	0.0189239298211622	5.71218904755807	3.40191042948949e-07	0.0685463507016774	1
ENSG00000169291.9	SHE	1	154501655	1_75	0	0.0722056481170468	18.8733678870778	4.28873833354705e-06	2.37971581972735	1
ENSG00000160714.9	UBE2Q1	1	154559434	1_75	0	0.0751409375869908	19.1789759986399	4.53535199713047e-06	-2.25926483022315	1
ENSG00000160710.15	ADAR	1	154627302	1_75	0	0.0241711247226011	8.16756755375262	6.21296015225692e-07	0.920179663841506	1
ENSG00000143603.18	KCNN3	1	154870871	1_76	0	0.0757182531778565	18.3039168947365	4.36167794451715e-06	-2.07290193515254	1
ENSG00000160691.18	SHC1	1	154974220	1_76	0	0.0595258679157453	15.9618090755002	2.99017648471638e-06	-1.8221500355295	1
ENSG00000173207.12	CKS1B	1	154975020	1_76	0	0.0593346567717155	15.9305974524577	2.97474314095163e-06	1.81976107382277	1
ENSG00000163354.14	DCST2	1	155033615	1_76	0	0.0184896482378126	4.73518026914722	2.75533329302425e-07	-0.157840613286643	2
ENSG00000163357.10	DCST1	1	155033975	1_76	0	0.0185414824624285	4.7618773080416	2.77863581875569e-07	0.297303081206728	1
ENSG00000169242.11	EFNA1	1	155127487	1_76	0	0.0191484990509411	5.06910953582311	3.05474798541719e-07	-0.297618602253663	1
ENSG00000169241.17	SLC50A1	1	155135691	1_76	0	0.129530898226663	23.606247413742	9.62297384537359e-06	2.95001679485308	2
ENSG00000185499.16	MUC1	1	155197995	1_76	0	0.0199234891436145	5.44759866768716	3.41569808450669e-07	0.388453254013059	1
ENSG00000169231.13	THBS3	1	155208991	1_76	0	0.0961329550530559	20.6453265628896	6.24601500067954e-06	-2.75449351764607	1
ENSG00000173171.14	MTX1	1	155208991	1_76	0	0.0961329550530559	20.6453265628897	6.24601500067957e-06	-2.75449351764607	1
ENSG00000177628.15	GBA	1	155223744	1_76	0	0.0184969099661797	4.73891909180438	2.75859185968125e-07	-0.362916101836753	3
ENSG00000160767.20	FAM189B	1	155255234	1_76	0	0.0240930215547285	7.26223904965652	5.50643837556618e-07	0.997629503144875	2
ENSG00000116521.10	SCAMP3	1	155262283	1_76	0	0.0190702673311277	5.03007961324683	3.0188435998122e-07	0.576395657521112	1
ENSG00000143630.9	HCN3	1	155277916	1_76	0	0.0184984332807812	4.7397136492265	2.75928160495932e-07	-0.351273573923122	1
ENSG00000176444.18	CLK2	1	155278784	1_76	0	0.0185040688538911	4.7426190285612	2.76181414088479e-07	0.357245651894394	1
ENSG00000163374.19	YY1AP1	1	155689149	1_76	0	0.018838143942255	4.91323230180435	2.91282493133453e-07	-0.0425608843103087	1
ENSG00000116580.18	GON4L	1	155859720	1_76	0	0.0185083334712298	4.74480753282053	2.76372539997122e-07	-0.105240029787176	1
ENSG00000132718.8	SYT11	1	155859720	1_76	0	0.0185083334712298	4.74480753282053	2.76372539997122e-07	-0.105240029787176	1
ENSG00000143622.10	RIT1	1	155911161	1_76	0	0.0203887956787489	5.66785194616598	3.63679687015041e-07	0.276766061087275	1
ENSG00000132680.10	KIAA0907	1	155934601	1_76	0	0.0411672536116814	12.3990532285932	1.60638408582184e-06	1.27830097859455	1
ENSG00000116584.17	ARHGEF2	1	156006597	1_76	0	0.0186383932993445	4.81158217920777	2.82231415019768e-07	-0.0350393956592233	1
ENSG00000163479.13	SSR2	1	156020665	1_76	0	0.0369770815126015	11.3667388482778	1.32274913588884e-06	1.35260179670791	1
ENSG00000116586.11	LAMTOR2	1	156055222	1_76	0	0.0222534564117052	6.50338374867615	4.55455373590125e-07	0.743481079252914	1
ENSG00000132698.14	RAB25	1	156061029	1_76	0	0.0773053467552386	18.5067811338233	4.50245514729482e-06	-1.89417090162574	1
ENSG00000196189.12	SEMA4A	1	156146697	1_76	0	0.0209999461621989	5.94981232616712	3.93215312866862e-07	0.915622373769222	3
ENSG00000160785.13	SLC25A44	1	156193927	1_76	0	0.0186767385894356	4.83119405759265	2.83964791909756e-07	-0.640668541418243	2
ENSG00000160783.19	PMF1	1	156212919	1_76	0	0.125969877362377	23.3289489618457	9.24849046657746e-06	-2.74802483179599	1
ENSG00000242252.1	BGLAP	1	156244130	1_76	0	0.0322275039375254	10.0470073289875	1.01899572705707e-06	1.19501164699862	1
ENSG00000160781.15	PAQR6	1	156248323	1_76	0	0.0247950730690948	7.53679220496045	5.88113173802937e-07	-0.916771531019764	1
ENSG00000198952.8	SMG5	1	156282500	1_76	0	0.0262714317537175	8.08989342077319	6.68860448330127e-07	-0.810180021126621	1
ENSG00000163472.18	TMEM79	1	156283240	1_76	0	0.0257826446504303	7.91024900136729	6.41839722233785e-07	0.786469836532891	1
ENSG00000163468.14	CCT3	1	156362428	1_76	0	0.0253305368716903	7.74105989055724	6.17097512489923e-07	-0.764005969575758	1
ENSG00000073754.5	CD5L	1	157897970	1_77	0	0.00866927905078763	4.73254033828185	1.29117848435186e-07	-0.0537107690899138	1
ENSG00000183856.10	IQGAP3	1	156572426	1_77	0	0.011241614773366	7.18635920298033	2.54241588722529e-07	0.793292562096383	1
ENSG00000187862.11	TTC24	1	156578794	1_77	0	0.0344492189762163	17.6761764560922	1.91635816826274e-06	1.81492715206611	2
ENSG00000163382.11	NAXE	1	156590832	1_77	0	0.0433877115266862	19.9935966097005	2.73002512032143e-06	-2.01906411225137	1
ENSG00000160818.16	GPATCH4	1	156601987	1_77	0	0.0110364992097317	6.95916618326255	2.41711613644419e-07	-0.642290454799546	1
ENSG00000132702.12	HAPLN2	1	156618957	1_77	0	0.0316867240425517	16.9696131508309	1.6922255865205e-06	-1.83699701620532	1
ENSG00000132688.10	NES	1	156677793	1_77	0	0.00922056154160489	5.39220814386637	1.5647068812875e-07	0.663601662943577	1
ENSG00000143320.8	CRABP2	1	156705979	1_77	0	0.00913910757405811	5.23847930923815	1.50666949689398e-07	-0.143667678406204	1
ENSG00000143319.16	ISG20L2	1	156728554	1_77	0	0.0348051418380151	17.9246014112587	1.96336881521159e-06	-1.76954448281551	1
ENSG00000143303.11	RRNAD1	1	156728106	1_77	0	0.00964425876553354	5.72886371452883	1.73878673739408e-07	0.574021165548241	1
ENSG00000143314.12	MRPL24	1	156725712	1_77	0	0.0271093793821525	15.4354501407548	1.31688499216382e-06	-2.30934523168795	2
ENSG00000143294.14	PRCC	1	156750758	1_77	0	0.0409354622024665	19.2409072636867	2.4787585114076e-06	-2.66136526707213	1
ENSG00000198400.11	NTRK1	1	156815190	1_77	0	0.297712276859665	38.4740327595692	3.60473570523886e-05	3.84531922264399	2
ENSG00000027869.11	SH2D2A	1	156815987	1_77	0	0.0159461169305523	10.3191618353319	5.178552000966e-07	-1.97078186367301	1
ENSG00000187800.13	PEAR1	1	156893398	1_77	0	0.00878307311125959	4.986247677236	1.37825418090762e-07	-0.390859436358294	1
ENSG00000160838.13	LRRC71	1	156920880	1_77	0	0.00976934134159535	5.77420597220542	1.77527864697701e-07	0.256985342568048	1
ENSG00000132694.18	ARHGEF11	1	157045234	1_77	0	0.022972735038609	14.8502106082608	1.07362913943213e-06	2.08623152937472	1
ENSG00000143297.18	FCRL5	1	157552226	1_77	0	0.0947703893837333	26.682363524214	7.95803666002028e-06	-2.99391710096258	1
ENSG00000160856.20	FCRL3	1	157700967	1_77	0	0.0136126474718844	8.87289173432541	3.80116527991996e-07	-1.41859829256659	1
ENSG00000158473.6	CD1D	1	158180266	1_78	0	0.123480485533453	26.9200333916167	1.04612335132637e-05	2.60087229821576	2
ENSG00000158488.15	CD1E	1	158353463	1_78	0	0.0166878643229659	7.54839191125738	3.96427865806997e-07	0.750111368528335	2
ENSG00000163564.14	PYHIN1	1	158930485	1_78	0	0.0128386707686827	5.05176381833938	2.04113661715675e-07	-0.335819741097201	2
ENSG00000163565.18	IFI16	1	159000007	1_78	0	0.0124746483340485	4.77812981239375	1.87583756944193e-07	-0.0159684486187068	1
ENSG00000163568.14	AIM2	1	159147319	1_78	0	0.0184672568683338	8.51416184193224	4.94826858996358e-07	-0.899210432251713	1
ENSG00000162706.12	CADM3	1	159172360	1_78	0	0.0145623661678258	6.25071195107239	2.86464234096568e-07	-0.471011731834671	1
ENSG00000179639.10	FCER1A	1	159288755	1_78	0	0.061201616228725	20.0213000264978	3.85624074164882e-06	2.48652127677091	2
ENSG00000181036.13	FCRL6	1	159800388	1_78	0	0.0296278332773792	13.0314415939763	1.21507008223416e-06	1.41942457181795	1
ENSG00000188004.9	C1orf204	1	159854415	1_78	0	0.116079004065033	26.3040517509656	9.60915717859468e-06	-2.43235533962468	1
ENSG00000243284.1	VSIG8	1	159856126	1_78	0	0.0130462937762337	5.20439728810396	2.13681325644487e-07	-0.325986253541386	2
ENSG00000213085.9	CFAP45	1	159899758	1_78	0	0.0177555536542083	8.13945933763429	4.54819158800872e-07	1.00076734237381	2
ENSG00000158710.14	TAGLN2	1	159922298	1_78	0	0.0124288125769949	4.7431156470011	1.85524951401363e-07	0.0283983256753737	1
ENSG00000158764.6	ITLN2	1	160954636	1_79	0	0.0139621168570374	7.4243347893902	3.26225413103326e-07	-1.02932705374682	2
ENSG00000143315.6	PIGM	1	160031560	1_79	0	0.010622406947049	4.82403974597697	1.61265989760967e-07	0.125983055554128	1
ENSG00000162729.13	IGSF8	1	160098278	1_79	0	0.0265066772729472	13.5400357273664	1.12949438021072e-06	-1.53725014593699	2
ENSG00000132681.16	ATP1A4	1	160151124	1_79	0	0.0121242450981248	6.08142432363948	2.3204327575893e-07	-0.586029997362685	2
ENSG00000162735.18	PEX19	1	160286214	1_79	0	0.0120611761607254	6.0318197314962	2.28953342369616e-07	-0.498474277203926	1
ENSG00000122218.14	COPA	1	160343540	1_79	0	0.019293210007807	10.5057659870927	6.37883235087065e-07	1.30758470542158	1
ENSG00000162736.15	NCSTN	1	160343540	1_79	0	0.019293210007807	10.5057659870927	6.37883235087065e-07	1.30758470542158	1
ENSG00000171786.5	NHLH1	1	160367549	1_79	0	0.0112033892970681	5.33026844161364	1.87934919495188e-07	0.407915469715241	1
ENSG00000162738.5	VANGL2	1	160400615	1_79	0	0.0108367392461485	5.01393295567973	1.70996066259974e-07	0.221189542222787	2
ENSG00000066294.14	CD84	1	160579789	1_79	0	0.0599220900894124	21.3910868497639	4.03393390271089e-06	-2.13617707570885	2
ENSG00000117091.9	CD48	1	160711718	1_79	0	0.0147699938238832	7.95982070607161	3.69992203616305e-07	-0.910074394356202	2
ENSG00000026751.16	SLAMF7	1	160762994	1_79	0	0.0398050897971127	17.4401574276394	2.18473105761995e-06	-1.88453702295932	1
ENSG00000122224.17	LY9	1	160796868	1_79	0	0.0111220187990009	5.26096352879689	1.84144134355939e-07	-0.374873844265747	1
ENSG00000122223.12	CD244	1	160862395	1_79	0	0.0136638720949706	7.21881891277956	3.10419438625398e-07	0.791976124179275	1
ENSG00000179914.4	ITLN1	1	160884736	1_79	0	0.0253331417479064	13.1069080544652	1.0449566633954e-06	-1.6096335496899	1
ENSG00000158769.17	F11R	1	161021088	1_79	0	0.0160696834850634	8.76304260568971	4.43170883889924e-07	-1.2150442602257	2
ENSG00000215845.10	TSTD1	1	161038745	1_79	0	0.0124126186624461	6.30500948474715	2.46296438116506e-07	-0.666291736659465	2
ENSG00000158773.14	USF1	1	161047766	1_79	0	0.0709946072103375	23.0401947542401	5.14778594959294e-06	2.32041733385561	1
ENSG00000162755.13	KLHDC9	1	161098329	1_79	0	0.0108592049652959	5.03362035466061	1.72023373895356e-07	-0.27186506479378	1
ENSG00000143256.4	PFDN2	1	161117821	1_79	0	0.0105332088662623	4.74388553832513	1.57254785818022e-07	0.0619198196696346	1
ENSG00000158793.13	NIT1	1	161118210	1_79	0	0.0109120849807562	5.07980021186154	1.74446935670665e-07	-0.299654324768693	2
ENSG00000143258.15	USP21	1	161252258	1_79	0	0.0831554465783785	24.5854673792731	6.4339568322086e-06	2.44741974479646	1
ENSG00000143224.17	PPOX	1	161165947	1_79	0	0.0105747707707583	4.78131736196909	1.59121002678392e-07	0.111112840161629	2
ENSG00000158850.14	B4GALT3	1	161177981	1_79	0	0.0115804948535643	5.64505154382435	2.05733020989077e-07	0.45658026915236	1
ENSG00000158864.12	NDUFS2	1	161196933	1_79	0	0.0254641819803025	13.1562451614164	1.05431566862347e-06	-1.50727114373837	1
ENSG00000158869.10	FCER1G	1	161215085	1_79	0	0.0106612292482176	4.85871640944249	1.63018843171583e-07	-0.248295419447763	2
ENSG00000158874.11	APOA2	1	161223893	1_79	0	0.0807162601551974	24.2940692639331	6.17120922139771e-06	2.35867838152485	1
ENSG00000143257.11	NR1I3	1	161237587	1_79	0	0.0115607273249888	5.62880749716484	2.04790840208386e-07	0.428859932300748	1
ENSG00000248485.1	PCP4L1	1	161268699	1_79	0	0.0108224440668112	5.00138140986151	1.70343002967753e-07	-0.224343057476388	1
ENSG00000158887.15	MPZ	1	161309728	1_79	0	0.013398162773767	7.03193838870043	2.96503128668433e-07	-0.845152800212592	2
ENSG00000143252.14	SDHC	1	161313069	1_79	0	0.0117020182876618	5.74431856867215	2.11547678206275e-07	0.478266868765255	1
ENSG00000173110.7	HSPA6	1	161524532	1_79	0	0.0123819376929352	6.28147158322756	2.4477045061106e-07	-0.690223221686228	1
ENSG00000203747.10	FCGR3A	1	161551141	1_79	0	0.0105205178890394	4.73242649952586	1.56685919443425e-07	0.0321470771308223	1
ENSG00000132185.16	FCRLA	1	161706604	1_79	0	0.0653797297584474	22.2378374952116	4.57556413404459e-06	2.35359831930268	1
ENSG00000162746.14	FCRLB	1	161721796	1_79	0	0.0344782622265287	16.0595927370703	1.74256452991926e-06	-1.86129309449455	2
ENSG00000081721.11	DUSP12	1	161749589	1_79	0	0.0368101701346478	16.6881104074592	1.93323194459978e-06	1.85669589886433	1
ENSG00000118217.5	ATF6	1	161766245	1_79	0	0.0250405059185086	12.9958021947564	1.02413018175559e-06	1.59578899604512	2
ENSG00000117143.13	UAP1	1	162560869	1_80	0	0.0104026661587074	4.91331304556068	1.60852594605228e-07	-0.217510903375365	2
ENSG00000162733.16	DDR2	1	162631124	1_80	0	0.0122748917339753	6.48683868574715	2.50587695397411e-07	-0.641052003829137	1
ENSG00000132196.13	HSD17B7	1	162790775	1_80	0	0.0119772616759243	6.25338015218243	2.35711809896084e-07	0.594583289649647	1
ENSG00000185860.13	CCDC190	1	162868092	1_80	0	0.0129663024677988	7.00813545723765	2.85974697639837e-07	-0.708467678965564	3
ENSG00000143248.12	RGS5	1	163322602	1_80	0	0.0105301718414303	5.02910488371556	1.66661438200939e-07	0.306564111447478	1
ENSG00000143228.12	NUF2	1	163266611	1_80	0	0.0111429062047079	5.56676264401437	1.95213636983717e-07	-0.432873406121228	1
ENSG00000185630.18	PBX1	1	164555760	1_80	0	0.0115185331111627	5.88199890924153	2.13221546214749e-07	0.522936427530043	1
ENSG00000162761.14	LMX1A	1	165357021	1_81	0	0.030335568751985	7.09318473732796	6.77177292086781e-07	-0.796847880299218	1
ENSG00000143198.12	MGST3	1	165652458	1_81	0	0.0237366572352685	4.74591708766334	3.54526480160339e-07	-0.0209452206785423	1
ENSG00000143149.12	ALDH9A1	1	165698175	1_81	0	0.0239836471526291	4.8448474524783	3.65682609215159e-07	0.206913373508506	2
ENSG00000143183.16	TMCO1	1	165774286	1_81	0	0.0268270112198955	5.91625010128934	4.99491140463997e-07	-0.650453220674333	1
ENSG00000143195.12	ILDR2	1	166974886	1_82	0	0.0176388581375959	10.793115349516	5.99137164324671e-07	-1.30568216496972	2
ENSG00000143194.12	MAEL	1	166975572	1_82	0	0.0263428856335352	14.6229473870431	1.21229199519779e-06	-1.6609143991816	2
ENSG00000143157.11	POGK	1	166838846	1_82	0	0.00937077180399748	4.77487050366642	1.40814031872129e-07	0.14879377551263	2
ENSG00000152382.5	TADA1	1	166875791	1_82	0	0.0248431603055368	14.0623589373747	1.09944622996154e-06	-1.58324695568215	1
ENSG00000198842.9	DUSP27	1	167093909	1_82	0	0.0093326009696727	4.73609202668306	1.3910149688338e-07	0.016614076963017	2
ENSG00000143167.11	GPA33	1	167166436	1_82	0	0.0169768601416093	10.4285128652837	5.57171284701041e-07	1.17447415376844	1
ENSG00000198821.10	CD247	1	167518220	1_82	0	0.0118668112454647	7.01952726039622	2.62150610319668e-07	0.737231950469104	1
ENSG00000143162.7	CREG1	1	167554150	1_82	0	0.00985532294524638	5.25390200780844	1.62952790553795e-07	-0.358182100724354	2
ENSG00000198771.10	RCSD1	1	167634520	1_82	0	0.0121483235599413	7.24251252387705	2.76894659160815e-07	0.789916563033795	1
ENSG00000197965.11	MPZL1	1	167720961	1_82	0	0.0196720781192357	11.8335072385727	7.32609751007834e-07	1.29761218483565	1
ENSG00000143199.17	ADCY10	1	167913803	1_82	0	0.0288329347093056	15.4874609571196	1.40532912438411e-06	1.65433857505553	1
ENSG00000143164.15	DCAF6	1	167936173	1_82	0	0.0280350162389172	15.2187295731904	1.34272843369425e-06	1.6912511284828	2
ENSG00000143158.10	MPC2	1	167936749	1_82	0	0.0126528539894838	7.62957473812975	3.03807017892489e-07	-0.896772580352329	1
ENSG00000143155.12	TIPRL	1	168178854	1_82	0	0.0123028493472839	7.36273780904626	2.85071640477373e-07	-0.75195812735924	2
ENSG00000143178.12	TBX19	1	168281906	1_82	0	0.0109400432166588	6.24634461717463	2.15057182783016e-07	-0.621539149700397	1
ENSG00000143196.4	DPT	1	168727051	1_82	0	0.00988524236306321	5.28271057791443	1.64343719973948e-07	-0.409960923423348	2
ENSG00000143153.12	ATP1B1	1	169129500	1_83	0	0.565950727552257	20.21938092281	3.60126807024319e-05	-3.90145214153002	1
ENSG00000143156.13	NME7	1	169325738	1_83	0	0.0236500921304792	7.89937302710597	5.87941929492874e-07	1.70419448931842	2
ENSG00000117477.12	CCDC181	1	169464882	1_83	0	0.0224197712677293	5.69225492141732	4.01628471508723e-07	0.765608108312826	1
ENSG00000198734.10	F5	1	169594713	1_83	0	0.12688476469279	22.1439786063637	8.84248039310484e-06	2.2752842609215	1
ENSG00000174175.16	SELP	1	169629757	1_83	0	0.0225998205284939	5.37114399498424	3.82015302149907e-07	0.562494508917381	1
ENSG00000007908.15	SELE	1	169764425	1_83	0	0.0227043238448345	5.50757996317845	3.93530464086448e-07	0.561671217888533	2
ENSG00000000457.13	SCYL3	1	169894024	1_83	0	0.0260956795968837	6.60987045593708	5.4283836425361e-07	0.705753317757887	1
ENSG00000120370.12	GORAB	1	170532434	1_83	0	0.0258930054743217	6.70557564211516	5.46421152242823e-07	0.862420952244846	2
ENSG00000116132.11	PRRX1	1	170662279	1_84	0	0.0204405122480362	9.67821039995549	6.2258092178025e-07	-1.19988311358915	1
ENSG00000007933.12	FMO3	1	171090963	1_84	0	0.186401920273869	31.2852697320279	1.83526701609923e-05	3.2286570284121	2
ENSG00000094963.13	FMO2	1	171185164	1_84	0	0.102467311939555	25.2623962271354	8.14645868988752e-06	2.78388141202937	2
ENSG00000010932.16	FMO1	1	171248552	1_84	0	0.0145535080982051	6.44047728390694	2.9498145832199e-07	-0.480107162040651	1
ENSG00000076258.9	FMO4	1	171314054	1_84	0	0.0122777484935627	4.82236116509984	1.86331997489315e-07	-0.238646810471684	2
ENSG00000117523.15	PRRC2C	1	171486183	1_84	0	0.0184790390515066	8.71582022122018	5.06870038563916e-07	-0.985075481647677	2
ENSG00000034971.16	MYOC	1	171652737	1_84	0	0.0134008269016399	5.65509499044659	2.38495657267275e-07	-0.481832798267162	2
ENSG00000117533.14	VAMP4	1	171742190	1_84	0	0.0225035775572785	10.5962068502101	7.50431348359639e-07	1.16435682159019	2
ENSG00000010165.19	METTL13	1	171781417	1_84	0	0.0122430120353391	4.7954054249145	1.84766222711779e-07	0.0398449277709009	1
ENSG00000197959.13	DNM3	1	171841015	1_84	0	0.0121622192414004	4.73243430143704	1.81136676547269e-07	-0.0135707603406402	2
ENSG00000135845.9	PIGC	1	172444386	1_84	0	0.0142711012565938	6.25396643874181	2.80880770352611e-07	-0.765717562399562	1
ENSG00000094975.13	SUCO	1	172532503	1_84	0	0.0224228561395275	10.5619135036412	7.45319546096287e-07	1.23269038887173	2
ENSG00000117560.7	FASLG	1	172656528	1_84	0	0.0432116152508516	16.8519390956807	2.29170839213145e-06	1.68476154504149	2
ENSG00000120337.8	TNFSF18	1	173051434	1_84	0	0.0226834981873381	10.6722940900852	7.61862836178889e-07	-1.16623947215431	1
ENSG00000117592.8	PRDX6	1	173476539	1_85	0	0.027255781662624	5.9706455220734	5.12140242875168e-07	0.629005716013523	1
ENSG00000076321.10	KLHL20	1	173714815	1_85	0	0.0239886877841963	4.74951442500851	3.585623427811e-07	0.422331220030591	1
ENSG00000120334.15	CENPL	1	173827031	1_85	0	0.0474701670517773	11.3009336014675	1.68827837227133e-06	1.33291930825304	1
ENSG00000117593.9	DARS2	1	173823772	1_85	0	0.0321821008053614	7.56228526913242	7.65907673389223e-07	-1.25281531943502	1
ENSG00000117601.13	SERPINC1	1	173915655	1_85	0	0.0240087467415556	4.75750265216083	3.59465738583963e-07	0.224514317606489	2
ENSG00000152061.23	RABGAP1L	1	174159856	1_85	0	0.0611426704399238	13.7505154116173	2.64589346535877e-06	2.13811027819944	1
ENSG00000120333.4	MRPS14	1	175023749	1_85	0	0.0255373945021642	5.34763152302453	4.29780823705403e-07	0.439028047841768	1
ENSG00000152092.15	ASTN1	1	177165470	1_86	0	0.0156116876816721	7.98337844402542	3.92234278444074e-07	0.93833273791932	1
ENSG00000235750.9	KIAA0040	1	175228748	1_86	0	0.0555739645806025	20.1565686822237	3.52530710553567e-06	-1.96390891348351	2
ENSG00000143207.19	RFWD2	1	176207223	1_86	0	0.0532139230972739	19.7333250714715	3.30471887940605e-06	-2.99073344359342	2
ENSG00000198797.6	BRINP2	1	177170676	1_86	0	0.0154481890445217	7.88310521645106	3.83251507901053e-07	-0.925122982840597	1
ENSG00000120341.18	SEC16B	1	177961951	1_87	0	0.022850977175858	4.99410357460305	3.59146216246295e-07	-0.168486234625762	1
ENSG00000075391.16	RASAL2	1	178094621	1_87	0	0.028978363753163	7.26625791628771	6.62664403980707e-07	-0.840291798906131	1
ENSG00000116191.17	RALGPS2	1	178695216	1_87	0	0.0335728110082675	8.67712584017452	9.16795715953642e-07	1.27926412868223	2
ENSG00000116199.11	FAM20B	1	179025509	1_89	0	0.011140304177501	5.02167403802579	1.76057504433829e-07	0.299049645496856	1
ENSG00000186283.13	TOR3A	1	179079288	1_89	0	0.0116607183440464	5.45578770714924	2.00212755143847e-07	0.403365134154419	2
ENSG00000162782.15	TDRD5	1	179591583	1_89	0	0.0108974984181153	4.812176566183	1.65035488200529e-07	-0.240196804456206	1
ENSG00000169905.12	TOR1AIP2	1	179878267	1_89	0	0.0520990771360955	19.7808602897993	3.24327802657585e-06	2.4458039555248	1
ENSG00000135837.15	CEP350	1	179954679	1_89	0	0.0845747685344578	24.4967434679858	6.52015838873119e-06	2.66316424658059	1
ENSG00000116260.16	QSOX1	1	180157972	1_89	0	0.175763068572388	31.8045157878818	1.75924120210511e-05	3.38519157826393	1
ENSG00000230124.6	ACBD6	1	180503163	1_89	0	0.0133661979465742	6.75429337213278	2.84116713561941e-07	-0.742939146817212	1
ENSG00000135835.11	KIAA1614	1	180936216	1_89	0	0.023704986088983	12.2169621013885	9.11406045755669e-07	1.4803832853956	1
ENSG00000162783.10	IER5	1	181091095	1_89	0	0.019275014332092	10.2418570568824	6.21272876371803e-07	1.231706285935	1
ENSG00000135821.17	GLUL	1	182434534	1_90	0	0.0210920137916228	5.06804766754176	3.3640908155489e-07	0.273335853528186	1
ENSG00000203730.2	TEDDM1	1	182400603	1_90	0	0.0207964482916646	4.93333926622859	3.22878500208845e-07	0.207199519760681	1
ENSG00000135828.11	RNASEL	1	182573716	1_90	0	0.105781681865861	20.6679721548992	6.88045738307628e-06	-2.10473818266036	2
ENSG00000143333.6	RGS16	1	182604092	1_90	0	0.130529414253259	22.7608481028781	9.34987496861119e-06	-2.37301762234802	2
ENSG00000135862.5	LAMC1	1	183023026	1_91	0	0.0175802836457689	5.8147874704712	3.2171306441696e-07	-0.554656542270006	2
ENSG00000058085.14	LAMC2	1	183185326	1_91	0	0.0251420604190695	9.18982011086693	7.27138013896902e-07	-1.10996543804211	3
ENSG00000157064.10	NMNAT2	1	183418808	1_91	0	0.0306610405597618	11.103248574292	1.07138589878171e-06	1.38795645389394	1
ENSG00000116698.21	SMG7	1	183471970	1_91	0	0.0302733739821177	10.9409648543468	1.04237844609618e-06	1.3219652141813	2
ENSG00000116701.14	NCF2	1	183599163	1_91	0	0.0264339150680577	9.61727161117593	8.00059608868077e-07	1.27584965350388	1
ENSG00000162704.15	ARPC5	1	183635502	1_91	0	0.0388702766958181	13.2831561867181	1.62490466326624e-06	-1.61443712716031	2
ENSG00000143344.15	RGL1	1	183636108	1_91	0	0.0171460410254793	5.56631830421535	3.00359152064027e-07	-0.426703710425568	1
ENSG00000198860.11	TSEN15	1	184051811	1_91	0	0.0273156896124877	9.9801223290629	8.57940179621153e-07	-1.19336898892718	1
ENSG00000116667.12	C1orf21	1	184559445	1_91	0	0.0549574332580464	16.0182956171251	2.77045894712831e-06	3.02510749568877	1
ENSG00000116406.18	EDEM3	1	184755965	1_92	1	0.0663110656857673	20.5450752756157	4.28748603045245e-06	4.12288690761419	1
ENSG00000135842.16	FAM129A	1	184974705	1_92	0	0.0792509903996322	21.2638944842592	5.30342559851589e-06	2.84070635672942	1
ENSG00000121486.11	TRMT1L	1	185156912	1_92	0	0.0202767345686802	6.79203388241203	4.33417889987699e-07	-0.991379767451248	1
ENSG00000116668.12	SWT1	1	185156912	1_92	0	0.0202767345686802	6.79203388241203	4.33417889987699e-07	0.991379767451248	1
ENSG00000116679.15	IVNS1ABP	1	185317057	1_92	0	0.0187329445583384	5.78241034699258	3.40897588838455e-07	-0.349980605872637	1
ENSG00000157181.15	C1orf27	1	186376034	1_92	0	0.027834291197387	9.72031234245529	8.51470018534638e-07	1.01036704184316	1
ENSG00000262180.1	OCLM	1	186400848	1_92	0	0.0215258020971452	7.03257435196945	4.76411953064174e-07	-0.710102979344412	1
ENSG00000116711.9	PLA2G4A	1	186831272	1_92	0	0.0167247425210818	4.79234467133941	2.52241453138056e-07	0.215384338466257	1
ENSG00000150681.9	RGS18	1	192158507	1_96	0	0.0104856721946239	5.09037143248745	1.67978896221421e-07	0.304492604282425	1
ENSG00000090104.11	RGS1	1	192575665	1_96	0	0.0273106392823966	14.1181548145756	1.21344132087686e-06	-1.51648922934355	2
ENSG00000116741.7	RGS2	1	192808677	1_96	0	0.0101694081423055	4.79109672566891	1.53334397214797e-07	0.0799650582845494	1
ENSG00000116747.12	TROVE2	1	193061470	1_96	0	0.0188231582066	10.3562689556513	6.13486184225296e-07	-0.954427078901044	1
ENSG00000023572.8	GLRX2	1	193105954	1_96	0	0.0146955692478463	8.4315273804568	3.8994346093083e-07	-1.08330616454124	2
ENSG00000134371.10	CDC73	1	193121735	1_96	0	0.0273793634421529	12.1901960027169	1.05037169253405e-06	2.60579432284138	1
ENSG00000162687.16	KCNT2	1	196606472	1_98	0	0.0127104583305576	7.2422717724298	2.89697670468483e-07	-1.72532994240591	2
ENSG00000000971.15	CFH	1	196583300	1_98	0	0.013483241407086	8.31747301462733	3.52934964007199e-07	-1.73991796776658	1
ENSG00000177888.7	ZBTB41	1	197200897	1_98	0	0.0160922318907534	6.96310693832983	3.52637359503633e-07	-0.542818283013607	1
ENSG00000143355.15	LHX9	1	197898532	1_99	0	0.0294569695906318	10.5034881720647	9.73712153678854e-07	1.41437059140265	1
ENSG00000213047.12	DENND1B	1	197774376	1_99	0	0.0231122129967083	8.18307677259665	5.95205767155315e-07	1.07771196883552	1
ENSG00000203724.10	C1orf53	1	197902363	1_99	0	0.029157512214288	10.4056488186626	9.54835604045099e-07	-1.21544879454721	2
ENSG00000151414.14	NEK7	1	198156916	1_99	0	0.0322575926641006	11.3740192154444	1.15466203039288e-06	-1.60911809841699	1
ENSG00000081237.18	PTPRC	1	198634149	1_99	0	0.092456443497951	21.5802464404195	6.2791745680322e-06	2.56736026242993	1
ENSG00000116833.13	NR5A2	1	200025940	1_100	0	0.0250320784570275	5.9267676122693	4.66899903280194e-07	0.596830532372024	1
ENSG00000081248.10	CACNA1S	1	201112815	1_101	0	0.0194657334747232	5.11879374854361	3.13579293482471e-07	0.329843728281766	1
ENSG00000163362.10	C1orf106	1	200891082	1_101	0	0.0270981028628577	8.27929722174172	7.06059554708766e-07	1.00081392962441	1
ENSG00000118197.13	DDX59	1	200631692	1_101	0	0.0189700302519367	4.87274066379632	2.90904403412886e-07	0.246003717842111	1
ENSG00000118200.14	CAMSAP2	1	200740002	1_101	0	0.042579736706725	12.6164991632744	1.69063870960819e-06	-2.00344289768395	2
ENSG00000232237.3	ASCL5	1	201127255	1_101	0	0.0222910980792	6.41245915796517	4.49847227789629e-07	0.647766282158017	1
ENSG00000116857.16	TMEM9	1	201154671	1_101	0	0.0205226370588032	5.62329282024369	3.63189126258789e-07	0.467305187709497	3
ENSG00000081277.12	PKP1	1	201283573	1_101	0	0.0227741197174821	6.61722493742229	4.74270891703529e-07	-0.702103823568233	2
ENSG00000118194.18	TNNT2	1	201378187	1_101	0	0.0310252922756157	9.57547737990816	9.34943334750145e-07	1.15225900478873	1
ENSG00000159166.13	LAD1	1	201400120	1_101	0	0.115661667857742	22.3706404630834	8.14285764146515e-06	-2.28054681204856	1
ENSG00000174307.6	PHLDA3	1	201469408	1_101	0	0.0317083458977782	9.784245602195	9.76359837809167e-07	1.07937898167889	2
ENSG00000159176.13	CSRP1	1	201509697	1_101	0	0.0263989651557065	8.029183853344	6.67063655447892e-07	0.921410723728207	1
ENSG00000159388.5	BTG2	1	203304849	1_103	0	0.0103773995084658	9.52816986668787	3.11176650148056e-07	1.04186901640742	1
ENSG00000198700.9	IPO9	1	201828710	1_103	0	0.00633645516433012	4.84365374328921	9.65891689039063e-08	-0.318522886177717	2
ENSG00000198892.6	SHISA4	1	201888432	1_103	0	0.00699693836550863	5.78464055732847	1.27377699246111e-07	0.406886422333055	1
ENSG00000163431.12	LMOD1	1	201904015	1_103	0	0.00731432779618479	6.20573348927206	1.42848772812608e-07	-0.495897921350708	1
ENSG00000134375.10	TIMM17A	1	201963880	1_103	0	0.00892815422953452	8.09893449209544	2.27561372131665e-07	0.775594488555569	1
ENSG00000163435.15	ELF3	1	202007718	1_103	0	0.0652834183704685	27.1494576935291	5.57792948361939e-06	-2.39499131259308	1
ENSG00000143851.15	PTPN7	1	202161992	1_103	0	0.041449975669819	22.7557589924816	2.96841473777396e-06	2.24730068208576	1
ENSG00000077157.21	PPP1R12B	1	202349188	1_103	0	0.0133598715954736	11.9306280625544	5.01619677389052e-07	1.34613853341488	1
ENSG00000143858.11	SYT2	1	202607503	1_103	0	0.00941735332292792	8.60569561063178	2.55049113952584e-07	-0.881727541315846	1
ENSG00000117139.16	KDM5B	1	202809133	1_103	0	0.0088490321850262	8.01437827102058	2.23189924480056e-07	-0.833614873894617	1
ENSG00000117153.15	KLHL12	1	202928138	1_103	0	0.0111259638382001	10.190264769576	3.56805948400294e-07	1.15535727184876	1
ENSG00000159346.12	ADIPOR1	1	202958751	1_103	0	0.010084712950527	9.25626704694406	2.93770640690135e-07	1.0095782646322	1
ENSG00000143847.15	PPFIA4	1	203038484	1_103	0	0.0309914209413316	19.9628337888311	1.94703004566898e-06	1.90494157620778	1
ENSG00000163485.16	ADORA1	1	203090600	1_103	0	0.00733226944341825	6.22898580092552	1.43735727171373e-07	-0.691333858326781	1
ENSG00000133055.8	MYBPH	1	203175705	1_103	0	0.00949636207504734	8.68507141349486	2.59561115800872e-07	-0.953380816143879	1
ENSG00000133048.12	CHI3L1	1	203186284	1_103	0	0.0151406554124327	13.1217662311081	6.25238835412626e-07	1.40784896673928	1
ENSG00000133063.15	CHIT1	1	203274780	1_103	0	0.0126316956546755	11.3973638613637	4.53080154970019e-07	1.25097403729814	2
ENSG00000122176.10	FMOD	1	203350611	1_103	0	0.0169425163497093	14.192930800517	7.56761400763018e-07	-1.47343774544089	2
ENSG00000188783.5	PRELP	1	203475432	1_103	0	0.00636540765456317	4.88691437126714	9.78971221323999e-08	-0.218754265999944	1
ENSG00000188770.9	OPTC	1	203494364	1_103	0	0.0542486888507513	25.3530699319706	4.32841381115835e-06	2.24783291282158	1
ENSG00000122188.12	LAX1	1	203764731	1_103	0	0.006393031149034	4.92800070613192	9.91485929894286e-08	0.181831194287229	1
ENSG00000058673.16	ZC3H11A	1	203795675	1_103	0	0.0073132373237933	6.20431028573285	1.42794720286814e-07	-0.547408044863229	1
ENSG00000257315.2	ZBED6	1	203795675	1_103	0	0.0073132373237933	6.20431028573285	1.42794720286814e-07	-0.547408044863229	1
ENSG00000182004.12	SNRPE	1	203861428	1_103	0	0.00686517845159984	5.60420356002708	1.21080639484246e-07	-0.427973294057508	2
ENSG00000143845.14	ETNK2	1	204151824	1_103	0	0.0211690962166807	16.3171755870804	1.08706691335869e-06	1.78381920434598	1
ENSG00000158615.8	PPP1R15B	1	204412128	1_103	0	0.0117256477658554	10.6894422551356	3.94458086120619e-07	1.24788266276114	1
ENSG00000133056.13	PIK3C2B	1	204495022	1_103	0	0.00729983997421679	6.18690275529609	1.42133222712231e-07	-0.627132920727988	1
ENSG00000198625.12	MDM4	1	204517114	1_103	0	0.00855630125703377	7.69485663823482	2.07202778018288e-07	-0.884875795041022	1
ENSG00000163531.15	NFASC	1	204828332	1_104	0	0.0501493785166501	14.0228764650987	2.21315401140649e-06	1.97209152850359	1
ENSG00000184144.11	CNTN2	1	204846310	1_104	0	0.29467622548117	31.8585352439884	2.95447198620862e-05	3.28139226542132	2
ENSG00000117222.13	RBBP5	1	205121757	1_104	0	0.019052420912906	4.7415466751778	2.84301513226198e-07	-0.419909630620177	1
ENSG00000133059.16	DSTYK	1	205211346	1_104	0	0.0190799395198386	4.75531555182677	2.85538917296408e-07	0.124191493965343	2
ENSG00000133069.15	TMCC2	1	205228229	1_104	0	0.0192322504758347	4.83115636721932	2.92408622211792e-07	0.206857826625891	2
ENSG00000163545.8	NUAK2	1	205305547	1_104	0	0.0191318474855953	4.78123271304034	2.87876203160391e-07	0.198122790949499	3
ENSG00000162873.14	KLHDC8A	1	205356481	1_104	0	0.0251438375440577	7.39068572814895	5.84824113269268e-07	-0.854944301354516	1
ENSG00000117266.15	CDK18	1	205504852	1_104	0	0.0194861496763354	4.95626763330973	3.03941328633629e-07	0.240947943413164	2
ENSG00000174514.12	MFSD4A	1	205568730	1_104	0	0.0218522262000951	6.0500279946337	4.16065825310282e-07	0.735057643555221	2
ENSG00000158711.13	ELK4	1	205629851	1_104	0	0.0202424387463188	5.31957750962394	3.38882348907827e-07	-0.27514725851294	1
ENSG00000158715.5	SLC45A3	1	205687074	1_104	0	0.020158236045928	5.2797990605908	3.34949161107203e-07	-0.321164461453908	1
ENSG00000069275.12	NUCKS1	1	205749730	1_104	0	0.021545610959263	5.91510370228425	4.01079209555545e-07	0.732182858705546	1
ENSG00000117280.12	RAB29	1	205770138	1_104	0	0.0242626892991752	7.04970014028516	5.382927804405e-07	-0.866501356316057	2
ENSG00000133065.10	SLC41A1	1	205813269	1_104	0	0.0227895878337876	6.45117749233083	4.62683950769548e-07	-0.762466591640782	2
ENSG00000162877.12	PM20D1	1	205805711	1_104	0	0.0527311363919092	14.5081472893858	2.40762065469045e-06	1.69822549818913	2
ENSG00000174502.18	SLC26A9	1	205919303	1_104	0	0.0419956979207224	12.3113548039147	1.62712015376686e-06	1.39331158517999	2
ENSG00000117322.17	CR2	1	207454731	1_105	0	0.0262979602586018	12.2648766600734	1.01506586536523e-06	-1.64122455094905	1
ENSG00000263528.7	IKBKE	1	206470431	1_105	0	0.0200583655118119	9.342595708732	5.89755595696142e-07	1.05832675304224	1
ENSG00000266094.7	RASSF5	1	206506970	1_105	0	0.0194152014080885	9.18828158486009	5.61416496926205e-07	1.09451602335151	3
ENSG00000143486.15	EIF2D	1	206605289	1_105	0	0.0122928555447264	4.80610030673182	1.85932189064873e-07	0.130685776882681	1
ENSG00000162889.10	MAPKAPK2	1	206684062	1_105	0	0.0122227127167599	4.77109445220652	1.83524729299544e-07	0.0686195502734957	1
ENSG00000162896.5	PIGR	1	206945992	1_105	0	0.0649287631071957	20.4706835404601	4.18290930166388e-06	2.06244896603931	2
ENSG00000182795.12	C1orf116	1	207032059	1_105	0	0.0124720617215971	4.92516953368511	1.93316271119955e-07	-0.0877437502375738	1
ENSG00000123843.12	C4BPB	1	207088956	1_105	0	0.0130721900014597	5.42407754943216	2.23142973208297e-07	0.520270205251818	1
ENSG00000123838.10	C4BPA	1	207104083	1_105	0	0.016493982882207	7.69428011286886	3.99394891874106e-07	0.951467390708107	1
ENSG00000196352.14	CD55	1	207321334	1_105	0	0.0666732404893193	16.0105349528139	3.35943606460222e-06	3.13495934862574	2
ENSG00000117335.19	CD46	1	207749736	1_105	0	0.0156610601500318	6.98499946171543	3.44267882443227e-07	-1.13833203177084	2
ENSG00000174059.16	CD34	1	207911570	1_105	0	0.0357171751185982	15.0945113918971	1.69670029870297e-06	1.83952656612148	1
ENSG00000008118.9	CAMK1G	1	209583074	1_106	0	0.00472669932715242	6.89318097332657	1.02538422391418e-07	1.69227579836963	2
ENSG00000123689.5	G0S2	1	209674898	1_106	0	0.00635813005047436	7.71140680295162	1.54302156149975e-07	0.952777983416613	1
ENSG00000009790.14	TRAF3IP3	1	209756258	1_106	0	0.00637779708620612	7.90872774519515	1.58739971074804e-07	0.870223811415999	1
ENSG00000117595.10	IRF6	1	209806173	1_106	0	0.0153916764062537	15.5441136076595	7.52940849434279e-07	1.57394967512942	1
ENSG00000117597.17	DIEXF	1	209827888	1_106	0	0.134153070080954	37.1625051187411	1.56896975445731e-05	3.82755313069706	1
ENSG00000143473.12	KCNH1	1	211134467	1_107	0	0.0255933527943205	12.9486356393753	1.04294202472241e-06	1.40208795846131	1
ENSG00000117625.13	RCOR3	1	211257612	1_107	0	0.0229340834539605	11.8998635057468	8.5887970798648e-07	-1.54115508732531	2
ENSG00000082512.14	TRAF5	1	211326278	1_107	0	0.136725814533914	29.2585059348515	1.25895914952697e-05	2.99750352600442	2
ENSG00000170385.9	SLC30A1	1	211578806	1_107	0	0.015781019019104	8.33435329562505	4.13919534829431e-07	-1.06620936788145	1
ENSG00000117650.12	NEK2	1	211675781	1_107	0	0.0218220394371033	11.4252720145322	7.846407487577e-07	-1.16841974241852	1
ENSG00000143493.12	INTS7	1	212035474	1_107	0	0.0151891096414415	7.97026589756363	3.80990459882601e-07	0.969741451723401	1
ENSG00000065600.12	TMEM206	1	212414848	1_107	0	0.012932738311895	6.43951858994444	2.62091456845026e-07	0.664077625098902	2
ENSG00000117691.9	NENF	1	212433402	1_107	0	0.0134048152169217	6.7806618961044	2.86049962441705e-07	0.745907701022261	1
ENSG00000123685.8	BATF3	1	212699839	1_108	0	0.0199440453335312	5.71742268753951	3.58857912949161e-07	-0.476656871699214	1
ENSG00000117697.14	NSL1	1	212792127	1_108	0	0.0184598762493402	4.97979302015684	2.89300411322669e-07	0.429522288387432	1
ENSG00000203705.10	TATDN3	1	212780592	1_108	0	0.0188750363013256	5.19189059032931	3.08405632549005e-07	-0.374114123612709	1
ENSG00000162769.12	FLVCR1	1	212858122	1_108	0	0.0266470734294928	8.48571024012526	7.11617615734237e-07	0.913731966872434	1
ENSG00000143494.15	VASH2	1	212948152	1_108	0	0.0621201996341383	16.6359197905329	3.2522852851118e-06	1.7424253418468	1
ENSG00000174606.13	ANGEL2	1	213004666	1_108	0	0.0556956158540345	15.5770963595732	2.73033848500434e-06	-1.89045124262819	1
ENSG00000136643.11	RPS6KC1	1	213051377	1_108	0	0.0643172194913286	16.9735178971571	3.43564353597893e-06	2.04471919719109	1
ENSG00000143499.13	SMYD2	1	214281588	1_108	0	0.0963374472744833	20.9273811479642	6.34481541675327e-06	2.13628854773719	1
ENSG00000152104.11	PTPN14	1	214552234	1_109	0	0.0170733364608062	4.91717473843482	2.64206205888437e-07	0.206770480091097	2
ENSG00000117724.12	CENPF	1	214603593	1_109	0	0.0189710646466852	5.92203095348679	3.53566696432677e-07	0.546306912462677	1
ENSG00000136636.12	KCTD3	1	215567710	1_109	0	0.0282874578936669	9.73921824233404	8.67015760453863e-07	1.45830760169193	1
ENSG00000092978.10	GPATCH2	1	217631213	1_110	0	0.010178516024605	6.62287546454125	2.1214853013588e-07	-0.638954502793395	1
ENSG00000162814.10	SPATA17	1	217631425	1_110	0	0.00827451830642767	4.79242409458471	1.24797802396842e-07	0.302805566898114	1
ENSG00000067533.5	RRP15	1	218285209	1_110	0	0.0102013129658901	8.39873967920119	2.69636800753321e-07	1.52715355054082	1
ENSG00000143353.11	LYPLAL1	1	219173128	1_111	0	0.0409598804364734	13.883377797917	1.789628123193e-06	-2.14052689910669	2
ENSG00000215817.5	ZC3H11B	1	219624333	1_112	0	0.227260204259845	34.5058723583901	2.46788761127535e-05	3.38920247667969	1
ENSG00000162813.17	BPNT1	1	220090556	1_112	0	0.0212168346542486	11.1963589262767	7.47594982497256e-07	1.3551767566014	1
ENSG00000067704.9	IARS2	1	220094327	1_112	0	0.0190936651730471	10.1901193905036	6.12318736241402e-07	1.27835428299431	1
ENSG00000116141.15	MARK1	1	220528008	1_112	0	0.0107686692164546	4.73758267384513	1.6055647041499e-07	-0.00366340563730175	1
ENSG00000162817.6	C1orf115	1	220690029	1_112	0	0.0112007256617906	5.11158039189917	1.80181554497664e-07	-0.367406352050411	1
ENSG00000117791.15	MARC2	1	220771641	1_112	0	0.0122717202993288	5.97993664371614	2.30946297763023e-07	0.507777777777754	1
ENSG00000186205.12	MARC1	1	220786898	1_112	0	0.0117356738916257	5.55519499237604	2.05171160189698e-07	-0.366023812709619	1
ENSG00000143507.17	DUSP10	1	221744036	1_113	0	0.0652205410112962	19.2070754988584	3.94234488088382e-06	-1.91846837627968	1
ENSG00000143512.12	HHIPL2	1	222540408	1_114	0	0.016529862913423	8.83109077150621	4.5940167497181e-07	-0.986393294261333	1
ENSG00000154305.16	MIA3	1	222618304	1_114	0	0.0110394646508177	4.98919116939582	1.73335346056122e-07	-0.222412369302131	2
ENSG00000162819.11	BROX	1	222712777	1_114	0	0.012521959463181	6.18750754624219	2.43835541557844e-07	-0.709742844247095	1
ENSG00000197520.10	FAM177B	1	222736869	1_114	0	0.0215688276624231	11.3688259092939	7.71704673305925e-07	1.12206399861993	2
ENSG00000154309.8	DISP1	1	222872138	1_114	0	0.08329645488385	24.401106781911	6.39653848629901e-06	-2.62532430094945	1
ENSG00000187554.11	TLR5	1	223142833	1_114	0	0.0109566354866297	4.91759532020738	1.69566077513637e-07	0.188649090674207	2
ENSG00000143502.14	SUSD4	1	223364591	1_114	0	0.03026273909168	14.6079180760085	1.39125113580594e-06	1.58443160848633	1
ENSG00000143756.11	FBXO28	1	224110166	1_114	0	0.0130139553598824	6.5541340684536	2.6843157974263e-07	0.85163699544876	1
ENSG00000143748.17	NVL	1	224330140	1_114	0	0.0120686076606686	5.83674038454353	2.21685107719292e-07	0.556034125030096	2
ENSG00000143771.11	CNIH4	1	224356827	1_114	0	0.0131247623818224	6.63480807621128	2.74049357204848e-07	0.805965345385094	1
ENSG00000162923.14	WDR26	1	224436689	1_114	0	0.0117650656125632	5.59447635379177	2.07139426632847e-07	0.568273165185726	2
ENSG00000185155.11	MIXL1	1	226223248	1_115	0	0.103055993186973	23.1708292892395	7.51491035633975e-06	-2.53995953271657	1
ENSG00000185842.15	DNAH14	1	224895916	1_115	0	0.0192451664328177	6.95498901671773	4.21237564799033e-07	0.559161543442462	2
ENSG00000143815.14	LBR	1	225435374	1_115	0	0.04009930553037	13.9839799183399	1.764723286807e-06	1.84614859690448	1
ENSG00000143819.12	EPHX1	1	225809711	1_115	0	0.0152730677247995	4.7517778388085	2.28397517404419e-07	-0.212368015372307	1
ENSG00000196187.11	TMEM63A	1	225467449	1_115	0	0.0213390453603592	7.94056467735403	5.33255505318339e-07	1.06884493169237	1
ENSG00000243709.1	LEFTY1	1	225924245	1_115	0	0.0152530740581954	4.73930291467516	2.27499695807957e-07	-0.0243781216289383	1
ENSG00000143811.18	PYCR2	1	225924245	1_115	0	0.0152530740581954	4.73930291467516	2.27499695807957e-07	-0.0243781216289383	1
ENSG00000143768.12	LEFTY2	1	225941740	1_115	0	0.0155199530816541	4.90449700454669	2.39548718189787e-07	0.170975445356911	1
ENSG00000143751.9	SDE2	1	225999428	1_115	0	0.0163930809223353	5.42588119429619	2.7992380738897e-07	-0.466387572312715	1
ENSG00000163041.9	H3F3A	1	226070308	1_115	0	0.0306899965350348	11.4161973025985	1.10262358824758e-06	1.63545682855243	1
ENSG00000183814.15	LIN9	1	226309688	1_115	0	0.0166985948806571	5.60182890919097	2.94387077882051e-07	-0.499598273088222	1
ENSG00000203685.9	STUM	1	226550144	1_115	0	0.0284758558442159	10.698933227299	9.58796050616067e-07	1.21767260929657	1
ENSG00000143772.9	ITPKB	1	226739756	1_116	0	0.033847360929724	16.9337396866956	1.80379286827413e-06	-1.69463738065781	1
ENSG00000163050.16	COQ8A	1	226899236	1_116	0	0.0111331077203538	6.32225605904751	2.21512106034969e-07	0.836178287375199	1
ENSG00000143776.18	CDC42BPA	1	227318012	1_116	0	0.00977877935248084	5.08928103012134	1.56621022099873e-07	-0.167122839713362	1
ENSG00000181450.17	ZNF678	1	227563901	1_116	0	0.0107968891666883	6.03053140104981	2.04910022071692e-07	-0.363254341776314	1
ENSG00000081692.12	JMJD4	1	227731799	1_116	0	0.0169068711317507	10.2979842952998	5.47929194903687e-07	0.866859673611606	1
ENSG00000143816.7	WNT9A	1	227947502	1_116	0	0.0608643037967075	22.5910121798043	4.32720352343866e-06	-1.6581846447503	1
ENSG00000143761.15	ARF1	1	228083263	1_116	0	0.146922478411398	31.2860516595732	1.44659839043144e-05	-3.49903672040991	1
ENSG00000162910.18	MRPL55	1	228109044	1_116	0	0.0328781957373883	16.6539196473498	1.72319099038975e-06	-2.46372902021209	1
ENSG00000143774.16	GUK1	1	228129984	1_116	0	0.0118606635301267	6.92432655692609	2.58461285977269e-07	-1.24725503031699	2
ENSG00000181873.12	IBA57	1	228163386	1_116	0	0.0680975468606246	23.6824643724646	5.07536562050826e-06	-3.0902023906562	2
ENSG00000154358.20	OBSCN	1	228186754	1_116	0	0.00950534456900765	4.81989902290141	1.44183239236961e-07	0.294490516592249	1
ENSG00000154370.15	TRIM11	1	228407706	1_116	0	0.0172192037135758	10.4732287614869	5.67548038995337e-07	-1.49459795391586	1
ENSG00000162931.11	TRIM17	1	228416547	1_116	0	0.0444526563815626	19.5555642148382	2.73575399960279e-06	2.49467757855231	1
ENSG00000181218.5	HIST3H2A	1	228455746	1_116	0	0.0113401672347587	6.49749073616794	2.3188577186893e-07	-0.903343887986427	1
ENSG00000196890.4	HIST3H2BB	1	228458562	1_116	0	0.0197955324651913	11.8028137173538	7.35295172122089e-07	-1.59727205681199	1
ENSG00000168159.11	RNF187	1	228486873	1_116	0	0.00983667177673309	5.14543047426134	1.59286462877915e-07	0.258029326073479	2
ENSG00000143632.14	ACTA1	1	229434388	1_117	0	0.111321893564704	23.6726372937436	8.29346856124539e-06	-2.46919277642699	1
ENSG00000069248.11	NUP133	1	229508410	1_117	0	0.0374573766379243	13.0657922784541	1.54021759740849e-06	-1.79036938616303	1
ENSG00000135801.9	TAF5L	1	229626307	1_117	0	0.0326367233937457	11.7431576283827	1.2061474829166e-06	1.30087286834192	1
ENSG00000135763.9	URB2	1	229626572	1_117	0	0.0158055039814011	4.8153916143961	2.39523944099344e-07	-0.18682376277306	1
ENSG00000177614.10	PGBD5	1	230426554	1_117	0	0.0157160355230985	4.7613198233763	2.35493719924895e-07	0.048661957123757	1
ENSG00000135744.7	AGT	1	230713948	1_118	0	0.122594537860534	33.2680035073419	1.28353239157499e-05	4.17414490673098	2
ENSG00000135773.12	CAPN9	1	230749339	1_118	0	0.0122201140599377	8.95188810036996	3.44269761004802e-07	1.38982221678666	1
ENSG00000173409.13	ARV1	1	230978849	1_118	0	0.00961300224137507	6.09662327236657	1.84440961190352e-07	0.580794346132312	2
ENSG00000182118.7	FAM89A	1	231039252	1_118	0	0.0148540416202159	9.99864833874754	4.67406668585316e-07	-1.50575587679189	2
ENSG00000116906.11	GNPAT	1	231241335	1_118	0	0.00827224728567366	4.86418301828046	1.26631686052703e-07	-0.267708022245017	1
ENSG00000116903.7	EXOC8	1	231337950	1_118	0	0.0506412388598601	21.6641405467887	3.45266752306346e-06	-2.28623877932473	1
ENSG00000116918.13	TSNAX	1	231528861	1_118	0	0.00910633895802182	6.04764991736731	1.73316307731765e-07	-0.599584923593432	1
ENSG00000162946.21	DISC1	1	231626570	1_118	0	0.0239010452453275	14.2370680640589	1.07089386116266e-06	1.59008085746666	3
ENSG00000212916.4	MAP10	1	232805207	1_119	0	0.0162764585061155	5.61950649055602	2.87850551742486e-07	0.409988815366282	1
ENSG00000135778.11	NTPCR	1	232950648	1_119	0	0.0149590644135923	4.81561774354455	2.26707251574869e-07	0.135787383764717	1
ENSG00000135749.18	PCNX2	1	233295495	1_121	0	0.0232393170548505	12.05531876934	8.81680089245084e-07	1.36732244879766	1
ENSG00000135750.14	KCNK1	1	233663763	1_121	0	0.015003871375189	7.88243655981175	3.72196933056713e-07	0.874686612184226	1
ENSG00000168275.14	COA6	1	234372958	1_121	0	0.0111243912702945	5.036013976328	1.76308055651052e-07	0.27717259503773	1
ENSG00000059588.9	TARBP1	1	234461409	1_121	0	0.0174592419366014	9.32635535116692	5.12443885718954e-07	-1.0378358867124	2
ENSG00000173726.10	TOMM20	1	235128439	1_121	0	0.0131892983500557	6.65544509395531	2.76253488537016e-07	0.786678249767356	2
ENSG00000188739.14	RBM34	1	235161669	1_121	0	0.0110397697864971	4.96341966852995	1.72444754414869e-07	-0.202389940457957	1
ENSG00000162885.12	B3GALNT2	1	235504442	1_121	0	0.0315369478709926	14.977232315909	1.48648386738977e-06	1.59127562897993	1
ENSG00000168243.10	GNG4	1	235651207	1_121	0	0.0117418554679757	5.54967499156447	2.05075252066659e-07	-0.500256321211834	1
ENSG00000143669.13	LYST	1	235866977	1_122	0	0.0152138263902267	5.33149183080174	2.55267883692195e-07	-0.311900654748823	2
ENSG00000116962.14	NID1	1	236065381	1_122	0	0.0163057147421027	6.03963649291123	3.09927144266962e-07	0.695918924409081	1
ENSG00000077585.13	GPR137B	1	236142585	1_122	0	0.0143055160954896	4.74213617388395	2.13494418205594e-07	0.0744130170316295	1
ENSG00000086619.13	ERO1B	1	236286202	1_122	0	0.0150501962390414	5.21160514356073	2.46844036993984e-07	0.225307976156746	1
ENSG00000116977.18	LGALS8	1	236524482	1_122	0	0.0152837725098275	5.69366241177251	2.73861669874453e-07	0.771759829730083	1
ENSG00000119285.10	HEATR1	1	236604526	1_122	0	0.058458748556844	15.0496285672721	2.76875335098238e-06	3.20790070971633	1
ENSG00000077522.12	ACTN2	1	236686652	1_122	0	0.0210189159776051	8.65399763291931	5.72448023051557e-07	-1.09552317920965	1
ENSG00000198626.15	RYR2	1	237031622	1_122	0	0.0155567062781757	5.56252316201502	2.72331863633555e-07	-0.464244998620578	1
ENSG00000133019.11	CHRM3	1	239386955	1_124	0	0.0199901989787683	5.05327072022152	3.17905949856845e-07	0.335667819379707	1
ENSG00000180875.4	GREM2	1	240636816	1_126	0	0.024354538777251	6.56517170328107	5.0319344155186e-07	-0.636866418337691	1
ENSG00000117009.11	KMO	1	241531649	1_127	0	0.0210071807335822	9.69084465464768	6.40675884870852e-07	1.09766081458928	1
ENSG00000203668.2	CHML	1	241640356	1_127	0	0.0126519957584379	4.88972605322206	1.94693987440878e-07	0.19803986799887	1
ENSG00000054277.13	OPN3	1	241676920	1_127	0	0.0126310460837122	4.85556435614052	1.93013643085032e-07	0.0974039191612183	1
ENSG00000174371.16	EXO1	1	241847755	1_127	0	0.0319199680404889	16.3774109323339	1.64519229827493e-06	-2.78193373102057	2
ENSG00000143702.15	CEP170	1	243254761	1_128	0	0.0305609555308177	9.91571230304241	9.53673731092798e-07	-1.18727313974603	1
ENSG00000173728.10	C1orf100	1	244352788	1_129	0	0.0247326148005971	7.83586686882306	6.09910424087066e-07	0.991023395253974	1
ENSG00000035687.9	ADSS	1	244452097	1_129	0	0.0198690133741672	5.74468058103448	3.59212268908944e-07	0.636250993152833	2
ENSG00000179397.17	C1orf101	1	244454561	1_129	0	0.0183030068366185	4.9616324696328	2.85795908194633e-07	-0.216517822474105	1
ENSG00000203666.12	EFCAB2	1	245052581	1_129	0	0.0302813475318677	9.77311467971813	9.3135910825778e-07	-1.24119681147047	1
ENSG00000162849.15	KIF26B	1	245152685	1_129	0	0.0379225454765751	11.9325817786211	1.42410127064556e-06	1.37194485148326	1
ENSG00000185420.18	SMYD3	1	246507807	1_130	0	0.0130500696882775	5.73981672372574	2.35732699643629e-07	0.550690392800243	1
ENSG00000143653.9	SCCPDH	1	246723829	1_130	0	0.015159710803501	7.16617540260258	3.4189072889914e-07	-0.766440057110706	2
ENSG00000153207.14	AHCTF1	1	246932175	1_130	0	0.03209213012079	14.329860575321	1.44726974387728e-06	-1.66601277707197	1
ENSG00000277462.1	ZNF670	1	247078548	1_130	0	0.041416064254245	16.7803201425001	2.18714734426187e-06	1.81319171724442	1
ENSG00000188295.14	ZNF669	1	247104366	1_130	0	0.0123580323597432	5.22145069127938	2.03071736650472e-07	0.42030059397615	1
ENSG00000196418.12	ZNF124	1	247159958	1_130	0	0.0193857119976376	9.50975837603601	5.80176605314035e-07	-1.16868911987477	1
ENSG00000162714.12	ZNF496	1	247329729	1_131	0	0.0144496375985922	5.408477762862	2.45946687164916e-07	0.53670112911419	1
ENSG00000162722.8	TRIM58	1	247853448	1_131	0	0.0134594096906898	4.82388671252298	2.04329977168884e-07	-0.251559352543691	1
ENSG00000175137.10	SH3BP5L	1	248826485	1_131	0	0.0545329243568019	19.7511918737269	3.3896984850124e-06	2.44240628730208	2
ENSG00000171163.15	ZNF692	1	248859244	1_131	0	0.014738645886676	5.45732604371005	2.53131655451629e-07	-0.0606140200524659	1
ENSG00000184731.5	FAM110C	2	47011	2_1	0	0.0339215953458618	16.7253872865803	1.78550645951962e-06	2.35620239762794	2
ENSG00000143727.15	ACP1	2	264227	2_1	0	0.118247008552848	28.5671628992209	1.06308073405048e-05	3.32719421843064	2
ENSG00000035115.21	SH3YL1	2	242793	2_1	0	0.0204087551705775	11.679695806216	7.50165386355115e-07	-1.85725240349292	1
ENSG00000151353.14	TMEM18	2	674963	2_1	0	0.00968737276055609	4.98821378107498	1.52075776564941e-07	-0.587552126121535	2
ENSG00000172554.11	SNTG2	2	1093369	2_1	0	0.0225294158463171	14.1855819642446	1.00578710289873e-06	2.08120282004005	1
ENSG00000130508.10	PXDN	2	1744782	2_1	0	0.017271454549995	10.4248386869037	5.66640003184497e-07	1.20371863881822	1
ENSG00000032389.12	TSSC1	2	3378347	2_2	0	0.0104045028278824	6.0053457353965	1.96638395382417e-07	0.59477597383128	1
ENSG00000171853.15	TRAPPC12	2	3382875	2_2	0	0.0200689807788101	12.2601815052281	7.74339101862277e-07	1.39407533514396	1
ENSG00000182551.13	ADI1	2	3493033	2_2	0	0.0434446891103809	19.660837012536	2.68811392353675e-06	-2.02422186047969	3
ENSG00000118004.17	COLEC11	2	3594750	2_2	0	0.0099869161834415	5.61604260683119	1.76510592461651e-07	-0.513259949764975	1
ENSG00000151692.14	RNF144A	2	6917071	2_5	0	0.0183386979479869	7.07466410143292	4.08303681589042e-07	0.669253389661432	1
ENSG00000134313.15	KIDINS220	2	8837975	2_6	0	0.0140534583620016	5.50698766809975	2.43560181441291e-07	0.443564960386815	1
ENSG00000143797.11	MBOAT2	2	9003515	2_6	0	0.0231322810238088	10.2587824256847	7.46832574988983e-07	-1.29496567205836	1
ENSG00000119185.12	ITGB1BP1	2	9452280	2_6	0	0.0950887175672623	23.9242226984684	7.15938636552474e-06	-2.2214097689393	1
ENSG00000119203.13	CPSF3	2	9424405	2_6	0	0.0131714139352634	4.89010266621525	2.02702613980174e-07	-0.176416101430499	1
ENSG00000134330.18	IAH1	2	9474089	2_6	0	0.0188636923581215	8.3116155487464	4.93424972496117e-07	-0.82097124870416	2
ENSG00000151694.12	ADAM17	2	9555759	2_6	0	0.0130192466604491	4.77953795348236	1.95830685182138e-07	0.160984492361304	2
ENSG00000134308.13	YWHAQ	2	9631491	2_6	0	0.0273105546907309	11.8465213398784	1.01819353634466e-06	1.29644980735983	1
ENSG00000115750.16	TAF1B	2	9842495	2_6	0	0.0134734165535738	5.10582561743105	2.16497401743351e-07	0.242955536124504	2
ENSG00000134317.17	GRHL1	2	9951890	2_6	0	0.0149822880162166	6.11630450452389	2.88387355254882e-07	-0.711409749226868	1
ENSG00000171848.13	RRM2	2	10121909	2_6	0	0.0131383009402463	4.86615584600728	2.0120287998572e-07	0.334271740427223	1
ENSG00000115756.12	HPCAL1	2	10303214	2_7	0	0.0273316858564099	12.8080026191999	1.10168339040908e-06	-1.29845361215859	1
ENSG00000115761.15	NOL10	2	10689644	2_7	0	0.012519199966905	5.36102515812073	2.11219200960875e-07	-0.394992049603082	2
ENSG00000143882.10	ATP6V1C2	2	10722013	2_7	0	0.0140116312453891	6.43270905005894	2.83655743494348e-07	0.637717900804516	2
ENSG00000143870.12	PDIA6	2	10835479	2_7	0	0.0379604061269253	15.9584926804446	1.90647753709864e-06	-1.62997502030501	1
ENSG00000150873.11	C2orf50	2	11132831	2_7	0	0.0117595828118416	4.76566851841358	1.7637000193883e-07	0.0946604293552596	1
ENSG00000134318.13	ROCK2	2	11347918	2_7	0	0.0122074719979217	5.12117459746458	1.9674526676302e-07	0.304604085527518	2
ENSG00000169016.16	E2F6	2	11466521	2_7	0	0.0402812910254164	16.5292566212697	2.09539390973884e-06	1.80450583912105	1
ENSG00000169006.6	NTSR2	2	11669387	2_7	0	0.0117649189386678	4.76998280751653	1.76609770669358e-07	-0.0980327430617305	1
ENSG00000134324.11	LPIN1	2	11784824	2_7	0	0.0124295803772282	5.29268388297532	2.07033868132901e-07	0.343803020653886	1
ENSG00000071575.11	TRIB2	2	12717952	2_8	0	0.0538672375824462	15.4955275614796	2.62687885792017e-06	-1.6980731193987	1
ENSG00000079785.14	DDX1	2	15591459	2_9	0	0.0252451136378642	12.085314970593	9.60161476431459e-07	1.23408364757532	2
ENSG00000197872.11	FAM49A	2	16666179	2_10	0	0.0107293549339534	6.53692314947728	2.20727256452219e-07	0.66684681141041	2
ENSG00000163032.11	VSNL1	2	17538936	2_10	0	0.0190577033024839	12.0020490168252	7.19838268549014e-07	-1.54365068549095	1
ENSG00000178295.14	GEN1	2	17754513	2_10	0	0.0857628017858647	26.4757907474933	7.14589900993e-06	2.80562652574658	1
ENSG00000170745.11	KCNS3	2	17878114	2_10	0	0.0477646355712996	20.814720192375	3.12885919455731e-06	-2.3637976461723	3
ENSG00000240857.1	RDH14	2	18560992	2_11	0	0.0306436175587541	9.54576154156764	9.20575873118393e-07	1.09997999919989	1
ENSG00000185013.16	NT5C1B	2	18589274	2_11	0	0.0557431997810185	15.3073605960997	2.68535174955619e-06	1.82859385758652	1
ENSG00000183891.5	TTC32	2	19901227	2_12	0	0.0123300819629275	4.95822295732456	1.92398193112536e-07	-0.41708009707304	2
ENSG00000118965.14	WDR35	2	19990398	2_12	0	0.0293026177783357	13.2048604688459	1.21772496690788e-06	-1.43638013953354	1
ENSG00000132031.12	MATN3	2	20012886	2_12	0	0.020878798176551	9.66407489074195	6.35001508106508e-07	-1.0652955890412	2
ENSG00000068697.6	LAPTM4A	2	20052246	2_12	0	0.0137365731981136	5.9085000248575	2.55425716379687e-07	0.608573838318371	1
ENSG00000118960.12	HS1BP3	2	20628679	2_12	0	0.0175514619749875	8.16874981239458	4.51209116849606e-07	0.929070625954429	1
ENSG00000118961.14	LDAH	2	20683456	2_12	0	0.058101100362341	19.4439484157858	3.55531259510739e-06	-2.16432557107498	2
ENSG00000084674.14	APOB	2	21044375	2_13	0	0.0107944472867484	5.16145720069277	1.75340287378557e-07	0.214482204740958	2
ENSG00000119771.14	KLHL29	2	23386174	2_14	0	0.0170535497661384	7.79180891570323	4.18178846252717e-07	0.346609217928234	2
ENSG00000119778.14	ATAD2B	2	23927186	2_14	0	0.0157886058855207	7.36113215189135	3.65760979932424e-07	0.733742821203434	1
ENSG00000173960.13	UBXN2A	2	23927186	2_14	1	0.208906816128182	25.4101821707533	1.67058801920013e-05	-4.573839252401	3
ENSG00000205639.9	MFSD2B	2	24009668	2_14	0	0.0126645941258673	5.34567437833209	2.13060406259635e-07	-0.43824877789312	1
ENSG00000119782.13	FKBP1B	2	24049526	2_14	0	0.0132488450535938	11.7515454009584	4.89984088815784e-07	-2.53735714204214	1
ENSG00000176732.6	PFN4	2	24123648	2_14	0	0.0142553778446859	12.755298913498	5.72240178042843e-07	2.65399675592701	1
ENSG00000186453.12	FAM228A	2	24152593	2_14	0	0.0134622925572769	5.95174506134211	2.52157748579453e-07	-0.464908638783649	2
ENSG00000198399.14	ITSN2	2	24359729	2_14	0	0.0279139656669134	12.3029655942316	1.08078752493626e-06	-1.85649217367341	2
ENSG00000173557.14	C2orf70	2	26562410	2_15	0	0.0115901322466765	5.35164595308872	1.95202214082873e-07	0.48422108238996	1
ENSG00000084676.15	NCOA1	2	24491962	2_15	0	0.0143003887269549	6.94727571170651	3.12659300184216e-07	0.247458779259153	1
ENSG00000115137.11	DNAJC27	2	24971717	2_15	0	0.0109102575563739	6.17227484419003	2.11928436019187e-07	1.29143383965201	2
ENSG00000084710.13	EFR3B	2	25035528	2_15	0	0.0221512059480614	12.4360021698227	8.66936199809542e-07	1.82422701346762	1
ENSG00000115138.10	POMC	2	25170853	2_15	0	0.0140578861397689	7.9191046882915	3.50352385924054e-07	-1.2329708788977	1
ENSG00000119772.16	DNMT3A	2	25343038	2_15	0	0.0173238658715512	9.86700893193422	5.37946774203397e-07	-1.30610579656676	1
ENSG00000138101.18	DTNB	2	25672547	2_15	0	0.0306086579657647	14.966317857679	1.44167785240347e-06	1.6182570466455	1
ENSG00000143970.16	ASXL2	2	25878778	2_15	0	0.0109289661657903	4.88724540907963	1.68093996361164e-07	-0.351114442427954	1
ENSG00000084731.14	KIF3C	2	25983137	2_15	0	0.0118554711940994	5.65612321902617	2.11031193607135e-07	-0.682015447386115	1
ENSG00000084733.10	RAB10	2	26033971	2_15	0	0.0418572315241301	17.081533476079	2.25012337058044e-06	-2.27409239899576	1
ENSG00000157833.12	GAREM2	2	26165399	2_15	0	0.057802366592088	19.9384985773204	3.62699573903743e-06	-2.33758194522839	2
ENSG00000138029.13	HADHB	2	26242980	2_15	0	0.0156151983982897	7.9502177989665	3.90692888965917e-07	1.28778242052996	1
ENSG00000084754.10	HADHA	2	26244785	2_15	0	0.0169926318678278	8.67458662826177	4.63893632116775e-07	1.4047764994642	2
ENSG00000173567.14	ADGRF3	2	26347104	2_15	0	0.0144746489663882	7.46334818682571	3.39977923545359e-07	-0.777378991982966	1
ENSG00000157856.10	DRC1	2	26401975	2_15	0	0.0211907312473967	11.0747097293229	7.38562527983947e-07	1.49880057016894	2
ENSG00000115155.16	OTOF	2	26558897	2_15	0	0.0117840185727124	5.46248023804696	2.02577996117184e-07	-0.468873231097053	1
ENSG00000157884.10	CIB4	2	26640078	2_15	0	0.0132684187665911	6.51947100168434	2.72232832275896e-07	0.584913871970489	2
ENSG00000171303.6	KCNK3	2	26686605	2_16	0	0.0463610831173322	14.3313546233171	2.09097957185611e-06	-0.00214822644153097	1
ENSG00000138080.13	EMILIN1	2	27078189	2_16	0	0.0147548966511201	5.59039939818346	2.59590014157748e-07	-0.421777628916117	1
ENSG00000138030.12	KHK	2	27086791	2_16	0	0.0483909147567725	14.6833252733774	2.23613091149118e-06	-1.26682214089536	1
ENSG00000138028.15	CGREF1	2	27119179	2_16	0	0.0783721608643784	20.1558260894228	4.97131631587542e-06	1.74020638543241	1
ENSG00000138073.13	PREB	2	27134751	2_16	0	0.0163370488439127	6.91958704023331	3.55764621235285e-07	-0.684946913545021	1
ENSG00000138085.16	ATRAID	2	27209679	2_16	0	0.0199088412742301	8.81629941595556	5.5238425227801e-07	1.62490641488412	2
ENSG00000138074.14	SLC5A6	2	27235922	2_16	0	0.0149701580566683	5.64276042672518	2.6584406636577e-07	-0.24764079492406	1
ENSG00000084774.13	CAD	2	27217854	2_16	0	0.0331566170817298	14.0187472375341	1.46281159047715e-06	-2.47923505355725	2
ENSG00000115194.10	SLC30A3	2	27275976	2_16	0	0.0148946279364007	5.69049666530713	2.6674040485117e-07	-0.564131870847298	1
ENSG00000163794.6	UCN	2	27308797	2_16	0	0.0223930649156286	9.20394969024153	6.4862957789283e-07	1.18581086302657	1
ENSG00000115234.10	SNX17	2	27383719	2_16	0	0.0147356531407772	6.3329206535305	2.93685436276143e-07	-0.0262101797750038	1
ENSG00000163795.13	ZNF513	2	27380806	2_16	0	0.0133314526801002	4.8345896455268	2.02836480695893e-07	-0.785085762221725	1
ENSG00000115216.13	NRBP1	2	27428187	2_16	0	0.0618932532945794	17.2659202626485	3.36311730514837e-06	-2.48522792730213	1
ENSG00000157992.12	KRTCAP3	2	27444317	2_16	0	0.0141844490383767	5.22091591788031	2.33060215672574e-07	0.350512687466477	1
ENSG00000138002.14	IFT172	2	27489541	2_16	0	0.0136044586395505	4.9505628688304	2.11955562452393e-07	0.202898498927915	1
ENSG00000198522.13	GPN1	2	27628084	2_16	0	0.0149902659378308	6.11158611333814	2.88318325311066e-07	-0.786638349985981	1
ENSG00000176714.9	CCDC121	2	27629051	2_16	0	0.0144382633761392	5.75524788864741	2.61509799440008e-07	-0.662881361396807	2
ENSG00000158019.20	BRE	2	27889788	2_16	0	0.0140696874004538	5.17543177953222	2.2916063149604e-07	-0.238514580592373	2
ENSG00000171174.13	RBKS	2	27891044	2_16	0	0.0389686651128134	15.0717870776932	1.84837145490617e-06	-2.26003369674119	1
ENSG00000213639.9	PPP1CB	2	28751273	2_17	0	0.033284715196052	13.4942095737377	1.41351776046154e-06	2.2463587090056	2
ENSG00000163806.15	SPDYA	2	28782736	2_17	0	0.0601453600834873	19.1995283014569	3.63414006786455e-06	-2.72931616963671	2
ENSG00000171103.10	TRMT61B	2	28869813	2_17	0	0.0199432550695502	8.59480326101542	5.39437280748731e-07	-1.76105770219826	2
ENSG00000163811.11	WDR43	2	28895415	2_17	0	0.015706637877366	6.31830971111771	3.12315195495795e-07	0.398251498791441	1
ENSG00000189350.12	TOGARAM2	2	28957249	2_17	0	0.0151053179718736	5.94656677741319	2.82686550016069e-07	0.801548599195105	1
ENSG00000115295.19	CLIP4	2	29097582	2_18	0	0.0245586789806471	5.64470625252776	4.36269972355598e-07	-0.518467958586831	2
ENSG00000119801.12	YPEL5	2	30146010	2_18	0	0.176993494786659	24.967081554767	1.39070193262768e-05	2.66796865820789	1
ENSG00000213626.11	LBH	2	30228387	2_18	0	0.0249421735060764	5.79283579318254	4.54709981450331e-07	0.52223143216348	1
ENSG00000172954.13	LCLAT1	2	30448107	2_19	0	0.0496829963958738	14.52586726402	2.27121802062365e-06	-1.94958460728631	1
ENSG00000013016.15	EHD3	2	31234492	2_19	0	0.0223242139804147	6.84742703571143	4.81074750783621e-07	0.6526458784168	1
ENSG00000162959.13	MEMO1	2	32011261	2_20	0	0.0223329882828309	8.12946764651889	5.71370637963202e-07	0.964093386613549	1
ENSG00000021574.11	SPAST	2	32064971	2_20	0	0.0258529773283811	9.5282766921942	7.75235941331466e-07	-1.55403804359679	1
ENSG00000091106.18	NLRC4	2	32264089	2_20	0	0.016290134248059	5.12005226441006	2.62487140191212e-07	0.642439553358735	1
ENSG00000119820.10	YIPF4	2	32278100	2_20	0	0.0519850078573111	16.241934735888	2.65720370117472e-06	1.80636168821631	1
ENSG00000115760.13	BIRC6	2	32356560	2_20	0	0.0290553930862258	10.6460462275356	9.73473372342057e-07	-1.43321723683249	2
ENSG00000018699.11	TTC27	2	32678481	2_20	0	0.0200767301330658	7.11276560661909	4.49407641080344e-07	0.852293751277721	1
ENSG00000152689.17	RASGRP3	2	33531453	2_21	0	0.0219195451132567	12.1235924620687	8.36318762020474e-07	-1.4077243331302	1
ENSG00000119812.18	FAM98A	2	33590317	2_21	0	0.0122028089577579	6.54260720673059	2.51257846728549e-07	-0.688481720371042	1
ENSG00000150938.9	CRIM1	2	36514387	2_23	0	0.00830960674065862	8.8896385232513	2.32473549333219e-07	-0.948606899390944	1
ENSG00000171055.14	FEZ2	2	36646439	2_23	0	0.00747537368988405	7.97036278968155	1.87508073216439e-07	0.814705068486821	1
ENSG00000115808.11	STRN	2	36965464	2_23	0	0.0119499481850933	13.9008735896837	5.22777743550835e-07	-2.14100292294034	1
ENSG00000008869.11	HEATR5B	2	37083508	2_23	0	0.0092512982654287	13.551261533683	3.94540312068242e-07	-2.74222613286488	2
ENSG00000152133.14	GPATCH11	2	37106519	2_23	0	0.00533865536437506	5.46974613480351	9.18984168392483e-08	0.848333666433708	1
ENSG00000055332.16	EIF2AK2	2	37156629	2_23	0	0.00929531261559213	9.42553250323936	2.75726729438605e-07	-0.608751751379053	1
ENSG00000218739.9	CEBPZOS	2	37196344	2_23	0	0.00590356805608305	5.55044521184225	1.0312200963535e-07	-0.108466301465037	2
ENSG00000115816.14	CEBPZ	2	37231568	2_23	0	0.00555275736394545	8.37325125458228	1.46322729419763e-07	1.85638053615798	1
ENSG00000115828.15	QPCT	2	37366100	2_23	0	0.0251572537997964	19.2412955690132	1.52337391839776e-06	-1.94256251557678	1
ENSG00000115841.19	RMDN2	2	37923332	2_24	0	0.0126858753474172	4.74514691378935	1.89443224171885e-07	0.107944189702991	1
ENSG00000119787.13	ATL2	2	38377077	2_24	0	0.0134833137589043	5.96584829982314	2.53149935058382e-07	-1.33440523353384	1
ENSG00000163214.20	DHX57	2	38875912	2_25	0	0.0178207741276698	5.04630778985672	2.83014883531717e-07	-0.316923838253164	1
ENSG00000188010.12	MORN2	2	38875912	2_25	0	0.0178207741276698	5.04630778985672	2.83014883531717e-07	-0.316923838253164	1
ENSG00000214694.10	ARHGEF33	2	38882417	2_25	0	0.0608313784392682	16.834815900538	3.22288643731011e-06	2.02066849191263	1
ENSG00000115904.12	SOS1	2	39124428	2_25	0	0.0191049825991501	5.7098550950024	3.43305457157705e-07	0.705925913423748	1
ENSG00000152154.10	TMEM178A	2	39665237	2_25	0	0.0188113226593283	5.56211554400561	3.29282244021334e-07	0.653895681918718	1
ENSG00000205086.6	C2orf91	2	41938821	2_26	0	0.00522914759387549	5.09932838190402	8.39175611907778e-08	0.264997119560436	1
ENSG00000183023.18	SLC8A1	2	40439867	2_26	0	0.00540066668810657	5.40545037041742	9.18730708338107e-08	0.382892290305732	1
ENSG00000162878.12	PKDCC	2	42047560	2_26	0	0.00677027786869899	7.54989815521948	1.60863146935094e-07	0.745721521464199	2
ENSG00000143924.18	EML4	2	42168854	2_26	0	0.00508090087791402	4.82655901377152	7.7176897632683e-08	0.322360434526685	2
ENSG00000115944.14	COX7A2L	2	42425044	2_26	0	0.00845928065943458	9.66437464224956	2.57286005830648e-07	-1.0101044198433	2
ENSG00000057935.13	MTA3	2	42494666	2_26	0	0.0144119171565695	14.7299055285404	6.68083417365066e-07	1.63659452810689	1
ENSG00000162881.6	OXER1	2	42766026	2_26	0	0.00694743117685481	7.79503070795628	1.70431967386708e-07	-1.1809093687122	1
ENSG00000162882.14	HAAO	2	42792207	2_26	0	0.0055220334658791	5.61626438316411	9.76012886605898e-08	0.203097313659742	2
ENSG00000152518.7	ZFP36L2	2	43225947	2_27	0	0.0133688635694303	5.54612588757376	2.33342146219589e-07	-0.53421618992936	2
ENSG00000115970.18	THADA	2	43591341	2_27	0	0.0134141893257882	6.02542766593182	2.54367301370405e-07	0.904327896812967	1
ENSG00000152527.13	PLEKHH2	2	43634978	2_27	0	0.0406119962040058	19.1787021029402	2.45122131272105e-06	2.80859655023306	2
ENSG00000223658.7	C1GALT1C1L	2	43675895	2_27	0	0.018622089350443	7.99821823712692	4.68738504176565e-07	-0.405462456195902	2
ENSG00000138036.18	DYNC2LI1	2	43770312	2_27	0	0.0172385205176678	8.48365100875462	4.60247839458039e-07	-1.66765478564575	2
ENSG00000138095.18	LRPPRC	2	43996560	2_27	0	0.01339042846669	5.29086776414681	2.22961745005646e-07	-0.135465301740837	2
ENSG00000138078.15	PREPL	2	44361802	2_29	0	0.00629448772341057	4.77189124934117	9.45278765536494e-08	-0.349565628375848	1
ENSG00000143919.14	CAMKMT	2	44362007	2_29	0	0.0106438692681509	9.76045016720006	3.26947750706455e-07	-1.09959714467457	1
ENSG00000068784.12	SRBD1	2	45611701	2_29	0	0.012251376454164	11.0978469319431	4.27890445419802e-07	-1.22504950519826	2
ENSG00000151665.12	PIGF	2	46120376	2_29	0	0.00692506510218227	5.67792826414053	1.23743596853836e-07	-0.493458762256136	3
ENSG00000250565.6	ATP6V1E2	2	46536088	2_29	0	0.0062688103633447	4.73310780064009	9.33771258000851e-08	0.119377686383537	2
ENSG00000119729.11	RHOQ	2	46541511	2_29	0	0.00897156404910093	8.13631748253393	2.29723287254835e-07	0.984668770706868	1
ENSG00000119878.5	CRIPT	2	46616237	2_29	0	0.00713791101484651	5.96526447535126	1.34001545236511e-07	0.584210343637485	2
ENSG00000068724.15	TTC7A	2	46898371	2_29	0	0.00696072115268764	5.72666418845886	1.25448342274037e-07	-0.549844539002626	1
ENSG00000143933.16	CALM2	2	47175990	2_30	0	0.0248078030539998	7.08127471024006	5.52851792213174e-07	0.742036421715176	2
ENSG00000119888.10	EPCAM	2	47346151	2_30	0	0.0208386851442172	5.41580095826409	3.55174666481036e-07	-0.403457486043535	1
ENSG00000095002.13	MSH2	2	47403074	2_30	0	0.0222641100675637	6.04753084684394	4.23733115589797e-07	-0.545038941582159	1
ENSG00000138081.20	FBXO11	2	47904797	2_30	0	0.114737271957338	21.937479892442	7.9213687207014e-06	2.20882624916309	1
ENSG00000242441.7	GTF2A1L	2	48595242	2_31	0	0.0217835381363414	8.36630769043185	5.73549924264961e-07	-0.873048034129562	2
ENSG00000138039.14	LHCGR	2	48595242	2_31	0	0.0209103497909156	7.97573538341299	5.24857017400089e-07	-0.804968225523875	1
ENSG00000068781.21	STON1-GTF2A1L	2	48595242	2_31	0	0.0209103497909156	7.97573538341299	5.24857017400089e-07	-0.804968225523875	1
ENSG00000170802.15	FOXN2	2	48327816	2_31	0	0.0164415732379338	5.6829111467972	2.94051372523199e-07	0.596447327440623	1
ENSG00000162869.15	PPP1R21	2	48439199	2_31	0	0.020980503742728	8.00769991916341	5.28728444408727e-07	-0.930936367202354	3
ENSG00000243244.5	STON1	2	48528829	2_31	0	0.0175980568379985	6.33072815021793	3.50612466919228e-07	0.627481511691058	2
ENSG00000143942.4	CHAC2	2	53767569	2_35	0	0.0247340143235447	5.57673897632684	4.34094115948621e-07	-0.383496393209905	1
ENSG00000068912.13	ERLEC1	2	53787421	2_35	0	0.0355934401778893	9.06390477080737	1.01529973576357e-06	1.21268890523214	1
ENSG00000115239.21	ASB3	2	53787166	2_35	0	0.0235688963874359	5.1155500028091	3.79437766262439e-07	0.376835569346276	2
ENSG00000119737.5	GPR75	2	53860333	2_35	0	0.0436999249415517	11.0376493799701	1.51798073174801e-06	-1.41654918513686	1
ENSG00000068878.14	PSME4	2	53970692	2_35	0	0.0442383901037325	11.1556782050713	1.55311733072644e-06	-1.66898112677501	1
ENSG00000170634.12	ACYP2	2	53970692	2_35	0	0.0245521491169849	5.50618732456886	4.25450921967518e-07	-0.461530122933255	2
ENSG00000177994.15	C2orf73	2	54330223	2_35	0	0.099981870341899	19.097318800149	6.00900587295331e-06	-2.34140993692374	2
ENSG00000028116.16	VRK2	2	57906783	2_38	0	0.0160721613862674	4.74510291494119	2.40009755481859e-07	0.271734115908388	2
ENSG00000162928.8	PEX13	2	61017528	2_40	0	0.0118628299218455	4.76863946849251	1.78029415753465e-07	0.174086429730365	1
ENSG00000162927.13	PUS10	2	61018416	2_40	0	0.012557000718799	5.40143248170184	2.13453777309725e-07	-0.662068906589432	2
ENSG00000162929.13	KIAA1841	2	61065721	2_40	0	0.0570521550382253	25.7780604004811	4.62840404386092e-06	-3.49939965458241	1
ENSG00000237651.6	C2orf74	2	61145163	2_40	0	0.0121729786070284	6.03432256409785	2.31171533578403e-07	-0.723991575312644	1
ENSG00000173209.22	AHSA2	2	60896257	2_40	0	0.0128470434109218	7.29639718846542	2.94999060353428e-07	1.6455549082683	1
ENSG00000082898.16	XPO1	2	61538854	2_40	0	0.0165522774326278	14.635353061731	7.62377261032844e-07	-3.17083096826867	2
ENSG00000170264.12	FAM161A	2	61854233	2_40	0	0.0118115254704111	4.94176819082475	1.83694999448611e-07	-0.577177683494955	1
ENSG00000115484.14	CCT4	2	61888641	2_40	0	0.0141563313002236	6.32724357380669	2.81886478999535e-07	0.660355263383993	1
ENSG00000173163.10	COMMD1	2	61889168	2_40	0	0.0125286563408467	5.79309390130794	2.28414693881877e-07	-0.925389847666276	1
ENSG00000186889.9	TMEM17	2	62506118	2_41	0	0.019053017237406	5.66842133423542	3.39887237894936e-07	-0.256653148732772	1
ENSG00000014641.17	MDH1	2	63589538	2_41	0	0.0257459941757908	8.54375126853218	6.92256809982045e-07	1.48282849236661	1
ENSG00000143951.15	WDPCP	2	63822493	2_41	0	0.0464698734000144	14.2136428604928	2.07867150147636e-06	2.1030387693276	1
ENSG00000169764.15	UGP2	2	63841144	2_41	0	0.0172721851798355	4.73283818246993	2.57263346846355e-07	0.150300102761119	2
ENSG00000143952.19	VPS54	2	64019122	2_41	0	0.038255733180514	12.3405756043189	1.48573351590471e-06	-1.54235147525899	2
ENSG00000197329.11	PELI1	2	64144184	2_41	0	0.0307288520134998	10.2375893962009	9.90040627437679e-07	1.25097305865567	2
ENSG00000119862.12	LGALSL	2	64453888	2_42	0	0.0162468667199703	5.63471164127178	2.88104662856196e-07	0.530390299879722	1
ENSG00000119844.15	AFTPH	2	64524123	2_42	0	0.0189671786012163	7.07224566091562	4.22152188681381e-07	-0.807733610791542	2
ENSG00000115902.10	SLC1A4	2	64988353	2_42	0	0.0200327480233157	7.71633082734894	4.86474792225509e-07	-0.967499517710425	1
ENSG00000138071.13	ACTR2	2	65227510	2_42	0	0.0151086366565162	5.77295088779675	2.74493530843463e-07	-0.970063265076797	1
ENSG00000143995.19	MEIS1	2	66434177	2_43	0	0.0351777138362639	10.8449613578798	1.20061729266299e-06	1.40329617967166	1
ENSG00000143971.7	ETAA1	2	67397667	2_44	0	0	7.94000068204499	0	0.0307885391294477	1
ENSG00000243667.6	WDR92	2	68157965	2_45	0	0.0571032605483873	21.8724412924856	3.93067503148382e-06	3.03907429016037	1
ENSG00000115946.7	PNO1	2	68157965	2_45	0	0.0571032605483872	21.8724412924856	3.93067503148382e-06	-3.03907429016037	1
ENSG00000204923.3	FBXO48	2	68467123	2_45	0	0.0113404778766495	4.78556620845534	1.70794412388921e-07	0.100083032967887	1
ENSG00000169621.9	APLF	2	68467927	2_45	0	0.0288205005435864	13.3996748987121	1.21535948470267e-06	1.43774794816615	1
ENSG00000169618.6	PROKR1	2	68652324	2_45	0	0.0592528141553192	19.3433843741225	3.60703550373807e-06	-1.78011539092404	1
ENSG00000163219.11	ARHGAP25	2	68679529	2_45	0	0.0119428973859105	5.22038462332245	1.9621001740757e-07	-0.297355598138563	1
ENSG00000169605.5	GKN1	2	68974762	2_46	0	0.0187202520670844	5.8933956345862	3.4720523364146e-07	0.741008288952052	1
ENSG00000169604.19	ANTXR1	2	69012709	2_46	0	0.0192096216419585	5.93036273229127	3.58516412970054e-07	0.720475629060761	1
ENSG00000198380.12	GFPT1	2	69387541	2_46	0	0.127963373154685	18.5765380973328	7.48099623127079e-06	-3.8531922673279	2
ENSG00000169599.12	NFU1	2	69423598	2_46	0	0.0462962398194139	15.8154794584627	2.30428957579764e-06	2.28722346986857	1
ENSG00000087338.4	GMCL1	2	69829233	2_46	0	0.0200562150376445	6.05944480528838	3.82464195646952e-07	0.435296026479329	1
ENSG00000124380.10	SNRNP27	2	69893500	2_46	0	0.0200809490501488	6.59665647208322	4.16885774898939e-07	-1.24956465409099	1
ENSG00000059728.10	MXD1	2	69897673	2_46	0	0.0363361919266402	11.5824307633379	1.32448821161549e-06	-1.46409733447311	2
ENSG00000244617.2	ASPRV1	2	69964228	2_46	0	0.0929285168084641	20.6202530955038	6.03048124140155e-06	2.35648399691715	2
ENSG00000115998.7	C2orf42	2	70248695	2_46	0	0.0188332979186413	5.78258738555899	3.42734288074452e-07	0.611195985166071	1
ENSG00000143977.13	SNRPG	2	70293366	2_46	0	0.0182003521193083	5.4409399299643	3.11646816673763e-07	0.523556068917495	1
ENSG00000035141.7	FAM136A	2	70301695	2_46	0	0.0377134185916141	11.7352714512871	1.39282968752119e-06	1.49218128002212	1
ENSG00000183733.6	FIGLA	2	70791083	2_47	0	0.0116787533053629	4.7681729635959	1.75249771078059e-07	-0.0234917677340609	1
ENSG00000075340.22	ADD2	2	70768085	2_47	0	0.0117181715857122	4.80021452794163	1.77022909189651e-07	-0.122501532326295	1
ENSG00000152672.7	CLEC4F	2	70889267	2_47	0	0.0162452871936148	7.90934075902653	4.0436788252091e-07	0.980805455595162	1
ENSG00000116031.8	CD207	2	70905453	2_47	0	0.011994326304774	5.02173067841388	1.89556312026254e-07	0.38920652838911	1
ENSG00000116035.2	VAX2	2	70900566	2_47	0	0.0133595146537358	6.04721879367029	2.54246706849905e-07	0.57040214137672	1
ENSG00000116039.11	ATP6V1B1	2	70935866	2_47	0	0.0352876104452274	15.3251276146337	1.70190503750886e-06	1.55899638692961	1
ENSG00000144031.11	ANKRD53	2	70979137	2_47	0	0.0158186799602046	7.65584814428188	3.81129463730815e-07	0.82162602111973	1
ENSG00000144043.11	TEX261	2	70992614	2_47	0	0.0171129286465359	8.40516080000274	4.52667525926054e-07	-0.9104295801218	1
ENSG00000124370.10	MCEE	2	71130580	2_47	0	0.0169535893424255	8.31598826295668	4.43694965245435e-07	0.962229125482095	1
ENSG00000124383.8	MPHOSPH10	2	71130287	2_47	0	0.0171837406943167	8.44449967571499	4.56668028477149e-07	-0.919617806339189	2
ENSG00000124374.8	PAIP2B	2	71227813	2_47	0	0.0136450439419951	6.24847327916023	2.68322955696934e-07	0.613063584869477	1
ENSG00000075292.18	ZNF638	2	71276848	2_47	0	0.0140994084110838	6.56022811962454	2.91091018613338e-07	-0.896999445967891	2
ENSG00000135636.13	DYSF	2	71453820	2_47	0	0.0160100872249787	7.77040652492185	3.91513202784363e-07	0.944758951754658	2
ENSG00000135631.16	RAB11FIP5	2	73156338	2_48	0	0.0115869700558018	4.87738875391286	1.77855062224528e-07	-0.0045595213503102	2
ENSG00000135632.11	SMYD5	2	73214257	2_48	0	0.0117006584816239	5.45715804496389	2.00948981175277e-07	0.708337308883575	1
ENSG00000135617.3	PRADC1	2	73233389	2_48	0	0.0116975817183537	5.12940974018218	1.88830635028042e-07	0.699179222544419	1
ENSG00000135624.15	CCT7	2	73233389	2_48	0	0.0116975817183537	5.12940974018218	1.88830635028042e-07	0.699179222544419	1
ENSG00000163013.11	FBXO41	2	73265486	2_48	0	0.0122156954610639	5.29559221102056	2.03583091749621e-07	0.0234731743459754	1
ENSG00000144035.3	NAT8	2	73641993	2_48	0	0.0165500568666149	8.64409911176455	4.50223543559982e-07	-1.61172516740881	2
ENSG00000144034.14	TPRKB	2	73737087	2_48	0	0.0256630960522752	12.5862138654683	1.01651345180231e-06	2.02614831486215	2
ENSG00000144048.10	DUSP11	2	73780218	2_48	0	0.0298199144018133	14.2665650493051	1.33885882971789e-06	-2.31448259887726	1
ENSG00000124356.15	STAMBP	2	73828835	2_48	0	0.0119140733071664	5.11400469621071	1.91747788678813e-07	0.0990099662665526	2
ENSG00000163017.13	ACTG2	2	73892213	2_48	0	0.0114438371219765	4.77361391738691	1.71920605732032e-07	0.108651055731749	1
ENSG00000114978.17	MOB1A	2	74178825	2_48	0	0.0135395314707423	6.31172310157682	2.68943187397831e-07	-0.574126529910188	2
ENSG00000188687.17	SLC4A5	2	74343527	2_48	0	0.0114544339548122	4.80897922437454	1.73354654593372e-07	-0.189710963638238	2
ENSG00000284308.1	C2orf81	2	74421241	2_48	0	0.0266486663216619	12.6382840217074	1.05991872257429e-06	1.62190400114732	1
ENSG00000005448.16	WDR54	2	74421241	2_48	0	0.0266486663216619	12.6382840217074	1.05991872257429e-06	-1.62190400114731	1
ENSG00000114993.16	RTKN	2	74442009	2_48	0	0.0122978291577481	5.50854539956109	2.13193697739451e-07	-0.492993166642413	2
ENSG00000239779.6	WBP1	2	74458316	2_48	0	0.0366786621546777	15.6625652035196	1.80794557291334e-06	-1.87157091598961	2
ENSG00000115275.11	MOGS	2	74465064	2_48	0	0.0449923128654889	17.5591188684128	2.48627985727934e-06	1.9290920330501	2
ENSG00000135637.13	CCDC142	2	74483364	2_48	0	0.0367732728588674	15.6934434552418	1.81618257606454e-06	-1.88013492724399	1
ENSG00000115282.19	TTC31	2	74483364	2_48	0	0.0367732728588674	15.6934434552418	1.81618257606454e-06	1.88013492724399	1
ENSG00000179528.15	LBX2	2	74502935	2_48	0	0.011411069169448	4.75105774124993	1.70618303824482e-07	0.0492947103274461	1
ENSG00000115289.13	PCGF1	2	74508487	2_48	0	0.0184383678764603	9.18889326785945	5.33205544069695e-07	1.31112298727722	1
ENSG00000115325.13	DOK1	2	74548714	2_48	0	0.0121727768739457	5.37285176648564	2.05827544988308e-07	-0.565731701715459	1
ENSG00000159399.9	HK2	2	74834299	2_48	0	0.0115500184811788	4.88718923484174	1.77644108283264e-07	0.310146746987071	2
ENSG00000115350.11	POLE4	2	74958729	2_48	0	0.0252082849494278	12.2246906335015	9.69817799014039e-07	-1.43358648680998	2
ENSG00000115353.10	TACR1	2	75165705	2_48	0	0.0191265862255028	9.60038580092784	5.77876617822401e-07	1.1502300750538	1
ENSG00000115363.13	EVA1A	2	75569460	2_49	0	0.100740484033767	20.1401152209158	6.38520665625262e-06	2.08772052576403	1
ENSG00000115364.13	MRPL19	2	75656150	2_49	0	0.0204609157225875	4.73321829237684	3.04782884171189e-07	-0.0521583454897702	2
ENSG00000005436.13	GCFC2	2	75711125	2_49	0	0.0356294133192224	10.0417041831652	1.12596545998275e-06	-1.22469969794352	2
ENSG00000176204.13	LRRTM4	2	77592858	2_50	0	0.0218385682257369	4.73263627640135	3.25264198750569e-07	0.0154593942968059	1
ENSG00000143954.12	REG3G	2	79025902	2_51	0	0.00984458990269177	4.800778694465	1.48736750632842e-07	-0.103054664498442	2
ENSG00000115386.5	REG1A	2	79120619	2_51	0	0.0103611436021595	5.19760353305126	1.69480530828992e-07	-0.0748411834012684	1
ENSG00000163541.11	SUCLG1	2	84459875	2_53	0	0.028044642256538	15.7921651179661	1.39380030208758e-06	2.092104355728	1
ENSG00000115423.18	DNAH6	2	84482091	2_53	0	0.00896830670270965	4.92806150961587	1.39089884212483e-07	-0.166424104304189	2
ENSG00000034510.5	TMSB10	2	84905643	2_53	0	0.0138942888188236	9.09041580529149	3.97492597046517e-07	-1.19313736329144	1
ENSG00000176407.17	KCMF1	2	84970689	2_54	0	0.00804175267372553	6.78542870806229	1.71726365224148e-07	0.253533844598296	1
ENSG00000152291.13	TGOLN2	2	85326957	2_54	0	0.00794150534172267	6.98027863959786	1.74455459579042e-07	0.707405451480182	2
ENSG00000042493.15	CAPG	2	85393065	2_54	0	0.0111270920827456	9.2213182070977	3.22911613432639e-07	-0.51372966465377	3
ENSG00000168906.12	MAT2A	2	85423160	2_54	0	0.00933488976969099	8.48012211444412	2.49126699181929e-07	-0.748238587479181	2
ENSG00000115486.11	GGCX	2	85562012	2_54	0	0.0146412361104239	12.5994734370141	5.80549310027057e-07	1.44238028868932	2
ENSG00000118640.10	VAMP8	2	85561017	2_54	0	0.0116144079046201	11.0909854228997	4.05392941601845e-07	-1.4226452518935	1
ENSG00000168899.4	VAMP5	2	85584106	2_54	0	0.0100879219883588	9.30848264466093	2.95521840006204e-07	1.1122751457021	2
ENSG00000168894.9	RNF181	2	85596916	2_54	0	0.00680308226898907	5.65288009228807	1.21027613577064e-07	-0.271333762537764	1
ENSG00000168890.13	TMEM150A	2	85607518	2_54	0	0.0178844533761613	14.3896798176948	8.09908161022212e-07	-1.55312741284442	1
ENSG00000168883.19	USP39	2	85600891	2_54	0	0.0069478211186732	5.73730828970805	1.25448591361784e-07	-0.439382453617605	1
ENSG00000115523.16	GNLY	2	85689055	2_54	0	0.00954157094272878	8.65744327130329	2.59967173208804e-07	0.821850731951384	2
ENSG00000168874.12	ATOH8	2	85751663	2_54	0	0.0231215402562807	16.3483058626704	1.18959324548463e-06	-1.64116102255197	1
ENSG00000115525.17	ST3GAL5	2	85904899	2_54	0	0.00678516420001596	6.01053360627089	1.2834600806996e-07	-0.700147924237322	1
ENSG00000068654.15	POLR1A	2	86105686	2_54	0	0.00986847872019847	11.4408119495269	3.55317035397504e-07	2.41723819237467	2
ENSG00000132300.18	PTCD3	2	86105686	2_54	0	0.0119100552178772	12.6822439355119	4.75355858804405e-07	-2.21209941779426	1
ENSG00000132305.20	IMMT	2	86195484	2_54	0	0.0131940295841878	12.335969840855	5.12223767536803e-07	1.59298791787154	1
ENSG00000132313.14	MRPL35	2	86198781	2_54	0	0.00876080612217889	9.63325529755764	2.65598802807691e-07	-1.59731862675292	2
ENSG00000068615.17	REEP1	2	86338344	2_54	0	0.00618850773005208	4.76646977437883	9.2830727681801e-08	-0.132149883239851	1
ENSG00000115548.16	KDM3A	2	86438385	2_54	0	0.00650163910517176	5.01934251980916	1.02701944299812e-07	0.145908115261844	1
ENSG00000115561.15	CHMP3	2	86563593	2_54	0	0.00629787955180094	5.04351884961557	9.996246855151e-08	-0.416605359649741	1
ENSG00000239305.6	RNF103	2	86623855	2_54	0	0.153713808466482	18.7318525106148	9.06155198373281e-06	3.87929930974644	1
ENSG00000172086.7	KRCC1	2	88056216	2_55	0	0.0155796046092843	4.84078941356877	2.37345824317587e-07	-0.109333276391534	1
ENSG00000115593.14	SMYD1	2	88067820	2_55	0	0.0270050176237089	10.0910100743726	8.57606528633648e-07	-1.10776911076447	1
ENSG00000163586.9	FABP1	2	88128319	2_55	0	0.0154525258495081	4.76276685590146	2.31615582985573e-07	0.106620094927547	2
ENSG00000144115.16	THNSL2	2	88153919	2_55	0	0.017147918060191	5.7546194228023	3.10553894930662e-07	-0.427256556321673	3
ENSG00000172071.11	EIF2AK3	2	88625104	2_55	0	0.0212034065079069	7.77953504155753	5.19120589917517e-07	1.03459743065444	1
ENSG00000153574.8	RPIA	2	88691440	2_55	0	0.0155484634728702	4.82172033450084	2.35938312334012e-07	-0.07528864798172	1
ENSG00000168658.18	VWA3B	2	98087196	2_57	0	0.0133153074913227	4.93614161707664	2.06846313349605e-07	0.186223991344579	1
ENSG00000144029.11	MRPS5	2	95149561	2_57	0	0.0153142065434149	8.09180902489603	3.89986073242592e-07	2.11949142266146	1
ENSG00000144026.11	ZNF514	2	95142476	2_57	0	0.018122985680336	9.33166488531638	5.3222816735677e-07	1.43288077236102	3
ENSG00000275111.4	ZNF2	2	95165349	2_57	0	0.0130270830088414	4.75234856367347	1.94833862755221e-07	0.0745330720371445	1
ENSG00000233757.6	AC092835.2	2	95207631	2_57	0	0.0131555323262867	4.90308937004493	2.02995873242504e-07	0.383196636488691	1
ENSG00000155066.15	PROM2	2	95295669	2_57	0	0.0206212318850996	8.98029101874482	5.827925486169e-07	0.748974630850038	1
ENSG00000186281.12	GPAT2	2	96025125	2_57	0	0.0151963860345133	6.28894771356315	3.00764985511356e-07	0.728820338801768	2
ENSG00000274286.1	ADRA2B	2	96116247	2_57	0	0.0131913691562483	4.86465274940861	2.01953178353088e-07	0.178016725027643	1
ENSG00000158050.4	DUSP2	2	96145593	2_57	0	0.0167139623536897	7.23176951850206	3.80393397039232e-07	0.808849268902698	1
ENSG00000084090.13	STARD7	2	96208677	2_57	0	0.0826807370403299	22.2421205230528	5.78747999454249e-06	3.00421137128384	2
ENSG00000135956.8	TMEM127	2	96262227	2_57	0	0.0191111368083661	8.529380128464	5.12994802663805e-07	-1.82982289556395	1
ENSG00000144021.2	CIAO1	2	96275729	2_57	0	0.0164309812174533	7.06456771985012	3.65307059908874e-07	-1.62043137766253	1
ENSG00000144028.14	SNRNP200	2	96305617	2_57	0	0.0216498622182351	9.75178946306765	6.64428766456603e-07	2.02276349001446	1
ENSG00000198885.9	ITPRIPL1	2	96325607	2_57	0	0.0285716030195536	13.078615531068	1.17599467197594e-06	2.67181554282119	2
ENSG00000196843.15	ARID5A	2	96536506	2_57	0	0.221478891670828	33.6708666938177	2.34690554231983e-05	3.97773425742548	1
ENSG00000114988.11	LMAN2L	2	96734587	2_57	0	0.0133076647814324	4.93558275796517	2.06704182619316e-07	0.183840519026551	3
ENSG00000163126.14	ANKRD23	2	96859362	2_57	0	0.0132092472143821	4.92715136386842	2.0482499174839e-07	-0.367482221451396	1
ENSG00000144199.11	FAHD2B	2	97095539	2_57	0	0.0150687655123417	6.21321687027058	2.94647771846878e-07	-1.54458360129693	1
ENSG00000135976.17	ANKRD36	2	97713755	2_57	0	0.0394756367294041	15.6308767282493	1.94187582685494e-06	-2.50229160597144	1
ENSG00000115085.13	ZAP70	2	97713589	2_57	0	0.0301147069336093	13.3336302172727	1.26367682658372e-06	2.31310706383037	2
ENSG00000115073.7	ACTR1B	2	97658891	2_57	0	0.0133442332441432	4.94208591431923	2.07545293381894e-07	-0.16050541037093	2
ENSG00000228486.10	LINC01125	2	97663552	2_57	0	0.017231202583594	7.48731114038213	4.06022819748374e-07	0.897975722327641	2
ENSG00000075568.16	TMEM131	2	97996336	2_57	0	0.0132951585079465	4.9134453351544	2.05583673379432e-07	0.276798786286513	1
ENSG00000185674.9	LYG2	2	99254906	2_58	0	0.0248765994914679	15.4543770001881	1.20990560944577e-06	1.75307785182601	1
ENSG00000040933.15	INPP4A	2	98444410	2_58	0	0.0200414171426579	13.3900548747628	8.44539094104877e-07	1.61885875585055	1
ENSG00000183513.8	COA5	2	98608535	2_58	0	0.027757979739669	16.5027249878335	1.44162561560708e-06	-1.85036216657135	1
ENSG00000071073.12	MGAT4A	2	98731416	2_58	0	0.0196762123130002	13.2146761766606	8.18289538761179e-07	1.4385654115214	1
ENSG00000273045.5	C2orf15	2	99141233	2_58	0	0.017181663811589	11.9219802669591	6.44647925487293e-07	1.3031474307434	1
ENSG00000135951.14	TSGA10	2	99157239	2_58	0	0.00952156274170668	6.30573445968464	1.88952605759264e-07	0.714988865369294	1
ENSG00000144182.16	LIPT1	2	99155070	2_58	0	0.00838078165697698	5.09349924768896	1.34341361760537e-07	0.368737756726844	2
ENSG00000158411.11	MITD1	2	99180175	2_58	0	0.0103789645086591	7.12508699130037	2.32730429841372e-07	-0.889719958695354	1
ENSG00000185414.19	MRPL30	2	99180175	2_58	0	0.0103789645086591	7.12508699130037	2.32730429841372e-07	0.889719958695354	1
ENSG00000144214.9	LYG1	2	99304742	2_58	0	0.00979920351990593	6.57882774956096	2.02884218736358e-07	0.813529014909202	3
ENSG00000158417.10	EIF5B	2	99356836	2_58	0	0.00807183791795318	4.73681770419569	1.20328382192384e-07	-0.0487303167571058	1
ENSG00000115514.11	TXNDC9	2	99340840	2_58	0	0.0260311179444009	15.8882086208749	1.30159756457902e-06	1.90680997769196	1
ENSG00000135945.9	REV1	2	99490335	2_58	0	0.00852850300281838	5.25942521563557	1.4116273514935e-07	0.391601617567778	1
ENSG00000115526.10	CHST10	2	100417235	2_58	0	0.0086190112175254	5.35969227133823	1.45380539062131e-07	-0.439095717193027	2
ENSG00000115539.13	PDCL3	2	100562583	2_58	0	0.00817002774232178	4.85164595495906	1.24744557261085e-07	-0.449523267033696	2
ENSG00000158435.7	CNOT11	2	101252764	2_59	0	0	88.12033425929	0	0.546437594187983	1
ENSG00000163162.8	RNF149	2	101305898	2_59	0	0	24.2332504362681	0	0.775182722564014	2
ENSG00000196460.12	RFX8	2	101452108	2_59	0	0	19.7972164234473	0	1.62494305619572	3
ENSG00000115590.13	IL1R2	2	101991888	2_59	0	0	108.76156575217	0	-1.76398589240442	1
ENSG00000115598.9	IL1RL2	2	102186984	2_60	0	0.017348332482314	4.7464916508055	2.59142969978981e-07	0.228854324363877	1
ENSG00000115604.10	IL18R1	2	102309906	2_60	0	0.0230339354165232	7.41695284491698	5.37653696939191e-07	-0.783053638320898	2
ENSG00000115607.9	IL18RAP	2	102418915	2_60	0	0.0327150961425636	10.7857342036498	1.11047014810369e-06	1.58424230810272	1
ENSG00000135953.10	MFSD9	2	102735277	2_60	0	0.0197515504564186	5.91533688223399	3.67696629770698e-07	-0.436638043195542	1
ENSG00000135973.2	GPR45	2	105241362	2_62	0	0.127128939523504	21.8463151504528	8.74040571502899e-06	-2.20897570331023	1
ENSG00000198914.3	POU3F3	2	104855039	2_62	0	0.0250690682667022	6.06760954973212	4.78701504994205e-07	-0.608619641828197	1
ENSG00000135972.8	MRPS9	2	105062382	2_62	0	0.0229117073871606	5.20756617114975	3.75492463706702e-07	0.350068886298462	1
ENSG00000135966.12	TGFBRAP1	2	105330291	2_62	0	0.0219908637903323	4.81575757687981	3.33285085067142e-07	-0.178118274650077	2
ENSG00000135974.9	C2orf49	2	105336368	2_62	0	0.0599580706215621	14.4578231743907	2.72809526528124e-06	-1.6229161768832	2
ENSG00000071051.13	NCK2	2	105744738	2_63	0	0.0328795443224222	7.80946942531887	8.08083599590793e-07	0.900492474546362	1
ENSG00000119147.9	C2orf40	2	106021824	2_63	0	0.082315839977798	16.691753623387	4.32408630642432e-06	1.8309567796964	3
ENSG00000115652.14	UXS1	2	106194337	2_63	0	0.0239069740140867	4.75844037358867	3.58012520248259e-07	-0.0559474401073359	1
ENSG00000115665.8	SLC5A7	2	107995063	2_65	0	0.0384445324610652	14.4623965674252	1.74978151117272e-06	-1.6152280949784	1
ENSG00000198203.9	SULT1C2	2	108287884	2_65	0	0.0308920435544252	12.3628924651014	1.20192039278998e-06	1.29922086296686	2
ENSG00000198075.9	SULT1C4	2	108378352	2_65	0	0.0144899475688818	5.13434336810514	2.341319580697e-07	0.49895903924221	1
ENSG00000135968.20	GCC2	2	108446237	2_65	0	0.0138937356768636	4.73437466542097	2.07009668474979e-07	0.136295332690854	2
ENSG00000153201.15	RANBP2	2	108719562	2_65	0	0.0912041144019947	22.8496516149503	6.55847680890138e-06	2.37078708198395	1
ENSG00000163006.11	CCDC138	2	108786656	2_65	0	0.0852465413513091	22.1859664097246	5.95201603430749e-06	-2.38675446083243	1
ENSG00000172985.10	SH3RF3	2	109203970	2_65	0	0.0158513974858469	5.98952233816266	2.98791830575148e-07	0.54399347092255	1
ENSG00000186522.14	SEPT10	2	109574715	2_65	0	0.0151297130708881	5.54576278093387	2.64058987879743e-07	0.806161759181387	2
ENSG00000198142.4	SOWAHC	2	109613916	2_65	0	0.122132325479624	25.7384761060517	9.89287291783528e-06	3.06815403140082	2
ENSG00000144061.12	NPHP1	2	110205149	2_67	0	0.00315804102821049	5.27744729012653	5.24506223885076e-08	-0.32164760392141	1
ENSG00000169679.14	BUB1	2	110678318	2_67	0	0.00319764579405624	5.38753415771541	5.42162362700486e-08	-0.348506680639042	1
ENSG00000153093.18	ACOXL	2	110732860	2_67	0	0.00320910911491967	5.39168458621771	5.44525140530194e-08	-0.315770798874095	1
ENSG00000153208.16	MERTK	2	111924414	2_67	0	0.00378409553949877	6.56739724412038	7.82103722300661e-08	0.345671186210307	1
ENSG00000153214.9	TMEM87B	2	112057044	2_67	0	0.00305380383378284	6.09112812634593	5.85393430902449e-08	-1.10445746490716	1
ENSG00000144152.12	FBLN7	2	112140392	2_67	0	0.00344905634061032	9.99172763161598	1.08455067572639e-07	-2.39989309104897	2
ENSG00000144161.12	ZC3H8	2	112259159	2_67	0	0.00342911703123128	7.29967557660492	7.87761659717862e-08	-1.35085436167944	1
ENSG00000169629.11	RGPD8	2	112434559	2_67	0	0.00298520666852253	5.28056165949942	4.960934521511e-08	0.802563323709331	1
ENSG00000114999.7	TTL	2	112481811	2_67	0	0.00298818760427833	5.22704647637701	4.91556219204054e-08	0.743614335759731	2
ENSG00000125630.15	POLR1B	2	112542706	2_67	0	0.00933413595404342	14.1159134192909	4.14659941247528e-07	-0.978784338530263	2
ENSG00000125611.15	CHCHD5	2	112585105	2_67	0	0.00437903183210175	7.673922118374	1.05755865334282e-07	-0.118094282967373	2
ENSG00000144136.10	SLC20A1	2	112645515	2_67	0	0.00418871989678504	7.93692922176506	1.04626765833261e-07	0.839097363242021	1
ENSG00000169607.12	CKAP2L	2	112765001	2_67	0	0.00333439721883766	5.64921294824108	5.92808271280196e-08	0.248427187528074	1
ENSG00000125538.11	IL1B	2	112836810	2_67	0	0.00344727646973253	6.67677706255627	7.24355836949342e-08	-0.976332086108215	1
ENSG00000136689.18	IL1RN	2	113106928	2_67	0	0.00304599750434453	4.93054747952385	4.72643470032851e-08	0.14431635558372	1
ENSG00000125637.15	PSD4	2	113159335	2_67	0	0.00422258870256542	8.18139451745184	1.0872141361123e-07	0.906987732278312	2
ENSG00000125618.16	PAX8	2	113278173	2_67	0	0.0029766596803662	4.73881880867895	4.43923628982031e-08	0.0341801853997866	1
ENSG00000115084.13	SLC35F5	2	113754647	2_67	0	0.0385311308395014	31.2344052504779	3.78751158254553e-06	3.61472221936773	3
ENSG00000115091.11	ACTR3	2	113889855	2_67	0	0.00441324173050017	8.68397027699951	1.20610472292646e-07	1.07050868593015	1
ENSG00000088205.12	DDX18	2	117851193	2_69	0	0.00962947284579596	6.62724081285054	2.00837237139092e-07	-0.593681522140257	1
ENSG00000125633.10	CCDC93	2	118013874	2_69	0	0.0102185266020115	7.19148007532707	2.31267994919231e-07	0.786456158886112	1
ENSG00000125629.14	INSIG2	2	118088243	2_69	0	0.0214198658786531	14.2395335917354	9.59890039809248e-07	1.68586100322594	2
ENSG00000163064.6	EN1	2	118840638	2_69	0	0.0080183341134461	4.88812390308824	1.23348913445256e-07	-0.174252164508815	1
ENSG00000019169.10	MARCO	2	118946604	2_69	0	0.00810444751900419	4.98955806191859	1.27260747168701e-07	-0.18924306620567	1
ENSG00000115107.19	STEAP3	2	119223081	2_69	0	0.0121810480502174	8.86174782720502	3.3971366557807e-07	-0.990495632646062	2
ENSG00000186132.14	C2orf76	2	119367787	2_69	0	0.00844130557712131	5.37629077053937	1.42824050257683e-07	-0.375177938269877	1
ENSG00000155368.16	DBI	2	119366128	2_69	0	0.00792185529097944	4.77318208329954	1.18999155766394e-07	-0.0449019484204384	1
ENSG00000171227.6	TMEM37	2	119430179	2_69	0	0.0142868753183402	10.3790539473139	4.66663675886379e-07	1.04299177209886	2
ENSG00000080293.9	SCTR	2	119459880	2_69	0	0.00919895823738459	6.19271785071948	1.79278790777377e-07	0.672012502301086	2
ENSG00000163075.12	CFAP221	2	119544252	2_69	0	0.0141445368360628	10.2837684347893	4.57772809907718e-07	-1.40564670020546	1
ENSG00000144120.12	TMEM177	2	119679105	2_69	0	0.00830155097934238	5.21774504798696	1.36317328855262e-07	0.476101630930372	1
ENSG00000088179.8	PTPN4	2	119760017	2_69	0	0.0849009130764177	27.5251934720064	7.3544756584603e-06	-2.8617134824149	1
ENSG00000115109.13	EPB41L5	2	120013281	2_69	0	0.0093876605563733	6.38564004166368	1.8865607087975e-07	1.09349143504925	1
ENSG00000226479.3	TMEM185B	2	120223118	2_69	0	0.00855247685717753	5.50054571096028	1.48049402666323e-07	-0.280414204046106	1
ENSG00000144118.13	RALB	2	120243541	2_69	0	0.0630619685654342	24.6227537935351	4.88667121648299e-06	-2.71404493252078	1
ENSG00000074047.21	GLI2	2	120735673	2_70	0	0.0329054341857971	10.1954652703033	1.05580484099506e-06	-1.1262943853745	1
ENSG00000074054.17	CLASP1	2	121649389	2_70	0	0.0332103702803318	10.2839681622787	1.07483899689829e-06	-1.14411188377415	2
ENSG00000136732.14	GYPC	2	126655525	2_74	0	0.242459667328577	33.2216449952022	2.53495124959711e-05	-3.51418203987827	1
ENSG00000136717.14	BIN1	2	127106970	2_74	0	0.0278945769948503	11.8465201081657	1.03996697847476e-06	-1.76718689345494	2
ENSG00000163161.12	ERCC3	2	127296171	2_75	0	0.0151783586847399	4.76488216439301	2.27607175933826e-07	-0.218485158118461	1
ENSG00000169967.16	MAP3K2	2	127388145	2_75	0	0.045679080401161	15.2172504041525	2.18757279120289e-06	1.76089123039868	4
ENSG00000115718.17	PROC	2	127420398	2_75	0	0.0211449123934678	7.81858346147445	5.20286958886099e-07	-0.949595277366551	1
ENSG00000169994.18	MYO7B	2	127635113	2_75	0	0.0176422454827676	5.96733350813218	3.31316561327356e-07	0.441049618889322	1
ENSG00000144230.16	GPR17	2	127648067	2_75	0	0.018914469562797	6.79354648525223	4.04389333316811e-07	-0.651153308424016	3
ENSG00000072163.19	LIMS2	2	127680943	2_75	0	0.0264596262181008	10.0344829799677	8.35579312744575e-07	-1.21127119112551	1
ENSG00000136709.11	WDR33	2	127810860	2_75	0	0.0151774928935179	4.74651705752192	2.26716985181935e-07	-0.105436320673092	2
ENSG00000144231.10	POLR2D	2	127857926	2_75	0	0.0883820815572047	22.5321772142887	6.26724045712927e-06	-2.55755115688797	1
ENSG00000136715.17	SAP130	2	128028089	2_75	0	0.0201045397310544	7.98824158199237	5.05422182777955e-07	-1.60777003322337	2
ENSG00000136731.12	UGGT1	2	128091077	2_75	0	0.0220163247157369	10.0184547725562	6.94151933327421e-07	-2.17109444105628	2
ENSG00000136720.6	HS6ST1	2	128303297	2_75	0	0.0153117133335796	4.81958957454965	2.32243099854016e-07	0.0195893036523191	1
ENSG00000233087.7	WTH3DI	2	131364366	2_78	0	0.0666743917327696	13.8738282872312	2.91114844205276e-06	1.87106880464396	1
ENSG00000136699.19	SMPD4	2	130182517	2_78	0	0.0664000928368853	13.8337362073408	2.89079403704882e-06	-1.64094737171683	1
ENSG00000152082.13	MZT2B	2	130181715	2_78	0	0.0746828093066881	14.9795873048542	3.5207036329403e-06	-1.72582813118504	1
ENSG00000136710.9	CCDC115	2	130343161	2_78	0	0.0794411906513886	15.5834160489828	3.89598596822432e-06	-1.52076210873683	1
ENSG00000136718.9	IMP4	2	130342325	2_78	0	0.0820538294705347	15.9002606319715	4.10593501398203e-06	1.79051588214858	1
ENSG00000072135.12	PTPN18	2	130356437	2_78	0	0.0292539660941706	5.92929947694683	5.45879912954002e-07	0.534824393436311	1
ENSG00000136002.18	ARHGEF4	2	130836842	2_78	0	0.0279049131744505	5.47721367821754	4.81004714743396e-07	0.492858778500978	1
ENSG00000115762.16	PLEKHB2	2	131104358	2_78	0	0.114930782830324	19.2245845360905	6.9534814678041e-06	2.35580949619879	1
ENSG00000075886.10	TUBA3D	2	131475744	2_78	0	0.0261442447868945	4.85354151540635	3.99340928712584e-07	-0.307587738368753	1
ENSG00000173272.15	MZT2A	2	131493083	2_78	0	0.0265751657768213	5.0099404163615	4.19003370836572e-07	0.402791453173892	1
ENSG00000163040.14	CCDC74A	2	131527737	2_78	0	0.0277662487601564	5.42952783472002	4.74447593135034e-07	-0.611594821558628	1
ENSG00000176771.16	NCKAP5	2	133568910	2_79	0	0.0174800867415088	5.12981210515977	2.82198054362289e-07	-0.319234418694339	2
ENSG00000152127.8	MGAT5	2	134120375	2_79	0	0.0168053003656397	4.75460948922042	2.51460691565393e-07	0.0406286452914554	1
ENSG00000152128.13	TMEM163	2	134723708	2_80	0	0	3327.66490370306	0	-4.68032809966876	1
ENSG00000082258.12	CCNT2	2	134916341	2_80	0	0	11856.4116333024	0	5.37393717057115	2
ENSG00000121988.17	ZRANB3	2	135531995	2_80	0	0	82.6734074877588	0	0.920272248629981	2
ENSG00000048991.16	R3HDM1	2	135531995	2_80	0	0	56.2557419695083	0	-1.45257532831205	1
ENSG00000144224.16	UBXN4	2	135741666	2_80	0	0	10.4340766021617	0	-0.466456668860346	1
ENSG00000115866.10	DARS	2	135985602	2_80	0	0	37.5712859366724	0	2.10065283946377	2
ENSG00000144229.11	THSD7B	2	136765297	2_81	0	0.019180520113408	8.03499323201724	4.85014663223134e-07	-0.6434642634471	1
ENSG00000150540.13	HNMT	2	137963983	2_82	0	0.0233196544109873	4.9299294430474	3.61802686614225e-07	-0.181467974347796	1
ENSG00000144228.8	SPOPL	2	138501652	2_82	0	0.0267682793368131	6.2486517508086	5.26399842469681e-07	0.652149501742563	1
ENSG00000168702.17	LRP1B	2	142131604	2_85	0	0.0155612542114694	5.11362840623295	2.50427914589217e-07	-0.257615490248284	1
ENSG00000115919.14	KYNU	2	142877245	2_85	0	0.0268158112175446	10.3078093108617	8.69893907068096e-07	-1.14889687375198	1
ENSG00000121989.14	ACVR2A	2	147844091	2_88	0	0.0265508551010655	13.0390970103298	1.08951948793722e-06	-1.55575700327212	2
ENSG00000115947.13	ORC4	2	148020474	2_88	0	0.011146140292422	4.76487545436609	1.67141783550427e-07	0.149713053230637	2
ENSG00000204406.12	MBD5	2	148020703	2_88	0	0.0277128652321882	13.4489578165282	1.17294874488702e-06	-1.64753367596238	1
ENSG00000187123.14	LYPD6	2	149329628	2_88	0	0.0450539695639911	18.1164137688206	2.56870520764212e-06	1.85214625145442	1
ENSG00000184898.6	RBM43	2	151261443	2_90	0	0.0257942620376146	8.78257474481659	7.12941565905497e-07	-1.24983890465893	2
ENSG00000123609.10	NMI	2	151290144	2_90	0	0.0280201053241247	9.57458372197746	8.44303594366895e-07	1.03870907040824	2
ENSG00000123610.4	TNFAIP6	2	151356837	2_90	0	0.0195095647518079	6.11533158785536	3.75471143060482e-07	0.493258009541113	1
ENSG00000080345.17	RIF1	2	151409797	2_90	0	0.0210739862621585	6.85143780997672	4.54399020259329e-07	-0.877472984867976	2
ENSG00000183091.19	NEB	2	151734675	2_91	0	0.0217072082939302	7.7557015284517	5.29826937013079e-07	-0.645427461487836	1
ENSG00000162980.16	ARL5A	2	151828599	2_91	0	0.0159598731824485	4.85428848758616	2.43817005145159e-07	0.0753823987717514	1
ENSG00000182389.19	CACNB4	2	152099291	2_91	0	0.025646600910993	9.4011198649931	7.58784371853341e-07	1.31144345169661	2
ENSG00000115145.9	STAM2	2	152176079	2_91	0	0.0865795298350374	21.0825305932381	5.74442992533641e-06	2.77907009958483	2
ENSG00000157827.19	FMNL2	2	152335141	2_91	0	0.0252536109709015	9.26438015069162	7.36289872706899e-07	-1.12911917821359	1
ENSG00000196504.15	PRPF40A	2	152717752	2_91	0	0.0446098458157533	14.7011145198804	2.0639062043329e-06	1.96378608007428	1
ENSG00000177917.10	ARL6IP6	2	152717752	2_91	0	0.0446098458157533	14.7011145198804	2.0639062043329e-06	-1.96378608007428	1
ENSG00000177519.3	RPRM	2	153542180	2_92	0	0.0320427494834168	6.36805354235658	6.42163259486007e-07	-0.779072711266756	1
ENSG00000144278.14	GALNT13	2	153872211	2_92	0	0.0306352574625521	5.93742186992994	5.72437947749175e-07	0.560344795973629	2
ENSG00000115159.15	GPD2	2	156437527	2_93	0	0.0230726511626851	7.54867836706463	5.48122203662549e-07	-0.736337557353588	1
ENSG00000136542.8	GALNT5	2	157257153	2_94	0	0.0262076889288851	8.25401289576447	6.80773813664663e-07	0.868190679783539	1
ENSG00000115165.9	CYTIP	2	157488690	2_94	0	0.0200981290206735	5.7182264540594	3.61681215793079e-07	-0.488044457164757	2
ENSG00000123612.15	ACVR1C	2	157628563	2_94	0	0.0199384913465612	5.64213358321183	3.54033723021619e-07	-0.452170977525185	1
ENSG00000153237.17	CCDC148	2	158457154	2_95	0	0.0166939961232149	6.4044693599169	3.36474715237893e-07	1.09237919475076	1
ENSG00000144283.21	PKP4	2	158456221	2_95	0	0.0360978130573789	16.7945879297259	1.90791585774831e-06	-3.15282607140201	3
ENSG00000163331.11	DAPL1	2	158794343	2_96	0	0.00739914520749641	5.18827112443132	1.20812866008069e-07	0.313004309077939	2
ENSG00000115183.14	TANC1	2	158968808	2_96	0	0.00857747254412566	6.62701794650917	1.78890161840954e-07	0.858852954565156	1
ENSG00000196151.10	WDSUB1	2	159287223	2_96	0	0.00827847598718778	6.27808745422695	1.63563625431254e-07	0.587629890868438	1
ENSG00000123636.17	BAZ2B	2	159616888	2_96	0	0.0497738412108532	22.7570395062182	3.56472387699799e-06	-2.77591133184912	1
ENSG00000136536.14	MARCH7	2	159712509	2_96	0	0.0217466224126731	15.466486492714	1.05850387975528e-06	2.2605621802069	1
ENSG00000153246.12	PLA2R1	2	160055121	2_96	0	0.0139351640597508	11.7031278537997	5.13242969891608e-07	-1.74748036014999	2
ENSG00000115221.10	ITGB6	2	160266824	2_96	0	0.0272957472239698	18.6602811720631	1.60295800525198e-06	2.7760098740338	3
ENSG00000153250.19	RBMS1	2	160494213	2_96	0	0.00881645540895604	6.8989004881812	1.9141804202268e-07	-1.094434407086	1
ENSG00000136560.13	TANK	2	161137211	2_97	0	0	10.6920099980497	0	-1.03084857073149	2
ENSG00000115233.11	PSMD14	2	161308497	2_97	0	0	1699.47164592906	0	1.49491370104441	1
ENSG00000197635.9	DPP4	2	162074215	2_97	0	0	41.6766299024587	0	1.92291296539263	2
ENSG00000115267.5	IFIH1	2	162274962	2_97	0	0	24.5301767374862	0	-0.781191756984636	1
ENSG00000182263.13	FIGN	2	163615595	2_99	0	0.00891312349027318	9.67412717295526	2.71363036037808e-07	-0.442437487820863	2
ENSG00000115290.9	GRB14	2	164580539	2_100	0	0.0292249259845641	10.9121097665086	1.00362418808781e-06	-1.65277920476705	1
ENSG00000082438.15	COBLL1	2	164843936	2_100	0	0.01809999700751	6.33440678908865	3.6082234661674e-07	-0.409883918898213	1
ENSG00000169507.9	SLC38A11	2	164970433	2_100	0	0.0185805265903228	6.5844065583572	3.8502030230635e-07	1.01611783789381	1
ENSG00000136531.15	SCN2A	2	165363235	2_100	0	0.0306245342593939	11.3603030952035	1.09488469487767e-06	-1.57573396521943	1
ENSG00000178662.15	CSRNP3	2	165469352	2_100	0	0.0317691071729957	11.7120535455787	1.17097340806207e-06	1.73727520511578	1
ENSG00000115339.13	GALNT3	2	165794201	2_100	0	0.0487324343307819	15.8280085521887	2.42746712034023e-06	-2.01869708612964	1
ENSG00000123607.14	TTC21B	2	165973503	2_100	0	0.015801408776935	5.04024752919389	2.50643615959923e-07	-0.147494510165018	1
ENSG00000169432.14	SCN9A	2	166376083	2_101	0	0.0435974468868717	15.7042092457264	2.15469649002334e-06	1.61228620666273	1
ENSG00000163072.15	NOSTRIN	2	168783046	2_102	0	0.0180871246327819	10.0432106463063	5.71677469592905e-07	1.11047928728925	1
ENSG00000152253.8	SPC25	2	168883608	2_102	0	0.014965438460833	9.08542738803205	4.27901472415643e-07	-1.38230402719275	1
ENSG00000163093.11	BBS5	2	169478998	2_103	0	0.0215526520604225	6.21721603205157	4.21701989348012e-07	0.792677703144259	2
ENSG00000239474.6	KLHL41	2	169509786	2_103	0	0.0191529930139976	5.09069513608304	3.0684758768667e-07	-0.230082420524534	1
ENSG00000138399.17	FASTKD1	2	169573525	2_103	0	0.0189512408585143	4.9896828676215	2.975908464784e-07	0.149177303248233	2
ENSG00000138398.15	PPIG	2	169584491	2_103	0	0.0184802993465231	4.74971526697559	2.76239354797925e-07	-0.133729286462171	1
ENSG00000154479.12	CCDC173	2	169694453	2_103	0	0.0941841855057141	20.4640908381261	6.06567888273272e-06	-2.75308525592873	1
ENSG00000144362.11	PHOSPHO2	2	169693707	2_103	0	0.185967654137023	27.2915210357146	1.59725452546406e-05	3.65690015036943	1
ENSG00000213160.9	KLHL23	2	169694217	2_103	0	0.0327173397358237	10.2110671224547	1.05137607114513e-06	1.95659071226209	2
ENSG00000138385.15	SSB	2	169792839	2_103	0	0.062078689313626	16.388988301002	3.20186972595956e-06	1.99490539439787	1
ENSG00000144357.16	UBR3	2	169827097	2_103	0	0.0188111045076703	4.91890206531132	2.91200050396113e-07	-0.116636504322009	1
ENSG00000204335.3	SP5	2	170377725	2_104	0	0.0209304842441181	18.4889247533102	1.21786711808457e-06	-1.99729102878386	1
ENSG00000204334.7	ERICH2	2	170377725	2_104	0	0.0209304842441181	18.4889247533102	1.21786711808457e-06	-1.99729102878386	1
ENSG00000128683.13	GAD1	2	170816965	2_104	0	0.00592992161130845	7.52170673998323	1.40370007462852e-07	0.634228985652901	1
ENSG00000115806.12	GORASP2	2	170928918	2_104	0	0.0228975537414595	19.059260336456	1.37342232615945e-06	2.73418152492009	2
ENSG00000198586.13	TLK1	2	171231129	2_104	0	0.0477579439832678	25.4513691328756	3.82530215621312e-06	2.58604469122805	1
ENSG00000123600.19	METTL8	2	171435106	2_104	0	0.00750047811372678	10.1865507532651	2.40450162639123e-07	-1.23304625177735	1
ENSG00000115827.13	DCAF17	2	171434071	2_104	0	0.0621384534197879	29.0708780004205	5.68496194698246e-06	-2.4752119625319	1
ENSG00000071967.11	CYBRD1	2	171521922	2_104	0	0.02200806482841	17.9400432331908	1.24255126450191e-06	2.72077622435239	3
ENSG00000077380.15	DYNC1I2	2	171687403	2_104	1	0.396244165114092	31.6660768663096	3.94880888685257e-05	-4.41762938621554	1
ENSG00000128708.12	HAT1	2	171922612	2_104	0	0.00588595741950704	6.55249375611449	1.2137596769852e-07	-0.0353344432900561	1
ENSG00000115840.13	SLC25A12	2	172009606	2_104	0	0.00550624838526526	8.96335260357548	1.55322815133722e-07	0.918271947189318	1
ENSG00000172878.13	METAP1D	2	171999243	2_104	0	0.00692363222629222	9.23645952000392	2.01255841907711e-07	-1.34625110605706	1
ENSG00000144355.14	DLX1	2	172084313	2_104	0	0.00474253753592024	4.90500825625398	7.32081603041447e-08	-0.297522292538262	1
ENSG00000091409.14	ITGA6	2	172426046	2_105	0	0.0570606617774252	27.078571413331	4.86263337308715e-06	2.38292194796577	1
ENSG00000152256.13	PDK1	2	172555077	2_105	0	0.0315467604846804	21.677660601094	2.1521679250329e-06	-2.15664532401942	1
ENSG00000144354.13	CDCA7	2	173355045	2_105	0	0.00564791430785028	5.99162599221717	1.06498077659859e-07	-0.87183243139028	1
ENSG00000138430.15	OLA1	2	174248967	2_105	0	0.00887183825745108	18.8079844309518	5.25127601289244e-07	3.48339502632835	1
ENSG00000144306.14	SCRN3	2	174503115	2_105	0	0.00776318764932438	8.58427892360134	2.09726291779356e-07	-0.895186283768179	1
ENSG00000163328.13	GPR155	2	174503290	2_105	0	0.00567754566950462	6.16204359563674	1.10101789219667e-07	-0.84311044436197	1
ENSG00000115935.17	WIPF1	2	174682550	2_105	0	0.0224609796120866	17.7281471062274	1.25314410113813e-06	1.42479151202927	1
ENSG00000128656.13	CHN1	2	175028605	2_106	0	0.0197699492637949	13.927960743592	8.6656683235755e-07	1.90282341283659	1
ENSG00000115966.16	ATF2	2	175168771	2_106	0	0.00938100208075721	5.4293867352748	1.60290942870423e-07	0.420134941519663	1
ENSG00000154518.9	ATP5G3	2	175179732	2_106	0	0.0644757224042634	21.5924932384631	4.38135035297457e-06	-2.33982480450523	2
ENSG00000144320.13	LNPK	2	176018946	2_106	0	0.0116960543460799	8.99444070634749	3.31072047288259e-07	1.45896541066723	1
ENSG00000128709.12	HOXD9	2	176122492	2_106	0	0.0136641732258198	8.28413267695881	3.56237290242261e-07	-0.0685703303672579	1
ENSG00000175879.8	HOXD8	2	176129895	2_106	0	0.0089262538398962	7.94728267439716	2.23252775697798e-07	-1.65338008541935	1
ENSG00000128652.11	HOXD3	2	176135968	2_106	0	0.0166969920670591	9.76397457050489	5.13066730699494e-07	0.494412848822536	1
ENSG00000170166.5	HOXD4	2	176151101	2_106	0	0.0133581674940575	7.81178029701441	3.28402064598075e-07	0.402423461148297	1
ENSG00000128645.14	HOXD1	2	176229217	2_106	0	0.00893604589843167	6.01018688259119	1.69021651469334e-07	1.25687987778291	1
ENSG00000128654.13	MTX2	2	176269444	2_106	0	0.0150813004852278	8.87659036078833	4.21302411662246e-07	-0.645995918705196	1
ENSG00000116044.15	NFE2L2	2	177392552	2_107	0	0.0225737716373687	6.75060853076338	4.79574436157296e-07	-0.966091085073125	2
ENSG00000196659.9	TTC30B	2	177553107	2_107	0	0.024670505142065	7.59935351480235	5.90015829740306e-07	0.831594369797926	1
ENSG00000128655.16	PDE11A	2	178108830	2_108	0	0.00605254620364126	4.73571298650022	9.02053842216825e-08	-0.0206907930866967	1
ENSG00000155636.14	RBM45	2	178111787	2_108	0	0.00928869355881645	8.80201523591264	2.57303518528251e-07	1.00865435098757	2
ENSG00000180228.12	PRKRA	2	178451344	2_108	0	0.0404635270914658	22.8509530894771	2.90989306004604e-06	2.15070204825833	1
ENSG00000204311.12	DFNB59	2	178447910	2_108	0	0.00713730223428188	6.3001746314952	1.41512775523634e-07	0.565770368140766	1
ENSG00000079150.17	FKBP7	2	178478636	2_108	0	0.0110658684136957	10.4657755582327	3.64473445415874e-07	1.25203908398748	1
ENSG00000116095.10	PLEKHA3	2	178480456	2_108	0	0.00616221085695912	4.90608394692462	9.51438023215813e-08	0.347626442384061	1
ENSG00000155657.26	TTN	2	178831108	2_108	0	0.00868206894357682	8.16047423079202	2.2297059953303e-07	-0.890318982769492	2
ENSG00000163492.14	CCDC141	2	179049913	2_108	0	0.00731696598558052	6.53616878139028	1.50509276514052e-07	0.815444520434466	2
ENSG00000144331.18	ZNF385B	2	179861799	2_108	0	0.0761219869432818	28.9704490527369	6.94023724180797e-06	-3.22423509381397	1
ENSG00000163510.13	CWC22	2	180007452	2_108	0	0.0386438971184496	22.4082423409265	2.72519562815275e-06	2.19196543345051	1
ENSG00000170035.15	UBE2E3	2	180967386	2_109	0	0	23.7092355516451	0	2.12626297863142	1
ENSG00000115232.13	ITGA4	2	181456814	2_110	0	0.00883730416671869	4.76329343495193	1.32475666458973e-07	0.000711208843789333	1
ENSG00000138434.16	SSFA2	2	181892173	2_110	0	0.00892710941825214	5.20425496047427	1.46210444156912e-07	0.0244098626475879	1
ENSG00000150722.10	PPP1R1C	2	181953928	2_110	0	0.00891909997783868	4.89069395058501	1.37277857418879e-07	-0.101192237013072	1
ENSG00000077232.17	DNAJC10	2	182715440	2_110	0	0.00942214349358517	5.44080766594773	1.61332573467392e-07	0.354759009106011	2
ENSG00000162998.4	FRZB	2	182866669	2_110	0	0.0258501191857587	15.5372342915004	1.26399465703765e-06	-1.8176727444575	1
ENSG00000162999.12	DUSP19	2	183077279	2_110	0	0.00897526006294747	4.97659178876368	1.40568507497256e-07	0.422025569144844	2
ENSG00000163002.12	NUP35	2	183115667	2_110	0	0.0093841777441076	5.32672342565106	1.57313265670963e-07	0.467967140799937	1
ENSG00000170396.7	ZNF804A	2	184598393	2_112	0	0.00681420369006858	5.06884619347262	1.08700914657097e-07	0.319969507147466	2
ENSG00000188738.14	FSIP2	2	185738225	2_112	0	0.0082282398659691	6.85898167878802	1.77613331348638e-07	0.922495012147015	2
ENSG00000065548.17	ZC3H15	2	186486293	2_112	0	0.00921948358793501	7.93933585700087	2.30356113952062e-07	0.984267391041808	1
ENSG00000138448.11	ITGAV	2	186590551	2_112	0	0.0139434481760395	11.8728664430907	5.20996424750825e-07	1.4789006518097	1
ENSG00000144369.12	FAM171B	2	186693557	2_112	0	0.00675188430029627	4.98167620575314	1.05854533264047e-07	-0.306128991869172	1
ENSG00000064989.12	CALCRL	2	187480595	2_112	0	0.00673106376295063	4.9523286866641	1.04906437574431e-07	0.332260728739002	1
ENSG00000168542.14	COL3A1	2	188974074	2_112	0	0.00657688457518957	4.73242603091021	9.79519369257947e-08	0.0170108239139047	1
ENSG00000204262.11	COL5A2	2	189180361	2_113	0	0.0304500638475776	14.1518528021787	1.35615860504624e-06	-1.74659739353891	1
ENSG00000115368.9	WDR75	2	189440722	2_113	0	0.0270880380432124	13.027233401459	1.1105515397966e-06	-1.57027572502176	2
ENSG00000138381.9	ASNSD1	2	189661498	2_113	0	0.220613472295626	19.5389592433846	1.3565706942244e-05	3.96134101029511	1
ENSG00000151687.14	ANKAR	2	189677961	2_113	0	0.129566347248672	17.5538962028928	7.15772015770424e-06	-3.80470722082154	1
ENSG00000128699.13	ORMDL1	2	189783978	2_113	0	0.276925446356479	20.4235071226257	1.7799268698735e-05	-4.06820452428734	2
ENSG00000064933.17	PMS1	2	189783978	2_113	0	0.0216289483767778	12.6675938519738	8.62260533250027e-07	-2.82501562105322	2
ENSG00000198130.15	HIBCH	2	190344069	2_113	0	0.0173593848239675	9.4699511916056	5.17357852298543e-07	-2.09321472023628	1
ENSG00000151689.12	INPP1	2	190343621	2_113	0	0.0201416064147391	10.8258904151452	6.86225268072003e-07	2.09974513778697	1
ENSG00000151690.14	MFSD6	2	190403662	2_113	0	0.0391452443976066	17.0339574172125	2.09847374432802e-06	2.38130042211901	2
ENSG00000189362.11	NEMP2	2	190534707	2_113	0	0.107511038119054	26.1769318768799	8.85688023079211e-06	3.40761008241194	1
ENSG00000138386.16	NAB1	2	190645806	2_113	0	0.0120458306696506	6.10113269718924	2.31289649739768e-07	-0.382360847431885	1
ENSG00000115419.12	GLS	2	190880843	2_113	0	0.0108032451973964	5.02991894210219	1.71011057782305e-07	0.678630804157087	1
ENSG00000115415.18	STAT1	2	191021099	2_113	0	0.0147900864015625	7.76966335057192	3.61644518294065e-07	-1.82999156394833	1
ENSG00000138378.17	STAT4	2	191152153	2_114	0	0.0100378207156391	4.93113762674271	1.55774200864145e-07	0.20635873060689	1
ENSG00000128641.18	MYO1B	2	191245493	2_114	0	0.010802345631565	5.61553143064563	1.90905264508868e-07	-0.474010074821031	1
ENSG00000173559.12	NABP1	2	191677959	2_114	0	0.00982895465298184	4.73244271930326	1.46386717038545e-07	0.00644402105568504	2
ENSG00000144339.11	TMEFF2	2	192194079	2_114	0	0.0446071501100486	19.3657546378913	2.71861604929218e-06	-1.96368046086043	2
ENSG00000196950.13	SLC39A10	2	195575506	2_115	0	0.0238991856973987	7.62447220910122	5.73458326787281e-07	0.820614117666554	1
ENSG00000118997.13	DNAH7	2	196068375	2_116	0	0.0360344297440918	10.9327281419786	1.23981011771176e-06	2.14075169778052	2
ENSG00000144395.17	CCDC150	2	196639821	2_116	0	0.0188618713520237	4.73968774157087	2.81347773530069e-07	0.158865717705486	2
ENSG00000119041.10	GTF3C3	2	196799713	2_116	0	0.0213640434294338	5.92832301728269	3.98588059961289e-07	-0.662546418994096	1
ENSG00000187944.2	C2orf66	2	196810956	2_116	0	0.0441603009738869	12.8894380542001	1.79132745412409e-06	-1.56514805106326	2
ENSG00000197121.14	PGAP1	2	196928580	2_116	0	0.0485443952637572	13.8025233360427	2.10865999629301e-06	-1.76435895221301	1
ENSG00000115520.8	COQ10B	2	197453059	2_117	0	0.0329771273435263	10.3957209691734	1.07888811542325e-06	1.47454735545361	1
ENSG00000115541.10	HSPE1	2	197499794	2_117	0	0.0348308672133825	10.9205648659803	1.19706673949688e-06	-1.52868163081313	2
ENSG00000162944.10	RFTN2	2	197675986	2_117	0	0.0187752991245702	5.00957999504337	2.96003710088314e-07	-0.324016894434402	1
ENSG00000115896.15	PLCL1	2	197804386	2_117	0	0.0252018844200561	7.8205737996146	6.20269758984642e-07	-1.02124214379861	1
ENSG00000226124.6	FTCDNL1	2	199760858	2_118	0	0.0234236522408111	5.92115278074829	4.3648553157776e-07	0.99731766246661	2
ENSG00000178074.5	C2orf69	2	199911021	2_118	0	0.0413423165292538	11.3680004007127	1.47906704831709e-06	-1.91390568124053	1
ENSG00000162971.10	TYW5	2	199955035	2_118	0	0.041272740354334	11.3517747831703	1.47447035501257e-06	1.92302822278706	2
ENSG00000196141.13	SPATS2L	2	200304128	2_118	0	0.0466004280178419	12.5219300780454	1.83641213406095e-06	1.76316170368705	2
ENSG00000155729.12	KCTD18	2	200519526	2_118	0	0.0697295677187501	16.4282277079926	3.60509455888365e-06	-1.82931161260016	1
ENSG00000138356.13	AOX1	2	200586283	2_118	0	0.0281466622420637	7.67791812672107	6.80110299901925e-07	-0.994078254276193	1
ENSG00000082153.17	BZW1	2	200810095	2_119	0	0.0295478499320176	9.75013407043351	9.06662066662328e-07	2.29991612967394	1
ENSG00000013441.15	CLK1	2	200864612	2_119	0	0.0194778757758094	5.5584988443447	3.40728204806631e-07	0.940101241922343	1
ENSG00000115942.8	ORC2	2	200963642	2_119	0	0.0243727000796385	7.67283317989719	5.88529686029863e-07	-1.34054442204098	1
ENSG00000155744.9	FAM126B	2	201071138	2_119	0	0.0195210607596016	5.48679240509637	3.3707839371088e-07	-0.865054256925285	1
ENSG00000119013.8	NDUFB3	2	201071148	2_119	0	0.0195381811816087	5.48219468654226	3.37091312960703e-07	0.855000693464334	1
ENSG00000003402.19	CFLAR	2	201116120	2_119	0	0.0195654497391682	5.47401862206422	3.37058341425342e-07	0.837965715241238	1
ENSG00000003400.14	CASP10	2	201183110	2_119	0	0.0319167805797804	9.26915511387288	9.31039703448045e-07	1.4555575134723	1
ENSG00000155749.12	ALS2CR12	2	201357784	2_119	0	0.0191271746584463	4.99039570779373	3.00396439754437e-07	0.319400279957167	2
ENSG00000082146.12	STRADB	2	201388316	2_119	0	0.0272729564419167	8.33754596300901	7.15614997393025e-07	-1.1880762231913	1
ENSG00000115993.12	TRAK2	2	201451036	2_119	0	0.0227732667804871	6.58958538759811	4.72272216886558e-07	-0.945467606619496	1
ENSG00000155755.18	TMEM237	2	201643259	2_119	0	0.0525690799808509	13.8817264425271	2.29658662874268e-06	-1.44751449808261	2
ENSG00000155760.2	FZD7	2	202034208	2_120	0	0.0272520584743911	14.7878927356653	1.26827834597007e-06	1.47519590183278	1
ENSG00000116030.16	SUMO1	2	202238678	2_120	0	0.0115020503765219	6.56342848260117	2.37582800057835e-07	0.745385259965793	1
ENSG00000138439.11	FAM117B	2	202633063	2_120	0	0.00951551432525977	4.76126183085715	1.42581541563076e-07	0.0435945983309317	2
ENSG00000163596.16	ICA1L	2	202871777	2_120	0	0.0113371797329893	6.42606634118448	2.29276324093863e-07	-0.561111699821476	1
ENSG00000138442.9	WDR12	2	203014780	2_120	0	0.0174924817023965	10.5541263345897	5.81008773430362e-07	-1.49365267386205	1
ENSG00000119004.15	CYP20A1	2	203239523	2_120	0	0.0112856138396774	6.38256354924814	2.26688405256945e-07	-0.950272654092197	1
ENSG00000178562.17	CD28	2	203708579	2_120	0	0.0227940887442286	13.0802561527258	9.3831240375408e-07	-1.30044810931461	1
ENSG00000163600.12	ICOS	2	203937045	2_120	0	0.0115744231055694	6.6229850138945	2.41247099242371e-07	-1.07802667710531	1
ENSG00000023228.13	NDUFS1	2	206158896	2_122	0	0.0576026737534344	22.4048140871936	4.0615608186552e-06	-2.57732693151314	1
ENSG00000183671.12	GPR1	2	206217980	2_122	0	0.00893881547675823	5.49559914012032	1.54598043290617e-07	0.459908705899295	1
ENSG00000204186.7	ZDBF2	2	206276156	2_122	0	0.0154203894300236	10.5233202867386	5.10689706245639e-07	1.68733087815343	1
ENSG00000138400.12	MDH1B	2	206765369	2_122	0	0.0327894705766078	17.4498520516805	1.80067413916028e-06	1.96341874164726	3
ENSG00000118246.13	FASTKD2	2	206765614	2_122	0	0.00961822975814097	6.38512193720519	1.93273947222649e-07	0.773807683136272	2
ENSG00000118263.14	KLF7	2	207167000	2_122	0	0.0102418433084207	7.54457676840179	2.4317671245782e-07	1.203100634121	1
ENSG00000163249.11	CCNYL1	2	207712007	2_122	0	0.00863288160323272	5.35924605785951	1.45602373849244e-07	-0.488104317417028	1
ENSG00000163251.3	FZD5	2	207769445	2_122	0	0.00817901315908254	5.67857765271177	1.46167039113281e-07	-0.900080509521892	1
ENSG00000178385.14	PLEKHM3	2	208025325	2_123	0	0.0267169924492754	6.69856033319266	5.63219930647369e-07	0.795369467767734	1
ENSG00000115020.16	PIKFYVE	2	208266091	2_123	0	0.0642657434544758	15.1536726363374	3.06483014545834e-06	-2.0082805162202	2
ENSG00000197713.14	RPE	2	210002122	2_124	0	0.0138885057966667	12.9850459915588	5.6755504737548e-07	1.6179704751044	1
ENSG00000115365.11	LANCL1	2	210477778	2_124	0	0.0114435507455354	9.81580547778132	3.53505126900983e-07	0.728854560287572	1
ENSG00000021826.14	CPS1	2	210477414	2_124	0	0.012064849054973	10.274834832841	3.90126737422677e-07	0.777974931278474	1
ENSG00000178568.14	ERBB4	2	212539139	2_125	0	0.0331311984181897	16.0192514878363	1.67027637592095e-06	1.28155322418272	1
ENSG00000030419.16	IKZF2	2	213152260	2_126	0	0.0185159036932794	5.5196952755975	3.21639211903588e-07	0.556637633533506	2
ENSG00000144451.18	SPAG16	2	213282149	2_126	0	0.0175106625752873	4.98746397944119	2.74847205229185e-07	0.238062291761657	1
ENSG00000181378.13	CFAP65	2	219041645	2_129	0	0.0134804127338976	9.54240055626168	4.04827312860205e-07	1.09717890723113	1
ENSG00000231672.6	DIRC3	2	217757569	2_129	0	0.00850258857061015	5.31644527710445	1.42259568248968e-07	-0.694067405168589	1
ENSG00000188282.12	RUFY4	2	218034950	2_129	0	0.00906277590793991	5.51737770727005	1.57363110332055e-07	-0.091833193178306	2
ENSG00000163464.7	CXCR1	2	218166777	2_129	0	0.0198451165478691	14.5592400361228	9.092877363157e-07	-1.90561753491465	1
ENSG00000163466.15	ARPC2	2	218216699	2_129	0	0.0156873018385211	12.3730961139773	6.10851455581973e-07	-1.80606634483408	1
ENSG00000179921.14	GPBAR1	2	218259499	2_129	0	0.0185891834139184	21.037955999009	1.230758456918e-06	4.36656988200898	1
ENSG00000127837.9	AAMP	2	218270205	2_129	1	0.127317621326554	26.0340440616971	1.04313165639016e-05	4.97398410824465	1
ENSG00000127838.13	PNKD	2	218270205	2_129	1	0.127317621326553	26.0340440616971	1.04313165639015e-05	4.97398410824465	1
ENSG00000135926.14	TMBIM1	2	218292881	2_129	1	0.415298819580754	29.1143054643038	3.80518787874861e-05	5.22703866345662	2
ENSG00000018280.16	SLC11A1	2	218381984	2_129	0	0.00911071220688497	7.43305965394442	2.13122312618238e-07	1.53206057667229	2
ENSG00000135913.10	USP37	2	218568634	2_129	0	0.016818578302807	11.4750892176453	6.07371383330072e-07	-1.8972857056081	2
ENSG00000144580.13	CNOT9	2	218568666	2_129	0	0.00914419755811069	6.10733189159943	1.75754355160706e-07	-0.845027546541797	1
ENSG00000115556.13	PLCD4	2	218607609	2_129	0	0.0148166921220728	10.2096158550164	4.76068703488897e-07	1.69694171832493	2
ENSG00000115568.15	ZNF142	2	218659583	2_129	0	0.00981431417796319	6.83618788436152	2.11146030189107e-07	-0.978101818625139	1
ENSG00000163481.7	RNF25	2	218672243	2_129	0	0.00923854833627802	6.21083995974186	1.80577255288563e-07	0.870220945713449	1
ENSG00000163482.11	STK36	2	218672501	2_129	0	0.0158549255471312	10.9647813336929	5.47108114095416e-07	1.87728049889722	2
ENSG00000135929.8	CYP27A1	2	218782732	2_129	0	0.00853446070448294	5.20244177212511	1.39730844840859e-07	-0.469104068239533	1
ENSG00000163501.6	IHH	2	219061446	2_129	0	0.0104256420134861	6.89563659738136	2.2624872895193e-07	0.748543463857863	1
ENSG00000213901.10	SLC23A3	2	219170383	2_129	0	0.0244305569509308	15.2762521619097	1.17451660227193e-06	-2.03538369315395	2
ENSG00000144567.10	FAM134A	2	219177206	2_129	0	0.0231913537236362	14.7798001685147	1.07870734490418e-06	1.92576909782255	1
ENSG00000115649.15	CNPPD1	2	219177821	2_129	0	0.00831926421098028	4.85625976292216	1.27143979446055e-07	0.0302700530947972	2
ENSG00000115657.12	ABCB6	2	219218731	2_129	0	0.0150441000485847	10.2474866900516	4.85168447955577e-07	-1.08283581909846	1
ENSG00000198925.10	ATG9A	2	219200509	2_129	0	0.0082341024499597	4.81740200511611	1.24835506878804e-07	0.0387842037377025	2
ENSG00000163516.13	ANKZF1	2	219229829	2_129	0	0.0121739852383023	8.65573055188949	3.31623633267952e-07	-1.10164146513864	2
ENSG00000163521.15	GLB1L	2	219243701	2_129	0	0.00820347305442792	4.75759202589059	1.22827023383984e-07	0.258619877309781	1
ENSG00000115661.13	STK16	2	219248662	2_129	0	0.0135492080394627	9.30487233756166	3.96764953650511e-07	1.16280646958713	1
ENSG00000127824.13	TUBA4A	2	219278362	2_129	0	0.093948228926079	27.405586039278	8.10282882692726e-06	2.43612347569573	1
ENSG00000135924.15	DNAJB2	2	219279688	2_129	0	0.0108507637197	7.3674271417469	2.51585223591836e-07	-0.89082174447	1
ENSG00000054356.13	PTPRN	2	219309801	2_129	0	0.00819926592464082	4.74604312882109	1.2246602624363e-07	-0.234943052274326	1
ENSG00000123992.18	DNPEP	2	219395442	2_129	0	0.00992115718598063	6.51686742319676	2.03474593760367e-07	-0.5853444676649	2
ENSG00000175084.11	DES	2	219418182	2_129	0	0.0113348784790189	7.93254921492607	2.8296884187146e-07	-0.951942531054454	1
ENSG00000072195.14	SPEG	2	219434550	2_129	0	0.0537120847273331	22.3811439063485	3.78323450780297e-06	-2.01044720829965	2
ENSG00000144591.18	GMPPA	2	219506313	2_129	0	0.0100319540118721	6.67586758212746	2.1076680883089e-07	-0.723111088679366	1
ENSG00000123989.13	CHPF	2	219543916	2_129	0	0.065508319182858	23.8653116160355	4.92008424989653e-06	2.29211757794299	1
ENSG00000123999.4	INHA	2	219568391	2_129	0	0.00889678966841612	5.55076738112567	1.55415855939438e-07	0.302180467921294	1
ENSG00000124006.14	OBSL1	2	219559047	2_129	0	0.0403769094693475	19.7437948521348	2.50883833823025e-06	-2.11624528212602	1
ENSG00000144589.21	STK11IP	2	219597759	2_130	0	0.0175278765586522	7.93128928326466	4.37504042460595e-07	0.837007358299	2
ENSG00000116106.11	EPHA4	2	221574191	2_130	0	0.0125908409301426	4.78120207706956	1.89452704945493e-07	0.0770039270414001	1
ENSG00000135903.18	PAX3	2	222296905	2_131	0	0.0232531960523026	12.6927014965193	9.28850231096754e-07	1.62307135342283	1
ENSG00000163082.9	SGPP2	2	222423832	2_131	0	0.118007101946001	28.447000396716	1.05646131154075e-05	2.69673453836459	1
ENSG00000124003.12	MOGAT1	2	222671953	2_131	0	0.0107670027133874	5.35726054119699	1.81529229477493e-07	0.325183582352676	1
ENSG00000123983.13	ACSL3	2	222860739	2_131	0	0.0112373091681263	5.76372531531159	2.03833038540231e-07	0.675338471841664	2
ENSG00000085449.14	WDFY1	2	223943914	2_131	0	0.0100916005540044	4.74152782889525	1.50586947339472e-07	-0.108829173494846	1
ENSG00000135919.12	SERPINE2	2	224039199	2_132	0	0.0138198456155293	4.76328231002145	2.07166003095723e-07	-0.044889356397051	1
ENSG00000135905.18	DOCK10	2	225041976	2_133	0	0.0142377266081695	9.18190143841399	4.11417015752112e-07	-1.13597095161783	1
ENSG00000169047.5	IRS1	2	226799185	2_133	0	0.0185355217954015	11.4073927900288	6.65426643530167e-07	-1.23424387694548	1
ENSG00000144468.16	RHBDD1	2	226836316	2_133	0	0.0152755249774954	9.48236838252437	4.55849981662115e-07	-1.08025743135782	2
ENSG00000081052.11	COL4A4	2	227162240	2_133	0	0.0147250650174009	9.22175270461802	4.27346022866409e-07	-1.09211942388122	1
ENSG00000169031.18	COL4A3	2	227166988	2_133	0	0.0142658730182678	8.92006968384424	4.00475151921997e-07	-1.0587668467358	1
ENSG00000153820.12	SPHKAP	2	228179139	2_134	0	0.0156840909348572	4.74036043753298	2.3398051375047e-07	0.204162932832595	1
ENSG00000168958.19	MFF	2	227324777	2_134	0	0.0175219967720778	5.79617678947559	3.19620181006639e-07	0.423313509788503	1
ENSG00000173744.17	AGFG1	2	227472263	2_134	0	0.0477309060754744	15.3986764490424	2.31308741754899e-06	-1.79948361885544	1
ENSG00000135917.13	SLC19A3	2	227718030	2_134	0	0.080236522588479	20.4444121445179	5.16244811030478e-06	-2.06395180128529	1
ENSG00000123977.9	DAW1	2	227871322	2_134	0	0.0194262367516126	6.77998461233124	4.14501741131306e-07	-0.725467593193973	1
ENSG00000153832.11	FBXO36	2	229921921	2_135	1	0.392292187000326	24.2521774534097	2.99412115432633e-05	4.60736042978539	1
ENSG00000079263.18	SP140	2	230217409	2_135	0	0.00776424649278307	5.53807654017823	1.35321636718477e-07	0.431328223048381	1
ENSG00000185404.16	SP140L	2	230328083	2_135	0	0.00864192703896216	6.69878799604295	1.82186336320798e-07	-0.635510858125386	1
ENSG00000135916.15	ITM2C	2	230864420	2_135	0	0.00809453241970193	5.93811100666463	1.5126869230674e-07	-0.53687713230828	1
ENSG00000135898.9	GPR55	2	230960977	2_135	0	0.00712334561179762	4.74434510640221	1.06357779585918e-07	0.0639378088271611	1
ENSG00000204128.5	C2orf72	2	231037334	2_136	0	0.0217654782237493	7.81326947708551	5.3519246542857e-07	-0.910891016381369	2
ENSG00000173692.12	PSMD1	2	231056872	2_136	0	0.0166700174969431	5.26927596421115	2.764368741845e-07	-0.387173588047332	1
ENSG00000135914.5	HTR2B	2	231125386	2_136	0	0.0359735763548138	12.624040882106	1.42919333376993e-06	-1.45231337327836	2
ENSG00000115053.15	NCL	2	231483427	2_136	0	0.0193248275575826	6.67817995131446	4.06146503136569e-07	0.758145456235979	2
ENSG00000171596.6	NMUR1	2	231446714	2_136	0	0.0182268698019347	6.12032262902376	3.51071343570972e-07	0.714233261840757	3
ENSG00000187514.16	PTMA	2	231706100	2_136	0	0.0161876577439477	4.98950621949066	2.54185372937597e-07	-0.407242884190884	2
ENSG00000163273.3	NPPC	2	231914882	2_136	0	0.0230351027087428	8.35477060992909	6.05666644975995e-07	1.06980861473856	1
ENSG00000144535.19	DIS3L2	2	231961176	2_136	0	0.0430922287131057	14.3608142282308	1.94754272559698e-06	1.63791499701457	1
ENSG00000221944.6	TIGD1	2	232550122	2_136	0	0.0160315131390941	4.8971719762854	2.47075023075155e-07	-0.27969226245896	1
ENSG00000135930.13	EIF4E2	2	232549631	2_136	0	0.0313810205768775	11.313452969307	1.11730363874368e-06	-1.44078352910796	1
ENSG00000115468.11	EFHD1	2	232606221	2_136	0	0.0161609330394686	4.97377174126021	2.52965476639499e-07	-0.316150306497329	2
ENSG00000204120.14	GIGYF2	2	232697615	2_137	0	0.0219243125496713	8.89398855386734	6.1366524062069e-07	-0.969355001084443	1
ENSG00000066248.14	NGEF	2	232927497	2_137	0	0.0241132915381619	9.77165882471539	7.41538605499269e-07	-1.19842222838581	2
ENSG00000085982.13	USP40	2	233566769	2_137	0	0.0151240558734506	5.39138041847768	2.5661215495032e-07	0.431284522130212	1
ENSG00000123485.11	HJURP	2	233854252	2_137	0	0.0160161431542424	6.24712185564227	3.14881316811002e-07	-1.00015328078328	1
ENSG00000198612.10	COPS8	2	237085776	2_140	0	0.0260203657795838	7.75130813369129	6.34742199654168e-07	-0.87219614403775	1
ENSG00000124831.18	LRRFIP1	2	237627167	2_140	0	0.0297274093682453	9.02627722686256	8.44451488240001e-07	1.0759653301837	1
ENSG00000177483.11	RBM44	2	237779662	2_140	0	0.0213841169873786	5.87611849510844	3.95449326620902e-07	0.604516155829797	3
ENSG00000184182.18	UBE2F	2	237966682	2_141	0	0.0250844923546658	6.13982082435066	4.8469661602196e-07	-0.715075416567819	1
ENSG00000132330.16	SCLY	2	238060509	2_141	0	0.0413733498747606	10.9392400722188	1.42435030517919e-06	1.54609145668964	2
ENSG00000144488.14	ESPNL	2	238099356	2_141	0	0.0216992792876394	4.7546371033422	3.24692052395234e-07	0.219569252433301	2
ENSG00000168427.8	KLHL30	2	238138379	2_141	0	0.0232395766035539	5.4096546035836	3.95645947993571e-07	-0.429730810267065	2
ENSG00000178752.15	ERFE	2	238158500	2_141	0	0.0388086648854915	10.3235479087508	1.26085937933126e-06	1.27614851088287	2
ENSG00000132323.8	ILKAP	2	238139466	2_141	0	0.0586394926456263	14.3084324021166	2.64053077731313e-06	-1.65456420112729	1
ENSG00000144485.10	HES6	2	238241004	2_141	0	0.0364425446462437	9.71891310040383	1.11464190718112e-06	1.25381976804869	1
ENSG00000204104.11	TRAF3IP1	2	238317141	2_141	0	0.0558567821834625	13.837254436786	2.43239898504096e-06	-1.51703197705568	3
ENSG00000065802.11	ASB1	2	238426593	2_141	0	0.025955860258614	6.46639467929889	5.28209988459396e-07	0.666097033376565	2
ENSG00000233608.3	TWIST2	2	238847617	2_141	0	0.0992810568092243	19.4564690247477	6.07910146387737e-06	-2.05751008381935	1
ENSG00000130414.11	NDUFA10	2	240028144	2_142	0	0.0147310676130671	5.60527200268472	2.59860271975115e-07	0.509769919301367	1
ENSG00000172428.10	COPS9	2	240136028	2_142	0	0.0136522921122035	4.88132693073368	2.09726081036091e-07	-0.161898969169746	2
ENSG00000188542.9	DUSP28	2	240560414	2_142	0	0.0134920426809863	4.76895880363468	2.0249311014969e-07	0.0907857739347535	1
ENSG00000142327.12	RNPEPL1	2	240585899	2_142	0	0.0135936464925824	4.84035706503561	2.07072461212031e-07	-0.204663228849561	1
ENSG00000144504.15	ANKMY1	2	240528247	2_142	0	0.0257875365292872	10.9475004961738	8.88451660559652e-07	1.14012776079656	1
ENSG00000142330.19	CAPN10	2	240586423	2_142	0	0.0286369448016783	11.95050539432	1.07701543750606e-06	-1.3623669267079	2
ENSG00000178623.11	GPR35	2	240596709	2_142	0	0.0242825728847068	10.3725422163275	7.9266354591184e-07	1.22384935311601	2
ENSG00000172478.17	C2orf54	2	240896921	2_143	0	0.0169541974083108	4.84428653957594	2.5847350558732e-07	0.239166089199635	2
ENSG00000122085.16	MTERF4	2	241099311	2_143	0	0.0338227051726558	11.4460097493496	1.2183481975226e-06	-1.21834904336444	2
ENSG00000115687.13	PASK	2	241150158	2_143	0	0.02520312907906	8.62842491104552	6.8437629984849e-07	1.10436747283849	1
ENSG00000115685.14	PPP1R7	2	241149230	2_143	0	0.0253593921156841	8.68753129457402	6.93336708952143e-07	-1.10390151040563	1
ENSG00000146205.13	ANO7	2	241217672	2_144	0	0.0329098343871944	11.2308624842677	1.16318228687162e-06	-1.54187944714153	2
ENSG00000115677.16	HDLBP	2	241314902	2_144	0	0.0196974482159049	6.32160612065497	3.91873931415336e-07	-0.649348490289452	2
ENSG00000006607.13	FARP2	2	241354886	2_144	0	0.0192341397110058	6.09458653394481	3.68914722945137e-07	-0.752612608374631	2
ENSG00000115694.14	STK25	2	241510210	2_144	0	0.028159836731155	9.73711366252472	8.62917637447191e-07	-1.35304125610094	1
ENSG00000168397.16	ATG4B	2	241636141	2_144	0	0.0172161404087419	5.03774834758186	2.72948831158307e-07	-0.410669855850666	3
ENSG00000168393.12	DTYMK	2	241686546	2_144	0	0.0171477706054307	4.99981336267073	2.69817697379245e-07	-0.116733994228095	1
ENSG00000168395.15	ING5	2	241728635	2_144	0	0.0205130696356912	6.70872805742314	4.33091655207602e-07	-0.409349543417741	1
ENSG00000180902.17	D2HGDH	2	241735544	2_144	0	0.027059702749719	9.35563201929026	7.967189129885e-07	1.24066281196225	2
ENSG00000154252.11	GAL3ST2	2	241756485	2_144	0	0.0421505895830321	13.609235885571	1.80528747506365e-06	-1.67480490614502	2
ENSG00000204099.11	NEU4	2	241808893	2_144	0	0.120605098586309	23.877440328575	9.06280029461942e-06	2.38145563356935	2
ENSG00000188011.5	RTP5	2	241869143	2_144	0	0.0173930730964293	5.13519192253634	2.81087786378355e-07	0.29370651219328	1
ENSG00000216921.7	AC131097.4	2	241902068	2_144	0	0.0182238425074165	5.57995786801624	3.20022008801612e-07	0.310957236279494	1
ENSG00000134121.9	CHL1	3	196883	3_1	0	0.0299856279481798	8.28847952492372	7.82162500835454e-07	-1.00318939575966	1
ENSG00000134115.12	CNTN6	3	1092518	3_1	0	0.0264491755929781	7.08701373334345	5.89908138569611e-07	-0.740216304370646	1
ENSG00000091181.19	IL5RA	3	3126271	3_4	0	0.00928645040188747	7.32387223173497	2.14042234652491e-07	-0.722901770483389	1
ENSG00000072756.16	TRNT1	3	3126942	3_4	0	0.00759951261194958	5.42000177377621	1.29626603714198e-07	-0.41724206679596	3
ENSG00000113851.14	CRBN	3	3178805	3_4	0	0.0343282921086163	19.7948424580348	2.13851952813642e-06	1.93954062005774	1
ENSG00000170364.12	SETMAR	3	4303252	3_4	0	0.00975204234232363	7.78867214858411	2.3903856626028e-07	-0.895474673290715	1
ENSG00000144455.13	SUMF1	3	4368850	3_4	0	0.00964909328750485	7.68783091049119	2.3345291525486e-07	-0.932011424374622	3
ENSG00000134109.10	EDEM1	3	5190141	3_4	0	0.007647976994545	5.48035494558036	1.31905903767504e-07	0.39816784218661	1
ENSG00000182533.6	CAV3	3	8733693	3_7	0	0.0198328720443108	4.73620939933742	2.95614327410894e-07	-0.0289665483541706	1
ENSG00000125046.14	SSUH2	3	8744924	3_7	0	0.0198263845401052	4.73308791240517	2.95322863011854e-07	-0.0522869232892317	1
ENSG00000180914.10	OXTR	3	8769543	3_7	0	0.0402244887522585	11.5082460269368	1.45682922282251e-06	-1.33933765101207	1
ENSG00000070950.9	RAD18	3	8963418	3_7	0	0.0204680977173352	5.03705135487812	3.2446124781712e-07	-0.463112315377734	2
ENSG00000134077.15	THUMPD3	3	9363240	3_7	0	0.0601907538931138	15.4017531116528	2.91748689573064e-06	-1.64419211450046	1
ENSG00000168137.15	SETD5	3	9397385	3_7	0	0.0227550705307894	6.04838234245265	4.33138109354064e-07	-0.489921758536744	2
ENSG00000132164.9	SLC6A11	3	10775822	3_8	0	0.0243513217018937	6.34870855983821	4.86538153830279e-07	-0.619412333698193	1
ENSG00000163719.19	MTMR14	3	9649842	3_8	0	0.0387844089124396	10.8100155706746	1.31944858048328e-06	1.2196356558754	1
ENSG00000114026.21	OGG1	3	9749660	3_8	0	0.0224573746719381	5.57506129359459	3.94019399564675e-07	0.506245441360687	1
ENSG00000134072.10	CAMK1	3	9769618	3_8	0	0.0234111406558126	5.97240980716164	4.40028846370512e-07	0.642820927176216	2
ENSG00000241553.12	ARPC4	3	9792302	3_8	0	0.0234965011120316	6.00718752255976	4.44204914191506e-07	-0.650472116375525	1
ENSG00000214021.15	TTLL3	3	9808579	3_8	0	0.0588323256274607	14.8327676073653	2.74629497609146e-06	-1.64273686993261	2
ENSG00000156990.14	RPUSD3	3	9847001	3_8	0	0.0245424259712598	6.42343516190034	4.96128080030861e-07	0.570337358223255	1
ENSG00000171135.13	JAGN1	3	9890428	3_8	0	0.0235559268421661	6.03132471046972	4.47117718867971e-07	-0.518896281413521	2
ENSG00000163702.18	IL17RC	3	9892744	3_8	0	0.0208045558157113	4.84513242599705	3.17229139495233e-07	0.176068054513463	2
ENSG00000125037.12	EMC3	3	10010880	3_8	0	0.0207647152810284	4.82683712047716	3.15426079654724e-07	-0.167653718562577	1
ENSG00000144554.10	FANCD2	3	10025967	3_8	0	0.0209033747300251	4.89036254893916	3.2171138971077e-07	-0.163242438757739	2
ENSG00000134086.7	VHL	3	10141318	3_8	0	0.021584470231394	5.19646197101834	3.52986520144566e-07	-0.26411283368821	1
ENSG00000157017.15	GHRL	3	10341299	3_8	0	0.101972494934888	20.2129042071859	6.48665405277869e-06	-2.26714630774393	1
ENSG00000157087.17	ATP2B2	3	10708383	3_8	0	0.0379385566924277	10.5980065511101	1.26535959379272e-06	1.28789583287268	1
ENSG00000157103.10	SLC6A1	3	10992142	3_9	0	0.0102793566197867	4.91788929608249	1.590939465469e-07	-0.16632651825981	3
ENSG00000197548.12	ATG7	3	11247993	3_9	0	0.0120920477453612	22.3257587947874	8.49601079130355e-07	-4.33150670513236	2
ENSG00000157150.4	TIMP4	3	12150940	3_9	0	0.0143165180396438	7.92677223270206	3.57143506189148e-07	0.678135997188128	2
ENSG00000132170.19	PPARG	3	12287696	3_9	0	0.0184389135955992	10.2333894781279	5.93832286540262e-07	1.15140485861686	1
ENSG00000154743.17	TSEN2	3	12484157	3_9	0	0.0101619354847086	4.89215697456491	1.56453682901225e-07	-0.199093378070141	2
ENSG00000075975.15	MKRN2	3	12557101	3_9	0	0.0108163852293631	5.34968254920824	1.8210385174392e-07	0.702421998003032	3
ENSG00000225526.4	MKRN2OS	3	12560442	3_9	0	0.0105899310058589	5.32277975791674	1.77394683924421e-07	-0.171586825373598	1
ENSG00000132155.11	RAF1	3	12764119	3_9	0	0.0101955512057257	4.91283488317742	1.5763470992249e-07	-0.136906952055017	1
ENSG00000088726.15	TMEM40	3	12769053	3_9	0	0.0174458417131352	9.87345331780078	5.42088230972331e-07	-1.2136880769364	1
ENSG00000144712.11	CAND2	3	12796841	3_9	0	0.0102606013874696	4.98547943813376	1.60986225948742e-07	-0.294353651604322	2
ENSG00000144713.12	RPL32	3	12841340	3_9	0	0.010105056194979	4.76698568647151	1.51597330773036e-07	-0.0345976064684681	2
ENSG00000144711.13	IQSEC1	3	13073352	3_10	0	0.0102339148775045	5.41254447139493	1.74322020780111e-07	0.508993139880618	1
ENSG00000132182.11	NUP210	3	13419856	3_10	0	0.0107782304236994	5.90510910841545	2.00301574952913e-07	0.521034408120869	2
ENSG00000163528.12	CHCHD4	3	14124429	3_10	0	0.133410010321757	30.2109912636277	1.26841791332637e-05	2.82056647013319	2
ENSG00000131389.16	SLC6A6	3	14402293	3_10	0	0.0226758805725981	12.9904610732873	9.27038350047041e-07	-1.42232666767143	1
ENSG00000144596.12	GRIP2	3	14534964	3_10	0	0.0104746504839092	5.6335300577308	1.85707365903582e-07	-0.578254610914433	1
ENSG00000154783.11	FGD5	3	14850291	3_11	1	0.765271286769185	32.2396263168196	7.76451604588147e-05	5.6422104322239	1
ENSG00000177463.15	NR2C2	3	14947241	3_11	0	0.0154092492291898	5.1692202048076	2.50677575912322e-07	0.452250932021083	1
ENSG00000131368.7	MRPS25	3	15065408	3_11	0	0.0176033265206567	6.12959595054234	3.39574887985964e-07	0.319523378342828	1
ENSG00000131381.12	RBSN	3	15090344	3_11	0	0.0182263328440463	6.96638777853803	3.99591200653117e-07	-0.902267056529932	1
ENSG00000131375.9	CAPN7	3	15206289	3_11	0	0.0154660249841266	5.50442915734794	2.67916812599993e-07	-0.883186391523562	2
ENSG00000131370.15	SH3BP5	3	15341941	3_11	0	0.0205666941368439	7.38712682185261	4.78133329226755e-07	0.809578175119719	1
ENSG00000206562.11	METTL6	3	15444611	3_11	0	0.0225713216446676	8.40064243936706	5.96730812266089e-07	-0.940840089039647	1
ENSG00000144597.13	EAF1	3	15429273	3_11	0	0.0306875559526816	11.2978601810009	1.09110732343271e-06	-1.45398629794883	1
ENSG00000206561.12	COLQ	3	15518642	3_11	0	0.0168746124892456	5.9105524307221	3.13885212667045e-07	0.691218770485826	2
ENSG00000131373.14	HACL1	3	15601536	3_11	0	0.0170131781144625	5.95921866072302	3.19068362626149e-07	-0.593643745749476	2
ENSG00000131386.17	GALNT15	3	16074718	3_11	0	0.014977725367932	4.74681389430318	2.23746907612672e-07	-0.0473572889161237	1
ENSG00000154813.9	DPH3	3	16264511	3_12	0	0.319750595832891	21.4895469167067	2.16245757120157e-05	4.15731363800863	1
ENSG00000154814.13	OXNAD1	3	16265263	3_12	0	0.0162560274198207	5.65186977062572	2.8914490443723e-07	-0.821973997607221	2
ENSG00000131378.13	RFTN1	3	16513716	3_12	0	0.0164924988680143	5.1842265211394	2.6907875284472e-07	-0.00961348682032376	2
ENSG00000154822.17	PLCL2	3	16802230	3_12	0	0.043139224082279	14.0062591671214	1.90153122467357e-06	-1.95622922416364	1
ENSG00000182568.16	SATB1	3	18441823	3_13	0	0.0218843611703579	6.36150489787363	4.38129719128846e-07	0.711930655922962	2
ENSG00000183960.8	KCNH8	3	19148202	3_14	0	0.0168573471439153	5.77220244785243	3.06224376242018e-07	-0.510028482882224	1
ENSG00000163576.17	EFHB	3	19944997	3_14	0	0.0284462605322726	10.769129956863	9.64083776943253e-07	1.24328337598634	2
ENSG00000144566.10	RAB5A	3	19946616	3_14	0	0.0572240795343098	17.4974037759113	3.1510943223899e-06	1.98925388829284	2
ENSG00000183977.13	PP2D1	3	20012320	3_14	0	0.016920552924555	5.80787173218629	3.09271955737725e-07	0.624999999999954	1
ENSG00000197885.10	NKIRAS1	3	23946622	3_18	0	0.0164757582533289	7.18508982150516	3.72551731614938e-07	-1.09452056704727	2
ENSG00000151090.17	THRB	3	24494993	3_18	0	0.0130025739860585	4.93099908099296	2.01777728607028e-07	-0.172618509170016	1
ENSG00000077092.18	RARB	3	25174821	3_18	0	0.0154081522899044	6.54685298893682	3.17462275449418e-07	0.722942285474445	1
ENSG00000163491.16	NEK10	3	27369070	3_20	2	0.0293433547702372	19.6049144495896	1.81043813747256e-06	-1.20842374498166	1
ENSG00000187118.12	CMC1	3	28241610	3_21	0	0.0616142369087148	12.3729172429833	2.39917626296158e-06	1.42148082687196	1
ENSG00000163512.13	AZI2	3	28348860	3_21	0	0.0388798273447946	7.92544277820486	9.69743407943422e-07	1.16997653722136	2
ENSG00000206559.7	ZCWPW2	3	28348860	3_21	0	0.0412787651914869	8.50151231554663	1.10441388824683e-06	-1.24356522480585	1
ENSG00000144642.21	RBMS3	3	28575079	3_21	0	0.045918206044494	9.5278486734204	1.37685668330494e-06	-1.19076212955637	1
ENSG00000163527.9	STT3B	3	31534943	3_23	0	0.0181328522706682	4.82920174830548	2.75581745272368e-07	0.215588319134729	1
ENSG00000197385.5	ZNF860	3	31981522	3_23	0	0.0186270638205179	5.08561098447231	2.98123706937104e-07	0.332112435123163	2
ENSG00000144645.13	OSBPL10	3	32078058	3_23	0	0.0180744248754369	4.79842821575577	2.72943315602178e-07	-0.132859868532734	1
ENSG00000170293.8	CMTM8	3	32238447	3_23	0	0.0268568858330663	8.58059576823917	7.2524053490213e-07	-0.974413035948207	1
ENSG00000182973.18	CNOT10	3	32684690	3_24	0	0.0207250386830052	4.93410037153733	3.21819461174183e-07	-0.222980419824707	2
ENSG00000183813.6	CCR4	3	32987336	3_24	0	0.0227300806023049	5.81587394461309	4.16030273525748e-07	0.527596860992951	1
ENSG00000170275.14	CRTAP	3	33113385	3_24	0	0.142150808616338	23.6513598625441	1.05807005713119e-05	-2.40927428276702	2
ENSG00000173705.8	SUSD5	3	33219383	3_25	0	0.0149156989609646	4.80639601074945	2.25617162910679e-07	0.141714338222359	1
ENSG00000153558.13	FBXL2	3	33277306	3_25	0	0.0861843289327112	21.6893697777582	5.88280172482335e-06	2.58679432140414	1
ENSG00000170248.13	PDCD6IP	3	33798622	3_25	0	0.0401233228239761	14.2699157834569	1.80188585399584e-06	2.01068602427287	1
ENSG00000172995.16	ARPP21	3	35662929	3_26	0	0.0882008467598588	16.8863503431794	4.68724358765603e-06	1.84677061850698	1
ENSG00000144681.10	STAC	3	36380288	3_26	0	0.0330476467052124	7.37549660598591	7.67080213341502e-07	-0.973006030048589	2
ENSG00000163673.7	DCLK3	3	36764355	3_27	0	0.0117647422164802	4.75096661392808	1.75903049188894e-07	-0.112147598073265	2
ENSG00000168016.13	TRANK1	3	36944858	3_27	0	0.0134587511959696	6.6971512129155	2.83663752136608e-07	-1.37101759715686	2
ENSG00000178567.7	EPM2AIP1	3	36993455	3_27	0	0.0157989872145422	8.25551665984378	4.10471000076512e-07	-1.61641874732074	1
ENSG00000076242.14	MLH1	3	36993455	3_27	0	0.0124912408719285	5.76589077318069	2.2666317493731e-07	-1.06681084603657	2
ENSG00000093167.17	LRRFIP2	3	37183476	3_27	0	0.0361718462984447	17.0881255912226	1.94524396990824e-06	2.8472473653802	2
ENSG00000144674.16	GOLGA4	3	37243088	3_27	0	0.0118518496510515	4.84167541545086	1.80588785925955e-07	-0.268120111891022	2
ENSG00000198590.11	C3orf35	3	37386585	3_27	0	0.015112926171948	6.73407444771564	3.20284150521246e-07	0.469808520629286	1
ENSG00000144677.14	CTDSPL	3	37860014	3_27	0	0.0472968313253858	19.2500764879439	2.86532229539536e-06	-2.3333776093022	1
ENSG00000187091.13	PLCD1	3	38029646	3_27	0	0.0183867730367804	9.52151198320315	5.50960427884908e-07	-1.27641101886439	1
ENSG00000008226.19	DLEC1	3	38039540	3_27	0	0.0298167250404083	13.474230829978	1.26436625750879e-06	1.64532413824186	1
ENSG00000172940.11	SLC22A13	3	38266019	3_27	0	0.0117782086521363	4.75837732719666	1.76379088871633e-07	0.198827363702317	1
ENSG00000144671.10	SLC22A14	3	38281798	3_27	0	0.0117659845643808	4.79333604650313	1.77490505029192e-07	0.234813212538644	1
ENSG00000093217.9	XYLB	3	38346523	3_28	0	0.0208630714029562	8.41335475096643	5.52403497384182e-07	0.967779780221264	1
ENSG00000114739.13	ACVR2B	3	38454702	3_28	0	0.166237431671272	28.6528367466172	1.4990130701278e-05	-3.04066553114156	1
ENSG00000168356.11	SCN11A	3	38947836	3_28	0	0.0193729941845258	7.70628245203379	4.69840710510533e-07	0.935345937729413	2
ENSG00000114745.13	GORASP1	3	39107217	3_28	0	0.0143986390869705	4.87852476770409	2.21064463097295e-07	-0.309403761085291	1
ENSG00000168026.18	TTC21A	3	39107217	3_28	0	0.0145940668057563	5.00687302284421	2.29959778266607e-07	-0.38668677303293	2
ENSG00000168334.8	XIRP1	3	39191707	3_28	0	0.0850272350186818	21.9651690474593	5.87762102388451e-06	-2.22177856390302	2
ENSG00000144659.10	SLC25A38	3	39383433	3_28	0	0.0185355511717588	7.28480591768708	4.24944746135753e-07	1.04781458290346	2
ENSG00000168028.13	RPSA	3	39406713	3_28	0	0.0201491580122658	8.08105714689061	5.12429418225573e-07	-0.985955175271193	1
ENSG00000170011.13	MYRIP	3	39808955	3_28	0	0.016676627306787	6.27739541285538	3.29455439609017e-07	0.500925572763393	2
ENSG00000114784.3	EIF1B	3	40309786	3_29	0	0.0183688102182077	5.76099643759481	3.33033259156296e-07	0.523938616536788	1
ENSG00000168032.8	ENTPD3	3	40387447	3_29	0	0.0166382099927721	4.81778283124642	2.5226836623882e-07	-0.227673707583901	1
ENSG00000188846.13	RPL14	3	40457354	3_29	0	0.0189076070792594	6.03669806179928	3.59207169724465e-07	0.609134955389622	2
ENSG00000177873.12	ZNF619	3	40477330	3_29	0	0.0179672995658456	5.55027400329087	3.13838490434903e-07	0.517371359214115	1
ENSG00000172888.11	ZNF621	3	40528161	3_29	0	0.0168280755725559	4.92590714891314	2.60873310061569e-07	-0.241550970447199	1
ENSG00000168036.16	CTNNB1	3	41195090	3_30	0	0	71.0537878788749	0	-3.69565446939893	1
ENSG00000182606.14	TRAK1	3	42014240	3_30	0	0	87.2634997399308	0	-0.573678293182404	1
ENSG00000114812.12	VIPR1	3	42488703	3_30	0	0	6.91713487667928	0	-0.332183610872952	1
ENSG00000114857.17	NKTR	3	42596172	3_31	0	0.015063591793875	5.06320525027581	2.40028629250173e-07	-0.296377635504917	1
ENSG00000157119.11	KLHL40	3	42685151	3_31	0	0.0149055069366799	4.96274587607662	2.3279720501029e-07	-0.225745491766814	1
ENSG00000010282.14	HHATL	3	42702091	3_31	0	0.0550390427695318	17.4831432448903	3.02830324339385e-06	1.85670817867572	2
ENSG00000244607.5	CCDC13	3	42773176	3_31	0	0.0164168640011212	5.88264314415561	3.03928675845877e-07	-0.51294095280571	1
ENSG00000144648.15	ACKR2	3	42804792	3_31	0	0.020940980593292	8.20376673204618	5.406538389058e-07	0.893213294298235	1
ENSG00000180432.5	CYP8B1	3	42867668	3_31	0	0.0391098203663949	14.1865957746942	1.74611558740078e-06	1.80603310134266	1
ENSG00000182983.14	ZNF662	3	42905991	3_31	0	0.0194210188911532	7.4847212142812	4.57463673463026e-07	0.93910565888377	1
ENSG00000240747.7	KRBOX1	3	42809828	3_31	0	0.0187916551914279	7.17049294636563	4.24055813618928e-07	-1.03022321253766	1
ENSG00000144649.8	FAM198A	3	42979596	3_31	0	0.0228647176882257	9.04301733887905	6.50711048494116e-07	1.13479632248442	2
ENSG00000011198.7	ABHD5	3	43689274	3_31	0	0.0366164081494094	13.5533648885127	1.56182311019108e-06	-1.61573071392624	1
ENSG00000160746.12	ANO10	3	43691692	3_31	0	0.0195151175812411	7.5308328508181	4.6251215899214e-07	-0.879612922546675	1
ENSG00000179152.19	TCAIM	3	44338372	3_31	0	0.0166064829480063	5.99206343489603	3.13157660501435e-07	0.471259677609391	2
ENSG00000225873.3	LINC00694	3	44439661	3_31	0	0.0145494819566067	4.73256656481349	2.1669716775617e-07	-0.062528236212691	1
ENSG00000196345.12	ZKSCAN7	3	44555404	3_31	0	0.0145583335172969	4.73835711284375	2.17094303054675e-07	-0.156931713020281	1
ENSG00000144792.9	ZNF660	3	44578138	3_31	0	0.0155514461591604	5.3667485235668	2.62658222127818e-07	-0.355757864139906	2
ENSG00000186448.14	ZNF197	3	44593969	3_31	0	0.0147976637919078	4.89360701263968	2.2789312267592e-07	-0.521602286718701	1
ENSG00000169981.10	ZNF35	3	44649020	3_31	0	0.017321493338639	6.39380099571811	3.48540636328464e-07	-0.858435662600608	1
ENSG00000196653.11	ZNF502	3	44721338	3_31	0	0.023612596959793	9.35052474037773	6.94846239723536e-07	0.974278664884732	1
ENSG00000186446.11	ZNF501	3	44721338	3_31	0	0.023612596959793	9.35052474037773	6.94846239723536e-07	0.974278664884732	1
ENSG00000163807.5	KIAA1143	3	44761331	3_31	0	0.0196410433211094	7.59218532942293	4.69288949807357e-07	-0.7682005649428	2
ENSG00000163808.16	KIF15	3	44761638	3_31	0	0.155632769949438	27.737946555981	1.35857721860836e-05	-2.63179462576728	1
ENSG00000163815.5	CLEC3B	3	45000571	3_31	0	0.0191074283098519	7.32943341613521	4.40739136409412e-07	-0.821034554174915	1
ENSG00000163814.7	CDCP1	3	45146849	3_32	0	0.186990253435106	27.2728799795182	1.60494053238522e-05	-2.8419043279824	1
ENSG00000249992.1	TMEM158	3	45226624	3_32	0	0.0186010892525489	4.73430182858959	2.77142603593032e-07	-0.1122126193934	2
ENSG00000011376.9	LARS2	3	45486931	3_32	0	0.0530731230308298	14.7921270258556	2.47066717501871e-06	-1.94221728959749	1
ENSG00000144791.9	LIMD1	3	45554458	3_32	0	0.0285992554388373	8.84423561701374	7.9602004560836e-07	1.10886588159345	1
ENSG00000211456.10	SACM1L	3	45689445	3_32	0	0.0201888415078649	5.51568739469153	3.50445119867431e-07	-0.708031830383276	2
ENSG00000163817.15	SLC6A20	3	45796394	3_32	0	0.0186890879475483	4.77931337389875	2.81101128463174e-07	0.108665002291127	2
ENSG00000163818.16	LZTFL1	3	45916197	3_32	0	0.0252061109005184	7.63580437879825	6.05716787158156e-07	0.694882094847962	2
ENSG00000172215.5	CXCR6	3	45940684	3_32	0	0.0268151008758402	8.2276690380315	6.94328868331608e-07	-1.07583542253382	2
ENSG00000163820.14	FYCO1	3	45980067	3_32	0	0.0423068323097104	12.6037526855338	1.67810586598419e-06	-1.76347074095872	2
ENSG00000173578.7	XCR1	3	46027968	3_32	0	0.0926883042114356	20.228630030181	5.90065715622147e-06	2.29672150991275	1
ENSG00000163823.3	CCR1	3	46208857	3_32	0	0.0298774423492163	9.26307862901515	8.70979115021865e-07	0.925653083612495	2
ENSG00000160791.13	CCR5	3	46370817	3_32	0	0.0200776073562791	5.46295438467361	3.45182289257539e-07	-0.538269888608958	2
ENSG00000121797.9	CCRL2	3	46406497	3_32	0	0.0235767345326908	6.99700950792158	5.19164623233635e-07	-0.946822855510394	1
ENSG00000012223.12	LTF	3	46485538	3_32	0	0.0305031573330967	9.46168600739468	9.08285330538465e-07	0.977728311542234	1
ENSG00000241186.9	TDGF1	3	46574146	3_32	0	0.0320215447489041	9.92736669328947	1.0004267981141e-06	-1.1469634979268	1
ENSG00000261603.1	PRSS46	3	46735496	3_33	0	0.050352842024962	18.5478697440901	2.93918551811697e-06	-1.95879716924653	2
ENSG00000178038.16	ALS2CL	3	46692951	3_33	0	0.0115411943432817	5.26438630125088	1.91208624913758e-07	-0.419924494959578	1
ENSG00000188086.13	PRSS45	3	46744963	3_33	0	0.0139848256245367	7.04092677074298	3.09881647828109e-07	1.08936148808216	2
ENSG00000178055.11	PRSS42	3	46834226	3_33	0	0.169332651552629	29.8550572708518	1.5909905177996e-05	3.0286895926334	1
ENSG00000160801.13	PTH1R	3	46877309	3_33	0	0.0212205777908568	11.0747238377771	7.3960371454586e-07	1.41628698173141	2
ENSG00000160796.16	NBEAL2	3	46979634	3_33	0	0.0115950174564959	5.34430874932881	1.95016752712385e-07	0.803499947857924	1
ENSG00000160799.11	CCDC12	3	46982458	3_33	0	0.0116516184795584	5.40590182372068	1.98227262561423e-07	-0.829986677581483	1
ENSG00000181555.20	SETD2	3	47164415	3_33	0	0.0304925997370605	13.9544645985882	1.33911108451736e-06	1.77182424949273	1
ENSG00000076201.14	PTPN23	3	47380662	3_33	0	0.0130526631675543	5.97634383368428	2.45495581596364e-07	-0.0568758413586133	1
ENSG00000114650.18	SCAP	3	47475926	3_33	0	0.0113007279098176	4.81728282779772	1.7132373629153e-07	0.38191387253645	1
ENSG00000163832.15	ELP6	3	47513447	3_33	0	0.0142243772308345	6.87675543263623	3.07840541418859e-07	-0.796264305472926	1
ENSG00000132153.14	DHX30	3	47802110	3_34	0	0.0117662901178853	15.9384088745759	5.90192233097735e-07	3.48138845441034	1
ENSG00000164045.11	CDC25A	3	48188134	3_34	0	0.016508084745126	21.5153345859348	1.117773392827e-06	4.76484843428241	1
ENSG00000164047.4	CAMP	3	48214087	3_34	0	0.0110490252388524	5.96118868415442	2.07284012867764e-07	1.10827422083499	1
ENSG00000164048.13	ZNF589	3	48240531	3_34	0	0.0155083063767251	21.0452802051658	1.02713625384964e-06	4.71681718145267	1
ENSG00000172113.8	NME6	3	48301800	3_34	0	0.0175223539432076	22.3881672016591	1.23458206614923e-06	-4.73381660982583	2
ENSG00000164049.14	FBXW12	3	48372047	3_34	0	0.0136972854423423	6.86198278569683	2.95796549897495e-07	1.08517656975659	1
ENSG00000164051.13	CCDC51	3	48440024	3_34	0	0.0182145001471027	8.62860048156812	4.94614213324814e-07	0.689461196844622	1
ENSG00000232112.3	TMA7	3	48440237	3_34	0	0.0182456544336614	8.63978339840683	4.96102337874632e-07	0.687726356516607	1
ENSG00000164053.19	ATRIP	3	48446507	3_34	0	0.0121059118018355	5.46052986209864	2.0803732730935e-07	0.567018346722817	2
ENSG00000213689.11	TREX1	3	48467186	3_34	0	0.0233180017315608	10.2405955735202	7.51494002642163e-07	-0.347114482200658	1
ENSG00000114268.11	PFKFB4	3	48562408	3_34	0	0.0112405468960467	5.83112281572372	2.06275953935278e-07	0.772752784706326	1
ENSG00000145040.3	UCN2	3	48563473	3_34	0	0.0107423736180973	4.86844388072373	1.64588464993277e-07	0.659466877283217	1
ENSG00000114270.17	COL7A1	3	48595323	3_34	0	0.0239167513980656	12.9656954985175	9.75903736667552e-07	-1.755011479617	1
ENSG00000183396.3	TMEM89	3	48621034	3_34	0	0.0156664306104617	9.99129315691217	4.92607177097835e-07	-2.34791128391031	2
ENSG00000008300.16	CELSR3	3	48662086	3_34	0	0.0135846656605408	7.46053054811522	3.18953697345734e-07	1.71534801400601	1
ENSG00000068745.14	IP6K2	3	48727735	3_34	0	0.0160090144678963	8.41315859567911	4.23869967581629e-07	1.4679925279113	2
ENSG00000114302.15	PRKAR2A	3	48847779	3_34	0	0.0132416406580852	7.23788810137819	3.0162173682119e-07	1.74265028469255	1
ENSG00000221883.2	ARIH2OS	3	48919429	3_34	0	0.0204195902472609	15.2002529295262	9.76802609803975e-07	-3.69922947788487	1
ENSG00000178467.17	P4HTM	3	48987668	3_34	0	0.0202834711682774	15.1194631350398	9.65134017445611e-07	3.69292928511604	1
ENSG00000178252.17	WDR6	3	49007280	3_34	0	0.020656707206189	14.3638366290464	9.33771306116506e-07	-3.47287911634102	2
ENSG00000178057.14	NDUFAF3	3	49015352	3_34	0	0.0192315313535425	14.4205190941204	8.72777888218354e-07	3.62061375563169	1
ENSG00000178149.16	DALRD3	3	49023895	3_34	0	0.0128329797507687	9.34244732540165	3.77308979114354e-07	2.70033388407063	1
ENSG00000198218.10	QRICH1	3	49072486	3_34	0	0.0119732790721646	8.29025056347344	3.12384686186916e-07	-2.56150970514761	1
ENSG00000172053.17	QARS	3	49106005	3_34	0	0.0115736728176307	7.5420038828872	2.74705228981655e-07	-2.40008994964861	1
ENSG00000185909.14	KLHDC8B	3	49171432	3_34	0	0.187572935849544	36.2128541599332	2.1376761174588e-05	-4.46857254347174	2
ENSG00000173421.16	CCDC36	3	49199961	3_34	0	0.03961254319075	21.597629356491	2.69245084468428e-06	4.05751869873052	2
ENSG00000188315.7	C3orf62	3	49277527	3_34	0	0.014021746542483	7.74872602186211	3.41933295271478e-07	1.79199055766764	1
ENSG00000114316.12	USP4	3	49340655	3_35	0	0.010561776746871	13.5633936345903	4.50831572532443e-07	-2.38323314865185	1
ENSG00000233276.3	GPX1	3	49358927	3_35	1	0.09359273982128	41.7182766914721	1.22878950892109e-05	-4.05365043005625	1
ENSG00000067560.10	RHOA	3	49413431	3_35	0	0.00957105776524647	15.8731440749611	4.78114449723788e-07	1.59887639542454	1
ENSG00000145022.4	TCTA	3	49412205	3_35	0	0.0109953126667444	13.7509291181092	4.75826473032127e-07	2.43849937916231	2
ENSG00000145020.15	AMT	3	49422917	3_35	0	0.0106729689049724	13.7121616979131	4.60574769859011e-07	2.39718064753078	1
ENSG00000145029.13	NICN1	3	49429438	3_35	0	0.0110044609486147	14.1737740884384	4.90866341417283e-07	2.45310750978554	1
ENSG00000173402.11	DAG1	3	49477567	3_35	0	0.00908568688601663	16.3587091644399	4.67752126889077e-07	1.83638462873772	1
ENSG00000173531.15	MST1	3	49689668	3_35	0	0.0106425048138017	7.31758056554314	2.45087037123607e-07	0.925321313273332	1
ENSG00000164068.15	RNF123	3	49696796	3_35	0	0.0283844542405163	35.5652347909806	3.17698527627601e-06	-4.14947478863413	1
ENSG00000185614.4	FAM212A	3	49803410	3_35	0	0.0153049618637774	27.2935136083209	1.31462132625818e-06	3.15197727266695	2
ENSG00000182179.12	UBA7	3	49814986	3_35	0	0.0127910130364658	17.4506175337631	7.02465040152893e-07	2.35221628945178	1
ENSG00000183763.8	TRAIP	3	49856597	3_35	0	0.0146057133172564	19.0244284995469	8.74466879060608e-07	-2.51868868838544	1
ENSG00000164078.12	MST1R	3	49903379	3_35	0	0.0133013132389067	19.8121172524477	8.29343383563242e-07	-2.72834984394666	2
ENSG00000164077.13	MON1A	3	49931139	3_35	0	0.0100497866184748	15.1789167445285	4.80072239474894e-07	2.03714555880706	1
ENSG00000004534.14	RBM6	3	49940636	3_35	0	0.0100399784416489	15.1708274844603	4.79348114849714e-07	2.0340209490806	1
ENSG00000003756.16	RBM5	3	50088563	3_35	0	0.0104050643534677	15.391001239547	5.03988489088376e-07	2.08349113724445	1
ENSG00000188338.14	SLC38A3	3	50204954	3_35	0	0.0140187121010193	11.8097784223649	5.21025333056274e-07	0.278048573643963	1
ENSG00000012171.19	SEMA3B	3	50267802	3_35	0	0.0316253469506265	17.0329548725948	1.69525201080136e-06	1.88927555793696	1
ENSG00000179564.3	LSMEM2	3	50278688	3_35	0	0.0274358196738016	15.6934179138628	1.35501609405498e-06	-1.7941906525052	1
ENSG00000243477.5	NAT6	3	50299601	3_35	0	0.012041312892261	8.71959062314712	3.30429574405797e-07	-0.946828953275047	1
ENSG00000186792.16	HYAL3	3	50295266	3_35	0	0.0211594724212129	12.8091064633072	8.52967814569537e-07	1.85223377713555	2
ENSG00000004838.13	ZMYND10	3	50391335	3_35	0	0.00896488991233591	5.90818738298948	1.66689481391116e-07	-0.702775803467337	1
ENSG00000007402.11	CACNA2D2	3	50504338	3_35	0	0.0090313858845833	5.88378746605344	1.67232371799578e-07	-0.945194490860004	1
ENSG00000114735.9	HEMK1	3	50569633	3_35	0	0.00897560676252041	5.43990080963495	1.53661041228119e-07	0.393508777697233	1
ENSG00000088543.14	C3orf18	3	50572377	3_35	0	0.00899280978697448	5.45593601153101	1.54409369391424e-07	-0.385265124740395	1
ENSG00000114738.10	MAPKAPK3	3	50611291	3_35	0	0.00896302293984119	6.38187225455251	1.80016199376531e-07	1.5140549806059	1
ENSG00000114737.15	CISH	3	50612068	3_35	0	0.0124914328345871	8.77134214388408	3.44815899279037e-07	-1.43523059300758	1
ENSG00000088538.12	DOCK3	3	50654963	3_35	0	0.00899412418163992	8.04508826180967	2.27718684513711e-07	-0.98870797364926	2
ENSG00000145050.15	MANF	3	51384757	3_35	0	0.00963544940077332	5.40898959210722	1.64020108398505e-07	-0.17661904471467	1
ENSG00000259956.1	RBM15B	3	51391456	3_35	0	0.00892817067967833	4.79294479054274	1.34670937732462e-07	-0.144437334880974	1
ENSG00000164080.13	RAD54L2	3	51589531	3_35	0	0.0101879985396274	6.54689894080181	2.09910172170852e-07	0.134987576478167	1
ENSG00000164081.12	TEX264	3	51672163	3_35	0	0.0266869641100428	14.8650240603075	1.24845749728516e-06	-1.7957737485423	1
ENSG00000164082.14	GRM2	3	51702328	3_35	0	0.0242116908074116	14.0450213257849	1.0701791754735e-06	-1.72816345030153	2
ENSG00000114767.6	RRP9	3	51941930	3_36	0	0.0510813205429423	29.4287715168449	4.73089405967184e-06	-2.46902259929705	1
ENSG00000041880.14	PARP3	3	51941929	3_36	0	0.0527261696451666	29.7352163623856	4.93408127784033e-06	2.48356163548443	1
ENSG00000248487.8	ABHD14A	3	51972037	3_36	0	0.023421067152637	21.9420525709197	1.61730863098561e-06	-1.84837785257975	2
ENSG00000114779.19	ABHD14B	3	51988726	3_36	0	0.0254214563557194	22.7267434867025	1.81822075459267e-06	2.24703546068524	1
ENSG00000243989.8	ACY1	3	51982820	3_36	0	0.00498850756838987	7.23501705838963	1.13584525617951e-07	-0.917599629568622	1
ENSG00000164087.7	POC1A	3	52154345	3_36	0	0.00682260473583363	10.2049368275073	2.19113686462592e-07	1.15352490051981	1
ENSG00000247596.8	TWF2	3	52226766	3_36	0	0.0108645763381584	14.6247442889577	5.00046107219506e-07	-1.84809247038073	1
ENSG00000164088.17	PPM1M	3	52245578	3_36	0	0.00416900266988229	5.53370674347445	7.26034548357868e-08	0.65001074949065	2
ENSG00000164091.11	WDR82	3	52287960	3_36	0	0.00444774617373422	6.14701402114766	8.60425300466717e-08	-0.916999626511763	1
ENSG00000114841.17	DNAH1	3	52316196	3_36	0	0.00429948952660986	5.82547333376404	7.88237491457653e-08	0.920001126700573	1
ENSG00000010319.6	SEMA3G	3	52444898	3_36	0	0.0103350465479516	14.1500311282451	4.60234113072934e-07	-2.00445821245379	1
ENSG00000114854.7	TNNC1	3	52454501	3_36	0	0.00404024986499485	5.23588504608667	6.65744061462019e-08	0.626647549573828	1
ENSG00000010322.15	NISCH	3	52455611	3_36	0	0.0041758734807994	5.54892924227008	7.29231621620119e-08	-0.719281758775622	1
ENSG00000010327.10	STAB1	3	52495757	3_36	0	0.00386670612542306	4.81964347065045	5.86495997857442e-08	0.0157632639713126	1
ENSG00000168273.7	SMIM4	3	52533601	3_36	0	0.010169831570006	13.9916078812071	4.47806465207188e-07	2.72235940978186	1
ENSG00000168268.10	NT5DC2	3	52534789	3_36	0	0.0103232497607266	14.1341088857485	4.59191500887123e-07	2.70600530231492	2
ENSG00000163938.16	GNL3	3	52681295	3_36	0	0.0466096334856202	28.5238501856383	4.18401091017372e-06	3.62237642058007	2
ENSG00000163939.18	PBRM1	3	52686064	3_36	0	0.0364045637524808	26.1448081342469	2.99536853830186e-06	-3.64909503559586	2
ENSG00000016864.18	GLT8D1	3	52699090	3_36	0	0.0525257470239923	29.6955070326907	4.90876177844589e-06	2.84604299405438	2
ENSG00000114904.12	NEK4	3	52771077	3_36	0	0.0301714343421208	24.3460211621597	2.31170773298207e-06	3.39169625348922	1
ENSG00000055957.10	ITIH1	3	52775177	3_36	0	0.0305674641160336	24.4731669425131	2.35428240815527e-06	3.36718257946422	1
ENSG00000162267.12	ITIH3	3	52794612	3_36	0	0.0116397808029346	15.2715304540454	5.59417873607976e-07	2.71208047504546	1
ENSG00000055955.15	ITIH4	3	52830844	3_36	0	0.00749618612591818	11.0929660323138	2.61695959977569e-07	0.681906997295038	2
ENSG00000272573.5	MUSTN1	3	52834507	3_36	0	0.0662794111318477	31.9568514442158	6.66578955843376e-06	3.26981555187806	1
ENSG00000213533.11	TMEM110	3	52897955	3_36	0	0.003832948074731	4.73640776989888	5.71335216638496e-08	-0.878739766639018	1
ENSG00000163935.13	SFMBT1	3	53046971	3_36	0	0.0373143921428698	26.4011675886479	3.10033397040614e-06	-3.28136360280477	2
ENSG00000163933.9	RFT1	3	53091569	3_36	0	0.0167781172199399	18.7578863268182	9.90458076341017e-07	2.59019246767279	1
ENSG00000163932.13	PRKCD	3	53155654	3_36	0	0.0172470609577919	19.0226675039689	1.03251290627579e-06	1.9997717250321	1
ENSG00000163931.15	TKT	3	53255618	3_36	0	0.0211478031105264	20.9682119679524	1.3955186033159e-06	2.5197461589433	1
ENSG00000272886.5	DCP1A	3	53347519	3_36	0	0.00866136081440727	12.4713052700825	3.39943713598581e-07	1.51654915101701	1
ENSG00000016391.10	CHDH	3	53846340	3_36	0	0.00474905643975576	6.76831695351924	1.01157244958108e-07	-0.703844992629499	1
ENSG00000056736.9	IL17RB	3	53852885	3_36	0	0.00495911660788106	7.17841873211001	1.12031998189578e-07	0.930792557173384	1
ENSG00000113812.13	ACTR8	3	53882103	3_36	0	0.0041190151079562	5.41868291208082	7.0241875098614e-08	0.44745874378661	2
ENSG00000157445.14	CACNA2D3	3	54122697	3_37	0	0.0244057486207915	6.38406864616452	4.90341504925722e-07	0.667055931877343	1
ENSG00000180376.16	CCDC66	3	56545510	3_39	0	0.0346802143217231	12.6697228129742	1.38279518920539e-06	-1.86658993816223	3
ENSG00000163947.11	ARHGEF3	3	57078950	3_39	0	0.0386310155108811	13.7062733561632	1.66634333043271e-06	-1.7717750215037	1
ENSG00000144730.17	IL17RD	3	57170597	3_39	0	0.0181404147578401	6.47226556850111	3.69498359849122e-07	0.835737611363098	1
ENSG00000168374.10	ARF4	3	57597538	3_39	0	0.0276461130682519	10.4969001844189	9.13280365832056e-07	-1.69737561484776	2
ENSG00000174839.12	DENND6A	3	57692733	3_39	0	0.0302907215543705	11.3717997748953	1.08404621359104e-06	1.43031193082059	1
ENSG00000163681.14	SLMAP	3	57759311	3_39	0	0.015114188210497	4.7332370076508	2.2513968346118e-07	0.0575389350059837	1
ENSG00000136068.14	FLNB	3	58006084	3_39	0	0.0167538181418506	5.71433333193131	3.01292513847481e-07	0.520433563122607	1
ENSG00000163687.13	DNASE1L3	3	58233690	3_40	0	0.031001466417522	16.2013521289725	1.58067459086208e-06	1.9985959011107	1
ENSG00000163686.14	ABHD6	3	58237077	3_40	0	0.0145081680469128	8.95088788947815	4.08684031262e-07	0.949089058317479	2
ENSG00000163684.11	RPP14	3	58305894	3_40	0	0.0141793706426333	8.73266270421143	3.89684036015642e-07	-0.998752040672911	2
ENSG00000168297.15	PXK	3	58332534	3_40	0	0.0134199692453777	8.20876888608838	3.46687771023243e-07	1.12854291574253	3
ENSG00000168291.12	PDHB	3	58434315	3_40	0	0.0162602632783239	10.0367084291371	5.13603358275716e-07	-1.54377862114731	2
ENSG00000168306.12	ACOX2	3	58537792	3_40	0	0.00931614328860442	4.73846463466108	1.38925758619836e-07	0.0612733740620314	1
ENSG00000168309.16	FAM107A	3	58578972	3_40	0	0.0116819058836924	6.8893204449991	2.5327892974149e-07	0.763933031218314	2
[truncated: 8,173 more rows]
