# Supplementary material for: Adjusting for genetic confounders in transcriptome-wide association studies improves discovery of risk genes of complex traits
Source: Nat Genet. 2024 Jan 26;56(2):336–47. doi: 10.1038/s41588-023-01648-9 (PMC10864181; doi:10.1038/s41588-023-01648-9)
Supplement: Supplementary file 5 — cTWAS results of all analyzed genes across all tissues for IBD, SCZ, and SBP. Results are stored separately for each combination of traits and tissues. Column legends for each set of results are the same as in Supplementary Table 1. [file 41588_2023_1648_MOESM5_ESM.zip › SBP_Artery_Tibial.csv]

id	genename	chrom	pos	region_tag	cs_index	PIP	tau2	PVE	z	num_eqtl
ENSG00000187634.11	SAMD11	1	931513	1_1	0	0.0121707096442032	7.32515290860262	2.80570218313516e-07	-0.84428503409676	1
ENSG00000188976.10	NOC2L	1	958339	1_1	0	0.073288470811042	22.5816431399345	5.20835015177293e-06	2.32993927097661	2
ENSG00000187961.13	KLHL17	1	959193	1_1	0	0.129548981533032	27.7226537057998	1.1302584870621e-05	-2.68800574187031	1
ENSG00000187583.10	PLEKHN1	1	951408	1_1	0	0.034503740161944	15.8294597188641	1.71886290980962e-06	-1.96827604981452	1
ENSG00000187642.9	PERM1	1	975014	1_1	0	0.0103287587084472	6.21631034892522	2.02064394628775e-07	0.649346979898236	1
ENSG00000187608.8	ISG15	1	995982	1_1	0	0.00983080610836751	5.80454553328452	1.79583456651721e-07	-0.544709641786377	1
ENSG00000188157.14	AGRN	1	1042813	1_1	0	0.0102292678810854	6.03018746079488	1.94126282940995e-07	0.551363538886863	1
ENSG00000131591.17	C1orf159	1	1098863	1_1	0	0.00906720355486057	4.87387372074789	1.39077415631925e-07	-0.370498824171927	2
ENSG00000162571.13	TTLL10	1	1174096	1_1	0	0.00914369302343765	5.00215970352241	1.43942209329289e-07	0.171185699516093	1
ENSG00000186891.13	TNFRSF18	1	1197874	1_1	0	0.0093295879693015	5.17884895205374	1.52056392296903e-07	-0.334011033255011	1
ENSG00000184163.3	C1QTNF12	1	1246946	1_1	0	0.0359788534882035	15.526370853406	1.75802986630603e-06	-2.13869253556378	1
ENSG00000160087.20	UBE2J2	1	1274159	1_1	0	0.0112839198700213	6.74233373144199	2.39430356698997e-07	-0.572523217143432	1
ENSG00000162572.20	SCNN1D	1	1280044	1_1	0	0.0408053424114816	15.3331521958091	1.96905318453065e-06	1.91122254259946	2
ENSG00000131584.18	ACAP3	1	1309988	1_1	0	0.0292063031709485	21.4111064979473	1.96799809791384e-06	-4.33219942735622	1
ENSG00000127054.20	INTS11	1	1323147	1_1	0	0.0191765948664662	12.3547754499014	7.45616179399541e-07	1.58752308639481	1
ENSG00000169962.4	TAS1R3	1	1331096	1_1	0	0.0707154080111297	21.7786463278388	4.84678669978415e-06	4.62996103631591	1
ENSG00000107404.19	DVL1	1	1346890	1_1	0	0.0543805434433675	20.677844803781	3.53881442143049e-06	-4.5475320405394	1
ENSG00000162576.16	MXRA8	1	1361311	1_1	0	0.717768726493431	27.4133640978072	6.19235491524381e-05	-5.20905458721713	2
ENSG00000175756.13	AURKAIP1	1	1375267	1_1	0	0.0275397658870497	16.208918901371	1.40482836353258e-06	2.96520705512935	2
ENSG00000242485.5	MRPL20	1	1407014	1_1	0	0.00903990243200803	6.29844086228465	1.79186700620058e-07	1.30809008586618	2
ENSG00000235098.8	ANKRD65	1	1418181	1_1	0	0.141568543418326	33.5847393470374	1.49629670450859e-05	-4.80930353941377	2
ENSG00000179403.11	VWA1	1	1434243	1_1	0	0.106398267892843	23.6964040557824	7.93461717814469e-06	2.75300044866378	1
ENSG00000215915.9	ATAD3C	1	1440430	1_1	0	0.0257496261788638	20.3204865919841	1.64669818008964e-06	-3.62335816883121	1
ENSG00000160075.11	SSU72	1	1574445	1_1	0	0.0148579251059712	9.40381811723089	4.39715079262548e-07	-0.516463414634116	1
ENSG00000228594.3	FNDC10	1	1599234	1_1	0	0.00942868601081659	5.82229189668384	1.72764346498089e-07	1.45878609517928	2
ENSG00000197530.12	MIB2	1	1613974	1_1	0	0.00935155382418751	5.10618572126239	1.50275907175623e-07	-0.254555861701163	1
ENSG00000189409.13	MMP23B	1	1631710	1_1	0	0.0151128267877199	9.63104076765908	4.58065833654653e-07	1.18029183695323	2
ENSG00000248333.8	CDK11B	1	1639348	1_1	0	0.763162734189984	21.1398914802391	5.07725390790952e-05	-4.16532893008724	2
ENSG00000189339.11	SLC35E2B	1	1659060	1_1	0	0.0941929760800756	17.1579807262147	5.08620274843665e-06	-3.34309632404521	1
ENSG00000008128.22	CDK11A	1	1724489	1_1	0	0.0104661335668663	6.89751702668342	2.27189380719057e-07	1.49974738082873	3
ENSG00000008130.15	NADK	1	1774506	1_1	0	0.0128461359443235	13.924568588454	5.62941461172281e-07	-2.76047472196465	2
ENSG00000169885.9	CALML6	1	1913254	1_1	0	0.00949453333297656	10.6979424459026	3.19655995351395e-07	-3.13520461153948	2
ENSG00000178821.12	TMEM52	1	1919749	1_1	0	0.0104548414722394	6.13401194618767	2.01823179208491e-07	-0.329081743546599	1
ENSG00000187730.8	GABRD	1	2019112	1_2	0	0.0518292116471851	21.1008834040794	3.44178877966165e-06	2.23742275113607	1
ENSG00000067606.16	PRKCZ	1	2050574	1_2	0	0.00949280159305932	4.98116652099788	1.48810795413504e-07	0.20824443591715	1
ENSG00000162585.16	FAAP20	1	2163093	1_2	0	0.0109680558503612	6.4015136468482	2.20963887804655e-07	0.565819213115185	3
ENSG00000157933.9	SKI	1	2320752	1_2	0	0.174772290183994	32.7105859575659	1.79916036338305e-05	2.99815499351427	1
ENSG00000116151.13	MORN1	1	2368188	1_2	0	0.00955268659322439	5.09881533825676	1.53286457206179e-07	-0.370811273685518	1
ENSG00000157916.19	RER1	1	2401592	1_2	0	0.0101017485697239	5.67883086968594	1.80536268986555e-07	0.56390526975437	1
ENSG00000157911.9	PEX10	1	2413486	1_2	0	0.0106450735385775	6.13071120663965	2.05384894095622e-07	0.599133489943891	1
ENSG00000149527.17	PLCH2	1	2412603	1_2	0	0.0182401615662421	11.2968549002386	6.48477937557815e-07	1.18852580841947	2
ENSG00000157881.13	PANK4	1	2523491	1_2	0	0.0194901543934384	11.8084045029386	7.24294979457211e-07	1.30478466154377	1
ENSG00000157873.17	TNFRSF14	1	2555429	1_2	0	0.0115480217293729	6.86170212291395	2.49372424000625e-07	-0.795445794617621	2
ENSG00000157870.14	FAM213B	1	2586412	1_2	0	0.00938810757096253	4.92122346526992	1.4539856389754e-07	-0.301114838535869	3
ENSG00000142606.15	MMEL1	1	2631811	1_2	0	0.00968700505608922	5.21823840079996	1.59082503359291e-07	-0.338857924112816	1
ENSG00000215912.12	TTC34	1	2800905	1_2	0	0.00975720359764354	5.27357051900317	1.61934393400066e-07	0.32652884220881	2
ENSG00000130762.14	ARHGEF16	1	3454845	1_2	0	0.00974404965316933	5.17393496960441	1.58660722590729e-07	0.0367152292615594	1
ENSG00000162591.15	MEGF6	1	3562032	1_2	0	0.0108157274351359	6.40445074895592	2.17995032863345e-07	-0.645395152194488	1
ENSG00000235169.7	SMIM1	1	3772285	1_3	0	0.0274302098014025	4.80441730417094	4.14742771536778e-07	-0.0678507804850286	2
ENSG00000130764.9	LRRC47	1	3796763	1_3	0	0.0286625523201109	5.22570683028242	4.71377529260153e-07	-0.427731306055088	2
ENSG00000116198.12	CEP104	1	3856592	1_3	0	0.0370694491393969	7.69610900762422	8.97834555755019e-07	0.907210769246873	3
ENSG00000169598.15	DFFB	1	3856592	1_3	0	0.0456878108565062	9.71109490910209	1.39629608885061e-06	-1.07903699692415	5
ENSG00000198912.10	C1orf174	1	3891607	1_3	0	0.0280775052229489	5.02798166186075	4.44284513717487e-07	-0.235534946151504	3
ENSG00000069424.14	KCNAB2	1	5991206	1_5	0	0.294209210412279	29.5540671348018	2.73641834759012e-05	-3.16135284212952	2
ENSG00000131697.17	NPHP4	1	5956046	1_5	0	0.0272591897726305	6.71416549541728	5.75988693783327e-07	1.06446630984988	2
ENSG00000116254.17	CHD5	1	6179322	1_5	0	0.0226611996788403	5.13380656652811	3.66126675719692e-07	-0.448326234675542	1
ENSG00000158286.12	RNF207	1	6203294	1_5	0	0.0254261067263306	6.02738102620512	4.82300248785386e-07	-0.582724466251108	6
ENSG00000116251.9	RPL22	1	6209280	1_5	0	0.0236320987743905	5.38234364107799	4.0029732611916e-07	0.231379032177731	1
ENSG00000116237.15	ICMT	1	6235565	1_5	0	0.0234271229987695	5.34057594014093	3.93745883400211e-07	-0.335508042650417	2
ENSG00000187017.15	ESPN	1	6424615	1_5	0	0.0277525910663917	7.46892105986567	6.52334547736969e-07	-1.09405039698466	2
ENSG00000215788.9	TNFRSF25	1	6489459	1_5	0	0.0387351212247234	9.60844632604645	1.17129708271385e-06	1.00167254181312	1
ENSG00000171680.21	PLEKHG5	1	6517705	1_5	0	0.0439464455451485	14.932788739063	2.06525484229448e-06	-2.48595820900268	1
ENSG00000162408.10	NOL9	1	6554170	1_5	0	0.0220031994314066	5.27505851235807	3.652768004801e-07	-0.697655035643519	1
ENSG00000204859.12	ZBTB48	1	6579787	1_5	0	0.143991755097151	21.1806703564495	9.59812275772882e-06	-3.85058514937579	4
ENSG00000162413.16	KLHL21	1	6615980	1_5	0	0.047592319890622	16.965905635008	2.54110666809987e-06	-3.00957383617392	1
ENSG00000041988.15	THAP3	1	6625382	1_5	0	0.0243451052035495	7.11643773755389	5.45234443611282e-07	-1.27197053434908	1
ENSG00000007923.15	DNAJC11	1	6701642	1_5	0	0.0664545008004821	16.3042420042139	3.40983988657983e-06	-3.67467606462821	1
ENSG00000049245.12	VAMP3	1	7771004	1_6	0	0.0260589567701577	8.03359110265294	6.58833573308775e-07	-1.08536242844222	3
ENSG00000116288.12	PARK7	1	7947535	1_6	0	0.0201438916687984	5.60550627078443	3.55358897346537e-07	0.829167814420809	3
ENSG00000116285.12	ERRFI1	1	8208035	1_6	0	0.0258979113829203	7.03075380731683	5.73027685118113e-07	0.267708091152336	1
ENSG00000142583.17	SLC2A5	1	9067399	1_6	0	0.0277527566861617	8.41437416298206	7.34914678687181e-07	-1.13924360219093	1
ENSG00000180758.11	GPR157	1	9101262	1_6	0	0.0216937716942408	5.89582559358626	4.02521115001926e-07	-0.509376156489685	1
ENSG00000049239.12	H6PD	1	9221777	1_6	0	0.019721907235691	4.97440031147501	3.08744064578581e-07	0.290628513716561	5
ENSG00000171608.15	PIK3CD	1	9688387	1_7	0	0.0378462731838487	13.2627096449471	1.57966267106231e-06	1.59867059964446	1
ENSG00000171603.16	CLSTN1	1	9825232	1_7	0	0.0301786400057971	10.7108608117784	1.01726245016856e-06	1.52742689820887	2
ENSG00000162441.11	LZIC	1	9940342	1_7	0	0.0217133046957956	7.41135273910211	5.0644511235781e-07	-0.974597174704867	1
ENSG00000173614.13	NMNAT1	1	9948307	1_7	0	0.0161291388550783	4.96496114243866	2.52020580941424e-07	-0.226937412227157	1
ENSG00000162444.11	RBP7	1	9991107	1_7	0	0.0311185694531498	11.4207998075752	1.11847200042344e-06	-1.72684203850071	1
ENSG00000130939.18	UBE4B	1	10033012	1_7	0	0.0225382436031752	7.98716680383134	5.66528544483925e-07	0.900455544667168	1
ENSG00000054523.17	KIF1B	1	10149499	1_7	0	0.016290642025101	5.07058441564952	2.59959199800482e-07	-0.212474328230283	3
ENSG00000142657.20	PGD	1	10398423	1_7	0	0.0278933426087865	9.79752037492994	8.60053980546231e-07	-1.99202355386903	3
ENSG00000175279.21	CENPS	1	10430482	1_7	0	0.018516701972494	5.99352071503615	3.49264641346115e-07	0.00693669126636849	1
ENSG00000241563.3	CORT	1	10450625	1_7	0	0.0191644577883431	6.25765532526266	3.77413254703313e-07	-0.0702566546972306	1
ENSG00000160049.11	DFFA	1	10477033	1_7	0	0.0254209065560206	9.51619720175948	7.61313342505814e-07	1.95383048316216	1
ENSG00000142655.12	PEX14	1	10477033	1_7	0	0.0254209065560206	9.51619720175948	7.61313342505814e-07	1.95383048316216	1
ENSG00000120948.16	TARDBP	1	11012060	1_8	0	0.0309722367807437	5.46083879754261	5.32280922534292e-07	0.824739543404901	2
ENSG00000009724.16	MASP2	1	11047382	1_8	0	0.0467315938872369	9.42093116790364	1.3855219112209e-06	1.48583552747586	1
ENSG00000116649.9	SRM	1	11059120	1_8	0	0.0288246476238028	4.77142697933211	4.32833894591268e-07	-0.0600567801328081	2
ENSG00000171824.13	EXOSC10	1	11099514	1_8	0	0.0288050621406351	4.76490899537564	4.31948928121334e-07	-0.0415974777276399	1
ENSG00000198793.12	MTOR	1	11262571	1_8	0	0.0783298019983719	14.4423218337521	3.56018872975498e-06	1.99219441178106	1
ENSG00000132879.13	FBXO44	1	11629799	1_8	0	0.0358938514357383	6.87772323217641	7.76915399686128e-07	-0.714952956921009	3
ENSG00000116661.9	FBXO2	1	11646734	1_8	0	0.0304435200500131	5.29559446406654	5.07362727907589e-07	-0.361792941760212	3
ENSG00000116663.10	FBXO6	1	11668978	1_8	0	0.0894523138301667	15.7459971217904	4.4327242964913e-06	-1.68333754375862	1
ENSG00000116670.14	MAD2L2	1	11683695	1_8	0	0.0287532438387221	4.74764298082276	4.29609497557212e-07	-0.0136966090889773	1
ENSG00000177674.15	AGTRAP	1	11737129	1_9	0	0.0124288242977114	5.67477794665759	2.21966735359853e-07	-0.563919544325498	2
ENSG00000177000.10	MTHFR	1	11781888	1_9	0	0.141344848454242	41.7441607201306	1.85688364924954e-05	8.8916972261413	1
ENSG00000011021.21	CLCN6	1	11805747	1_9	0	0.0407536390423866	40.2358174868586	5.16045740552371e-06	7.94051660249925	2
ENSG00000083444.16	PLOD1	1	11935354	1_9	0	0.0168739607324333	8.64270386441314	4.58960849053535e-07	0.40894142631816	1
ENSG00000116688.16	MFN2	1	11980422	1_9	0	0.0114291802339387	8.36512075441549	3.00882043281519e-07	-0.555288044090743	3
ENSG00000116691.10	MIIP	1	12048777	1_9	0	0.0303006458348641	11.8899450241013	1.13381110283835e-06	-0.446333937942686	1
ENSG00000028137.18	TNFRSF1B	1	12163394	1_9	0	0.0131467036053393	5.94680138557337	2.46042017459903e-07	0.281553066412399	1
ENSG00000162493.16	PDPN	1	13593285	1_10	0	0.0579652871168352	10.7793223898983	1.96638442712093e-06	1.24824105910783	2
ENSG00000189337.16	KAZN	1	13875051	1_10	0	0.0383975412522218	6.79877315504698	8.21566912408387e-07	0.754254118175547	1
ENSG00000117122.13	MFAP2	1	16967449	1_12	0	0.114373277204606	16.9064960557191	6.08537220598116e-06	1.81624717834865	2
ENSG00000117118.9	SDHB	1	17049279	1_12	0	0.0336424295573957	4.98331081532076	5.27611558208667e-07	0.325932740551037	1
ENSG00000179051.13	RCC2	1	17437070	1_12	0	0.0328841329592726	4.76428761229151	4.93052698939461e-07	0.0819592648928418	2
ENSG00000074964.16	ARHGEF10L	1	17580613	1_12	0	0.0353813683437423	5.46773911086194	6.08823465601982e-07	0.429559272999307	1
ENSG00000117154.11	IGSF21	1	18103117	1_12	0	0.0328046255845204	4.74103525343659	4.89460042586401e-07	0.0399019066295474	1
ENSG00000158748.3	HTR6	1	19665573	1_13	0	0.052766464312219	15.6054548850121	2.59145338301307e-06	-1.69611497728336	1
ENSG00000159423.16	ALDH4A1	1	18902055	1_13	0	0.0755146047045046	19.0936186857157	4.53762050967215e-06	-1.95211318153739	2
ENSG00000169991.10	IFFO2	1	18956450	1_13	0	0.0175103507921076	5.01328484676042	2.76265212357775e-07	-0.323417794147618	1
ENSG00000127481.14	UBR4	1	19207821	1_13	0	0.0189183155494985	5.75168824962117	3.42441804819691e-07	0.584023459351757	3
ENSG00000127463.13	EMC1	1	19227605	1_13	0	0.0173026043899919	4.89937157134488	2.66784644909438e-07	0.255966930827688	3
ENSG00000053372.4	MRTO4	1	19251698	1_13	0	0.0196693737251717	6.12356303696379	3.79056282229927e-07	0.733591578106669	2
ENSG00000162482.4	AKR7A3	1	19288862	1_13	0	0.036939453754588	12.1635324015496	1.41403174354839e-06	1.36049448590908	1
ENSG00000053371.12	AKR7A2	1	19311815	1_13	0	0.0175918573921748	5.0576141953998	2.80005374189191e-07	-0.383856498964812	3
ENSG00000040487.12	PQLC2	1	19312063	1_13	0	0.0306542555525411	10.3713695111617	1.00054322345268e-06	-1.21926051771465	3
ENSG00000077549.17	CAPZB	1	19339003	1_13	0	0.035868562764376	11.8805303485676	1.34109263292255e-06	1.33867667350991	1
ENSG00000173436.13	MINOS1	1	19596564	1_13	0	0.0178614557680256	5.20279704930392	2.92457465102425e-07	0.334560304819709	1
ENSG00000158747.13	NBL1	1	19561064	1_13	0	0.0171142050851857	4.79488434742636	2.58252088350112e-07	0.137604220755593	2
ENSG00000162542.13	TMCO4	1	19774186	1_13	0	0.167210940176391	27.0117624146034	1.42143362134454e-05	2.84617315247664	2
ENSG00000169914.5	OTUD3	1	19906593	1_13	0	0.0287902056167617	9.76955587471293	8.851738213128e-07	-1.19503479014685	1
ENSG00000188257.10	PLA2G2A	1	19975434	1_13	0	0.0186153685024799	5.59752911845625	3.27926846690914e-07	-0.456384947533113	2
ENSG00000127472.10	PLA2G5	1	19975288	1_13	0	0.0210848101498933	6.78762066208786	4.50397770066201e-07	0.648418177559751	1
ENSG00000162543.5	UBXN10	1	20186547	1_14	0	0.0483486647485443	8.95950818821661	1.36325666302839e-06	1.04783442982467	1
ENSG00000162545.5	CAMK2N1	1	20482821	1_14	0	0.0536762180001001	9.97134746026766	1.68439805645899e-06	-1.3475785318006	2
ENSG00000090432.6	MUL1	1	20510587	1_14	0	0.0403464199715647	7.21324354501178	9.15892650994868e-07	0.971514865007001	1
ENSG00000183114.7	FAM43B	1	20539386	1_14	0	0.032216865081215	5.04888020097316	5.11902579498511e-07	-0.212174914621845	2
ENSG00000158825.5	CDA	1	20607790	1_14	0	0.0403749665001829	7.22007785409375	9.17409069556159e-07	0.772510060362346	1
ENSG00000158828.7	PINK1	1	20633253	1_14	0	0.0331831267313675	5.33267079145025	5.56892094794575e-07	-0.600798724683341	2
ENSG00000117245.12	KIF17	1	20717297	1_14	0	0.0402711636863664	7.19542630187053	9.11926176840619e-07	1.51201393235206	1
ENSG00000127483.17	HP1BP3	1	20787899	1_14	0	0.0311930891768212	4.73884117940413	4.6519979450753e-07	-0.0479589299556829	1
ENSG00000075151.20	EIF4G3	1	21176003	1_14	0	0.0316249512506616	4.87086244110832	4.84780009846388e-07	0.306173735540911	1
ENSG00000117298.14	ECE1	1	21302601	1_14	0	0.0311970135826205	4.74004522520503	4.65376534277953e-07	0.132876431749902	1
ENSG00000076864.19	RAP1GAP	1	21670355	1_15	0	0.020842337224074	5.15924271774936	3.38408569346665e-07	0.333694487059464	1
ENSG00000090686.15	USP48	1	21782050	1_15	0	0.0305952232651516	8.7890204057995	8.46258557240535e-07	0.996417742179315	4
ENSG00000142798.17	HSPG2	1	21849281	1_15	0	0.02059096567959	5.01861648654478	3.25214347682384e-07	-0.401044995680103	2
ENSG00000142789.19	CELA3A	1	22001714	1_15	0	0.0238651587036288	6.40264218114449	4.80875368289813e-07	0.766402047826208	1
ENSG00000070831.15	CDC42	1	22031964	1_15	0	0.0360408656653708	10.5599945317019	1.19775469181857e-06	-1.16176142583137	1
ENSG00000162552.14	WNT4	1	22146080	1_15	0	0.0204659583935244	4.98055047442211	3.20788215998449e-07	-0.18435093572435	1
ENSG00000184677.16	ZBTB40	1	22460165	1_15	0	0.0200302764660857	4.77866485803661	3.01232960860419e-07	0.204864413289015	1
ENSG00000173372.16	C1QA	1	22634461	1_15	0	0.020442052225573	5.42384371324943	3.48931866946099e-07	-0.871781047295552	1
ENSG00000159189.11	C1QC	1	22644432	1_15	0	0.0218733014624147	5.46742339809637	3.76362217971203e-07	-0.15281690691347	1
ENSG00000133216.16	EPHB2	1	22718677	1_15	0	0.0284505319972949	7.88049026826456	7.05590301087105e-07	-0.710236546286408	1
ENSG00000004487.15	KDM1A	1	23000786	1_16	0	0.0375371520807749	9.82475154189235	1.16062486320814e-06	-1.14634743918996	1
ENSG00000169641.13	LUZP1	1	23178302	1_16	0	0.0361542789627266	9.46360964644924	1.07677632115434e-06	1.19528980089959	1
ENSG00000125945.14	ZNF436	1	23364362	1_16	0	0.153553314187117	23.6521084680404	1.14297841814132e-05	-2.69831191143139	2
ENSG00000204219.9	TCEA3	1	23405326	1_16	0	0.0910985748374863	18.4410409093382	5.28695955160436e-06	2.3829922064042	2
ENSG00000088280.18	ASAP3	1	23501228	1_16	0	0.0237134062500066	5.41799313833417	4.04335027565558e-07	-0.269183404595272	1
ENSG00000117318.8	ID3	1	23559582	1_16	0	0.0220905977489392	4.7398920577318	3.29522362647661e-07	0.148841535467594	1
ENSG00000197880.8	MDS2	1	23582310	1_16	0	0.0621167724183204	14.6955994520492	2.87279847527878e-06	1.71753798490225	1
ENSG00000142676.12	RPL11	1	23696521	1_17	0	0	51.0124766377002	0	0.260589289987096	1
ENSG00000057757.9	PITHD1	1	23787639	1_17	0	0.00157848468220279	2988.46890064642	1.48456113311234e-05	-3.19504111647226	1
ENSG00000117308.14	GALE	1	23800401	1_17	0	0	174.726660286454	0	0.602831351238837	1
ENSG00000117305.14	HMGCL	1	23838758	1_17	0	0.0413654781595083	3080.86177102559	0.000401069129898674	3.00687374854056	1
ENSG00000179163.11	FUCA1	1	23847739	1_17	0	0	594.084234490979	0	0.0616304612734688	2
ENSG00000185436.11	IFNLR1	1	24187278	1_17	0	0	17.6217269024393	0	1.10613022276059	2
ENSG00000158055.15	GRHL3	1	24318866	1_17	0	0	8.03981840672967	0	0.741263279334719	1
ENSG00000001460.17	STPG1	1	24416496	1_17	0	0	6.69438435330483	0	-0.0179574253106771	3
ENSG00000001461.16	NIPAL3	1	24415329	1_17	0	0	9.32109186295071	0	0.0864962522152251	1
ENSG00000117602.11	RCAN3	1	24442844	1_17	0	0	9.39270766041246	0	0.33493994936865	1
ENSG00000133226.16	SRRM1	1	24633425	1_17	0	0	9.2309608197894	0	0.595816959710724	1
ENSG00000169504.14	CLIC4	1	24745177	1_17	0	0	18.4701563862534	0	-1.74342119476527	1
ENSG00000020633.18	RUNX3	1	25004463	1_17	0	0	43.3758717419601	0	2.93068637674419	1
ENSG00000186501.14	TMEM222	1	27325296	1_19	0	0.124950224895668	27.2325338776223	1.07086338251849e-05	2.96239392289369	3
ENSG00000142765.17	SYTL1	1	27360610	1_19	0	0.0290956576294165	13.0331044362981	1.19339723347923e-06	1.79990163568513	1
ENSG00000142733.14	MAP3K6	1	27357905	1_19	0	0.0264157745364683	12.1069125032987	1.00648133782702e-06	1.49924150843282	4
ENSG00000142748.12	FCN3	1	27375143	1_19	0	0.093389430556805	24.342147838613	7.1542744550112e-06	2.58994831224582	1
ENSG00000181773.6	GPR3	1	27392588	1_19	0	0.0678320306327431	21.2081657724673	4.5273795147891e-06	-2.78446101111945	1
ENSG00000126705.13	AHDC1	1	27604387	1_19	0	0.0173811339269	8.10492379443465	4.43339079723268e-07	-0.887965856707581	1
ENSG00000000938.12	FGR	1	27631734	1_19	0	0.110750895028826	26.0299632736373	9.07255842608685e-06	2.90267304877512	2
ENSG00000126709.14	IFI6	1	27671883	1_19	0	0.0143509061285322	6.27763806579873	2.83520568084676e-07	0.627446449251082	1
ENSG00000130775.15	THEMIS2	1	27882855	1_19	0	0.0263195412986553	12.0719505187361	9.99918805847285e-07	-1.40865380865912	1
ENSG00000117748.9	RPA2	1	27914481	1_19	0	0.0127596527164033	5.1576825708116	2.07110652973691e-07	-0.292236903584312	3
ENSG00000130768.14	SMPDL3B	1	27934515	1_19	0	0.012258353167101	4.77589374958132	1.84245020584849e-07	0.0672578547159327	2
ENSG00000158156.7	XKR8	1	27944226	1_19	0	0.0125176778132199	4.97529432160335	1.9599794603301e-07	-0.470753475931971	1
ENSG00000158161.15	EYA3	1	28088578	1_19	0	0.0138521085776703	5.94045161140594	2.58966938957784e-07	0.387352431155717	1
ENSG00000169403.11	PTAFR	1	28193492	1_19	0	0.0122229833014161	4.74837221261258	1.82654740030564e-07	-0.0273063705806345	1
ENSG00000126698.10	DNAJC8	1	28232721	1_19	0	0.0160903327514814	7.36861188217864	3.73129581691415e-07	-1.09395599041113	1
ENSG00000130770.17	ATPIF1	1	28236165	1_19	0	0.0135950218462148	5.76191096770138	2.46521854899844e-07	-0.660762254447202	2
ENSG00000130766.4	SESN2	1	28259165	1_19	0	0.01457838495153	6.42756712205158	2.94893369735914e-07	-0.471130319641207	1
ENSG00000204138.12	PHACTR4	1	28366038	1_19	0	0.0364815402423684	15.2058494707421	1.74579331616997e-06	-2.13159839646562	3
ENSG00000180198.15	RCC1	1	28318402	1_19	0	0.016491411131321	7.60350194036619	3.94621236983251e-07	-0.863799209313944	1
ENSG00000180098.9	TRNAU1AP	1	28553045	1_19	0	0.0168338342678414	7.7995947656965	4.13203565154359e-07	-0.809188926081632	1
ENSG00000162419.12	GMEB1	1	28670509	1_19	0	0.0155275750365672	7.02902831382108	3.43485100351254e-07	-0.624100021211288	1
ENSG00000159023.19	EPB41	1	28886822	1_19	0	0.0143655653969226	6.28737391073879	2.84250335446991e-07	0.508093803291866	2
ENSG00000253304.1	TMEM200B	1	29123661	1_19	0	0.0132821232400537	5.54002625629351	2.31573202821125e-07	0.604156537723469	2
ENSG00000116353.15	MECR	1	29229646	1_19	0	0.0122167413780806	4.74350711600268	1.82374414362336e-07	-0.048972608923858	2
ENSG00000162511.7	LAPTM5	1	30757348	1_20	0	0	9.15864672548213	0	-0.980482993433465	2
ENSG00000162512.15	SDC3	1	30872105	1_20	0	0	8.56384992211899	0	-0.916304840255403	1
ENSG00000060688.12	SNRNP40	1	31290693	1_20	0	0	32.6476766858359	0	0.819337434796756	1
ENSG00000121769.7	FABP3	1	31375861	1_20	0	0	12.8065460331951	0	1.29734861015946	2
ENSG00000168528.11	SERINC2	1	31409124	1_20	0	0	5.76023735863953	0	-0.131803425984188	3
ENSG00000142910.15	TINAGL1	1	31574708	1_20	0	0	21.0234031754372	0	-1.22268606492492	1
ENSG00000121764.11	HCRTR1	1	31594163	1_20	0	0	35.3263325940632	0	1.85079590202792	2
ENSG00000162517.12	PEF1	1	31645237	1_20	0	0	4.90121963182684	0	0.0488495651475767	1
ENSG00000084636.17	COL16A1	1	31691930	1_20	0	0	172.392412844778	0	-0.642350389478376	3
ENSG00000134668.12	SPOCD1	1	31815803	1_20	0	0	1529.27606108071	0	2.26242287948919	1
ENSG00000184007.18	PTP4A2	1	31945136	1_20	0	0	2336.50671476976	0	3.50655725853239	2
ENSG00000121775.17	TMEM39B	1	32073181	1_21	0	0.0345512742598817	10.3173507715532	1.12186665201173e-06	1.12313897021022	1
ENSG00000025800.13	KPNA6	1	32102997	1_21	0	0.0206700526078849	5.39431043715646	3.50902523711068e-07	0.576158287921073	1
ENSG00000084652.15	TXLNA	1	32179560	1_21	0	0.0471829287431762	13.3199834302038	1.97786913476335e-06	-1.7510092527251	1
ENSG00000160051.11	IQCC	1	32205429	1_21	0	0.0474938748926658	13.3834637723207	2.00039198258126e-06	1.75619123005214	1
ENSG00000160055.19	TMEM234	1	32222176	1_21	0	0.0482198212138866	13.5300962374074	2.05321985427238e-06	1.76721526665912	1
ENSG00000116478.11	HDAC1	1	32291945	1_21	0	0.0296043213205237	8.83357554498182	8.23001469195548e-07	-0.989936468924895	2
ENSG00000162526.6	TSSK3	1	32366691	1_21	0	0.0239264748846971	6.79344578778713	5.11537887869358e-07	0.484375470556481	1
ENSG00000225828.1	FAM229A	1	32366691	1_21	0	0.0239264748846971	6.79344578778713	5.11537887869358e-07	0.484375470556481	1
ENSG00000160058.18	BSDC1	1	32366691	1_21	0	0.0239264748846972	6.79344578778713	5.1153788786936e-07	0.484375470556481	1
ENSG00000176261.15	ZBTB8OS	1	32650758	1_21	0	0.0206428399683914	5.38171932878167	3.49622572363649e-07	0.397603192236274	2
ENSG00000162521.18	RBBP4	1	32651022	1_21	0	0.0224321082538759	6.17644966134422	4.36031607557698e-07	-0.589746584141136	1
ENSG00000162520.14	SYNC	1	32701903	1_21	0	0.0205121094567703	5.32100285362669	3.43488966160545e-07	0.375902866506707	1
ENSG00000116497.17	S100PBP	1	32817174	1_21	0	0.0203205465235289	5.23133651086338	3.34546904049153e-07	-0.336705873249236	1
ENSG00000134684.10	YARS	1	32817927	1_21	0	0.020287984594761	5.21601172991112	3.3303236347152e-07	0.331435002704977	1
ENSG00000160097.16	FNDC5	1	32872031	1_21	0	0.0210936970812982	5.58823021311396	3.7096758919159e-07	0.493056645645376	2
ENSG00000121905.9	HPCA	1	32886832	1_21	0	0.02850723586049	8.47141395646322	7.60011190193495e-07	-0.868338202223587	1
ENSG00000116514.16	RNF19B	1	32963299	1_21	0	0.0319525922651398	9.56615942383049	9.61950413253587e-07	-1.01530105557401	1
ENSG00000004455.16	AK2	1	33058649	1_21	0	0.0329540249182935	9.86253958415591	1.02283645591851e-06	-1.24440776163633	1
ENSG00000142920.16	AZIN2	1	33078984	1_21	0	0.0194361751817359	4.80620776744344	2.93983069065537e-07	0.284524252268701	2
ENSG00000116525.13	TRIM62	1	33181349	1_21	0	0.0193886010133238	4.78279755352807	2.91835046900612e-07	0.24539244788066	1
ENSG00000160094.14	ZNF362	1	33257610	1_21	0	0.0338708550763114	10.1261921857628	1.07939723181722e-06	-1.29884217980154	1
ENSG00000184389.9	A3GALT2	1	33320377	1_21	0	0.0237804870979971	6.73488855683432	5.04034348685609e-07	0.937858817339325	2
ENSG00000134686.18	PHC2	1	33431196	1_21	0	0.0201951950801939	5.17220778069637	3.28725193471868e-07	0.331622745310743	1
ENSG00000121903.14	ZSCAN20	1	33471534	1_21	0	0.131658767152247	23.3910388936426	9.6918853677601e-06	2.44754897251254	1
ENSG00000121904.17	CSMD2	1	34166108	1_21	0	0.022469836924258	6.19252256141059	4.37901559397158e-07	0.582245287973354	1
ENSG00000189280.3	GJB5	1	34799725	1_22	0	0.0164976235407633	5.60285178245826	2.90897170332053e-07	0.653303802140943	1
ENSG00000188910.7	GJB3	1	34817562	1_22	0	0.0233160319334793	8.90763804647975	6.53621270365116e-07	1.29667152084404	1
ENSG00000163866.8	SMIM12	1	34857485	1_22	0	0.0150693911801787	4.73916662553374	2.24753601050547e-07	-0.15331934256427	1
ENSG00000116544.11	DLGAP3	1	34930171	1_22	0	0.015104300950321	4.76123037401348	2.26323056398689e-07	-0.271514861146501	1
ENSG00000243749.1	TMEM35B	1	34944957	1_22	0	0.0154640551156354	4.98570306235388	2.42637974491061e-07	-0.246296342784235	2
ENSG00000197056.9	ZMYM1	1	35080556	1_22	0	0.0152408803945032	4.84706823290572	2.32486726214972e-07	-0.469661284973559	1
ENSG00000116560.10	SFPQ	1	35192273	1_22	0	0.0156345215525437	5.09026720650203	2.5045756260586e-07	0.124810386116411	1
ENSG00000020129.15	NCDN	1	35557823	1_22	0	0.0184017947035604	6.64543777537865	3.84851116454248e-07	-0.679414221100686	1
ENSG00000116819.6	TFAP2E	1	35573174	1_22	0	0.0272232842599754	10.3911229649377	8.9024998664016e-07	1.68100384760629	1
ENSG00000126067.11	PSMB2	1	35641909	1_22	0	0.0822479696130085	21.0883440664952	5.45854177121221e-06	-2.62550755010042	1
ENSG00000142686.7	C1orf216	1	35715050	1_22	0	0.101494824180362	23.159995147732	7.39760832448088e-06	2.77013011523052	2
ENSG00000134698.10	AGO4	1	35808004	1_22	0	0.0260304606303338	9.96187598609847	8.16078540822158e-07	1.5457979675738	2
ENSG00000092850.11	TEKT2	1	36090234	1_22	0	0.0150697861167305	4.73941675456085	2.24771353969678e-07	-0.0218739216645617	1
ENSG00000171812.12	COL8A2	1	36132613	1_22	0	0.0172533669124522	6.03025148703345	3.27429840317191e-07	0.901306300596474	1
ENSG00000054116.11	TRAPPC3	1	36148103	1_22	0	0.0169746599503975	5.87483125088724	3.13837946177796e-07	0.879984729831415	1
ENSG00000054118.13	THRAP3	1	36224998	1_22	0	0.0163912806323849	5.5411671877424	2.8584007252544e-07	0.262213459354821	1
ENSG00000142694.6	EVA1B	1	36323755	1_22	0	0.0730014671787094	19.9208689236697	4.57666200552203e-06	1.90990763787878	2
ENSG00000196182.10	STK40	1	36379997	1_22	0	0.0150724135161198	4.74107918654066	2.24889398755672e-07	0.13610471398361	2
ENSG00000181817.5	LSM10	1	36397922	1_22	0	0.0208908852812687	7.85738938848583	5.16587738707036e-07	-0.847116496595714	2
ENSG00000116885.18	OSCP1	1	36446312	1_22	0	0.0195348502443797	7.216106193506	4.43631091465978e-07	-0.775916277737382	1
ENSG00000163875.15	MEAF6	1	37522141	1_23	0	0.0282111854474791	4.82856542159768	4.28695011090269e-07	-0.231959146827757	1
ENSG00000163877.10	SNIP1	1	37554146	1_23	0	0.174820188911176	21.7041272987577	1.19410601739743e-05	2.0313413415301	1
ENSG00000163879.10	DNALI1	1	37556851	1_23	0	0.0780399767441836	15.8431041615761	3.89104615622487e-06	2.40245548607085	2
ENSG00000134697.12	GNL2	1	37592996	1_23	0	0.0724081220272368	14.5254391489157	3.3099812131205e-06	-2.12160911437334	1
ENSG00000169218.13	RSPO1	1	37606127	1_23	0	0.0646971496124575	13.7468116911597	2.79895621354016e-06	-2.02788187737764	1
ENSG00000116922.14	C1orf109	1	37691952	1_23	0	0.0606375754209108	10.8013849697157	2.06124799609581e-06	-0.633156864586149	1
ENSG00000134690.10	CDCA8	1	37692539	1_23	0	0.0397670493047959	8.18798457046763	1.02472977876185e-06	1.12628076850727	1
ENSG00000188786.9	MTF1	1	37859751	1_23	0	0.0421261557539558	7.97361652841571	1.0571001837848e-06	0.308237355273019	1
ENSG00000204084.12	INPP5B	1	37943231	1_23	0	0.0338839098151597	11.7281721316694	1.2506414610238e-06	2.46089472052902	1
ENSG00000183431.11	SF3A3	1	37989717	1_23	0	0.0296283935253242	16.3847135707135	1.527762802271e-06	3.49990094948903	2
ENSG00000183386.9	FHL3	1	37990219	1_23	1	0.497850245687847	27.3951737532055	4.29221787410847e-05	4.95369342830209	1
ENSG00000183520.11	UTP11	1	37990219	1_23	1	0.497850245687844	27.3951737532055	4.29221787410844e-05	4.95369342830209	1
ENSG00000214114.8	MYCBP	1	38873777	1_24	0	0.0388048948772441	6.5374014914431	7.98363443562593e-07	1.02665995363143	1
ENSG00000174574.15	AKIRIN1	1	38991334	1_24	0	0.034228252091422	5.33013648902074	5.741588002917e-07	0.539088841061154	2
ENSG00000168653.10	NDUFS5	1	39030645	1_24	0	0.101206101009894	15.8735415759288	5.05579552772963e-06	1.88717659039593	1
ENSG00000183682.7	BMP8A	1	39484408	1_24	0	0.0345872332463614	5.43039312488553	5.91093341483831e-07	-0.495190652435899	1
ENSG00000163909.7	HEYL	1	39640410	1_24	0	0.0361664685397712	5.8597122116771	6.66947063941706e-07	0.3927958060938	1
ENSG00000084072.16	PPIE	1	39738494	1_25	0	0.0201063499145089	6.19121380169301	3.91758124500011e-07	-0.662269305344917	1
ENSG00000198754.5	OXCT2	1	39760958	1_25	0	0.0190325297148262	5.68944716291531	3.40781145757785e-07	0.458358902038839	1
ENSG00000116985.11	BMP8B	1	39788850	1_25	0	0.0214373261380355	6.82169249780865	4.60226612061261e-07	-0.729974639933421	2
ENSG00000043514.15	TRIT1	1	39883738	1_25	0	0.0266579208551883	8.825910118749	7.40448313540086e-07	-1.154403158854	1
ENSG00000131236.16	CAP1	1	40039889	1_25	0	0.0177543704597698	5.04658415455237	2.81975756831785e-07	0.430953189115158	2
ENSG00000131238.16	PPT1	1	40094786	1_25	0	0.0289484475633365	9.62823037699859	8.77163850640015e-07	1.14394637762743	2
ENSG00000084073.8	ZMPSTE24	1	40257946	1_25	0	0.0215671528100525	6.93053333890882	4.70401227287178e-07	0.955676685960892	2
ENSG00000049089.13	COL9A2	1	40267986	1_25	0	0.0540954003750813	15.7780108913687	2.68609621370929e-06	1.86254132850487	2
ENSG00000084070.11	SMAP2	1	40283083	1_25	0	0.0202175316143791	6.2501799054463	3.97676220705066e-07	0.708479074183852	1
ENSG00000187815.9	ZFP69	1	40473715	1_25	0	0.032810681242332	10.8787067088203	1.12331482263613e-06	1.2558440509213	2
ENSG00000164002.11	EXO5	1	40508756	1_25	0	0.027221771200623	9.04974670138303	7.75285705698879e-07	1.02631004070137	3
ENSG00000117010.15	ZNF684	1	40531781	1_25	0	0.0180092350727885	5.17406009825757	2.93248439328083e-07	0.361422383041763	1
ENSG00000117016.9	RIMS3	1	40664752	1_25	0	0.0181731171909583	5.20846949942729	2.9788492544114e-07	0.382237577634004	1
ENSG00000066136.20	NFYC	1	40690819	1_25	0	0.0197472135043908	6.03335627136497	3.74950352910425e-07	0.633470974010119	1
ENSG00000117013.14	KCNQ4	1	40799954	1_25	0	0.0478345911988646	14.2799706310365	2.14970246627084e-06	1.55492387062278	1
ENSG00000179862.6	CITED4	1	40860299	1_25	0	0.0243553401433638	8.0348622415927	6.15859447557106e-07	-0.977861680255738	1
ENSG00000171793.13	CTPS1	1	40978931	1_25	0	0.0394220918434912	11.6786709841436	1.44891217780681e-06	-0.982307953510807	1
ENSG00000171790.15	SLFNL1	1	41023232	1_25	0	0.0675561144186363	19.0663578784618	4.05360453175738e-06	2.83860930400094	3
ENSG00000010803.16	SCMH1	1	41239838	1_25	0	0.176548673457584	28.3241391947841	1.5737297411416e-05	-3.91341616506414	2
ENSG00000204060.6	FOXO6	1	41298791	1_25	0	0.017327169740825	4.91696274911513	2.68122661440081e-07	-0.361965076241951	1
ENSG00000198815.8	FOXJ3	1	42335364	1_26	0	0.0103411007845731	4.8038823063013	1.56339278456571e-07	-0.363009502253661	1
ENSG00000066185.12	ZMYND12	1	42453835	1_26	0	0.0155390438553349	7.71785614068206	3.77424375583704e-07	-0.470160410876558	2
ENSG00000127125.8	PPCS	1	42455540	1_26	0	0.0113846440847645	7.47565486849859	2.67841380370958e-07	1.43316233152922	1
ENSG00000186409.14	CCDC30	1	42461691	1_26	0	0.0190881465524625	13.7272673930205	8.24625627884512e-07	2.12140393868396	3
ENSG00000171960.10	PPIH	1	42656415	1_26	0	0.0126695767873407	6.41405377202483	2.55742954558561e-07	-0.460757168478976	1
ENSG00000164007.10	CLDN19	1	42740306	1_26	0	0.0127614188160428	6.84729563504036	2.74996403998098e-07	-1.02136147005733	1
ENSG00000117385.15	P3H1	1	42767206	1_26	0	0.0119626474653505	5.66337774148917	2.13212080365779e-07	-0.0291116269399065	1
ENSG00000164008.14	C1orf50	1	42767127	1_26	0	0.0289025107990851	17.4477301620217	1.58702395383647e-06	1.98362903887782	2
ENSG00000274386.5	TMEM269	1	42760665	1_26	0	0.0389238212540627	18.3342546613374	2.2458859723697e-06	1.86144482063379	1
ENSG00000177868.11	SVBP	1	42805362	1_26	0	0.024170506264431	15.0428189711125	1.14425797999703e-06	-1.79558953143868	2
ENSG00000164011.17	ZNF691	1	42846835	1_26	0	0.010328735042032	4.85397893242109	1.5778074325605e-07	-0.0377486383006177	1
ENSG00000117394.20	SLC2A1	1	42959206	1_26	0	0.0103023808206563	4.77994651323125	1.54977842235429e-07	-0.101839831005628	2
ENSG00000243710.7	CFAP57	1	43228890	1_26	0	0.0230673784689609	11.5650474331288	8.39565595244959e-07	1.0211246941622	2
ENSG00000179178.10	TMEM125	1	43269525	1_26	0	0.0175928737145357	9.54039803490223	5.28216852705047e-07	0.977363936689793	1
ENSG00000066056.13	TIE1	1	43300755	1_27	1	0.121354189384423	36.0202131429354	1.37565656684576e-05	5.61104866542093	1
ENSG00000117400.16	MPL	1	43337449	1_27	0	0.0492237486502332	31.5339525526808	4.8849718788797e-06	5.34203797210086	2
ENSG00000117399.13	CDC20	1	43359194	1_27	0	0.107064197925662	17.3240449102926	5.83717269695621e-06	-1.19829882255093	1
ENSG00000066322.14	ELOVL1	1	43367703	1_27	1	0.157694611269191	35.7337925542866	1.77339279002692e-05	5.67305136982265	1
ENSG00000159479.16	MED8	1	43388718	1_27	0	0.0277398194590216	27.2282995355803	2.37702157421515e-06	-4.88137045569128	3
ENSG00000198198.15	SZT2	1	43389819	1_27	0	0.0842277037613175	23.8109929976201	6.31162869536293e-06	-3.21378664755041	3
ENSG00000142949.16	PTPRF	1	43526161	1_27	0	0.0232959738622422	9.19459818264911	6.74097317222799e-07	2.03011208652007	4
ENSG00000126091.19	ST3GAL3	1	43705540	1_27	0	0.0234833302743607	8.31278114742338	6.14348789262833e-07	-1.52339902343081	1
ENSG00000117407.16	ARTN	1	43933936	1_27	0	0.0567186612450588	12.9137742244357	2.30509131476218e-06	-1.37341880220246	1
ENSG00000117408.10	IPO13	1	43947230	1_27	0	0.0489716911761399	13.4958545623013	2.07995751991515e-06	-1.90076350222772	1
ENSG00000117410.13	ATP6V0B	1	43974113	1_27	0	0.0255308636153291	6.29878957476552	5.06094455380563e-07	0.966003604480795	2
ENSG00000117411.16	B4GALT2	1	43979118	1_27	0	0.0303948016246208	8.7245387462971	8.34546927686255e-07	-1.6405468851524	2
ENSG00000159214.12	CCDC24	1	43991070	1_27	0	0.0394453404870663	10.5689500250603	1.31200813311332e-06	1.43611088429802	1
ENSG00000196517.11	SLC6A9	1	44059838	1_27	0	0.0317812160148854	8.00100606200799	8.00247052729733e-07	0.99329603368067	1
ENSG00000117419.14	ERI3	1	44354576	1_27	0	0.0313193322066674	7.20940414930425	7.10592859772611e-07	-0.617603300572418	1
ENSG00000187147.17	RNF220	1	44419671	1_27	0	0.0567264910551747	13.5880127714826	2.42577681142993e-06	1.51799613306296	1
ENSG00000198520.10	C1orf228	1	44674693	1_29	0	0.0144027661076078	7.01536362509495	3.17983853710928e-07	0.428473867623871	2
ENSG00000142945.12	KIF2C	1	44739926	1_29	0	0.0110627712122602	5.28785707033098	1.84099501413685e-07	-0.896555815769182	1
ENSG00000142937.11	RPS8	1	44774842	1_29	0	0.0159170344823606	7.64410316581677	3.82910848256914e-07	0.0950555889484421	3
ENSG00000142959.4	BEST4	1	44787956	1_29	0	0.0110347119746234	4.80251601991957	1.66778013914309e-07	-0.249797524555345	1
ENSG00000173846.12	PLK3	1	44802360	1_29	0	0.0114578241742129	5.54148179948095	1.9981911832126e-07	0.763363543532275	1
ENSG00000188396.3	TCTEX1D4	1	44806156	1_29	0	0.0110039785450645	4.99071105959368	1.72830798115476e-07	0.577883593263403	2
ENSG00000222009.8	BTBD19	1	44808328	1_29	0	0.0113519654664145	5.42758271255729	1.93903873811372e-07	0.728191706630379	1
ENSG00000117425.13	PTCH2	1	44842737	1_29	0	0.0114304037928892	5.27076544675758	1.89602577320969e-07	-0.608118999366306	1
ENSG00000126107.14	HECTD3	1	45011467	1_29	0	0.014430790977085	7.69390680719913	3.49418609779459e-07	-1.02085647888862	1
ENSG00000126088.13	UROD	1	45012003	1_29	0	0.0125221577482055	7.63938477800314	3.01055474642003e-07	-1.71756383590463	1
ENSG00000132781.17	MUTYH	1	45340760	1_29	0	0.031203146646673	16.5997107697808	1.6300761263173e-06	-2.44862730986679	1
ENSG00000070759.16	TESK2	1	45491618	1_29	0	0.0130652070859862	10.0848542491643	4.14662629572938e-07	2.30460867193933	1
ENSG00000280670.2	CCDC163	1	45499668	1_29	0	0.0137110096197246	10.6301045174602	4.58686484820253e-07	2.38300903578523	1
ENSG00000132763.14	MMACHC	1	45499635	1_29	0	0.0475009516316196	22.476725475965	3.3600390543345e-06	3.2329254103241	3
ENSG00000117450.13	PRDX1	1	45520979	1_29	0	0.0121449737014901	9.12091128621821	3.4861316523079e-07	2.14125213198908	2
ENSG00000132780.16	NASP	1	45583288	1_29	0	0.0144592017521662	6.9888130681112	3.18021671355815e-07	0.300461683783086	1
ENSG00000159588.14	CCDC17	1	45628197	1_29	0	0.0146315311050079	8.57215515935397	3.94719672611648e-07	-1.56160212924796	1
ENSG00000159592.10	GPBP1L1	1	45687876	1_29	0	0.0113646970414597	7.44295374497452	2.66202516428537e-07	-2.05896656594401	2
ENSG00000159596.6	TMEM69	1	45685881	1_29	0	0.0198566871249902	11.440004639364	7.14894518502638e-07	-1.51580559390847	1
ENSG00000197429.10	IPP	1	45750903	1_29	0	0.192273505905727	20.9217466263656	1.26597857887631e-05	-4.13436275360386	1
ENSG00000086015.20	MAST2	1	46031828	1_29	0	0.05926543136672	17.4298577100026	3.25090490078443e-06	-3.72286723266372	1
ENSG00000117461.14	PIK3R3	1	46135245	1_29	0	0.0143771072764394	10.9705328929992	4.96373069362956e-07	-2.69104564455146	1
ENSG00000117472.9	TSPAN1	1	46174934	1_29	0	0.0124124171301114	6.00565140598269	2.34598621540869e-07	-0.735390405991102	1
ENSG00000085998.13	POMGNT1	1	46207228	1_29	0	0.0119270582255073	6.29910450826413	2.36440095918924e-07	0.902239503944017	1
ENSG00000171357.5	LURAP1	1	46207228	1_29	0	0.0117202199446347	5.33097289555031	1.96630647780156e-07	0.354069871154667	2
ENSG00000085999.11	RAD54L	1	46335651	1_29	0	0.0123092373428676	5.73064437431251	2.21995196696129e-07	-0.127477387765579	1
ENSG00000173660.11	UQCRH	1	46309111	1_29	0	0.0129575526031657	6.32089862882488	2.5775718474756e-07	-0.669429742290522	1
ENSG00000117481.10	NSUN4	1	46340570	1_29	0	0.0898952199055322	24.8644322130913	7.03435236573589e-06	2.65675261918698	1
ENSG00000117480.15	FAAH	1	45479773	1_29	0	0.0167786357287155	9.18442950874466	4.84973272101349e-07	-1.52036135007434	4
ENSG00000079277.19	MKNK1	1	46574922	1_29	0	0.0118989122762156	5.51490420816825	2.0651624018809e-07	0.395415713062842	1
ENSG00000142961.14	MOB3C	1	46617353	1_29	0	0.0191927456102042	9.96329786160343	6.0179585873489e-07	1.27479320188068	1
ENSG00000186118.8	TEX38	1	46668649	1_29	0	0.0145035586830051	7.30942634866173	3.33631343702736e-07	-0.988829520316366	1
ENSG00000123472.12	ATPAF1	1	46674003	1_29	0	0.0139232720984418	6.92722424261788	3.03535527536683e-07	0.930233955542301	1
ENSG00000159658.10	EFCAB14	1	46712012	1_29	0	0.0700487321141756	22.244409551751	4.90377048197226e-06	2.26189812354259	2
ENSG00000186160.4	CYP4Z1	1	46819478	1_29	0	0.0116569440515504	5.31663395551994	1.95043035058785e-07	-0.349362492855295	2
ENSG00000162365.11	CYP4A22	1	47108162	1_29	0	0.0109824536960056	4.74565876208283	1.64023041760664e-07	0.163262673425381	2
ENSG00000162366.7	PDZK1IP1	1	47190144	1_29	0	0.0116161055317743	5.25869509522755	1.92241662372738e-07	0.480146175798443	1
ENSG00000162367.11	TAL1	1	47230909	1_29	0	0.0666269761657217	21.7363535618275	4.5577003301094e-06	-2.25460322535522	1
ENSG00000162368.13	CMPK1	1	47333168	1_29	0	0.0396245816125143	16.6866946742919	2.08086537058412e-06	-2.01688020413262	3
ENSG00000186790.5	FOXE3	1	47416825	1_29	0	0.0126737746199033	6.03761724086693	2.40813334063426e-07	-0.806739965329084	1
ENSG00000186564.5	FOXD2	1	47438328	1_29	0	0.0147777558936935	7.59332645501926	3.53142131250589e-07	-0.753236973780163	1
ENSG00000269113.3	TRABD2B	1	47997103	1_30	0	0.0249461963705018	7.61017413170162	5.97458720592476e-07	-0.860567523963323	1
ENSG00000117834.12	SLC5A9	1	48007338	1_30	0	0.0191291471535219	5.03703164265424	3.0323495379847e-07	-0.481546584812499	2
ENSG00000132122.11	SPATA6	1	48472274	1_30	0	0.019929278341995	5.24876421381663	3.29198319985442e-07	0.600315604649556	1
ENSG00000162373.12	BEND5	1	48792046	1_31	0	0.0601422489008638	14.8368832351702	2.80822121654695e-06	1.74294730170277	1
ENSG00000123091.4	RNF11	1	51235789	1_32	0	0.0400539208057709	9.73194621733461	1.2267433394234e-06	1.36941226542214	2
ENSG00000203995.9	ZYG11A	1	52840040	1_33	0	0.0241935926878232	6.11816302228211	4.65833141860668e-07	-0.493294291963723	1
ENSG00000085831.15	TTC39A	1	51344853	1_33	0	0.0209658913926698	4.74858920884258	3.1331912618251e-07	-0.111364737794445	2
ENSG00000085832.16	EPS15	1	51497266	1_33	0	0.0213897225513028	4.93990653409636	3.32531550173055e-07	-0.170138358641682	3
ENSG00000117859.18	OSBPL9	1	51599048	1_33	0	0.0212580892281683	4.88089514717842	3.26537209766211e-07	-0.193648787124157	1
ENSG00000078618.21	NRDC	1	51826904	1_33	0	0.0805901736591101	17.7457530111309	4.5007562985162e-06	1.84190846837835	1
ENSG00000198841.3	KTI12	1	52033817	1_33	0	0.0211488403393442	4.83163858304468	3.21580697552909e-07	0.0981737186652062	2
ENSG00000157077.14	ZFYVE9	1	52142437	1_33	0	0.034608179705088	9.55160082443814	1.04031268781328e-06	1.06621646469448	1
ENSG00000154222.14	CC2D1B	1	52352516	1_33	0	0.0402345221620146	11.0012580363229	1.39299697335824e-06	-1.28076041229713	1
ENSG00000134748.12	PRPF38A	1	52424219	1_33	0	0.0374272971472107	10.3047867201998	1.2137701322896e-06	-1.4034825646787	1
ENSG00000134744.13	ZCCHC11	1	52538149	1_33	0	0.0390224336893117	10.7065868980167	1.3148444308072e-06	-1.4437802088767	2
ENSG00000116157.5	GPX7	1	52602242	1_33	0	0.0225116921431283	5.42877315454473	3.84608439138423e-07	-0.536747051944201	3
ENSG00000182183.14	FAM159A	1	52585348	1_33	0	0.0235751611795561	5.87035492083216	4.35539956821373e-07	0.42556360396124	2
ENSG00000162377.5	COA7	1	52681472	1_33	0	0.0212259797342561	4.86644051586602	3.25078418423481e-07	0.0764373001551285	1
ENSG00000121310.16	ECHDC2	1	52921197	1_33	0	0.0290470576779963	7.86977172670428	7.19404675498164e-07	0.987369190618638	4
ENSG00000116171.17	SCP2	1	52926925	1_33	0	0.0209835357545293	4.75663002608523	3.14113799427944e-07	-0.0299335569907977	2
ENSG00000174348.13	PODN	1	53061947	1_33	0	0.0566342314562893	14.3062611924026	2.54984707555108e-06	1.61934264494894	1
ENSG00000162383.11	SLC1A7	1	53093120	1_33	0	0.0212152000603875	4.86159038360001	3.24589501940905e-07	0.170238370022989	3
ENSG00000157184.6	CPT2	1	53196294	1_33	0	0.0266791521255388	7.05468147142479	5.92322740778596e-07	1.00324118750151	2
ENSG00000162384.13	C1orf123	1	53219252	1_33	0	0.143156565461762	23.4501988691696	1.05649336578158e-05	2.89564865658827	1
ENSG00000157193.15	LRP8	1	53293400	1_33	0	0.0266391522075178	7.03999626879176	5.90203528971157e-07	0.163286242986253	1
ENSG00000174332.5	GLIS1	1	53737935	1_33	0	0.118464550553403	21.5529946221444	8.03535383029717e-06	2.30323027336871	1
ENSG00000058799.14	YIPF1	1	53889432	1_34	0	0.0133346605760611	4.75919234810809	1.99721213826446e-07	0.0523445463499305	2
ENSG00000081870.11	HSPB11	1	53945795	1_34	0	0.0139796192055932	5.20932187226845	2.29184639984645e-07	0.582096178202468	1
ENSG00000116212.14	LRRC42	1	53945680	1_34	0	0.0138522382843888	5.12208982427226	2.23293518759363e-07	0.127502577755723	2
ENSG00000116209.11	TMEM59	1	55004480	1_34	0	0.0257199138949843	11.0327463249477	8.93021914760662e-07	-1.23511379725864	1
ENSG00000116205.12	TCEANC2	1	54038439	1_34	0	0.0136902222876293	5.00996224408059	2.15850931141995e-07	-0.173583827416287	1
ENSG00000116221.15	MRPL37	1	54192868	1_34	0	0.0674343306571639	20.3324730706091	4.3149943419165e-06	2.05679213079036	2
ENSG00000215883.10	CYB5RL	1	54154524	1_34	0	0.0139510737224602	5.18985386953203	2.2786191186464e-07	0.301563783667284	3
ENSG00000157216.15	SSBP3	1	54267267	1_34	0	0.0133079503560245	4.74008649845249	1.98520981025157e-07	0.169629216815086	2
ENSG00000162390.17	ACOT11	1	54543445	1_34	0	0.0140632015712131	5.26616184142415	2.33070537216144e-07	0.494636718248811	3
ENSG00000162391.11	FAM151A	1	54580862	1_34	0	0.0138379216696445	5.11224101574785	2.22633832248414e-07	0.417969322988828	1
ENSG00000184313.19	MROH7	1	54596439	1_34	0	0.0143656646878113	5.46898855344836	2.47253081756067e-07	-0.443433340104933	2
ENSG00000243725.6	TTC4	1	54710442	1_34	0	0.0135807699676034	4.93346507310661	2.10855738404761e-07	-0.234137061199061	1
ENSG00000162396.5	PARS2	1	54764778	1_34	0	0.0139008418633263	5.15547486844903	2.25537494025765e-07	-0.343571608923279	2
ENSG00000006555.10	TTC22	1	54801140	1_34	0	0.0311580138731048	12.8716901134786	1.26215971829174e-06	1.39553339283657	1
ENSG00000143001.4	TMEM61	1	54965377	1_34	0	0.0140886062390208	5.2833550148589	2.34253883272289e-07	-0.394984167686549	1
ENSG00000162402.13	USP24	1	55208131	1_34	0	0.0168875254456312	7.01151654173298	3.72637839369386e-07	-0.89391120478367	1
ENSG00000162409.10	PRKAA2	1	56645496	1_36	0	0.0368057337739895	8.35190035661628	9.67408186938659e-07	0.993063480886309	1
ENSG00000173406.15	DAB1	1	58546732	1_37	0	0.0193211343598194	6.68819305770507	4.06677734009111e-07	0.805098906230532	1
ENSG00000162600.11	OMA1	1	58542051	1_37	0	0.0155933435894171	4.77066332615874	2.34113787377105e-07	0.160212928399399	2
ENSG00000184292.6	TACSTD2	1	58577785	1_37	0	0.0163415961463211	5.16672118979017	2.65716469609165e-07	0.445153734375245	1
ENSG00000162601.9	MYSM1	1	58697881	1_37	0	0.0426050793313867	14.5663514429646	1.95308496131084e-06	-1.90413904702534	2
ENSG00000177606.6	JUN	1	58784746	1_37	0	0.0156575438960695	4.79606077401951	2.36329148012071e-07	0.347671400750102	1
ENSG00000172456.17	FGGY	1	59292175	1_37	0	0.0357692165703069	14.7796438553854	1.66372817303727e-06	2.71447224450201	3
ENSG00000134709.10	HOOK1	1	59814713	1_38	0	0.0229433924046724	5.53342983843942	3.99540689108677e-07	0.459607711964057	1
ENSG00000134716.9	CYP2J2	1	59926822	1_38	0	0.0392858702305866	10.694384495713	1.32221215624218e-06	-1.28751579208408	1
ENSG00000162599.15	NFIA	1	60871814	1_38	0	0.0211539437799307	4.7569048904742	3.16683027183194e-07	-0.167836998873097	1
ENSG00000162604.12	TM2D1	1	61723869	1_39	0	0.0266728358625364	4.9319667705932	4.1399806187024e-07	-0.219448003352698	2
ENSG00000132849.19	PATJ	1	62122698	1_39	0	0.0571847432250657	12.2797256225869	2.20992641037372e-06	1.5219360869146	2
ENSG00000240563.1	L1TD1	1	62194989	1_39	0	0.0655071426146129	13.6006650176433	2.80386935479754e-06	1.73819709281075	3
ENSG00000132854.18	KANK4	1	62318984	1_39	0	0.192258956776018	24.3418565063404	1.47281857597403e-05	2.66545437481063	1
ENSG00000162607.12	USP1	1	62436136	1_39	0	0.0262598949985992	4.78248936897302	3.95235523899458e-07	0.306062903032312	2
ENSG00000116641.17	DOCK7	1	62689678	1_39	0	0.0356676082289306	7.72111496559282	8.66688393169866e-07	1.0865867337071	1
ENSG00000125703.14	ATG4C	1	62784595	1_39	0	0.0518627808005328	11.3327870914391	1.84970087798238e-06	1.39934520016422	2
ENSG00000187140.5	FOXD3	1	63322827	1_40	0	0.0288183381587325	4.94117584424812	4.48134331531005e-07	0.326134327994634	1
ENSG00000088035.15	ALG6	1	63367779	1_40	0	0.288619739435334	27.9125200284411	2.53532740975478e-05	2.92235625427095	1
ENSG00000203965.12	EFCAB7	1	63523814	1_40	0	0.0529201802344959	10.7959392800233	1.79800428161253e-06	1.55535753938686	1
ENSG00000142856.16	ITGB3BP	1	63593973	1_40	0	0.0322140721693511	6.01011762191813	6.09308971149881e-07	0.624764531247714	1
ENSG00000079739.15	PGM1	1	63592459	1_40	0	0.0686017708931539	13.3181391631134	2.87533101578909e-06	1.84806946671008	3
ENSG00000162437.14	RAVER2	1	64744556	1_41	0	0.0546674711398999	11.1684132654911	1.921451531278e-06	-1.2442859194408	4
ENSG00000162434.11	JAK1	1	64966741	1_41	0	0.0357884225848112	7.07898989766643	7.97301944055136e-07	-0.764105815329618	1
ENSG00000162433.14	AK4	1	65149837	1_41	0	0.0472625273773585	9.75966275429554	1.45164601584458e-06	1.29250159684487	1
ENSG00000116675.15	DNAJC6	1	65248258	1_41	0	0.0435034258411466	8.95938359583901	1.22662147398292e-06	-1.15666992194749	2
ENSG00000213625.8	LEPROT	1	65428659	1_41	0	0.09095484278772	16.1395305533984	4.61982686025024e-06	-2.00483761399806	2
ENSG00000116678.19	LEPR	1	65422877	1_41	0	0.0373462443873566	7.48885919259778	8.80180156942977e-07	-0.535102150657749	2
ENSG00000118473.21	SGIP1	1	66641720	1_42	0	0.401667834722911	25.8583868949136	3.26871802510975e-05	-4.36546270056629	1
ENSG00000152760.9	TCTEX1D1	1	66739644	1_42	0	0.0216167237792122	7.26418313996751	4.94180530908464e-07	0.785528749097264	2
ENSG00000152763.16	WDR78	1	66893694	1_42	0	0.01610530040971	4.92819957669873	2.49784848221387e-07	-0.402213529498137	1
ENSG00000198160.14	MIER1	1	66920571	1_42	0	0.0158941552154267	4.81349447768682	2.40772510674779e-07	-0.056605395914563	3
ENSG00000116704.7	SLC35D1	1	67053650	1_42	0	0.0379566821796447	12.9938491352441	1.55215481761586e-06	1.85804192920909	1
ENSG00000081985.10	IL12RB2	1	67305047	1_42	0	0.0166940276044848	5.28763522325844	2.77799582002186e-07	-0.457969976584619	3
ENSG00000172380.5	GNG12	1	67815719	1_42	0	0.0430273937541585	14.4700739262311	1.95940749282693e-06	1.68395608924079	2
ENSG00000162595.5	DIRAS3	1	68047801	1_43	0	0.0250478898972849	4.78178636830797	3.76938318528534e-07	0.00919979697713904	1
ENSG00000116729.13	WLS	1	68248452	1_43	0	0.0260011165941233	5.13946419162651	4.20551142323315e-07	-0.246162923818236	2
ENSG00000033122.18	LRRC7	1	69568369	1_44	0	0.04208912253427	6.9242879790767	9.17178714395199e-07	-0.76620794702249	2
ENSG00000118454.12	ANKRD13C	1	70354325	1_44	0	0.0342427821666435	4.93822162251853	5.32167800595778e-07	0.430853720575537	1
ENSG00000197568.13	HHLA3	1	70322217	1_44	0	0.0344668384645279	5.00091746309257	5.42450494328469e-07	0.432373653777886	3
ENSG00000050628.20	PTGER3	1	71047606	1_45	0	0.0226156627340282	6.18363491639244	4.40110908877597e-07	0.775156363636342	1
ENSG00000132485.13	ZRANB2	1	71081716	1_45	0	0.0207774571740585	5.37308086940884	3.51337694118391e-07	-0.461490387609084	1
ENSG00000172260.14	NEGR1	1	72280279	1_46	0	0.022769888274545	5.76920151027472	4.13414382894603e-07	0.898339804438593	1
ENSG00000162620.15	LRRIQ3	1	74198130	1_47	0	0.0300691956394146	8.08903619067084	7.65468921718016e-07	-1.0035422387598	1
ENSG00000254685.6	FPGT	1	74198130	1_47	0	0.0300691956394146	8.08903619067084	7.65468921718016e-07	-1.0035422387598	1
ENSG00000116783.14	TNNI3K	1	74221208	1_47	0	0.0219494587917892	5.07445108065431	3.50527310075631e-07	-0.28417064220097	3
ENSG00000116791.13	CRYZ	1	74702183	1_47	0	0.0212276940027758	4.7547707920197	3.17644528239865e-07	0.0446158271694166	6
ENSG00000162623.15	TYW3	1	74733056	1_47	0	0.0214038304882327	4.83376464744836	3.25601185615277e-07	-0.0536002501331876	3
ENSG00000137968.16	SLC44A5	1	75594791	1_47	0	0.0231422069051078	5.58057690723773	4.06436631599168e-07	0.62479718030533	2
ENSG00000137955.15	RABGGTB	1	75786498	1_47	0	0.0341615946179962	9.314360451396	1.00138284920563e-06	1.38718673841147	1
ENSG00000057468.6	MSH4	1	75779738	1_47	0	0.0291324491648945	7.78547168712156	7.1379072537181e-07	1.28671948036253	2
ENSG00000184005.10	ST6GALNAC3	1	76054945	1_47	0	0.0247316355183532	6.21626568145076	4.83828424249223e-07	0.569909572219042	1
ENSG00000117069.14	ST6GALNAC5	1	76867670	1_48	0	0.0224475341261876	10.0057837166294	7.06852380893051e-07	-1.15730596113747	1
ENSG00000142892.14	PIGK	1	77219998	1_48	0	0.015240468563076	6.30804828884805	3.02553584346866e-07	0.80361906263393	1
ENSG00000154027.18	AK5	1	77282053	1_48	0	0.0129975675403534	4.79066371379928	1.9595968951839e-07	-0.101731008945067	1
ENSG00000180488.14	MIGA1	1	77778879	1_48	0	0.0135101008207064	5.15917842311029	2.19355289463651e-07	0.29767501047966	1
ENSG00000162613.16	FUBP1	1	77979478	1_48	0	0.10546363390738	25.0012596393534	8.29800315284189e-06	2.49562560491942	1
ENSG00000162616.8	DNAJB4	1	77979478	1_48	0	0.0185663315986112	8.19163251089794	4.78636195079512e-07	-1.30942284593743	2
ENSG00000137960.5	GIPC2	1	77975827	1_48	0	0.018371261312748	8.09078611826642	4.67776789605249e-07	-1.07927637518121	2
ENSG00000122420.9	PTGFR	1	78303558	1_48	0	0.0131641265823458	4.91198068676869	2.03496841993054e-07	-0.292540948121175	2
ENSG00000137959.15	IFI44L	1	78619516	1_48	0	0.0176417982666423	7.70399835125231	4.277283205226e-07	0.822093900158924	1
ENSG00000137965.10	IFI44	1	78590612	1_48	0	0.0182879523474198	8.04740674873368	4.63158893801954e-07	-0.92292774640605	1
ENSG00000162618.13	ADGRL4	1	79000017	1_48	0	0.01364013479766	5.25046269414721	2.25385105768151e-07	-0.387182091743201	2
ENSG00000117114.19	ADGRL2	1	81306002	1_50	0	0.0137577352178672	5.27709438429657	2.28481363755755e-07	-0.476424857675653	1
ENSG00000137941.16	TTLL7	1	83998785	1_51	0	0.0306536701575241	7.32827871229049	7.06957704604688e-07	0.956514001908976	1
ENSG00000203943.8	SAMD13	1	84298566	1_51	0	0.308327283157139	30.430876223861	2.95280921410721e-05	3.34843029410933	2
ENSG00000117133.10	RPF1	1	84479257	1_52	0	0.0289143473552964	6.43722918769761	5.85762195719774e-07	-0.819097519725686	2
ENSG00000174021.10	GNG5	1	84498510	1_52	0	0.0909815490127789	17.548899910664	5.02472383460925e-06	1.93117934129041	2
ENSG00000122432.17	SPATA1	1	84506406	1_52	0	0.0463220867103278	10.9719052698833	1.59948119390798e-06	-1.41747340429445	1
ENSG00000117151.12	CTBS	1	84570855	1_52	0	0.0276418024750308	6.00571443801716	5.22444319244167e-07	-0.449165784358549	4
ENSG00000117155.16	SSX2IP	1	84690036	1_52	0	0.0319477366473163	7.39453065943109	7.43463554000927e-07	-0.876585005423451	3
ENSG00000055732.12	MCOLN3	1	85048599	1_52	0	0.0275173632428059	5.96246325584125	5.16346819340958e-07	0.521341392541441	2
ENSG00000097096.8	SYDE2	1	85201203	1_52	0	0.0374937723805286	8.93328896604379	1.05409437206875e-06	1.05982209833393	1
ENSG00000162642.13	C1orf52	1	85259743	1_52	0	0.0268962493405172	5.74367661844334	4.86172820675588e-07	-0.640953062712403	1
ENSG00000142867.12	BCL10	1	85260420	1_52	0	0.0250154993658677	5.04935665398159	3.97515619553857e-07	0.190573723262722	2
ENSG00000142871.16	CYR61	1	85579959	1_52	0	0.134734364140793	21.4528268576498	9.0964487801506e-06	-2.26695976125172	1
ENSG00000117174.10	ZNHIT6	1	85707615	1_52	0	0.0366142065157545	8.70482740294201	1.00304118347941e-06	1.06791316418198	2
ENSG00000171502.14	COL24A1	1	85991373	1_53	0	0.0339635563176942	7.72163170855803	8.25336812119136e-07	1.01395899342328	1
ENSG00000122417.15	ODF2L	1	86398245	1_53	0	0.0247976509925084	4.74466588271682	3.70275649199297e-07	-0.0506403390304034	1
ENSG00000137975.7	CLCA2	1	86424561	1_53	0	0.0254847875655554	5.01230867196956	4.02001616716502e-07	0.227781354466518	1
ENSG00000016602.9	CLCA4	1	86546626	1_53	0	0.0249387062779026	4.80316028550081	3.76972763728518e-07	-0.285327330891945	2
ENSG00000097033.14	SH3GLB1	1	86704350	1_53	0	0.0247952072970233	4.7439569689613	3.70183841756685e-07	-0.0714575418844731	2
ENSG00000183291.15	SELENOF	1	86913954	1_53	0	0.0266527093036527	5.40536271951755	4.53393383699663e-07	-0.595974933670337	1
ENSG00000153936.16	HS2ST1	1	86914303	1_53	0	0.085899664322347	16.6324339892409	4.49631002769246e-06	2.2049563216287	1
ENSG00000065243.19	PKN2	1	88684130	1_54	0	0.0155372653090453	4.77089740302558	2.33283290573978e-07	-0.211113074925596	1
ENSG00000137944.17	KYAT3	1	88969840	1_54	0	0.0216779833114874	26.7441834863873	1.8245559876422e-06	4.67923254571347	3
ENSG00000213516.9	RBMXL1	1	88992247	1_54	0	0.0276363794532891	14.5852924179034	1.26854319913631e-06	2.10630329013852	1
ENSG00000117226.11	GBP3	1	89015900	1_54	0	0.0211476969824089	10.5433225361333	7.01696879290111e-07	1.69844113476569	2
ENSG00000162645.12	GBP2	1	89147330	1_54	0	0.0259497074537942	9.82447439426689	8.02325813108624e-07	-1.32106327580245	1
ENSG00000162654.8	GBP4	1	89199262	1_54	0	0.0281306919618897	11.9694838075929	1.059655777533e-06	1.63668872818858	1
ENSG00000154451.14	GBP5	1	89272549	1_54	0	0.0172284066184889	5.68498513610978	3.08236042803442e-07	0.439243320161942	1
ENSG00000197147.13	LRRC8B	1	89547585	1_54	0	0.0154901091014791	4.73924096068748	2.3103205479474e-07	-0.0726962581795435	1
ENSG00000162664.16	ZNF326	1	89994423	1_55	0	0.0742133271155168	14.7296458670796	3.44019595985982e-06	1.60270526777354	2
ENSG00000122482.20	ZNF644	1	91022402	1_55	0	0.0573180120932909	12.2136770248854	2.20316246975941e-06	1.5070662781158	2
ENSG00000162669.15	HFM1	1	91403932	1_55	0	0.0294568551133654	5.79506937672664	5.37222250552746e-07	0.577449353676581	3
ENSG00000097046.12	CDC7	1	91500849	1_56	0	0.0592273622204863	12.4947399686742	2.32894153960439e-06	1.47820765329174	3
ENSG00000284413.1	BTBD8	1	92080411	1_56	0	0.0358570601668986	7.6463469745849	8.62854672245428e-07	0.76401072496197	1
ENSG00000069712.12	KIAA1107	1	92167501	1_56	0	0.0275975033123004	5.13280280406883	4.45793105316296e-07	-0.460150440812011	1
ENSG00000067208.14	EVI5	1	92792120	1_56	0	0.0374673905734066	8.06894620746427	9.51435258315778e-07	1.1714731844113	1
ENSG00000122406.12	RPL5	1	92831623	1_56	0	0.046653738768227	10.1832875769854	1.4951454219881e-06	1.50937271446639	1
ENSG00000154511.11	FAM69A	1	92934792	1_56	0	0.0339448010423225	7.11949435985035	7.60556340965204e-07	1.28152207249268	3
ENSG00000143033.17	MTF2	1	93079600	1_57	0	0.134387572082793	21.1425020106943	8.94178991601294e-06	2.31678685767893	1
ENSG00000117500.12	TMED5	1	93176489	1_57	0	0.0385305265666359	8.91145554515691	1.08059402754981e-06	1.03018324526617	2
ENSG00000122483.17	CCDC18	1	93180861	1_57	0	0.0510641437454439	11.6299483016771	1.86897207219711e-06	-1.43034727331091	1
ENSG00000117505.12	DR1	1	93345343	1_57	0	0.042885734413413	9.94340620731449	1.34201387794197e-06	1.30971981219867	2
ENSG00000137942.16	FNBP1L	1	93449728	1_57	0	0.0287577634909731	6.10074398752105	5.52137039068293e-07	-0.851832322700092	1
ENSG00000137936.16	BCAR3	1	93587519	1_57	0	0.02736241453573	5.62392682827156	4.84287270006923e-07	-0.523180044557201	1
ENSG00000067334.13	DNTTIP2	1	93879581	1_57	0	0.0275349698985324	5.68419106829233	4.92563523867319e-07	0.247102024465216	2
ENSG00000023909.9	GCLM	1	93909186	1_57	0	0.0250144042613875	4.76452101693484	3.75075230617034e-07	-0.331284005181832	1
ENSG00000137962.12	ARHGAP29	1	94275736	1_58	0	0.0725650972626709	18.110113424843	4.13578473319528e-06	1.95858554441765	1
ENSG00000117528.11	ABCD3	1	94409571	1_58	0	0.0230651765757975	7.05193110840814	5.11886667723437e-07	-0.810033469824984	2
ENSG00000117525.13	F3	1	94562409	1_58	0	0.0258084094106745	8.12769632011316	6.60142481904596e-07	1.35755854382971	1
ENSG00000143036.16	SLC44A3	1	94570566	1_58	0	0.0181801310550831	4.77745635759054	2.73339698920976e-07	0.188994453657945	5
ENSG00000117519.15	CNN3	1	94906171	1_58	0	0.0428786239056289	13.0056386480443	1.75501768110552e-06	1.33748196679504	1
ENSG00000172339.9	ALG14	1	95073027	1_58	0	0.0204755147915283	5.913201206767	3.81036395370131e-07	-0.641508136244936	1
ENSG00000122481.16	RWDD3	1	95232272	1_58	0	0.0549029692375384	15.3958692888206	2.66016773337009e-06	1.72945325917597	4
ENSG00000117569.18	PTBP2	1	96723732	1_59	0	0.0401098116516759	8.92256275103339	1.12628735246199e-06	-1.38460475347661	1
ENSG00000188641.12	DPYD	1	97918144	1_60	0	0.0261618460020187	6.43858816744859	5.30112452108266e-07	0.659252100298524	3
ENSG00000162627.16	SNX7	1	98660190	1_60	0	0.0307835236733998	7.99837093880125	7.74869997366583e-07	-0.841809482298528	2
ENSG00000117600.12	PLPPR4	1	99263142	1_60	0	0.0359060828364952	9.4772094049285	1.07092110863175e-06	1.04743251884704	1
ENSG00000156869.12	FRRS1	1	99766518	1_61	0	0.0261896961325706	4.91609210248232	4.05190676824657e-07	0.304477946779759	2
ENSG00000117620.14	SLC35A3	1	99968379	1_61	0	0.0297868289023834	6.14982480106716	5.76495588187785e-07	0.806016875998653	2
ENSG00000156876.9	SASS6	1	100132743	1_61	0	0.0294563685854417	6.04281098074114	5.60179470725358e-07	-0.895908995796131	2
ENSG00000122435.9	TRMT13	1	100130892	1_61	0	0.0437495467900376	9.84772264577268	1.35587090222796e-06	1.55827048503069	1
ENSG00000122477.12	LRRC39	1	100178174	1_61	0	0.0556555598962761	12.1758777546159	2.13264126859697e-06	-1.52358799429769	2
ENSG00000137992.14	DBT	1	100250235	1_61	0	0.0447229571295215	10.0600904770389	1.41592865903724e-06	1.5826332232234	1
ENSG00000137996.12	RTCA	1	100262745	1_61	0	0.048641390572529	10.8715547390759	1.66420419630916e-06	-1.60018429462956	2
ENSG00000079335.18	CDC14A	1	100346303	1_61	0	0.129384615392526	20.4728898187609	8.33625060636197e-06	-2.44229357170617	2
ENSG00000162692.10	VCAM1	1	100721765	1_62	0	0.0442853076133116	8.05691086250213	1.1228899587698e-06	0.956387214720253	1
ENSG00000162694.13	EXTL2	1	100894659	1_62	0	0.0430843170446122	7.79160547289328	1.05646506568185e-06	0.851969009352494	2
ENSG00000162695.11	SLC30A7	1	100895128	1_62	0	0.035139508848909	5.8286690228714	6.44575887971674e-07	0.598806921959997	2
ENSG00000185946.15	RNPC3	1	103529760	1_65	0	0.0230716483698311	4.8079417913215	3.49097548392736e-07	-0.135948623499902	1
ENSG00000240038.6	AMY2B	1	103558289	1_65	0	0.0229693615159441	4.76543455999426	3.44477140143262e-07	-0.038372431483462	2
ENSG00000243480.7	AMY2A	1	103573791	1_65	0	0.0229754796109619	4.76798241594608	3.44753119655438e-07	0.0924705888018096	1
ENSG00000198890.7	PRMT6	1	106983369	1_66	0	0	13.0158306038321	0	0.711180669845559	2
ENSG00000162631.18	NTNG1	1	107135646	1_66	0	0	11.2530717977581	0	0.788235720248744	1
ENSG00000134215.15	VAV3	1	107965542	1_67	0	0.0224235048274611	4.75076268172177	3.35255417485571e-07	0.071801507940731	1
ENSG00000085491.15	SLC25A24	1	108200010	1_67	0	0.0224044328412414	4.74552313011551	3.34600836701444e-07	-0.0314813763443841	3
ENSG00000162636.15	FAM102B	1	108527009	1_67	0	0.0371027436102601	9.587916013551	1.11953898175157e-06	-1.18621901488375	2
ENSG00000134186.11	PRPF38B	1	108714644	1_67	0	0.0370797736551431	9.59591006986189	1.11977873891623e-06	1.2412530560662	1
ENSG00000162641.18	AKNAD1	1	108857867	1_67	0	0.0225706935343571	4.81796997533269	3.42229912986046e-07	0.18931089626241	1
ENSG00000121957.12	GPSM2	1	108875057	1_67	0	0.0230191529351546	5.00907492368832	3.62873989727995e-07	0.282894610945519	1
ENSG00000121940.15	CLCC1	1	108883666	1_67	0	0.0224496957133858	4.76034042171644	3.36323677938483e-07	-0.0577076172594204	2
ENSG00000085433.15	WDR47	1	109048811	1_67	0	0.0223960532847335	4.7399761868446	3.34084729850575e-07	-0.0802988460583288	1
ENSG00000197780.9	TAF13	1	109075155	1_67	0	0.0224616821625289	4.77102801452676	3.37258743716275e-07	-0.171271335409563	2
ENSG00000215717.5	TMEM167B	1	109106431	1_67	0	0.0235413608163805	5.24275628757827	3.88418768727467e-07	0.473025189369898	1
ENSG00000116299.16	KIAA1324	1	109113798	1_67	0	0.0248207982774702	5.77999832466525	4.51494465720752e-07	0.653335626397317	1
ENSG00000031698.12	SARS	1	109213564	1_67	0	0.0259487160365671	6.17177897359928	5.04005425663826e-07	-0.738286344908962	2
ENSG00000143126.7	CELSR2	1	109241238	1_67	0	0.0277205987035064	6.93009222749598	6.04575569832968e-07	1.05090660280511	1
ENSG00000134222.16	PSRC1	1	109281628	1_67	0	0.0293219982794815	7.26034575296962	6.69976918235541e-07	-0.521255829626897	3
ENSG00000143028.8	SYPL2	1	109465030	1_67	0	0.103531049660365	19.5093637372504	6.35656799260873e-06	-2.28243272565173	2
ENSG00000162650.16	ATXN7L2	1	109446602	1_67	0	0.102674206200985	19.3931679774919	6.26641404297457e-06	-2.25746015218342	3
ENSG00000174151.14	CYB561D1	1	109494297	1_67	0	0.0347646799300828	9.02251716174258	9.87131306896719e-07	1.42923896240333	2
ENSG00000181754.6	AMIGO1	1	109509517	1_67	0	0.0227038483425319	4.89217565196916	3.4955095472389e-07	-0.504250777728985	1
ENSG00000156097.12	GPR61	1	109539929	1_67	0	0.0423412721423413	10.8749350014287	1.44910396855985e-06	1.33908214311935	1
ENSG00000065135.10	GNAI3	1	109548825	1_67	0	0.0230310027050011	4.99760752615111	3.62229625601314e-07	0.274643373173574	1
ENSG00000134184.12	GSTM1	1	109548825	1_67	0	0.0723968673969397	16.1864633006812	3.68791340850107e-06	-1.98727106576934	7
ENSG00000168765.16	GSTM4	1	109635226	1_67	0	0.0386995322797057	10.0790816675868	1.22754000372793e-06	-1.50323108773691	3
ENSG00000213366.12	GSTM2	1	109571336	1_67	0	0.0397712410650918	10.2413409233271	1.28184330863319e-06	1.2055704950415	4
ENSG00000134201.10	GSTM5	1	109710593	1_67	0	0.0303594968925013	7.70116079249551	7.3579991801337e-07	0.876360490382106	2
ENSG00000134202.10	GSTM3	1	109718945	1_67	0	0.0259046458696198	6.19259827813759	5.04846722332281e-07	-0.775073612166326	2
ENSG00000186086.18	NBPF6	1	108362371	1_67	0	0.0319014301564072	8.08904358967911	8.1211270073164e-07	-0.898211522323238	1
ENSG00000184371.13	CSF1	1	109911185	1_68	0	0.0597639577998882	10.8893119714599	2.04808871369722e-06	1.00683627727307	2
ENSG00000168710.17	AHCYL1	1	109953465	1_68	0	0.0319399886929452	4.84163662064979	4.86671509780848e-07	-0.374073884005078	2
ENSG00000143093.14	STRIP1	1	110034040	1_68	0	0.214913076711918	23.6819187098753	1.6017277555533e-05	-2.68683312811678	1
ENSG00000116396.14	KCNC4	1	110242727	1_68	0	0.0316184376323336	4.74448696969669	4.72105041474771e-07	0.0636857874303788	1
ENSG00000162775.14	RBM15	1	110340947	1_68	0	0.0337068704529583	5.35882091413861	5.68455730953737e-07	-0.312040158697603	1
ENSG00000168679.17	SLC16A4	1	110386854	1_68	0	0.0319502346741529	4.84471586214787	4.87137246817398e-07	-0.196465468230279	2
ENSG00000134248.13	LAMTOR5	1	110407655	1_68	0	0.0371955776398516	6.30586986559665	7.38151123739121e-07	-0.614903442827198	1
ENSG00000143125.5	PROK1	1	110407235	1_68	0	0.0319214934887264	4.83607447015635	4.85830924898166e-07	0.188134594336731	1
ENSG00000177301.14	KCNA2	1	110607285	1_68	0	0.0397614132647071	6.94814132235555	8.69439624803362e-07	-1.00394779617365	2
ENSG00000177272.8	KCNA3	1	110675201	1_68	0	0.0400715412302803	7.02299272862955	8.85660424999332e-07	-1.143151294266	1
ENSG00000121931.15	LRIF1	1	110964484	1_68	0	0.0413941510900314	7.33593638399355	9.55660224783599e-07	-0.95646293681291	1
ENSG00000156171.14	DRAM2	1	111139496	1_68	0	0.0401109859389389	7.03244593341044	8.87725535953518e-07	-0.590344166497493	1
ENSG00000134255.13	CEPT1	1	111139496	1_68	0	0.0413890887927019	7.3347395240832	9.55387455181114e-07	-0.640321787849258	2
ENSG00000064886.13	CHI3L2	1	111200918	1_69	0	0.0589086451818096	23.3447300548482	4.32789648491027e-06	-2.21030151156953	1
ENSG00000173947.13	PIFO	1	111346034	1_69	0	0.0171138107619487	12.2625423476434	6.60444334919313e-07	1.35325066040322	3
ENSG00000085465.12	OVGP1	1	111407603	1_69	0	0.0196067638460423	13.5763418030332	8.37717629440461e-07	1.46028775700043	2
ENSG00000116459.10	ATP5F1	1	111451341	1_69	0	0.0096171015088603	7.09028849075783	2.14593755366485e-07	0.762045397012769	1
ENSG00000282608.1	ADORA3	1	111563822	1_69	0	0.0166886734951927	12.2103125351392	6.41294583776119e-07	-1.40959116627143	1
ENSG00000121933.18	TMIGD3	1	111563822	1_69	0	0.00740618608379884	4.75302526044719	1.1078315155708e-07	0.0228256651167262	2
ENSG00000116473.14	RAP1A	1	111544111	1_69	0	0.023516545623286	15.3088300280548	1.13298589410009e-06	1.64879646905909	2
ENSG00000197852.9	FAM212B	1	111756207	1_69	0	0.016612627226165	12.2666459429887	6.41317548689302e-07	-1.42421360099107	2
ENSG00000064703.11	DDX20	1	111755544	1_69	0	0.0455638340099438	20.703566945776	2.96875535077795e-06	-2.06353267907642	1
ENSG00000171385.9	KCND3	1	111987808	1_69	0	0.0128624228850881	10.1365261847346	4.1031831660286e-07	1.07748223389172	1
ENSG00000143079.14	CTTNBP2NL	1	112332402	1_69	0	0.00761392862538923	5.06145229568131	1.2128104294558e-07	0.842887511249181	2
ENSG00000134245.17	WNT2B	1	112468622	1_69	0	0.00856998037621059	7.18087799800658	1.93671782343822e-07	1.43001172413337	1
ENSG00000116489.12	CAPZA1	1	112620907	1_69	0	0.34157323099735	21.7788406834142	2.34114093909449e-05	4.77304914065935	1
ENSG00000007341.18	ST7L	1	112540817	1_69	0	0.00857616979102904	10.9879023531656	2.96563115579964e-07	-0.320158226561006	1
ENSG00000155363.18	MOV10	1	112673095	1_69	0	0.017101282378305	22.9881744765907	1.23720633913632e-06	-5.28255246326002	1
ENSG00000155367.15	PPM1J	1	112715671	1_69	0	0.0181727687878894	13.6109011091871	7.78425319121347e-07	-1.42936918135376	1
ENSG00000155380.11	SLC16A1	1	112950715	1_70	1	0.0881001173941731	30.2805571732056	8.39555329506594e-06	-4.8012465737407	1
ENSG00000081026.18	MAGI3	1	113390860	1_70	0	0.0191164148631344	4.74711217282506	2.85591261471324e-07	0.0625505707820823	1
ENSG00000116793.15	PHTF1	1	113758713	1_70	0	0.0227787964574158	6.12165498914645	4.38842415769088e-07	-0.442393337190427	1
ENSG00000188761.11	BCL2L15	1	113886718	1_70	0	0.0251738582451069	6.97514662970171	5.52601548666409e-07	0.753696022527173	2
ENSG00000134262.12	AP4B1	1	113904943	1_70	0	0.0292451951143501	8.29250857802101	7.63219444449626e-07	0.93466648205365	2
ENSG00000118655.4	DCLRE1B	1	113904412	1_70	0	0.034878579659989	10.4871237835436	1.15112943436901e-06	-1.29679526911369	1
ENSG00000163349.21	HIPK1	1	113928961	1_70	0	0.301912271404225	29.844693786286	2.83567769103809e-05	3.04412107993771	2
ENSG00000116774.11	OLFML3	1	113979778	1_70	0	0.0225259267518561	6.65062555462914	4.71470080935561e-07	1.03362682976543	1
ENSG00000173218.14	VANGL1	1	115701985	1_72	0	0.145285082978057	28.6596860677843	1.31039258938774e-05	-3.00152099755769	1
ENSG00000118729.11	CASQ2	1	115766579	1_72	0	0.0858389243304855	23.4248714210666	6.32805807437291e-06	-2.6305947504328	3
ENSG00000163393.12	SLC22A15	1	115976190	1_72	0	0.120155858476816	26.7550791211447	1.0117196008284e-05	2.78646963087542	3
ENSG00000143061.17	IGSF3	1	116669972	1_72	0	0.0242867246875507	11.2159457514889	8.57262494183912e-07	-1.21318239462415	1
ENSG00000134247.9	PTGFRN	1	116909755	1_72	0	0.0139670295463019	5.93289569238793	2.60783277097092e-07	0.511891500406938	1
ENSG00000134256.12	CD101	1	117002080	1_72	0	0.0185227276227453	8.62592731426054	5.02828295271332e-07	-0.924497071556322	1
ENSG00000116830.11	TTF2	1	117060534	1_72	0	0.0168638007315193	7.7302692593545	4.10259887808631e-07	-0.769278600552239	2
ENSG00000134253.9	TRIM45	1	117122142	1_72	0	0.0167372539690294	7.65839444120041	4.03395371127898e-07	0.830701477096389	1
ENSG00000198162.12	MAN1A2	1	117366383	1_72	0	0.0194765404770384	9.10548612728454	5.58115300267405e-07	-1.01363051353005	3
ENSG00000183508.4	FAM46C	1	117605765	1_72	0	0.0123318453972876	4.74652532321116	1.8420984931787e-07	-0.145372908932402	1
ENSG00000196505.10	GDAP2	1	117928589	1_72	0	0.0163310078421545	7.42394593384438	3.81554659470356e-07	0.882900638296165	1
ENSG00000092607.13	TBX15	1	118988780	1_73	0	0.00932879857613145	4.77826376776199	1.40282924001204e-07	-0.189434014435994	2
ENSG00000116874.11	WARS2	1	119012523	1_73	0	0.0109021514095132	6.26584684800916	2.14981435468371e-07	0.643162401250799	2
ENSG00000143067.4	ZNF697	1	119648421	1_73	0	0.0103616365970857	5.7904988443773	1.88822311414749e-07	-0.508860854245779	1
ENSG00000092621.11	PHGDH	1	119712503	1_73	0	0.0115857129799934	6.83676530680337	2.49277115492489e-07	0.670556903024896	2
ENSG00000117281.15	CD160	1	145722014	1_73	0	0.076553734168255	24.8191384025747	5.97946122961735e-06	2.55905331595394	1
ENSG00000265491.4	RNF115	1	145827673	1_73	0	0.223802902042616	35.4137060189899	2.49428494342605e-05	3.31425522162411	1
ENSG00000198483.12	ANKRD35	1	145861641	1_73	0	0.0122647495740926	7.42411719056664	2.86557960406528e-07	0.804325454075639	2
ENSG00000265241.6	RBM8A	1	145927840	1_73	0	0.0314099729718377	16.4311497966548	1.62421864401123e-06	1.8971353830535	1
ENSG00000121851.12	POLR3GL	1	145963899	1_73	0	0.0483886553119375	20.5798637819871	3.13397135807323e-06	2.18504841726351	1
ENSG00000168509.19	HFE2	1	146036954	1_73	0	0.0401720498085735	18.7957991294063	2.37625892614555e-06	-2.07535141235201	1
ENSG00000131778.18	CHD1L	1	147243554	1_73	0	0.0465775599265291	20.0487391112789	2.93881854329746e-06	2.05701661132724	1
ENSG00000162836.11	ACP6	1	147647471	1_73	0	0.0152662132965833	9.84949708177139	4.73210481423985e-07	1.64887947697624	5
ENSG00000265107.2	GJA5	1	147771049	1_73	0	0.00934141233710251	4.79958620199918	1.4109944724643e-07	-0.269601052984134	1
ENSG00000178796.12	RIIAD1	1	151711786	1_74	0	0.0299016220296737	5.97661855231394	5.62418062296075e-07	-0.46265624494969	1
ENSG00000159409.14	CELF3	1	151717135	1_74	0	0.0271071278942696	5.03587122929002	4.29602791692433e-07	-0.327031176944576	2
ENSG00000143376.12	SNX27	1	151726940	1_74	0	0.0321061380868266	6.65938082720106	6.7286957964615e-07	-0.988534852860716	1
ENSG00000143450.16	OAZ3	1	151762965	1_74	0	0.0264301929196149	4.79355945351796	3.98719453187445e-07	0.0584449954852224	2
ENSG00000143436.10	MRPL9	1	151763587	1_74	0	0.0910013342465301	16.768403588643	4.80229076502835e-06	-1.97315243511318	2
ENSG00000182134.15	TDRKH	1	151777957	1_74	0	0.105397812929868	18.2196352877482	6.043384856551e-06	-2.07291502264069	2
ENSG00000143365.17	RORC	1	151831413	1_74	0	0.0277980326633808	5.27708744508035	4.6165476804654e-07	0.290705242036576	1
ENSG00000225556.1	C2CD4D	1	151844758	1_74	0	0.0293080657116893	5.78429598537909	5.33515004800415e-07	0.609550261724079	1
ENSG00000159445.12	THEM4	1	151910350	1_74	0	0.0302045486301924	6.07334158167519	5.77309935206096e-07	-0.777161809809883	1
ENSG00000197747.8	S100A10	1	151993591	1_74	0	0.0275802783265443	5.20168697002473	4.51493842409036e-07	0.362530068073612	1
ENSG00000159450.12	TCHH	1	152116368	1_74	0	0.320434288064844	29.746857163463	2.99977749999713e-05	3.18635420132869	1
ENSG00000197915.5	HRNR	1	152230440	1_74	0	0.135606704551413	20.7349779255203	8.84899017927737e-06	-2.56369719088053	3
ENSG00000143631.10	FLG	1	152231007	1_74	0	0.0265876094902104	4.85044985009637	4.05854423441442e-07	0.0464076476299858	2
ENSG00000143536.7	CRNN	1	152415152	1_74	0	0.0334114350877242	7.04214583304964	7.40472813494796e-07	-0.581023982693555	1
ENSG00000198854.5	C1orf68	1	152719996	1_74	0	0.0786106850133339	15.3307381854859	3.79274479792897e-06	-1.96893238155055	1
ENSG00000163207.6	IVL	1	152908196	1_74	0	0.0811923219262926	15.6474460017762	3.99822653090282e-06	-1.76203706436078	2
ENSG00000163209.14	SPRR3	1	153002643	1_74	0	0.0263148144546186	4.75164883673206	3.9350805180142e-07	-0.19593487692827	1
ENSG00000241794.1	SPRR2A	1	153057485	1_74	0	0.0305968790852915	6.19716666142103	5.96731934172029e-07	0.571331700413819	1
ENSG00000203785.8	SPRR2E	1	153106201	1_74	0	0.085272099918051	16.1287249890685	4.32828618622776e-06	1.7522124270703	2
ENSG00000163220.10	S100A9	1	153367306	1_75	0	0.0280477160683638	6.52638328530647	5.76075030808711e-07	0.706625312089876	1
ENSG00000143546.9	S100A8	1	153391654	1_75	0	0.0257446581268321	5.71068104206628	4.62683494462313e-07	0.526997168914454	1
ENSG00000143556.8	S100A7	1	153461271	1_75	0	0.0476325686819684	11.6685984949112	1.7491685997066e-06	1.36009856323619	1
ENSG00000197956.9	S100A6	1	153535924	1_75	0	0.0495044631898846	11.9880886371114	1.86768346788067e-06	1.51863950488642	3
ENSG00000196420.7	S100A5	1	153541765	1_75	0	0.0325664278573137	8.00366469202324	8.20291070409511e-07	1.03189873366769	2
ENSG00000188015.9	S100A3	1	153549049	1_75	0	0.0578057434328847	13.5440637667968	2.46393334196292e-06	1.67604164852483	3
ENSG00000196154.11	S100A4	1	153549456	1_75	0	0.0331974683940764	8.18821722867322	8.55467067771644e-07	1.0616248774489	1
ENSG00000196754.10	S100A2	1	153567710	1_75	0	0.0925188833989092	18.0330318048702	5.25058997489758e-06	-2.02186686954205	1
ENSG00000188643.10	S100A16	1	153612510	1_75	0	0.0232209985914033	4.78805226014094	3.49903871511604e-07	0.201948942625031	1
ENSG00000189334.8	S100A14	1	153616367	1_75	0	0.0249198037343619	5.35089291788673	4.19642872528196e-07	-0.229297846403898	1
ENSG00000189171.14	S100A13	1	153622580	1_75	0	0.025308409606867	5.46351850347061	4.35157273175259e-07	-0.154401075341053	2
ENSG00000160679.12	CHTOP	1	153601523	1_75	0	0.023575622888337	4.94823250834422	3.67132006459504e-07	0.270571102960932	2
ENSG00000143553.10	SNAPIN	1	153658595	1_75	0	0.0290698400115034	6.72451398289948	6.15194602233191e-07	0.493598305245228	2
ENSG00000169418.9	NPR1	1	153674224	1_75	0	0.0296026256680229	6.85554237359911	6.38676632353719e-07	-0.441693530706117	1
ENSG00000143554.13	SLC27A3	1	153774134	1_75	0	0.0429508022447452	10.762426729247	1.45475701996339e-06	-1.39978911057665	1
ENSG00000198837.9	DENND4B	1	153940057	1_75	0	0.0988345040572867	19.2771581608943	5.99598546821083e-06	2.21569004830416	2
ENSG00000160741.16	CRTC2	1	153959736	1_75	0	0.050287720749628	13.0982110725616	2.07292175940087e-06	-2.06295620437873	1
ENSG00000143570.17	SLC39A1	1	153969609	1_75	0	0.0503793114732702	12.5535858144255	1.9903479101801e-06	1.64027696259805	1
ENSG00000143578.15	CREB3L4	1	153965090	1_75	0	0.0246944595638217	6.07556619834858	4.72166593693363e-07	-1.18704612766143	2
ENSG00000143552.9	NUP210L	1	154155073	1_75	0	0.0446312600665456	11.2614471563136	1.5817663247641e-06	1.48219602912201	2
ENSG00000143515.16	ATP8B2	1	154330350	1_75	0	0.0527026141834893	12.1150363407958	2.00939747757043e-06	-0.965306977268788	1
ENSG00000160712.12	IL6R	1	154420375	1_75	0	0.0719687581738878	15.6791108128583	3.55119411391261e-06	1.8825463766394	2
ENSG00000169291.9	SHE	1	154502424	1_75	0	0.0681215306474635	15.2855603559987	3.27698712920945e-06	2.03546817918934	1
ENSG00000163239.12	TDRD10	1	154544741	1_75	0	0.0240341529966975	5.09993702412883	3.85747045549181e-07	-0.399662828789901	1
ENSG00000160714.9	UBE2Q1	1	154549918	1_75	0	0.0539755572801592	12.6548859858601	2.14963312311938e-06	-1.49248355531216	1
ENSG00000160710.15	ADAR	1	154628522	1_75	0	0.0232326863038082	4.75676182349868	3.47792176549392e-07	-0.0324778659945796	2
ENSG00000116604.17	MEF2D	1	156496907	1_77	0	0.0219993285906281	9.61614071930092	6.65762317571517e-07	-1.27021380410551	2
ENSG00000183856.10	IQGAP3	1	156572426	1_77	0	0.0173383011792925	7.30098435049654	3.98379455724272e-07	0.793292562096384	1
ENSG00000160818.16	GPATCH4	1	156601543	1_77	0	0.0287786137144621	12.0975127378989	1.09565779184456e-06	-1.37434881100751	2
ENSG00000132702.12	HAPLN2	1	156619658	1_77	0	0.0497129793789822	17.3149350169866	2.70894153164987e-06	-1.82113696672785	1
ENSG00000143320.8	CRABP2	1	156714001	1_77	0	0.0416662583708013	15.7116335605591	2.06022578271747e-06	1.77850916467665	1
ENSG00000143319.16	ISG20L2	1	156728106	1_77	0	0.0150004691146833	5.9209855672089	2.79516736624567e-07	-0.574021165548241	1
ENSG00000143303.11	RRNAD1	1	156728106	1_77	0	0.0150004691146833	5.9209855672089	2.79516736624567e-07	0.574021165548241	1
ENSG00000143314.12	MRPL24	1	156741833	1_77	0	0.153052276866281	27.9907867746105	1.34822965159612e-05	-3.2307372717949	1
ENSG00000198400.11	NTRK1	1	156815564	1_77	0	0.228415833178355	31.7668656577981	2.28354484497153e-05	3.36468756278185	2
ENSG00000187800.13	PEAR1	1	156893251	1_77	0	0.0133870086990836	4.97561038810051	2.09622977362212e-07	-0.391951075263582	1
ENSG00000160838.13	LRRC71	1	156920880	1_77	0	0.0194084593363004	8.81914660263702	5.386747239001e-07	1.23175383091263	2
ENSG00000132694.18	ARHGEF11	1	157045234	1_77	0	0.0339495820720489	14.6130071724288	1.56128793443925e-06	2.08623152937472	1
ENSG00000117036.11	ETV3	1	157137822	1_77	0	0.0441554596288735	15.1646125495778	2.10729192148766e-06	1.26539134754417	2
ENSG00000158473.6	CD1D	1	158180329	1_78	0	0.198573997910209	28.4384839274018	1.77720609275395e-05	2.77479999517387	1
ENSG00000158488.15	CD1E	1	158353463	1_78	0	0.0217743795101438	6.75170258719883	4.62666510801712e-07	0.686341396884183	2
ENSG00000163564.14	PYHIN1	1	158910173	1_78	0	0.0177701198910546	4.81027179465882	2.6901032402313e-07	0.200160297606344	2
ENSG00000163565.18	IFI16	1	158999686	1_78	0	0.0183568050879674	5.12037749921036	2.95806730142873e-07	0.188186843415237	1
ENSG00000163568.14	AIM2	1	159147011	1_78	0	0.0224082731785544	7.02612983118622	4.95488449068182e-07	-0.767580924409076	1
ENSG00000162706.12	CADM3	1	159172360	1_78	0	0.0207812116017259	6.30539581673982	4.1237487081298e-07	-0.471011731834671	1
ENSG00000179639.10	FCER1A	1	159288755	1_78	0	0.0856604162097722	19.9855333827364	5.3877185109849e-06	2.49448829314221	2
ENSG00000158716.8	DUSP23	1	159782276	1_78	0	0.0283356786173441	9.27338177297917	8.26952817635889e-07	0.994675449878715	1
ENSG00000181036.13	FCRL6	1	159782276	1_78	0	0.0283356786173441	9.27338177297917	8.26952817635889e-07	-0.994675449878716	1
ENSG00000158714.10	SLAMF8	1	159836459	1_78	0	0.0192398749419003	5.56908290866386	3.37205695927564e-07	0.550021264572071	1
ENSG00000188004.9	C1orf204	1	159839478	1_78	0	0.129829769222747	24.1105590223553	9.85123181361622e-06	-2.34432293343986	2
ENSG00000243284.1	VSIG8	1	159856126	1_78	0	0.0266513260202023	8.6860390871566	7.28533581122601e-07	-0.988835937980079	3
ENSG00000213085.9	CFAP45	1	159899758	1_78	0	0.0178668276610996	4.86208311985748	2.73387592843631e-07	0.14794368645868	2
ENSG00000158710.14	TAGLN2	1	159926113	1_78	0	0.0231235385025061	7.32668007469988	5.33175880721775e-07	-0.76587363107535	2
ENSG00000158764.6	ITLN2	1	160955029	1_79	0	0.0235847531242198	8.7049456006615	6.46109861563866e-07	-1.09915459728664	1
ENSG00000143315.6	PIGM	1	160024381	1_79	0	0.0161032132864197	5.05962479307369	2.56412876603041e-07	0.255861092758087	2
ENSG00000162729.13	IGSF8	1	160102029	1_79	0	0.016768212949392	5.44570341923313	2.87375499892789e-07	-0.439686130260134	1
ENSG00000018625.14	ATP1A2	1	160132466	1_79	0	0.0244774342332198	9.06049989850609	6.97954362134788e-07	1.03834971618467	1
ENSG00000132681.16	ATP1A4	1	160144553	1_79	0	0.015892261509375	4.93383730524143	2.46762692836618e-07	-0.22554146406245	3
ENSG00000162734.12	PEA15	1	160202183	1_79	0	0.0162865508038871	5.16762339832441	2.64867668108556e-07	0.344008973024356	1
ENSG00000132716.18	DCAF8	1	160262716	1_79	0	0.0174274405133589	5.81370464788554	3.18856700193431e-07	-0.528239081724201	1
ENSG00000162735.18	PEX19	1	160285766	1_79	0	0.0180018894560243	6.12328053708955	3.46905528606756e-07	-0.673934140289802	2
ENSG00000122218.14	COPA	1	160343943	1_79	0	0.0509873838714047	16.1190912194558	2.58649864884339e-06	1.77231566662725	2
ENSG00000162736.15	NCSTN	1	160326265	1_79	0	0.0403052407343603	13.8488897994021	1.75665085968557e-06	1.60794467888401	2
ENSG00000162738.5	VANGL2	1	160424115	1_79	0	0.0206855143748953	7.45060011298472	4.85027712440259e-07	-0.827956683856432	1
ENSG00000066294.14	CD84	1	160579933	1_79	0	0.0847708356152597	21.0727593572911	5.62181882662956e-06	-2.14404993116473	2
ENSG00000117090.14	SLAMF1	1	160647238	1_79	0	0.0162218634698462	5.12965696346081	2.6187741116841e-07	-0.331044358570693	2
ENSG00000117091.9	CD48	1	160711718	1_79	0	0.0232162230338513	8.55425336617099	6.25003789211462e-07	-0.979324332329709	2
ENSG00000122223.12	CD244	1	160862987	1_79	0	0.0165087251546605	5.29689303588772	2.75197011849121e-07	0.396493016292587	1
ENSG00000158769.17	F11R	1	161038745	1_79	0	0.0243959660556915	9.02858242260048	6.9318085787362e-07	-1.07013146316047	1
ENSG00000215845.10	TSTD1	1	161034084	1_79	0	0.0363726244546185	12.8604799297932	1.47211178078805e-06	-1.4323976389048	3
ENSG00000158773.14	USF1	1	160983590	1_79	0	0.0378152328640493	13.2347614350306	1.57504102408096e-06	1.44399115894529	1
ENSG00000162755.13	KLHDC9	1	161098329	1_79	0	0.0160718795898344	5.0410452131845	2.54974199138996e-07	-0.27186506479378	1
ENSG00000143256.4	PFDN2	1	161117821	1_79	0	0.0156001473818553	4.7568868620562	2.33539581333006e-07	0.0619198196696346	1
ENSG00000158793.13	NIT1	1	161104629	1_79	0	0.0155918622110762	4.75182024956766	2.33166936004144e-07	0.0267806575798661	2
ENSG00000143222.11	UFC1	1	161158854	1_79	0	0.0205944865742475	7.4084495259923	4.80161427705202e-07	-0.764351524419924	1
ENSG00000143224.17	PPOX	1	161166434	1_79	0	0.0158732957782877	4.92244665113147	2.4589919134378e-07	-0.215219085471394	2
ENSG00000158850.14	B4GALT3	1	161180073	1_79	0	0.017954656715065	6.0981994967072	3.445781281852e-07	-0.612318446489211	1
ENSG00000158864.12	NDUFS2	1	161196933	1_79	0	0.0156052149587633	4.75998465837643	2.33767580563517e-07	-0.112945857967587	2
ENSG00000158869.10	FCER1G	1	161215085	1_79	0	0.0175471436246628	5.87904248506846	3.24654930735697e-07	0.486527590100904	2
ENSG00000158882.14	TOMM40L	1	161226376	1_79	0	0.0337705319456825	12.1468332299162	1.29095155255249e-06	-1.43527306253032	1
ENSG00000248485.1	PCP4L1	1	161268699	1_79	0	0.0159713808364879	4.98120687029597	2.50372149369723e-07	-0.224343057476388	1
ENSG00000158887.15	MPZ	1	161309728	1_79	0	0.0193697119176616	6.82263266016161	4.15895406973192e-07	-0.757242352605958	1
ENSG00000203747.10	FCGR3A	1	161550682	1_79	0	0.016739448662359	5.42931966949583	2.86019429744587e-07	0.385224556855399	1
ENSG00000162746.14	FCRLB	1	161721796	1_79	0	0.0354912865413874	12.6245672948291	1.41009125084753e-06	-1.51702534131996	3
ENSG00000081721.11	DUSP12	1	161749589	1_79	0	0.0519677276310118	16.3034672662398	2.66638388921325e-06	1.85669589886433	1
ENSG00000118217.5	ATF6	1	161764807	1_79	0	0.0662373066386278	18.6597358412534	3.88970916090087e-06	2.10729621268663	2
ENSG00000162745.10	OLFML2B	1	162002977	1_79	0	0.0160137050328585	5.00645359276804	2.52307983834293e-07	-0.213879703173932	1
ENSG00000198929.12	NOS1AP	1	162163327	1_79	0	0.019673446806049	6.97126443559893	4.31619429006894e-07	0.729611552330346	1
ENSG00000198574.5	SH2D1B	1	162411498	1_80	0	0.0238665715733624	9.00770074103314	6.76570348279792e-07	1.00004592633411	1
ENSG00000152332.15	UHMK1	1	162496869	1_80	0	0.0157706403157354	5.04965185918303	2.50622315347282e-07	-0.214193258101986	1
ENSG00000117143.13	UAP1	1	162561114	1_80	0	0.0213139718836439	7.92577485820885	5.31636871554584e-07	0.895821057746355	2
ENSG00000132196.13	HSD17B7	1	162790775	1_80	0	0.0183488743146146	6.49465224133693	3.75037159857693e-07	0.647377410999694	2
ENSG00000143248.12	RGS5	1	163315509	1_80	0	0.0152783793131005	4.74721382896439	2.28257499698868e-07	0.0179229724340364	1
ENSG00000143228.12	NUF2	1	163266611	1_80	0	0.0166164479387815	5.54804176949229	2.90126158049793e-07	0.441726075410306	2
ENSG00000162761.14	LMX1A	1	165357021	1_81	0	0.0445107143902792	7.06138357488514	9.89152701466925e-07	0.796847880299218	1
ENSG00000143198.12	MGST3	1	165630621	1_81	0	0.0732594570377162	11.8982655455915	2.74319276408983e-06	1.70531668940802	1
ENSG00000143149.12	ALDH9A1	1	165690624	1_81	0	0.0354586846468957	4.87107406135988	5.43571061366445e-07	0.159268340441137	4
ENSG00000188859.6	FAM78B	1	166167240	1_81	0	0.0354798254434479	4.87680548472965	5.44535103633179e-07	0.195654564349777	2
ENSG00000143195.12	ILDR2	1	166975891	1_82	0	0.0308131412125063	12.6021347690742	1.22205025969309e-06	-1.48824911403592	1
ENSG00000143194.12	MAEL	1	166975891	1_82	0	0.0242292331685949	10.2983631690269	7.85266094139563e-07	-1.24280220334175	2
ENSG00000143157.11	POGK	1	166839016	1_82	0	0.016061238784995	6.37014200778851	3.21986102083432e-07	0.762725728307871	1
ENSG00000152382.5	TADA1	1	166875791	1_82	0	0.0349628892981713	13.8157523967195	1.52016535312679e-06	-1.56927048905019	2
ENSG00000198842.9	DUSP27	1	167094253	1_82	0	0.015769153262734	6.19507591288947	3.07442554758164e-07	-0.625881936292084	2
ENSG00000198821.10	CD247	1	167518220	1_82	0	0.0172016581538347	7.02466503085367	3.802812443146e-07	0.737231950469104	1
ENSG00000143162.7	CREG1	1	167545296	1_82	0	0.0165598734799336	6.66182671642678	3.47183694207686e-07	-0.685642561001426	3
ENSG00000198771.10	RCSD1	1	167630073	1_82	0	0.0409213828010481	15.3305128491942	1.97431278548268e-06	-1.61639474131584	3
ENSG00000197965.11	MPZL1	1	167721546	1_82	0	0.0152241668658951	5.85964106759493	2.80745965077755e-07	-0.545286146929647	2
ENSG00000143199.17	ADCY10	1	167913803	1_82	0	0.0408524081757848	15.3142533995159	1.96889458758796e-06	1.65433857505553	1
ENSG00000143158.10	MPC2	1	167913803	1_82	0	0.0290458678981737	12.0354677401145	1.1001611500472e-06	-1.40966695827029	3
ENSG00000143164.15	DCAF6	1	167936285	1_82	0	0.0202762101431793	8.59502152316707	5.48457179418306e-07	1.02301062998584	1
ENSG00000143147.14	GPR161	1	168137545	1_82	0	0.0231215811873848	9.85059144346467	7.16784839227284e-07	1.11315881303287	2
ENSG00000143155.12	TIPRL	1	168179904	1_82	0	0.0136485133148609	4.81813292014259	2.06953653811866e-07	-0.128135471383052	1
ENSG00000143178.12	TBX19	1	168263838	1_82	0	0.0176022424969512	7.24438310377406	4.01308522106557e-07	-0.794413006418247	2
ENSG00000143196.4	DPT	1	168722662	1_82	0	0.0656656790076807	19.9107463925853	4.11466946574659e-06	2.06402293241435	3
ENSG00000143156.13	NME7	1	169330256	1_83	0	0.0371922621574339	5.94394510011823	6.95722994558658e-07	1.31074551839882	3
ENSG00000117477.12	CCDC181	1	169447020	1_83	0	0.0329418622224685	4.77701743647289	4.95237983555265e-07	0.758743935691893	3
ENSG00000117479.12	SLC19A2	1	169485770	1_83	0	0.0334519823232597	4.92452935540826	5.18436491586229e-07	0.0890198953998219	1
ENSG00000000460.16	C1orf112	1	169832971	1_83	0	0.0335300528206356	4.94698153024923	5.22015622185607e-07	0.3888149134487	1
ENSG00000007908.15	SELE	1	169764425	1_83	0	0.0370816642357197	5.9150759944092	6.90285132377398e-07	0.561224224908234	1
ENSG00000171806.11	METTL18	1	169794673	1_83	0	0.0360587509159811	5.64589650327746	6.40696814860208e-07	0.555282263898244	1
ENSG00000000457.13	SCYL3	1	169891332	1_83	0	0.0736580379821556	12.5647264812565	2.91260881182231e-06	1.59555879959934	2
ENSG00000075945.12	KIFAP3	1	170078288	1_83	0	0.0379708351436914	6.14310494998863	7.34086196637691e-07	-0.737118897423047	2
ENSG00000116132.11	PRRX1	1	170662279	1_84	0	0.0304639921481135	9.6144848932532	9.21768387797546e-07	-1.19988311358915	1
ENSG00000007933.12	FMO3	1	171091680	1_84	0	0.238638768594493	30.0104804481241	2.25383916459571e-05	3.19218789671173	1
ENSG00000094963.13	FMO2	1	171185964	1_84	0	0.0487018259595998	14.132419969155	2.16606134848266e-06	2.06878402873403	2
ENSG00000010932.16	FMO1	1	171248552	1_84	0	0.0226402747817986	6.77099624489821	4.82439923749259e-07	0.480107162040651	1
ENSG00000076258.9	FMO4	1	171314054	1_84	0	0.020327724582559	5.74097080036128	3.67267991170079e-07	0.541487562640385	3
ENSG00000034971.16	MYOC	1	171648049	1_84	0	0.0481585449881774	14.0240593201091	2.1254753415672e-06	-1.57138151644639	2
ENSG00000117533.14	VAMP4	1	171739503	1_84	0	0.0196629048783955	5.4232572187677	3.35596061178462e-07	-0.466800855174764	2
ENSG00000010165.19	METTL13	1	171781041	1_84	0	0.0183137416320113	4.74436489628093	2.73441319128864e-07	0.128163356936208	2
ENSG00000197959.13	DNM3	1	171794409	1_84	0	0.0183032617302334	4.73890092361901	2.72970108696172e-07	-0.122939656882803	3
ENSG00000135845.9	PIGC	1	172443855	1_84	0	0.0218032140339147	6.41078055746703	4.39886266164746e-07	-0.799210721902985	1
ENSG00000094975.13	SUCO	1	172532503	1_84	0	0.0256506298799731	7.96585332545268	6.43041961169142e-07	0.863157014601088	1
ENSG00000117592.8	PRDX6	1	173479356	1_85	0	0.0343753900640516	4.74165616265765	5.12963739688472e-07	0.084068032174581	1
ENSG00000183831.6	ANKRD45	1	173714815	1_85	0	0.0344372621775654	4.75894137810171	5.15760342671856e-07	0.422331220030591	1
ENSG00000076321.10	KLHL20	1	173714815	1_85	0	0.0344372621775654	4.75894137810171	5.15760342671856e-07	0.422331220030591	1
ENSG00000120334.15	CENPL	1	173825659	1_85	0	0.0779081278026015	12.6690172688358	3.10623758163178e-06	1.6355934861755	2
ENSG00000117593.9	DARS2	1	173823764	1_85	0	0.0458723679264554	7.52120107069119	1.08579373592023e-06	-1.25388868776714	2
ENSG00000117601.13	SERPINC1	1	173916899	1_85	0	0.034426853016608	4.75603445266814	5.1528949767408e-07	0.0595717553240933	1
ENSG00000135870.11	RC3H1	1	174018660	1_85	0	0.0447702744850187	7.28638657360012	1.02662288092056e-06	-0.999098923954376	1
ENSG00000120333.4	MRPS14	1	175023749	1_85	0	0.0365453134680402	5.33027055380597	6.13041561265329e-07	0.439028047841768	1
ENSG00000120332.15	TNN	1	175068086	1_85	0	0.0593982990050954	10.0237901953175	1.87376425532271e-06	1.02199919001653	1
ENSG00000235750.9	KIAA0040	1	175170427	1_86	0	0.0570795839278332	16.3881678901103	2.94388050034609e-06	1.89394846851203	4
ENSG00000116199.11	FAM20B	1	179016523	1_89	0	0.0216545647906973	8.65446830177174	5.89791928881311e-07	-1.03422659705475	3
ENSG00000186283.13	TOR3A	1	179081458	1_89	0	0.0143900178011597	4.77995738106022	2.16468311342237e-07	0.105456940243239	3
ENSG00000057252.12	SOAT1	1	179298339	1_89	0	0.0223664735621525	9.2031292482675	6.47801591861778e-07	-1.3788222553201	2
ENSG00000162782.15	TDRD5	1	179591019	1_89	0	0.0148025270935914	5.02089586128805	2.33897754303069e-07	0.0964657730970427	2
ENSG00000169905.12	TOR1AIP2	1	179878267	1_89	0	0.0537139606826618	17.8393287548311	3.0156064230256e-06	2.4458039555248	1
ENSG00000143337.18	TOR1AIP1	1	179881408	1_89	0	0.0160111003124187	6.05589859496651	3.0514674838348e-07	-1.04680498771887	1
ENSG00000135837.15	CEP350	1	179954679	1_89	0	0.110715201225883	24.4217351979363	8.50927864550799e-06	2.66316424658059	1
ENSG00000116260.16	QSOX1	1	180154450	1_89	0	0.432935222562639	26.7758810212001	3.64817500620732e-05	3.7417459174819	3
ENSG00000121454.5	LHX4	1	180281203	1_89	0	0.014337134293734	4.75073380023852	2.14354212654446e-07	0.0308652953983955	1
ENSG00000230124.6	ACBD6	1	180502528	1_89	0	0.0170794994590026	6.42259648612187	3.45219047471033e-07	-0.683682841829101	1
ENSG00000135835.11	KIAA1614	1	180911606	1_89	0	0.280750115033246	33.4131652978044	2.95220516531136e-05	3.41140150193937	4
ENSG00000153029.14	MR1	1	181030075	1_89	0	0.0621175993596896	18.8250380871097	3.68009898797805e-06	-2.05205351504099	3
ENSG00000203730.2	TEDDM1	1	182392554	1_90	0	0.0311452987188344	4.7425187990101	4.64847538268149e-07	-0.00541905243016306	2
ENSG00000135828.11	RNASEL	1	182574802	1_90	0	0.0927464411369576	15.3304164586411	4.47466142892427e-06	-1.69227147024449	2
ENSG00000143333.6	RGS16	1	182604092	1_90	0	0.047023433103832	8.70929325077345	1.28886141027147e-06	-1.0774818671444	1
ENSG00000135862.5	LAMC1	1	183003407	1_91	0	0.0343672806872551	8.77123617222859	9.48669522665914e-07	-1.0845643736819	2
ENSG00000058085.14	LAMC2	1	183145662	1_91	0	0.0239854790858707	5.3221875924216	4.01742288654459e-07	-0.438177860011748	2
ENSG00000157064.10	NMNAT2	1	183418808	1_91	0	0.0421806867084515	10.7432017176072	1.42612091711225e-06	1.35321494945836	2
ENSG00000116698.21	SMG7	1	183472842	1_91	0	0.0280383837207678	6.81756798221397	6.01577280310353e-07	0.750477231118891	2
ENSG00000116701.14	NCF2	1	183594385	1_91	0	0.0428077024233443	10.8853829302324	1.46647479887441e-06	1.37152677250143	2
ENSG00000162704.15	ARPC5	1	183636108	1_91	0	0.0284213300925508	6.94763569149424	6.21427416651703e-07	0.697750727814524	2
ENSG00000143344.15	RGL1	1	183636108	1_91	0	0.0246046492951808	5.56615031735272	4.31003784319703e-07	-0.426703710425568	1
ENSG00000198860.11	TSEN15	1	184040111	1_91	0	0.0290067074569981	7.14317982683721	6.52077165196338e-07	-0.946593647324268	3
ENSG00000116667.12	C1orf21	1	184606961	1_91	0	0.159285088145677	23.8190837047066	1.19401324529461e-05	3.29123897242389	1
ENSG00000116406.18	EDEM3	1	184711947	1_92	1	0.585477993807113	26.188552386744	4.82537469618112e-05	4.80940943137828	1
ENSG00000135842.16	FAM129A	1	184974052	1_92	0	0.0305616613746889	6.64816919754522	6.3942262183014e-07	0.409444022562527	1
ENSG00000121481.10	RNF2	1	185067375	1_92	0	0.0241094594602872	5.16822558010553	3.92137078070374e-07	-0.80607639080474	1
ENSG00000121486.11	TRMT1L	1	185156912	1_92	0	0.0259255318112868	5.9351557456428	4.84249038843269e-07	-0.991379767451248	1
ENSG00000116668.12	SWT1	1	185156912	1_92	0	0.0259255318112868	5.9351557456428	4.84249038843269e-07	0.991379767451248	1
ENSG00000116679.15	IVNS1ABP	1	185317057	1_92	0	0.0283176000326489	6.12832891555621	5.46144398179843e-07	-0.349980605872637	1
ENSG00000143341.11	HMCN1	1	185767673	1_92	0	0.0373638119814219	8.75406115777338	1.02936578350835e-06	-1.04671031361121	1
ENSG00000157181.15	C1orf27	1	186376365	1_92	0	0.025203601158454	5.20984818582647	4.13234564385233e-07	0.367644773393938	1
ENSG00000262180.1	OCLM	1	186400848	1_92	0	0.0301701036344314	6.82572479944216	6.48088850429195e-07	-0.710102979344412	1
ENSG00000116703.13	PDC	1	186466092	1_92	0	0.0251971696881211	5.18824523615475	4.11416050148785e-07	0.306773489512687	1
ENSG00000073756.11	PTGS2	1	186681189	1_92	0	0.0245366975121398	4.93396766606131	3.80996847110736e-07	0.818455348501286	1
ENSG00000150681.9	RGS18	1	192158507	1_96	0	0.0149809480698628	5.09581788354966	2.40249322075995e-07	0.304492604282425	1
ENSG00000090104.11	RGS1	1	192575665	1_96	0	0.0383865476833827	13.9947799867482	1.69065153949206e-06	-1.5115805353526	2
ENSG00000127074.14	RGS13	1	192613516	1_96	0	0.0150250903500423	5.09043098112683	2.40702510155923e-07	-0.158797427233083	1
ENSG00000116741.7	RGS2	1	192808677	1_96	0	0.0156233029809717	5.76605395669992	2.83504874746356e-07	0.890276858289689	2
ENSG00000116747.12	TROVE2	1	193037020	1_96	0	0.0745661767333878	20.1525397355894	4.72912328263556e-06	-1.84821043716004	3
ENSG00000116750.13	UCHL5	1	193058704	1_96	0	0.0197165912865832	7.8472390972166	4.86920089150462e-07	-1.0362985894699	1
ENSG00000023572.8	GLRX2	1	193105954	1_96	0	0.0312118985573655	11.399192969806	1.11970409376253e-06	2.50984299533632	2
ENSG00000134371.10	CDC73	1	193121735	1_96	0	0.0365510903570159	11.8935447895101	1.36810875792783e-06	2.60579432284138	1
ENSG00000162630.5	B3GALT2	1	193188887	1_96	0	0.140829944705245	17.9786878602089	7.96823208276239e-06	-3.30564712627309	1
ENSG00000162687.16	KCNT2	1	196606472	1_98	0	0.0179532046519751	7.43578756386116	4.20124422926575e-07	-1.78735600178174	1
ENSG00000000971.15	CFH	1	196544193	1_98	0	0.0201024448271694	9.35417495244517	5.91784166006467e-07	-2.07137940250004	1
ENSG00000177888.7	ZBTB41	1	197188764	1_98	0	0.019546831267509	5.4016247420643	3.32284243167774e-07	-0.0215101919818732	3
ENSG00000213047.12	DENND1B	1	197774968	1_99	0	0.0260063782131215	5.24483445116772	4.29260208847968e-07	-0.470235947759607	1
ENSG00000203724.10	C1orf53	1	197902363	1_99	0	0.0422225707682965	9.90105825020842	1.31563452435044e-06	-1.15005720146942	2
ENSG00000081237.18	PTPRC	1	198638643	1_99	0	0.0251933921519388	4.94069339882188	3.9172701617923e-07	-0.23525392193755	1
ENSG00000081248.10	CACNA1S	1	200926330	1_101	0	0.0286045469051884	4.88031783970077	4.3933130836417e-07	-0.0165377999522493	3
ENSG00000163362.10	C1orf106	1	200891082	1_101	0	0.0372177505920076	7.40856302081426	8.67746907210721e-07	0.918960582392407	3
ENSG00000118193.11	KIF14	1	200620703	1_101	0	0.032691911983266	6.16204743510483	6.33978210770461e-07	-0.539872695685043	1
ENSG00000118197.13	DDX59	1	200667218	1_101	0	0.0284616823385873	4.83230786394907	4.32836758580461e-07	-0.0208734482088408	2
ENSG00000118200.14	CAMSAP2	1	200649903	1_101	0	0.0310203319699556	5.65812582328203	5.52367370248642e-07	0.474269726342032	2
ENSG00000232237.3	ASCL5	1	200960016	1_101	0	0.0329702484008514	6.24349290146149	6.47826657886723e-07	0.633904837064071	3
ENSG00000116857.16	TMEM9	1	201141835	1_101	0	0.0318967519799638	5.9255900936403	5.94822024433288e-07	0.536242412218164	2
ENSG00000081277.12	PKP1	1	201283573	1_101	0	0.0351363533975076	6.85500624900322	7.58007521878875e-07	-0.794391227710872	1
ENSG00000174307.6	PHLDA3	1	201467508	1_101	0	0.0425056151164181	8.68838516129055	1.16223605571925e-06	0.970357458507711	2
ENSG00000159176.13	CSRP1	1	201509697	1_101	0	0.0397146279465026	8.03375484342375	1.0041024963336e-06	0.921410723728207	1
ENSG00000198700.9	IPO9	1	201829522	1_103	0	0.00875971512192064	4.73924401248997	1.30649582515658e-07	-0.181863576660227	1
ENSG00000198892.6	SHISA4	1	201888432	1_103	0	0.0518428486562353	21.7584213310378	3.54997433254528e-06	2.15999590832125	2
ENSG00000163431.12	LMOD1	1	201938746	1_103	0	0.0261289132974268	15.1639469518474	1.24693144744551e-06	1.67221016731974	1
ENSG00000134375.10	TIMM17A	1	201969867	1_103	0	0.0120884134357236	7.80457157713828	2.96911723890635e-07	0.762647604434458	1
ENSG00000176393.10	RNPEP	1	201981821	1_103	0	0.0296208638701139	16.3663351723823	1.52566131722588e-06	1.67388743958159	3
ENSG00000163435.15	ELF3	1	202008921	1_103	0	0.00979849214399609	5.80532510397395	1.79017203322797e-07	-0.525151955168661	1
ENSG00000170075.8	GPR37L1	1	202123287	1_103	0	0.00898108970269107	4.97663089439235	1.4066091529838e-07	-0.253021128095982	1
ENSG00000143862.7	ARL8A	1	202108799	1_103	0	0.0138453800028382	9.09745334685815	3.96400041054851e-07	1.13552142836264	2
ENSG00000143851.15	PTPN7	1	202208243	1_103	0	0.00929019061716807	5.29851525932899	1.54912972762389e-07	0.301510881386418	1
ENSG00000133067.17	LGR6	1	202215472	1_103	0	0.00884261627820915	4.82883424938681	1.34379200067982e-07	0.193775355930417	1
ENSG00000077157.21	PPP1R12B	1	202324251	1_103	0	0.00932220542868423	5.33124153733346	1.56406933668677e-07	-0.39807617257254	2
ENSG00000117139.16	KDM5B	1	202808933	1_103	0	0.00891522605558182	4.90661811707812	1.37665016591969e-07	-0.200712040243096	2
ENSG00000183155.4	RABIF	1	202888450	1_103	0	0.0207665231287435	12.9662138827984	8.4739509334066e-07	-1.42162406695348	1
ENSG00000117153.15	KLHL12	1	202928138	1_103	0	0.0151906481966588	9.981462913319	4.77176972136388e-07	1.15535727184876	1
ENSG00000159346.12	ADIPOR1	1	202940846	1_103	0	0.00880509544099917	4.78839025767777	1.32688284734743e-07	0.0903502115017089	2
ENSG00000163444.11	TMEM183A	1	203025505	1_103	0	0.0121006601488479	7.81421345633818	2.97579704317499e-07	0.854200062496879	1
ENSG00000143847.15	PPFIA4	1	203025545	1_103	0	0.0560976802783747	22.5228648034832	3.97628501513391e-06	2.08059014652635	3
ENSG00000163485.16	ADORA1	1	203090600	1_103	0	0.00876131581098505	4.74098191381236	1.30721375029357e-07	-0.00866903233399698	2
ENSG00000133048.12	CHI3L1	1	203186952	1_103	0	0.017628001073647	11.4011830269117	6.32502082237345e-07	1.26395221371168	1
ENSG00000122176.10	FMOD	1	203345815	1_103	0	0.00893764013657816	4.93050168381926	1.38682911128638e-07	-0.214029961245956	3
ENSG00000188783.5	PRELP	1	203475432	1_103	0	0.00890631538671693	4.89710767273773	1.37260854044681e-07	-0.218754265999944	1
ENSG00000188770.9	OPTC	1	203493789	1_103	0	0.0101919532543492	6.17996565840449	1.98222276049843e-07	0.59363442101741	2
ENSG00000058668.14	ATP2B4	1	203533840	1_103	0	0.0127640269175905	8.32258881843618	3.34314430982953e-07	0.93758536783873	1
ENSG00000122188.12	LAX1	1	203764731	1_103	0	0.00885133742273181	4.83821100760603	1.34772931735545e-07	0.161836249782885	2
ENSG00000257315.2	ZBED6	1	203795675	1_103	0	0.010190138225376	6.17826487768941	1.98132432940705e-07	-0.547408044863229	1
ENSG00000182004.12	SNRPE	1	203861428	1_103	0	0.00981982716455365	5.82602063627511	1.80046563396037e-07	-0.490056681175237	2
ENSG00000143842.14	SOX13	1	204070796	1_103	0	0.00927189697431385	5.27975758425813	1.54060588916563e-07	0.205470174761419	2
ENSG00000143845.14	ETNK2	1	204151824	1_103	0	0.0297236547185286	16.3995844145198	1.53406592730398e-06	1.78381920434598	1
ENSG00000143850.13	PLEKHA6	1	204328272	1_103	0	0.012082871454061	7.80018739138375	2.9660889105307e-07	0.88995808741802	1
ENSG00000158615.8	PPP1R15B	1	204412110	1_103	0	0.17396698012773	33.7424721164905	1.84736493518571e-05	3.00179565882402	2
ENSG00000133056.13	PIK3C2B	1	204495053	1_103	0	0.0105166578811209	6.47843788791941	2.14415915681124e-07	-0.63392414947392	1
ENSG00000198625.12	MDM4	1	204522500	1_103	0	0.0770780020957217	25.6181846527288	6.21423645446357e-06	-2.38564798269082	1
ENSG00000163531.15	NFASC	1	204828332	1_104	0	0.0738379895358817	14.2644148328372	3.31468907759622e-06	1.97209152850359	1
ENSG00000184144.11	CNTN2	1	205043070	1_104	0	0.0275683645054079	4.74412104554013	4.11600351974254e-07	-0.253136137237884	1
ENSG00000174529.7	TMEM81	1	205085278	1_104	0	0.0325884434508945	6.34912857501909	6.5115849849087e-07	-0.982674988310275	1
ENSG00000117222.13	RBBP5	1	205121757	1_104	0	0.0281550897590804	4.9459870424023	4.38246911529313e-07	0.110166717575593	2
ENSG00000133059.16	DSTYK	1	205210869	1_104	0	0.0293169873637889	5.33376445330346	4.92109950083788e-07	0.624010866594846	4
ENSG00000133069.15	TMCC2	1	205228311	1_104	0	0.0278813788614856	4.85233895319936	4.2576930807636e-07	0.227353268349346	2
ENSG00000163545.8	NUAK2	1	205321732	1_104	0	0.0288912385242504	5.19346453243867	4.72206872530071e-07	0.323889879070117	1
ENSG00000162873.14	KLHDC8A	1	205355155	1_104	0	0.0278852949235302	4.85368508348227	4.25947242265534e-07	-0.225940116408769	1
ENSG00000117266.15	CDK18	1	205504852	1_104	0	0.0278444492305091	4.8396336570637	4.24092013502185e-07	-0.183515377048623	1
ENSG00000174514.12	MFSD4A	1	205563954	1_104	0	0.0984371817891219	17.0898853554195	5.29428473437528e-06	2.01482778400494	1
ENSG00000158711.13	ELK4	1	205631216	1_104	0	0.125731463884618	19.5231157397986	7.72506379637614e-06	2.22073254380058	2
ENSG00000158715.5	SLC45A3	1	205673262	1_104	0	0.0297983191284403	5.48997487977572	5.14838596759372e-07	0.404822409067291	2
ENSG00000069275.12	NUCKS1	1	205793278	1_104	0	0.0493611648548313	10.3500512077572	1.60781794697171e-06	1.45883742103212	1
ENSG00000117280.12	RAB29	1	205770138	1_104	0	0.0335555726753124	6.6300686757324	7.00150906962149e-07	-0.851028942674046	2
ENSG00000133065.10	SLC41A1	1	205813381	1_104	0	0.0443114388349715	9.30732185041359	1.29792488180163e-06	-1.33427046402991	2
ENSG00000162877.12	PM20D1	1	205830859	1_104	0	0.057610135085295	11.8473510865754	2.14797452274566e-06	1.5854192020961	3
ENSG00000174502.18	SLC26A9	1	205919303	1_104	0	0.0593226350060737	12.1317939184722	2.26492816013152e-06	1.39782039316299	2
ENSG00000263528.7	IKBKE	1	206470191	1_105	0	0.025942158230836	8.3834724071613	6.8444572754529e-07	0.946751118629324	3
ENSG00000266094.7	RASSF5	1	206505284	1_105	0	0.0262577137588825	8.51907886666571	7.03977084065829e-07	0.9656456989132	3
ENSG00000143486.15	EIF2D	1	206604136	1_105	0	0.0263713023847714	8.37636052213094	6.95177830060288e-07	-1.02850483467144	1
ENSG00000143479.15	DYRK3	1	206634569	1_105	0	0.0305140374650701	9.75922729680032	9.37182308844892e-07	1.18180852695791	1
ENSG00000162889.10	MAPKAPK2	1	206676885	1_105	0	0.0274629958477367	8.79760616146196	7.6036374516844e-07	1.11014731055958	1
ENSG00000136634.5	IL10	1	206773321	1_105	0	0.0204679692948513	6.12226142639202	3.94362490764693e-07	0.516012038542412	1
ENSG00000162894.11	FCMR	1	206923405	1_105	0	0.0513051652911614	14.6287571469449	2.36198695666543e-06	1.69448670432308	1
ENSG00000123843.12	C4BPB	1	207087851	1_105	0	0.0177978584956627	5.10887470324476	2.86155419099118e-07	0.504328276250918	2
ENSG00000196352.14	CD55	1	207321334	1_105	0	0.378194304701815	18.8921394753329	2.24856321343028e-05	3.62023995826702	1
ENSG00000203710.10	CR1	1	207495102	1_105	0	0.0227810252673341	8.99823855565965	6.45118865216433e-07	2.13462404181632	1
ENSG00000117335.19	CD46	1	207749736	1_105	0	0.0523697924701398	14.515774788348	2.39237936645667e-06	-2.10701032091741	3
ENSG00000008118.9	CAMK1G	1	209583183	1_106	0	0.00718105074802344	6.51882010244192	1.47321443547118e-07	1.53977898692168	2
ENSG00000123689.5	G0S2	1	209675255	1_106	0	0.041416231341698	20.2702578555157	2.64203657137254e-06	-1.63258777093401	2
ENSG00000117595.10	IRF6	1	209806682	1_106	0	0.0112270871274516	8.2433912829498	2.91260761971061e-07	-0.712976324194342	1
ENSG00000054392.12	HHAT	1	210330000	1_106	0	0.0227265788659373	17.1286465899071	1.22508461763594e-06	2.39877281756334	1
ENSG00000143473.12	KCNH1	1	211134467	1_107	0	0.0180862083024284	6.06536663341245	3.45233999768678e-07	0.43735273607444	2
ENSG00000117625.13	RCOR3	1	211257439	1_107	0	0.0264686570400392	9.70684043230687	8.08572135504562e-07	-1.19806611795746	2
ENSG00000082512.14	TRAF5	1	211326561	1_107	0	0.170075535804057	27.9287857491363	1.49486810571734e-05	2.99651702345014	2
ENSG00000170385.9	SLC30A1	1	211570983	1_107	0	0.0157584166358741	4.75066168268297	2.35600200443743e-07	-0.00937387388442537	1
ENSG00000117650.12	NEK2	1	211675781	1_107	0	0.0313171820649572	11.3199618749477	1.11567220870897e-06	1.16841974241852	1
ENSG00000123684.12	LPGAT1	1	211832995	1_107	0	0.0308548208467764	11.1771724084528	1.0853353608022e-06	1.35412652404227	1
ENSG00000143493.12	INTS7	1	212035474	1_107	0	0.0219310667551595	7.9070645744705	5.45737775197383e-07	0.969741451723401	1
ENSG00000143476.17	DTL	1	212035474	1_107	0	0.0219310667551595	7.9070645744705	5.45737775197383e-07	-0.969741451723401	1
ENSG00000066027.11	PPP2R5A	1	212285049	1_107	0	0.0211489447292857	7.55987387900008	5.03167087833177e-07	-0.778419523985471	1
ENSG00000065600.12	TMEM206	1	212414266	1_107	0	0.0168934309707438	5.41419419625769	2.87846308517536e-07	0.424195242357156	4
ENSG00000117691.9	NENF	1	212433402	1_107	0	0.0218269794269238	7.86157755120721	5.40023072796458e-07	0.875066159028435	2
ENSG00000162772.16	ATF3	1	212565261	1_107	0	0.0165599851087542	5.2239712723338	2.72251132883953e-07	-0.367558957097375	1
ENSG00000123685.8	BATF3	1	212700682	1_109	0	0.0453686076875812	17.4326936067839	2.48902307188575e-06	1.79080057324082	2
ENSG00000203705.10	TATDN3	1	212792127	1_109	0	0.0126976206656282	5.23698121283854	2.09272584683892e-07	-0.429522288387432	1
ENSG00000162769.12	FLVCR1	1	212852033	1_109	0	0.0123606897756873	4.98080484171964	1.93754235923821e-07	0.204627254626126	3
ENSG00000174606.13	ANGEL2	1	212998282	1_109	0	0.0394213292416454	16.0776152742976	1.99462781003101e-06	-1.78120592588286	3
ENSG00000143499.13	SMYD2	1	214280940	1_109	0	0.0206636969264281	9.88286263579451	6.4268735648199e-07	-1.09983284673576	2
ENSG00000152104.11	PTPN14	1	214371230	1_109	0	0.0148499711216402	6.72927358125006	3.14487050835488e-07	-0.684971492654786	4
ENSG00000117724.12	CENPF	1	214602949	1_109	0	0.0123131966079989	4.94413721182295	1.91588881795664e-07	-0.226397121012929	2
ENSG00000092978.10	GPATCH2	1	217631293	1_110	0	0.0327683535389047	14.3740869828663	1.48232646655441e-06	1.59569046841448	2
ENSG00000067533.5	RRP15	1	218285209	1_110	0	0.0152903998019946	8.40687925117996	4.04541075289798e-07	1.52715355054082	1
ENSG00000143353.11	LYPLAL1	1	219174471	1_111	0	0.0229115983731035	6.14027930961611	4.4274380004847e-07	0.266085455076404	1
ENSG00000136628.17	EPRS	1	219950283	1_112	0	0.0344709842018422	12.0897032255415	1.31153020541866e-06	-1.36223536737227	1
ENSG00000162813.17	BPNT1	1	220089206	1_112	0	0.0161560146219927	4.83643330693602	2.45905597490986e-07	-0.118360266963933	2
ENSG00000067704.9	IARS2	1	220094327	1_112	0	0.0268449769580913	9.69024332472673	8.18665882319615e-07	1.27835428299431	1
ENSG00000118873.15	RAB3GAP2	1	220298953	1_112	0	0.180722921550704	28.4003856855546	1.61527492156203e-05	2.86257076434364	1
ENSG00000116141.15	MARK1	1	220528008	1_112	0	0.016001739458925	4.74490445930072	2.38948132565511e-07	-0.00366340563730175	1
ENSG00000162817.6	C1orf115	1	220690029	1_112	0	0.0161198830615276	4.81508154989581	2.44272460822018e-07	-0.116832909213166	2
ENSG00000117791.15	MARC2	1	220762635	1_112	0	0.0176243787128539	5.66652804990393	3.14296708581218e-07	0.43692735535334	3
ENSG00000186205.12	MARC1	1	220808107	1_112	0	0.0162126411327139	4.86983463082498	2.48471714739162e-07	-0.317030059565182	1
ENSG00000143507.17	DUSP10	1	221743472	1_113	0	0.0343880495849062	9.66334946191889	1.04578932272369e-06	-1.02586459563792	2
ENSG00000143512.12	HHIPL2	1	222544616	1_114	0	0.0163544823370106	5.23272690081756	2.69323249034854e-07	0.314227722635772	1
ENSG00000143498.17	TAF1A	1	222588786	1_114	0	0.0348684129054352	12.4797342484436	1.36945098008155e-06	-1.4808975825375	1
ENSG00000154305.16	MIA3	1	222617179	1_114	0	0.0155336009296095	4.74150752139903	2.31791529428912e-07	-0.0061159555019194	2
ENSG00000186063.12	AIDA	1	222671498	1_114	0	0.0196469066001217	6.98374330074038	4.31808733639457e-07	0.66126505051979	1
ENSG00000197520.10	FAM177B	1	222736869	1_114	0	0.0309470540011899	11.3336744464539	1.10382193497585e-06	1.12140196489408	2
ENSG00000154309.8	DISP1	1	222828007	1_114	0	0.0177168334421175	5.99631341440372	3.34333119424856e-07	-0.760648361053143	2
ENSG00000187554.11	TLR5	1	223142833	1_114	0	0.0158228507137993	4.91747745560628	2.44870282257758e-07	-0.19625806140388	1
ENSG00000143502.14	SUSD4	1	223364043	1_114	0	0.017029573429811	5.61868803554901	3.01125589231237e-07	0.495182429169088	1
ENSG00000203697.11	CAPN8	1	223666638	1_114	0	0.0158469823089523	4.93201690079425	2.45968845630079e-07	0.00662065596960061	1
ENSG00000162909.17	CAPN2	1	223701813	1_114	0	0.0754429651674959	19.9553802584273	4.73792008201523e-06	-2.22529833073646	1
ENSG00000143756.11	FBXO28	1	224114047	1_114	0	0.0161644509749774	5.12122366590007	2.6052156347154e-07	0.406079044322859	1
ENSG00000143753.12	DEGS1	1	224176106	1_114	0	0.0286084975718166	10.5799585739181	9.52550460959913e-07	-1.18153487702706	3
ENSG00000143748.17	NVL	1	224336303	1_114	0	0.0202375075862439	7.26674152429847	4.62813172218961e-07	0.872061592662444	1
ENSG00000143771.11	CNIH4	1	224356827	1_114	0	0.0190035473289798	6.66572743461666	3.98649479741614e-07	0.805965345385094	1
ENSG00000143786.7	CNIH3	1	224440417	1_114	0	0.0279609339277205	10.3604445583288	9.11672884549818e-07	1.28813298748161	2
ENSG00000162923.14	WDR26	1	224436689	1_114	0	0.018704562669718	6.51427851567123	3.83462460722351e-07	0.782506114132392	1
ENSG00000143815.14	LBR	1	225453839	1_115	0	0.0623340785986166	14.5130742733454	2.84704240532699e-06	1.89746184591121	1
ENSG00000154380.17	ENAH	1	225654042	1_115	0	0.0225936707348342	4.73884309182853	3.36952046176657e-07	0.255783702322309	2
ENSG00000143742.12	SRP9	1	225778101	1_115	0	0.0226986682451834	4.78319052608915	3.41685879344404e-07	0.0107932296316772	1
ENSG00000143819.12	EPHX1	1	225809711	1_115	0	0.0239387209008206	5.29210823396897	3.98693020355111e-07	-0.432137915408787	3
ENSG00000196187.11	TMEM63A	1	225844528	1_115	0	0.0230896256659643	4.94655260817854	3.59441731842375e-07	-0.15911500986162	1
ENSG00000243709.1	LEFTY1	1	225914364	1_115	0	0.0227083919959791	4.78728807774208	3.42125085025033e-07	-0.0202280526585256	3
ENSG00000143811.18	PYCR2	1	225924245	1_115	0	0.0226166844288964	4.74858087123944	3.37988365370432e-07	-0.0243781216289383	1
ENSG00000143768.12	LEFTY2	1	225941740	1_115	0	0.0230233298345615	4.91904360155567	3.56416483535079e-07	0.170975445356911	1
ENSG00000143751.9	SDE2	1	225999428	1_115	0	0.0246695003224435	5.57992796380609	4.33209447252673e-07	-0.466387572312715	1
ENSG00000163041.9	H3F3A	1	226062051	1_115	0	0.051205571446978	12.6049972699032	2.03127604465401e-06	1.70580583112717	2
ENSG00000183814.15	LIN9	1	226309688	1_115	0	0.0245129000908851	5.51896948201275	4.25756867001587e-07	-0.499598273088222	1
ENSG00000203685.9	STUM	1	226550144	1_115	0	0.0354028318988059	9.04518249142654	1.0077766927812e-06	1.04059275589435	2
ENSG00000143772.9	ITPKB	1	226732730	1_116	0	0.0158704865579814	5.89047149988958	2.94204475031534e-07	-0.634340052588042	2
ENSG00000143801.16	PSEN2	1	226870739	1_116	0	0.0140662353019704	4.73978958800652	2.09819532174981e-07	0.188930038095453	1
ENSG00000163050.16	COQ8A	1	226897761	1_116	0	0.0403530730068045	14.8296284507779	1.88328417435509e-06	-1.58740388298809	2
ENSG00000143776.18	CDC42BPA	1	227315768	1_116	0	0.0143261909729288	4.91438901772335	2.21569124489916e-07	0.576513618655517	2
ENSG00000143740.14	SNAP47	1	227730861	1_116	0	0.0172300670804371	6.67481881439411	3.61939034352909e-07	-0.916070761698098	1
ENSG00000081692.12	JMJD4	1	227731799	1_116	0	0.0163119627024482	6.15214762644867	3.15821681623476e-07	0.602374694641704	2
ENSG00000143816.7	WNT9A	1	227914107	1_116	0	0.0162860856034071	6.13721481562459	3.14555303328236e-07	0.54641196997555	1
ENSG00000143761.15	ARF1	1	228083263	1_116	0	0.186819463789623	29.9620845172194	1.76158303704321e-05	-3.49903672040991	1
ENSG00000162910.18	MRPL55	1	228109044	1_116	0	0.0507663056584347	17.0456273356299	2.72331277485211e-06	-2.46372902021209	1
ENSG00000143774.16	GUK1	1	228140298	1_116	0	0.0180944712897907	7.14216442965868	4.06709873736989e-07	-1.22046000470987	1
ENSG00000198835.3	GJC2	1	228149213	1_116	0	0.0172918778755727	6.70907074439725	3.65101405397556e-07	-1.14310337719323	1
ENSG00000154370.15	TRIM11	1	228375132	1_116	0	0.014098520849044	4.76166187600322	2.11271578752524e-07	-0.362820769411462	1
ENSG00000162931.11	TRIM17	1	228417087	1_116	0	0.0781949675811311	21.2507519270212	5.22952302097875e-06	2.63999737463778	1
ENSG00000196890.4	HIST3H2BB	1	228458562	1_116	0	0.0293480359551412	11.7691704337491	1.08701082300098e-06	-1.59727205681199	1
ENSG00000168159.11	RNF187	1	228484557	1_116	0	0.0312597852306945	12.3748315503002	1.21740269682964e-06	1.5830811936614	3
ENSG00000116574.5	RHOU	1	229085408	1_117	0	0.037016412219617	9.67829329694419	1.12746242143936e-06	1.08613339618795	1
ENSG00000168118.11	RAB4A	1	229283674	1_117	0	0.0241893766477002	5.59619429669163	4.26016514776794e-07	0.394343588193072	1
ENSG00000154429.10	CCSAP	1	229328846	1_117	0	0.0252335783778035	6.00077796757246	4.76535625586259e-07	0.543624094734287	1
ENSG00000143632.14	ACTA1	1	229434388	1_117	0	0.143281146506409	22.9404465252389	1.03442709753621e-05	-2.46919277642699	1
ENSG00000135776.4	ABCB10	1	229559119	1_117	0	0.0458306800855596	11.7371599019312	1.69288827388e-06	-1.71634403943667	1
ENSG00000135763.9	URB2	1	229582109	1_117	0	0.0310306144853341	7.98320419464976	7.7960853906443e-07	-1.25945444289982	1
ENSG00000143641.9	GALNT2	1	230282253	1_117	0	0.129649907428703	21.9349703348767	8.94990109760416e-06	-2.22167289033659	1
ENSG00000177614.10	PGBD5	1	230425881	1_117	0	0.0221676878757455	4.76119565483452	3.3215852260468e-07	-0.064160834957163	2
ENSG00000135744.7	AGT	1	230714337	1_118	0	0.0158106565892129	9.65958622982616	4.80637224625563e-07	-1.48468252710095	2
ENSG00000135773.12	CAPN9	1	230755502	1_118	0	0.0276855936254169	14.0962095932434	1.22818888340427e-06	2.27094511101293	1
ENSG00000119280.16	C1orf198	1	230869101	1_118	0	0.0994131894348899	22.1617886983647	6.93358415027516e-06	-1.76114883974072	2
ENSG00000143643.12	TTC13	1	230978719	1_118	0	0.0293847222894547	13.2296167958825	1.22342634724634e-06	2.16367587860707	2
ENSG00000182118.7	FAM89A	1	231038158	1_118	0	0.0129299064426011	5.47973143209792	2.22978828740493e-07	-0.0128964545175647	1
ENSG00000143633.12	C1orf131	1	231222555	1_118	0	0.0140914366208337	6.27706846720884	2.78369154976199e-07	0.553769542295712	1
ENSG00000116906.11	GNPAT	1	231240905	1_118	0	0.0118778117895716	4.74435885426436	1.77346631460626e-07	-0.0611009388828023	2
ENSG00000116903.7	EXOC8	1	231337950	1_118	0	0.0707407063492699	21.3483734311323	4.75273014950649e-06	-2.28623877932473	1
ENSG00000010072.15	SPRTN	1	231341043	1_118	0	0.022336466997668	10.2973128773595	7.23847974375782e-07	1.15577287340709	1
ENSG00000116918.13	TSNAX	1	231528861	1_118	0	0.0132921032932004	6.08300998260751	2.54460988759821e-07	-0.599584923593432	1
ENSG00000162946.21	DISC1	1	231626594	1_118	0	0.0212459195392605	9.79715878692325	6.55065388005597e-07	1.17828706476257	1
ENSG00000116991.10	SIPA1L2	1	232419607	1_119	0	0.0222884635920696	4.84771589086569	3.4003706999206e-07	-0.0404462159727132	1
ENSG00000212916.4	MAP10	1	232805207	1_119	0	0.0303007037627258	7.78938043785733	7.42787531054484e-07	-0.962524119708134	2
ENSG00000135778.11	NTPCR	1	232950261	1_119	0	0.0295152055243474	7.53740981502739	7.00127141788197e-07	-0.87403427482304	3
ENSG00000135749.18	PCNX2	1	233296553	1_120	0	0.0598965117397916	10.0051535283563	1.88596774791068e-06	1.25959501220033	1
ENSG00000135750.14	KCNK1	1	233584823	1_120	0	0.0352472910559221	4.88266501988669	5.41616203366491e-07	0.140499544868038	2
ENSG00000059588.9	TARBP1	1	234478952	1_121	0	0.039270613045119	8.49222723196081	1.04953822616727e-06	-0.989112888795782	2
ENSG00000188739.14	RBM34	1	235161669	1_121	0	0.0271131303579729	4.9608290741739	4.23294766931963e-07	-0.202389940457957	1
ENSG00000152904.11	GGPS1	1	235326535	1_121	0	0.0595225004644028	12.5043732464897	2.3423515120856e-06	-1.56185982410928	1
ENSG00000168243.10	GNG4	1	235651207	1_121	0	0.0283153729356948	5.40540946430269	4.8168137883981e-07	-0.500256321211834	1
ENSG00000143669.13	LYST	1	235866977	1_122	0	0.0222627355143643	5.32915266554079	3.73375366820258e-07	-0.312577014349856	2
ENSG00000077585.13	GPR137B	1	236135019	1_122	0	0.0402528054472083	10.9570897364044	1.38803477352634e-06	1.36422591626168	3
ENSG00000086619.13	ERO1B	1	236249930	1_122	0	0.0220744475669621	5.25158705277213	3.64829028241204e-07	0.464635304066108	1
ENSG00000186197.13	EDARADD	1	236348178	1_122	0	0.0256380657915087	6.65932214926061	5.37309174360023e-07	-0.623488670940619	1
ENSG00000116977.18	LGALS8	1	236509896	1_122	0	0.0210699690861332	5.01777204368859	3.32723748062281e-07	-0.587303182587153	3
ENSG00000119285.10	HEATR1	1	236604526	1_122	0	0.0853199791928301	15.0531370591495	4.04191085139276e-06	3.20790070971633	1
ENSG00000077522.12	ACTN2	1	236685451	1_122	0	0.0270017514624054	7.17157268454051	6.09418050512467e-07	-0.746519339347783	2
ENSG00000116984.12	MTR	1	236795503	1_122	0	0.0232177241257648	5.65506944633722	4.13205946477775e-07	-0.366312550918328	2
ENSG00000198626.15	RYR2	1	237032219	1_122	0	0.022384886429762	5.41460080420349	3.81443582345441e-07	-0.422164272007132	4
ENSG00000155816.19	FMN2	1	240423498	1_126	0	0.0375083365045615	7.51124939845856	8.86643346762177e-07	-0.819093647853381	1
ENSG00000180875.4	GREM2	1	240418353	1_126	0	0.0338418733718476	6.52202517178284	6.94617691646612e-07	-0.663069249743793	1
ENSG00000117009.11	KMO	1	241531649	1_127	0	0.0298410962186786	9.6605358418283	9.07245792594245e-07	1.09766081458928	1
ENSG00000203668.2	CHML	1	241642887	1_127	0	0.0221374036357831	6.84444046989602	4.76841019603773e-07	0.711637091580421	1
ENSG00000054277.13	OPN3	1	241653927	1_127	0	0.0177962095637708	4.73943968274648	2.654382377846e-07	0.0908858555709979	3
ENSG00000174371.16	EXO1	1	241847755	1_127	0	0.0210683652317606	7.93789531273823	5.26314311134555e-07	-1.72299265650079	2
ENSG00000197769.5	MAP1LC3C	1	241999572	1_128	0	0.0262106473816602	4.74271738907205	3.91213621593546e-07	-0.117845618172661	1
ENSG00000180287.16	PLD5	1	242175628	1_128	0	0.0284781468207542	5.53786460468507	4.96321435090288e-07	0.47037463434413	1
ENSG00000054282.15	SDCCAG8	1	242263144	1_128	0	0.0265135824262814	4.85280287105269	4.04920752909957e-07	0.216776900199817	2
ENSG00000117020.16	AKT3	1	243851993	1_128	0	0.0294135306800127	5.84780612636959	5.41313799067008e-07	-0.433787790786583	1
ENSG00000173728.10	C1orf100	1	244352788	1_129	0	0.02684416960656	5.08563583960724	4.29639504256805e-07	0.333461993599813	2
ENSG00000035687.9	ADSS	1	244461333	1_129	0	0.0271965211771784	5.21059313606024	4.4597395019582e-07	0.475787846307561	1
ENSG00000179397.17	C1orf101	1	244454207	1_129	0	0.0259064609200395	4.74501347916435	3.8686060997826e-07	-0.0422733621588753	2
ENSG00000121644.18	DESI2	1	244662541	1_129	0	0.139520213533534	21.1645325319121	9.2929753777759e-06	-2.3047138396062	1
ENSG00000203667.9	COX20	1	244834651	1_129	0	0.0467748739000816	10.4264096199169	1.53481622639592e-06	1.20296335991237	1
ENSG00000162849.15	KIF26B	1	245155106	1_129	0	0.0373463498142148	8.25589409538641	9.70333997102826e-07	0.930530108000451	1
ENSG00000185420.18	SMYD3	1	246507596	1_130	0	0.0191989271598056	5.60835420154925	3.38860828823347e-07	-0.514541141465312	2
ENSG00000162852.13	CNST	1	246569511	1_130	0	0.0180846293362555	5.03737985138459	2.86697090951529e-07	-0.37652512928247	1
ENSG00000143653.9	SCCPDH	1	246720005	1_130	0	0.0177829979355602	4.87680666536619	2.72928878510839e-07	-0.208702831958541	3
ENSG00000153207.14	AHCTF1	1	246932175	1_130	0	0.0475375584723988	14.3117974043876	2.14111515812925e-06	-1.66601277707197	1
ENSG00000277462.1	ZNF670	1	246991445	1_130	0	0.0201270225533402	6.05935496650568	3.83808776819659e-07	0.554082970546254	2
ENSG00000188295.14	ZNF669	1	247104366	1_130	0	0.0185999978866698	5.30567165624251	3.10571956902115e-07	0.42030059397615	1
ENSG00000196418.12	ZNF124	1	247167626	1_130	0	0.0216046924233115	6.73651828902705	4.58028555544358e-07	-0.662603198919623	1
ENSG00000184731.5	FAM110C	2	47208	2_1	0	0.0295956203916176	11.7804733266329	1.09723376136446e-06	1.99912198571075	1
ENSG00000143727.15	ACP1	2	264227	2_1	0	0.1618264147637	27.9149567860836	1.42165869665701e-05	3.31977159606237	2
ENSG00000151353.14	TMEM18	2	677591	2_1	0	0.0152013845356365	8.38375489400397	4.01079709449067e-07	-1.89874602393027	1
ENSG00000172554.11	SNTG2	2	1093240	2_1	0	0.0328246051330188	13.9908489917233	1.44528186467837e-06	2.07431818364643	1
ENSG00000115705.20	TPO	2	1139377	2_1	0	0.016675742912017	6.65287740287859	3.49143278119459e-07	1.05654856465453	2
ENSG00000130508.10	PXDN	2	1744221	2_1	0	0.0157227342648532	5.59627517038632	2.76908386289331e-07	0.562685697535243	1
ENSG00000186487.17	MYT1L	2	1809285	2_2	0	0.0134805782377342	4.8515611186196	2.05825415996969e-07	0.132136131648412	2
ENSG00000032389.12	TSSC1	2	3377418	2_2	0	0.0180522775472842	7.63677078963353	4.33861118536532e-07	-0.870716812205995	2
ENSG00000171853.15	TRAPPC12	2	3379891	2_2	0	0.0135617346727127	4.9087541339419	2.09505533016427e-07	0.247884453304697	1
ENSG00000182551.13	ADI1	2	3605026	2_2	0	0.0206490117037772	8.92054870306351	5.79695344743647e-07	1.11406844106464	1
ENSG00000171865.9	RNASEH1	2	3558529	2_2	0	0.0638476266692615	19.7887686455553	3.97623920619662e-06	2.00949589364769	2
ENSG00000171863.12	RPS7	2	3606600	2_2	0	0.016799280517908	6.95019621951528	3.67448705432948e-07	0.828069788088936	2
ENSG00000118004.17	COLEC11	2	3594575	2_2	0	0.0365846716258248	14.4032427095472	1.65832028826022e-06	1.63231684395642	3
ENSG00000151360.9	ALLC	2	3658122	2_2	0	0.0257719560025975	11.040769476152	8.95479601119768e-07	-1.27533241846342	1
ENSG00000134321.11	RSAD2	2	6869802	2_5	0	0.0212935788589679	4.79226908759801	3.2114327350769e-07	0.0851145661451437	1
ENSG00000134326.11	CMPK2	2	6869802	2_5	0	0.0212935788589679	4.79226908759801	3.2114327350769e-07	0.0851145661451437	1
ENSG00000151692.14	RNF144A	2	6967324	2_5	0	0.047377892472663	12.4735659003226	1.85983894451733e-06	-1.46691833497333	1
ENSG00000134313.15	KIDINS220	2	8733968	2_6	0	0.0185312497976889	4.81447854010472	2.80777911441849e-07	-0.108411036976483	1
ENSG00000143797.11	MBOAT2	2	9003515	2_6	0	0.018928966383344	5.0172633732534	2.98884072989472e-07	0.329835156319237	2
ENSG00000151693.9	ASAP2	2	9163467	2_6	0	0.0185388551107516	4.81839440611884	2.81121609048173e-07	0.246316640629375	2
ENSG00000119185.12	ITGB1BP1	2	9410592	2_6	0	0.0707392666057494	17.7154915904605	3.9438713050646e-06	-1.88997581586816	3
ENSG00000119203.13	CPSF3	2	9424405	2_6	0	0.0189172735081893	5.01136305205812	2.98348173444293e-07	-0.176416101430499	1
ENSG00000134330.18	IAH1	2	9476032	2_6	0	0.0264315593371154	8.21049707068301	6.82969342670651e-07	-0.805987536751814	1
ENSG00000151694.12	ADAM17	2	9555777	2_6	0	0.0184666305201847	4.78112052951793	2.77860188356645e-07	0.215126899280322	1
ENSG00000115750.16	TAF1B	2	9843557	2_6	0	0.0186167184632937	4.85841101611607	2.84646833921831e-07	-0.248773177036608	2
ENSG00000134317.17	GRHL1	2	9947507	2_6	0	0.306999972171213	32.6853827307599	3.15791826027327e-05	3.45292742499079	2
ENSG00000205795.4	CYS1	2	10080534	2_6	0	0.0664801362793056	17.1099264830974	3.57971967095683e-06	-1.87054247570695	1
ENSG00000171848.13	RRM2	2	10122793	2_6	0	0.0246271077939544	7.53331759953713	5.83859918584486e-07	-0.793909256369891	1
ENSG00000115756.12	HPCAL1	2	10323134	2_7	0	0.0182492386068512	4.97785582904668	2.8588807308414e-07	-0.293014380788462	1
ENSG00000115761.15	NOL10	2	10689644	2_7	0	0.0213609496527957	6.48201310028798	4.35752045557298e-07	-0.656370206834203	2
ENSG00000143882.10	ATP6V1C2	2	10722013	2_7	0	0.0186839525593406	5.20264661707495	3.05915905311789e-07	0.31236637222922	1
ENSG00000162976.12	PQLC3	2	11163130	2_7	0	0.0178204427095711	4.75085102732018	2.66439662613425e-07	0.0578759427151582	1
ENSG00000134318.13	ROCK2	2	11347918	2_7	0	0.0185363294363595	5.1268951405767	2.99079845765593e-07	0.304889337128148	1
ENSG00000169016.16	E2F6	2	11466058	2_7	0	0.0187220895064144	5.22211686068596	3.0768751700598e-07	-0.353108905410473	1
ENSG00000134324.11	LPIN1	2	11677579	2_7	0	0.0187052291827328	5.21351285010398	3.0690393420167e-07	0.316314732588733	2
ENSG00000071575.11	TRIB2	2	12717952	2_8	0	0.0772412200594073	15.1831632295378	3.69079870658003e-06	-1.6980731193987	1
ENSG00000151779.12	NBAS	2	15560878	2_9	0	0.0379938279805742	12.2762325903529	1.4678684431585e-06	-1.9994783575499	1
ENSG00000079785.14	DDX1	2	15591459	2_9	0	0.0425305683266031	13.3632234013954	1.78863361574271e-06	1.5168923555847	1
ENSG00000134323.11	MYCN	2	15939632	2_9	0	0.0226004031400714	7.29334751783706	5.18742782604646e-07	0.860150891365211	1
ENSG00000214842.5	RAD51AP2	2	17539655	2_10	0	0.0993545469249317	24.2410616880322	7.57963613674024e-06	-2.65458910791596	2
ENSG00000197872.11	FAM49A	2	16666648	2_10	0	0.0219067023678122	9.68987133012583	6.68042344742987e-07	1.13651741028995	1
ENSG00000163032.11	VSNL1	2	17538936	2_10	0	0.0267813145429758	11.6064922408919	9.78231963858627e-07	-1.54365068549095	1
ENSG00000178295.14	GEN1	2	17622424	2_10	0	0.034101993691973	13.930809798358	1.49508232112792e-06	1.83383188596068	5
ENSG00000163029.15	SMC6	2	17780850	2_10	0	0.0683547784846373	20.6307502579316	4.43805699960595e-06	2.44139501096261	2
ENSG00000170745.11	KCNS3	2	17870214	2_10	0	0.0136944620438091	5.2062097963586	2.243755938504e-07	-0.506967382186876	4
ENSG00000084674.14	APOB	2	21044338	2_13	0	0.0160984619669816	5.07054589846955	2.56890520019722e-07	0.245008318275829	2
ENSG00000119778.14	ATAD2B	2	23927186	2_14	0	0.0168179202074393	5.62220117436182	2.97568970777987e-07	-0.999398825785509	2
ENSG00000173960.13	UBXN2A	2	23931322	2_14	0	0.0422890381185274	24.673158864428	3.28368535320493e-06	-4.42755926553748	2
ENSG00000205639.9	MFSD2B	2	24009112	2_14	1	0.769710850083624	28.5789418857835	6.92281502464073e-05	-4.91785870501383	2
ENSG00000163026.11	WDCP	2	24049787	2_14	0	0.0170883649222207	11.9939751301858	6.45019178020275e-07	-2.60578987444758	1
ENSG00000119782.13	FKBP1B	2	24049526	2_14	0	0.0169209103287397	11.6260547957914	6.1910607160445e-07	-2.53735714204214	1
ENSG00000115128.6	SF3B6	2	24077362	2_14	0	0.0171145456296986	12.0106797916396	6.46907127330308e-07	-2.6098828648972	1
ENSG00000219626.8	FAM228B	2	24077362	2_14	0	0.0168331641832218	10.9624126317602	5.80738847267522e-07	2.32545546052943	2
ENSG00000115129.13	TP53I3	2	24064728	2_14	0	0.0176347934590871	9.34265049136238	5.18500826978147e-07	1.77517585805348	2
ENSG00000176732.6	PFN4	2	24124223	2_14	0	0.0169389704323737	9.851472884263	5.2516666321073e-07	1.98491679305278	1
ENSG00000186453.12	FAM228A	2	24175577	2_14	0	0.0188542598522992	7.86812119235824	4.66863049749506e-07	1.98402259570137	3
ENSG00000198399.14	ITSN2	2	24360902	2_14	0	0.0313189438365533	10.8746635144964	1.07184481029957e-06	-1.79935831108453	1
ENSG00000084676.15	NCOA1	2	24491962	2_15	0	0.0226800263744682	7.36554675874535	5.25723656510141e-07	-0.140744516945305	3
ENSG00000138092.10	CENPO	2	24888093	2_15	0	0.0293894761482744	18.4274897695986	1.70438222982618e-06	3.35654779717918	1
ENSG00000138031.14	ADCY3	2	24921004	2_15	0	0.0162169158553408	6.72171559304731	3.43049957438712e-07	-1.62228577391353	2
ENSG00000115137.11	DNAJC27	2	24970202	2_15	0	0.0163471967938184	19.6691436153541	1.01190027960646e-06	4.15179033298734	2
ENSG00000115138.10	POMC	2	25166290	2_15	0	0.0279214592784562	10.5266043126804	9.24986479027572e-07	-1.45798212919859	1
ENSG00000119772.16	DNMT3A	2	25343038	2_15	0	0.025412511475335	9.79135170684816	7.83067522704104e-07	-1.30610579656676	1
ENSG00000138101.18	DTNB	2	25673259	2_15	0	0.0180603160125541	6.36329066201378	3.61672993056589e-07	0.770814984362745	1
ENSG00000143970.16	ASXL2	2	25878534	2_15	0	0.0686854096825742	18.6692147875772	4.03552013865038e-06	2.22656908388782	1
ENSG00000084731.14	KIF3C	2	25982155	2_15	0	0.018661789886785	6.25413970659118	3.67307543341717e-07	-0.830288701125855	2
ENSG00000157833.12	GAREM2	2	26165399	2_15	0	0.0266804955445391	9.03167863982036	7.58352882133462e-07	-1.21401919837543	4
ENSG00000138029.13	HADHB	2	26242980	2_15	0	0.0238791865019145	8.29157831493535	6.23111416308123e-07	1.28778242052996	1
ENSG00000084754.10	HADHA	2	26244479	2_15	0	0.023779332872114	8.25276540403543	6.17601212441149e-07	1.28286468428293	1
ENSG00000173567.14	ADGRF3	2	26347104	2_15	0	0.0214266378040444	7.48303725769453	5.04592637684468e-07	0.777378991982967	1
ENSG00000157856.10	DRC1	2	26401975	2_15	0	0.0163908640534933	4.92037521505139	2.53810184111247e-07	0.316606996523796	1
ENSG00000157884.10	CIB4	2	26641739	2_15	0	0.0163911213653895	4.8982466389333	2.52672681182194e-07	0.0839459357072032	1
ENSG00000075426.11	FOSL2	2	28391472	2_17	0	0.264458768198952	30.910108602966	2.57257162648974e-05	-3.19858172848881	1
ENSG00000163803.12	PLB1	2	28622624	2_17	0	0.0348480945266015	10.7099372652233	1.17455926972587e-06	-1.35702022049741	2
ENSG00000213639.9	PPP1CB	2	28772360	2_17	0	0.132225019133998	23.7441749808386	9.88051760532481e-06	3.11000807987295	1
ENSG00000163806.15	SPDYA	2	28782736	2_17	0	0.0746121532252877	18.0828998476085	4.24606486208607e-06	-2.72725901169923	2
ENSG00000171103.10	TRMT61B	2	28869813	2_17	0	0.039661967330981	11.9551484136996	1.49223835363578e-06	-2.20698890139967	1
ENSG00000163811.11	WDR43	2	28895415	2_17	0	0.0223160019124175	6.43718432954937	4.52086261097603e-07	0.398251498791441	1
ENSG00000189350.12	TOGARAM2	2	28957249	2_17	0	0.0209638833504916	5.83966000715143	3.85272730465875e-07	0.801548599195105	1
ENSG00000115295.19	CLIP4	2	29097646	2_18	0	0.0551317267962148	9.79930182172375	1.70022228147851e-06	1.41152645636633	1
ENSG00000213626.11	LBH	2	30375078	2_19	0	0.0862611966828405	16.5678293249016	4.49769565136259e-06	2.00508164230987	1
ENSG00000172954.13	LCLAT1	2	30373151	2_19	0	0.0278636065604255	5.62549016406417	4.93294953457793e-07	0.519706101735127	4
ENSG00000158089.14	GALNT14	2	31126616	2_19	0	0.124758756079725	20.2245722178229	7.94071033610954e-06	2.26411352872753	2
ENSG00000214711.9	CAPN14	2	31229581	2_19	0	0.050243861057604	11.3007437696564	1.78689489293667e-06	-1.3257534848115	1
ENSG00000013016.15	EHD3	2	31234492	2_19	0	0.0314966880963214	6.80118401361378	6.74152871600296e-07	0.6526458784168	1
ENSG00000162959.13	MEMO1	2	32011261	2_20	0	0.032341131542968	7.94756906978582	8.08906817011799e-07	0.96409338661355	1
ENSG00000152683.14	SLC30A6	2	32164985	2_20	0	0.0296944573717013	7.12808276084785	6.66127097326722e-07	1.00674036394555	1
ENSG00000091106.18	NLRC4	2	32264782	2_20	0	0.0340099461494227	8.43090155540765	9.02378909126237e-07	1.37016993181077	1
ENSG00000119820.10	YIPF4	2	32277426	2_20	0	0.128576607539487	21.4183697621292	8.66677153722975e-06	2.69514251528737	2
ENSG00000115760.13	BIRC6	2	32354691	2_20	0	0.0247289781633901	5.37457997955678	4.18272849285464e-07	0.756612220079517	3
ENSG00000018699.11	TTC27	2	32678481	2_20	0	0.0297246460734817	7.13783449921848	6.67716548714908e-07	0.852293751277721	1
ENSG00000152689.17	RASGRP3	2	33451373	2_21	0	0.0207140423700644	7.71514545080388	5.02942055046234e-07	-0.876347215231032	3
ENSG00000119812.18	FAM98A	2	33598472	2_21	0	0.019179227116477	6.97959685809059	4.21279585222432e-07	-0.743562946048224	1
ENSG00000150938.9	CRIM1	2	36475246	2_23	0	0.0610659886483244	23.6166155259695	4.53864302454319e-06	-2.11949426790455	1
ENSG00000171055.14	FEZ2	2	36587902	2_23	0	0.0114566469790115	8.34531124101492	3.0089089301247e-07	-0.986846892046071	2
ENSG00000205221.12	VIT	2	36694431	2_23	0	0.00869257577017457	5.68229628194599	1.55446637900378e-07	-0.408023928695327	3
ENSG00000115808.11	STRN	2	36965464	2_23	0	0.0103167477358562	7.89059837175947	2.56189734468803e-07	-1.30865165334092	2
ENSG00000008869.11	HEATR5B	2	37084196	2_23	0	0.0128704605171609	12.8717157305883	5.21362151534381e-07	-2.65413214102608	2
ENSG00000152133.14	GPATCH11	2	37097965	2_23	0	0.0120753067343078	8.1325950482299	3.09055369100904e-07	-0.653352594875602	1
ENSG00000055332.16	EIF2AK2	2	37156629	2_23	0	0.0113843417555168	8.1883545325243	2.93368537968339e-07	-0.692985069055923	2
ENSG00000218739.9	CEBPZOS	2	37204130	2_23	0	0.00895294570356675	5.8201373656823	1.6398652360711e-07	0.00705470314984325	2
ENSG00000115816.14	CEBPZ	2	37231568	2_23	0	0.00811895065719226	8.44799530706349	2.15855212051588e-07	1.85638053615798	1
ENSG00000003509.15	NDUFAF7	2	37231568	2_23	0	0.00811895065719226	8.44799530706349	2.15855212051588e-07	-1.85638053615798	1
ENSG00000115825.9	PRKD3	2	37238166	2_23	0	0.0272315689756997	14.2970084190823	1.22525592411236e-06	-0.523186293705343	1
ENSG00000115841.19	RMDN2	2	37922042	2_24	0	0.0218103417931811	7.79727419467373	5.35197716601475e-07	-1.52057653168391	2
ENSG00000138061.11	CYP1B1	2	38070372	2_24	0	0.0225481723733048	6.53310652872032	4.63596405215194e-07	0.49720083614507	1
ENSG00000143889.15	HNRNPLL	2	38602595	2_24	0	0.0210301569354452	6.11002274026056	4.04384325946545e-07	0.501159128505151	1
ENSG00000152147.10	GEMIN6	2	38751622	2_24	0	0.0215768115496809	6.38254901053237	4.33401490482761e-07	-0.956836250238381	2
ENSG00000163214.20	DHX57	2	38875912	2_25	0	0.0242322104144358	4.99359853175794	3.80816387352405e-07	-0.316923838253164	1
ENSG00000188010.12	MORN2	2	38875912	2_25	0	0.0685334123154294	15.0213625719209	3.23981833330505e-06	-1.92648365157892	2
ENSG00000214694.10	ARHGEF33	2	38882417	2_25	0	0.0850418332865387	17.1335504255825	4.58552382943689e-06	2.11808192087109	3
ENSG00000115904.12	SOS1	2	39124428	2_25	0	0.026226230493243	5.75078696618582	4.74648515810114e-07	0.705925913423749	1
ENSG00000183023.18	SLC8A1	2	40393010	2_26	0	0.0143444201169328	10.8935803604442	4.91770656758939e-07	1.39469406096959	1
ENSG00000162878.12	PKDCC	2	42047560	2_26	0	0.0308785787283826	18.2239662970922	1.77096174414217e-06	1.78593789799776	1
ENSG00000143924.18	EML4	2	42124001	2_26	0	0.0075948480107535	4.8410236046159	1.1570849932189e-07	-0.0166325928938221	3
ENSG00000115944.14	COX7A2L	2	42383213	2_26	0	0.00891421643858059	6.36416127346918	1.78539093266291e-07	-0.727240898405813	3
ENSG00000057935.13	MTA3	2	42494666	2_26	0	0.0213453188702845	14.6876117532334	9.86649283142636e-07	1.63659452810689	1
ENSG00000162881.6	OXER1	2	42766026	2_26	0	0.0103647117577824	7.79853496344554	2.54377811228501e-07	-1.1809093687122	1
ENSG00000162882.14	HAAO	2	42766642	2_26	0	0.00793587255980777	5.25860979975345	1.31333223854301e-07	0.479233014905438	3
ENSG00000152527.13	PLEKHH2	2	43711419	2_27	0	0.0281842768784151	8.91528312233935	7.90771502386983e-07	1.26960911865287	3
ENSG00000223658.7	C1GALT1C1L	2	43675895	2_27	0	0.0262827711904635	8.2110149938704	6.7916762125846e-07	-0.438872517372863	2
ENSG00000138036.18	DYNC2LI1	2	43771587	2_27	0	0.0209429694646981	7.58885450857679	5.00176703503843e-07	-1.47603766165266	3
ENSG00000138075.11	ABCG5	2	43821207	2_27	0	0.0453149146142671	14.490530223363	2.06649527555011e-06	1.40975055655589	1
ENSG00000138095.18	LRPPRC	2	43995523	2_27	0	0.0199254903982833	6.35880705687384	3.98743521580455e-07	-0.711238692442302	2
ENSG00000138032.20	PPM1B	2	44133660	2_28	0	0.0175612717747494	6.67196593943714	3.68738732271905e-07	-0.762862097078682	2
ENSG00000138078.15	PREPL	2	44361802	2_28	0	0.0143446026634604	4.74207781783928	2.14075108719682e-07	-0.349565628375848	1
ENSG00000143919.14	CAMKMT	2	44362007	2_28	0	0.023896330965119	9.61578339062725	7.23144137890705e-07	-1.09959714467457	1
ENSG00000170577.7	SIX2	2	45009664	2_28	0	0.0191530671092163	7.50044175313365	4.52099625013491e-07	0.770868623538775	2
ENSG00000068784.12	SRBD1	2	45611701	2_28	0	0.0380318323442806	14.0749748867875	1.68462736942497e-06	-1.54774646125937	2
ENSG00000250565.6	ATP6V1E2	2	46541996	2_29	0	0.027277613460277	5.31844351998199	4.56562140990778e-07	-0.26994591915094	1
ENSG00000119729.11	RHOQ	2	46547460	2_29	0	0.0295259629546268	6.0778942338628	5.6476292978585e-07	0.777776664763498	1
ENSG00000151665.12	PIGF	2	46591853	2_29	0	0.0310971817795592	6.57534357103317	6.43499859298308e-07	-0.688125784918538	3
ENSG00000119878.5	CRIPT	2	46616237	2_29	0	0.0286760755055995	5.79773446957713	5.23223221142804e-07	0.575873276042417	2
ENSG00000068724.15	TTC7A	2	46916048	2_29	0	0.0283724072241841	5.69567998340301	5.08570000402023e-07	-0.49335492968381	1
ENSG00000180398.11	MCFD2	2	46921024	2_29	0	0.0473071136548783	10.6150455231414	1.58036457452922e-06	-1.27599373704096	2
ENSG00000119888.10	EPCAM	2	47349364	2_30	0	0.0287053433182807	5.36347652662837	4.84527134438613e-07	0.371072894306731	1
ENSG00000095002.13	MSH2	2	47403074	2_30	0	0.0307944002076971	6.0373866144936	5.85099478260885e-07	-0.545038941582159	1
ENSG00000116062.14	MSH6	2	47794240	2_30	0	0.0492793577240047	10.5659187878363	1.63863143069345e-06	1.22674216661125	1
ENSG00000242441.7	GTF2A1L	2	48595242	2_31	0	0.0287753498449757	7.30230219143657	6.61286089969977e-07	-0.66073366745055	3
ENSG00000068781.21	STON1-GTF2A1L	2	48527243	2_31	0	0.0252935356809992	6.06647409118367	4.82897395101907e-07	-0.421756480601732	2
ENSG00000138081.20	FBXO11	2	48332722	2_31	0	0.0269093072713214	6.65961472264404	5.63975965307264e-07	-0.805215190489289	1
ENSG00000170802.15	FOXN2	2	48327816	2_31	0	0.0242155130707974	5.6494986500203	4.30539059785302e-07	0.596447327440623	1
ENSG00000162869.15	PPP1R21	2	48439199	2_31	0	0.0254015320091865	6.10726921080797	4.88220429473926e-07	-0.527725618821418	3
ENSG00000243244.5	STON1	2	48533225	2_31	0	0.0746427245514134	16.5177687159553	3.88014394930986e-06	1.95032135455909	1
ENSG00000179915.22	NRXN1	2	51224848	2_33	0	0.0352598746362762	6.16724757632946	6.84354489297554e-07	-0.502075105587066	1
ENSG00000055813.5	CCDC85A	2	56183655	2_37	0	0.036122966397943	9.490233449935	1.07887039666105e-06	-0.91607313566805	1
ENSG00000028116.16	VRK2	2	57907323	2_38	0	0.133389462813706	22.4643163931558	9.43026081862127e-06	-2.33304836367532	1
ENSG00000162929.13	KIAA1841	2	61040968	2_40	0	0.0225179241047964	6.8291103862365	4.83951073410721e-07	-0.897419180749984	3
ENSG00000237651.6	C2orf74	2	61145163	2_40	0	0.0184390342787599	6.04203489397564	3.50614905000347e-07	-0.686131202408149	2
ENSG00000173209.22	AHSA2	2	61177796	2_40	0	0.0177859388428813	4.96369342075779	2.77837407605916e-07	-0.795994126569674	3
ENSG00000115464.14	USP34	2	61470194	2_40	0	0.02950074583676	10.9557359180895	1.01714653717725e-06	-1.72262630286844	1
ENSG00000082898.16	XPO1	2	61538854	2_40	1	0.0756660038869464	19.0684777964003	4.54073124196887e-06	-3.97441417246609	1
ENSG00000170264.12	FAM161A	2	61853877	2_40	0	0.0219376740623256	6.37577669570047	4.40182377072982e-07	0.167511846829608	3
ENSG00000115484.14	CCT4	2	61888641	2_40	0	0.0212121937980226	6.30668611519374	4.21013262142374e-07	0.660355263383993	1
ENSG00000186889.9	TMEM17	2	62505668	2_41	0	0.0354833632516607	7.89738641492729	8.81895525782824e-07	-0.789643060837473	2
ENSG00000115504.14	EHBP1	2	62625791	2_41	0	0.0517081279993353	11.5299330204288	1.87626671086468e-06	1.44841936102835	1
ENSG00000014641.17	MDH1	2	63589538	2_41	0	0.0381879007580951	8.60420760628728	1.03405976375103e-06	1.48282849236661	1
ENSG00000143951.15	WDPCP	2	63691854	2_41	0	0.0288605062355494	5.91370258050611	5.37121327189842e-07	1.06464369852803	1
ENSG00000169764.15	UGP2	2	63763610	2_41	0	0.0266381219477255	5.14557787720358	4.31366815160368e-07	0.651458043424967	3
ENSG00000143952.19	VPS54	2	64019122	2_41	0	0.0555632134881574	12.226798359144	2.1380067835677e-06	-1.55384693927597	2
ENSG00000143971.7	ETAA1	2	67397667	2_44	0	0	7.85955563809533	0	0.0307885391294477	1
ENSG00000197223.11	C1D	2	68040704	2_45	0	0.0202685761060523	6.54483690657204	4.17475546940574e-07	-0.80841928084787	3
ENSG00000243667.6	WDR92	2	68161691	2_45	0	0.0923388423652515	19.1345223857756	5.56046390073613e-06	1.77244205456116	2
ENSG00000221823.10	PPP3R1	2	68254587	2_45	0	0.116405144709583	25.0819052000581	9.1884376102419e-06	-3.234739884393	1
ENSG00000119865.8	CNRIP1	2	68273446	2_45	0	0.0172453840948648	5.3429620462214	2.89977255019206e-07	-0.413727532716204	3
ENSG00000204923.3	FBXO48	2	68467123	2_45	0	0.0167141376675461	4.79267237600055	2.52098748994249e-07	0.100083032967887	1
ENSG00000169621.9	APLF	2	68462021	2_45	0	0.0166876032368817	4.77429460909875	2.5073337919467e-07	-0.294324041658164	1
ENSG00000163219.11	ARHGAP25	2	68679529	2_45	0	0.0175339701056874	5.18903930636374	2.86336159655012e-07	-0.297355598138563	1
ENSG00000075340.22	ADD2	2	70766068	2_47	0	0.0196142565073507	6.01204631301434	3.71110414086165e-07	0.641288742108327	2
ENSG00000116031.8	CD207	2	70833920	2_47	0	0.0225803142916486	7.35814379349703	5.22886256224332e-07	0.816912519489248	4
ENSG00000152672.7	CLEC4F	2	70811433	2_47	0	0.0235451625103831	7.75842852683364	5.74889570200502e-07	0.944023760849592	4
ENSG00000116035.2	VAX2	2	70904341	2_47	0	0.0192419440897561	5.82898151303997	3.52980407403643e-07	0.560683924118245	1
ENSG00000116039.11	ATP6V1B1	2	70887591	2_47	0	0.0191850471136471	5.80069547161844	3.50228843428939e-07	0.574492970766142	3
ENSG00000144031.11	ANKRD53	2	70979137	2_47	0	0.0232449843366201	7.63567126067291	5.5858009294587e-07	0.82050703058579	2
ENSG00000144043.11	TEX261	2	70990491	2_47	0	0.0191731143810415	5.79476361063137	3.49653082314408e-07	-0.417676032895015	2
ENSG00000124357.12	NAGK	2	71063957	2_47	0	0.0187705265393441	5.59208365371901	3.30338421018665e-07	-0.429695370383462	2
ENSG00000124370.10	MCEE	2	71124357	2_47	0	0.0195906099728153	6.00051959596953	3.6995235005342e-07	0.638737948012364	2
ENSG00000124383.8	MPHOSPH10	2	71130580	2_47	0	0.0251610428663801	8.3937658268459	6.64652220836327e-07	-0.962229125482095	1
ENSG00000124374.8	PAIP2B	2	71225275	2_47	0	0.019040463155644	5.72844898030594	3.43260263438074e-07	0.488195772286941	2
ENSG00000135636.13	DYSF	2	71404555	2_47	0	0.0245210387485574	8.14710592141474	6.28711204225949e-07	1.08734873636106	2
ENSG00000116096.5	SPR	2	72887223	2_47	0	0.0516226503673638	15.3083210056276	2.48700599515627e-06	2.09172164682425	1
ENSG00000135631.16	RAB11FIP5	2	73155841	2_48	0	0.0574066142222819	15.836024265231	2.86099478152537e-06	-3.25977202660877	2
ENSG00000135632.11	SMYD5	2	73214385	2_48	0	0.0158239323105196	5.48159765309355	2.72979821547661e-07	0.712322938505238	1
ENSG00000163013.11	FBXO41	2	73265486	2_48	0	0.0163471300689952	5.25262706536229	2.70225954170213e-07	0.0234731743459754	1
ENSG00000116127.17	ALMS1	2	73326269	2_48	0	0.0565277954968732	17.9390427425074	3.19131950992946e-06	2.73838407379676	2
ENSG00000144035.3	NAT8	2	73619640	2_48	0	0.042971185146079	15.2489051917298	2.06217239836108e-06	-2.43153096381258	1
ENSG00000144034.14	TPRKB	2	73737087	2_48	0	0.0352992718598248	12.8407268671824	1.4264755394501e-06	2.11401906681886	2
ENSG00000144048.10	DUSP11	2	73780009	2_48	0	0.0366477109278044	13.3574305963673	1.5405604814853e-06	-2.25894246623994	1
ENSG00000124356.15	STAMBP	2	73829050	2_48	0	0.0157591126716213	4.95376172507444	2.45683419166441e-07	-0.192671526655145	3
ENSG00000163017.13	ACTG2	2	73892213	2_48	0	0.0154305796175462	4.78754189889561	2.32489745033098e-07	0.108651055731749	1
ENSG00000114956.19	DGUOK	2	73895902	2_48	0	0.0188436801910346	6.80235754374288	4.03398383967983e-07	-0.617938511052877	1
ENSG00000114978.17	MOB1A	2	74178740	2_48	0	0.0224012790736815	8.19524662697226	5.77755140040574e-07	-0.837985616893571	2
ENSG00000065911.11	MTHFD2	2	74198820	2_48	0	0.0157864445835578	5.00890119187146	2.48848924293622e-07	-0.249963509122638	1
ENSG00000188687.17	SLC4A5	2	74343527	2_48	0	0.0154143982906501	4.80106555239005	2.32901982804497e-07	-0.181000278120222	2
ENSG00000204843.12	DCTN1	2	74361478	2_48	0	0.0154307492617352	4.81206883338866	2.3368337644288e-07	0.193247006286407	2
ENSG00000284308.1	C2orf81	2	74421241	2_48	0	0.0319907914021661	11.5528930654693	1.16312050249237e-06	1.62190400114731	1
ENSG00000114993.16	RTKN	2	74442009	2_48	0	0.0185981901693842	6.60788757739807	3.86760669519064e-07	-0.740323699673583	2
ENSG00000115274.14	INO80B	2	74454375	2_48	0	0.0281976452676701	10.3857481206487	9.21636364437343e-07	-1.5155982334786	2
ENSG00000239779.6	WBP1	2	74459202	2_48	0	0.048115565634634	15.4201929171975	2.33498651285628e-06	-1.96550739793387	1
ENSG00000115275.11	MOGS	2	74465064	2_48	0	0.0554541187131938	16.7376033685612	2.92103024407103e-06	1.94847784295021	2
ENSG00000135637.13	CCDC142	2	74483364	2_48	0	0.0425054876791378	14.2434060803572	1.90531959206675e-06	-1.88013492724399	1
ENSG00000115282.19	TTC31	2	74483364	2_48	0	0.0425054876791378	14.2434060803572	1.90531959206675e-06	1.88013492724399	1
ENSG00000179528.15	LBX2	2	74442668	2_48	0	0.0289884940010917	10.6219170281303	9.69030690565812e-07	1.54292004931506	1
ENSG00000115289.13	PCGF1	2	74508487	2_48	0	0.0225830595067363	8.28842427417199	5.89065687924318e-07	1.31112298727722	1
ENSG00000144045.13	DQX1	2	74513834	2_48	0	0.0482077703763226	15.4402543573544	2.34250469423313e-06	1.9641457447893	1
ENSG00000115325.13	DOK1	2	74548714	2_48	0	0.0161927729090918	5.25454287490132	2.6777198560636e-07	0.565731701715459	1
ENSG00000115318.11	LOXL3	2	74553123	2_48	0	0.0656946539487996	18.5956369885569	3.84459027084079e-06	-1.88020019725713	1
ENSG00000159374.17	M1AP	2	74646254	2_48	0	0.0177768854950928	6.05073078414163	3.38510760875768e-07	0.818349600519772	1
ENSG00000159399.9	HK2	2	74834299	2_48	0	0.0172121093832187	5.86838280951615	3.17878757844094e-07	0.588931609736293	2
ENSG00000115350.11	POLE4	2	74887712	2_48	0	0.0195710033146308	7.04435532856531	4.33873693123576e-07	-0.769209804358682	4
ENSG00000115353.10	TACR1	2	75095328	2_48	0	0.0188574733909079	6.67612999966909	3.96202546067089e-07	0.768603467400111	2
ENSG00000115363.13	EVA1A	2	75568585	2_49	0	0.0767107901308564	13.4905207028609	3.25682289567759e-06	1.56147596893037	2
ENSG00000005436.13	GCFC2	2	75709850	2_49	0	0.0379130595141598	6.65703657481965	7.94289368030224e-07	-0.771543390377568	1
ENSG00000176204.13	LRRTM4	2	77593146	2_50	0	0.0337529337025611	5.04317109326101	5.35703152632261e-07	-0.342589650296348	1
ENSG00000163541.11	SUCLG1	2	84459875	2_53	0	0.0251204450168654	11.0431118888135	8.73027200343763e-07	1.62076520882923	2
ENSG00000115423.18	DNAH6	2	84482091	2_53	0	0.0140092319614203	5.46588983677234	2.40981761359144e-07	-0.448676515901089	2
ENSG00000034510.5	TMSB10	2	84905643	2_53	0	0.0198979188008567	8.81422934953323	5.51951572251302e-07	-1.19313736329144	1
ENSG00000186854.10	TRABD2A	2	84904453	2_53	0	0.0981712472181994	24.2529712889965	7.49304317235335e-06	-2.45387652507308	3
ENSG00000176407.17	KCMF1	2	84970689	2_54	0	0.0118158068371028	6.87309114338195	2.55578583822716e-07	0.253533844598296	1
ENSG00000152284.4	TCF7L1	2	85262989	2_54	1	0.70352200900802	25.7364975675309	5.69817924354669e-05	4.70917506037752	1
ENSG00000152291.13	TGOLN2	2	85338511	2_54	0	0.00929820940862069	4.96661170784627	1.45334427610233e-07	0.0975202965402437	1
ENSG00000042445.13	RETSAT	2	85343150	2_54	0	0.0209143748774039	13.1185080717074	8.63452216632796e-07	-1.71688518547402	3
ENSG00000042493.15	CAPG	2	85393065	2_54	0	0.0362411757209211	16.4338328472064	1.87434752665223e-06	-1.38600034751939	4
ENSG00000152292.16	SH2D6	2	85418422	2_54	0	0.00985956657805076	5.46361923814022	1.69530258110244e-07	0.204249022599992	1
ENSG00000115486.11	GGCX	2	85519576	2_54	0	0.00958134813205913	5.54111113119279	1.6708307302626e-07	-0.734320206351504	3
ENSG00000168899.4	VAMP5	2	85584469	2_54	0	0.0105167755754728	6.05688277832159	2.00466011022849e-07	0.523480047688703	1
ENSG00000168883.19	USP39	2	85596955	2_54	0	0.0419946875383204	18.8559481790433	2.49202103519605e-06	1.93890959594677	1
ENSG00000115525.17	ST3GAL5	2	85904899	2_54	0	0.00987482297968312	6.03332432976741	1.87497276935832e-07	-0.700147924237322	1
ENSG00000068654.15	POLR1A	2	86105533	2_54	0	0.0143853155504269	11.4916198996691	5.20247041555118e-07	2.41338792569702	2
ENSG00000132300.18	PTCD3	2	86105686	2_54	0	0.0110486076966466	7.49633395966161	2.60654635609152e-07	-1.18173988012895	2
ENSG00000132305.20	IMMT	2	86216085	2_54	0	0.0121959043069569	9.10426215177345	3.49436073152434e-07	-1.57613216153778	2
ENSG00000132313.14	MRPL35	2	86142577	2_54	0	0.0105551104412331	6.9974552146346	2.32440543936664e-07	-1.04474092243296	3
ENSG00000068615.17	REEP1	2	86338344	2_54	0	0.00899247602634001	4.77319975033008	1.35082121149617e-07	-0.132149883239851	1
ENSG00000115561.15	CHMP3	2	86563593	2_54	0	0.00991726830286854	6.10492688343911	1.90537956634569e-07	0.763073378154656	2
ENSG00000239305.6	RNF103	2	86623855	2_54	0	0.219317606409184	18.7362301352032	1.29319698458065e-05	3.87929930974644	1
ENSG00000153563.15	CD8A	2	86807953	2_54	0	0.0181306598270918	13.0913586728465	7.4697712938886e-07	-2.28656404795078	1
ENSG00000183281.14	PLGLB1	2	86943831	2_54	0	0.0113420117655938	7.39756812934221	2.64051136287131e-07	-1.20998404863762	1
ENSG00000172086.7	KRCC1	2	88056216	2_55	0	0.021935056890436	4.84053115227223	3.34149455884172e-07	-0.109333276391534	1
ENSG00000115593.14	SMYD1	2	88067820	2_55	0	0.0377042899949558	10.0356861775594	1.1908218997623e-06	-1.10776911076447	1
ENSG00000163586.9	FABP1	2	88123991	2_55	0	0.0239777257137186	5.69227651724722	4.29539344956146e-07	-0.421436593221337	2
ENSG00000144115.16	THNSL2	2	88153919	2_55	0	0.0241925718664507	5.77768000099885	4.39890414111292e-07	-0.444003395012316	3
ENSG00000153574.8	RPIA	2	88691440	2_55	0	0.0218963271494961	4.8236228410101	3.32394316900933e-07	-0.07528864798172	1
ENSG00000168658.18	VWA3B	2	98065634	2_57	0	0.0198866592108871	5.83932308001176	3.65454496605744e-07	1.09343479929195	2
ENSG00000144029.11	MRPS5	2	95149561	2_57	0	0.0212452074107645	8.20998905284063	5.48924388891108e-07	2.11949142266146	1
ENSG00000144026.11	ZNF514	2	95156702	2_57	0	0.0205585377084946	7.31528504281459	4.73295578973326e-07	1.30212706043661	4
ENSG00000233757.6	AC092835.2	2	95207631	2_57	0	0.0182779529753935	4.93322103816657	2.83770407777181e-07	0.383196636488691	1
ENSG00000155066.15	PROM2	2	95264882	2_57	0	0.0186550597680847	5.05684642480883	2.96883036225615e-07	0.111056127520141	2
ENSG00000115041.12	KCNIP3	2	95306411	2_57	0	0.0200262560222766	5.84568153463507	3.68420586482929e-07	0.578317963652066	1
ENSG00000115042.9	FAHD2A	2	95391381	2_57	0	0.023288295256007	6.9093155127162	5.06386008286424e-07	-0.449283946768587	1
ENSG00000174501.14	ANKRD36C	2	96009418	2_57	0	0.0180898302275342	4.87242689232049	2.77388719821465e-07	0.580039120421585	1
ENSG00000186281.12	GPAT2	2	96082306	2_57	0	0.0212791330540708	6.21397454584996	4.16133207310531e-07	0.629930506959477	1
ENSG00000274286.1	ADRA2B	2	96072837	2_57	0	0.0863851300398336	19.9676107435735	5.42842781103739e-06	2.61228273804473	3
ENSG00000158050.4	DUSP2	2	96145593	2_57	0	0.170770991397972	27.5296081862309	1.47952771098409e-05	3.4325141703931	2
ENSG00000084090.13	STARD7	2	96181298	2_57	0	0.0474271971042137	15.0527344333821	2.2467349047672e-06	-2.74455494934123	2
ENSG00000135956.8	TMEM127	2	96266108	2_57	0	0.0187291990358321	5.28209059927664	3.11339357361827e-07	0.686664862165222	1
ENSG00000144021.2	CIAO1	2	96268766	2_57	0	0.0366862811604078	11.7684390579932	1.35872487553473e-06	-2.09534689436726	1
ENSG00000198885.9	ITPRIPL1	2	96325754	2_57	0	0.0427356824714273	13.9230663474699	1.87255468838815e-06	2.69577568382005	1
ENSG00000196843.15	ARID5A	2	96533957	2_57	0	0.109431498416807	21.1369056374036	7.27935212710377e-06	2.3683397422919	1
ENSG00000114988.11	LMAN2L	2	96734587	2_57	0	0.0184079285690958	4.91753705445746	2.84879720898351e-07	0.153964252541625	2
ENSG00000158158.11	CNNM4	2	96759866	2_57	0	0.0181670098567355	4.8429572024953	2.76887312932269e-07	0.305379319017729	1
ENSG00000163126.14	ANKRD23	2	96856083	2_57	0	0.0191175711498913	5.25175512148681	3.15970222866841e-07	0.191092298424081	1
ENSG00000144199.11	FAHD2B	2	97095522	2_57	0	0.0180658881207042	4.76494285684994	2.70910592953667e-07	-0.533953429319724	2
ENSG00000115073.7	ACTR1B	2	97658891	2_57	0	0.0182376629201496	4.83353081212564	2.77423118719841e-07	-0.0886331027628779	2
ENSG00000228486.10	LINC01125	2	97662613	2_57	0	0.0212607828700679	6.41662859676898	4.29333847422137e-07	0.718375944479593	2
ENSG00000115085.13	ZAP70	2	97713755	2_57	0	0.0561200623479439	15.963726509979	2.81943052501478e-06	2.50229160597145	1
ENSG00000075568.16	TMEM131	2	97995161	2_57	0	0.0181042387246183	4.77529859659856	2.72075711947466e-07	-0.52913468969866	4
ENSG00000040933.15	INPP4A	2	98444410	2_58	0	0.029418561368755	13.5226317923658	1.25196338441307e-06	1.61885875585055	1
ENSG00000183513.8	COA5	2	98608535	2_58	0	0.0407585865099739	16.6569443216195	2.1366009747306e-06	-1.85036216657135	1
ENSG00000071073.12	MGAT4A	2	98731454	2_58	0	0.100808899702264	25.4808752044031	8.08392338981281e-06	-2.53666884279411	1
ENSG00000135951.14	TSGA10	2	99155070	2_58	0	0.0118812541276186	4.86208337150137	1.81799908503045e-07	0.214906023617913	2
ENSG00000144182.16	LIPT1	2	99155127	2_58	0	0.0118613544769577	4.84611978275382	1.80899515288683e-07	0.20136824179052	2
ENSG00000158411.11	MITD1	2	99180175	2_58	0	0.0152434262422795	7.2366787602245	3.47160945009513e-07	-0.889719958695354	1
ENSG00000185414.19	MRPL30	2	99178686	2_58	0	0.0139666352843066	6.40270233316949	2.81425909103763e-07	0.724597825958611	1
ENSG00000144214.9	LYG1	2	99304742	2_58	0	0.0123005828637149	5.19241866950155	2.01003846079999e-07	0.396046261093031	3
ENSG00000158417.10	EIF5B	2	99337171	2_58	0	0.0223953754771685	10.9102804184452	7.68959089522962e-07	1.48881395132549	1
ENSG00000115514.11	TXNDC9	2	99340840	2_58	0	0.0362107760882743	15.5179289426915	1.768400241374e-06	1.90680997769195	1
ENSG00000144218.18	AFF3	2	100143014	2_58	0	0.0258098440623722	12.2683495172704	9.96507323097202e-07	1.58137344074873	1
ENSG00000170500.12	LONRF2	2	100323039	2_58	0	0.0119500650860643	4.9170726165742	1.84920843800444e-07	-0.231716560070704	1
ENSG00000115539.13	PDCL3	2	100562583	2_58	0	0.0193478452157563	9.51227131075995	5.79196337326557e-07	-1.30938836995371	2
ENSG00000071082.10	RPL31	2	101002915	2_58	0	0.0306017499987905	13.901006956808	1.33875620644803e-06	-1.46267910648274	1
ENSG00000158435.7	CNOT11	2	101252269	2_59	0	0	145.357378844896	0	-0.18411442971662	1
ENSG00000163162.8	RNF149	2	101303817	2_59	0	0	27.811275767615	0	0.373598630562322	2
ENSG00000196460.12	RFX8	2	101451162	2_59	0	0	23.9352112308135	0	1.76079936816867	2
ENSG00000071054.16	MAP4K4	2	101697147	2_59	0	0	124.374499169494	0	1.09882385665258	1
ENSG00000115590.13	IL1R2	2	101984559	2_59	0	0	29.6882377956213	0	-1.62929901529328	3
ENSG00000115598.9	IL1RL2	2	102187581	2_60	0	0.0358826027778665	8.62455383530334	9.73934047749249e-07	-0.996314181677936	1
ENSG00000115602.16	IL1RL1	2	102310480	2_60	0	0.262294376414637	28.2225542748096	2.32966926438044e-05	-3.09950566710158	1
ENSG00000115604.10	IL18R1	2	102310626	2_60	0	0.0245795411358474	4.94206524888141	3.8228848757505e-07	0.0472547077563214	2
ENSG00000115607.9	IL18RAP	2	102418289	2_60	0	0.0400597785654246	9.60392959464461	1.2107834769016e-06	1.14292631383618	1
ENSG00000135953.10	MFSD9	2	102740305	2_60	0	0.0296213686542396	6.9081500203095	6.43985153516181e-07	1.06453161100199	1
ENSG00000198914.3	POU3F3	2	104855039	2_62	0	0.0350404358302643	6.20066281213553	6.83780306066143e-07	-0.608619641828196	1
ENSG00000135972.8	MRPS9	2	105042423	2_62	0	0.0500262796855392	9.63395811777061	1.516742773587e-06	-1.10758884170349	1
ENSG00000135966.12	TGFBRAP1	2	105439751	2_62	0	0.0304963843196592	4.86657142850349	4.67068337779274e-07	-0.141987976812893	1
ENSG00000135974.9	C2orf49	2	105337683	2_62	0	0.0729758428119675	13.3040619348588	3.05543008905926e-06	-1.50948756563218	1
ENSG00000071051.13	NCK2	2	105744738	2_63	0	0.0521862248497035	9.16304028785691	1.50488894166239e-06	1.12141643075028	2
ENSG00000119147.9	C2orf40	2	106016946	2_63	0	0.101687908858161	15.6855699031553	5.01970959515968e-06	1.8221110350158	6
ENSG00000115652.14	UXS1	2	106194127	2_63	0	0.0330212214646755	4.75019124615709	4.93643249617365e-07	0.179515863760597	1
ENSG00000144057.15	ST6GAL2	2	106880542	2_64	0	0.104026555897283	19.1197682295092	6.25944484875134e-06	-2.76045165415257	3
ENSG00000115665.8	SLC5A7	2	108028702	2_65	0	0.108088935263971	20.5833161512945	7.00173318666364e-06	2.10891669749373	1
ENSG00000198203.9	SULT1C2	2	108287884	2_65	0	0.0229153967398967	5.54114942748589	3.99609879107393e-07	0.269268611064648	2
ENSG00000135968.20	GCC2	2	108449810	2_65	0	0.0212664678074255	4.82701527388556	3.23059866840507e-07	0.239906738240199	3
ENSG00000169756.16	LIMS1	2	108534528	2_65	0	0.0255154320201657	6.5697996711888	5.275504852695e-07	0.801060717840817	2
ENSG00000153201.15	RANBP2	2	108718413	2_65	0	0.0217113343860078	5.02494742638925	3.43342062873941e-07	0.253927364601871	2
ENSG00000172985.10	SH3RF3	2	109203970	2_65	0	0.0239565886461947	5.96629359447784	4.49819802064905e-07	0.543993470922551	1
ENSG00000186522.14	SEPT10	2	109574715	2_65	0	0.0267868653649247	7.03560317168675	5.93105845783248e-07	1.18492989834585	4
ENSG00000198142.4	SOWAHC	2	109613916	2_65	0	0.055592706963334	14.0679506267125	2.46126077646695e-06	2.09192134469983	1
ENSG00000144063.3	MALL	2	110117552	2_67	0	0.00456595244304736	4.96224687475396	7.13047931443411e-08	-0.187899029538979	1
ENSG00000144061.12	NPHP1	2	110205149	2_67	0	0.00472158316547955	5.28330726246677	7.85059342400692e-08	-0.32164760392141	1
ENSG00000169679.14	BUB1	2	110678318	2_67	0	0.0047820726569624	5.39606005238746	8.12085803226684e-08	-0.348506680639042	1
ENSG00000153208.16	MERTK	2	111932070	2_67	0	0.00565152856778306	6.57812602971917	1.16997637101139e-07	0.347292477431555	1
ENSG00000153214.9	TMEM87B	2	112056468	2_67	0	0.00799619127042839	12.9393067814217	3.25614066010181e-07	2.97225572728333	2
ENSG00000144152.12	FBLN7	2	112140392	2_67	0	0.00546773613662388	10.5952674982305	1.82317538023979e-07	-2.50855592743495	2
ENSG00000144161.12	ZC3H8	2	112251444	2_67	0	0.0045134158903094	5.53682351093074	7.86457045893159e-08	-0.828817445922889	3
ENSG00000169629.11	RGPD8	2	112434559	2_67	0	0.00446244546166186	4.89323437141977	6.87191711625659e-08	0.36461479798356	2
ENSG00000114999.7	TTL	2	112480953	2_67	0	0.0117667129441841	14.1863851025401	5.2533444493929e-07	1.5731697900797	3
ENSG00000125630.15	POLR1B	2	112545886	2_67	0	0.00998980480406708	11.5450860410338	3.62963663702384e-07	-0.945315215790375	2
ENSG00000125611.15	CHCHD5	2	112586470	2_67	0	0.00449359372516422	5.43353477444826	7.68396236331322e-08	0.862027168500091	2
ENSG00000144136.10	SLC20A1	2	112645729	2_67	0	0.00456691372214546	5.27060205897996	7.57516344943689e-08	0.586778920896788	1
ENSG00000169607.12	CKAP2L	2	112765001	2_67	0	0.00498134965129293	5.65188801061024	8.86032288210377e-08	0.248427187528074	1
ENSG00000125637.15	PSD4	2	113155710	2_67	0	0.0063664455756417	8.09858943923978	1.62261462969425e-07	0.795017737922282	3
ENSG00000125618.16	PAX8	2	113235767	2_67	0	0.00652824873439317	8.30519484218626	1.70630039959815e-07	1.112833542649	2
ENSG00000144134.18	RABL2A	2	113629174	2_67	0	0.00658028849837711	11.9260030905769	2.4697262967117e-07	2.60871698631099	2
ENSG00000115084.13	SLC35F5	2	113754647	2_67	0	0.0629283323200126	32.7832931134284	6.49243743142872e-06	3.79193132009294	3
ENSG00000088205.12	DDX18	2	117832335	2_69	0	0.0123055344428085	5.20572059489357	2.01599898286411e-07	-0.273268962434414	2
ENSG00000125633.10	CCDC93	2	118013438	2_69	0	0.019018201168599	9.357569334991	5.60068908847637e-07	-1.10902202570079	4
ENSG00000125629.14	INSIG2	2	118088243	2_69	0	0.0140862876718194	6.49347179987874	2.87860772049884e-07	-0.599010684794592	2
ENSG00000163064.6	EN1	2	118848184	2_69	0	0.0127366984095533	5.53377051139097	2.2181299392381e-07	-0.444311838439462	1
ENSG00000019169.10	MARCO	2	118950355	2_69	0	0.0138956516158	6.36360328892325	2.782857629614e-07	-0.646996504994685	1
ENSG00000115107.19	STEAP3	2	119224189	2_69	0	0.0257911914859146	12.2709541483298	9.9599856541366e-07	-1.35635473164425	1
ENSG00000186132.14	C2orf76	2	119057009	2_69	0	0.0123607495321401	5.24836971147086	2.0416354618844e-07	0.419337778463853	3
ENSG00000155368.16	DBI	2	119366128	2_69	0	0.0117575644270299	4.77189885227981	1.76570265661329e-07	-0.0449019484204384	1
ENSG00000171227.6	TMEM37	2	119427493	2_69	0	0.011891488989162	4.87975549980514	1.82617870414646e-07	0.0853458776995088	3
ENSG00000163075.12	CFAP221	2	119546566	2_69	0	0.0165753408958642	8.04517795063466	4.1966920038665e-07	-0.974311417725597	1
ENSG00000144120.12	TMEM177	2	119679105	2_69	0	0.0117313672268643	4.75065769659849	1.75392630802212e-07	0.211788834494164	2
ENSG00000088179.8	PTPN4	2	119724424	2_69	0	0.0791203413168848	23.1058629955581	5.75333045887616e-06	-2.34348239508392	2
ENSG00000115109.13	EPB41L5	2	120013132	2_69	0	0.0140823367242877	6.4907910030819	2.87661223815834e-07	1.0608417017712	1
ENSG00000226479.3	TMEM185B	2	120221746	2_69	0	0.0165845665805593	8.0504649853049	4.20178731198507e-07	-1.29783913485168	1
ENSG00000144118.13	RALB	2	120264205	2_69	0	0.0293555643577144	13.511591188991	1.24826244429197e-06	-1.84528948991366	1
ENSG00000074047.21	GLI2	2	120729386	2_70	0	0.0393685668387542	8.19780874928905	1.01567873788437e-06	-0.92777825425586	3
ENSG00000115112.7	TFCP2L1	2	121281364	2_70	0	0.0392943098852241	8.17960460185952	1.01151179202803e-06	0.918629428946422	1
ENSG00000074054.17	CLASP1	2	121649389	2_70	0	0.0618272592471632	12.5645649962806	2.44476109617148e-06	-1.44197097064768	2
ENSG00000136717.14	BIN1	2	127105648	2_74	0	0.0258905744437712	7.72421731434545	6.29368704711592e-07	-1.03856195954609	1
ENSG00000186684.12	CYP27C1	2	127140438	2_74	0	0.0621458276823126	16.1653709308233	3.16159782815515e-06	1.81479301177375	2
ENSG00000163161.12	ERCC3	2	127280968	2_75	0	0.0292619632207302	7.36035935654354	6.77815432008832e-07	-0.989866651713036	2
ENSG00000169967.16	MAP3K2	2	127387545	2_75	0	0.0632585177843162	14.5904824208046	2.90467560344864e-06	1.71376353023431	2
ENSG00000163166.14	IWS1	2	127526497	2_75	0	0.0307271964295147	7.73536961511204	7.48019605161374e-07	0.965135293354995	2
ENSG00000169994.18	MYO7B	2	127543509	2_75	0	0.0294617333736851	7.58699120209856	7.03455855487964e-07	-0.838025700813617	3
ENSG00000144230.16	GPR17	2	127643516	2_75	0	0.0270351467040878	6.50608820906743	5.5355101494198e-07	-0.607654561766788	4
ENSG00000072163.19	LIMS2	2	127680943	2_75	0	0.0388817461085067	10.0339532706972	1.2277976785056e-06	-1.21127119112551	1
ENSG00000136709.11	WDR33	2	127811674	2_75	0	0.0247580992122149	5.80645982369083	4.52415731624708e-07	-0.767276432381496	1
ENSG00000144231.10	POLR2D	2	127857158	2_75	0	0.0231346121661857	5.06729100166467	3.689326084226e-07	-0.233948066367698	3
ENSG00000136715.17	SAP130	2	128028089	2_75	0	0.0250621707007042	5.81140032803707	4.58361836613838e-07	0.372811261537897	1
ENSG00000136731.12	UGGT1	2	128075916	2_75	0	0.0524144162178718	13.2156785368254	2.17996335350857e-06	-2.70096060201822	2
ENSG00000136720.6	HS6ST1	2	128319352	2_75	0	0.0229366677786377	4.95334976511462	3.57551243898825e-07	0.09392698568916	2
ENSG00000233087.7	WTH3DI	2	131364366	2_78	0	0.0927411207158736	13.563455062653	3.95869138795996e-06	1.87106880464396	1
ENSG00000222014.5	RAB6C	2	129975514	2_78	0	0.0380680105782308	4.90543763748784	5.87688123122726e-07	-0.220526619230008	2
ENSG00000136699.19	SMPD4	2	130181715	2_78	0	0.10171702595739	14.4759962754333	4.6339472954151e-06	-1.72582813118504	1
ENSG00000152082.13	MZT2B	2	130181775	2_78	0	0.0907730280168363	13.3521532187761	3.81431981411109e-06	-1.64037425307844	1
ENSG00000136710.9	CCDC115	2	130343161	2_78	0	0.109709330181966	15.2260171163518	5.25701057791281e-06	-1.52076210873683	1
ENSG00000072135.12	PTPN18	2	130356437	2_78	0	0.0419368919064367	5.83794844805027	7.70487273240413e-07	0.534824393436311	1
ENSG00000136002.18	ARHGEF4	2	130821707	2_78	0	0.0374952190374567	4.75950893156101	5.61625754198567e-07	0.12212132584011	3
ENSG00000115762.16	PLEKHB2	2	131104358	2_78	0	0.156231890355401	18.773849670395	9.23064390457377e-06	2.35580949619879	1
ENSG00000075886.10	TUBA3D	2	131476103	2_78	0	0.0537879540802653	8.24350603062508	1.39542326402076e-06	-1.04091218996123	1
ENSG00000163040.14	CCDC74A	2	131527737	2_78	0	0.0388083526487777	5.09088537422058	6.21766759497148e-07	-0.474946572434498	2
ENSG00000152127.8	MGAT5	2	134119836	2_79	0	0.0608192814805753	13.2638395713938	2.53874756070983e-06	-1.65315018089618	2
ENSG00000144229.11	THSD7B	2	136765297	2_81	0	0.0449382363117449	12.2568299449823	1.73341742511656e-06	-1.22355499651457	2
ENSG00000150540.13	HNMT	2	137961839	2_82	0	0.0319746517517053	5.19264111983968	5.22520224697278e-07	-0.275407368994237	2
ENSG00000144228.8	SPOPL	2	138501652	2_82	0	0.0357824350887749	6.27384318651637	7.06500584032537e-07	0.652149501742563	1
ENSG00000168702.17	LRP1B	2	142131284	2_85	0	0.0224635475961447	4.8049572492436	3.3968537253921e-07	0.213849544964682	2
ENSG00000115919.14	KYNU	2	142877245	2_85	0	0.0228078932730527	4.950467562949	3.55336945648049e-07	0.188014641153066	2
ENSG00000075884.13	ARHGAP15	2	143091525	2_85	0	0.0310803900117818	7.91557267242506	7.7424386734887e-07	0.905311893419251	1
ENSG00000169554.18	ZEB2	2	144524878	2_86	0	0.0293175364960857	10.0158183195905	9.24108332618183e-07	-0.967994006429009	1
ENSG00000121989.14	ACVR2A	2	147844091	2_88	0	0.0413122787486473	13.4565967898119	1.74953793685953e-06	-1.63632822303064	1
ENSG00000115947.13	ORC4	2	148018368	2_88	0	0.0166373625745866	4.74097727338056	2.48234035936943e-07	-0.0860952900690302	2
ENSG00000204406.12	MBD5	2	148020474	2_88	0	0.019824831830903	6.41455900288067	4.00207561514612e-07	-0.787226421962709	1
ENSG00000168280.16	KIF5C	2	148892055	2_88	0	0.0172394821243737	5.0802413232486	2.75624317804493e-07	-0.40660562371883	1
ENSG00000150556.16	LYPD6B	2	149069387	2_88	0	0.0166776811531623	4.7640756839385	2.50047946670254e-07	0.248715706315941	1
ENSG00000187123.14	LYPD6	2	149332928	2_88	0	0.0194122301107973	6.21358730474425	3.79600529256041e-07	0.578455080796041	2
ENSG00000115963.13	RND3	2	150496125	2_89	0	0.0288021085624549	4.87474761290052	4.41860716029786e-07	0.124489308692047	1
ENSG00000184898.6	RBM43	2	151261443	2_90	0	0.0343054096157341	8.41780962342687	9.08804947219947e-07	-1.16254312568024	2
ENSG00000123609.10	NMI	2	151289680	2_90	0	0.0438831848498652	10.7889484841933	1.48999987621722e-06	1.17797210116719	2
ENSG00000080345.17	RIF1	2	151409959	2_90	0	0.0368022716380647	9.09345490979638	1.05320404375341e-06	-1.20308289276774	3
ENSG00000183091.19	NEB	2	151734675	2_91	0	0.0310199267979934	7.61885920568784	7.43771769496702e-07	-0.645427461487836	1
ENSG00000162980.16	ARL5A	2	151828599	2_91	0	0.0231375494460176	4.84206903488189	3.5257970541869e-07	0.0753823987717514	1
ENSG00000182389.19	CACNB4	2	152099291	2_91	0	0.0242741882637773	5.31982520141799	4.06397522830892e-07	0.470691519644594	1
ENSG00000115145.9	STAM2	2	152176179	2_91	0	0.0228794088438487	4.74756784511948	3.41841631395351e-07	0.668746890240426	2
ENSG00000157827.19	FMNL2	2	152335141	2_91	0	0.035996753243405	9.10370920159698	1.03131344917641e-06	-1.12911917821359	1
ENSG00000196504.15	PRPF40A	2	152717014	2_91	0	0.108159453255367	19.8043613578981	6.74115478181856e-06	2.29086046574379	1
ENSG00000177917.10	ARL6IP6	2	152717014	2_91	0	0.109553890237152	19.9063182928302	6.86321685731267e-06	-2.38397532902819	3
ENSG00000144278.14	GALNT13	2	153874542	2_92	0	0.0483272168148573	6.41955123477599	9.76349768616931e-07	0.689091460146627	2
ENSG00000115159.15	GPD2	2	156437527	2_93	0	0.034398217836589	7.5198882769901	8.14059791721638e-07	-0.736337557353588	1
ENSG00000136542.8	GALNT5	2	157257153	2_94	0	0.0252396379399985	4.80951857639818	3.82026685844984e-07	0.0665173924042375	2
ENSG00000123612.15	ACVR1C	2	157625480	2_94	0	0.0254404238446436	4.885393674393	3.91140585876177e-07	0.214612572538825	1
ENSG00000153237.17	CCDC148	2	158457154	2_95	0	0.0231010398069179	6.46694831280885	4.70153736549273e-07	1.09237919475076	1
ENSG00000144283.21	PKP4	2	158457154	2_95	0	0.0231010398069179	6.46694831280886	4.70153736549274e-07	-1.09237919475076	1
ENSG00000163331.11	DAPL1	2	158794343	2_96	0	0.0326781410217656	15.7902049910262	1.62388056628505e-06	-1.73872243042984	2
ENSG00000115183.14	TANC1	2	158968061	2_96	0	0.0180165707452999	9.87705040852259	5.60026238662741e-07	-1.03464794740529	3
ENSG00000196151.10	WDSUB1	2	159286074	2_96	0	0.02257450228408	12.3145367193759	8.74873447065775e-07	1.47344962291311	2
ENSG00000136536.14	MARCH7	2	159712509	2_96	0	0.0153855763868405	8.26348816760963	4.00116217024839e-07	-1.245456676304	2
ENSG00000241399.6	CD302	2	159798257	2_96	0	0.0146749886949858	8.07039615158388	3.72719060306244e-07	1.16736281004416	1
ENSG00000054219.10	LY75	2	159903827	2_96	0	0.0226619027559314	12.2205481395011	8.71557473899785e-07	-1.66349624151244	1
ENSG00000153246.12	PLA2R1	2	160038419	2_96	0	0.0178558026995468	10.3586570566541	5.82092236874701e-07	-1.69148463401436	3
ENSG00000115221.10	ITGB6	2	160270221	2_96	0	0.0327948033601392	16.9392815578815	1.74827195803281e-06	2.8083560866423	3
ENSG00000153250.19	RBMS1	2	160494213	2_96	0	0.012969159756075	6.87357259733521	2.80545519835532e-07	-1.094434407086	1
ENSG00000136560.13	TANK	2	161131972	2_97	0	0	72.2099716477036	0	-1.04288297041875	3
ENSG00000197635.9	DPP4	2	162074215	2_97	0	0	40.44145061736	0	1.92388570890523	1
ENSG00000115267.5	IFIH1	2	162294461	2_97	0	0	9.73408531880738	0	0.62561513723722	1
ENSG00000115271.10	GCA	2	162483134	2_97	0	0	40.5322885050268	0	-1.40431384141911	1
ENSG00000184611.11	KCNH7	2	162838368	2_98	0	0.0194628586334338	5.51904746537145	3.3804905873643e-07	-0.537419553960262	1
ENSG00000182263.13	FIGN	2	163614686	2_99	0	0.0085827373436671	7.85026186212673	2.12040558550453e-07	-0.305695356638004	3
ENSG00000115290.9	GRB14	2	164621393	2_100	0	0.126802818456457	21.7023816692899	8.66054609189407e-06	-2.48777518206064	1
ENSG00000082438.15	COBLL1	2	164843369	2_100	0	0.0245845870331051	5.74127468265611	4.44201700424612e-07	-0.610739346777023	2
ENSG00000169507.9	SLC38A11	2	164935829	2_100	0	0.0251819482134816	5.97115542923594	4.73213010044465e-07	0.880914268666434	2
ENSG00000136531.15	SCN2A	2	165292573	2_100	0	0.0271949387674931	6.70777317177202	5.74083979029605e-07	-0.829967550916718	1
ENSG00000178662.15	CSRNP3	2	165469352	2_100	0	0.0470200446257485	11.9746292338706	1.77196070215761e-06	1.73727520511578	1
ENSG00000115339.13	GALNT3	2	165746771	2_100	0	0.0300112504271396	7.65262942615822	7.22776041008239e-07	-1.29774694490236	2
ENSG00000123607.14	TTC21B	2	165954060	2_100	0	0.0659938364448879	15.2628223180043	3.16991194364748e-06	-1.62057439110145	2
ENSG00000169432.14	SCN9A	2	166375953	2_101	0	0.055043255286504	14.6319404203113	2.5346325518864e-06	1.54155194857875	2
ENSG00000198648.10	STK39	2	168254111	2_102	0	0.0164945951403215	5.50131376787415	2.85572937999083e-07	-0.42875324748782	1
ENSG00000172292.14	CERS6	2	168408100	2_102	0	0.0153967798891835	4.87197589739006	2.36071742661059e-07	-0.2327422122464	3
ENSG00000163072.15	NOSTRIN	2	168556582	2_102	0	0.0494574095735899	15.1906604937811	2.36437847433638e-06	1.40859328534333	4
ENSG00000163093.11	BBS5	2	169478998	2_103	0	0.0298488646622515	5.51518463461146	5.18080023369797e-07	0.577538696124745	2
ENSG00000239474.6	KLHL41	2	169509786	2_103	0	0.0285201015373207	5.07841339517876	4.55814452938398e-07	-0.230082420524534	1
ENSG00000138399.17	FASTKD1	2	169531376	2_103	0	0.0288268213761871	5.18099022586081	4.70022343676746e-07	-0.3826377322829	3
ENSG00000138398.15	PPIG	2	169584236	2_103	0	0.0409669989435272	8.55946477193459	1.10354420170636e-06	-1.44535793304341	1
ENSG00000154479.12	CCDC173	2	169694453	2_103	0	0.138038781720165	20.4694112789576	8.89232738368773e-06	-2.75308525592873	1
ENSG00000144362.11	PHOSPHO2	2	169693645	2_103	0	0.0280704361086503	4.92604144736015	4.35167241692272e-07	-0.178360914530087	3
ENSG00000213160.9	KLHL23	2	169694217	2_103	0	0.0778049671481356	14.7848986007911	3.62021736916944e-06	2.47966272915578	1
ENSG00000138382.14	METTL5	2	169824369	2_103	0	0.027540907412159	4.74351152754895	4.11137583755781e-07	0.139267826442224	2
ENSG00000071909.18	MYO3B	2	170377725	2_104	0	0.00950341506074404	8.77388080747374	2.62410012169537e-07	-1.32680030143506	2
ENSG00000204334.7	ERICH2	2	170377725	2_104	0	0.0256289242403953	17.164110466724	1.38439700776527e-06	2.01403322332756	3
ENSG00000128683.13	GAD1	2	170377725	2_104	0	0.102627068475036	29.3384535422456	9.47563045825293e-06	2.72163147637433	5
ENSG00000115806.12	GORASP2	2	170928918	2_104	0	0.0210297595510783	14.3436649946359	9.4929985434774e-07	2.7639039185582	2
ENSG00000198586.13	TLK1	2	171039399	2_104	0	0.140764835457498	19.875141088457	8.80467583417111e-06	-3.16116085447915	1
ENSG00000123600.19	METTL8	2	171359142	2_104	0	0.00878295010370378	7.85983710685744	2.17251575535692e-07	0.0256662308840428	1
ENSG00000115827.13	DCAF17	2	171435106	2_104	0	0.00964412344419141	10.2403660578928	3.10804441096024e-07	1.23304625177735	1
ENSG00000071967.11	CYBRD1	2	171522379	2_104	0	0.172919103220553	21.3707260467351	1.16297726643049e-05	3.16329503272642	2
ENSG00000077380.15	DYNC1I2	2	171687141	2_104	0	0.0147502466634978	15.0019459558544	6.96395335011725e-07	-1.958967893566	1
ENSG00000128708.12	HAT1	2	171922612	2_104	0	0.006981210785585	6.38576170712173	1.40298307822825e-07	-0.0353344432900561	1
ENSG00000115840.13	SLC25A12	2	172025679	2_104	1	0.0674639565403147	26.2519128718891	5.57367620577319e-06	3.94488749166738	1
ENSG00000172878.13	METAP1D	2	171996590	2_104	0	0.009220140415378	8.71164775155075	2.5278238989473e-07	0.626705231587837	1
ENSG00000144355.14	DLX1	2	172084313	2_104	0	0.00593736680536205	4.96817136175318	9.2832366316785e-08	-0.297522292538262	1
ENSG00000091409.14	ITGA6	2	172401103	2_105	0	0.0931188059018353	27.7476982800013	8.1315499737474e-06	2.4684880966248	1
ENSG00000152256.13	PDK1	2	172555453	2_105	0	0.00778077224579643	4.87481731692626	1.19368578469091e-07	-0.40342900880217	1
ENSG00000172845.14	SP3	2	173963364	2_105	0	0.00875919807475722	6.46034825754608	1.78085783404013e-07	0.977533798182278	1
ENSG00000144306.14	SCRN3	2	174395627	2_105	0	0.0220549424596741	18.439941532372	1.27989529465001e-06	2.64461301381818	2
ENSG00000163328.13	GPR155	2	174486532	2_105	0	0.00768705695953253	4.88337952595648	1.18137982750941e-07	0.406649711936254	2
ENSG00000115935.17	WIPF1	2	174705685	2_105	0	0.0135924012607903	11.5248412957145	4.9299227502495e-07	-1.74493809453122	1
ENSG00000128656.13	CHN1	2	175028605	2_106	0	0.0295188777232014	13.8285348624353	1.28465048337788e-06	1.90282341283659	1
ENSG00000115966.16	ATF2	2	175168302	2_106	0	0.077181619551603	19.6214650216436	4.76600278311393e-06	2.22374748746175	2
ENSG00000154518.9	ATP5G3	2	175183379	2_106	0	0.0294620801420765	11.0410286779645	1.02372172108346e-06	-1.534768999007	2
ENSG00000144320.13	LNPK	2	176006803	2_106	0	0.0138166744582775	5.078138626423	2.20809142466471e-07	-0.239429271531287	2
ENSG00000128652.11	HOXD3	2	176136650	2_106	0	0.0134278729793622	9.73982002638735	4.11592194452871e-07	2.33131119535374	2
ENSG00000128654.13	MTX2	2	176269444	2_106	0	0.0225361708583558	8.82173499237855	6.25666795871583e-07	-0.645995918705196	1
ENSG00000116044.15	NFE2L2	2	177392552	2_107	0	0.030277588495138	6.32622195950214	6.02801995313077e-07	0.684563605736552	1
ENSG00000018510.13	AGPS	2	177392663	2_107	0	0.0775323187248133	15.4251461593129	3.76375230020921e-06	-2.08580742357049	1
ENSG00000196659.9	TTC30B	2	177553217	2_107	0	0.0302884715691146	6.32964437014392	6.03344894313558e-07	0.62994428522681	1
ENSG00000197557.6	TTC30A	2	177619741	2_107	0	0.0618914845448225	13.2268728748322	2.57630367551316e-06	1.82102771490526	1
ENSG00000128655.16	PDE11A	2	178108547	2_108	0	0.00896399624746935	4.75032756091139	1.34009071263493e-07	0.00765954896822314	2
ENSG00000155636.14	RBM45	2	178112094	2_108	0	0.00911067378212149	4.90471424387817	1.40628446755977e-07	-0.259191146977117	2
ENSG00000079156.16	OSBPL6	2	178193688	2_108	0	0.0101086422416798	5.89367645798732	1.8749430944065e-07	-0.521824059733589	1
ENSG00000180228.12	PRKRA	2	178451344	2_108	0	0.0568811087250675	22.4492378811896	4.01863561344578e-06	2.15070204825833	1
ENSG00000204311.12	DFNB59	2	178446633	2_108	0	0.00912439509544438	4.91902943942986	1.41251307903222e-07	0.143160872423011	2
ENSG00000079150.17	FKBP7	2	178498958	2_108	0	0.0092500020043057	5.04908589721177	1.46981799345155e-07	-0.517761466522625	1
ENSG00000116095.10	PLEKHA3	2	178480456	2_108	0	0.00910263597900185	4.89631622457965	1.40263802282361e-07	0.347626442384061	1
ENSG00000155657.26	TTN	2	178830510	2_108	0	0.0388317982219109	18.7602044276231	2.29263037738395e-06	-2.07810871151949	2
ENSG00000163492.14	CCDC141	2	178863920	2_108	0	0.00907623069192365	4.86868562683499	1.39067687316626e-07	-0.19571334312405	1
ENSG00000187231.13	SESTD1	2	179264718	2_108	0	0.0135836311740561	8.70736165819174	3.72230056156631e-07	-0.95810137453275	2
ENSG00000144331.18	ZNF385B	2	179861799	2_108	0	0.10564316379846	28.511301310992	9.47910671306852e-06	-3.22423509381397	1
ENSG00000163510.13	CWC22	2	180007524	2_108	0	0.00955082416449993	5.3535625700616	1.60913583339019e-07	-0.526608439229975	1
ENSG00000170035.15	UBE2E3	2	180961506	2_109	0	0	55.3748599057082	0	3.35762098264195	2
ENSG00000150722.10	PPP1R1C	2	181953462	2_110	0	0.0174923155052129	7.87280537173693	4.33396890278509e-07	1.1897783229126	1
ENSG00000077232.17	DNAJC10	2	182716886	2_110	0	0.0141009125205914	5.43300085226361	2.41099308717019e-07	0.353917946553681	1
ENSG00000162998.4	FRZB	2	182784973	2_110	0	0.0182210139523802	9.53240444728672	5.46618058100739e-07	1.19498059706329	2
ENSG00000061676.14	NCKAP1	2	183038483	2_110	0	0.0153210830878473	6.03780150432659	2.91123505969137e-07	-0.591460299911061	1
ENSG00000162999.12	DUSP19	2	183079224	2_110	0	0.0138443365010124	5.41414516011595	2.35890806919733e-07	0.657669393958038	2
ENSG00000163002.12	NUP35	2	183119844	2_110	0	0.0137730412841305	5.04719383586659	2.18770523960043e-07	-0.196898939590478	1
ENSG00000170396.7	ZNF804A	2	184598393	2_112	0	0.0121874907255695	6.84030560580936	2.62360697680793e-07	0.724561354314591	1
ENSG00000188738.14	FSIP2	2	185738225	2_112	0	0.0134242729432302	7.76107736922982	3.27885159393959e-07	-0.701982338226772	2
ENSG00000065548.17	ZC3H15	2	186486293	2_112	0	0.0136342559684026	7.90902445218583	3.39362097224446e-07	0.984267391041808	1
ENSG00000138448.11	ITGAV	2	186638119	2_112	0	0.0104323237379129	5.35983597297634	1.75971172832444e-07	0.241827234292208	1
ENSG00000144369.12	FAM171B	2	186692567	2_112	0	0.0468180193265766	19.7273943376006	2.90664328178648e-06	-2.3147345907173	2
ENSG00000064989.12	CALCRL	2	187377642	2_112	0	0.010186373011384	5.13275113015736	1.64542751897335e-07	-0.184637753406416	1
ENSG00000003436.15	TFPI	2	187469496	2_112	0	0.0108196784713075	5.70678724643894	1.94318885397596e-07	0.496179786981871	2
ENSG00000168542.14	COL3A1	2	188974074	2_112	0	0.00977330673299348	4.73882661148272	1.45754281703748e-07	0.0170108239139047	1
ENSG00000204262.11	COL5A2	2	189180361	2_113	0	0.0434675653710328	14.2669818140224	1.95167004868028e-06	1.74659739353891	1
ENSG00000115368.9	WDR75	2	189440722	2_113	0	0.0315027500905047	11.2742670557128	1.11775278205697e-06	-1.35813694033165	2
ENSG00000138449.10	SLC40A1	2	189587342	2_113	0	0.0285675721060357	10.5545378775874	9.4890236429396e-07	-1.1021167987434	1
ENSG00000138381.9	ASNSD1	2	189661498	2_113	0	0.277619150330737	19.4800473001712	1.70195628689996e-05	3.96134101029511	1
ENSG00000151687.14	ANKAR	2	189672029	2_113	0	0.0210146535962121	7.50196506044497	4.96142289431879e-07	0.105185215660086	1
ENSG00000128694.11	OSGEPL1	2	189763842	2_113	0	0.196992329955397	18.1691027227234	1.12639774119232e-05	-3.86911149695446	1
ENSG00000128699.13	ORMDL1	2	189783978	2_113	0	0.229672560527103	18.8759531005357	1.36435370789653e-05	-3.89201830913304	3
ENSG00000064933.17	PMS1	2	189783978	2_113	0	0.0271924147996473	11.828349153745	1.01223391864049e-06	-2.80626780678603	2
ENSG00000198130.15	HIBCH	2	190344069	2_113	0	0.0266351957427368	10.2635456230156	8.6032448587124e-07	-2.09321472023628	1
ENSG00000151689.12	INPP1	2	190342721	2_113	0	0.0353465947825676	13.0563855218089	1.45237752589853e-06	2.08924860008731	2
ENSG00000151690.14	MFSD6	2	190375585	2_113	0	0.0180078206609678	6.62621503265082	3.75522234083552e-07	0.0774453379094417	3
ENSG00000189362.11	NEMP2	2	190534402	2_113	0	0.0149996008126679	4.87473429583235	2.30112189005668e-07	0.135171933849058	1
ENSG00000138386.16	NAB1	2	190647268	2_113	0	0.0300744277205043	11.290556341296	1.06861603822639e-06	-2.4044640716986	1
ENSG00000115419.12	GLS	2	190973115	2_113	0	0.17080549499716	27.6713800860715	1.48744745081289e-05	3.79155393997151	1
ENSG00000138378.17	STAT4	2	191237092	2_114	0	0.0170541958836691	5.94060589836005	3.18838650837794e-07	-0.551726105997723	1
ENSG00000196950.13	SLC39A10	2	195574859	2_115	0	0.027542363585675	5.83022583679644	5.05353826493589e-07	-0.539504419191887	1
ENSG00000118997.13	DNAH7	2	196067609	2_117	0	0.0621389781379614	16.647165136953	3.25546753307324e-06	2.58885208003436	2
ENSG00000081320.10	STK17B	2	196210687	2_117	0	0.0203101613103995	5.88642155510639	3.7624757304463e-07	0.686609223847893	1
ENSG00000138411.10	HECW2	2	196581794	2_117	0	0.0182903817925698	4.88587018694946	2.8123778491613e-07	0.178018112480013	1
ENSG00000119041.10	GTF3C3	2	196799713	2_117	0	0.0206081247035401	6.02557489974065	3.9079224476915e-07	-0.662546418994096	1
ENSG00000187944.2	C2orf66	2	196813099	2_117	0	0.0188788252601961	5.18823900533842	3.08250588788552e-07	-0.273867391569016	1
ENSG00000197121.14	PGAP1	2	196928580	2_117	0	0.0521323503497067	14.9447568241709	2.45191342563382e-06	-1.75145209040374	2
ENSG00000065413.18	ANKRD44	2	196971636	2_117	0	0.0351376715000672	11.1390657138638	1.23177310709356e-06	-1.49557427806903	2
ENSG00000115524.15	SF3B1	2	197439853	2_117	0	0.0229813222168198	7.06774403260556	5.11169341563957e-07	-0.898646068788484	1
ENSG00000115520.8	COQ10B	2	197453059	2_117	0	0.0348071992483143	11.0481868069878	1.21023319776752e-06	1.47454735545361	1
ENSG00000144381.16	HSPD1	2	197518657	2_117	0	0.0216674020144568	6.50469762495664	4.43550351600351e-07	0.805459280356925	1
ENSG00000162944.10	RFTN2	2	197675986	2_117	0	0.0250115444558393	7.87793005207051	6.20099818467601e-07	-0.985282549296488	2
ENSG00000115896.15	PLCL1	2	197805147	2_117	0	0.025984462139882	8.24335715125774	6.74103872185346e-07	-1.17093507557438	1
ENSG00000226124.6	FTCDNL1	2	199761955	2_118	0	0.0316369965389736	5.27295637484151	5.24998906641678e-07	0.815140918833356	2
ENSG00000178074.5	C2orf69	2	199910402	2_118	0	0.033868206683876	5.92754407644011	6.31794683650429e-07	-1.04742480259389	1
ENSG00000162971.10	TYW5	2	199955071	2_118	0	0.0388466965052648	7.24678549379724	8.85948490707582e-07	1.38839072782615	2
ENSG00000162972.10	MAIP1	2	199955782	2_118	0	0.0383862928342479	7.1319981864906	8.61581509217675e-07	-1.29428836439665	1
ENSG00000196141.13	SPATS2L	2	200306291	2_118	0	0.0431867583763439	8.26758349929696	1.12366840681907e-06	-1.37988540770727	2
ENSG00000163535.17	SGO2	2	200509191	2_118	0	0.0315131323409483	5.23527553992376	5.19206464532144e-07	0.308058658451492	2
ENSG00000155729.12	KCTD18	2	200519526	2_118	0	0.0802332901808669	14.2858097712526	3.60718518365016e-06	-1.54787635455944	2
ENSG00000138356.13	AOX1	2	200680307	2_118	0	0.0892301998049743	15.3297971026879	4.30484229448743e-06	-1.79068635602244	1
ENSG00000240344.8	PPIL3	2	200871443	2_119	0	0.0313558763417953	6.67632737793303	6.58818128740505e-07	-1.19624793746598	2
ENSG00000155744.9	FAM126B	2	201067007	2_119	0	0.0740833559776997	15.2196468444934	3.54841328523159e-06	-2.37945258095238	1
ENSG00000119013.8	NDUFB3	2	201067007	2_119	0	0.0740833559776997	15.2196468444934	3.54841328523159e-06	-2.37945258095238	1
ENSG00000003402.19	CFLAR	2	201116120	2_119	0	0.039932630632599	9.19481555490005	1.15552651827734e-06	1.9145589385559	2
ENSG00000003400.14	CASP10	2	201183110	2_119	0	0.0637671493727225	12.2444704281009	2.45723098616727e-06	1.35154534467703	2
ENSG00000064012.21	CASP8	2	201233408	2_119	0	0.0357309618533411	7.33031456467004	8.24282904647041e-07	-0.748557085808582	2
ENSG00000155749.12	ALS2CR12	2	201321699	2_119	0	0.0308942124958294	6.60898044796419	6.425701842941e-07	0.978684867562632	2
ENSG00000115993.12	TRAK2	2	201452337	2_119	0	0.028195247201941	5.34086586016291	4.7391073975371e-07	-0.361383987302616	1
ENSG00000155755.18	TMEM237	2	201643259	2_119	0	0.0778933128819547	14.5979368392611	3.57849676684346e-06	-1.54963902515955	2
ENSG00000082126.17	MPP4	2	201702041	2_119	0	0.0696907669902054	13.9843970907718	3.06710020692575e-06	-1.68201618343494	1
ENSG00000155760.2	FZD7	2	202034208	2_120	0	0.0378841534425186	14.7027199225528	1.75292867302494e-06	1.47519590183278	1
ENSG00000055044.10	NOP58	2	202264235	2_120	0	0.0134285439490335	4.77885434555557	2.01958293539413e-07	0.425172201129944	1
ENSG00000204217.13	BMPR2	2	202373784	2_120	0	0.0155167389211579	6.15677347217191	3.00650964470636e-07	-1.21849984605966	1
ENSG00000138439.11	FAM117B	2	202634789	2_120	0	0.0191584334775169	8.1686893338511	4.92517139677512e-07	1.48527554505212	1
ENSG00000163596.16	ICA1L	2	202871528	2_120	0	0.0204377733344244	8.78647371375821	5.65141455876774e-07	-1.35601599655942	1
ENSG00000138380.17	CARF	2	202912242	2_120	0	0.135989467079943	27.205853183929	1.1643313619774e-05	3.52171986548621	2
ENSG00000144426.18	NBEAL1	2	203012510	2_120	0	0.0211976090299159	9.13537093086302	6.09427485840283e-07	1.39625775323643	1
ENSG00000119004.15	CYP20A1	2	203239523	2_120	0	0.0163485596963441	6.65450938993574	3.42376945722939e-07	-0.950272654092198	1
ENSG00000178562.17	CD28	2	203721353	2_120	0	0.0471556099599302	16.8144815782513	2.49531755692281e-06	-1.81003729814461	1
ENSG00000116117.17	PARD3B	2	204521348	2_120	0	0.119783474141998	25.9450585144742	9.78048819426709e-06	2.50783477272276	1
ENSG00000118257.16	NRP2	2	205681426	2_121	0	0.0736793039080318	15.1838938373951	3.52076993067821e-06	1.73289919228982	1
ENSG00000114933.15	INO80D	2	206081672	2_122	0	0.0139706630068691	6.51530217758157	2.86457734948773e-07	0.681746469478807	1
ENSG00000023228.13	NDUFS1	2	206136174	2_122	0	0.0548699156232163	18.7501625417616	3.23778720830595e-06	-2.29931453321702	2
ENSG00000183671.12	GPR1	2	206217980	2_122	0	0.0127332577577113	5.54570233369973	2.22231214280669e-07	0.459908705899295	1
ENSG00000204186.7	ZDBF2	2	206276156	2_122	0	0.0225480943592594	10.8520697208371	7.70072106279376e-07	1.68733087815343	1
ENSG00000114948.12	ADAM23	2	206439865	2_122	0	0.108631420987269	25.9664068148353	8.87720585808224e-06	2.50378696052628	2
ENSG00000138400.12	MDH1B	2	206765369	2_122	0	0.0393018893891555	15.9915036635644	1.97793358431895e-06	1.86539440414859	2
ENSG00000118246.13	FASTKD2	2	206765614	2_122	0	0.0131256927805917	5.97826783933676	2.46948604956117e-07	0.681465681372893	1
ENSG00000118263.14	KLF7	2	207175083	2_122	0	0.0311380594634223	13.288499682446	1.30219633204199e-06	-1.19154936044908	1
ENSG00000144401.14	METTL21A	2	207628851	2_122	0	0.0181352781187809	15.5411311992828	8.86984071260965e-07	-2.92987612651513	1
ENSG00000163249.11	CCNYL1	2	207687098	2_122	0	0.0465212063179888	17.9459286493453	2.62739807921883e-06	-1.8150298022492	2
ENSG00000163251.3	FZD5	2	207934925	2_123	0	0.0340842305388971	5.76505844588697	6.18395303095562e-07	-0.571550137462972	1
ENSG00000178385.14	PLEKHM3	2	208025325	2_123	0	0.0375903309252766	6.70671994156021	7.93405659807272e-07	0.795369467767734	1
ENSG00000138413.13	IDH1	2	208266043	2_123	0	0.0306303247523221	4.73898240796839	4.56820591248617e-07	0.0272129043655335	1
ENSG00000115020.16	PIKFYVE	2	208265568	2_123	0	0.0751599423831187	13.4227124192527	3.17494128179725e-06	-1.79446099108985	3
ENSG00000078018.19	MAP2	2	209422038	2_124	0	0.0153722744774846	9.87704007134017	4.77830557606687e-07	0.878807799555723	2
ENSG00000115361.7	ACADL	2	210224164	2_124	0	0.490596245442312	21.1460762948606	3.26484816433319e-05	-4.00444726956503	1
ENSG00000115365.11	LANCL1	2	210477007	2_124	0	0.0161649000123255	9.59518459619283	4.88129809844291e-07	0.553020672075728	2
ENSG00000021826.14	CPS1	2	210466153	2_124	0	0.023531297877215	13.23351194909	9.80008785525032e-07	1.08006125816824	2
ENSG00000178568.14	ERBB4	2	212536235	2_125	0	0.0135930293154029	5.61651742146911	2.40266010689089e-07	0.704811021358648	2
ENSG00000030419.16	IKZF2	2	213152260	2_126	0	0.0308701952892634	6.58501044417202	6.39741933676458e-07	0.789009330950939	1
ENSG00000144451.18	SPAG16	2	213283575	2_126	0	0.0389441824613426	8.81854176435149	1.08080747847037e-06	1.26492808609704	1
ENSG00000231672.6	DIRC3	2	217757302	2_129	0	0.0111404095802664	5.42459953048608	1.90185680049774e-07	0.795742250065407	3
ENSG00000188282.12	RUFY4	2	218034950	2_129	0	0.0124342372939092	5.68013753054336	2.22273135560262e-07	0.271037071017546	1
ENSG00000163466.15	ARPC2	2	218216699	2_129	0	0.0218186179231828	12.6519161973766	8.68745398977473e-07	-1.80606634483408	1
ENSG00000179921.14	GPBAR1	2	218259499	2_129	1	0.0335379435788061	21.0393809996265	2.22064103960447e-06	4.36656988200898	1
ENSG00000127837.9	AAMP	2	218270227	2_129	1	0.0264436262368299	20.285499720077	1.68816811944156e-06	4.26964168673765	1
ENSG00000127838.13	PNKD	2	218270227	2_129	0	0.0264436262368299	20.285499720077	1.68816811944156e-06	4.26964168673765	1
ENSG00000135926.14	TMBIM1	2	218292881	2_129	1	0.483833533246187	27.7481518576776	4.22511954353113e-05	5.10517244951132	2
ENSG00000018280.16	SLC11A1	2	218381258	2_129	0	0.0110992280506559	4.96544428999341	1.73444232165336e-07	0.417965132638831	2
ENSG00000135913.10	USP37	2	218567846	2_129	0	0.0189040770735126	9.66170500629252	5.74801941440537e-07	-1.61886028135144	2
ENSG00000144580.13	CNOT9	2	218568666	2_129	0	0.0122508268833478	6.01855037246007	2.32041827016235e-07	-0.845027546541797	1
ENSG00000115556.13	PLCD4	2	218608011	2_129	0	0.0282518464336133	13.6669691980471	1.21514478180023e-06	2.20095482835728	1
ENSG00000074582.12	BCS1L	2	218658716	2_129	0	0.0131555090552637	6.7533095103899	2.79597501264918e-07	-0.983892198169074	1
ENSG00000115568.15	ZNF142	2	218659366	2_129	0	0.0133650417841371	6.91367327462638	2.90795811216392e-07	-1.00999883920014	1
ENSG00000163481.7	RNF25	2	218678251	2_129	0	0.0113751423781602	5.07165021385059	1.815578821188e-07	0.433376476211583	1
ENSG00000163482.11	STK36	2	218672452	2_129	0	0.0123483388289024	6.10513621847194	2.37253632125152e-07	-0.870963543809379	1
ENSG00000135912.10	TTLL4	2	218710630	2_129	0	0.0305947378079475	14.7282742656616	1.418102335522e-06	2.39371482799061	2
ENSG00000135929.8	CYP27A1	2	218780830	2_129	0	0.0452836403980336	17.8066379098722	2.53765298881728e-06	-2.43277958485066	1
ENSG00000187736.12	NHEJ1	2	219160586	2_129	0	0.0307364956515516	14.2333932638612	1.37680290464162e-06	-1.89175122847598	3
ENSG00000213901.10	SLC23A3	2	219170383	2_129	0	0.0601710394223517	20.7334441232684	3.92615949351482e-06	-2.47451972106468	4
ENSG00000144567.10	FAM134A	2	219177206	2_129	0	0.0286784458097807	13.7653019162622	1.24236820011958e-06	1.95587805717479	2
ENSG00000115649.15	CNPPD1	2	219164178	2_129	0	0.0249333776847509	12.1210741851139	9.51110987123149e-07	1.33593153007785	3
ENSG00000158552.12	ZFAND2B	2	219185985	2_129	0	0.0328166024146908	14.8624231945142	1.53494285797583e-06	1.99132373825213	1
ENSG00000115657.12	ABCB6	2	219218731	2_129	0	0.0192960945390481	9.74247796085781	5.9162677976455e-07	-1.08283581909846	1
ENSG00000198925.10	ATG9A	2	219229250	2_129	0	0.0314922734039976	14.3131897364942	1.41856557105487e-06	-1.47422151064342	2
ENSG00000163521.15	GLB1L	2	219241237	2_129	0	0.0153034540142301	7.66935894323768	3.69366497058927e-07	1.12327154567176	2
ENSG00000115661.13	STK16	2	219241237	2_129	0	0.0134967372868794	6.56487031043036	2.78845679054592e-07	0.944120580267885	2
ENSG00000127824.13	TUBA4A	2	219278362	2_129	0	0.114114989532176	26.3499064098222	9.46304151680444e-06	-2.43612347569573	1
ENSG00000135924.15	DNAJB2	2	219279688	2_129	0	0.0143268099565341	7.15333643909744	3.22527778464156e-07	0.89082174447	1
ENSG00000123992.18	DNPEP	2	219400887	2_129	0	0.0126665093294781	6.01747018854358	2.39872172444859e-07	-0.485372115157865	1
ENSG00000175084.11	DES	2	219418182	2_129	0	0.0153434909334078	7.98566779032386	3.85606542602267e-07	-0.951942531054454	1
ENSG00000072195.14	SPEG	2	219434550	2_129	0	0.0111034897959894	4.8134679371034	1.68200218165467e-07	-0.0881576992387395	1
ENSG00000144591.18	GMPPA	2	219506313	2_129	0	0.0134355027386677	6.60892910745148	2.79443484968954e-07	-0.723111088679366	1
ENSG00000072182.12	ASIC4	2	219537902	2_129	0	0.0394947247781995	16.7682052061658	2.08417722402201e-06	-1.85781840676296	1
ENSG00000123989.13	CHPF	2	219543916	2_129	0	0.0812623616940282	23.0138127704348	5.8855491270282e-06	2.29211757794299	1
ENSG00000188760.10	TMEM198	2	219542000	2_129	0	0.0290875518593782	13.3948370177977	1.22617816425005e-06	1.55989928781205	2
ENSG00000123999.4	INHA	2	219568235	2_129	0	0.0146840622320591	7.55221288334384	3.4900320363797e-07	-0.954123361954239	2
ENSG00000124006.14	OBSL1	2	219564961	2_129	0	0.0111596414496598	4.81180900543058	1.68992564137192e-07	-0.160366948935035	1
ENSG00000144589.21	STK11IP	2	219597918	2_131	0	0.00708803067042019	4.78343687657012	1.06702503481146e-07	0.0996739297026367	1
ENSG00000114923.16	SLC4A3	2	219628664	2_131	0	0.00735460632615281	5.13436000146775	1.18837832246142e-07	0.294754066485494	1
ENSG00000116106.11	EPHA4	2	221227655	2_131	0	0.0071091141365266	4.81166723572294	1.07651490038646e-07	0.115616064376648	3
ENSG00000135903.18	PAX3	2	222296905	2_131	0	0.0193917066245651	14.3692264644931	8.76916809926506e-07	1.62307135342283	1
ENSG00000163082.9	SGPP2	2	222414939	2_131	0	0.0156616038700426	12.3301617000517	6.07734625527234e-07	1.34681805869709	1
ENSG00000123983.13	ACSL3	2	222842890	2_131	0	0.0966464982198221	29.8994326462708	9.09406479232835e-06	2.85201766833902	1
ENSG00000152049.6	KCNE4	2	223050132	2_131	0	0.00893055405112298	6.98046870819875	1.96187783948405e-07	-0.81038360948239	1
ENSG00000135900.3	MRPL44	2	223957073	2_131	0	0.00705503229653537	4.73908537567786	1.0522102123481e-07	-0.0110553878503549	1
ENSG00000135919.12	SERPINE2	2	224039199	2_132	0	0.0196156398216003	4.77028675486724	2.94480090979897e-07	-0.044889356397051	1
ENSG00000124019.9	FAM124B	2	224397328	2_132	0	0.0221423322727538	7.26192828570971	5.06039354478917e-07	-1.14888295405258	2
ENSG00000036257.12	CUL3	2	224588962	2_132	0	0.0625524990898475	14.186203673528	2.79267135072022e-06	-0.937808696325142	2
ENSG00000144460.12	NYAP2	2	224975318	2_133	0	0.0260368184047254	10.6397462200592	8.71822668492119e-07	-1.30232578061343	2
ENSG00000144468.16	RHBDD1	2	226836316	2_133	0	0.0146583388431166	5.2538428060767	2.42365503124879e-07	-0.324932990291279	1
ENSG00000081052.11	COL4A4	2	227153955	2_133	0	0.0183005293577451	7.33232330116115	4.22293339606671e-07	-0.749813552404592	2
ENSG00000169031.18	COL4A3	2	227153955	2_133	0	0.0149341738989944	5.4101748209146	2.54273719920125e-07	-0.366482180527436	2
ENSG00000153820.12	SPHKAP	2	228153518	2_134	0	0.0454359891257722	11.047588421803	1.57970665168353e-06	1.40147370157541	1
ENSG00000168958.19	MFF	2	227324777	2_134	0	0.0258534657526864	5.62706121746412	4.57835415050569e-07	0.366205902759269	2
ENSG00000135917.13	SLC19A3	2	227700940	2_134	0	0.0590693671702536	13.5884361771145	2.52604318376963e-06	1.57375884520704	3
ENSG00000115009.11	CCL20	2	227805721	2_134	0	0.0236621157048066	4.77920350605755	3.55891873389953e-07	-0.0847381333408404	1
ENSG00000123977.9	DAW1	2	227940635	2_134	0	0.0274933519889237	6.21634454862901	5.37863091447738e-07	-0.661221999677597	1
ENSG00000187957.7	DNER	2	229714567	2_135	0	0.0206745276991961	16.9426350502164	1.1023652814538e-06	3.64433668018466	1
ENSG00000153832.11	FBXO36	2	229948378	2_135	0	0.0107453779298791	7.83199372230743	2.64851842905625e-07	1.90196212715993	2
ENSG00000153827.13	TRIP12	2	229920912	2_135	1	0.576790385853848	24.8031873768828	4.50230052730021e-05	4.67975032503426	1
ENSG00000163053.10	SLC16A14	2	230069466	2_135	0	0.012885722754157	6.56671886385089	2.66296942553282e-07	0.484492020546411	1
ENSG00000135899.17	SP110	2	230178086	2_135	0	0.0179395485812774	11.5721024514099	6.53330230664562e-07	-1.85306486625961	4
ENSG00000185404.16	SP140L	2	230328083	2_135	0	0.0126925242298612	6.67867817257387	2.6677645137068e-07	-0.635510858125386	1
ENSG00000067066.16	SP100	2	230411809	2_135	0	0.0107079866888222	4.89529065382927	1.64966317211175e-07	0.0757752711871772	3
ENSG00000135932.10	CAB39	2	230712947	2_135	0	0.0110728954073356	5.26465841941931	1.83459569458068e-07	0.42052302572395	1
ENSG00000135916.15	ITM2C	2	230862833	2_135	0	0.0113003065996375	5.40879297714449	1.92353263769139e-07	-0.330523788164248	1
ENSG00000204128.5	C2orf72	2	231040159	2_137	0	0.0117549935857214	7.21536400597469	2.66925223943294e-07	-0.784186317470945	1
ENSG00000135914.5	HTR2B	2	231104118	2_137	0	0.00917207772264561	4.85739732271857	1.40210432516177e-07	-0.1799580206645	2
ENSG00000135931.17	ARMC9	2	231190183	2_137	0	0.00912136047443501	4.80471017382296	1.37922712131474e-07	0.139970895840601	3
ENSG00000156966.6	B3GNT7	2	231189753	2_137	0	0.00977828079892695	5.46514410884064	1.68179515294363e-07	0.430591152604322	1
ENSG00000171596.6	NMUR1	2	231524502	2_137	0	0.0104922791532394	6.13243839364976	2.02493927743526e-07	0.631519918930543	3
ENSG00000187514.16	PTMA	2	231706100	2_137	0	0.0096603400872084	5.34767018535999	1.62579582522336e-07	-0.453837365985313	1
ENSG00000156973.13	PDE6D	2	231789271	2_137	0	0.092066252612895	26.8829325670323	7.78907853462684e-06	-2.71691833481779	1
ENSG00000221944.6	TIGD1	2	232550122	2_137	0	0.00929801557821241	4.98615074842891	1.45903143105067e-07	-0.27969226245896	1
ENSG00000204120.14	GIGYF2	2	232613222	2_137	0	0.0985835155489867	27.6772662465455	8.58690121090455e-06	-2.49912661131089	2
ENSG00000182600.9	C2orf82	2	232856815	2_137	0	0.0116736070304058	7.15427591167214	2.62832900860284e-07	-0.73621000218544	1
ENSG00000085978.21	ATG16L1	2	233277843	2_137	0	0.0124280872248811	7.77553574631663	3.04119024388061e-07	-0.874649634534973	1
ENSG00000085982.13	USP40	2	233566344	2_137	0	0.00966798572656069	5.37044485579612	1.63401197816922e-07	0.41854473266668	2
ENSG00000123485.11	HJURP	2	233854252	2_137	0	0.0110266306924154	6.76322197504081	2.34695868532271e-07	-1.00015328078328	1
ENSG00000132321.16	IQCA1	2	236369187	2_139	0	0.0191785905334966	4.8876334656359	2.95001544953788e-07	0.137516578698799	2
ENSG00000163359.15	COL6A3	2	237319713	2_140	0	0.0602355144293761	12.1444414264179	2.30217928579249e-06	-1.30313108180982	1
ENSG00000124839.12	RAB17	2	237597210	2_140	0	0.0287589876741872	5.01375378359309	4.53780230189905e-07	-0.112073761267026	1
ENSG00000124831.18	LRRFIP1	2	237761373	2_140	0	0.039575387891425	8.08172645710601	1.00655683129831e-06	-1.17700199730273	1
ENSG00000177483.11	RBM44	2	237778573	2_140	0	0.0298774727134847	5.37971265407855	5.05838535560906e-07	0.421179814976657	4
ENSG00000132329.10	RAMP1	2	237903394	2_141	0	0.0325289803297818	4.80556001425956	4.91952791081891e-07	0.0569898978858771	1
ENSG00000184182.18	UBE2F	2	237906850	2_141	0	0.0330233147467564	4.95042871548203	5.14484681869446e-07	-0.340267490884129	2
ENSG00000132330.16	SCLY	2	238093190	2_141	0	0.0576921811754266	10.3351159991081	1.8764685407252e-06	1.43555816594081	2
ENSG00000144488.14	ESPNL	2	238100744	2_141	0	0.0325702169367227	4.81772709137332	4.93823575810077e-07	-0.119223665549997	3
ENSG00000168427.8	KLHL30	2	238125260	2_141	0	0.0324074022381968	4.76959736395326	4.86446308426885e-07	-0.0357409097038491	6
ENSG00000178752.15	ERFE	2	238153284	2_141	0	0.0477473055684421	8.50261370503131	1.27764526868129e-06	1.01999644070044	2
ENSG00000132323.8	ILKAP	2	238203982	2_141	0	0.0323120229249958	4.74129080779871	4.82136172245397e-07	-0.0866924739832213	1
ENSG00000144485.10	HES6	2	237905305	2_141	0	0.0540093655546365	9.6953452351282	1.64793974263878e-06	1.01817219265452	1
ENSG00000132326.11	PER2	2	238289924	2_141	0	0.0325444496944846	4.81012608389927	4.92654400453143e-07	-0.192957979545362	1
ENSG00000204104.11	TRAF3IP1	2	238316563	2_141	0	0.0323121390958808	4.74132502024496	4.82141384696762e-07	-0.00422602552909901	3
ENSG00000065802.11	ASB1	2	238422941	2_141	0	0.0376882137728902	6.22094037559926	7.37854222901958e-07	-0.597937877466393	1
ENSG00000068024.16	HDAC4	2	239353602	2_143	0	0.0688186763333603	19.77770418781	4.28342498636631e-06	-2.10404535784254	2
ENSG00000130414.11	NDUFA10	2	240027371	2_143	0	0.0144005154303679	4.73921792535078	2.14779926804667e-07	0.00989646584961425	1
ENSG00000063660.8	GPC1	2	240401845	2_143	0	0.0195529670254813	7.65788373127755	4.71227264118279e-07	-0.823733091355836	3
ENSG00000188542.9	DUSP28	2	240560414	2_143	0	0.014452159831951	4.77334479216197	2.17102355499335e-07	0.0907857739347535	1
ENSG00000142327.12	RNPEPL1	2	240579676	2_143	0	0.0224164204745771	8.96420443127302	6.32392906938963e-07	0.99978805356896	1
ENSG00000142330.19	CAPN10	2	240586423	2_143	0	0.026789258189495	10.6701017621258	8.99576751240814e-07	-1.19979023338012	3
ENSG00000130294.15	KIF1A	2	240820795	2_143	0	0.0326075066755079	12.5554491951301	1.28842404326682e-06	1.42462849690536	1
ENSG00000162804.13	SNED1	2	240991974	2_143	0	0.0285679565908288	11.2862656778088	1.01470177544957e-06	-1.37534862589505	2
ENSG00000122085.16	MTERF4	2	241094178	2_143	0	0.0296171516474696	11.6321778733325	1.08420972219021e-06	-1.30072865267876	3
ENSG00000115687.13	PASK	2	241150035	2_143	0	0.0228252180147791	9.13706500511774	6.56342644803909e-07	1.12322744150388	1
ENSG00000115685.14	PPP1R7	2	241149230	2_143	0	0.0236321578835257	9.469458829903	7.0426728267721e-07	-1.15323854243278	2
ENSG00000146205.13	ANO7	2	241216484	2_144	0	0.0618309721390091	13.5221955438852	2.63125089198625e-06	-1.82825593268001	2
ENSG00000168385.17	SEPT2	2	241313377	2_144	0	0.0248722260242902	4.74616734389134	3.71506721949591e-07	0.303759874314081	3
ENSG00000115677.16	HDLBP	2	241317232	2_144	0	0.0305523023610181	6.71764344364853	6.45906813584914e-07	0.767584410536035	1
ENSG00000006607.13	FARP2	2	241357676	2_144	0	0.097791460880121	18.0127362475237	5.54357078775925e-06	-1.86146597181338	3
ENSG00000115694.14	STK25	2	241502345	2_144	0	0.0336896614118282	7.65624821950077	8.11748743367175e-07	-0.899781294223449	1
ENSG00000176720.4	BOK	2	241568276	2_144	0	0.0251863267518965	4.86632823539999	3.85722706932923e-07	0.266726988078668	1
ENSG00000176946.11	THAP4	2	241551467	2_144	0	0.12227213545924	20.2309504954231	7.78489497990758e-06	-2.81835133234299	2
ENSG00000168397.16	ATG4B	2	241636141	2_144	0	0.0493925053567322	11.3440623770842	1.76335045893123e-06	-1.1734772028818	1
ENSG00000168393.12	DTYMK	2	241683277	2_144	0	0.029355228953639	6.33419380066091	5.85175038725309e-07	-0.690588901189181	2
ENSG00000168395.15	ING5	2	241687101	2_144	0	0.0279345339331075	5.8584030637771	5.15026590314842e-07	-0.177761146136511	3
ENSG00000180902.17	D2HGDH	2	241734472	2_144	0	0.0270218756590904	5.54012640676482	4.71133665978217e-07	0.647301990411036	6
ENSG00000204099.11	NEU4	2	241808501	2_144	0	0.127439291875533	20.6461556876027	8.28040389980959e-06	2.22862956834183	2
ENSG00000188389.10	PDCD1	2	241846104	2_144	0	0.0434084081219553	10.096545911686	1.37929022311765e-06	1.32984042018941	2
ENSG00000188011.5	RTP5	2	241869143	2_144	0	0.0258624299389717	5.12000130277251	4.16723864940797e-07	0.29370651219328	1
ENSG00000134121.9	CHL1	3	196638	3_1	0	0.0985361376048651	16.1192171566868	4.99860080387341e-06	-1.85303631102509	1
ENSG00000134115.12	CNTN6	3	1092518	3_1	0	0.0388314603828063	7.05406210681784	8.62049048127646e-07	-0.740216304370647	1
ENSG00000144619.14	CNTN4	3	2080171	3_2	0	0.0162200423915183	5.20037241560238	2.65457747291153e-07	-0.331155399143728	1
ENSG00000072756.16	TRNT1	3	3126390	3_4	0	0.0188665339977674	10.5469660769454	6.26222467896517e-07	-1.21211793514845	3
ENSG00000113851.14	CRBN	3	3145319	3_4	0	0.0431763115498818	18.4880487977574	2.51215013765804e-06	1.86964352010339	3
ENSG00000170364.12	SETMAR	3	4306906	3_4	0	0.110036271283267	27.6247341521282	9.56627687233429e-06	-2.49734918340604	2
ENSG00000144455.13	SUMF1	3	4368850	3_4	0	0.013077457138977	7.051176993413	2.90197652620264e-07	-0.901430832727265	5
ENSG00000150995.18	ITPR1	3	4493696	3_4	0	0.0617610442303559	21.9538699773645	4.2671183830872e-06	-2.2772861239921	1
ENSG00000134108.12	ARL8B	3	5125933	3_4	0	0.0129192028775252	6.93518080102733	2.8196972425458e-07	-0.707777793845328	1
ENSG00000134109.10	EDEM1	3	5217795	3_4	0	0.0120958679902329	6.30791588200283	2.40121974238561e-07	0.576456548290504	1
ENSG00000196277.15	GRM7	3	7220499	3_6	0	0	12.8682882724121	0	1.46640282352616	1
ENSG00000182533.6	CAV3	3	8712483	3_7	0	0.0279026313364839	4.87206489242806	4.27826024348541e-07	-0.191934669055316	3
ENSG00000125046.14	SSUH2	3	8676943	3_7	0	0.0940693508263152	16.6541993685288	4.93038552820589e-06	1.8844638598629	1
ENSG00000180914.10	OXTR	3	8780056	3_7	0	0.0336764666838546	6.67704773218422	7.07652383603066e-07	1.02585288308769	2
ENSG00000070950.9	RAD18	3	8963418	3_7	0	0.0335592105139998	6.64353526578732	7.01649069851956e-07	-0.922209989336837	2
ENSG00000134077.15	THUMPD3	3	9363193	3_7	0	0.0834641977721198	15.4772411117643	4.06539496943887e-06	-1.6902232360847	2
ENSG00000168137.15	SETD5	3	9397385	3_7	0	0.0326088464334695	6.36756187057217	6.53457854796804e-07	-0.601564247476376	1
ENSG00000163719.19	MTMR14	3	9649842	3_8	0	0.054487365884471	10.9875877875448	1.88411386156492e-06	-1.2196356558754	1
ENSG00000144550.12	CPNE9	3	9703359	3_8	0	0.164047710961198	21.8893511891443	1.13008741259116e-05	2.32306063896082	1
ENSG00000114026.21	OGG1	3	9749660	3_8	0	0.0307189321427789	5.46278975955228	5.28116303599495e-07	0.506245441360687	1
ENSG00000134072.10	CAMK1	3	9769618	3_8	0	0.0287452843857288	4.82575276624238	4.36556693671377e-07	-0.0194344925368923	2
ENSG00000171148.13	TADA3	3	9792302	3_8	0	0.0359256802145341	6.96701997741386	7.87700333455569e-07	-0.827248263623766	2
ENSG00000214021.15	TTLL3	3	9807893	3_8	0	0.0288273116793941	4.85308086944357	4.40281711099639e-07	0.267570818703986	4
ENSG00000156990.14	RPUSD3	3	9843931	3_8	0	0.0337744266117935	6.37338839702889	6.77434552150118e-07	0.550899730769593	1
ENSG00000171135.13	JAGN1	3	9887004	3_8	0	0.0448289070949639	9.10025041314917	1.28386827644017e-06	-1.00304728153165	2
ENSG00000163701.18	IL17RE	3	9864863	3_8	0	0.0400525237727227	8.01373569651413	1.01012210544304e-06	-0.899661636072965	3
ENSG00000163702.18	IL17RC	3	9917083	3_8	0	0.0285179301203801	4.7496125867371	4.2627038478649e-07	0.0283750626598747	3
ENSG00000163703.17	CRELD1	3	9933563	3_8	0	0.0315153304140361	5.70846197446042	5.66174038032821e-07	-0.479606607916432	3
ENSG00000163704.11	PRRT3	3	9953720	3_8	0	0.0295974651090781	5.10594587478158	4.75597647481036e-07	-0.256988468336018	1
ENSG00000125037.12	EMC3	3	9986610	3_8	0	0.030212413164086	5.30323487530469	5.04237627721116e-07	-0.301539350474937	2
ENSG00000254999.3	BRK1	3	10115521	3_8	0	0.0288260901899327	4.85267564725928	4.40226294147001e-07	-0.225479993914581	1
ENSG00000134070.4	IRAK2	3	10164461	3_8	0	0.0291322255141375	4.95398825051013	4.54190042952248e-07	-0.317186651894868	1
ENSG00000157017.15	GHRL	3	10306023	3_8	0	0.14370092578538	20.5460222626218	9.29172385035524e-06	-2.32747234572109	1
ENSG00000157087.17	ATP2B2	3	10549508	3_8	0	0.0332181734613757	6.21383113334313	6.49597237004377e-07	-0.629345098195811	1
ENSG00000157103.10	SLC6A1	3	10992142	3_9	0	0.0146813637074338	4.76083551940463	2.19967515158421e-07	-0.00189882374529526	3
ENSG00000197548.12	ATG7	3	11271528	3_9	0	0.0200877250986035	14.212468933309	8.98481746586207e-07	-2.90419369016891	3
ENSG00000144559.10	TAMM41	3	11846517	3_9	0	0.0146728876917607	4.7699113047006	2.20259612384208e-07	0.127525755495969	2
ENSG00000157152.16	SYN2	3	12046548	3_9	0	0.0198626283238206	7.49243502856685	4.68348005730211e-07	0.630324104081162	1
ENSG00000157150.4	TIMP4	3	12134689	3_9	0	0.0216004656790479	8.24129080337582	5.60231245395408e-07	0.755906092893073	2
ENSG00000132170.19	PPARG	3	12287696	3_9	0	0.0265541115345614	10.1582345526914	8.48904792092005e-07	1.15140485861686	1
ENSG00000154743.17	TSEN2	3	12484157	3_9	0	0.0164578361635808	5.81016572274191	3.00933286593212e-07	0.510199804345347	3
ENSG00000075975.15	MKRN2	3	12557101	3_9	0	0.0438163917345125	14.6347319653821	2.01804272715615e-06	2.0021215336062	4
ENSG00000225526.4	MKRN2OS	3	12561203	3_9	0	0.0146976476888583	4.78773013459552	2.21455499372518e-07	-0.137767792016036	1
ENSG00000132155.11	RAF1	3	12663395	3_9	0	0.0247510027255771	9.38795621410516	7.31261698807616e-07	1.37288763443257	1
ENSG00000144712.11	CAND2	3	12812626	3_9	0	0.0160877111051236	5.519960353753	2.79472571495289e-07	0.377751877187042	2
ENSG00000144713.12	RPL32	3	12841494	3_9	0	0.0260233175286791	10.0666972607108	8.24439218013184e-07	1.06668928899362	1
ENSG00000144711.13	IQSEC1	3	13073352	3_10	0	0.0147737678179356	5.41265277105576	2.51657808615103e-07	0.508993139880619	1
ENSG00000132182.11	NUP210	3	13419611	3_10	0	0.0945762840502757	23.3248660298609	6.94241191322454e-06	-2.70764164394888	2
ENSG00000163517.14	HDAC11	3	13470497	3_10	0	0.0178297671811903	7.20633080132047	4.0436060731945e-07	1.12618854794708	1
ENSG00000163520.13	FBLN2	3	13517555	3_10	0	0.040639281620751	15.1032191594424	1.93163257362772e-06	1.69081722983972	3
ENSG00000163528.12	CHCHD4	3	14123707	3_10	0	0.0852581840936089	22.3038671712788	5.98446349467918e-06	2.46194935546377	2
ENSG00000170876.7	TMEM43	3	14142514	3_10	0	0.033139716541038	13.1404129491464	1.37046130140579e-06	1.23930095069807	2
ENSG00000154767.14	XPC	3	14252340	3_10	0	0.0142998837969995	5.10184803454439	2.29598475688536e-07	-0.439302222461173	1
ENSG00000170860.3	LSM3	3	14177502	3_10	0	0.0414935124740785	15.303721913521	1.99841756868053e-06	-1.88484824376464	1
ENSG00000131389.16	SLC6A6	3	14437921	3_10	0	0.0153465152933179	5.77533599370587	2.78930500171379e-07	-0.41217275685042	1
ENSG00000144596.12	GRIP2	3	14534139	3_10	0	0.0154505599357162	5.83977382928534	2.83954806423837e-07	-0.623494989853863	1
ENSG00000154781.15	CCDC174	3	14652153	3_10	0	0.0137788244967454	4.7480544904435	2.05890750469876e-07	0.138648830292088	2
ENSG00000177463.15	NR2C2	3	14947241	3_12	0	0.00732723925575329	4.9499093789945	1.14142293454024e-07	0.452250932021083	1
ENSG00000131368.7	MRPS25	3	15063435	3_12	0	0.00843786267236257	5.83912386852947	1.55056192304632e-07	-0.078234507185289	2
ENSG00000131381.12	RBSN	3	15099772	3_12	0	0.00736681213839485	4.8098619328314	1.11511890553024e-07	0.112189934456117	2
ENSG00000131375.9	CAPN7	3	15206289	3_12	0	0.00802343107139658	6.22235971687741	1.5711737472951e-07	-0.986849639022728	2
ENSG00000131370.15	SH3BP5	3	15315183	3_12	0	0.0273577368214436	16.5364571042436	1.42374302579035e-06	1.59544040028518	3
ENSG00000144597.13	EAF1	3	15432008	3_12	0	0.00983597479342391	7.61418033555976	2.35694549409763e-07	-0.950286532642137	2
ENSG00000206561.12	COLQ	3	15521324	3_12	0	0.00761408028694721	5.15916894830933	1.23624963293467e-07	0.436516545041602	3
ENSG00000154814.13	OXNAD1	3	16217384	3_12	0	0.0156237449474089	11.912382394764	5.85723623469089e-07	1.39854235385221	2
ENSG00000154813.9	DPH3	3	16264511	3_12	0	0.0276935637149013	14.5588804359465	1.26886611331569e-06	3.12485518096358	2
ENSG00000131378.13	RFTN1	3	16514168	3_12	0	0.0221804347136955	14.9115377170885	1.04088190491603e-06	1.20797860181964	1
ENSG00000154822.17	PLCL2	3	16802230	3_12	0	0.0279196800976954	16.7223742339532	1.46932324718467e-06	-1.95622922416364	1
ENSG00000182568.16	SATB1	3	18424659	3_13	0	0.0359133697398811	8.16446157136822	9.22768327509953e-07	0.843969080887871	1
ENSG00000183960.8	KCNH8	3	19148202	3_14	0	0.0238073736387959	5.75791773896484	4.31405738379334e-07	0.510028482882224	1
ENSG00000163576.17	EFHB	3	19937479	3_14	0	0.0240531554952048	5.85619543078413	4.43298839060904e-07	0.482392945176415	3
ENSG00000144566.10	RAB5A	3	19946983	3_14	0	0.0416331428578393	11.1243840751408	1.45755229330177e-06	1.51539160261783	2
ENSG00000183977.13	PP2D1	3	19982498	3_14	0	0.053886519176047	13.6177393444127	2.30937320165003e-06	1.57436083782096	2
ENSG00000114166.7	KAT2B	3	20031701	3_14	0	0.148733922678686	23.6312123482931	1.10612703859421e-05	-2.57805646618641	1
ENSG00000151789.10	ZNF385D	3	21778839	3_16	0	0.0282920355102572	5.86694778309105	5.22378616842075e-07	0.496888486940197	1
ENSG00000170142.11	UBE2E1	3	23805720	3_18	0	0.0568691519845657	15.3944707504066	2.75518324498456e-06	1.54619889402566	1
ENSG00000197885.10	NKIRAS1	3	23923099	3_18	0	0.0426901685796361	12.6203075143586	1.69553508473478e-06	-2.09757831313753	3
ENSG00000151090.17	THRB	3	24494993	3_18	0	0.0191644467022659	4.93862914259471	2.97859649242853e-07	-0.172618509170016	1
ENSG00000077092.18	RARB	3	25174821	3_18	0	0.0226665817651818	6.54280015178771	4.66722416126123e-07	0.722942285474445	1
ENSG00000151093.7	OXSM	3	25782726	3_19	0	0.0429205534390437	8.62639563030264	1.16520854068474e-06	-1.07521345027949	1
ENSG00000179796.11	LRRC3B	3	26622421	3_19	0	0.030671704981898	5.39396278172761	5.20660747384729e-07	-0.383221431950279	1
ENSG00000163491.16	NEK10	3	27381692	3_20	0	0.0167895987715804	8.51562759850454	4.49951757230713e-07	-2.08219985402941	1
ENSG00000033867.16	SLC4A7	3	27484716	3_20	0	0.0148126794401214	11.7366851205339	5.47126879221383e-07	3.30641791551352	2
ENSG00000163508.12	EOMES	3	27723132	3_20	0	0.0416927975230089	14.3456579866776	1.88230711107613e-06	-1.62338727599637	1
ENSG00000187118.12	CMC1	3	28241610	3_21	0	0.0815697576874318	12.3065777347281	3.15918781127323e-06	1.42148082687196	1
ENSG00000163512.13	AZI2	3	28342560	3_21	0	0.037680296391411	4.81200345949036	5.70622923991805e-07	0.0386327897986835	3
ENSG00000206559.7	ZCWPW2	3	28348550	3_21	0	0.0621726711183885	9.65493810023442	1.88911324853274e-06	-1.23781135618395	1
ENSG00000144642.21	RBMS3	3	28377801	3_21	0	0.037443817815778	4.75141082227606	5.59901562835466e-07	0.0140721060324886	2
ENSG00000163527.9	STT3B	3	31531267	3_23	0	0.0628270420157596	13.1794619679712	2.60587313080821e-06	-1.60396303679426	1
ENSG00000197385.5	ZNF860	3	31981925	3_23	0	0.0288570983918197	5.67185898661466	5.15094673367655e-07	0.480239777055202	3
ENSG00000144645.13	OSBPL10	3	31998372	3_23	0	0.0273356083970976	5.15259274795095	4.43265096860188e-07	0.289578970871238	1
ENSG00000152642.10	GPD1L	3	32154824	3_23	0	0.0263845083369437	4.81327226171439	3.9966710762786e-07	-0.201744499188559	1
ENSG00000170293.8	CMTM8	3	32245299	3_23	0	0.0627919557335636	13.1740274606971	2.60334393633076e-06	-1.39736348873089	1
ENSG00000091317.7	CMTM6	3	32502466	3_24	0	0.0316729231989857	5.58741158089908	5.56939197879302e-07	-0.578827752676604	1
ENSG00000144635.8	DYNC1LI1	3	32645365	3_24	0	0.0291660044137811	4.7961565022917	4.40229616983656e-07	-0.112773974532324	1
ENSG00000182973.18	CNOT10	3	32684690	3_24	0	0.0289923133055524	4.7388718439561	4.32381204374567e-07	-0.0191404858044061	1
ENSG00000170266.15	GLB1	3	33097285	3_24	0	0.0339382249232791	6.25094261161064	6.67641937899607e-07	-0.835970332273658	1
ENSG00000170275.14	CRTAP	3	33113893	3_24	0	0.173540794270059	22.2951323706082	1.21764477550289e-05	-2.37541038122	3
ENSG00000173705.8	SUSD5	3	33218930	3_25	0	0.0222860993899808	4.85618194453337	3.40594779205615e-07	-0.486490080350532	2
ENSG00000153558.13	FBXL2	3	33392636	3_25	0	0.0222680424541259	4.84843089763409	3.39775628518954e-07	-0.577101683616235	1
ENSG00000153560.11	UBP1	3	33441741	3_25	0	0.118660886655964	21.0923098700085	7.87663472622705e-06	2.93480345425684	2
ENSG00000170248.13	PDCD6IP	3	33798622	3_25	0	0.0587275741709118	14.1823402204781	2.62119261194268e-06	2.01068602427287	1
ENSG00000172995.16	ARPP21	3	35639025	3_27	0	0.0183641016829791	10.2994829568272	5.95242710717363e-07	1.12805410200236	2
ENSG00000144681.10	STAC	3	36380068	3_27	0	0.0149988524983882	8.29316169939995	3.9145977414787e-07	-0.992104913854192	3
ENSG00000163673.7	DCLK3	3	36764355	3_27	0	0.010233655593239	4.75248264681829	1.53059507104185e-07	-0.100715404753172	2
ENSG00000168016.13	TRANK1	3	36943824	3_27	0	0.0133798288942073	6.85586738327326	2.88683486311968e-07	0.235246300420029	4
ENSG00000178567.7	EPM2AIP1	3	36993455	3_27	0	0.0146506658471409	9.07714567538997	4.18519446288508e-07	-1.61641874732074	1
ENSG00000076242.14	MLH1	3	36993455	3_27	0	0.0102451714932007	4.83058350494736	1.5574990848396e-07	-0.388787298318233	2
ENSG00000144674.16	GOLGA4	3	37242640	3_27	0	0.0131584411613587	6.79984114318658	2.81586729322705e-07	0.469102532373448	2
ENSG00000198590.11	C3orf35	3	37386585	3_27	0	0.0131591579131304	6.7998849112123	2.81603880164389e-07	0.469808520629286	1
ENSG00000144668.11	ITGA9	3	37743029	3_27	0	0.0139704165958087	7.3453308195234	3.22945837291662e-07	0.680685537970517	1
ENSG00000136059.14	VILL	3	37987360	3_27	0	0.0442917565204127	17.9212587777438	2.49804575339142e-06	1.70311177232132	1
ENSG00000008226.19	DLEC1	3	38045533	3_27	0	0.0104324828668999	4.89717007317991	1.60783634146995e-07	0.249755185761089	1
ENSG00000172940.11	SLC22A13	3	38255326	3_27	0	0.0104694360178121	4.90802541758186	1.61710814287684e-07	0.131879533507898	2
ENSG00000144671.10	SLC22A14	3	38281135	3_27	0	0.0122083086376874	6.18188443422937	2.37511890127544e-07	-0.312417302408499	1
ENSG00000093217.9	XYLB	3	38329065	3_28	0	0.0215171083924512	5.03695726852702	3.41083843209026e-07	0.35773386156666	2
ENSG00000114739.13	ACVR2B	3	38454574	3_28	0	0.100369858750691	19.9469380717647	6.30069599996162e-06	-2.44253247672232	1
ENSG00000168356.11	SCN11A	3	38950616	3_28	0	0.0210101430908981	4.80902646793436	3.17976592644679e-07	-0.185128077782665	1
ENSG00000114745.13	GORASP1	3	39105193	3_28	0	0.0254102569686846	6.62816070841199	5.30042947785039e-07	0.548044211141164	3
ENSG00000168026.18	TTC21A	3	39107217	3_28	0	0.0215611076657101	5.05649609666411	3.43107110379154e-07	-0.384350583040326	2
ENSG00000168334.8	XIRP1	3	39191707	3_28	0	0.117735410545618	21.5317560642303	7.97802746775888e-06	-2.22943004317338	2
ENSG00000168028.13	RPSA	3	39407090	3_28	0	0.0628645943417852	15.3605494816489	3.03893802133341e-06	-1.77659734626684	1
ENSG00000144659.10	SLC25A38	3	39383433	3_28	0	0.0247334790065089	6.36970949312007	4.95808317206536e-07	-0.644222090864487	3
ENSG00000170011.13	MYRIP	3	39818162	3_28	0	0.0275614297808162	7.40670073846994	6.42444351010086e-07	0.659712322403925	1
ENSG00000114784.3	EIF1B	3	40309993	3_29	0	0.0237736617949563	4.81324757650509	3.60116694106841e-07	0.0411895851580419	1
ENSG00000188846.13	RPL14	3	40396629	3_29	0	0.0242149616178682	4.9892699595189	3.80215451484271e-07	0.26592273955146	2
ENSG00000177873.12	ZNF619	3	40477330	3_29	0	0.0256739028832961	5.5493974578774	4.48380481109143e-07	0.517371359214115	1
ENSG00000177842.11	ZNF620	3	40507337	3_29	0	0.0296855574928997	6.94096974152773	6.48446774292687e-07	-0.799619142438445	1
ENSG00000172888.11	ZNF621	3	40524103	3_29	0	0.025356222634256	5.43016311398034	4.33317676121812e-07	-0.490309840724407	1
ENSG00000114857.17	NKTR	3	42600359	3_31	0	0.0313839084616279	8.86638887290961	8.75714976908525e-07	-1.09877544154446	2
ENSG00000114853.13	ZBTB47	3	42653821	3_31	0	0.0763268253859262	17.4675286097281	4.19582760915169e-06	-1.93327428726532	1
ENSG00000157119.11	KLHL40	3	42685151	3_31	0	0.0222034862364823	5.55113015120576	3.87892652521193e-07	-0.482268179770066	2
ENSG00000010282.14	HHATL	3	42705282	3_31	0	0.020722128384484	4.8910122103496	3.18964302425597e-07	-0.30282146043081	1
ENSG00000244607.5	CCDC13	3	42769748	3_31	0	0.0204443227870187	4.7620223895412	3.06388976537795e-07	0.235354450692145	2
ENSG00000181061.13	HIGD1A	3	42800848	3_31	0	0.0535660300124448	14.0204110003191	2.3635194409194e-06	-1.62296478606573	1
ENSG00000144648.15	ACKR2	3	42804792	3_31	0	0.0291536703307104	8.15910048749013	7.48590814930499e-07	-0.893213294298235	1
ENSG00000180432.5	CYP8B1	3	42876414	3_31	0	0.049238999146643	13.2049794992061	2.04623694522444e-06	1.69836194258156	1
ENSG00000182983.14	ZNF662	3	42905991	3_31	0	0.0278343319537876	7.71506677214287	6.75817549366684e-07	0.93910565888377	1
ENSG00000144647.5	POMGNT2	3	43105337	3_31	0	0.0223793056933557	5.62656365483178	3.96276956496551e-07	-0.275685096756333	2
ENSG00000179152.19	TCAIM	3	44335678	3_31	0	0.0252770716363471	6.79178038119019	5.40280592010427e-07	-1.02259600185294	2
ENSG00000225873.3	LINC00694	3	44439661	3_31	0	0.0204177927176611	4.74961355827617	3.05194034132932e-07	-0.062528236212691	1
ENSG00000196345.12	ZKSCAN7	3	44533027	3_31	0	0.0204300319402605	4.75534140184669	3.05745251756299e-07	-0.199443290238579	2
ENSG00000144792.9	ZNF660	3	44578138	3_31	0	0.0219603932635588	5.44585512693822	3.76370148743781e-07	-0.354981822817929	2
ENSG00000186448.14	ZNF197	3	44501538	3_31	0	0.0204982941428232	4.78721518244966	3.08823004383398e-07	-0.253505101336692	2
ENSG00000196653.11	ZNF502	3	44721338	3_31	0	0.0352045990538136	9.97005768247978	1.1046025644212e-06	0.974278664884732	1
ENSG00000186446.11	ZNF501	3	44713292	3_31	0	0.0360037012045464	10.1858908795114	1.15413109426803e-06	0.93141120755074	3
ENSG00000163808.16	KIF15	3	44761638	3_31	0	0.175570834646503	25.7816766655629	1.42453296913938e-05	-2.63179462576728	1
ENSG00000169964.7	TMEM42	3	44861352	3_31	0	0.121651371184309	22.0720400490157	8.45022859444017e-06	-2.51225077886966	2
ENSG00000075914.12	EXOSC7	3	44975034	3_31	0	0.0529108149144852	13.9011650949181	2.31475283846282e-06	1.6245374521408	2
ENSG00000163812.13	ZDHHC3	3	44953636	3_31	0	0.0284185452133399	7.9141808403425	7.07810148850437e-07	-0.731442940148331	1
ENSG00000163814.7	CDCP1	3	45145928	3_32	0	0.23925067037611	26.1580153875656	1.96954962555426e-05	-2.85588884871344	2
ENSG00000249992.1	TMEM158	3	45349452	3_32	0	0.0275028353312553	4.75582200637367	4.11634753633488e-07	-0.0693171972824391	1
ENSG00000011376.9	LARS2	3	45387994	3_32	0	0.0749135538016473	14.4403600393041	3.40445340961739e-06	-1.93447590938713	2
ENSG00000144791.9	LIMD1	3	45608372	3_32	0	0.0314095063679826	6.02981995028004	5.96038659233588e-07	-0.740200807858579	2
ENSG00000163818.16	LZTFL1	3	45916197	3_32	0	0.0339989936978153	6.79072577295003	7.26593033472812e-07	0.553460141849911	2
ENSG00000172215.5	CXCR6	3	45939679	3_32	0	0.0315443876050471	6.07094992664585	6.02681312011647e-07	-0.63195402637915	3
ENSG00000163820.14	FYCO1	3	45927176	3_32	0	0.0690396735226909	13.6426831462763	2.96419994836393e-06	-1.76366356647734	3
ENSG00000163823.3	CCR1	3	46208438	3_32	0	0.0280778858809668	4.95417242522635	4.3776848754111e-07	0.189609943234586	1
ENSG00000121807.5	CCR2	3	46353822	3_32	0	0.0277944030057542	4.85689800586214	4.24839909278172e-07	0.0823185138198861	2
ENSG00000160791.13	CCR5	3	46370817	3_32	0	0.0282465780484892	5.01159450128865	4.45503110041193e-07	-0.402228262676726	2
ENSG00000121797.9	CCRL2	3	46406497	3_32	0	0.0351530122210153	7.11156980508245	7.8675044301147e-07	-0.946822855510394	1
ENSG00000012223.12	LTF	3	46484897	3_32	0	0.042088514617979	8.84532133425329	1.17161841008277e-06	0.891278049622469	2
ENSG00000163827.12	LRRC2	3	46544788	3_32	0	0.0319550469415318	6.19514147455449	6.23016662666148e-07	0.726975295207498	2
ENSG00000261603.1	PRSS46	3	46735496	3_33	0	0.101961858691006	22.5355221275765	7.23126608225229e-06	-2.48046116415918	2
ENSG00000178038.16	ALS2CL	3	46682287	3_33	0	0.166962174324575	26.0342210073741	1.36795450135567e-05	2.70258072241116	2
ENSG00000188086.13	PRSS45	3	46744963	3_33	0	0.0230719969189578	7.93214710219555	5.75950180021576e-07	-0.900661883386171	2
ENSG00000178055.11	PRSS42	3	46832552	3_33	0	0.0163658942019312	4.86947573563956	2.50801955941855e-07	-0.294385263330386	2
ENSG00000160801.13	PTH1R	3	46877309	3_33	0	0.0314835941938244	11.2135432279755	1.11105649170266e-06	1.33470330216225	2
ENSG00000160796.16	NBEAL2	3	46979634	3_33	0	0.0161970512129993	4.77817148041249	2.43560390027297e-07	0.128815536923292	2
ENSG00000181555.20	SETD2	3	47163449	3_33	0	0.0167523353890106	5.3166825700737	2.80301269443599e-07	-0.885144112696109	3
ENSG00000076201.14	PTPN23	3	47380662	3_33	0	0.0184864526241797	5.87651876132783	3.4188707514741e-07	-0.0568758413586133	1
ENSG00000114650.18	SCAP	3	47476755	3_33	0	0.134936957767611	25.3735540596325	1.07750970642661e-05	2.88564474842024	1
ENSG00000163832.15	ELP6	3	47513447	3_33	0	0.0194297010584444	6.42844308819746	3.93079953281154e-07	-0.796264305472925	1
ENSG00000114646.9	CSPG5	3	47580841	3_33	0	0.16021849979258	27.5878686198544	1.39104052907213e-05	-3.33352613333819	1
ENSG00000132153.14	DHX30	3	47802110	3_34	0	0.0194925335192204	15.9171054546193	9.76430545652085e-07	3.48138845441034	1
ENSG00000164045.11	CDC25A	3	48197712	3_34	0	0.0249655229946814	20.5407105784383	1.61385720486004e-06	4.69841920641383	1
ENSG00000164047.4	CAMP	3	48234587	3_34	1	0.0333722949957002	21.9686394952228	2.30726888690234e-06	4.85800943871299	1
ENSG00000164048.13	ZNF589	3	48241756	3_34	0	0.0184148693671131	7.72438281923174	4.47652903056217e-07	1.94172580603486	1
ENSG00000172113.8	NME6	3	48301800	3_34	0	0.0287756638712667	22.0671769122364	1.99839393182868e-06	-4.71352037298841	2
ENSG00000164049.14	FBXW12	3	48372047	3_34	0	0.0220560723074097	6.79859402910358	4.71906825703634e-07	1.08517656975659	1
ENSG00000164051.13	CCDC51	3	48440237	3_34	0	0.029276376635895	8.57560129559959	7.90116043886915e-07	0.687726356516607	1
ENSG00000232112.3	TMA7	3	48440024	3_34	0	0.0292270510320488	8.56442208976495	7.87756571050455e-07	0.689461196844622	1
ENSG00000164054.15	SHISA5	3	48518906	3_34	0	0.0188231873431438	5.58447257839024	3.30814320372643e-07	-1.53516197648673	1
ENSG00000114268.11	PFKFB4	3	48562511	3_34	0	0.0184052809121977	5.94162354542162	3.44156959245243e-07	0.781664769838207	1
ENSG00000145040.3	UCN2	3	48563473	3_34	0	0.0318775523371874	11.1227278448006	1.11584854637525e-06	-1.63298355564712	2
ENSG00000114270.17	COL7A1	3	48422390	3_34	0	0.0214478948636857	8.19713424926242	5.53293659754708e-07	0.904192703324231	2
ENSG00000183396.3	TMEM89	3	48621034	3_34	0	0.021686004826	8.47236655648483	5.7822020189068e-07	-2.33911220830079	1
ENSG00000008300.16	CELSR3	3	48666484	3_34	0	0.0238765442993091	10.0786942159369	7.57329219855636e-07	3.0200089635544	2
ENSG00000068745.14	IP6K2	3	48694528	3_34	0	0.0177694432741992	5.76571885554355	3.22430603984724e-07	-0.717345184003396	3
ENSG00000114302.15	PRKAR2A	3	48845667	3_34	0	0.0176183423199855	5.51401463018693	3.05732728186086e-07	-1.02530341830562	2
ENSG00000221883.2	ARIH2OS	3	48919714	3_34	0	0.0316767932005201	14.2362065917216	1.41920281779567e-06	-3.69922947788487	1
ENSG00000177479.19	ARIH2	3	48919429	3_34	0	0.0316767932005201	14.2362065917216	1.41920281779567e-06	3.69922947788487	1
ENSG00000178467.17	P4HTM	3	48987668	3_34	0	0.0271084590126047	12.7397009311845	1.08685857778614e-06	3.45293428611149	2
ENSG00000178252.17	WDR6	3	49007280	3_34	0	0.0314124988167299	12.9907500409123	1.28423849987283e-06	-3.37966311250589	2
ENSG00000178057.14	NDUFAF3	3	49015352	3_34	0	0.0299029563258596	13.4917812798583	1.26967448519815e-06	3.62061375563169	1
ENSG00000178149.16	DALRD3	3	49023895	3_34	0	0.0207748273227645	9.07974533218323	5.93635772990375e-07	2.70033388407063	1
ENSG00000198218.10	QRICH1	3	49072486	3_34	0	0.019400629707353	8.05534158163641	4.91822917072865e-07	-2.56150970514761	1
ENSG00000172046.18	USP19	3	49119040	3_34	0	0.0235503574142912	7.9537710024704	5.89494231070586e-07	1.89822518236547	1
ENSG00000185909.14	KLHDC8B	3	49171432	3_34	0	0.225007924180703	32.6941880916663	2.31514045307983e-05	-4.36633262261545	2
ENSG00000173421.16	CCDC36	3	49199961	3_34	0	0.0467463052488247	17.5197174536854	2.57740912769985e-06	3.82409339196478	1
ENSG00000188315.7	C3orf62	3	49277527	3_34	0	0.0219894996925787	7.26545690980826	5.02790720131525e-07	1.79199055766764	1
ENSG00000172037.13	LAMB2	3	49754424	3_35	0	0.0122472902924951	5.30588491458224	2.04506356513086e-07	-0.0160194092469519	1
ENSG00000114316.12	USP4	3	49340655	3_35	0	0.0140744586691138	13.3561088898509	5.91589728376007e-07	-2.38323314865185	1
ENSG00000233276.3	GPX1	3	49359318	3_35	0	0.0148601251230112	14.1257276557477	6.60605627051085e-07	-2.47161766645616	1
ENSG00000067560.10	RHOA	3	49413016	3_35	1	0.135486791728181	40.3666618744952	1.72118982299252e-05	-4.03856303832585	1
ENSG00000145022.4	TCTA	3	49412205	3_35	0	0.0144225281729535	13.72286628977	6.2286682678387e-07	2.42601288592701	1
ENSG00000145020.15	AMT	3	49422917	3_35	0	0.0122861834506582	15.9919138076186	6.18338673211088e-07	1.6778786926078	2
ENSG00000145029.13	NICN1	3	49428588	3_35	0	0.0119458199913823	14.4217032783377	5.42177506285209e-07	0.989999137092264	3
ENSG00000173402.11	DAG1	3	49469467	3_35	0	0.0145657456891981	13.8547795814731	6.35098837351006e-07	2.44077899022194	1
ENSG00000164062.12	APEH	3	49673881	3_35	0	0.0120797317322888	18.8066889245648	7.14954829778224e-07	1.74794649524374	1
ENSG00000173531.15	MST1	3	49692625	3_35	0	0.0124084718907013	19.4154525055363	7.58184308176115e-07	1.88930286725296	2
ENSG00000164068.15	RNF123	3	49687375	3_35	0	0.0338378019819862	30.5846915878528	3.25698099041989e-06	-4.04806999960459	2
ENSG00000173540.12	GMPPB	3	49724172	3_35	0	0.0364025178603146	34.2934117863626	3.92872012640026e-06	-4.1517944296217	1
ENSG00000176095.11	IP6K1	3	49784192	3_35	0	0.0367308844612632	34.3836684077072	3.97459214246832e-06	-4.15719323362847	1
ENSG00000187492.8	CDHR4	3	49834514	3_35	0	0.0115699327679121	7.62619960996792	2.77682159034997e-07	-1.94952366749554	1
ENSG00000185614.4	FAM212A	3	49805192	3_35	0	0.0379039950325588	34.6580329526128	4.13426080827966e-06	4.1715057174	1
ENSG00000183763.8	TRAIP	3	49856597	3_35	0	0.0186040456208573	18.3515769003126	1.07445877587091e-06	-2.51868868838544	1
ENSG00000164078.12	MST1R	3	49903379	3_35	0	0.017180162380382	19.1533029296482	1.03557108471334e-06	-2.72932720151259	2
ENSG00000164077.13	MON1A	3	49931139	3_35	0	0.0130441613354989	14.6679388843948	6.0213549244788e-07	2.03714555880706	1
ENSG00000004534.14	RBM6	3	49937901	3_35	0	0.0130414013327786	14.6637440488364	6.01835920813017e-07	2.03661392238069	1
ENSG00000003756.16	RBM5	3	50088563	3_35	0	0.0134799815409289	14.8628714449726	6.30523086171787e-07	2.08349113724445	1
ENSG00000188338.14	SLC38A3	3	50205849	3_35	0	0.112565521994194	23.5042810980075	8.32647793857979e-06	-2.42269357383081	1
ENSG00000012171.19	SEMA3B	3	50267465	3_35	0	0.0404053825578757	16.8674288823036	2.14485078632287e-06	1.86677407651817	2
ENSG00000179564.3	LSMEM2	3	50278688	3_35	0	0.0368117227830659	15.9712133445391	1.85026113958715e-06	-1.7941906525052	1
ENSG00000243477.5	NAT6	3	50298716	3_35	0	0.0131022601284716	6.36787438794071	2.62572766027276e-07	-0.394778363877976	2
ENSG00000186792.16	HYAL3	3	50295266	3_35	0	0.0200243752201629	9.52430203159527	6.00207070849851e-07	1.38012477090635	3
ENSG00000068001.13	HYAL2	3	50323853	3_35	0	0.013592711428582	6.20183502470342	2.65298796611424e-07	-0.653701933200246	1
ENSG00000114735.9	HEMK1	3	50568943	3_35	0	0.0115709406916267	5.40366653279365	1.96773305665022e-07	0.637203084651382	2
ENSG00000088543.14	C3orf18	3	50569633	3_35	0	0.0117496287351474	5.4459725299985	2.01376395983351e-07	-0.393508777697233	1
ENSG00000114738.10	MAPKAPK3	3	50611291	3_35	0	0.0120026849889484	6.85741955563781	2.59028829734245e-07	1.66153923916424	2
ENSG00000114737.15	CISH	3	50611939	3_35	0	0.0127737027384633	6.16264229244844	2.47738063807909e-07	-0.975427845648219	1
ENSG00000088538.12	DOCK3	3	50889578	3_35	0	0.0118634344246188	6.42229474828922	2.39778169911009e-07	-0.21551578866003	1
ENSG00000145050.15	MANF	3	51380917	3_35	0	0.0377880362555384	15.1637968107293	1.80331358112079e-06	-1.74728768184921	1
ENSG00000259956.1	RBM15B	3	51391456	3_35	0	0.0116533255931205	4.78524095673664	1.75494158721487e-07	-0.144437334880974	1
ENSG00000164080.13	RAD54L2	3	51535000	3_35	0	0.0148204770385975	7.66516403430506	3.57513634973915e-07	0.215505050623606	2
ENSG00000164081.12	TEX264	3	51669048	3_35	0	0.0394034032946834	15.9108824468794	1.97304492729812e-06	-1.91146612936841	1
ENSG00000164082.14	GRM2	3	51618000	3_35	0	0.0255925398457417	11.6262975856475	9.36405156879643e-07	-1.35598561224911	3
ENSG00000114767.6	RRP9	3	51941929	3_36	0	0.0655833705058518	29.1349689161849	6.01336084237061e-06	-2.48356163548443	1
ENSG00000041880.14	PARP3	3	51941930	3_36	0	0.0635737147751894	28.8319854164461	5.7684762969705e-06	2.46902259929705	1
ENSG00000180929.5	GPR62	3	51956801	3_36	0	0.0164404925409674	15.8312213984581	8.19102441875646e-07	1.92292834220485	1
ENSG00000248487.8	ABHD14A	3	51972037	3_36	0	0.0678606251031036	29.4677834733483	6.2932400753549e-06	-2.37697365804487	1
ENSG00000114779.19	ABHD14B	3	51928065	3_36	0	0.027653486090059	20.8028653611915	1.81043117600118e-06	2.06383285728401	1
ENSG00000243989.8	ACY1	3	51982820	3_36	0	0.0125818706627786	13.2815007530969	5.25897784711008e-07	-1.49197159346489	2
ENSG00000162244.10	RPL29	3	51993314	3_36	0	0.0216418260215343	18.4564916003037	1.25704847203082e-06	1.88371564190757	1
ENSG00000164087.7	POC1A	3	52154345	3_36	0	0.00908651013960293	10.1829876258659	2.91193251112123e-07	1.15352490051981	1
ENSG00000023330.14	ALAS1	3	52191549	3_36	0	0.00601099914512193	6.2551086625314	1.18328810410321e-07	-0.574971109625933	1
ENSG00000239732.3	TLR9	3	52227452	3_36	0	0.00522153208140574	4.91774580014575	8.0811468820721e-08	0.334508184581388	1
ENSG00000247596.8	TWF2	3	52239094	3_36	0	0.00949022217472661	10.5967680259653	3.1648911705423e-07	1.13472251699506	1
ENSG00000164088.17	PPM1M	3	52245578	3_36	0	0.00522585011064425	4.92574705470487	8.10098874942095e-08	0.327516963385523	2
ENSG00000168237.17	GLYCTK	3	52187833	3_36	0	0.0366881131427682	23.5122083005468	2.71473705560526e-06	3.17024638618773	2
ENSG00000114841.17	DNAH1	3	52316196	3_36	0	0.00579636544036444	5.90988700636048	1.07806242565402e-07	0.920001126700573	1
ENSG00000010318.20	PHF7	3	52414035	3_36	0	0.00518576254451075	4.85233658974179	7.91903967863253e-08	-0.0237087601493805	1
ENSG00000010319.6	SEMA3G	3	52444898	3_36	0	0.0137587665732363	14.1336121499547	6.1198622332963e-07	-2.00445821245379	1
ENSG00000114854.7	TNNC1	3	52454186	3_36	0	0.0051554571195821	4.7967845684753	7.78262969298499e-08	-0.187391825130672	2
ENSG00000010322.15	NISCH	3	52455611	3_36	0	0.00560733156918203	5.59485311828973	9.87310828978471e-08	-0.719281758775622	1
ENSG00000010327.10	STAB1	3	52485838	3_36	0	0.00518643055607737	4.85366012862374	7.92222008217318e-08	-0.0875731892983167	2
ENSG00000168273.7	SMIM4	3	52533601	3_36	0	0.0140211572718683	14.3104293882389	6.3145949722258e-07	2.72235940978186	1
ENSG00000168268.10	NT5DC2	3	52532898	3_36	0	0.0264860090739869	20.3872002954217	1.69935098226215e-06	2.99168316250918	3
ENSG00000163938.16	GNL3	3	52686064	3_36	0	0.0275895579362497	20.7730695110847	1.80365882031324e-06	3.23698385660826	1
ENSG00000163939.18	PBRM1	3	52685382	3_36	0	0.0397414998580551	24.2757244096265	3.03616539266022e-06	-3.44963183672195	2
ENSG00000114902.13	SPCS1	3	52711908	3_36	0	0.00512448596749449	4.73955893035785	7.64358693540663e-08	0.365020476325824	1
ENSG00000016864.18	GLT8D1	3	52705620	3_36	0	0.147253721218031	37.1402575875937	1.72115571692863e-05	3.37786983714074	2
ENSG00000114904.12	NEK4	3	52771077	3_36	0	0.0455960360406803	25.6003289284794	3.67351322241803e-06	3.62949359303298	2
ENSG00000055955.15	ITIH4	3	52830568	3_36	0	0.00586994982094558	6.03011047952158	1.11395752467474e-07	-1.6772302361902	2
ENSG00000272573.5	MUSTN1	3	52833204	3_36	0	0.0634539591282899	28.8155809412714	5.75433415568448e-06	3.2954106898719	2
ENSG00000213533.11	TMEM110	3	52897955	3_36	0	0.0051253874572631	4.74123914532221	7.64764177549906e-08	-0.878739766639018	1
ENSG00000163933.9	RFT1	3	53091569	3_36	0	0.0232283438750921	19.1331081892438	1.39866190958759e-06	2.59019246767279	1
ENSG00000163932.13	PRKCD	3	53160303	3_36	0	0.00524559660960944	4.96155705083576	8.19071572482105e-08	0.56248047461239	2
ENSG00000163931.15	TKT	3	53236097	3_36	0	0.0290824261543242	21.2856426441581	1.94816786050234e-06	2.68248912655708	2
ENSG00000272886.5	DCP1A	3	53347519	3_36	0	0.0116769651756087	12.5705388894136	4.6194774841644e-07	1.51654915101701	1
ENSG00000016391.10	CHDH	3	53846340	3_36	0	0.00517494510540473	4.83265663698008	7.87046986336655e-08	-0.0438275983270658	2
ENSG00000056736.9	IL17RB	3	53846762	3_36	0	0.00514303639990699	4.77388753159739	7.72681928286269e-08	0.00370987952978957	3
ENSG00000113812.13	ACTR8	3	53880066	3_36	0	0.105216833676562	33.777917270324	1.11847703046141e-05	2.86443713630766	3
ENSG00000113811.10	SELENOK	3	53892083	3_36	0	0.0137754666348138	14.1439725239341	6.13178186858945e-07	-1.81743170104057	1
ENSG00000157445.14	CACNA2D3	3	54121968	3_37	0	0.0278629805609811	4.85826941739995	4.26008378610572e-07	-0.0778285395117098	2
ENSG00000187672.12	ERC2	3	56467772	3_39	0	0.0290577548047167	7.49181010364048	6.8510602867339e-07	1.03159832230174	2
ENSG00000180376.16	CCDC66	3	56545510	3_39	0	0.0396263800026258	10.473077088394	1.30607366862886e-06	-1.61664827797736	5
ENSG00000163946.13	FAM208A	3	56682894	3_39	0	0.0275033063890559	6.96471516781322	6.02833308700667e-07	-1.20563949509324	1
ENSG00000163947.11	ARHGEF3	3	57078950	3_39	0	0.0226227229960551	5.09434536529912	3.6269555708315e-07	0.272120826660638	2
[truncated: 9,103 more rows]
