# Supplementary material for: Adjusting for genetic confounders in transcriptome-wide association studies improves discovery of risk genes of complex traits
Source: Nat Genet. 2024 Jan 26;56(2):336–47. doi: 10.1038/s41588-023-01648-9 (PMC10864181; doi:10.1038/s41588-023-01648-9)
Supplement: Supplementary file 5 — cTWAS results of all analyzed genes across all tissues for IBD, SCZ, and SBP. Results are stored separately for each combination of traits and tissues. Column legends for each set of results are the same as in Supplementary Table 1. [file 41588_2023_1648_MOESM5_ESM.zip › SBP_Brain_Amygdala.csv]

id	genename	chrom	pos	region_tag	cs_index	PIP	tau2	PVE	z	num_eqtl
ENSG00000187634.11	SAMD11	1	931513	1_1	0	0.0099481334599385	7.22248176156249	2.26118986624859e-07	-0.84428503409676	1
ENSG00000187642.9	PERM1	1	975014	1_1	0	0.00801821031122507	5.39846468316302	1.36224957631759e-07	0.604044230699767	2
ENSG00000187608.8	ISG15	1	1000731	1_1	0	0.00915441439901399	6.44991639816877	1.85820501229985e-07	-0.701716430737804	2
ENSG00000188157.14	AGRN	1	1026830	1_1	0	0.00775954327664963	4.99840224048561	1.22060834794056e-07	-0.378087036096347	1
ENSG00000131591.17	C1orf159	1	1088408	1_1	0	0.00880931228531034	5.97904907145588	1.65761282122805e-07	0.365455759039775	1
ENSG00000162571.13	TTLL10	1	1173872	1_1	0	0.0218159268336081	17.3636367382267	1.19212922149368e-06	2.65760149924333	1
ENSG00000186891.13	TNFRSF18	1	1191614	1_1	0	0.00747556731289067	4.62530124514409	1.08816099248071e-07	0.108249121432968	1
ENSG00000186827.10	TNFRSF4	1	1213065	1_1	0	0.00816293867725815	5.33428476870413	1.37035063143073e-07	0.220297818870528	1
ENSG00000176022.4	B3GALT6	1	1231507	1_1	0	0.00768245087161901	5.25777771503293	1.27119151889933e-07	-1.01232054427385	1
ENSG00000184163.3	C1QTNF12	1	1246946	1_1	0	0.0115403835825183	11.0635880516811	4.01814138973439e-07	2.13869253556378	1
ENSG00000131584.18	ACAP3	1	1309988	1_1	0	0.0220718071298303	22.9954397697624	1.59730770175615e-06	4.33219942735622	1
ENSG00000162576.16	MXRA8	1	1362103	1_1	0	0.012666721363746	10.0045249149233	3.98813325635517e-07	1.45257625275529	1
ENSG00000175756.13	AURKAIP1	1	1375642	1_1	0	0.0343472794128495	17.7290589364244	1.9164036991391e-06	2.1475202395803	1
ENSG00000242485.5	MRPL20	1	1407755	1_1	1	0.0792570672180007	28.1524895267502	7.02204773118734e-06	5.0658632337529	1
ENSG00000235098.8	ANKRD65	1	1421170	1_1	1	0.428048809028803	30.3793228087701	4.09242147931909e-05	-5.4624242819262	1
ENSG00000215915.9	ATAD3C	1	1433374	1_1	0	0.0191234608084141	16.3722884902318	9.8533713906669e-07	-3.10553650733663	1
ENSG00000160072.19	ATAD3B	1	1531013	1_1	0	0.026277045121476	20.0588800768866	1.65879295576649e-06	-2.95010250874071	1
ENSG00000197785.13	ATAD3A	1	1511945	1_1	0	0.013013809589057	14.1031347425199	5.77602516877737e-07	-2.77234671507614	1
ENSG00000228594.3	FNDC10	1	1599234	1_1	0	0.00949105216425883	7.79447639729149	2.3281463673086e-07	1.25525773331449	1
ENSG00000189409.13	MMP23B	1	1631710	1_1	0	0.00986107769485911	6.98482565541076	2.16764882497311e-07	0.819382303221782	1
ENSG00000189339.11	SLC35E2B	1	1688102	1_1	0	0.0833607218017148	25.6406357594039	6.72665616910808e-06	2.28216539163171	1
ENSG00000215790.6	SLC35E2	1	1677726	1_1	0	0.110325341776873	28.3557716263367	9.84522679816007e-06	-2.47537514953333	1
ENSG00000008130.15	NADK	1	1780989	1_1	0	0.0134849837222495	8.8558874716137	3.75830039592842e-07	-0.360462510758134	1
ENSG00000169885.9	CALML6	1	1915143	1_1	0	0.0102318829160027	14.1717902704067	4.56340750256323e-07	2.99696958486725	1
ENSG00000178821.12	TMEM52	1	1918697	1_1	0	0.0079039604287402	12.9976334492912	3.23309165110329e-07	3.26449556853328	3
ENSG00000142609.17	CFAP74	1	1918989	1_1	2	0.098856264384748	26.1811613203141	8.14520605682606e-06	4.9972574894735	1
ENSG00000205116.3	TMEM88B	1	1426175	1_1	0	0.00749716564135572	8.16397297041932	1.92622776269644e-07	-2.36154753198465	2
ENSG00000187730.8	GABRD	1	2019112	1_2	0	0.0254952990718017	20.6884297456197	1.65995614119895e-06	-2.23742275113607	1
ENSG00000067606.16	PRKCZ	1	2050574	1_2	0	0.00457239406782473	4.8464972468903	6.97397837994489e-08	-0.20824443591715	1
ENSG00000162585.16	FAAP20	1	2189679	1_2	0	0.00460453301407271	4.88384432897731	7.07711703027115e-08	-0.562803357971714	2
ENSG00000157933.9	SKI	1	2228951	1_2	0	0.0525894815284211	27.0467655438421	4.47634137405484e-06	2.65195375863267	1
ENSG00000116151.13	MORN1	1	2392569	1_2	0	0.00455789221537861	4.9101644513091	7.04318445364985e-08	-0.190866112505811	1
ENSG00000157916.19	RER1	1	2391287	1_2	0	0.00450888041199393	4.72051942867681	6.69834450121718e-08	0.17268584364208	1
ENSG00000157911.9	PEX10	1	2404771	1_2	0	0.0100130340681062	12.2244714124503	3.852163897778e-07	1.46398404311696	2
ENSG00000149527.17	PLCH2	1	2425928	1_2	0	0.0061823113690116	7.60033933513505	1.47874343926281e-07	0.936071409581095	1
ENSG00000157873.17	TNFRSF14	1	2555429	1_2	0	0.00450427844509205	4.7257510765694	6.69892391946666e-08	-0.216932842664307	1
ENSG00000157870.14	FAM213B	1	2586412	1_2	0	0.00607822253474144	7.57474012356692	1.44894969422492e-07	-0.914902994886102	1
ENSG00000142606.15	MMEL1	1	2632528	1_2	0	0.0060846096679521	7.41375450477615	1.41964545955627e-07	-0.697281830713144	2
ENSG00000215912.12	TTC34	1	2800905	1_2	0	0.00469860864887373	5.13416686818743	7.59186063798612e-08	-0.393473927726907	2
ENSG00000162591.15	MEGF6	1	3611380	1_2	0	0.0058661864947237	7.41330969197781	1.36860140851994e-07	1.0890582854822	1
ENSG00000116213.15	WRAP73	1	3654319	1_2	0	0.010425042527056	12.5980041362049	4.13322031747715e-07	-1.44172187983345	2
ENSG00000130762.14	ARHGEF16	1	3759513	1_3	0	0.0136639283832545	4.68527111693341	2.01474124630717e-07	-0.147479696296981	1
ENSG00000235169.7	SMIM1	1	3772844	1_3	0	0.058021775494884	18.1907936845238	3.32163292118177e-06	-1.89979352604239	1
ENSG00000130764.9	LRRC47	1	3805399	1_3	0	0.0139909557276018	4.90463139023635	2.15954734294463e-07	-0.349914501649479	1
ENSG00000116198.12	CEP104	1	3857251	1_3	0	0.0160505634204009	6.17894294649755	3.121141374579e-07	-0.621192730093246	1
ENSG00000169598.15	DFFB	1	3874969	1_3	0	0.0302898911768332	12.0897200387393	1.15245222509172e-06	-1.31519281726333	1
ENSG00000198912.10	C1orf174	1	3891607	1_3	0	0.0141916534763744	5.03674175808743	2.24952931137803e-07	-0.280337273510316	3
ENSG00000069424.14	KCNAB2	1	5991653	1_5	0	0.0219054730036181	10.825336184432	7.46282059527702e-07	-1.3849434454434	1
ENSG00000158286.12	RNF207	1	6205436	1_5	0	0.011558939312567	4.70568825347459	1.71178852023176e-07	-0.155874183901011	1
ENSG00000116251.9	RPL22	1	6209280	1_5	0	0.0124232269447614	5.27121641910974	2.06088728543316e-07	-0.231379032177731	1
ENSG00000116237.15	ICMT	1	6236734	1_5	0	0.0123636420928368	5.30950354926613	2.06590008540484e-07	-0.388777988788489	1
ENSG00000187017.15	ESPN	1	6424625	1_5	0	0.0276507361277998	13.2846362682508	1.15601997774128e-06	-1.84737791569136	2
ENSG00000171680.21	PLEKHG5	1	6520337	1_5	0	0.0119415306452623	5.92329730455635	2.22603763550921e-07	-0.964427775296451	1
ENSG00000173662.20	TAS1R1	1	6554687	1_5	0	0.0114629275575623	5.20922278198662	1.87921925077625e-07	0.728803745158762	1
ENSG00000204859.12	ZBTB48	1	6579883	1_5	0	0.0380374235066817	14.4634116169795	1.73137368224006e-06	-1.13413025279148	1
ENSG00000049245.12	VAMP3	1	7771004	1_6	0	0.00887250974438347	4.68064758537209	1.30695731009645e-07	-0.154143900595812	2
ENSG00000116285.12	ERRFI1	1	8026467	1_6	0	0.0151602474302638	10.0496052442406	4.79473120965162e-07	1.51213726227584	1
ENSG00000142583.17	SLC2A5	1	9088125	1_6	0	0.0316570096649635	16.7504413099979	1.66880316988301e-06	2.02309988902943	2
ENSG00000049239.12	H6PD	1	9235385	1_6	0	0.0114411488703623	6.88963446255895	2.48070310833272e-07	0.847352715258363	2
ENSG00000171603.16	CLSTN1	1	9824341	1_7	0	0.0143498671126719	10.7899265873361	4.87276360592655e-07	1.45900586070764	1
ENSG00000162441.11	LZIC	1	9943171	1_7	0	0.00809612042481356	5.992139385473	1.52674968897505e-07	1.01813736976702	1
ENSG00000130939.18	UBE4B	1	10033012	1_7	0	0.00928151984058267	7.04309886117758	2.05727266436315e-07	-0.86591966376307	2
ENSG00000054523.17	KIF1B	1	10210438	1_7	0	0.0360282648722265	19.1506565705133	2.17138077695166e-06	-3.12072353339478	1
ENSG00000142657.20	PGD	1	10398382	1_7	0	0.00789788917559153	5.87380511290184	1.45995524275766e-07	0.999357834909918	2
ENSG00000175279.21	CENPS	1	10430228	1_7	0	0.0126973482717437	10.09921723813	4.03561492678406e-07	-2.05430855452155	1
ENSG00000160049.11	DFFA	1	10477033	1_7	0	0.0114515193859344	9.26168656903259	3.33781426171582e-07	1.95383048316216	1
ENSG00000120948.16	TARDBP	1	11012828	1_8	0	0.0145056718145816	5.3277385675594	2.43214647730338e-07	0.818830024960558	1
ENSG00000116649.9	SRM	1	11060199	1_8	0	0.0138788122722302	4.91795740055392	2.14805816842945e-07	-0.26446000351957	2
ENSG00000171824.13	EXOSC10	1	11097256	1_8	0	0.0134318329153057	4.61436697605696	1.95054684543079e-07	0.059959742408194	2
ENSG00000171819.4	ANGPTL7	1	11189075	1_8	0	0.0557548119140706	17.9023401683976	3.14124010684592e-06	2.3090566010915	1
ENSG00000198793.12	MTOR	1	11262508	1_8	0	0.0360179020769597	13.7968048914033	1.56388894413125e-06	1.99078325531412	1
ENSG00000162490.6	DRAXIN	1	11706979	1_8	0	0.0149808736066642	5.6268099533857	2.6528235276469e-07	-0.498860371758664	1
ENSG00000177674.15	AGTRAP	1	11739991	1_9	0	0.00554353363762294	4.72434709945473	8.24209201509144e-08	-0.367650155742752	1
ENSG00000177000.10	MTHFR	1	11806394	1_9	0	0.00753663852375008	8.23675013241086	1.95363105919772e-07	0.880818436622257	1
ENSG00000011021.21	CLCN6	1	11806126	1_9	0	0.0100800555541335	25.1438090755795	7.97632735777889e-07	4.6531299848389	2
ENSG00000120937.8	NPPB	1	11859214	1_9	0	0.0328753205429839	30.2002269933874	3.12456221755977e-06	7.94110954534652	1
ENSG00000116685.15	KIAA2013	1	11926172	1_9	0	0.0131371894665251	26.0904603790048	1.07868137385478e-06	-4.21012963392117	2
ENSG00000083444.16	PLOD1	1	11935984	1_9	0	0.0111463217474412	11.4701451613394	4.02355055980868e-07	1.32903698904197	1
ENSG00000116688.16	MFN2	1	11982449	1_9	0	0.00925909055841145	7.29833009779993	2.12667344237081e-07	-0.703574474998778	1
ENSG00000028137.18	TNFRSF1B	1	12166660	1_9	0	0.00630939917053286	6.06805356358001	1.20488718067438e-07	0.863846516859929	1
ENSG00000162493.16	PDPN	1	13583417	1_10	0	0.0234001310010927	9.23989330387226	6.80446866905625e-07	1.10358051104009	1
ENSG00000142621.19	FHAD1	1	15247291	1_11	0	0.00154005539307356	5.73981879915083	2.78191270507916e-08	-0.384320037514777	2
ENSG00000142634.12	EFHD2	1	15409565	1_11	0	0.00291057884752599	10.9504185660683	1.00304187043922e-07	0.928657320471827	1
ENSG00000132906.17	CASP9	1	15526244	1_11	0	0.00179345303244116	13.3834454645383	7.55382492522112e-08	2.43851110975608	1
ENSG00000116138.12	DNAJC16	1	15527133	1_11	0	0.00138746832140269	8.40356388394579	3.66940421705424e-08	-1.17931811053962	1
ENSG00000116771.5	AGMAT	1	15584854	1_11	0	0.00139210266447687	8.45374258003218	3.70364419345291e-08	-1.20462250198544	2
ENSG00000197312.11	DDI2	1	15617889	1_11	0	0.00152771308284627	18.3079452309846	8.80218264739646e-08	4.15227886698453	1
ENSG00000116786.11	PLEKHM2	1	15684135	1_11	0	0.00571798974386151	26.4864779378346	4.76624713456172e-07	2.05633874729518	1
ENSG00000162461.7	SLC25A34	1	15735471	1_11	0	0.00136525165633439	8.84490650939411	3.80027419389627e-08	-2.43263916237738	1
ENSG00000162458.12	FBLIM1	1	15756481	1_11	0	0.0014747221143151	6.85881664701781	3.18323249664511e-08	1.66285808419113	1
ENSG00000116809.11	ZBTB17	1	15976487	1_11	0	0.02147185564913	21.8142461843025	1.47407222305283e-06	-3.59978128806705	1
ENSG00000186510.11	CLCNKA	1	15985068	1_11	0	0.0649350837725143	29.2439978020626	5.97619997583086e-06	4.14919230042459	1
ENSG00000173641.17	HSPB7	1	16019240	1_11	0	0.00202316765824584	8.49811445801587	5.41082419970451e-08	-1.37530335502742	1
ENSG00000184908.17	CLCNKB	1	16044169	1_11	0	0.00205396111702771	8.95894030063164	5.79105692682702e-08	-1.65553787694453	1
ENSG00000185519.8	FAM131C	1	16073889	1_11	0	0.00215308697760319	8.02300939815473	5.4363555002785e-08	1.32016701555543	1
ENSG00000142632.16	ARHGEF19	1	16212818	1_11	0	0.00187921176794215	7.19488882605029	4.25509033747779e-08	-0.947498236971457	1
ENSG00000132881.11	RSG1	1	16237068	1_11	0	0.00463810605230119	15.4970208189922	2.26202741911055e-07	2.12071820193915	2
ENSG00000037637.10	FBXO42	1	16352633	1_11	0	0.00335021448814277	12.9858958031844	1.36915778436592e-07	1.66116053028585	1
ENSG00000055070.16	SZRD1	1	16352580	1_11	0	0.037266540528008	34.8619240131903	4.08864500249215e-06	-3.38912822914294	1
ENSG00000157191.19	NECAP2	1	16440373	1_11	0	0.00257766558538863	10.7654507700324	8.73308658934523e-08	-1.02757333238425	2
ENSG00000183888.4	C1orf64	1	16004406	1_11	0	0.00229595345784284	9.66652474839794	6.98461417367134e-08	1.52102437625879	1
ENSG00000058453.16	CROCC	1	16963416	1_12	0	0.0203636916005058	7.24416240424404	4.642518712715e-07	-0.810595038377356	1
ENSG00000159363.17	ATP13A2	1	17011965	1_12	0	0.015383603145162	4.63891884866767	2.24586587707834e-07	0.127184357983101	1
ENSG00000117118.9	SDHB	1	17053774	1_12	0	0.0160004020259624	5.00379487769062	2.51964506185607e-07	0.3393169858932	1
ENSG00000117115.12	PADI2	1	17115232	1_12	0	0.016675108229338	5.38725701543741	2.82712707917695e-07	0.412989734174658	1
ENSG00000159339.13	PADI4	1	17346764	1_12	0	0.015373408899429	4.63276688099809	2.24140119706805e-07	-0.00886310288496869	1
ENSG00000117154.11	IGSF21	1	18103117	1_12	0	0.0153414865750685	4.61347651381406	2.22743342337381e-07	0.0399019066295474	1
ENSG00000159423.16	ALDH4A1	1	18902527	1_13	0	0.0103040000814849	6.51241280350802	2.11181927081988e-07	-0.711224110938022	1
ENSG00000127481.14	UBR4	1	19205040	1_13	0	0.00847936588846632	4.70809808739031	1.25637085046202e-07	0.180758282033869	1
ENSG00000127463.13	EMC1	1	19227605	1_13	0	0.00854175108629096	4.7759374850485	1.28385068955767e-07	0.259196768315715	2
ENSG00000053372.4	MRTO4	1	19249541	1_13	0	0.0090158484662155	5.27590337523039	1.49696763387627e-07	0.55589187837731	2
ENSG00000162482.4	AKR7A3	1	19288862	1_13	0	0.0176679445869951	11.5131039040888	6.40158367170068e-07	1.36049448590908	1
ENSG00000053371.12	AKR7A2	1	19312089	1_13	0	0.00912692675452653	5.3892588498633	1.54797015250433e-07	-0.451209612747157	1
ENSG00000040487.12	PQLC2	1	19312063	1_13	0	0.0089304276479335	5.18778540100428	1.45801916503567e-07	-0.65827885486272	2
ENSG00000077549.17	CAPZB	1	19485158	1_13	0	0.00983901773957663	6.08479836069395	1.88411283611267e-07	0.650715016091723	2
ENSG00000158747.13	NBL1	1	19640599	1_13	0	0.0102414111199041	6.45598499576033	2.08080453827533e-07	-0.66646911116079	2
ENSG00000169914.5	OTUD3	1	19882213	1_13	0	0.0137651577403644	9.19636172242147	3.98387965994388e-07	-1.16010975499053	2
ENSG00000188257.10	PLA2G2A	1	19979930	1_13	0	0.0362551433507258	18.2129651728708	2.07806562052471e-06	-1.91492176661368	1
ENSG00000127472.10	PLA2G5	1	20071983	1_13	0	0.0083993627453286	4.62036849521769	1.22132690724338e-07	0.127197397780663	1
ENSG00000009709.11	PAX7	1	18631052	1_13	0	0.00881326834523166	5.06555472600336	1.40498917772e-07	0.284191112633545	1
ENSG00000090432.6	MUL1	1	20508245	1_14	0	0.0215542733630975	8.21903028498366	5.57523195749274e-07	1.10529005177872	2
ENSG00000158825.5	CDA	1	20589038	1_14	0	0.0840197444671197	21.0071958802897	5.55467194695478e-06	2.38514222197962	2
ENSG00000158828.7	PINK1	1	20633253	1_14	0	0.0182900687459312	6.69221575817674	3.85207066723493e-07	0.70837207391923	1
ENSG00000244038.9	DDOST	1	20662264	1_14	0	0.0189220572831277	7.00774103978148	4.17306713306741e-07	0.965568148564364	1
ENSG00000117245.12	KIF17	1	20717668	1_14	0	0.0225975842411829	8.65910046367775	6.15805787435639e-07	1.74039185061651	2
ENSG00000189410.11	SH2D5	1	20733077	1_14	0	0.0146322595417749	4.62069836067545	2.12778620183088e-07	0.129207820454464	2
ENSG00000070886.11	EPHA8	1	22564006	1_15	0	0.00951360829290959	4.72097056853764	1.41346654177199e-07	-0.229909704394097	1
ENSG00000142794.18	NBPF3	1	21438718	1_15	0	0.00941767861274057	4.61266931893104	1.36711535315186e-07	-0.0162677339088795	1
ENSG00000076864.19	RAP1GAP	1	21669538	1_15	0	0.0108422191554	6.01916307269497	2.05382418997872e-07	0.933218886044035	1
ENSG00000142798.17	HSPG2	1	21937058	1_15	0	0.0113036151883666	6.22439948903683	2.21423543378645e-07	0.724874059914168	1
ENSG00000162552.14	WNT4	1	22144389	1_15	0	0.0152845438273335	9.11847639303603	4.38615256040412e-07	1.19781183806146	1
ENSG00000184677.16	ZBTB40	1	22453334	1_15	0	0.0114327738434901	6.24630713555357	2.24741834367978e-07	-0.45249196523306	1
ENSG00000159189.11	C1QC	1	22648968	1_15	0	0.0103641057789875	5.63201514665737	1.83698083199005e-07	0.634338853964422	1
ENSG00000173369.15	C1QB	1	22670078	1_15	0	0.00944605733038451	4.695100110127	1.39573962285775e-07	0.34097960913167	1
ENSG00000169641.13	LUZP1	1	23177591	1_16	0	0.0157951205903432	8.31144824440901	4.13150825169271e-07	-1.22127764067391	1
ENSG00000125945.14	ZNF436	1	23371627	1_16	0	0.0735259111379214	22.7165582782197	5.25644254776901e-06	-2.61617763194054	1
ENSG00000204219.9	TCEA3	1	23382496	1_16	0	0.0456220485492529	18.2066081711578	2.61404344839651e-06	2.38503682654481	2
ENSG00000088280.18	ASAP3	1	23484995	1_16	0	0.0120269909345201	5.78368081101979	2.18912355728938e-07	0.864348637242373	1
ENSG00000197880.8	MDS2	1	23581212	1_16	0	0.0252344565277194	12.6679036238319	1.00602246798758e-06	-1.49223694973677	1
ENSG00000227868.5	C1orf234	1	23015700	1_16	0	0.0253597484898643	12.7140697879539	1.01470197733181e-06	1.70307162589651	2
ENSG00000142676.12	RPL11	1	23691734	1_17	0	0	137.352151391737	0	0.782701005098859	1
ENSG00000117308.14	GALE	1	23800401	1_17	0	0	149.718574695841	0	0.511739383047245	2
ENSG00000117305.14	HMGCL	1	23838758	1_17	0	2.22044604925031e-16	3262.85826956857	2.28006594847814e-18	3.00687374854056	1
ENSG00000185436.11	IFNLR1	1	24187118	1_17	0	0	19.8116290820916	0	-0.154154790182044	1
ENSG00000158055.15	GRHL3	1	24318866	1_17	0	0	7.87681001647908	0	0.741263279334719	1
ENSG00000001460.17	STPG1	1	24416496	1_17	0	0	9.84455955238685	0	-0.112248249710474	2
ENSG00000001461.16	NIPAL3	1	24415329	1_17	0	0	11.5961987181337	0	-0.136551608412013	2
ENSG00000117602.11	RCAN3	1	24502439	1_17	0	0	8.58356743254327	0	-0.802567099418273	1
ENSG00000184454.6	NCMAP	1	24555537	1_17	0	0	12.2677156774655	0	-0.900333197886743	1
ENSG00000133226.16	SRRM1	1	24633227	1_17	0	0	10.3404762016324	0	0.851707485478175	1
ENSG00000169504.14	CLIC4	1	24745177	1_17	0	0	17.5260486419593	0	-1.74342119476527	1
ENSG00000020633.18	RUNX3	1	24965206	1_17	0	0	6.1500964855615	0	-0.600121637928093	1
ENSG00000174950.10	CD164L2	1	27355003	1_19	0	0.0175330199626442	14.3041252817089	7.89272563405546e-07	2.24741985768878	2
ENSG00000090020.10	SLC9A1	1	27167188	1_19	0	0.00660651097374154	5.26153204468539	1.09393962599705e-07	1.07065885766664	1
ENSG00000142765.17	SYTL1	1	27342195	1_19	0	0.00712649182981151	5.96221848718565	1.33718855896321e-07	-0.591110028763283	2
ENSG00000142733.14	MAP3K6	1	27357905	1_19	0	0.0132260360601607	11.6881315486345	4.86501033309232e-07	-1.41777409553471	2
ENSG00000142748.12	FCN3	1	27375143	1_19	0	0.0524676764666796	24.5460075638738	4.0530472737086e-06	2.58994831224582	1
ENSG00000158195.10	WASF2	1	27484872	1_19	0	0.0135383419153836	11.9045472314963	5.07209447458821e-07	1.36832997438797	1
ENSG00000126705.13	AHDC1	1	27604387	1_19	0	0.00877667078725508	7.88927483809362	2.17909351272125e-07	-0.887965856707581	1
ENSG00000126709.14	IFI6	1	27671883	1_19	0	0.00716686282710699	6.01445940878167	1.35654643409497e-07	-0.627446449251082	1
ENSG00000130775.15	THEMIS2	1	27872858	1_19	0	0.00832496245426795	7.40029409134042	1.93883225580008e-07	-1.03438106694919	1
ENSG00000117748.9	RPA2	1	27914572	1_19	0	0.0063342342318341	4.87234671650682	9.71272914300433e-08	-0.215133292796796	1
ENSG00000158156.7	XKR8	1	27959314	1_19	0	0.0285124442014866	18.8301680670608	1.68965336806676e-06	-1.96782428914655	1
ENSG00000169403.11	PTAFR	1	28193492	1_19	0	0.00616463085938512	4.62139796195941	8.9658076656138e-08	-0.0273063705806345	1
ENSG00000130770.17	ATPIF1	1	28236029	1_19	0	0.00666709676242117	5.34593612719459	1.12168134612717e-07	-0.60734114382853	2
ENSG00000130772.13	MED18	1	28332857	1_19	0	0.0120606149128943	10.8330299726977	4.11176579494039e-07	-1.27048677122882	1
ENSG00000204138.12	PHACTR4	1	28349072	1_19	0	0.00631079245061261	4.83805717554091	9.60868303751825e-08	-0.000604884316269251	2
ENSG00000180098.9	TRNAU1AP	1	28553045	1_19	0	0.00845714186846758	7.54606033366638	2.00841225570197e-07	-0.809188926081632	1
ENSG00000253304.1	TMEM200B	1	29123661	1_19	0	0.0172836701566237	14.1709413279057	7.70803438258493e-07	-1.88136458241864	1
ENSG00000116353.15	MECR	1	29228067	1_19	0	0.0114235686127543	10.3300247315419	3.71374542231468e-07	1.61907232674229	1
ENSG00000084628.9	NKAIN1	1	31239088	1_20	0	0	11.5198590455726	0	1.21892396242602	1
ENSG00000121766.15	ZCCHC17	1	31292442	1_20	0	0	25.8139208960751	0	1.07147469065384	1
ENSG00000142910.15	TINAGL1	1	31576820	1_20	0	0	31.2901629753026	0	1.61763986522572	1
ENSG00000162517.12	PEF1	1	31644486	1_20	0	0	9.21373627960454	0	-0.755690523591904	1
ENSG00000084636.17	COL16A1	1	31699458	1_20	0	0	20.5293912872619	0	-1.08172208497017	1
ENSG00000121753.12	ADGRB2	1	31764679	1_20	0	0	19.8435603999271	0	0.966485021918963	1
ENSG00000134668.12	SPOCD1	1	31815509	1_20	0	0	887.728033083607	0	1.51763450425235	1
ENSG00000184007.18	PTP4A2	1	31945136	1_20	0	0	2581.26322971821	0	3.20680842942799	1
ENSG00000142698.14	C1orf94	1	34169243	1_21	0	0.0108809848545478	5.39486275923633	1.84738571270903e-07	0.445244722736928	1
ENSG00000025800.13	KPNA6	1	32108863	1_21	0	0.0268086061265268	13.7709683222619	1.1618436455006e-06	1.81300279948414	1
ENSG00000084623.11	EIF3I	1	32222176	1_21	0	0.0252392794396313	13.208709995079	1.04917112798847e-06	-1.76721526665912	1
ENSG00000160055.19	TMEM234	1	32222176	1_21	0	0.0252392794396313	13.208709995079	1.04917112798847e-06	1.76721526665912	1
ENSG00000183615.5	FAM167B	1	32247598	1_21	0	0.0175311273204494	9.81869663499427	5.41717242989711e-07	1.32048887228501	1
ENSG00000116478.11	HDAC1	1	32291652	1_21	0	0.0105056982323875	5.06974889870187	1.67617880636407e-07	-0.340438850101972	2
ENSG00000162526.6	TSSK3	1	32366691	1_21	0	0.0126135667690149	6.76405672955716	2.68506080765856e-07	0.484375470556481	1
ENSG00000176261.15	ZBTB8OS	1	32650943	1_21	0	0.0115575572232992	5.95373816717701	2.1655327567769e-07	0.573933579733976	1
ENSG00000162521.18	RBBP4	1	32651536	1_21	0	0.0113597249774761	5.79376321584704	2.07127390108826e-07	-0.532824931287575	1
ENSG00000116497.17	S100PBP	1	32815115	1_21	0	0.0105860830270813	5.1403500674685	1.7125251799343e-07	-0.41478683806249	1
ENSG00000134684.10	YARS	1	32817927	1_21	0	0.0105742115766374	5.12995582732168	1.70714572584148e-07	0.331435002704977	1
ENSG00000160097.16	FNDC5	1	32872031	1_21	0	0.0114545836573118	5.87081484132929	2.11634597004582e-07	-0.617186092595721	1
ENSG00000142920.16	AZIN2	1	33080995	1_21	0	0.0100447785467511	4.65424521605035	1.47129107729569e-07	0.223254924909102	2
ENSG00000116525.13	TRIM62	1	33181349	1_21	0	0.0100579554984894	4.66638528623216	1.47706387795996e-07	0.24539244788066	1
ENSG00000188910.7	GJB3	1	34781935	1_22	0	0.0100862649280484	7.72960963714481	2.45356126407972e-07	0.653682365483961	1
ENSG00000163867.16	ZMYM6	1	35170626	1_22	0	0.0086412696301581	6.29812972757971	1.71276638977733e-07	-0.235180581070506	1
ENSG00000020129.15	NCDN	1	35557823	1_22	0	0.00870001899777861	6.36082430770676	1.74157657554526e-07	-0.679414221100686	1
ENSG00000116819.6	TFAP2E	1	35573174	1_22	0	0.0135415432608232	10.4594028778314	4.45742481770592e-07	1.68100384760629	1
ENSG00000126067.11	PSMB2	1	35641909	1_22	0	0.040988036355011	20.7774743375784	2.6801483962876e-06	-2.62550755010042	1
ENSG00000142686.7	C1orf216	1	35719096	1_22	0	0.0521281201222508	23.037590121221	3.77935845077068e-06	2.80684620098171	1
ENSG00000134698.10	AGO4	1	35808004	1_22	0	0.0190498142632162	13.6277408900997	8.17002878905178e-07	-1.91971883092844	1
ENSG00000092847.11	AGO1	1	35870261	1_22	0	0.042573919232352	21.1336490825885	2.83156866357935e-06	-2.65508498707691	1
ENSG00000116863.10	ADPRHL2	1	36088841	1_22	0	0.0395671371102858	20.4466297896529	2.54604066142503e-06	2.54565431201778	1
ENSG00000116871.15	MAP7D1	1	36155585	1_22	0	0.00763611123161512	5.15384687497084	1.23854768179124e-07	0.684615384615462	1
ENSG00000054116.11	TRAPPC3	1	36155585	1_22	0	0.00763611123161512	5.15384687497084	1.23854768179124e-07	0.684615384615462	1
ENSG00000054118.13	THRAP3	1	36224998	1_22	0	0.00779071593544045	5.33930612252298	1.30909500094207e-07	0.262213459354821	1
ENSG00000214193.10	SH3D21	1	36286551	1_22	0	0.0346669550746257	19.2087789596337	2.09567740211622e-06	1.96289225723975	1
ENSG00000142694.6	EVA1B	1	36323755	1_22	0	0.031803490035936	18.4028095367699	1.84190779576619e-06	1.85154008440655	2
ENSG00000181817.5	LSM10	1	36397855	1_22	0	0.00903334982497894	6.70882631623385	1.90723562975022e-07	-0.770521690832865	2
ENSG00000116885.18	OSCP1	1	36449952	1_22	0	0.00798720225611949	5.56974701479269	1.40003574848993e-07	0.544756374421871	1
ENSG00000116898.11	MRPS15	1	36464072	1_22	0	0.00734300947321787	4.7917878934582	1.10733913327021e-07	0.2161594973144	1
ENSG00000183317.16	EPHA10	1	37765311	1_23	0	0.0326864750802907	11.725622485792	1.20618235233148e-06	0.097799012890669	1
ENSG00000163874.10	ZC3H12A	1	37474837	1_23	0	0.012955348571785	5.30793932303689	2.16413339022726e-07	0.804265627085124	1
ENSG00000163877.10	SNIP1	1	37552549	1_23	0	0.13686245922066	26.8526822215616	1.15659413430321e-05	-2.61707211400212	2
ENSG00000163879.10	DNALI1	1	37557547	1_23	0	0.0335320026842831	14.8986087768082	1.57222313329184e-06	2.20726946396925	1
ENSG00000134697.12	GNL2	1	37596105	1_23	0	0.0198445196083497	10.1634115247597	6.34730071976501e-07	1.82916510789381	1
ENSG00000116922.14	C1orf109	1	37692275	1_23	0	0.0713234369957778	21.9341675116252	4.9233690671722e-06	-2.52662059324877	1
ENSG00000188786.9	MTF1	1	37859751	1_23	0	0.0200535318277156	8.13987207566845	5.13709296320269e-07	0.308237355273019	1
ENSG00000204084.12	INPP5B	1	37946598	1_23	0	0.0323671568210651	18.1462291719424	1.84841684233478e-06	2.87824482876989	1
ENSG00000116981.3	NT5C1A	1	39672451	1_24	0	0.0941694644377145	21.3335735554967	6.32241040636377e-06	2.23930833319895	1
ENSG00000131233.9	GJA9	1	38864727	1_24	0	0.042571687928485	13.8099065617991	1.85020812474571e-06	1.90209644300281	1
ENSG00000158315.10	RHBDL2	1	38941917	1_24	0	0.0181211673398353	5.84002820871573	3.33050499567264e-07	0.686879927065849	1
ENSG00000174574.15	AKIRIN1	1	38991334	1_24	0	0.0246216848746579	8.69171521045297	6.73491672589626e-07	-1.26851150316885	1
ENSG00000168653.10	NDUFS5	1	39026790	1_24	0	0.0245165959581365	8.65187049429159	6.67542857652995e-07	1.19030700487332	1
ENSG00000183682.7	BMP8A	1	39491629	1_24	0	0.0321699196323965	11.1864687596858	1.13253586412573e-06	-1.44850918726832	2
ENSG00000163909.7	HEYL	1	39640410	1_24	0	0.0163224302370675	4.8691183822608	2.50117528372498e-07	-0.433904430098488	2
ENSG00000116983.12	HPCAL4	1	39685811	1_24	0	0.0290793035643042	10.243217137852	9.37409507438715e-07	1.27422566533066	2
ENSG00000084072.16	PPIE	1	39738752	1_25	0	0.00992765053214184	5.93873815850302	1.85545160846169e-07	-0.654544526785165	1
ENSG00000198754.5	OXCT2	1	39761071	1_25	0	0.0095977380419977	5.64648090220925	1.7055157309915e-07	-0.535159355065909	1
ENSG00000043514.15	TRIT1	1	39883459	1_25	0	0.0403461629709873	18.6786360680528	2.37168153627466e-06	-2.21891913844382	2
ENSG00000131236.16	CAP1	1	40040200	1_25	0	0.00869729953640086	4.74417821330048	1.29853720095235e-07	-0.135314957827608	2
ENSG00000131238.16	PPT1	1	40110910	1_25	0	0.0152369848222773	9.85043265253971	4.72349342005489e-07	1.17551055716184	1
ENSG00000084073.8	ZMPSTE24	1	40257946	1_25	0	0.00891532432034015	4.96203065799014	1.39221261112222e-07	-0.199988542677272	1
ENSG00000049089.13	COL9A2	1	40318226	1_25	0	0.0257790110154672	14.709784017732	1.19338760244798e-06	1.55585919401986	1
ENSG00000187801.14	ZFP69B	1	40449693	1_25	0	0.0086318426765728	4.69075578958173	1.27425196881526e-07	0.133783019241499	1
ENSG00000187815.9	ZFP69	1	40476891	1_25	0	0.0091749547595702	5.25152100043721	1.51634495861403e-07	0.403742958851926	1
ENSG00000164002.11	EXO5	1	40508257	1_25	0	0.00871473853094118	4.79202354971937	1.31426299180866e-07	-0.23156625219497	3
ENSG00000117010.15	ZNF684	1	40531781	1_25	0	0.00904200336635919	5.11729954363495	1.45617804025175e-07	0.361422383041763	1
ENSG00000066136.20	NFYC	1	40690819	1_25	0	0.00979385034592584	5.8397647829501	1.79993902011057e-07	0.633470974010119	1
ENSG00000171793.13	CTPS1	1	40979451	1_25	0	0.0109392037446766	7.20105775065053	2.47908249499766e-07	0.943755550808563	1
ENSG00000171790.15	SLFNL1	1	41023325	1_25	0	0.0123966539378441	7.76397498672112	3.02898818244489e-07	-0.759967344082784	1
ENSG00000010803.16	SCMH1	1	41239838	1_25	0	0.0428474299949541	20.589507956021	2.7763851935024e-06	-2.92721728755013	1
ENSG00000186973.10	FAM183A	1	43144910	1_26	0	0.00617865608383972	6.41974575339318	1.24830532915107e-07	-0.636163344943878	1
ENSG00000066185.12	ZMYND12	1	42455540	1_26	0	0.00546960145381348	7.19962141485928	1.23929391156747e-07	-1.43316233152922	1
ENSG00000117385.15	P3H1	1	42766833	1_26	0	0.00505177065463458	4.89391294361839	7.78052386277048e-08	-0.448873351396692	2
ENSG00000164008.14	C1orf50	1	42767127	1_26	0	0.0138115181073508	17.0509521327421	7.41137905829476e-07	1.98447407668248	2
ENSG00000274386.5	TMEM269	1	42785273	1_26	0	0.0105884231021147	14.4536370917308	4.81634298519183e-07	1.90034080468901	2
ENSG00000177868.11	SVBP	1	42816309	1_26	0	0.0169263942983923	19.2645069985266	1.02619838435141e-06	-2.20858766115473	1
ENSG00000164010.13	ERMAP	1	42838697	1_26	0	0.00546292061040754	5.77974614106445	9.93671025917673e-08	0.681065146344423	1
ENSG00000164011.17	ZNF691	1	42846835	1_26	0	0.00498678761705407	4.72807429893003	7.42017484167497e-08	-0.0377486383006177	1
ENSG00000117394.20	SLC2A1	1	42959206	1_26	0	0.00521482136879869	5.13956295154111	8.43479632230677e-08	0.437055653415516	2
ENSG00000066056.13	TIE1	1	43301467	1_27	0	0.0125876307440979	21.5105423782252	8.52127005678507e-07	3.99398458397349	1
ENSG00000117400.16	MPL	1	43337449	1_27	0	0.0352642428832398	33.4868646116905	3.71636211366284e-06	5.56414231731672	1
ENSG00000117399.13	CDC20	1	43359194	1_27	0	0.0534057052396956	18.0343347526155	3.03107550492577e-06	-1.19829882255093	1
ENSG00000066322.14	ELOVL1	1	43367735	1_27	0	0.0119422992738685	8.08353400017234	3.03807291869023e-07	1.46064636841186	1
ENSG00000159479.16	MED8	1	43388718	1_27	0	0.0146396762928076	29.7557571737939	1.37091792037781e-06	-5.21504205109631	2
ENSG00000117407.16	ARTN	1	43934860	1_27	0	0.0376734568205209	18.0538914902703	2.14050020299058e-06	-2.15308319472611	1
ENSG00000117408.10	IPO13	1	43947230	1_27	0	0.0202296859683212	12.8616438045444	8.18831596777183e-07	1.90076350222772	1
ENSG00000117410.13	ATP6V0B	1	43974045	1_27	0	0.00991210537974407	5.17042371795727	1.61287614791067e-07	0.786661186463666	1
ENSG00000117411.16	B4GALT2	1	43978466	1_27	0	0.00992656211540166	5.27430113477354	1.64767958325192e-07	-1.04193519498315	2
ENSG00000159214.12	CCDC24	1	43991543	1_27	0	0.0576323640860808	21.1143214500291	3.82959226709537e-06	-2.16908465297954	2
ENSG00000196517.11	SLC6A9	1	44032329	1_27	0	0.0137598249983486	8.86609709086742	3.83932049285621e-07	1.57640883214648	1
ENSG00000178028.13	DMAP1	1	44213884	1_27	0	0.0109932266273708	5.40161589379479	1.8687786046594e-07	0.176020225329654	1
ENSG00000198520.10	C1orf228	1	44672527	1_28	0	0.0143122694357082	6.05176245868086	2.72583365967208e-07	0.330253863852693	2
ENSG00000142945.12	KIF2C	1	44739744	1_28	0	0.0120424390923363	4.72269370123579	1.78983588716089e-07	-0.385171252105292	1
ENSG00000142937.11	RPS8	1	44775441	1_28	0	0.0122188666107902	4.74274803072004	1.82376950584276e-07	-0.145033293806475	1
ENSG00000142959.4	BEST4	1	44787956	1_28	0	0.0120911871634661	4.6678180123784	1.77619986633262e-07	0.249797524555345	1
ENSG00000117425.13	PTCH2	1	44842737	1_28	0	0.0123823960833599	4.98875143616331	1.94404149889552e-07	-0.608118999366306	1
ENSG00000070785.16	EIF2B3	1	44987466	1_28	0	0.014396037604103	7.542128502538	3.41700704121786e-07	1.75200398185866	1
ENSG00000126107.14	HECTD3	1	45011467	1_28	0	0.0157119858112847	7.39968135109084	3.65892131637579e-07	-1.02085647888862	1
ENSG00000126088.13	UROD	1	45012003	1_28	0	0.0134123341535538	6.89440340603673	2.91011418490921e-07	-1.71756383590463	1
ENSG00000132781.17	MUTYH	1	45384647	1_28	0	0.0336588768435153	17.5196560996305	1.855812820604e-06	-3.47024966755484	1
ENSG00000070759.16	TESK2	1	45491156	1_28	0	0.0295582773746347	14.5448697632837	1.35300041806264e-06	2.48879490428442	1
ENSG00000280670.2	CCDC163	1	45499668	1_28	0	0.0152190040787877	10.2065971220121	4.88850630457665e-07	2.38300903578523	1
ENSG00000132763.14	MMACHC	1	45499635	1_28	0	0.0196013284996655	12.6328168157623	7.79282061852424e-07	-2.83120608567967	2
ENSG00000117448.13	AKR1A1	1	45550079	1_28	0	0.0460923396698389	18.9774094988438	2.75279997946316e-06	-2.82369364962794	1
ENSG00000159588.14	CCDC17	1	45624129	1_28	0	0.0125247332107483	7.07454739508064	2.78853511553527e-07	-2.18320641969462	1
ENSG00000159592.10	GPBP1L1	1	45687876	1_28	0	0.0123046180851877	6.59894479092382	2.55535714475841e-07	-2.04386671692463	2
ENSG00000159596.6	TMEM69	1	45687531	1_28	0	0.0153745964561279	10.4224519232897	5.04292604983645e-07	3.02864419275458	2
ENSG00000197429.10	IPP	1	45751050	1_28	0	0.0123567882406447	6.7602037102749	2.62890178287252e-07	-2.10188898879579	1
ENSG00000086015.20	MAST2	1	45787339	1_28	0	0.0128923205034309	7.4413964119897	3.01921824859646e-07	2.22681750604637	1
ENSG00000117461.14	PIK3R3	1	46132597	1_28	0	0.0238440973106413	14.325046203434	1.07494412549996e-06	-3.00437364140613	2
ENSG00000117480.15	FAAH	1	46392997	1_28	0	0.0121459004072335	4.93510286142516	1.88640482430821e-07	-0.741807175985794	2
ENSG00000079277.19	MKNK1	1	46616841	1_29	0	0.0189777984636816	9.79189023469832	5.84818820384941e-07	1.34998020159675	1
ENSG00000142961.14	MOB3C	1	46617353	1_29	0	0.0176510425615449	9.11848667636666	5.06526421135306e-07	1.27479320188068	1
ENSG00000123472.12	ATPAF1	1	46673908	1_29	0	0.0882913824359503	24.2383344319957	6.7348831326932e-06	-2.37801547249344	1
ENSG00000159658.10	EFCAB14	1	46719483	1_29	0	0.0127473921019939	6.09839218281638	2.44650252541573e-07	0.797910053928391	1
ENSG00000187048.12	CYP4A11	1	46938514	1_29	0	0.0172835761757201	8.92310188174857	4.85353799155676e-07	-1.26303522444146	2
ENSG00000162365.11	CYP4A22	1	47137271	1_29	0	0.011730588968897	5.32794094156122	1.96692678096933e-07	-0.286778366614991	1
ENSG00000162366.7	PDZK1IP1	1	47191326	1_29	0	0.010923902008764	4.66781074869129	1.60472274823162e-07	0.295842736396986	1
ENSG00000162367.11	TAL1	1	47230909	1_29	0	0.0521523538842833	19.2414413980074	3.15806083017863e-06	-2.25460322535522	1
ENSG00000162368.13	CMPK1	1	47333764	1_29	0	0.0159823557517355	8.19637788008419	4.12260513337869e-07	1.25644324961899	1
ENSG00000162456.9	KNCN	1	46556027	1_29	0	0.0109930070999968	4.72623059545821	1.63508520717581e-07	-0.264418285722073	1
ENSG00000269113.3	TRABD2B	1	47997103	1_30	0	0.0123187656279778	7.40424717584489	2.87049685010573e-07	0.860567523963323	1
ENSG00000117834.12	SLC5A9	1	48222058	1_30	0	0.0555748137674436	20.4787601150388	3.58171188901299e-06	-2.81823452674348	1
ENSG00000132122.11	SPATA6	1	48472019	1_30	0	0.0995605829531567	25.9325684260675	8.12534737555438e-06	3.15128031832281	2
ENSG00000186094.16	AGBL4	1	50022595	1_32	0	0.0150276440419073	6.40475812995398	3.0290232491632e-07	0.67596378169601	1
ENSG00000123091.4	RNF11	1	51235789	1_32	0	0.0203786341289117	9.23407476972213	5.92212312830623e-07	1.3658780424987	2
ENSG00000085831.15	TTC39A	1	51345513	1_33	0	0.0114647597499269	5.38883122105758	1.94432344777187e-07	0.433951003038761	2
ENSG00000085832.16	EPS15	1	51518880	1_33	0	0.0119404490610111	5.76554107197116	2.16655492862526e-07	-0.59637977839439	1
ENSG00000117859.18	OSBPL9	1	51577431	1_33	0	0.0167046519405687	8.87998947089243	4.66830105512984e-07	1.07332427681491	1
ENSG00000198841.3	KTI12	1	52032698	1_33	0	0.0202136601198775	10.6516901893118	6.77598535939697e-07	-1.44500411283184	2
ENSG00000157077.14	ZFYVE9	1	52142437	1_33	0	0.0174665526663117	9.2941911838803	5.10890436639712e-07	1.06621646469448	1
ENSG00000085840.12	ORC1	1	52400660	1_33	0	0.0215010744510364	11.2259756385797	7.59614475319345e-07	-1.53683808244872	1
ENSG00000134744.13	ZCCHC11	1	52553683	1_33	0	0.011089209477632	5.08025706089864	1.77294494321154e-07	-0.355681210247877	1
ENSG00000116157.5	GPX7	1	52602421	1_33	0	0.0105579722675772	4.62550894136406	1.53691204914343e-07	0.013949406998627	2
ENSG00000182183.14	FAM159A	1	52632886	1_33	0	0.059678870304466	20.7871044384188	3.90412366102641e-06	2.07870339469105	2
ENSG00000162377.5	COA7	1	52693551	1_33	0	0.0105962487852893	4.65902636438052	1.5536610854371e-07	-0.000242026127199162	1
ENSG00000121310.16	ECHDC2	1	52926925	1_33	0	0.0367804342877959	16.2352343966745	1.87924926790489e-06	1.91080620764054	2
ENSG00000116171.17	SCP2	1	52926925	1_33	0	0.0105937948210726	4.65688130382271	1.55258612130097e-07	-0.065602739614214	2
ENSG00000174348.13	PODN	1	53061947	1_33	0	0.0310906211472579	14.6636134937686	1.43476038628807e-06	1.66371038803777	2
ENSG00000162383.11	SLC1A7	1	53134406	1_33	0	0.0236031268687605	12.0941813023878	8.98369479704584e-07	1.41938631212142	2
ENSG00000174332.5	GLIS1	1	53737935	1_33	0	0.0635669966946658	21.3843293744217	4.27795588619344e-06	2.30323027336871	1
ENSG00000058799.14	YIPF1	1	53889688	1_34	0	0.00767004695469864	7.16321989494242	1.72908076502703e-07	0.864135313122445	2
ENSG00000211452.10	DIO1	1	53891048	1_34	0	0.00825066281242082	7.83774429445848	2.03511475492211e-07	0.899908925474893	1
ENSG00000081870.11	HSPB11	1	53945795	1_34	0	0.00610301307899197	5.00312908110821	9.60937146908882e-08	0.582096178202468	1
ENSG00000116212.14	LRRC42	1	53945680	1_34	0	0.0165431975649822	14.0811455451999	7.33105398186997e-07	1.44383321860141	1
ENSG00000116205.12	TCEANC2	1	54053622	1_34	0	0.0157550511316837	13.7233064983522	6.80436424332364e-07	-1.65127853839711	1
ENSG00000116221.15	MRPL37	1	54183963	1_34	0	0.00721299133566589	6.61706875583404	1.50206951299862e-07	0.697054685653694	1
ENSG00000215883.10	CYB5RL	1	54154524	1_34	0	0.00606745405275311	4.94016375358253	9.43315161664002e-08	-0.337348699227695	1
ENSG00000157216.15	SSBP3	1	54413433	1_34	0	0.557988106924541	25.7876087244756	4.52840215206761e-05	-4.15372330153651	2
ENSG00000162390.17	ACOT11	1	54543445	1_34	0	0.00605459062154534	5.01239935027174	9.55079278233956e-08	0.448423656951665	1
ENSG00000162396.5	PARS2	1	54764790	1_34	0	0.00638021040774439	5.5282398333741	1.1100201200111e-07	-0.582574893414084	1
ENSG00000006555.10	TTC22	1	54801140	1_34	0	0.00686532208882906	6.08799243431077	1.31535807372678e-07	-0.610626214781477	2
ENSG00000143001.4	TMEM61	1	54980998	1_34	0	0.0059980762733628	4.86156776793629	9.17692752261309e-08	-0.269485334507098	2
ENSG00000173406.15	DAB1	1	58547019	1_38	0	0.00326865838561718	4.84375945131048	4.98265795188683e-08	-0.2171561494183	1
ENSG00000162600.11	OMA1	1	58546315	1_38	0	0.0034556207408124	5.24723524193993	5.70644427260377e-08	-0.439962847324614	2
ENSG00000162601.9	MYSM1	1	58700166	1_38	0	0.00896199254008123	14.5817174783552	4.11265454605108e-07	-1.94688408849358	1
ENSG00000172456.17	FGGY	1	59292175	1_38	0	0.00453179780486746	7.59667837800242	1.08343594093907e-07	-0.670475871312109	2
ENSG00000134709.10	HOOK1	1	59814713	1_38	0	0.0035653767229723	5.59087374486363	6.27327149650791e-08	0.492454363078764	2
ENSG00000134716.9	CYP2J2	1	59926822	1_38	0	0.00375130501388887	6.05045568968515	7.14298003015803e-08	0.613862092192363	2
ENSG00000132854.18	KANK4	1	62300644	1_39	0	0.0159119594624807	6.62953669181735	3.31982977697294e-07	0.76925875327489	1
ENSG00000162607.12	USP1	1	62436136	1_39	0	0.0297349880423596	12.448188333357	1.16488456869594e-06	1.64246078865029	1
ENSG00000125703.14	ATG4C	1	62784304	1_39	0	0.0143403719217522	5.66454523768126	2.5564331361978e-07	-0.619822794539163	2
ENSG00000088035.15	ALG6	1	63381099	1_40	0	0.0157196943257186	5.70045798326457	2.82008903156282e-07	0.659080920450264	1
ENSG00000203965.12	EFCAB7	1	63523814	1_40	0	0.0275569523454345	10.9221420065953	9.47213714967601e-07	1.55535753938686	1
ENSG00000142856.16	ITGB3BP	1	63593973	1_40	0	0.0169098648505879	6.37803298020703	3.39418782164483e-07	0.624764531247714	1
ENSG00000177414.13	UBE2U	1	64252994	1_40	0	0.0244207062451886	9.79597630416954	7.52861206181362e-07	-1.27711432197408	1
ENSG00000162437.14	RAVER2	1	64740216	1_41	0	0.0282714637968311	11.6889571832148	1.03999927562821e-06	-1.38990491711605	1
ENSG00000162434.11	JAK1	1	64966237	1_41	0	0.0471076468656895	16.469598781322	2.44164996635796e-06	-2.02336086081789	2
ENSG00000116675.15	DNAJC6	1	65248258	1_41	0	0.015076036491766	5.84047844600065	2.77105138507394e-07	0.665043333068313	1
ENSG00000213625.8	LEPROT	1	65403480	1_41	0	0.0356432829278287	13.8539060693961	1.55402825357682e-06	1.69165435002352	1
ENSG00000118473.21	SGIP1	1	66532935	1_42	0	0.029098387690547	18.574579233395	1.700970901144e-06	-2.34307345970827	1
ENSG00000152760.9	TCTEX1D1	1	66752321	1_42	0	0.0083004938692498	6.42935471873118	1.67950110544825e-07	1.26662710448834	1
ENSG00000198160.14	MIER1	1	66924733	1_42	0	0.0167910687462828	12.1986388455215	6.44612446943948e-07	1.86234198246243	1
ENSG00000116704.7	SLC35D1	1	67054457	1_42	0	0.0821598435446136	27.2857201150839	7.05511337593676e-06	3.23081839149283	1
ENSG00000116717.11	GADD45A	1	67684588	1_42	0	0.0193453065896169	13.6037702359514	8.2821650078106e-07	1.65060847500059	1
ENSG00000172410.4	INSL5	1	66802959	1_42	0	0.00798018616292928	5.96133684768708	1.49715118690789e-07	-1.41988856520607	1
ENSG00000116745.6	RPE65	1	68450440	1_43	0	0.0198090537803135	8.52784719918844	5.31633225070399e-07	1.19945310878133	1
ENSG00000033122.18	LRRC7	1	69567941	1_44	0	0.0167520987388363	4.96257905125992	2.61628852086793e-07	0.234518559860916	2
ENSG00000118454.12	ANKRD13C	1	70355197	1_44	0	0.0167026346918535	4.93511807718688	2.594128615357e-07	-0.501399303355103	1
ENSG00000197568.13	HHLA3	1	70355624	1_44	0	0.0172547556620395	5.23714416630589	2.84388687338267e-07	0.611728167568871	2
ENSG00000050628.20	PTGER3	1	71047847	1_45	0	0.00994821784541122	5.06935570745983	1.58710999432546e-07	-0.414180773484563	1
ENSG00000172260.14	NEGR1	1	72282986	1_46	0	0.0102666265460295	5.59695494666047	1.80837522839415e-07	0.77917471956006	1
ENSG00000162620.15	LRRIQ3	1	74198130	1_47	0	0.0140435694723654	7.89107136766686	3.48756613491012e-07	-1.0035422387598	1
ENSG00000254685.6	FPGT	1	74198025	1_47	0	0.0140489286951162	7.89461030416359	3.49046171689181e-07	-1.00402156207213	1
ENSG00000116783.14	TNNI3K	1	74234228	1_47	0	0.0130404898271101	7.20387115836638	2.95643826848721e-07	-0.820496019851654	1
ENSG00000116791.13	CRYZ	1	74708254	1_47	0	0.0134316818878883	7.47794785907285	3.16098040677008e-07	-0.912777668472956	3
ENSG00000162623.15	TYW3	1	74733103	1_47	0	0.0121566331074846	6.55326079559298	2.50714663386414e-07	0.742898034548546	3
ENSG00000137968.16	SLC44A5	1	75610705	1_47	0	0.0104874276457348	5.18486676330087	1.71125823853966e-07	-0.806367819988337	2
ENSG00000057468.6	MSH4	1	75779738	1_47	0	0.014173860779815	7.97675006377289	3.55814072771066e-07	1.39923753861563	2
ENSG00000184005.10	ST6GALNAC3	1	76074606	1_47	0	0.0106971094503381	5.36821697299314	1.80719690431184e-07	0.517345350206661	1
ENSG00000117069.14	ST6GALNAC5	1	76866942	1_48	0	0.00963161089477693	9.07892990256668	2.75196284429078e-07	-1.08855635759773	1
ENSG00000142892.14	PIGK	1	77219918	1_48	0	0.00595864690175829	4.63632962616468	8.69422608762638e-08	-0.0625700498836763	1
ENSG00000154027.18	AK5	1	77282053	1_48	0	0.00597863867092474	4.6672926478883	8.78165383069535e-08	0.101731008945067	1
ENSG00000036549.12	ZZZ3	1	77684256	1_48	0	0.00996117372050298	9.39038971186319	2.94376477473433e-07	1.33777371799786	1
ENSG00000077254.14	USP33	1	77759973	1_48	0	0.0100497660486527	9.47238300984224	2.99587835785379e-07	1.34652454803691	1
ENSG00000162614.18	NEXN	1	77888900	1_48	0	0.0062016227130367	5.00584476396226	9.76993541737451e-08	0.586437915414216	1
ENSG00000162613.16	FUBP1	1	77979050	1_48	0	0.00642853632036522	5.33811608199387	1.07996352887527e-07	0.572137442178321	2
ENSG00000162616.8	DNAJB4	1	77979050	1_48	0	0.0477980911796998	23.9976154484621	3.60983720519951e-06	-2.43767866658227	2
ENSG00000137960.5	GIPC2	1	77981077	1_48	0	0.0108299183852328	10.1648920516284	3.46447098427831e-07	1.29361339027159	1
ENSG00000122420.9	PTGFR	1	78303482	1_48	0	0.0196395472661945	15.6876305504457	9.6961159164031e-07	1.70608486360002	1
ENSG00000137959.15	IFI44L	1	78626599	1_48	0	0.0262103799425079	18.3741636345044	1.51561840287195e-06	-1.88903690987075	1
ENSG00000162618.13	ADGRL4	1	79006491	1_48	0	0.0071426959136387	6.31235590561744	1.41893536296905e-07	-0.700356339319397	1
ENSG00000203943.8	SAMD13	1	84298566	1_51	0	0.0763805692619011	21.7620421938601	5.23108181507879e-06	2.3968270826696	1
ENSG00000171517.5	LPAR3	1	84893414	1_52	0	0.0125207447247093	5.143685738251	2.02681244210202e-07	0.393685204999961	1
ENSG00000117133.10	RPF1	1	84478825	1_52	0	0.0207019260830529	9.81196698950987	6.39257461263079e-07	-1.24947838001995	2
ENSG00000174021.10	GNG5	1	84506376	1_52	0	0.0154978652373104	7.12220559176704	3.47372440484224e-07	0.897262882560639	1
ENSG00000122432.17	SPATA1	1	84506406	1_52	0	0.0249541975951266	11.5509442655802	9.07131131672875e-07	-1.41747340429445	1
ENSG00000117151.12	CTBS	1	84572649	1_52	0	0.0119397723331797	4.70331917714568	1.76729671964468e-07	0.0946340974419932	2
ENSG00000117155.16	SSX2IP	1	84691138	1_52	0	0.0263006686651629	12.040684351641	9.96613888839548e-07	1.52779973878486	1
ENSG00000055732.12	MCOLN3	1	85047715	1_52	0	0.0158457974189936	7.32825941195183	3.654465847027e-07	0.808304732451072	2
ENSG00000162642.13	C1orf52	1	85259743	1_52	0	0.0131438022118218	5.59389955474831	2.31390035500449e-07	-0.640953062712403	1
ENSG00000142867.12	BCL10	1	85276340	1_52	0	0.0126698516248648	5.25342894050445	2.09470738992938e-07	-0.41779642718407	2
ENSG00000117174.10	ZNHIT6	1	85708260	1_52	0	0.0181392764825771	8.58356365365268	4.90000548598619e-07	1.03764398274253	1
ENSG00000171502.14	COL24A1	1	86156862	1_53	0	0.0134416176789007	5.96300688472651	2.52246891498286e-07	0.722257611291545	1
ENSG00000122417.15	ODF2L	1	86338050	1_53	0	0.0116228534560836	4.6332998433165	1.69477536386522e-07	0.0519260359678837	2
ENSG00000137975.7	CLCA2	1	86424561	1_53	0	0.0119202040421488	4.87493728700326	1.82878098005873e-07	0.227781354466518	1
ENSG00000016602.9	CLCA4	1	86547045	1_53	0	0.0130786336094834	5.70472731934238	2.3480440356908e-07	-0.617245295202562	2
ENSG00000097033.14	SH3GLB1	1	86704350	1_53	0	0.0117515270754497	4.7345585889992	1.7509864061169e-07	-0.206925623180154	1
ENSG00000065243.19	PKN2	1	88684130	1_54	0	0.00705608391042711	4.64225891882393	1.03086565283679e-07	-0.211113074925596	1
ENSG00000137944.17	KYAT3	1	88975959	1_54	0	0.0102791952763032	27.2354606820525	8.81054585594188e-07	4.82468328541177	2
ENSG00000117226.11	GBP3	1	89015900	1_54	0	0.00993215911789103	10.6209871765815	3.31984285412261e-07	1.68841400833979	1
ENSG00000117228.9	GBP1	1	89089190	1_54	0	0.00753458109066718	5.88476406156361	1.39539492882214e-07	-0.925260876010719	1
ENSG00000154451.14	GBP5	1	89272549	1_54	0	0.00788939553981904	5.60971225792582	1.39281453159829e-07	0.439243320161942	1
ENSG00000197147.13	LRRC8B	1	89524961	1_54	0	0.12883051790714	31.0065831473632	1.25713418726612e-05	2.81452355841417	2
ENSG00000162664.16	ZNF326	1	90008292	1_55	0	0.0122310537425853	4.64362525900762	1.7874339930685e-07	0.15990402549794	1
ENSG00000122482.20	ZNF644	1	91022402	1_55	0	0.0182572972415368	8.36073452372028	4.80385503745475e-07	0.908206433454294	1
ENSG00000162669.15	HFM1	1	91404433	1_55	0	0.0140988292129651	5.96130427440217	2.64504650929068e-07	0.566491460596012	1
ENSG00000143032.7	BARHL2	1	90726740	1_55	0	0.0135985986048729	5.6262540123556	2.4078113875224e-07	-0.521404309906646	1
ENSG00000097046.12	CDC7	1	91486826	1_56	0	0.0156267826008727	6.77829144778097	3.33348712714326e-07	0.763700725915839	2
ENSG00000284413.1	BTBD8	1	92080411	1_56	0	0.0168081631442136	7.45488673767881	3.94339496933287e-07	0.764010724961971	1
ENSG00000122484.8	RPAP2	1	92299545	1_56	0	0.0154194739128303	6.65438754433348	3.22913811142308e-07	-1.08920749186735	1
ENSG00000067208.14	EVI5	1	92792062	1_56	0	0.0175125186259335	7.83605596825867	4.31872064861457e-07	1.01813994269976	2
ENSG00000122406.12	RPL5	1	92831623	1_56	0	0.0219409146392983	9.93192840099774	6.85799685448221e-07	1.50937271446639	1
ENSG00000154511.11	FAM69A	1	92961849	1_56	0	0.0125595067280397	4.75155973030915	1.87809583519012e-07	-0.390933492924862	1
ENSG00000143033.17	MTF2	1	93079600	1_57	0	0.0721871418763418	21.3959245464561	4.86071187399854e-06	2.31678685767893	1
ENSG00000117500.12	TMED5	1	93180650	1_57	0	0.0128261748974535	5.23388209338366	2.11266222053503e-07	0.420647538785168	1
ENSG00000122483.17	CCDC18	1	93179625	1_57	0	0.0128283525122898	5.23545597087456	2.1136563113903e-07	0.421215490231241	1
ENSG00000137942.16	FNBP1L	1	93448904	1_57	0	0.0120442777429326	4.65084188144594	1.76287415291698e-07	-0.133581928085641	1
ENSG00000137936.16	BCAR3	1	93847526	1_57	0	0.0169818546276846	7.83788518307892	4.18883245427373e-07	1.01068880443803	1
ENSG00000067334.13	DNTTIP2	1	93879024	1_57	0	0.0121705178377541	4.74748618114838	1.81836783336032e-07	0.103951742642105	2
ENSG00000023909.9	GCLM	1	93909020	1_57	0	0.0120570218431013	4.66063916222372	1.76845698816521e-07	-0.368353404847591	1
ENSG00000117525.13	F3	1	94560734	1_58	0	0.00868435081251495	4.71992554307895	1.28997555420381e-07	0.214453604120056	1
ENSG00000143036.16	SLC44A3	1	94818635	1_58	0	0.00899996026401217	5.05034781573048	1.43044398059552e-07	-0.359625358331222	2
ENSG00000117519.15	CNN3	1	94927226	1_58	0	0.0179806898974031	11.4666968508634	6.4886396464845e-07	1.36762131426149	2
ENSG00000172339.9	ALG14	1	95073027	1_58	0	0.0100193375398218	6.0437552257673	1.90570137952707e-07	-0.726832138380359	2
ENSG00000152078.9	TMEM56	1	95118216	1_58	0	0.00859277383155521	4.62182162770144	1.24984321005019e-07	0.198559026638491	1
ENSG00000122481.16	RWDD3	1	95231973	1_58	0	0.0160574347638963	10.4162210779737	5.26375090308491e-07	1.30450103913918	2
ENSG00000188641.12	DPYD	1	97921399	1_60	0	0.0127294303112102	6.81973412494474	2.73202950346703e-07	1.30201392468324	1
ENSG00000162627.16	SNX7	1	98661649	1_60	0	0.0125178179331144	6.66449860140438	2.62545806214479e-07	-0.665203968489896	1
ENSG00000162688.16	AGL	1	99852080	1_61	0	0.0393321771538392	15.4835683599055	1.91658469666907e-06	-1.86502971158057	1
ENSG00000117620.14	SLC35A3	1	99969054	1_61	0	0.0363619091446661	14.7480770868295	1.68768367696339e-06	2.17446026374239	1
ENSG00000156875.13	MFSD14A	1	100045797	1_61	0	0.0122513646551388	4.62374156258154	1.78273582564839e-07	-0.0673549670230251	1
ENSG00000156876.9	SASS6	1	100132743	1_61	0	0.0124756368701092	4.79187233996444	1.88138179979849e-07	0.0294969432432235	1
ENSG00000122435.9	TRMT13	1	100132743	1_61	0	0.0124756368701092	4.79187233996444	1.88138179979849e-07	-0.0294969432432235	1
ENSG00000122477.12	LRRC39	1	100097399	1_61	0	0.0172972396332098	7.82365734208358	4.25888189776182e-07	-1.24443158875985	1
ENSG00000137992.14	DBT	1	100249898	1_61	0	0.0245509152325399	11.0808262564747	8.56147919866352e-07	1.77592400248813	1
ENSG00000079335.18	CDC14A	1	100344610	1_61	0	0.197336676452783	30.9989496877857	1.92514640410968e-05	-3.39744420867415	1
ENSG00000181656.6	GPR88	1	100538206	1_62	0	0.0230243468034553	7.40770426599853	5.36759732490497e-07	-1.0426167891196	1
ENSG00000162692.10	VCAM1	1	100721765	1_62	0	0.0238643149116941	7.74135308454143	5.81399723849617e-07	0.956387214720253	1
ENSG00000162694.13	EXTL2	1	100895622	1_62	0	0.0189877160292533	5.6147367043825	3.35514347960499e-07	0.495099972447199	1
ENSG00000162695.11	SLC30A7	1	100895622	1_62	0	0.0189877160292533	5.6147367043825	3.35514347960499e-07	-0.495099972447199	1
ENSG00000117543.20	DPH5	1	101025552	1_62	0	0.0333554668639328	10.8654282533634	1.14057236751544e-06	1.38670728689098	1
ENSG00000170989.8	S1PR1	1	101237269	1_62	0	0.0217816803134809	6.89131903163051	4.72392190452937e-07	0.743030349901736	1
ENSG00000118733.16	OLFM3	1	101996600	1_63	0	0.0198914661267245	7.19484526952658	4.50398802110475e-07	0.89183840522288	1
ENSG00000240038.6	AMY2B	1	103555063	1_65	0	0.0198742524308869	10.5979788106928	6.62861541132131e-07	1.26479173623181	1
ENSG00000243480.7	AMY2A	1	103616163	1_65	0	0.0118704024371737	5.81474420634444	2.17222611827177e-07	-0.556787942524207	1
ENSG00000162641.18	AKNAD1	1	108857867	1_67	0	0.0118549156914358	4.67360828784938	1.74365176291251e-07	0.18931089626241	1
ENSG00000121940.15	CLCC1	1	108964042	1_67	0	0.0128717979405434	5.37942078963276	2.17913283361693e-07	0.23550447101377	1
ENSG00000197780.9	TAF13	1	109074420	1_67	0	0.0127527589614396	5.36323592169982	2.15248446794603e-07	0.432022265071701	1
ENSG00000031698.12	SARS	1	109213564	1_67	0	0.0120514629053129	4.81252713726963	1.82524821955401e-07	-0.240407407407386	1
ENSG00000143126.7	CELSR2	1	109250412	1_67	0	0.0485362576049467	17.8568679822638	2.72759916288916e-06	-1.8763145928259	1
ENSG00000143028.8	SYPL2	1	109465030	1_67	0	0.0143289284061692	6.50389464540579	2.9328927640655e-07	-1.05302224003808	1
ENSG00000174151.14	CYB561D1	1	109494012	1_67	0	0.02370075392274	11.2287199127949	8.37531950881885e-07	1.62275388264068	2
ENSG00000181754.6	AMIGO1	1	109509517	1_67	0	0.0130233573830391	5.61230148081661	2.30023879875735e-07	-0.882585058018742	2
ENSG00000065135.10	GNAI3	1	109548825	1_67	0	0.0121323141881612	4.87028510396033	1.85954634928807e-07	0.274643373173574	1
ENSG00000168765.16	GSTM4	1	109649355	1_67	0	0.0383171438311294	15.7088148541238	1.89428588839808e-06	2.21736961458881	2
ENSG00000213366.12	GSTM2	1	109635226	1_67	0	0.0117824194492614	4.6121352998233	1.71019444788305e-07	-0.0778879834954692	2
ENSG00000134184.12	GSTM1	1	109667893	1_67	0	0.0260584439842942	11.9415085413434	9.79302011658603e-07	1.38185389643307	1
ENSG00000134202.10	GSTM3	1	109724132	1_67	0	0.0120769249352436	4.87650334178273	1.85342009243549e-07	-0.47832646005908	2
ENSG00000134201.10	GSTM5	1	109712545	1_67	0	0.0167068484351631	7.95599572558771	4.18309808021927e-07	1.14784990668191	2
ENSG00000143107.8	FNDC7	1	108714845	1_67	0	0.0189405455164565	9.04345937800246	5.39058686830948e-07	1.23757839165712	1
ENSG00000179902.12	C1orf194	1	109113015	1_67	0	0.013315225910135	5.78185242728941	2.42283877617342e-07	0.51749360462353	1
ENSG00000168710.17	AHCYL1	1	109984850	1_68	0	0.0309633605957842	10.9966106148426	1.07155856353909e-06	-1.34473723846215	1
ENSG00000197106.6	SLC6A17	1	110147955	1_68	0	0.0324726883527493	11.4413124936398	1.16923838866665e-06	1.37573121986339	2
ENSG00000116396.14	KCNC4	1	110211186	1_68	0	0.0161675069723861	4.94787256186841	2.51750612557152e-07	0.276812966289713	1
ENSG00000162775.14	RBM15	1	110338810	1_68	0	0.0225368559538487	8.03514795765705	5.69896750598194e-07	1.05397398434522	1
ENSG00000134248.13	LAMTOR5	1	110407817	1_68	0	0.0198159896277849	6.83827645800967	4.26453216525505e-07	-0.842333314400576	1
ENSG00000143125.5	PROK1	1	110451368	1_68	0	0.0333236783391078	11.6831298754249	1.22523984580109e-06	1.37538982114865	1
ENSG00000177272.8	KCNA3	1	110675201	1_68	0	0.0194747149418594	6.67679176739498	4.09211580015266e-07	-1.143151294266	1
ENSG00000121931.15	LRIF1	1	110964484	1_68	0	0.0203175259929825	7.07068931247398	4.52107334272719e-07	-0.95646293681291	1
ENSG00000156171.14	DRAM2	1	111139496	1_68	0	0.0180304804580084	5.96068038236164	3.38229986563837e-07	-0.39419273252541	2
ENSG00000134255.13	CEPT1	1	111139496	1_68	0	0.0822609332103009	20.2066371556976	5.23114368180928e-06	-2.18206883311344	2
ENSG00000162777.16	DENND2D	1	111205221	1_69	0	0.008513896109548	10.344312693359	2.77165365647442e-07	1.24023365019522	1
ENSG00000173947.13	PIFO	1	111346062	1_69	0	0.00638484320609201	7.84341231002577	1.5760291861077e-07	-1.00763078666231	1
ENSG00000085465.12	OVGP1	1	111427438	1_69	0	0.00462991551200076	4.88782580464875	7.12193096322968e-08	0.263165851744686	1
ENSG00000143110.11	C1orf162	1	111473751	1_69	0	0.005583711039022	6.64141544893026	1.16705831419662e-07	-0.721517238732668	1
ENSG00000282608.1	ADORA3	1	111503935	1_69	0	0.0080423838930872	9.75160132872619	2.46813955002786e-07	-1.07324288662126	1
ENSG00000197852.9	FAM212B	1	111755756	1_69	0	0.00487045913299034	5.42248533315046	8.31145893186201e-08	-0.580790836394679	2
ENSG00000064703.11	DDX20	1	111755261	1_69	0	0.0293865186140475	21.1850310892076	1.95923359089791e-06	2.15070457970323	1
ENSG00000171385.9	KCND3	1	111988885	1_69	0	0.00979692793065934	12.4041571112442	3.82442497213048e-07	1.56935304294216	1
ENSG00000134245.17	WNT2B	1	112464917	1_69	0	0.00857593727833683	8.7773416620349	2.36893734033699e-07	1.16338087486975	1
ENSG00000116489.12	CAPZA1	1	112614750	1_69	0	0.00515608372573329	5.7352158306064	9.30633540655903e-08	0.214964928170757	1
ENSG00000007341.18	ST7L	1	112624254	1_69	0	0.00496065824189951	5.56927723729137	8.69455019562075e-08	0.349515496018533	1
ENSG00000155363.18	MOV10	1	112673095	1_69	0	0.13290817286919	39.1906300041496	1.63924137145212e-05	-5.28255246326002	1
ENSG00000155367.15	PPM1J	1	112715671	1_69	0	0.00685429933125692	10.0087312664122	2.15899217715904e-07	1.42936918135376	1
ENSG00000184599.13	FAM19A3	1	112720490	1_69	0	0.00680006124815302	10.0972072930701	2.16084228768714e-07	-1.55029355591726	1
ENSG00000155380.11	SLC16A1	1	112956760	1_70	0	0.00994687711161701	6.1383634834168	1.92153512578864e-07	1.20996698034945	1
ENSG00000081026.18	MAGI3	1	113391682	1_70	0	0.011579777671627	6.09132098233628	2.2198349258222e-07	-0.464644218759287	1
ENSG00000116793.15	PHTF1	1	113758713	1_70	0	0.0118912643848005	6.21443595546869	2.32561984896771e-07	-0.442393337190427	1
ENSG00000188761.11	BCL2L15	1	113887734	1_70	0	0.00969755084587898	4.62511617255021	1.41154160927645e-07	-0.184865609450871	1
ENSG00000134262.12	AP4B1	1	113904943	1_70	0	0.0131937580343933	7.08517173621029	2.9418997564053e-07	0.657093457428461	1
ENSG00000163349.21	HIPK1	1	113929699	1_70	0	0.0670000104218506	22.1840403166686	4.6776151753103e-06	2.27942096295389	1
ENSG00000116774.11	OLFML3	1	113979663	1_70	0	0.0101915267399325	5.17389378514746	1.65945595841125e-07	-0.600873971417825	1
ENSG00000197323.11	TRIM33	1	114510087	1_71	0	0.0130331742150617	8.82505674638971	3.61973419794881e-07	1.35460183093805	1
ENSG00000213281.4	NRAS	1	114716596	1_71	0	0.0140601687411868	9.74094647422486	4.31023216470824e-07	1.65767143804832	1
ENSG00000134198.9	TSPAN2	1	115089792	1_71	0	0.0149645626974058	10.6930125709526	5.03585342882131e-07	-1.84902889014676	1
ENSG00000163393.12	SLC22A15	1	115976190	1_72	0	0.0558595571656181	25.621388475752	4.50411140134751e-06	2.71750727786815	1
ENSG00000116815.15	CD58	1	116571486	1_72	0	0.00854244589881093	8.12334556994539	2.18386676638544e-07	-0.92664628330375	1
ENSG00000134247.9	PTGFRN	1	116909700	1_72	0	0.00592107431608158	4.73311363845092	8.81975289051505e-08	-0.178561144992022	2
ENSG00000134256.12	CD101	1	117001709	1_72	0	0.0090924159738428	8.70084218018439	2.48971457243634e-07	0.965148715994586	2
ENSG00000116830.11	TTF2	1	117060534	1_72	0	0.010528161767217	10.0583944476239	3.33265368376359e-07	-1.09141254575497	2
ENSG00000134253.9	TRIM45	1	117107903	1_72	0	0.00702758649220414	6.31735221612685	1.39717325668753e-07	0.660986895754836	2
ENSG00000198162.12	MAN1A2	1	117367233	1_72	0	0.0186596990619502	15.3671828092617	9.02418243832643e-07	-1.75527983711921	2
ENSG00000183508.4	FAM46C	1	117605762	1_72	0	0.00591686975513173	4.72654621939713	8.80126084070794e-08	0.270797708458765	2
ENSG00000196505.10	GDAP2	1	117929798	1_72	0	0.0308636205412388	20.0542499302241	1.94788031019468e-06	1.95974060051725	1
ENSG00000177551.5	NHLH2	1	115843623	1_72	0	0.00615884231079411	5.09711061100526	9.87943519007056e-08	-0.286430358580215	2
ENSG00000116874.11	WARS2	1	119012523	1_73	0	0.00440592810426776	4.62871310254413	6.41810241416051e-08	-0.113692762490083	2
ENSG00000143067.4	ZNF697	1	119648421	1_73	0	0.00489445091899887	5.61517592118355	8.6492075466484e-08	-0.508860854245779	1
ENSG00000092621.11	PHGDH	1	119667608	1_73	0	0.0172991578140543	17.2973656522674	9.41702883947884e-07	1.75566884862603	2
ENSG00000117262.18	GPR89A	1	145608293	1_73	0	0.00439699816743078	4.61167055273547	6.38151115931581e-08	-0.0922887253771763	1
ENSG00000265491.4	RNF115	1	145827673	1_73	0	0.140603329787104	36.7846184980996	1.62768677838237e-05	-3.31425522162411	1
ENSG00000186141.8	POLR3C	1	145820637	1_73	0	0.0410189490438915	25.1984699941068	3.25287724677674e-06	2.54760213353066	1
ENSG00000265241.6	RBM8A	1	145927840	1_73	0	0.0166405426330721	17.0274197659028	8.91713415238581e-07	1.8971353830535	1
ENSG00000168509.19	HFE2	1	146036954	1_73	0	0.0216609716613125	19.4803598184916	1.3279566015865e-06	-2.07535141235201	1
ENSG00000271425.7	NBPF10	1	146049817	1_73	0	0.00644996645996598	8.16329194402905	1.65703529277044e-07	0.984635106304082	1
ENSG00000131791.7	PRKAB2	1	147171976	1_73	0	0.00449104367570263	4.79861438785586	6.78222360653704e-08	0.1730545501635	2
ENSG00000131778.18	CHD1L	1	147243554	1_73	0	0.0197195198668976	18.3940631362554	1.1415185755281e-06	2.02428385898128	2
ENSG00000162836.11	ACP6	1	147656613	1_73	0	0.00557403196764983	6.73003975879265	1.18058173175049e-07	0.598729315637432	2
ENSG00000265107.2	GJA5	1	147773551	1_73	0	0.00576347156290846	7.16445723190456	1.29950041603743e-07	0.941310134796991	1
ENSG00000178796.12	RIIAD1	1	151715696	1_74	0	0.020375577108989	7.39898469157867	4.74450622530292e-07	-0.836520641138928	2
ENSG00000159409.14	CELF3	1	151717135	1_74	0	0.0155540035073888	4.89055869697311	2.39392004902568e-07	0.400513543301152	1
ENSG00000143376.12	SNX27	1	151616259	1_74	0	0.0172672584983639	5.86067840002932	3.18478599511207e-07	-0.670037941854493	1
ENSG00000143450.16	OAZ3	1	151762214	1_74	0	0.0162460444739642	5.29459580257953	2.70700727230408e-07	0.288166022261865	1
ENSG00000143436.10	MRPL9	1	151762214	1_74	0	0.0162460444739642	5.29459580257953	2.70700727230408e-07	-0.288166022261865	1
ENSG00000143365.17	RORC	1	151831413	1_74	0	0.0157834986132496	5.02650589423251	2.49676947610761e-07	-0.290705242036576	1
ENSG00000196407.11	THEM5	1	151853237	1_74	0	0.0416037837055543	14.06314811101	1.84129915667351e-06	-1.8562237153589	1
ENSG00000197747.8	S100A10	1	151993591	1_74	0	0.0151485240389539	4.64541983770594	2.21464573483014e-07	0.340478763024916	2
ENSG00000143536.7	CRNN	1	152414760	1_74	0	0.0381929614078838	13.2611591629342	1.59394670132792e-06	1.68102139406457	1
ENSG00000163207.6	IVL	1	152908247	1_74	0	0.0255194052514821	9.49443807763097	7.62515697483485e-07	1.24598935070922	2
ENSG00000169474.4	SPRR1A	1	152985356	1_74	0	0.0156791871873144	4.96495651817544	2.44989780224165e-07	0.612821071664888	1
ENSG00000163209.14	SPRR3	1	153001809	1_74	0	0.0192263203772167	6.85922110158608	4.15030440017307e-07	1.05453765945934	1
ENSG00000241794.1	SPRR2A	1	153057485	1_74	0	0.0175475207622042	6.01024417925511	3.31907338763307e-07	-0.571331700413819	1
ENSG00000203785.8	SPRR2E	1	153106596	1_74	0	0.0478680396283697	15.3807433987665	2.31703152289488e-06	1.7065588563838	1
ENSG00000163263.6	C1orf189	1	154206248	1_75	0	0.0409528940433369	16.1979415843909	2.08762937815329e-06	-1.95940106694624	1
ENSG00000203782.5	LOR	1	153259400	1_75	0	0.0350272392365355	14.1513262510906	1.55995483962819e-06	1.65421085978347	1
ENSG00000163220.10	S100A9	1	153357702	1_75	0	0.0129925674932008	4.99775330772918	2.04351942587785e-07	0.392092148480639	1
ENSG00000143546.9	S100A8	1	153391654	1_75	0	0.0138126770099865	5.52765241257637	2.40285495692863e-07	0.526997168914454	1
ENSG00000143556.8	S100A7	1	153460264	1_75	0	0.0159103681084866	6.78361974440432	3.39664920792407e-07	0.763564437153889	2
ENSG00000197956.9	S100A6	1	153535924	1_75	0	0.0164506975498422	7.09910542522735	3.67533488877745e-07	0.912515640852422	2
ENSG00000188015.9	S100A3	1	153549020	1_75	0	0.0617151595432421	19.5564582872045	3.79831549971231e-06	2.2230770245793	2
ENSG00000196154.11	S100A4	1	153549456	1_75	0	0.0195982626769012	8.86071913039598	5.46506734844389e-07	1.0616248774489	1
ENSG00000196754.10	S100A2	1	153567710	1_75	0	0.0487252712760227	17.2176194603144	2.64019706732613e-06	-2.02186686954205	1
ENSG00000188643.10	S100A16	1	153613108	1_75	0	0.0133415897472315	5.29968394486304	2.22518706239267e-07	0.491977454466898	1
ENSG00000189334.8	S100A14	1	153616367	1_75	0	0.0135720430270541	5.30336547516092	2.26519585645113e-07	-0.229297846403898	1
ENSG00000160678.11	S100A1	1	153628302	1_75	0	0.0128952513142384	4.87650247479417	1.979006556864e-07	0.0163162467770791	1
ENSG00000189171.14	S100A13	1	153628302	1_75	0	0.0133117821792907	5.12675494407567	2.14776981885789e-07	0.0554706302562896	2
ENSG00000143553.10	SNAPIN	1	153658595	1_75	0	0.0150427855327789	6.24922030448477	2.95844209002724e-07	0.535930441734832	1
ENSG00000169418.9	NPR1	1	153678582	1_75	0	0.0168589012671463	7.44530878729495	3.95021701531444e-07	0.967744313574482	1
ENSG00000143554.13	SLC27A3	1	153774134	1_75	0	0.0228520930272713	10.3619056978815	7.45202996493516e-07	-1.39978911057665	1
ENSG00000143614.9	GATAD2B	1	153923736	1_75	0	0.0223799865959228	11.1570264954273	7.85809473422895e-07	1.94407558258582	1
ENSG00000143570.17	SLC39A1	1	153968263	1_75	0	0.0130998625711576	5.6386738127462	2.32462382945802e-07	-1.00809468550387	1
ENSG00000143515.16	ATP8B2	1	154325898	1_75	0	0.0147017442875654	6.29040778930383	2.91042651808803e-07	-0.615292852754477	1
ENSG00000169291.9	SHE	1	154501655	1_75	0	0.0594189472275231	19.3879203821477	3.6254769980496e-06	2.48099663691545	2
ENSG00000163239.12	TDRD10	1	154502424	1_75	0	0.0348020876486121	14.3385939163372	1.57043814471013e-06	-2.03546817918934	1
ENSG00000160714.9	UBE2Q1	1	154549108	1_75	0	0.0126052059775199	4.72746405248232	1.87537082563431e-07	0.262232162297243	1
ENSG00000160710.15	ADAR	1	154627302	1_75	0	0.0138808594186772	5.53169760827505	2.41648309217504e-07	-0.328249854183326	2
ENSG00000163346.16	PBXIP1	1	154781221	1_75	0	0.0158092777992567	6.77749964109183	3.37202284189604e-07	0.749171595427456	1
ENSG00000163344.5	PMVK	1	154936792	1_76	0	0.0268358131687112	12.9508820713697	1.09376263284581e-06	1.69077660464693	2
ENSG00000160691.18	SHC1	1	154974041	1_76	0	0.0344416655702743	15.2810182935089	1.65632445740503e-06	-1.75876295081977	1
ENSG00000173207.12	CKS1B	1	154975020	1_76	0	0.0376332907495607	16.1105020349082	1.90805216362686e-06	1.81976107382277	1
ENSG00000163354.14	DCST2	1	155033615	1_76	0	0.0109380184082442	4.61377456780225	1.58819562158493e-07	-0.174251250577376	2
ENSG00000163357.10	DCST1	1	155033615	1_76	0	0.0109512243595139	4.62495247229101	1.5939655260405e-07	-0.0434756343908025	1
ENSG00000143537.13	ADAM15	1	155063135	1_76	0	0.0109516922658177	4.62534467313975	1.59416880616973e-07	0.0465466112022865	1
ENSG00000169242.11	EFNA1	1	155127376	1_76	0	0.0110028601324017	4.66852280477696	1.61656827123777e-07	-0.0401864519672557	2
ENSG00000169241.17	SLC50A1	1	155135691	1_76	0	0.0146641867913764	7.33151482041932	3.38345710173195e-07	0.784190302666391	1
ENSG00000185499.16	MUC1	1	155192276	1_76	0	0.0613432985565127	20.7068215893163	3.99750983122124e-06	2.66861581038233	1
ENSG00000169231.13	THBS3	1	155208991	1_76	0	0.0730571413376394	22.3642559702395	5.14192932057168e-06	-2.75449351764607	1
ENSG00000177628.15	GBA	1	155244216	1_76	0	0.010935720034981	4.61182816457464	1.58719203085496e-07	-0.334006856568105	2
ENSG00000160767.20	FAM189B	1	155255234	1_76	0	0.013831131414843	6.78900886790295	2.95510595707686e-07	0.860074040834609	1
ENSG00000116521.10	SCAMP3	1	155262283	1_76	0	0.0114006527435602	4.99759292065512	1.79307959748937e-07	0.576395657521112	1
ENSG00000163374.19	YY1AP1	1	155689149	1_76	0	0.011069599535372	4.72453609869732	1.64588715179e-07	-0.0425608843103087	1
ENSG00000116580.18	GON4L	1	155859720	1_76	0	0.0109371850525762	4.61306727431529	1.58783116622197e-07	0.105240029787176	1
ENSG00000143622.10	RIT1	1	155911161	1_76	0	0.0118880626006737	5.38545238389685	2.01484780908228e-07	0.276766061087275	1
ENSG00000132680.10	KIAA0907	1	155934601	1_76	0	0.0242444936386936	12.0044648041507	9.15935505391444e-07	1.27830097859455	1
ENSG00000116584.17	ARHGEF2	1	156006597	1_76	0	0.0109988467470735	4.6651427798237	1.61480864091396e-07	0.0350393956592233	1
ENSG00000163479.13	SSR2	1	156020665	1_76	0	0.0220921666555092	11.1390715765245	7.74455162346422e-07	1.35260179670791	1
ENSG00000116586.11	LAMTOR2	1	156055222	1_76	0	0.0132589361241525	6.39719189153482	2.66935927364585e-07	0.743481079252914	1
ENSG00000132698.14	RAB25	1	156061029	1_76	0	0.046344800709898	18.0642601290548	2.63469393194988e-06	-1.89417090162574	1
ENSG00000196189.12	SEMA4A	1	156147070	1_76	0	0.0360425561613689	15.7061427950754	1.7815339343328e-06	1.68532178798578	1
ENSG00000160785.13	SLC25A44	1	156201443	1_76	0	0.0135475407951116	6.59684260885414	2.81258440058605e-07	-0.657942657784344	1
ENSG00000160783.19	PMF1	1	156201443	1_76	0	0.0135475407951116	6.59684260885414	2.81258440058605e-07	-0.657942657784345	1
ENSG00000242252.1	BGLAP	1	156240766	1_76	0	0.0289145243159427	13.6468446062172	1.24181605960069e-06	1.65707958617815	1
ENSG00000160781.15	PAQR6	1	156248323	1_76	0	0.0131248420294734	6.30291661860819	2.603422299772e-07	0.712635048486315	2
ENSG00000198952.8	SMG5	1	156282500	1_76	0	0.0152814091390925	7.71402973774934	3.7098272416295e-07	-0.810180021126621	1
ENSG00000163472.18	TMEM79	1	156283240	1_76	0	0.0150061678705294	7.54536860569086	3.56335617937207e-07	0.786469836532891	1
ENSG00000198715.11	GLMP	1	156293306	1_76	0	0.0152576449622041	7.69958720238213	3.69712317986483e-07	-0.808242655260885	1
ENSG00000183856.10	IQGAP3	1	156572426	1_77	0	0.00866157316526606	7.12765502579098	1.94290883836757e-07	0.793292562096383	1
ENSG00000160818.16	GPATCH4	1	156601175	1_77	0	0.00694688386144127	5.08755578313954	1.11226480749493e-07	-0.345052767686289	2
ENSG00000132702.12	HAPLN2	1	156618957	1_77	0	0.0257970642608419	17.1714222546775	1.39407303559976e-06	-1.83699701620532	1
ENSG00000132692.18	BCAN	1	156640896	1_77	0	0.00679431593099422	4.878647472919	1.04316774130171e-07	0.216468935755917	1
ENSG00000143320.8	CRABP2	1	156705979	1_77	0	0.00680483832977441	4.90105747348678	1.04958249941811e-07	-0.143667678406204	1
ENSG00000143319.16	ISG20L2	1	156729510	1_77	0	0.0122447136489844	10.2501305047797	3.94990819614379e-07	1.27013527064289	1
ENSG00000143303.11	RRNAD1	1	156728106	1_77	0	0.00742258360125148	5.69714536090982	1.33082629108792e-07	0.574021165548241	1
ENSG00000143294.14	PRCC	1	156750590	1_77	0	0.089466040006784	28.5233358900592	8.03096077426869e-06	-3.25414355726708	1
ENSG00000198400.11	NTRK1	1	156815190	1_77	0	0.0610547208864248	25.1312877514467	4.82884167998201e-06	2.74404890515979	2
ENSG00000027869.11	SH2D2A	1	156816783	1_77	0	0.053241416820115	24.200323603386	4.05489629131196e-06	-2.68366557352832	1
ENSG00000187800.13	PEAR1	1	156893412	1_77	0	0.00676667079904092	5.02424308758867	1.0699282774747e-07	-0.478382653987049	1
ENSG00000132694.18	ARHGEF11	1	157045172	1_77	0	0.012376212014967	10.4931645977432	4.08698646656268e-07	-1.09278411511334	1
ENSG00000117036.11	ETV3	1	157138367	1_77	0	0.00664640347348611	4.85837705057334	1.0162180209985e-07	-0.525702346573612	1
ENSG00000163565.18	IFI16	1	158997555	1_78	0	0.00922063257445516	4.8160372599815	1.39752481602671e-07	-0.309523583646431	2
ENSG00000163568.14	AIM2	1	159147011	1_78	0	0.0113613707800188	6.74954565572089	2.4133163010162e-07	0.767580924409076	1
ENSG00000213088.9	ACKR1	1	159202320	1_78	0	0.0258536120063974	14.3872989052128	1.17060255328159e-06	-1.76212409801475	2
ENSG00000179639.10	FCER1A	1	159288755	1_78	0	0.0431904743823534	19.1854698907592	2.60777062076401e-06	2.49120775796793	1
ENSG00000181036.13	FCRL6	1	159800388	1_78	0	0.0211338805870563	12.5104069861243	8.3206961152409e-07	-1.41942457181795	1
ENSG00000158714.10	SLAMF8	1	159826640	1_78	0	0.00902966290738438	4.62229822132673	1.31352539373172e-07	0.0138909514618361	2
ENSG00000188004.9	C1orf204	1	159839552	1_78	0	0.0133143029727291	8.21976620553939	3.44418819670409e-07	-0.928194854675292	2
ENSG00000243284.1	VSIG8	1	159862185	1_78	0	0.0095916056408375	5.18121139334116	1.56398145819542e-07	0.38345352184601	1
ENSG00000158710.14	TAGLN2	1	159925746	1_78	0	0.00903259004773171	4.62529933277395	1.31480430524853e-07	-0.0597496006389857	1
ENSG00000085552.16	IGSF9	1	159945134	1_79	0	0.00810117979100877	4.82497690860829	1.23013417373507e-07	0.220129314013424	1
ENSG00000143315.6	PIGM	1	160029545	1_79	0	0.0114392628136542	8.01971199785184	2.88712630630119e-07	0.969576147650098	1
ENSG00000162728.4	KCNJ9	1	160081123	1_79	0	0.0229761689429403	14.4950492528446	1.04810860121225e-06	-1.64391152860528	1
ENSG00000162729.13	IGSF8	1	160099056	1_79	0	0.038869548114166	19.4042010693517	2.37363660908161e-06	-1.9496391700278	1
ENSG00000018625.14	ATP1A2	1	160114853	1_79	0	0.00795072630399951	4.65151979987933	1.16388655458232e-07	0.0742577066803671	1
ENSG00000132681.16	ATP1A4	1	160134931	1_79	0	0.00939002624593233	6.19143484105688	1.82964606763421e-07	-0.590401424618717	1
ENSG00000162735.18	PEX19	1	160286615	1_79	0	0.0134825685767781	9.54308959421231	4.04921290961892e-07	-1.1290651151798	1
ENSG00000122218.14	COPA	1	160343540	1_79	0	0.0184061555155367	12.4324940155549	7.20162195586154e-07	1.4637947173314	2
ENSG00000162736.15	NCSTN	1	160342835	1_79	0	0.0138808685819622	9.81309177578923	4.2867827729144e-07	1.26985932238385	1
ENSG00000162738.5	VANGL2	1	160400615	1_79	0	0.00799319396969722	4.70080978748123	1.1825023271458e-07	0.0786526073604524	1
ENSG00000066294.14	CD84	1	160579090	1_79	0	0.0125573827233306	8.8839878858796	3.51088061810151e-07	-1.0384315794758	1
ENSG00000117091.9	CD48	1	160711718	1_79	0	0.0166980500057654	11.5278404125046	6.05790818263452e-07	-1.36288252124756	1
ENSG00000122223.12	CD244	1	160862395	1_79	0	0.0316689413575377	17.4873002052974	1.74287116669883e-06	1.8661634950197	2
ENSG00000158769.17	F11R	1	161021088	1_79	0	0.0134312483682733	9.5077241486929	4.0188512011847e-07	-1.21848460911882	2
ENSG00000215845.10	TSTD1	1	161038745	1_79	0	0.0101945447846982	6.95259627108859	2.23061091459237e-07	-0.754776761963512	2
ENSG00000162755.13	KLHDC9	1	161098329	1_79	0	0.00817199638885402	4.90551311799279	1.26159971190648e-07	-0.27186506479378	1
ENSG00000143256.4	PFDN2	1	161117821	1_79	0	0.00793268065267294	4.63049561954423	1.15599624279931e-07	-0.0619198196696346	1
ENSG00000158793.13	NIT1	1	161118210	1_79	0	0.00823936770403233	4.98148649278976	1.29170046409377e-07	0.2573699217381	2
ENSG00000143222.11	UFC1	1	161153113	1_79	0	0.0089543224187818	5.75161346290096	1.62080733444807e-07	-0.563597685634685	1
ENSG00000143224.17	PPOX	1	161165947	1_79	0	0.00887275783025765	5.66691347531046	1.58239238251772e-07	-0.544162585733353	2
ENSG00000158850.14	B4GALT3	1	161177981	1_79	0	0.012434481317942	8.7928205293956	3.44084299819315e-07	-0.99681041100409	2
ENSG00000158864.12	NDUFS2	1	161189357	1_79	0	0.00809961454506625	4.82318922546131	1.22944081283487e-07	-0.289389917184897	2
ENSG00000158882.14	TOMM40L	1	161226376	1_79	0	0.0170588596789002	11.7263660284258	6.29538676530706e-07	-1.43527306253032	1
ENSG00000248485.1	PCP4L1	1	161259053	1_79	0	0.00797909028405552	4.68446875176992	1.17631246508963e-07	-0.0944990557852371	1
ENSG00000158887.15	MPZ	1	161310092	1_79	0	0.00926656128251169	6.06890612933139	1.7698562587807e-07	-0.728699217848847	1
ENSG00000143252.14	SDHC	1	161314507	1_79	0	0.00816485184567994	4.89741985440514	1.25841712574222e-07	-0.295194171848398	1
ENSG00000203747.10	FCGR3A	1	161551141	1_79	0	0.00791877498674087	4.61426241450934	1.14992433738915e-07	-0.0321470771308223	1
ENSG00000162747.9	FCGR3B	1	161674194	1_79	0	0.00914493802291405	5.94659941764299	1.71142717704394e-07	0.648483911574404	1
ENSG00000162746.14	FCRLB	1	161727208	1_79	0	0.0357474433086844	18.6200606286255	2.09476375348873e-06	-2.05296089567274	1
ENSG00000239887.4	C1orf226	1	162366440	1_79	0	0.00956238978709933	6.35983832122565	1.91390991177109e-07	0.633189492822976	2
ENSG00000198574.5	SH2D1B	1	162412043	1_80	0	0.0196837171234379	14.269640022161	8.83952861803487e-07	1.57329140627131	2
ENSG00000117143.13	UAP1	1	162561114	1_80	0	0.01088053674811	8.76922030867246	3.00275759929956e-07	1.04361552600018	2
ENSG00000162733.16	DDR2	1	162631124	1_80	0	0.00833159982079279	6.29793652074501	1.65133678215234e-07	-0.641052003829137	1
ENSG00000132196.13	HSD17B7	1	162790775	1_80	0	0.00810671288652287	6.04473406106667	1.54216543327394e-07	0.594583289649647	1
ENSG00000143228.12	NUF2	1	163266611	1_80	0	0.00756544451397778	5.40540086458216	1.2869786160616e-07	-0.432873406121228	1
ENSG00000185630.18	PBX1	1	164555424	1_80	0	0.00704466030466933	4.74567259723441	1.05212369835452e-07	0.193011089430076	1
ENSG00000143171.12	RXRG	1	165445274	1_81	0	0.0269201207480368	9.33258101956058	7.90656318842272e-07	-1.08047328725726	1
ENSG00000143198.12	MGST3	1	165630412	1_81	0	0.0347410966199364	11.7144650526968	1.28078124035137e-06	1.71518800160415	1
ENSG00000143149.12	ALDH9A1	1	165699056	1_81	0	0.0165352725300245	4.79849758292909	2.49704064365504e-07	0.154339172585143	1
ENSG00000143195.12	ILDR2	1	166975891	1_82	0	0.0148640655034417	12.4486837626705	5.82331145728977e-07	1.48824911403592	1
ENSG00000143194.12	MAEL	1	166975572	1_82	0	0.0101327981159204	8.89708202157241	2.83717391269278e-07	-1.09205360217777	3
ENSG00000152382.5	TADA1	1	166875791	1_82	0	0.0178117188231131	14.1282318393849	7.91958851787476e-07	-1.61049400541724	2
ENSG00000198842.9	DUSP27	1	167094415	1_82	0	0.00714201454414998	5.65992408146284	1.27215582206966e-07	-0.544265596899673	1
ENSG00000198821.10	CD247	1	167518220	1_82	0	0.00656098410758998	4.87516102669358	1.00662317447077e-07	-0.252286249695993	2
ENSG00000143162.7	CREG1	1	167553767	1_82	0	0.00793104603065153	6.62933420651406	1.65466224640558e-07	-0.712121903649875	2
ENSG00000198771.10	RCSD1	1	167630103	1_82	0	0.0134074821267105	11.492044455017	4.84901466637723e-07	-1.27441191740863	1
ENSG00000197965.11	MPZL1	1	167720961	1_82	0	0.00665233924068076	5.0030351305113	1.04741047858421e-07	0.291766893032699	2
ENSG00000143199.17	ADCY10	1	167896633	1_82	0	0.00892101686652069	7.71786506171381	2.16680842378317e-07	0.918871329551645	1
ENSG00000143164.15	DCAF6	1	167936173	1_82	0	0.0232578527676877	16.609223195974	1.21570418524276e-06	1.85584174621003	1
ENSG00000143158.10	MPC2	1	167936749	1_82	0	0.0087742464314281	7.56431685320655	2.08875986314693e-07	-0.896772580352329	1
ENSG00000143147.14	GPR161	1	168137478	1_82	0	0.0107202592520604	9.41905953209009	3.1777651924003e-07	1.08681735427929	2
ENSG00000143155.12	TIPRL	1	168178854	1_82	0	0.00955319138472122	8.3516723415092	2.51090857269838e-07	-1.00099811616059	1
ENSG00000213064.9	SFT2D2	1	168225689	1_82	0	0.00836634519489554	7.12375165826404	1.8756574411572e-07	0.782862863447914	1
ENSG00000143184.4	XCL1	1	168556009	1_82	0	0.00711353004304605	5.622971386445	1.25880951580987e-07	-0.539519034325608	1
ENSG00000143196.4	DPT	1	168722662	1_82	0	0.029873070574764	18.9428398057283	1.78087700045623e-06	1.95328747935239	2
ENSG00000143153.12	ATP1B1	1	169105802	1_82	0	0.0294544627307153	18.81113937092	1.74371370155232e-06	-1.96753890255851	1
ENSG00000143156.13	NME7	1	169319532	1_83	0	0.0163995289841236	5.08062489493146	2.62214968881236e-07	0.926825764800484	1
ENSG00000117477.12	CCDC181	1	169460874	1_83	0	0.0180614574402408	5.97672631471705	3.39723144209764e-07	0.165567347476304	1
ENSG00000188404.8	SELL	1	169671523	1_83	0	0.0235474248920625	8.44384493172629	6.25738163264813e-07	1.08584542461553	1
ENSG00000007908.15	SELE	1	169764726	1_83	0	0.016693756036856	5.24560674918857	2.75587024352925e-07	-0.483275159519914	1
ENSG00000000457.13	SCYL3	1	169850751	1_83	0	0.0211678762483795	7.45234163022833	4.96454003377833e-07	0.943157096297888	2
ENSG00000120370.12	GORAB	1	170532026	1_83	0	0.0156951413482328	4.67295448389001	2.30815917780774e-07	0.0588164266639606	1
ENSG00000116132.11	PRRX1	1	170663824	1_84	0	0.011517552713887	7.24574138866804	2.62634643136442e-07	0.699660378593645	1
ENSG00000007933.12	FMO3	1	171090482	1_84	0	0.0100999965486772	6.0291461605978	1.91639933450116e-07	0.525792829985147	2
ENSG00000094963.13	FMO2	1	171185164	1_84	0	0.158932715057645	32.0371345196603	1.6024184658184e-05	3.24597533838137	1
ENSG00000117523.15	PRRC2C	1	171486183	1_84	0	0.0219060730641658	13.2139843425214	9.10976750807281e-07	-1.4606738408458	1
ENSG00000034971.16	MYOC	1	171652917	1_84	0	0.0145390268219097	9.40564130670484	4.30360817599286e-07	1.13544605639148	1
ENSG00000117533.14	VAMP4	1	171742012	1_84	0	0.00869155776696395	4.63877412973859	1.26884864758653e-07	0.0874290900947307	2
ENSG00000010165.19	METTL13	1	171781417	1_84	0	0.00873273831959043	4.68251931486435	1.28688280409179e-07	-0.0398449277709009	1
ENSG00000197959.13	DNM3	1	171840580	1_84	0	0.00895335144952325	4.91344460168709	1.38446082021524e-07	0.180250852121153	1
ENSG00000135845.9	PIGC	1	172443855	1_84	0	0.0102917423865598	6.20332430361951	2.00919628621945e-07	-0.799210721902985	1
ENSG00000094975.13	SUCO	1	172532059	1_84	0	0.0113112807055511	7.07830134921834	2.51970560494879e-07	0.778267304462312	2
ENSG00000120337.8	TNFSF18	1	173051434	1_84	0	0.0160286622424664	10.3108283750979	5.20115515349871e-07	-1.16623947215431	1
ENSG00000162753.11	SLC9C2	1	173611164	1_85	0	0.0251706794564817	8.47214378931765	6.71115440341071e-07	1.13670275619412	1
ENSG00000076321.10	KLHL20	1	173714815	1_85	0	0.0166477060473493	4.62730552474335	2.4243289515538e-07	-0.422331220030591	1
ENSG00000117593.9	DARS2	1	173844059	1_85	0	0.0335138779061736	11.1440056256499	1.17537102262676e-06	-1.75833042251197	1
ENSG00000117601.13	SERPINC1	1	173916899	1_85	0	0.0166641751490255	4.63648541238387	2.43154153804095e-07	0.0137773508315539	2
ENSG00000152061.23	RABGAP1L	1	174159319	1_85	0	0.016642066524271	4.62415931805804	2.42185989759215e-07	0.154872028902791	1
ENSG00000120333.4	MRPS14	1	175023749	1_85	0	0.0177226523772411	5.20842126556034	2.9049843439817e-07	0.439028047841768	1
ENSG00000152092.15	ASTN1	1	177165470	1_86	0	0.0105128173222588	7.77909276418817	2.57369478158624e-07	-0.93833273791932	1
ENSG00000116147.16	TNR	1	175744070	1_86	0	0.022644470077792	14.7821063408608	1.05343430679822e-06	1.57938726619622	1
ENSG00000235750.9	KIAA0040	1	175193171	1_86	0	0.0282185898788857	16.8860647158898	1.49959067355884e-06	1.83875510449135	1
ENSG00000143207.19	RFWD2	1	176207223	1_86	0	0.118496183569364	22.4707054677587	8.37973035757424e-06	-3.6218423818353	1
ENSG00000120341.18	SEC16B	1	177984617	1_87	0	0.0160244761395553	4.65934216294613	2.34972706295292e-07	0.202392380430047	1
ENSG00000075391.16	RASAL2	1	178093563	1_87	0	0.0237059100450402	8.29990521978804	6.19211108350028e-07	0.90058198136793	2
ENSG00000116191.17	RALGPS2	1	178725006	1_87	0	0.0174237821072224	5.43675359511896	2.98119960762133e-07	0.727242162490934	1
ENSG00000143340.6	FAM163A	1	179743304	1_89	0	0.0157387864446392	11.437622933598	5.66520971525792e-07	-1.29750358661641	1
ENSG00000116199.11	FAM20B	1	179026386	1_89	0	0.00783307595866756	4.97263702609468	1.22582386186428e-07	-0.300387440186157	1
ENSG00000186283.13	TOR3A	1	179095990	1_89	0	0.00880646927608841	6.05656436107053	1.67856102407585e-07	0.65436286001965	1
ENSG00000143322.19	ABL2	1	179226558	1_89	0	0.00820983555717392	5.40729682059866	1.3970876119874e-07	-0.216193092525605	3
ENSG00000057252.12	SOAT1	1	179530704	1_89	0	0.00815352396752833	5.34363192653044	1.37116860799913e-07	0.552320291173862	1
ENSG00000162782.15	TDRD5	1	179591583	1_89	0	0.00761197131563707	4.70774091622245	1.12776515215344e-07	-0.240196804456206	1
ENSG00000169905.12	TOR1AIP2	1	179878267	1_89	0	0.0376690449054419	19.5693260581377	2.31990099905343e-06	-2.4458039555248	1
ENSG00000135837.15	CEP350	1	179954679	1_89	0	0.0670323279500693	24.9979826255668	5.27349134691342e-06	2.82144486464813	2
ENSG00000116260.16	QSOX1	1	180144835	1_89	0	0.00769822340346427	4.81196047635169	1.16579324746803e-07	0.0929118781282606	1
ENSG00000230124.6	ACBD6	1	180501732	1_89	0	0.0126473504172864	9.4092072358069	3.74508396621653e-07	-1.06191523771673	2
ENSG00000135835.11	KIAA1614	1	180936558	1_89	0	0.0258438407821114	16.0496570015488	1.3053644648235e-06	1.7178906368176	1
ENSG00000143333.6	RGS16	1	182604092	1_90	0	0.0219430235168356	8.44413305583977	5.8312345469634e-07	-1.0774818671444	1
ENSG00000135862.5	LAMC1	1	183023054	1_91	0	0.0114436245720587	4.94438018827418	1.78067406283271e-07	-0.362839004061467	1
ENSG00000058085.14	LAMC2	1	183186170	1_91	0	0.0121491602561971	5.50285037002064	2.10398644899055e-07	-0.582283830306378	1
ENSG00000116698.21	SMG7	1	183471970	1_91	0	0.0198781781070325	10.0541110401444	6.28968982180782e-07	1.30153460500582	1
ENSG00000116701.14	NCF2	1	183590706	1_91	0	0.015104652704126	7.59176299800231	3.60879622276539e-07	-1.00235693698857	1
ENSG00000162704.15	ARPC5	1	183635461	1_91	0	0.0120327626382069	5.41171267875596	2.04931658231353e-07	0.422292162913672	1
ENSG00000143344.15	RGL1	1	183635770	1_91	0	0.0226183093440993	11.1755331859758	7.95494837785357e-07	1.45360979366817	1
ENSG00000198860.11	TSEN15	1	184051811	1_91	0	0.0188721772746988	9.57774908364938	5.68845643482742e-07	-1.19336898892718	1
ENSG00000116406.18	EDEM3	1	184756487	1_92	1	0.0432889723713758	19.949321969376	2.71778057100775e-06	4.14046272329324	1
ENSG00000135842.16	FAM129A	1	184974705	1_92	0	0.0550854377479181	20.6632160089206	3.58214939585711e-06	2.84070635672942	1
ENSG00000121486.11	TRMT1L	1	185156912	1_92	0	0.0140967251273605	6.61485486713441	2.93459062102685e-07	-0.991379767451248	1
ENSG00000116668.12	SWT1	1	185156912	1_92	0	0.0140967251273605	6.61485486713441	2.93459062102685e-07	0.991379767451248	1
ENSG00000116679.15	IVNS1ABP	1	185317057	1_92	0	0.0129761650330869	5.60653861613264	2.28955010313991e-07	-0.349980605872637	1
ENSG00000262180.1	OCLM	1	186400848	1_92	0	0.0148806080038693	6.80418551448397	3.1864403729502e-07	-0.710102979344412	1
ENSG00000073756.11	PTGS2	1	186680089	1_92	0	0.0144525897982233	6.70370928469173	3.04908704274975e-07	-0.882830676168725	1
ENSG00000150681.9	RGS18	1	192158507	1_96	0	0.00719091554715245	4.95362386767396	1.12102730051556e-07	0.304492604282425	1
ENSG00000090104.11	RGS1	1	192575980	1_96	0	0.0110920462196175	8.89110139985845	3.10367478208097e-07	-1.0087947446846	1
ENSG00000116741.7	RGS2	1	192808677	1_96	0	0.00697831319587372	4.6680401921925	1.02516558318844e-07	-0.0799650582845494	1
ENSG00000023572.8	GLRX2	1	193106283	1_96	0	0.00995275238077931	8.09968632760673	2.53699945179773e-07	-1.07722587322484	2
ENSG00000134371.10	CDC73	1	193121735	1_96	0	0.0177255230761569	11.5927926530299	6.466899352593e-07	2.60579432284138	1
ENSG00000203724.10	C1orf53	1	197902889	1_99	0	0.0246546402543297	11.8796514519822	9.21746171237645e-07	-1.39579768184451	1
ENSG00000151414.14	NEK7	1	198156916	1_99	0	0.0220559773764974	10.8426106618594	7.52608544534893e-07	-1.60911809841699	1
ENSG00000163362.10	C1orf106	1	200891082	1_101	0	0.019347105994687	7.99338067750501	4.86693427064875e-07	1.00081392962441	1
ENSG00000118197.13	DDX59	1	200693707	1_101	0	0.0134606278470676	4.62549888972664	1.9594440718806e-07	0.0212891254593485	1
ENSG00000116852.14	KIF21B	1	201018995	1_101	0	0.016090392069676	6.28114966799594	3.18064165380672e-07	-0.435940796870491	1
ENSG00000116857.16	TMEM9	1	201171082	1_101	0	0.0134612380750663	4.6259196527407	1.95971115270526e-07	0.0470359096338584	1
ENSG00000081277.12	PKP1	1	201283573	1_101	0	0.0167592618162743	6.65933553329793	3.51232550101521e-07	-0.794391227710872	1
ENSG00000174307.6	PHLDA3	1	201469321	1_101	0	0.0135950437346279	4.71764375123996	2.01843479932593e-07	-0.148219585928766	2
ENSG00000159176.13	CSRP1	1	201509697	1_101	0	0.0188799305695061	7.76618032945637	4.61441698327638e-07	-0.921410723728207	1
ENSG00000198700.9	IPO9	1	201828710	1_102	0	0.0104167782508906	4.63439186108905	1.51927064158742e-07	0.334243677718224	2
ENSG00000198892.6	SHISA4	1	201887834	1_102	0	0.0165477920526548	8.92596302140032	4.6484066273853e-07	1.0111851566264	2
ENSG00000134375.10	TIMM17A	1	201955775	1_102	0	0.0287865683662402	14.0783528032784	1.27541263195939e-06	-1.55958115766388	1
ENSG00000176393.10	RNPEP	1	202000362	1_102	0	0.0200759223565837	10.7217161288113	6.77405604748789e-07	1.26178288934611	1
ENSG00000163435.15	ELF3	1	202008126	1_102	0	0.0304608749908408	14.6060714519855	1.40018289811055e-06	1.74882646089558	1
ENSG00000170075.8	GPR37L1	1	202123232	1_102	0	0.0106147038209127	4.80872566977286	1.60637470309293e-07	-0.249290275514713	1
ENSG00000143851.15	PTPN7	1	202161992	1_102	0	0.0525059067877551	19.7119812493636	3.25722241130265e-06	2.24730068208576	1
ENSG00000133067.17	LGR6	1	202194236	1_102	0	0.0117043880655129	5.71408810555476	2.10476987317058e-07	-0.489604910756841	2
ENSG00000077157.21	PPP1R12B	1	202348568	1_102	0	0.0190006700149781	10.2099751235788	6.10523764246102e-07	-1.21211219436296	1
ENSG00000143858.11	SYT2	1	202710717	1_102	0	0.0153009690304852	8.19882311121096	3.94802074910356e-07	1.0850801280761	1
ENSG00000183155.4	RABIF	1	202888450	1_102	0	0.023099089584244	12.0267919562236	8.74286223959019e-07	-1.42162406695348	1
ENSG00000117153.15	KLHL12	1	202928138	1_102	0	0.0252756601136538	12.8654977953878	1.02338270948339e-06	1.5218119131126	3
ENSG00000159346.12	ADIPOR1	1	202958751	1_102	0	0.0165595138767261	8.93256078842115	4.65513775847226e-07	1.0095782646322	1
ENSG00000163485.16	ADORA1	1	203090600	1_102	0	0.0116786341953651	5.69367924248493	2.09263760955723e-07	-0.691333858326781	1
ENSG00000133055.8	MYBPH	1	203175705	1_102	0	0.0154123617120234	8.26614426796564	4.0094162598002e-07	-0.953380816143879	1
ENSG00000133048.12	CHI3L1	1	203186284	1_102	0	0.0206237367123938	10.9720625385193	7.12138726770839e-07	1.29334335447678	2
ENSG00000133063.15	CHIT1	1	203274780	1_102	0	0.0129889453870524	6.67931015523753	2.73032581272194e-07	-0.702637294699009	1
ENSG00000159388.5	BTG2	1	203305490	1_102	0	0.0127395684704126	6.49958592174895	2.6058498045485e-07	-0.70702710775918	1
ENSG00000122176.10	FMOD	1	203351950	1_102	0	0.0182226872743513	9.8214843639578	5.63246530757549e-07	-1.12067305071425	1
ENSG00000170498.8	KISS1	1	204196915	1_103	0	0.0106041845891361	4.62982795690881	1.54508047958496e-07	-0.0949922207728801	1
ENSG00000188783.5	PRELP	1	203475256	1_103	0	0.0123049745415181	5.97033167613233	2.31200171450957e-07	0.578015492750533	2
ENSG00000188770.9	OPTC	1	203494364	1_103	0	0.042340374411291	17.4390087841399	2.32372892640935e-06	1.82077241787283	2
ENSG00000058668.14	ATP2B4	1	203626383	1_103	0	0.0127462626054689	6.30095785011729	2.52754216858279e-07	-0.584499375852875	1
ENSG00000257315.2	ZBED6	1	203794817	1_103	0	0.0107197419427568	4.79486479267975	1.61759452998033e-07	0.383212233334346	1
ENSG00000182004.12	SNRPE	1	203861428	1_103	0	0.0122459832792367	5.96329560446513	2.29820610476739e-07	-0.536729788200342	1
ENSG00000143842.14	SOX13	1	204072756	1_103	0	0.0187582155256028	10.4168809161919	6.14947718456625e-07	1.56820232540189	1
ENSG00000143845.14	ETNK2	1	204151824	1_103	0	0.0299364962216844	14.3748946853907	1.35429917620647e-06	1.78381920434598	1
ENSG00000143839.14	REN	1	204190050	1_103	0	0.0221182859367187	11.6223878035381	8.09013566174109e-07	-1.71068367384336	1
ENSG00000133056.13	PIK3C2B	1	204495053	1_103	0	0.012177926253463	5.86532990664793	2.24788846262799e-07	-0.63392414947392	1
ENSG00000198625.12	MDM4	1	204517077	1_103	0	0.0145549453239905	7.50682043471613	3.43855186667384e-07	-0.943897213059948	1
ENSG00000186007.9	LEMD1	1	205457492	1_104	0	0.0142651928605915	4.75549117690666	2.13492194544883e-07	-0.169322780983792	1
ENSG00000163531.15	NFASC	1	204828864	1_104	0	0.0332383458582698	12.6284130580379	1.32098277555642e-06	1.89248963932575	1
ENSG00000184144.11	CNTN2	1	205043070	1_104	0	0.0140473013023582	4.61271616118036	2.03919427413526e-07	0.253136137237884	1
ENSG00000174529.7	TMEM81	1	205084022	1_104	0	0.0144527827324991	4.87668703289085	2.21812150722783e-07	-0.659626357692331	3
ENSG00000133059.16	DSTYK	1	205211934	1_104	0	0.0189176272041894	7.37627973429798	4.39150129242327e-07	1.25230938396571	2
ENSG00000133069.15	TMCC2	1	205226103	1_104	0	0.035018373008348	13.1163133659625	1.4454954271029e-06	-1.79800857707222	2
ENSG00000163545.8	NUAK2	1	205321732	1_104	0	0.0326844806133085	12.4713399542253	1.28281396601099e-06	-1.77599001017259	2
ENSG00000117266.15	CDK18	1	205504902	1_104	0	0.0144082771203271	4.8480743838594	2.19831691253628e-07	0.255977124429945	1
ENSG00000158715.5	SLC45A3	1	205680319	1_104	0	0.0208465676359091	8.27902054124478	5.4315338806794e-07	-0.986514120225872	1
ENSG00000117280.12	RAB29	1	205775418	1_104	0	0.0144557005147248	4.87855764107978	2.2194203126718e-07	-0.270005861705559	1
ENSG00000133065.10	SLC41A1	1	205813590	1_104	0	0.0343418110637364	12.9338143026602	1.39784426668243e-06	-1.61911565197509	1
ENSG00000162877.12	PM20D1	1	205830859	1_104	0	0.0332391376330859	12.6286354327222	1.32103750469331e-06	1.58869331778335	2
ENSG00000276600.4	RAB7B	1	205927519	1_104	0	0.0231536623754671	9.25576505074442	6.74436384786925e-07	-1.11619418623264	1
ENSG00000263528.7	IKBKE	1	206470431	1_105	0	0.0140454199333191	9.07961831077009	4.01338935179476e-07	1.05832675304224	1
ENSG00000266094.7	RASSF5	1	206507816	1_105	0	0.00929383604133971	5.36697999581484	1.56976252441364e-07	-0.367315000664156	1
ENSG00000143486.15	EIF2D	1	206604711	1_105	0	0.00868925828939504	4.78885127152941	1.30955284930534e-07	0.203277814201714	1
ENSG00000162889.10	MAPKAPK2	1	206688590	1_105	0	0.00862180118096556	4.76626921365222	1.29325911035161e-07	0.187110341899953	1
ENSG00000196352.14	CD55	1	207321334	1_105	0	0.184598951260022	18.8974619113885	1.09784665191265e-05	3.62023995826702	1
ENSG00000117335.19	CD46	1	207749736	1_105	0	0.0106482661583048	6.54053919184716	2.19180253068765e-07	-1.1122819794094	2
ENSG00000174059.16	CD34	1	207911570	1_105	0	0.0238486928465348	14.313900637393	1.07431478356529e-06	1.83952656612148	1
ENSG00000143469.18	SYT14	1	209840378	1_106	0	0.227089065921737	43.9802635831739	3.14313493334301e-05	-4.39613593959752	1
ENSG00000008118.9	CAMK1G	1	209584155	1_106	0	0.00315721077376063	8.84754014931456	8.79093546601952e-08	2.37853281191636	1
ENSG00000123689.5	G0S2	1	209675255	1_106	0	0.0078998654133875	12.9556865427753	3.2209879348792e-07	-1.07704275478939	1
ENSG00000117595.10	IRF6	1	209806173	1_106	0	0.00855279607996307	13.629006019867	3.66843876900091e-07	1.57394967512942	1
ENSG00000117597.17	DIEXF	1	209827888	1_106	0	0.056341140096719	30.9380052828731	5.48563508234479e-06	-3.82755313069706	1
ENSG00000143473.12	KCNH1	1	211134467	1_107	0	0.0175454070396613	12.5451090379157	6.927026707049e-07	1.40208795846131	1
ENSG00000117625.13	RCOR3	1	211257439	1_107	0	0.0227211109678384	14.9485593407091	1.06890196689756e-06	-1.91117389290208	1
ENSG00000082512.14	TRAF5	1	211326278	1_107	0	0.0132784826808916	9.95919806453253	4.16180564258717e-07	1.17610735546099	2
ENSG00000170385.9	SLC30A1	1	211578806	1_107	0	0.0108369358700217	8.07611075776345	2.75434123130078e-07	-1.06620936788145	1
ENSG00000117650.12	NEK2	1	211675781	1_107	0	0.0147947702650006	10.9621403542214	5.10402223586164e-07	-1.16841974241852	1
ENSG00000143493.12	INTS7	1	212035474	1_107	0	0.0103312730953843	7.63353023287997	2.48192266714992e-07	0.969741451723401	1
ENSG00000143476.17	DTL	1	212035474	1_107	0	0.0103312730953843	7.63353023287997	2.48192266714992e-07	-0.969741451723401	1
ENSG00000066027.11	PPP2R5A	1	212285049	1_107	0	0.0099426916897426	7.27849543252825	2.2774799389096e-07	0.778419523985471	1
ENSG00000065600.12	TMEM206	1	212414848	1_107	0	0.008410966154488	5.72978017280234	1.51667601685886e-07	0.553060553903983	1
ENSG00000117691.9	NENF	1	212431624	1_107	0	0.00888829756696385	6.24066055891569	1.74565380961554e-07	0.646228014245325	1
ENSG00000162772.16	ATF3	1	212565261	1_107	0	0.00784260932061831	5.08238793362778	1.25440381487778e-07	-0.367558957097375	1
ENSG00000185523.6	SPATA45	1	212847437	1_108	0	0.0164216197776353	6.90064173516546	3.56627185799608e-07	-0.899433961586866	2
ENSG00000123685.8	BATF3	1	212704434	1_108	0	0.0142150757079887	5.56160316630273	2.48804452711163e-07	0.559131702600089	1
ENSG00000162769.12	FLVCR1	1	212858122	1_108	0	0.018937362150953	8.22472489511473	4.90173511366487e-07	0.913731966872434	1
ENSG00000174606.13	ANGEL2	1	213015952	1_108	0	0.0129860535809155	4.72300560401855	1.93021028332449e-07	0.178940471381705	1
ENSG00000136643.11	RPS6KC1	1	213051377	1_108	0	0.0462651147630623	16.5666263838842	2.41210770245907e-06	2.04471919719109	1
ENSG00000152104.11	PTPN14	1	214552234	1_109	0	0.0238349865252091	11.4504285671968	8.58905979490439e-07	1.29613012224845	1
ENSG00000117724.12	CENPF	1	214603593	1_109	0	0.0129102060097618	5.75456148528249	2.33805315655626e-07	0.546306912462677	1
ENSG00000196482.16	ESRRG	1	217137681	1_110	0	0.00574089674693257	4.83200525613235	8.7300374680071e-08	0.157949503800015	1
ENSG00000092978.10	GPATCH2	1	217631213	1_110	0	0.00677299754394123	6.28432470413399	1.33951785930087e-07	-0.592081725250325	2
ENSG00000162814.10	SPATA17	1	217631425	1_110	0	0.00560414434045098	4.66835248623165	8.23345140106666e-08	0.302805566898114	1
ENSG00000067533.5	RRP15	1	218284423	1_110	0	0.011838611831007	15.291647332077	5.69723361534751e-07	3.1944384187531	2
ENSG00000136628.17	EPRS	1	220024785	1_112	0	0.00955707474161505	6.67545926550116	2.00777529582637e-07	-0.758823183509225	1
ENSG00000067704.9	IARS2	1	220094327	1_112	0	0.00860630341379354	5.70547598103338	1.5453167359934e-07	-0.568742950200522	2
ENSG00000116141.15	MARK1	1	220528008	1_112	0	0.00765235727823943	4.6183673434127	1.11222508462356e-07	-0.00366340563730175	1
ENSG00000162817.6	C1orf115	1	220690029	1_112	0	0.0079293022218222	4.94730420612502	1.23456101996064e-07	0.367406352050411	1
ENSG00000117791.15	MARC2	1	220747806	1_112	0	0.00852685646994034	5.61963675400584	1.50801676814798e-07	0.543993754913597	2
ENSG00000143512.12	HHIPL2	1	222547946	1_114	0	0.00760708399121945	4.98260936165265	1.19284502821453e-07	0.184333558342722	2
ENSG00000143498.17	TAF1A	1	222589893	1_114	0	0.0153513434322247	11.4871509825855	5.5496767874358e-07	-1.4912521871361	2
ENSG00000154305.16	MIA3	1	222618304	1_114	0	0.00749734838029992	4.84818884894591	1.14392142393275e-07	-0.201094292889305	2
ENSG00000162819.11	BROX	1	222712777	1_114	0	0.00843767936183637	5.94146068763507	1.57770288409337e-07	0.709742844247095	1
ENSG00000186063.12	AIDA	1	222712777	1_114	0	0.00843767936183637	5.94146068763507	1.57770288409337e-07	-0.709742844247095	1
ENSG00000197520.10	FAM177B	1	222736869	1_114	0	0.00757382559001196	4.94207538634038	1.1779683978434e-07	0.266428731874105	1
ENSG00000154309.8	DISP1	1	222872138	1_114	0	0.0578476632177737	23.8837387929827	4.34807580102136e-06	2.62532430094945	1
ENSG00000187554.11	TLR5	1	223142969	1_114	0	0.00738453467066114	4.70794248227772	1.09411571491966e-07	-0.281651987484106	1
ENSG00000143502.14	SUSD4	1	223364043	1_114	0	0.0193546325824776	13.6393354688962	8.30782072514086e-07	1.55097672012453	2
ENSG00000203697.11	CAPN8	1	223666090	1_114	0	0.0122776047174503	9.41500770114807	3.63783753993487e-07	1.07898805566007	1
ENSG00000162909.17	CAPN2	1	223701813	1_114	0	0.0359795939807944	19.420413015338	2.19899222427159e-06	2.22529833073646	1
ENSG00000143748.17	NVL	1	224330140	1_114	0	0.0104061594591004	7.88274887182774	2.58152979148282e-07	0.991268995445421	1
ENSG00000143771.11	CNIH4	1	224356827	1_114	0	0.00764414405068192	5.02757641524585	1.20947394348931e-07	-0.279003004834711	2
ENSG00000143786.7	CNIH3	1	224436689	1_114	0	0.0087695712289062	6.29851099494472	1.73830198223206e-07	0.782506114132392	1
ENSG00000162923.14	WDR26	1	224436689	1_114	0	0.00780580485800064	5.22118898630792	1.28261429765988e-07	0.493521282601217	2
ENSG00000185155.11	MIXL1	1	226223616	1_115	0	0.0796951826880653	23.4412509258506	5.87924864823871e-06	-2.59832236427421	1
ENSG00000185842.15	DNAH14	1	224895916	1_115	0	0.0159607425709392	8.36552451587482	4.20199220997246e-07	0.909545913402704	1
ENSG00000143742.12	SRP9	1	225777848	1_115	0	0.0146847919877137	7.59230995386193	3.50873607818346e-07	-0.854242315470631	2
ENSG00000143819.12	EPHX1	1	225811042	1_115	0	0.0110407992764292	4.94818881057113	1.71931618293991e-07	-0.273528368232582	1
ENSG00000196187.11	TMEM63A	1	225877755	1_115	0	0.0122214324951263	5.88958178939932	2.26524689740079e-07	-0.518272419833539	2
ENSG00000243709.1	LEFTY1	1	225912195	1_115	0	0.0106832737257327	4.64325247169795	1.56111762976498e-07	0.00898173177839027	2
ENSG00000143811.18	PYCR2	1	225924245	1_115	0	0.0106529931093678	4.61696073083417	1.54787825965364e-07	-0.0243781216289383	1
ENSG00000143768.12	LEFTY2	1	225939743	1_115	0	0.0160749092168083	8.43170014031622	4.26552661174786e-07	-0.792948631469057	2
ENSG00000143751.9	SDE2	1	225999428	1_115	0	0.011461611423938	5.29474454724542	1.909851790679e-07	-0.466387572312715	1
ENSG00000163041.9	H3F3A	1	226062051	1_115	0	0.0238497999839357	12.0994147144703	9.0815102520442e-07	1.73408292452172	2
ENSG00000143772.9	ITPKB	1	226738931	1_116	0	0.00997927387396558	8.322441074196	2.61371749149789e-07	-0.989929819603531	1
ENSG00000143801.16	PSEN2	1	226870643	1_116	0	0.00910442177038473	7.47300015846603	2.14119555797336e-07	-1.06912158751931	2
ENSG00000163050.16	COQ8A	1	226897454	1_116	0	0.0491281321654694	23.1711626091673	3.58250703088161e-06	2.60392727388948	1
ENSG00000143776.18	CDC42BPA	1	227318273	1_116	0	0.0126768717950997	10.5391665811466	4.2046257034182e-07	-1.77364728912886	2
ENSG00000181450.17	ZNF678	1	227563411	1_116	0	0.00726865089600248	5.3891113662486	1.23276399859451e-07	0.0802307832922363	2
ENSG00000143816.7	WNT9A	1	227947502	1_116	0	0.0416854001996362	21.6253605853531	2.83698021256029e-06	-1.6581846447503	1
ENSG00000143761.15	ARF1	1	228083263	1_116	0	0.108011026145173	30.6656759741247	1.04238849216708e-05	-3.49903672040991	1
ENSG00000162910.18	MRPL55	1	228109044	1_116	0	0.0242582112314447	16.567037876989	1.26477307696943e-06	-2.46372902021209	1
ENSG00000143774.16	GUK1	1	228140298	1_116	0	0.00857416637080577	6.91767830382306	1.86664289597275e-07	-1.22046000470987	1
ENSG00000162931.11	TRIM17	1	228417087	1_116	0	0.0385670937115995	20.8986483982106	2.5365538473774e-06	2.63999737463778	1
ENSG00000181218.5	HIST3H2A	1	228478656	1_116	0	0.00696427081417872	4.99349430032671	1.09443300844468e-07	-0.0306744611565141	1
ENSG00000168159.11	RNF187	1	228486873	1_116	0	0.00692060775540671	4.93536948382606	1.07491192323509e-07	0.280418281868698	1
ENSG00000168118.11	RAB4A	1	229271486	1_117	0	0.0113344851050925	5.05610951029745	1.80354607445329e-07	-0.41392640614695	1
ENSG00000143632.14	ACTA1	1	229433845	1_117	0	0.0889021104152582	24.3507924963158	6.81293341140161e-06	2.54332682771168	1
ENSG00000069248.11	NUP133	1	229508410	1_117	0	0.0260140203835026	12.7733741640608	1.04573605956175e-06	-1.79036938616303	1
ENSG00000177614.10	PGBD5	1	230425881	1_117	0	0.0108128189161226	4.61960450760108	1.57200057292101e-07	-0.0464501110180596	1
ENSG00000135744.7	AGT	1	230696529	1_118	0	0.0255591966403167	16.0745885937222	1.29299260049956e-06	1.46624034106062	1
ENSG00000135773.12	CAPN9	1	230737513	1_118	0	0.0161008341974166	12.8333481470265	6.50275403969729e-07	0.889798858626445	4
ENSG00000143643.12	TTC13	1	230978719	1_118	0	0.0248733920076639	18.0453529847777	1.41256802025165e-06	-2.63699309267249	1
ENSG00000173409.13	ARV1	1	230978674	1_118	0	0.0061316333270931	5.24999382319534	1.01308046769946e-07	-0.0261195573817962	2
ENSG00000182118.7	FAM89A	1	231037850	1_118	0	0.00569057935419548	4.69648522841062	8.41082154058722e-08	-0.362444999189092	2
ENSG00000116906.11	GNPAT	1	231240905	1_118	0	0.00562817111954717	4.61606599428433	8.1761391878481e-08	-0.0618611476888835	2
ENSG00000116903.7	EXOC8	1	231337950	1_118	0	0.0342664428432987	20.9033007583865	2.25420218368151e-06	-2.28623877932473	1
ENSG00000010072.15	SPRTN	1	231341724	1_118	0	0.00573738949055969	4.89806647898717	8.84398469904508e-08	-0.257045905926767	2
ENSG00000135766.8	EGLN1	1	231420649	1_118	0	0.0107468871996533	10.5737558265057	3.57619293995146e-07	-1.51915101040405	1
ENSG00000116918.13	TSNAX	1	231528861	1_118	0	0.0062747726622252	5.87529893718066	1.16021089123731e-07	-0.599584923593432	1
ENSG00000162946.21	DISC1	1	231626594	1_118	0	0.00994558022749514	9.41359725479271	2.94642039838582e-07	-1.17828706476257	1
ENSG00000116991.10	SIPA1L2	1	232561778	1_120	0	0.00586481976898334	5.16918388350223	9.54081831526085e-08	-0.260003096758519	1
ENSG00000212916.4	MAP10	1	232805407	1_120	0	0.00648603134737857	6.1000907069307	1.24515756047147e-07	-0.637662835106508	1
ENSG00000143674.10	MAP3K21	1	233141823	1_120	0	0.0134093829524281	12.8245071993953	5.41200828983625e-07	-1.42040131965756	2
ENSG00000135749.18	PCNX2	1	233295495	1_120	0	0.01207466512323	11.8525496401359	4.50397375835084e-07	1.36732244879766	1
ENSG00000135750.14	KCNK1	1	233613275	1_120	0	0.00768155763448297	7.66477283739749	1.85292378083953e-07	-0.843440876682976	1
ENSG00000183780.12	SLC35F3	1	233904754	1_120	0	0.00621738073427713	5.70891768249043	1.11704383934396e-07	0.5144682221967	1
ENSG00000059588.9	TARBP1	1	234478952	1_121	0	0.0191814191930454	7.86546419580291	4.74803671669233e-07	-0.904970357988353	1
ENSG00000116957.12	TBCE	1	235372250	1_121	0	0.0155543481225673	5.93843150925288	2.90691638805309e-07	-0.574726912275828	1
ENSG00000162885.12	B3GALNT2	1	235504442	1_121	0	0.0135011798985549	4.62124187674403	1.963538395509e-07	0.249580370196902	2
ENSG00000116962.14	NID1	1	236065381	1_122	0	0.011288962975802	5.84985118611004	2.07829810022683e-07	0.69591892440908	1
ENSG00000086619.13	ERO1B	1	236265246	1_122	0	0.0113832387360184	5.84932181298902	2.09546462486873e-07	-0.596984464010085	1
ENSG00000077522.12	ACTN2	1	236686652	1_122	0	0.0140583484437334	8.1263952108661	3.59535034856656e-07	-1.09552317920965	1
ENSG00000133019.11	CHRM3	1	239386955	1_124	0	0.0133683599236162	4.78104202569021	2.01145195998671e-07	-0.210779852751303	2
ENSG00000155816.19	FMN2	1	240014481	1_125	0	0.016294409071152	6.9839953543503	3.58138929029403e-07	-0.835778039364095	2
ENSG00000117009.11	KMO	1	241532545	1_127	0	0.0143841115937794	9.29784843102867	4.20895691050193e-07	1.09046671220483	1
ENSG00000203668.2	CHML	1	241640356	1_127	0	0.00879095183104273	4.76214105527704	1.31748939838905e-07	0.19803986799887	1
ENSG00000054277.13	OPN3	1	241676920	1_127	0	0.00877643094057068	4.72898080068934	1.30615423933403e-07	0.0974039191612183	1
ENSG00000174371.16	EXO1	1	241847755	1_127	0	0.0115174962126664	6.77593879031823	2.45604616636611e-07	0.359564652757777	1
ENSG00000054282.15	SDCCAG8	1	243256404	1_128	0	0.0209931570531475	9.77561055761314	6.45848447938907e-07	-1.31205026510637	1
ENSG00000117020.16	AKT3	1	243851993	1_128	0	0.0135346945338523	5.69936506313688	2.42763789492713e-07	-0.433787790786583	1
ENSG00000035687.9	ADSS	1	244451195	1_129	0	0.0188810957778792	8.60462832884808	5.11291161118454e-07	1.12625185641465	2
ENSG00000179397.17	C1orf101	1	244454207	1_129	0	0.0123388269337136	4.65662779575151	1.80823292441631e-07	0.0826728431978832	2
ENSG00000203666.12	EFCAB2	1	244972042	1_129	0	0.0202026261235745	9.23353120306375	5.87062881020714e-07	-1.12857125810892	1
ENSG00000162849.15	KIF26B	1	245155106	1_129	0	0.0177154605637924	8.01254488722185	4.46716399998726e-07	-0.930530108000451	1
ENSG00000197472.14	ZNF695	1	247008088	1_130	0	0.01178011953023	8.0987797816274	3.00246712477517e-07	0.976868581842983	1
ENSG00000185420.18	SMYD3	1	246507807	1_130	0	0.00896370647907263	5.56830606220287	1.57079568242185e-07	-0.550690392800243	1
ENSG00000143653.9	SCCPDH	1	246723829	1_130	0	0.00814852000467126	4.68588210621139	1.20165297941158e-07	0.125125101193157	1
ENSG00000277462.1	ZNF670	1	247078334	1_130	0	0.0102997964297719	6.85471731432223	2.22191358475902e-07	-0.855207753243468	2
ENSG00000196418.12	ZNF124	1	247123343	1_130	0	0.0139377096636126	9.65798494547463	4.2363019853587e-07	-1.1985357609389	1
ENSG00000203663.3	OR2L2	1	247965627	1_131	0	0.0179379803093809	10.7859072761515	6.08890501263285e-07	1.28866791487787	1
ENSG00000196071.4	OR2L13	1	247939716	1_131	0	0.00924027133005934	4.73616166581037	1.37727357814893e-07	0.0177066055612491	2
ENSG00000189181.4	OR14I1	1	248682157	1_131	0	0.017095114932307	9.33059251362794	5.01984401162512e-07	0.328924233165032	1
ENSG00000162714.12	ZNF496	1	247337348	1_131	0	0.00936360471401876	4.87676317758532	1.43708915320629e-07	0.413003212116815	1
ENSG00000238243.3	OR2W3	1	247895248	1_131	0	0.0102292094722268	5.68464474281567	1.83001384245216e-07	-0.477806972850171	1
ENSG00000171161.12	ZNF672	1	248845034	1_131	0	0.010070712671407	9.49229075552768	3.00843208244026e-07	2.260645199779	1
ENSG00000171163.15	ZNF692	1	248859244	1_131	0	0.00993530497289885	5.26758650941586	1.64703130227076e-07	0.0606140200524659	1
ENSG00000184731.5	FAM110C	2	47011	2_1	0	0.0380568170311837	20.536403946477	2.45960764449717e-06	2.50833486941762	2
ENSG00000035115.21	SH3YL1	2	266895	2_1	0	0.0247045080858787	16.3064949250886	1.26778556911696e-06	2.35398509318636	2
ENSG00000151353.14	TMEM18	2	677295	2_1	0	0.0068939688631533	7.28261287330972	1.58003066494825e-07	-1.73182647325858	2
ENSG00000130508.10	PXDN	2	1744657	2_1	0	0.00724756542432525	5.29371861029061	1.20743002341589e-07	-0.517144716606186	1
ENSG00000171853.15	TRAPPC12	2	3380744	2_2	0	0.00853309029033977	7.52602057817301	2.02106702419184e-07	0.857594176109407	1
ENSG00000171865.9	RNASEH1	2	3558995	2_2	0	0.00740200138974279	6.210298806346	1.4466738544689e-07	0.690022625104058	1
ENSG00000118004.17	COLEC11	2	3525247	2_2	0	0.0132414614039506	11.5961475430029	4.83235270445658e-07	1.4215892789626	3
ENSG00000151692.14	RNF144A	2	6917071	2_5	0	0.0124006918706077	6.85747941964058	2.67620515530872e-07	-0.669253389661432	1
ENSG00000134313.15	KIDINS220	2	8837357	2_6	0	0.00913053649515372	4.6772885987624	1.34400052397032e-07	0.144797987980963	1
ENSG00000143797.11	MBOAT2	2	9003515	2_6	0	0.0159487850031366	9.8468995167714	4.94237943001431e-07	-1.29496567205836	1
ENSG00000134330.18	IAH1	2	9473199	2_6	0	0.0118466653679611	7.08926452329605	2.6430554615346e-07	-0.808838153778615	2
ENSG00000151694.12	ADAM17	2	9555777	2_6	0	0.00913134872562771	4.67811156653191	1.34435658060624e-07	0.215126899280322	1
ENSG00000115750.16	TAF1B	2	9842879	2_6	0	0.00988664550086204	5.4138907292081	1.68448606217653e-07	-0.59057784836718	1
ENSG00000134317.17	GRHL1	2	9952004	2_6	0	0.00911291416212778	4.65940247786703	1.33627695725649e-07	-0.0228829082144908	1
ENSG00000172059.10	KLF11	2	10066424	2_6	0	0.00911186902312633	4.65834445414679	1.33582030535548e-07	0.151410936627642	1
ENSG00000205795.4	CYS1	2	10080534	2_6	0	0.0350673734837518	17.1856221504913	1.89660753445092e-06	-1.87054247570695	1
ENSG00000171848.13	RRM2	2	10121909	2_6	0	0.00919493882404765	4.74235860247794	1.3723099388672e-07	-0.334271740427223	1
ENSG00000115756.12	HPCAL1	2	10302415	2_7	0	0.0343732551104534	18.2117790308909	1.97007158570472e-06	1.84492624572887	1
ENSG00000115761.15	NOL10	2	10689644	2_7	0	0.00795300815313937	4.61264557682286	1.15449082875477e-07	0.0515761922557226	2
ENSG00000143882.10	ATP6V1C2	2	10722013	2_7	0	0.00834471635264189	5.05752751037766	1.32818571976386e-07	0.31236637222922	1
ENSG00000143870.12	PDIA6	2	10835479	2_7	0	0.0256118256633384	15.4650096213211	1.24652130359689e-06	-1.62997502030501	1
ENSG00000150873.11	C2orf50	2	11132831	2_7	0	0.0079801458808012	4.64416404223678	1.1663458698056e-07	0.0946604293552596	1
ENSG00000162976.12	PQLC3	2	11154764	2_7	0	0.00855934218658683	5.2925401535718	1.42565198898116e-07	0.403253095206057	2
ENSG00000134318.13	ROCK2	2	11347918	2_7	0	0.00811347014676012	4.79747479888793	1.22497808243519e-07	0.207765400393055	2
ENSG00000169016.16	E2F6	2	11461351	2_7	0	0.00963142228633418	6.38490956512567	1.93532607872063e-07	-0.664163285082629	1
ENSG00000196208.13	GREB1	2	11612793	2_7	0	0.0111714978296482	7.7587312810596	2.72779098507591e-07	0.879915740133584	1
ENSG00000169006.6	NTSR2	2	11669965	2_7	0	0.0400283017461149	19.6380184730381	2.47385250582069e-06	-1.98010039674859	3
ENSG00000134324.11	LPIN1	2	11784824	2_7	0	0.00841817136204359	5.13863080946758	1.36136365617348e-07	0.343803020653886	1
ENSG00000151779.12	NBAS	2	15560914	2_9	0	0.0170859073685876	11.7459423110077	6.3158947576632e-07	1.99685881815324	1
ENSG00000079785.14	DDX1	2	15591459	2_9	0	0.0104601227705416	7.19582707877057	2.36878952521535e-07	-0.628550659850718	2
ENSG00000214842.5	RAD51AP2	2	17517411	2_10	0	0.0117814150428915	10.7474568187579	3.98485147118026e-07	-1.46924161138755	2
ENSG00000197872.11	FAM49A	2	16666648	2_10	0	0.0101404608920037	9.36030316089338	2.98714691680791e-07	1.13651741028995	1
ENSG00000163032.11	VSNL1	2	17538936	2_10	0	0.0129664484564687	11.6341914875395	4.7475136192107e-07	1.54365068549095	1
ENSG00000178295.14	GEN1	2	17754513	2_10	0	0.0590694380368881	25.7704814089608	4.79064891320766e-06	2.80562652574659	1
ENSG00000170745.11	KCNS3	2	17877838	2_10	0	0.00642412005145254	5.13646899617538	1.0384540705072e-07	-0.321113026691497	2
ENSG00000240857.1	RDH14	2	18559834	2_11	0	0.0175664339403829	7.25597568075396	4.01133006882649e-07	-0.776811703776536	1
ENSG00000183891.5	TTC32	2	19901956	2_12	0	0.00850991149588243	4.79641675119216	1.28454974760391e-07	-0.404341643476562	2
ENSG00000118965.14	WDR35	2	19989328	2_12	0	0.0127568679952048	8.27169242894363	3.32083587973618e-07	-0.829241238509085	2
ENSG00000068697.6	LAPTM4A	2	20052246	2_12	0	0.00862475696114262	4.82141188661251	1.30866978013171e-07	0.220865485785598	2
ENSG00000143878.9	RHOB	2	20447480	2_12	0	0.00992218338011375	6.22278752967379	1.94312704182822e-07	-0.676071029768432	1
ENSG00000118961.14	LDAH	2	20684826	2_12	0	0.0327421098856077	17.0291998014706	1.75472828403016e-06	-2.01862260552135	2
ENSG00000119778.14	ATAD2B	2	23927186	2_14	0	0.00900097824490675	5.79282861080599	1.64092739359184e-07	-0.733742821203433	1
ENSG00000173960.13	UBXN2A	2	23927293	2_14	0	0.00965995732779135	6.21489297263446	1.88937356925292e-07	0.125272974127253	1
ENSG00000205639.9	MFSD2B	2	24009668	2_14	0	0.00862400301055055	5.11157497644783	1.38730709874749e-07	-0.43824877789312	1
ENSG00000219626.8	FAM228B	2	24077362	2_14	0	0.00915716489186003	11.710164549605	3.37468317288049e-07	2.6098828648972	1
ENSG00000176732.6	PFN4	2	24123824	2_14	0	0.00940155097864892	12.0696864927016	3.5711202017109e-07	2.65422156455459	1
ENSG00000198399.14	ITSN2	2	24360808	2_14	0	0.0167446929192553	11.0251089984292	5.80990529088588e-07	-1.82367536715615	1
ENSG00000173557.14	C2orf70	2	26562410	2_15	0	0.00815568415711188	5.21336515982091	1.33809675532615e-07	0.48422108238996	1
ENSG00000084676.15	NCOA1	2	24491962	2_15	0	0.00984105449046602	6.59400841302145	2.04220863004511e-07	0.247458779259153	1
ENSG00000138031.14	ADCY3	2	24939798	2_15	0	0.0385967205751591	37.5677793404278	4.56325673896073e-06	-5.44554762857613	1
ENSG00000115137.11	DNAJC27	2	24971717	2_15	0	0.013753047280009	10.7945654617685	4.67211015952134e-07	-1.59685460725411	1
ENSG00000084710.13	EFR3B	2	25041751	2_15	1	0.175971519046617	34.1809415239367	1.89293359089444e-05	5.98864773229302	1
ENSG00000115138.10	POMC	2	25170853	2_15	0	0.00972500589243719	7.5387757640236	2.30727665826055e-07	-1.2329708788977	1
ENSG00000119772.16	DNMT3A	2	25343038	2_15	0	0.0119741315827955	9.4148530713198	3.54786059368787e-07	-1.30610579656676	1
ENSG00000138101.18	DTNB	2	25673259	2_15	0	0.00864118235450062	6.75246865354838	1.83630459343898e-07	-1.05222795587451	2
ENSG00000084731.14	KIF3C	2	25983137	2_15	0	0.00835098570319115	5.51689307422078	1.44991078598073e-07	0.682015447386115	1
ENSG00000157833.12	GAREM2	2	26169773	2_15	0	0.0228992806795997	14.5342641156211	1.04742723444879e-06	-1.2585871500517	1
ENSG00000173567.14	ADGRF3	2	26348543	2_15	0	0.0166526148438946	11.8013812485598	6.1847799416601e-07	1.63388741161663	1
ENSG00000157856.10	DRC1	2	26401975	2_15	0	0.0211289945424964	14.0035917108036	9.31166288490207e-07	1.82174172281246	2
ENSG00000115155.16	OTOF	2	26558897	2_15	0	0.00825448796063355	5.27934335550145	1.37144697369781e-07	-0.468873231097053	1
ENSG00000157851.16	DPYSL5	2	26843235	2_16	0	0.0469914324297004	17.4540968674961	2.58122010602664e-06	1.5188442559598	1
ENSG00000138080.13	EMILIN1	2	27078189	2_16	0	0.00966845156415663	5.41611210267789	1.64798610027832e-07	-0.421777628916117	1
ENSG00000138030.12	KHK	2	27086791	2_16	0	0.0309449165042092	14.0581772498967	1.36907520031039e-06	-1.26682214089536	1
ENSG00000138073.13	PREB	2	27134061	2_16	0	0.0105666458355196	6.30250373536477	2.09584536618387e-07	0.129544006422157	1
ENSG00000138085.16	ATRAID	2	27212382	2_16	0	0.0151344115834184	9.97783585889336	4.75237682610709e-07	1.80820554663012	2
ENSG00000138074.14	SLC5A6	2	27212382	2_16	0	0.0163779231033976	11.9508333284688	6.15979119932977e-07	-1.81826923076859	1
ENSG00000163794.6	UCN	2	27308797	2_16	0	0.0149356037489806	9.09311740903549	4.2740987828418e-07	-1.18581086302657	1
ENSG00000115234.10	SNX17	2	27369556	2_16	0	0.0495038559714654	18.4509082053449	2.87452275137409e-06	2.65347981856247	1
ENSG00000163795.13	ZNF513	2	27380806	2_16	0	0.0087690674830837	4.69763710003759	1.29640843990216e-07	-0.785085762221725	1
ENSG00000115216.13	NRBP1	2	27428187	2_16	0	0.0383062484856139	16.2590352631095	1.96007806329749e-06	-2.48522792730213	1
ENSG00000138002.14	IFT172	2	27489541	2_16	0	0.00899235413060429	4.84281337430012	1.37050337210966e-07	0.202898498927915	1
ENSG00000198522.13	GPN1	2	27628084	2_16	0	0.059718885011863	20.6467153312901	3.88035656118249e-06	-3.09537824977219	2
ENSG00000176714.9	CCDC121	2	27629051	2_16	0	0.0183050574914925	10.6348347355669	6.12647712529421e-07	1.7695082382582	1
ENSG00000243147.7	MRPL33	2	27770976	2_16	0	0.0232087558766065	14.2211715239561	1.03871453444754e-06	2.51300564324829	1
ENSG00000158019.20	BRE	2	27889788	2_16	0	0.00936356725561072	5.11261194153028	1.50658326146507e-07	-0.319056834281411	2
ENSG00000163803.12	PLB1	2	28622053	2_17	0	0.0102747694801679	5.71160968292214	1.84688384261787e-07	-0.308937732091012	1
ENSG00000213639.9	PPP1CB	2	28751273	2_17	0	0.0227230676428764	13.0781643098944	9.35239248784854e-07	2.24663182323127	2
ENSG00000171103.10	TRMT61B	2	28869813	2_17	0	0.0208629847280631	12.2834894229229	8.06505196591593e-07	-2.20698890139967	1
ENSG00000163811.11	WDR43	2	28880022	2_17	0	0.0389701377423553	18.114372232198	2.22159148588232e-06	2.67384807276468	1
ENSG00000189350.12	TOGARAM2	2	28956147	2_17	0	0.0757249897221151	24.3834616226379	5.8109020838883e-06	-2.97342804428091	1
ENSG00000179270.6	C2orf71	2	29063327	2_18	0	0.0160999489685938	4.88008777778011	2.47264123140914e-07	-0.231343459367284	1
ENSG00000115295.19	CLIP4	2	29097814	2_18	0	0.0167219139231755	5.23200036178855	2.75335824870344e-07	-0.658534787303992	2
ENSG00000013016.15	EHD3	2	31234492	2_19	0	0.0152512157518823	6.64115301634963	3.18754940909043e-07	0.6526458784168	1
ENSG00000162959.13	MEMO1	2	32011261	2_20	0	0.015090916725308	7.85261735658996	3.72940056156673e-07	0.96409338661355	1
ENSG00000162961.13	DPY30	2	32040056	2_20	0	0.0211105506570419	10.9710294859191	7.28879805517462e-07	1.73840969023278	1
ENSG00000119820.10	YIPF4	2	32303541	2_20	0	0.0484477370667704	18.7365825036753	2.85675403824314e-06	2.1079053228259	1
ENSG00000115760.13	BIRC6	2	32356560	2_20	0	0.0184691432522841	9.72839367764546	5.65453452819001e-07	-1.37286935521138	2
ENSG00000018699.11	TTC27	2	32626815	2_20	0	0.0144851425894491	7.47251433874254	3.40642244309713e-07	-0.905454359441181	1
ENSG00000049323.15	LTBP1	2	32947295	2_20	0	0.0341539161115362	15.4575986709422	1.66146619174945e-06	1.71860262060578	1
ENSG00000152689.17	RASGRP3	2	33436636	2_21	0	0.0098091495879522	7.91125012038147	2.44222372837247e-07	0.933163400347544	1
ENSG00000150938.9	CRIM1	2	36362867	2_23	0	0.00773616276261835	11.8511853910232	2.88533579797328e-07	-1.35821091950677	1
ENSG00000171055.14	FEZ2	2	36549128	2_23	0	0.00370443669823739	4.84469552704698	5.64803838887295e-08	0.237396853928115	2
ENSG00000205221.12	VIT	2	36696897	2_23	0	0.00500949724084121	7.53384622774798	1.18773585512143e-07	0.767657489618352	1
ENSG00000115808.11	STRN	2	36965464	2_23	0	0.00796622864113239	13.3231935520057	3.3401815890701e-07	-2.14100292294034	1
ENSG00000008869.11	HEATR5B	2	37084350	2_23	0	0.00363808175117963	4.68267566144718	5.36136661398566e-08	-0.0122637689566332	1
ENSG00000152133.14	GPATCH11	2	37090105	2_23	0	0.00851537096031618	14.6833304248294	3.93493096862099e-07	2.33210579081773	1
ENSG00000055332.16	EIF2AK2	2	37156965	2_23	0	0.00532966281043101	8.09468394704592	1.35771496172396e-07	-0.924041584571232	2
ENSG00000218739.9	CEBPZOS	2	37198486	2_23	0	0.00379362901857783	5.24142048105242	6.25767255030263e-08	0.500075063211118	2
ENSG00000115816.14	CEBPZ	2	37231568	2_23	0	0.00376899074216175	8.06744828677074	9.56908108338765e-08	1.85638053615798	1
ENSG00000003509.15	NDUFAF7	2	37231568	2_23	0	0.00376899074216175	8.06744828677074	9.56908108338765e-08	-1.85638053615798	1
ENSG00000115825.9	PRKD3	2	37340083	2_23	0	0.0110106365672208	23.0802931819849	7.99765605127677e-07	-3.81280690165568	1
ENSG00000115828.15	QPCT	2	37344154	2_23	0	0.00641952447363814	11.7736478085854	2.37860798766373e-07	-2.02174824687488	2
ENSG00000115841.19	RMDN2	2	37923332	2_24	0	0.00899044260038717	4.62424162018967	1.30836996093319e-07	0.107944189702991	1
ENSG00000143891.16	GALM	2	38666042	2_24	0	0.00898067794860469	4.62237829054146	1.30642228843617e-07	0.130230251888733	1
ENSG00000163214.20	DHX57	2	38875912	2_25	0	0.0124328896382762	4.90652226444225	1.9197948671474e-07	-0.316923838253164	1
ENSG00000188010.12	MORN2	2	38875912	2_25	0	0.0124328896382762	4.90652226444225	1.9197948671474e-07	-0.316923838253164	1
ENSG00000214694.10	ARHGEF33	2	38889976	2_25	0	0.0262443978005709	11.8488380702216	9.78636365834716e-07	1.65525361165917	1
ENSG00000115904.12	SOS1	2	39125260	2_25	0	0.0193888979146228	9.03078688934843	5.51045793558195e-07	-1.36271640074316	1
ENSG00000152154.10	TMEM178A	2	39665237	2_25	0	0.0131115993815762	5.39928235357635	2.22792560182112e-07	0.653895681918718	1
ENSG00000162878.12	PKDCC	2	42047560	2_26	0	0.0141033221260986	17.7232021271724	7.86633775516495e-07	1.78593789799776	1
ENSG00000143924.18	EML4	2	42122050	2_26	0	0.00721707771317548	11.5185016024751	2.61617229694667e-07	1.46245900218207	1
ENSG00000115944.14	COX7A2L	2	42425044	2_26	0	0.00343511945731723	4.65736215121014	5.03489974804244e-08	-0.0898933571092374	2
ENSG00000057935.13	MTA3	2	42494666	2_26	0	0.0096121095417373	14.1704858298701	4.28659472599393e-07	1.63659452810689	1
ENSG00000162881.6	OXER1	2	42764706	2_26	0	0.00462934992935948	7.41359710896052	1.08008507375725e-07	-0.740393246420378	1
ENSG00000143921.6	ABCG8	2	43839108	2_27	0	0.00888617322517371	4.83755969233047	1.35285136971263e-07	-0.00225961538461424	1
ENSG00000138075.11	ABCG5	2	43839108	2_27	0	0.00888617322517371	4.83755969233047	1.35285136971263e-07	0.00225961538461424	1
ENSG00000152527.13	PLEKHH2	2	43708597	2_27	0	0.0150593696465371	9.22219578181498	4.37069101352263e-07	1.44835933043107	1
ENSG00000223658.7	C1GALT1C1L	2	43676123	2_27	0	0.0135981406196499	8.32511245930099	3.5626947228351e-07	-0.506659579538695	1
ENSG00000138036.18	DYNC2LI1	2	43774000	2_27	0	0.0332820627980133	18.8047899844236	1.96964381617553e-06	-2.64340639133328	2
ENSG00000138095.18	LRPPRC	2	43946283	2_27	0	0.00883789647698952	4.90591053375298	1.36451246633186e-07	0.402362874461555	2
ENSG00000138032.20	PPM1B	2	44167954	2_28	0	0.0479299612693973	23.1729955903503	3.49541085601253e-06	-2.53310362037826	1
ENSG00000138079.13	SLC3A1	2	44275649	2_28	0	0.0134499367408198	11.3223167498446	4.79252642122316e-07	1.6290670942185	1
ENSG00000143919.14	CAMKMT	2	44362007	2_28	0	0.0107972276519377	9.28629889080129	3.1554687956066e-07	-1.09959714467457	1
ENSG00000068784.12	SRBD1	2	45612533	2_28	0	0.0119351305785469	10.2146248660967	3.83670643289262e-07	1.1274383857365	1
ENSG00000250565.6	ATP6V1E2	2	46541996	2_29	0	0.0133958625838475	5.32071384885965	2.24310477813964e-07	-0.26994591915094	1
ENSG00000119729.11	RHOQ	2	46541511	2_29	0	0.0161561508112752	7.14248838923835	3.63158668606271e-07	0.984668770706868	1
ENSG00000151665.12	PIGF	2	46617518	2_29	0	0.0149247269751229	6.43553350851323	3.02273395626223e-07	-0.724686137868609	1
ENSG00000119878.5	CRIPT	2	46616492	2_29	0	0.017972225027547	8.05782962199066	4.55752334195793e-07	1.02794114833023	2
ENSG00000171150.7	SOCS5	2	46698650	2_29	0	0.0224717081270897	10.0761281990012	7.12588392086624e-07	-1.10739091308681	2
ENSG00000068724.15	TTC7A	2	46916048	2_29	0	0.0135563721980391	5.47972776784714	2.33782199956148e-07	-0.49335492968381	1
ENSG00000180398.11	MCFD2	2	46923487	2_29	0	0.0278571603402709	12.0912375572737	1.0600261313635e-06	-1.48050905543248	1
ENSG00000143933.16	CALM2	2	47176244	2_30	0	0.0208458654882662	8.46810306991626	5.55539623533452e-07	0.932975227024712	1
ENSG00000119888.10	EPCAM	2	47349364	2_30	0	0.0146915539598961	5.21811777379337	2.41262923024661e-07	0.371072894306731	1
ENSG00000095002.13	MSH2	2	47403074	2_30	0	0.0157545186279331	5.86634959836	2.90858695800306e-07	-0.545038941582159	1
ENSG00000170802.15	FOXN2	2	48327816	2_31	0	0.0112984778960229	5.51093164979724	1.95953912245722e-07	0.596447327440623	1
ENSG00000162869.15	PPP1R21	2	48440788	2_31	0	0.0102647578388781	4.62212338380266	1.49313548330313e-07	-0.0819402623155537	2
ENSG00000243244.5	STON1	2	48529416	2_31	0	0.0109478351293562	5.21886001690769	1.79809598079944e-07	0.388238615183905	2
ENSG00000242441.7	GTF2A1L	2	48595242	2_31	0	0.0145604860528563	7.8624503957947	3.60282165855483e-07	-0.804968225523875	1
ENSG00000143942.4	CHAC2	2	53768243	2_35	0	0.0659202015957753	18.1176298783797	3.7586240110917e-06	-2.4402697230143	1
ENSG00000115239.21	ASB3	2	53787166	2_35	0	0.0869067118488846	20.7492244501466	5.67497771979809e-06	-2.59208930708204	2
ENSG00000119737.5	GPR75	2	53856276	2_35	0	0.024062068064056	8.66253632660544	6.55974554838453e-07	-1.52849019614496	1
ENSG00000068878.14	PSME4	2	53970692	2_35	0	0.0296170431181207	10.5992289983786	9.87927208670274e-07	-1.66898112677501	1
ENSG00000170634.12	ACYP2	2	53971158	2_35	0	0.0157941076308606	4.74866718682297	2.36034670379659e-07	0.209944978363773	1
ENSG00000177994.15	C2orf73	2	54330223	2_35	0	0.0158233337058544	4.76582829320535	2.3732601782571e-07	-0.214172453210252	1
ENSG00000115306.15	SPTBN1	2	54455804	2_35	0	0.0231935549605101	8.3202270470826	6.0731145257159e-07	1.06931149891563	1
ENSG00000028116.16	VRK2	2	57907323	2_38	0	0.0201274323107504	9.87548053862511	6.25540720423062e-07	-1.02199608512278	2
ENSG00000119866.20	BCL11A	2	60552705	2_40	0	0.0248410287445149	15.0775339480533	1.17871515134346e-06	-1.34528367048547	1
ENSG00000115421.12	PAPOLG	2	60755711	2_40	0	0.0083788299841312	4.9989688227844	1.31817411777926e-07	0.574965671593531	1
ENSG00000162924.13	REL	2	60881694	2_40	0	0.00833380988472932	5.1165051713214	1.34191800487254e-07	0.750740988246588	1
ENSG00000162928.8	PEX13	2	61013401	2_40	0	0.0114679745015617	9.34978330192282	3.37440524750525e-07	1.96635634464392	1
ENSG00000162927.13	PUS10	2	61018416	2_40	0	0.00813554178245657	4.61730857630025	1.182182029022e-07	-0.114038497652648	1
ENSG00000237651.6	C2orf74	2	61145372	2_40	0	0.00853668612169556	5.8866176104378	1.58148148752661e-07	-0.646853579569702	1
ENSG00000170264.12	FAM161A	2	61854082	2_40	0	0.0163018995335342	10.6242756462947	5.45062766172795e-07	0.990193206053959	2
ENSG00000115484.14	CCT4	2	61889168	2_40	0	0.00861110897847628	5.62760759688846	1.52507733356331e-07	-0.925389847666276	1
ENSG00000186889.9	TMEM17	2	62502162	2_41	0	0.0273857524690093	12.3492163060766	1.06432202566913e-06	-1.39209054864266	2
ENSG00000014641.17	MDH1	2	63588667	2_41	0	0.032931372886623	14.0704453285091	1.45823209713796e-06	2.47259524660938	1
ENSG00000169764.15	UGP2	2	63841654	2_41	0	0.0122814745225854	4.89640280312208	1.89250320307092e-07	-0.345550800983347	1
ENSG00000143952.19	VPS54	2	64018703	2_41	0	0.0119582970704077	4.64923761424238	1.74968574878755e-07	0.260048624538393	2
ENSG00000197329.11	PELI1	2	64144184	2_41	0	0.0216534879081094	10.1616395468546	6.9246945452892e-07	1.282921058221	2
ENSG00000143971.7	ETAA1	2	67397170	2_44	0	0	6.06748526569256	0	0.517506093035508	2
ENSG00000197223.11	C1D	2	68110613	2_45	0	0.0124829003560443	10.8549053080411	4.26432716298059e-07	-2.05383025277093	1
ENSG00000243667.6	WDR92	2	68157965	2_45	0	0.0395402651699684	21.2724620994878	2.64707538609066e-06	3.03907429016037	1
ENSG00000115946.7	PNO1	2	68157965	2_45	0	0.0395402651699684	21.2724620994878	2.64707538609066e-06	-3.03907429016037	1
ENSG00000221823.10	PPP3R1	2	68256264	2_45	0	0.00837868209931325	7.06518947835078	1.86298131921279e-07	1.70327728900392	1
ENSG00000119865.8	CNRIP1	2	68320518	2_45	0	0.00853397787873367	5.31904200965836	1.42854493874128e-07	-0.352163519798552	1
ENSG00000115956.9	PLEK	2	68364808	2_45	0	0.00792840935615291	4.86805520561251	1.21464826370233e-07	0.522892998293545	1
ENSG00000204923.3	FBXO48	2	68467123	2_45	0	0.00789684055249751	4.66152969864305	1.15848602254939e-07	0.100083032967887	1
ENSG00000169621.9	APLF	2	68472328	2_45	0	0.00792561502060796	4.73017377497766	1.17982893436586e-07	-0.374685123104843	1
ENSG00000169604.19	ANTXR1	2	69012709	2_46	0	0.0134817233431246	5.72210083485995	2.42778314032378e-07	-0.72047562906076	1
ENSG00000198380.12	GFPT1	2	69386794	2_46	0	0.036301102893655	13.0024920756767	1.485440947126e-06	0.070313703540057	2
ENSG00000087338.4	GMCL1	2	69829233	2_46	0	0.0189981657211495	8.55136835515918	5.11277004078336e-07	1.20738536127371	2
ENSG00000059728.10	MXD1	2	69897673	2_46	0	0.0271166645372218	12.0263723986431	1.02631314140407e-06	-1.76997989419292	1
ENSG00000244617.2	ASPRV1	2	69963740	2_46	0	0.0415485378800805	16.0408775289489	2.09745591760061e-06	2.07206343882543	1
ENSG00000115998.7	C2orf42	2	70249066	2_46	0	0.0129263720225716	5.35831507892122	2.17978606482659e-07	0.551630193850076	1
ENSG00000116001.15	TIA1	2	70248695	2_46	0	0.0132337535291741	5.58554802269113	2.3262576036072e-07	-0.611195985166071	1
ENSG00000143977.13	SNRPG	2	70293983	2_46	0	0.027904887058416	11.8110095876595	1.03723285494284e-06	1.53647216622941	1
ENSG00000035141.7	FAM136A	2	70302110	2_46	0	0.0264790489477226	11.4432759289939	9.53590083668892e-07	1.56096883065305	1
ENSG00000075340.22	ADD2	2	70768085	2_47	0	0.00816757467864027	4.67558454328014	1.20181605655748e-07	0.122501532326295	1
ENSG00000152672.7	CLEC4F	2	70820139	2_47	0	0.0115084773866847	7.85069025359811	2.84337856497164e-07	-0.779268583677737	1
ENSG00000116035.2	VAX2	2	70900566	2_47	0	0.00954767808987245	6.12066553440846	1.83910019128977e-07	0.577082033686182	2
ENSG00000116039.11	ATP6V1B1	2	70935632	2_47	0	0.0134845264000316	9.31951570679038	3.95492285175715e-07	1.13283955352526	1
ENSG00000144031.11	ANKRD53	2	70978846	2_47	0	0.00935221090256566	5.92915202079617	1.7450820500091e-07	-0.6508393247142	1
ENSG00000144043.11	TEX261	2	70993663	2_47	0	0.00894323911488215	5.51523409355835	1.55227179746731e-07	-0.465233212484164	1
ENSG00000124357.12	NAGK	2	71064628	2_47	0	0.00834088856811954	4.86988785392365	1.27832197010316e-07	0.363316347478858	2
ENSG00000124370.10	MCEE	2	71130580	2_47	0	0.0117891436230217	8.07394713110201	2.99555386661523e-07	0.962229125482094	1
ENSG00000124383.8	MPHOSPH10	2	71130504	2_47	0	0.0100841024353165	6.62680495403037	2.10305393402774e-07	-0.630814751548172	1
ENSG00000135625.7	EGR4	2	73294038	2_48	0	0.0122990754059198	8.99331608738394	3.48097813742728e-07	1.1257750633719	1
ENSG00000115297.10	TLX2	2	74513834	2_48	0	0.029009737455968	16.5896252329075	1.51456998967613e-06	1.9641457447893	1
ENSG00000135631.16	RAB11FIP5	2	73156338	2_48	0	0.0112059412806046	9.37257566668289	3.30534100495578e-07	2.00459706244663	2
ENSG00000135632.11	SMYD5	2	73213774	2_48	0	0.0531299012446161	21.4835357702227	3.59214402920847e-06	3.37878429337023	1
ENSG00000135617.3	PRADC1	2	73233389	2_48	0	0.0079416974651636	4.91088824858244	1.22738938787455e-07	-0.699179222544419	1
ENSG00000135624.15	CCT7	2	73233389	2_48	0	0.0079416974651636	4.91088824858244	1.22738938787455e-07	0.699179222544419	1
ENSG00000144035.3	NAT8	2	73642539	2_48	0	0.0140335706392999	10.2816964329223	4.54089997870217e-07	-1.96142360610301	2
ENSG00000144034.14	TPRKB	2	73737087	2_48	0	0.0167712411744806	11.7593757654706	6.20666701360329e-07	-1.96571596881143	2
ENSG00000144048.10	DUSP11	2	73780218	2_48	0	0.0202378425851134	13.7446926535107	8.75403382184061e-07	2.31448259887726	1
ENSG00000124356.15	STAMBP	2	73828835	2_48	0	0.021058357706256	14.240333584675	9.4374276478816e-07	-1.83777394564977	3
ENSG00000163017.13	ACTG2	2	73892213	2_48	0	0.00783924742668885	4.65056061179236	1.14733080649351e-07	0.130992781587304	2
ENSG00000114978.17	MOB1A	2	74178825	2_48	0	0.00897512981784243	5.85025897034955	1.65243659330439e-07	0.503139871522514	1
ENSG00000065911.11	MTHFD2	2	74198820	2_48	0	0.00801664084277909	4.8609947239774	1.22638421045119e-07	-0.249963509122638	1
ENSG00000188687.17	SLC4A5	2	74343150	2_48	0	0.0170333440901278	11.7535163739919	6.30052457772853e-07	1.54659225391897	2
ENSG00000284308.1	C2orf81	2	74421241	2_48	0	0.0183514763794472	12.365603233127	7.14159619234836e-07	-1.62190400114731	1
ENSG00000005448.16	WDR54	2	74421241	2_48	0	0.0183514763794472	12.365603233127	7.14159619234836e-07	-1.62190400114732	1
ENSG00000114993.16	RTKN	2	74442009	2_48	0	0.00852654668925757	5.4117491802518	1.45217785003394e-07	0.380213581315646	2
ENSG00000115274.14	INO80B	2	74458316	2_48	0	0.0156356777703899	11.0417105804431	5.43327947625248e-07	-1.35179586666089	1
ENSG00000239779.6	WBP1	2	74458316	2_48	0	0.0156356777703899	11.0417105804431	5.43327947625248e-07	1.35179586666089	1
ENSG00000115275.11	MOGS	2	74463251	2_48	0	0.0434255992313247	20.2638533953019	2.76934350606664e-06	2.14521753910513	2
ENSG00000135637.13	CCDC142	2	74483364	2_48	0	0.0254801822078875	15.3943620269475	1.23444913178373e-06	-1.88013492724399	1
ENSG00000115282.19	TTC31	2	74483364	2_48	0	0.0254801822078875	15.3943620269475	1.23444913178373e-06	1.88013492724399	1
ENSG00000179528.15	LBX2	2	74502935	2_48	0	0.00781166076188467	4.62315997457752	1.13655712813444e-07	0.0492947103274461	1
ENSG00000115289.13	PCGF1	2	74508487	2_48	0	0.0127829032084792	9.07018443273438	3.64883808501855e-07	-1.31112298727722	1
ENSG00000115325.13	DOK1	2	74548714	2_48	0	0.00837214010016818	5.27225255991021	1.38912608732034e-07	-0.565731701715459	1
ENSG00000159374.17	M1AP	2	74646254	2_48	0	0.00952243022350008	6.36789869355055	1.9083275420499e-07	-0.818349600519772	1
ENSG00000159399.9	HK2	2	74834299	2_48	0	0.0103988581593125	7.21499050505324	2.36118704667243e-07	-0.785371946175797	1
ENSG00000115350.11	POLE4	2	74958540	2_48	0	0.00783367537388946	4.64958727209573	1.14627533601988e-07	-0.0811495032860383	2
ENSG00000115353.10	TACR1	2	75200118	2_48	0	0.0109945641109126	7.76666603882763	2.68733383976088e-07	0.978165482182736	1
ENSG00000115364.13	MRPL19	2	75652326	2_49	0	0.0143436252685899	4.62963613888026	2.08984830737048e-07	-0.0773515665325592	1
ENSG00000005436.13	GCFC2	2	75710675	2_49	0	0.017891338118138	6.68129231512998	3.76194351215429e-07	-0.894333865039409	1
ENSG00000176204.13	LRRTM4	2	77592858	2_50	0	0.0148381893833112	4.61170358789652	2.15353170115575e-07	0.0154593942968059	1
ENSG00000163541.11	SUCLG1	2	84459875	2_53	0	0.0186335877478415	15.206926056114	8.91757746689381e-07	2.092104355728	1
ENSG00000115423.18	DNAH6	2	84516948	2_53	0	0.00594050250332268	4.61622438831952	8.63016438336302e-08	0.150232641527188	1
ENSG00000034510.5	TMSB10	2	84905643	2_53	0	0.00915829701792903	8.62049827462273	2.48459763343781e-07	-1.19313736329144	1
ENSG00000186854.10	TRABD2A	2	84906846	2_53	0	0.0280449230019533	19.0131196817682	1.67809524821753e-06	-2.10833091810752	1
ENSG00000176407.17	KCMF1	2	84970689	2_54	0	0.00559616466204327	6.55692161492223	1.15478052308438e-07	-0.253533844598296	1
ENSG00000152291.13	TGOLN2	2	85328139	2_54	0	0.00449825617848121	5.29428071146984	7.49480129942758e-08	0.686552782470119	1
ENSG00000042445.13	RETSAT	2	85346280	2_54	0	0.00490493342027198	5.48580907853471	8.46803762864868e-08	0.141924183562214	1
ENSG00000042493.15	CAPG	2	85414064	2_54	0	0.00842074194630027	10.0597054010161	2.66590454369606e-07	-0.835223008035984	2
ENSG00000152292.16	SH2D6	2	85428279	2_54	0	0.00476366229542591	5.88786827327755	8.82689630778738e-08	-0.890135006487329	1
ENSG00000168906.12	MAT2A	2	85539177	2_54	0	0.00564095064943782	7.25061933323523	1.28717139159978e-07	0.909848581881599	1
ENSG00000115486.11	GGCX	2	85561147	2_54	0	0.00638439702596172	7.88932472729356	1.58514389514465e-07	0.885157488886858	2
ENSG00000118640.10	VAMP8	2	85563312	2_54	0	0.00601288228277275	7.89062885514796	1.49314949435899e-07	-0.969938041633175	1
ENSG00000168899.4	VAMP5	2	85584469	2_54	0	0.0050888342076123	5.94342216228263	9.51839788317532e-08	0.523480047688703	1
ENSG00000168887.10	C2orf68	2	85382171	2_54	0	0.00433542430546308	4.637587153315	6.32750746274954e-08	-0.148452570882524	1
ENSG00000115523.16	GNLY	2	85694230	2_54	0	0.0051509839338002	6.12927152783531	9.93591871881351e-08	0.590074718841481	1
ENSG00000115525.17	ST3GAL5	2	85904899	2_54	0	0.00468965913731689	5.81747169819895	8.58587438884833e-08	-0.700147924237322	1
ENSG00000068654.15	POLR1A	2	86105686	2_54	0	0.00742910550197062	11.8190104025518	2.76329094864095e-07	2.41416118736323	2
ENSG00000132300.18	PTCD3	2	86105686	2_54	0	0.00903482126290411	13.0351648656209	3.706338384202e-07	2.21209941779426	1
ENSG00000132305.20	IMMT	2	86195484	2_54	0	0.00895848726789561	11.7654486643043	3.31705099102606e-07	1.59298791787154	1
ENSG00000132313.14	MRPL35	2	86195693	2_54	0	0.106705296572455	21.1243337175257	7.09378416707293e-06	3.32001038783944	1
ENSG00000068615.17	REEP1	2	86338344	2_54	0	0.00433993094267182	4.66001496844698	6.36471709400256e-08	0.132149883239851	1
ENSG00000115561.15	CHMP3	2	86563844	2_54	0	0.00445365190195424	4.92154263523233	6.89805249279359e-08	-0.11838282670936	1
ENSG00000239305.6	RNF103	2	86623855	2_54	0	0.0293240173123093	15.8759523891659	1.46511673404363e-06	3.3221491151168	2
ENSG00000153563.15	CD8A	2	86808016	2_54	0	0.00527322002768649	7.6468407580379	1.26901545956352e-07	1.84307921800047	1
ENSG00000172086.7	KRCC1	2	88049768	2_55	0	0.0360403555378894	16.1084579617927	1.82705662905944e-06	-1.76770302867869	1
ENSG00000115593.14	SMYD1	2	88067657	2_55	0	0.0256366899395301	12.9275234872517	1.0430046870493e-06	-1.44234523290441	2
ENSG00000163586.9	FABP1	2	88129052	2_55	0	0.0104828875333735	4.62284443096344	1.52510301220667e-07	0.121159347694627	2
ENSG00000144115.16	THNSL2	2	88165444	2_55	0	0.0106869889718029	4.8014576341645	1.61486951493592e-07	-0.132499839054895	4
ENSG00000172071.11	EIF2AK3	2	88625104	2_55	0	0.0143637546162401	7.54230353737726	3.40942355570934e-07	1.03459743065444	1
ENSG00000168658.18	VWA3B	2	98241423	2_57	0	0.0100588512538199	5.58048492617937	1.76656368752628e-07	-0.46972074678095	1
ENSG00000144029.11	MRPS5	2	95149561	2_57	0	0.0105698753782938	7.823137443235	2.60231461578007e-07	2.11949142266146	1
ENSG00000144026.11	ZNF514	2	95164907	2_57	0	0.0092043274331397	4.91708656368038	1.42432431217879e-07	-0.967416442111636	3
ENSG00000275111.4	ZNF2	2	95165349	2_57	0	0.00913390825605587	4.62981617629043	1.33085079012822e-07	-0.0745330720371445	1
ENSG00000233757.6	AC092835.2	2	95207631	2_57	0	0.00928595183701542	4.83254296628353	1.41224850781474e-07	0.383196636488691	1
ENSG00000155066.15	PROM2	2	95236497	2_57	0	0.0102176004652353	5.69151304010554	1.8301455303938e-07	0.379014640633013	1
ENSG00000274286.1	ADRA2B	2	96116247	2_57	0	0.00937833403564447	4.84326640449663	1.4294633636393e-07	-0.079673890860249	2
ENSG00000188886.3	ASTL	2	96138849	2_57	0	0.00940844988460265	4.86857900703021	1.44154854374366e-07	-0.0900282462513609	1
ENSG00000158050.4	DUSP2	2	96145593	2_57	0	0.037033947536713	18.2370239172932	2.12550900060681e-06	2.75323128264618	2
ENSG00000084090.13	STARD7	2	96208677	2_57	0	0.116993231611109	28.5101197811353	1.04970859432606e-05	3.45748458799214	2
ENSG00000135956.8	TMEM127	2	96266108	2_57	0	0.00976478091884358	5.47513008071977	1.68254202119875e-07	0.686664862165222	1
ENSG00000144021.2	CIAO1	2	96268766	2_57	0	0.0164686311329444	10.2870399381472	5.3315919293294e-07	-2.09534689436726	1
ENSG00000144028.14	SNRNP200	2	96305617	2_57	0	0.0152077718790381	9.5448630702639	4.56819112235341e-07	2.02276349001446	1
ENSG00000198885.9	ITPRIPL1	2	96349335	2_57	0	0.00937593851100971	4.83791907154797	1.4275204005638e-07	0.0899501293867369	1
ENSG00000196843.15	ARID5A	2	96536506	2_57	0	0.165851902301621	33.2976006623014	1.73797038335392e-05	3.97773425742548	1
ENSG00000114988.11	LMAN2L	2	96739703	2_57	0	0.00914715000741673	4.71038137440558	1.35597238819431e-07	0.233087135893064	2
ENSG00000144199.11	FAHD2B	2	97095539	2_57	0	0.0102852798484925	5.87883827906861	1.90290277649536e-07	-1.54458360129693	1
ENSG00000115073.7	ACTR1B	2	97663552	2_57	0	0.013307254890937	8.16646645526886	3.4200435141194e-07	-1.04636351836659	1
ENSG00000228486.10	LINC01125	2	97663552	2_57	0	0.013307254890937	8.16646645526886	3.4200435141194e-07	1.04636351836659	1
ENSG00000115085.13	ZAP70	2	97713755	2_57	0	0.0263560443544812	14.7808906231589	1.22599812705021e-06	2.50229160597144	1
ENSG00000075568.16	TMEM131	2	97995803	2_57	0	0.010417898758483	5.94052002855741	1.94766190922071e-07	-1.41617013295026	2
ENSG00000144191.11	CNGA3	2	98345664	2_57	0	0.00939836315576192	5.00961743843218	1.48171868671436e-07	-0.345479632475068	1
ENSG00000185674.9	LYG2	2	99254906	2_58	0	0.00733640083902831	7.32792862773724	1.69189441306391e-07	0.827042217369142	2
ENSG00000040933.15	INPP4A	2	98444410	2_58	0	0.0133447684344533	12.86808607702	5.40423185522273e-07	-1.61885875585055	1
ENSG00000183513.8	COA5	2	98608705	2_58	0	0.0185370197546165	15.9185579482821	9.28651167734514e-07	-1.85834048428757	1
ENSG00000115446.11	UNC50	2	98608535	2_58	0	0.0183171879295398	15.8077056617126	9.11248057744167e-07	-1.85036216657135	1
ENSG00000273045.5	C2orf15	2	99141233	2_58	0	0.0115210638971639	11.5061010329137	4.1718601562033e-07	-1.3031474307434	1
ENSG00000135951.14	TSGA10	2	99155218	2_58	0	0.00562754253181186	4.87589158094264	8.63538688805116e-08	-0.289522618394215	1
ENSG00000144182.16	LIPT1	2	99155070	2_58	0	0.00553477331632235	4.72224731940913	8.22540973726228e-08	0.206361380473636	2
ENSG00000158411.11	MITD1	2	99180175	2_58	0	0.00706472084038545	6.97891975652826	1.55164434900341e-07	-0.889719958695354	1
ENSG00000185414.19	MRPL30	2	99183057	2_58	0	0.00592811193435905	5.35691629336194	9.994020345941e-08	0.516575771052307	1
ENSG00000144214.9	LYG1	2	99305111	2_58	0	0.0076436824035121	7.70750627657451	1.85406730052845e-07	0.913695756825338	1
ENSG00000158417.10	EIF5B	2	99337171	2_58	0	0.0107015708965673	10.8225008348655	3.64488755334227e-07	1.48881395132549	1
ENSG00000115514.11	TXNDC9	2	99340840	2_58	0	0.0173391501954778	15.2980519489416	8.34781687849469e-07	1.90680997769196	1
ENSG00000135945.9	REV1	2	99491025	2_58	0	0.0107127931000206	10.8321678195691	3.65196890285394e-07	1.29327691531324	1
ENSG00000144218.18	AFF3	2	100143014	2_58	0	0.0118420980571547	11.760729866765	4.3830043463163e-07	1.58137344074873	1
ENSG00000115526.10	CHST10	2	100417235	2_58	0	0.0065983969122545	6.34735479231625	1.31807518591751e-07	0.695085113043378	1
ENSG00000115539.13	PDCL3	2	100562583	2_58	0	0.00553538549120458	4.72328137654118	8.22812087419288e-08	-0.448178047722455	2
ENSG00000071082.10	RPL31	2	101001757	2_58	0	0.0523599646346182	25.6239392437599	4.22234984485757e-06	-2.37455727828576	1
ENSG00000175874.9	CREG2	2	101387171	2_59	0	0	36.0116486622928	0	0.467669794350718	1
ENSG00000158435.7	CNOT11	2	101252764	2_59	0	0	86.4952316527694	0	0.546437594187983	1
ENSG00000163162.8	RNF149	2	101300903	2_59	0	0	57.9198712721984	0	0.903899235350193	2
ENSG00000196460.12	RFX8	2	101474523	2_59	0	0	47.1989964636404	0	1.0155829873092	1
ENSG00000115590.13	IL1R2	2	101991888	2_59	0	0	106.344252670562	0	-1.76398589240442	1
ENSG00000115594.11	IL1R1	2	102064141	2_59	0	0	40.6091829562952	0	-0.627050834269532	1
ENSG00000115598.9	IL1RL2	2	102186984	2_60	0	0.0121356206569245	4.62400343176509	1.7659935536364e-07	0.228854324363877	1
ENSG00000115602.16	IL1RL1	2	102310051	2_60	0	0.0139115845302249	5.9346859429149	2.59826422815128e-07	-0.818109836564741	1
ENSG00000115604.10	IL18R1	2	102310626	2_60	0	0.0148216983871597	6.53232877774404	3.04701772155459e-07	-0.934566913463985	1
ENSG00000115607.9	IL18RAP	2	102418289	2_60	0	0.0206188045109171	9.50509603858004	6.16778127346861e-07	-1.14292631383618	1
ENSG00000135972.8	MRPS9	2	105056749	2_62	0	0.0161586337798506	5.13193616992085	2.60972567304645e-07	0.360735604832827	1
ENSG00000135974.9	C2orf49	2	105337683	2_62	0	0.0379024049845469	13.0771018807953	1.55986584436414e-06	-1.50948756563218	1
ENSG00000071051.13	NCK2	2	105744677	2_63	0	0.0168428085728799	4.91402352932325	2.60471804059175e-07	-0.188244230459732	1
ENSG00000119147.9	C2orf40	2	106062581	2_63	0	0.0561620296805234	16.1708994716977	2.85815610846833e-06	1.81863102385754	3
ENSG00000115652.14	UXS1	2	106194127	2_63	0	0.0163266565120848	4.62503577945849	2.37640975494632e-07	0.179515863760598	1
ENSG00000153165.18	RGPD3	2	106471104	2_63	0	0.0164121210025959	4.67350846044524	2.41388578458439e-07	0.0963791154299743	1
ENSG00000198203.9	SULT1C2	2	108287884	2_65	0	0.0205023162037744	11.5283202788378	7.43837269255831e-07	1.23721484190727	1
ENSG00000198075.9	SULT1C4	2	108378352	2_65	0	0.0101520548357178	5.00716270078369	1.599759257467e-07	0.49895903924221	1
ENSG00000169756.16	LIMS1	2	108534528	2_65	0	0.0144514398896332	8.27999135701221	3.76573693431222e-07	-0.992140544005609	1
ENSG00000153201.15	RANBP2	2	108719562	2_65	0	0.0665350560624316	22.5615195869996	4.72419535418804e-06	2.37078708198395	1
ENSG00000163006.11	CCDC138	2	108786656	2_65	0	0.0617637538581292	21.8566406839441	4.24840655151059e-06	2.38675446083243	1
ENSG00000186522.14	SEPT10	2	109613916	2_65	0	0.0252174761040297	13.4549263226322	1.0678049151937e-06	2.09192134469983	1
ENSG00000198142.4	SOWAHC	2	109614115	2_65	0	0.0591583228034613	21.4477100103937	3.9930592602765e-06	2.85926638303099	1
ENSG00000115008.5	IL1A	2	112784242	2_66	0	0.0110039692488145	7.37817971987644	2.55509805540598e-07	-0.890543647163876	2
ENSG00000144061.12	NPHP1	2	110205149	2_66	0	0.00881951610503873	5.12271888285628	1.42185154833415e-07	-0.32164760392141	1
ENSG00000169679.14	BUB1	2	110678318	2_66	0	0.00888836822248851	5.18508497099572	1.45039698908908e-07	-0.348506680639042	1
ENSG00000153107.11	ANAPC1	2	111863387	2_66	0	0.0124501400331614	11.0562633142939	4.33203127282313e-07	-2.01727414886183	1
ENSG00000153208.16	MERTK	2	111898795	2_66	0	0.0315423758644401	15.4524868687087	1.5339166426013e-06	1.35706852237016	1
ENSG00000153214.9	TMEM87B	2	112055305	2_66	0	0.00986811245121366	8.27635984303907	2.57029178603003e-07	1.70317834585911	1
ENSG00000144161.12	ZC3H8	2	112254425	2_66	0	0.00832881659988594	4.78246123235658	1.25355597412975e-07	0.437498578964376	1
ENSG00000169629.11	RGPD8	2	112434559	2_66	0	0.00834288137748029	5.107090063142	1.34090669451532e-07	0.802563323709331	1
ENSG00000114999.7	TTL	2	112482606	2_66	0	0.0157598174727531	10.9669101026209	5.43931788293451e-07	1.46418328956836	2
ENSG00000125630.15	POLR1B	2	112544150	2_66	0	0.0178468276852418	11.0409003218777	6.20118222066385e-07	-1.12548217011189	1
ENSG00000125611.15	CHCHD5	2	112586470	2_66	0	0.0107088323807735	6.49219491782876	2.18797645846591e-07	0.115726234938093	1
ENSG00000144136.10	SLC20A1	2	112645515	2_66	0	0.0108163632234598	6.92270164892679	2.35649135880072e-07	0.696629417845198	2
ENSG00000169607.12	CKAP2L	2	112765001	2_66	0	0.00930927499168266	5.48215659912364	1.6061136391268e-07	0.248427187528074	1
ENSG00000175497.16	DPP10	2	114461499	2_67	0	0.00582434047326985	6.50291046608445	1.19196499876212e-07	-1.04711661494577	1
ENSG00000125618.16	PAX8	2	113232816	2_67	0	0.00616966929784835	6.53365869760338	1.26860758540328e-07	0.991423505044485	2
ENSG00000115084.13	SLC35F5	2	113754647	2_67	0	0.0530571435231153	29.0373955940576	4.84853460718477e-06	3.7030767289122	1
ENSG00000125633.10	CCDC93	2	118013874	2_69	0	0.00634866959484104	5.96612694191717	1.19202177518179e-07	-0.67195398028599	2
ENSG00000125629.14	INSIG2	2	118088243	2_69	0	0.0132281228705925	12.7623219424228	5.31296420402033e-07	1.62922874046618	1
ENSG00000115107.19	STEAP3	2	119224095	2_69	0	0.0172810115919081	15.2424195057557	8.28957080533024e-07	-1.6514148756088	2
ENSG00000186132.14	C2orf76	2	119366128	2_69	0	0.00550631084857134	4.65010155698519	8.0580904253561e-08	-0.0449019484204384	1
ENSG00000155368.16	DBI	2	119366128	2_69	0	0.00550374488176875	4.64579382039318	8.04687398451061e-08	-0.159818071455922	2
ENSG00000171227.6	TMEM37	2	119430179	2_69	0	0.00984167892952448	10.0222770238405	3.1041633657291e-07	1.06872342387293	2
ENSG00000163075.12	CFAP221	2	119544252	2_69	0	0.00987604905323325	10.0545603347563	3.1250379562412e-07	-1.40564670020546	1
ENSG00000144120.12	TMEM177	2	119679105	2_69	0	0.00548337206241989	4.61151428896306	7.95793243123617e-08	0.161329222285701	2
ENSG00000088179.8	PTPN4	2	119760017	2_69	0	0.0601667225022679	26.9112976403047	5.09565442858359e-06	2.8617134824149	1
ENSG00000115109.13	EPB41L5	2	120013281	2_69	0	0.00658863357674966	6.30919122365402	1.30821167123942e-07	1.09349143504925	1
ENSG00000226479.3	TMEM185B	2	120222852	2_69	0	0.0195652968123329	16.3959086868717	1.00955714158296e-06	-2.24105796572701	2
ENSG00000074047.21	GLI2	2	120735673	2_70	0	0.0222960788809485	9.88294048687762	6.93463561972919e-07	-1.1262943853745	1
ENSG00000074054.17	CLASP1	2	121649389	2_70	0	0.0128628981473551	4.77440276830638	1.9327107297839e-07	0.286005901104761	2
ENSG00000155438.11	NIFK	2	121734427	2_70	0	0.0189709187906253	8.38089671319958	5.00366040832618e-07	0.926880906722051	1
ENSG00000155052.14	CNTNAP5	2	124025355	2_72	0	0.0146993414598902	7.59460320719334	3.51327334336978e-07	-0.975289944700427	1
ENSG00000136717.14	BIN1	2	127107479	2_74	0	0.0111911988640708	6.11690793583371	2.15435629899633e-07	-0.750528289532918	1
ENSG00000163161.12	ERCC3	2	127294150	2_75	0	0.0108203498256242	4.61182303363407	1.57044564530398e-07	-0.113149982250252	1
ENSG00000169967.16	MAP3K2	2	127388886	2_75	0	0.0171738166450122	8.70246495448835	4.70346675377894e-07	-1.06192548439222	1
ENSG00000115718.17	PROC	2	127426338	2_75	0	0.0195792793113712	9.73839649826784	6.00057859490251e-07	-1.1231620926028	1
ENSG00000163166.14	IWS1	2	127526967	2_75	0	0.015492527534381	7.74074649543927	3.7741060133706e-07	0.951154369578712	1
ENSG00000072163.19	LIMS2	2	127681837	2_75	0	0.0108605253249286	4.81401649717134	1.64538441946139e-07	-0.527550742129654	1
ENSG00000136715.17	SAP130	2	128028089	2_75	0	0.0122104990049289	5.69894867106216	2.18996478650608e-07	0.372811261537897	1
ENSG00000136731.12	UGGT1	2	128091109	2_75	0	0.0137362855983051	6.88533987260151	2.97648479425757e-07	0.847445084483631	1
ENSG00000233087.7	WTH3DI	2	131360175	2_78	0	0.0268980647989673	7.99455364165531	6.76743713350783e-07	1.32014866751583	1
ENSG00000163046.15	ANKRD30BL	2	132164022	2_78	0	0.0194484612278395	4.97566112575306	3.04540469945545e-07	0.292930384658102	1
ENSG00000152082.13	MZT2B	2	130181715	2_78	0	0.0560670300579554	14.880119032353	2.62556594426157e-06	-1.72582813118504	1
ENSG00000136718.9	IMP4	2	130342325	2_78	0	0.0581920690295491	15.2314437517803	2.78941957055865e-06	-1.79051588214858	1
ENSG00000072135.12	PTPN18	2	130356437	2_78	0	0.0216679849106263	5.98069738665171	4.07830147626753e-07	0.534824393436311	1
ENSG00000136002.18	ARHGEF4	2	130836842	2_78	0	0.0477447148740111	13.3661343189392	2.00835322930785e-06	-1.70353892489573	2
ENSG00000115762.16	PLEKHB2	2	131104358	2_78	0	0.0848692831990819	18.816237713337	5.02565068334134e-06	2.35580949619879	1
ENSG00000075886.10	TUBA3D	2	131476167	2_78	0	0.0261789812583241	7.74192942162071	6.37838784820573e-07	-1.00654086866558	1
ENSG00000150551.10	LYPD1	2	132589208	2_79	0	0.0187582294190398	9.22935091371276	5.44843752803265e-07	1.05324583664955	1
ENSG00000144229.11	THSD7B	2	136765244	2_81	0	0.0129711425693406	7.29240464550526	2.97685695003589e-07	0.108626033344068	2
ENSG00000144227.4	NXPH2	2	138780751	2_82	0	0.0213235890220216	7.18744267294112	4.82329329220519e-07	0.886037982600532	1
ENSG00000150540.13	HNMT	2	137964079	2_82	0	0.0274484065183493	9.53924286237348	8.24024295409938e-07	-1.10677916014089	1
ENSG00000144228.8	SPOPL	2	138501652	2_82	0	0.0188768142766531	6.05416454779102	3.5965979899214e-07	-0.652149501742563	1
ENSG00000168702.17	LRP1B	2	142131604	2_85	0	0.0105449141199288	4.97693902587998	1.65163600168767e-07	-0.257615490248284	1
ENSG00000115919.14	KYNU	2	142877245	2_85	0	0.0153086117379878	8.43276974306033	4.06270252687179e-07	-0.966881544336382	2
ENSG00000075884.13	ARHGAP15	2	143091525	2_85	0	0.0141274713598507	7.68781094246972	3.41803183940054e-07	0.905311893419251	1
ENSG00000121989.14	ACVR2A	2	147844091	2_88	0	0.0169573600344596	12.1140284403989	6.46481056828639e-07	-1.49836210565876	2
ENSG00000115947.13	ORC4	2	148020703	2_88	0	0.0184512880573987	12.8982709739199	7.48974720010387e-07	1.64753367596238	1
ENSG00000204406.12	MBD5	2	148020703	2_88	0	0.0184512880573987	12.8982709739199	7.48974720010387e-07	1.64753367596238	1
ENSG00000168280.16	KIF5C	2	148885032	2_88	0	0.00762948442139666	4.7131194148396	1.13165125070655e-07	-0.0573008015894626	1
ENSG00000150556.16	LYPD6B	2	149038140	2_88	0	0.0442907176219884	21.0722343480815	2.93719160474846e-06	2.18925014760914	1
ENSG00000123609.10	NMI	2	151290158	2_90	0	0.0469245545648848	17.6497760881014	2.60644360449943e-06	2.18852604612733	1
ENSG00000123610.4	TNFAIP6	2	151354199	2_90	0	0.0636257727650815	20.522829328037	4.10940814379121e-06	-2.24401471235629	1
ENSG00000080345.17	RIF1	2	151410217	2_90	0	0.0124446039521321	5.27877408108474	2.06739341729387e-07	-0.605023657782944	1
ENSG00000183091.19	NEB	2	151762672	2_91	0	0.019855438513448	10.1927463317507	6.36912353812222e-07	-1.07097654543386	1
ENSG00000162980.16	ARL5A	2	151828599	2_91	0	0.01097895300731	4.72811250738489	1.63364505346442e-07	0.0753823987717514	1
ENSG00000182389.19	CACNB4	2	152099291	2_91	0	0.0136395799910921	6.7652856622716	2.90399664372886e-07	0.907262119949061	2
ENSG00000115145.9	STAM2	2	152176179	2_91	0	0.0108279228814548	4.61244786596177	1.57175770524887e-07	0.439277268710252	2
ENSG00000157827.19	FMNL2	2	152335141	2_91	0	0.0170612901426592	8.84625653084624	4.74985521344063e-07	-1.12911917821359	1
ENSG00000196504.15	PRPF40A	2	152717752	2_91	0	0.0310285002309122	14.3998478595282	1.40613708288321e-06	1.96378608007428	1
ENSG00000177917.10	ARL6IP6	2	152717014	2_91	0	0.0566475686507481	20.1138069390782	3.58578730530324e-06	-2.27964029464026	2
ENSG00000144278.14	GALNT13	2	153872211	2_92	0	0.0523880662797179	14.3979402000556	2.37378678314648e-06	1.60750616326052	1
ENSG00000162989.4	KCNJ3	2	154714611	2_93	0	0.012467918618872	5.22078223699394	2.04851199537041e-07	0.457793756054106	1
ENSG00000115165.9	CYTIP	2	157488690	2_94	0	0.0147449840020364	6.03549726864829	2.80069836006953e-07	-0.597097621979678	1
ENSG00000123612.15	ACVR1C	2	157628563	2_94	0	0.0138935963362924	5.48378231266103	2.39774976391209e-07	-0.452170977525185	1
ENSG00000153237.17	CCDC148	2	158457154	2_95	0	0.0118763961039502	6.28059469228592	2.34743953920186e-07	1.09237919475076	1
ENSG00000163331.11	DAPL1	2	158794343	2_96	0	0.00488538673124372	4.7093940491978	7.24057327371145e-08	-0.287393775163369	2
ENSG00000196151.10	WDSUB1	2	159287223	2_96	0	0.00565628463100887	6.08262771772857	1.08275816121706e-07	0.587629890868437	1
ENSG00000136536.14	MARCH7	2	159712247	2_96	0	0.0419510600328964	24.0217047480702	3.1714344366359e-06	-2.97798895386601	1
ENSG00000241399.6	CD302	2	159798257	2_96	0	0.00707347120029234	8.12335019852742	1.80832605346188e-07	1.33083759357844	2
ENSG00000054219.10	LY75	2	159904288	2_96	0	0.00738141963008365	8.70606644031166	2.02241764771896e-07	-1.03765276624467	1
ENSG00000153246.12	PLA2R1	2	160061840	2_96	0	0.0128188754519254	13.7217154518943	5.53563326864786e-07	1.5313578989661	1
ENSG00000153250.19	RBMS1	2	160494127	2_96	0	0.00489632007440111	4.70036608168999	7.24286611744078e-08	0.123811341708899	1
ENSG00000136560.13	TANK	2	161137211	2_97	0	0	102.766414682344	0	-2.64331139438551	2
ENSG00000115233.11	PSMD14	2	161308497	2_97	0	0	1670.75235922459	0	-1.49491370104441	1
ENSG00000197635.9	DPP4	2	162074215	2_97	0	0	40.3223607571553	0	1.92388570890523	1
ENSG00000184611.11	KCNH7	2	162838368	2_98	0	0.00960014011811516	5.11052883131576	1.5440181038885e-07	-0.449080720169712	2
ENSG00000182263.13	FIGN	2	163735859	2_99	0	0.00760748598503014	10.013025161492	2.39726167361558e-07	-1.02531926349128	2
ENSG00000115290.9	GRB14	2	164622004	2_100	0	0.0113843343728989	5.45267231677318	1.95355667843663e-07	0.546696909209464	1
ENSG00000082438.15	COBLL1	2	164843369	2_100	0	0.0135273496841424	6.76726516915951	2.88094445226615e-07	-0.349144497251928	2
ENSG00000115339.13	GALNT3	2	165794201	2_100	0	0.0326559126362029	15.2240086882595	1.56458737796093e-06	-2.01869708612964	1
ENSG00000123607.14	TTC21B	2	165954114	2_100	0	0.0113667955528046	5.33408580278732	1.90812587037145e-07	0.589430565572286	1
ENSG00000169432.14	SCN9A	2	166376083	2_101	0	0.0306168764387672	15.2492315831994	1.46932482099033e-06	1.61228620666273	1
ENSG00000136546.13	SCN7A	2	166493861	2_101	0	0.0101887355987579	5.02482932886925	1.61120418502152e-07	-0.353471820008878	1
ENSG00000172292.14	CERS6	2	168456065	2_102	0	0.0103278648107276	8.06943890502046	2.62278599512444e-07	-0.857006321706637	1
ENSG00000081479.12	LRP2	2	169362133	2_103	0	0.0599756283604471	19.1173591608054	3.60837512119959e-06	1.95430286545081	1
ENSG00000163093.11	BBS5	2	169478998	2_103	0	0.0369707220770145	14.5669598609822	1.69486780505485e-06	2.16379288788035	1
ENSG00000239474.6	KLHL41	2	169509786	2_103	0	0.013134609579633	4.93250755072547	2.03889049161839e-07	-0.230082420524534	1
ENSG00000138399.17	FASTKD1	2	169573878	2_103	0	0.0127404236532543	4.65001576792366	1.86443509374107e-07	-0.0201239295312738	1
ENSG00000138398.15	PPIG	2	169584236	2_103	0	0.0127798710262771	4.67867154560887	1.88173300500368e-07	0.0433344234870421	2
ENSG00000154479.12	CCDC173	2	169694453	2_103	0	0.062191148714152	19.4606505953369	3.80885910247785e-06	-2.75308525592873	1
ENSG00000144362.11	PHOSPHO2	2	169694622	2_103	0	0.0283726512340335	12.0931810065784	1.07981522501585e-06	-1.96962189683753	1
ENSG00000213160.9	KLHL23	2	169694539	2_103	0	0.0633203473194223	19.6309953338475	3.9119615890443e-06	2.76600646595583	2
ENSG00000138382.14	METTL5	2	169825274	2_103	0	0.013805627302912	5.39463882486916	2.34383746703308e-07	-0.645300726940437	1
ENSG00000115844.10	DLX2	2	172102574	2_104	0	0.00583754449147234	9.47016864342054	1.73979024017679e-07	1.108706132089	1
ENSG00000204335.3	SP5	2	170714891	2_104	0	0.00352522417040202	5.00095632489491	5.5481574147436e-08	0.465723394266249	1
ENSG00000204334.7	ERICH2	2	170741813	2_104	0	0.0154064333245694	16.0678046478205	7.79054114122412e-07	1.87436381578398	1
ENSG00000128683.13	GAD1	2	170813566	2_104	0	0.00440772709209503	7.00019432340924	9.71032502162703e-08	0.757085618817742	1
ENSG00000115806.12	GORASP2	2	170929058	2_104	0	0.009296832149844	14.3837412910832	4.2083885165877e-07	2.29234294918081	1
ENSG00000198586.13	TLK1	2	171231129	2_104	0	0.033051580340411	24.4452675771385	2.54270512808222e-06	2.58604469122805	1
ENSG00000123600.19	METTL8	2	171431827	2_104	0	0.0039315386671076	7.10950052653683	8.79651435509903e-08	0.897093801225706	2
ENSG00000071967.11	CYBRD1	2	171558603	2_104	2	0.334654214905464	24.9810506212687	2.63097046242512e-05	3.55874133769949	1
ENSG00000128708.12	HAT1	2	171922612	2_104	0	0.00415257777916211	6.30455785954286	8.23913054595049e-08	-0.0353344432900561	1
ENSG00000172878.13	METAP1D	2	171999243	2_104	0	0.00495653298014465	8.98208975302175	1.40108461550355e-07	-1.34625110605706	1
ENSG00000144355.14	DLX1	2	172084313	2_104	0	0.00406774636537044	6.33415622861646	8.10870704275733e-08	0.669667513659913	2
ENSG00000091409.14	ITGA6	2	172414049	2_105	0	0.022812964274047	21.5344855238266	1.5460559077621e-06	2.07795366670153	1
ENSG00000152256.13	PDK1	2	172555453	2_105	0	0.00353807080260327	4.72908965904362	5.26566275973089e-08	-0.40342900880217	1
ENSG00000091436.16	MAP3K20	2	173075527	2_105	0	0.0174859939309364	18.6591854459059	1.02681446484805e-06	1.81400564220935	1
ENSG00000144354.13	CDCA7	2	173355045	2_105	0	0.00385726429675515	5.82174922145445	7.06711022255529e-08	-0.87183243139028	1
ENSG00000172845.14	SP3	2	173965538	2_105	0	0.00350864497401793	4.66664637777956	5.1529187229477e-08	0.265267631988114	1
ENSG00000138430.15	OLA1	2	174248983	2_105	0	0.00364397057019361	5.52549185623909	6.33657789043716e-08	-0.819304721906381	1
ENSG00000163328.13	GPR155	2	174486532	2_105	0	0.0322139766768627	25.9251349217318	2.62829639190439e-06	-2.60167855922672	2
ENSG00000115935.17	WIPF1	2	174575588	2_105	0	0.0247952186357086	25.1308687695279	1.96103081517698e-06	2.97731429773848	1
ENSG00000115966.16	ATF2	2	175168302	2_106	0	0.00639912036114343	4.96978774196257	1.0008456205163e-07	-0.290535911003617	2
ENSG00000154518.9	ATP5G3	2	175184841	2_106	0	0.00796713189181997	6.45490118972317	1.61845481495717e-07	-0.715205941522986	2
ENSG00000144320.13	LNPK	2	176002028	2_106	0	0.0813122479894919	29.1160225047245	7.45069847231439e-06	-3.04380106610268	1
ENSG00000128652.11	HOXD3	2	176136417	2_106	0	0.00645275265060186	5.21788088964313	1.05961513438602e-07	-0.331601081350801	2
ENSG00000116044.15	NFE2L2	2	177392552	2_107	0	0.0385063307915987	14.6312416917644	1.77305535878356e-06	1.56384904978609	2
ENSG00000196659.9	TTC30B	2	177553217	2_107	0	0.0154700294880062	6.13369864071627	2.98622515664395e-07	0.62994428522681	1
ENSG00000197557.6	TTC30A	2	177618867	2_107	0	0.0135267180868038	4.88839610868587	2.08097950171587e-07	0.299944035727522	1
ENSG00000128655.16	PDE11A	2	178108547	2_108	0	0.00519915465757503	6.73798525244206	1.10248265664338e-07	0.904369941715124	1
ENSG00000155636.14	RBM45	2	178112094	2_108	0	0.00413130784009741	4.61364827621919	5.99847721665069e-08	-0.0308319268824584	1
ENSG00000180228.12	PRKRA	2	178451344	2_108	0	0.0253722551543196	21.4332752424473	1.71141992939234e-06	2.15070204825833	1
ENSG00000204311.12	DFNB59	2	178451344	2_108	0	0.0253722551543196	21.4332752424473	1.71141992939234e-06	-2.15070204825833	1
ENSG00000079150.17	FKBP7	2	178478636	2_108	0	0.00749811322258798	10.1235510231665	2.38887730087894e-07	1.25203908398748	1
ENSG00000116095.10	PLEKHA3	2	178480456	2_108	0	0.00418348551485614	4.72959306661751	6.22688749326787e-08	0.347626442384061	1
ENSG00000155657.26	TTN	2	178830510	2_108	0	0.0651140546199169	30.277912985194	6.20454087090961e-06	-2.79087138732355	2
ENSG00000144331.18	ZNF385B	2	179860841	2_108	0	0.00550419934326807	7.26489555917398	1.25843996820548e-07	-0.590763606438947	1
ENSG00000163510.13	CWC22	2	180007524	2_108	0	0.00441101349466588	5.21889081435916	7.2447861582627e-08	-0.526608439229975	1
ENSG00000170035.15	UBE2E3	2	180967386	2_109	0	0	22.6616516734494	0	2.12626297863142	1
ENSG00000162992.3	NEUROD1	2	181680491	2_110	0	0.0143798551190508	12.8606943271254	5.82006587342604e-07	1.64339416603118	1
ENSG00000115232.13	ITGA4	2	181456814	2_110	0	0.00607064296873816	4.64119610990838	8.86693622461093e-08	0.000711208843789333	1
ENSG00000150722.10	PPP1R1C	2	181953928	2_110	0	0.00612579559673554	4.76269301815208	9.18172042498257e-08	-0.101192237013072	1
ENSG00000163002.12	NUP35	2	183126312	2_110	0	0.0166982899765298	14.7497032244327	7.75111631983653e-07	2.03310096378832	1
ENSG00000065548.17	ZC3H15	2	186486293	2_112	0	0.00624083877409443	7.65818248169776	1.5041032424728e-07	0.984267391041808	1
ENSG00000138448.11	ITGAV	2	186605617	2_112	0	0.00470993896173932	5.05680923718949	7.49550370674234e-08	0.497096728508517	1
ENSG00000144369.12	FAM171B	2	186693557	2_112	0	0.00460397069033991	4.84653703707442	7.02219782232087e-08	0.306128991869172	1
ENSG00000168542.14	COL3A1	2	188974074	2_112	0	0.00448835308812467	4.61150386846114	6.51386217920354e-08	0.0170108239139047	1
ENSG00000204262.11	COL5A2	2	189180039	2_113	0	0.00961696448445459	6.90514216558766	2.08987162920267e-07	-1.19048005040709	2
ENSG00000115368.9	WDR75	2	189440722	2_113	0	0.00971852250102134	7.00237621616217	2.14168038222615e-07	1.01149905148632	1
ENSG00000138449.10	SLC40A1	2	189550307	2_113	0	0.0625886805374769	24.3815252276827	4.80248082948402e-06	-2.58372026949751	2
ENSG00000138381.9	ASNSD1	2	189661479	2_113	0	0.135213339710467	31.7702520106075	1.35191433555437e-05	3.93802517284125	1
ENSG00000151687.14	ANKAR	2	189674604	2_113	0	0.00970857760036548	6.99284244946783	2.13657589102854e-07	0.641006447606335	1
ENSG00000128699.13	ORMDL1	2	189784590	2_113	0	0.0544789190629795	23.0661530482248	3.95469163254762e-06	-3.3971802968448	2
ENSG00000064933.17	PMS1	2	189783978	2_113	0	0.0262416013085133	16.2240552528941	1.33985784460223e-06	-2.636874522578	2
ENSG00000198130.15	HIBCH	2	190344069	2_113	0	0.0127727456102895	9.53421717758203	3.83246569995996e-07	-2.09321472023628	1
ENSG00000151689.12	INPP1	2	190346887	2_113	0	0.0207616815376215	14.0445566090856	9.17655203883924e-07	2.34070340116738	1
ENSG00000151690.14	MFSD6	2	190408754	2_113	0	0.081882284550253	26.935149209972	6.9409403249509e-06	3.44335346383456	1
ENSG00000115419.12	GLS	2	190880843	2_113	0	0.00775426337534757	4.91260954229645	1.19884150164002e-07	0.716185970671303	2
ENSG00000115415.18	STAT1	2	191020034	2_113	0	0.0210480729266808	14.1719555484206	9.38752474860538e-07	1.49237096116781	1
ENSG00000173559.12	NABP1	2	191678067	2_114	0	0.00678121646090635	4.65971237957313	9.94433375864676e-08	0.100125106567609	1
ENSG00000144339.11	TMEFF2	2	192194079	2_114	0	0.0124721746298559	10.314856761158	4.04868844474381e-07	-1.17028215185335	1
ENSG00000196950.13	SLC39A10	2	195575506	2_115	0	0.0168637112918575	7.38646065929719	3.92011241485713e-07	0.820614117666554	1
ENSG00000118997.13	DNAH7	2	196068464	2_116	0	0.0587616283908853	18.682887440138	3.4549899891933e-06	-2.86638158024886	1
ENSG00000138411.10	HECW2	2	196593392	2_116	0	0.0384034143548143	14.6830848224431	1.77458219390839e-06	1.77303812393628	1
ENSG00000119041.10	GTF3C3	2	196799713	2_116	0	0.01468938802069	5.73029588412085	2.64904736730974e-07	-0.662546418994096	1
ENSG00000115520.8	COQ10B	2	197453059	2_117	0	0.0231614446332676	10.1508354583565	7.39905755553458e-07	1.47454735545361	1
ENSG00000115541.10	HSPE1	2	197499794	2_117	0	0.0183348677850196	7.97748389088653	4.60312419030219e-07	-1.13262610870065	2
ENSG00000162944.10	RFTN2	2	197675986	2_117	0	0.0131382165181959	4.88423593101535	2.01949146785349e-07	-0.324016894434402	1
ENSG00000115896.15	PLCL1	2	197804386	2_117	0	0.0176154773316208	7.60562813019068	4.21636769073281e-07	-1.02124214379861	1
ENSG00000226124.6	FTCDNL1	2	199760858	2_118	0	0.0160271435055092	5.68698497866994	2.86844931509338e-07	0.951829599236837	2
ENSG00000162971.10	TYW5	2	199955071	2_118	0	0.0173327584466425	6.41415393711355	3.49877517927611e-07	1.2309570197885	1
ENSG00000162972.10	MAIP1	2	199954636	2_118	0	0.0144911490082007	4.75204938451696	2.16716880748515e-07	0.159350406378088	2
ENSG00000196141.13	SPATS2L	2	200305923	2_118	0	0.0158101551593027	5.56044431797865	2.76665242363292e-07	-0.597001826572777	1
ENSG00000163535.17	SGO2	2	200510220	2_118	0	0.0159244333513152	5.62728828005565	2.82014946041225e-07	0.593790603161271	1
ENSG00000155729.12	KCTD18	2	200519526	2_118	0	0.04876774948713	16.0741683388442	2.46700596928036e-06	-1.82931161260016	1
ENSG00000138356.13	AOX1	2	200589225	2_118	0	0.0159116164278749	5.61981425117049	2.81413699782001e-07	0.592445400882081	1
ENSG00000082153.17	BZW1	2	200810095	2_119	0	0.0197430496264706	9.38706474718574	5.83247685790205e-07	2.29991612967394	1
ENSG00000013441.15	CLK1	2	200864612	2_119	0	0.0131870843983622	5.3735776313122	2.23008433395851e-07	0.940101241922342	1
ENSG00000240344.8	PPIL3	2	200889218	2_119	0	0.0131259746308904	4.87550844832292	2.01400455085942e-07	-0.44606516256409	1
ENSG00000115942.8	ORC2	2	200963642	2_119	0	0.0161467152181876	7.2207171621878	3.66921781280255e-07	-1.34054442204098	1
ENSG00000155744.9	FAM126B	2	201067007	2_119	0	0.0409408660843603	15.9932438981115	2.06064205859594e-06	-2.37945258095238	1
ENSG00000119013.8	NDUFB3	2	201071148	2_119	0	0.0132305527448745	5.3049790809562	2.20887244664259e-07	-0.855000693464334	1
ENSG00000003402.19	CFLAR	2	201116120	2_119	0	0.0132493044002322	5.29803086834694	2.20910590257102e-07	-0.837965715241238	1
ENSG00000003400.14	CASP10	2	201183110	2_119	0	0.0212884562419736	8.88949973333259	5.95566778344527e-07	1.4555575134723	1
ENSG00000064012.21	CASP8	2	201233250	2_119	0	0.0157495598101568	6.16913406402613	3.05774737432905e-07	-0.198526067033533	2
ENSG00000155749.12	ALS2CR12	2	201280889	2_119	0	0.0144668263047757	5.81786091115251	2.64877808830062e-07	0.87871960584074	1
ENSG00000115993.12	TRAK2	2	201452337	2_119	0	0.0138606030363725	5.2534705043046	2.291592528291e-07	-0.361383987302616	1
ENSG00000155755.18	TMEM237	2	201640822	2_119	0	0.0130598767191522	5.03207861125565	2.06821397383137e-07	-0.472628099054391	1
ENSG00000055044.10	NOP58	2	202264235	2_120	0	0.00657628487370243	4.655299615278	9.63467853827346e-08	0.425172201129944	1
ENSG00000138439.11	FAM117B	2	202634789	2_120	0	0.00946080823754214	8.02019052338384	2.38793168835915e-07	1.48527554505212	1
ENSG00000163596.16	ICA1L	2	202871528	2_120	0	0.0103829120357989	8.881537482127	2.90212624922347e-07	1.35601599655942	1
ENSG00000138380.17	CARF	2	202912242	2_120	0	0.011062036384676	9.46840334280166	3.29625503637593e-07	1.17399738922288	1
ENSG00000138442.9	WDR12	2	203016111	2_120	0	0.0102401686968531	8.75332960110697	2.82091088623568e-07	1.34123792240836	1
ENSG00000144426.18	NBEAL1	2	203014780	2_120	0	0.0119658135718755	10.1958000386737	3.83948093427276e-07	1.49365267386205	1
ENSG00000118257.16	NRP2	2	205681675	2_121	0	0.0619209321719586	19.2782628781138	3.75676783948864e-06	1.99735561310018	1
ENSG00000114933.15	INO80D	2	206084527	2_122	0	0.0179347124444006	15.1570914789835	8.5549852140034e-07	2.06187298057783	1
ENSG00000023228.13	NDUFS1	2	206158896	2_122	0	0.038504795319963	21.5991958343188	2.61734742812441e-06	-2.57732693151314	1
ENSG00000114948.12	ADAM23	2	206443099	2_122	0	0.0122574312886005	11.5074095199786	4.43900884020107e-07	-1.41094163821462	1
ENSG00000138400.12	MDH1B	2	206765122	2_122	0	0.0287213161689195	19.329041477404	1.74712359723144e-06	2.02084072547018	2
ENSG00000118246.13	FASTKD2	2	206765614	2_122	0	0.00641914244773845	5.96362650028419	1.20474857941779e-07	0.692002394965168	2
ENSG00000163249.11	CCNYL1	2	207710546	2_122	0	0.005680138667427	5.3686250841685	9.59690041085369e-08	-0.759892795017168	2
ENSG00000118231.4	CRYGD	2	208124857	2_123	0	0.0165310764341073	4.67745123331693	2.43343290264707e-07	-0.299057711246804	1
ENSG00000168582.4	CRYGA	2	208167437	2_123	0	0.0273411915252062	9.35862371693859	8.0526420897032e-07	-1.24793328419927	1
ENSG00000188674.10	C2orf80	2	208165848	2_123	0	0.019634728705089	6.27595980467842	3.87805560681861e-07	0.724843128101084	2
ENSG00000178385.14	PLEKHM3	2	208025325	2_123	0	0.0200330464924343	6.46268280665488	4.07444831950418e-07	0.795369467767734	1
ENSG00000138413.13	IDH1	2	208266212	2_123	0	0.0342507037640194	11.4628195045067	1.23557731814323e-06	1.72362315191171	1
ENSG00000115020.16	PIKFYVE	2	208266265	2_123	0	0.0230361960006118	7.76225679567576	5.62739946475159e-07	-1.05676979884572	1
ENSG00000144407.9	PTH2R	2	208359705	2_123	0	0.0344195386028819	11.508811770742	1.24664989588284e-06	1.76751169428258	1
ENSG00000144406.18	UNC80	2	209772425	2_124	0	0.0134541157806413	15.553360451703	6.58549419661939e-07	2.34312247461386	1
ENSG00000197713.14	RPE	2	210002122	2_124	0	0.00928882546083576	12.4912638480124	3.65154080418924e-07	1.6179704751044	1
ENSG00000115365.11	LANCL1	2	210477778	2_124	0	0.0077242696513139	9.53210691371537	2.31715616944841e-07	0.728854560287572	1
ENSG00000178568.14	ERBB4	2	212538367	2_125	0	0.0074871846957425	6.81594697064532	1.6060302575454e-07	-0.768343945763041	1
ENSG00000138376.10	BARD1	2	214809500	2_127	0	0.0209089269893752	14.9599305876668	9.84397038034599e-07	2.1333838724184	2
ENSG00000138363.14	ATIC	2	215310965	2_127	0	0.0322435951964494	18.9060322908073	1.91846035598542e-06	2.0205604173399	3
ENSG00000079246.15	XRCC5	2	216106078	2_127	0	0.0172203057243688	13.1955493972301	7.15117338637162e-07	-1.48177296735875	1
ENSG00000138375.12	SMARCAL1	2	216412526	2_127	0	0.00748884872566813	5.40671317524072	1.27425798172343e-07	0.478927386544161	2
ENSG00000171450.5	CDK5R2	2	218959212	2_129	0	0.00673026727817983	5.51380060083829	1.16786418934869e-07	0.458460593234829	1
ENSG00000181378.13	CFAP65	2	219041645	2_129	0	0.0101411413672858	9.32101988932209	2.97481008531436e-07	1.09717890723113	1
ENSG00000182698.11	RESP18	2	219333008	2_129	0	0.00846611199124325	7.60998611640731	2.02757462418445e-07	-0.743864951590632	2
ENSG00000231672.6	DIRC3	2	217756535	2_129	0	0.00620051236594144	4.94918430066311	9.65762144853719e-08	0.527634204008106	1
ENSG00000188282.12	RUFY4	2	218034910	2_129	0	0.00668384897629537	5.47371634144246	1.15137790130986e-07	0.642777949092941	2
ENSG00000163464.7	CXCR1	2	218166777	2_129	0	0.0149749038581621	14.1336846864065	6.66083099946862e-07	-1.90561753491465	1
ENSG00000163466.15	ARPC2	2	218216188	2_129	0	0.00713422219499538	6.75166459907786	1.5158857303419e-07	1.07913992227211	1
ENSG00000179921.14	GPBAR1	2	218259499	2_129	0	0.0200327345163709	20.0421373595713	1.26355236083552e-06	-4.36656988200898	1
ENSG00000127838.13	PNKD	2	218270205	2_129	1	0.153994682303884	25.1735432810516	1.21999779704697e-05	-4.97398410824465	1
ENSG00000135926.14	TMBIM1	2	218292881	2_129	0	0.0137604018842474	13.8116041235452	5.98114338155021e-07	2.01547198114319	1
ENSG00000158428.3	CATIP	2	218356632	2_129	0	0.00667610176740408	9.96305231778176	2.09326558241539e-07	-2.58237546395768	1
ENSG00000018280.16	SLC11A1	2	218381984	2_129	0	0.00614887934082575	4.6850156475051	9.06600575488884e-08	0.272188909358989	1
ENSG00000135913.10	USP37	2	218568666	2_129	0	0.00684615926201926	5.83048931888564	1.25620632478563e-07	0.845027546541797	1
ENSG00000144580.13	CNOT9	2	218568634	2_129	0	0.0187775738448138	15.1057830851764	8.92671555246005e-07	-2.47832008903466	2
ENSG00000115556.13	PLCD4	2	218607609	2_129	0	0.0129733644926396	11.362414239269	4.63908373906843e-07	1.96684649527788	2
ENSG00000074582.12	BCS1L	2	218658716	2_129	0	0.00735259818882805	6.53303649524643	1.51169748618417e-07	-0.983892198169074	1
ENSG00000115568.15	ZNF142	2	218658710	2_129	0	0.0198470820121025	15.8957377117744	9.92856140311238e-07	-2.45726901585619	2
ENSG00000163481.7	RNF25	2	218672514	2_129	0	0.0070035581755914	6.05257680018621	1.3340374545195e-07	0.89099003579377	1
ENSG00000163482.11	STK36	2	218672514	2_129	0	0.0070035581755914	6.05257680018621	1.3340374545195e-07	0.89099003579377	1
ENSG00000187736.12	NHEJ1	2	219157074	2_129	0	0.0261487677662743	18.0923832944101	1.48886726557007e-06	-2.26926806028354	2
ENSG00000115649.15	CNPPD1	2	219177206	2_129	0	0.0188474113399784	15.0291313766398	8.91445020796296e-07	1.94537575275234	2
ENSG00000115657.12	ABCB6	2	219218557	2_129	0	0.0127739920127028	11.1388749092557	4.47792629270845e-07	1.19750125226405	1
ENSG00000198925.10	ATG9A	2	219230067	2_129	0	0.010671348277324	9.62220794699646	3.23149141157103e-07	-1.16604778678081	1
ENSG00000163516.13	ANKZF1	2	219229829	2_129	0	0.00861890140571542	7.86376565962334	2.13300291728646e-07	-1.03453060347333	2
ENSG00000127824.13	TUBA4A	2	219278362	2_129	0	0.0717830229256933	26.8700617724194	6.07014942447421e-06	2.43612347569573	1
ENSG00000135924.15	DNAJB2	2	219279688	2_129	0	0.0081269745431064	7.16489365601265	1.83251535296108e-07	0.89082174447	1
ENSG00000054356.13	PTPRN	2	219309334	2_129	0	0.00618272389627883	4.65070396801647	9.04914448207551e-08	-0.263062520431267	1
ENSG00000123992.18	DNPEP	2	219399651	2_129	0	0.0072655902403822	6.10750356671746	1.39650856660945e-07	-0.550946140187976	1
ENSG00000175084.11	DES	2	219418182	2_129	0	0.0101363991943889	9.20649528691611	2.93688549662448e-07	-1.03628375949828	2
ENSG00000144591.18	GMPPA	2	219506313	2_129	0	0.00749871273487879	6.45621810754372	1.52361024384251e-07	-0.723111088679366	1
ENSG00000123999.4	INHA	2	219568391	2_129	0	0.00659158287973827	5.25703743255785	1.09053538078487e-07	0.302180467921294	1
ENSG00000124006.14	OBSL1	2	219572251	2_129	0	0.00622811176802252	4.7589702140765	9.3277813635575e-08	-0.284848632179338	1
ENSG00000144589.21	STK11IP	2	219597759	2_130	0	0.0113190317413346	7.25683761058723	2.58503040893105e-07	0.768055979177957	2
ENSG00000116106.11	EPHA4	2	221574191	2_130	0	0.00854921041879941	4.65813772248202	1.25327767862075e-07	0.0770039270414001	1
ENSG00000116120.9	FARSB	2	222658954	2_131	0	0.0710187041509196	26.2535454924387	5.86772402625998e-06	2.69108112597269	1
ENSG00000124003.12	MOGAT1	2	222671822	2_131	0	0.0074612286135084	5.22990253178601	1.22804113924677e-07	0.322699512596138	1
ENSG00000123983.13	ACSL3	2	222860739	2_131	0	0.00721778972010745	4.92306059361709	1.11827439289751e-07	0.221611932929511	1
ENSG00000135919.12	SERPINE2	2	224039199	2_132	0	0.00991881602594491	4.63979927385018	1.44833158338314e-07	-0.044889356397051	1
ENSG00000124019.9	FAM124B	2	224402283	2_132	0	0.0121419028570064	7.18183249157464	2.74429629361051e-07	-0.890077204388349	1
ENSG00000036257.12	CUL3	2	224585651	2_132	1	0.150861988615018	19.6818844664842	9.3444873402218e-06	-4.11270080680677	1
ENSG00000135905.18	DOCK10	2	225041976	2_133	0	0.00971953480718524	8.86196996487703	2.71072041685872e-07	-1.13597095161783	1
ENSG00000081052.11	COL4A4	2	227163765	2_133	0	0.0106777252076053	9.42972586736643	3.16874127767979e-07	1.13572398426409	1
ENSG00000168958.19	MFF	2	227321093	2_134	0	0.011355637010677	5.25562860183581	1.8782142999106e-07	0.377150274500024	3
ENSG00000173744.17	AGFG1	2	227472263	2_134	0	0.0322440057185923	14.9594591583151	1.51800728440164e-06	-1.79948361885544	1
ENSG00000135917.13	SLC19A3	2	227717801	2_134	0	0.045152987427419	18.1141610209333	2.574030491627e-06	-1.91925313423667	2
ENSG00000115009.11	CCL20	2	227805760	2_134	0	0.0120332477503362	5.7927305744673	2.19368952565546e-07	0.541553155245252	1
ENSG00000123977.9	DAW1	2	227864239	2_134	0	0.0944861247953981	25.1172212944833	7.46876170164398e-06	-2.44368757918384	1
ENSG00000187957.7	DNER	2	229714856	2_135	0	0.0118912035748694	16.6657016138045	6.23675077600215e-07	-3.65298560676755	1
ENSG00000153832.11	FBXO36	2	229921921	2_135	1	0.249821932796804	23.4595117696666	1.84441441264862e-05	4.60736042978539	1
ENSG00000135898.9	GPR55	2	230960977	2_135	0	0.00485732407557937	4.62300481094958	7.06692364840243e-08	-0.0639378088271611	1
ENSG00000237412.6	PRSS56	2	232520686	2_136	0	0.0113594597663047	5.14341389903364	1.83873069253338e-07	0.19989221072801	1
ENSG00000135902.9	CHRND	2	232526097	2_136	0	0.0512274491814803	19.186081005974	3.09312861435355e-06	-2.18381270985301	1
ENSG00000173699.15	SPATA3	2	231010874	2_136	0	0.0115535295247359	5.30038621920131	1.9272194425891e-07	0.385929245732795	1
ENSG00000204128.5	C2orf72	2	231038211	2_136	0	0.0115766455684032	5.31890409121666	1.93782194642223e-07	-0.46552456381999	1
ENSG00000173692.12	PSMD1	2	231056872	2_136	0	0.0113112060546789	5.10398412377304	1.81688400850364e-07	0.387173588047332	1
ENSG00000135914.5	HTR2B	2	231125386	2_136	0	0.0152380303602832	7.86708703638719	3.77269557920462e-07	-0.971855066637231	2
ENSG00000135931.17	ARMC9	2	231198852	2_136	0	0.0111065913652466	4.93485008655415	1.72489924155506e-07	0.267790240321306	2
ENSG00000156966.6	B3GNT7	2	231394665	2_136	0	0.0131692193896941	6.51361439509747	2.69954798331125e-07	-0.772293279214631	1
ENSG00000187514.16	PTMA	2	231707301	2_136	0	0.0215895521120039	11.1042670341686	7.54470917123907e-07	1.68050086086857	1
ENSG00000144524.17	COPS7B	2	231779174	2_136	0	0.0702911343864332	22.1773945264303	4.90591532757498e-06	2.73002900079107	1
ENSG00000144535.19	DIS3L2	2	231961176	2_136	0	0.0292048373624894	13.9194633124469	1.27934081778089e-06	1.63791499701457	1
ENSG00000221944.6	TIGD1	2	232550122	2_136	0	0.010927044987634	4.78386972963942	1.64509525452867e-07	-0.27969226245896	1
ENSG00000115468.11	EFHD1	2	232610672	2_136	0	0.0138376092890515	6.97271901343521	3.03649242465105e-07	0.798825613512929	1
ENSG00000204120.14	GIGYF2	2	232697615	2_137	0	0.0143042588036664	8.7027727435434	3.91770720850528e-07	-0.969355001084443	1
ENSG00000115474.6	KCNJ13	2	232770188	2_137	0	0.173372070561924	31.859249826279	1.73829569696419e-05	3.1305075292821	1
ENSG00000182600.9	C2orf82	2	232880623	2_137	0	0.00955912808052961	4.94562783323202	1.48781415486499e-07	-0.507555225097811	1
ENSG00000066248.14	NGEF	2	233013260	2_137	0	0.0628625118666908	22.3705303276277	4.42564917572922e-06	-2.16291154457594	1
ENSG00000168918.13	INPP5D	2	233059299	2_137	0	0.0107498945984508	6.1021393450957	2.06440689290578e-07	0.405185707050611	1
ENSG00000085982.13	USP40	2	233565958	2_137	0	0.0177299599508708	10.771429396757	6.01021582161465e-07	1.31058936501356	3
ENSG00000130147.15	SH3BP4	2	234951552	2_138	0	0.0163022657126179	4.78806264895039	2.45649998274925e-07	-0.309276595437027	1
ENSG00000168505.6	GBX2	2	236167453	2_139	0	0.0482893072351341	19.5514534620914	2.9712486487168e-06	2.47540388646226	1
ENSG00000132321.16	IQCA1	2	236488292	2_139	0	0.00942921096939386	4.64980167517479	1.3798083096063e-07	-0.0790937799535076	2
ENSG00000198612.10	COPS8	2	237085776	2_140	0	0.0177671565041583	7.5143565567263	4.20163865667794e-07	-0.87219614403775	1
ENSG00000177483.11	RBM44	2	237798821	2_140	0	0.0138163246703943	5.1800026074349	2.25232720336517e-07	-0.410326837376978	2
ENSG00000132329.10	RAMP1	2	237858483	2_141	0	0.0162641372571594	5.0742679158407	2.59724786667779e-07	0.341192352796784	1
ENSG00000184182.18	UBE2F	2	237966682	2_141	0	0.0178455118268093	5.93597582891443	3.33372756467414e-07	-0.713062337904498	2
ENSG00000132330.16	SCLY	2	238060509	2_141	0	0.0343158973590376	12.0285211466423	1.29902219027673e-06	1.70319437155585	2
ENSG00000144488.14	ESPNL	2	238124882	2_141	0	0.0161732785430806	5.02225717890839	2.55626567311416e-07	0.49397836293104	1
ENSG00000168427.8	KLHL30	2	238138383	2_141	0	0.0176268382819665	5.82145112930595	3.22934652664159e-07	-0.466394128801672	1
ENSG00000178752.15	ERFE	2	238158500	2_141	0	0.0222648149985506	7.99319299046967	5.60077806040266e-07	-0.975685711573829	1
ENSG00000132323.8	ILKAP	2	238203982	2_141	0	0.0154810148887432	4.61620436967838	2.2490205812192e-07	-0.0866924739832213	1
ENSG00000204104.11	TRAF3IP1	2	238320939	2_141	0	0.015601531124511	4.68817364302558	2.30186518529352e-07	0.167255827825975	1
ENSG00000065802.11	ASB1	2	238426593	2_141	0	0.015497622146705	4.62615472372766	2.25628624346273e-07	-0.0160510308294118	2
ENSG00000233608.3	TWIST2	2	238847617	2_141	0	0.0211085044218251	7.49697362371198	4.98026463510862e-07	0.805208290493201	3
ENSG00000178602.7	OTOS	2	240144251	2_142	0	0.0114412327299896	6.53697240818328	2.35373976949292e-07	-0.725063770314329	1
ENSG00000130414.11	NDUFA10	2	240025297	2_142	0	0.00948234881935073	4.79768059534359	1.43171387075783e-07	0.256599131779629	1
ENSG00000142330.19	CAPN10	2	240586750	2_142	0	0.0239244401392109	13.3872851625855	1.0079599391316e-06	-1.53345799998836	1
ENSG00000130294.15	KIF1A	2	240820742	2_144	0	0.0114460866471725	4.72990838385105	1.70380046182729e-07	-0.212494637205223	2
ENSG00000226321.5	CROCC2	2	240905980	2_144	0	0.0119855871683698	5.15670228583329	1.94509289413152e-07	-0.348346148914529	1
ENSG00000122085.16	MTERF4	2	241102692	2_144	0	0.0234525243542931	11.3907568829811	8.40719560452255e-07	-1.39575273131023	2
ENSG00000115687.13	PASK	2	241150158	2_144	0	0.0168868508257948	8.3369038889391	4.43059890108395e-07	1.10436747283849	1
ENSG00000115685.14	PPP1R7	2	241149230	2_144	0	0.0169836255529157	8.38997072138173	4.48435334037883e-07	-1.10390151040563	1
ENSG00000146205.13	ANO7	2	241188486	2_144	0	0.0216396911634222	10.6419525725915	7.24738530582357e-07	-1.51609694253574	2
ENSG00000115677.16	HDLBP	2	241317232	2_144	0	0.0155889182708929	7.59436680132298	3.72577413297728e-07	0.897539978949023	2
ENSG00000006607.13	FARP2	2	241354701	2_144	0	0.0150681032648984	7.27902737837495	3.45176256492055e-07	0.850168681116581	1
ENSG00000115694.14	STK25	2	241510210	2_144	0	0.0190610727279567	9.46209457918487	5.67601581514781e-07	-1.35304125610094	1
ENSG00000176720.4	BOK	2	241551467	2_144	0	0.0116435076152521	4.88838389847378	1.79125786451642e-07	-0.505437532919453	1
ENSG00000176946.11	THAP4	2	241633431	2_144	0	0.0939625219282181	24.4617754018118	7.23355207989793e-06	-3.15115146276852	1
ENSG00000168397.16	ATG4B	2	241636401	2_144	0	0.062295078914512	20.5467925948123	4.0281603571755e-06	-2.85086707154405	1
ENSG00000168393.12	DTYMK	2	241683277	2_144	0	0.0134343203124493	6.21456036831112	2.62745377206721e-07	-0.770768014178291	1
ENSG00000168395.15	ING5	2	241687101	2_144	0	0.0121407227494234	5.27580405381414	2.01577554641772e-07	-0.0611809626625805	2
ENSG00000180902.17	D2HGDH	2	241756914	2_144	0	0.0243489609637881	11.7400393960311	8.9961970885432e-07	1.56202755373403	2
ENSG00000154252.11	GAL3ST2	2	241771938	2_144	0	0.0261605951534248	12.4087496131433	1.0216087759388e-06	-1.62871675924251	1
ENSG00000188389.10	PDCD1	2	241858637	2_144	0	0.0122257313234059	5.3405574064051	2.05480402978198e-07	-0.399322386407647	1
ENSG00000134121.9	CHL1	3	195756	3_1	0	0.0424529650978862	14.8815273945259	1.98822033108331e-06	2.02281543421558	1
ENSG00000072756.16	TRNT1	3	3122451	3_3	0	0.0119583853355392	6.06338418004379	2.28189997489807e-07	0.598792804073132	1
ENSG00000170364.12	SETMAR	3	4303252	3_3	0	0.0134567266027192	7.15771142045407	3.03125580437103e-07	-0.895474673290715	1
ENSG00000144455.13	SUMF1	3	4467058	3_4	0	0.0166023916207552	9.23479479466224	4.82510620537567e-07	-1.34128980839	2
ENSG00000134108.12	ARL8B	3	5123084	3_4	0	0.0101505220802595	4.67288141572117	1.49273293140958e-07	-0.129682270047654	1
ENSG00000071282.11	LMCD1	3	8501609	3_6	0	0	4.62327175250977	0	-0.192161572577678	1
ENSG00000125046.14	SSUH2	3	8744602	3_7	0	0.0412856157682141	14.9586160764381	1.94356538629271e-06	-1.62943277451994	1
ENSG00000180914.10	OXTR	3	8769477	3_7	0	0.0201358942501664	8.25640732433126	5.23203940057509e-07	1.09683915933548	2
ENSG00000070950.9	RAD18	3	8961362	3_7	0	0.0154869764303448	5.81792610978804	2.83559245629559e-07	0.690358709185113	2
ENSG00000168137.15	SETD5	3	9397385	3_7	0	0.0161679318074376	6.21733758061262	3.1635003816526e-07	-0.601564247476376	1
ENSG00000114026.21	OGG1	3	9749660	3_8	0	0.0157084950564625	5.41371738439182	2.67632674237945e-07	0.506245441360687	1
ENSG00000134072.10	CAMK1	3	9769618	3_8	0	0.0205506762298361	7.90999424177996	5.11577291372218e-07	0.898985649242238	1
ENSG00000214021.15	TTLL3	3	9807893	3_8	0	0.0144471415666202	4.63699440751435	2.10827604527358e-07	0.168646763725916	2
ENSG00000156990.14	RPUSD3	3	9843931	3_8	0	0.0168402610707915	6.05960002929994	3.21145434763958e-07	0.550899730769593	1
ENSG00000187288.10	CIDEC	3	9879932	3_8	0	0.0503497510282362	16.2878869599275	2.5808992277309e-06	-1.75309048846769	1
ENSG00000171135.13	JAGN1	3	9890289	3_8	0	0.0195052611644604	7.42454535839404	4.55754125023943e-07	0.968489115971714	1
ENSG00000163702.18	IL17RC	3	9917083	3_8	0	0.0198704985102114	7.59701846052391	4.75073622997315e-07	0.878635894389997	2
ENSG00000163703.17	CRELD1	3	9933702	3_8	0	0.0160826771196938	5.63223457817193	2.85067725923557e-07	-0.491902776416671	1
ENSG00000125037.12	EMC3	3	10010880	3_8	0	0.0145572461556465	4.70742926661928	2.15661192603307e-07	-0.167653718562577	1
ENSG00000144554.10	FANCD2	3	10025967	3_8	0	0.0147039034415138	4.80042878979869	2.22137381128366e-07	-0.180459455482962	1
ENSG00000254999.3	BRK1	3	10115548	3_8	0	0.0145395362195208	4.69613550010485	2.14882054027807e-07	3.96045576861795e-05	1
ENSG00000134086.7	VHL	3	10141318	3_8	0	0.0150389090359411	5.00945353626924	2.37091322380604e-07	-0.26411283368821	1
ENSG00000157014.10	TATDN2	3	10247632	3_8	0	0.0441686565721686	15.0561699705722	2.09284792865676e-06	1.82498010849836	1
ENSG00000157087.17	ATP2B2	3	10707748	3_8	0	0.0252029235366706	9.80957980471835	7.78055004013119e-07	-1.24030215641011	1
ENSG00000157103.10	SLC6A1	3	10992288	3_9	0	0.00686125722944908	4.61854139641994	9.97280932598682e-08	-0.0093645645383603	2
ENSG00000196639.6	HRH1	3	11135354	3_9	0	0.00790801256217366	5.67014423871054	1.41114106727404e-07	0.0124604515780847	1
ENSG00000197548.12	ATG7	3	11272224	3_9	0	0.0130890489252944	32.3603039723138	1.33299848918035e-06	-5.63879944802018	1
ENSG00000144559.10	TAMM41	3	11837258	3_9	0	0.0115587063091249	9.15143468610193	3.32895088161882e-07	-0.979883078512404	2
ENSG00000157152.16	SYN2	3	11983856	3_9	0	0.0155961901331345	11.9869918248658	5.88352636394619e-07	1.40004918721558	1
ENSG00000157150.4	TIMP4	3	12159968	3_9	0	0.00963165327844962	7.53344642382801	2.28351315628088e-07	0.787635148973026	1
ENSG00000132170.19	PPARG	3	12287696	3_9	0	0.0124488110828811	9.8846470128701	3.8725587493528e-07	1.15140485861686	1
ENSG00000075975.15	MKRN2	3	12557284	3_9	0	0.0101169090675732	8.05772053949562	2.56548229101739e-07	1.253447130443	2
ENSG00000225526.4	MKRN2OS	3	12561203	3_9	0	0.00688091080741227	4.65689173258178	1.00844227457942e-07	-0.137767792016036	1
ENSG00000088726.15	TMEM40	3	12769053	3_9	0	0.0117908845650534	9.54163613989247	3.54061098482517e-07	-1.2136880769364	1
ENSG00000144712.11	CAND2	3	12796841	3_9	0	0.00806512045881713	6.08687752417025	1.54494988105577e-07	-0.718882439812093	1
ENSG00000144713.12	RPL32	3	12841340	3_9	0	0.00691248554383028	4.67458289869281	1.01691833023818e-07	0.00476394081052324	2
ENSG00000154764.5	WNT7A	3	13880326	3_10	0	0.00650179667686823	4.61458735562578	9.4422442310485e-08	0.155498149290553	1
ENSG00000131379.9	C3orf20	3	14669081	3_10	0	0.00670235187247614	4.89552606572053	1.0326081904032e-07	0.147161502503998	2
ENSG00000144711.13	IQSEC1	3	13072626	3_10	0	0.0394382034201298	21.364288368129	2.65163979238211e-06	-2.19938003150708	1
ENSG00000132182.11	NUP210	3	13419856	3_10	0	0.0412207489820119	21.7786982287558	2.82524925836506e-06	2.66337758302891	1
ENSG00000163520.13	FBLN2	3	13536251	3_10	0	0.00663906809874593	4.80779519789983	1.0045280224224e-07	0.288854803049552	1
ENSG00000154767.14	XPC	3	14179017	3_10	0	0.0256928689064707	17.3599873339126	1.40368926524358e-06	1.88146087620997	1
ENSG00000131389.16	SLC6A6	3	14386980	3_10	0	0.0147734281685432	12.2151594101628	5.67922921862021e-07	-1.34445572994725	2
ENSG00000154781.15	CCDC174	3	14660765	3_10	0	0.00653507457759839	4.66179610670191	9.58766379742027e-08	-0.0155955111528383	1
ENSG00000177463.15	NR2C2	3	14947241	3_11	0	0.0103237730423925	4.80816971795698	1.56216610703539e-07	0.452250932021083	1
ENSG00000131368.7	MRPS25	3	15064685	3_11	0	0.0374007226058374	16.2365760617607	1.91110002503349e-06	-1.70116666991868	1
ENSG00000131381.12	RBSN	3	15100839	3_11	0	0.0120912496914528	5.90390242416656	2.24656678954699e-07	-0.295453477655921	1
ENSG00000131375.9	CAPN7	3	16109881	3_11	0	0.0370921061375379	16.0805892032214	1.87712167739835e-06	-1.73665991895135	1
ENSG00000131370.15	SH3BP5	3	15341039	3_11	0	0.0134507184436863	6.94320529460157	2.93910067267124e-07	0.863462427653817	1
ENSG00000144597.13	EAF1	3	15429031	3_11	0	0.0327666953416202	15.0858833263107	1.555651676808e-06	-1.87176124731961	2
ENSG00000131373.14	HACL1	3	15601536	3_11	0	0.0104057383782148	4.68883607415114	1.53548976522569e-07	0.213547630400262	1
ENSG00000154814.13	OXNAD1	3	16265536	3_12	0	0.0380657535025435	16.8205565290971	2.01504043572137e-06	3.48487968086507	1
ENSG00000131378.13	RFTN1	3	16513716	3_12	0	0.0147508669994313	7.82236945450861	3.63132270384859e-07	-0.95424030165982	1
ENSG00000154822.17	PLCL2	3	16802230	3_12	0	0.0290831191058264	13.5024514177783	1.23584094237643e-06	1.95622922416364	1
ENSG00000182568.16	SATB1	3	18445845	3_13	0	0.0133753917445527	4.71048431701415	1.98280975366592e-07	-0.0820008576569616	1
ENSG00000183960.8	KCNH8	3	19148202	3_14	0	0.0118031032152754	5.60111576159416	2.08055752106352e-07	-0.510028482882224	1
ENSG00000163576.17	EFHB	3	19946616	3_14	0	0.0107799972780402	4.76106571822747	1.61522043728994e-07	-0.334926739484656	3
ENSG00000144566.10	RAB5A	3	19946616	3_14	0	0.0192664211738304	10.1482931107693	6.15322826046447e-07	1.26907549812389	3
ENSG00000183977.13	PP2D1	3	20011436	3_14	0	0.0323101477374353	14.9658029338469	1.52176622104501e-06	1.73379745949793	1
ENSG00000114166.7	KAT2B	3	20039856	3_14	0	0.0116914439648258	5.51303935614543	2.0284682713122e-07	0.602467979261081	1
ENSG00000182247.9	UBE2E2	3	23203514	3_17	0	0.0336347945384312	17.4019431985761	1.84202491252213e-06	3.20646321802493	2
ENSG00000170142.11	UBE2E1	3	23805720	3_18	0	0.0265274381592138	15.0592966423601	1.25721331722485e-06	1.54619889402566	1
ENSG00000197885.10	NKIRAS1	3	23859537	3_18	0	0.0087297868429097	4.74230321993197	1.30287254462416e-07	-0.558251427047661	1
ENSG00000151090.17	THRB	3	24494993	3_18	0	0.0087871202603208	4.80286338337884	1.32817645548573e-07	-0.172618509170016	1
ENSG00000077092.18	RARB	3	25174179	3_18	0	0.00974093869595838	5.75683277632395	1.76479147885016e-07	0.598107395587579	1
ENSG00000077097.15	TOP2B	3	25664786	3_19	0	0.0130904859046622	4.63665182182153	1.9101577106309e-07	0.178623438706434	1
ENSG00000151093.7	OXSM	3	25782726	3_19	0	0.0196420296563669	8.40370439629568	5.1947673664338e-07	1.07521345027949	1
ENSG00000033867.16	SLC4A7	3	27484716	3_20	0	0.0297519770651107	16.2336134166315	1.51998745587937e-06	3.56507012161178	1
ENSG00000187118.12	CMC1	3	28241610	3_21	0	0.043836120333997	12.1855860850119	1.68107661260869e-06	1.42148082687196	1
ENSG00000163512.13	AZI2	3	28349407	3_21	0	0.106498603426007	20.6187291314438	6.91058446760038e-06	-2.15544032816815	1
ENSG00000144642.21	RBMS3	3	28575079	3_21	0	0.0322158181079275	9.30067664307465	9.42958725976519e-07	-1.19076212955637	1
ENSG00000163527.9	STT3B	3	31532766	3_23	0	0.0200934852362265	9.19766920891733	5.81623615932688e-07	1.08254178976139	1
ENSG00000144645.13	OSBPL10	3	32078058	3_23	0	0.0123437596701595	4.67484003220095	1.81603069839968e-07	-0.132859868532734	1
ENSG00000170293.8	CMTM8	3	32238447	3_23	0	0.0182651612228358	8.31094121432343	4.77730197552598e-07	-0.974413035948207	1
ENSG00000091317.7	CMTM6	3	32551985	3_24	0	0.0149028280377703	4.61186377915353	2.16298812396843e-07	-0.0877142295480224	1
ENSG00000144635.8	DYNC1LI1	3	32570942	3_24	0	0.0185922245458114	6.66572015281565	3.9002047445725e-07	0.800436747964339	1
ENSG00000182973.18	CNOT10	3	32684690	3_24	0	0.014902285271191	4.61152582123154	2.16275084887856e-07	-0.0191404858044061	1
ENSG00000188167.8	TMPPE	3	33097285	3_24	0	0.0185765377053759	6.65787581641427	3.89232806326057e-07	0.835970332273658	1
ENSG00000170266.15	GLB1	3	33097411	3_24	0	0.0160522100928207	5.30138605731469	2.67813978030696e-07	-0.433900383016988	1
ENSG00000170275.14	CRTAP	3	33113893	3_24	0	0.0667753466904998	18.6422494793472	3.91763021731968e-06	-2.02907800563242	1
ENSG00000173705.8	SUSD5	3	33215942	3_25	0	0.0119588885195846	6.11180384906783	2.30021906520674e-07	0.162080928859883	2
ENSG00000153560.11	UBP1	3	33440884	3_25	0	0.079444978797907	23.8327898707358	5.95868340280714e-06	-3.29752038694624	1
ENSG00000170248.13	PDCD6IP	3	33797856	3_25	0	0.0101721595305279	4.61277279243519	1.47667254299645e-07	-0.363771680798866	1
ENSG00000144681.10	STAC	3	36380068	3_26	0	0.0183126676326908	4.61862958697538	2.66178957762269e-07	-0.109822081760582	2
ENSG00000076242.14	MLH1	3	36993455	3_27	0	0.0110223593194905	7.96527896677893	2.76302318308558e-07	-1.61641874732074	1
ENSG00000093167.17	LRRFIP2	3	37183476	3_27	0	0.0270239934909184	16.944431235451	1.44107139300888e-06	2.85362463324045	1
ENSG00000144674.16	GOLGA4	3	37243088	3_27	0	0.0107731469173582	6.68130643478306	2.26523335101395e-07	0.517375347839664	2
ENSG00000198590.11	C3orf35	3	37386585	3_27	0	0.0104920319718042	6.45721372945222	2.1321302925592e-07	0.469808520629286	1
ENSG00000136059.14	VILL	3	37989256	3_27	0	0.022459526514396	13.372608239711	9.45204306873933e-07	1.40207933330634	1
ENSG00000187091.13	PLCD1	3	38029646	3_27	0	0.0129420490076996	9.29306149690398	3.78504306238466e-07	-1.27641101886439	1
ENSG00000008226.19	DLEC1	3	38039540	3_27	0	0.0204846737836782	12.9363403663262	8.33968140003967e-07	1.64532413824186	1
ENSG00000093217.9	XYLB	3	38346523	3_28	0	0.0144890369634354	8.08817547335988	3.6880691793105e-07	0.967779780221264	1
ENSG00000114739.13	ACVR2B	3	38455590	3_28	0	0.0112241357722064	5.72114360952956	2.02089958413272e-07	0.377063885689935	1
ENSG00000114745.13	GORASP1	3	39108575	3_28	0	0.0130243357972666	7.09979616589515	2.91011692557023e-07	-0.794448738922224	1
ENSG00000168026.18	TTC21A	3	39107998	3_28	0	0.0100847217105892	4.72961565862931	1.50106238522006e-07	0.10528001739035	2
ENSG00000168334.8	XIRP1	3	39191707	3_28	0	0.0590914781206485	21.2225021110445	3.94666634931489e-06	2.23472352899705	1
ENSG00000144659.10	SLC25A38	3	39383433	3_28	0	0.0392556880762868	17.3741580770843	2.14642311367322e-06	2.13966697093813	1
ENSG00000168314.17	MOBP	3	39467949	3_28	0	0.010633664218738	5.22050434842092	1.74704615185237e-07	0.343108092282333	1
ENSG00000114784.3	EIF1B	3	40309993	3_29	0	0.0115331608739695	4.68012299330095	1.69869179905536e-07	0.0411895851580419	1
ENSG00000168032.8	ENTPD3	3	40387447	3_29	0	0.0115491566738614	4.69296563763052	1.7057155980426e-07	-0.227673707583901	1
ENSG00000188846.13	RPL14	3	40457413	3_29	0	0.0134343173089028	6.09450933611304	2.57669682406557e-07	0.59945290978806	1
ENSG00000177873.12	ZNF619	3	40477330	3_29	0	0.0124498136768384	5.38890606623694	2.1114093432855e-07	0.517371359214115	1
ENSG00000177842.11	ZNF620	3	40507337	3_29	0	0.0144052028076519	6.74168545899967	3.05630601982313e-07	-0.799619142438445	1
ENSG00000172888.11	ZNF621	3	40524103	3_29	0	0.0123198748355874	5.29165541755728	2.05166677421413e-07	0.490309840724407	1
ENSG00000168036.16	CTNNB1	3	41195090	3_30	0	0	67.7367923603877	0	-3.69565446939893	1
ENSG00000168038.10	ULK4	3	41962012	3_30	0	2.15151230165134e-11	15262.6978004621	1.03343725253124e-12	5.74738006038644	2
ENSG00000182606.14	TRAK1	3	42014240	3_30	0	0	85.7489289274641	0	0.573678293182404	1
ENSG00000114812.12	VIPR1	3	42503691	3_31	0	0.0205090330295853	11.1601939408102	7.20320707681584e-07	1.34203532149465	1
ENSG00000114857.17	NKTR	3	42600359	3_31	0	0.0121860891469008	6.32785859405536	2.42677822894884e-07	-0.739589040916676	2
ENSG00000114853.13	ZBTB47	3	42653821	3_31	0	0.0389509908302236	17.1458663608546	2.10177836753554e-06	-1.93327428726532	1
ENSG00000157119.11	KLHL40	3	42685151	3_31	0	0.0102971994115485	4.76746313664678	1.54495359949075e-07	-0.225745491766814	1
ENSG00000010282.14	HHATL	3	42696978	3_31	0	0.0101286765596647	4.61464583006721	1.47095725152653e-07	-0.104594705843973	2
ENSG00000244607.5	CCDC13	3	42773176	3_31	0	0.0115630392764874	5.84150986450222	2.12572014820357e-07	-0.51294095280571	1
ENSG00000181061.13	HIGD1A	3	42800848	3_31	0	0.0268546768982879	13.6703559842145	1.15533712570308e-06	-1.62296478606573	1
ENSG00000144648.15	ACKR2	3	42804792	3_31	0	0.0144415710303407	7.90248950923648	3.59159486785881e-07	0.893213294298235	1
ENSG00000144647.5	POMGNT2	3	43106160	3_31	0	0.0111074789072304	5.46909079649965	1.91178744134921e-07	0.241846565167713	1
ENSG00000011198.7	ABHD5	3	43689274	3_31	0	0.0253185186381184	13.1212949434384	1.04549982244659e-06	-1.61573071392624	1
ENSG00000160746.12	ANO10	3	43691692	3_31	0	0.0134729386274274	7.25854422628913	3.07766136335848e-07	-0.879612922546675	1
ENSG00000179152.19	TCAIM	3	44338768	3_31	0	0.0116851858109575	5.93887971904771	2.18398235823938e-07	-0.856081827673854	1
ENSG00000225873.3	LINC00694	3	44439661	3_31	0	0.0101262342949401	4.61241238516125	1.46989081103704e-07	-0.062528236212691	1
ENSG00000185219.16	ZNF445	3	44479488	3_31	0	0.0101321305394884	4.61780265460542	1.47246547020834e-07	-0.333378438792215	1
ENSG00000144792.9	ZNF660	3	44578138	3_31	0	0.0106866084205606	5.11126591499249	1.71900581477757e-07	-0.343497428347249	2
ENSG00000186448.14	ZNF197	3	44584405	3_31	0	0.010126554123175	4.61270482363378	1.47003043394443e-07	-0.100496845127861	1
ENSG00000169981.10	ZNF35	3	44649020	3_31	0	0.0118482365851962	6.06729421315986	2.2623393338718e-07	-0.858435662600608	1
ENSG00000196653.11	ZNF502	3	44712685	3_31	0	0.0144264627469597	7.89278134973354	3.58342982659004e-07	-1.22155970564242	1
ENSG00000186446.11	ZNF501	3	44721338	3_31	0	0.0145204714759299	7.95302805354384	3.63431198344485e-07	0.766664779148563	2
ENSG00000163807.5	KIAA1143	3	44761331	3_31	0	0.0146445858708599	8.03199205154449	3.70176920866165e-07	-0.893284849536919	2
ENSG00000163808.16	KIF15	3	44761638	3_31	0	0.0946233077614815	25.549305570255	7.60827496763651e-06	-2.63179462576728	1
ENSG00000169964.7	TMEM42	3	44861942	3_31	0	0.10328069711459	26.3914560215283	8.57810751641989e-06	-2.68123660028018	1
ENSG00000075914.12	EXOSC7	3	44975034	3_31	0	0.0106789207393231	5.10459794653016	1.7155282664296e-07	0.304935950088289	1
ENSG00000163814.7	CDCP1	3	45145928	3_32	0	0.0236721620075172	10.0049561314194	7.45353142434281e-07	-1.61884535803838	1
ENSG00000249992.1	TMEM158	3	45226648	3_32	0	0.0134643342532006	4.76271168799967	2.01812540892806e-07	0.279892077279977	1
ENSG00000011376.9	LARS2	3	45388983	3_32	0	0.0283977629435093	11.7015593713704	1.04577160034988e-06	-1.72389119803973	2
ENSG00000144791.9	LIMD1	3	45555166	3_32	0	0.0134389809610528	4.74523857882852	2.00693526805421e-07	-0.393830669888496	2
ENSG00000211456.10	SACM1L	3	45689445	3_32	0	0.0615464958193228	18.9622862903976	3.67284841071004e-06	-2.03956179179238	1
ENSG00000163818.16	LZTFL1	3	45916204	3_32	0	0.112675979516964	24.7425192711567	8.77372934595611e-06	-2.49623453946093	1
ENSG00000163820.14	FYCO1	3	45995913	3_32	0	0.0136612907713122	4.89738410559382	2.10554668974489e-07	-0.348283984440009	1
ENSG00000163823.3	CCR1	3	46208857	3_32	0	0.020764965664877	8.78563924209331	5.74134384480018e-07	-0.93442765512604	2
ENSG00000160791.13	CCR5	3	46370768	3_32	0	0.0222742927614357	9.43845188869079	6.6162767607465e-07	-1.10129736562005	2
ENSG00000121797.9	CCRL2	3	46406481	3_32	0	0.0180454547783437	7.4807844147123	4.24838575949411e-07	-1.01705865714309	1
ENSG00000012223.12	LTF	3	46485538	3_32	0	0.0218918807344762	9.27729092764255	6.39165349695012e-07	0.977728311542233	1
ENSG00000241186.9	TDGF1	3	46574146	3_32	0	0.0133604775653686	4.69090872925204	1.97236795880976e-07	0.255419025659811	2
ENSG00000163827.12	LRRC2	3	46580303	3_32	0	0.0135767188699761	4.83979542858761	2.06790605065961e-07	0.249327081128095	1
ENSG00000178038.16	ALS2CL	3	46693608	3_33	0	0.0488427792502342	20.5917010321601	3.16520298060958e-06	2.03582625122064	2
ENSG00000181585.3	TMIE	3	46698154	3_33	0	0.115498715753426	30.7023631566563	1.1159839105689e-05	-3.18515307459549	2
ENSG00000188086.13	PRSS45	3	46744963	3_33	0	0.010394906668716	7.49187547031537	2.45086910904571e-07	-0.816041964608954	2
ENSG00000178055.11	PRSS42	3	46834226	3_33	0	0.113919435253833	29.3592127007333	1.05257052007676e-05	3.0286895926334	1
ENSG00000160796.16	NBEAL2	3	46979634	3_33	0	0.00777790053093674	5.17363836321447	1.26638986675606e-07	0.803499947857924	1
ENSG00000160799.11	CCDC12	3	46982458	3_33	0	0.00782708862189763	5.24176045324842	1.29117882394348e-07	0.829986677581483	1
ENSG00000181555.20	SETD2	3	47164415	3_33	0	0.0199466896350802	13.5102258110222	8.48090916722715e-07	-1.77182424949273	1
ENSG00000076201.14	PTPN23	3	47380662	3_33	0	0.00838961310490016	5.55186198709841	1.46585012568081e-07	-0.0568758413586133	1
ENSG00000114650.18	SCAP	3	47476755	3_33	0	0.00863892316297143	5.79057522876528	1.57431014151542e-07	-0.116819800748055	2
ENSG00000114646.9	CSPG5	3	47580720	3_33	0	0.0842980253888485	27.6751474931953	7.342032786437e-06	3.327724334427	1
ENSG00000229453.2	SPINK8	3	48327974	3_34	0	0.0110988814031654	21.7141581387237	7.58457378825359e-07	-4.88137590356087	1
ENSG00000132153.14	DHX30	3	47802110	3_34	0	0.00685105904235339	15.3254489218718	3.30430318467477e-07	3.48138845441034	1
ENSG00000164045.11	CDC25A	3	48188134	3_34	0	0.00926645945702342	20.3262298290503	5.92761018350783e-07	4.76484843428241	1
ENSG00000164048.13	ZNF589	3	48195614	3_34	0	0.0112874715662049	21.1149354280968	7.50058955251217e-07	4.85733693000094	1
ENSG00000172113.8	NME6	3	48301392	3_34	0	0.0101803927087165	21.342346665844	6.83778867878479e-07	-4.79265158068687	2
ENSG00000164049.14	FBXW12	3	48372047	3_34	0	0.0081327033012919	6.75999227315507	1.73017527636461e-07	1.08517656975659	1
ENSG00000164050.12	PLXNB1	3	48429347	3_34	0	0.0111590543506153	8.75426291669974	3.07436871564255e-07	0.670148339546331	1
ENSG00000232112.3	TMA7	3	48440237	3_34	0	0.0109113785008204	8.60095130925208	2.95348713792356e-07	-0.687726356516607	1
ENSG00000164053.19	ATRIP	3	48446507	3_34	0	0.010799936735564	8.54008437702213	2.90263445899084e-07	0.696099927453622	1
ENSG00000213689.11	TREX1	3	48467186	3_34	0	0.0140239734887254	10.2450229349879	4.52160885564474e-07	-0.347114482200658	1
ENSG00000114268.11	PFKFB4	3	48562408	3_34	0	0.00659510735657354	5.78495804193225	1.2006904504685e-07	0.772752784706326	1
ENSG00000145040.3	UCN2	3	48563473	3_34	0	0.0103413876645938	10.2312013817851	3.32977145098307e-07	-1.648840455766	2
ENSG00000114270.17	COL7A1	3	48595323	3_34	0	0.012521507079248	11.9003743560578	4.68949633191334e-07	-1.755011479617	1
ENSG00000008300.16	CELSR3	3	48658401	3_34	0	0.254848398787716	21.6384581009639	1.73547033216442e-05	-4.33239161429803	1
ENSG00000068745.14	IP6K2	3	48740313	3_34	0	0.00629138827267906	5.07476203987829	1.00478037677975e-07	-0.714006120114338	1
ENSG00000114302.15	PRKAR2A	3	48847779	3_34	0	0.00818876810424429	7.49208495895689	1.93076865582163e-07	1.74265028469255	1
ENSG00000178467.17	P4HTM	3	48987668	3_34	0	0.0116517258684244	14.1441758762869	5.18652982953091e-07	3.69292928511604	1
ENSG00000178252.17	WDR6	3	49007334	3_34	0	0.0111045378049606	13.5902672583081	4.74938589441519e-07	-3.64752779346565	1
ENSG00000178057.14	NDUFAF3	3	49015786	3_34	0	0.00707074956064457	8.10745336673135	1.80409286211226e-07	2.64560856516861	1
ENSG00000198218.10	QRICH1	3	49088219	3_34	0	0.00709788944514511	8.19341084874526	1.83021848294739e-07	-2.6716767418339	1
ENSG00000177352.9	CCDC71	3	49168885	3_34	0	0.250586962929209	43.3585860977181	3.41934213483758e-05	-5.01557249563241	1
ENSG00000185909.14	KLHDC8B	3	49171432	3_34	0	0.0606738026933675	28.0824215350672	5.36222141458689e-06	-4.079856800573	2
ENSG00000188315.7	C3orf62	3	49277527	3_34	0	0.00868247614601803	7.97405024905058	2.17887111018369e-07	1.79199055766764	1
ENSG00000164076.16	CAMKV	3	49870590	3_35	0	0.00687222291780065	12.8965344390964	2.78919728886383e-07	1.9129895595528	1
ENSG00000233276.3	GPX1	3	49358324	3_35	0	0.00778625037916281	30.3015128897238	7.42508878650839e-07	-3.7869565947751	2
ENSG00000067560.10	RHOA	3	49413431	3_35	0	0.00704901903841049	15.4819807610547	3.43450521903672e-07	-1.59887639542454	1
ENSG00000145022.4	TCTA	3	49412704	3_35	0	0.00689323812984632	5.64137235925781	1.22381852160782e-07	0.946865205803292	1
ENSG00000145020.15	AMT	3	49422974	3_35	0	0.00778655598941669	13.3037332793184	3.26007741988075e-07	2.41899192326184	1
ENSG00000164062.12	APEH	3	49673881	3_35	0	0.00692373208674313	19.0031441104186	4.14070880701137e-07	1.74794649524374	1
ENSG00000164068.15	RNF123	3	49699132	3_35	0	0.0194323352196033	34.0629850163198	2.08313142688196e-06	-4.14690883063358	1
ENSG00000173540.12	GMPPB	3	49722998	3_35	0	0.00665532006613123	4.96215302134995	1.03931709983837e-07	0.312720607562588	1
ENSG00000183763.8	TRAIP	3	49856597	3_35	0	0.0107042502257483	18.5398615944587	6.24556473428586e-07	-2.51868868838544	1
ENSG00000164078.12	MST1R	3	49903379	3_35	0	0.00956419404399456	19.0594935845313	5.73678679175484e-07	-2.7279859282923	2
ENSG00000188338.14	SLC38A3	3	50204954	3_35	0	0.0103235253467702	11.4929868131521	3.73396214290525e-07	-0.278048573643963	1
ENSG00000012171.19	SEMA3B	3	50267465	3_35	0	0.0167050894070176	13.5827847649454	7.14079551774925e-07	1.73957558297737	2
ENSG00000243477.5	NAT6	3	50295266	3_35	0	0.0227480173324083	17.06500532034	1.22168418589454e-06	-2.36645137704047	1
ENSG00000186792.16	HYAL3	3	50295266	3_35	0	0.0227480173324083	17.06500532034	1.22168418589454e-06	2.36645137704047	1
ENSG00000004838.13	ZMYND10	3	50343230	3_35	0	0.0240291679468826	16.8500634668109	1.2742341715907e-06	-1.92458610719537	1
ENSG00000007402.11	CACNA2D2	3	50504338	3_35	0	0.00664466496700955	5.71180773658764	1.19441608179906e-07	0.945194490860004	1
ENSG00000114735.9	HEMK1	3	50569633	3_35	0	0.00663336740767251	5.29912455207742	1.10623438549782e-07	0.393508777697233	1
ENSG00000114738.10	MAPKAPK3	3	50611291	3_35	0	0.00659907767707535	4.9926870020194	1.03687536092859e-07	-0.684083561687301	2
ENSG00000114737.15	CISH	3	50611939	3_35	0	0.00719366572806512	6.06470845684625	1.37299563110839e-07	-0.975427845648219	1
ENSG00000259956.1	RBM15B	3	51391456	3_35	0	0.0065941595386092	4.67194534885901	9.69540996684213e-08	-0.144437334880974	1
ENSG00000164081.12	TEX264	3	51661849	3_35	0	0.0207267336225173	14.6092613262072	9.52945574029093e-07	-1.70160176504374	1
ENSG00000164082.14	GRM2	3	51706404	3_35	0	0.0120945038809163	9.65958238860285	3.67667619249444e-07	0.740392137611207	2
ENSG00000041880.14	PARP3	3	51941930	3_36	0	0.0407359982053991	29.4215829293698	3.77184095058067e-06	2.46902259929705	1
ENSG00000243989.8	ACY1	3	51982820	3_36	0	0.00563067732766964	10.9032399725015	1.93208035496974e-07	-1.30565625170334	2
ENSG00000239732.3	TLR9	3	52218953	3_36	0	0.0393241058605091	29.3893645830599	3.63712332193252e-06	3.58237111067969	1
ENSG00000247596.8	TWF2	3	52239094	3_36	0	0.00596191600744767	11.1579002446429	2.09352090227159e-07	1.13472251699506	1
ENSG00000164088.17	PPM1M	3	52245578	3_36	0	0.00287969806947874	4.88209097933255	4.42447552767346e-08	0.521626195024782	2
ENSG00000168237.17	GLYCTK	3	52286212	3_36	0	0.0169160779510442	21.6865309590698	1.15451276204661e-06	3.38729465409966	2
ENSG00000114841.17	DNAH1	3	52316196	3_36	0	0.00321490228758348	5.79473277271712	5.86286864899993e-08	0.920001126700573	1
ENSG00000010318.20	PHF7	3	52408338	3_36	0	0.00303089982479277	5.24458424504157	5.00255212189537e-08	0.707341968960961	1
ENSG00000010319.6	SEMA3G	3	52444898	3_36	0	0.00568126488062748	11.7223713034077	2.09589482441529e-07	2.00445821245379	1
ENSG00000114854.7	TNNC1	3	52454186	3_36	0	0.00282914575591442	4.68579069933884	4.17202769127619e-08	-0.203992565636182	2
ENSG00000010322.15	NISCH	3	52455611	3_36	0	0.003322121081203	5.95855532063547	6.22967523436287e-08	-0.719281758775622	1
ENSG00000010327.10	STAB1	3	52495250	3_36	0	0.00288955060902407	4.80797080142804	4.372210879308e-08	0.07095663598591	1
ENSG00000168273.7	SMIM4	3	52533601	3_36	0	0.00682186818425168	13.022919420765	2.79589366813919e-07	-2.72235940978186	1
ENSG00000168268.10	NT5DC2	3	52534789	3_36	0	0.00650493362083648	12.6305121902284	2.5856682652178e-07	2.65401344086885	2
ENSG00000163938.16	GNL3	3	52681295	3_36	0	0.0140673890059638	20.2709614532276	8.97422220609182e-07	3.39116944694313	2
ENSG00000016864.18	GLT8D1	3	52705620	3_36	0	0.00358729402203961	6.71398552391029	7.57977559180494e-08	1.61164678328645	2
ENSG00000114904.12	NEK4	3	52771077	3_36	0	0.0206543614940423	23.2527490648309	1.51145441100748e-06	3.39169625348922	1
ENSG00000055955.15	ITIH4	3	52833204	3_36	0	0.0030721105789504	5.28693545277349	5.11151719087513e-08	-0.74310361048543	2
ENSG00000213533.11	TMEM110	3	52897955	3_36	0	0.00297979761546385	5.07241742056139	4.75675438686094e-08	-0.878739766639018	1
ENSG00000163935.13	SFMBT1	3	53046971	3_36	0	0.00335299268265743	6.65874893432847	7.02642183967985e-08	1.36903317523866	1
ENSG00000163933.9	RFT1	3	53130078	3_36	0	0.174677110196211	24.6596474800813	1.3556008611309e-05	4.25538868395038	1
ENSG00000163932.13	PRKCD	3	53155654	3_36	0	0.0107480128780464	17.2060206251186	5.81992771951594e-07	1.9997717250321	1
ENSG00000272886.5	DCP1A	3	53347519	3_36	0	0.00579369584204903	11.3924694586039	2.07722020597645e-07	1.51654915101701	1
ENSG00000016391.10	CHDH	3	53823890	3_36	0	0.00288702643625471	4.82348082662247	4.38248351278876e-08	0.0930333228709265	1
ENSG00000056736.9	IL17RB	3	53844570	3_36	0	0.00282295859598591	4.62639096761266	4.11013241388424e-08	0.213714317461503	2
ENSG00000144771.7	LRTM1	3	54966843	3_37	0	0.0143472197202349	4.70290414022356	2.12345396196397e-07	0.212749162709026	1
ENSG00000157445.14	CACNA2D3	3	54122697	3_37	0	0.0168467700435689	6.19347478822748	3.28367370758228e-07	-0.667055931877343	1
ENSG00000180376.16	CCDC66	3	56557394	3_39	0	0.0171718863325373	9.38922844548319	5.07407502709842e-07	-1.58270124755348	2
ENSG00000163947.11	ARHGEF3	3	57078950	3_39	0	0.0256456701107054	13.1204280220292	1.05893920694693e-06	1.7717750215037	1
ENSG00000144730.17	IL17RD	3	57169500	3_39	0	0.010518048497015	4.843471741096	1.60324876057483e-07	-0.0104779207365163	1
ENSG00000163666.8	HESX1	3	57226802	3_39	0	0.040623834619762	17.4195966057072	2.22703982216815e-06	2.04741599183879	1
ENSG00000157500.10	APPL1	3	57226802	3_39	0	0.040623834619762	17.4195966057072	2.22703982216815e-06	2.04741599183879	1
ENSG00000174844.14	DNAH12	3	57544056	3_39	0	0.0118456870707283	5.94478693170776	2.21618250895867e-07	-0.917639098578955	2
ENSG00000168374.10	ARF4	3	57597538	3_39	0	0.012474911673056	6.42446637136391	2.52222318300583e-07	0.94549644522655	2
ENSG00000174839.12	DENND6A	3	57692733	3_39	0	0.0113023566626459	5.50968860247844	1.95976968615112e-07	0.412562318913584	2
ENSG00000163684.11	RPP14	3	58306531	3_40	0	0.0215226841624873	15.9427357622922	1.07986198914193e-06	-1.86424290694386	2
ENSG00000168297.15	PXK	3	58332842	3_40	0	0.00687763837817179	5.3661896099876	1.16148692404179e-07	0.625363682637806	2
ENSG00000168291.12	PDHB	3	58346781	3_40	0	0.0381062623201229	21.2742482304254	2.55128836688759e-06	2.41123074399949	1
ENSG00000168306.12	ACOX2	3	58537792	3_40	0	0.0139988826048884	11.9474939146945	5.2635549744276e-07	1.40077666367915	2
ENSG00000168309.16	FAM107A	3	58627651	3_40	0	0.0479826668567677	23.4375436223207	3.53920280333458e-06	2.29881054634262	1
ENSG00000144724.19	PTPRG	3	61561091	3_41	0	0.0122778300180986	7.13731286787535	2.75781624079512e-07	0.867958524195743	2
ENSG00000163618.17	CADPS	3	62875367	3_42	0	0.0143234750509187	8.15018171828278	3.6738774178225e-07	0.932791415808909	1
ENSG00000163632.12	C3orf49	3	63819161	3_43	0	0.0924837608719421	26.1530253337331	7.61195812182637e-06	-2.76525368893824	1
ENSG00000163634.11	THOC7	3	63863367	3_43	0	0.0179818432304344	10.7610948155691	6.08975244879385e-07	-1.46785074194928	1
ENSG00000163636.10	PSMD6	3	64023832	3_43	0	0.0100226171906936	5.34038377819904	1.6844673004991e-07	-0.581109513437149	2
ENSG00000163637.12	PRICKLE2	3	64445875	3_43	0	0.0092645874910765	4.61222353257096	1.34476193677831e-07	-0.0264859622216082	1
ENSG00000144741.17	SLC25A26	3	66134027	3_45	0	3.33066907387547e-16	388.079867073181	4.06781853715247e-19	2.71466474531198	2
ENSG00000144749.13	LRIG1	3	66501565	3_45	0	0	10.1009271625834	0	-0.970715848840832	1
ENSG00000172340.14	SUCLG2	3	67654746	3_45	0	0	6.171222689429	0	0.585120472129784	1
ENSG00000163378.13	EOGT	3	69011703	3_46	0	0.0137111645686372	4.7438252586575	2.04697246317311e-07	-0.293902515388034	2
ENSG00000144747.15	TMF1	3	69052218	3_46	0	0.0135595225054364	4.64068796453859	1.9803216606516e-07	-0.0666049766889584	2
ENSG00000144744.16	UBA3	3	69079592	3_46	0	0.044873018787441	15.7965458123564	2.23077820268051e-06	1.68427305269497	1
ENSG00000144746.6	ARL6IP5	3	69088388	3_46	0	0.050077449541667	16.8286694522463	2.6521675426533e-06	2.01455285535799	1
ENSG00000163412.12	EIF4E3	3	71712403	3_48	0	0.00629111328040555	6.70097474058075	1.32670528717592e-07	0.737668877945825	1
ENSG00000170837.2	GPR27	3	71765280	3_48	0	0.0109977348000349	11.7850432141376	4.07890317277001e-07	1.33500599103021	1
ENSG00000163421.8	PROK2	3	71780316	3_48	0	0.0294361615396512	20.997942422795	1.9452117838255e-06	-2.14133501802627	1
ENSG00000144736.13	SHQ1	3	72861639	3_49	0	0.0114231581933758	5.26589468156565	1.89307287956031e-07	-0.458032801275643	1
ENSG00000172986.12	GXYLT2	3	72887991	3_49	0	0.0124218415275787	6.04259794265471	2.36221083160338e-07	-0.489052585147152	2
ENSG00000113805.8	CNTN3	3	74520712	3_50	0	0	46.7101056084318	0	-0.971588396533105	2
ENSG00000227124.8	ZNF717	3	75782933	3_51	0	0.0172654708130641	7.30474946040611	3.96910624588164e-07	-0.924907458273708	2
ENSG00000185008.17	ROBO2	3	75906907	3_51	0	0.0138881510881032	5.28453656525144	2.3097252040515e-07	0.301561695980742	1
ENSG00000114480.12	GBE1	3	81761728	3_54	0	0	22.1841522663692	0	-0.876919701598833	2
ENSG00000206538.8	VGLL3	3	86990820	3_57	0	0.0189098627376786	10.8386673994692	6.45020087184786e-07	1.2910989085484	1
ENSG00000083937.8	CHMP2B	3	87227121	3_57	0	0.0182195642276058	10.5821535706816	6.06765694994938e-07	-1.23906005739983	2
ENSG00000179097.5	HTR1F	3	87990003	3_58	0	0.00838408021609383	7.21943907950441	1.90488101983823e-07	0.475636519775281	1
ENSG00000175105.6	ZNF654	3	88059041	3_58	0	0.00716313007401093	5.04484060510429	1.13725867989117e-07	0.347115051626838	2
ENSG00000163320.10	CGGBP1	3	88195691	3_58	0	0.0103431559624561	9.13634595976875	2.97395630547039e-07	1.76031648192803	1
ENSG00000179021.9	C3orf38	3	88150148	3_58	1	0.0972643983654706	18.046398158409	5.52399673817289e-06	3.44434876400762	1
ENSG00000044524.10	EPHA3	3	89113658	3_59	0	0.0346200485521139	18.6088711305216	2.02748044726011e-06	2.20016292980651	1
ENSG00000184500.14	PROS1	3	93974610	3_59	0	0.00787366019987179	4.84997729443714	1.20178103795677e-07	-0.0442084912790041	1
ENSG00000178750.2	STX19	3	94032097	3_59	0	0.0113320910682685	8.22090762722455	2.93183009169142e-07	-0.824683323815985	1
ENSG00000178700.7	DHFR2	3	94061265	3_59	0	0.0108503704886465	7.81848319154276	2.66978352082096e-07	0.778488488631974	1
ENSG00000178694.9	NSUN3	3	94062771	3_59	0	0.0083187550032644	5.35881917486476	1.40293131864573e-07	-0.595418951187702	1
ENSG00000080200.9	CRYBG3	3	97822174	3_61	0	0.0244582190818954	12.5707709269103	9.67599682014053e-07	1.56664149901782	1
ENSG00000080822.16	CLDND1	3	98523270	3_62	0	0.0156502263095965	5.21476435658717	2.56840959773304e-07	-0.443824019857709	1
ENSG00000064225.12	ST3GAL6	3	98734166	3_62	0	0.0167064822054525	5.82114670200362	3.06057150476003e-07	-0.745206907084709	1
ENSG00000057019.15	DCBLD2	3	98901239	3_62	0	0.0146906079954103	4.62758489130926	2.13945491177791e-07	-0.0659654865645271	2
ENSG00000144810.15	COL8A1	3	99638508	3_62	0	0.0322524994243305	11.9469764306097	1.21263571961558e-06	-1.91167035487935	2
ENSG00000036054.12	TBC1D23	3	100259718	3_63	0	0.0213040306019536	11.0286899870491	7.39425936364462e-07	-0.85392978352123	1
ENSG00000114021.11	NIT2	3	100365359	3_63	0	0.0110828606431994	4.9637888100155	1.73130722646054e-07	0.637198705376673	1
ENSG00000154174.7	TOMM70	3	100402296	3_63	0	0.0153558768267952	7.98735194290853	3.85999208845732e-07	-1.47005602665063	1
ENSG00000206535.7	LNP1	3	100401425	3_63	0	0.0106735714571295	4.61519961390453	1.55027671934662e-07	0.0788321956743425	2
ENSG00000114354.13	TFG	3	100709093	3_63	0	0.0185683132168525	9.75135383022648	5.69831354469179e-07	1.59050105741366	2
ENSG00000081148.11	IMPG2	3	101320263	3_64	0	0.0106401943987988	6.12013384987736	2.04936566996368e-07	-0.723035438164694	2
ENSG00000081154.11	PCNP	3	101574832	3_64	0	0.0602189868278278	22.2950604960648	4.22523698942625e-06	2.52916201606271	1
ENSG00000066422.4	ZBTB11	3	101677685	3_64	0	0.0103979768352029	5.90685337964292	1.93292058040078e-07	0.757379096858547	1
ENSG00000144815.15	NXPE3	3	101778725	3_64	0	0.065636047816348	23.1105214398697	4.77376615333882e-06	2.38451520672157	2
ENSG00000170017.12	ALCAM	3	105366554	3_66	0	0.00817646895392576	5.6073749537585	1.4428937864646e-07	-0.592231562549764	2
ENSG00000138483.2	CCDC54	3	107377044	3_67	0	0.0298096396622795	16.6696723393163	1.5638416061585e-06	-1.9909633903541	1
ENSG00000114446.4	IFT57	3	108222767	3_67	0	0.020214589333777	13.0510765076287	8.30271694346629e-07	-1.53367014024512	1
ENSG00000177707.10	NECTIN3	3	111070094	3_69	0	0.0172486680952957	10.3681740200902	5.62816494605272e-07	1.37347986980803	1
ENSG00000240891.7	PLCXD2	3	111674240	3_69	0	0.0150958303617403	9.13056642823849	4.33774183510795e-07	-1.09003781692109	1
ENSG00000144824.20	PHLDB2	3	111732756	3_69	0	0.00949270736429419	4.83118671797078	1.44328762929692e-07	0.224137656221704	1
ENSG00000144827.8	ABHD10	3	111978835	3_69	0	0.00954996318793189	4.88686158962449	1.4687257527972e-07	0.238767593657436	1
ENSG00000091972.18	CD200	3	112332846	3_69	0	0.0098214264560661	5.14638341039774	1.59069047690792e-07	-0.379402661214844	1
ENSG00000144848.10	ATG3	3	112561371	3_69	0	0.00930951236637101	4.65077566391369	1.36257776633565e-07	-0.117234877807631	2
ENSG00000138459.8	SLC35A5	3	112561371	3_69	0	0.00929402289477976	4.63535970919253	1.35580163468517e-07	0.108361574834206	1
ENSG00000163606.10	CD200R1	3	112975136	3_69	0	0.0156539202586744	9.46747292351402	4.66408184305618e-07	-1.14090317393413	1
ENSG00000163607.15	GTPBP8	3	112991286	3_69	0	0.0097366228347523	5.06608522047895	1.55235059324246e-07	0.255209558101799	1
ENSG00000163608.14	NEPRO	3	113019471	3_69	0	0.0600432859391651	22.0352737394014	4.1638193126842e-06	2.27559402678893	1
ENSG00000144857.14	BOC	3	113232682	3_70	0	0.0126951535883147	5.30353663092322	2.11890997724099e-07	-0.414848532890991	1
ENSG00000206530.10	CFAP44	3	113441282	3_70	0	0.0124651977783874	5.13410100435242	2.0140607020988e-07	-0.537258633773645	2
ENSG00000163611.11	SPICE1	3	113515105	3_70	0	0.0119822874213406	4.76787356429607	1.79793272267248e-07	-0.0801332149066685	1
ENSG00000072858.10	SIDT1	3	113532232	3_70	0	0.0189554813501434	9.02415539966488	5.38332198427537e-07	-1.10954779711004	1
ENSG00000121579.12	NAA50	3	113746012	3_70	0	0.0565605415768359	19.2478916487796	3.42614467754058e-06	-2.8657778120309	1
ENSG00000178075.19	GRAMD1C	3	113830043	3_70	0	0.0125439114640115	5.19246447479882	2.04981887409447e-07	0.618233384136241	1
ENSG00000151576.10	QTRT2	3	114006229	3_70	0	0.0119091920888256	4.71117941578934	1.76571626565067e-07	-0.36359077918777	1
ENSG00000163617.10	CCDC191	3	114056663	3_70	0	0.0147100760926759	6.6697324801507	3.08768016455525e-07	-0.752355097684252	1
ENSG00000144847.12	IGSF11	3	119145976	3_74	0	0.00815952756817018	5.18176459536414	1.3306127088138e-07	0.510257064879366	1
ENSG00000121578.12	B4GALT4	3	119240632	3_74	0	0.0083139962638229	5.3553060243642	1.40120956079836e-07	0.440615534545981	2
ENSG00000176142.12	TMEM39A	3	119471959	3_74	0	0.0134426446127726	9.80596357918638	4.14843191528019e-07	-1.30808337431734	1
ENSG00000163389.10	POGLUT1	3	119469366	3_74	0	0.0280622072367355	16.648882116974	1.47033359210743e-06	1.8405010363294	1
ENSG00000113845.9	TIMMDC1	3	119498262	3_74	0	0.0607098006005353	23.8909955937702	4.56459266805786e-06	-2.25680541961487	2
ENSG00000144843.11	ADPRH	3	119579762	3_74	0	0.0124409256537779	9.08799789662068	3.55819615720173e-07	-1.06962500552146	1
ENSG00000121577.13	POPDC2	3	119663680	3_74	0	0.00971857029541445	6.80021470186638	2.07985940708848e-07	-0.666821238858732	1
ENSG00000138495.6	COX17	3	119677824	3_74	0	0.00773098423371743	4.68259082299631	1.1392786817958e-07	-0.154413783083687	1
ENSG00000183833.16	MAATS1	3	119702655	3_74	0	0.00819476956757315	5.22164233177999	1.34664412322811e-07	0.2827748711285	2
ENSG00000175697.10	GPR156	3	120285335	3_74	0	0.00862341629137009	5.69347723611274	1.54513316441144e-07	0.468951308165649	1
ENSG00000163428.3	LRRC58	3	120349385	3_74	0	0.0185246798535426	12.7825290040744	7.45206220910204e-07	1.6825341602677	2
ENSG00000153767.9	GTF2E1	3	120742729	3_74	0	0.0171256145564035	12.0530160951761	6.49607268163779e-07	-1.32985638241067	2
ENSG00000163833.7	FBXO40	3	121592799	3_75	0	0	67.5305461548066	0	-0.982348710249202	1
ENSG00000180353.10	HCLS1	3	121659058	3_75	0	0	95.2327387191647	0	2.2667483469918	1
ENSG00000173230.15	GOLGB1	3	121749947	3_75	0	0	101.949649662304	0	1.81869796773836	2
ENSG00000173226.16	IQCB1	3	121788384	3_75	0	0	80.7636620175694	0	-2.63027816733433	2
ENSG00000145088.8	EAF2	3	121835057	3_75	0	0	82.0964925112981	0	-1.92977079879996	2
ENSG00000121552.3	CSTA	3	122325058	3_76	0	0.0113864760774066	11.0207848109914	3.94921551277402e-07	-2.43727788559975	1
ENSG00000160124.9	CCDC58	3	122382092	3_76	0	0.00882790134670997	10.0275455419579	2.78587154824316e-07	-2.37044775796763	1
ENSG00000196981.3	WDR5B	3	122416395	3_76	0	0.00857857344646951	9.33944752267265	2.52142023460586e-07	-2.17980761266163	1
ENSG00000114030.12	KPNA1	3	122511081	3_76	0	0.00912352239226522	9.99250551021249	2.86910149918671e-07	-2.10996663829911	2
ENSG00000138496.16	PARP9	3	122564888	3_76	0	0.0237456234407589	18.852155413443	1.40881368446749e-06	3.00860965240652	1
ENSG00000173200.12	PARP15	3	122577791	3_76	0	0.0164691459355731	15.2222016686761	7.88964610176901e-07	-2.58607705036306	1
ENSG00000173193.13	PARP14	3	122687467	3_76	0	0.00847010660171366	5.53679292859177	1.47589727703779e-07	0.65461678055535	2
ENSG00000169087.10	HSPBAP1	3	122793695	3_76	0	0.038641141470689	19.6206887040285	2.38601499261918e-06	-2.0535268582586	2
ENSG00000138463.8	DIRC2	3	122795125	3_76	0	0.0150478361408807	10.2033484677839	4.83198687763233e-07	-1.09131001002246	1
ENSG00000082684.14	SEMA5B	3	123028920	3_76	0	0.0157081668709779	11.3231141950898	5.59758074723243e-07	-1.38613767003811	1
ENSG00000121542.11	SEC22A	3	123202292	3_76	0	0.0137947036473776	9.87415912642327	4.28668400448328e-07	-1.16010766088736	1
ENSG00000206527.9	HACD2	3	123585847	3_76	0	0.018806773997865	12.0941312140757	7.15810320070389e-07	1.78844767839291	1
ENSG00000114491.13	UMPS	3	124730970	3_77	0	0.0142242746520387	8.49756361293548	3.80393885532722e-07	1.30583035987746	1
ENSG00000082781.11	ITGB5	3	124896517	3_77	0	0.0518326875389239	32.1151001441603	5.23868134170934e-06	4.57204630875246	1
ENSG00000221955.10	SLC12A8	3	125212258	3_77	0	0.00989727642503368	5.38169158754972	1.67626809658597e-07	-0.457867863290652	1
ENSG00000163848.19	ZNF148	3	125375658	3_78	0	0.0973781154154068	26.3395792565038	8.07196318168483e-06	-2.72085852464014	1
ENSG00000114520.10	SNX4	3	125521025	3_78	0	0.0118284559404956	6.56872879251155	2.44522237665892e-07	0.912399579767955	1
ENSG00000144909.7	OSBPL11	3	125432370	3_78	0	0.0128573025422216	7.34137815556253	2.97054702766682e-07	1.07981408323216	2
ENSG00000114547.9	ROPN1B	3	125967918	3_78	0	0.0126270770681709	7.17403208004694	2.85085493697272e-07	-1.13800480438681	1
ENSG00000114544.16	SLC41A3	3	126101724	3_78	0	0.0318419862931364	15.774443588536	1.58074994029349e-06	2.13571833627854	2
ENSG00000144908.13	ALDH1L1	3	126197538	3_78	0	0.00979202457829675	4.81848220308196	1.48488126546523e-07	0.210598629985346	1
ENSG00000070476.14	ZXDC	3	126481560	3_78	0	0.0114706776146245	6.28404331359261	2.26849181966419e-07	-0.580975060312738	1
ENSG00000159650.8	UROC1	3	126517918	3_79	0	0.00971048046363443	6.23018183910421	1.90392753619188e-07	-0.639279384363746	1
ENSG00000180767.9	CHST13	3	126523826	3_79	0	0.00815286178642782	4.61187646504529	1.18330505345624e-07	0.0288754648684433	1
ENSG00000159685.10	CHCHD6	3	126704594	3_79	0	0.00836580694175781	4.85047091148175	1.27702887208559e-07	-0.268571165757148	1
ENSG00000114631.10	PODXL2	3	127634127	3_79	0	0.0157983044395484	10.7416760828173	5.34061786625388e-07	-1.10793645049194	1
ENSG00000114626.17	ABTB1	3	127672535	3_79	0	0.0140706913577442	9.66713715444788	4.28077390727474e-07	1.26095714271698	1
ENSG00000175792.11	RUVBL1	3	128153759	3_79	0	0.00976939071743887	6.28616115428102	1.93268894896548e-07	1.2060567602712	2
ENSG00000132394.10	EEFSEC	3	128153663	3_79	0	0.0486800596965382	21.2451479283047	3.25476648417221e-06	-2.8336245489448	2
ENSG00000170893.3	TRH	3	129974796	3_80	0	0.0211723092759452	11.3162343059295	7.54013521668336e-07	1.46830300008149	1
ENSG00000179348.11	GATA2	3	128493683	3_80	0	0.141689991318071	29.3231205160646	1.30755008319012e-05	-3.10001855045976	1
ENSG00000163902.11	RPN1	3	128680780	3_80	0	0.0109575310366186	5.20313873225108	1.79426707913901e-07	0.0542626193271881	1
ENSG00000075785.12	RAB7A	3	128726742	3_80	0	0.0154789465250057	8.40607961520685	4.09490539375515e-07	-1.06344357460681	1
ENSG00000172780.16	RAB43	3	129122809	3_80	0	0.0129548083720966	6.75490653977265	2.7539706752449e-07	-0.826307440082147	2
ENSG00000240682.9	ISY1	3	129161573	3_80	0	0.0143813833869181	7.72373289816346	3.49572197318179e-07	0.978190905695971	1
ENSG00000181789.14	COPG1	3	129249511	3_80	0	0.0124869279641859	6.41388543433401	2.52049464016409e-07	-0.599100238868495	1
ENSG00000183624.13	HMCES	3	129278571	3_80	0	0.0133084147285907	7.00457769746832	2.93371051179671e-07	-0.718692810457357	1
ENSG00000172771.11	EFCAB12	3	129428772	3_80	0	0.0336274789661674	15.6301406322546	1.65411678641144e-06	2.08167820766036	1
ENSG00000163913.11	IFT122	3	129442145	3_80	0	0.0160159066803287	8.72263581650773	4.39651180610411e-07	-1.345573470007	1
ENSG00000196455.7	PIK3R4	3	130746630	3_81	0	0.022359203524804	6.33475609854237	4.45753950815103e-07	-0.83828540382355	1
ENSG00000017260.19	ATP2C1	3	130850713	3_81	0	0.0284787455117272	8.5890317325419	7.69793138412766e-07	1.17953818947788	2
ENSG00000114670.13	NEK11	3	131027137	3_81	0	0.0350933646458759	10.5403337220808	1.16409478652733e-06	1.44549235387124	1
ENSG00000034533.11	ASTE1	3	131028108	3_81	0	0.0349815153079746	10.5104667112206	1.15709653427658e-06	-1.44268383011945	1
ENSG00000198585.11	NUDT16	3	131381465	3_81	0	0.0231397088368572	6.65414967663478	4.84573242427149e-07	-0.919178943729969	1
ENSG00000114686.8	MRPL3	3	131502955	3_81	0	0.019931554858339	5.26560961391432	3.30292575018192e-07	0.456840089716952	1
ENSG00000196353.11	CPNE4	3	132285293	3_82	0	0.0164235452924831	7.05930863886392	3.64869915607668e-07	-0.774132795453887	2
ENSG00000014257.15	ACPP	3	132325457	3_82	0	0.0129142019715405	4.82910601958284	1.96265194077415e-07	-0.2618476388415	1
ENSG00000129048.6	ACKR4	3	132597261	3_82	0	0.0157737820930197	6.68457972623051	3.31832499307569e-07	-0.716757983483417	1
ENSG00000113971.19	NPHP3	3	132717480	3_82	0	0.0221609272083817	9.84415062777524	6.86554710532274e-07	1.09339805244773	1
ENSG00000091527.15	CDV3	3	133573338	3_83	0	0	23.964161321279	0	0.807476768851054	1
ENSG00000163781.12	TOPBP1	3	133661592	3_83	0	0	17.2396139670818	0	0.889784606515655	1
ENSG00000154917.10	RAB6B	3	133895902	3_83	0	0	62.830386331374	0	-0.548511110574274	1
ENSG00000163785.12	RYK	3	134251127	3_83	0	0	262.828709266448	0	0.858220195253119	1
ENSG00000182923.16	CEP63	3	134486229	3_83	0	0	88.7226360258582	0	2.98858800843183	2
ENSG00000129055.12	ANAPC13	3	134486229	3_83	0	0	57.5935026564206	0	2.24591205255073	1
ENSG00000174611.11	KY	3	134651714	3_83	0	0	20.1705498665193	0	1.49080618944214	1
ENSG00000174579.3	MSL2	3	136196980	3_84	0	0.0157148611163331	5.79073794579469	2.86387087430036e-07	-0.536498819173464	1
ENSG00000114054.13	PCCB	3	136249986	3_84	0	0.112272701959459	24.2970983258238	8.58494583487505e-06	-3.45754449686353	1
ENSG00000118007.12	STAG1	3	136752490	3_84	0	0.0911173671233797	22.2914215750946	6.39216388577302e-06	-3.29914209298272	1
ENSG00000158092.6	NCK1	3	136862055	3_84	0	0.101718639430557	23.3482702091181	7.47419160334252e-06	-2.20255779556059	1
ENSG00000066405.12	CLDN18	3	137998902	3_85	0	0.0184485995057129	11.0139626735571	6.39463818977341e-07	1.38304352218511	2
ENSG00000158163.14	DZIP1L	3	138115664	3_85	0	0.00952860184664295	4.80598056900933	1.44118643116349e-07	0.114192976658952	2
ENSG00000118017.3	A4GNT	3	138132356	3_85	0	0.00944609183673462	4.85758210311863	1.44404686174012e-07	0.645078109164949	1
ENSG00000138231.12	DBR1	3	138174902	3_85	0	0.0100028437361315	5.21803808676634	1.64262982027311e-07	0.263555217999356	1
ENSG00000114098.17	ARMC8	3	138187690	3_85	0	0.0511595012084746	19.4015964880239	3.12372463910886e-06	-2.90977218365828	1
ENSG00000181322.13	NME9	3	138323827	3_85	0	0.0123152116322018	7.64008122089448	2.96107105252888e-07	1.81187838937645	2
ENSG00000158220.13	ESYT3	3	138434098	3_85	0	0.0101032811820874	5.28577209846293	1.6806599374108e-07	-0.0832952172091035	2
ENSG00000114107.8	CEP70	3	138594992	3_85	0	0.0167717937972822	10.5107556443213	5.54782084002646e-07	-1.93883201913567	1
ENSG00000158234.12	FAIM	3	138609174	3_85	0	0.02027664586981	12.2554345750218	7.82048713339069e-07	2.12011959993218	2
ENSG00000184432.9	COPB2	3	139389874	3_85	0	0.025357409483051	13.8772650706174	1.10743371570613e-06	1.74456305071282	1
ENSG00000114115.9	RBP1	3	139533281	3_85	0	0.0160123943580849	9.51862468282217	4.79666572782559e-07	-1.06511820736958	1
ENSG00000158258.16	CLSTN2	3	139935130	3_85	0	0.00934787054117803	4.63857178634551	1.36460181633335e-07	0.135981643173026	1
ENSG00000155893.12	PXYLP1	3	141228805	3_86	0	0.0183985870171626	4.61518876227972	2.67228585772121e-07	-0.00738366480785772	1
ENSG00000155903.11	RASA2	3	141486721	3_86	0	0.0219153565982189	6.24160759152626	4.30480988797775e-07	0.793033753542803	1
ENSG00000114125.13	RNF7	3	141737984	3_87	0	0.0100740718094574	5.95213955034069	1.88706613449535e-07	0.603028764746834	1
ENSG00000069849.10	ATP1B3	3	141875705	3_87	0	0.0161536493031088	10.3297100712798	5.25131119967789e-07	1.81218275595051	1
ENSG00000114126.17	TFDP2	3	142172123	3_87	0	0.0104365138920318	6.27953403743426	2.06248998335723e-07	1.13024885731486	1
ENSG00000175054.14	ATR	3	142579130	3_87	0	0.0243662375373496	14.1516495557188	1.08518682572044e-06	-1.84210199545523	1
ENSG00000120756.12	PLS1	3	142596604	3_87	0	0.013821261708078	8.88286394131079	3.86375583785273e-07	-1.48793225276279	1
ENSG00000175040.5	CHST2	3	143127958	3_87	0	0.0272025655395766	15.1773343188162	1.29931466330452e-06	-2.11168274891941	1
ENSG00000181744.8	C3orf58	3	143971850	3_88	0	0	19.8493747561243	0	0.666741085203487	1
ENSG00000152952.11	PLOD2	3	146155281	3_90	0	0.0321401827909404	10.8142601851399	1.09384083001059e-06	1.4455709061361	1
ENSG00000152977.9	ZIC1	3	147393907	3_91	0	0.0140428754829764	10.8978531799951	4.81621616843311e-07	1.19469624804137	1
ENSG00000174963.17	ZIC4	3	147406919	3_91	0	0.0244684898739118	16.0581852687163	1.23655262763328e-06	-1.74678943670858	2
ENSG00000144891.17	AGTR1	3	148697390	3_91	0	0.00990814027903541	7.66583915970025	2.39034629779115e-07	0.794552446750724	2
ENSG00000153002.11	CPB1	3	148791221	3_91	0	0.0200515414362282	14.2054296325247	8.96419119494933e-07	1.55723596271719	2
ENSG00000163754.17	GYG1	3	148991343	3_91	0	0.0100150073531504	7.76519953164696	2.44744457687785e-07	0.929406835015808	1
ENSG00000071794.15	HLTF	3	149082414	3_91	0	0.0072401047250803	4.76248997113328	1.08514530558701e-07	0.202274994522229	2
ENSG00000047457.13	CP	3	149221606	3_91	0	0.0089883674545731	6.76387666181889	1.91331057528275e-07	-0.821563535465796	2
ENSG00000206199.10	ANKUB1	3	149968184	3_92	0	0.0104964626682763	4.62129810123135	1.52656718714953e-07	0.0700074269917724	1
ENSG00000169908.11	TM4SF1	3	149378008	3_92	0	0.0173481594242439	9.27805178373998	5.06546326688922e-07	-1.12203980082611	1
ENSG00000114744.8	COMMD2	3	149752630	3_92	0	0.0163222952975469	8.43105422920156	4.33083947955524e-07	0.638654558627751	2
ENSG00000082996.19	RNF13	3	149812676	3_92	0	0.0171870094402619	9.28653668531816	5.02299872473365e-07	-1.20699727491951	1
ENSG00000070087.13	PFN2	3	150050272	3_92	0	0.0229824704438308	11.9820918003675	8.66639194651251e-07	1.37116109921509	1
ENSG00000196428.12	TSC22D2	3	150407583	3_92	0	0.191333590692242	31.540650144438	1.89920059067804e-05	-3.46284823736387	1
ENSG00000144895.11	EIF2A	3	150546349	3_93	0	0.029742861799943	12.4388285499028	1.16431691973333e-06	1.46792334844174	2
ENSG00000120742.10	SERP1	3	150603228	3_93	0	0.0144744121816806	5.73900786803452	2.61424766944994e-07	-0.501521039839857	2
ENSG00000163645.14	ERICH6	3	150703632	3_93	0	0.108870571356334	24.7155863711592	8.46818611137837e-06	2.58101052358484	1
ENSG00000174946.6	GPR171	3	151203001	3_93	0	0.0213554303373138	9.35180800354422	6.28511000168754e-07	-1.13760019532203	1
ENSG00000174944.8	P2RY14	3	151278646	3_93	0	0.0190574902273439	8.29318940154277	4.97389099660156e-07	-1.13501041353339	1
ENSG00000181631.6	P2RY13	3	151329464	3_93	0	0.012981756147006	4.72963514310482	1.9322800056678e-07	0.222321657317066	1
ENSG00000152580.8	IGSF10	3	151458602	3_93	0	0.0155829730237104	6.42377561085088	3.15028361733473e-07	0.661467420484381	2
ENSG00000169860.6	P2RY1	3	152834408	3_94	0	0.00741853121006919	4.61375176718063	1.07716225382974e-07	-0.000590040826409267	2
ENSG00000181467.4	RAP2B	3	153162558	3_94	0	0.00801049093283446	5.32401196080614	1.34216877012846e-07	0.379206062880651	1
ENSG00000114790.12	ARHGEF26	3	154121418	3_95	0	0	1547.23855137943	0	1.1648101996379	1
ENSG00000174953.13	DHX36	3	154324761	3_95	0	0	1261.26207158235	0	-1.49860496767641	1
ENSG00000196549.10	MME	3	155023818	3_96	0	0.012637548002793	4.82224252810876	1.917877396668e-07	0.228534506593578	1
ENSG00000240045.1	RP11-451G4.2	3	155293729	3_96	0	0.013334110428618	5.31968167938317	2.23233139340469e-07	0.441147257746591	1
ENSG00000174928.15	C3orf33	3	155806061	3_96	0	0.0123617973149865	4.61774088603561	1.79647075682126e-07	0.271092910646237	1
ENSG00000169359.13	SLC33A1	3	155854340	3_96	0	0.067298573920061	20.4557626268906	4.33241958633729e-06	-2.43090534850633	1
ENSG00000163655.15	GMPS	3	155869037	3_96	0	0.0227631541538139	10.2875997221846	7.36979607963459e-07	1.52199515689705	1
ENSG00000169282.17	KCNAB1	3	156037432	3_96	0	0.0583672552989091	19.1078545763123	3.50986305843529e-06	2.23089453348808	2
ENSG00000163659.12	TIPARP	3	156672810	3_97	0	0.0174054910699365	7.1188005684867	3.89943855068557e-07	0.909066726161881	1
ENSG00000197980.12	LEKR1	3	156847483	3_97	0	0.0598229191849691	19.5268613071601	3.67628368459355e-06	-2.34796454999337	1
ENSG00000163660.11	CCNL1	3	157160775	3_97	0	0.0137059100482303	5.40145759007328	2.32984925001338e-07	-0.516611440987285	2
ENSG00000197415.11	VEPH1	3	157533598	3_97	0	0.0169038601473992	7.13705977949399	3.79676921065334e-07	0.96153939846688	1
ENSG00000174899.10	PQLC2L	3	157543172	3_97	0	0.0177738678962797	7.59168756619355	4.24648161506553e-07	1.02621652971696	1
ENSG00000174891.12	RSRC1	3	158106320	3_98	0	0.0286285019144016	17.00562594446	1.53214623547326e-06	1.49296576976915	1
ENSG00000178053.17	MLF1	3	158570984	3_98	0	0.0129921837522511	11.7425736194414	4.80125109953357e-07	1.60231444556043	1
ENSG00000168827.14	GFM1	3	158644737	3_98	0	0.0381259070434739	21.139064994984	2.53638357655518e-06	-2.42478768826598	1
ENSG00000079257.7	LXN	3	158672751	3_98	0	0.0092464796992171	7.09802279233474	2.06548851167581e-07	0.321560834749738	1
ENSG00000118849.9	RARRES1	3	158732628	3_98	0	0.00669624739347929	5.01787709987199	1.05745156475818e-07	-0.859453637758796	1
ENSG00000118855.18	MFSD1	3	158732628	3_98	0	0.00669624739347929	5.01787709987199	1.05745156475818e-07	0.859453637758796	1
ENSG00000283154.2	IQCJ-SCHIP1	3	159853923	3_99	0	0	8.35817775326017	0	0.639658848614078	1
ENSG00000151967.18	SCHIP1	3	159840164	3_99	0	0	50.5315327460427	0	3.0917841748181	1
ENSG00000068885.14	IFT80	3	160398964	3_99	0	0	120.87077635035	0	5.11964440554568	2
ENSG00000113810.15	SMC4	3	160398964	3_99	0	0	34.6058104182427	0	2.62072945183875	2
ENSG00000186432.8	KPNA4	3	160565338	3_99	0	0	95.5543233722965	0	-4.36454538928778	2
ENSG00000163590.13	PPM1L	3	160755120	3_99	0	0	51.1706883105389	0	-1.53046016149477	1
ENSG00000169251.12	NMD3	3	161099968	3_99	0	0	30.4570707281198	0	0.635660276190487	1
ENSG00000169255.13	B3GALNT1	3	161105484	3_99	0	0	60.0444565466205	0	0.631281135735811	1
ENSG00000196542.8	SPTSSB	3	161372828	3_99	0	0	108.12356205114	0	4.03109215400027	1
ENSG00000169064.12	ZBBX	3	167381185	3_102	0	0.0163207597710862	10.4645328412036	5.37488518218263e-07	1.09084859794673	1
ENSG00000114200.9	BCHE	3	165837828	3_102	0	0.0127510756757516	8.17486863680574	3.28047384540362e-07	-1.10156647094907	1
ENSG00000114204.14	SERPINI2	3	167473864	3_103	0	0.0205184998839004	8.91996841384414	5.75993916249225e-07	1.02771508779638	1
ENSG00000114209.14	PDCD10	3	167735203	3_103	0	0.128373928911353	26.2526081422053	1.06061621612476e-05	-3.39827550602372	1
ENSG00000163536.12	SERPINI1	3	167735203	3_103	0	0.128373928911353	26.2526081422053	1.06061621612476e-05	-3.39827550602372	1
ENSG00000013293.5	SLC7A14	3	170585884	3_104	0	0.00375184346888557	5.49223819936744	6.4848964978759e-08	-0.563940372526726	1
ENSG00000184378.2	ACTRT3	3	169769962	3_104	0	0.00461163233249806	7.23496270498283	1.05002574113045e-07	-0.835766174327319	1
ENSG00000171757.15	LRRC34	3	169813035	3_104	0	0.0270909370385225	22.3375954035314	1.90444932453741e-06	-2.18997245914425	1
ENSG00000008952.16	SEC62	3	169966899	3_104	0	0.00781989596118538	12.9228730690577	3.18030687008301e-07	-1.41482520752947	1
ENSG00000173889.15	PHC3	3	170181879	3_104	0	0.00646076358796965	9.6004779641625	1.95202636183859e-07	0.924415340431018	1
ENSG00000163577.7	EIF5A2	3	170908398	3_104	0	0.00345233607876971	4.71716777698082	5.12511203826885e-08	0.252377722048456	2
ENSG00000154310.16	TNIK	3	171461154	3_105	0	0.0150551734181072	5.610900606107	2.6584427468011e-07	0.542464664135475	1
ENSG00000075651.15	PLD1	3	171802533	3_105	0	0.0137153147162074	4.74623233508503	2.04863102248693e-07	-0.0559364300275195	1
ENSG00000144959.9	NCEH1	3	172710612	3_106	0	0.0379595081322911	15.1439324703723	1.80912349730913e-06	-1.7198295990623	1
ENSG00000177565.16	TBL1XR1	3	177227532	3_109	0	0.00911540026601731	4.63416902763744	1.32940279547372e-07	0.078588198889928	1
ENSG00000172667.10	ZMAT3	3	179072373	3_110	0	0.0164266997249442	5.03688015893945	2.60387966544646e-07	-0.516390720853102	2
ENSG00000121879.3	PIK3CA	3	179148539	3_110	0	0.0278770488912963	9.95789462790001	8.73621466280032e-07	1.21020846286933	1
ENSG00000171121.16	KCNMB3	3	179266891	3_110	0	0.0177967795985455	5.78084266808364	3.23773682967806e-07	0.504034126407551	1
ENSG00000121864.9	ZNF639	3	179322855	3_110	0	0.0296173245060515	10.5229722855127	9.80828832833626e-07	1.33291605737001	1
ENSG00000171109.18	MFN1	3	179301917	3_110	0	0.0283657416131102	10.1200185397639	9.03409024021185e-07	1.23445217807536	2
ENSG00000058056.8	USP13	3	179652271	3_110	0	0.021927848942234	7.72153654943774	5.32854620423376e-07	-0.846422448922279	1
[truncated: 7,090 more rows]
