# Supplementary material for: Adjusting for genetic confounders in transcriptome-wide association studies improves discovery of risk genes of complex traits
Source: Nat Genet. 2024 Jan 26;56(2):336–47. doi: 10.1038/s41588-023-01648-9 (PMC10864181; doi:10.1038/s41588-023-01648-9)
Supplement: Supplementary file 5 — cTWAS results of all analyzed genes across all tissues for IBD, SCZ, and SBP. Results are stored separately for each combination of traits and tissues. Column legends for each set of results are the same as in Supplementary Table 1. [file 41588_2023_1648_MOESM5_ESM.zip › SBP_Brain_Anterior_cingulate_cortex_BA24.csv]

id	genename	chrom	pos	region_tag	cs_index	PIP	tau2	PVE	z	num_eqtl
ENSG00000187730.8	GABRD	1	2019112	1_2	0	0.0442018708137245	21.0811999444753	2.93254680206699e-06	-2.23742275113607	1
ENSG00000067606.16	PRKCZ	1	2050574	1_2	0	0.0079207827359089	4.92728367498378	1.2282439707364e-07	0.20824443591715	1
ENSG00000162585.16	FAAP20	1	2207868	1_2	0	0.0084514676130486	5.46683525034442	1.45404246883307e-07	-0.717852528031331	1
ENSG00000157933.9	SKI	1	2228951	1_2	0	0.0863887487113559	27.0655637130714	7.35839732100845e-06	-2.65195375863267	1
ENSG00000116151.13	MORN1	1	2343937	1_2	0	0.013300231733415	9.63609042496671	4.03337914412403e-07	1.06039700411471	2
ENSG00000157911.9	PEX10	1	2409065	1_2	0	0.0355246324995405	19.3325858134169	2.1613669892038e-06	2.00374181103722	2
ENSG00000149527.17	PLCH2	1	2425928	1_2	0	0.00770893872903444	4.69510784493929	1.1390666585738e-07	-0.0881832670568393	2
ENSG00000157881.13	PANK4	1	2524061	1_2	0	0.0197957785576759	13.5380338200138	8.43406911029666e-07	1.53805777103256	1
ENSG00000157870.14	FAM213B	1	2586412	1_2	0	0.00772093665364437	4.70281410818494	1.14271196658928e-07	-0.0657450782420305	2
ENSG00000142606.15	MMEL1	1	2632528	1_2	0	0.0283661426323646	16.7661905379943	1.49673065390884e-06	-1.75588363737364	2
ENSG00000215912.12	TTC34	1	2800342	1_2	0	0.011010698028428	7.94124673260048	2.75177243219297e-07	-0.943011307985161	2
ENSG00000130762.14	ARHGEF16	1	3454845	1_2	0	0.00812291504349383	5.11189045946252	1.30677983326286e-07	0.0367152292615594	1
ENSG00000162591.15	MEGF6	1	3611380	1_2	0	0.0102227822735473	7.6019526058874	2.44570033245254e-07	1.0890582854822	1
ENSG00000116213.15	WRAP73	1	3655191	1_2	0	0.00773314947707848	4.71618988225731	1.14777473522854e-07	-0.0145705511556488	1
ENSG00000116198.12	CEP104	1	3856515	1_3	0	0.0380172789072241	9.33884607976582	1.11733452949796e-06	-1.0750674715762	2
ENSG00000169598.15	DFFB	1	3857251	1_3	0	0.0330648988017583	8.01108235721105	8.33618545899453e-07	-0.827262945352572	3
ENSG00000198912.10	C1orf174	1	3898178	1_3	0	0.0253934264354231	5.50643887165967	4.40049064397754e-07	-0.407937644158074	1
ENSG00000069424.14	KCNAB2	1	5991206	1_5	0	0.083528893636818	18.4042708983168	4.83798279904797e-06	2.20487078673482	2
ENSG00000131697.17	NPHP4	1	5976155	1_5	0	0.049839327894835	13.7955135531201	2.16380949870527e-06	-1.4731000684655	1
ENSG00000158286.12	RNF207	1	6205436	1_5	0	0.0193846115563564	4.79014785243898	2.92223403692934e-07	-0.155874183901011	1
ENSG00000116251.9	RPL22	1	6208961	1_5	0	0.0207564345767419	5.33695618728352	3.48622462471875e-07	0.234456283037835	2
ENSG00000116237.15	ICMT	1	6236149	1_5	0	0.0202966289250299	5.15959421702688	3.29570577323101e-07	-0.205260008876103	2
ENSG00000187017.15	ESPN	1	6424615	1_5	0	0.0488506168588879	13.982112721898	2.14957115081233e-06	-1.88646712366191	2
ENSG00000215788.9	TNFRSF25	1	6466259	1_5	0	0.0384785439051529	11.8904390859218	1.43987733409867e-06	1.72148207864715	1
ENSG00000171680.21	PLEKHG5	1	6508327	1_5	0	0.0842761057241663	24.1248057485907	6.39848650164342e-06	-3.39553429027226	1
ENSG00000173662.20	TAS1R1	1	6554687	1_5	0	0.0192176805726126	5.25649736964825	3.17911615213903e-07	0.728803745158762	1
ENSG00000204859.12	ZBTB48	1	6580056	1_5	0	0.0309080505338714	11.9997988931449	1.16722493056143e-06	-2.09942316225421	1
ENSG00000007923.15	DNAJC11	1	6701642	1_5	0	0.0556488213285942	16.0289752897701	2.80718285837745e-06	3.67467606462821	1
ENSG00000049245.12	VAMP3	1	7771004	1_6	0	0.0162042903977015	5.08638792573612	2.59387158065644e-07	-0.432456105673146	2
ENSG00000116288.12	PARK7	1	7954508	1_6	0	0.0162604982823475	4.94586562487176	2.53095915387214e-07	-0.129831577040027	1
ENSG00000116285.12	ERRFI1	1	8026467	1_6	0	0.027096428601917	10.2425748740049	8.73434162192334e-07	1.51213726227584	1
ENSG00000142599.17	RERE	1	8778469	1_6	0	0.0169491463228288	20.1116860010359	1.0727666963448e-06	-4.29863334987097	1
ENSG00000049239.12	H6PD	1	9259182	1_6	0	0.030900746091892	10.9169536968231	1.06164521699954e-06	1.27834014627892	1
ENSG00000171612.6	SLC25A33	1	9539060	1_7	0	0.013780238989317	5.12607174357687	2.22305600253259e-07	0.166558111837109	1
ENSG00000171603.16	CLSTN1	1	9824341	1_7	0	0.0263174235974221	10.9630967595506	9.07999462982744e-07	1.45900586070764	1
ENSG00000162444.11	RBP7	1	9997612	1_7	0	0.0131451065645047	4.85547339837374	2.00865182634178e-07	0.187971933054064	1
ENSG00000130939.18	UBE4B	1	10033012	1_7	0	0.0185107747854218	7.83788645261483	4.56596458008591e-07	-0.899946347378807	2
ENSG00000054523.17	KIF1B	1	10210369	1_7	0	0.0131672589863201	4.88026522615023	2.02231021968731e-07	-0.376486141782192	1
ENSG00000142657.20	PGD	1	10398376	1_7	0	0.0150817963762685	6.40045958483383	3.03789812789138e-07	1.08266677691921	3
ENSG00000175279.21	CENPS	1	10429947	1_7	0	0.0134115880071368	5.51681752595583	2.32850833565184e-07	-1.14084933820378	3
ENSG00000160049.11	DFFA	1	10455389	1_7	0	0.0238368874827453	11.6727243240697	8.75650397256852e-07	2.11140776272908	1
ENSG00000204624.7	DISP3	1	11478999	1_8	0	0.0260849825120858	5.1852883181218	4.25669401796138e-07	-0.317251289641625	2
ENSG00000162441.11	LZIC	1	10795996	1_8	0	0.0254786789389209	4.96246294431424	3.97908445226416e-07	0.461422921271669	1
ENSG00000175262.14	C1orf127	1	10982502	1_8	0	0.0441590073929508	10.1910730469094	1.41627696274657e-06	1.04157961749908	1
ENSG00000120948.16	TARDBP	1	11012522	1_8	0	0.0281914904653874	5.92154475631054	5.2536607733622e-07	0.988808611977243	2
ENSG00000116649.9	SRM	1	11059078	1_8	0	0.0955714397200343	17.6345298255792	5.30396912144769e-06	-2.30714425631528	2
ENSG00000171824.13	EXOSC10	1	11099932	1_8	0	0.0250504474049921	4.80188483969104	3.78561288359893e-07	-0.133954529617102	2
ENSG00000198793.12	MTOR	1	11262099	1_8	0	0.0709567102120616	14.7433232059288	3.29228809798099e-06	2.08868009242441	1
ENSG00000132879.13	FBXO44	1	11654311	1_8	0	0.0562233146898064	12.5029505298442	2.21226899485297e-06	-1.38545541156064	1
ENSG00000116663.10	FBXO6	1	11663828	1_8	0	0.0308582436326639	6.77924814758327	6.58357380188479e-07	-0.769545086328776	1
ENSG00000162493.16	PDPN	1	13586482	1_10	0	0.0322811164376449	6.87852229745919	6.98799634947843e-07	-0.762935981918742	1
ENSG00000058453.16	CROCC	1	16963416	1_12	0	0.0365981087128159	7.34853316552647	8.46385618030523e-07	-0.810595038377356	1
ENSG00000159363.17	ATP13A2	1	17011965	1_12	0	0.027728280166283	4.7120414183248	4.11188543975653e-07	0.127184357983101	1
ENSG00000117154.11	IGSF21	1	18107631	1_12	0	0.0374498327380381	7.56752780997783	8.91893259326779e-07	0.80089575051254	1
ENSG00000158748.3	HTR6	1	19665573	1_13	0	0.0438755769797327	15.0682572721221	2.08062992721857e-06	1.69611497728336	1
ENSG00000169991.10	IFFO2	1	18956450	1_13	0	0.0151323996854027	4.97655099879106	2.36998302990667e-07	-0.323417794147618	1
ENSG00000127481.14	UBR4	1	19202710	1_13	0	0.015343817825064	5.1074467017874	2.46630197396256e-07	0.398520442419924	1
ENSG00000053372.4	MRTO4	1	19251559	1_13	0	0.0146834885678921	4.69248476392336	2.16840846648906e-07	0.0806644452758346	2
ENSG00000040487.12	PQLC2	1	19312063	1_13	0	0.0157891237122857	5.37737732878548	2.67200651736357e-07	-0.692335381489009	1
ENSG00000077549.17	CAPZB	1	19485158	1_13	0	0.0155361170062299	5.22495830241819	2.55466692910369e-07	0.399404318689412	1
ENSG00000173436.13	MINOS1	1	19596564	1_13	0	0.0153668337791041	5.12158840453707	2.47684050232281e-07	0.334560304819709	1
ENSG00000158747.13	NBL1	1	19640599	1_13	0	0.0714082008467804	19.7433126730041	4.43687392364742e-06	-1.99769973119239	2
ENSG00000169914.5	OTUD3	1	19882213	1_13	0	0.0252302557296374	9.80828126426264	7.78795686491933e-07	-1.21049153902727	2
ENSG00000188257.10	PLA2G2A	1	19979930	1_13	0	0.0616084248181709	18.3204264334608	3.5520956921477e-06	-1.91492176661368	1
ENSG00000127472.10	PLA2G5	1	20071983	1_13	0	0.0146908774964424	4.69722954251758	2.17169331564027e-07	0.127197397780663	1
ENSG00000162543.5	UBXN10	1	20186547	1_14	0	0.0392955843857686	8.92024307480127	1.10313690618347e-06	-1.04783442982467	1
ENSG00000090432.6	MUL1	1	20500417	1_14	0	0.0333285732884839	7.35291472351763	7.71232328300288e-07	0.977518263799636	2
ENSG00000183114.7	FAM43B	1	20551955	1_14	0	0.0292295570531168	6.10666709974232	5.61740133550827e-07	-0.564110218382784	1
ENSG00000158825.5	CDA	1	20587958	1_14	0	0.115521195263592	19.3361454888678	7.02976088000378e-06	2.16564370642072	2
ENSG00000158828.7	PINK1	1	20633253	1_14	0	0.0309399983787254	6.64640240758109	6.47166297560111e-07	-0.70837207391923	1
ENSG00000117245.12	KIF17	1	20717668	1_14	0	0.0380049296502858	8.60223975727508	1.02886987043477e-06	1.76154584431098	1
ENSG00000189410.11	SH2D5	1	20733077	1_14	0	0.0301773335450225	6.40950043713192	6.08715020261893e-07	-0.614736092643956	3
ENSG00000127483.17	HP1BP3	1	20787923	1_14	0	0.0877738275548514	16.6440218141699	4.59761167612724e-06	2.89297122726926	1
ENSG00000117298.14	ECE1	1	21345450	1_14	0	0.0434170069819434	9.87110554116997	1.34875991553364e-06	-0.864148651931236	1
ENSG00000187980.6	PLA2G2C	1	20174949	1_14	0	0.0272376935677162	5.43725359495435	4.66078309853943e-07	0.442309607959572	1
ENSG00000070886.11	EPHA8	1	22564006	1_15	0	0.0166486489224171	4.80206175691809	2.51602939049374e-07	-0.229909704394097	1
ENSG00000142794.18	NBPF3	1	21440170	1_15	0	0.0173700236588321	5.17113808854542	2.82680283933866e-07	-0.448798393802378	1
ENSG00000076864.19	RAP1GAP	1	21593421	1_15	0	0.0252005888986279	8.73993592467359	6.93151092474205e-07	1.18421784571458	2
ENSG00000090686.15	USP48	1	21783662	1_15	0	0.016484519975503	4.69293805523883	2.43461391879828e-07	0.0436092313137267	1
ENSG00000142789.19	CELA3A	1	22001714	1_15	0	0.019654927620561	6.33555391743685	3.91890750968935e-07	0.766402047826208	1
ENSG00000070831.15	CDC42	1	22052387	1_15	0	0.0731461387560287	19.0647184568336	4.38864826749049e-06	-1.92809831863932	1
ENSG00000162552.14	WNT4	1	22176392	1_15	0	0.0169289059268506	4.91249105707385	2.61721643068846e-07	-0.198284307811234	1
ENSG00000173372.16	C1QA	1	22636557	1_15	0	0.0176138009413941	5.78022793174045	3.2041070823833e-07	-0.905701342491544	1
ENSG00000004487.15	KDM1A	1	23018558	1_16	0	0.0418796928048594	12.2404765113085	1.61328384875941e-06	1.65694329973776	1
ENSG00000169641.13	LUZP1	1	23178302	1_16	0	0.0297816870742662	8.99729279488276	8.43276744062225e-07	1.19528980089959	1
ENSG00000125945.14	ZNF436	1	23369659	1_16	0	0.026714408306372	7.96640204886881	6.69756217281922e-07	1.15588175079937	1
ENSG00000204219.9	TCEA3	1	23375090	1_16	0	0.0875513030207715	19.3350609052241	5.32742239669162e-06	2.44104708897116	2
ENSG00000088280.18	ASAP3	1	23485008	1_16	0	0.0197789290775962	5.12148101551751	3.18791926390151e-07	-0.327654665936046	1
ENSG00000142676.12	RPL11	1	23691734	1_17	0	0	137.067426965002	0	0.782701005098859	1
ENSG00000057757.9	PITHD1	1	23775590	1_17	0	0	2210.30188697276	0	-3.15572919681295	1
ENSG00000117308.14	GALE	1	23800401	1_17	0	0	184.080418782113	0	0.602831351238837	1
ENSG00000185436.11	IFNLR1	1	24187118	1_17	0	0	19.8338528551685	0	-0.154154790182044	1
ENSG00000001460.17	STPG1	1	24417293	1_17	0	0	9.41243417188648	0	0.0546181956079501	1
ENSG00000001461.16	NIPAL3	1	24415622	1_17	0	0	6.13279704499119	0	-0.085819412540297	1
ENSG00000117602.11	RCAN3	1	24502439	1_17	0	0	8.75071375312582	0	-0.802567099418273	1
ENSG00000169504.14	CLIC4	1	24745177	1_17	0	0	66.9955049606597	0	3.70108688186791	2
ENSG00000174950.10	CD164L2	1	27383368	1_19	0	0.0582199496474329	21.1849416512665	3.88157579832367e-06	2.82607222558541	1
ENSG00000090020.10	SLC9A1	1	27167188	1_19	0	0.0109327683748696	5.32101858868301	1.83077046232138e-07	-1.07065885766664	1
ENSG00000186501.14	TMEM222	1	27335461	1_19	0	0.0463035737383354	18.9911234186325	2.76741404856738e-06	2.07841614258396	1
ENSG00000142765.17	SYTL1	1	27342119	1_19	0	0.0701094072638307	22.9744153194738	5.06908690459091e-06	2.28985854073051	2
ENSG00000142733.14	MAP3K6	1	27367112	1_19	0	0.0156875366715821	8.72484484821028	4.30746185760566e-07	-0.933657598983246	1
ENSG00000142748.12	FCN3	1	27375143	1_19	0	0.0832846742083927	24.6416544391891	6.45868238298702e-06	2.58994831224582	1
ENSG00000158195.10	WASF2	1	27489587	1_19	0	0.042049973431086	18.0709989691078	2.39142552579721e-06	2.6394459450859	1
ENSG00000126705.13	AHDC1	1	27604387	1_19	0	0.0147314638279354	8.13161835803862	3.76991766284677e-07	-0.88796585670758	1
ENSG00000000938.12	FGR	1	27634281	1_19	0	0.127942817191054	28.8502558453282	1.16164800743152e-05	3.14640607597589	1
ENSG00000126709.14	IFI6	1	27671883	1_19	0	0.0119813960862351	6.1837618622591	2.33168111730084e-07	-0.627446449251082	1
ENSG00000130775.15	THEMIS2	1	27872858	1_19	0	0.0139024627673201	7.58541564933089	3.318792482218e-07	-1.03438106694919	1
ENSG00000117748.9	RPA2	1	27914481	1_19	0	0.0103261215508015	4.78344337690701	1.55448610375694e-07	-0.114642437048658	2
ENSG00000158161.15	EYA3	1	28074367	1_19	0	0.0116733995039037	5.93841440098335	2.18160853120381e-07	0.60934683733868	1
ENSG00000169403.11	PTAFR	1	28193200	1_19	0	0.0108619456074959	5.25980857598222	1.79798695400087e-07	0.621490972227472	2
ENSG00000130770.17	ATPIF1	1	28236029	1_19	0	0.0111254547445433	5.48555435275826	1.92064574168522e-07	-0.599228088347401	2
ENSG00000130766.4	SESN2	1	28259281	1_19	0	0.0121644391976019	6.3266194033932	2.42199239219475e-07	0.470957129638978	1
ENSG00000204138.12	PHACTR4	1	28366038	1_19	0	0.0153800876104405	8.53810007773917	4.13265378948297e-07	-1.39871217879141	3
ENSG00000180098.9	TRNAU1AP	1	28553045	1_19	0	0.014083711782838	7.70754767237679	3.41619239947376e-07	-0.809188926081632	1
ENSG00000162419.12	GMEB1	1	28669247	1_19	0	0.0119522003375375	6.16077115764707	2.31735150808237e-07	-0.500164434106026	1
ENSG00000116353.15	MECR	1	29230712	1_19	0	0.0192144173692052	10.6396585226345	6.43374558682882e-07	1.48940842726931	1
ENSG00000060656.19	PTPRU	1	29235558	1_19	0	0.0227894386351499	12.2532221901881	8.78805790599485e-07	1.65066963479061	1
ENSG00000162510.5	MATN1	1	30723617	1_20	0	0	5.09512031367308	0	-0.0939395336714998	1
ENSG00000134644.15	PUM1	1	31066204	1_20	0	0	13.232415246708	0	-1.13414665045068	1
ENSG00000084628.9	NKAIN1	1	31222609	1_20	0	0	55.3361255320604	0	2.72950545842696	1
ENSG00000168528.11	SERINC2	1	31409127	1_20	0	0	7.48557416382796	0	-0.0269844232753699	3
ENSG00000142910.15	TINAGL1	1	31576228	1_20	0	0	23.501591220544	0	1.8337192894791	1
ENSG00000121764.11	HCRTR1	1	31616786	1_20	0	0	5.13440912448545	0	-0.304633757802381	1
ENSG00000162517.12	PEF1	1	31644486	1_20	0	0	9.51038558192334	0	-0.755690523591904	1
ENSG00000084636.17	COL16A1	1	31691930	1_20	0	0	38.801526729312	0	-0.60244078637646	1
ENSG00000134668.12	SPOCD1	1	31815509	1_20	0	0	880.007190862752	0	1.51763450425235	1
ENSG00000184007.18	PTP4A2	1	31945136	1_20	0	0	2556.47279479909	0	3.20680842942799	1
ENSG00000025800.13	KPNA6	1	32108863	1_21	0	0.0412109234808234	13.020066600203	1.68863009868071e-06	1.81300279948414	1
ENSG00000084652.15	TXLNA	1	32179560	1_21	0	0.0381297087574184	12.2794986723148	1.47351003626223e-06	-1.7510092527251	1
ENSG00000160051.11	IQCC	1	32205429	1_21	0	0.0383648135254615	12.3380446149387	1.48966427148344e-06	1.75619123005214	1
ENSG00000084623.11	EIF3I	1	32222176	1_21	0	0.0389225219923214	12.47552564816	1.52815990170471e-06	-1.76721526665912	1
ENSG00000160055.19	TMEM234	1	32222176	1_21	0	0.0389225219923214	12.47552564816	1.52815990170471e-06	1.76721526665912	1
ENSG00000183615.5	FAM167B	1	32247598	1_21	0	0.0282781601105008	9.43891399514323	8.4000554272773e-07	1.32048887228501	1
ENSG00000116478.11	HDAC1	1	32291652	1_21	0	0.0181529834099017	5.24411042398423	2.99591034341907e-07	-0.361696305375466	2
ENSG00000225828.1	FAM229A	1	32363069	1_21	0	0.0206002169101559	6.43922820573766	4.17459725989885e-07	-0.790980427114714	1
ENSG00000176261.15	ZBTB8OS	1	32650943	1_21	0	0.0198530212033167	6.08996596962535	3.80496306962144e-07	0.573933579733976	1
ENSG00000162521.18	RBBP4	1	32651536	1_21	0	0.0195106664279908	5.92556093015089	3.63840086063146e-07	-0.532824931287575	1
ENSG00000134684.10	YARS	1	32817927	1_21	0	0.0189051314477219	5.62763672428173	3.34822573476882e-07	0.393991379538201	2
ENSG00000160097.16	FNDC5	1	32871796	1_21	0	0.0173737746851946	4.82977694210831	2.64076790133052e-07	-0.177335789847791	2
ENSG00000121900.18	TMEM54	1	32895686	1_21	0	0.0436576202557241	13.570341835867	1.8644889776703e-06	-1.67061719261359	1
ENSG00000142920.16	AZIN2	1	33080995	1_21	0	0.0171756757224737	4.72149851994772	2.55212924157561e-07	0.214277961535624	2
ENSG00000134686.18	PHC2	1	33431196	1_21	0	0.0178443161278881	5.08213216069875	2.85400570501758e-07	0.331622745310743	1
ENSG00000121904.17	CSMD2	1	34166108	1_21	0	0.0171216283891273	4.69174151785692	2.52806431285165e-07	-0.0203443556506644	2
ENSG00000273274.1	ZBTB8B	1	32465491	1_21	0	0.0180171738095378	5.17318113349401	2.93327868824258e-07	-0.321174696835628	1
ENSG00000188910.7	GJB3	1	34780696	1_22	0	0.0244996867354218	10.9449704062236	8.43886611280867e-07	1.43943105950655	1
ENSG00000187513.8	GJA4	1	34792232	1_22	0	0.0326120701666139	13.6579334139905	1.40175570670392e-06	-1.72307370057292	1
ENSG00000197056.9	ZMYM1	1	35081390	1_22	0	0.0129975701357187	4.95754636839442	2.0278598105542e-07	-0.569213790631905	1
ENSG00000116819.6	TFAP2E	1	35573174	1_22	0	0.0229888978023557	10.3423634365492	7.48250332262221e-07	1.68100384760629	1
ENSG00000126067.11	PSMB2	1	35641909	1_22	0	0.0685912288343365	20.7696061202967	4.48338276212513e-06	-2.62550755010041	1
ENSG00000142686.7	C1orf216	1	35718988	1_22	0	0.039740433940493	15.5389929412396	1.94341006716869e-06	2.1832794875712	1
ENSG00000134698.10	AGO4	1	35808004	1_22	0	0.0339362838648438	14.0361974244849	1.49907280531578e-06	-1.91971883092844	1
ENSG00000092847.11	AGO1	1	35870261	1_22	0	0.0715668092648746	21.179615564359	4.77022321480721e-06	-2.65508498707691	1
ENSG00000116863.10	ADPRHL2	1	36088841	1_22	0	0.0664518747496181	20.4639847102147	4.27963188139657e-06	2.54565431201778	1
ENSG00000171812.12	COL8A2	1	36136601	1_22	0	0.0131683126505142	5.08056830262434	2.10548134252439e-07	0.318008045435701	1
ENSG00000054116.11	TRAPPC3	1	36155585	1_22	0	0.0133716691149387	5.22501646105926	2.19878243035154e-07	0.684615384615462	1
ENSG00000142694.6	EVA1B	1	36323755	1_22	0	0.0602151912936896	19.515484875459	3.69823402684111e-06	1.89239883980792	2
ENSG00000181817.5	LSM10	1	36393562	1_22	0	0.0128686454262578	4.86359090495549	1.96969438163625e-07	-0.252339843433794	2
ENSG00000116885.18	OSCP1	1	36432731	1_22	0	0.0143314002555812	5.8785907504644	2.65137297984173e-07	-0.479357674650172	1
ENSG00000183317.16	EPHA10	1	37765311	1_23	0	0.0244837879503393	4.77937921203694	3.68263836684266e-07	0.097799012890669	1
ENSG00000163874.10	ZC3H12A	1	37474837	1_23	0	0.0249366144147419	5.3650480689494	4.21036824121638e-07	0.804265627085124	1
ENSG00000163877.10	SNIP1	1	37553609	1_23	0	0.0543964370724617	12.3947881700475	2.12186885048963e-06	-1.38158256646846	2
ENSG00000163879.10	DNALI1	1	37556733	1_23	0	0.0727095869313807	15.9375716259841	3.64689114728563e-06	2.20784645731311	2
ENSG00000134697.12	GNL2	1	37591215	1_23	0	0.0245908811461667	5.18667796976989	4.01395360870524e-07	0.58787562629669	1
ENSG00000116922.14	C1orf109	1	37692275	1_23	0	0.131124990416766	20.8121912064839	8.58839974477773e-06	-2.52662059324877	1
ENSG00000134690.10	CDCA8	1	37692275	1_23	0	0.131124990416766	20.8121912064839	8.58839974477773e-06	2.52662059324877	1
ENSG00000185090.14	MANEAL	1	37792972	1_23	0	0.0260758640584421	10.5340469098622	8.64456073587803e-07	-2.59737664373867	1
ENSG00000197982.13	C1orf122	1	37806988	1_23	0	0.0264202885419105	10.7236042062597	8.91635407701009e-07	-2.62332885727827	1
ENSG00000188786.9	MTF1	1	37859751	1_23	0	0.0350930256756038	7.60932578359854	8.40380499058572e-07	0.308237355273019	1
ENSG00000183431.11	SF3A3	1	37990434	1_23	1	0.632612622543916	24.5374599077136	4.88513342484592e-05	4.53567589814181	1
ENSG00000131233.9	GJA9	1	38418346	1_24	0	0.0331760211612145	6.07595108802165	6.34377165576863e-07	-0.62826744607547	2
ENSG00000158315.10	RHBDL2	1	38941917	1_24	0	0.0327267108700067	5.94637501974119	6.1244011403696e-07	0.686879927065849	1
ENSG00000168653.10	NDUFS5	1	39026408	1_24	0	0.0475270637463815	9.50212119072212	1.42125014809347e-06	1.27509796750521	2
ENSG00000183682.7	BMP8A	1	39509943	1_24	0	0.0378631130003586	7.33313080308566	8.73805397394345e-07	-0.958725090069031	2
ENSG00000090621.13	PABPC4	1	39577125	1_24	0	0.0289215198375703	4.77276985452038	4.3441076438902e-07	-0.153361413540032	1
ENSG00000163909.7	HEYL	1	39640410	1_24	0	0.0291943920834692	4.86186772148137	4.46695470454786e-07	-0.390413134218058	2
ENSG00000116983.12	HPCAL4	1	39691815	1_24	0	0.0397114412295613	7.78717644882241	9.73205687077535e-07	-0.750661156433866	1
ENSG00000084072.16	PPIE	1	39739151	1_25	0	0.0174828268746389	6.14610989728022	3.38159001260896e-07	-0.659292295974517	1
ENSG00000043514.15	TRIT1	1	39883738	1_25	0	0.0231246832002603	8.7146692112455	6.34213777655402e-07	-1.154403158854	1
ENSG00000131236.16	CAP1	1	40039999	1_25	0	0.015091631875682	4.79527524592583	2.27750173889497e-07	-0.124593769298616	2
ENSG00000131238.16	PPT1	1	40098413	1_25	0	0.0162606293252563	5.48823600972627	2.80853022790217e-07	0.411315874135279	1
ENSG00000084073.8	ZMPSTE24	1	40257123	1_25	0	0.030367370349938	11.3284482348379	1.08264627050304e-06	-1.36969441203593	2
ENSG00000084070.11	SMAP2	1	40345111	1_25	0	0.0274925814149739	10.4762325355114	9.06420299680714e-07	1.27853036516455	1
ENSG00000187815.9	ZFP69	1	40477181	1_25	0	0.0159636398665295	5.33300927480501	2.67924996909083e-07	0.401604874639841	1
ENSG00000164002.11	EXO5	1	40508257	1_25	0	0.0202784102516183	7.48997621093997	4.77994959560862e-07	0.805919416134468	3
ENSG00000117010.15	ZNF684	1	40530624	1_25	0	0.0208780134943394	7.86470787455657	5.16750307262944e-07	0.914741498033785	1
ENSG00000179862.6	CITED4	1	40866749	1_25	0	0.0308681041400785	10.9539770747387	1.06412037327954e-06	-0.919735523943393	1
ENSG00000171793.13	CTPS1	1	40979451	1_25	0	0.0160110694522864	7.09229688184016	3.57368460983582e-07	1.66453212385715	2
ENSG00000171790.15	SLFNL1	1	41023232	1_25	0	0.0441682565440046	13.8961660384867	1.93158678275007e-06	-1.23414091870585	2
ENSG00000010803.16	SCMH1	1	41242427	1_25	0	0.17846281944773	18.0280963739005	1.01252695738265e-05	-3.7696852690685	2
ENSG00000186973.10	FAM183A	1	43145239	1_26	0	0.00936588214089706	5.93820308108817	1.75030086753223e-07	0.768949842184712	2
ENSG00000127124.14	HIVEP3	1	42035651	1_26	0	0.0152025953725591	16.1423802232877	7.7231466758764e-07	-3.23383380938482	1
ENSG00000066185.12	ZMYND12	1	42452404	1_26	0	0.0237993350038052	17.2180403528731	1.28960740216351e-06	-2.31497487672111	1
ENSG00000186409.14	CCDC30	1	42464495	1_26	0	0.0278031425260935	18.672767968295	1.63384765944466e-06	2.36849670985105	1
ENSG00000171960.10	PPIH	1	42658184	1_26	0	0.0135253263737378	11.4930507184743	4.89206310533578e-07	1.4940173082254	1
ENSG00000117385.15	P3H1	1	42768317	1_26	0	0.0138720063584998	9.39530634483938	4.10165566304957e-07	-1.21857010829219	1
ENSG00000164008.14	C1orf50	1	42767127	1_26	0	0.016032118166782	13.8395090376697	6.98265464045041e-07	1.80512941077316	1
ENSG00000274386.5	TMEM269	1	42784384	1_26	0	0.00965629973867122	5.85051657884665	1.7779270036383e-07	-0.0952940629534023	2
ENSG00000177868.11	SVBP	1	42820083	1_26	0	0.0158439293353889	13.6748321062185	6.81857894988681e-07	-1.79141605900908	1
ENSG00000164010.13	ERMAP	1	42816784	1_26	0	0.00890393778776533	5.60472235786255	1.57052623073527e-07	0.666607134106475	2
ENSG00000164011.17	ZNF691	1	42846835	1_26	0	0.00842537651310815	4.7949578229052	1.27140256369549e-07	-0.0377486383006177	1
ENSG00000117394.20	SLC2A1	1	42959206	1_26	0	0.00941628079748136	5.94826590778986	1.76270139937923e-07	0.680271537670335	2
ENSG00000243710.7	CFAP57	1	43172514	1_26	0	0.0149181175152643	10.4396721501739	4.90128388492753e-07	-1.34866569280574	1
ENSG00000179178.10	TMEM125	1	43269525	1_26	0	0.0142054239078007	9.32874668051561	4.17048412058425e-07	0.977363936689793	1
ENSG00000117395.12	EBNA1BP2	1	43271335	1_26	0	0.0348865924828929	18.0329399142733	1.97985808536713e-06	-1.8301346056496	1
ENSG00000066056.13	TIE1	1	43300755	1_27	0	0.0305607823861928	31.4688711915411	3.02659706698836e-06	5.10264336451022	2
ENSG00000117400.16	MPL	1	43337449	1_27	1	0.0703696082643017	34.0962765163569	7.55094073316888e-06	5.56414231731672	1
ENSG00000117399.13	CDC20	1	43359194	1_27	0	0.0892796132178989	17.7199390323225	4.97878642928335e-06	-1.19829882255093	1
ENSG00000066322.14	ELOVL1	1	43367703	1_27	1	0.110705708579435	35.5958061742652	1.2401602953789e-05	5.67305136982265	1
ENSG00000198198.15	SZT2	1	43389819	1_27	0	0.0346746796189397	12.0107660390915	1.31066631539977e-06	-1.61749413983925	2
ENSG00000117407.16	ARTN	1	43934860	1_27	0	0.0573471400232399	16.5723132141863	2.99091361997939e-06	-2.15308319472611	1
ENSG00000117408.10	IPO13	1	43947230	1_27	0	0.0361405956998275	12.8949101949158	1.46663688243118e-06	-1.90076350222772	1
ENSG00000132768.13	DPH2	1	43968192	1_27	0	0.0453097955726952	13.6351265823986	1.94428645447832e-06	-1.78646838254019	1
ENSG00000117410.13	ATP6V0B	1	43974045	1_27	0	0.0179594811142862	5.16236082117774	2.91777040330169e-07	0.786661186463666	1
ENSG00000117411.16	B4GALT2	1	43978466	1_27	0	0.0191738469903807	5.18396028652567	3.12809473171237e-07	-0.149519575614964	2
ENSG00000159214.12	CCDC24	1	43991070	1_27	0	0.123713551222923	24.2385901377975	9.43699233552952e-06	-2.640275006433	2
ENSG00000178028.13	DMAP1	1	44214003	1_27	0	0.0266070439367175	7.96877313462921	6.67263030252376e-07	0.662945085860191	2
ENSG00000198520.10	C1orf228	1	44674693	1_28	0	0.0256020876392924	7.2484562919992	5.84022902110891e-07	0.567694205363769	2
ENSG00000142945.12	KIF2C	1	44739744	1_28	0	0.019140224341014	4.78665267165791	2.88328725926492e-07	-0.385171252105292	1
ENSG00000142937.11	RPS8	1	44775613	1_28	0	0.0310010585984726	8.55211444558846	8.34370617107989e-07	0.180730074953576	1
ENSG00000142959.4	BEST4	1	44786343	1_28	0	0.0202896648888782	5.37850586896869	3.43435744897749e-07	-0.483975374256851	2
ENSG00000222009.8	BTBD19	1	44808328	1_28	0	0.0197763706419507	5.31466107833564	3.30773829193385e-07	0.728191706630379	1
ENSG00000126107.14	HECTD3	1	45011467	1_28	0	0.0250140510177255	7.51932588545156	5.91932127739035e-07	-1.02085647888862	1
ENSG00000126088.13	UROD	1	45012003	1_28	0	0.0215172240213402	6.98734425806006	4.73159273258255e-07	-1.71756383590463	1
ENSG00000132781.17	MUTYH	1	45340760	1_28	0	0.0422392874625157	13.7658746692604	1.82990847425321e-06	-2.44862730986679	1
ENSG00000070759.16	TESK2	1	45491156	1_28	0	0.0445996504920539	14.3096247121706	2.00848537181362e-06	2.48879490428442	1
ENSG00000280670.2	CCDC163	1	45499635	1_28	0	0.0613588957653066	17.1919278081115	3.31979363401433e-06	3.51472856428026	2
ENSG00000132763.14	MMACHC	1	45499635	1_28	0	0.0593179226356184	18.4492918770055	3.44409092644673e-06	3.16995983825608	2
ENSG00000117450.13	PRDX1	1	45523019	1_28	0	0.0219055076468671	8.95646201484622	6.17445719503416e-07	-2.21356349710388	1
ENSG00000117448.13	AKR1A1	1	45551015	1_28	0	0.181957684396763	22.787192776491	1.3048788784761e-05	-4.23526859603909	1
ENSG00000132780.16	NASP	1	45584889	1_28	0	0.0439325807849442	15.9463676489842	2.20474041228566e-06	2.68968674178722	1
ENSG00000159588.14	CCDC17	1	45624129	1_28	0	0.0546686379867478	16.0295675685179	2.75783979584024e-06	-3.82046792055203	2
ENSG00000159592.10	GPBP1L1	1	45687876	1_28	0	0.0196461168687497	6.59125342429209	4.07524484617626e-07	-2.08001013226399	2
ENSG00000159596.6	TMEM69	1	45687531	1_28	0	0.0243267180805808	10.2682628160335	7.86121133653574e-07	3.01894235334948	2
ENSG00000197429.10	IPP	1	45750903	1_28	0	0.12181670725107	19.3971194520656	7.4362343882573e-06	-4.13436275360386	1
ENSG00000086015.20	MAST2	1	45787045	1_28	0	0.0554723722092283	15.861262218156	2.7690031957858e-06	-3.73869342414469	2
ENSG00000117461.14	PIK3R3	1	46132597	1_28	0	0.0611219740193605	16.5626785799276	3.18593506251173e-06	-3.76605543400825	1
ENSG00000173660.11	UQCRH	1	46301079	1_28	0	0.0282035927973704	8.35369419090472	7.41467264972385e-07	-1.04956126220497	1
ENSG00000117481.10	NSUN4	1	46340570	1_28	0	0.114110187304911	21.3897070018892	7.6813619101026e-06	2.65675261918698	1
ENSG00000117480.15	FAAH	1	46396235	1_28	0	0.0331944946392362	11.1741145338628	1.16731523440309e-06	-2.14179496781173	1
ENSG00000079277.19	MKNK1	1	46616841	1_29	0	0.0338064227570311	9.92561870798263	1.05600452603951e-06	1.34998020159675	1
ENSG00000142961.14	MOB3C	1	46617353	1_29	0	0.0314466111260096	9.23806298775134	9.14247418863016e-07	1.27479320188068	1
ENSG00000123472.12	ATPAF1	1	46673908	1_29	0	0.145510775172801	24.063209449639	1.10193931788819e-05	-2.40813745164511	2
ENSG00000159658.10	EFCAB14	1	46719410	1_29	0	0.0199651672852754	4.93441294491761	3.10039778885265e-07	-0.185384784794382	2
ENSG00000142973.13	CYP4B1	1	46802854	1_29	0	0.0433178523151498	12.2869371364579	1.6750181847675e-06	-1.39569141160709	1
ENSG00000187048.12	CYP4A11	1	46940278	1_29	0	0.035375291026029	10.3570352022401	1.15304019601978e-06	-1.41557640618097	1
ENSG00000186377.7	CYP4X1	1	47023329	1_29	0	0.0194929223535107	4.708168408854	2.8882708391096e-07	0.168838133891008	1
ENSG00000162365.11	CYP4A22	1	47137271	1_29	0	0.0210360341662885	5.42840233443928	3.59372523951311e-07	-0.286778366614991	1
ENSG00000162368.13	CMPK1	1	47333764	1_29	0	0.0540116814484938	14.3974862270591	2.44727820815786e-06	2.00843695223775	2
ENSG00000117834.12	SLC5A9	1	48270601	1_30	0	0.165651393800336	26.2882699964321	1.37045908643433e-05	-3.19598393896984	1
ENSG00000132122.11	SPATA6	1	48472277	1_30	0	0.0256844094122358	8.94875442356998	7.23337778106735e-07	1.62913690151135	3
ENSG00000162373.12	BEND5	1	48777294	1_31	0	0.0203485832638384	5.56023850866783	3.56070973962336e-07	0.485172292236009	1
ENSG00000162374.16	ELAVL4	1	50048717	1_32	0	0.0350231705298842	9.32309997036288	1.0276016041629e-06	-1.37132000426146	1
ENSG00000123091.4	RNF11	1	51235789	1_32	0	0.0340998397488065	9.06902842420285	9.73244761490613e-07	1.31818708622912	2
ENSG00000085831.15	TTC39A	1	51344853	1_33	0	0.0205755498176506	6.26392922657307	4.05608703133845e-07	0.612791170173795	2
ENSG00000085832.16	EPS15	1	51534159	1_33	0	0.0193418847498075	5.67948785899348	3.45713978758986e-07	-0.477989165249992	1
ENSG00000117859.18	OSBPL9	1	51577431	1_33	0	0.0271505552413791	8.88904912235525	7.59526612536234e-07	1.07332427681491	1
ENSG00000198841.3	KTI12	1	52034079	1_33	0	0.0459846561440341	13.9022665996195	2.01190527642828e-06	-1.77504192133847	2
ENSG00000134717.17	BTF3L4	1	52056854	1_33	0	0.0249191592287826	8.07638850877971	6.33373022035259e-07	-0.911373721539422	1
ENSG00000157077.14	ZFYVE9	1	52141237	1_33	0	0.0807629755324568	19.3206555572606	4.91069705508684e-06	-1.97923459044216	1
ENSG00000154222.14	CC2D1B	1	52352516	1_33	0	0.0334756889920205	10.8769762787904	1.14589989451705e-06	-1.28076041229713	1
ENSG00000085840.12	ORC1	1	52400660	1_33	0	0.0341194265610033	11.0580219080112	1.18737566293533e-06	-1.53683808244872	1
ENSG00000134748.12	PRPF38A	1	52400660	1_33	0	0.0341194265610033	11.0580219080112	1.18737566293533e-06	-1.53683808244872	1
ENSG00000116157.5	GPX7	1	52602758	1_33	0	0.0179840276438376	4.99182348883353	2.82523875754011e-07	-0.196400187950044	1
ENSG00000182183.14	FAM159A	1	52632940	1_33	0	0.0890168127064879	20.2661840565717	5.67744579278012e-06	2.04874360210319	1
ENSG00000162377.5	COA7	1	52698548	1_33	0	0.0250942195980102	8.14273736667859	6.43062367769897e-07	-1.00157660480205	1
ENSG00000162378.12	ZYG11B	1	52807809	1_33	0	0.0228174241201679	7.24222232163466	5.20052802750823e-07	-0.905195546233577	1
ENSG00000121310.16	ECHDC2	1	52926925	1_33	0	0.0345335138131628	11.1727804900866	1.21425810339395e-06	1.35316528987142	2
ENSG00000116171.17	SCP2	1	52926925	1_33	0	0.0174455171007594	4.70472547508249	2.58301606682937e-07	0.110078465064964	2
ENSG00000174348.13	PODN	1	53061947	1_33	0	0.0472855268373906	14.168971721118	2.10850938958173e-06	1.61934264494894	1
ENSG00000162383.11	SLC1A7	1	53134406	1_33	0	0.0398637353902623	12.5392233768737	1.5731046114135e-06	1.43219969298598	3
ENSG00000162384.13	C1orf123	1	53220711	1_33	0	0.020094981395259	6.04054001646414	3.82007903120541e-07	1.06139749376484	1
ENSG00000174332.5	GLIS1	1	53737935	1_33	0	0.101544060436236	21.5516488089724	6.88722070897243e-06	2.30323027336871	1
ENSG00000058799.14	YIPF1	1	53889973	1_34	0	0.014120182977462	7.2856354108688	3.23755185170113e-07	0.818384487966342	1
ENSG00000081870.11	HSPB11	1	53945795	1_34	0	0.0112674153372083	5.15865370333996	1.82923563059345e-07	0.582096178202468	1
ENSG00000116212.14	LRRC42	1	53945680	1_34	0	0.0282379628147588	13.8378471221822	1.2297331031946e-06	1.44383321860141	1
ENSG00000116209.11	TMEM59	1	54053622	1_34	0	0.0275013303509321	13.5871791017395	1.17595844903359e-06	-1.65127853839711	1
ENSG00000116205.12	TCEANC2	1	54053622	1_34	0	0.0275013303509321	13.5871791017395	1.17595844903359e-06	-1.65127853839711	1
ENSG00000116221.15	MRPL37	1	54183963	1_34	0	0.0107745148841547	4.73738268321219	1.60636845585599e-07	-0.108095774439024	2
ENSG00000215883.10	CYB5RL	1	54192790	1_34	0	0.0263210987369559	13.1714298054834	1.09105315563931e-06	1.40451570220821	2
ENSG00000157216.15	SSBP3	1	54413433	1_34	0	0.0143572721031396	7.44267544886594	3.36286928236072e-07	-1.25800148773789	2
ENSG00000162390.17	ACOT11	1	54542139	1_34	0	0.0557510875977521	20.3227554818729	3.56570089156263e-06	2.04773275984038	1
ENSG00000184313.19	MROH7	1	54589647	1_34	0	0.0122226462551736	5.9253006214458	2.2792113852695e-07	-0.692999619983966	1
ENSG00000243725.6	TTC4	1	54607053	1_34	0	0.0144665506917941	7.51417970107524	3.42101945381821e-07	-0.942157189573651	1
ENSG00000006555.10	TTC22	1	54801140	1_34	0	0.0123238998921738	6.00302123879027	2.32823608192012e-07	-0.578389080483873	2
ENSG00000116133.11	DHCR24	1	54886940	1_34	0	0.0108762845925605	4.82591286234809	1.65184393303612e-07	0.198777935991052	2
ENSG00000143001.4	TMEM61	1	54980991	1_34	0	0.0109253098376065	4.86826674942389	1.67385218154841e-07	-0.172216539097916	1
ENSG00000169174.10	PCSK9	1	55006096	1_34	0	0.0115115906781951	5.3606086513054	1.9420410940482e-07	0.394298733745023	1
ENSG00000162402.13	USP24	1	55214518	1_34	0	0.0914891262058435	25.1094340766107	7.22961845702129e-06	-2.61716370121651	1
ENSG00000173406.15	DAB1	1	58547019	1_37	0	0.0137442780251832	4.96476680943038	2.14748312716796e-07	-0.2171561494183	1
ENSG00000162600.11	OMA1	1	58546732	1_37	0	0.0143026259098498	5.25395882858442	2.36489257951106e-07	-0.461656307808156	2
ENSG00000184292.6	TACSTD2	1	58577785	1_37	0	0.0140875761995417	5.1133148359783	2.26698050643238e-07	-0.445153734375245	1
ENSG00000162601.9	MYSM1	1	58700166	1_37	0	0.0319110009354988	13.1516320156492	1.32077563635617e-06	-1.94688408849358	1
ENSG00000172456.17	FGGY	1	59296555	1_37	0	0.0301280349739851	20.3201586012009	1.92666795386968e-06	4.07354147336925	1
ENSG00000134716.9	CYP2J2	1	59926822	1_38	0	0.0204865886267397	6.37696484936956	4.11142756837721e-07	0.708900963030791	2
ENSG00000162599.15	NFIA	1	60864880	1_38	0	0.0801075858828911	19.3956186500826	4.88974548475643e-06	-2.05048075699597	1
ENSG00000162604.12	TM2D1	1	61723869	1_39	0	0.0232063346066445	5.11436557159901	3.7351434995383e-07	-0.324090107150374	1
ENSG00000132854.18	KANK4	1	62309615	1_39	0	0.16229542477966	23.9157907475239	1.2215183501422e-05	2.57394731946097	2
ENSG00000162607.12	USP1	1	62436136	1_39	0	0.05136085337499	12.6722479707686	2.04830614235591e-06	1.64246078865029	1
ENSG00000125703.14	ATG4C	1	62784595	1_39	0	0.0310713917104091	7.88111295976647	7.70650087447792e-07	-1.06302587088159	1
ENSG00000088035.15	ALG6	1	63367779	1_40	0	0.0275946869781132	5.92929893511021	5.14917666226157e-07	0.603267319127793	2
ENSG00000203965.12	EFCAB7	1	63523814	1_40	0	0.0458365800393063	10.7578980582164	1.55184594182963e-06	1.55535753938686	1
ENSG00000142856.16	ITGB3BP	1	63593801	1_40	0	0.0301028882398492	6.75465434920904	6.39912023052585e-07	0.658266698746462	2
ENSG00000079739.15	PGM1	1	63592459	1_40	0	0.0570691624026835	12.8569606472009	2.30913214367095e-06	-1.74265611708127	1
ENSG00000185483.11	ROR1	1	63766508	1_40	0	0.0825453805464487	16.4188610476191	4.26525278459117e-06	-1.78426253543905	1
ENSG00000177414.13	UBE2U	1	64252994	1_40	0	0.0423612806659829	10.0050896083618	1.33382556628122e-06	-1.27711432197408	1
ENSG00000162437.14	RAVER2	1	64745107	1_41	0	0.215748006712536	26.7320615940321	1.81504843502494e-05	2.61916817652411	1
ENSG00000162434.11	JAK1	1	64966741	1_41	0	0.0287752964954868	7.0624097494794	6.3956058622043e-07	0.764105815329618	1
ENSG00000162433.14	AK4	1	65147235	1_41	0	0.0565133587816374	13.4987866789437	2.40079361614309e-06	1.54940320795942	1
ENSG00000213625.8	LEPROT	1	65403480	1_41	0	0.0606730886778817	14.1810931561431	2.70778880080808e-06	1.69165435002352	1
ENSG00000152760.9	TCTEX1D1	1	66752321	1_42	0	0.0433025573061485	17.8313794596846	2.4300066431915e-06	3.38408884981565	2
ENSG00000152763.16	WDR78	1	66924785	1_42	0	0.0255635284499696	11.0384814690852	8.88053447256122e-07	-1.78624734241178	1
ENSG00000198160.14	MIER1	1	66924733	1_42	0	0.0279579242766055	11.8733716952157	1.04469126041791e-06	1.86234198246243	1
ENSG00000116704.7	SLC35D1	1	67054457	1_42	0	0.128874886341423	26.7716462541256	1.0858062740904e-05	3.23081839149283	1
ENSG00000081985.10	IL12RB2	1	67307648	1_42	0	0.0131705992347326	4.95553210250407	2.05402063599303e-07	-0.280052144701556	1
ENSG00000116717.11	GADD45A	1	67684588	1_42	0	0.0339017709535618	13.8061879850324	1.47300812203902e-06	1.65060847500059	1
ENSG00000172380.5	GNG12	1	67832710	1_42	0	0.0194368001000722	8.54804777712739	5.2287837726635e-07	-1.15514638201589	1
ENSG00000162595.5	DIRAS3	1	68051049	1_43	0	0.0565453030473511	13.4057282561253	2.38559063556412e-06	-1.46339237284645	1
ENSG00000116729.13	WLS	1	68232448	1_43	0	0.0316413477608114	7.86522325814388	7.8320419043459e-07	-0.842127214032406	1
ENSG00000116745.6	RPE65	1	68450440	1_43	0	0.0344921768013825	8.68512937674101	9.42770249958874e-07	1.19945310878133	1
ENSG00000033122.18	LRRC7	1	69567941	1_44	0	0.0326021130681605	5.99583613043453	6.15183215514481e-07	-0.533331305828824	1
ENSG00000066557.5	LRRC40	1	70204629	1_44	0	0.032807444966407	6.05546139477608	6.25213896458639e-07	0.754570879330072	2
ENSG00000118454.12	ANKRD13C	1	70354325	1_44	0	0.0289444612068194	4.86600949608918	4.43248623436898e-07	-0.430853720575537	1
ENSG00000197568.13	HHLA3	1	70355624	1_44	0	0.0303239375361434	5.3078696974809	5.06541252529942e-07	0.603046132748159	2
ENSG00000050628.20	PTGER3	1	70528969	1_44	0	0.0297309247914954	5.12041355500522	4.79095873868508e-07	0.200687223800072	2
ENSG00000132485.13	ZRANB2	1	71081716	1_45	0	0.0177249676500911	5.30298590292649	2.95811393651256e-07	-0.461490387609084	1
ENSG00000172260.14	NEGR1	1	72282986	1_46	0	0.0185509024590526	5.70034757784657	3.3279389684891e-07	0.77917471956006	1
ENSG00000162620.15	LRRIQ3	1	74198130	1_47	0	0.0245334622660914	7.9082817411437	6.10590367661677e-07	-1.0035422387598	1
ENSG00000254685.6	FPGT	1	74196897	1_47	0	0.032332345137108	10.526343432058	1.07108445173634e-06	-1.37274813649745	2
ENSG00000116783.14	TNNI3K	1	74234228	1_47	0	0.0208199534329416	6.35520999306502	4.16407586095466e-07	-0.688894543275445	3
ENSG00000116791.13	CRYZ	1	74702349	1_47	0	0.0185760820826468	5.27742103758303	3.08521077244754e-07	-0.429045667477526	4
ENSG00000162623.15	TYW3	1	74733615	1_47	0	0.0188907260381922	5.4361062010836	3.23180803260346e-07	0.504458512270855	1
ENSG00000137968.16	SLC44A5	1	75610705	1_47	0	0.0182042982325764	5.08646021682547	2.91406052277001e-07	-0.734493668282594	2
ENSG00000117054.13	ACADM	1	75719213	1_47	0	0.0200684462360207	6.00767222027206	3.79427629411951e-07	0.85080404096147	1
ENSG00000137955.15	RABGGTB	1	75786517	1_47	0	0.0176607764034669	4.80017179169754	2.66793685402542e-07	-0.389144917436953	2
ENSG00000057468.6	MSH4	1	75779738	1_47	0	0.0201945791522882	6.06689903470763	3.85576492397717e-07	0.983021375557977	3
ENSG00000117069.14	ST6GALNAC5	1	76866942	1_48	0	0.0493367438141098	19.2399346637585	2.98732896361986e-06	-2.05425305883412	2
ENSG00000142892.14	PIGK	1	77219918	1_48	0	0.0106457725398567	4.71253334222507	1.57884898530998e-07	-0.0625700498836763	1
ENSG00000154027.18	AK5	1	77282053	1_48	0	0.010685628673572	4.74771902705176	1.59659241329858e-07	0.101731008945067	1
ENSG00000077254.14	USP33	1	77760195	1_48	0	0.0215337756976168	11.3590989116914	7.69791373488314e-07	1.51403644008401	1
ENSG00000162614.18	NEXN	1	77888397	1_48	0	0.0154849392552482	8.24421782650649	4.01761149349772e-07	-1.15116298661965	1
ENSG00000162613.16	FUBP1	1	77979050	1_48	0	0.0145185487949807	7.6363151107151	3.48912094100359e-07	1.04812304862015	2
ENSG00000162616.8	DNAJB4	1	77979050	1_48	0	0.073281397052153	23.0438954703465	5.31445348788928e-06	-2.38107090639816	2
ENSG00000137960.5	GIPC2	1	77979050	1_48	0	0.0121335003798314	5.94466556735777	2.26998249965401e-07	0.492864273326147	1
ENSG00000137965.10	IFI44	1	78649621	1_48	0	0.0118690503014237	5.73703628477047	2.14295248037896e-07	-0.523972211430907	1
ENSG00000162618.13	ADGRL4	1	79006491	1_48	0	0.0127771871674859	6.43176483949523	2.5862731286305e-07	-0.700356339319397	1
ENSG00000137941.16	TTLL7	1	83999374	1_51	0	0.0215600789180317	4.82778643564416	3.27572450864162e-07	-0.23200066704277	1
ENSG00000203943.8	SAMD13	1	84298566	1_51	0	0.12191121429374	21.4714252437334	8.23784287241325e-06	2.3968270826696	1
ENSG00000171517.5	LPAR3	1	84762642	1_52	0	0.0913160969200052	19.151797648816	5.5038407393506e-06	2.22739917333932	1
ENSG00000117133.10	RPF1	1	84479257	1_52	0	0.0344400790082264	9.78418371829785	1.06046835063974e-06	-1.23837498418487	1
ENSG00000174021.10	GNG5	1	84506406	1_52	0	0.0419116587790663	11.6540700607029	1.53716839999343e-06	1.41747340429445	1
ENSG00000122432.17	SPATA1	1	84506136	1_52	0	0.0207792027117854	4.99422163529884	3.26592092459761e-07	0.228682406602871	2
ENSG00000117151.12	CTBS	1	84574387	1_52	0	0.0304056449338438	8.60042863980699	8.22968647132161e-07	-1.20458913092551	2
ENSG00000117155.16	SSX2IP	1	84691138	1_52	0	0.0444949303926685	12.2249058685056	1.71184732741706e-06	1.52779973878486	1
ENSG00000153898.12	MCOLN2	1	84997288	1_52	0	0.0207764979186184	4.99299124047325	3.26469130570732e-07	0.29529602633592	2
ENSG00000162643.12	WDR63	1	84999343	1_52	0	0.0212563025898784	5.2088915726035	3.48451240346707e-07	0.355912398625472	1
ENSG00000055732.12	MCOLN3	1	85048599	1_52	0	0.0269479642813525	7.45523026010336	6.32260423971134e-07	0.811199496169522	1
ENSG00000097096.8	SYDE2	1	85200644	1_52	0	0.0299891408463864	8.46950053456629	7.99338621794386e-07	1.0137265636603	1
ENSG00000162642.13	C1orf52	1	85259743	1_52	0	0.0207088100195599	4.96213513805611	3.23394556371868e-07	-0.401849245335363	2
ENSG00000142867.12	BCL10	1	85277134	1_52	0	0.021868972089904	5.47766953971368	3.76992901054639e-07	-0.483106525786496	2
ENSG00000153904.18	DDAH1	1	85330874	1_52	0	0.020184420206347	4.71965060547665	2.99802397603431e-07	0.12901574975095	1
ENSG00000117174.10	ZNHIT6	1	85708260	1_52	0	0.0247488296544041	6.64856102390562	5.17834879269972e-07	0.592498682223886	2
ENSG00000171502.14	COL24A1	1	86160938	1_53	0	0.0303549773633226	8.39860862120511	8.02317436067169e-07	-0.912690542031627	1
ENSG00000122417.15	ODF2L	1	86396707	1_53	0	0.0206140546816914	4.7170873232175	3.06017535638006e-07	0.0675074034059621	1
ENSG00000016602.9	CLCA4	1	86547462	1_53	0	0.0205628131476978	4.69576963328577	3.03877318787139e-07	-0.0768929129568425	1
ENSG00000097033.14	SH3GLB1	1	86704810	1_53	0	0.0208510621562937	4.81698321219832	3.16091115653526e-07	0.338871285208258	1
ENSG00000153936.16	HS2ST1	1	86914303	1_53	0	0.0710224102100637	16.3655734313319	3.65793182639077e-06	2.2049563216287	1
ENSG00000065243.19	PKN2	1	88684130	1_54	0	0.0129424626282598	4.71876224156336	1.92200268015752e-07	-0.211113074925596	1
ENSG00000137944.17	KYAT3	1	88982295	1_54	0	0.0136772135123797	20.9858753791901	9.03303493600003e-07	4.33907511292944	1
ENSG00000213516.9	RBMXL1	1	88993078	1_54	0	0.0154249548307979	8.57253930633367	4.16142775812221e-07	1.40825594255151	1
ENSG00000117226.11	GBP3	1	89015900	1_54	0	0.0180161650372866	10.6569227390187	6.04231194118007e-07	1.68841400833979	1
ENSG00000162645.12	GBP2	1	89151259	1_54	0	0.0139061919772856	5.83493212516092	2.55360078258397e-07	0.907160814922079	1
ENSG00000154451.14	GBP5	1	89272549	1_54	0	0.0143691857218736	5.63365020313399	2.54759864740973e-07	0.439243320161942	1
ENSG00000197147.13	LRRC8B	1	89525143	1_54	0	0.0134673339114876	5.24730060926961	2.22395782394513e-07	-0.669328009717979	2
ENSG00000171488.14	LRRC8C	1	89719547	1_55	0	0.157783277831964	23.8943378552633	1.18649236466821e-05	-2.8338065989707	1
ENSG00000122482.20	ZNF644	1	91022402	1_55	0	0.0321389491193778	8.46467917882908	8.56152537624214e-07	0.908206433454294	1
ENSG00000162669.15	HFM1	1	91404853	1_55	0	0.0216142004138569	4.7045827830582	3.20014209535051e-07	0.101835450592549	1
ENSG00000097046.12	CDC7	1	91500849	1_56	0	0.0842426129266891	17.8479520576358	4.73183065115e-06	1.95768894929075	2
ENSG00000284413.1	BTBD8	1	92080411	1_56	0	0.0289682640485313	7.621467044074	6.94816335183554e-07	0.76401072496197	1
ENSG00000067208.14	EVI5	1	92792062	1_56	0	0.0309298276280298	8.24329223649712	8.02393071251132e-07	1.1049802166978	2
ENSG00000122406.12	RPL5	1	92831623	1_56	0	0.0374148204412216	10.0530857336973	1.1837282854236e-06	1.50937271446639	1
ENSG00000203910.8	C1orf146	1	92218250	1_56	0	0.239673744700972	28.3181211842912	2.13596371631356e-05	-3.38641535292445	1
ENSG00000143033.17	MTF2	1	93079600	1_57	0	0.117251591820923	21.123673927123	7.79465999817878e-06	2.31678685767893	1
ENSG00000117500.12	TMED5	1	93180650	1_57	0	0.0225342078134009	5.28277696121497	3.7463948172443e-07	0.420647538785168	1
ENSG00000122483.17	CCDC18	1	93179625	1_57	0	0.0225379871887054	5.28436385671521	3.74814872206503e-07	0.421215490231241	1
ENSG00000117505.12	DR1	1	93346012	1_57	0	0.0273715831399858	7.1246643900612	6.13724276317706e-07	0.920776419321785	1
ENSG00000137936.16	BCAR3	1	93847526	1_57	0	0.0298824546181147	7.9572623464342	7.4832269916902e-07	1.01068880443803	1
ENSG00000067334.13	DNTTIP2	1	93879527	1_57	0	0.0212708792641375	4.73697321134787	3.17099344952492e-07	-0.0923022404990671	2
ENSG00000143036.16	SLC44A3	1	94840501	1_58	0	0.017223993197118	5.71531572962029	3.09801164568696e-07	-0.48545340171473	1
ENSG00000117519.15	CNN3	1	94927226	1_58	0	0.0212266214024108	7.68979405830187	5.13694075096087e-07	0.924614624429925	1
ENSG00000172339.9	ALG14	1	95073027	1_58	0	0.0173183103175882	5.76689644780812	3.14308874955274e-07	-0.639261047419431	2
ENSG00000122481.16	RWDD3	1	95234422	1_58	0	0.0307283303177809	11.1946917150238	1.08258018726743e-06	1.17224023439306	1
ENSG00000188641.12	DPYD	1	97921165	1_60	0	0.0560193824963939	15.5610961551322	2.74338953271246e-06	-2.05361225667256	1
ENSG00000162627.16	SNX7	1	98661649	1_60	0	0.0222566668657733	6.77531986149109	4.74568493445447e-07	-0.665203968489896	1
ENSG00000117600.12	PLPPR4	1	99263142	1_60	0	0.029298112238785	9.37968275470312	8.64841978736658e-07	1.04743251884704	1
ENSG00000099260.10	PALMD	1	99650697	1_61	0	0.02780597138903	7.05089518186068	6.17008722766252e-07	0.63759513361483	1
ENSG00000162688.16	AGL	1	99848136	1_61	0	0.0234969840239172	5.45568402635252	4.03431964371009e-07	-0.505648353954748	1
ENSG00000117620.14	SLC35A3	1	99969054	1_61	0	0.0617347834921516	14.661537551619	2.84851440551889e-06	2.17446026374239	1
ENSG00000156876.9	SASS6	1	100132743	1_61	0	0.0224987216815457	5.0448244561274	3.57201172512905e-07	-0.651588334183352	2
ENSG00000122477.12	LRRC39	1	100178174	1_61	0	0.0657172351952303	15.2632302998319	3.15671020806353e-06	-1.92793756233936	1
ENSG00000137992.14	DBT	1	100249898	1_61	0	0.0428350755570757	11.160559170836	1.50450787509197e-06	1.77592400248813	1
ENSG00000079335.18	CDC14A	1	100344610	1_61	0	0.229178000242913	27.6703699617752	1.995707388049e-05	-3.17601921918603	2
ENSG00000181656.6	GPR88	1	100538206	1_62	0	0.0395626464850973	7.61833521876484	9.48537242851262e-07	-1.0426167891196	1
ENSG00000162694.13	EXTL2	1	100895128	1_62	0	0.0310679031273848	5.31919686223394	5.20076199926274e-07	0.375610391995107	2
ENSG00000162695.11	SLC30A7	1	100895622	1_62	0	0.0323831441134193	5.71302544106215	5.82229417038169e-07	-0.495099972447199	1
ENSG00000117543.20	DPH5	1	101025552	1_62	0	0.0564144123290558	11.0111989832307	1.95494099107252e-06	1.38670728689098	1
ENSG00000118733.16	OLFM3	1	101996600	1_63	0	0.0519273055622365	11.4118396187571	1.86492092282217e-06	1.38903211616383	2
ENSG00000060718.20	COL11A1	1	103107935	1_64	0	0.0491877735518901	9.6940031311734	1.50061503813475e-06	-1.12731387004619	1
ENSG00000240038.6	AMY2B	1	103559534	1_65	0	0.0190042617995612	4.74549582271699	2.83819070676176e-07	-0.123117746446406	1
ENSG00000134215.15	VAV3	1	107971431	1_67	0	0.0257681320078252	7.41800854639045	6.01560400368098e-07	-0.78022934930061	1
ENSG00000162641.18	AKNAD1	1	108858479	1_67	0	0.0194318322192591	4.7529380528867	2.90659739270714e-07	0.188103865304831	1
ENSG00000121957.12	GPSM2	1	108875055	1_67	0	0.0197400246160933	4.90503132861188	3.04718238541473e-07	0.276606315030362	2
ENSG00000121940.15	CLCC1	1	108930983	1_67	0	0.0212008565300156	5.58039428047809	3.72329344465642e-07	-0.455023139830124	1
ENSG00000116299.16	KIAA1324	1	109113798	1_67	0	0.0213762887235029	5.7185400447887	3.84703774222564e-07	-0.653335626397317	1
ENSG00000031698.12	SARS	1	109213564	1_67	0	0.0229530617996854	6.35902997269343	4.59346563534319e-07	-0.734119509315391	2
ENSG00000143126.7	CELSR2	1	109250412	1_67	0	0.0772358483186176	17.9499419959555	4.36305757701745e-06	-1.8763145928259	1
ENSG00000134222.16	PSRC1	1	109279782	1_67	0	0.0355940534297374	10.5665545447555	1.1836405113209e-06	1.39455747134979	1
ENSG00000221986.6	MYBPHL	1	109306632	1_67	0	0.0404102287721486	11.8259234727196	1.5039567494808e-06	-1.69744546730209	1
ENSG00000143028.8	SYPL2	1	109466484	1_67	0	0.0213114249260938	5.68299725105146	3.8115261891583e-07	-0.970476232781897	1
ENSG00000162650.16	ATXN7L2	1	109476817	1_67	0	0.0229737541015145	6.35563929362355	4.5951551920552e-07	-0.76649584711883	1
ENSG00000174151.14	CYB561D1	1	109494376	1_67	0	0.0270804560843818	7.97938317766003	6.80039702798635e-07	1.23554053293518	1
ENSG00000181754.6	AMIGO1	1	109509517	1_67	0	0.0194245287450421	4.76315228047023	2.91174897527669e-07	-0.504250777728985	1
ENSG00000156097.12	GPR61	1	109539929	1_67	0	0.0395961012043538	11.5402543483485	1.43805925055606e-06	1.33908214311935	1
ENSG00000065135.10	GNAI3	1	109548649	1_67	0	0.112137060763144	21.4424253783427	7.56714489057698e-06	-2.45101629855361	1
ENSG00000168765.16	GSTM4	1	109649355	1_67	0	0.0353589304614123	10.5159031942117	1.17018539430841e-06	1.69825964160104	1
ENSG00000213366.12	GSTM2	1	109667893	1_67	0	0.0417829817885859	11.9705444175024	1.57406370776123e-06	1.38185389643307	1
ENSG00000134184.12	GSTM1	1	109669671	1_67	0	0.0318530529738441	9.30487786197714	9.32761719609217e-07	0.73895512338145	3
ENSG00000134201.10	GSTM5	1	109728835	1_67	0	0.0252572848036429	7.30656733290204	5.8077648767317e-07	0.979444077005887	2
ENSG00000134202.10	GSTM3	1	109726206	1_67	0	0.0194231107341194	4.76372605169663	2.91188713939441e-07	-0.31873075920883	3
ENSG00000143107.8	FNDC7	1	108714644	1_67	0	0.0315282149518854	9.35609977745579	9.28331743722859e-07	1.2412530560662	1
ENSG00000168710.17	AHCYL1	1	109984850	1_68	0	0.050286128989372	10.5985759311468	1.67727662398365e-06	-1.34473723846215	1
ENSG00000197106.6	SLC6A17	1	110150825	1_68	0	0.0271356528223456	4.72489804433033	4.03498281538321e-07	-0.0753036396235431	1
ENSG00000116396.14	KCNC4	1	110211186	1_68	0	0.0280046193535293	5.02378235982415	4.42761106711011e-07	0.276812966289713	1
ENSG00000134248.13	LAMTOR5	1	110407655	1_68	0	0.0273186087549865	4.78860591822929	4.1169600244818e-07	-0.111570238877868	2
ENSG00000177272.8	KCNA3	1	110675350	1_68	0	0.0333612813339578	6.68549604265941	7.01916307383139e-07	-1.11792155334243	1
ENSG00000143119.12	CD53	1	110873219	1_68	0	0.0270826727957215	4.7063709527805	4.01131392742317e-07	0.0544600134264636	1
ENSG00000121931.15	LRIF1	1	110961918	1_68	0	0.0284257985968214	5.16536566876733	4.62085903495521e-07	-0.445019755045854	2
ENSG00000156171.14	DRAM2	1	111139496	1_68	0	0.0353060065784416	7.22420175907342	8.02689233903698e-07	-0.590344166497493	1
ENSG00000134255.13	CEPT1	1	111139685	1_68	0	0.088972201186681	16.1024090148703	4.50872931406455e-06	-1.92815186791411	1
ENSG00000156150.6	ALX3	1	110071052	1_68	0	0.150022153585146	21.254468321874	1.00349361800475e-05	2.50575373074757	1
ENSG00000064886.13	CHI3L2	1	111200918	1_69	0	0.0539405281492804	23.1612144193866	3.93174637726179e-06	-2.21030151156953	1
ENSG00000173947.13	PIFO	1	111346034	1_69	0	0.0080295403516133	6.22291246796564	1.57250976434876e-07	0.604843632695293	2
ENSG00000143110.11	C1orf162	1	111473751	1_69	0	0.00880745202660027	7.03387669620135	1.94963813399092e-07	-0.721517238732668	1
ENSG00000282608.1	ADORA3	1	111503935	1_69	0	0.0123307406345315	9.93731679905851	3.8562685616031e-07	-1.07324288662126	1
ENSG00000121933.18	TMIGD3	1	111563720	1_69	0	0.0161750393587972	12.6964178500342	6.46302040068854e-07	-1.45046373605435	2
ENSG00000197852.9	FAM212B	1	111755756	1_69	0	0.0334895551233302	18.6972072622323	1.97058464491669e-06	-2.05734726106848	1
ENSG00000064703.11	DDX20	1	111755544	1_69	0	0.0396130699871348	20.1552156545811	2.5126669320629e-06	2.06353267907642	1
ENSG00000116489.12	CAPZA1	1	112624254	1_69	0	0.00961674933032708	9.12226997861066	2.76083333987509e-07	0.349515496018533	1
ENSG00000007341.18	ST7L	1	112626827	1_69	0	0.00783288074003485	7.80861291015473	1.92488320116626e-07	-0.542868990413835	1
ENSG00000155366.16	RHOC	1	112704941	1_69	0	0.655631286668733	26.6649201807478	5.50185235340003e-05	5.67867090798294	1
ENSG00000155367.15	PPM1J	1	112715671	1_69	0	0.0158978695702986	13.439188755525	6.72389552817463e-07	-1.42936918135376	1
ENSG00000184599.13	FAM19A3	1	112720490	1_69	0	0.015531052702923	13.4462781864163	6.57221797904654e-07	-1.55029355591726	1
ENSG00000155380.11	SLC16A1	1	112956760	1_70	0	0.0177076842323571	6.25948024038234	3.48826134542348e-07	1.20996698034945	1
ENSG00000134262.12	AP4B1	1	113905154	1_70	0	0.0174889666913316	4.78974395733364	2.63624289638572e-07	-0.0737060009835964	1
ENSG00000118655.4	DCLRE1B	1	113904943	1_70	0	0.0281739484967622	9.22305958330023	8.17770997949577e-07	1.24588450787849	2
ENSG00000163349.21	HIPK1	1	113929699	1_70	0	0.108315299368773	21.6403402351726	7.37671258588349e-06	2.27942096295389	1
ENSG00000116774.11	OLFML3	1	113979663	1_70	0	0.0179901869780065	5.1675079747169	2.92567315204519e-07	-0.600873971417825	1
ENSG00000175984.14	DENND2C	1	114669904	1_71	0	0.0195521420965392	7.06991161588972	4.35028092561695e-07	0.793220971591114	1
ENSG00000213281.4	NRAS	1	114716596	1_71	0	0.0248348121867851	10.0307299267701	7.83975319988734e-07	1.65767143804832	1
ENSG00000052723.11	SIKE1	1	114784843	1_71	0	0.0205612884423165	7.67405808335219	4.96574462555609e-07	1.05326532845641	1
ENSG00000173218.14	VANGL1	1	115642226	1_72	0	0.0117680966957389	5.923583882738	2.19381370234147e-07	0.654039934212161	1
ENSG00000118729.11	CASQ2	1	115768346	1_72	0	0.0491527560497647	19.4709920790249	3.01193037288976e-06	-2.29503081392567	1
ENSG00000116815.15	CD58	1	116571486	1_72	0	0.0150995515490348	8.27348176763354	3.93152767362117e-07	-0.92664628330375	1
ENSG00000134247.9	PTGFRN	1	116909700	1_72	0	0.0110827835379324	5.35841520133365	1.86893495542927e-07	-0.399191779298247	2
ENSG00000134256.12	CD101	1	117001709	1_72	0	0.0131844090584516	6.99450236086612	2.90219415919121e-07	0.7194900948601	2
ENSG00000116830.11	TTF2	1	117060534	1_72	0	0.0205383343142808	11.1786002734086	7.22539541849911e-07	-1.18229466363158	1
ENSG00000134253.9	TRIM45	1	117113466	1_72	0	0.0348263399062521	16.1848684166776	1.77388712279681e-06	1.71663618891764	2
ENSG00000198162.12	MAN1A2	1	117367404	1_72	0	0.011114511865865	5.38534004378299	1.8837032993556e-07	-0.422321148328441	2
ENSG00000183508.4	FAM46C	1	117605762	1_72	0	0.0107364896461243	5.05945562769888	1.70952349810905e-07	0.384549870783297	2
ENSG00000196505.10	GDAP2	1	117929798	1_72	0	0.0524583163492999	20.0943690564293	3.31739889600682e-06	1.95974060051725	1
ENSG00000177551.5	NHLH2	1	115843623	1_72	0	0.0229511196117646	12.2292604059944	8.83309787890615e-07	-1.53795702246691	2
ENSG00000092607.13	TBX15	1	118989585	1_73	0	0.0092987709464275	6.25506903160108	1.8304869231843e-07	0.780979749207309	1
ENSG00000116874.11	WARS2	1	119012523	1_73	0	0.00786854312108698	4.70477904837166	1.16504455702521e-07	-0.11602460508809	2
ENSG00000143067.4	ZNF697	1	119612175	1_73	0	0.0462162007257044	21.3436924777805	3.10436493570753e-06	-2.16487113008171	1
ENSG00000092621.11	PHGDH	1	119735449	1_73	0	0.0340001883284661	18.4971859407178	1.97922860304217e-06	1.82641753551763	1
ENSG00000117281.15	CD160	1	145722014	1_73	0	0.0774575343000127	26.2812537619307	6.40646888697573e-06	2.55905331595394	1
ENSG00000265241.6	RBM8A	1	145927840	1_73	0	0.0284801185365906	16.9247593064126	1.51695698952616e-06	1.8971353830535	1
ENSG00000272031.2	ANKRD34A	1	145959360	1_73	0	0.0364337708673824	19.1423017472952	2.19486217556741e-06	-2.049177560555	1
ENSG00000168509.19	HFE2	1	146036954	1_73	0	0.0373209917706958	19.4968069507848	2.2899481100634e-06	-2.07535141235201	1
ENSG00000131791.7	PRKAB2	1	147173048	1_73	0	0.0159648167014457	11.2739049448528	5.66431346117113e-07	-1.34806702126881	1
ENSG00000131778.18	CHD1L	1	147241216	1_73	0	0.0148600179359097	10.6419379669453	4.97678673003788e-07	-1.22120261137046	2
ENSG00000162836.11	ACP6	1	147631053	1_73	0	0.0217307687097015	14.1669910894609	9.68861467290662e-07	2.33297725745538	4
ENSG00000265107.2	GJA5	1	147773551	1_73	0	0.010303964549794	7.29155954677958	2.36446971816968e-07	0.941310134796991	1
ENSG00000178796.12	RIIAD1	1	151715696	1_74	0	0.0728647878399514	14.7681230274145	3.3865070185957e-06	-1.73645032808718	1
ENSG00000159409.14	CELF3	1	151717266	1_74	0	0.0956753143872474	17.4135604847875	5.2432003184331e-06	-1.95633641581895	1
ENSG00000186207.4	LCE5A	1	152511158	1_74	0	0.0640831906912746	13.5290263964289	2.72847290177194e-06	1.90505902790061	1
ENSG00000143450.16	OAZ3	1	151762531	1_74	0	0.0253797503973996	4.69392320234295	3.7491455421498e-07	-0.0991262600870246	2
ENSG00000143436.10	MRPL9	1	151763100	1_74	0	0.0276116975453393	5.49278932727361	4.77303944513512e-07	0.598381959681736	2
ENSG00000182134.15	TDRKH	1	151791291	1_74	0	0.025637880418437	4.78979501083752	3.86463086905841e-07	0.0405134071538597	1
ENSG00000196407.11	THEM5	1	151853515	1_74	0	0.0572258938010546	12.4409147787359	2.24054604478909e-06	-1.68290437114207	1
ENSG00000159445.12	THEM4	1	151909866	1_74	0	0.0324485971988872	7.02488401672478	7.17371399974833e-07	0.720008052301939	1
ENSG00000197747.8	S100A10	1	151993591	1_74	0	0.0255319943141482	4.75058660184812	3.81716516888079e-07	0.362530068073612	1
ENSG00000143631.10	FLG	1	152328343	1_74	0	0.0296767219475924	6.17696705770383	5.76899531873445e-07	-0.361112168444817	2
ENSG00000143536.7	CRNN	1	152414760	1_74	0	0.0614861462143499	13.1309187687905	2.54086365977015e-06	1.68102139406457	1
ENSG00000163207.6	IVL	1	152908196	1_74	0	0.0414552661190124	9.35650012642911	1.22068078665789e-06	1.2048845841169	2
ENSG00000241794.1	SPRR2A	1	153057485	1_74	0	0.0293701601475235	6.07842251104709	5.61831613744485e-07	0.571331700413819	1
ENSG00000159516.8	SPRR2G	1	153174470	1_74	0	0.0358590647725386	7.97510045684213	9.00003285086589e-07	1.02744491305047	1
ENSG00000160716.5	CHRNB2	1	154576994	1_75	0	0.0228785269694883	5.59667699465603	4.02964952641832e-07	-0.289674231827851	1
ENSG00000203782.5	LOR	1	153259400	1_75	0	0.0577191780688147	14.3750279259731	2.61118600113114e-06	1.65421085978347	1
ENSG00000163220.10	S100A9	1	153357702	1_75	0	0.0215281811186373	5.07230145917939	3.43653972889538e-07	0.392092148480639	1
ENSG00000143546.9	S100A8	1	153391654	1_75	0	0.0229414891201901	5.63568260184146	4.06890081934423e-07	0.526997168914454	1
ENSG00000143556.8	S100A7	1	153460264	1_75	0	0.0208333605922211	4.74951310721132	3.11399130144747e-07	0.127145971491569	2
ENSG00000197956.9	S100A6	1	153535924	1_75	0	0.0265913442577783	6.97855849787632	5.84002880971045e-07	0.906755669754409	2
ENSG00000196420.7	S100A5	1	153541765	1_75	0	0.0392409799873644	10.7395504221349	1.32627908126502e-06	-1.58284051139177	1
ENSG00000188015.9	S100A3	1	153548996	1_75	0	0.0890109527729712	18.5978962702538	5.20974233711669e-06	2.2091708723706	2
ENSG00000196154.11	S100A4	1	153549456	1_75	0	0.0471002035612773	12.5530659103492	1.86072231882393e-06	1.56059919666748	2
ENSG00000196754.10	S100A2	1	153567710	1_75	0	0.0727586317000927	16.5436359376901	3.78812639391105e-06	-2.02186686954205	1
ENSG00000188643.10	S100A16	1	153613108	1_75	0	0.0206888143970706	4.71182009951207	3.06784404008107e-07	0.194190854789185	2
ENSG00000189334.8	S100A14	1	153616367	1_75	0	0.0225916961050601	5.42450527603673	3.85671855323669e-07	-0.229297846403898	1
ENSG00000160678.11	S100A1	1	153627648	1_75	0	0.0213540789526779	4.94619335580059	3.32399917656353e-07	-0.0214615530149643	2
ENSG00000189171.14	S100A13	1	153627648	1_75	0	0.0219675120886526	5.17417257282844	3.57709733134385e-07	0.00933988017675498	2
ENSG00000143621.16	ILF2	1	153672987	1_75	0	0.0267801361615151	7.01719434431394	5.91405363937326e-07	-0.450918180540984	1
ENSG00000169418.9	NPR1	1	153678582	1_75	0	0.0280065183468827	7.59681826489503	6.6957593016521e-07	0.967744313574483	1
ENSG00000143554.13	SLC27A3	1	153774134	1_75	0	0.0381115854661707	10.6141035638422	1.27306128363501e-06	1.39978911057665	1
ENSG00000143570.17	SLC39A1	1	153968263	1_75	0	0.0334065617301789	8.66233816472407	9.10701154438777e-07	0.539440807948588	2
ENSG00000143578.15	CREB3L4	1	153966654	1_75	0	0.0217966721868375	5.77422707075411	3.96089221830694e-07	-1.01706865618292	1
ENSG00000143515.16	ATP8B2	1	154325898	1_75	0	0.0243410980236618	6.38029088852635	4.88753205111804e-07	-0.615292852754477	1
ENSG00000169291.9	SHE	1	154501655	1_75	0	0.0904261449542172	18.9350903484316	5.38853082752216e-06	2.37971581972735	1
ENSG00000163239.12	TDRD10	1	154502081	1_75	0	0.0207412774525737	4.72822720428215	3.08633321068572e-07	-0.0710699321581625	2
ENSG00000160714.9	UBE2Q1	1	154511179	1_75	0	0.0220836292920319	5.47122163920557	3.80245191106198e-07	-0.690852832673701	1
ENSG00000160710.15	ADAR	1	154628057	1_75	0	0.0208038689606029	4.80352406198761	3.14494499312969e-07	0.396238261913351	1
ENSG00000163344.5	PMVK	1	154936792	1_76	0	0.0506673056448395	12.8282336397306	2.0455195991479e-06	1.68835305548514	2
ENSG00000160691.18	SHC1	1	154974041	1_76	0	0.0627285819588703	14.8778031492702	2.93706292986692e-06	-1.75876295081977	1
ENSG00000173207.12	CKS1B	1	154975020	1_76	0	0.0683214565675087	15.7007466377531	3.37587529815111e-06	1.81976107382277	1
ENSG00000163354.14	DCST2	1	155033975	1_76	0	0.0216172220741456	4.72936392851804	3.21744841330804e-07	-0.297303081206728	1
ENSG00000143537.13	ADAM15	1	155062156	1_76	0	0.0216133399298535	4.72766362942176	3.21571407745292e-07	-0.00484797784054919	2
ENSG00000169241.17	SLC50A1	1	155135691	1_76	0	0.0287539742759341	7.43162146250119	6.72497127844933e-07	0.784190302666391	1
ENSG00000169231.13	THBS3	1	155208991	1_76	0	0.1161579522506	20.8701794219298	7.629289654116e-06	2.75449351764607	1
ENSG00000173171.14	MTX1	1	155208991	1_76	0	0.1161579522506	20.8701794219298	7.629289654116e-06	-2.75449351764607	1
ENSG00000177628.15	GBA	1	155244216	1_76	0	0.0350778390984797	9.31992496025762	1.02885511485559e-06	-1.43931340230317	1
ENSG00000160767.20	FAM189B	1	155254510	1_76	0	0.0215235296473096	4.68827838456767	3.17567359671579e-07	0.301671059218023	2
ENSG00000116521.10	SCAMP3	1	155262283	1_76	0	0.02229982012664	5.02347342365448	3.52544905047462e-07	0.576395657521112	1
ENSG00000176444.18	CLK2	1	155278322	1_76	0	0.0215351601572967	4.69338997489744	3.18085389295075e-07	0.32953110054707	1
ENSG00000116580.18	GON4L	1	155859720	1_76	0	0.0215467530345199	4.69847652759747	3.1860153885909e-07	0.105240029787176	1
ENSG00000132718.8	SYT11	1	155859720	1_76	0	0.0215467530345199	4.69847652759747	3.1860153885909e-07	0.105240029787176	1
ENSG00000132680.10	KIAA0907	1	155934601	1_76	0	0.047091100886427	12.1279456344194	1.79735994327545e-06	1.27830097859455	1
ENSG00000163479.13	SSR2	1	156020665	1_76	0	0.0423029071709041	11.1039420057617	1.47827888209382e-06	1.35260179670791	1
ENSG00000160803.7	UBQLN4	1	156023887	1_76	0	0.032974954024989	8.73215780957299	9.0618057462571e-07	-1.00619847762227	1
ENSG00000116586.11	LAMTOR2	1	156054582	1_76	0	0.0215474662403867	4.69879184572651	3.18633466978846e-07	0.0697789364371078	2
ENSG00000160785.13	SLC25A44	1	156193927	1_76	0	0.0259232946791257	6.44905280320539	5.26132467942921e-07	-0.615810760217139	2
ENSG00000160783.19	PMF1	1	156201443	1_76	0	0.0265485321103036	6.67490941647131	5.57692576573565e-07	-0.657942657784345	1
ENSG00000242252.1	BGLAP	1	156244130	1_76	0	0.0368727634169674	9.79474909039831	1.13660084826254e-06	1.19501164699862	1
ENSG00000163472.18	TMEM79	1	156282500	1_76	0	0.0298352712865181	7.78189496802417	7.30675137037429e-07	0.810180021126621	1
ENSG00000198715.11	GLMP	1	156298013	1_76	0	0.0295731610162364	7.69815056635841	7.16461936674751e-07	-0.79886299411547	1
ENSG00000163467.11	TSACC	1	156337127	1_76	0	0.0293342910578934	7.62119046482074	7.03570118087242e-07	-0.787859875622248	1
ENSG00000163468.14	CCT3	1	156367085	1_77	0	0.111803700552953	26.7262285154876	9.4037879927723e-06	-2.68173961481956	1
ENSG00000116604.17	MEF2D	1	156503322	1_77	0	0.0174556558585282	9.36450526468266	5.14434377492261e-07	1.20212470490204	1
ENSG00000183856.10	IQGAP3	1	156572426	1_77	0	0.0142105007456854	7.36424848467612	3.29341750482771e-07	0.793292562096383	1
ENSG00000187862.11	TTC24	1	156579671	1_77	0	0.0129906609564158	6.49711466245169	2.65619988339621e-07	-0.64976732779272	2
ENSG00000163382.11	NAXE	1	156582919	1_77	0	0.039556279956188	16.9659820388515	2.1120462221104e-06	-1.81461513390164	1
ENSG00000160818.16	GPATCH4	1	156578990	1_77	0	0.0108811978566968	4.85420342672477	1.66227798620467e-07	-0.209127868877492	3
ENSG00000132702.12	HAPLN2	1	156613824	1_77	0	0.0309632606682688	14.6742254120247	1.42991706331771e-06	-1.49999867648194	1
ENSG00000132692.18	BCAN	1	156648176	1_77	0	0.0200895560430716	10.8076709108268	6.83300007106534e-07	1.46523845050625	1
ENSG00000132688.10	NES	1	156677793	1_77	0	0.0321984662037759	15.0763150390335	1.52770451437841e-06	-1.58329388137926	2
ENSG00000143320.8	CRABP2	1	156705979	1_77	0	0.0110011857827526	4.95433539767178	1.71527546906899e-07	-0.143667678406204	1
ENSG00000143319.16	ISG20L2	1	156728554	1_77	0	0.0303583374074523	14.3612214124554	1.37207652845424e-06	-1.76954448281551	1
ENSG00000143303.11	RRNAD1	1	156728106	1_77	0	0.012006989320126	5.77028744404808	2.18042195266598e-07	0.574021165548241	1
ENSG00000143314.12	MRPL24	1	156765630	1_77	0	0.0107785062469847	4.77084182165942	1.61831317239537e-07	-0.014968910618977	1
ENSG00000143294.14	PRCC	1	156750758	1_77	0	0.0782923614359469	23.491746403648	5.78820188005821e-06	-2.66136526707213	1
ENSG00000198400.11	NTRK1	1	156815564	1_77	0	0.0413672909600851	17.4279010267992	2.26887797667116e-06	2.15707487775887	2
ENSG00000027869.11	SH2D2A	1	156815564	1_77	0	0.0918025193976335	24.8581045881037	7.18177152337277e-06	2.4786594411073	1
ENSG00000187800.13	PEAR1	1	156893825	1_77	0	0.0109794388216026	4.90629027557734	1.69528358169292e-07	0.00927423480040182	1
ENSG00000160838.13	LRRC71	1	156920880	1_77	0	0.011900332583515	5.60585088429806	2.09946971357524e-07	-0.256985342568048	1
ENSG00000132694.18	ARHGEF11	1	157045172	1_77	0	0.0200835500456314	10.6833678594955	6.75239188372351e-07	-1.09278411511334	1
ENSG00000117036.11	ETV3	1	157138367	1_77	0	0.0107735997119434	4.92123136575219	1.66856677884384e-07	-0.525702346573612	1
ENSG00000158473.6	CD1D	1	158180266	1_78	0	0.0259126330786726	9.70077810771994	7.91092177228191e-07	1.08315051105308	2
ENSG00000163565.18	IFI16	1	158999686	1_78	0	0.0159143479929346	5.09157863990437	2.55005930086894e-07	0.188186843415237	1
ENSG00000163568.14	AIM2	1	159147011	1_78	0	0.0192308377478998	6.87909608353253	4.16330811365481e-07	0.767580924409076	1
ENSG00000213088.9	ACKR1	1	159203749	1_78	0	0.0540188952919873	16.6976029289875	2.83863008568942e-06	-2.00316578831947	1
ENSG00000179639.10	FCER1A	1	159288755	1_78	0	0.0720089714632684	19.4634307363523	4.41077572106502e-06	2.49213175165673	2
ENSG00000181036.13	FCRL6	1	159800388	1_78	0	0.0357894036778443	12.7665874320595	1.43793170564169e-06	-1.41942457181795	1
ENSG00000158714.10	SLAMF8	1	159839352	1_78	0	0.0165071185365496	5.43673511870642	2.82434937266908e-07	0.438009996709096	1
ENSG00000188004.9	C1orf204	1	159854415	1_78	0	0.131942893328233	25.3870085788552	1.05415993656817e-05	-2.43235533962468	1
ENSG00000243284.1	VSIG8	1	159856126	1_78	0	0.0163018577018302	5.31863258526647	2.72863887074061e-07	-0.423824374736727	3
ENSG00000213085.9	CFAP45	1	159899758	1_78	0	0.0207678080732059	7.60588058885165	4.97106152234097e-07	0.903694276714025	1
ENSG00000158710.14	TAGLN2	1	159925746	1_78	0	0.0152603789642232	4.69565876414865	2.25512604806185e-07	-0.0597496006389857	1
ENSG00000085552.16	IGSF9	1	159945134	1_79	0	0.0128267956496563	4.72787493969611	1.90850424254653e-07	0.0644823476037671	2
ENSG00000143315.6	PIGM	1	160032438	1_79	0	0.0127829908198132	4.69563302157149	1.88901583640049e-07	-0.0514951740368049	1
ENSG00000162728.4	KCNJ9	1	160080991	1_79	0	0.0377819515399364	14.9526215081564	1.77791379877571e-06	-1.68542436153989	1
ENSG00000162729.13	IGSF8	1	160099056	1_79	0	0.0564602508847345	18.7919560939043	3.33905648922359e-06	-1.9496391700278	1
ENSG00000132681.16	ATP1A4	1	160151660	1_79	0	0.0140251140946314	5.56984885615804	2.45843532095485e-07	-0.44462042312564	1
ENSG00000143318.12	CASQ1	1	160193719	1_79	0	0.0192003533102431	8.5344323700759	5.15694898593984e-07	0.926356589147267	1
ENSG00000162734.12	PEA15	1	160181631	1_79	0	0.0544485416612797	18.4438809470256	3.16043990048845e-06	-1.82502536429808	1
ENSG00000132716.18	DCAF8	1	160262716	1_79	0	0.0146218609391531	5.96280747087576	2.7438629142698e-07	-0.528239081724201	1
ENSG00000162735.18	PEX19	1	160285766	1_79	0	0.0183013431223142	8.08137431147589	4.65454421263543e-07	0.871209559452457	1
ENSG00000122218.14	COPA	1	160343540	1_79	0	0.0314915610472682	13.2208130837304	1.31027160105244e-06	1.51809354930444	2
ENSG00000162736.15	NCSTN	1	160342711	1_79	0	0.0161039139685963	6.87366967865387	3.48360634810548e-07	0.840189971870317	2
ENSG00000171786.5	NHLH1	1	160330127	1_79	0	0.0136901083235036	5.34189579202924	2.30150154036608e-07	-0.329008462428729	1
ENSG00000162738.5	VANGL2	1	160400615	1_79	0	0.0128794700931493	4.76650055165539	1.93199774995831e-07	0.0786526073604524	1
ENSG00000066294.14	CD84	1	160579090	1_79	0	0.069532553377856	20.79630078431	4.55075276580935e-06	-2.12759146846071	2
ENSG00000117091.9	CD48	1	160712073	1_79	0	0.0142806831790141	5.74013870918523	2.57976618105419e-07	0.510291992693232	1
ENSG00000122223.12	CD244	1	160862395	1_79	0	0.0165609747212763	7.13782008931084	3.7201501181447e-07	0.791976124179275	1
ENSG00000158769.17	F11R	1	161021085	1_79	0	0.0200579086759221	8.94739941261922	5.64795786379763e-07	-1.17492389465284	2
ENSG00000143256.4	PFDN2	1	161117821	1_79	0	0.0127924624220165	4.7026136892756	1.89322585727697e-07	0.0619198196696346	1
ENSG00000158793.13	NIT1	1	161118210	1_79	0	0.0128182295719849	4.72157856077748	1.9046897264616e-07	0.0637576183871589	1
ENSG00000143222.11	UFC1	1	161152958	1_79	0	0.0156491736707609	6.60336529954448	3.25211359680909e-07	0.741588203944104	1
ENSG00000143258.15	USP21	1	161159962	1_79	0	0.0130480225674143	4.88905057617781	2.00760469580864e-07	0.229539295991411	1
ENSG00000143224.17	PPOX	1	161166434	1_79	0	0.0133598542786881	5.11167982884928	2.14918766192513e-07	-0.365211395829967	2
ENSG00000158850.14	B4GALT3	1	161177981	1_79	0	0.0139567741775811	5.52379006573141	2.42622565103127e-07	0.45658026915236	1
ENSG00000158864.12	NDUFS2	1	161196933	1_79	0	0.0298872903678576	12.72439519198	1.19683054771325e-06	-1.50727114373837	1
ENSG00000158869.10	FCER1G	1	161215186	1_79	0	0.0175733872598649	7.69803098156877	4.25739658910811e-07	0.829593801946395	1
ENSG00000158874.11	APOA2	1	161223893	1_79	0	0.0974773888846299	24.0762351126588	7.38586621397189e-06	2.35867838152485	1
ENSG00000248485.1	PCP4L1	1	161259010	1_79	0	0.0294898045825401	12.5973283345524	1.16912061169347e-06	1.5916586682367	1
ENSG00000158887.15	MPZ	1	161310092	1_79	0	0.0150467459703455	6.23299865015294	2.95153947148919e-07	-0.728699217848848	1
ENSG00000143252.14	SDHC	1	161314507	1_79	0	0.0132254847560115	5.01638912400108	2.08791007791242e-07	-0.295194171848398	1
ENSG00000203747.10	FCGR3A	1	161550682	1_79	0	0.0134860006052386	5.2002742002056	2.20708161066043e-07	0.323157806789897	2
ENSG00000132185.16	FCRLA	1	161706295	1_79	0	0.0132497172090896	5.0336447131887	2.09893090191718e-07	0.228221907952465	1
ENSG00000162746.14	FCRLB	1	161713346	1_79	0	0.0428122907200155	16.1441075292899	2.17516136684086e-06	-1.8776448748946	2
ENSG00000081721.11	DUSP12	1	161749589	1_79	0	0.0445569175008474	16.5253994768283	2.31726700893643e-06	1.85669589886433	1
ENSG00000118217.5	ATF6	1	161766482	1_79	0	0.0258967462815326	11.3653027134966	9.26264848858663e-07	1.43281439725938	2
ENSG00000239887.4	C1orf226	1	162366749	1_79	0	0.0135617685618922	5.25309478999094	2.24202545917719e-07	0.351476667007936	1
ENSG00000152332.15	UHMK1	1	162497224	1_80	0	0.0132409522104789	5.30975307615821	2.21259800760507e-07	-0.450218627554344	1
ENSG00000117143.13	UAP1	1	162561114	1_80	0	0.0205935283314194	9.47888561904612	6.14323343045596e-07	1.10593664369587	2
ENSG00000162733.16	DDR2	1	162631124	1_80	0	0.0148852559776277	6.41355306823296	3.00444303287282e-07	-0.641052003829137	1
ENSG00000132196.13	HSD17B7	1	162790775	1_80	0	0.0128485138178382	5.02616648625819	2.03235111279303e-07	-0.310089474248463	3
ENSG00000185860.13	CCDC190	1	162868378	1_80	0	0.0196591733551963	9.03994890111651	5.5929405316429e-07	-1.02713131882795	1
ENSG00000117152.13	RGS4	1	163068894	1_80	0	0.0260656961616046	11.7092695806683	9.60523748446972e-07	1.3207752616954	1
ENSG00000143228.12	NUF2	1	163266468	1_80	0	0.017544340642322	7.96475443325156	4.39762724967773e-07	0.963960891711257	2
ENSG00000143198.12	MGST3	1	165630412	1_81	0	0.0617022448720524	11.8348527752007	2.29812050819226e-06	1.71518800160415	1
ENSG00000143149.12	ALDH9A1	1	165678104	1_81	0	0.0292600831876926	4.71293434936605	4.33986200395855e-07	0.130871941399068	1
ENSG00000143195.12	ILDR2	1	166975572	1_82	0	0.012959114313407	5.89200152756976	2.40296334052585e-07	-0.61979582069159	2
ENSG00000143194.12	MAEL	1	166975891	1_82	0	0.0200927469611695	10.0312003484356	6.34309466813673e-07	-1.20232527604362	3
ENSG00000143157.11	POGK	1	166839016	1_82	0	0.0137435064658274	6.44599710742084	2.78802479038952e-07	0.762725728307871	1
ENSG00000152382.5	TADA1	1	166875885	1_82	0	0.0182789900418782	9.13722894196773	5.25624592737116e-07	1.12270400721841	2
ENSG00000198842.9	DUSP27	1	167094415	1_82	0	0.0127887386038298	5.76726772410431	2.32116918691423e-07	-0.544265596899673	1
ENSG00000143167.11	GPA33	1	167063559	1_82	0	0.0134642826714043	6.25247938881999	2.64938127885728e-07	0.729103600227427	2
ENSG00000198821.10	CD247	1	167510750	1_82	0	0.0120258427826538	5.18767043442107	1.96334614363845e-07	0.345094402446941	2
ENSG00000143162.7	CREG1	1	167553767	1_82	0	0.012945554734367	5.88213848965405	2.39643075375741e-07	-0.545369556880694	2
ENSG00000197965.11	MPZL1	1	167720961	1_82	0	0.0168452324384875	8.36587440286888	4.43503776089425e-07	0.935503166500571	2
ENSG00000143164.15	DCAF6	1	167936173	1_82	0	0.0413866194982264	16.8884012342739	2.19966966841101e-06	1.85584174621003	1
ENSG00000143158.10	MPC2	1	167936749	1_82	0	0.015816028038106	7.77083792032608	3.86789121230432e-07	-0.896772580352329	1
ENSG00000143147.14	GPR161	1	168137478	1_82	0	0.0200422159263136	10.0074007911672	6.31213100441645e-07	1.12919365567661	2
ENSG00000143155.12	TIPRL	1	168178654	1_82	0	0.0114752300980926	4.74614281666236	1.71400142561887e-07	-0.130340121716216	2
ENSG00000213064.9	SFT2D2	1	168225689	1_82	0	0.0149788136011029	7.25770649148807	3.42125772476552e-07	0.782862863447914	1
ENSG00000143196.4	DPT	1	168728935	1_82	0	0.0355455673735161	15.4393089877056	1.72711908527673e-06	-1.7067900727108	2
ENSG00000143153.12	ATP1B1	1	169129496	1_83	0	0.168760037804758	22.7396813499688	1.20771083425823e-05	-2.70495736302656	1
ENSG00000143156.13	NME7	1	169364635	1_83	0	0.0266321511327434	4.84824430948698	4.06349487901711e-07	-0.592048921195298	2
ENSG00000117477.12	CCDC181	1	169459706	1_83	0	0.0282478003394654	5.40676187530768	4.8065210803554e-07	0.752143717359295	2
ENSG00000188404.8	SELL	1	169667840	1_83	0	0.0396682262819607	8.63427000843537	1.07789729310775e-06	1.11075912148448	1
ENSG00000007908.15	SELE	1	169764425	1_83	0	0.0295553439595941	5.83595099712158	5.4282098431889e-07	0.561224224908235	1
ENSG00000171806.11	METTL18	1	169795279	1_83	0	0.0287398288399376	5.57040843106218	5.0382555334401e-07	0.554267620166134	1
ENSG00000000457.13	SCYL3	1	169891332	1_83	0	0.0773200302200453	15.0401602249257	3.65976712521504e-06	1.84417416747313	3
ENSG00000075945.12	KIFAP3	1	170085160	1_83	0	0.027800313159062	5.25517820583804	4.59775800867889e-07	-0.287787200952509	1
ENSG00000120370.12	GORAB	1	170532605	1_83	0	0.0303006073006934	6.07229530132003	5.79046165710405e-07	0.732767636901928	1
ENSG00000116132.11	PRRX1	1	170663243	1_84	0	0.0171907052782608	5.76991200104518	3.12156122948783e-07	-0.580110130037455	2
ENSG00000007933.12	FMO3	1	171090188	1_84	0	0.10019463305873	22.6248029554247	7.13408432354855e-06	2.57413763228928	2
ENSG00000094963.13	FMO2	1	171185964	1_84	0	0.044814119807656	14.8600978647035	2.09577914381036e-06	2.02367325659588	2
ENSG00000076258.9	FMO4	1	171314054	1_84	0	0.020261648192462	7.32271423057008	4.6693435662099e-07	-0.792727057961441	2
ENSG00000034971.16	MYOC	1	171652385	1_84	0	0.0453861836246645	14.9813037129713	2.13984466365107e-06	1.67464720488833	2
ENSG00000117533.14	VAMP4	1	171742012	1_84	0	0.0154007622908899	4.73216496173326	2.2935650754021e-07	0.087847375438124	2
ENSG00000010165.19	METTL13	1	171781417	1_84	0	0.0154152570169426	4.74103845467408	2.30002852225336e-07	-0.0398449277709008	1
ENSG00000197959.13	DNM3	1	171840580	1_84	0	0.0158163628842327	4.98341608447766	2.4805200625396e-07	0.180250852121153	1
ENSG00000135845.9	PIGC	1	172443855	1_84	0	0.0182513252882445	6.33530611303498	3.63890722601778e-07	-0.799210721902985	1
ENSG00000094975.13	SUCO	1	172532059	1_84	0	0.0200215015270301	7.20999864840789	4.54297975632041e-07	0.776263832990472	2
ENSG00000120337.8	TNFSF18	1	173051434	1_84	0	0.0282340342660516	10.4642503908886	9.29801053975379e-07	-1.16623947215431	1
ENSG00000162753.11	SLC9C2	1	173611164	1_85	0	0.0423442598401861	8.38838078097064	1.11784517402722e-06	1.13670275619412	1
ENSG00000117586.10	TNFSF4	1	173202534	1_85	0	0.0478824959780899	9.56244447899097	1.44096914375899e-06	-1.16408625487521	1
ENSG00000183831.6	ANKRD45	1	173677634	1_85	0	0.039377044522007	7.695686199889	9.53672898281136e-07	-1.04430322068784	1
ENSG00000076321.10	KLHL20	1	173714815	1_85	0	0.0287152196709618	4.69394210724548	4.24188456265952e-07	-0.422331220030591	1
ENSG00000117593.9	DARS2	1	173819196	1_85	0	0.0381690113372342	7.39884871919558	8.88759042043395e-07	-1.25367497320318	2
ENSG00000117601.13	SERPINC1	1	173869683	1_85	0	0.0287732236432681	4.71308360492628	4.26778604247198e-07	0.0972501580821438	2
ENSG00000152061.23	RABGAP1L	1	174159856	1_85	0	0.0707486731891373	13.3126536734706	2.96409355672797e-06	2.13811027819944	1
ENSG00000120332.15	TNN	1	175068086	1_85	0	0.0379058116912165	7.33295447315151	8.74769763400445e-07	0.890005094592344	2
ENSG00000152092.15	ASTN1	1	177165470	1_86	0	0.0191238352552082	7.91871042173767	4.76582870834078e-07	0.93833273791932	1
ENSG00000116147.16	TNR	1	175744070	1_86	0	0.0391590372834264	14.7155734228452	1.8135025469772e-06	1.57938726619622	1
ENSG00000235750.9	KIAA0040	1	175193171	1_86	0	0.0496903585618039	16.9898028479343	2.65686472997417e-06	1.83875510449135	1
ENSG00000143207.19	RFWD2	1	176207677	1_86	0	0.0151563963960737	5.72320822090535	2.72988577494884e-07	0.115129851058756	2
ENSG00000120341.18	SEC16B	1	177960244	1_87	0	0.0303739543998782	5.50978571373643	5.26677807430058e-07	0.601755578996801	2
ENSG00000075391.16	RASAL2	1	178093563	1_87	0	0.042532367486177	8.71352031934344	1.16633196850578e-06	0.94414756681905	2
ENSG00000116191.17	RALGPS2	1	178725006	1_87	0	0.0279199350576249	4.71044181307955	4.13890083252774e-07	-0.0474754139298459	2
ENSG00000116194.12	ANGPTL1	1	178889489	1_87	0	0.0487838528372278	10.0238777224709	1.5389369627806e-06	-1.51081202265225	1
ENSG00000143340.6	FAM163A	1	179743304	1_89	0	0.0397500045875976	15.3008667353573	1.91408927322606e-06	-1.67197125161658	2
ENSG00000116199.11	FAM20B	1	179025509	1_89	0	0.0141715807227238	5.53233785042458	2.46737955879933e-07	-0.512479499030405	2
ENSG00000186283.13	TOR3A	1	179086126	1_89	0	0.0138437328022796	5.31163544452434	2.31414433294664e-07	0.46827201867669	1
ENSG00000143322.19	ABL2	1	179221523	1_89	0	0.0141263575761157	5.50219065362897	2.44610335747542e-07	-0.322256671100455	2
ENSG00000057252.12	SOAT1	1	179294221	1_89	0	0.0278746270353119	11.9275223944706	1.04632904133763e-06	1.68906445721135	1
ENSG00000162782.15	TDRD5	1	179592019	1_89	0	0.013026652379315	4.73812582360379	1.94244346360839e-07	-0.197545557983719	1
ENSG00000169905.12	TOR1AIP2	1	179878500	1_89	0	0.016617211162211	7.03436811646001	3.67868163371478e-07	-0.986346623143412	1
ENSG00000135837.15	CEP350	1	179954679	1_89	0	0.133276531104072	27.0217771333514	1.13338265469527e-05	2.9758975048928	2
ENSG00000230124.6	ACBD6	1	180511523	1_89	0	0.0181465704878158	7.86568777901291	4.49200506420089e-07	-0.995884527498635	1
ENSG00000135835.11	KIAA1614	1	180929236	1_89	0	0.0339282787874889	13.7935669759083	1.47281225675371e-06	1.63166407789573	1
ENSG00000135823.13	STX6	1	181024836	1_89	0	0.0133367976596003	4.95992681526029	2.08178466176829e-07	0.368665721728581	1
ENSG00000153029.14	MR1	1	181049663	1_89	0	0.0830760570394832	22.3835361390405	5.85212436360286e-06	-2.25442601616539	1
ENSG00000162783.10	IER5	1	181089177	1_89	0	0.0176797017460826	7.61950274868049	4.23945996116894e-07	0.804300294360673	1
ENSG00000135821.17	GLUL	1	182392371	1_90	0	0.0263076827625248	4.91359063383647	4.06808989406531e-07	-0.255894819243364	1
ENSG00000135828.11	RNASEL	1	182589002	1_90	0	0.0510785072312808	11.2307019331564	1.80531949213885e-06	-1.30367612325998	1
ENSG00000143333.6	RGS16	1	182604092	1_90	0	0.038360085476027	8.49634492603996	1.02570075466147e-06	-1.0774818671444	1
ENSG00000135862.5	LAMC1	1	183023890	1_91	0	0.02335708344057	6.49324170903952	4.77297495540026e-07	0.783567556187291	1
ENSG00000058085.14	LAMC2	1	183186170	1_91	0	0.0212521005151509	5.5920849567995	3.74011189760526e-07	-0.582283830306378	1
ENSG00000157064.10	NMNAT2	1	183418808	1_91	0	0.0372366802637283	10.8918370847301	1.27638316121501e-06	1.38795645389394	1
ENSG00000116698.21	SMG7	1	183471970	1_91	0	0.035090553927422	10.2814752326723	1.13541501005665e-06	1.26573499132833	2
ENSG00000162704.15	ARPC5	1	183635462	1_91	0	0.0211091998388887	5.52746551721163	3.67203478808722e-07	0.422292162913672	1
ENSG00000143344.15	RGL1	1	183635770	1_91	0	0.0395390532368274	11.3798902733905	1.41603280320261e-06	1.45360979366817	1
ENSG00000198756.10	COLGALT2	1	183966697	1_91	0	0.0289345608332217	8.79509207915135	8.00877807354089e-07	-1.35008215214993	1
ENSG00000198860.11	TSEN15	1	184051811	1_91	0	0.0330821944962454	9.76216612627391	1.01636447847722e-06	-1.19336898892718	1
ENSG00000116406.18	EDEM3	1	184759740	1_92	1	0.317341562498095	27.9235619560778	2.78873178045094e-05	4.62255976552898	1
ENSG00000135842.16	FAM129A	1	184974052	1_92	0	0.0236144523723434	5.89562253219676	4.38143650408413e-07	0.420840424023309	2
ENSG00000121486.11	TRMT1L	1	185156912	1_92	0	0.0244837104961032	6.641957637241	5.11778822351852e-07	-0.991379767451248	1
ENSG00000116668.12	SWT1	1	185156912	1_92	0	0.0244837104961032	6.641957637241	5.11778822351852e-07	0.991379767451248	1
ENSG00000116679.15	IVNS1ABP	1	185317057	1_92	0	0.0231426205358406	5.81558454211401	4.2355994339094e-07	-0.349980605872637	1
ENSG00000157181.15	C1orf27	1	186369764	1_92	0	0.0253079527189584	6.71467819242307	5.34799745138894e-07	0.91476259616908	2
ENSG00000262180.1	OCLM	1	186400848	1_92	0	0.0257882474225557	6.82399473731447	5.5382108390794e-07	-0.710102979344412	1
ENSG00000150681.9	RGS18	1	192158507	1_96	0	0.0128266271997949	5.03942275272816	2.03424022833413e-07	0.304492604282425	1
ENSG00000090104.11	RGS1	1	192575969	1_96	0	0.0379416735549709	15.2199523403101	1.81735072797907e-06	-1.63525940533948	2
ENSG00000116741.7	RGS2	1	192808677	1_96	0	0.0124361338804386	4.74108440417395	1.85554738535996e-07	-0.0799650582845494	1
ENSG00000116747.12	TROVE2	1	193058991	1_96	0	0.0414786075199346	13.893471970569	1.81361012278821e-06	2.7689248547101	1
ENSG00000023572.8	GLRX2	1	193106283	1_96	0	0.0180248400565191	8.36066210695435	4.74264988778905e-07	-1.07565221085748	2
ENSG00000134371.10	CDC73	1	193121735	1_96	0	0.0329872938134326	12.2087789771329	1.26744141449657e-06	2.60579432284138	1
ENSG00000000971.15	CFH	1	196651787	1_98	0	0.0328287816312539	10.5410987515312	1.08905451722874e-06	-0.723269751185835	1
ENSG00000177888.7	ZBTB41	1	197200897	1_98	0	0.0194409466413056	6.87611520976931	4.20697108116955e-07	-0.542818283013607	1
ENSG00000203724.10	C1orf53	1	197902889	1_99	0	0.043660128028953	12.0024422337401	1.64916307768024e-06	-1.39579768184451	1
ENSG00000151414.14	NEK7	1	198156916	1_99	0	0.0394391672406795	11.0327202015535	1.36936528619212e-06	-1.60911809841698	1
ENSG00000081248.10	CACNA1S	1	201113217	1_101	0	0.0276482611215096	6.35240915751004	5.52732828343644e-07	-0.715145461565805	1
ENSG00000163362.10	C1orf106	1	200891082	1_101	0	0.0332883530785783	8.11476809764494	8.50114445719607e-07	1.00081392962441	1
ENSG00000118200.14	CAMSAP2	1	200740002	1_101	0	0.0408523310876796	10.0638521368354	1.29386827392087e-06	1.14408577375575	1
ENSG00000116852.14	KIF21B	1	201018995	1_101	0	0.0276926304109335	6.36757351319529	5.54941432414278e-07	-0.435940796870491	1
ENSG00000232237.3	ASCL5	1	201126714	1_101	0	0.0291275765425391	6.84680128383146	6.27626177692038e-07	-0.729374802096715	2
ENSG00000116857.16	TMEM9	1	201171082	1_101	0	0.0232294026129868	4.70265674648665	3.43787668809258e-07	-0.0470359096338584	1
ENSG00000163395.16	IGFN1	1	201190333	1_101	0	0.0235810893333379	4.84489217768885	3.59548063132079e-07	-0.074347126116498	1
ENSG00000081277.12	PKP1	1	201281656	1_101	0	0.0234207012470024	4.78028762475276	3.52340767808044e-07	0.0533963478141161	2
ENSG00000118194.18	TNNT2	1	201378187	1_101	0	0.0392904159339738	9.69229236431312	1.19845603311852e-06	-1.15225900478873	1
ENSG00000159176.13	CSRP1	1	201509697	1_101	0	0.0325210258366493	7.89314115982469	8.07835771039794e-07	0.921410723728207	1
ENSG00000198700.9	IPO9	1	201828710	1_102	0	0.0184197791598852	4.81142047668345	2.78911682074368e-07	0.426836750964966	2
ENSG00000198892.6	SHISA4	1	201888432	1_102	0	0.0205708111023472	5.85519433056539	3.79054540750376e-07	0.406886422333055	1
ENSG00000134375.10	TIMM17A	1	201955775	1_102	0	0.0494829737043037	14.1969270966075	2.21084917956452e-06	-1.55958115766388	1
ENSG00000170075.8	GPR37L1	1	202123287	1_102	0	0.0185730190078177	4.88968281985855	2.85806542027583e-07	-0.253021128095982	1
ENSG00000143851.15	PTPN7	1	202161992	1_102	0	0.087500692761426	19.6925102886365	5.42277451257011e-06	2.24730068208576	1
ENSG00000133067.17	LGR6	1	202194388	1_102	0	0.0288704906321339	9.06505179243982	8.23632410145718e-07	-1.11862274630558	2
ENSG00000077157.21	PPP1R12B	1	202348568	1_102	0	0.0434234390454006	12.948473270012	1.76950483635569e-06	-1.5061445374367	2
ENSG00000143858.11	SYT2	1	202710717	1_102	0	0.0266164976086332	8.2942089515788	6.94760074539427e-07	-1.0850801280761	1
ENSG00000117153.15	KLHL12	1	202928138	1_102	0	0.0310348959161645	9.75120597041273	9.52396074790061e-07	1.15535727184876	1
ENSG00000159346.12	ADIPOR1	1	202958379	1_102	0	0.0462859517810007	13.5581976400171	1.97496831575089e-06	1.53216346560227	2
ENSG00000159348.12	CYB5R1	1	202967673	1_102	0	0.0319507210437119	10.0274081485178	1.00827344595107e-06	1.22882787543813	1
ENSG00000133055.8	MYBPH	1	203175705	1_102	0	0.026952859378949	8.41325149151604	7.136375446747e-07	-0.953380816143879	1
ENSG00000133048.12	CHI3L1	1	203186284	1_102	0	0.0407319782706004	12.3380909164284	1.58158465702604e-06	1.40784896673928	1
ENSG00000122176.10	FMOD	1	203351950	1_102	0	0.0317161544630401	9.95742201437107	9.93885630586771e-07	-1.12067305071425	1
ENSG00000174567.7	GOLT1A	1	204213637	1_103	0	0.0206732259558252	6.03492363934135	3.92634994436749e-07	-0.877684080933982	2
ENSG00000170498.8	KISS1	1	204196426	1_103	0	0.0185041773858627	5.01314609267176	2.91936984459811e-07	-0.268214034223203	2
ENSG00000188783.5	PRELP	1	203475432	1_103	0	0.0181134100421693	4.79802133221826	2.73508839484459e-07	-0.218754265999944	1
ENSG00000188770.9	OPTC	1	203493789	1_103	0	0.0836629113175175	19.3356085913424	5.09096126830098e-06	1.9682544066172	2
ENSG00000058673.16	ZC3H11A	1	203795675	1_103	0	0.0211983609251878	6.23023052249149	4.15638120253076e-07	-0.547408044863229	1
ENSG00000257315.2	ZBED6	1	203795675	1_103	0	0.0211983609251878	6.23023052249149	4.15638120253076e-07	0.547408044863229	1
ENSG00000182004.12	SNRPE	1	203861428	1_103	0	0.0204850674693727	5.94514135227295	3.83273292283556e-07	-0.536729788200342	1
ENSG00000143842.14	SOX13	1	204072756	1_103	0	0.0315047462995283	10.5438812460453	1.04540715040255e-06	1.56820232540189	1
ENSG00000143839.14	REN	1	204189100	1_103	0	0.0198926949345327	5.76407517504098	3.60854588885752e-07	-0.645205290044546	1
ENSG00000133056.13	PIK3C2B	1	204502549	1_103	0	0.175998188529943	26.1861050962202	1.450400958474e-05	-2.58308969399633	1
ENSG00000163531.15	NFASC	1	204828864	1_104	0	0.0565463192871432	12.9794550603491	2.30977551821732e-06	1.89248963932575	1
ENSG00000184144.11	CNTN2	1	205042978	1_104	0	0.0424770083013958	10.2419652662852	1.36913475090354e-06	-1.50440054986727	1
ENSG00000174529.7	TMEM81	1	205084022	1_104	0	0.0277658292533528	6.19877606164857	5.41658508492434e-07	-1.02408567162737	2
ENSG00000117222.13	RBBP5	1	205121757	1_104	0	0.0236756383306823	4.68890129141596	3.49366903780388e-07	-0.419909630620177	1
ENSG00000133059.16	DSTYK	1	205210869	1_104	0	0.0268474109931315	5.87986528776344	4.96796767199886e-07	0.972778564801491	2
ENSG00000133069.15	TMCC2	1	205227960	1_104	0	0.0634008812212134	14.0792654164717	2.80921037768733e-06	-1.96564870544243	2
ENSG00000163545.8	NUAK2	1	205321666	1_104	0	0.0437859171064122	10.5316162183093	1.45123735572625e-06	-1.55637846447212	2
ENSG00000162873.14	KLHDC8A	1	205339240	1_104	0	0.0344028705404619	8.23397283913631	8.91483039138724e-07	-1.31117448660265	1
ENSG00000117266.15	CDK18	1	205504902	1_104	0	0.02540677051521	5.35720481574652	4.28347946388243e-07	0.334017520696336	2
ENSG00000174514.12	MFSD4A	1	205568730	1_104	0	0.0377862514291168	9.12658647119737	1.08530338277485e-06	-1.14290907669502	1
ENSG00000158711.13	ELK4	1	205632336	1_104	0	0.0329160053430183	7.8139835608148	8.0944732289141e-07	-0.798528393473083	1
ENSG00000158715.5	SLC45A3	1	205680319	1_104	0	0.0350095415457021	8.40021451540881	9.25519927585537e-07	-0.986514120225872	1
ENSG00000117280.12	RAB29	1	205708020	1_104	0	0.0286669191043867	6.50168827533888	5.86564989995654e-07	-0.848969611736496	1
ENSG00000162877.12	PM20D1	1	205813590	1_104	0	0.0381223994530941	9.21092818130639	1.105077146036e-06	1.17415303198248	2
ENSG00000174502.18	SLC26A9	1	205943691	1_104	0	0.0823287396753418	16.604198117091	4.3020786655708e-06	1.79745660883928	1
ENSG00000263528.7	IKBKE	1	206470213	1_105	0	0.0258306476171738	9.99675773388584	8.12649805630337e-07	1.14514966413482	2
ENSG00000266094.7	RASSF5	1	206507816	1_105	0	0.0157404277056215	5.45886389402717	2.70413126125122e-07	-0.367315000664157	1
ENSG00000143486.15	EIF2D	1	206606563	1_105	0	0.0208118238074088	7.94168377622078	5.20153714775782e-07	-0.983177360065205	1
ENSG00000143479.15	DYRK3	1	206631420	1_105	0	0.0144333550346099	4.70560448933229	2.13742896224712e-07	0.0429009393255724	1
ENSG00000162894.11	FCMR	1	206923405	1_105	0	0.0406353075732433	14.133990514698	1.80749589872057e-06	1.69448670432308	1
ENSG00000162896.5	PIGR	1	206946508	1_105	0	0.0606706797057864	18.077972015788	3.45173577641837e-06	1.92655559455234	1
ENSG00000123836.14	PFKFB2	1	206978090	1_105	0	0.0153747048474109	5.28439424203	2.55688368261513e-07	0.39291538665771	1
ENSG00000196352.14	CD55	1	207321334	1_105	0	0.311669633270756	18.8864326140059	1.85247944214709e-05	3.62023995826702	1
ENSG00000203710.10	CR1	1	207510847	1_105	0	0.0191300636794988	8.89448665643541	5.35483726826607e-07	-1.75306210702844	1
ENSG00000117335.19	CD46	1	207749736	1_105	0	0.0413028318333611	14.079620358951	1.83012075996941e-06	-2.05928700122668	2
ENSG00000174059.16	CD34	1	207911570	1_105	0	0.0403732762159932	14.6078376388153	1.85604670251286e-06	1.83952656612148	1
ENSG00000076356.6	PLXNA2	1	208243841	1_106	0	0.0106467921658198	10.9253967457918	3.66070697714488e-07	-1.27052657489561	2
ENSG00000008118.9	CAMK1G	1	209584155	1_106	0	0.00645787825545552	11.6106812146499	2.35969856389262e-07	2.78164103035406	2
ENSG00000123689.5	G0S2	1	209675657	1_106	0	0.0712299792576197	27.3766903515508	6.13695212612033e-06	-2.19957688909263	1
ENSG00000009790.14	TRAF3IP3	1	209756258	1_106	0	0.00754451018715552	7.83679271340852	1.86070867592341e-07	0.870223811415999	1
ENSG00000117597.17	DIEXF	1	209827888	1_106	0	0.149763348612229	36.3477883159988	1.7131386207105e-05	-3.82755313069706	1
ENSG00000054392.12	HHAT	1	210330000	1_106	0	0.0190455187889448	17.4108596228041	1.04357098282884e-06	2.39877281756334	1
ENSG00000143473.12	KCNH1	1	211134467	1_107	0	0.0312937797615652	12.7198371168973	1.25270423453101e-06	1.40208795846131	1
ENSG00000117625.13	RCOR3	1	211258687	1_107	0	0.0154188848454703	6.02230998161826	2.92230165821039e-07	-0.547262981386099	1
ENSG00000082512.14	TRAF5	1	211326278	1_107	0	0.019678797053722	8.32588895290168	5.15629949570983e-07	0.973436095297608	2
ENSG00000170385.9	SLC30A1	1	211578806	1_107	0	0.019628043352209	8.30146175714591	5.12791188327968e-07	-1.06620936788145	1
ENSG00000117650.12	NEK2	1	211675781	1_107	0	0.0264831121544107	11.1363469413945	9.2815550721432e-07	-1.16841974241852	1
ENSG00000143493.12	INTS7	1	212035474	1_107	0	0.0185181459238678	7.75147287863059	4.51742246805343e-07	0.969741451723401	1
ENSG00000143476.17	DTL	1	212035474	1_107	0	0.0185181459238678	7.75147287863059	4.51742246805343e-07	-0.969741451723401	1
ENSG00000065600.12	TMEM206	1	212414848	1_107	0	0.0138909551881324	5.038069328812	2.2024457687781e-07	0.265882065062492	2
ENSG00000185523.6	SPATA45	1	212847379	1_108	0	0.0240094707388564	5.23156233017222	3.95296495668893e-07	-0.464444342964667	2
ENSG00000143494.15	VASH2	1	212950961	1_108	0	0.0317391796286834	7.87818524251034	7.86920500009688e-07	-0.904257860218456	1
ENSG00000174606.13	ANGEL2	1	213008574	1_108	0	0.0657991769727502	14.8467398941262	3.07440115863844e-06	-1.93737127453359	1
ENSG00000136643.11	RPS6KC1	1	213051377	1_108	0	0.0746425892608271	16.0642364012627	3.77359907188668e-06	2.04471919719109	1
ENSG00000143499.13	SMYD2	1	214280940	1_108	0	0.0337426792617001	8.45983454121939	8.98360000287699e-07	-1.00607474793469	2
ENSG00000152104.11	PTPN14	1	214552234	1_109	0	0.0418291887781433	11.5610847814866	1.52190310052721e-06	-1.29613012224845	1
ENSG00000117724.12	CENPF	1	214602949	1_109	0	0.0382355469541635	10.7048945296196	1.28812697063338e-06	-1.26957830297696	2
ENSG00000136636.12	KCTD3	1	215567710	1_109	0	0.0339593230140729	9.57631655556604	1.02344967237385e-06	1.45830760169193	1
ENSG00000196482.16	ESRRG	1	217137681	1_110	0	0.0103368953356409	4.91390035276108	1.59854710361664e-07	0.157949503800015	1
ENSG00000092978.10	GPATCH2	1	217631213	1_110	0	0.0122977527332088	6.47348905052896	2.50537735684019e-07	-0.615431147344799	2
ENSG00000162814.10	SPATA17	1	217631425	1_110	0	0.0100901122699558	4.74677077909285	1.50731226297049e-07	0.302805566898114	1
ENSG00000067533.5	RRP15	1	218284423	1_110	0	0.0206808946790539	15.3882456595121	1.00153794375453e-06	3.13715382346066	2
ENSG00000143353.11	LYPLAL1	1	219173067	1_111	0	0.0899475716560273	18.4409709783308	5.22014060713675e-06	2.2096669242344	1
ENSG00000067704.9	IARS2	1	220094327	1_112	0	0.0238984106427663	9.95119995013638	7.48433891616265e-07	1.27835428299431	1
ENSG00000118873.15	RAB3GAP2	1	220295160	1_112	0	0.0151732030525547	5.65849350625042	2.70201070456705e-07	0.532454514506137	1
ENSG00000116141.15	MARK1	1	220528008	1_112	0	0.0136995046941929	4.69490675046934	2.02414122455902e-07	-0.00366340563730175	1
ENSG00000162817.6	C1orf115	1	220699127	1_112	0	0.0192179692671267	7.88971789429586	4.77175286601829e-07	-0.930423113875435	1
ENSG00000117791.15	MARC2	1	220747814	1_112	0	0.0144429082136869	5.19318944878778	2.3604662268651e-07	0.347877017674828	2
ENSG00000143507.17	DUSP10	1	221742291	1_113	0	0.0182587786884266	4.87897010873391	2.80355354906063e-07	-0.219923684217323	1
ENSG00000143498.17	TAF1A	1	222589616	1_114	0	0.0143381392715237	5.72775059081371	2.58455552671687e-07	-0.60431594220855	2
ENSG00000154305.16	MIA3	1	222618565	1_114	0	0.0132555165999098	4.98750455528228	2.08060164229782e-07	-0.255995356871827	1
ENSG00000162819.11	BROX	1	222712777	1_114	0	0.0148641981289126	6.06759722246862	2.83835820418353e-07	0.709742844247095	1
ENSG00000186063.12	AIDA	1	222714565	1_114	0	0.0250459214632179	10.9985144044175	8.66921983626049e-07	1.21349701437719	1
ENSG00000197520.10	FAM177B	1	222736869	1_114	0	0.0132656684940092	4.99472118295062	2.08520791030257e-07	0.266428731874105	1
ENSG00000154309.8	DISP1	1	222872138	1_114	0	0.0951395931061243	23.7885686202551	7.12260031064341e-06	2.62532430094945	1
ENSG00000187554.11	TLR5	1	223142969	1_114	0	0.0129604105590657	4.77528950817368	1.94772410620574e-07	-0.281651987484106	1
ENSG00000143502.14	SUSD4	1	223364591	1_114	0	0.0356484308242726	14.3490869631395	1.60980643515723e-06	1.58443160848633	1
ENSG00000203697.11	CAPN8	1	223666638	1_114	0	0.0131055826828422	4.88028199805134	2.0128445036427e-07	0.00662065596960061	1
ENSG00000162909.17	CAPN2	1	223701253	1_114	0	0.0627105739034341	19.7506564136785	3.89790529362752e-06	-2.22653405044971	1
ENSG00000143753.12	DEGS1	1	224192776	1_114	0	0.0151277519418828	6.2333904084205	2.96761594993287e-07	-0.536583973977467	1
ENSG00000143748.17	NVL	1	224330652	1_114	0	0.0174352610758787	7.5732537741723	4.15546796410361e-07	0.926399726280002	1
ENSG00000143771.11	CNIH4	1	224357044	1_114	0	0.0229534334388712	10.1725258889429	7.34827558101692e-07	-1.23654851738671	1
ENSG00000185155.11	MIXL1	1	226223616	1_115	0	0.128147780676731	23.2343324378899	9.37023023288762e-06	-2.59832236427421	1
ENSG00000185842.15	DNAH14	1	224895916	1_115	0	0.0546516638324028	14.9461618645103	2.57064463013493e-06	2.18788434542065	2
ENSG00000143742.12	SRP9	1	225777848	1_115	0	0.0222914316395268	6.41257264247731	4.49861920521166e-07	-0.60567682847048	2
ENSG00000243709.1	LEFTY1	1	225911608	1_115	0	0.0193297233671168	5.06460175117118	3.08091639490783e-07	-0.228740780045861	4
ENSG00000143768.12	LEFTY2	1	225939743	1_115	0	0.0279083855734288	8.54117112092128	7.50172450673496e-07	-0.792563914975436	2
ENSG00000143751.9	SDE2	1	225999428	1_115	0	0.019888773747906	5.33406110131037	3.33868131955753e-07	-0.466387572312715	1
ENSG00000163041.9	H3F3A	1	226062051	1_115	0	0.0410872084962064	12.2184261146025	1.5799046471993e-06	1.74680592648572	2
ENSG00000183814.15	LIN9	1	226309688	1_115	0	0.0203759676529844	5.56283744002906	3.56716817842868e-07	-0.499598273088222	1
ENSG00000143799.12	PARP1	1	226407676	1_115	0	0.0205467680577079	5.64175808473999	3.64810182735232e-07	0.409840183458052	1
ENSG00000203685.9	STUM	1	226539678	1_115	0	0.0188030953339564	4.80359728488621	2.84252905372236e-07	0.201879608894916	1
ENSG00000143772.9	ITPKB	1	226738931	1_116	0	0.0591199863811483	20.2102455276797	3.76023414451458e-06	-1.98165263151605	2
ENSG00000143801.16	PSEN2	1	226870643	1_116	0	0.0142450347613703	6.69311414475818	3.00054896724823e-07	-0.895231606524239	1
ENSG00000163050.16	COQ8A	1	226897945	1_116	0	0.0115335942632276	4.70300460893136	1.7070610276347e-07	0.12591123514329	1
ENSG00000181450.17	ZNF678	1	227563901	1_116	0	0.013041205323237	5.86052265306898	2.40526568415045e-07	0.363254341776314	1
ENSG00000143740.14	SNAP47	1	227730861	1_116	0	0.0229180373013086	11.1847520670738	8.06701300625911e-07	-1.66129596400027	2
ENSG00000081692.12	JMJD4	1	227735217	1_116	0	0.0335656011479352	14.8033945661034	1.56374062212069e-06	2.03224319112178	1
ENSG00000143816.7	WNT9A	1	227947502	1_116	0	0.0629553451956535	20.8131957388977	4.12363627953388e-06	1.6581846447503	1
ENSG00000143793.12	C1orf35	1	228111751	1_116	0	0.0149422929378454	7.14389897270543	3.35939850225449e-07	1.23290299083884	1
ENSG00000162910.18	MRPL55	1	228102142	1_116	0	0.0259208202524588	12.3501306610636	1.00746337405606e-06	-2.04179223356298	2
ENSG00000143774.16	GUK1	1	228140298	1_116	0	0.0148192486854933	7.06589998443571	3.29535832927913e-07	-1.22046000470987	1
ENSG00000154358.20	OBSCN	1	228222533	1_116	0	0.0181317907990275	8.97009586985615	5.11854773691133e-07	-1.30168745259944	1
ENSG00000162913.9	C1orf145	1	227994733	1_116	0	0.038888886717323	16.2025479479549	1.98297756025105e-06	2.40904901952939	1
ENSG00000162931.11	TRIM17	1	228417087	1_116	0	0.06840283439268	21.6148833513739	4.65303123265521e-06	2.63999737463778	1
ENSG00000181218.5	HIST3H2A	1	228455746	1_116	0	0.0142504224294802	6.69665468727752	3.00327165537061e-07	0.903343887986428	1
ENSG00000196890.4	HIST3H2BB	1	228458562	1_116	0	0.0238785749515861	11.5733953995217	8.69717421312779e-07	-1.59727205681199	1
ENSG00000168159.11	RNF187	1	228486817	1_116	0	0.0118283889808256	4.94074224992544	1.83919073201651e-07	-0.000669444175305815	1
ENSG00000168118.11	RAB4A	1	229270336	1_117	0	0.0192917205938953	4.84067649556005	2.9389080369651e-07	0.180006175930266	2
ENSG00000143632.14	ACTA1	1	229434057	1_117	0	0.191908787388588	27.0904758563562	1.63614002384648e-05	2.82096044345178	2
ENSG00000135801.9	TAF5L	1	229626572	1_117	0	0.0190904117931241	4.74155315214313	2.84868804840845e-07	0.18682376277306	1
ENSG00000135763.9	URB2	1	229626572	1_117	0	0.0190904117931241	4.74155315214313	2.84868804840845e-07	-0.18682376277306	1
ENSG00000177614.10	PGBD5	1	230426554	1_117	0	0.0190418582260889	4.71749034347029	2.82702286370289e-07	0.048661957123757	1
ENSG00000135775.13	COG2	1	230639930	1_118	0	0.0132974533429465	8.17250170624491	3.42005010586625e-07	-1.07948605612279	1
ENSG00000135744.7	AGT	1	230692692	1_118	0	0.0123506366878526	6.41027981486768	2.49158270425882e-07	0.433680092385235	2
ENSG00000135773.12	CAPN9	1	230747327	1_118	0	0.0337527935205048	14.9765196764473	1.59085133875546e-06	1.41855042570742	2
ENSG00000119280.16	C1orf198	1	230869142	1_118	0	0.0152807565729737	8.40799756495795	4.04339722100361e-07	1.27230248808164	2
ENSG00000173409.13	ARV1	1	230979465	1_118	0	0.0103453633340562	5.0179082962371	1.63371930806686e-07	-0.1635594338609	1
ENSG00000182118.7	FAM89A	1	231037850	1_118	0	0.00998096590693587	4.74583009176267	1.49071194527822e-07	-0.387324787783277	2
ENSG00000143633.12	C1orf131	1	231241335	1_118	0	0.0100816557889729	4.84893656732762	1.53846401349348e-07	0.267708022245017	1
ENSG00000116906.11	GNPAT	1	231240905	1_118	0	0.009906663508779	4.68901724068925	1.46190184829685e-07	-0.0686905848969728	2
ENSG00000116903.7	EXOC8	1	231332860	1_118	0	0.0114110829539144	6.02722809844301	2.16447943420057e-07	0.783112353504391	2
ENSG00000135766.8	EGLN1	1	231420649	1_118	0	0.0190483225754975	10.8229585060823	6.48801289189373e-07	-1.51915101040405	1
ENSG00000116918.13	TSNAX	1	231528861	1_118	0	0.0110147922447248	5.93952380093573	2.05890785638907e-07	-0.599584923593432	1
ENSG00000162946.21	DISC1	1	231627073	1_118	0	0.058364088556804	21.0431746536987	3.86514633648912e-06	-2.05381417725164	1
ENSG00000116991.10	SIPA1L2	1	232561778	1_119	0	0.0190867587781484	5.22069319918942	3.13595145136327e-07	-0.199874111340306	2
ENSG00000212916.4	MAP10	1	232805407	1_119	0	0.0211235129166618	6.17918373399692	4.10777102473959e-07	-0.637662835106508	1
ENSG00000135778.11	NTPCR	1	232950648	1_119	0	0.0193165275183842	5.33379357829052	3.24245707158461e-07	0.415610643486581	2
ENSG00000135749.18	PCNX2	1	233295495	1_120	0	0.0550856490989036	11.0247615962755	1.91124627444973e-06	1.36732244879766	1
ENSG00000143674.10	MAP3K21	1	233321986	1_120	0	0.0402794231624716	8.03177289964151	1.01813094207951e-06	-0.965748617879788	2
ENSG00000059588.9	TARBP1	1	234478952	1_121	0	0.0340286011584587	7.98123800693696	8.5471894890006e-07	-0.904970357988353	1
ENSG00000173726.10	TOMM20	1	235129054	1_121	0	0.0248948054907566	5.01829028556135	3.93163769945314e-07	-0.0607487536019614	1
ENSG00000188739.14	RBM34	1	235161669	1_121	0	0.0246450221081547	4.93750324226711	3.82953091274251e-07	-0.202389940457957	1
ENSG00000162885.12	B3GALNT2	1	235504442	1_121	0	0.0630463199610658	13.963551401677	2.77054114019939e-06	1.59127562897993	1
ENSG00000168243.10	GNG4	1	235651207	1_121	0	0.0256308063555351	5.33953028670854	4.3069943040258e-07	-0.500256321211834	1
ENSG00000143669.13	LYST	1	235883940	1_122	0	0.0461336553337309	13.861386040794	2.01248892556437e-06	1.59815579111486	1
ENSG00000116962.14	NID1	1	236065637	1_122	0	0.0547629328085202	15.5076284619584	2.67264366611191e-06	1.73023951402836	1
ENSG00000077522.12	ACTN2	1	236686652	1_122	0	0.0248105262946023	8.29019003048784	6.4730570736692e-07	-1.09552317920965	1
ENSG00000198626.15	RYR2	1	237010526	1_122	0	0.0207703700435754	6.42195869946202	4.19779007006629e-07	0.734615633608952	1
ENSG00000133019.11	CHRM3	1	239386955	1_124	0	0.0244461985557438	5.00127723813535	3.84770030891126e-07	0.335667819379707	1
ENSG00000155816.19	FMN2	1	240014481	1_125	0	0.0271557210027138	6.75816896671932	5.77562991966831e-07	-0.81324008872008	1
ENSG00000182901.16	RGS7	1	241357612	1_126	0	0.0272569939472631	5.63391756585468	4.83278438640836e-07	-0.466707977022589	2
ENSG00000162843.17	WDR64	1	241690335	1_127	0	0.0317040570309511	11.5285372681708	1.15026530911816e-06	1.25245167596879	1
ENSG00000117009.11	KMO	1	241531649	1_127	0	0.0255733744416409	9.52211769413925	7.66355990072815e-07	1.09766081458928	1
ENSG00000054277.13	OPN3	1	241676920	1_127	0	0.0229018235892846	8.4486115226863	6.08925806337477e-07	0.917274853823834	2
ENSG00000174371.16	EXO1	1	241847755	1_127	0	0.0154249258408342	5.39993231515277	2.62132201346814e-07	-0.91819711014139	2
ENSG00000180287.16	PLD5	1	242524418	1_128	0	0.0219177248725041	4.86433139942259	3.35527097381078e-07	-0.145340386384475	1
ENSG00000054282.15	SDCCAG8	1	243256404	1_128	0	0.0373876677835666	9.93115104806592	1.16852211488607e-06	-1.31205026510637	1
ENSG00000117020.16	AKT3	1	243851261	1_128	0	0.0240214804496043	5.73173774912297	4.33306351085482e-07	-0.417227395026613	2
ENSG00000035687.9	ADSS	1	244452097	1_129	0	0.15119233831694	23.4371212762102	1.11517499989549e-05	2.51070765265608	1
ENSG00000203667.9	COX20	1	244832361	1_129	0	0.0259897504534978	6.42064027830046	5.25157318506472e-07	0.65837413219463	1
ENSG00000162849.15	KIF26B	1	245155106	1_129	0	0.0312729077827667	8.17601135791898	8.04671693281763e-07	-0.930530108000451	1
ENSG00000185420.18	SMYD3	1	246506728	1_130	0	0.0426075233853096	14.893980179139	1.99712862397642e-06	-1.69542973298715	2
ENSG00000143653.9	SCCPDH	1	246720005	1_130	0	0.0146316445182534	4.76473412795759	2.19402103464522e-07	0.144926551564333	2
ENSG00000277462.1	ZNF670	1	247078730	1_130	0	0.0175769148474262	6.49554251713617	3.59308136833962e-07	0.695408968021011	1
ENSG00000188295.14	ZNF669	1	247104366	1_130	0	0.0154256458808029	5.26323843111772	2.55508513581747e-07	0.42030059397615	1
ENSG00000203663.3	OR2L2	1	248033300	1_131	0	0.0351760742738595	12.2948258811624	1.36106456057182e-06	-1.33347793610386	1
ENSG00000196071.4	OR2L13	1	247939716	1_131	0	0.034105238297263	11.861610229591	1.27313281176462e-06	1.32605362423983	2
ENSG00000189181.4	OR14I1	1	248682157	1_131	0	0.029133744236434	9.40647432370086	8.62446474673125e-07	0.328924233165032	1
ENSG00000259823.5	LYPD8	1	248675111	1_131	0	0.0254222787519652	8.35375646746182	6.68352013009581e-07	0.180242885337734	1
ENSG00000177462.6	OR2T8	1	247875023	1_131	0	0.0181623169184175	6.40018738244086	3.65824605125814e-07	-0.846848882711985	1
ENSG00000162714.12	ZNF496	1	247330860	1_131	0	0.0161434969438793	4.97408141512481	2.52708284155901e-07	-0.182123528807599	2
ENSG00000162711.16	NLRP3	1	247416447	1_131	0	0.0467000960346934	14.8218668351234	2.17836000369374e-06	-1.65850006805551	1
ENSG00000162722.8	TRIM58	1	247857146	1_131	0	0.0168617310844388	5.67595278401073	3.01196490026752e-07	-0.713488102904772	2
ENSG00000238243.3	OR2W3	1	247878297	1_131	0	0.0163314290303309	5.19456653880906	2.66982303202766e-07	-0.469625501129866	2
ENSG00000171163.15	ZNF692	1	248859244	1_131	0	0.0171450056781443	5.3616118302014	2.8929569815898e-07	-0.0606140200524659	1
ENSG00000184731.5	FAM110C	2	47011	2_1	0	0.0440178230632419	16.4900497590612	2.28433345480595e-06	1.84843352472343	1
ENSG00000143727.15	ACP1	2	264429	2_1	0	0.142936045063136	27.978976445329	1.25858501797301e-05	3.34708426075426	1
ENSG00000151353.14	TMEM18	2	677213	2_1	0	0.0120163324312081	5.23763756317249	1.98068927891587e-07	-0.717383477683431	2
ENSG00000130508.10	PXDN	2	1744782	2_1	0	0.0210764415416507	10.2607926552147	6.80592523048117e-07	1.20371863881822	1
ENSG00000171853.15	TRAPPC12	2	3379970	2_2	0	0.0106397287174436	4.7146137930434	1.57864926218079e-07	0.148929745081894	2
ENSG00000182551.13	ADI1	2	3519553	2_2	0	0.110656794052018	27.0669781728559	9.42598686179932e-06	2.71328854829727	2
ENSG00000171865.9	RNASEH1	2	3558529	2_2	0	0.0307311631113535	14.7365572430146	1.42522688726147e-06	1.564876391953	1
ENSG00000171863.12	RPS7	2	3577209	2_2	0	0.163415521173853	30.9448835060738	1.59144314967214e-05	-2.96149087250336	1
ENSG00000118004.17	COLEC11	2	3594575	2_2	0	0.0297749825542394	14.4365156544201	1.35276661113428e-06	1.64551585000545	4
ENSG00000134313.15	KIDINS220	2	8837357	2_6	0	0.0160143335110401	4.75790243619677	2.39791273835248e-07	0.144797987980962	1
ENSG00000143797.11	MBOAT2	2	9004209	2_6	0	0.032331992964082	11.4078696855626	1.16076953369202e-06	-1.43696932932084	1
ENSG00000151693.9	ASAP2	2	9230334	2_6	0	0.0191379381469867	6.44054327807396	3.87906112554902e-07	0.562688165524971	1
ENSG00000134330.18	IAH1	2	9473312	2_6	0	0.026474151890853	9.51114986034059	7.9243573978399e-07	-1.1314549440452	2
ENSG00000151694.12	ADAM17	2	9555759	2_6	0	0.0160077662697762	4.75403118106001	2.39497913435037e-07	0.177015700623721	2
ENSG00000134308.13	YWHAQ	2	9790864	2_6	0	0.0159093473909306	4.69583214647598	2.35111516795338e-07	-0.0830809998064814	1
ENSG00000115750.16	TAF1B	2	9838855	2_6	0	0.0182737563688461	6.00399981628134	3.45284811147372e-07	0.761786985823548	1
ENSG00000134317.17	GRHL1	2	9950909	2_6	0	0.0213904257714483	7.49244895368271	5.0437342469368e-07	-1.0043532603427	2
ENSG00000172059.10	KLF11	2	10042727	2_6	0	0.0284641566142798	10.1983540178757	9.13560634870634e-07	1.16988581314037	1
ENSG00000205795.4	CYS1	2	10080534	2_6	0	0.059820794962506	17.2841724733892	3.25394153221425e-06	-1.87054247570695	1
ENSG00000115756.12	HPCAL1	2	10302415	2_7	0	0.0589216090349114	18.2387269328034	3.38203496298756e-06	1.84492624572887	1
ENSG00000115761.15	NOL10	2	10689644	2_7	0	0.0141504738411601	4.69075104024493	2.08892255928739e-07	0.0532203697518619	2
ENSG00000143882.10	ATP6V1C2	2	10721170	2_7	0	0.0171659874190724	6.51355272371097	3.51880901919999e-07	0.677895427897458	2
ENSG00000143870.12	PDIA6	2	10838059	2_7	0	0.0152072285231217	5.37007299359523	2.57003616632511e-07	0.352290203235478	1
ENSG00000150873.11	C2orf50	2	11132658	2_7	0	0.0355848573888286	13.4193716940173	1.50281799121109e-06	1.44105819591061	1
ENSG00000162976.12	PQLC3	2	11155741	2_7	0	0.0142879845663403	4.78194996246022	2.15023028067761e-07	-0.123851503723786	1
ENSG00000134318.13	ROCK2	2	11347918	2_7	0	0.014469020916102	4.90069337139806	2.23154499688945e-07	0.223316371713124	2
ENSG00000196208.13	GREB1	2	11611135	2_7	0	0.024673676477417	9.9439827132677	7.72152710474753e-07	1.12194088577556	1
ENSG00000169006.6	NTSR2	2	11669387	2_7	0	0.0287839702198419	11.4044504816874	1.03308019108666e-06	-1.2913001980676	2
ENSG00000134324.11	LPIN1	2	11784824	2_7	0	0.014988559728542	5.2334382280223	2.46862986670025e-07	0.343803020653886	1
ENSG00000151779.12	NBAS	2	15561827	2_9	0	0.0298728115188628	11.7160597932857	1.10145472896817e-06	1.96779744907679	1
ENSG00000079785.14	DDX1	2	15591459	2_9	0	0.0349690670570231	13.2127503611026	1.45407313011041e-06	1.5168923555847	1
ENSG00000197872.11	FAM49A	2	16666179	2_10	0	0.0108628843672922	4.92624604256962	1.68410912609329e-07	-0.283399523834993	1
ENSG00000163032.11	VSNL1	2	17539253	2_10	0	0.0412532743014501	17.5418849300478	2.2774227571761e-06	-2.05629210547239	1
ENSG00000178295.14	GEN1	2	17753771	2_10	0	0.0247559250556503	12.7022173909612	9.89618200781779e-07	1.74301502694551	2
ENSG00000170745.11	KCNS3	2	17877838	2_10	0	0.263837256286368	35.9087877714603	2.98157569761248e-05	-3.5673137835837	2
ENSG00000183891.5	TTC32	2	19901956	2_12	0	0.0150839853680451	4.82844308144317	2.29209277588724e-07	-0.37762455582742	2
ENSG00000118965.14	WDR35	2	19990398	2_12	0	0.0356420070684823	12.9683736530771	1.45464373512117e-06	-1.43638013953354	1
ENSG00000132031.12	MATN3	2	20012886	2_12	0	0.0156396922455007	5.4390709719747	2.67708340738813e-07	0.701392987830565	2
ENSG00000068697.6	LAPTM4A	2	20052246	2_12	0	0.0169256906433193	5.8537119658819	3.11807617998872e-07	0.608573838318371	1
ENSG00000055917.15	PUM2	2	20352364	2_12	0	0.0223976534836947	8.35111541827334	5.88648417772322e-07	0.933212236047991	1
ENSG00000143878.9	RHOB	2	20447480	2_12	0	0.0176579654865352	6.32673014841504	3.5158387495778e-07	-0.676071029768432	1
ENSG00000119771.14	KLHL29	2	23386174	2_14	0	0.0206522612234408	8.53080010428022	5.54455057052157e-07	-0.107892950682007	1
ENSG00000119778.14	ATAD2B	2	23927186	2_14	0	0.0156829585608631	5.91557052986326	2.91966891002815e-07	-0.733742821203434	1
ENSG00000173960.13	UBXN2A	2	23929664	2_14	0	0.0142682590748553	5.57212747036393	2.50207891467206e-07	0.986858117569141	1
ENSG00000205639.9	MFSD2B	2	24009668	2_14	0	0.0149567488167888	5.18911919616751	2.44252951646413e-07	-0.43824877789312	1
ENSG00000163026.11	WDCP	2	24049526	2_14	0	0.0154452829981275	11.4392889326863	5.56037232773428e-07	-2.53735714204214	1
ENSG00000119782.13	FKBP1B	2	24049787	2_14	0	0.0159444351964564	11.9369801945202	5.98980365795272e-07	2.60578987444758	1
ENSG00000219626.8	FAM228B	2	24077153	2_14	0	0.0144904416700882	9.76475816120766	4.45299378001527e-07	2.1341148333986	2
ENSG00000115129.13	TP53I3	2	24064728	2_14	0	0.0143436334132744	9.42420043965627	4.25414869111479e-07	1.9988903273966	2
ENSG00000176732.6	PFN4	2	24123824	2_14	0	0.0164547275713985	12.3426478917234	6.39157677222016e-07	2.65422156455459	1
ENSG00000186453.12	FAM228A	2	24175412	2_14	0	0.0144415189504191	4.99927942695732	2.27210951185019e-07	0.113672636064459	1
ENSG00000198399.14	ITSN2	2	24360529	2_14	0	0.0148230497100332	5.39790416972425	2.51809267036192e-07	-1.20555826388423	2
ENSG00000173557.14	C2orf70	2	26562410	2_15	0	0.0140982692429372	5.32557198352826	2.36287655533603e-07	0.48422108238996	1
ENSG00000084676.15	NCOA1	2	24491962	2_15	0	0.0172936056878386	6.87411034464149	3.74120085836598e-07	0.251722303506282	2
ENSG00000138031.14	ADCY3	2	24919113	2_15	0	0.023585069451973	10.5952777705121	7.86427116827714e-07	-1.38898399014148	1
ENSG00000115137.11	DNAJC27	2	24971258	2_15	0	0.0462139877839407	14.9287590975404	2.17123148902335e-06	-1.16892866996325	1
ENSG00000084710.13	EFR3B	2	25041751	2_15	1	0.338510967039913	35.4700736144997	3.77871212328443e-05	5.98864773229302	1
ENSG00000119772.16	DNMT3A	2	25343038	2_15	0	0.0206726807370581	9.61493953108817	6.25536028601701e-07	-1.30610579656676	1
ENSG00000138101.18	DTNB	2	25673919	2_15	0	0.0132035599690185	4.87599359245207	2.02611057001614e-07	-0.396102336314331	1
ENSG00000143970.16	ASXL2	2	25878534	2_15	0	0.0562292949291671	18.4261019184799	3.26065673184003e-06	-2.22656908388782	1
ENSG00000084733.10	RAB10	2	26033971	2_15	0	0.0515597850472744	17.1245840801486	2.77869003756503e-06	-2.27409239899576	1
ENSG00000157833.12	GAREM2	2	26173526	2_15	0	0.01592366558095	6.54802049913503	3.28142174907103e-07	0.547370334995138	1
ENSG00000138029.13	HADHB	2	26241540	2_15	0	0.0135546522598509	4.9082166426545	2.09373193751124e-07	0.306970891841513	1
ENSG00000084754.10	HADHA	2	26244479	2_15	0	0.0132192693119666	4.70775338359299	1.95852954902339e-07	-0.0279819091102759	2
ENSG00000173567.14	ADGRF3	2	26347104	2_15	0	0.0268026221086635	11.3484403987842	9.57243526537206e-07	1.588049184318	2
ENSG00000157856.10	DRC1	2	26401975	2_15	0	0.0362596492079696	14.2042203277707	1.62087667301647e-06	1.83004246450331	2
ENSG00000138080.13	EMILIN1	2	27078536	2_16	0	0.0290201163608083	10.450228936451	9.54407685608659e-07	-1.41812680342755	1
ENSG00000138030.12	KHK	2	27086791	2_16	0	0.0550233833862656	14.2407455505547	2.46597683155657e-06	-1.26682214089536	1
ENSG00000138028.15	CGREF1	2	27119199	2_16	0	0.0355555824456788	10.839607529277	1.21291489386761e-06	-1.0157738141482	1
ENSG00000138085.16	ATRAID	2	27209632	2_16	0	0.0399173347005769	14.1333895594568	1.77548431018485e-06	2.62162310753065	1
ENSG00000084774.13	CAD	2	27217854	2_16	0	0.0363241724767426	13.0829944037697	1.49558760939214e-06	-2.55054743342135	2
ENSG00000115194.10	SLC30A3	2	27275976	2_16	0	0.0588783070478609	17.7106673670485	3.28170254744114e-06	2.92549450057918	2
ENSG00000138100.13	TRIM54	2	27270177	2_16	0	0.0361257514433386	10.9647950598769	1.24659787433127e-06	0.9679296493323	1
ENSG00000163794.6	UCN	2	27308797	2_16	0	0.0257798836560939	8.86243453633022	7.19023304998022e-07	1.18581086302657	1
ENSG00000115234.10	SNX17	2	27369556	2_16	0	0.0723043712849788	16.9661598196699	3.86062022470748e-06	2.65347981856247	1
ENSG00000115241.10	PPM1G	2	27408324	2_16	0	0.0668066682083688	16.3304145186364	3.4334125910348e-06	-2.63486308558377	1
ENSG00000115216.13	NRBP1	2	27428187	2_16	0	0.0568826421717269	14.8924305653694	2.66596423307715e-06	-2.48522792730213	1
ENSG00000138002.14	IFT172	2	27489541	2_16	0	0.016045094272811	4.88444612527517	2.46641737163046e-07	0.202898498927915	1
ENSG00000084734.8	GCKR	2	27497518	2_16	0	0.0163704268667356	4.99676205469258	2.57429104863587e-07	0.29928582548812	1
ENSG00000221843.4	C2orf16	2	27536773	2_16	0	0.0255760956408595	8.9312544936793	7.18878815445905e-07	-1.4605513811468	1
ENSG00000198522.13	GPN1	2	27628253	2_16	0	0.0878090595925577	19.2076564239061	5.30789934213305e-06	-3.02439202245911	1
ENSG00000176714.9	CCDC121	2	27629397	2_16	0	0.0181476351048582	6.29705625398304	3.59638837377498e-07	-0.795744062045213	1
ENSG00000158019.20	BRE	2	27889788	2_16	0	0.0161837669602765	4.92094585198429	2.50632378798231e-07	0.0661159708172872	2
ENSG00000171174.13	RBKS	2	27891044	2_16	0	0.0432854381315335	14.3034388125822	1.94845892039188e-06	-2.26003369674119	1
ENSG00000213639.9	PPP1CB	2	28751273	2_17	0	0.0555228357730264	16.4421990894004	2.87303234511031e-06	2.5618759990492	3
ENSG00000163806.15	SPDYA	2	28783004	2_17	0	0.118831652950595	23.8308030395164	8.91209462768619e-06	-3.12674757340656	1
ENSG00000171103.10	TRMT61B	2	28869984	2_17	0	0.0338207618313667	11.7101456403812	1.24639200990058e-06	-2.195967248979	1
ENSG00000189350.12	TOGARAM2	2	28981189	2_17	0	0.0171759090221938	5.29389915469294	2.86156996461648e-07	-0.877166112541197	1
ENSG00000179270.6	C2orf71	2	29065615	2_18	0	0.0271136909625513	4.6913537312905	4.00309406856318e-07	0.172003933503677	1
ENSG00000115295.19	CLIP4	2	29097814	2_18	0	0.045568993431841	9.6307370685349	1.38114073849536e-06	1.40773985386999	1
ENSG00000119801.12	YPEL5	2	30146010	2_18	0	0.199262740137748	24.1049143101055	1.51161315867534e-05	2.66796865820789	1
ENSG00000172954.13	LCLAT1	2	30459604	2_19	0	0.0279780547764562	6.95211224882144	6.12129437582527e-07	-0.710612110972665	1
ENSG00000162959.13	MEMO1	2	32011261	2_20	0	0.0267307123240785	7.86219574312992	6.61398731865533e-07	0.96409338661355	1
ENSG00000119820.10	YIPF4	2	32277426	2_20	0	0.156214358671189	24.9394744013793	1.22607551728948e-05	2.92543360906641	2
ENSG00000115760.13	BIRC6	2	32356560	2_20	0	0.0334419453149352	9.98824687468691	1.05121070317086e-06	-1.33434773835263	2
ENSG00000018699.11	TTC27	2	32669403	2_20	0	0.0191681459139522	4.71507002780233	2.84431196105848e-07	0.0232032236997161	1
ENSG00000152689.17	RASGRP3	2	33436636	2_21	0	0.0176902840707428	8.05998292984336	4.48722557809711e-07	0.933163400347544	1
ENSG00000119812.18	FAM98A	2	33600209	2_21	0	0.012379038554587	4.69236314227747	1.82804761703632e-07	0.0819572910974065	1
ENSG00000171055.14	FEZ2	2	36557844	2_23	0	0.0117736266679659	10.0511214154232	3.72420649746627e-07	1.08924881820698	1
ENSG00000205221.12	VIT	2	36696897	2_23	0	0.00910524178130434	7.69013726653229	2.20360905427454e-07	0.767657489618352	1
ENSG00000008869.11	HEATR5B	2	37084350	2_23	0	0.00658983303165706	4.75893600387363	9.86945677280805e-08	0.0122637689566332	1
ENSG00000152133.14	GPATCH11	2	37081544	2_23	0	0.0065570739195111	5.11655366912882	1.05583629542424e-07	0.789610624137647	1
ENSG00000055332.16	EIF2AK2	2	37156965	2_23	0	0.00682123463578932	5.23908463517363	1.12467586791285e-07	-0.463714481292114	1
ENSG00000218739.9	CEBPZOS	2	37196980	2_23	0	0.00707533697159302	9.80806607120173	2.18393387631314e-07	-2.24845298430896	1
ENSG00000115816.14	CEBPZ	2	37231568	2_23	0	0.00685107353192871	8.24273764298975	1.77721135521565e-07	1.85638053615798	1
ENSG00000003509.15	NDUFAF7	2	37231568	2_23	0	0.00685107353192871	8.24273764298975	1.77721135521565e-07	-1.85638053615798	1
ENSG00000115828.15	QPCT	2	37344154	2_23	0	0.00866132476263837	7.95909146815403	2.16948570344437e-07	-1.14921422462198	1
ENSG00000115841.19	RMDN2	2	37923332	2_24	0	0.0160440896631074	4.70060818236936	2.37343917461528e-07	0.107944189702991	1
ENSG00000119787.13	ATL2	2	38377077	2_24	0	0.0169971699551683	5.8784317252513	3.14446720116661e-07	-1.33440523353384	1
ENSG00000143889.15	HNRNPLL	2	38603270	2_24	0	0.0298381069898244	10.2441063136558	9.61954027965021e-07	-1.67697799271689	1
ENSG00000143891.16	GALM	2	38666042	2_24	0	0.0160283018847143	4.69930681416737	2.37044720967697e-07	0.130230251888733	1
ENSG00000163214.20	DHX57	2	38875912	2_25	0	0.0218137168194794	4.99911072444086	3.43187452218305e-07	-0.316923838253164	1
ENSG00000188010.12	MORN2	2	38875912	2_25	0	0.0259885134714153	6.65701982013189	5.44465370302109e-07	0.6846663721326	2
ENSG00000115904.12	SOS1	2	39124428	2_25	0	0.0234051269811437	5.66544238017166	4.17305205637917e-07	-0.705925913423748	1
ENSG00000152154.10	TMEM178A	2	39665237	2_25	0	0.0230172289717162	5.50726378696074	3.98931096357925e-07	0.653895681918718	1
ENSG00000162878.12	PKDCC	2	42047560	2_26	0	0.0133843051140712	12.0497043703447	5.07552760396567e-07	1.4374666501565	2
ENSG00000143924.18	EML4	2	42168806	2_26	0	0.00882980580763593	8.13238051864304	2.25984065451323e-07	-0.901220757481871	1
ENSG00000115944.14	COX7A2L	2	42425044	2_26	0	0.00995960168403254	9.26560199308228	2.90418705079645e-07	1.04404267204352	1
ENSG00000171126.7	KCNG3	2	42494311	2_26	0	0.0252783356551015	18.0570631953102	1.43649648594961e-06	-2.20350723297668	1
ENSG00000057935.13	MTA3	2	42494666	2_26	0	0.0219565404062599	16.7234292263448	1.15557522341015e-06	1.86538549766089	2
ENSG00000162882.14	HAAO	2	42794196	2_26	0	0.0257306386078634	18.2250749757274	1.47580460923122e-06	2.11712007337783	1
ENSG00000143921.6	ABCG8	2	43839108	2_27	0	0.0157445188282472	4.92052069905043	2.43808829443467e-07	-0.00225961538461424	1
ENSG00000152527.13	PLEKHH2	2	43636950	2_27	0	0.0240542497691445	8.61240033836467	6.51966077062408e-07	1.3481645305046	2
ENSG00000138036.18	DYNC2LI1	2	43774077	2_27	0	0.0235914391986598	8.98387544128917	6.67001992867144e-07	-1.41807484068771	2
ENSG00000138075.11	ABCG5	2	43840081	2_27	0	0.0177077874260509	6.95209080754167	3.87425952738755e-07	-1.20438029924205	1
ENSG00000138095.18	LRPPRC	2	43946283	2_27	0	0.0159138725544334	5.12406222885419	2.56625166861697e-07	0.352490684486892	1
ENSG00000138032.20	PPM1B	2	44168733	2_28	0	0.0123632944514477	5.1873704307812	2.01832197437266e-07	-0.252021083411302	1
ENSG00000138079.13	SLC3A1	2	44275649	2_28	0	0.0252644376125297	11.9374291835881	9.49138122140879e-07	1.62906709421849	1
ENSG00000138078.15	PREPL	2	44361802	2_28	0	0.0117265807376784	4.6891959653502	1.73052849318891e-07	-0.349565628375848	1
ENSG00000143919.14	CAMKMT	2	44362007	2_28	0	0.0194919873072448	9.48323263844118	5.81730049724457e-07	-1.09959714467457	1
ENSG00000170577.7	SIX2	2	45009664	2_28	0	0.0117284959305172	4.69073459255834	1.73137904101779e-07	-0.036396857410694	1
ENSG00000068784.12	SRBD1	2	45612605	2_28	0	0.0138422320178652	6.2524236560957	2.72372649665042e-07	0.590385156030102	1
ENSG00000250565.6	ATP6V1E2	2	46541996	2_29	0	0.0229835274927283	5.07312209329056	3.66944998662836e-07	-0.149239036293369	2
ENSG00000119729.11	RHOQ	2	46541404	2_29	0	0.0220603018231311	4.71016726470779	3.2700677724556e-07	0.154352338864794	1
ENSG00000151665.12	PIGF	2	46617108	2_29	0	0.0220115614392596	4.69169182458588	3.2500444636714e-07	-0.0649029871726133	1
ENSG00000119878.5	CRIPT	2	46617440	2_29	0	0.0274822814278903	6.75655502939229	5.8436887277827e-07	0.761218565854214	2
ENSG00000171150.7	SOCS5	2	46698650	2_29	0	0.0415664624755507	10.6347465671919	1.39116673314002e-06	-1.15758492596215	2
ENSG00000068724.15	TTC7A	2	46914826	2_29	0	0.027787915049085	6.93480245723872	6.06455627825096e-07	-0.648578237679823	2
ENSG00000119888.10	EPCAM	2	47345021	2_30	0	0.0245528306036369	5.0352938203159	3.89076821093538e-07	0.277160112987139	2
ENSG00000095002.13	MSH2	2	47403074	2_30	0	0.0270891462072175	5.96675259905457	5.086772583133e-07	-0.545038941582159	1
ENSG00000170802.15	FOXN2	2	48327816	2_31	0	0.0202766024603289	5.6143621912863	3.58265168089193e-07	0.596447327440623	1
ENSG00000162869.15	PPP1R21	2	48440711	2_31	0	0.0231976235897013	6.8873987672632	5.02814391369249e-07	-0.723511130695918	2
ENSG00000243244.5	STON1	2	48529416	2_31	0	0.0187895115759573	4.89451193760691	2.89423543717235e-07	0.227436960803683	3
ENSG00000242441.7	GTF2A1L	2	48595242	2_31	0	0.0210644628194346	5.97479282394809	3.96079361058804e-07	-0.438255720345228	2
ENSG00000143942.4	CHAC2	2	53767569	2_35	0	0.0299694027663042	5.57263560125521	5.25590742536249e-07	-0.383496393209905	1
ENSG00000068912.13	ERLEC1	2	53786407	2_35	0	0.0562580322771803	11.5797083931722	2.05017594914121e-06	-1.7447301010475	1
ENSG00000115239.21	ASB3	2	53787166	2_35	0	0.15038916382756	21.1843031236941	1.00262770351968e-05	-2.60519794232716	2
ENSG00000068878.14	PSME4	2	53970692	2_35	0	0.0512829354123522	10.6920533844244	1.72561126890254e-06	-1.66898112677501	1
ENSG00000170634.12	ACYP2	2	53966056	2_35	0	0.030047763712303	5.59743422368654	5.29310035274116e-07	0.89064421223509	1
ENSG00000177994.15	C2orf73	2	54330223	2_35	0	0.027774462445785	4.85104750375657	4.24023731300962e-07	-0.214172453210252	1
ENSG00000115306.15	SPTBN1	2	54457261	2_35	0	0.0400540660021401	8.33119069731522	1.05017737641911e-06	0.927197613310754	1
ENSG00000028116.16	VRK2	2	57906783	2_38	0	0.0787969189855656	18.0247118588907	4.46978404704008e-06	-2.05825486009846	2
ENSG00000115392.11	FANCL	2	58241625	2_39	0	0	5.408181446405	0	0.41993942765325	1
ENSG00000162927.13	PUS10	2	61018416	2_40	0	0.0143500798386027	4.69704476330498	2.12123112089595e-07	-0.114038497652648	1
ENSG00000162929.13	KIAA1841	2	61065721	2_40	0	0.0680232153203387	25.2684042468216	5.40933584748864e-06	-3.49939965458241	1
ENSG00000237651.6	C2orf74	2	61145163	2_40	0	0.0147637271253028	5.94335136453661	2.76144494658807e-07	-0.723991575312644	1
ENSG00000173209.22	AHSA2	2	61177770	2_40	0	0.0143487004606411	4.70293340341507	2.12368633257005e-07	-0.202972535611819	3
ENSG00000082898.16	XPO1	2	61538854	2_40	1	0.0582176247850226	18.5544492147115	3.39947242985086e-06	-3.97441417246609	1
ENSG00000170264.12	FAM161A	2	61854082	2_40	0	0.0270961887306582	10.2059515187205	8.70303406179618e-07	0.878371211885633	2
ENSG00000115484.14	CCT4	2	61888641	2_40	0	0.0170869036930795	6.21935705539792	3.34439708197092e-07	-0.660355263383993	1
ENSG00000173163.10	COMMD1	2	61889168	2_40	0	0.0152513157794688	5.765165639833	2.76712053015969e-07	0.925389847666276	1
ENSG00000186889.9	TMEM17	2	62506118	2_41	0	0.0215641061292474	4.78845947601859	3.24964747372072e-07	-0.0107231814356504	3
ENSG00000143951.15	WDPCP	2	63804856	2_41	0	0.0334781496393756	8.95854001362127	9.43860165808603e-07	1.5165728720582	1
ENSG00000169764.15	UGP2	2	63841654	2_41	0	0.0220253868291131	4.98869795040456	3.45795811008718e-07	-0.345550800983347	1
ENSG00000143952.19	VPS54	2	64018703	2_41	0	0.0214896613175102	4.7557606062798	3.21631465649873e-07	0.295981479058138	2
ENSG00000197329.11	PELI1	2	64144184	2_41	0	0.0305902846185319	8.10153462656171	7.79937467579997e-07	-0.883963360313221	1
ENSG00000119862.12	LGALSL	2	64453833	2_42	0	0.149691396740852	25.1392645632559	1.1842908745481e-05	-2.62728967402294	1
ENSG00000119844.15	AFTPH	2	64524123	2_42	0	0.0724955983855222	17.7612005783385	4.05221921351716e-06	-1.68763372370897	1
ENSG00000179833.4	SERTAD2	2	64751025	2_42	0	0.036473163776099	11.6770029933468	1.34033636898461e-06	1.27359821591106	1
ENSG00000115902.10	SLC1A4	2	64976834	2_42	0	0.0289946786279889	9.8347754297741	8.97411686287951e-07	1.61394462678095	2
ENSG00000011523.13	CEP68	2	65053897	2_42	0	0.245567169630137	27.1245344730888	2.09624274063946e-05	-2.66493886830048	1
ENSG00000138069.16	RAB1A	2	65129770	2_42	0	0.128558891866826	21.157184736879	8.55990553948932e-06	2.32595729570066	1
ENSG00000198369.9	SPRED2	2	65433000	2_42	0	0.0172475782834801	5.47140535295708	2.96986008502739e-07	0.722227723691777	1
ENSG00000143995.19	MEIS1	2	66434177	2_43	0	0.396244096073292	18.0311113912377	2.24850715786987e-05	-3.66238087324256	2
ENSG00000143971.7	ETAA1	2	67397667	2_44	0	0	7.83495623398337	0	0.0307885391294477	1
ENSG00000197223.11	C1D	2	68110613	2_45	0	0.0214371989121112	10.9433718357066	7.38292008318504e-07	-2.05383025277093	1
ENSG00000243667.6	WDR92	2	68149121	2_45	0	0.118906983204186	24.1439641374695	9.03493248921038e-06	2.64644843136669	2
ENSG00000115946.7	PNO1	2	68157965	2_45	0	0.0300368189634538	14.5515154659396	1.37553338650127e-06	-2.72484695084691	2
ENSG00000221823.10	PPP3R1	2	68256264	2_45	0	0.0147570528238211	7.46624595649967	3.4674555151377e-07	1.70327728900392	1
ENSG00000119865.8	CNRIP1	2	68320518	2_45	0	0.0148272422440086	5.40274454585469	2.52106353228862e-07	-0.352163519798552	1
ENSG00000204923.3	FBXO48	2	68467123	2_45	0	0.0137253019928958	4.73896229866258	2.04698252994743e-07	0.100083032967887	1
ENSG00000169621.9	APLF	2	68467927	2_45	0	0.0340560685134069	13.0383695851426	1.39741941217022e-06	1.43774794816615	1
ENSG00000163219.11	ARHGAP25	2	68735005	2_45	0	0.0164392177281653	8.57644062112304	4.43707946094535e-07	-1.90290009536024	1
ENSG00000169605.5	GKN1	2	68974762	2_46	0	0.0223810926984248	5.73469799533132	4.03925072323184e-07	0.741008288952052	1
ENSG00000169604.19	ANTXR1	2	69012709	2_46	0	0.0207851298781252	4.761457647427	3.11459542951348e-07	-0.118289367290538	2
ENSG00000198380.12	GFPT1	2	69387506	2_46	0	0.186360205927411	23.8709565078452	1.40001270494984e-05	2.27285788478557	2
ENSG00000087338.4	GMCL1	2	69829233	2_46	0	0.0319530152482235	8.50900024575727	8.55656308338588e-07	1.19062259573277	2
ENSG00000124380.10	SNRNP27	2	69893500	2_46	0	0.0241746860252077	6.48797844536875	4.93604618211273e-07	1.24956465409099	1
ENSG00000059728.10	MXD1	2	69897673	2_46	0	0.0457019307400625	12.0880138048757	1.73859517014844e-06	-1.76997989419292	1
ENSG00000115998.7	C2orf42	2	70248695	2_46	0	0.0224885941760674	5.59311659789897	3.95844991249761e-07	0.611195985166071	1
ENSG00000143977.13	SNRPG	2	70293366	2_46	0	0.0217980405305876	5.28219998795811	3.62360849676732e-07	0.523556068917495	1
ENSG00000035141.7	FAM136A	2	70302110	2_46	0	0.0462887692879075	11.83869236228	1.72459984588106e-06	1.56096883065305	1
ENSG00000116035.2	VAX2	2	70899809	2_47	0	0.0153175867327476	5.18477284519591	2.49936138477825e-07	0.338576336177805	2
ENSG00000116039.11	ATP6V1B1	2	70935800	2_47	0	0.0187155804839344	7.07629043482394	4.16790608963672e-07	0.68429768058018	1
ENSG00000144043.11	TEX261	2	70993663	2_47	0	0.0156816686209016	5.40641543702565	2.66815257432993e-07	-0.383963669104748	2
ENSG00000124357.12	NAGK	2	71074276	2_47	0	0.0145660070449666	4.71018576950343	2.159173420372e-07	0.0789621952396173	1
ENSG00000124383.8	MPHOSPH10	2	71130287	2_47	0	0.0180010658852667	6.70858560393587	3.80047745908474e-07	-0.622164421595552	1
ENSG00000124374.8	PAIP2B	2	71227813	2_47	0	0.0170032332881509	6.1700854531962	3.30165481374023e-07	0.613063584869477	1
ENSG00000116096.5	SPR	2	72887223	2_47	0	0.0432679636627336	15.0284012483167	2.04638909068382e-06	2.09172164682425	1
ENSG00000135625.7	EGR4	2	73294038	2_48	0	0.0206856740066501	9.09704063731571	5.92214156387524e-07	1.1257750633719	1
ENSG00000115297.10	TLX2	2	74513834	2_48	0	0.0437531247932638	15.7676323096432	2.17112352366333e-06	1.9641457447893	1
ENSG00000144040.12	SFXN5	2	73076866	2_48	0	0.0149791261927722	5.67467561881789	2.67507827430405e-07	0.0251641668459131	1
ENSG00000135631.16	RAB11FIP5	2	73156338	2_48	0	0.0179526028907216	9.12121903036725	5.15334576847108e-07	1.99356710885793	2
ENSG00000135632.11	SMYD5	2	73214257	2_48	0	0.0135859554004565	5.40311303295792	2.31016612503357e-07	0.708337308883575	1
ENSG00000135617.3	PRADC1	2	73233389	2_48	0	0.0135682539192026	5.0731525144995	2.1662613684665e-07	-0.699179222544419	1
ENSG00000135624.15	CCT7	2	73233389	2_48	0	0.0135682539192026	5.0731525144995	2.1662613684665e-07	0.699179222544419	1
ENSG00000116127.17	ALMS1	2	73394898	2_48	0	0.0244047958377984	11.0976027304102	8.5234089555019e-07	2.10123876776131	1
ENSG00000144035.3	NAT8	2	73646375	2_48	0	0.0201793943925385	9.10245388646175	5.78063555186737e-07	-1.84998650472358	1
ENSG00000144034.14	TPRKB	2	73737087	2_48	0	0.0249713905493607	11.1846163071964	8.78967446363381e-07	2.06849920246372	2
ENSG00000144048.10	DUSP11	2	73780009	2_48	0	0.0322762368779144	13.4755506066856	1.36879492765381e-06	2.25894246623995	1
ENSG00000124356.15	STAMBP	2	73829050	2_48	0	0.0139518686473439	5.15207344540198	2.26216041251147e-07	0.13942777129528	1
ENSG00000163017.13	ACTG2	2	73892213	2_48	0	0.0132692393303739	4.72687472916376	1.97391793859307e-07	0.108651055731749	1
ENSG00000114978.17	MOB1A	2	74179099	2_48	0	0.0150961807789229	5.88537663594406	2.79608469596797e-07	0.494986568725452	1
ENSG00000188687.17	SLC4A5	2	74361478	2_48	0	0.0133151389740162	4.78687679224719	2.00588913877604e-07	-0.213827664830046	1
ENSG00000204843.12	DCTN1	2	74391866	2_48	0	0.0162002671595135	6.60340451971252	3.36665840183544e-07	0.852400627378146	1
ENSG00000284308.1	C2orf81	2	74421241	2_48	0	0.0285470793594939	11.7616212546169	1.05666627438792e-06	-1.62190400114732	1
ENSG00000005448.16	WDR54	2	74421241	2_48	0	0.0285470793594939	11.7616212546169	1.05666627438792e-06	-1.62190400114732	1
ENSG00000114993.16	RTKN	2	74442009	2_48	0	0.0208627708827048	8.88791723745582	5.83553884292514e-07	1.05130443178586	1
ENSG00000239779.6	WBP1	2	74459202	2_48	0	0.0436102710729109	15.7343587084215	2.1594681685602e-06	-1.96550739793387	1
ENSG00000115275.11	MOGS	2	74465064	2_48	0	0.0491915689891708	16.8303415599375	2.60550900368516e-06	1.96282732282935	2
ENSG00000135637.13	CCDC142	2	74483364	2_48	0	0.0384466542907589	14.55195781556	1.76071455084292e-06	-1.88013492724399	1
ENSG00000115282.19	TTC31	2	74483364	2_48	0	0.0384466542907589	14.55195781556	1.76071455084292e-06	1.88013492724399	1
ENSG00000179528.15	LBX2	2	74502935	2_48	0	0.0132285614254797	4.7025896468853	1.95775650354196e-07	0.0492947103274461	1
ENSG00000115289.13	PCGF1	2	74508487	2_48	0	0.0201005346555551	8.51179149491998	5.38440302638199e-07	1.31112298727722	1
ENSG00000115325.13	DOK1	2	74548714	2_48	0	0.0139861530997043	5.23031352189691	2.30215719319674e-07	-0.565731701715459	1
ENSG00000159374.17	M1AP	2	74646254	2_48	0	0.0155725717254325	6.14393403211167	3.01103537300505e-07	-0.818349600519772	1
ENSG00000159399.9	HK2	2	74834299	2_48	0	0.0175954977920021	7.33191752040368	4.06001934016266e-07	-0.785371946175797	1
ENSG00000115350.11	POLE4	2	74958729	2_48	0	0.0221163663102193	9.50236935219516	6.61385478729298e-07	-1.1503860861196	2
ENSG00000115353.10	TACR1	2	75200118	2_48	0	0.0186990676189438	7.94774172807332	4.6770570942032e-07	0.978165482182736	1
ENSG00000115364.13	MRPL19	2	75656150	2_49	0	0.0256125171610468	4.69913186157672	3.78772872872271e-07	0.029003220777016	1
ENSG00000005436.13	GCFC2	2	75711125	2_49	0	0.0503994055238626	11.1418684644416	1.76722731116816e-06	-1.38913241181263	1
ENSG00000115386.5	REG1A	2	79120619	2_51	0	0.0127192555037855	5.14392108232997	2.05904084724232e-07	0.0748411834012684	1
ENSG00000163541.11	SUCLG1	2	84459875	2_53	0	0.0328886826819347	15.3512420510701	1.58890880552634e-06	2.092104355728	1
ENSG00000115423.18	DNAH6	2	84516642	2_53	0	0.0261129562618285	13.1621572654843	1.08166328979305e-06	1.8831603012166	2
ENSG00000034510.5	TMSB10	2	84905643	2_53	0	0.0161935736030101	8.64419658239686	4.40530830755654e-07	-1.19313736329144	1
ENSG00000186854.10	TRABD2A	2	84906737	2_53	0	0.0455169796960612	18.4471323555147	2.64247735316162e-06	-2.06105254446758	2
ENSG00000176407.17	KCMF1	2	84970689	2_54	0	0.0101162855054918	6.67143227119938	2.12397368989862e-07	-0.253533844598296	1
ENSG00000152291.13	TGOLN2	2	85323273	2_54	0	0.00891205235716752	5.7447759905001	1.61123839220075e-07	0.381939044000299	2
ENSG00000042445.13	RETSAT	2	85345926	2_54	0	0.00788581466336158	4.75839053907394	1.1809067985621e-07	-0.187342126983658	1
ENSG00000042493.15	CAPG	2	85394936	2_54	0	0.0103679819278083	6.86539634595349	2.24010729187003e-07	-0.31839175098202	2
ENSG00000152292.16	SH2D6	2	85433003	2_54	0	0.0119566760619566	8.02440825132301	3.01948205372586e-07	0.477583885304136	1
ENSG00000115486.11	GGCX	2	85561052	2_54	0	0.00835043842834971	5.19405259089942	1.36497467707459e-07	0.22932975420036	2
ENSG00000168899.4	VAMP5	2	85584106	2_54	0	0.0130155309740105	9.53113392527384	3.90405058069588e-07	1.20337249728019	2
ENSG00000168883.19	USP39	2	85601849	2_54	0	0.00861730567334773	5.67820830866617	1.53989742608179e-07	-0.578762987272576	1
ENSG00000115523.16	GNLY	2	85695737	2_54	0	0.0121889972717579	8.86974282513979	3.40242046038203e-07	1.02971156273695	1
ENSG00000068654.15	POLR1A	2	86105686	2_54	0	0.0168112462364667	12.9034638482687	6.82676876000275e-07	2.41038420941755	2
ENSG00000132300.18	PTCD3	2	86098392	2_54	0	0.00785405222406321	4.84913156241122	1.19857916918531e-07	0.425831970936536	2
ENSG00000132305.20	IMMT	2	86195484	2_54	0	0.0143020566098078	11.2073839978242	5.04442557402065e-07	1.59298791787154	1
ENSG00000132313.14	MRPL35	2	86200112	2_54	0	0.586229005540284	23.4344327944723	4.323452807047e-05	4.54602505410648	1
ENSG00000068615.17	REEP1	2	86335779	2_54	0	0.00938046131001768	8.42621804278331	2.48751588776543e-07	-2.21969958644672	2
ENSG00000115561.15	CHMP3	2	86565206	2_54	0	0.0128762117308623	10.6232811367062	4.30482754560775e-07	1.98102849475141	1
ENSG00000172086.7	KRCC1	2	88056216	2_55	0	0.0192582403867876	4.79317203000599	2.9050164331238e-07	-0.109333276391534	1
ENSG00000115593.14	SMYD1	2	88067820	2_55	0	0.0330127363738011	9.89925891821185	1.02847367763404e-06	-1.10776911076447	1
ENSG00000163586.9	FABP1	2	88129052	2_55	0	0.0190670316564697	4.69887319907805	2.81958886549212e-07	0.121135623031559	2
ENSG00000144115.16	THNSL2	2	88153919	2_55	0	0.0215191595997372	5.84261838825215	3.95677906736524e-07	-0.480268609225583	3
ENSG00000172071.11	EIF2AK3	2	88626830	2_55	0	0.0190745728220895	4.70261133485112	2.82294801515012e-07	-0.0602123094048901	1
ENSG00000153574.8	RPIA	2	88691440	2_55	0	0.0192185254413527	4.77365258813211	2.88721978993801e-07	0.07528864798172	1
ENSG00000168658.18	VWA3B	2	98111475	2_57	0	0.0156905255213712	4.81916834648782	2.37968000189931e-07	0.226784836128767	1
ENSG00000144029.11	MRPS5	2	95149561	2_57	0	0.0179567919249938	8.21729525078103	4.64372631043243e-07	2.11949142266146	1
ENSG00000144026.11	ZNF514	2	95164907	2_57	0	0.015972832779113	5.41840558061386	2.72371980426864e-07	0.538886835592314	3
ENSG00000275111.4	ZNF2	2	95165349	2_57	0	0.0154816611363855	4.70281687158264	2.29131394702566e-07	0.0745330720371445	1
ENSG00000233757.6	AC092835.2	2	95207631	2_57	0	0.0159428237698915	5.04539722232048	2.53145133545307e-07	0.383196636488691	1
ENSG00000155066.15	PROM2	2	95274094	2_57	0	0.0217251575110942	7.77237157910454	5.31404787322262e-07	-0.883284650006648	1
ENSG00000115041.12	KCNIP3	2	95296800	2_57	0	0.0244458647107508	8.78405997359598	6.7578674611696e-07	-0.789468795438399	1
ENSG00000115042.9	FAHD2A	2	95681192	2_57	0	0.105488264416463	22.6585596920159	7.52220943272967e-06	-2.22787823449771	1
ENSG00000274286.1	ADRA2B	2	96116114	2_57	0	0.0380772869727982	13.0494987807562	1.56375532621473e-06	1.34902585620148	2
ENSG00000188886.3	ASTL	2	96138849	2_57	0	0.015923928903254	4.93758008558577	2.47441965284436e-07	0.090028246251361	1
ENSG00000158050.4	DUSP2	2	96145593	2_57	0	0.019265918366572	6.85823120272489	4.15825205947918e-07	0.808849268902698	1
ENSG00000084090.13	STARD7	2	96208569	2_57	0	0.0236341437720496	8.45919267919563	6.29184136078787e-07	-0.889384618405131	2
ENSG00000135956.8	TMEM127	2	96266108	2_57	0	0.0168745044665649	5.80179289709575	3.08107467273824e-07	0.686664862165222	1
ENSG00000144021.2	CIAO1	2	96268766	2_57	0	0.0314629885091838	11.7689153040603	1.16532048999291e-06	-2.09534689436726	1
ENSG00000144028.14	SNRNP200	2	96305617	2_57	0	0.02884067329136	10.9341502760884	9.92428909884059e-07	2.02276349001446	1
ENSG00000198885.9	ITPRIPL1	2	96325607	2_57	0	0.0157995129343698	4.87571358151234	2.4243251004043e-07	0.0658125797817556	2
ENSG00000196843.15	ARID5A	2	96535945	2_57	0	0.0507531835849689	16.5960515883639	2.65080047159075e-06	2.01023645496232	1
ENSG00000114988.11	LMAN2L	2	96739703	2_57	0	0.0155086542529687	4.8198496151362	2.35242927649854e-07	0.230965467405199	2
ENSG00000115073.7	ACTR1B	2	97658891	2_57	0	0.0159636012553553	4.97288435868988	2.49832080764108e-07	-0.233706244970723	2
ENSG00000228486.10	LINC01125	2	97663552	2_57	0	0.0156935023216699	4.88531462947491	2.41280035750148e-07	-0.665897099653944	2
ENSG00000115085.13	ZAP70	2	97713755	2_57	0	0.0444543841574707	15.1209839599934	2.1154541871904e-06	2.50229160597145	1
ENSG00000075568.16	TMEM131	2	97995531	2_57	0	0.0196640706842595	7.12555554217231	4.40961963801851e-07	-1.5944363427592	2
ENSG00000185674.9	LYG2	2	99254906	2_58	0	0.0351017909831994	16.8990048150317	1.86680682175936e-06	1.94236754121823	2
ENSG00000040933.15	INPP4A	2	98444410	2_58	0	0.0229737584706738	12.8777359065145	9.31066152952874e-07	1.61885875585055	1
ENSG00000183513.8	COA5	2	98608705	2_58	0	0.0316304345735013	15.9091471470958	1.58365665878767e-06	-1.85834048428757	1
ENSG00000115446.11	UNC50	2	98608705	2_58	0	0.0316304345735013	15.9091471470957	1.58365665878766e-06	-1.85834048428757	1
ENSG00000273045.5	C2orf15	2	99141233	2_58	0	0.0199255520908004	11.5314768841464	7.23109837606827e-07	-1.3031474307434	1
ENSG00000135951.14	TSGA10	2	99154805	2_58	0	0.0123101847569164	6.98713608798424	2.70690333291805e-07	0.894993564645596	1
ENSG00000144182.16	LIPT1	2	99155070	2_58	0	0.00983748260933448	4.87534753652147	1.50937979081276e-07	0.300439971838134	2
ENSG00000144214.9	LYG1	2	99305150	2_58	0	0.014165638871803	8.31052186815465	3.70487394715725e-07	0.941248432050529	1
ENSG00000115514.11	TXNDC9	2	99340840	2_58	0	0.0296559000056337	15.2972565337404	1.42768906174315e-06	1.90680997769195	1
ENSG00000144218.18	AFF3	2	100048812	2_58	0	0.113053290891796	28.1766842823817	1.00249466082013e-05	2.98457450747402	2
ENSG00000115526.10	CHST10	2	100417235	2_58	0	0.011435778799513	6.29295499723393	2.26479733830753e-07	0.695085113043378	1
ENSG00000115539.13	PDCL3	2	100562712	2_58	0	0.0227935538926426	12.8033186498475	9.18424736273894e-07	-1.43540001455364	2
ENSG00000170485.16	NPAS2	2	100819337	2_58	0	0.010872499428873	5.81722015072084	1.99046189084452e-07	-0.453366228271314	1
ENSG00000175874.9	CREG2	2	101387171	2_59	0	0	129.027870163656	0	-1.23399444190336	2
ENSG00000158435.7	CNOT11	2	101252764	2_59	0	0	86.4675502565882	0	0.546437594187983	1
ENSG00000163162.8	RNF149	2	101303817	2_59	0	0	17.3935609121085	0	0.660945754256239	2
ENSG00000196460.12	RFX8	2	101474758	2_59	0	0	26.022314659709	0	1.78582199955658	1
ENSG00000071054.16	MAP4K4	2	101697147	2_59	0	0	129.327234389609	0	1.09882385665258	1
ENSG00000115590.13	IL1R2	2	101991888	2_59	0	0	106.718920600882	0	-1.76398589240442	1
ENSG00000115594.11	IL1R1	2	102064141	2_59	0	0	40.6790096082753	0	-0.627050834269532	1
ENSG00000115616.2	SLC9A2	2	102603313	2_60	0	0.0284347927865685	7.29593982843812	6.52890403283389e-07	-1.02471212997516	1
ENSG00000115598.9	IL1RL2	2	102186984	2_60	0	0.0274592894314694	6.95496258709873	6.01025732686875e-07	-0.724057346739389	2
ENSG00000115602.16	IL1RL1	2	102310521	2_60	0	0.0247098265839658	5.98433037543564	4.65365552591544e-07	-0.816694752189017	2
ENSG00000115604.10	IL18R1	2	102310626	2_60	0	0.0220704334782715	4.85865651367348	3.37470670326105e-07	-0.419232736607201	2
ENSG00000115607.9	IL18RAP	2	102418659	2_60	0	0.0261654240821303	6.524549869402	5.37263462546219e-07	-0.872913298835815	1
ENSG00000135966.12	TGFBRAP1	2	105330291	2_62	0	0.0423565654650125	9.23064346243286	1.23044353210574e-06	1.14545859808898	1
ENSG00000135974.9	C2orf49	2	105336368	2_62	0	0.0373692379520122	8.03668568150903	9.45148824492659e-07	-0.891545685580945	2
ENSG00000071051.13	NCK2	2	105744677	2_63	0	0.0292209642418386	4.72392747863749	4.3441692609473e-07	0.181276415900087	2
ENSG00000119147.9	C2orf40	2	106063644	2_63	0	0.058395480634333	11.3290679368781	2.08200799144309e-06	1.37696427950842	2
ENSG00000115652.14	UXS1	2	106194416	2_63	0	0.0651996870328644	12.3893367791463	2.54215802332967e-06	-1.48051536632996	1
ENSG00000198203.9	SULT1C2	2	108287884	2_65	0	0.0362701855987871	11.6894135535911	1.33429382204387e-06	1.23721484190727	1
ENSG00000198075.9	SULT1C4	2	108369675	2_65	0	0.0277344000465763	9.14066111748705	7.97820805159246e-07	-1.03912137019313	1
ENSG00000135968.20	GCC2	2	108448667	2_65	0	0.0174070065711568	4.73372351272869	2.59319965420129e-07	0.25633126003605	1
ENSG00000153201.15	RANBP2	2	108719562	2_65	0	0.111944644580978	22.5584671692379	7.94734162135488e-06	2.37078708198395	1
ENSG00000163006.11	CCDC138	2	108786314	2_65	0	0.0240496553157548	7.78991602735752	5.89590675165764e-07	0.987438987397478	1
ENSG00000186522.14	SEPT10	2	109613916	2_65	0	0.0463220498424363	14.0214268370059	2.04403794383662e-06	2.09192134469983	1
ENSG00000198142.4	SOWAHC	2	109613671	2_65	0	0.0194928092422891	5.80283623642527	3.55978460761723e-07	0.592062809822423	1
ENSG00000115008.5	IL1A	2	112784230	2_66	0	0.0191140468742836	7.38632869880175	4.44314258759175e-07	-0.854147705243713	2
ENSG00000144061.12	NPHP1	2	110205149	2_66	0	0.0154431357045837	5.21467384223911	2.53437929344214e-07	-0.32164760392141	1
ENSG00000169679.14	BUB1	2	110678318	2_66	0	0.0155678806294435	5.28065989326463	2.58718010986592e-07	-0.348506680639042	1
ENSG00000153094.22	BCL2L11	2	111119597	2_66	0	0.0520109779389967	16.8479907387194	2.75773231691168e-06	1.84075874266972	1
ENSG00000153208.16	MERTK	2	111898795	2_66	0	0.0241811193665654	8.52280279500396	6.48586364683648e-07	-0.206957363296971	2
ENSG00000153214.9	TMEM87B	2	112055305	2_66	0	0.0174294451769592	8.52174493815216	4.67434827607371e-07	1.70317834585911	1
ENSG00000144152.12	FBLN7	2	112156390	2_66	0	0.0249616907405735	15.5006349972617	1.21767800589184e-06	3.14744346329577	1
ENSG00000144161.12	ZC3H8	2	112257028	2_66	0	0.0146964658077258	7.10724549934698	3.28717783153842e-07	-1.55653988918944	1
ENSG00000169629.11	RGPD8	2	112434559	2_66	0	0.0145920152813517	5.20780621003389	2.39154779480771e-07	0.802563323709331	1
ENSG00000114999.7	TTL	2	112481811	2_66	0	0.0189426583909057	8.25446126854701	4.92083309764938e-07	-1.39476520278367	1
ENSG00000125630.15	POLR1B	2	112541251	2_66	0	0.0334052658103372	11.7512202264506	1.23539793444109e-06	-1.11932349553527	2
ENSG00000125611.15	CHCHD5	2	112582142	2_66	0	0.017799757549714	6.23945572199948	3.49518177879008e-07	0.183656912661574	1
ENSG00000125538.11	IL1B	2	112836810	2_66	0	0.0166325264808787	6.49823960181953	3.40144080818363e-07	-0.976332086108215	1
ENSG00000125618.16	PAX8	2	113232684	2_67	0	0	41.4276804253453	0	1.64566579930391	2
ENSG00000115084.13	SLC35F5	2	113754647	2_67	0	0	1705.48039764101	0	4.00391940911638	2
ENSG00000088205.12	DDX18	2	117812516	2_69	0	0.0217049550507914	12.3170214997212	8.41343926468526e-07	-1.41106269438686	1
ENSG00000125633.10	CCDC93	2	118013874	2_69	0	0.0119818444392388	6.7091412256449	2.52987803415728e-07	-0.799806409878249	2
ENSG00000125629.14	INSIG2	2	118089309	2_69	0	0.03896681079061	17.8701514203419	2.19145253622618e-06	1.94943134690215	1
ENSG00000115107.19	STEAP3	2	119224095	2_69	0	0.0199436331973677	11.5167887254503	7.22844118254879e-07	-1.28682491434672	2
ENSG00000186132.14	C2orf76	2	119366128	2_69	0	0.00970715919378351	4.72653934435373	1.44392422601518e-07	-0.0449019484204384	1
ENSG00000155368.16	DBI	2	119366113	2_69	0	0.0134706095765903	7.8129212375874	3.31214749914055e-07	-1.09175879575741	1
ENSG00000171227.6	TMEM37	2	119430179	2_69	0	0.0275314925255719	14.5689170192314	1.26230993164727e-06	1.43317074363943	1
ENSG00000163075.12	CFAP221	2	119544252	2_69	0	0.0179806879466434	10.5378008413467	5.96300624294679e-07	1.40564670020546	1
ENSG00000144120.12	TMEM177	2	119679197	2_69	0	0.00968451843903451	4.70455921331036	1.43385733771515e-07	0.0640291781019933	1
ENSG00000088179.8	PTPN4	2	119737170	2_69	0	0.0110583973064421	5.95363439063685	2.07196933819746e-07	0.53474920625147	1
ENSG00000115109.13	EPB41L5	2	120012163	2_69	0	0.0118775592916106	6.62676359269601	2.47706645655864e-07	1.09986839796482	2
ENSG00000226479.3	TMEM185B	2	120223118	2_69	0	0.0103999549177493	5.37554345084622	1.75939278647014e-07	0.280414204046106	1
ENSG00000144118.13	RALB	2	120236344	2_69	0	0.0443865585758581	19.1120966448281	2.66973884587802e-06	-2.3314314235223	2
ENSG00000074047.21	GLI2	2	120735673	2_70	0	0.0396650928966575	10.0033407431264	1.24871265146317e-06	-1.1262943853745	1
ENSG00000074054.17	CLASP1	2	121649389	2_70	0	0.0230655134018373	4.85625353717906	3.52511631779689e-07	-0.127046578080688	2
ENSG00000155438.11	NIFK	2	121736192	2_70	0	0.0234591101086868	5.0164052128347	3.70350655657143e-07	0.255986609931186	1
ENSG00000155052.14	CNTNAP5	2	124025249	2_72	0	0.0259176612510281	7.9364676287896	6.4733938686128e-07	0.999058361747898	1
ENSG00000136732.14	GYPC	2	126665499	2_74	0	0.0325598704825096	11.014138767192	1.12860556196353e-06	1.82556504941587	1
ENSG00000136717.14	BIN1	2	127107332	2_74	0	0.0254980423602614	8.69481033303336	6.97711569912961e-07	-1.323878739083	2
ENSG00000163161.12	ERCC3	2	127285535	2_75	0	0.0194618031325181	4.88362724697476	2.99112495997609e-07	-0.31906316292459	2
ENSG00000169967.16	MAP3K2	2	127388886	2_75	0	0.0308436118016233	9.00401279433642	8.73997731847158e-07	-1.06192548439222	1
ENSG00000163166.14	IWS1	2	127526497	2_75	0	0.0191794323771536	4.70969789137796	2.84274414246576e-07	-0.0960420602859325	1
ENSG00000072163.19	LIMS2	2	127681153	2_75	0	0.0195610618891414	4.90752606786779	3.02109245315988e-07	-0.540314138805765	1
ENSG00000136709.11	WDR33	2	127811674	2_75	0	0.0209985302845901	5.64273141743527	3.72895593940037e-07	-0.767276432381496	1
ENSG00000144231.10	POLR2D	2	127860872	2_75	0	0.0194041717302638	5.21604436088563	3.18526345950952e-07	-0.813565606956336	1
ENSG00000136715.17	SAP130	2	128028089	2_75	0	0.0215809361255556	5.7823790454461	3.92722523818814e-07	0.372811261537897	1
ENSG00000136731.12	UGGT1	2	128091310	2_75	0	0.0199214447834037	5.15584466925507	3.23243373459881e-07	-0.489349346624758	1
ENSG00000233087.7	WTH3DI	2	131360175	2_78	0	0.0484823202237809	8.56011787662148	1.30608702344478e-06	1.32014866751583	1
ENSG00000178171.10	AMER3	2	130755277	2_78	0	0.0323990181187039	4.71848041354847	4.81108443674372e-07	-0.237696653336671	1
ENSG00000173302.5	GPR148	2	130729192	2_78	0	0.0894125862752536	14.4613713529391	4.06927564642191e-06	-1.90483140259685	1
ENSG00000222014.5	RAB6C	2	129979296	2_78	0	0.0327659546367558	4.82548495089112	4.97591284456675e-07	-0.182299275519964	2
ENSG00000152082.13	MZT2B	2	130181775	2_78	0	0.0857372881939254	14.0532172964209	3.79187906806868e-06	-1.64037425307844	1
ENSG00000136718.9	IMP4	2	130343161	2_78	0	0.0944179597389069	14.9925419987239	4.45490922795428e-06	1.52076210873683	1
ENSG00000072135.12	PTPN18	2	130356437	2_78	0	0.0331200031900584	4.92761666622153	5.1361329740819e-07	0.224696979181899	2
ENSG00000075886.10	TUBA3D	2	131475952	2_78	0	0.0450050953011257	7.84878671838956	1.11166309239013e-06	-0.983438029008923	2
ENSG00000163040.14	CCDC74A	2	131527737	2_78	0	0.0347416559499247	5.38208863869561	5.88451040042176e-07	-0.611594821558627	1
ENSG00000183840.6	GPR39	2	132392746	2_79	0	0.0236546499531927	5.99954415566354	4.46625744698553e-07	0.640238225804598	1
ENSG00000144229.11	THSD7B	2	136765244	2_81	0	0.0480007927215943	13.4776432505023	2.03596983843777e-06	1.14304714712671	1
ENSG00000144227.4	NXPH2	2	138780751	2_82	0	0.0374939047618266	7.2932094949286	8.60574224749027e-07	-0.886037982600532	1
ENSG00000150540.13	HNMT	2	137963983	2_82	0	0.0482373577728803	9.69735672603969	1.47212896091072e-06	-1.10972810135854	2
ENSG00000144228.8	SPOPL	2	138501652	2_82	0	0.033269409465897	6.15604689364759	6.44549068763965e-07	-0.652149501742563	1
ENSG00000168702.17	LRP1B	2	142130807	2_85	0	0.022511896095994	6.71567072343047	4.75784668456654e-07	0.78132571607091	2
ENSG00000115919.14	KYNU	2	142877245	2_85	0	0.0322458916547209	10.1223435618097	1.0272222970788e-06	-1.14889687375198	1
ENSG00000075884.13	ARHGAP15	2	143091525	2_85	0	0.0252673362536119	7.80887675732041	6.20950530253685e-07	0.905311893419251	1
ENSG00000169554.18	ZEB2	2	144524878	2_86	0	0.0255644464700371	9.90557407320032	7.96938884008752e-07	-0.967994006429009	1
ENSG00000115947.13	ORC4	2	148020474	2_88	0	0.016336069579764	6.30841362896138	3.24322224049562e-07	0.787226421962709	1
ENSG00000187123.14	LYPD6	2	149329628	2_88	0	0.0539515934423493	17.6555819268905	2.99774913331598e-06	1.85214625145442	1
ENSG00000123609.10	NMI	2	151290144	2_90	0	0.0363084822656736	10.1133292287698	1.15560979546979e-06	1.40037840755376	2
ENSG00000123610.4	TNFAIP6	2	151349278	2_90	0	0.0445308761070257	12.059261136265	1.69001637619444e-06	-1.5053891711443	2
ENSG00000080345.17	RIF1	2	151410217	2_90	0	0.0221339222604942	5.41823139585851	3.7741999315603e-07	-0.605023657782944	1
ENSG00000183091.19	NEB	2	151734675	2_91	0	0.0267415856542645	7.60492780351269	6.40016579656376e-07	-0.645427461487836	1
ENSG00000162980.16	ARL5A	2	151828599	2_91	0	0.0198132705735998	4.79968278104879	2.99279988948582e-07	0.0753823987717514	1
ENSG00000182389.19	CACNB4	2	152099291	2_91	0	0.0212715836575573	5.4640916711212	3.65785743357493e-07	-0.565395452282849	2
ENSG00000115145.9	STAM2	2	152176079	2_91	0	0.0197348411354132	4.76938871264189	2.96213827542755e-07	0.287417908338085	2
ENSG00000157827.19	FMNL2	2	152335141	2_91	0	0.0204417020787135	5.11180081958511	3.28851594125274e-07	-0.567538699632675	2
ENSG00000177917.10	ARL6IP6	2	152717578	2_91	0	0.0564463182121091	14.7745360995884	2.6245717319488e-06	-1.96328007062764	2
ENSG00000177519.3	RPRM	2	153479455	2_92	0	0.0337406832464572	4.89810023375281	5.20104384198001e-07	-0.240563016170993	1
ENSG00000144278.14	GALNT13	2	153875566	2_92	0	0.0362448931317279	5.57906550604576	6.36381077945637e-07	0.616949352138252	1
ENSG00000123612.15	ACVR1C	2	157628563	2_94	0	0.0239104152463615	5.5765594726092	4.19626039754391e-07	-0.452170977525185	1
ENSG00000153237.17	CCDC148	2	158456265	2_95	0	0.0901759538680221	29.6079280665456	8.40248480099867e-06	4.95397669448283	2
ENSG00000144283.21	PKP4	2	158457154	2_95	0	0.0195459904957406	5.85710381165623	3.60287818360111e-07	-0.977016552040695	2
ENSG00000163331.11	DAPL1	2	158815740	2_96	0	0.0100141506955184	6.01721344534073	1.89635007611994e-07	0.538356023351898	1
ENSG00000115183.14	TANC1	2	158968808	2_96	0	0.0105061411883688	6.52176636469192	2.15634101301661e-07	0.858852954565156	1
ENSG00000196151.10	WDSUB1	2	159286471	2_96	0	0.0105594840958013	6.56225331622792	2.18074389387161e-07	0.655517104978409	1
ENSG00000136536.14	MARCH7	2	159712509	2_96	0	0.010600281838585	6.43072720630432	2.1452922957345e-07	-0.875033733427403	2
ENSG00000241399.6	CD302	2	159798279	2_96	0	0.0159333390072496	10.4079985503136	5.21894828354982e-07	-1.80005299173214	1
ENSG00000054219.10	LY75	2	159904571	2_96	0	0.0129333563170764	8.62741047209222	3.5115647239451e-07	-1.00375926895829	1
ENSG00000153246.12	PLA2R1	2	160062509	2_96	0	0.0145834016766516	10.0258474522463	4.60138851265261e-07	1.5916586984428	1
ENSG00000153250.19	RBMS1	2	160494213	2_96	0	0.010798321080291	6.79046155494488	2.30762112054189e-07	-1.094434407086	1
ENSG00000136560.13	TANK	2	161137211	2_97	0	0	105.831702046916	0	-2.64619938549462	2
ENSG00000115233.11	PSMD14	2	161308497	2_97	0	0	1666.60646971977	0	-1.49491370104441	1
ENSG00000184611.11	KCNH7	2	162837826	2_98	0	0.0357004616689749	11.820770227003	1.32809328721867e-06	1.5810308335861	1
ENSG00000182263.13	FIGN	2	163736284	2_99	0	0.0105862062159543	12.6195144297789	4.20428325367581e-07	1.80090928639398	1
ENSG00000115290.9	GRB14	2	164622004	2_100	0	0.0201893881299003	5.56771003442577	3.53760012084073e-07	-0.546696909209464	1
ENSG00000082438.15	COBLL1	2	164843369	2_100	0	0.0187480071302031	4.85223299863646	2.86289704790005e-07	0.50390073113422	1
ENSG00000169507.9	SLC38A11	2	164950743	2_100	0	0.0558210517505646	14.917481775274	2.62061066789301e-06	1.42672263029077	1
ENSG00000115339.13	GALNT3	2	165796250	2_100	0	0.0301428358702927	9.30536858204754	8.8272751210445e-07	1.23860492573317	1
ENSG00000123607.14	TTC21B	2	165954114	2_100	0	0.0201426455938797	5.44037390662741	3.44869060655056e-07	0.589430565572286	1
ENSG00000169432.14	SCN9A	2	166376083	2_101	0	0.0524764799998891	15.3083023151652	2.52813755381214e-06	1.61228620666273	1
ENSG00000136546.13	SCN7A	2	166493861	2_101	0	0.0179186515578291	5.09983430824382	2.87587737596013e-07	-0.353471820008878	1
ENSG00000172292.14	CERS6	2	168456065	2_102	0	0.0184888261028282	8.231112104998	4.78935278052179e-07	-0.857006321706637	1
ENSG00000163072.15	NOSTRIN	2	168786836	2_102	0	0.0196309464884304	9.34456221323835	5.77310122817937e-07	-1.21192373823349	1
ENSG00000152253.8	SPC25	2	168912537	2_102	0	0.0231744880667157	12.7350619964303	9.28795679252373e-07	2.08655399169342	1
ENSG00000163093.11	BBS5	2	169478998	2_103	0	0.0232157488933034	5.13713727588521	3.75329623002007e-07	0.579305325207432	2
ENSG00000239474.6	KLHL41	2	169508867	2_103	0	0.0224291448183274	4.81084562662464	3.39580786577607e-07	-0.185600974644692	2
ENSG00000138399.17	FASTKD1	2	169573465	2_103	0	0.0222670319392401	4.74218188359213	3.32314669409769e-07	-0.0211972520683535	1
ENSG00000138398.15	PPIG	2	169584491	2_103	0	0.0221562387744779	4.69499835465629	3.27371188377001e-07	-0.133729286462171	1
ENSG00000154479.12	CCDC173	2	169694453	2_103	0	0.101224332987671	19.2520332081426	6.13296518737994e-06	-2.75308525592873	1
ENSG00000144362.11	PHOSPHO2	2	169693707	2_103	0	0.192725049129174	25.6745107888801	1.55721764420099e-05	3.56678634395589	2
ENSG00000213160.9	KLHL23	2	169694539	2_103	0	0.103903386595082	19.5079149008803	6.37895486322793e-06	2.7724585084907	2
ENSG00000138382.14	METTL5	2	169825274	2_103	0	0.0240091490370915	5.45524119319216	4.121921324063e-07	-0.645300726940437	1
ENSG00000144357.16	UBR3	2	169827007	2_103	0	0.0388473873419565	10.0243801768704	1.22554233650533e-06	-1.52331587916905	1
ENSG00000071909.18	MYO3B	2	170178390	2_103	0	0.0263436490355958	6.33421758988349	5.25143365946576e-07	-0.73459209368792	1
ENSG00000204335.3	SP5	2	170714891	2_104	0	0.006017129730024	5.10623673670419	9.66939483907788e-08	0.465723394266249	1
ENSG00000204334.7	ERICH2	2	170804976	2_104	0	0.017707499322436	13.1950576077492	7.35321895707758e-07	1.65593596039858	1
ENSG00000128683.13	GAD1	2	170813566	2_104	0	0.00756067090456869	7.19524846092381	1.71204471665657e-07	0.757085618817742	1
ENSG00000115806.12	GORASP2	2	170929058	2_104	0	0.0161470704003018	14.8056871900093	7.52369673967682e-07	2.29234294918081	1
ENSG00000198586.13	TLK1	2	171231129	2_104	0	0.0564583633157947	24.9428772289585	4.4318372852389e-06	2.58604469122805	1
ENSG00000115827.13	DCAF17	2	171434071	2_104	0	0.0745947308161622	28.5513590476003	6.70260938522046e-06	-2.4752119625319	1
ENSG00000071967.11	CYBRD1	2	171522379	2_104	0	0.131316448416438	21.3343229955282	8.81671835804398e-06	3.11403684175482	2
ENSG00000077380.15	DYNC1I2	2	171687141	2_104	0	0.0156219892076858	15.3429398648717	7.54316990449209e-07	-1.958967893566	1
ENSG00000128708.12	HAT1	2	171922612	2_104	0	0.00705845296444296	6.39081975861814	1.41962967170953e-07	-0.0353344432900561	1
ENSG00000115840.13	SLC25A12	2	172036608	2_104	0	0.00578570406417001	9.50806753215384	1.73124067559135e-07	1.94446296681267	1
ENSG00000172878.13	METAP1D	2	171995491	2_104	0	0.00599238016040971	12.5210301230147	2.36128490898763e-07	-2.33196693173468	1
ENSG00000144355.14	DLX1	2	172084313	2_104	0	0.00895249129410347	8.54851582750552	2.40848308827737e-07	0.862782296358412	2
ENSG00000091409.14	ITGA6	2	172427651	2_105	0	0.00837857446260293	7.49965816015423	1.97751859422446e-07	-1.02049044435118	1
ENSG00000152256.13	PDK1	2	172555453	2_105	0	0.0346557431914947	20.4683540445975	2.23237479723989e-06	-2.11653979693549	2
ENSG00000091436.16	MAP3K20	2	173075305	2_105	0	0.0474693196616989	22.6848063927631	3.38888676813454e-06	2.07625390237647	2
ENSG00000138430.15	OLA1	2	174248784	2_105	1	0.0393567612661013	24.1658030725288	2.993157418409e-06	-4.56289454046828	1
ENSG00000144306.14	SCRN3	2	174387099	2_105	0	0.00628491663977626	5.01475346809398	9.918776007855e-08	-0.59982819797462	2
ENSG00000115935.17	WIPF1	2	174682550	2_105	0	0.0270332204411895	17.3884996908545	1.47934296746674e-06	-1.42479151202927	1
ENSG00000128656.13	CHN1	2	175004667	2_106	0	0.0133992348727066	6.87400697368624	2.89867110900398e-07	1.04896159874579	1
ENSG00000115966.16	ATF2	2	175168302	2_106	0	0.012671308993452	6.15926707300181	2.4561760435809e-07	0.602908616309713	1
ENSG00000154518.9	ATP5G3	2	175185320	2_106	0	0.0536466081076772	17.8143220461438	3.00760321982864e-06	-2.08870019022852	1
ENSG00000144320.13	LNPK	2	176002028	2_106	0	0.0518660855623532	21.7326476486431	3.54735853031275e-06	-2.77548451392246	2
ENSG00000116044.15	NFE2L2	2	177392936	2_107	0	0.0651123167171551	14.8033293771423	3.03341286300992e-06	1.58195768235614	1
ENSG00000018510.13	AGPS	2	177392663	2_107	0	0.0681547829785576	15.2434541600304	3.26955541116859e-06	-2.08580742357049	1
ENSG00000197557.6	TTC30A	2	177618043	2_107	0	0.0225976882535925	4.71533608442963	3.35340215534207e-07	0.135818229358331	2
ENSG00000128655.16	PDE11A	2	178108547	2_108	0	0.00933397480034326	6.84059934531197	2.00941551981679e-07	0.904369941715124	1
ENSG00000155636.14	RBM45	2	178112094	2_108	0	0.00768603391498368	5.01297258079736	1.21256938609402e-07	-0.329801546466978	2
ENSG00000180228.12	PRKRA	2	178451344	2_108	0	0.043042680468215	21.3017663818995	2.88551874652928e-06	2.15070204825833	1
ENSG00000204311.12	DFNB59	2	178451344	2_108	0	0.043042680468215	21.3017663818995	2.88551874652928e-06	-2.15070204825833	1
ENSG00000079150.17	FKBP7	2	178483175	2_108	0	0.0392246825404989	20.4159989187447	2.52022343175831e-06	2.01786554406197	1
ENSG00000155657.26	TTN	2	178831108	2_108	0	0.0267552665419442	16.7808452427343	1.41296722391684e-06	-1.71168928626987	1
ENSG00000170035.15	UBE2E3	2	180967386	2_109	0	0	23.3110153892686	0	2.12626297863142	1
ENSG00000162992.3	NEUROD1	2	181680491	2_110	0	0.0247980479359232	12.8187320776215	1.00039506202476e-06	1.64339416603118	1
ENSG00000188452.13	CERKL	2	181680491	2_110	0	0.0247980479359232	12.8187320776215	1.00039506202476e-06	1.64339416603118	1
ENSG00000138434.16	SSFA2	2	181892173	2_110	0	0.0108066839158854	5.14842599132041	1.75095867723234e-07	0.0244098626475879	1
ENSG00000150722.10	PPP1R1C	2	181953928	2_110	0	0.0107975597137592	4.84017476675798	1.64473385288934e-07	-0.101192237013072	1
ENSG00000162998.4	FRZB	2	182866669	2_110	0	0.0307786327908154	15.2227345005689	1.47452102968047e-06	-1.8176727444575	1
ENSG00000163002.12	NUP35	2	183117127	2_110	0	0.0147324119353848	7.95322691953588	3.68745051814278e-07	1.14706393332642	2
ENSG00000065548.17	ZC3H15	2	186486293	2_112	0	0.0111826638215484	7.79882906391529	2.74462897787237e-07	0.984267391041808	1
ENSG00000138448.11	ITGAV	2	186571304	2_112	0	0.0261561126892406	15.822366646369	1.30242767994395e-06	2.10124997290082	2
ENSG00000144369.12	FAM171B	2	186693781	2_112	0	0.00969982973120087	6.45939994560392	1.97181088634875e-07	-0.508264084775465	1
ENSG00000163012.3	ZSWIM2	2	186849535	2_112	0	0.0181042929056888	12.3417352573633	7.03180416497579e-07	1.51135750920016	2
ENSG00000064989.12	CALCRL	2	187448790	2_112	0	0.00933001847538795	6.09350482879893	1.78919895996776e-07	-0.650455719730241	1
ENSG00000168542.14	COL3A1	2	188974074	2_112	0	0.00803557512946784	4.68817012884079	1.18557573752107e-07	0.0170108239139047	1
ENSG00000204262.11	COL5A2	2	189180039	2_113	0	0.0164743153866407	6.77086804025215	3.51043308774838e-07	-1.11188080251163	2
ENSG00000115368.9	WDR75	2	189440722	2_113	0	0.0481909591466522	16.9570212076908	2.57172251574722e-06	-2.0681953995627	2
ENSG00000138381.9	ASNSD1	2	189661479	2_113	0	0.0611561422573209	19.2390617722819	3.70282293422917e-06	2.96159517005895	2
ENSG00000151687.14	ANKAR	2	189674604	2_113	0	0.0171893387401311	7.17189608372763	3.87973561913348e-07	0.641006447606335	1
ENSG00000128699.13	ORMDL1	2	189784590	2_113	0	0.105870896997796	24.5618836004296	8.1836535456137e-06	-3.39962619134979	2
ENSG00000064933.17	PMS1	2	189783193	2_113	0	0.0877673371193561	22.7346964165121	6.27958661321096e-06	2.94515772724279	2
ENSG00000198130.15	HIBCH	2	190341243	2_113	0	0.0470896507852591	16.736074996835	2.48020773024688e-06	-2.85046593617127	2
ENSG00000151689.12	INPP1	2	190343615	2_113	0	0.0282947056385129	11.8873164753279	1.0585173451829e-06	2.27019856604543	2
ENSG00000151690.14	MFSD6	2	190453257	2_113	0	0.0325644242998504	13.2216094610659	1.35499191329477e-06	-1.74848330658733	1
ENSG00000189362.11	NEMP2	2	190534402	2_113	0	0.0244638268624592	10.5086064194712	8.09055835683172e-07	2.02114022288842	2
ENSG00000138386.16	NAB1	2	190645806	2_113	0	0.0135698647928115	4.941264302938	2.11019494629225e-07	0.54606473090865	2
ENSG00000115419.12	GLS	2	190880843	2_113	0	0.013548551786946	4.92644149642879	2.10056042535185e-07	0.678630804157087	1
ENSG00000128641.18	MYO1B	2	191245493	2_114	0	0.0133788151590251	5.54766347246399	2.33580581715953e-07	-0.474010074821031	1
ENSG00000173559.12	NABP1	2	191677959	2_114	0	0.0123386978896592	4.8012618686483	1.86437683511119e-07	0.162799916455844	2
ENSG00000118997.13	DNAH7	2	196068464	2_116	0	0.103776208103176	19.0703986548804	6.22825726637398e-06	-2.82627075357831	2
ENSG00000138411.10	HECW2	2	196593392	2_116	0	0.0404694064165769	9.98993890188366	1.27232669768784e-06	1.11756195355791	2
ENSG00000144395.17	CCDC150	2	196640040	2_116	0	0.025335834171345	5.54047131784312	4.41764580587393e-07	-0.462308287410154	1
ENSG00000119041.10	GTF3C3	2	196799713	2_116	0	0.0261564660786133	5.84248004293433	4.80933775996485e-07	-0.662546418994096	1
ENSG00000187944.2	C2orf66	2	196812479	2_116	0	0.0497419176895471	11.9602782775698	1.87228855538232e-06	-1.45970844333665	1
ENSG00000115524.15	SF3B1	2	197439853	2_117	0	0.0286590490411077	6.84771834442371	6.17613297873613e-07	-0.898646068788484	1
ENSG00000115520.8	COQ10B	2	197453059	2_117	0	0.0410703960231953	10.2693472787709	1.32733548480536e-06	1.47454735545361	1
ENSG00000115541.10	HSPE1	2	197499794	2_117	0	0.0252828699498413	5.65953150629837	4.50314391166661e-07	0.588549955914673	2
ENSG00000162944.10	RFTN2	2	197675986	2_117	0	0.0234813690083467	4.95954314055446	3.66500067965073e-07	-0.324016894434402	1
ENSG00000115896.15	PLCL1	2	197804386	2_117	0	0.0315384258466053	7.75645477015714	7.69860878544877e-07	-1.02124214379861	1
ENSG00000226124.6	FTCDNL1	2	199763777	2_118	0	0.0274177472630178	5.30183199286506	4.57474302798253e-07	0.831213103740453	2
ENSG00000178074.5	C2orf69	2	199911021	2_118	0	0.0513919629135822	11.2855962607228	1.82527661174597e-06	-1.91390568124053	1
ENSG00000162971.10	TYW5	2	199955071	2_118	0	0.030065012705577	6.17622778714576	5.84377747858642e-07	1.17105380943661	2
ENSG00000162972.10	MAIP1	2	199954933	2_118	0	0.0271833003881916	5.22039162135065	4.46595396398388e-07	-0.370546041050219	2
ENSG00000196141.13	SPATS2L	2	200305189	2_118	0	0.0258192870437575	4.7324618397125	3.84538953602994e-07	0.109593924554005	1
ENSG00000013441.15	CLK1	2	200864612	2_119	0	0.0238793069052055	5.48275079161578	4.12030340570856e-07	0.940101241922343	1
ENSG00000240344.8	PPIL3	2	200889218	2_119	0	0.0237650046071218	4.95906479792761	3.70891311422563e-07	-0.44606516256409	1
ENSG00000115942.8	ORC2	2	200963642	2_119	0	0.0298651363127977	7.58420837850644	7.1282632806749e-07	-1.34054442204098	1
ENSG00000119013.8	NDUFB3	2	201071148	2_119	0	0.0239276041880075	5.40177940317672	4.06766364766908e-07	-0.855000693464334	1
ENSG00000003402.19	CFLAR	2	201116120	2_119	0	0.0239555484175342	5.39251743158548	4.06543151068887e-07	-0.837965715241238	1
ENSG00000003400.14	CASP10	2	201183110	2_119	0	0.038664073086417	9.0919258457327	1.10629885192851e-06	1.4555575134723	1
ENSG00000064012.21	CASP8	2	201233408	2_119	0	0.0369884301714405	10.4005827972327	1.21068886792213e-06	-1.86658897887918	1
ENSG00000155749.12	ALS2CR12	2	201319442	2_119	0	0.029436678323026	7.06586682018509	6.54580740633103e-07	1.09427381369465	1
ENSG00000155755.18	TMEM237	2	201640822	2_119	0	0.0236324082293008	5.10729348326629	3.7984618460632e-07	-0.472628099054391	1
ENSG00000082126.17	MPP4	2	201700847	2_119	0	0.0699581991844331	14.9887777969728	3.29999906421896e-06	-1.73903888814283	2
ENSG00000116030.16	SUMO1	2	202238678	2_120	0	0.0141597480691801	6.47300830589839	2.88450080443461e-07	0.745385259965793	1
ENSG00000055044.10	NOP58	2	202264235	2_120	0	0.0117751291689403	4.73484154114314	1.75460799050287e-07	0.425172201129945	1
ENSG00000138439.11	FAM117B	2	202634789	2_120	0	0.0170035800096028	8.19973712878594	4.3878247426318e-07	1.48527554505212	1
ENSG00000163596.16	ICA1L	2	202871528	2_120	0	0.0185775922758312	9.03599935742954	5.28292678823866e-07	1.35601599655942	1
ENSG00000138442.9	WDR12	2	203016111	2_120	0	0.0183210010344415	8.90461493841315	5.13420631991952e-07	1.34123792240836	1
ENSG00000144426.18	NBEAL1	2	203014780	2_120	0	0.0214607150660041	10.3993530910409	7.02359540895151e-07	1.49365267386205	1
ENSG00000118257.16	NRP2	2	205681675	2_121	0	0.098897959076547	19.0460070807937	5.92789147846435e-06	1.99735561310018	1
ENSG00000023228.13	NDUFS1	2	206158896	2_122	0	0.0688537221769701	22.0541857651239	4.77889430034281e-06	-2.58224186425556	2
ENSG00000138400.12	MDH1B	2	206765180	2_122	0	0.0882347162660885	24.589328900326	6.8280256383674e-06	2.42489308466289	1
ENSG00000118246.13	FASTKD2	2	206765614	2_122	0	0.0112814014977465	5.91765184182193	2.10097768561441e-07	0.680218353762815	2
ENSG00000118263.14	KLF7	2	207172533	2_122	0	0.0100600460127147	4.8368371986689	1.53133571173358e-07	0.260202431215138	1
ENSG00000163249.11	CCNYL1	2	207712007	2_122	0	0.0105087767440345	5.29832565508459	1.75226500457821e-07	-0.488104317417028	1
ENSG00000118231.4	CRYGD	2	208124828	2_123	0	0.0640767818327588	12.2881202868955	2.47796472352229e-06	1.37892318224523	1
ENSG00000168582.4	CRYGA	2	208165848	2_123	0	0.0618499406904246	11.9476724033105	2.32558151756824e-06	-1.55493576802282	2
ENSG00000188674.10	C2orf80	2	208165848	2_123	0	0.0549669759650211	10.81437880693	1.87073553741937e-06	1.43636033713999	1
ENSG00000178385.14	PLEKHM3	2	208025325	2_123	0	0.034994330239053	6.50280994930541	7.16156142323285e-07	-0.795369467767734	1
ENSG00000138413.13	IDH1	2	208266043	2_123	0	0.0310585786870836	5.36894605402621	5.24782798912618e-07	0.473598764996411	2
ENSG00000115020.16	PIKFYVE	2	208266644	2_123	0	0.0594747639277372	11.5711389578836	2.1657973082799e-06	-1.72895866929903	1
ENSG00000144407.9	PTH2R	2	208359705	2_123	0	0.05944689400249	11.5666341452643	2.16393963254313e-06	1.76751169428258	1
ENSG00000144406.18	UNC80	2	209772130	2_124	0	0.0193162316850121	15.1966948413794	9.23805454541918e-07	2.37854536567901	2
ENSG00000197713.14	RPE	2	210002122	2_124	0	0.0148651702599756	12.3652635476058	5.7847186170632e-07	1.6179704751044	1
ENSG00000144445.16	KANSL1L	2	210170701	2_124	0	0.374984807493576	20.8238756054613	2.45744726586733e-05	3.91684767719395	1
ENSG00000115365.11	LANCL1	2	210474108	2_124	0	0.0141361036932162	10.2214369049603	4.54726901886949e-07	0.619709324348741	1
ENSG00000021826.14	CPS1	2	210477414	2_124	0	0.0149093769275968	10.5989859900701	4.97316405698348e-07	0.777974931278474	1
ENSG00000178568.14	ERBB4	2	212538367	2_125	0	0.0135676239251811	6.94663017383819	2.96610792455648e-07	-0.768343945763041	1
ENSG00000138376.10	BARD1	2	214809500	2_127	0	0.0353932544727992	14.7437103787447	1.64223862896505e-06	2.09192992519255	2
ENSG00000138363.14	ATIC	2	215305609	2_127	0	0.0233722991290973	10.4640700919603	7.69681502977577e-07	1.15774800420858	4
ENSG00000118242.15	MREG	2	216033416	2_127	0	0.0199040935432606	9.31481226429717	5.83479341397691e-07	-1.1333636738786	1
ENSG00000079246.15	XRCC5	2	216108211	2_127	0	0.0130128307272978	5.20408861483344	2.13120603468989e-07	0.505564129640151	1
ENSG00000138375.12	SMARCAL1	2	216412526	2_127	0	0.0134017727595724	5.51048597815041	2.32413379136004e-07	0.480088446249997	2
ENSG00000115457.9	IGFBP2	2	216632342	2_127	0	0.0166915405953801	7.52139001296534	3.95096794171269e-07	-0.824395095130569	1
ENSG00000171450.5	CDK5R2	2	218959212	2_129	0	0.010219000488256	5.6205846985217	1.8075856725164e-07	0.458460593234829	1
ENSG00000181378.13	CFAP65	2	219040525	2_129	0	0.0303810548797273	15.925906874346	1.52270577477839e-06	-2.10166438869056	2
ENSG00000182698.11	RESP18	2	219332702	2_129	0	0.0134343090413527	8.18305407114938	3.45971025679992e-07	-0.842764888227594	1
ENSG00000231672.6	DIRC3	2	217756664	2_129	0	0.00939667720849102	5.03076926519407	1.48770794059009e-07	0.54103559216897	1
ENSG00000188282.12	RUFY4	2	218035058	2_129	0	0.00963980516759755	6.10871479465564	1.85322042979478e-07	1.23104386698539	2
ENSG00000163464.7	CXCR1	2	218166777	2_129	0	0.022908661465609	14.4803044232644	1.04396606164368e-06	-1.90561753491465	1
ENSG00000163466.15	ARPC2	2	218216699	2_129	0	0.0168684512601184	11.7520207160132	6.23873778633693e-07	-1.80606634483408	1
ENSG00000179921.14	GPBAR1	2	218259499	2_129	1	0.0338893069899004	20.7186746658481	2.2097016124889e-06	-4.36656988200898	1
ENSG00000127837.9	AAMP	2	218270205	2_129	1	0.275374297434696	25.9611336212173	2.24986276539429e-05	4.97398410824465	1
ENSG00000127838.13	PNKD	2	218270227	2_129	0	0.0261759177386014	19.9160013942845	1.6406390294966e-06	-4.26964168673765	1
ENSG00000135926.14	TMBIM1	2	218292256	2_129	0	0.0203053409975764	12.2154296361676	7.80599030049295e-07	1.43448479641781	2
ENSG00000018280.16	SLC11A1	2	218381984	2_129	0	0.00932258175382261	4.76543210081202	1.39812969630943e-07	0.272188909358989	1
ENSG00000144579.7	CTDSP1	2	218398735	2_129	0	0.0167501802069807	9.40389167931537	4.95719582681756e-07	0.672870105489022	1
ENSG00000135913.10	USP37	2	218568666	2_129	0	0.0103794164622533	5.94184367784113	1.94089988122635e-07	0.845027546541798	1
ENSG00000144580.13	CNOT9	2	218568230	2_129	0	0.0310610190103803	16.2162347353235	1.58516580559386e-06	-2.49439391074478	1
ENSG00000115556.13	PLCD4	2	218608011	2_129	0	0.0242751623798902	13.6580007610669	1.04341782089152e-06	2.20095482835728	1
ENSG00000074582.12	BCS1L	2	218658716	2_129	0	0.0111516580045761	6.663874632702	2.33870386806344e-07	-0.983892198169074	1
ENSG00000115568.15	ZNF142	2	218658710	2_129	0	0.0313264713137528	16.6357212319691	1.6400688707518e-06	-2.46620585629729	2
ENSG00000163481.7	RNF25	2	218672452	2_129	0	0.0104721577267339	6.03521285467152	1.9890135428203e-07	0.870963543809379	1
ENSG00000163482.11	STK36	2	218672243	2_129	0	0.0104687214101877	6.03184750546045	1.98725212344773e-07	0.870220945713449	1
ENSG00000115596.3	WNT6	2	218860595	2_129	0	0.0101600043366407	5.6632056857855	1.81077797059577e-07	0.545338548003453	1
ENSG00000187736.12	NHEJ1	2	219160659	2_129	0	0.0320049524443915	15.8461979824292	1.59606743849663e-06	-1.59551180379895	1
ENSG00000213901.10	SLC23A3	2	219170383	2_129	0	0.0162656976292247	10.1699123635119	5.20593664975416e-07	-1.60161287625907	1
ENSG00000115649.15	CNPPD1	2	219178043	2_129	0	0.00936085864500791	4.71948563770476	1.39033459631348e-07	-0.0127300141463305	1
ENSG00000115657.12	ABCB6	2	219218731	2_129	0	0.0170239059255051	10.1197245524126	5.42171739056932e-07	1.08283581909846	1
ENSG00000198925.10	ATG9A	2	219229829	2_129	0	0.0227269176555147	13.0906456121366	9.36290416122388e-07	-1.57023538036864	2
ENSG00000163516.13	ANKZF1	2	219229829	2_129	0	0.0132814528363279	8.11481078759599	3.39182124382954e-07	-1.07552009423018	2
ENSG00000115661.13	STK16	2	219242427	2_129	0	0.025864114904893	14.4241368439991	1.17407658986856e-06	-1.59711095816226	1
ENSG00000127824.13	TUBA4A	2	219278362	2_129	0	0.102924827728122	26.7631992711423	8.6689630167857e-06	2.43612347569573	1
ENSG00000135924.15	DNAJB2	2	219279688	2_129	0	0.0122752970161251	7.23286949575737	2.79416219274321e-07	0.89082174447	1
ENSG00000123992.18	DNPEP	2	219400504	2_129	0	0.0109992314409417	6.19184343644611	2.14334104381209e-07	-0.5405663497662	1
ENSG00000175084.11	DES	2	219418182	2_129	0	0.0168238400258337	10.2789264282155	5.44229227218577e-07	-1.18003296155162	2
ENSG00000072195.14	SPEG	2	219434550	2_129	0	0.0498022371107647	20.2906592283179	3.18019669940399e-06	-1.89537023883733	2
ENSG00000123989.13	CHPF	2	219543916	2_129	0	0.0659842427666036	22.3548157623334	4.64216214513272e-06	2.29211757794299	1
ENSG00000188760.10	TMEM198	2	219543916	2_129	0	0.0659842427666036	22.3548157623334	4.64216214513272e-06	2.29211757794299	1
ENSG00000123999.4	INHA	2	219572251	2_129	0	0.00946862516098834	4.87154148055438	1.45165128481705e-07	-0.284848632179338	1
ENSG00000144589.21	STK11IP	2	219597918	2_130	0	0.0154113908107426	4.72565574173835	2.29199089462161e-07	-0.0996739297026367	1
ENSG00000116106.11	EPHA4	2	221574191	2_130	0	0.015427966149648	4.73579796069831	2.29938035805137e-07	0.0770039270414001	1
ENSG00000124003.12	MOGAT1	2	222671822	2_131	0	0.0135996777035107	5.30143450030015	2.26898168301121e-07	0.322699512596138	1
ENSG00000123983.13	ACSL3	2	222860739	2_131	0	0.0131710457210096	4.99953170917463	2.07232830193094e-07	-0.221611932929511	1
ENSG00000036257.12	CUL3	2	224584525	2_132	0	0.0272225980174108	8.33533654453977	7.14104357747944e-07	-0.370394154955711	1
ENSG00000135905.18	DOCK10	2	225041976	2_133	0	0.0174384394023099	9.03775777539347	4.9599498762865e-07	-1.13597095161783	1
ENSG00000169047.5	IRS1	2	226799185	2_133	0	0.0226158915617731	11.2123427753342	7.98029697062471e-07	-1.23424387694548	1
ENSG00000081052.11	COL4A4	2	227163765	2_133	0	0.0191457048437272	9.61001549138381	5.79034473654715e-07	1.13572398426409	1
ENSG00000168958.19	MFF	2	227324777	2_134	0	0.0213209977350676	5.80620552026897	3.89590987830182e-07	0.491902167248644	2
ENSG00000173744.17	AGFG1	2	227471599	2_134	0	0.0759024591732258	17.9250312599922	4.28178387491693e-06	-2.06324674478695	2
ENSG00000135917.13	SLC19A3	2	227718030	2_134	0	0.0802508971975245	18.4647239437457	4.6633894868049e-06	-1.95705258646774	2
ENSG00000115009.11	CCL20	2	227805760	2_134	0	0.0214979887952618	5.88441922255271	3.98116714543519e-07	0.541553155245252	1
ENSG00000123977.9	DAW1	2	227865580	2_134	0	0.0446371361097634	12.8239682558375	1.80147288941478e-06	-1.56205505096024	2
ENSG00000163053.10	SLC16A14	2	230069466	2_135	0	0.0105983132651957	6.388963659135	2.13096415149656e-07	-0.484492020546411	1
ENSG00000135899.17	SP110	2	230211902	2_135	0	0.0113160739682756	7.61539370983096	2.71204637921121e-07	-1.26226550044747	1
ENSG00000135916.15	ITM2C	2	230864420	2_135	0	0.00994150485886236	5.87516372233243	1.83815054073842e-07	0.53687713230828	1
ENSG00000135898.9	GPR55	2	230901870	2_135	0	0.0101391181024887	6.08027231127002	1.94013605050632e-07	-0.61322085539404	2
ENSG00000135902.9	CHRND	2	232511074	2_136	0	0.0227708731032348	6.41055343905579	4.59392797202379e-07	0.501431757786544	1
ENSG00000204128.5	C2orf72	2	231028625	2_136	0	0.0334075588467334	10.0453275335171	1.0561310658896e-06	-1.21245638391991	1
ENSG00000173692.12	PSMD1	2	231056872	2_136	0	0.0201475504137791	5.25289690796493	3.33065847390144e-07	0.387173588047332	1
ENSG00000135914.5	HTR2B	2	231125386	2_136	0	0.0436705888243657	12.5969003968013	1.73125769523027e-06	-1.48554020944282	1
ENSG00000135931.17	ARMC9	2	231198852	2_136	0	0.0275176153439789	8.2040885889714	7.10477142818789e-07	1.03921605690833	1
ENSG00000115053.15	NCL	2	231483427	2_136	0	0.0212332382616384	5.74915543846075	3.84175139346889e-07	0.578727234520483	2
ENSG00000171596.6	NMUR1	2	231524502	2_136	0	0.0251631018563941	7.35637406751035	5.82555026701471e-07	0.89301593877841	1
ENSG00000187514.16	PTMA	2	231707301	2_136	0	0.0392930007440255	11.5894751789432	1.4331377632668e-06	1.68050086086857	1
ENSG00000144535.19	DIS3L2	2	231961176	2_136	0	0.0509410589806754	14.0691353880762	2.25550789482146e-06	1.63791499701457	1
ENSG00000221944.6	TIGD1	2	232550122	2_136	0	0.0193342019284766	4.86342480423101	2.95922119718286e-07	-0.27969226245896	1
ENSG00000135930.13	EIF4E2	2	232556969	2_136	0	0.0244836156435562	7.09708175023338	5.46845112142133e-07	0.77851039030027	1
ENSG00000204120.14	GIGYF2	2	232697018	2_137	0	0.0684072390087201	18.060984421328	3.88823454006104e-06	-1.91014422566056	2
ENSG00000115474.6	KCNJ13	2	232776373	2_137	0	0.0293295417152257	9.91988317632762	9.15631675542295e-07	-1.25935771135111	1
ENSG00000182600.9	C2orf82	2	232856815	2_137	0	0.0325093411822938	10.9037293669294	1.11555813034267e-06	1.34921445363847	2
ENSG00000168918.13	INPP5D	2	233059939	2_137	0	0.0169883870830194	4.81945467786861	2.57667131166564e-07	-0.182621788488371	1
ENSG00000085978.21	ATG16L1	2	233205446	2_137	0	0.0320890968290807	10.7479732102462	1.0854080611415e-06	-1.19564157249297	1
ENSG00000085982.13	USP40	2	233565958	2_137	0	0.0377747675260381	12.4597554050225	1.48122246724202e-06	1.46097565352324	3
ENSG00000132321.16	IQCA1	2	236488292	2_139	0	0.0175608001831088	4.99457942555356	2.76027402615899e-07	0.295268018675794	2
ENSG00000198612.10	COPS8	2	237085776	2_140	0	0.0316264268082151	7.6307015313873	7.59492637316148e-07	-0.87219614403775	1
ENSG00000124831.18	LRRFIP1	2	237627240	2_140	0	0.0234025677773478	4.7755030174734	3.51715581982761e-07	0.154595277826598	1
ENSG00000177483.11	RBM44	2	237779250	2_140	0	0.0290566067886457	6.82620462853211	6.24213522882767e-07	0.803812611839237	1
ENSG00000184182.18	UBE2F	2	237966682	2_141	0	0.0305479798613958	6.04902351358149	5.8153618356967e-07	-0.715075416567819	1
ENSG00000132330.16	SCLY	2	238060509	2_141	0	0.0638082957873296	13.0851162742314	2.62762693667981e-06	1.77111781568322	2
ENSG00000144488.14	ESPNL	2	238099426	2_141	0	0.0305334528049507	6.044509104862	5.80825838486372e-07	-0.661951989733624	2
ENSG00000168427.8	KLHL30	2	238138383	2_141	0	0.0302418238355805	5.95340844828586	5.66607908993491e-07	-0.466394128801673	1
ENSG00000178752.15	ERFE	2	238158500	2_141	0	0.0378820385985083	8.09489797541084	9.65058622568088e-07	0.975685711573829	1
ENSG00000132323.8	ILKAP	2	238203982	2_141	0	0.0264731622816293	4.69100531911085	3.9082354612942e-07	-0.0866924739832213	1
ENSG00000144485.10	HES6	2	238241004	2_141	0	0.0440158540208576	9.52581764721647	1.31953334651708e-06	1.25381976804869	1
ENSG00000204104.11	TRAF3IP1	2	238320939	2_141	0	0.0266798944231011	4.76473253987575	4.00065966496722e-07	0.167255827825975	1
ENSG00000065802.11	ASB1	2	238426593	2_141	0	0.0265991778940907	4.7360144096934	3.96451625447395e-07	-0.0150790981449451	2
ENSG00000233608.3	TWIST2	2	238847617	2_141	0	0.116506160740939	18.9434644969257	6.94572002136589e-06	-2.05751008381935	1
ENSG00000068024.16	HDAC4	2	239401967	2_142	0	0.0193682144877111	6.12233828570116	3.73177870565864e-07	0.679681384962478	1
ENSG00000172428.10	COPS9	2	240132846	2_142	0	0.0183120471392282	5.59254422903682	3.22296284390884e-07	0.431339988732809	1
ENSG00000188542.9	DUSP28	2	240560414	2_142	0	0.0166869751099081	4.71501321983684	2.47610756252651e-07	0.0907857739347535	1
ENSG00000142330.19	CAPN10	2	240586842	2_142	0	0.0360354898179815	12.0077650942147	1.3617631777705e-06	-1.39435697809148	2
ENSG00000185176.12	AQP12B	2	240682491	2_143	0	0.0211206214045738	4.68817516049731	3.11615818032789e-07	0.0339213190424038	1
ENSG00000178623.11	GPR35	2	240639691	2_143	0	0.0401013544749119	10.7728910782807	1.35956596565189e-06	1.19608152882732	1
ENSG00000130294.15	KIF1A	2	240820795	2_143	0	0.0443464663382329	11.7328385451417	1.63746146262218e-06	-1.42462849690536	1
ENSG00000122085.16	MTERF4	2	241077964	2_143	0	0.0274286472177323	7.16269705263527	6.18286758260238e-07	-0.974315325492138	1
ENSG00000115687.13	PASK	2	241144457	2_143	0	0.0218792840385579	5.02196245333176	3.45792477663282e-07	-0.234603254051716	2
ENSG00000115685.14	PPP1R7	2	241150035	2_143	0	0.0314792670140567	8.46977149795074	8.39083689055176e-07	-1.1104485137382	2
ENSG00000146205.13	ANO7	2	241217672	2_144	0	0.040403396067078	10.9396002609245	1.3910037392374e-06	-1.53618485773159	1
ENSG00000115677.16	HDLBP	2	241317232	2_144	0	0.0276875637869656	7.34692913481463	6.40176265471075e-07	-0.854542083002979	2
ENSG00000006607.13	FARP2	2	241356106	2_144	0	0.0320606976712954	8.73883759682174	8.81729986688607e-07	-1.27029584537067	1
ENSG00000115694.14	STK25	2	241488701	2_144	0	0.0371541487020824	10.140873274412	1.18574593429658e-06	-1.30651327468913	2
ENSG00000176720.4	BOK	2	241558372	2_144	0	0.0932246718298855	18.9885845976036	5.5709906645569e-06	2.00105379523513	1
ENSG00000168397.16	ATG4B	2	241638535	2_144	0	0.0209137547304389	4.69029700616142	3.08703340319152e-07	-0.256218461195035	1
ENSG00000168393.12	DTYMK	2	241687407	2_144	0	0.0214786869581337	4.94233227513578	3.34078588407139e-07	-0.141982860709298	1
ENSG00000168395.15	ING5	2	241687101	2_144	0	0.022158895441903	5.23727856643197	3.65226899279586e-07	-0.142161901370969	1
ENSG00000180902.17	D2HGDH	2	241756914	2_144	0	0.0442946296697245	11.8168322722706	1.64725608291155e-06	1.5486396845187	2
ENSG00000154252.11	GAL3ST2	2	241776965	2_144	0	0.0214872167952662	4.9461187071326	3.34467307902591e-07	-0.378324395818067	2
ENSG00000188389.10	PDCD1	2	241858637	2_144	0	0.0225908345427848	5.41996333277629	3.85334236166058e-07	-0.399322386407647	1
ENSG00000188011.5	RTP5	2	241869928	2_144	0	0.0238266499508969	5.92402599441715	4.44210595835116e-07	-0.506245421813262	1
ENSG00000134121.9	CHL1	3	196216	3_1	0	0.0839848045523071	16.2727178660843	4.30100338475023e-06	-1.86991132734957	2
ENSG00000134115.12	CNTN6	3	1092103	3_1	0	0.0300333787570853	6.41867768285381	6.06678682152858e-07	-0.642870490438678	1
ENSG00000072756.16	TRNT1	3	3105512	3_4	0	0.0298652519877356	16.3909968782241	1.54056676579477e-06	-1.73297039688338	2
ENSG00000113851.14	CRBN	3	3176089	3_4	0	0.0197228836952582	12.4617921165352	7.73499236984929e-07	-1.39920942169315	1
ENSG00000170364.12	SETMAR	3	4303252	3_4	0	0.0118636306247035	7.66592510852548	2.86214190487567e-07	-0.895474673290715	1
ENSG00000144455.13	SUMF1	3	4368748	3_4	0	0.0183028312244383	11.7557475215227	6.77138487016808e-07	-1.38827467707263	2
ENSG00000134109.10	EDEM1	3	5187958	3_4	0	0.0106221430151242	6.62479712615341	2.21459187044649e-07	0.675667178633168	1
ENSG00000182533.6	CAV3	3	8733693	3_7	0	0.024368349032954	4.69274638450764	3.59883689334564e-07	-0.0289665483541706	1
ENSG00000180914.10	OXTR	3	8769960	3_7	0	0.0244011820670931	4.70549639519342	3.61347691154682e-07	0.0775919058049426	1
ENSG00000070950.9	RAD18	3	8963418	3_7	0	0.0373331098327332	8.74250878403334	1.02716264987365e-06	1.05209033042313	1
ENSG00000196220.15	SRGAP3	3	9363240	3_7	0	0.065713881585428	14.1552074272046	2.92740177838357e-06	1.64419211450046	1
ENSG00000134077.15	THUMPD3	3	9362987	3_7	0	0.0652252631978567	14.0832943786433	2.89087338802943e-06	1.63902243655148	2
ENSG00000168137.15	SETD5	3	9397385	3_7	0	0.0287168619410768	6.2489990098801	5.64750221355679e-07	-0.601564247476376	1
ENSG00000163719.19	MTMR14	3	9649842	3_8	0	0.044617523808326	10.7273661503027	1.50628635551956e-06	1.2196356558754	1
ENSG00000144550.12	CPNE9	3	9703359	3_8	0	0.141743255535648	21.9592220654278	9.79553876452845e-06	-2.32306063896082	1
ENSG00000134072.10	CAMK1	3	9769618	3_8	0	0.0296347437983129	6.83286269406059	6.37254402297172e-07	0.83134127528665	2
ENSG00000171148.13	TADA3	3	9793221	3_8	0	0.0301342564349094	6.99150900548015	6.63040985284582e-07	-0.853504251189465	1
ENSG00000214021.15	TTLL3	3	9808579	3_8	0	0.024344709683445	4.96888585808115	3.80690986313819e-07	0.369209826739294	2
ENSG00000156990.14	RPUSD3	3	9843931	3_8	0	0.027838976850691	6.23984688744	5.46683764960625e-07	0.550899730769593	1
ENSG00000187288.10	CIDEC	3	9879932	3_8	0	0.0797735383961674	16.3144339688458	4.09581035840763e-06	-1.75309048846768	1
ENSG00000171135.13	JAGN1	3	9890428	3_8	0	0.0404436406468068	9.79025180726729	1.24610052409999e-06	-1.11739891481526	2
ENSG00000163701.18	IL17RE	3	9901869	3_8	0	0.0268381331620647	5.89270971163455	4.97709951491531e-07	0.577801749844424	2
ENSG00000163702.18	IL17RC	3	9917083	3_8	0	0.0239264694486824	4.80480031311056	3.61795313036687e-07	0.186329802345872	1
ENSG00000125037.12	EMC3	3	10010880	3_8	0	0.0239342060984717	4.80786160358644	3.62142885732883e-07	-0.167653718562577	1
ENSG00000144554.10	FANCD2	3	10025967	3_8	0	0.0237592500397347	4.73840107607023	3.54301931541068e-07	-0.0478025510632024	2
ENSG00000254999.3	BRK1	3	10115548	3_8	0	0.0238939370957824	4.79191831480903	3.60334707925548e-07	-0.0118846331055652	2
ENSG00000134086.7	VHL	3	10140878	3_8	0	0.029744388707126	6.86791123442964	6.42892996981667e-07	-0.807543983322765	1
ENSG00000134070.4	IRAK2	3	10164461	3_8	0	0.0241777757137418	4.90373145375942	3.73122979567264e-07	-0.317186651894868	1
ENSG00000157014.10	TATDN2	3	10247632	3_8	0	0.0771303829350034	15.9879352239277	3.88084985920421e-06	1.9173683209659	2
ENSG00000157017.15	GHRL	3	10292337	3_8	0	0.0287580414962536	6.54792423548182	5.92614024932214e-07	-0.788454535131045	1
ENSG00000157087.17	ATP2B2	3	10707042	3_8	0	0.0282613461438992	6.38265618906197	5.67679575635809e-07	-0.730429066163214	2
ENSG00000157103.10	SLC6A1	3	10992288	3_9	0	0.0120870859022996	4.7344204056017	1.80093236088634e-07	0.0169986575934982	1
ENSG00000197548.12	ATG7	3	11272224	3_9	1	0.0255968571226582	33.3833561335045	2.6892155479526e-06	-5.63879944802018	1
ENSG00000144559.10	TAMM41	3	11808893	3_9	0	0.0154405331113723	6.83078792959643	3.31926607387148e-07	-0.604266921950683	3
ENSG00000157150.4	TIMP4	3	12159406	3_9	0	0.0182784100918688	8.36346136049014	4.81097882432755e-07	0.895480919574794	2
ENSG00000132170.19	PPARG	3	12287696	3_9	0	0.0217115556852034	10.0105700865858	6.84004134882768e-07	1.15140485861686	1
ENSG00000154743.17	TSEN2	3	12484699	3_9	0	0.0124305919286046	5.03866586552347	1.97113487914901e-07	-0.308809082567323	1
ENSG00000075975.15	MKRN2	3	12547742	3_9	0	0.0128018082885127	5.18792737636188	2.09013424494771e-07	0.722058743935761	1
ENSG00000225526.4	MKRN2OS	3	12560995	3_9	0	0.0122007138038758	4.87302221424574	1.87108106887534e-07	-0.0119470761742378	2
ENSG00000132155.11	RAF1	3	12664356	3_9	0	0.191819731619938	29.7619990121146	1.79665359459729e-05	3.17355220251747	1
ENSG00000144712.11	CAND2	3	12796583	3_9	0	0.0131418042647649	5.49171281509462	2.27128580267359e-07	0.572618651585874	1
ENSG00000131379.9	C3orf20	3	14669081	3_10	0	0.0114759887079704	4.76161545698637	1.71970282722083e-07	0.03630641501222	2
ENSG00000132182.11	NUP210	3	13419930	3_10	0	0.0137623275395009	6.47375738134969	2.8038661824366e-07	0.689468808323442	1
ENSG00000163528.12	CHCHD4	3	14124463	3_10	0	0.0914978252772589	24.5404847003271	7.06647589433894e-06	2.53880478798853	1
ENSG00000170876.7	TMEM43	3	14124463	3_10	0	0.0914978252772589	24.5404847003271	7.06647589433894e-06	2.53880478798853	1
ENSG00000131389.16	SLC6A6	3	14478656	3_10	0	0.0637662415977445	21.0439799266576	4.22306409417768e-06	2.1002590545334	1
ENSG00000154781.15	CCDC174	3	14652153	3_10	0	0.0117463747777916	4.98099122907679	1.84131717434332e-07	0.35612427134444	2
ENSG00000131368.7	MRPS25	3	15063435	3_11	0	0.0193938523400441	5.08519307079874	3.10370549342215e-07	-0.277602012149782	1
ENSG00000131381.12	RBSN	3	15099992	3_11	0	0.0277957254477808	7.935841852217	6.94192618570441e-07	-0.39531382968646	1
ENSG00000131375.9	CAPN7	3	15206289	3_11	0	0.0190814099052959	5.29501041196142	3.17970077869816e-07	-0.827713013094717	1
ENSG00000131370.15	SH3BP5	3	15338474	3_11	0	0.019616708754241	5.17325961355338	3.19373877745533e-07	0.498728446355728	1
ENSG00000206562.11	METTL6	3	15437148	3_11	0	0.0209318249585465	5.72005099528744	3.76804402737075e-07	0.631030734485969	2
ENSG00000206561.12	COLQ	3	15521671	3_11	0	0.0186370186903009	4.70388335167959	2.75893810753752e-07	0.166491372903913	2
ENSG00000131373.14	HACL1	3	15601536	3_11	0	0.0209578893462726	5.80566248506827	3.82920221126616e-07	-0.548276201530107	2
ENSG00000154813.9	DPH3	3	16264511	3_12	0	0.350962316131479	21.0722793035677	2.3274532973777e-05	-4.15731363800863	1
ENSG00000154814.13	OXNAD1	3	16265263	3_12	0	0.0204851090522505	8.39504521987551	5.41215584470138e-07	-2.03932824665093	2
ENSG00000131378.13	RFTN1	3	16513716	3_12	0	0.0259101856880444	7.9080462310796	6.44835143780762e-07	0.95424030165982	1
ENSG00000154822.17	PLCL2	3	16802230	3_12	0	0.051590418363585	13.7385283740147	2.23058223190078e-06	1.95622922416364	1
ENSG00000163576.17	EFHB	3	19923038	3_14	0	0.0186952939587128	4.85834785341985	2.85844525240801e-07	0.0984641693773159	3
ENSG00000144566.10	RAB5A	3	19946983	3_14	0	0.0234473298043689	7.00009618158698	5.16542872259589e-07	0.905407758056187	2
ENSG00000182247.9	UBE2E2	3	23202760	3_17	0	0.0460537118861705	14.7129342716791	2.1324207907629e-06	-2.5134418652888	1
ENSG00000197885.10	NKIRAS1	3	23946455	3_18	0	0.0162172429091787	5.03032462788361	2.56733184798342e-07	-0.0219359779134486	3
ENSG00000077092.18	RARB	3	25174821	3_18	0	0.0188669137304401	6.45939959562354	3.83532339234342e-07	0.722942285474445	1
ENSG00000077097.15	TOP2B	3	25664786	3_19	0	0.0235016291439157	4.71397580952882	3.4865371094915e-07	0.178623438706434	1
ENSG00000151093.7	OXSM	3	25782726	3_19	0	0.0351393145805421	8.53030959368667	9.43337400259232e-07	1.07521345027949	1
ENSG00000163491.16	NEK10	3	27369070	3_20	2	0.0350504534090442	19.2274585882365	2.12092103143095e-06	1.20842374498166	1
ENSG00000033867.16	SLC4A7	3	27484716	3_20	0	0.0539610859728	16.8884241553665	2.86799759497235e-06	3.56507012161178	1
ENSG00000187118.12	CMC1	3	28241610	3_21	0	0.0733823212525945	12.1938999085012	2.81606739933287e-06	1.42148082687196	1
ENSG00000163512.13	AZI2	3	28349407	3_21	0	0.160410293681811	19.8872459225004	1.00395870986697e-05	-2.15544032816815	1
ENSG00000206559.7	ZCWPW2	3	28348860	3_21	0	0.0488995087464588	8.29132409402715	1.27596088501043e-06	-1.24356522480585	1
ENSG00000144642.21	RBMS3	3	28575079	3_21	0	0.0545329099128711	9.33573757532677	1.60219835522291e-06	-1.19076212955637	1
ENSG00000197385.5	ZNF860	3	31981522	3_23	0	0.0220113929134065	4.74434272679059	3.28649181049649e-07	0.158377524002009	2
ENSG00000144645.13	OSBPL10	3	32078058	3_23	0	0.0220250284395693	4.75020109361811	3.29258842313903e-07	-0.132859868532734	1
ENSG00000152642.10	GPD1L	3	32104696	3_23	0	0.0346203520646652	9.03909388359697	9.84839254881729e-07	1.13770027181977	1
ENSG00000170293.8	CMTM8	3	32238241	3_23	0	0.0259810607460913	6.31418979911778	5.16277839879999e-07	-0.673801804750202	1
ENSG00000153551.13	CMTM7	3	32392093	3_24	0	0.0267606048850925	4.81777139660713	4.05743048935037e-07	0.223270074376764	1
ENSG00000091317.7	CMTM6	3	32502466	3_24	0	0.0287077039134788	5.48378574644605	4.95436399019142e-07	-0.578827752676604	1
ENSG00000182973.18	CNOT10	3	32684690	3_24	0	0.0263973215710793	4.68822127593748	3.89472625418712e-07	-0.0191404858044061	1
ENSG00000188167.8	TMPPE	3	33097285	3_24	0	0.0327381724931197	6.7311118224374	6.93505982343048e-07	0.835970332273658	1
ENSG00000170266.15	GLB1	3	33097411	3_24	0	0.0284686334213938	5.40445677319306	4.84203184595008e-07	-0.433900383016988	1
ENSG00000170275.14	CRTAP	3	33113385	3_24	0	0.117202498818083	19.0266166504659	7.01790383594966e-06	-2.07344314395928	2
ENSG00000173705.8	SUSD5	3	33218930	3_25	0	0.0190002954358357	4.92616376910704	2.94562985763653e-07	-0.646508868917323	2
ENSG00000172995.16	ARPP21	3	35639025	3_26	0	0.0343845384681432	5.59618798358344	6.05570161182819e-07	-0.626604220749795	1
ENSG00000144681.10	STAC	3	36380068	3_26	0	0.0364524381576508	6.15177147547253	7.05725401630389e-07	0.629529230614415	2
ENSG00000168016.13	TRANK1	3	36944858	3_27	0	0.0154658093011261	5.72049304070824	2.78429396564678e-07	-0.151256800266616	2
ENSG00000093167.17	LRRFIP2	3	37183634	3_27	0	0.03846591779857	15.5009853010247	1.8764818897199e-06	2.69995520548714	2
ENSG00000144674.16	GOLGA4	3	37243088	3_27	0	0.0438256816935932	16.3295514268937	2.25222569356862e-06	2.52982031134007	2
ENSG00000198590.11	C3orf35	3	37386585	3_27	0	0.0174008949999085	6.63080742173823	3.63117328846469e-07	0.469808520629286	1
ENSG00000144677.14	CTDSPL	3	37860466	3_27	0	0.600120747731564	19.666216085813	3.71422682404269e-05	-3.69397940002665	1
ENSG00000136059.14	VILL	3	37989408	3_27	0	0.035503463440496	13.5118517829785	1.50971360168677e-06	1.41512813353477	1
ENSG00000187091.13	PLCD1	3	38029646	3_27	0	0.0222613074900914	9.85611674364979	6.90502859094225e-07	-1.27641101886439	1
ENSG00000008226.19	DLEC1	3	38039540	3_27	0	0.0300974767924952	12.5538341653822	1.18909197822663e-06	1.64532413824186	1
ENSG00000172940.11	SLC22A13	3	38266019	3_27	0	0.0134564390275315	4.72656332215662	2.00163369003592e-07	0.198827363702317	1
ENSG00000093217.9	XYLB	3	38346523	3_28	0	0.025145394315138	8.23854753938131	6.51955684151114e-07	0.967779780221264	1
ENSG00000114739.13	ACVR2B	3	38454810	3_28	0	0.0244418943827123	7.96978773050132	6.13042510752184e-07	-0.861412242772291	1
ENSG00000168026.18	TTC21A	3	39107727	3_28	0	0.0181875723868539	5.1746635871018	2.96186888498748e-07	-0.451988941829507	1
ENSG00000168334.8	XIRP1	3	39192679	3_28	0	0.0736022210815001	18.4980210275489	4.28474679544519e-06	1.97024090433597	1
ENSG00000168329.13	CX3CR1	3	39281672	3_28	0	0.0581116876448165	16.2209391919972	2.96652804254519e-06	-1.59424995945966	1
ENSG00000144659.10	SLC25A38	3	39383433	3_28	0	0.0671791957075517	17.6162985420041	3.72441815805922e-06	2.13966697093813	1
ENSG00000168028.13	RPSA	3	39406713	3_28	0	0.0391947927685761	12.4545106043183	1.53625748903331e-06	-1.51757877149388	2
ENSG00000170011.13	MYRIP	3	39808955	3_28	0	0.0173290971706194	4.71803002445196	2.5730345093257e-07	0.122021694743074	1
ENSG00000114784.3	EIF1B	3	40309993	3_29	0	0.0204974607016122	4.7594975062496	3.07022454772473e-07	0.0411895851580419	1
ENSG00000168032.8	ENTPD3	3	40387447	3_29	0	0.0205241720590055	4.77181041273574	3.08217860180965e-07	-0.227673707583901	1
ENSG00000188846.13	RPL14	3	40457413	3_29	0	0.0238540874910695	6.19427938031847	4.6501029816224e-07	0.59945290978806	1
ENSG00000177873.12	ZNF619	3	40477330	3_29	0	0.0221429394501858	5.48979553812687	3.8256075515853e-07	0.517371359214115	1
ENSG00000172888.11	ZNF621	3	40524103	3_29	0	0.0219404851532312	5.40289980570589	3.73062944829918e-07	0.490309840724407	1
ENSG00000168036.16	CTNNB1	3	41195090	3_30	0	0	70.1048292249839	0	-3.69565446939893	1
ENSG00000168038.10	ULK4	3	41962012	3_30	5	0.277400243100884	15257.8567209226	0.0133201569880549	5.74748610409741	2
ENSG00000182606.14	TRAK1	3	42014240	3_30	0	0	85.7211786058213	0	0.573678293182404	1
ENSG00000187094.11	CCK	3	42266417	3_30	0	0	32.8319607285528	0	0.532364613125246	1
ENSG00000114812.12	VIPR1	3	42500244	3_31	0	0.0216599071312126	6.90079409858654	4.70397097462202e-07	0.69226483609401	1
ENSG00000008324.11	SS18L2	3	42587668	3_31	0	0.0252697569775181	8.35990702929761	6.64831344326101e-07	-1.02217002731914	1
ENSG00000114857.17	NKTR	3	42600359	3_31	0	0.0206787897604019	6.4624101245501	4.20560623347194e-07	-0.743832999734328	2
ENSG00000114853.13	ZBTB47	3	42653821	3_31	0	0.0653770443692249	17.4288046438419	3.58593041945343e-06	-1.93327428726532	1
ENSG00000157119.11	KLHL40	3	42685151	3_31	0	0.0182799104033478	5.29711576908187	3.04735114758516e-07	-0.421528078595072	2
ENSG00000010282.14	HHATL	3	42696978	3_31	0	0.017145962345168	4.69234290960393	2.53198181104518e-07	-0.100358971520297	2
ENSG00000244607.5	CCDC13	3	42773176	3_31	0	0.0196480004487358	5.97904761493923	3.6970842293516e-07	-0.51294095280571	1
ENSG00000181061.13	HIGD1A	3	42800848	3_31	0	0.0454515800781166	13.9420979380599	1.99427979156415e-06	-1.62296478606573	1
ENSG00000144648.15	ACKR2	3	42804792	3_31	0	0.0178915401361569	5.09428478381161	2.86840136314818e-07	-0.450585503386352	2
ENSG00000182983.14	ZNF662	3	42905991	3_31	0	0.0236877128617157	7.74766348479084	5.77567640303269e-07	0.93910565888377	1
ENSG00000144649.8	FAM198A	3	43010166	3_31	0	0.0460939382337555	14.076174841225	2.04191397653206e-06	-1.59183913314347	1
ENSG00000144647.5	POMGNT2	3	43106046	3_31	0	0.0188377373182943	5.58108824289575	3.30869396671296e-07	0.241069411372692	1
ENSG00000160746.12	ANO10	3	43691692	3_31	0	0.0226848039491188	7.33819958331636	5.23882056203972e-07	0.879612922546675	1
ENSG00000179152.19	TCAIM	3	44338768	3_31	0	0.0199824248268325	6.13857019824537	3.86032961129277e-07	-0.856081827673854	1
ENSG00000225873.3	LINC00694	3	44439661	3_31	0	0.0171387122142794	4.68834955075788	2.52875726852803e-07	-0.062528236212691	1
ENSG00000196345.12	ZKSCAN7	3	44557611	3_31	0	0.0171871020735137	4.71497044042235	2.55029608543524e-07	-0.408895917762058	1
ENSG00000144792.9	ZNF660	3	44578138	3_31	0	0.0180706211933294	5.18835060503748	2.95060702310006e-07	-0.33984817360633	2
ENSG00000186448.14	ZNF197	3	44584132	3_31	0	0.0173706887945372	4.81529081628261	2.63237970961304e-07	0.0744729508693141	1
ENSG00000169981.10	ZNF35	3	44649020	3_31	0	0.0201603997360482	6.22239189624083	3.94789390354054e-07	-0.858435662600608	1
ENSG00000196653.11	ZNF502	3	44721338	3_31	0	0.027551873811581	9.17934934640461	7.95924755831739e-07	0.974278664884732	1
ENSG00000186446.11	ZNF501	3	44721338	3_31	0	0.027551873811581	9.17934934640461	7.95924755831739e-07	0.974278664884732	1
ENSG00000163807.5	KIAA1143	3	44761331	3_31	0	0.0235306435588676	7.68467555897894	5.69073438710056e-07	-0.827384381431071	2
ENSG00000163808.16	KIF15	3	44761638	3_31	0	0.170378496913806	26.8455585220836	1.43944872757045e-05	-2.63179462576728	1
ENSG00000169964.7	TMEM42	3	44886112	3_31	0	0.019855630558355	6.07839621192756	3.79823352566256e-07	0.536657970432689	1
ENSG00000075914.12	EXOSC7	3	44975034	3_31	0	0.0174627293257634	4.86519162210089	2.67375153152186e-07	0.257267274429518	2
ENSG00000163814.7	CDCP1	3	45145928	3_32	0	0.0406085154921001	10.2632574833864	1.31162991028755e-06	-1.61884535803838	1
ENSG00000249992.1	TMEM158	3	45226648	3_32	0	0.0229635865684641	4.85029726975354	3.50523427672887e-07	0.279892077279976	1
ENSG00000011376.9	LARS2	3	45485320	3_32	0	0.0613546259755955	14.2140238239834	2.74456376734425e-06	-1.93124037843597	1
ENSG00000144791.9	LIMD1	3	45636290	3_32	0	0.0226963704142048	4.73952812111527	3.38532593847354e-07	-0.0637245707435724	1
ENSG00000211456.10	SACM1L	3	45689445	3_32	0	0.097711045063235	18.7229654384226	5.75741145562637e-06	-2.03956179179238	1
ENSG00000163817.15	SLC6A20	3	45796686	3_32	0	0.0225744564148028	4.68856325222719	3.3309342065072e-07	-0.0874456022573899	2
ENSG00000163818.16	LZTFL1	3	45916204	3_32	0	0.168294140500527	24.1175786983625	1.27735517979152e-05	-2.49623453946093	1
ENSG00000163820.14	FYCO1	3	45986828	3_32	0	0.0292449811541666	7.14153702001843	6.57282412061601e-07	-0.972478560701186	2
ENSG00000163823.3	CCR1	3	46208517	3_32	0	0.0314594202602634	7.83443959257356	7.75653265250535e-07	-0.797880879372338	2
ENSG00000160791.13	CCR5	3	46370817	3_32	0	0.0418740454904	10.5560186010865	1.39108619592328e-06	-1.22329203624596	2
ENSG00000012223.12	LTF	3	46485538	3_32	0	0.0370575443005732	9.39162237248913	1.09528270965203e-06	0.977728311542233	1
ENSG00000241186.9	TDGF1	3	46574146	3_32	0	0.0227565502810336	4.76458854705899	3.41224969125754e-07	0.251606161356062	2
ENSG00000163827.12	LRRC2	3	46560263	3_32	0	0.0227754613241835	4.77244997042447	3.42072010810259e-07	0.279031889583847	1
ENSG00000261603.1	PRSS46	3	46736094	3_33	0	0.0177101428885454	6.66400465969256	3.71420893940242e-07	-0.571083416709533	1
ENSG00000178038.16	ALS2CL	3	46692951	3_33	0	0.0144313649208834	5.19165761625019	2.3578839480979e-07	-0.419924494959578	1
ENSG00000188086.13	PRSS45	3	46743412	3_33	0	0.0160490678095767	5.79381867380609	2.92633259604303e-07	-0.402511598359215	2
ENSG00000178055.11	PRSS42	3	46834226	3_33	0	0.188697908705469	28.6282073967786	1.70008335560168e-05	3.0286895926334	1
ENSG00000160801.13	PTH1R	3	46878191	3_33	0	0.0274767446009619	11.1159916572383	9.61219256885389e-07	1.36606761386761	2
ENSG00000160796.16	NBEAL2	3	46979634	3_33	0	0.0140961738791715	4.72127612643044	2.09444819608077e-07	0.104483866485064	2
ENSG00000160799.11	CCDC12	3	46982458	3_33	0	0.0145723567929448	5.30713679728892	2.43387938339283e-07	0.829986677581483	1
ENSG00000181555.20	SETD2	3	47164415	3_33	0	0.0144869830280046	5.13173005541034	2.33964910644809e-07	-0.587761138667132	2
ENSG00000076201.14	PTPN23	3	47380662	3_33	0	0.0162930460610283	5.89920763415165	3.02485764795416e-07	-0.0568758413586133	1
ENSG00000114650.18	SCAP	3	47476755	3_33	0	0.0167522449489914	6.12415041609053	3.2287010666999e-07	-0.104093558390276	2
ENSG00000163832.15	ELP6	3	47513447	3_33	0	0.0178041546313767	6.82082218315613	3.82179210527755e-07	-0.796264305472925	1
ENSG00000114646.9	CSPG5	3	47580720	3_33	0	0.134420330143367	26.9402512578168	1.13966070237385e-05	3.327724334427	1
ENSG00000229453.2	SPINK8	3	48327974	3_34	0	0.0231820206199598	22.6287853560244	1.65090280131171e-06	-4.88137590356087	1
ENSG00000132153.14	DHX30	3	47802110	3_34	0	0.0139895095372525	15.6219199696709	6.87774185079988e-07	3.48138845441034	1
ENSG00000164045.11	CDC25A	3	48187406	3_34	0	0.0192265051580514	21.1812813030747	1.28162671194604e-06	4.7645063365166	2
ENSG00000164048.13	ZNF589	3	48256121	3_34	1	0.0221458684169167	21.6932609683755	1.51191205441782e-06	4.83344843866382	1
ENSG00000172113.8	NME6	3	48301516	3_34	0	0.0218184282231837	22.4264433693078	1.53990113406766e-06	-4.81857059207865	2
ENSG00000164049.14	FBXW12	3	48370245	3_34	0	0.0141366609349169	5.90191739665527	2.6257232041895e-07	0.969760750999222	1
ENSG00000232112.3	TMA7	3	48440024	3_34	0	0.0216547817515312	8.54582681235848	5.82393973035765e-07	-0.689461196844622	1
ENSG00000164053.19	ATRIP	3	48446507	3_34	0	0.015509269123711	5.9001156046264	2.87979005057868e-07	0.6220379126242	2
ENSG00000213689.11	TREX1	3	48467186	3_34	0	0.0276956235678181	10.1459568648933	8.84327505131028e-07	-0.347114482200658	1
ENSG00000114268.11	PFKFB4	3	48562408	3_34	0	0.0137157863698137	6.1667410653751	2.66186115833765e-07	0.90319931061398	2
ENSG00000145040.3	UCN2	3	48563473	3_34	0	0.0127713586827585	4.82928520990774	1.94101517516923e-07	-0.659466877283217	1
ENSG00000114270.17	COL7A1	3	48595323	3_34	0	0.0281253717656103	12.7857886705474	1.13170899398803e-06	1.755011479617	1
ENSG00000008300.16	CELSR3	3	48662086	3_34	0	0.0169450365110327	9.58099376498815	5.10930748817327e-07	-2.73965516896404	2
ENSG00000068745.14	IP6K2	3	48694528	3_34	0	0.0181570259675419	7.89130195619674	4.50922960958409e-07	0.984280272356898	2
ENSG00000114302.15	PRKAR2A	3	48845667	3_34	0	0.0127947042492171	4.90154746412364	1.9736604469798e-07	-0.484575382032831	2
ENSG00000221883.2	ARIH2OS	3	48919714	3_34	0	0.0253012689070834	15.6097542984319	1.24293192557175e-06	-3.69922947788487	1
ENSG00000178467.17	P4HTM	3	48987668	3_34	0	0.0251285351113696	15.5280092697716	1.22798179140193e-06	3.69292928511604	1
ENSG00000178252.17	WDR6	3	49007280	3_34	0	0.0253788835514007	14.2425149321791	1.1375439111478e-06	-3.30626371615507	2
ENSG00000177352.9	CCDC71	3	49165349	3_34	0	0.0423059087395145	20.1557911439461	2.68355098821257e-06	-3.89150670025693	1
ENSG00000185909.14	KLHDC8B	3	49171432	3_34	0	0.144882557460624	31.2379000720852	1.42431782200794e-05	-4.1003042999158	2
ENSG00000173421.16	CCDC36	3	49199961	3_34	0	0.0386376270126402	19.1627658053552	2.33011637215547e-06	3.82409339196478	1
ENSG00000188315.7	C3orf62	3	49277527	3_34	0	0.0171581012090654	8.00353298812852	4.32175296110837e-07	1.79199055766764	1
ENSG00000164076.16	CAMKV	3	49870590	3_35	0	0.0111105746938527	13.025008198045	4.55431958283524e-07	-1.9129895595528	1
ENSG00000114316.12	USP4	3	49340655	3_35	0	0.0125888873649596	13.3936209184392	5.30633084559747e-07	2.38323314865185	1
ENSG00000233276.3	GPX1	3	49358324	3_35	0	0.0130226539879915	30.4832151719117	1.2493072113185e-06	-3.76021991042777	2
ENSG00000067560.10	RHOA	3	49413431	3_35	0	0.0114794314956402	15.6227917242028	5.64401289578229e-07	-1.59887639542454	1
ENSG00000145022.4	TCTA	3	49412205	3_35	0	0.0124142328517689	9.94071618181444	3.88370769193752e-07	1.95545256522266	2
ENSG00000145020.15	AMT	3	49422917	3_35	0	0.0127184994200589	13.5393237724699	5.41928289016497e-07	2.39718064753078	1
ENSG00000145029.13	NICN1	3	49429773	3_35	0	0.0114931494381865	15.4956459948454	5.60476894264098e-07	1.61754298288704	1
ENSG00000164062.12	APEH	3	49673881	3_35	0	0.011251650405808	19.2019169386188	6.79938746686751e-07	1.74794649524374	1
ENSG00000173531.15	MST1	3	49671336	3_35	0	0.0238870872369528	11.7048581524662	8.79910143646086e-07	-0.542857614309508	1
ENSG00000164068.15	RNF123	3	49696796	3_35	0	0.0319732893433713	34.7059020015057	3.49220417875725e-06	-4.14947478863413	1
ENSG00000185614.4	FAM212A	3	49797334	3_35	0	0.0134070136840332	15.6312656830239	6.59530935601314e-07	2.1882026956152	1
ENSG00000183763.8	TRAIP	3	49856597	3_35	0	0.0170058085183092	18.6177120871477	9.9639736023164e-07	-2.51868868838544	1
ENSG00000164078.12	MST1R	3	49903379	3_35	0	0.0155022422494856	19.3483947755999	9.43948787269495e-07	-2.72560934445102	2
ENSG00000004534.14	RBM6	3	49940636	3_35	0	0.0118760570846512	14.8928927350219	5.56621928525549e-07	2.0340209490806	1
ENSG00000001617.11	SEMA3F	3	50136751	3_35	0	0.0143606618138943	16.1544672971157	7.30089445412154e-07	2.26844013528439	1
ENSG00000188338.14	SLC38A3	3	50204954	3_35	0	0.0170009518060136	11.7630966239515	6.29366864912104e-07	-0.278048573643963	1
ENSG00000012171.19	SEMA3B	3	50267802	3_35	0	0.0370680842368256	16.6278522769972	1.93974782026733e-06	1.88927555793696	1
ENSG00000179564.3	LSMEM2	3	50278688	3_35	0	0.0322275086832163	15.3215075861429	1.55395059943348e-06	1.7941906525052	1
ENSG00000243477.5	NAT6	3	50298716	3_35	0	0.0125807604970136	6.9174709509407	2.73881824552433e-07	-0.565474204356254	2
ENSG00000186792.16	HYAL3	3	50295266	3_35	0	0.0365301378674954	17.4324026144051	2.00409143823809e-06	2.36645137704047	1
ENSG00000114395.10	CYB561D2	3	50350442	3_35	0	0.0264073000613759	21.3498929774125	1.77430663385133e-06	-2.04736954099458	1
ENSG00000007402.11	CACNA2D2	3	50504338	3_35	0	0.0107935131078699	5.81209808436776	1.97426175147595e-07	0.945194490860004	1
ENSG00000114735.9	HEMK1	3	50569633	3_35	0	0.0107550117345202	5.39164838962516	1.82490988937434e-07	0.393508777697233	1
ENSG00000114738.10	MAPKAPK3	3	50611291	3_35	0	0.0107209059669993	6.29591528845247	2.1242192319748e-07	-1.5140549806059	1
ENSG00000114737.15	CISH	3	50611939	3_35	0	0.0116682485399711	6.13836910449819	2.25407127341795e-07	0.975427845648219	1
ENSG00000145050.15	MANF	3	51380917	3_35	0	0.0347897776423657	15.1291230401446	1.65643493548664e-06	-1.74728768184921	1
ENSG00000259956.1	RBM15B	3	51391456	3_35	0	0.0106779326260472	4.74078830315667	1.59311348072596e-07	-0.144437334880974	1
ENSG00000164081.12	TEX264	3	51669048	3_35	0	0.0358801986509617	15.8096346852467	1.78519494044382e-06	-1.91146612936841	1
ENSG00000164082.14	GRM2	3	51707122	3_35	0	0.0123462897754083	7.7398099671575	3.00729295810973e-07	-1.42740464817948	1
ENSG00000114767.6	RRP9	3	51941930	3_37	0	0.0533233677322745	30.891244378785	5.18396364394315e-06	-2.46902259929705	1
ENSG00000041880.14	PARP3	3	51933999	3_37	0	0.00715787379710509	11.8851181318578	2.67729676578496e-07	-1.2297820348374	1
ENSG00000248487.8	ABHD14A	3	51972037	3_37	0	0.0472497689224352	29.7335242918796	4.42135158657617e-06	-2.37697365804487	1
ENSG00000243989.8	ACY1	3	51982820	3_37	0	0.00440803295178582	7.32948392759222	1.01678048655284e-07	-0.917599629568622	1
ENSG00000239732.3	TLR9	3	52227015	3_37	0	0.0308933438073005	25.6831942226229	2.49702521192231e-06	3.13523384597094	1
ENSG00000247596.8	TWF2	3	52239405	3_37	0	0.0326934427897879	26.220489921016	2.69780423583321e-06	-3.37437946581311	1
ENSG00000164088.17	PPM1M	3	52245578	3_37	0	0.00338349157326123	4.84541910242869	5.15947390181916e-08	0.34657483976912	2
ENSG00000168237.17	GLYCTK	3	52291743	3_37	0	0.0319023722025652	25.9878273565378	2.60916728369832e-06	3.36625151055187	1
ENSG00000114841.17	DNAH1	3	52316196	3_37	0	0.00380947516304053	5.95888495649074	7.14396175694636e-08	0.920001126700573	1
ENSG00000010319.6	SEMA3G	3	52444898	3_37	0	0.00919986484029622	14.246526675689	4.12476695368157e-07	2.00445821245379	1
ENSG00000114854.7	TNNC1	3	52454186	3_37	0	0.00334843585202793	4.747554292934	5.00288934329995e-08	-0.215548070242648	2
ENSG00000010322.15	NISCH	3	52455611	3_37	0	0.00368932361102436	5.65787684064249	6.56915054301449e-08	-0.719281758775622	1
ENSG00000010327.10	STAB1	3	52495250	3_37	0	0.00333887911545383	4.72070292253707	4.96039590322101e-08	0.07095663598591	1
ENSG00000168273.7	SMIM4	3	52533172	3_37	0	0.0138517756030676	18.0986426337633	7.88969883881876e-07	-2.891210700097	2
ENSG00000168268.10	NT5DC2	3	52534789	3_37	0	0.00996818162945889	14.9999033754192	4.70558234579304e-07	2.69897193828541	2
ENSG00000163938.16	GNL3	3	52686064	3_37	0	0.020852566039113	21.9590947889508	1.44106281666238e-06	3.23698385660826	1
ENSG00000163939.18	PBRM1	3	52685800	3_37	0	0.0076552038001344	12.5161294758524	3.01533645293276e-07	-2.41999756966903	1
ENSG00000016864.18	GLT8D1	3	52705620	3_37	0	0.0270258907706851	24.4158085624014	2.076634677409e-06	-2.1804710383808	1
ENSG00000114904.12	NEK4	3	52771077	3_37	0	0.0316535864527764	25.9124670538106	2.58131295307853e-06	3.39169625348922	1
ENSG00000055955.15	ITIH4	3	52833204	3_37	0	0.00334211293486497	4.72967845648034	4.97464061731878e-08	-0.77172649357614	2
ENSG00000272573.5	MUSTN1	3	52834429	3_37	0	0.00340520450252135	4.90508119578392	5.25652063329375e-08	-0.639938515411977	1
ENSG00000213533.11	TMEM110	3	52897955	3_37	0	0.0033289983454905	4.69291351614664	4.91660257015873e-08	-0.878739766639018	1
ENSG00000163935.13	SFMBT1	3	53048921	3_37	0	0.00345111415004284	5.03136537959849	5.46454686819616e-08	-1.1943534865538	1
ENSG00000163932.13	PRKCD	3	53160303	3_37	0	0.059191063157444	31.8937869104869	5.94115937281259e-06	-3.29859697089009	1
ENSG00000163931.15	TKT	3	53234219	3_37	0	0.00733059832491989	12.1097602952501	2.79372686214939e-07	2.02705684066037	2
ENSG00000272886.5	DCP1A	3	53347519	3_37	0	0.0076531198270573	12.5145981106192	3.01414675906625e-07	1.51654915101701	1
ENSG00000016391.10	CHDH	3	53846340	3_37	0	0.00413151604850548	6.72092634352364	8.73871455562831e-08	0.703844992629499	1
ENSG00000113812.13	ACTR8	3	53881831	3_37	0	0.0196568309407112	21.4045098384885	1.32412127389099e-06	2.16652253144302	3
ENSG00000113811.10	SELENOK	3	53892083	3_37	0	0.0100344961835416	15.0633136404134	4.75691142318329e-07	-1.81743170104057	1
ENSG00000180376.16	CCDC66	3	56545510	3_39	0	0.0261742976829891	8.38182265627542	6.9043449124598e-07	-1.47203193914495	2
ENSG00000163946.13	FAM208A	3	56682894	3_39	0	0.0223999429224206	6.90732118847515	4.86928883251414e-07	-1.20563949509324	1
ENSG00000163947.11	ARHGEF3	3	57078950	3_39	0	0.0210728313030547	6.32960806922449	4.19767376829942e-07	0.672375924560949	2
ENSG00000144730.17	IL17RD	3	57170597	3_39	0	0.020779916053588	6.19723210466743	4.05275662618219e-07	0.835737611363099	1
ENSG00000163666.8	HESX1	3	57226802	3_39	0	0.0734288752408857	18.2385465643812	4.21469426112978e-06	2.04741599183879	1
ENSG00000239388.8	ASB14	3	57294482	3_39	0	0.0532960178041679	15.154281077435	2.54178652074353e-06	2.22555438225976	1
ENSG00000174844.14	DNAH12	3	57544056	3_39	0	0.0323253530160965	10.3845526321674	1.05642833685507e-06	1.39670384551361	1
ENSG00000168374.10	ARF4	3	57597784	3_39	0	0.0251130558532873	7.98968327340587	6.31448738002093e-07	1.23110240534308	2
ENSG00000174839.12	DENND6A	3	57692733	3_39	0	0.033541101961696	10.7354082932427	1.13319556689795e-06	1.43031193082059	1
ENSG00000163681.14	SLMAP	3	57755619	3_39	0	0.0586234705579898	16.0685116954519	2.96453206659567e-06	2.4450356874826	1
ENSG00000136068.14	FLNB	3	58007522	3_39	0	0.0179386886315303	4.80783361849215	2.71424530530959e-07	-0.433428479351671	1
ENSG00000163684.11	RPP14	3	58306531	3_40	0	0.0190460112969957	9.61444374735825	5.76284812233725e-07	-1.10679752869975	1
ENSG00000168297.15	PXK	3	58332497	3_40	0	0.0141185712226878	6.78875096399538	3.01640464001269e-07	0.882712752938246	1
ENSG00000168291.12	PDHB	3	58431463	3_40	0	0.0146971176832713	7.16750311319961	3.31519467103193e-07	0.898118644948551	2
ENSG00000168306.12	ACOX2	3	58530656	3_40	0	0.0213142938428756	10.6781185832115	7.16266536917365e-07	1.38340582270359	1
ENSG00000168309.16	FAM107A	3	58627651	3_40	0	0.0803160795632488	23.3474473732565	5.90134330591978e-06	2.29881054634262	1
ENSG00000198643.6	FAM3D	3	58666565	3_40	0	0.0354227523833229	15.4952238474609	1.72738495022177e-06	1.61908620462992	1
ENSG00000144724.19	PTPRG	3	61561091	3_41	0	0.0211675943356356	6.86818699358168	4.57533173780427e-07	0.81147173633282	2
ENSG00000114405.10	C3orf14	3	62319398	3_41	0	0.01723931562697	4.92844879633805	2.67386356588531e-07	-0.217478216608042	1
ENSG00000163618.17	CADPS	3	62875160	3_42	0	0.0595370241926428	16.3274385455216	3.05924426974517e-06	1.77512955269509	2
ENSG00000163632.12	C3orf49	3	63819161	3_43	0	0.147139326560339	25.8464838947933	1.19684857916266e-05	-2.76525368893824	1
ENSG00000163634.11	THOC7	3	63856953	3_43	0	0.0411238077825462	13.4631170482562	1.74240021414808e-06	-1.81665788374596	2
ENSG00000163635.17	ATXN7	3	63864984	3_43	0	0.0314731394587503	10.9181274002624	1.08142697274263e-06	-1.46806897013165	1
ENSG00000163636.10	PSMD6	3	64023832	3_43	0	0.0487953020890214	15.0967784772774	2.31830871167566e-06	1.65210548205578	2
ENSG00000144741.17	SLC25A26	3	66134027	3_45	0	9.99200722162641e-16	393.902997882144	1.23865682240308e-18	2.71475835887429	2
ENSG00000144749.13	LRIG1	3	66501565	3_45	0	0	10.2927708618211	0	0.970715848840832	1
ENSG00000163376.11	KBTBD8	3	66998338	3_45	0	0	10.2935637180168	0	1.39012142306814	1
ENSG00000172340.14	SUCLG2	3	67654746	3_45	0	0	6.2981142938204	0	0.585120472129784	1
ENSG00000183662.10	FAM19A1	3	68003750	3_45	0	0	8.24211878464714	0	1.00214963003885	1
ENSG00000163377.15	FAM19A4	3	68952323	3_46	0	0.0764098948578293	15.8418785670694	3.80947612196942e-06	-2.22154385745506	1
ENSG00000144747.15	TMF1	3	69052218	3_46	0	0.0341991357866255	8.13882679884751	8.75963301288458e-07	-0.914977300780368	1
ENSG00000144744.16	UBA3	3	69078639	3_46	0	0.0419674443400303	10.0881474083926	1.33239476090226e-06	1.39744166159734	1
ENSG00000163380.15	LMOD3	3	69122652	3_46	0	0.0258353784171524	5.47701688605123	4.45315570687599e-07	-0.374218615975735	1
ENSG00000163412.12	EIF4E3	3	71752841	3_48	0	0.0176814676254149	10.9689771627268	6.10370332353548e-07	1.22258344777347	1
ENSG00000170837.2	GPR27	3	71759415	3_48	0	0.0419579814666518	19.1038863320014	2.52258196170351e-06	1.95082982723082	1
ENSG00000144736.13	SHQ1	3	72861639	3_49	0	0.0200697124698634	5.35181640082422	3.38026952787506e-07	-0.458032801275643	1
ENSG00000172986.12	GXYLT2	3	72887991	3_49	0	0.0322029803677276	9.83181144370962	9.96411157376399e-07	-0.952980949236161	2
ENSG00000163605.14	PPP4R2	3	72996720	3_49	0	0.0430741184281515	12.6011853229792	1.70819234041772e-06	-1.83528604303816	1
ENSG00000255423.1	EBLN2	3	73061902	3_49	0	0.0827797149075411	18.8832291364085	4.91936631622472e-06	2.30131933838152	1
ENSG00000113805.8	CNTN3	3	74520712	3_50	0	0	49.3195770525126	0	-0.990503435665068	2
ENSG00000185008.17	ROBO2	3	75906907	3_51	0	0.0250541866912318	5.3537232540682	4.22129011438451e-07	0.301561695980742	1
ENSG00000114480.12	GBE1	3	81762506	3_54	0	0	288.551199091899	0	0.222944692441653	1
ENSG00000206538.8	VGLL3	3	86990820	3_57	0	0.0186442862738785	5.51537776003341	3.23616010708427e-07	0.744968863180966	2
ENSG00000083937.8	CHMP2B	3	87227121	3_57	0	0.0533456272898107	15.4951504983274	2.60137881280267e-06	-1.74456272676079	2
ENSG00000175105.6	ZNF654	3	88059041	3_58	0	0.0124299050926804	5.05316827736194	1.9766990220407e-07	0.309023404563271	2
ENSG00000163320.10	CGGBP1	3	88122078	3_58	0	0.0288055281359074	13.9337742108689	1.26314609751747e-06	2.20292653130293	1
ENSG00000179021.9	C3orf38	3	88150148	3_58	1	0.179135034210695	18.4368813789324	1.03938624739691e-05	3.44434876400762	1
ENSG00000184500.14	PROS1	3	93974610	3_59	0	0.0141784534033887	4.9197746913729	2.19524525943975e-07	-0.0442084912790041	1
ENSG00000178750.2	STX19	3	94032097	3_59	0	0.0203341391543604	8.32389624067222	5.32673906431662e-07	-0.824683323815985	1
ENSG00000178700.7	DHFR2	3	94061265	3_59	0	0.0270523959012475	11.026232576133	9.38732506746672e-07	1.17847065407381	2
ENSG00000178694.9	NSUN3	3	94062771	3_59	0	0.015015748248101	5.46095319652193	2.58062206592634e-07	-0.595418951187702	1
ENSG00000080200.9	CRYBG3	3	97826055	3_61	0	0.0262625287622459	7.99615681953282	6.60886404137822e-07	1.15623689165042	1
ENSG00000170854.17	RIOX2	3	97971479	3_61	0	0.0689431500665503	17.2120761566092	3.73450766763597e-06	1.9551381758688	1
ENSG00000231861.2	OR5K2	3	98497231	3_62	0	0.0269056182054891	4.87038666978868	4.12396899017598e-07	-0.0159009278974287	2
ENSG00000080822.16	CLDND1	3	98523270	3_62	0	0.0281411406897747	5.29612780768252	4.69039186751455e-07	-0.443824019857709	1
ENSG00000057019.15	DCBLD2	3	98901239	3_62	0	0.027011293442758	4.90757224567934	4.17177672097218e-07	0.311829219121124	1
ENSG00000168386.18	FILIP1L	3	100105841	3_63	0	0.024450762027231	6.87127718547246	5.28735950720144e-07	0.96384622982424	1
ENSG00000036054.12	TBC1D23	3	100261437	3_63	0	0.0353092124494124	10.3587522700613	1.15107720001771e-06	1.74175189937158	1
ENSG00000114021.11	NIT2	3	100336281	3_63	0	0.0529634643641178	14.2291418368668	2.37172355535689e-06	2.12804223096243	1
ENSG00000154174.7	TOMM70	3	100401425	3_63	0	0.0209897148676579	5.42701263562654	3.58489422021368e-07	-0.387663290184045	1
ENSG00000206535.7	LNP1	3	100402006	3_63	0	0.0194263618710857	4.69531299870065	2.87054921136387e-07	0.0850522562776543	1
ENSG00000181458.10	TMEM45A	3	100492758	3_63	0	0.0371766771799877	10.8491128669788	1.26932774015409e-06	-1.54398074814169	1
ENSG00000114354.13	TFG	3	100709093	3_63	0	0.0360149590428444	10.5470468631285	1.19542621272599e-06	1.6649507968361	2
ENSG00000154175.16	ABI3BP	3	100990397	3_64	0	0.0257395088651275	9.03335778867608	7.31742772344318e-07	1.34231487940319	2
ENSG00000174173.6	TRMT10C	3	101561866	3_64	0	0.0942797579806494	21.4759265302888	6.37205245468455e-06	2.47386439253354	1
ENSG00000114391.12	RPL24	3	101687152	3_64	0	0.0218874460035682	7.4984947862259	5.16509311421908e-07	0.86577397941715	1
ENSG00000144815.15	NXPE3	3	101779233	3_64	0	0.039291582019747	13.0515819323886	1.6138814994741e-06	1.63594459874575	2
ENSG00000170017.12	ALCAM	3	105366626	3_66	0	0.0137242558926768	5.00340711380013	2.16104406443451e-07	0.280717028002253	1
ENSG00000138472.10	GUCA1C	3	108722933	3_67	0	0.0214101146307838	8.39272840454356	5.65498080925222e-07	-1.14352478398595	1
ENSG00000196776.14	CD47	3	108088635	3_67	0	0.0174983862042526	6.48611772100345	3.57183836705014e-07	-0.870686646300157	1
ENSG00000114446.4	IFT57	3	108222767	3_67	0	0.0270714766134977	10.6141785382935	9.04289123255417e-07	-1.47086520642544	2
ENSG00000144821.9	MYH15	3	108529575	3_67	0	0.0449376038469192	15.4350973500134	2.18287193883801e-06	-1.71406306685358	1
ENSG00000198919.12	DZIP3	3	108590476	3_67	0	0.019133610382488	7.32999217536639	4.41376707736633e-07	-1.02089785877977	1
ENSG00000177707.10	NECTIN3	3	111070094	3_69	0	0.0305313362694077	10.5956962976658	1.01808558404474e-06	1.37347986980803	1
ENSG00000144824.20	PHLDB2	3	111732536	3_69	0	0.0166118887322746	4.83573314393551	2.52807709504929e-07	0.197567703159827	1
ENSG00000144827.8	ABHD10	3	111978835	3_69	0	0.0168433523230326	4.9663575597106	2.63254310379608e-07	0.238767593657436	1
ENSG00000144834.13	TAGLN3	3	112013010	3_69	0	0.0267205172649935	9.33100993248175	7.84661757210623e-07	0.984648190785254	1
ENSG00000091972.18	CD200	3	112334080	3_69	0	0.0205597817686032	6.84996875065981	4.43216647580572e-07	0.691596567321762	1
ENSG00000144848.10	ATG3	3	112561859	3_69	0	0.0166725845833198	4.87016040833148	2.55537810199846e-07	-0.193060717423362	2
ENSG00000138459.8	SLC35A5	3	112561371	3_69	0	0.016401202270421	4.7152528943577	2.43382668594412e-07	0.108361574834206	1
ENSG00000163606.10	CD200R1	3	112975136	3_69	0	0.02753603920628	9.61602928788783	8.33309287939777e-07	-1.14090317393413	1
ENSG00000163607.15	GTPBP8	3	112991286	3_69	0	0.0172592031778356	5.19662188405855	2.82260972121054e-07	0.255209558101799	1
ENSG00000163608.14	NEPRO	3	113019471	3_69	0	0.089108377482187	20.869523726521	5.85248147339228e-06	2.19793208789543	2
ENSG00000144857.14	BOC	3	113210770	3_70	0	0.0608046574382696	14.7461914163506	2.8217964764892e-06	1.56341487741076	3
ENSG00000206530.10	CFAP44	3	113440894	3_70	0	0.0224499170586591	5.25499556278895	3.71275308975602e-07	-0.319662984772207	2
ENSG00000163611.11	SPICE1	3	113515105	3_70	0	0.0214891906607489	4.84122551205424	3.27404275194695e-07	-0.0801332149066685	1
ENSG00000072858.10	SIDT1	3	113532232	3_70	0	0.0215031503193156	4.84738674956882	3.28033906518366e-07	0.183968658021685	2
ENSG00000121579.12	NAA50	3	113746012	3_70	0	0.0995057255344773	19.5170429986834	6.11182714890004e-06	-2.8657778120309	1
ENSG00000184307.14	ZDHHC23	3	113948387	3_70	0	0.0224845113104977	5.26954922461761	3.72877254549554e-07	0.287807093057322	1
ENSG00000151576.10	QTRT2	3	114006229	3_70	0	0.0213782127835971	4.79227060695072	3.22419798812825e-07	-0.36359077918777	1
ENSG00000163617.10	CCDC191	3	114056663	3_70	0	0.0263162654418133	6.75970095396041	5.59835862370578e-07	-0.752355097684252	1
ENSG00000144847.12	IGSF11	3	119146150	3_74	0	0.120969922985915	25.9655265226923	9.88515563529907e-06	2.86022245704361	1
ENSG00000121578.12	B4GALT4	3	119240632	3_74	0	0.0150923676222205	6.02988722465405	2.8640166517183e-07	0.584512391089123	2
ENSG00000031081.10	ARHGAP31	3	119382192	3_74	0	0.0130948992278627	4.69118648154709	1.93327587488972e-07	-0.0338207575776181	1
ENSG00000163389.10	POGLUT1	3	119468031	3_74	0	0.0410758403560142	15.5174729270354	2.00593301950464e-06	1.6995442660711	2
ENSG00000113845.9	TIMMDC1	3	119498465	3_74	0	0.0360734428917292	14.2804604268419	1.62120814741995e-06	-1.48468940894165	2
ENSG00000144843.11	ADPRH	3	119579733	3_74	0	0.0228304978978037	9.94029507658988	7.14206228244597e-07	-1.16047326544705	2
ENSG00000121577.13	POPDC2	3	119665057	3_74	0	0.0177139463600592	7.54159286762581	4.20423886171468e-07	0.792924022378122	1
ENSG00000138495.6	COX17	3	119677824	3_74	0	0.0131736612832669	4.74771201991227	1.96833871551009e-07	-0.154413783083687	1
ENSG00000183833.16	MAATS1	3	119702856	3_74	0	0.0133818031096312	4.89548810063548	2.06167217055478e-07	-0.215723908692621	2
ENSG00000144852.17	NR1I2	3	119780660	3_74	0	0.037911894442726	14.7536531349747	1.760289218382e-06	-1.66433255353014	1
ENSG00000082701.14	GSK3B	3	120094435	3_74	0	0.0137176566795924	5.12918027754233	2.21430207314659e-07	0.187274929689427	1
ENSG00000175697.10	GPR156	3	120285335	3_74	0	0.0132018120890233	4.76783253639121	1.98090438569988e-07	0.113665914693682	2
ENSG00000163428.3	LRRC58	3	120348564	3_74	0	0.0269622940207868	11.5158004974507	9.7714709774539e-07	1.46553157462494	2
ENSG00000065518.7	NDUFB4	3	120595989	3_74	0	0.0244840878360735	10.6022306419666	8.16939979657912e-07	-1.26884310286167	2
ENSG00000144840.8	RABL3	3	120743477	3_74	0	0.0153226359558862	6.1727392585314	2.9765993979331e-07	-0.638389163891777	1
ENSG00000153767.9	GTF2E1	3	120742872	3_74	0	0.0481347191467453	17.031870067337	2.58005967583453e-06	-1.77878334250347	1
ENSG00000145087.12	STXBP5L	3	120907637	3_75	0	0	9.93078735257053	0	0.436377299234025	1
ENSG00000173230.15	GOLGB1	3	121749947	3_75	0	0	140.309422227382	0	2.23753920990725	1
ENSG00000173226.16	IQCB1	3	121788384	3_75	0	0	81.7320295033334	0	-2.63047640034668	2
ENSG00000145088.8	EAF2	3	121835057	3_75	0	0	36.0699362240394	0	-1.76523312855814	1
ENSG00000163406.10	SLC15A2	3	121893969	3_75	0	0	44.4942322608221	0	-3.02632568909192	2
ENSG00000121552.3	CSTA	3	122325535	3_76	0	0.0137953553472423	4.89532586291687	2.12531580466285e-07	0.166676372075122	1
ENSG00000114023.15	FAM162A	3	122384273	3_76	0	0.019377501440403	8.03197846600108	4.8981184908521e-07	-1.06521090330278	1
ENSG00000196981.3	WDR5B	3	122416348	3_76	0	0.0147727202341831	8.44097967242608	3.92430091212627e-07	-1.85644088667664	2
ENSG00000114030.12	KPNA1	3	122514621	3_76	0	0.0392461784705243	18.7234139818764	2.31255136586866e-06	-3.18306043679324	1
ENSG00000173200.12	PARP15	3	122577987	3_76	0	0.0152452834643158	7.31920923229831	3.51162910556673e-07	-1.56694612430005	1
ENSG00000173193.13	PARP14	3	122680360	3_76	0	0.0137941597614036	4.88024692287189	2.11858562690613e-07	0.367567570616755	2
ENSG00000169087.10	HSPBAP1	3	122793842	3_76	0	0.0239160516150115	9.42282595165734	7.09217796846324e-07	-0.937731780911631	2
ENSG00000138463.8	DIRC2	3	122795125	3_76	0	0.027292498658227	10.6348691018366	9.13449242786228e-07	-1.09131001002246	1
ENSG00000082684.14	SEMA5B	3	122921559	3_76	0	0.0145017010159425	5.10035362324589	2.32770644334583e-07	0.0390765132433871	2
ENSG00000065485.19	PDIA5	3	123066749	3_76	0	0.0248836625812916	10.1451119144338	7.94474787817658e-07	1.04246264634549	1
ENSG00000121542.11	SEC22A	3	123202292	3_76	0	0.0158326145988541	6.65392838595892	3.31542903325412e-07	1.23677332701382	2
ENSG00000206527.9	HACD2	3	123588902	3_76	0	0.0383666332374659	13.6105248430825	1.6433782574695e-06	1.8980868481456	1
ENSG00000160145.15	KALRN	3	124079163	3_77	0	0.0164453542495594	4.71123223722363	2.43829764827781e-07	0.0735398515649999	1
ENSG00000114491.13	UMPS	3	124725460	3_77	0	0.0277414762170931	9.30974484937757	8.12786197266479e-07	-0.474242911367099	2
ENSG00000082781.11	ITGB5	3	124902344	3_77	0	0.0188450258354061	26.4931854151111	1.5712304600728e-06	4.87824528187917	1
ENSG00000221955.10	SLC12A8	3	125128554	3_77	0	0.0894619310962275	19.9126919700184	5.60631141374204e-06	2.19319315467067	1
ENSG00000163885.11	CFAP100	3	126394612	3_78	0	0.0181986390071802	5.59489222490578	3.20434751049993e-07	0.486971272032074	2
ENSG00000163848.19	ZNF148	3	125375658	3_78	0	0.152961146633128	26.0952628123755	1.2561797244012e-05	-2.72085852464014	1
ENSG00000114520.10	SNX4	3	125521025	3_78	0	0.0206782419220228	6.80207031838173	4.42653296619737e-07	0.912399579767955	1
ENSG00000144909.7	OSBPL11	3	125593286	3_78	0	0.0485009134770781	14.902669011405	2.27469382069049e-06	1.47970983636526	1
ENSG00000189366.9	ALG1L	3	126012249	3_78	0	0.110606824239646	22.8762960721097	7.96299797611341e-06	-2.93823626157213	1
ENSG00000114547.9	ROPN1B	3	125967918	3_78	0	0.0216178914106446	7.22222326673741	4.913525504754e-07	-1.13800480438681	1
ENSG00000114544.16	SLC41A3	3	126068283	3_78	0	0.0204662815361513	6.7045218745045	4.31832902965483e-07	-0.984626824225722	2
ENSG00000144908.13	ALDH1L1	3	126197538	3_78	0	0.0168813771003733	4.88537457256929	2.59546222663184e-07	0.212183765911231	2
ENSG00000070476.14	ZXDC	3	126477300	3_78	0	0.0184572938401677	5.72818703871411	3.32731708633051e-07	-0.426589605092807	2
ENSG00000159650.8	UROC1	3	126517918	3_79	0	0.0164549945225075	6.27938198999228	3.25179844313699e-07	-0.639279384363746	1
ENSG00000180767.9	CHST13	3	126524576	3_79	0	0.0139009942580444	4.68819212607953	2.05097439608126e-07	0.00493849918952473	1
ENSG00000197763.14	TXNRD3	3	126655148	3_79	0	0.102087636896599	23.7303277380258	7.62405219621742e-06	-2.78493663021095	2
ENSG00000159685.10	CHCHD6	3	126704594	3_79	0	0.0141412235323174	4.84975631386627	2.1583202134875e-07	-0.268571165757148	1
ENSG00000114554.11	PLXNA1	3	126988533	3_79	0	0.0274339534034811	11.1140459308092	9.59554303612129e-07	1.498213929468	1
ENSG00000114631.10	PODXL2	3	127628671	3_79	0	0.0238414580561879	9.78426684578478	7.34125101853408e-07	-1.25931985811281	1
ENSG00000114626.17	ABTB1	3	127674918	3_79	0	0.0841618996797897	21.8472942533797	5.78658266214678e-06	2.40822197853983	1
ENSG00000187715.13	KBTBD12	3	127915717	3_79	0	0.0243960186062068	10.0019700093574	7.67915577607223e-07	1.25446683380994	1
ENSG00000175792.11	RUVBL1	3	128153759	3_79	0	0.0139358173424803	4.71178238223268	2.06645828648298e-07	0.365436866021568	2
ENSG00000132394.10	EEFSEC	3	128162770	3_79	0	0.074019420795524	20.6023950739801	4.79923887780032e-06	-2.61007059370655	1
ENSG00000170893.3	TRH	3	129973831	3_80	0	0.0555637005524594	15.7170458776794	2.74834378392292e-06	-1.86449584696987	2
ENSG00000163902.11	RPN1	3	128680780	3_80	0	0.0184554624261909	5.2392763819262	3.04302285438007e-07	0.0542626193271881	1
ENSG00000075785.12	RAB7A	3	128726742	3_80	0	0.0262860780521442	8.585358174324	7.10220469532704e-07	-1.06344357460681	1
ENSG00000177646.18	ACAD9	3	128881533	3_80	0	0.0215139704566215	6.68874693372961	4.52870786596161e-07	0.734371807967464	1
ENSG00000114654.7	EFCC1	3	129004115	3_80	0	0.127974141879834	23.832226726916	9.59833319002348e-06	-2.48627455082395	1
ENSG00000114656.10	KIAA1257	3	129002467	3_80	0	0.0533937347219827	15.3349702452888	2.57680889381864e-06	1.84528803806193	1
ENSG00000172780.16	RAB43	3	129122387	3_80	0	0.021835274512518	6.82896870973033	4.69269958566557e-07	-0.82879439985986	2
ENSG00000240682.9	ISY1	3	129161573	3_80	0	0.0241898355717193	7.79815711282676	5.93654645800565e-07	0.978190905695971	1
ENSG00000169714.16	CNBP	3	129183756	3_80	0	0.0277530557822974	9.10019877566993	7.94823430235849e-07	1.2969683540482	1
ENSG00000181789.14	COPG1	3	129249799	3_80	0	0.0233987681067865	7.48336535894552	5.51060036041483e-07	-0.781993966831566	1
ENSG00000183624.13	HMCES	3	129278028	3_80	0	0.0339654846338483	11.0181213387043	1.17775332812061e-06	-1.24353219166797	2
ENSG00000163913.11	IFT122	3	129442145	3_80	0	0.0281095880673757	9.22126284034884	8.15743939976223e-07	-1.345573470007	1
ENSG00000004399.12	PLXND1	3	129615449	3_80	0	0.0194739704152915	5.7468591040276	3.52203793414661e-07	-0.537827031490349	1
ENSG00000172765.16	TMCC1	3	129894308	3_80	0	0.0191607577769822	5.59362611891935	3.37299027422518e-07	0.580694400358707	1
ENSG00000251287.8	ALG1L2	3	130102622	3_80	0	0.0179765046092923	4.990924118916	2.82354810414099e-07	-0.434522143879015	1
ENSG00000196455.7	PIK3R4	3	130746630	3_81	0	0.0422160521453608	7.0103374456224	9.31377012282995e-07	-0.927340735879375	2
ENSG00000017260.19	ATP2C1	3	130850713	3_81	0	0.0433361409558417	7.26022043016505	9.90168293497845e-07	0.943056411192321	1
ENSG00000114670.13	NEK11	3	131017601	3_81	0	0.0528429130174418	9.15698009500919	1.52281797448031e-06	1.2011563287407	2
ENSG00000198585.11	NUDT16	3	131381465	3_81	0	0.0411745197759636	6.77206606902031	8.77523393200428e-07	-0.919178943729968	1
ENSG00000114686.8	MRPL3	3	131502955	3_81	0	0.0354472026255739	5.34556071874208	5.96326636154254e-07	0.456840089716952	1
ENSG00000014257.15	ACPP	3	132316910	3_82	0	0.052892126521656	12.8263300509168	2.13502228724614e-06	-1.53759822657715	2
ENSG00000129048.6	ACKR4	3	132597261	3_82	0	0.0281253732057895	6.80839558655993	6.02631805751141e-07	-0.716757983483417	1
ENSG00000240303.7	ACAD11	3	132676260	3_82	0	0.022653309734107	4.75872202584941	3.39258684359863e-07	0.164924672438126	1
ENSG00000144868.13	TMEM108	3	133037338	3_82	0	0.0242591385117757	5.40701765713097	4.12802325950129e-07	-0.429709605962908	1
ENSG00000091527.15	CDV3	3	133573338	3_83	0	0	18.045891015655	0	1.69021115564243	2
ENSG00000163781.12	TOPBP1	3	133661592	3_83	0	0	17.4052371469149	0	0.889784606515655	1
ENSG00000144867.11	SRPRB	3	133788665	3_83	0	0	16.1459448174914	0	-1.35505074805514	1
ENSG00000154917.10	RAB6B	3	133895902	3_83	0	0	109.391866659238	0	-0.183241862502862	2
ENSG00000174640.12	SLCO2A1	3	134051958	3_83	0	0	345.303580466283	0	0.111530469678623	1
ENSG00000182923.16	CEP63	3	134486229	3_83	0	0	89.5314580157952	0	2.96683902563903	2
ENSG00000129055.12	ANAPC13	3	134487078	3_83	0	0	58.1409363181714	0	2.28218251610838	1
ENSG00000154928.16	EPHB1	3	134597536	3_83	0	0	75.835191689288	0	1.89274005231534	1
ENSG00000073711.10	PPP2R3A	3	135966448	3_84	0	0.0373297832554314	8.98626763591778	1.05570794741879e-06	1.22538618102323	1
ENSG00000174579.3	MSL2	3	136192330	3_84	0	0.0624007776376883	13.9016231447447	2.73001156447489e-06	1.9841732872055	2
ENSG00000114054.13	PCCB	3	136249986	3_84	0	0.180455020219896	24.3464774444245	1.38265579017632e-05	-3.45754449686353	1
ENSG00000118007.12	STAG1	3	136752490	3_84	0	0.151886770198667	22.6101849107941	1.08076938754356e-05	-3.29914209298272	1
ENSG00000158092.6	NCK1	3	136862055	3_84	0	0.153229090619195	22.6978769425054	1.09454957070139e-05	-2.20255779556059	1
ENSG00000066405.12	CLDN18	3	137998902	3_85	0	0.0333000783898364	11.4374313929258	1.19862334372755e-06	1.40452316274106	2
ENSG00000158163.14	DZIP1L	3	138115664	3_85	0	0.0165335900546618	4.80819756196414	2.50183372644686e-07	0.0870661925975947	2
ENSG00000138231.12	DBR1	3	138174902	3_85	0	0.0166645241515236	4.88263587462343	2.56068541877546e-07	0.114223382829117	2
ENSG00000114098.17	ARMC8	3	138187690	3_85	0	0.0705018160308668	18.6151586353128	4.13024695044665e-06	-2.53260797890453	2
ENSG00000181322.13	NME9	3	138329935	3_85	0	0.182266320849616	27.9845438999122	1.60521656919868e-05	3.37410507165758	2
ENSG00000158220.13	ESYT3	3	138434098	3_85	0	0.0175235820047609	5.35713467681879	2.95436686303815e-07	-0.118420642067762	2
ENSG00000114107.8	CEP70	3	138594051	3_85	0	0.0201777509401094	6.68982712431217	4.24811853027056e-07	-0.908816768421135	1
ENSG00000158234.12	FAIM	3	138609109	3_85	0	0.0306078756491878	10.6366088381311	1.02457876422191e-06	1.84834499228745	1
ENSG00000184432.9	COPB2	3	139389874	3_85	0	0.0448459973377097	14.273122272687	2.01442752393904e-06	1.74456305071282	1
ENSG00000114115.9	RBP1	3	139540080	3_85	0	0.0340568745452886	11.6509992024385	1.24875412477799e-06	-1.2955858553322	1
ENSG00000163864.15	NMNAT3	3	139673526	3_85	0	0.0219819484362906	7.49951480676812	5.18809984389102e-07	-1.01331203742518	2
ENSG00000114120.11	SLC25A36	3	140937198	3_86	0	0.0440277017200339	7.71376672876883	1.06881241675055e-06	-0.885217364005317	1
ENSG00000155893.12	PXYLP1	3	141228794	3_86	0	0.0332298638691214	5.03375218504821	5.26416346796718e-07	0.324272409683733	1
ENSG00000155903.11	RASA2	3	141486623	3_86	0	0.0403960528241505	6.89248853769604	8.76241781562533e-07	0.900051574540329	1
ENSG00000114125.13	RNF7	3	141737961	3_87	0	0.0180554667079933	6.08738097697525	3.45898099059802e-07	0.605027563779683	1
ENSG00000069849.10	ATP1B3	3	141909159	3_87	0	0.0191059148562264	6.62151104019707	3.98138264675089e-07	0.432483242360184	1
ENSG00000175066.15	GK5	3	142226081	3_87	0	0.0205052548223736	7.28953623214523	4.70407289843914e-07	0.698855469586269	1
ENSG00000175054.14	ATR	3	142579130	3_87	0	0.0190515430518553	6.59472901413948	3.95399471692559e-07	0.783156554253232	2
ENSG00000120756.12	PLS1	3	142596343	3_87	0	0.0155736428375471	4.69147836522493	2.2993702184738e-07	-0.259763063048254	2
ENSG00000144935.14	TRPC1	3	142724599	3_87	0	0.0405300330934567	13.7554094549441	1.75452457065192e-06	-1.6677168623066	1
ENSG00000181744.8	C3orf58	3	143971775	3_88	0	0	20.393487870323	0	1.84884735553225	1
ENSG00000114698.14	PLSCR4	3	146226905	3_90	0	0.0359966160529228	6.70278959229357	7.59322442635871e-07	0.92525170422724	1
ENSG00000188313.12	PLSCR1	3	146544994	3_90	0	0.118984696578071	18.2449592042584	6.8319232330607e-06	-2.21669175752989	2
ENSG00000152977.9	ZIC1	3	147393907	3_91	0	0.0243709514100284	11.1146764009779	8.52468382794306e-07	1.19469624804137	1
ENSG00000174963.17	ZIC4	3	147406919	3_91	0	0.0537031516876687	18.6363042573075	3.14969528134258e-06	-1.93991000787928	1
ENSG00000144891.17	AGTR1	3	148697390	3_91	0	0.0173885745484842	7.922789425895	4.33561857802317e-07	0.801467428406188	2
ENSG00000153002.11	CPB1	3	148791221	3_91	0	0.0123862463320334	4.72309872852902	1.84109293044538e-07	-0.02922270423135	2
ENSG00000071794.15	HLTF	3	149084128	3_91	0	0.018026309873729	8.2629452343588	4.68760145471667e-07	1.14461872831707	2
ENSG00000163755.8	HPS3	3	149129654	3_91	0	0.0187571067978035	8.63826681809072	5.09919287419985e-07	1.30716896773192	1
ENSG00000047457.13	CP	3	149222355	3_91	0	0.223804446185377	32.7343803740565	2.30558855933747e-05	3.36279973853603	1
[truncated: 7,617 more rows]
