# Supplementary material for: Adjusting for genetic confounders in transcriptome-wide association studies improves discovery of risk genes of complex traits
Source: Nat Genet. 2024 Jan 26;56(2):336–47. doi: 10.1038/s41588-023-01648-9 (PMC10864181; doi:10.1038/s41588-023-01648-9)
Supplement: Supplementary file 5 — cTWAS results of all analyzed genes across all tissues for IBD, SCZ, and SBP. Results are stored separately for each combination of traits and tissues. Column legends for each set of results are the same as in Supplementary Table 1. [file 41588_2023_1648_MOESM5_ESM.zip › SBP_Brain_Caudate_basal_ganglia.csv]

id	genename	chrom	pos	region_tag	cs_index	PIP	tau2	PVE	z	num_eqtl
ENSG00000142609.17	CFAP74	1	1965001	1_2	0	0.026002960214867	17.5580229975153	1.43683658885839e-06	1.80469235053911	1
ENSG00000187730.8	GABRD	1	2019112	1_2	0	0.0387992269864433	21.6038622555021	2.63793108956954e-06	-2.23742275113607	1
ENSG00000067606.16	PRKCZ	1	2051703	1_2	0	0.0143967357712199	12.4011507466383	5.61868900339313e-07	1.32134090457675	2
ENSG00000162585.16	FAAP20	1	2207868	1_2	0	0.00662655795884426	4.94572254401943	1.03139904096589e-07	0.0401588201159158	3
ENSG00000157933.9	SKI	1	2228951	1_2	0	0.0777503810190611	27.8565661523444	6.81614907200997e-06	2.65195375863267	1
ENSG00000116151.13	MORN1	1	2367872	1_2	0	0.00671682107740623	5.07793051081595	1.07339484899176e-07	-0.3036321580395	1
ENSG00000157911.9	PEX10	1	2412603	1_2	0	0.0127950128179398	11.2119891247989	4.51473607150197e-07	-1.18530855993867	1
ENSG00000149527.17	PLCH2	1	2425928	1_2	0	0.00753398929703841	6.0623088369749	1.43738143007201e-07	0.563800190053963	2
ENSG00000157881.13	PANK4	1	2533916	1_2	0	0.0137847445501335	11.8117865462368	5.1241671299363e-07	1.35057001235017	1
ENSG00000157873.17	TNFRSF14	1	2545919	1_2	0	0.00747852918167313	6.04340209123292	1.4223505886903e-07	-0.719622776919779	1
ENSG00000142606.15	MMEL1	1	2632528	1_2	0	0.179526048543237	36.0108655209481	2.03455767404902e-05	-3.05335079735978	1
ENSG00000215912.12	TTC34	1	2800905	1_2	0	0.00691547713054719	5.32654984385461	1.15925003713238e-07	0.307256777067494	2
ENSG00000158109.14	TPRG1L	1	3623588	1_2	0	0.00689636243596314	5.21699031788527	1.13226760503557e-07	0.217319051834633	1
ENSG00000078900.14	TP73	1	3659047	1_2	0	0.00709813114158231	5.6197954610748	1.25537507542243e-07	-0.550049971702556	1
ENSG00000116213.15	WRAP73	1	3654319	1_2	0	0.0158117443862221	13.2797826482071	6.60814745803478e-07	-1.46938798821169	2
ENSG00000235169.7	SMIM1	1	3772844	1_3	0	0.0218638208733531	5.19712004647591	3.57600224555668e-07	-0.305302252596317	2
ENSG00000130764.9	LRRC47	1	3804823	1_3	0	0.0229644510848362	5.66520376009714	4.09430863606378e-07	-0.54489518987328	1
ENSG00000116198.12	CEP104	1	3856515	1_3	0	0.022920760103048	5.64704936032238	4.0734235817022e-07	0.448531043150781	2
ENSG00000198912.10	C1orf174	1	3891607	1_3	0	0.0228436763291051	5.61493757400142	4.03663892661049e-07	-0.425964556036907	2
ENSG00000196581.10	AJAP1	1	4654467	1_4	0	0.0170029277958493	5.16306156025967	2.76273982120194e-07	-0.360285924120188	1
ENSG00000069424.14	KCNAB2	1	6004751	1_5	0	0.0207856327416491	6.117596802482	4.00177874701429e-07	0.740583858363888	1
ENSG00000131697.17	NPHP4	1	5875102	1_5	0	0.0264505069576848	8.4385452718339	7.02442142114279e-07	1.16567492375309	4
ENSG00000116251.9	RPL22	1	6209280	1_5	0	0.0192770263029523	5.39387636354954	3.27227655780941e-07	0.231379032177731	1
ENSG00000116237.15	ICMT	1	6236149	1_5	0	0.0188472605644698	5.2168319628909	3.094311679024e-07	-0.210227669705188	2
ENSG00000158292.6	GPR153	1	6273567	1_5	0	0.0292263308534109	9.03019037005791	8.30577526717516e-07	1.09931604882767	1
ENSG00000187017.15	ESPN	1	6424625	1_5	0	0.0441375646179202	13.8843832152338	1.92860785809887e-06	-1.86528227930707	2
ENSG00000215788.9	TNFRSF25	1	6465275	1_5	0	0.0443011418957443	12.9756157811472	1.80905541993259e-06	1.65646841429143	2
ENSG00000162408.10	NOL9	1	6554170	1_5	0	0.0178024201504676	5.33335127412435	2.98805239877369e-07	0.697655035643519	1
ENSG00000204859.12	ZBTB48	1	6580056	1_5	0	0.0286806170104189	12.285861916497	1.10892734716146e-06	-2.09942316225421	1
ENSG00000007923.15	DNAJC11	1	6701201	1_5	0	0.021728802605273	6.25823605163693	4.27953623945637e-07	0.0967428286801759	3
ENSG00000049245.12	VAMP3	1	7771004	1_6	0	0.0141049920911174	4.79403485145843	2.12805578102439e-07	-0.151670984829367	2
ENSG00000116285.12	ERRFI1	1	8026467	1_6	0	0.0242752991660566	10.3750721657279	7.92619386986384e-07	1.51213726227584	1
ENSG00000142583.17	SLC2A5	1	9055292	1_6	0	0.0429686310947688	15.4024678066675	2.08281550235008e-06	1.81486688614773	1
ENSG00000049239.12	H6PD	1	9235385	1_6	0	0.0146830662271886	5.15314800570016	2.38121356288828e-07	-0.29575780654984	3
ENSG00000171621.13	SPSB1	1	9308150	1_7	0	0.0289980350362858	13.3283891641177	1.2163406155653e-06	1.46386178223149	1
ENSG00000171612.6	SLC25A33	1	9539060	1_7	0	0.0123068807327023	5.18298699544377	2.00741462867733e-07	0.166558111837109	1
ENSG00000171608.15	PIK3CD	1	9650914	1_7	0	0.0174774633700928	8.78800325017492	4.83367652023857e-07	0.998955023738802	1
ENSG00000171603.16	CLSTN1	1	9824341	1_7	0	0.0237549347705762	11.1656734469147	8.3473329808913e-07	1.45900586070764	1
ENSG00000162441.11	LZIC	1	9943262	1_7	0	0.0117509190726744	4.87019574410189	1.80105603885473e-07	0.00368988721892562	1
ENSG00000162444.11	RBP7	1	9997599	1_7	0	0.0132740933300752	5.80999225620628	2.42710963373856e-07	-0.582562380290253	1
ENSG00000130939.18	UBE4B	1	10033012	1_7	0	0.01539215229985	7.33156294696913	3.55144336422786e-07	-0.871275848085756	2
ENSG00000054523.17	KIF1B	1	10210333	1_7	0	0.0417286584212192	16.9973515877039	2.23215656913419e-06	-3.01323767373622	2
ENSG00000142657.20	PGD	1	10398376	1_7	0	0.014638982494148	6.42326781644877	2.95921074542627e-07	-1.4011247154406	3
ENSG00000175279.21	CENPS	1	10429947	1_7	0	0.0126934686764605	6.16564701119229	2.46302004716484e-07	-1.4387039614047	3
ENSG00000160049.11	DFFA	1	10451303	1_7	0	0.0466006290139808	18.6909756441194	2.74114951157486e-06	2.86711063995339	2
ENSG00000204624.7	DISP3	1	11528709	1_8	0	0.022129562596752	4.77387068365264	3.32469992896047e-07	-0.153672843432441	1
ENSG00000120948.16	TARDBP	1	11012192	1_8	0	0.0296236250950094	7.55728822259071	7.04552178858353e-07	0.844711571824196	1
ENSG00000116649.9	SRM	1	11060199	1_8	0	0.0221222703473839	4.77073053393334	3.32141816078452e-07	0.17354705854704	2
ENSG00000171824.13	EXOSC10	1	11100310	1_8	0	0.0220953798241517	4.75913908277834	3.30932059612003e-07	-0.0448182230469592	1
ENSG00000171819.4	ANGPTL7	1	11189075	1_8	0	0.0875841370785476	18.0248805700308	4.96828870972522e-06	-2.3090566010915	1
ENSG00000198793.12	MTOR	1	11262571	1_8	0	0.0570665490250288	13.8567542616648	2.48858282319364e-06	1.99219441178106	1
ENSG00000132879.13	FBXO44	1	11659839	1_8	0	0.0334233789071779	8.71178428091839	9.16360665731137e-07	-0.966094826730225	1
ENSG00000116663.10	FBXO6	1	11663828	1_8	0	0.0279364483970078	6.99694842032326	6.1516106321521e-07	-0.769545086328776	1
ENSG00000116670.14	MAD2L2	1	11691235	1_8	0	0.0250579639812181	5.95886035541158	4.69913543669039e-07	-0.586601674609344	1
ENSG00000162490.6	DRAXIN	1	11695868	1_8	0	0.0489220916696956	12.3703663031491	1.90456829582121e-06	-1.37625691715204	1
ENSG00000162494.5	LRRC38	1	13512887	1_10	0	0.0399486009550365	10.277749855517	1.2921370862168e-06	1.22120983557066	1
ENSG00000162493.16	PDPN	1	13593285	1_10	0	0.0492120181208766	12.2835991149943	1.90241728581444e-06	1.39917489547102	1
ENSG00000116731.22	PRDM2	1	13698512	1_10	0	0.0223508607655826	4.72498481311283	3.32356092062971e-07	-0.0450857385723338	1
ENSG00000171729.13	TMEM51	1	15150450	1_11	0	0.00297487132341723	7.27535298935238	6.8113191260416e-08	0.687964404472965	1
ENSG00000142621.19	FHAD1	1	15211208	1_11	0	0.00285917627996257	7.28854572392029	6.55829259403674e-08	-0.906374350166539	3
ENSG00000142634.12	EFHD2	1	15409565	1_11	0	0.00495951904690473	11.3776490478382	1.77582869646805e-07	0.928657320471827	1
ENSG00000132906.17	CASP9	1	15526794	1_11	0	0.0031769115301773	14.541046479283	1.45381704780674e-07	2.49363804566607	1
ENSG00000116138.12	DNAJC16	1	15526781	1_11	0	0.00232607429666409	8.66757373912656	6.34497771515794e-08	-1.17931811053962	1
ENSG00000116771.5	AGMAT	1	15585452	1_11	0	0.00232969387169613	8.71577843311198	6.39019354679478e-08	-1.20533244786167	1
ENSG00000116786.11	PLEKHM2	1	15683361	1_11	0	0.0031498258526842	22.339248266929	2.21444078503193e-07	3.07885756527681	2
ENSG00000162461.7	SLC25A34	1	15737649	1_11	0	0.00226448953832659	9.44118037937104	6.72830371876986e-08	-2.52252442818821	1
ENSG00000162458.12	FBLIM1	1	15756481	1_11	0	0.00248619709827447	7.13609959125676	5.58348599758939e-08	1.66285808419113	1
ENSG00000116809.11	ZBTB17	1	15976487	1_11	0	0.00473129806145878	13.1806096507721	1.9625683040825e-07	-2.80484533776307	2
ENSG00000186510.11	CLCNKA	1	16018169	1_11	0	0.00307541637155784	6.98959496874953	6.76495490141764e-08	1.63971237091306	1
ENSG00000173641.17	HSPB7	1	16019683	1_11	0	0.00358800868684217	9.29614337835412	1.04970018302413e-07	-1.4032104924845	1
ENSG00000184908.17	CLCNKB	1	16044217	1_11	0	0.00252231600608921	5.64548031325039	4.48135518551237e-08	-0.656397550719959	1
ENSG00000142627.12	EPHA2	1	16156481	1_11	0	0.0023108935434869	4.89873639632662	3.5626485613133e-08	-0.759587161436582	1
ENSG00000142632.16	ARHGEF19	1	16203554	1_11	0	0.0029564969366358	6.76273963084147	6.29229498349299e-08	-0.797445479713363	1
ENSG00000132881.11	RSG1	1	16237068	1_11	0	0.00802932322985417	16.0689967958563	4.06047348745952e-07	2.1271622958214	2
ENSG00000037637.10	FBXO42	1	16352633	1_11	0	0.00553516626159745	13.0599271015868	2.27499474032193e-07	1.66116053028585	1
ENSG00000055070.16	SZRD1	1	16352580	1_11	0	0.0635198120465312	35.4396076677152	7.08446539793701e-06	-3.38912822914294	1
ENSG00000183888.4	C1orf64	1	16004227	1_11	0	0.00435482498610673	11.2625285402637	1.54353181057927e-07	1.67814167142718	2
ENSG00000058453.16	CROCC	1	16963416	1_12	0	0.032048540950148	7.4527839223015	7.51684796183476e-07	-0.810595038377356	1
ENSG00000159363.17	ATP13A2	1	16988930	1_12	0	0.0251522225026337	5.13771332221982	4.06682240460288e-07	0.3352867900796	1
ENSG00000117118.9	SDHB	1	17052140	1_12	0	0.0280355280584517	6.17379789471703	5.44715988168675e-07	-0.542055234977202	1
ENSG00000179051.13	RCC2	1	17439260	1_12	0	0.0257681916774969	5.36858945819947	4.35364597130715e-07	-0.418844772182358	1
ENSG00000142623.9	PADI1	1	17233884	1_12	0	0.0825168004336482	16.584627006233	4.3068233820497e-06	-1.8422235402908	1
ENSG00000158748.3	HTR6	1	19665573	1_13	0	0.041236451221469	15.5949991945458	2.02383738232953e-06	1.69611497728336	1
ENSG00000159423.16	ALDH4A1	1	18902981	1_13	0	0.0162777769625969	6.719803316747	3.44239441903254e-07	-0.712617851917782	1
ENSG00000053372.4	MRTO4	1	19253475	1_13	0	0.0140635117650987	5.33041193010927	2.35919330337035e-07	0.548495599034083	1
ENSG00000162482.4	AKR7A3	1	19281198	1_13	0	0.0198352177052055	8.60017209973209	5.36850160502843e-07	1.13604078073427	1
ENSG00000040487.12	PQLC2	1	19312089	1_13	0	0.0270973919582636	11.5745597204471	9.87054077963724e-07	-1.36345521858136	2
ENSG00000077549.17	CAPZB	1	19508921	1_13	0	0.0132036317502585	4.73127339654006	1.96598600293654e-07	-0.0102681268422842	1
ENSG00000173436.13	MINOS1	1	19596564	1_13	0	0.0138963250891134	5.21683041080255	2.28147470443441e-07	0.334560304819709	1
ENSG00000158747.13	NBL1	1	19621479	1_13	0	0.0157926873282997	6.43221529461595	3.19687446817906e-07	-0.616647374513335	1
ENSG00000169914.5	OTUD3	1	19885299	1_13	0	0.0232986244363334	10.1334173740394	7.43010900427248e-07	-1.20990087301329	2
ENSG00000188257.10	PLA2G2A	1	19979930	1_13	0	0.0563908007897261	18.6104986316702	3.30274653013332e-06	-1.91492176661368	1
ENSG00000127472.10	PLA2G5	1	20070181	1_13	0	0.0132018045994923	4.72995987254567	1.96516821191196e-07	0.00453221351349136	1
ENSG00000090432.6	MUL1	1	20408318	1_14	0	0.0290998259071943	6.84865965024079	6.27198409837903e-07	0.801650312934958	1
ENSG00000183114.7	FAM43B	1	20551955	1_14	0	0.0262059837169105	5.84831658881676	4.82325601873996e-07	0.662936552329077	2
ENSG00000158825.5	CDA	1	20588925	1_14	0	0.0444996197769959	10.9196509284924	1.5292342957616e-06	-1.58000806206744	2
ENSG00000158828.7	PINK1	1	20622995	1_14	0	0.0240515531638599	5.02979710803557	3.80717260986003e-07	0.385573568304788	2
ENSG00000117245.12	KIF17	1	20717668	1_14	0	0.0350744647495624	8.63567068293447	9.53226480099116e-07	1.76154584431098	1
ENSG00000189410.11	SH2D5	1	20733294	1_14	0	0.0250479663454488	5.41704546871849	4.27015781366172e-07	-0.54250517586475	1
ENSG00000075151.20	EIF4G3	1	21174602	1_14	0	0.0835439882280264	17.019440880798	4.47475710327165e-06	-2.99109075471404	1
ENSG00000117298.14	ECE1	1	21345450	1_14	0	0.0401971943968609	9.94248503191769	1.25776545256983e-06	-0.864148651931236	1
ENSG00000070886.11	EPHA8	1	22564006	1_15	0	0.0149326297500166	4.74376575151439	2.22929994864498e-07	-0.0586766354438212	2
ENSG00000076864.19	RAP1GAP	1	21667941	1_15	0	0.017322406442842	6.13320324951566	3.34352484892935e-07	0.946877041787689	2
ENSG00000090686.15	USP48	1	21783662	1_15	0	0.028918982675429	11.0167015880898	1.00263663829988e-06	1.44504462589195	2
ENSG00000187942.11	LDLRAD2	1	21811974	1_15	0	0.0156416124173487	5.1970848424555	2.55829310742797e-07	0.509248836289586	1
ENSG00000142798.17	HSPG2	1	21937058	1_15	0	0.0179362193188615	6.40895918889975	3.61765698048612e-07	0.724874059914167	1
ENSG00000142789.19	CELA3A	1	22001714	1_15	0	0.0177765064661196	6.38468430099774	3.57186319482425e-07	0.766402047826208	1
ENSG00000162552.14	WNT4	1	22143622	1_15	0	0.0200203194061058	7.39993276715386	4.66238088528008e-07	-0.789667424328773	1
ENSG00000173372.16	C1QA	1	22636557	1_15	0	0.0159114823587585	5.82214447187424	2.91542983107594e-07	-0.905701342491544	1
ENSG00000004487.15	KDM1A	1	23000786	1_16	0	0.0177649410888472	5.09195004441876	2.84679949163353e-07	-0.135803158773511	2
ENSG00000169641.13	LUZP1	1	23176357	1_16	0	0.0172200683818776	4.79566892234372	2.59892076196064e-07	0.088515928746575	2
ENSG00000125945.14	ZNF436	1	23371627	1_16	0	0.107660849774985	22.4654537746996	7.61170541980527e-06	-2.61617763194054	1
ENSG00000204219.9	TCEA3	1	23375090	1_16	0	0.12232391222768	23.7306726631014	9.13545925447051e-06	2.83530926058711	3
ENSG00000088280.18	ASAP3	1	23485008	1_16	0	0.0179211280193473	5.17523259183205	2.91879900199905e-07	-0.327654665936046	1
ENSG00000117318.8	ID3	1	23559007	1_16	0	0.0383624264439061	12.4423424092204	1.50216345180111e-06	1.52167455048035	1
ENSG00000197880.8	MDS2	1	23581212	1_16	0	0.050524430159642	15.0907164329632	2.39949724779613e-06	-1.66915412258736	2
ENSG00000227868.5	C1orf234	1	23015700	1_16	0	0.0391840502511585	12.645678418573	1.55941042005248e-06	1.71915593673056	2
ENSG00000179546.4	HTR1D	1	23185270	1_16	0	0.0280088665087664	9.43137853719311	8.31341926275944e-07	1.26925531571135	1
ENSG00000142676.12	RPL11	1	23691734	1_17	0	0	128.979412706991	0	0.782701005098859	1
ENSG00000117308.14	GALE	1	23800401	1_17	0	0	137.166264642706	0	0.502422017333236	2
ENSG00000117305.14	HMGCL	1	23838758	1_17	0	5.4514829606056e-07	3051.39115621841	5.23505821933549e-09	3.00687374854056	1
ENSG00000179163.11	FUCA1	1	23868372	1_17	0	0	482.652082586914	0	-0.170448377751844	1
ENSG00000142677.3	IL22RA1	1	24143324	1_17	0	0	100.777942875821	0	1.13073176616023	1
ENSG00000185436.11	IFNLR1	1	24187118	1_17	0	0	39.354276981783	0	0.653166053246226	2
ENSG00000158055.15	GRHL3	1	24318866	1_17	0	0	8.04206048884404	0	0.741263279334719	1
ENSG00000001460.17	STPG1	1	24416496	1_17	0	0	9.60747654328897	0	-0.118788631424232	2
ENSG00000117602.11	RCAN3	1	24502439	1_17	0	0	8.75291831963183	0	-0.802567099418273	1
ENSG00000184454.6	NCMAP	1	24555515	1_17	0	0	6.50354346607448	0	0.138611451213656	2
ENSG00000020633.18	RUNX3	1	24965206	1_17	0	0	6.33335470174361	0	-0.600121637928093	1
ENSG00000174950.10	CD164L2	1	27383368	1_19	0	0.0514932011229802	21.4901988988998	3.48256555094159e-06	2.82607222558541	1
ENSG00000090020.10	SLC9A1	1	27167188	1_19	0	0.00953877355787691	5.40388616732425	1.62221235555333e-07	1.07065885766664	1
ENSG00000186501.14	TMEM222	1	27335461	1_19	0	0.0416640292702739	19.4512863688565	2.55046030771136e-06	2.07841614258396	1
ENSG00000142765.17	SYTL1	1	27342119	1_19	0	0.173599795405903	33.4756050242003	1.82888592536679e-05	3.06235067217468	2
ENSG00000142733.14	MAP3K6	1	27357905	1_19	0	0.0197942340825676	12.3376778165956	7.68565880325644e-07	-1.42404462493429	2
ENSG00000181773.6	GPR3	1	27392588	1_19	0	0.0472067534176011	20.6525097341954	3.06821608689983e-06	-2.78446101111945	1
ENSG00000158195.10	WASF2	1	27484872	1_19	0	0.0438270296098749	19.9377301801148	2.74996220647919e-06	2.25945218257263	2
ENSG00000126705.13	AHDC1	1	27604387	1_19	0	0.0127914716980876	8.18736350376996	3.29589646520355e-07	-0.88796585670758	1
ENSG00000000938.12	FGR	1	27634281	1_19	0	0.117827772781887	29.576966696844	1.09675664556014e-05	3.14640607597589	1
ENSG00000126709.14	IFI6	1	27671883	1_19	0	0.0103498625708787	6.17770284288815	2.01219734220872e-07	-0.627446449251082	1
ENSG00000117748.9	RPA2	1	27914481	1_19	0	0.00905451653251321	4.90997929546097	1.39911657146877e-07	-0.1431240853361	2
ENSG00000130768.14	SMPDL3B	1	27935089	1_19	0	0.00923535380288942	5.09743116592022	1.48154170531758e-07	0.109363656706981	2
ENSG00000158156.7	XKR8	1	27959023	1_19	0	0.0410358316699373	19.3053499610396	2.49315851674708e-06	-1.96413389121336	1
ENSG00000169403.11	PTAFR	1	28193492	1_19	0	0.00888645787696085	4.73239933007732	1.32348506403349e-07	-0.0273063705806345	1
ENSG00000126698.10	DNAJC8	1	28233309	1_19	0	0.00982489945030662	5.68409653851962	1.75751294890989e-07	-0.652304075930149	1
ENSG00000130770.17	ATPIF1	1	28236165	1_19	0	0.00982838255199692	5.68745737624814	1.75917555221786e-07	-0.654683449243435	2
ENSG00000130766.4	SESN2	1	28259281	1_19	0	0.0105598647295735	6.36821396654594	2.11633773471635e-07	0.470957129638978	1
ENSG00000204138.12	PHACTR4	1	28366038	1_19	0	0.00929911311054543	5.16265291823106	1.51085724922796e-07	-0.633921498678188	2
ENSG00000180098.9	TRNAU1AP	1	28552198	1_19	0	0.0251411902126369	14.6165096921154	1.15648095827062e-06	2.04566536720319	2
ENSG00000198492.15	YTHDF2	1	28736301	1_19	0	0.0139659811309704	9.0214868283023	3.96514016557991e-07	0.90968457859982	1
ENSG00000253304.1	TMEM200B	1	29123661	1_19	0	0.0262620804745901	15.0327012292926	1.2424391492606e-06	-1.88136458241864	1
ENSG00000162512.15	SDC3	1	30890562	1_20	0	0	8.50219648185538	0	-0.739039063070861	1
ENSG00000134644.15	PUM1	1	31066204	1_20	0	0	13.4096448802799	0	-1.13414665045068	1
ENSG00000084628.9	NKAIN1	1	31239088	1_20	0	0	11.8884846138061	0	1.21892396242602	1
ENSG00000121766.15	ZCCHC17	1	31296178	1_20	0	0	13.5164112726728	0	1.2509081995826	2
ENSG00000121769.7	FABP3	1	31375861	1_20	0	0	13.1687048850502	0	1.30531956248272	2
ENSG00000168528.11	SERINC2	1	31378553	1_20	0	0	25.4817311856619	0	2.14149733446567	2
ENSG00000142910.15	TINAGL1	1	31576075	1_20	0	0	7.87017863809392	0	-0.835226446012755	1
ENSG00000121764.11	HCRTR1	1	31617221	1_20	0	0	47.6176453405741	0	-1.99169333727197	1
ENSG00000162517.12	PEF1	1	31645212	1_20	0	0	59.6327136766399	0	-2.15411426706286	1
ENSG00000084636.17	COL16A1	1	31704334	1_20	0	0	64.2895866689618	0	-0.744578981282091	2
ENSG00000121753.12	ADGRB2	1	31764679	1_20	0	0	19.4504697966132	0	0.966485021918963	1
ENSG00000134668.12	SPOCD1	1	31815803	1_20	0	0	138.591358137101	0	0.0909385691198582	2
ENSG00000184007.18	PTP4A2	1	31944881	1_20	0	0	375.119710824736	0	1.79356791524807	1
ENSG00000121775.17	TMEM39B	1	32073181	1_21	0	0.0274647102606258	10.3562156371057	8.95127872094986e-07	1.12313897021022	1
ENSG00000025800.13	KPNA6	1	32108863	1_21	0	0.0384442978082777	13.5750215591723	1.64240944748016e-06	1.81300279948414	1
ENSG00000084652.15	TXLNA	1	32179560	1_21	0	0.0354824646223162	12.8063238270079	1.43003685912288e-06	-1.7510092527251	1
ENSG00000160051.11	IQCC	1	32205429	1_21	0	0.0357093233360462	12.8673964164679	1.44604322566745e-06	1.75619123005214	1
ENSG00000084623.11	EIF3I	1	32222176	1_21	0	0.0362480106513582	13.0108985582602	1.48422738824234e-06	-1.76721526665912	1
ENSG00000160055.19	TMEM234	1	32222176	1_21	0	0.0336127126753519	12.2877984198314	1.29983017585439e-06	1.66974703561436	2
ENSG00000116478.11	HDAC1	1	32291652	1_21	0	0.0159280609900818	5.16641927969388	2.58977200561751e-07	-0.323434475521638	2
ENSG00000162526.6	TSSK3	1	32366691	1_21	0	0.0191922453619345	6.93955807332329	4.19147205846705e-07	0.484375470556481	1
ENSG00000176261.15	ZBTB8OS	1	32650758	1_21	0	0.0178457908656909	6.24744100657502	3.50870565434516e-07	0.595297155186951	2
ENSG00000162521.18	RBBP4	1	32651536	1_21	0	0.0173359900111005	5.97176328692331	3.25806846462229e-07	-0.532824931287575	1
ENSG00000116497.17	S100PBP	1	32815516	1_21	0	0.0152132641200936	4.73005194768007	2.26463017245479e-07	-0.0746761064349153	2
ENSG00000134684.10	YARS	1	32817982	1_21	0	0.0160665124663515	5.24868748689272	2.65388013809881e-07	0.396944315326744	1
ENSG00000160097.16	FNDC5	1	32872031	1_21	0	0.015614751565751	4.97759679912443	2.44604119579314e-07	0.308259605397793	2
ENSG00000121905.9	HPCA	1	32880447	1_21	0	0.0158788735159665	5.13702092905151	2.56708351684894e-07	-0.350789448241481	1
ENSG00000004455.16	AK2	1	33080995	1_21	0	0.0152526371212843	4.75461349302073	2.2822810809937e-07	-0.201119533400252	1
ENSG00000142920.16	AZIN2	1	33081259	1_21	0	0.0166658924450952	5.59689906101575	2.9355198605507e-07	0.486275170109414	1
ENSG00000116525.13	TRIM62	1	33182762	1_21	0	0.0152076833481006	4.72656537958925	2.26213075576982e-07	-0.00508768007798108	1
ENSG00000134686.18	PHC2	1	33427363	1_21	0	0.0172032528105631	5.89866423890605	3.19354633290308e-07	-0.609227628446673	2
ENSG00000121904.17	CSMD2	1	33794690	1_21	0	0.0152108344417181	4.72853414272588	2.26354192227367e-07	0.0253185280091188	1
ENSG00000273274.1	ZBTB8B	1	32465491	1_21	0	0.0160137350684951	5.21740948659479	2.62939926050284e-07	-0.321174696835628	1
ENSG00000188910.7	GJB3	1	34774193	1_22	0	0.0614922228634289	21.179964585651	4.09877799348044e-06	2.105026040258	1
ENSG00000163866.8	SMIM12	1	34732965	1_22	0	0.0113178799296503	4.99997592272461	1.78090998522567e-07	-0.396995367726415	1
ENSG00000243749.1	TMEM35B	1	34984579	1_22	0	0.0139263844394599	6.96869846706962	3.0542109271665e-07	0.689767013133944	2
ENSG00000116560.10	SFPQ	1	35211143	1_22	0	0.0165141990426602	8.58821042568358	4.46343449303512e-07	-0.938683789947905	1
ENSG00000020129.15	NCDN	1	35557823	1_22	0	0.0132892327794527	6.52396922033326	2.72848006995957e-07	-0.679414221100686	1
ENSG00000116819.6	TFAP2E	1	35573174	1_22	0	0.020446759621047	10.6205816983878	6.83410691990113e-07	1.68100384760629	1
ENSG00000126067.11	PSMB2	1	35641909	1_22	0	0.0634479367772341	21.4832427617148	4.28969400390004e-06	-2.62550755010042	1
ENSG00000142686.7	C1orf216	1	35718988	1_22	0	0.0358308737015356	15.9781184678048	1.80173953689989e-06	2.1832794875712	1
ENSG00000134698.10	AGO4	1	35807900	1_22	0	0.0144263756754895	7.30371580026882	3.31596606059047e-07	-0.938351658844837	1
ENSG00000092847.11	AGO1	1	35870261	1_22	0	0.0651379173144034	21.7382384604297	4.45622582059157e-06	-2.65508498707691	1
ENSG00000116863.10	ADPRHL2	1	36088841	1_22	0	0.0610297138438817	21.1065872659716	4.05385606810037e-06	2.54565431201778	1
ENSG00000116871.15	MAP7D1	1	36155585	1_22	0	0.0116405524774129	5.26668080975932	1.92938796514873e-07	0.684615384615462	1
ENSG00000054116.11	TRAPPC3	1	36155585	1_22	0	0.0112370531716508	4.93197017690554	1.74414204443952e-07	0.618318254116448	2
ENSG00000054118.13	THRAP3	1	36224998	1_22	0	0.0119043519181982	5.47935111062978	2.05278686985237e-07	0.262213459354821	1
ENSG00000214193.10	SH3D21	1	36323945	1_22	0	0.0538262662399228	19.8921316312655	3.36964813429284e-06	1.96589539456963	1
ENSG00000142694.6	EVA1B	1	36310057	1_22	0	0.0339720121376428	15.4679043898761	1.65371902691003e-06	1.56668160853393	3
ENSG00000196182.10	STK40	1	36386242	1_22	0	0.0113767643905223	5.0492163001582	1.80780554150961e-07	-0.125896995622969	1
ENSG00000181817.5	LSM10	1	36393562	1_22	0	0.0138748772669715	6.93350487403864	3.02754738436762e-07	-0.767500908412435	2
ENSG00000116898.11	MRPS15	1	36464784	1_22	0	0.0112709292520159	4.96054367728826	1.75953526433187e-07	0.231106355406818	1
ENSG00000163875.15	MEAF6	1	37513172	1_23	0	0.0219177207955953	4.93696752499113	3.40537257720365e-07	-0.280379580037298	1
ENSG00000163879.10	DNALI1	1	37556733	1_23	0	0.0578806909253593	15.3114703333811	2.78907104860754e-06	2.20857228083081	2
ENSG00000134697.12	GNL2	1	37597823	1_23	0	0.0227102456246928	5.59611355008371	3.99960703141653e-07	0.717668827409063	1
ENSG00000116922.14	C1orf109	1	37692275	1_23	0	0.123262591081704	22.2512911699338	8.63168301427985e-06	-2.52662059324877	1
ENSG00000134690.10	CDCA8	1	37691932	1_23	0	0.0397004866961778	10.4535810382627	1.30608034812139e-06	1.44891711343139	2
ENSG00000196449.3	YRDC	1	37812907	1_23	0	0.0236845844904813	6.00452546821946	4.47562236123827e-07	-0.796229429507191	1
ENSG00000188786.9	MTF1	1	37859751	1_23	0	0.0344559092161062	8.32027529615121	9.02215708558184e-07	0.308237355273019	1
ENSG00000204084.12	INPP5B	1	37945678	1_23	1	0.272251184352289	24.6544662519311	2.11239123241935e-05	4.69970699172538	1
ENSG00000183431.11	SF3A3	1	37987369	1_23	1	0.600630130560629	26.6265139934012	5.03304020601817e-05	4.87763479854924	2
ENSG00000183386.9	FHL3	1	37921055	1_23	0	0.0477121900125139	19.9030276781474	2.98852898281089e-06	4.14115138211158	2
ENSG00000185668.7	POU3F1	1	38047752	1_23	0	0.045429576907178	12.3082848342587	1.75972662019489e-06	1.53403688259182	1
ENSG00000116954.7	RRAGC	1	38859391	1_25	0	0.0855219931539226	27.9794821698956	7.53054590212589e-06	-2.83401862981605	1
ENSG00000158315.10	RHBDL2	1	38941917	1_25	0	0.00764045478703102	5.30955500895301	1.27669250379726e-07	0.421006372641127	2
ENSG00000168653.10	NDUFS5	1	39026790	1_25	0	0.0222588921761814	15.3886073787509	1.07798281810837e-06	1.69980074948558	2
ENSG00000090621.13	PABPC4	1	39577125	1_25	0	0.00723064048158062	4.79323611634967	1.09072323560529e-07	-0.153361413540032	1
ENSG00000163909.7	HEYL	1	39640423	1_25	0	0.00894216951089555	6.79077808466417	1.91104718568269e-07	-0.754211275740959	1
ENSG00000116983.12	HPCAL4	1	39685811	1_25	0	0.00742210619448691	5.04079064465393	1.1774291895239e-07	0.234830680636281	3
ENSG00000198754.5	OXCT2	1	39718250	1_25	0	0.0128506619357541	10.2515341678835	4.14594308535229e-07	1.24777440376202	2
ENSG00000084072.16	PPIE	1	39738050	1_25	0	0.00856296612279495	6.35899401259629	1.71364798885043e-07	-0.659873851455907	1
ENSG00000043514.15	TRIT1	1	39883738	1_25	0	0.0119043979403123	9.43807897280148	3.53590034694521e-07	-1.154403158854	1
ENSG00000131236.16	CAP1	1	40039889	1_25	0	0.00788641257668588	5.60232423632515	1.39045426071825e-07	-0.520724406669108	2
ENSG00000131238.16	PPT1	1	40097347	1_25	0	0.0126564653577607	10.0808490710786	4.01530482841822e-07	-1.15919967424904	1
ENSG00000084073.8	ZMPSTE24	1	40256236	1_25	0	0.00977628456217783	7.58922580923027	2.33496450454312e-07	-0.816230804071123	2
ENSG00000187801.14	ZFP69B	1	40449693	1_25	0	0.00724232079857445	4.80732997833921	1.09569748571966e-07	0.133783019241499	1
ENSG00000187815.9	ZFP69	1	40473715	1_25	0	0.0141637372897341	11.1476291886881	4.96900404816147e-07	1.24460838259912	2
ENSG00000164002.11	EXO5	1	40508257	1_25	0	0.00730594329963175	4.88488994462441	1.12315593070008e-07	0.191106384255111	3
ENSG00000117010.15	ZNF684	1	40531781	1_25	0	0.00758145737157867	5.23776001217103	1.24970430757234e-07	0.361422383041763	1
ENSG00000117013.14	KCNQ4	1	40796346	1_25	0	0.0660478564863816	25.8086205489415	5.36454007228223e-06	2.41620984155253	1
ENSG00000171790.15	SLFNL1	1	41023485	1_25	0	0.0820906256321274	28.9770464434347	7.48611778769981e-06	3.14098275897119	1
ENSG00000010803.16	SCMH1	1	41243803	1_25	0	0.00862871512574836	7.85814441517022	2.13390514597753e-07	-1.67952741229301	1
ENSG00000204060.6	FOXO6	1	41272965	1_25	0	0.00911986614655624	6.65808779393847	1.91093957818749e-07	0.358700730988128	1
ENSG00000186973.10	FAM183A	1	43144910	1_26	0	0.00964377329862021	6.62593877711307	2.01095978200165e-07	-0.636163344943878	1
ENSG00000127124.14	HIVEP3	1	42035651	1_26	0	0.014147816917879	16.3795727985623	7.29291203720899e-07	3.23383380938482	1
ENSG00000198815.8	FOXJ3	1	42335341	1_26	0	0.00794104696165943	5.34089336478832	1.3347521990911e-07	0.411991023308966	1
ENSG00000186409.14	CCDC30	1	42463059	1_26	0	0.00830013785029415	5.19576658337485	1.35720018882416e-07	-0.33980519736591	2
ENSG00000117385.15	P3H1	1	42766833	1_26	0	0.0198260619376546	14.4111027324041	8.99171734620326e-07	1.50690408278734	2
ENSG00000164008.14	C1orf50	1	42767127	1_26	0	0.0202251473043311	16.9675572190749	1.07999063473774e-06	1.97679933333985	3
ENSG00000274386.5	TMEM269	1	42785273	1_26	0	0.01725155384968	15.2605872394422	8.28530380542736e-07	1.93123702599692	2
ENSG00000177868.11	SVBP	1	42764541	1_26	0	0.0186857497501987	15.3313115407788	9.01568668823448e-07	-1.81942202708154	1
ENSG00000164010.13	ERMAP	1	42832396	1_26	0	0.0081704117957877	5.51056443775678	1.41693198775456e-07	0.585689818901033	2
ENSG00000164011.17	ZNF691	1	42846835	1_26	0	0.00773991802640417	4.8420685761195	1.1794411355134e-07	-0.0377486383006177	1
ENSG00000117394.20	SLC2A1	1	42959206	1_26	0	0.00860769370999504	5.94270506227609	1.60982977350119e-07	0.660745704268425	2
ENSG00000243710.7	CFAP57	1	43172514	1_26	0	0.0137407044732147	10.5461198308972	4.56048125076214e-07	-1.34866569280574	1
ENSG00000179178.10	TMEM125	1	43269525	1_26	0	0.0132350654277994	9.55146454733526	3.97836874485572e-07	0.977363936689793	1
ENSG00000066056.13	TIE1	1	43301467	1_27	0	0.0198854778755908	28.3880120850682	1.77656044062271e-06	4.8689370483295	2
ENSG00000117400.16	MPL	1	43337551	1_27	1	0.0648701953275281	34.4964848891879	7.0425351462916e-06	5.55164333210164	1
ENSG00000117399.13	CDC20	1	43359194	1_27	0	0.0737869052608804	17.3806023258312	4.03601797992518e-06	-1.19829882255093	1
ENSG00000066322.14	ELOVL1	1	43367703	1_27	1	0.109431314512342	36.2096265765654	1.24702349436186e-05	5.67305136982265	1
ENSG00000159479.16	MED8	1	43389907	1_27	0	0.0290977829390637	31.5190824323111	2.88630644792463e-06	-5.32209651689772	2
ENSG00000198198.15	SZT2	1	43389819	1_27	0	0.0328207801913485	12.4738918446506	1.28842709254307e-06	-1.53526125854757	2
ENSG00000126091.19	ST3GAL3	1	43705540	1_27	0	0.0156730308364983	8.82875356716126	4.35473123567171e-07	-1.52339902343081	1
ENSG00000117407.16	ARTN	1	43934860	1_27	0	0.0478332669851019	16.21121477384	2.44036381738677e-06	-2.15308319472611	1
ENSG00000117408.10	IPO13	1	43947230	1_27	0	0.0297391519400556	12.3692905767321	1.15766351281851e-06	1.90076350222772	1
ENSG00000117410.13	ATP6V0B	1	43974045	1_27	0	0.0156074292102909	5.30057574651692	2.6035348331586e-07	0.786661186463666	1
ENSG00000117411.16	B4GALT2	1	43978466	1_27	0	0.0165182053292228	5.2101642729251	2.70846514156101e-07	-0.378373849810615	2
ENSG00000159214.12	CCDC24	1	43991070	1_27	0	0.105284802173068	24.0794601023454	7.97850284594283e-06	-2.6441730840198	2
ENSG00000196517.11	SLC6A9	1	44030807	1_27	0	0.243201964537031	30.1138833782107	2.30485079571615e-05	-2.89438343342576	1
ENSG00000178028.13	DMAP1	1	44213884	1_27	0	0.0174470926158136	5.59387345595144	3.07145868398592e-07	0.176020225329654	1
ENSG00000126106.13	TMEM53	1	44673580	1_28	0	0.0203980130878026	6.34150739755671	4.07088977296143e-07	0.412645709349943	1
ENSG00000198520.10	C1orf228	1	44680736	1_28	0	0.0190188980966984	5.67650444074805	3.39762393247742e-07	0.1914567986495	1
ENSG00000142945.12	KIF2C	1	44739744	1_28	0	0.0171029866462024	5.19195004115032	2.79454710944768e-07	-0.996271899979164	2
ENSG00000142937.11	RPS8	1	44775441	1_28	0	0.0238299622233317	7.46495352343565	5.59834212826269e-07	0.093384552054389	2
ENSG00000142959.4	BEST4	1	44787956	1_28	0	0.0169899652761846	4.73942458107998	2.53411944654181e-07	0.249797524555345	1
ENSG00000222009.8	BTBD19	1	44808328	1_28	0	0.0175454372372716	5.35477757960067	2.95674999976185e-07	0.728191706630379	1
ENSG00000117425.13	PTCH2	1	44842737	1_28	0	0.0175813234718939	5.14212314343342	2.84513586979282e-07	-0.608118999366306	1
ENSG00000070785.16	EIF2B3	1	44987466	1_28	0	0.0202360047397807	7.6144729933119	4.84923908380671e-07	1.75200398185866	1
ENSG00000126107.14	HECTD3	1	45010991	1_28	0	0.0190711737230599	7.08031518595945	4.24951128626081e-07	-1.74843938253944	2
ENSG00000126088.13	UROD	1	45012003	1_28	0	0.0188432522996673	6.92130268902889	4.10442835689675e-07	-1.71756383590463	1
ENSG00000132781.17	MUTYH	1	45384647	1_28	0	0.0446749189179534	17.0024185148084	2.39047083139213e-06	-3.47024966755484	1
ENSG00000070759.16	TESK2	1	45491156	1_28	0	0.111141997086099	22.5843981015418	7.8994288285682e-06	4.07502774658349	2
ENSG00000280670.2	CCDC163	1	45499635	1_28	0	0.0444433767922534	16.703102807067	2.33621698437856e-06	3.37949737836201	2
ENSG00000117450.13	PRDX1	1	45522595	1_28	0	0.0171681970766221	5.52484349867453	2.985063980398e-07	1.07155790181375	2
ENSG00000117448.13	AKR1A1	1	45550079	1_28	0	0.236758441350324	25.1762614994273	1.87588273684441e-05	-4.33187261237344	2
ENSG00000132780.16	NASP	1	45583288	1_28	0	0.0226967382362984	7.10058230048232	5.0718498523808e-07	-0.300461683783086	1
ENSG00000159588.14	CCDC17	1	45624129	1_28	0	0.0565951485195516	17.392704922247	3.09781377490545e-06	-3.89939885164986	2
ENSG00000159592.10	GPBP1L1	1	45687876	1_28	0	0.0178394277183359	7.26777143019573	4.08029114039047e-07	-2.23333671031225	2
ENSG00000159596.6	TMEM69	1	45687531	1_28	0	0.022369121287907	10.8051653117883	7.60657783679444e-07	3.06585715666415	2
ENSG00000197429.10	IPP	1	45750903	1_28	0	0.10204288986735	20.3635203752674	6.539500578954e-06	-4.13436275360386	1
ENSG00000086015.20	MAST2	1	45786746	1_28	0	0.0211038276978434	8.78800330280495	5.83660654186806e-07	-1.79002850631243	1
ENSG00000117461.14	PIK3R3	1	46132597	1_28	0	0.0542009443660958	18.5166647906193	3.1584833492639e-06	-3.52892368686209	2
ENSG00000085998.13	POMGNT1	1	46256717	1_28	0	0.0229509568246538	7.96521551129991	5.75317123620496e-07	-1.53308929428727	1
ENSG00000171357.5	LURAP1	1	46201118	1_28	0	0.0255412742233609	8.13795769059189	6.54134358634403e-07	-0.309864646410091	1
ENSG00000085999.11	RAD54L	1	46263241	1_28	0	0.0594869284070859	16.3746637138297	3.06551120689179e-06	2.23790251759245	1
ENSG00000173660.11	UQCRH	1	46309111	1_28	0	0.0211286439710539	6.66714768303792	4.43323419051672e-07	-0.669429742290522	1
ENSG00000117481.10	NSUN4	1	46340570	1_28	0	0.097592902225852	21.2628445770039	6.53053214702893e-06	2.65675261918698	1
ENSG00000117480.15	FAAH	1	46392997	1_28	0	0.0170478248517385	5.05723452696316	2.71325769147934e-07	-0.615481182657353	3
ENSG00000186118.8	TEX38	1	46668649	1_29	0	0.0234221340960403	7.48136012716429	5.51462515402516e-07	-0.988829520316366	1
ENSG00000123472.12	ATPAF1	1	46673431	1_29	0	0.0819820657569817	19.5443588433541	5.04253891964823e-06	-1.96970200972699	2
ENSG00000159658.10	EFCAB14	1	46718897	1_29	0	0.0229446008251333	7.28497988590125	5.26038871268747e-07	0.962161059138862	1
ENSG00000142973.13	CYP4B1	1	46814117	1_29	0	0.0258962125300437	8.43921307753304	6.87776252831183e-07	-0.93742083837033	1
ENSG00000162365.11	CYP4A22	1	47137271	1_29	0	0.018924869156465	5.45053090056924	3.2462403030817e-07	-0.286778366614991	1
ENSG00000162366.7	PDZK1IP1	1	47186154	1_29	0	0.0183871034005626	5.17618119005744	2.99524093360377e-07	0.479161271986776	2
ENSG00000123473.15	STIL	1	47314279	1_29	0	0.0582174432047579	16.2163723309799	2.97109001040437e-06	2.21925218580589	1
ENSG00000162368.13	CMPK1	1	47333764	1_29	0	0.0248393080084908	8.04170124113126	6.28631878877125e-07	1.256443249619	1
ENSG00000186564.5	FOXD2	1	47435628	1_29	0	0.046133834868748	13.971651256156	2.02850586269641e-06	1.9823279991269	1
ENSG00000282881.1	RP11-49P4.7	1	46543211	1_29	0	0.01758301285207	4.75079753931574	2.62886806118479e-07	0.197271077761724	1
ENSG00000269113.3	TRABD2B	1	47997103	1_30	0	0.0189928568928496	7.62811030569321	4.55948964919096e-07	0.860567523963323	1
ENSG00000117834.12	SLC5A9	1	48222058	1_30	0	0.087735586633297	21.25055417957	5.8675259390196e-06	-2.81823452674348	1
ENSG00000132122.11	SPATA6	1	48471679	1_30	0	0.100170552322242	22.4973020634976	7.0921756247313e-06	2.86161341683132	3
ENSG00000162373.12	BEND5	1	48777294	1_31	0	0.0180202031020115	5.61111101274798	3.18212705670588e-07	0.485172292236009	1
ENSG00000123091.4	RNF11	1	51235789	1_32	0	0.0264094649441268	8.02680276864218	6.67131070991634e-07	1.15558351446601	2
ENSG00000085831.15	TTC39A	1	51344853	1_33	0	0.017692566638817	6.11720426148741	3.40606393749949e-07	0.548951686417585	1
ENSG00000085832.16	EPS15	1	51534159	1_33	0	0.0172019828199164	5.84975328469201	3.16683206203609e-07	-0.477989165249992	1
ENSG00000117859.18	OSBPL9	1	51577431	1_33	0	0.0249021644932393	9.37305413694372	7.34559866822163e-07	1.06366664937745	2
ENSG00000078618.21	NRDC	1	51826904	1_33	0	0.0613440054092368	18.0301324254969	3.48080760915343e-06	1.84190846837835	1
ENSG00000198841.3	KTI12	1	52034079	1_33	0	0.0432568667699413	14.6594584534533	1.99563889436646e-06	-1.7880862096932	2
ENSG00000117862.11	TXNDC12	1	52049891	1_33	0	0.0219469245619415	8.16862869699731	5.6419833515081e-07	0.865804326388372	1
ENSG00000157077.14	ZFYVE9	1	52141237	1_33	0	0.0728461405556281	19.6990970315817	4.51608222455597e-06	1.97923459044216	1
ENSG00000154222.14	CC2D1B	1	52352516	1_33	0	0.0301745084445019	11.2071281572173	1.06424964978747e-06	-1.28076041229713	1
ENSG00000116157.5	GPX7	1	52601914	1_33	0	0.0297914577128932	11.0849764369208	1.03928701690284e-06	-1.47824840123452	2
ENSG00000182183.14	FAM159A	1	52633013	1_33	0	0.015428055283936	4.81507243014417	2.33788413830889e-07	0.144460056812182	1
ENSG00000162377.5	COA7	1	52690195	1_33	0	0.0160468953735452	5.18886858742356	2.62043062650545e-07	-0.498369856782164	2
ENSG00000162378.12	ZYG11B	1	52749370	1_33	0	0.0219060414424372	8.15087347862609	5.61923287243734e-07	-1.08732663951059	1
ENSG00000121310.16	ECHDC2	1	52926925	1_33	0	0.0257376710034923	9.68798626383221	7.8471460042947e-07	1.26827074733777	2
ENSG00000116171.17	SCP2	1	52926925	1_33	0	0.015390283525839	4.79178096913179	2.32087928739395e-07	0.226242573103299	2
ENSG00000174348.13	PODN	1	53061947	1_33	0	0.0542802050203175	16.8467061182319	2.87783210286783e-06	1.86270781943135	2
ENSG00000162383.11	SLC1A7	1	53121507	1_33	0	0.0586104881858214	17.5887172885614	3.2442811320864e-06	1.8617636717278	3
ENSG00000157184.6	CPT2	1	53196294	1_33	0	0.0176526433906316	6.09574794094055	3.38645822241735e-07	0.79002221553909	2
ENSG00000162384.13	C1orf123	1	53220711	1_33	0	0.0172112780519029	5.85493134391773	3.17134800301395e-07	1.06139749376484	1
ENSG00000162385.10	MAGOH	1	53239502	1_33	0	0.130112575055203	25.4106022184527	1.04050268079909e-05	-3.033856785835	1
ENSG00000157193.15	LRP8	1	53280923	1_33	0	0.0687369871131665	19.132677345005	4.1388073670323e-06	2.68042360152674	2
ENSG00000174332.5	GLIS1	1	53737935	1_33	0	0.0917482225818264	21.9543229878972	6.33908656421918e-06	2.30323027336871	1
ENSG00000162398.11	LEXM	1	54622897	1_34	0	0.00902322497784158	4.85851561754997	1.37966727328406e-07	0.285630598476179	2
ENSG00000058799.14	YIPF1	1	53889688	1_34	0	0.0107570624458662	6.47314467518816	2.19138143004102e-07	-0.561125214294429	2
ENSG00000116209.11	TMEM59	1	54053622	1_34	0	0.0246484015955408	14.2486010976001	1.10527402339014e-06	-1.65127853839711	1
ENSG00000116221.15	MRPL37	1	54202730	1_34	0	0.00904252715278575	4.82113155878478	1.37197999167481e-07	-0.113910486489454	2
ENSG00000215883.10	CYB5RL	1	54154524	1_34	0	0.00935142686850621	5.10984496035079	1.50381557607852e-07	-0.337348699227695	1
ENSG00000157216.15	SSBP3	1	54413895	1_34	0	0.753429872232893	22.7690097178773	5.39878399095206e-05	-4.1909981861273	1
ENSG00000162390.17	ACOT11	1	54542139	1_34	0	0.00969054130274016	5.76757369351054	1.7589365072843e-07	0.756578343634952	2
ENSG00000162391.11	FAM151A	1	54623108	1_34	0	0.0225411631902531	13.5521903384006	9.61379350073514e-07	-1.45479180800009	2
ENSG00000184313.19	MROH7	1	54571936	1_34	0	0.00896205903140846	4.81679896688675	1.35854896189084e-07	-0.324061071960792	3
ENSG00000243725.6	TTC4	1	54710442	1_34	0	0.00905118097497737	4.84969112657901	1.38142815068917e-07	-0.234137061199061	1
ENSG00000162396.5	PARS2	1	54764560	1_34	0	0.0097918679679414	5.73590368233731	1.76756898526142e-07	-0.619802868832805	1
ENSG00000006555.10	TTC22	1	54801888	1_34	0	0.00913176272939831	4.88531013484657	1.4039632234667e-07	-0.11321895636816	1
ENSG00000116133.11	DHCR24	1	54886292	1_34	0	0.0372391302990668	18.0595013177776	2.11648043048676e-06	1.78243555179184	2
ENSG00000162399.6	BSND	1	54999374	1_34	0	0.00981890969668153	5.59971386780883	1.73036640908596e-07	-0.448870650420701	1
ENSG00000162409.10	PRKAA2	1	56644431	1_36	0	0.0217866450086891	6.37689946946675	4.37228941248167e-07	0.685297494209407	1
ENSG00000173406.15	DAB1	1	58546313	1_37	0	0.0126670173307871	5.5671807812389	2.21931353939142e-07	0.581455695347716	2
ENSG00000162600.11	OMA1	1	58546315	1_37	0	0.0141376828973342	6.55736344094287	2.91753762252002e-07	-0.794821385583594	1
ENSG00000184292.6	TACSTD2	1	58577781	1_37	0	0.0120701311639571	5.13138207361922	1.94919512204291e-07	-0.445007139113402	1
ENSG00000134716.9	CYP2J2	1	59926822	1_38	0	0.0171034115379248	5.81803948089346	3.13161513578477e-07	0.570665509916601	2
ENSG00000162599.15	NFIA	1	60864880	1_38	0	0.0733294951387449	19.786427299957	4.56620128937897e-06	-2.05048075699597	1
ENSG00000162604.12	TM2D1	1	61723869	1_39	0	0.0210746814893733	5.1754860718588	3.43258371309604e-07	-0.324090107150375	1
ENSG00000240563.1	L1TD1	1	62181004	1_39	0	0.0202050504952012	4.77416480481933	3.03575221566957e-07	-0.160612679777451	3
ENSG00000132854.18	KANK4	1	62274393	1_39	0	0.0258690500291289	7.1297919090803	5.80451996177158e-07	0.903621930042313	1
ENSG00000116641.17	DOCK7	1	62693051	1_39	0	0.0571304640822831	14.734590058819	2.64920022445831e-06	-1.70751897814645	1
ENSG00000125703.14	ATG4C	1	62784304	1_39	0	0.022804489043406	5.92715107505549	4.25378285559631e-07	-0.650400011947742	2
ENSG00000088035.15	ALG6	1	63366969	1_40	0	0.039057657513947	10.1016867498979	1.24167822085855e-06	1.12848081832913	3
ENSG00000203965.12	EFCAB7	1	63523814	1_40	0	0.0440573857830644	11.2588288252908	1.56106473882728e-06	1.55535753938686	1
ENSG00000142856.16	ITGB3BP	1	63593973	1_40	0	0.0272943956281382	6.67160117609487	5.73076411228452e-07	0.624764531247714	1
ENSG00000162437.14	RAVER2	1	64746160	1_41	0	0.0463674577367369	12.4975536303831	1.82367425671869e-06	-1.45952156241785	2
ENSG00000162434.11	JAK1	1	64868174	1_41	0	0.035113561944663	9.8279863471644	1.08604646170452e-06	-1.2200117147233	3
ENSG00000162433.14	AK4	1	65147235	1_41	0	0.0435454104963077	11.8934494637101	1.62989337385004e-06	1.35195029297346	2
ENSG00000116675.15	DNAJC6	1	65295195	1_41	0	0.0208216611823671	4.83721828402199	3.1697136833858e-07	-0.0948270317147529	1
ENSG00000213625.8	LEPROT	1	65372683	1_41	0	0.0384315171494763	10.693624420439	1.29336596959963e-06	1.33073378173806	2
ENSG00000116678.19	LEPR	1	65443424	1_41	0	0.0264821210758253	7.13014784440606	5.94237801897367e-07	0.810128444744881	1
ENSG00000184588.17	PDE4B	1	65792155	1_41	0	0.0268173864246903	7.25025616219305	6.11897635213162e-07	-0.959398734792197	1
ENSG00000118473.21	SGIP1	1	66532984	1_42	0	0.0473135770177676	19.1850406991959	2.85665294759597e-06	-2.32906889609152	1
ENSG00000152760.9	TCTEX1D1	1	66752321	1_42	0	0.0412497956345533	18.3432497810549	2.3812613051042e-06	3.38413477961039	2
ENSG00000152763.16	WDR78	1	66924785	1_42	0	0.0254969117397728	12.1352449686817	9.73744688995258e-07	-1.78624734241178	1
ENSG00000198160.14	MIER1	1	66924785	1_42	0	0.0254969117397728	12.1352449686817	9.73744688995258e-07	1.78624734241178	1
ENSG00000116704.7	SLC35D1	1	67049020	1_42	0	0.0182202984464387	9.24362608084393	5.30037783695125e-07	-1.31036460588254	1
ENSG00000172380.5	GNG12	1	67833608	1_42	0	0.0171723767120962	8.57672809783433	4.63512043446287e-07	1.02914606520265	1
ENSG00000162595.5	DIRAS3	1	68018217	1_43	0	0.019848421496271	4.83655298068879	3.02114032080657e-07	0.15425094742754	1
ENSG00000116729.13	WLS	1	68232448	1_43	0	0.0274830797602211	7.93956325610506	6.86706226290955e-07	-0.842127214032406	1
ENSG00000033122.18	LRRC7	1	69568369	1_44	0	0.0500656679445082	11.2571442488006	1.77368796604883e-06	-1.44387687260338	2
ENSG00000118454.12	ANKRD13C	1	70354325	1_44	0	0.0258310424584516	4.91283478234514	3.99377014464382e-07	-0.430853720575537	1
ENSG00000197568.13	HHLA3	1	70355624	1_44	0	0.0270538904766391	5.35440115244435	4.55879020708534e-07	0.601538307186256	2
ENSG00000116761.11	CTH	1	70411075	1_44	0	0.0323853203270605	7.07384631493799	7.20962690803777e-07	-0.884052467530556	2
ENSG00000172260.14	NEGR1	1	72267927	1_46	0	0.0158907392645063	5.40636906331486	2.70370164192519e-07	0.677123453821317	2
ENSG00000162620.15	LRRIQ3	1	74196897	1_47	0	0.0292200078364452	10.8866465329431	1.00111374524068e-06	-1.38637470764741	2
ENSG00000254685.6	FPGT	1	74198025	1_47	0	0.0219697395123253	8.16531928745808	5.64556033221988e-07	-1.03007750964995	2
ENSG00000116783.14	TNNI3K	1	74234228	1_47	0	0.0223799245762262	8.34161319753431	5.87513215269897e-07	-0.985084033105268	3
ENSG00000116791.13	CRYZ	1	74708254	1_47	0	0.0160596183258184	5.18324192591508	2.61966448952888e-07	-0.355817394775626	4
ENSG00000162623.15	TYW3	1	74720825	1_47	0	0.0337159038964587	12.2557645216294	1.30042164312293e-06	1.52151771597238	1
ENSG00000137968.16	SLC44A5	1	75610705	1_47	0	0.0160874189623215	5.19970751594327	2.63253564992137e-07	-0.781531684999655	2
ENSG00000117054.13	ACADM	1	75724387	1_47	0	0.0154133315307721	4.79283757235436	2.32486749107293e-07	-0.192516363791447	1
ENSG00000137955.15	RABGGTB	1	75786498	1_47	0	0.0410998480798357	14.1543376005479	1.83079087927524e-06	-2.11309103966978	2
ENSG00000057468.6	MSH4	1	75795152	1_47	0	0.0753869640454179	20.0186230540397	4.74940745486655e-06	2.7497303692238	2
ENSG00000184005.10	ST6GALNAC3	1	76074606	1_47	0	0.0165099591174513	5.4461650906497	2.82973504640436e-07	0.517345350206661	1
ENSG00000117069.14	ST6GALNAC5	1	76867670	1_48	0	0.0165359910515742	9.98914657583942	5.19837479279391e-07	1.15730596113747	1
ENSG00000142892.14	PIGK	1	77219918	1_48	0	0.00951829772619606	4.74603373341055	1.4216709181685e-07	-0.0625700498836763	1
ENSG00000077254.14	USP33	1	77759973	1_48	0	0.0160808323411934	9.72373487329279	4.9209687439855e-07	1.34652454803691	1
ENSG00000162614.18	NEXN	1	77892062	1_48	0	0.0310949507723258	16.0093173926405	1.56664884225752e-06	-1.87835067291117	1
ENSG00000162613.16	FUBP1	1	77979050	1_48	0	0.0107359415988976	5.88759300471394	1.98923867698556e-07	-0.492864273326147	1
ENSG00000137960.5	GIPC2	1	77979050	1_48	0	0.0107359415988976	5.88759300471394	1.98923867698556e-07	0.492864273326147	1
ENSG00000162616.8	DNAJB4	1	77979478	1_48	0	0.0821736534797123	25.3893042087085	6.5658713537435e-06	-2.49562560491942	1
ENSG00000137965.10	IFI44	1	78649621	1_48	0	0.0106255190451244	5.78952260609645	1.9359845261824e-07	-0.523972211430907	1
ENSG00000162618.13	ADGRL4	1	79006491	1_48	0	0.0114485657736514	6.49725859980049	2.3409396082579e-07	-0.700356339319397	1
ENSG00000117114.19	ADGRL2	1	81278620	1_50	0	0.0206470999839056	13.8830253429944	9.02094741013176e-07	2.10052398226283	2
ENSG00000137941.16	TTLL7	1	83998735	1_51	0	0.02582801797692	7.72619744050822	6.2800898300786e-07	-0.971187775847584	1
ENSG00000203943.8	SAMD13	1	84298566	1_51	0	0.0549808324920419	14.9754371822344	2.59119319728949e-06	1.70108815878716	2
ENSG00000171517.5	LPAR3	1	84893414	1_52	0	0.0193720129480027	5.27837400366953	3.21798402359961e-07	0.393685204999961	1
ENSG00000117133.10	RPF1	1	84479257	1_52	0	0.0316863696875214	9.97300023754651	9.94505725877998e-07	-1.23837498418487	1
ENSG00000174021.10	GNG5	1	84506136	1_52	0	0.0302759563984452	9.53751040405306	9.08744655119457e-07	-1.17102899173024	2
ENSG00000122432.17	SPATA1	1	84506243	1_52	0	0.0774132072144843	18.589915573954	4.52899093772626e-06	2.1674541750625	1
ENSG00000117151.12	CTBS	1	84572649	1_52	0	0.0221532593971426	6.55606810810783	4.57077731277173e-07	-0.730072723186022	3
ENSG00000153898.12	MCOLN2	1	84997425	1_52	0	0.0184812207922754	4.83037513014086	2.80944470532705e-07	0.192704489233112	1
ENSG00000162643.12	WDR63	1	84999160	1_52	0	0.0184882373923574	4.83398698652366	2.81261286902496e-07	0.195639162381781	1
ENSG00000055732.12	MCOLN3	1	85048599	1_52	0	0.0245932159060216	7.55223436794108	5.84520510783976e-07	0.811199496169522	1
ENSG00000097096.8	SYDE2	1	85200644	1_52	0	0.0273663351544683	8.57201397915451	7.38258550647135e-07	1.0137265636603	1
ENSG00000162642.13	C1orf52	1	85259743	1_52	0	0.0203555523388755	5.74985897044904	3.68340147454094e-07	0.640953062712403	1
ENSG00000142867.12	BCL10	1	85276340	1_52	0	0.0223021539859929	6.61990763414591	4.64630498529592e-07	-0.702061813504608	2
ENSG00000117174.10	ZNHIT6	1	85708260	1_52	0	0.0285000643205137	8.95963873298755	8.03609962986181e-07	1.00186047760987	2
ENSG00000171502.14	COL24A1	1	86153659	1_53	0	0.0184855728968569	4.73658962991799	2.75554589041666e-07	0.174638486254905	1
ENSG00000122417.15	ODF2L	1	86398245	1_53	0	0.0184672965827752	4.7273660331339	2.74746094743799e-07	-0.0506403390304034	1
ENSG00000137975.7	CLCA2	1	86424561	1_53	0	0.0189858644857299	4.99718900214431	2.98583033429293e-07	0.227781354466518	1
ENSG00000016602.9	CLCA4	1	86547045	1_53	0	0.021822111627813	6.29021251052834	4.31987385107395e-07	-0.70208327233778	2
ENSG00000097033.14	SH3GLB1	1	86704350	1_53	0	0.0184660263432518	4.7259867984558	2.74647043682047e-07	0.0999466005739194	2
ENSG00000065243.19	PKN2	1	88684130	1_54	0	0.0112925728529774	4.75342851424177	1.68930801181088e-07	-0.211113074925596	1
ENSG00000137944.17	KYAT3	1	88975121	1_54	0	0.0172294636446804	28.7111456156702	1.55679437420871e-06	4.86469026499608	3
ENSG00000117226.11	GBP3	1	89015900	1_54	0	0.0156412724829914	10.6814995914704	5.25791164350881e-07	1.69391864627939	2
ENSG00000117228.9	GBP1	1	89064901	1_54	0	0.0127827478912496	7.5323056903808	3.03012911497456e-07	-1.26391751805948	1
ENSG00000162645.12	GBP2	1	89150019	1_54	0	0.0228642404349659	13.7182261315021	9.87105813339552e-07	1.87830497703906	1
ENSG00000154451.14	GBP5	1	89272549	1_54	0	0.0125308401429213	5.66981073583818	2.23592754053158e-07	0.439243320161942	1
ENSG00000197147.13	LRRC8B	1	89525155	1_54	0	0.0666813715673403	23.4918281830386	4.92981150156824e-06	2.65081054069127	1
ENSG00000171488.14	LRRC8C	1	89755882	1_55	0	0.0295405765255264	8.71275189718455	8.09996771611704e-07	-1.3820832107194	1
ENSG00000122482.20	ZNF644	1	91022402	1_55	0	0.0291334094605581	8.5801042615688	7.86670476741641e-07	-0.908206433454294	1
ENSG00000162669.15	HFM1	1	91404433	1_55	0	0.0221838543043822	5.97954147400083	4.17459030779298e-07	0.601893042146558	2
ENSG00000097046.12	CDC7	1	91500849	1_56	0	0.109239541825554	21.8293280479181	7.50462872006108e-06	2.24478931503148	2
ENSG00000284413.1	BTBD8	1	92080411	1_56	0	0.0253180357889967	7.68617719523822	6.12420014569798e-07	0.76401072496197	1
ENSG00000122484.8	RPAP2	1	92299545	1_56	0	0.0228877750026645	6.72379392553255	4.84313911176166e-07	-1.08920749186735	1
ENSG00000162676.11	GFI1	1	92487304	1_56	0	0.0189424959572474	4.92179000103327	2.93406179613768e-07	-0.460740097438493	1
ENSG00000067208.14	EVI5	1	92789287	1_56	0	0.0291835270447798	9.04296289605209	8.30534162408267e-07	1.07099496371924	2
ENSG00000122406.12	RPL5	1	92831623	1_56	0	0.0330854924710026	10.2433071664496	1.06656363770003e-06	1.50937271446639	1
ENSG00000154511.11	FAM69A	1	92961849	1_56	0	0.0188165856798869	4.85832236216465	2.87697523833474e-07	-0.390933492924862	1
ENSG00000203910.8	C1orf146	1	92218250	1_56	0	0.223366616189703	29.0789331160457	2.04411679869894e-05	-3.38641535292445	1
ENSG00000143033.17	MTF2	1	93079600	1_57	0	0.108890246369127	21.6669451548752	7.42498598280658e-06	2.31678685767893	1
ENSG00000117500.12	TMED5	1	93180650	1_57	0	0.0200018303186026	5.3090587106935	3.34192147015586e-07	-0.45691315382366	2
ENSG00000122483.17	CCDC18	1	93179625	1_57	0	0.0199152727898162	5.26777785122903	3.30158653874941e-07	-0.408005344844479	2
ENSG00000117505.12	DR1	1	93346012	1_57	0	0.0241749586172483	7.11472304273036	5.41293375161884e-07	0.920776419321785	1
ENSG00000137936.16	BCAR3	1	93847526	1_57	0	0.0265234396789441	7.9994074369461	6.67723460982826e-07	1.01068880443803	1
ENSG00000067334.13	DNTTIP2	1	93879581	1_57	0	0.0300483236331597	9.1914622838013	8.69188219080303e-07	-0.92386665593548	2
ENSG00000023909.9	GCLM	1	93909753	1_57	0	0.0189616348455575	4.80069491137848	2.8647640600743e-07	-0.388295280099455	1
ENSG00000143036.16	SLC44A3	1	94820196	1_58	0	0.0138563782542954	4.80209792669017	2.0940628689611e-07	0.19973680246455	2
ENSG00000117519.15	CNN3	1	94901302	1_58	0	0.0266468198806339	11.0270016882099	9.24723301073079e-07	1.21872976776932	1
ENSG00000172339.9	ALG14	1	95073027	1_58	0	0.0155013398251809	5.8678697602582	2.86258688179111e-07	-0.641508136244936	1
ENSG00000122481.16	RWDD3	1	95231973	1_58	0	0.0261858760679958	10.8604066433457	8.94998213746133e-07	1.31564231253141	2
ENSG00000117569.18	PTBP2	1	96744557	1_59	0	0.0286970604826161	8.76342722461033	7.91444328315764e-07	1.18566739738672	1
ENSG00000188641.12	DPYD	1	97921165	1_60	0	0.0177942499440948	5.76646254389786	3.22922373280523e-07	-0.345333126645103	2
ENSG00000162627.16	SNX7	1	98661649	1_60	0	0.0176423858979522	5.68550439672336	3.15671439514522e-07	-0.463607492649227	2
ENSG00000117600.12	PLPPR4	1	99263142	1_60	0	0.0263217754313304	9.49748808919909	7.86743042245365e-07	1.04743251884704	1
ENSG00000099260.10	PALMD	1	99651294	1_61	0	0.0358957326503571	10.3416927295291	1.1682705406425e-06	1.09210744421416	1
ENSG00000156869.12	FRRS1	1	99766518	1_61	0	0.0240442903577218	6.51139390681174	4.92714004320581e-07	0.635102191279124	1
ENSG00000162688.16	AGL	1	99851033	1_61	0	0.0223091534265862	5.79737923867118	4.07027520999329e-07	-0.630155290130205	1
ENSG00000117620.14	SLC35A3	1	99969054	1_61	0	0.0465100059197054	12.8298389718202	1.87791778082487e-06	1.96838894942545	2
ENSG00000156876.9	SASS6	1	100132743	1_61	0	0.020341136383639	4.9175834439134	3.14800869573845e-07	0.0294969432432235	1
ENSG00000122435.9	TRMT13	1	100133310	1_61	0	0.0558245724627774	14.5905802554722	2.56334430013651e-06	2.18516057973134	1
ENSG00000122477.12	LRRC39	1	100178174	1_61	0	0.0576710631941551	14.9050511672048	2.70520637907307e-06	-1.92793756233936	1
ENSG00000137992.14	DBT	1	100250235	1_61	0	0.0337651980396932	9.7556629444291	1.03665694633945e-06	1.5826332232234	1
ENSG00000137996.12	RTCA	1	100250661	1_61	0	0.0436694010920053	12.2235258626238	1.67989719611215e-06	-1.7953093736273	1
ENSG00000079335.18	CDC14A	1	100342807	1_61	0	0.129833426192142	22.8624801661445	9.34154764761555e-06	-2.73321137116085	2
ENSG00000162692.10	VCAM1	1	100717840	1_62	0	0.0286985983919721	5.9267324368819	5.35284886996695e-07	0.72675395106955	1
ENSG00000162694.13	EXTL2	1	100896815	1_62	0	0.0424459420810436	9.67656000948647	1.29260593322635e-06	1.22809816367463	1
ENSG00000162695.11	SLC30A7	1	100895622	1_62	0	0.0283094033680361	5.79627399630699	5.16402810328472e-07	-0.495099972447199	1
ENSG00000170989.8	S1PR1	1	101237269	1_62	0	0.0323979799134587	7.08615885800082	7.22499897232098e-07	0.743030349901736	1
ENSG00000240038.6	AMY2B	1	103555063	1_65	0	0.0212382844913815	6.99479252330708	4.67523283949798e-07	0.760953818878876	2
ENSG00000162631.18	NTNG1	1	107148301	1_66	0	0	7.20063770555291	0	0.477288771281157	1
ENSG00000134215.15	VAV3	1	107965542	1_67	0	0.0177000886838327	4.73382878456402	2.63692004824056e-07	-0.071801507940731	1
ENSG00000085491.15	SLC25A24	1	108200420	1_67	0	0.0233912129781323	7.32763097838373	5.39417841602415e-07	-1.00491566643576	2
ENSG00000116266.10	STXBP3	1	108746865	1_67	0	0.0288199438236625	9.31748703541814	8.45085987708902e-07	-1.09512551352451	1
ENSG00000121940.15	CLCC1	1	108967345	1_67	0	0.0179293346059366	4.84508021478751	2.73384644610386e-07	0.0793163266431579	1
ENSG00000085433.15	WDR47	1	109040930	1_67	0	0.022077171964098	6.87800420879289	4.77875594602461e-07	0.864826986842456	1
ENSG00000215717.5	TMEM167B	1	109089398	1_67	0	0.0220492434750781	6.86492576625304	4.76363538015101e-07	-0.783418779973274	1
ENSG00000031698.12	SARS	1	109213564	1_67	0	0.0180773111031312	4.92776117399479	2.80344769174377e-07	-0.240407407407386	1
ENSG00000221986.6	MYBPHL	1	109306632	1_67	0	0.035512215760988	11.5000548859904	1.28524717351944e-06	1.69744546730209	1
ENSG00000134243.11	SORT1	1	109397881	1_67	0	0.024220438131614	7.80003757814021	5.94549014601262e-07	1.2298015410714	1
ENSG00000143106.12	PSMA5	1	109427531	1_67	0	0.0216272062668454	6.63264370087701	4.51435869928813e-07	-0.837256708224125	1
ENSG00000162650.16	ATXN7L2	1	109483259	1_67	0	0.0344427521785474	11.2119756603059	1.21531530397673e-06	-1.67168276487182	1
ENSG00000174151.14	CYB561D1	1	109494012	1_67	0	0.0238151485505161	7.58158120764831	5.68227253497818e-07	0.980060826412532	2
ENSG00000181754.6	AMIGO1	1	109509517	1_67	0	0.0188032121391772	5.35052685751125	3.16619433769989e-07	-0.749384445331758	2
ENSG00000156097.12	GPR61	1	109539929	1_67	0	0.0354327841838821	11.3923738832889	1.27036488965889e-06	1.33908214311935	1
ENSG00000065135.10	GNAI3	1	109553275	1_67	0	0.0177684020850347	4.76622414074847	2.66521230134689e-07	0.224488591146905	1
ENSG00000168765.16	GSTM4	1	109656105	1_67	0	0.03253156573234	10.6453059783316	1.08986345152214e-06	1.70574418653232	2
ENSG00000213366.12	GSTM2	1	109635226	1_67	0	0.0242811296330198	7.75745247734754	5.92784698932087e-07	-0.944242591896538	1
ENSG00000134184.12	GSTM1	1	109704237	1_67	0	0.0683486878344568	17.6321912144559	3.79267336730395e-06	1.89011226521003	2
ENSG00000134201.10	GSTM5	1	109704237	1_67	0	0.0582318721855524	16.2254280882441	2.97348595010764e-06	1.94151296980823	2
ENSG00000134202.10	GSTM3	1	109724132	1_67	0	0.0178959922819547	4.86044521327864	2.73741605215664e-07	-0.434066684563513	3
ENSG00000179902.12	C1orf194	1	109113015	1_67	0	0.0200612482122203	5.95755916758303	3.76127674867576e-07	0.517724759302041	2
ENSG00000168710.17	AHCYL1	1	109984850	1_69	0	0.00896855915795047	12.0494453937573	3.4009379530834e-07	-1.34473723846215	1
ENSG00000143093.14	STRIP1	1	109962416	1_69	0	0.0131825541242031	15.6331445746737	6.48567050256261e-07	1.64735306103624	1
ENSG00000197106.6	SLC6A17	1	110150641	1_69	0	0.00447045123452894	5.56225863908638	7.82548952959616e-08	-0.44662289858177	2
ENSG00000134248.13	LAMTOR5	1	110407655	1_69	0	0.00410130186048729	4.75309558463608	6.13489673280018e-08	0.0965067045987357	2
ENSG00000143125.5	PROK1	1	110451117	1_69	0	0.00408811315083391	4.72425855108362	6.0780677853385e-08	-0.0170374154913745	1
ENSG00000177301.14	KCNA2	1	110630068	1_69	0	0.00749121295687594	10.2439353248175	2.41506011048396e-07	1.25130677418292	1
ENSG00000177272.8	KCNA3	1	110675350	1_69	0	0.00617177798685942	8.35555132687268	1.622909790192e-07	-1.11792155334243	1
ENSG00000143119.12	CD53	1	110873219	1_69	0	0.00409343684288332	4.73662396996193	6.10191250764e-08	-0.0544600134264635	1
ENSG00000121931.15	LRIF1	1	110964484	1_69	0	0.00603285523167652	8.33663186417574	1.58278709808071e-07	-0.95646293681291	1
ENSG00000156171.14	DRAM2	1	111139496	1_69	0	0.00503448983721622	6.77615191255922	1.0736125411234e-07	-0.590344166497493	1
ENSG00000134255.13	CEPT1	1	111129085	1_69	0	0.0174622970870915	18.3168497740191	1.00660974355491e-06	-1.81453782243407	3
ENSG00000162777.16	DENND2D	1	111195294	1_69	0	0.00566869606710452	7.79480657756066	1.39058483575529e-07	-0.8185075118449	2
ENSG00000156150.6	ALX3	1	110070303	1_69	0	0.0523058112571232	28.2832159713257	4.65572913744788e-06	2.51209063480355	1
ENSG00000064886.13	CHI3L2	1	111200918	1_69	0	0.0361501183660279	24.7810801927148	2.81928467369308e-06	2.21030151156953	1
ENSG00000173947.13	PIFO	1	111346062	1_69	0	0.00598781370247858	8.34119285262462	1.57182942962046e-07	-1.00763078666231	1
ENSG00000085465.12	OVGP1	1	111417361	1_69	0	0.00549097015572853	7.49924761315702	1.29591271342811e-07	0.805636293702766	1
ENSG00000143079.14	CTTNBP2NL	1	112395875	1_69	0	0.00927667426920553	10.1472550407357	2.96244200669257e-07	-0.480655277899841	1
ENSG00000116489.12	CAPZA1	1	112620420	1_69	0	0.0492342715680029	32.0313165534245	4.96308004894342e-06	4.83126709530666	1
ENSG00000007341.18	ST7L	1	112628967	1_69	0	0.00479687094187187	5.84832549058699	8.8287362564768e-08	0.321636968786803	1
ENSG00000155363.18	MOV10	1	112696883	1_69	0	0.0108220654292152	35.6527644865513	1.21426181890978e-06	-5.58933421408635	1
ENSG00000155367.15	PPM1J	1	112715671	1_69	0	0.00604231952606449	9.85203159294938	1.87343425623225e-07	1.42936918135376	1
ENSG00000184599.13	FAM19A3	1	112720490	1_69	0	0.00603750472832743	10.0100194568878	1.90196000055419e-07	-1.55029355591726	1
ENSG00000081026.18	MAGI3	1	113390860	1_70	0	0.0154183687179941	4.73473974269122	2.2974364803135e-07	0.0625505707820823	1
ENSG00000116793.15	PHTF1	1	113760344	1_70	0	0.0164091817461395	5.18508290967793	2.67763640532321e-07	-0.198035399773275	1
ENSG00000188761.11	BCL2L15	1	113886718	1_70	0	0.0198404648671243	6.84941975935883	4.2767572428906e-07	0.567777045940654	2
ENSG00000134262.12	AP4B1	1	113905154	1_70	0	0.0155800335463873	4.7983030011365	2.3526917591419e-07	-0.0737060009835964	1
ENSG00000163349.21	HIPK1	1	113928961	1_70	0	0.0765074834378631	19.6546371457664	4.73236159389632e-06	2.01090456596897	1
ENSG00000116774.11	OLFML3	1	113979663	1_70	0	0.016383171076453	5.42373576424676	2.79643972693125e-07	-0.600873971417825	1
ENSG00000197323.11	TRIM33	1	114515074	1_71	0	0.024281832094708	10.5094824683136	8.03103937945292e-07	1.31488872438636	1
ENSG00000175984.14	DENND2C	1	114669904	1_71	0	0.0176205816420751	7.14443886135728	3.96184369806076e-07	0.793220971591114	1
ENSG00000213281.4	NRAS	1	114716596	1_71	0	0.0224742199575828	10.1687819564139	7.19221291908663e-07	1.65767143804832	1
ENSG00000009307.15	CSDE1	1	114770430	1_71	0	0.018241647454646	7.43356368347552	4.26746628038106e-07	-0.935009553991673	1
ENSG00000134198.9	TSPAN2	1	115083450	1_71	0	0.0211989351078924	9.3798097816924	6.25773330584262e-07	-1.41733672430318	2
ENSG00000163393.12	SLC22A15	1	115976190	1_72	0	0.130851185576823	30.3391015265043	1.24936504468195e-05	3.02149497255306	3
ENSG00000116815.15	CD58	1	116571486	1_72	0	0.0134581368752685	8.38783368831971	3.55257884603797e-07	-0.92664628330375	1
ENSG00000134247.9	PTGFRN	1	116909755	1_72	0	0.0103534787491626	5.89911481268053	1.92212717548664e-07	0.511891500406938	1
ENSG00000134256.12	CD101	1	117002080	1_72	0	0.0137409223426901	8.58530224185542	3.71261955455662e-07	-0.924497071556322	1
ENSG00000116830.11	TTF2	1	117060534	1_72	0	0.016948686927573	10.579100852007	5.64278870811658e-07	-1.10589991639097	2
ENSG00000134253.9	TRIM45	1	117122142	1_72	0	0.0287064572834412	15.6008446950843	1.40940784954725e-06	1.64961429778959	2
ENSG00000198162.12	MAN1A2	1	117366383	1_72	0	0.0119755045806602	7.27982582813017	2.74361888603074e-07	-0.8061066787714	2
ENSG00000183508.4	FAM46C	1	117605765	1_72	0	0.00915091506400179	4.7284591841711	1.36173670128303e-07	0.145372908932402	1
ENSG00000196505.10	GDAP2	1	117929798	1_72	0	0.0476362148642035	20.4578876359527	3.06695220546075e-06	1.95974060051725	1
ENSG00000177551.5	NHLH2	1	115844102	1_72	0	0.0229586151094152	13.4685546928082	9.73140741807472e-07	-1.61342679973061	1
ENSG00000092607.13	TBX15	1	118989141	1_73	0	0.00846024022829128	6.34405476737316	1.68911256359994e-07	-0.786076150836193	1
ENSG00000116874.11	WARS2	1	119012523	1_73	0	0.00817967185924495	6.05387017545482	1.5583964800975e-07	0.581180715226151	1
ENSG00000203859.9	HSD3B2	1	119412845	1_73	0	0.0144858872020273	11.46157754327	5.22514647963829e-07	1.30864337809699	1
ENSG00000143067.4	ZNF697	1	119648421	1_73	0	0.00795618966184586	5.79813097207861	1.45178438975057e-07	-0.508860854245779	1
ENSG00000117262.18	GPR89A	1	145604098	1_73	0	0.00760123908221688	5.36149989837348	1.28256583919694e-07	0.534198791203153	1
ENSG00000117281.15	CD160	1	145715457	1_73	0	0.0154808161961513	12.0971096640825	5.89365141632668e-07	1.48334234396607	1
ENSG00000265241.6	RBM8A	1	145927840	1_73	0	0.0252819334920795	16.8489435656532	1.34057752424405e-06	1.90283361589054	2
ENSG00000121851.12	POLR3GL	1	145963899	1_73	0	0.0394744719707087	21.0962144321881	2.62077558517428e-06	2.18504841726351	1
ENSG00000168509.19	HFE2	1	146036954	1_73	0	0.0326258819468214	19.2824861289198	1.97985899810343e-06	-2.07535141235201	1
ENSG00000271425.7	NBPF10	1	146049817	1_73	0	0.0105616814863142	8.48079303371994	2.81889243797096e-07	0.984635106304082	1
ENSG00000131791.7	PRKAB2	1	147173048	1_73	0	0.0146206677413214	11.4590236378853	5.27258751265032e-07	-1.34806702126881	1
ENSG00000131778.18	CHD1L	1	147243554	1_73	0	0.0362808135256342	20.1020965293372	2.29523598650271e-06	2.05701661132724	1
ENSG00000131781.12	FMO5	1	147245910	1_73	0	0.00713134914084224	4.74602622209318	1.06515008532824e-07	-0.0470405926373774	1
ENSG00000116128.10	BCL9	1	147541592	1_73	0	0.00777457729499154	5.83206759325662	1.42694852915743e-07	-0.964031555784789	1
ENSG00000162836.11	ACP6	1	147646379	1_73	0	0.0112129453266858	9.45674620365196	3.33710915204507e-07	1.73910579508024	3
ENSG00000265107.2	GJA5	1	147773393	1_73	0	0.00718700496308156	4.86683159140838	1.10078686033643e-07	-0.416638390877542	2
ENSG00000178796.12	RIIAD1	1	151727751	1_74	0	0.0386302143385634	10.0223565912009	1.21844503388031e-06	-1.11009467007234	2
ENSG00000159409.14	CELF3	1	151717266	1_74	0	0.0870686107028315	17.8900541655363	4.90210087549378e-06	-1.95633641581895	1
ENSG00000143376.12	SNX27	1	151616339	1_74	0	0.0248569810165674	5.80501526345462	4.5410963891745e-07	0.447462521320214	1
ENSG00000143450.16	OAZ3	1	151762965	1_74	0	0.0226085397324637	4.90091213798746	3.48705183245539e-07	0.136206758492541	2
ENSG00000143436.10	MRPL9	1	151762965	1_74	0	0.0223297412470631	4.78266039116577	3.36095120776793e-07	-0.0308275487082914	2
ENSG00000182134.15	TDRKH	1	151789148	1_74	0	0.0563036869907678	13.6494965648764	2.41859105525142e-06	-1.49719925132997	2
ENSG00000213171.2	LINGO4	1	151805451	1_74	0	0.0236887562025719	5.34588351008811	3.98538904806317e-07	0.440378224010522	2
ENSG00000143365.17	RORC	1	151831413	1_74	0	0.023181619872082	5.13954612579661	3.74953594929564e-07	-0.290705242036576	1
ENSG00000196407.11	THEM5	1	151853515	1_74	0	0.05017738868128	12.5375226366556	1.97983391692886e-06	-1.68290437114207	1
ENSG00000197747.8	S100A10	1	151993591	1_74	0	0.022285332061016	4.76369849500526	3.34096825845636e-07	0.332660432076984	2
ENSG00000159450.12	TCHH	1	152094872	1_74	0	0.0226844810042643	4.93288268689244	3.52158851209035e-07	0.0444278118857706	1
ENSG00000197915.5	HRNR	1	152212431	1_74	0	0.0961589147309164	18.8650311818916	5.70894756577602e-06	-2.213892333811	4
ENSG00000143631.10	FLG	1	152325041	1_74	0	0.0225966455657223	4.89590398234079	3.48165584108345e-07	-0.00912591809154831	1
ENSG00000143536.7	CRNN	1	152414760	1_74	0	0.0253274036925781	5.98388360655497	4.76960906086526e-07	-0.554524259568854	2
ENSG00000163207.6	IVL	1	152908247	1_74	0	0.0259307770955446	6.20856691064526	5.06659128264998e-07	0.705408426896155	2
ENSG00000241794.1	SPRR2A	1	153057485	1_74	0	0.0258213788782946	6.16820740516937	5.01241905400973e-07	-0.571331700413819	1
ENSG00000203785.8	SPRR2E	1	153106201	1_74	0	0.0705996785261538	15.843507471607	3.5201650780861e-06	1.71317220095315	2
ENSG00000163263.6	C1orf189	1	154206248	1_75	0	0.0601101578824623	16.5546048003518	3.13166760522579e-06	-1.95940106694624	1
ENSG00000203782.5	LOR	1	153259400	1_75	0	0.0515383197618725	14.5403576427043	2.35838290514574e-06	1.65421085978347	1
ENSG00000163220.10	S100A9	1	153357702	1_75	0	0.0190921264136115	5.11396877703574	3.07270839600535e-07	0.392092148480639	1
ENSG00000163221.8	S100A12	1	153378145	1_75	0	0.0280306745701566	8.73078404251747	7.70186264336951e-07	0.96870292886967	1
ENSG00000143546.9	S100A8	1	153391654	1_75	0	0.0203585944297651	5.69077284008767	3.64609528891115e-07	0.526997168914454	1
ENSG00000197956.9	S100A6	1	153536520	1_75	0	0.0216398770407689	6.24121276383195	4.25042884730329e-07	0.842906967804045	1
ENSG00000188015.9	S100A3	1	153549177	1_75	0	0.0783109225142195	18.6374810877583	4.59323356220117e-06	2.18753739065568	2
ENSG00000196154.11	S100A4	1	153549874	1_75	0	0.0501820898404073	14.3401888719207	2.26470995266506e-06	1.88905206714577	1
ENSG00000196754.10	S100A2	1	153567710	1_75	0	0.0656705968516216	16.8297894208011	3.47823258291356e-06	-2.02186686954205	1
ENSG00000188643.10	S100A16	1	153614780	1_75	0	0.0197063012650323	5.33085891071195	3.30606417844847e-07	-0.205291499867937	1
ENSG00000160678.11	S100A1	1	153628302	1_75	0	0.0189235459666369	4.98217766700951	2.96708989015422e-07	0.0163162467770791	1
ENSG00000189171.14	S100A13	1	153630385	1_75	0	0.0191183460707588	5.07093293635409	3.05103478725135e-07	0.0563078213597381	1
ENSG00000143553.10	SNAPIN	1	153658595	1_75	0	0.022183471766928	6.4417336765742	4.4971901894029e-07	0.535930441734832	1
ENSG00000169418.9	NPR1	1	153678582	1_75	0	0.0249480544823568	7.69194922798818	6.03923690702151e-07	0.967744313574483	1
ENSG00000143554.13	SLC27A3	1	153774305	1_75	0	0.0345865971450466	10.8844508816826	1.184740767354e-06	1.409471742085	1
ENSG00000198837.9	DENND4B	1	153940057	1_75	0	0.0797962235405219	19.3938112644404	4.87028613002504e-06	2.22084906284041	2
ENSG00000143570.17	SLC39A1	1	153968263	1_75	0	0.0191637252093058	5.73226499734606	3.45712567697218e-07	-1.00809468550387	1
ENSG00000143578.15	CREB3L4	1	153968263	1_75	0	0.0191637252093058	5.73226499734606	3.45712567697218e-07	-1.00809468550387	1
ENSG00000143552.9	NUP210L	1	154155073	1_75	0	0.0363750381625566	11.5737555699168	1.32491109644513e-06	1.55416157058488	1
ENSG00000143515.16	ATP8B2	1	154325898	1_75	0	0.0217231797226367	6.47921905185506	4.42950332413689e-07	0.615292852754477	1
ENSG00000160712.12	IL6R	1	154405422	1_75	0	0.0270945830159822	7.9297066767522	6.76158587604407e-07	-0.408025697422301	1
ENSG00000169291.9	SHE	1	154501655	1_75	0	0.0825210109335899	19.3136625714519	5.01577623012283e-06	2.37971581972735	1
ENSG00000163239.12	TDRD10	1	154502081	1_75	0	0.018328249150257	4.72472742088737	2.72525228123249e-07	0.0551453116830817	2
ENSG00000160710.15	ADAR	1	154627302	1_75	0	0.0268734852399488	8.31981750185126	7.03633920690432e-07	-0.920179663841506	1
ENSG00000143603.18	KCNN3	1	154870871	1_76	0	0.0806284057329074	17.7524345915177	4.50458687850283e-06	-2.07290193515254	1
ENSG00000163344.5	PMVK	1	154936792	1_76	0	0.0453946286761583	12.1869587354101	1.74104013320243e-06	1.68470664342538	2
ENSG00000160691.18	SHC1	1	154974041	1_76	0	0.0600483057222514	14.886854048699	2.81327808039809e-06	-1.75876295081977	1
ENSG00000173207.12	CKS1B	1	154975020	1_76	0	0.0653881223737696	15.7126666977042	3.23338737780716e-06	1.81976107382277	1
ENSG00000160685.13	ZBTB7B	1	155014317	1_76	0	0.0211346422702743	4.87287713696842	3.24107690593434e-07	0.326725935726398	1
ENSG00000163354.14	DCST2	1	155033615	1_76	0	0.0208076908754876	4.72438773628312	3.09370140399566e-07	-0.18931791805783	2
ENSG00000163357.10	DCST1	1	155033615	1_76	0	0.0208047016620736	4.72301915899104	3.09236090016385e-07	-0.209273009406781	2
ENSG00000143537.13	ADAM15	1	155062156	1_76	0	0.0212511996030262	4.92525933088801	3.2939843129392e-07	-0.0482723807144084	1
ENSG00000143590.13	EFNA3	1	155078247	1_76	0	0.0210980642388178	4.85640705501785	3.22453180814764e-07	0.579517618821792	2
ENSG00000169242.11	EFNA1	1	155127487	1_76	0	0.0430457697564138	11.6756885955073	1.5816921361487e-06	-2.06016161436128	2
ENSG00000169241.17	SLC50A1	1	155135691	1_76	0	0.13952621369921	23.1742561559171	1.01758474062662e-05	2.96396887527335	2
ENSG00000163463.11	KRTCAP2	1	155138933	1_76	0	0.0235073628761527	5.88690953044533	4.35512121173172e-07	0.55953638596383	1
ENSG00000169231.13	THBS3	1	155208991	1_76	0	0.100140286478216	19.8776401488167	6.26444538546609e-06	-2.75449351764607	1
ENSG00000173171.14	MTX1	1	155208991	1_76	0	0.100140286478216	19.8776401488168	6.26444538546612e-06	-2.75449351764607	1
ENSG00000177628.15	GBA	1	155244216	1_76	0	0.0208452201790824	4.74153836903616	3.11053240211377e-07	-0.379559056653864	2
ENSG00000160767.20	FAM189B	1	155255194	1_76	0	0.0298720977515111	8.1744525349284	7.68481420181867e-07	-1.29882164721528	1
ENSG00000116521.10	SCAMP3	1	155262283	1_76	0	0.0213176704563655	4.95505163197803	3.32427468371079e-07	0.576395657521112	1
ENSG00000143630.9	HCN3	1	155277916	1_76	0	0.0208042241526397	4.72280159084757	3.09214747648924e-07	-0.351273573923122	1
ENSG00000176444.18	CLK2	1	155278784	1_76	0	0.0208060079986269	4.72361905048715	3.09294786995292e-07	0.357245651894394	1
ENSG00000116580.18	GON4L	1	155859720	1_76	0	0.0208580591115862	4.74740676720302	3.11630037629943e-07	0.105240029787176	1
ENSG00000132718.8	SYT11	1	155859720	1_76	0	0.0208580591115862	4.74740676720302	3.11630037629943e-07	0.105240029787176	1
ENSG00000143622.10	RIT1	1	155911161	1_76	0	0.0233498771275625	5.8227289306495	4.27878185885211e-07	0.276766061087275	1
ENSG00000163479.13	SSR2	1	156013857	1_76	0	0.0212659117059796	4.93185593855683	3.30067954883214e-07	0.0111843726650693	1
ENSG00000116586.11	LAMTOR2	1	156055222	1_76	0	0.0250561228260047	6.49546016930504	5.12191971819484e-07	0.743481079252914	1
ENSG00000132698.14	RAB25	1	156061029	1_76	0	0.0816574485015841	17.8765501056848	4.59397354444301e-06	-1.89417090162574	1
ENSG00000196189.12	SEMA4A	1	156147070	1_76	0	0.0661977799543435	15.8321759445811	3.2983216556765e-06	1.68532178798578	1
ENSG00000160785.13	SLC25A44	1	156193927	1_76	0	0.0233133399016999	5.8078629399858	4.26117949175699e-07	-0.429254791110682	2
ENSG00000160783.19	PMF1	1	156212919	1_76	0	0.138188689688632	23.0794047370523	1.00370497284279e-05	-2.74802483179599	1
ENSG00000160781.15	PAQR6	1	156247610	1_76	0	0.0220685859408023	5.28486572892931	3.67043415738204e-07	0.578688972365987	2
ENSG00000198952.8	SMG5	1	156279714	1_76	0	0.0210897285311001	4.85262481211966	3.22074749494528e-07	0.394898785095653	1
ENSG00000163472.18	TMEM79	1	156282500	1_76	0	0.0293031026012565	7.99057387565621	7.36886415658886e-07	0.810180021126621	1
ENSG00000198715.11	GLMP	1	156294209	1_76	0	0.0285471231443567	7.74080291835073	6.954362624746e-07	-0.776655240177999	1
ENSG00000163467.11	TSACC	1	156337127	1_76	0	0.0287970271716815	7.82408547223802	7.09071803777755e-07	-0.787859875622248	1
ENSG00000253831.1	ETV3L	1	157079225	1_77	0	0.0100967468132674	4.89351150182704	1.55493075340545e-07	-0.279169657617073	1
ENSG00000163468.14	CCT3	1	156367085	1_77	0	0.105355253086717	26.9688031459296	8.94183890961329e-06	-2.68173961481956	1
ENSG00000116604.17	MEF2D	1	156510532	1_77	0	0.0161717371802227	9.25237495649231	4.7088935493894e-07	1.04316285231868	1
ENSG00000187862.11	TTC24	1	156578794	1_77	0	0.038295137879744	17.2941677859255	2.08426184997654e-06	-1.80720887982206	2
ENSG00000163382.11	NAXE	1	156582919	1_77	0	0.0344313844879308	16.3753407985015	1.77440930768489e-06	-1.81461513390164	1
ENSG00000160818.16	GPATCH4	1	156601175	1_77	0	0.0210186124463223	11.7185330189161	7.75150915374877e-07	-1.36992967642208	2
ENSG00000132692.18	BCAN	1	156640896	1_77	0	0.0209053559016781	11.6022677486853	7.63324888287253e-07	-1.29953276467091	2
ENSG00000132688.10	NES	1	156677793	1_77	0	0.0106141016567403	5.37374214309877	1.7950189575571e-07	0.663601662943577	1
ENSG00000143320.8	CRABP2	1	156705979	1_77	0	0.0102332812139742	4.94581854151677	1.59280298497041e-07	-0.143667678406204	1
ENSG00000143303.11	RRNAD1	1	156728106	1_77	0	0.0114119924828826	5.97786391642523	2.14692303095917e-07	0.574021165548241	1
ENSG00000143314.12	MRPL24	1	156741833	1_77	0	0.12746866812667	28.7422345082778	1.15300967155554e-05	-3.2307372717949	1
ENSG00000198400.11	NTRK1	1	156815564	1_77	0	0.0366770406577167	17.0223902193616	1.96482466992404e-06	2.13714574586368	2
ENSG00000187800.13	PEAR1	1	156893398	1_77	0	0.0101208582087392	4.9812697506247	1.58659607260819e-07	-0.390859436358293	1
ENSG00000160838.13	LRRC71	1	156920880	1_77	0	0.0111067391282923	5.63544425209316	1.96980712060377e-07	-0.256985342568048	1
ENSG00000132694.18	ARHGEF11	1	157044910	1_77	0	0.0215454860038201	11.9823094135186	8.12467127911551e-07	-1.20055469086826	2
ENSG00000117036.11	ETV3	1	157138367	1_77	0	0.0100805641236228	4.98310422468127	1.58086134782238e-07	-0.525702346573612	1
ENSG00000158473.6	CD1D	1	158180329	1_78	0	0.167837278814533	29.292669379724	1.54723525680453e-05	2.77479999517387	1
ENSG00000163565.18	IFI16	1	158999686	1_78	0	0.0138861488998984	5.12807928700276	2.24101891871716e-07	0.188186843415237	1
ENSG00000163568.14	AIM2	1	159160929	1_78	0	0.0162846473780953	6.64204478245685	3.40399671292344e-07	0.822847596610773	1
ENSG00000162706.12	CADM3	1	159170559	1_78	0	0.0635950562560815	19.6927779712077	3.94129837206605e-06	-2.11343176064975	2
ENSG00000213088.9	ACKR1	1	159202320	1_78	0	0.0400798475309977	15.2400485786983	1.92230097307737e-06	-1.75295074547966	2
ENSG00000179639.10	FCER1A	1	159212079	1_78	0	0.016160987571709	6.56958573577375	3.34129526070848e-07	-0.79901024685619	1
ENSG00000158714.10	SLAMF8	1	159831139	1_78	0	0.0154179273576728	6.12218084555043	2.97057911300038e-07	0.587446293060515	1
ENSG00000188004.9	C1orf204	1	159854415	1_78	0	0.121318578968934	26.0283791889338	9.93764351059632e-06	-2.43235533962468	1
ENSG00000213085.9	CFAP45	1	159899758	1_78	0	0.0181695759262592	7.68363974157864	4.39360246211332e-07	0.903694276714026	1
ENSG00000158710.14	TAGLN2	1	159925332	1_78	0	0.0161453753771305	6.56037681632993	3.33338829141635e-07	-0.736971446416367	2
ENSG00000085552.16	IGSF9	1	159945634	1_79	0	0.0119902032344362	4.78531562947723	1.80570211353298e-07	0.0761350101206413	1
ENSG00000143315.6	PIGM	1	160031560	1_79	0	0.0120313386561842	4.81781824425774	1.82420371987788e-07	0.125983055554128	1
ENSG00000162728.4	KCNJ9	1	160081123	1_79	0	0.0370848409381218	15.5457612886626	1.81433462569177e-06	-1.6823307115462	2
ENSG00000162729.13	IGSF8	1	160099056	1_79	0	0.0137321985405016	6.07311683290475	2.62458524862347e-07	-0.591815593060731	2
ENSG00000132681.16	ATP1A4	1	160151964	1_79	0	0.0227852202836969	10.8901270638849	7.8089951367431e-07	1.22956704085766	2
ENSG00000132716.18	DCAF8	1	160262886	1_79	0	0.0141685972936777	6.37024677177562	2.84048229670245e-07	-0.586882208494713	1
ENSG00000122218.14	COPA	1	160333062	1_79	0	0.0310700936552196	13.8511103562544	1.35436625816703e-06	1.55590309985763	3
ENSG00000162736.15	NCSTN	1	160342835	1_79	0	0.0208791359050694	10.0577253786614	6.6087795929221e-07	1.26985932238385	1
ENSG00000162738.5	VANGL2	1	160400615	1_79	0	0.0120253084785045	4.813060424093	1.82148883492891e-07	0.0786526073604524	1
ENSG00000066294.14	CD84	1	160579933	1_79	0	0.0650420407629617	20.9619502371318	4.29076588113667e-06	-2.13535086391526	1
ENSG00000117091.9	CD48	1	160711718	1_79	0	0.0252686101265135	11.8767074706028	9.44466129966303e-07	-1.36288252124756	1
ENSG00000122223.12	CD244	1	160862395	1_79	0	0.0155737019562113	7.26863201412628	3.56248886300026e-07	0.791976124179275	1
ENSG00000158769.17	F11R	1	161021779	1_79	0	0.0197361708937126	9.52164292960349	5.91403324734117e-07	-1.09247100050332	2
ENSG00000158773.14	USF1	1	161047971	1_79	0	0.0126182357765653	5.26987221225479	2.09270347774066e-07	-0.362802302230794	1
ENSG00000162755.13	KLHDC9	1	161098329	1_79	0	0.0240310665949007	11.3976925372911	8.61983510488759e-07	-1.32156634483455	2
ENSG00000143256.4	PFDN2	1	161099046	1_79	0	0.0231193980915254	11.0289181067613	8.02450789695951e-07	-1.28545874357709	1
ENSG00000158793.13	NIT1	1	161118210	1_79	0	0.0121813218744621	4.93539526999574	1.89201830225633e-07	0.172053685119803	2
ENSG00000143222.11	UFC1	1	161152958	1_79	0	0.0144576258280319	6.56206993172662	2.98570440435942e-07	0.741588203944104	1
ENSG00000143224.17	PPOX	1	161165947	1_79	0	0.0126330745288648	5.28102885564352	2.09960004035921e-07	-0.390839246594145	3
ENSG00000158850.14	B4GALT3	1	161177981	1_79	0	0.0131249312504418	5.64363402385697	2.33112119960022e-07	0.45658026915236	1
ENSG00000158864.12	NDUFS2	1	161196933	1_79	0	0.0123060685127629	5.0320973458962	1.9488451664335e-07	0.225873813974477	2
ENSG00000158882.14	TOMM40L	1	161218859	1_79	0	0.0253785213391852	11.9181311189579	9.51882729802552e-07	-1.43545177194001	2
ENSG00000248485.1	PCP4L1	1	161269353	1_79	0	0.0578934579839324	19.8339451805162	3.61366236762978e-06	-2.08751973200569	1
ENSG00000158887.15	MPZ	1	161310092	1_79	0	0.0139382742155111	6.2145829856411	2.72602584983715e-07	-0.728699217848848	1
ENSG00000143226.13	FCGR2A	1	161508379	1_79	0	0.0166466531544976	7.90196768227819	4.13972177360267e-07	0.893069399985312	1
ENSG00000132185.16	FCRLA	1	161707114	1_79	0	0.0480691684234176	18.0388820206958	2.72888479145183e-06	-2.04748196553113	1
ENSG00000162746.14	FCRLB	1	161727208	1_79	0	0.051528813224634	18.7088834571143	3.03393997023826e-06	-2.05296089567274	1
ENSG00000081721.11	DUSP12	1	161750559	1_79	0	0.0125842116656127	5.24424197809571	2.07691015937007e-07	-0.389997811337458	1
ENSG00000118217.5	ATF6	1	161766262	1_79	0	0.0161629684294617	7.62163524887621	3.87684340428315e-07	0.902296509364845	1
ENSG00000198929.12	NOS1AP	1	162070515	1_79	0	0.0126490647386184	5.29303677070804	2.10703766991363e-07	-0.442702687076328	1
ENSG00000239887.4	C1orf226	1	162366440	1_79	0	0.0145377767239665	6.61458922864886	3.02628515539855e-07	0.647192960840947	2
ENSG00000152332.15	UHMK1	1	162496869	1_80	0	0.0114611950502017	5.03448940798434	1.81590995182069e-07	0.214193258101986	1
ENSG00000117143.13	UAP1	1	162560869	1_80	0	0.0208809868942699	10.7359199235234	7.05503638730034e-07	1.23452861856472	2
ENSG00000132196.13	HSD17B7	1	162790775	1_80	0	0.0110957475922191	4.7270533936408	1.6506540062684e-07	-0.0783572150221661	3
ENSG00000117152.13	RGS4	1	163068894	1_80	0	0.0152711861311574	7.75955827718029	3.72922634322096e-07	0.831031650960948	2
ENSG00000143228.12	NUF2	1	163266611	1_80	0	0.0120988425513066	5.54826287849468	2.11256377575629e-07	-0.432873406121228	1
ENSG00000185630.18	PBX1	1	164555760	1_80	0	0.0125098594970142	5.86534107413259	2.30916346417244e-07	0.522936427530043	1
ENSG00000143171.12	RXRG	1	165445274	1_81	0	0.0422802716500696	9.56076569101112	1.2721532084525e-06	-1.08047328725726	1
ENSG00000143198.12	MGST3	1	165630412	1_81	0	0.0548299082734444	12.0647936802643	2.08183541616132e-06	1.71518800160415	1
ENSG00000143149.12	ALDH9A1	1	165652366	1_81	0	0.0282396894329097	5.69453055786314	5.06088906576374e-07	0.467940013488029	3
ENSG00000188859.6	FAM78B	1	166167240	1_81	0	0.0255734526374554	4.74761046738646	3.82096815236929e-07	-0.0870319478576598	1
ENSG00000143195.12	ILDR2	1	166975572	1_82	0	0.0178372493800281	9.91659035303669	5.56671812555299e-07	-1.24834177771288	2
ENSG00000143194.12	MAEL	1	166975572	1_82	0	0.0178017391619357	9.89764444612851	5.54502176990884e-07	-1.15729715130803	3
ENSG00000143157.11	POGK	1	166839016	1_82	0	0.0125544941588609	6.57946073783275	2.59955189868816e-07	0.762725728307871	1
ENSG00000152382.5	TADA1	1	166859227	1_82	0	0.0105654792515489	4.94286478204939	1.64352723484062e-07	-0.0714079598458826	2
ENSG00000198842.9	DUSP27	1	167093281	1_82	0	0.0111923653931651	5.48961737462626	1.93362801177907e-07	-0.460810715356911	2
ENSG00000198821.10	CD247	1	167518349	1_82	0	0.010350897071127	4.74825907303922	1.54675443683081e-07	0.0752276158918946	2
ENSG00000143162.7	CREG1	1	167553767	1_82	0	0.0139527587188286	7.58210629109986	3.32934596134836e-07	-0.828508812103221	2
ENSG00000198771.10	RCSD1	1	167630073	1_82	0	0.0176676981207204	9.8257477092265	5.46329375356325e-07	1.13729139175754	2
ENSG00000197965.11	MPZL1	1	167721558	1_82	0	0.0130712572275948	6.96238896886968	2.86407652242502e-07	-0.749825978808786	1
ENSG00000143158.10	MPC2	1	167936749	1_82	0	0.0142688415287116	7.79487218699268	3.5003114350334e-07	-0.896772580352329	1
ENSG00000143147.14	GPR161	1	168138439	1_82	0	0.010727818797581	5.08749172152403	1.71760825426913e-07	0.269651559943663	1
ENSG00000143155.12	TIPRL	1	168178854	1_82	0	0.015573022147239	8.62587825120935	4.22751540642983e-07	-1.00099811616059	1
ENSG00000143196.4	DPT	1	168729632	1_82	0	0.0147994581595053	8.14174703889793	3.79203549435872e-07	-0.881219172830997	1
ENSG00000203740.3	METTL11B	1	170146015	1_83	0	0.0253352082246845	5.61186333036643	4.47445904703969e-07	-0.363268289117959	1
ENSG00000143153.12	ATP1B1	1	169130245	1_83	0	0.200664117306325	25.8842245951893	1.63460887370492e-05	-3.2325075317132	2
ENSG00000117477.12	CCDC181	1	169459706	1_83	0	0.024120004201187	5.14303767689399	3.90396628755409e-07	0.67649893349437	2
ENSG00000117479.12	SLC19A2	1	169485770	1_83	0	0.0233467517215251	4.83224538816599	3.55045832105956e-07	0.0890198953998219	1
ENSG00000198734.10	F5	1	169586812	1_83	0	0.0285723590725663	6.76000579462952	6.07858006183348e-07	0.724024271710564	1
ENSG00000000460.16	C1orf112	1	169882438	1_83	0	0.0244965159574486	5.29069343823659	4.07873878017999e-07	-0.230475429859956	1
ENSG00000188404.8	SELL	1	169667840	1_83	0	0.0350709010619282	8.72063523013613	9.62507270886502e-07	1.11075912148448	1
ENSG00000007908.15	SELE	1	169764425	1_83	0	0.0260342967547548	5.87165730868254	4.81078031484942e-07	0.561224224908235	1
ENSG00000171806.11	METTL18	1	169795279	1_83	0	0.0254049372422456	5.63807058910996	4.50772703046033e-07	0.554267620166134	1
ENSG00000000457.13	SCYL3	1	169891332	1_83	0	0.0701453545268853	15.4056862043408	3.4008614227781e-06	1.85338732006225	3
ENSG00000075945.12	KIFAP3	1	170084466	1_83	0	0.0401800666017281	10.0248748090054	1.26764773220738e-06	1.29580814536827	1
ENSG00000116132.11	PRRX1	1	170662622	1_84	0	0.0167642459796693	6.90839884986739	3.64477229696059e-07	0.599731286912092	2
ENSG00000007933.12	FMO3	1	171090188	1_84	0	0.0915043051399456	23.2319045439599	6.69014168939681e-06	2.59607590256863	2
ENSG00000094963.13	FMO2	1	171185164	1_84	0	0.0796220201468441	21.8700590497188	5.48014590617075e-06	2.4390701332657	3
ENSG00000010932.16	FMO1	1	171248552	1_84	0	0.0155852643615628	6.21518326743168	3.04843603159943e-07	-0.480107162040651	1
ENSG00000076258.9	FMO4	1	171329801	1_84	0	0.0133720181859772	4.76021846824491	2.00323923307324e-07	0.13769562465387	1
ENSG00000034971.16	MYOC	1	171652737	1_84	0	0.0341201302767581	13.6867965318197	1.46967553748236e-06	1.47913359443012	1
ENSG00000197959.13	DNM3	1	171639025	1_84	0	0.0732280915855014	21.0537822032613	4.85195557381376e-06	-2.14984906620849	1
ENSG00000135845.9	PIGC	1	172443855	1_84	0	0.015951332668665	6.43585374338393	3.23081516102362e-07	-0.799210721902985	1
ENSG00000094975.13	SUCO	1	172532059	1_84	0	0.0158205993247547	6.35762325875236	3.16538612368255e-07	0.668396338935745	2
ENSG00000117560.7	FASLG	1	172658724	1_84	0	0.0530530235700871	17.9296728109855	2.9935842011278e-06	1.77184598969553	1
ENSG00000120337.8	TNFSF18	1	173051434	1_84	0	0.0247203093182619	10.6069049842323	8.25185433132663e-07	-1.16623947215431	1
ENSG00000162753.11	SLC9C2	1	173611164	1_85	0	0.0390218745981851	8.6259608237471	1.05931368779973e-06	1.13670275619412	1
ENSG00000183831.6	ANKRD45	1	173664389	1_85	0	0.0379560117450137	8.36025102411463	9.98639784432478e-07	-1.1028673124242	1
ENSG00000076321.10	KLHL20	1	173714815	1_85	0	0.0259905918029116	4.73736292838287	3.87491160123382e-07	-0.422331220030591	1
ENSG00000117593.9	DARS2	1	173823764	1_85	0	0.0350153916202501	7.58721430958608	8.36084771102558e-07	-1.25519766401665	2
ENSG00000117601.13	SERPINC1	1	173916899	1_85	0	0.0259926450001989	4.7381158821024	3.87583363524273e-07	0.0595717553240933	1
ENSG00000116161.17	CACYBP	1	174997705	1_85	0	0.0303272121510695	6.21147717643997	5.92838441377358e-07	0.468979810596208	1
ENSG00000120333.4	MRPS14	1	175023749	1_85	0	0.0276255840162781	5.31985064361524	4.62508673090642e-07	0.439028047841768	1
ENSG00000152092.15	ASTN1	1	177165470	1_86	0	0.0165093494061592	8.04278881234244	4.17874238256354e-07	0.938332737919319	1
ENSG00000116147.16	TNR	1	175744070	1_86	0	0.037485190834759	15.5879981020803	1.83890394326536e-06	1.57938726619622	1
ENSG00000235750.9	KIAA0040	1	175193171	1_86	0	0.0439474413435447	17.2904214281115	2.39137754840883e-06	1.83875510449135	1
ENSG00000143207.19	RFWD2	1	176207223	1_86	0	0.371134166859734	22.5319419361553	2.63171305418874e-05	-3.85840999384364	2
ENSG00000120341.18	SEC16B	1	177967390	1_87	0	0.024862615021034	4.96664448855919	3.88614367924204e-07	0.399214357236536	1
ENSG00000075391.16	RASAL2	1	178094621	1_87	0	0.0315379565248408	7.23856015294248	7.18446960245803e-07	0.840291798906131	1
ENSG00000116191.17	RALGPS2	1	178725006	1_87	0	0.0246949696056396	4.90210406804841	3.80978086709019e-07	-0.197641363312548	2
ENSG00000116194.12	ANGPTL1	1	178867836	1_87	0	0.0406068692571795	9.6609521931383	1.23460608711969e-06	-1.45286995346051	1
ENSG00000143340.6	FAM163A	1	179743304	1_89	0	0.024962867082894	11.8106028494693	9.27845154113406e-07	-1.29750358661641	1
ENSG00000162779.21	AXDND1	1	179358896	1_89	0	0.0130148386548152	5.61372912106841	2.29931893107696e-07	-0.502730464053832	1
ENSG00000116199.11	FAM20B	1	179037327	1_89	0	0.0137662720555652	6.14670910788573	2.66298047626703e-07	-0.583026841983615	1
ENSG00000186283.13	TOR3A	1	179081800	1_89	0	0.0147031729555439	6.77213333547738	3.13361429626467e-07	0.756290483265235	2
ENSG00000143322.19	ABL2	1	179229941	1_89	0	0.0126433984609454	5.33884024030186	2.12431895357622e-07	-0.251218146177493	1
ENSG00000057252.12	SOAT1	1	179296056	1_89	0	0.0125067798022359	5.23571393101504	2.06077409702802e-07	-0.246724521801277	1
ENSG00000162782.15	TDRD5	1	179592019	1_89	0	0.0119160502012482	4.77651143567088	1.79123315691668e-07	-0.197545557983719	1
ENSG00000135837.15	CEP350	1	179954976	1_89	0	0.0256755330203267	12.0792553542363	9.7604222042414e-07	1.63105216966249	1
ENSG00000230124.6	ACBD6	1	180461370	1_89	0	0.0122501090342118	5.03890784890043	1.94260876534602e-07	-0.288986148047822	1
ENSG00000135835.11	KIAA1614	1	180911606	1_89	0	0.0379571137523066	15.8187832641569	1.88962328021264e-06	1.66557190225055	2
ENSG00000153029.14	MR1	1	181055268	1_89	0	0.0584496933583565	19.9764868940164	3.67460215554324e-06	-2.04799063597344	1
ENSG00000162783.10	IER5	1	181089177	1_89	0	0.0160365264914415	7.59703554598243	3.83410002044254e-07	0.804300294360673	1
ENSG00000198216.10	CACNA1E	1	181412848	1_90	0	0.0231553460739902	4.78596099513025	3.48762196978982e-07	0.189668738547622	1
ENSG00000135828.11	RNASEL	1	182569447	1_90	0	0.0483652931030759	11.8402827002164	1.80220781868755e-06	-1.37534967628888	2
ENSG00000135862.5	LAMC1	1	183023026	1_91	0	0.02318078698031	7.5737841183886	5.52522631605648e-07	0.942509141119812	1
ENSG00000058085.14	LAMC2	1	183186170	1_91	0	0.0189601672077272	5.65262399147769	3.37288267152663e-07	-0.582283830306378	1
ENSG00000157064.10	NMNAT2	1	183417693	1_91	0	0.0214895504183171	6.87886967602611	4.65214652605461e-07	0.826824951294692	2
ENSG00000116698.21	SMG7	1	183471970	1_91	0	0.0312794037569001	10.4092687760606	1.02467859054644e-06	1.30153460500582	1
ENSG00000116701.14	NCF2	1	183590726	1_91	0	0.0248626119129649	8.30675867258448	6.49961030014173e-07	1.0683606604285	1
ENSG00000162704.15	ARPC5	1	183635461	1_91	0	0.0187158170160889	5.52681491102533	3.25531249194477e-07	-0.422292162913672	1
ENSG00000143344.15	RGL1	1	183636108	1_91	0	0.0187486172271374	5.54346666291454	3.27084268252741e-07	-0.426703710425568	1
ENSG00000198756.10	COLGALT2	1	183966697	1_91	0	0.0260110682223804	8.9328418305187	7.31234723318527e-07	-1.35008215214993	1
ENSG00000198860.11	TSEN15	1	184051811	1_91	0	0.0296999131014991	9.90836680757758	9.26117792892716e-07	-1.19336898892718	1
ENSG00000116406.18	EDEM3	1	184669132	1_92	1	0.392989786066962	28.2256159692609	3.490869912375e-05	4.71710092549605	1
ENSG00000135842.16	FAM129A	1	184974052	1_92	0	0.0225223279551464	6.5725622997426	4.65861652789372e-07	0.510242507924805	2
ENSG00000121486.11	TRMT1L	1	185156912	1_92	0	0.0202422110917375	6.22542937110184	3.96584953978694e-07	-0.991379767451248	1
ENSG00000116668.12	SWT1	1	185156912	1_92	0	0.0202422110917375	6.22542937110184	3.96584953978694e-07	0.991379767451248	1
ENSG00000116679.15	IVNS1ABP	1	185317057	1_92	0	0.020721672223873	5.95812362644141	3.88546752696842e-07	-0.349980605872637	1
ENSG00000157181.15	C1orf27	1	186376310	1_92	0	0.0676762738480735	17.3908260918809	3.70395434530597e-06	2.00086079581451	1
ENSG00000262180.1	OCLM	1	186400270	1_92	0	0.0188717025723387	5.27813619247936	3.13473367324304e-07	0.307557154168118	2
ENSG00000150681.9	RGS18	1	192158507	1_96	0	0.0114317258638496	5.07862142652561	1.82711808236288e-07	0.304492604282425	1
ENSG00000090104.11	RGS1	1	192575969	1_96	0	0.0351233248392127	15.7016606889874	1.73560216045872e-06	-1.65517944515912	2
ENSG00000127074.14	RGS13	1	192657696	1_96	0	0.0154772332197252	8.11668949726117	3.95349535556453e-07	-1.08909358340938	1
ENSG00000116747.12	TROVE2	1	193061470	1_96	0	0.0198468676381275	10.1178004799112	6.3195631499141e-07	-0.954427078901044	1
ENSG00000116750.13	UCHL5	1	193058704	1_96	0	0.0349998407027891	15.452960682834	1.7021065424374e-06	-2.53899107888419	2
ENSG00000023572.8	GLRX2	1	193104590	1_96	0	0.0114912398951329	5.14221736517279	1.85962893735779e-07	-0.402872837194957	2
ENSG00000134371.10	CDC73	1	193121735	1_96	0	0.0313318959132936	13.0154359104348	1.28337733974045e-06	2.60579432284138	1
ENSG00000000971.15	CFH	1	196651787	1_98	0	0.0292109940215531	10.6718200752594	9.81056013197293e-07	-0.723269751185835	1
ENSG00000177888.7	ZBTB41	1	197195884	1_98	0	0.0147406508183171	6.35975182629084	2.95029743016635e-07	-0.955656715046917	2
ENSG00000203724.10	C1orf53	1	197902363	1_99	0	0.0310719725979528	9.98164737993317	9.76067882297975e-07	-1.15521802522664	2
ENSG00000151414.14	NEK7	1	198156916	1_99	0	0.0352773790430089	11.196797203964	1.24308005259396e-06	-1.60911809841698	1
ENSG00000081237.18	PTPRC	1	198638643	1_99	0	0.0182883593107955	4.92649817480331	2.83545034098017e-07	-0.23525392193755	1
ENSG00000081248.10	CACNA1S	1	201112570	1_101	0	0.0210921120353691	4.76258440893643	3.16134380467875e-07	-0.130836564487451	2
ENSG00000163362.10	C1orf106	1	200893429	1_101	0	0.029316970427966	7.9040093867331	7.29248442043908e-07	1.11755482896429	1
ENSG00000170128.4	GPR25	1	200872533	1_101	0	0.0289565274179409	7.78576330193791	7.09506940973719e-07	0.818204472937124	1
ENSG00000118200.14	CAMSAP2	1	200740002	1_101	0	0.0372773595316664	10.2035939286167	1.19703619590052e-06	1.14408577375575	1
ENSG00000116857.16	TMEM9	1	201150268	1_101	0	0.0247823997987262	6.29953708159998	4.91316069988455e-07	0.706844172437144	1
ENSG00000081277.12	PKP1	1	201283573	1_101	0	0.0262602988874003	6.85229189427468	5.66297302968219e-07	-0.794391227710872	1
ENSG00000174307.6	PHLDA3	1	201474885	1_101	0	0.0210302360575707	4.73459986353983	3.13354836661017e-07	-0.0408593347631174	1
ENSG00000159176.13	CSRP1	1	201509697	1_101	0	0.0295664412996105	7.98499072205823	7.42989103084994e-07	-0.921410723728207	1
ENSG00000198700.9	IPO9	1	201828710	1_103	0	0.0170802009217614	13.1317097701348	7.05867562076825e-07	1.42728985792089	1
ENSG00000198892.6	SHISA4	1	201888432	1_103	0	0.0079045450926708	5.82003123044533	1.44780866021537e-07	0.406886422333055	1
ENSG00000134375.10	TIMM17A	1	201955775	1_103	0	0.0204954784692349	14.8663583202186	9.58896274690394e-07	-1.55958115766388	1
ENSG00000176393.10	RNPEP	1	201985912	1_103	0	0.0149432855595062	11.8612269489035	5.57807931241072e-07	1.33205073404775	2
ENSG00000170075.8	GPR37L1	1	202125567	1_103	0	0.00705865546757545	4.74787646186049	1.05470345446113e-07	0.0609783984464595	1
ENSG00000143851.15	PTPN7	1	202161626	1_103	0	0.00854363997790986	6.55674689849286	1.76295136888914e-07	0.667186841706176	1
ENSG00000077157.21	PPP1R12B	1	202348568	1_103	0	0.0135214152061898	10.9114833643735	4.64317355832269e-07	-1.21211219436296	1
ENSG00000143858.11	SYT2	1	202710717	1_103	0	0.0111407966963972	9.07340475472534	3.18123320922848e-07	-1.0850801280761	1
ENSG00000117139.16	KDM5B	1	202811535	1_103	0	0.0124918779115345	10.1595988427419	3.99404786009614e-07	1.20761139364348	1
ENSG00000117153.15	KLHL12	1	202928138	1_103	0	0.0133701412567623	10.8046486799639	4.54627413284515e-07	1.22424793931576	2
ENSG00000159346.12	ADIPOR1	1	202958751	1_103	0	0.0113600239130141	9.25828177473014	3.30992850929829e-07	1.0095782646322	1
ENSG00000163444.11	TMEM183A	1	203018878	1_103	0	0.0138133678475474	11.1143485593352	4.83161769909917e-07	1.22990908648912	1
ENSG00000143847.15	PPFIA4	1	203027461	1_103	0	0.0141446781021056	11.3394614625611	5.04771087820007e-07	-1.18296781477401	1
ENSG00000163485.16	ADORA1	1	203090600	1_103	0	0.00822700107924301	6.19887114132071	1.604956021631e-07	-0.691333858326781	1
ENSG00000133048.12	CHI3L1	1	203186284	1_103	0	0.0144874158855229	11.5668841383109	5.2737105122632e-07	1.27925295758364	2
ENSG00000133063.15	CHIT1	1	203230276	1_103	0	0.00715310984157092	4.87377460917086	1.09715834017695e-07	0.195280752834043	2
ENSG00000174567.7	GOLT1A	1	204221380	1_103	0	0.00737888757652461	5.16812700447522	1.20014313422407e-07	0.0827067856702844	2
ENSG00000170498.8	KISS1	1	204196915	1_103	0	0.00704005132840591	4.72288117745819	1.04638575461734e-07	-0.0949922207728801	1
ENSG00000188783.5	PRELP	1	203475256	1_103	0	0.00821200709427961	6.18158328390306	1.59756307650863e-07	0.55777046761278	2
ENSG00000058668.14	ATP2B4	1	203626383	1_103	0	0.00835259310790793	6.3424322780943	1.66719399703492e-07	0.584499375852876	1
ENSG00000182004.12	SNRPE	1	203861428	1_103	0	0.00807638879984485	6.02380014193493	1.53107598956511e-07	-0.523881305991609	2
ENSG00000143842.14	SOX13	1	204072756	1_103	0	0.017869596027533	13.5614432319602	7.62657628559988e-07	1.56820232540189	1
ENSG00000143839.14	REN	1	204190659	1_103	0	0.00742055891214211	5.22146616321781	1.21937716824696e-07	-0.413602896167993	1
ENSG00000158615.8	PPP1R15B	1	204412128	1_103	0	0.0131647078787162	10.6576335657588	4.41551113665336e-07	1.24788266276114	1
ENSG00000198625.12	MDM4	1	204515489	1_103	0	0.0080332026257004	5.97299410027997	1.51004462224432e-07	-0.588284097413926	1
ENSG00000170382.11	LRRN2	1	204685959	1_103	0	0.023070771140342	15.9941167565038	1.16126502665964e-06	-1.64986326977874	1
ENSG00000186007.9	LEMD1	1	205457492	1_104	0	0.0214012502209365	4.86994973657045	3.27999058629405e-07	-0.169322780983792	1
ENSG00000163531.15	NFASC	1	204828332	1_104	0	0.0564276746172429	14.1628844727096	2.51508599944504e-06	1.97209152850359	1
ENSG00000174529.7	TMEM81	1	205066327	1_104	0	0.0217652420830455	5.03062790002426	3.4458365299493e-07	-0.613370431643878	1
ENSG00000133059.16	DSTYK	1	205210329	1_104	0	0.0211566022986787	4.76042501798325	3.16957202358277e-07	0.246051926901505	2
ENSG00000133069.15	TMCC2	1	205228229	1_104	0	0.0239788124047254	5.95388659490025	4.49300810495296e-07	0.549392688851744	1
ENSG00000163545.8	NUAK2	1	205321666	1_104	0	0.0405313254412212	10.9754395224048	1.39997957899202e-06	-1.55648060964057	2
ENSG00000162873.14	KLHDC8A	1	205353681	1_104	0	0.0211613531836714	4.76256439892755	3.17170853256562e-07	0.051836067062127	2
ENSG00000117266.15	CDK18	1	205504902	1_104	0	0.0621112873994699	15.0917935503652	2.94998875413118e-06	-1.63932815965021	3
ENSG00000174514.12	MFSD4A	1	205568730	1_104	0	0.0236125661525505	5.80711374232427	4.31531491015115e-07	-0.382772331422386	3
ENSG00000158715.5	SLC45A3	1	205680199	1_104	0	0.0214892308180791	4.90903444260923	3.31990704227579e-07	0.0792483697449421	2
ENSG00000117280.12	RAB29	1	205775418	1_104	0	0.0214514679839779	4.89227758911948	3.30276050251859e-07	-0.270005861705558	1
ENSG00000133065.10	SLC41A1	1	205813269	1_104	0	0.0574230300110855	14.3319673345144	2.59000670445602e-06	-1.77471759113395	2
ENSG00000162877.12	PM20D1	1	205813590	1_104	0	0.0472484628769555	12.4499663738036	1.85124899775299e-06	1.61911565197509	1
ENSG00000174502.18	SLC26A9	1	205943691	1_104	0	0.0744386980330642	16.8509452607977	3.94758972614102e-06	1.79745660883928	1
ENSG00000276600.4	RAB7B	1	205798757	1_104	0	0.053914873834456	13.7227342172536	2.32840336860276e-06	-1.72316329919835	1
ENSG00000263528.7	IKBKE	1	206470431	1_105	0	0.0216296015871137	9.13566550211447	6.21867246498471e-07	1.03734943477243	2
ENSG00000266094.7	RASSF5	1	206507103	1_105	0	0.0177807139651711	7.35307846148559	4.11459760969604e-07	-0.80783546673607	2
ENSG00000143486.15	EIF2D	1	206604463	1_105	0	0.0198413284509055	8.28396598917458	5.17270876424351e-07	-1.03488718850254	2
ENSG00000136634.5	IL10	1	206771607	1_105	0	0.0149423752442794	5.78578175982359	2.72076266976313e-07	0.516893255858194	1
ENSG00000162896.5	PIGR	1	206945992	1_105	0	0.0669257244810906	19.8338293990213	4.17742467998469e-06	2.02129872547721	2
ENSG00000203710.10	CR1	1	207518704	1_105	0	0.0202035757696684	9.54017247236136	6.06587477737676e-07	-1.74819345979665	1
ENSG00000117335.19	CD46	1	207749736	1_105	0	0.0354503203751321	13.5656284553635	1.51345340997326e-06	-1.9940430226702	2
ENSG00000174059.16	CD34	1	207911570	1_105	0	0.0386215243811443	14.9185885751251	1.81328522185859e-06	1.83952656612148	1
ENSG00000076356.6	PLXNA2	1	208244589	1_106	0	0.00693511353796783	7.64309949308575	1.66813833237454e-07	-0.827675979947096	1
ENSG00000008118.9	CAMK1G	1	209583125	1_106	0	0.00547442077526172	6.22712626488211	1.07283966196015e-07	-0.932924324796531	1
ENSG00000196878.14	LAMB3	1	209610349	1_106	0	0.00512309644568942	5.46093417885367	8.80457601850145e-08	-0.882241848174194	1
ENSG00000009790.14	TRAF3IP3	1	209756258	1_106	0	0.00686542849390637	7.78019523502238	1.68099769175769e-07	0.870223811415999	1
ENSG00000117595.10	IRF6	1	209805432	1_106	0	0.0131051785731819	14.7188948104582	6.07053711018382e-07	2.11908936572421	2
ENSG00000117597.17	DIEXF	1	209828368	1_106	0	0.0104251824041699	12.3949658900955	4.06666101127632e-07	-2.3931561537182	2
ENSG00000082497.11	SERTAD4	1	210233595	1_106	0	0.0317393672880507	20.1921755496676	2.0169277998568e-06	-1.98968432513845	1
ENSG00000054392.12	HHAT	1	210402433	1_106	0	0.00696071790738195	7.24823110012295	1.58779722727231e-07	-0.107964336494352	1
ENSG00000143473.12	KCNH1	1	211134467	1_107	0	0.0281145005985733	12.9118755296287	1.14242757701382e-06	1.40208795846131	1
ENSG00000117625.13	RCOR3	1	211257439	1_107	0	0.0147415898439545	6.76309290664264	3.13760776280657e-07	-0.905266060240096	2
ENSG00000082512.14	TRAF5	1	211326278	1_107	0	0.0138418873892797	6.16492049021263	2.68554086461181e-07	0.665684015293154	3
ENSG00000170385.9	SLC30A1	1	211578806	1_107	0	0.0174755706962788	8.38032296529699	4.60894045197531e-07	-1.06620936788145	1
ENSG00000117650.12	NEK2	1	211675781	1_107	0	0.0237144649726765	11.2874809177808	8.42401892201096e-07	-1.16841974241852	1
ENSG00000143493.12	INTS7	1	212035474	1_107	0	0.0165253099227587	7.84866039625568	4.08182259001011e-07	0.969741451723401	1
ENSG00000143476.17	DTL	1	212035474	1_107	0	0.0165253099227587	7.84866039625568	4.08182259001011e-07	-0.969741451723401	1
ENSG00000065600.12	TMEM206	1	212414848	1_107	0	0.0134501214395565	5.89227135126101	2.49412329126558e-07	0.553060553903983	1
ENSG00000162772.16	ATF3	1	212565261	1_107	0	0.0125245140273821	5.2153588474055	2.05567310064268e-07	-0.367558957097375	1
ENSG00000185523.6	SPATA45	1	212847362	1_108	0	0.0207532820674169	4.85184904766786	3.16885993047386e-07	0.237790745676343	2
ENSG00000123685.8	BATF3	1	212699839	1_108	0	0.0226815056687022	5.69834712103866	4.06752055137217e-07	-0.476656871699214	1
ENSG00000203705.10	TATDN3	1	212792127	1_108	0	0.0209670738817231	4.94946876057861	3.26591882960819e-07	-0.429522288387432	1
ENSG00000162769.12	FLVCR1	1	212904839	1_108	0	0.0272666705870444	7.45485729998836	6.39705993542822e-07	0.787756821431918	1
ENSG00000174606.13	ANGEL2	1	213015952	1_108	0	0.0207405780516592	4.84601902206002	3.16311472922012e-07	0.178940471381705	1
ENSG00000152104.11	PTPN14	1	214552234	1_109	0	0.0182273301027508	4.77802243872676	2.74081812436737e-07	0.113051599316593	2
ENSG00000117724.12	CENPF	1	214602949	1_109	0	0.0335953298592485	10.6121739582173	1.12199841591306e-06	-1.24295673711614	1
ENSG00000136636.12	KCTD3	1	215567710	1_109	0	0.0305374505257484	9.69900907049316	9.32114181533418e-07	1.45830760169193	1
ENSG00000196482.16	ESRRG	1	217137474	1_110	0	0.0093231920727771	5.05729838060316	1.48385745487729e-07	-0.206958612824194	1
ENSG00000162814.10	SPATA17	1	217631425	1_110	0	0.00898882766386011	4.78088033652013	1.3524458992339e-07	0.302805566898114	1
ENSG00000067533.5	RRP15	1	218284423	1_110	0	0.0257299124763974	16.8727821065597	1.36626197257975e-06	3.34956924400832	2
ENSG00000136628.17	EPRS	1	220024785	1_112	0	0.0151924371280683	6.80549697125327	3.25384054523388e-07	-0.758823183509225	1
ENSG00000162813.17	BPNT1	1	220090556	1_112	0	0.0234256265841952	10.9268002260566	8.05551281355078e-07	1.3551767566014	1
ENSG00000162817.6	C1orf115	1	220692881	1_112	0	0.0153044154782453	6.87535193869333	3.31146870311379e-07	-0.817904515049809	2
ENSG00000186205.12	MARC1	1	220797706	1_112	0	0.0126528507320203	5.06826612237592	2.01816545870635e-07	0.342747385432689	1
ENSG00000143507.17	DUSP10	1	221731273	1_113	0	0.0172702463220289	5.51979269892793	3.00006229841393e-07	-0.427549259456443	1
ENSG00000143512.12	HHIPL2	1	222548331	1_114	0	0.0124841496491985	5.61808232577975	2.20727293744694e-07	0.421189619536017	1
ENSG00000143498.17	TAF1A	1	222590319	1_114	0	0.0492603903168584	18.7243953596227	2.90278336027929e-06	-2.03156026723545	1
ENSG00000154305.16	MIA3	1	222618304	1_114	0	0.0139738459148903	6.68841838869455	2.94136117807916e-07	0.862771663516642	2
ENSG00000162819.11	BROX	1	222712777	1_114	0	0.0130157904426969	6.01398028156192	2.46343734685704e-07	0.709742844247095	1
ENSG00000186063.12	AIDA	1	222668272	1_114	0	0.0115197147367473	4.855088892813	1.76014272257017e-07	-0.354634493224273	1
ENSG00000197520.10	FAM177B	1	222736869	1_114	0	0.0117578937231821	5.04926809972892	1.86838742223438e-07	0.266428731874105	1
ENSG00000154309.8	DISP1	1	222872138	1_114	0	0.0872811158179097	24.2783899719882	6.66882231857814e-06	-2.62532430094945	1
ENSG00000187554.11	TLR5	1	223142969	1_114	0	0.011382780247141	4.741625137049	1.69857427284467e-07	0.0687445990247117	2
ENSG00000143502.14	SUSD4	1	223364043	1_114	0	0.0169563400359245	8.52685986594317	4.5501971753498e-07	0.932771020464577	2
ENSG00000203697.11	CAPN8	1	223662105	1_114	0	0.0179781168955268	9.08337621458381	5.13925865266324e-07	-1.11261693545231	1
ENSG00000162909.17	CAPN2	1	223701931	1_114	0	0.0555947195496076	19.8917206506547	3.48028547534346e-06	2.21069086803626	1
ENSG00000143514.16	TP53BP2	1	223811641	1_114	0	0.0254062155502972	12.3781599109778	9.89703351694549e-07	-1.24771497434679	1
ENSG00000143756.11	FBXO28	1	224114047	1_114	0	0.0116524840635018	4.96381763450279	1.82030142437776e-07	0.32958458057328	2
ENSG00000143748.17	NVL	1	224330140	1_114	0	0.0162814493757705	8.14069032421861	4.17122168084714e-07	0.991268995445421	1
ENSG00000143771.11	CNIH4	1	224356827	1_114	0	0.0115738530937709	4.89957349999778	1.78461778328856e-07	-0.157510331680834	2
ENSG00000185155.11	MIXL1	1	226220570	1_115	0	0.11123890796628	23.2711322572574	8.14672778135346e-06	-2.60482577320811	2
ENSG00000154380.17	ENAH	1	225654042	1_115	0	0.0222033879007888	7.69680466297096	5.37822150243724e-07	-1.02708158955523	1
ENSG00000143742.12	SRP9	1	225778101	1_115	0	0.0163553834657821	4.7873654924205	2.46414516951447e-07	0.0107932296316772	1
ENSG00000143819.12	EPHX1	1	225809711	1_115	0	0.0179441673487354	5.66901377509966	3.20139894014472e-07	-0.601018893268523	3
ENSG00000196187.11	TMEM63A	1	225877755	1_115	0	0.0188550139305842	6.14012944073911	3.64345456361607e-07	-0.52457536919641	2
ENSG00000243709.1	LEFTY1	1	225912195	1_115	0	0.0163057794299251	4.75848893930655	2.44185347986401e-07	-0.00511721813639565	3
ENSG00000143811.18	PYCR2	1	225920500	1_115	0	0.0163214761063891	4.76763578699584	2.44890240819685e-07	-0.23719451970783	1
ENSG00000143768.12	LEFTY2	1	225939743	1_115	0	0.024770924754127	8.74015055467797	6.81349760285219e-07	-0.793669692617903	2
ENSG00000143751.9	SDE2	1	225999428	1_115	0	0.0175698509254468	5.46848570213012	3.02373781523957e-07	-0.466387572312715	1
ENSG00000163041.9	H3F3A	1	226066225	1_115	0	0.0327282150759518	11.4017392238817	1.17436310340426e-06	1.73445864955043	1
ENSG00000182827.8	ACBD3	1	226185741	1_115	0	0.132415848221071	25.0057259041417	1.04204963776397e-05	-2.75700024807436	1
ENSG00000183814.15	LIN9	1	226309688	1_115	0	0.0177047752826049	5.54125344507019	3.08750313226357e-07	-0.499598273088222	1
ENSG00000143772.9	ITPKB	1	226738931	1_116	0	0.0150362135798295	8.52036566025482	4.03186231631503e-07	-0.989929819603531	1
ENSG00000143801.16	PSEN2	1	226875970	1_116	0	0.0756121419229487	24.0119500100387	5.71383829001616e-06	-2.62226296322859	1
ENSG00000163050.16	COQ8A	1	226898123	1_116	0	0.01018499198342	4.82284959191499	1.5458714738727e-07	0.47111456914993	1
ENSG00000143776.18	CDC42BPA	1	227318012	1_116	0	0.0214546925421714	11.9023481062108	8.03644388894078e-07	1.95384798543648	2
ENSG00000181450.17	ZNF678	1	227563411	1_116	0	0.0109743202612801	5.53071360262748	1.91015132299364e-07	0.0897883130629672	2
ENSG00000143740.14	SNAP47	1	227730861	1_116	0	0.0121701095294989	6.5121762197469	2.49419040735027e-07	-0.916070761698098	1
ENSG00000081692.12	JMJD4	1	227735217	1_116	0	0.0297033262536378	15.0064803613596	1.40279078183838e-06	2.03224319112178	1
ENSG00000143816.7	WNT9A	1	227947502	1_116	0	0.0648711993807054	22.5198702857531	4.59755343861828e-06	-1.6581846447503	1
ENSG00000143761.15	ARF1	1	228083263	1_116	0	0.154749822020747	31.1023846346248	1.51472160433197e-05	-3.49903672040991	1
ENSG00000162910.18	MRPL55	1	228109044	1_116	0	0.0360099898262664	16.8484339469025	1.90937623135029e-06	-2.46372902021209	1
ENSG00000143774.16	GUK1	1	228140298	1_116	0	0.0131412570150764	7.24101649130016	2.99464550446516e-07	-1.22046000470987	1
ENSG00000181873.12	IBA57	1	228165950	1_116	0	0.0102380483744654	4.87214541102397	1.56980747387894e-07	-0.525118978434718	1
ENSG00000154358.20	OBSCN	1	228210109	1_116	0	0.04163205356788	18.2401815361256	2.38982425020562e-06	-2.71575195897547	1
ENSG00000162931.11	TRIM17	1	228417087	1_116	0	0.0577960638534868	21.4032821534945	3.89302876444533e-06	2.63999737463778	1
ENSG00000196890.4	HIST3H2BB	1	228458562	1_116	0	0.0214098674277939	11.8823739945129	8.00619510533265e-07	-1.59727205681199	1
ENSG00000168159.11	RNF187	1	228486817	1_116	0	0.0113171259803961	5.82253624948798	2.07375442200188e-07	0.246360475629406	2
ENSG00000116574.5	RHOU	1	228734917	1_116	0	0.0136242823217676	7.58377720355617	3.25168280136944e-07	1.25492794693487	1
ENSG00000168118.11	RAB4A	1	229264900	1_117	0	0.0179523060334651	5.1802441644881	2.92670835202585e-07	0.302509268554067	2
ENSG00000143632.14	ACTA1	1	229434388	1_117	0	0.117993954214619	23.363015101199	8.67556202019904e-06	2.46919277642699	1
ENSG00000069248.11	NUP133	1	229508410	1_117	0	0.0403181205647357	12.9079175682875	1.63781723206596e-06	-1.79036938616303	1
ENSG00000177614.10	PGBD5	1	230427709	1_117	0	0.0208965776545825	6.62581811146239	4.35736206912621e-07	-0.754849700126281	1
ENSG00000135744.7	AGT	1	230698181	1_118	0	0.0165517800448802	9.41289589348089	4.90316982364508e-07	0.855842040312306	1
ENSG00000135773.12	CAPN9	1	230745912	1_118	0	0.0137786844200328	8.12071532288324	3.52136475697971e-07	0.472292376970079	3
ENSG00000119280.16	C1orf198	1	230869758	1_118	0	0.0150697836884671	9.20923195555567	4.36756527084294e-07	1.33279167196718	2
ENSG00000173409.13	ARV1	1	230978849	1_118	0	0.0104313739367611	6.00641763068019	1.97181430685309e-07	0.560910756898877	2
ENSG00000182118.7	FAM89A	1	231037850	1_118	0	0.00893349858416748	4.74236319856263	1.33329226130803e-07	-0.460188736392222	3
ENSG00000116906.11	GNPAT	1	231241335	1_118	0	0.00905090343875814	4.84855160196846	1.38106120984323e-07	-0.267708022245017	1
ENSG00000116903.7	EXOC8	1	231337950	1_118	0	0.0545472662465691	21.4753292969099	3.68656414991248e-06	-2.28623877932473	1
ENSG00000116918.13	TSNAX	1	231528861	1_118	0	0.0100439385771762	6.11628929825052	1.93330796880191e-07	-0.599584923593432	1
ENSG00000162946.21	DISC1	1	231627258	1_118	0	0.0605051707529284	22.1846207956333	4.22428755996387e-06	-2.23716293338472	1
ENSG00000116991.10	SIPA1L2	1	232561778	1_119	0	0.017100543439927	5.36279140047106	2.88608946867773e-07	-0.260003096758519	1
ENSG00000212916.4	MAP10	1	232801289	1_119	0	0.031048745593713	11.0496179336308	1.07969302079291e-06	-1.39734463056275	1
ENSG00000135778.11	NTPCR	1	232955717	1_119	0	0.0184918169517058	6.10686972977107	3.55391646339117e-07	0.60552623479655	1
ENSG00000135749.18	PCNX2	1	233295495	1_120	0	0.0486918340029567	11.141629406119	1.70731562644438e-06	1.36732244879766	1
ENSG00000143674.10	MAP3K21	1	233459150	1_120	0	0.0782005523278161	15.7334911021798	3.87207617916766e-06	1.64149411334826	1
ENSG00000059588.9	TARBP1	1	234479133	1_121	0	0.0277807348440352	7.37059660726237	6.44399724279478e-07	-0.80274744490493	1
ENSG00000173726.10	TOMM20	1	235128439	1_121	0	0.0359451522025642	9.75512631212993	1.1035250541134e-06	1.11112471116425	1
ENSG00000188739.14	RBM34	1	235160983	1_121	0	0.0211297080912518	4.77652999440286	3.1762522099121e-07	-0.0750496219931791	1
ENSG00000116957.12	TBCE	1	235365804	1_121	0	0.0376483187920801	10.2730384972899	1.21717626940741e-06	-1.34755147112882	1
ENSG00000162885.12	B3GALNT2	1	235504442	1_121	0	0.0210381056362088	4.73673717793049	3.13613603983771e-07	0.267807778154934	2
ENSG00000116962.14	NID1	1	236065637	1_122	0	0.049830524158971	15.8004599126334	2.47784512358407e-06	1.73023951402836	1
ENSG00000077585.13	GPR137B	1	236212587	1_122	0	0.0298256536584844	10.7756788904533	1.01144805894403e-06	1.43800739339744	1
ENSG00000086619.13	ERO1B	1	236212033	1_122	0	0.0258011766367429	9.41194877826164	7.64236966092969e-07	-1.22181373510249	2
ENSG00000077522.12	ACTN2	1	236686652	1_122	0	0.0222496315190135	8.39634242629824	5.8792501461066e-07	-1.09552317920965	1
ENSG00000133019.11	CHRM3	1	239386955	1_124	0	0.0217025642332198	5.04172992339921	3.44349614825046e-07	0.335667819379707	1
ENSG00000182901.16	RGS7	1	241357612	1_126	0	0.0233718132063324	5.33268444416943	3.92235832491306e-07	-0.401037174294519	1
ENSG00000180875.4	GREM2	1	240532232	1_126	0	0.0267869876032468	6.63416022723974	5.59266501019732e-07	-0.665643331399462	1
ENSG00000117009.11	KMO	1	241531649	1_127	0	0.0226043949795322	9.64914879501356	6.86421478813056e-07	1.09766081458928	1
ENSG00000203668.2	CHML	1	241639607	1_127	0	0.0138052222961114	4.99133278706966	2.16854732526942e-07	0.257667982267713	2
ENSG00000174371.16	EXO1	1	241847755	1_127	0	0.0178782231265822	6.9473585165895	3.90888629883332e-07	0.359564652757777	1
ENSG00000180287.16	PLD5	1	242524418	1_128	0	0.0193722945827024	4.90118389677782	2.98807184968174e-07	-0.145340386384475	1
ENSG00000054282.15	SDCCAG8	1	243257086	1_128	0	0.0588333709430557	15.5464487203862	2.87848456483215e-06	-1.83245316305221	1
ENSG00000117020.16	AKT3	1	243851261	1_128	0	0.0276323813315147	8.28707522440762	7.20656931852248e-07	0.945472235379158	1
ENSG00000173728.10	C1orf100	1	244352788	1_129	0	0.0262549816986415	7.73295267378662	6.38948780901983e-07	0.991023395253974	1
ENSG00000035687.9	ADSS	1	244452097	1_129	0	0.139496449940243	23.9654047612146	1.05209970152081e-05	2.51070765265608	1
ENSG00000203667.9	COX20	1	244834651	1_129	0	0.0349649587264992	10.4723879999077	1.15235878756729e-06	1.20296335991237	1
ENSG00000203666.12	EFCAB2	1	244970187	1_129	0	0.0216643101049032	5.90017170651202	4.02270780295613e-07	-0.595313450560952	2
ENSG00000197472.14	ZNF695	1	247008034	1_130	0	0.019137647273595	8.47664035312107	5.10530011087674e-07	0.994088481613287	1
ENSG00000185420.18	SMYD3	1	246506728	1_130	0	0.0168274963163008	7.25284246171168	3.84093291688423e-07	-0.89306163828056	1
ENSG00000143653.9	SCCPDH	1	246723566	1_130	0	0.0132378319348202	4.97308750907385	2.07181960391603e-07	-0.256555740840337	3
ENSG00000277462.1	ZNF670	1	247078730	1_130	0	0.0156390043110857	6.55652698014593	3.2269476924996e-07	0.695408968021011	1
ENSG00000188295.14	ZNF669	1	247104366	1_130	0	0.0137345985029429	5.32290373062035	2.30077184267979e-07	0.42030059397615	1
ENSG00000203663.3	OR2L2	1	247965627	1_131	0	0.0274029903564268	11.1709067551037	9.63374969575992e-07	1.28866791487787	1
ENSG00000196071.4	OR2L13	1	247939716	1_131	0	0.0139392895234906	4.83908663557782	2.12281921368648e-07	-0.0281538651694954	1
ENSG00000189181.4	OR14I1	1	248680013	1_131	0	0.0716778518484781	18.9103238081758	4.26572565043767e-06	1.66922268381834	1
ENSG00000162714.12	ZNF496	1	247301942	1_131	0	0.0140931387154462	4.95629960761765	2.19823567556875e-07	-0.089091639033557	1
ENSG00000162711.16	NLRP3	1	247416447	1_131	0	0.0413972511361806	15.0371844072732	1.95905668941681e-06	-1.65850006805551	1
ENSG00000162722.8	TRIM58	1	247857224	1_131	0	0.0821203812957315	21.719230881558	5.6131205946851e-06	-2.08131098177185	1
ENSG00000175137.10	SH3BP5L	1	248826485	1_131	0	0.0693830396113603	21.9651428732485	4.7961894359907e-06	2.64947353710913	2
ENSG00000184731.5	FAM110C	2	47011	2_2	0	0.0228857995906171	22.188287894192	1.59808125155118e-06	2.44331753814091	2
ENSG00000143727.15	ACP1	2	264429	2_2	0	0.0863150889515893	34.6376691654048	9.40901922584023e-06	3.34708426075426	1
ENSG00000189292.15	ALKAL2	2	286812	2_2	0	0.00499302002169144	7.35517603154447	1.15575385954438e-07	0.532548967636422	1
ENSG00000151353.14	TMEM18	2	677213	2_2	0	0.00415720355279858	8.06497499601417	1.05514777805037e-07	-1.62311465140353	2
ENSG00000115705.20	TPO	2	1374163	2_2	0	0.00372895980336152	4.77239550453033	5.60058126794213e-08	-0.11513896962407	1
ENSG00000130508.10	PXDN	2	1745732	2_2	0	0.00397658042256166	5.39000770160735	6.74540654206347e-08	0.343116636641445	2
ENSG00000032389.12	TSSC1	2	3377418	2_2	0	0.00995211539752527	13.9847867255876	4.38006166099647e-07	1.53958612919823	1
ENSG00000182551.13	ADI1	2	3519553	2_2	0	0.0701503250462803	32.3961605417547	7.15207736883115e-06	2.73395371985561	3
ENSG00000171865.9	RNASEH1	2	3558879	2_2	0	0.0148616818316292	17.7208807841407	8.2882384483006e-07	-1.86459478365171	1
ENSG00000171863.12	RPS7	2	3577209	2_2	0	0.102524847599752	35.982494587384	1.16099239469226e-05	-2.96149087250336	1
ENSG00000118004.17	COLEC11	2	3594575	2_2	0	0.0168695592580412	18.9237587441643	1.00466231587818e-06	1.93609041571799	3
ENSG00000151360.9	ALLC	2	3657701	2_2	0	0.00686672698011492	10.5293696369201	2.27541766805271e-07	-1.16840103595544	1
ENSG00000134321.11	RSAD2	2	6827812	2_5	0	0.287320011982146	34.3869308566216	3.10934036574008e-05	-3.22846618652767	1
ENSG00000134326.11	CMPK2	2	6869802	2_5	0	0.0141921478102269	4.79843178847743	2.14316903011018e-07	0.0851145661451437	1
ENSG00000151692.14	RNF144A	2	7024352	2_5	0	0.0569568075128213	18.0886202380257	3.24235119328082e-06	2.07052172583654	1
ENSG00000134313.15	KIDINS220	2	8840996	2_6	0	0.0586418560471007	18.3186083689244	3.3807196603463e-06	1.85570271516787	1
ENSG00000143797.11	MBOAT2	2	9003515	2_6	0	0.0248983568897589	10.0962683616014	7.91116690653565e-07	-1.29496567205836	1
ENSG00000151693.9	ASAP2	2	9214540	2_6	0	0.0143567341361727	4.8559408553217	2.19400705705775e-07	-0.3173903851123	1
ENSG00000119185.12	ITGB1BP1	2	9420800	2_6	0	0.0209762338510834	8.46231192782517	5.58631626726566e-07	1.04784840711404	1
ENSG00000134330.18	IAH1	2	9473312	2_6	0	0.0183380816671085	7.18277487576816	4.1452920267972e-07	-0.788778325007387	2
ENSG00000151694.12	ADAM17	2	9553746	2_6	0	0.015225684899384	5.41425407893986	2.59432537658512e-07	0.487310711746769	1
ENSG00000115750.16	TAF1B	2	9843400	2_6	0	0.0144534329544814	4.91970660796245	2.23778928397139e-07	0.220606354496903	2
ENSG00000134317.17	GRHL1	2	9951890	2_6	0	0.0163016512481342	6.06325824416835	3.11061768927557e-07	0.663689657093298	2
ENSG00000205795.4	CYS1	2	10080534	2_6	0	0.0542875230988817	17.5727228046281	3.0022583355882e-06	1.87054247570695	1
ENSG00000115761.15	NOL10	2	10689644	2_7	0	0.0127764450758935	4.72479235875601	1.89977309700735e-07	0.0576446008972143	2
ENSG00000150873.11	C2orf50	2	11130889	2_7	0	0.0456686183207388	16.8822702278274	2.42637372125047e-06	1.71471723263122	1
ENSG00000162976.12	PQLC3	2	11155741	2_7	0	0.0130246619522756	4.90746158265134	2.01155699559449e-07	-0.219239677780963	2
ENSG00000134318.13	ROCK2	2	11347918	2_7	0	0.0129666878510795	4.86510851944685	1.98532020158031e-07	0.175511138642915	2
ENSG00000169016.16	E2F6	2	11466649	2_7	0	0.0134919709700538	5.24215946056632	2.22584336506712e-07	-0.36789308374361	1
ENSG00000196208.13	GREB1	2	11612793	2_7	0	0.0179899611845509	7.97667643549859	4.51607531160399e-07	0.879915740133584	1
ENSG00000169006.6	NTSR2	2	11670456	2_7	0	0.030078043989617	12.8774342199217	1.21895564789178e-06	-1.42484682160128	2
ENSG00000134324.11	LPIN1	2	11677579	2_7	0	0.0140952318745353	5.6575746942036	2.50964038729026e-07	0.45512686821732	2
ENSG00000151779.12	NBAS	2	15560878	2_9	0	0.0277991244628765	12.2055651166757	1.0678198348981e-06	1.9994783575499	1
ENSG00000079785.14	DDX1	2	15590379	2_9	0	0.0150091712005112	6.33563006797992	2.99264702736762e-07	0.638977021213617	2
ENSG00000197872.11	FAM49A	2	16666179	2_10	0	0.0121404807130351	6.76861846425405	2.58609748167354e-07	0.717300320998852	2
ENSG00000163032.11	VSNL1	2	17538936	2_10	0	0.0185719674383851	10.8066649854739	6.31623929919868e-07	1.380636686655	2
ENSG00000178295.14	GEN1	2	17749607	2_10	0	0.0227240077362566	12.7294347425796	9.10338732379616e-07	1.6597660540181	3
ENSG00000163029.15	SMC6	2	17800052	2_10	0	0.010056089309079	4.98180592069604	1.57661226165581e-07	-0.190000000000061	1
ENSG00000170745.11	KCNS3	2	18100682	2_10	0	0.0111195403258854	5.93512936665459	2.07694978920367e-07	-0.548061330619528	1
ENSG00000143867.6	OSR1	2	19359082	2_11	0	0.0202268550190026	4.91944657322284	3.13150841878647e-07	-0.247631632413555	1
ENSG00000183891.5	TTC32	2	19901956	2_12	0	0.0130768999027834	4.9133635680984	2.0220536504971e-07	-0.395537693058552	1
ENSG00000118965.14	WDR35	2	19990398	2_12	0	0.0310562319957898	13.1435947651984	1.28461176975475e-06	-1.43638013953354	1
ENSG00000132031.12	MATN3	2	20013181	2_12	0	0.0219415173112061	9.45743920149311	6.53054142384487e-07	-0.910050441584777	2
ENSG00000068697.6	LAPTM4A	2	20051914	2_12	0	0.015181393788231	6.27632708985348	2.99865282875456e-07	0.698813614702188	2
ENSG00000115884.10	SDC1	2	20136476	2_12	0	0.0144368080383004	5.83921535220722	2.65298410512888e-07	-0.593469390894336	1
ENSG00000055917.15	PUM2	2	20352364	2_12	0	0.0194220960021896	8.45169041886623	5.16593159160879e-07	0.933212236047991	1
ENSG00000143878.9	RHOB	2	20447480	2_12	0	0.0152735528887999	6.39207055062242	3.07249090881222e-07	-0.676071029768432	1
ENSG00000118960.12	HS1BP3	2	20637532	2_12	0	0.0369358013327847	14.5244028176791	1.68832007449516e-06	1.51801095171439	1
ENSG00000143869.6	GDF7	2	20676230	2_12	0	0.0172396544133606	7.37735607906124	4.00256391067684e-07	0.942125040801998	1
ENSG00000118961.14	LDAH	2	20683801	2_12	0	0.0354105871059381	14.1301168129824	1.57466383498931e-06	-1.80447740767713	3
ENSG00000119778.14	ATAD2B	2	23927186	2_14	0	0.0185008497748546	8.23342176592786	4.79381216993175e-07	-0.774692253834324	2
ENSG00000173960.13	UBXN2A	2	23927186	2_14	0	0.0211372146631645	9.25270660413786	6.15496408249595e-07	0.523793146013138	2
ENSG00000205639.9	MFSD2B	2	24009112	2_14	1	0.697916995238283	28.6115785003392	6.28426609766706e-05	-4.90622335582889	2
ENSG00000163026.11	WDCP	2	24049526	2_14	0	0.0125738176508862	11.6267209189568	4.60080026412592e-07	-2.53735714204214	1
ENSG00000119782.13	FKBP1B	2	24049526	2_14	0	0.0125738176508862	11.6267209189568	4.60080026412592e-07	-2.53735714204214	1
ENSG00000219626.8	FAM228B	2	24069727	2_14	0	0.0127154389789924	12.9527238020114	5.183241410532e-07	2.80499361932341	1
ENSG00000115129.13	TP53I3	2	24064728	2_14	0	0.0126969791934269	9.66011585700832	3.8600392140627e-07	1.91663842059895	1
ENSG00000176732.6	PFN4	2	24123159	2_14	0	0.0129862478393628	13.124967073294	5.3640261113085e-07	2.79572292125029	2
ENSG00000186453.12	FAM228A	2	24175577	2_14	0	0.0126199988396001	5.26502483058659	2.09107067896764e-07	-0.86608464935289	2
ENSG00000198399.14	ITSN2	2	24360850	2_14	0	0.0139018075800824	6.1647190358916	2.69707817438132e-07	-1.39836252505305	2
ENSG00000084676.15	NCOA1	2	24491962	2_16	0	0.0046995897304789	8.05403408714824	1.19119368709407e-07	-0.220535162910211	2
ENSG00000138031.14	ADCY3	2	24920539	2_16	0	0.00436072622647987	23.5747557701826	3.23530327768944e-07	-4.30299148987098	2
ENSG00000115137.11	DNAJC27	2	24971717	2_16	0	0.00590048609481275	11.9336830750678	2.2160076991742e-07	-1.59685460725411	1
ENSG00000119772.16	DNMT3A	2	25343038	2_16	0	0.00480549177763134	9.83848063467732	1.48790378073374e-07	-1.30610579656676	1
ENSG00000138101.18	DTNB	2	25673259	2_16	0	0.00305408620702674	5.22858400028966	5.02544304007671e-08	-0.642662839708778	2
ENSG00000143970.16	ASXL2	2	25878763	2_16	0	0.013689401486628	18.9612770045422	8.16885180404795e-07	-1.96692099778216	2
ENSG00000084733.10	RAB10	2	26033971	2_16	0	0.0203019164940361	22.0273031498295	1.40736692264033e-06	-2.27409239899576	1
ENSG00000157833.12	GAREM2	2	26169773	2_16	0	0.0030674449689494	4.845821030711	4.67792359532332e-08	-0.107578031404867	2
ENSG00000138029.13	HADHB	2	26243662	2_16	0	0.00553286282688459	10.1065192893653	1.75978854350602e-07	1.28307014012419	1
ENSG00000084754.10	HADHA	2	26244785	2_16	0	0.00556639064799402	10.1618943622008	1.78015300338179e-07	-1.28871328017427	1
ENSG00000173567.14	ADGRF3	2	26324693	2_16	0	0.00688204653137226	12.4489181132147	2.69623777262872e-07	1.454855891244	1
ENSG00000157856.10	DRC1	2	26401975	2_16	0	0.00311113662310336	4.98564435501915	4.88145569927321e-08	0.316606996523796	1
ENSG00000115155.16	OTOF	2	26559605	2_16	0	0.0186130049217239	21.0420505345749	1.23257548343437e-06	2.02942614989999	1
ENSG00000171303.6	KCNK3	2	26574051	2_16	1	0.324637648978726	72.3149014797037	7.38814919796421e-05	8.29757261939811	2
ENSG00000213699.8	SLC35F6	2	26717366	2_16	0	0.0749427515066062	28.7345450227485	6.77708500064587e-06	-0.0335352071126452	2
ENSG00000228474.5	OST4	2	27073017	2_16	0	0.00593972718246494	9.51520258154799	1.77866234320516e-07	0.366872709731943	1
ENSG00000138080.13	EMILIN1	2	27078189	2_16	0	0.0049111608024135	8.24045331833303	1.27363278923681e-07	-0.868377355980361	2
ENSG00000138030.12	KHK	2	27086791	2_16	0	0.0179003583549605	18.0786596479851	1.0184434697165e-06	-1.26682214089536	1
ENSG00000138028.15	CGREF1	2	27101801	2_16	0	0.0030358209004594	5.82216071837233	5.56249085602964e-08	-0.911303332232757	2
ENSG00000138085.16	ATRAID	2	27212382	2_16	0	0.00628874419373671	11.6353166152675	2.30277289370242e-07	1.846952149857	2
ENSG00000138074.14	SLC5A6	2	27212382	2_16	0	0.00628248263242204	13.4617575074085	2.66159537699513e-07	-1.81826923076859	1
ENSG00000084774.13	CAD	2	27215842	2_16	0	0.0111805235613145	17.2912808102724	6.08412710790599e-07	-2.58751857708738	2
ENSG00000115194.10	SLC30A3	2	27275976	2_16	0	0.0188655870270229	22.0139586545526	1.30700558547413e-06	2.91528740301232	2
ENSG00000138100.13	TRIM54	2	27281444	2_16	0	0.0213624948951038	23.149748391024	1.55634982353074e-06	-2.97432414211769	1
ENSG00000163794.6	UCN	2	27308797	2_16	0	0.00568241129586478	10.0498161037449	1.79721383678203e-07	1.18581086302657	1
ENSG00000115234.10	SNX17	2	27366943	2_16	0	0.0472839629116266	25.8711429171093	3.84980255850119e-06	2.68826651294954	1
ENSG00000163795.13	ZNF513	2	27380806	2_16	0	0.00304804950543969	4.90190419831618	4.70214274797182e-08	-0.785085762221725	1
ENSG00000115241.10	PPM1G	2	27408324	2_16	0	0.0375487419195608	24.0245323036084	2.83896021200785e-06	-2.63486308558377	1
ENSG00000115216.13	NRBP1	2	27428187	2_16	0	0.0298874798076305	22.0261225977507	2.07174510590163e-06	-2.48522792730213	1
ENSG00000198522.13	GPN1	2	27628084	2_16	0	0.0559893390637194	28.225470042623	4.97342413454834e-06	-3.10067180657325	2
ENSG00000176714.9	CCDC121	2	27629051	2_16	0	0.00306270405243458	5.10990393228238	4.92523256385526e-08	-0.297810786878157	2
ENSG00000243147.7	MRPL33	2	27770976	2_16	0	0.0137102861744352	18.8490615248059	8.1328961279677e-07	2.51300564324829	1
ENSG00000158019.20	BRE	2	27889788	2_16	0	0.00310951303435791	4.94164344434616	4.83584933670188e-08	0.0126266116749204	2
ENSG00000171174.13	RBKS	2	27891044	2_16	0	0.0122173013928653	17.4301566001857	6.70170875927003e-07	-2.2600336967412	1
ENSG00000075426.11	FOSL2	2	28344799	2_16	0	0.0292356477795774	23.4932045827242	2.16154337756276e-06	-1.91144605060607	1
ENSG00000163803.12	PLB1	2	28596747	2_17	0	0.0183084843875648	7.07693997385619	4.07762121084484e-07	-0.633039690458284	1
ENSG00000213639.9	PPP1CB	2	28751600	2_17	0	0.0850925513162826	21.8493492966528	5.85112028881717e-06	2.92071801729292	2
ENSG00000171103.10	TRMT61B	2	28869813	2_17	0	0.0325431140785296	12.5639270632021	1.28674796129116e-06	-2.20698890139967	1
ENSG00000189350.12	TOGARAM2	2	28956586	2_17	0	0.0200437864831329	7.93885133609111	5.00779348495832e-07	-1.39908877442192	2
ENSG00000179270.6	C2orf71	2	29065600	2_18	0	0.02396909343089	4.72513049926831	3.56430113893484e-07	0.164174615820762	1
ENSG00000115295.19	CLIP4	2	29097582	2_18	0	0.0725486429590744	15.3755798765779	3.51050641299426e-06	-1.75619989055188	1
ENSG00000119801.12	YPEL5	2	30146010	2_18	0	0.185828808008735	24.73649864472	1.44663924213637e-05	2.66796865820789	1
ENSG00000213626.11	LBH	2	30255520	2_19	0	0.0297530070709531	8.81636638764695	8.25523554296005e-07	0.958313770871666	1
ENSG00000172954.13	LCLAT1	2	30443328	2_19	0	0.0193711631825108	4.72338474999466	2.87950605707338e-07	0.0220447567171969	2
ENSG00000013016.15	EHD3	2	31234492	2_19	0	0.0241336893580397	6.81776871536894	5.17815392698992e-07	0.6526458784168	1
ENSG00000119820.10	YIPF4	2	32277426	2_20	0	0.125990616808769	24.0469437500101	9.53470066601693e-06	2.83850722936594	2
ENSG00000115760.13	BIRC6	2	32356560	2_20	0	0.0316656955354087	10.6244434590408	1.05877626027414e-06	-1.40243641682472	2
ENSG00000018699.11	TTC27	2	32678481	2_20	0	0.0219951175050666	7.14549348804753	4.94615233486576e-07	0.852293751277721	1
ENSG00000049323.15	LTBP1	2	32909089	2_20	0	0.018356645039371	5.42371196476431	3.13327779769784e-07	0.371351813708225	1
ENSG00000152689.17	RASGRP3	2	33476565	2_21	0	0.0180606448107381	9.42828782874552	5.35889265432938e-07	1.05830834612638	2
ENSG00000171055.14	FEZ2	2	36646439	2_23	0	0.00814323489286806	7.91517315974325	2.02845957116241e-07	-0.814705068486821	1
ENSG00000152133.14	GPATCH11	2	37090105	2_23	0	0.0139921102986319	15.280213418525	6.72855201000261e-07	2.33210579081773	1
ENSG00000055332.16	EIF2AK2	2	37156965	2_23	0	0.00582948416982043	12.6889926081911	2.32791031868736e-07	-3.26883792115591	2
ENSG00000218739.9	CEBPZOS	2	37213212	2_23	0	0.00654686502367896	8.89690717293322	1.83308000495336e-07	-1.94053903530581	1
ENSG00000115816.14	CEBPZ	2	37238763	2_23	0	0.00845346728560159	9.2516940386263	2.46130317452881e-07	1.30664234445012	1
ENSG00000003509.15	NDUFAF7	2	37231568	2_23	0	0.00604434661930142	8.32962484644278	1.58446911071601e-07	-1.85638053615798	1
ENSG00000115825.9	PRKD3	2	37345207	2_23	0	0.0141968848595866	16.6408390740308	7.43493634386742e-07	-2.72274686464714	1
ENSG00000115828.15	QPCT	2	37344154	2_23	0	0.00763167810003163	7.92201365487249	1.90267496610717e-07	-1.14921422462198	1
ENSG00000115841.19	RMDN2	2	37923332	2_24	0	0.0141295289323263	4.73413128103451	2.10512046755692e-07	0.107944189702991	1
ENSG00000138061.11	CYP1B1	2	38069747	2_24	0	0.0150551092201828	5.83567463658237	2.76492881371118e-07	-0.958261094474291	1
ENSG00000143889.15	HNRNPLL	2	38602595	2_24	0	0.0164023159041953	6.11269057487445	3.15534287007207e-07	0.501159128505151	1
ENSG00000143891.16	GALM	2	38660661	2_24	0	0.0165984128311545	6.23105284455515	3.25489490255562e-07	-0.575896611628059	1
ENSG00000152147.10	GEMIN6	2	38751622	2_24	0	0.0592660392335488	18.204603452681	3.39544031690487e-06	-2.33517010152299	1
ENSG00000163214.20	DHX57	2	38875912	2_25	0	0.0190593533433574	5.0422073910096	3.02439032382724e-07	-0.316923838253164	1
ENSG00000188010.12	MORN2	2	38875912	2_25	0	0.0190593533433574	5.0422073910096	3.02439032382724e-07	-0.316923838253164	1
ENSG00000214694.10	ARHGEF33	2	38895800	2_25	0	0.0552808223560668	15.2401609224786	2.65138638265265e-06	1.97390099229398	1
ENSG00000115904.12	SOS1	2	39124428	2_25	0	0.0204263487788803	5.70164689962431	3.6652198929281e-07	0.705925913423749	1
ENSG00000162878.12	PKDCC	2	42052827	2_26	0	0.00715081019349173	7.33948465186248	1.65169475957862e-07	-0.829847553221554	1
ENSG00000143924.18	EML4	2	42168854	2_26	0	0.0487155793525793	25.6215984865655	3.92810480501333e-06	-2.3263984314345	2
ENSG00000115944.14	COX7A2L	2	42425044	2_26	0	0.00551678962782976	4.88314829707486	8.47803705900072e-08	0.00307780863721301	2
ENSG00000171126.7	KCNG3	2	42494311	2_26	0	0.0229099089155563	18.3961425180892	1.3263529317869e-06	-2.20350723297668	1
ENSG00000057935.13	MTA3	2	42494666	2_26	0	0.0153714796182076	14.5984391037596	7.06205458125108e-07	1.63659452810689	1
ENSG00000162882.14	HAAO	2	42764883	2_26	0	0.0145872654305228	14.100863803026	6.47334236844828e-07	1.82764348523598	2
ENSG00000143921.6	ABCG8	2	43818263	2_27	0	0.0140567138544676	5.70566098795572	2.52405457864551e-07	0.613012069155054	2
ENSG00000152518.7	ZFP36L2	2	43226112	2_27	0	0.0169451835402217	6.60231368466276	3.52088147361569e-07	0.453725935232932	1
ENSG00000115970.18	THADA	2	43595379	2_27	0	0.0296454891618402	15.7936761045545	1.47350231242781e-06	3.08014690411052	1
ENSG00000152527.13	PLEKHH2	2	43636315	2_27	0	0.0782141401397194	19.7546690265331	4.86254917846836e-06	2.17579714433382	2
ENSG00000223658.7	C1GALT1C1L	2	43676123	2_27	0	0.0239746599181715	9.62449848376458	7.26172064021894e-07	-0.0602681084414463	2
ENSG00000138036.18	DYNC2LI1	2	43774077	2_27	0	0.0473174479725617	18.6120088608085	2.77155523120453e-06	-2.60318992511029	1
ENSG00000138095.18	LRPPRC	2	43908858	2_27	0	0.0134962499768038	4.73847780498744	2.01261607928294e-07	-0.198054568596445	2
ENSG00000138079.13	SLC3A1	2	44275649	2_28	0	0.0227505796691427	12.1012893421477	8.66429210262904e-07	1.62906709421849	1
ENSG00000138078.15	PREPL	2	44361802	2_28	0	0.0104685472212092	4.7234648982289	1.55616657335024e-07	-0.349565628375848	1
ENSG00000143919.14	CAMKMT	2	44362007	2_28	0	0.017479047158908	9.59166122913757	5.27619161226499e-07	-1.09959714467457	1
ENSG00000068784.12	SRBD1	2	45612533	2_28	0	0.0192890040022619	10.5291465061562	6.3916346953193e-07	1.1274383857365	1
ENSG00000250565.6	ATP6V1E2	2	46541996	2_29	0	0.020143403443572	5.0709536351905	3.2146334874554e-07	-0.156363969785488	2
ENSG00000119729.11	RHOQ	2	46541511	2_29	0	0.0243124176808114	6.86360763154943	5.25157497735463e-07	0.917844547929818	2
ENSG00000151665.12	PIGF	2	46617108	2_29	0	0.0194300431805481	4.72771064162469	2.89090371519806e-07	-0.0649029871726134	1
ENSG00000119878.5	CRIPT	2	46617108	2_29	0	0.0254738847755379	7.3087553185733	5.85932484997627e-07	0.825937568811199	2
ENSG00000180398.11	MCFD2	2	46923487	2_29	0	0.0347242940400224	10.2702746635245	1.12234004068561e-06	-1.23969195452781	2
ENSG00000143933.16	CALM2	2	47176244	2_30	0	0.0318428526176211	8.69188126195056	8.71033233237518e-07	0.932975227024712	1
ENSG00000119888.10	EPCAM	2	47345021	2_30	0	0.0216480798200478	5.00801600052607	3.41188246629358e-07	-0.270709917911342	2
ENSG00000095002.13	MSH2	2	47403074	2_30	0	0.024085017711595	6.02484609920586	4.56669388926677e-07	-0.545038941582159	1
ENSG00000170802.15	FOXN2	2	48315598	2_31	0	0.0175784010231662	5.50587130883446	3.0458912822069e-07	0.556083826913883	2
ENSG00000162869.15	PPP1R21	2	48440788	2_31	0	0.0199806134549377	6.72481758646363	4.22861650050344e-07	-0.730895104767709	2
ENSG00000243244.5	STON1	2	48519516	2_31	0	0.0197095646260773	6.59478720448248	4.0905979028423e-07	0.633276434654464	3
ENSG00000242441.7	GTF2A1L	2	48595242	2_31	0	0.0231025757395815	8.10796532470629	5.89496538227458e-07	-0.804968225523875	1
ENSG00000138039.14	LHCGR	2	48755729	2_31	0	0.0330608317745208	11.5313342812759	1.19978191559832e-06	-1.33292823527541	1
ENSG00000178021.10	TSPYL6	2	54256518	2_35	0	0.0251151919728114	4.79280342133591	3.78821912595274e-07	0.398252630981868	1
ENSG00000143942.4	CHAC2	2	53767730	2_35	0	0.024938734540309	4.72553339722397	3.70880690580553e-07	0.102612892918815	1
ENSG00000115239.21	ASB3	2	53717290	2_35	0	0.0256844209639399	5.00666149605423	4.04694202082762e-07	-0.4667163776975	2
ENSG00000119737.5	GPR75	2	53856276	2_35	0	0.0418164946173768	9.67251571689301	1.27290514489809e-06	-1.52849019614496	1
ENSG00000068878.14	PSME4	2	53970692	2_35	0	0.0489129582789608	11.18074643596	1.72109047863993e-06	-1.66898112677501	1
ENSG00000115306.15	SPTBN1	2	54457261	2_35	0	0.0369536678312923	8.48598136653091	9.86889658796802e-07	0.927197613310754	1
ENSG00000055813.5	CCDC85A	2	56393468	2_37	0	0.0206523275626137	6.32945472302189	4.1138104392889e-07	0.917092248627428	1
ENSG00000028116.16	VRK2	2	57907323	2_38	0	0.0286239689433888	9.53997727559607	8.59381827631743e-07	-0.942427209045912	2
ENSG00000115392.11	FANCL	2	58241434	2_39	0	0	6.40640118869125	0	-0.620678517063092	2
ENSG00000162928.8	PEX13	2	61020375	2_40	0	0.0168891295076541	8.64259056208671	4.59367407757924e-07	1.83840224675562	1
ENSG00000162927.13	PUS10	2	60971921	2_40	0	0.0177408931771013	7.47372794620604	4.17274398208545e-07	-0.888500182606376	2
ENSG00000162929.13	KIAA1841	2	61158113	2_40	0	0.0150978164746344	6.29940821740797	2.99311131143052e-07	0.272876589632748	1
ENSG00000237651.6	C2orf74	2	61145163	2_40	0	0.0133575982180738	6.04742915465797	2.54219077966562e-07	-0.723991575312644	1
ENSG00000170264.12	FAM161A	2	61854233	2_40	0	0.0191495083594623	7.88580070132232	4.75239356392132e-07	0.556768749774165	2
ENSG00000115484.14	CCT4	2	61888641	2_40	0	0.0155717539264926	6.30522142237698	3.0899172454573e-07	-0.660355263383993	1
ENSG00000173163.10	COMMD1	2	61889168	2_40	0	0.0138063057947212	5.80098697577573	2.52050957969859e-07	0.925389847666275	1
ENSG00000186889.9	TMEM17	2	62506054	2_41	0	0.0400730599919897	12.0030018677144	1.51374023278663e-06	-1.33467197970986	2
ENSG00000115507.9	OTX1	2	63074029	2_41	0	0.0276461908769542	8.44893366161542	7.35099582430885e-07	1.56832617015519	1
ENSG00000143951.15	WDPCP	2	63148603	2_41	0	0.0354686327833625	10.8323977315978	1.20914398341286e-06	1.92230963073082	1
ENSG00000169764.15	UGP2	2	63841144	2_41	0	0.0415993237002532	12.3620581991751	1.61840058859638e-06	1.60740263021406	1
ENSG00000143952.19	VPS54	2	64018703	2_41	0	0.0187718477431409	4.75853779988414	2.8111856045685e-07	0.247948930078658	2
ENSG00000197329.11	PELI1	2	64144184	2_41	0	0.0268411858578936	8.16670481570536	6.89854547243787e-07	-0.883963360313222	1
ENSG00000014641.17	MDH1	2	64501730	2_42	0	0.0167488977678684	4.98216507168011	2.62611244699405e-07	-0.197661968562132	1
ENSG00000119862.12	LGALSL	2	64453888	2_42	0	0.017822902995402	5.63285313626902	3.15948170707745e-07	0.530390299879722	1
ENSG00000119844.15	AFTPH	2	64524123	2_42	0	0.0684673947800413	17.8850144119133	3.85373698643352e-06	-1.68763372370897	1
ENSG00000179833.4	SERTAD2	2	64759459	2_42	0	0.0165581441529106	4.90606929213601	2.55655011623319e-07	-0.202151293117882	1
ENSG00000115902.10	SLC1A4	2	64919260	2_42	0	0.02781999692564	9.20928625217137	8.06291392784186e-07	-0.591796437978717	1
ENSG00000011523.13	CEP68	2	65051010	2_42	0	0.0253547483415862	17.4967844987186	1.39613212658842e-06	-3.38660447495987	1
ENSG00000138069.16	RAB1A	2	65129770	2_42	0	0.174888500662946	24.7976955131734	1.36483940035221e-05	2.32595729570066	1
ENSG00000138071.13	ACTR2	2	65272194	2_42	0	0.0182565292634105	6.33328680927149	3.63878459333436e-07	0.670102045600105	1
ENSG00000143995.19	MEIS1	2	66529138	2_43	0	0.493333353616092	19.1953599677177	2.98020207668267e-05	-3.83312379648889	1
ENSG00000197223.11	C1D	2	68111568	2_45	1	0.154046636182975	23.8075535326652	1.15418642643466e-05	3.76954635908345	1
ENSG00000243667.6	WDR92	2	68134727	2_45	0	0.107640476458716	24.711781257931	8.37121769906047e-06	2.66322191014055	2
ENSG00000115946.7	PNO1	2	68157965	2_45	0	0.026475691655649	14.3267994192959	1.19372824209171e-06	-2.68677858681543	2
ENSG00000221823.10	PPP3R1	2	68256264	2_45	0	0.0132469042081919	7.29422137284819	3.04090119398862e-07	1.70327728900392	1
ENSG00000119865.8	CNRIP1	2	68299598	2_45	0	0.0135874085454257	5.58773040367352	2.38935704464487e-07	-0.0677145717425451	3
ENSG00000115956.9	PLEK	2	68286355	2_45	0	0.0161322849835377	9.45472102407129	4.8001363948263e-07	-1.76048212824158	3
ENSG00000204923.3	FBXO48	2	68467123	2_45	0	0.0122025872360516	4.77025037544017	1.83190129295356e-07	0.100083032967887	1
ENSG00000169621.9	APLF	2	68462021	2_45	0	0.0121954507111923	4.7650899686173	1.82884935663026e-07	-0.294324041658164	1
ENSG00000163219.11	ARHGAP25	2	68697551	2_45	0	0.0122039590513469	4.83816142242402	1.85818979094107e-07	-0.413247623731869	1
ENSG00000198380.12	GFPT1	2	69387506	2_46	0	0.169403531834009	24.703716669144	1.31702412972919e-05	2.29915650482235	2
ENSG00000169599.12	NFU1	2	69438084	2_46	0	0.24440772069311	20.0140433154367	1.53942569049613e-05	-4.07078792167007	1
ENSG00000196975.15	ANXA4	2	69645260	2_46	0	0.0794906789019363	20.379726331712	5.0982781709859e-06	2.29791182009553	1
ENSG00000087338.4	GMCL1	2	69829233	2_46	0	0.020620408657013	6.11076085366143	3.96553264499507e-07	0.435296026479329	1
ENSG00000059728.10	MXD1	2	69895600	2_46	0	0.126604057702069	25.2640523141999	1.00660622273049e-05	-2.94041881937326	1
ENSG00000115998.7	C2orf42	2	70248801	2_46	0	0.018645205254468	5.42954212584344	3.18595288726913e-07	0.520209166260963	2
ENSG00000116005.11	PCYOX1	2	70280162	2_46	0	0.0529002145963629	14.9860911732652	2.49490939225435e-06	-1.96720971647788	1
ENSG00000143977.13	SNRPG	2	70293743	2_46	0	0.0185809144651127	5.42819133270932	3.17417747230052e-07	0.532263714141943	1
ENSG00000035141.7	FAM136A	2	70301695	2_46	0	0.0421305687141197	12.5810625446756	1.66810589334861e-06	1.58529010795655	2
ENSG00000163235.15	TGFA	2	70474791	2_46	0	0.0177694188663643	4.94038257613466	2.76275758465431e-07	-0.257193113168726	1
ENSG00000152672.7	CLEC4F	2	70900154	2_47	0	0.0127710242233797	4.95547347801196	1.99168135809483e-07	0.368844270871336	1
ENSG00000116035.2	VAX2	2	70899809	2_47	0	0.0127534989077457	4.94244079867673	1.98371738286604e-07	0.256889498802425	1
ENSG00000116039.11	ATP6V1B1	2	70935800	2_47	0	0.0161271638314221	7.17191192362358	3.64000448701848e-07	0.68429768058018	1
ENSG00000144043.11	TEX261	2	70993663	2_47	0	0.0136894507004502	5.61486157475144	2.41898987006968e-07	-0.452153519128357	2
ENSG00000124357.12	NAGK	2	71074276	2_47	0	0.0125122592990828	4.76116601103623	1.87481333660835e-07	0.0789621952396174	1
ENSG00000124370.10	MCEE	2	71129592	2_47	0	0.0495350913457118	17.8996569355789	2.79040119514091e-06	1.98921331057457	1
ENSG00000124383.8	MPHOSPH10	2	71128484	2_47	0	0.013762428042739	5.66534726742106	2.45375145883326e-07	-0.438651346640984	2
ENSG00000124374.8	PAIP2B	2	71184996	2_47	0	0.0159788383356227	7.08408044240654	3.56235881045591e-07	0.710222407456334	1
ENSG00000075292.18	ZNF638	2	71276848	2_47	0	0.0177831792285534	8.10140289015673	4.53396966201457e-07	-1.06832825646294	1
ENSG00000135636.13	DYSF	2	71491238	2_47	0	0.0732627201491247	21.6901885718311	5.00098256928254e-06	2.1275147536236	1
ENSG00000003137.8	CYP26B1	2	72145857	2_47	0	0.015676156335465	6.90231061310984	3.4052034041129e-07	-0.795422656105406	1
ENSG00000116096.5	SPR	2	72887223	2_47	0	0.0381718038866853	15.3939696641869	1.84927834443917e-06	2.09172164682425	1
ENSG00000135625.7	EGR4	2	73294038	2_48	0	0.0191079276283118	9.21498055236517	5.54136789752117e-07	1.1257750633719	1
ENSG00000144040.12	SFXN5	2	73076866	2_48	0	0.0135867505656765	5.63270541947434	2.40847207413068e-07	0.0251641668459131	1
ENSG00000135631.16	RAB11FIP5	2	73156247	2_48	0	0.105168837140834	21.9061568523774	7.25040453429144e-06	3.65191546256187	2
ENSG00000135617.3	PRADC1	2	73233389	2_48	0	0.0123598629123747	5.04059938450034	1.96067138064743e-07	-0.699179222544419	1
ENSG00000135624.15	CCT7	2	73233389	2_48	0	0.0123598629123747	5.04059938450034	1.96067138064743e-07	0.699179222544419	1
ENSG00000116127.17	ALMS1	2	73394898	2_48	0	0.0228695132710054	11.3103317060924	8.14031549727e-07	2.10123876776131	1
ENSG00000144035.3	NAT8	2	73640735	2_48	0	0.0282220985509234	13.2557752379917	1.17734409365576e-06	-2.2247273539633	1
ENSG00000144034.14	TPRKB	2	73737087	2_48	0	0.0257825456839501	12.0099681427647	9.74488290638721e-07	-1.94722297533081	2
ENSG00000144048.10	DUSP11	2	73780009	2_48	0	0.0290234694985584	13.3903917752667	1.22307076311612e-06	-2.25894246623995	1
ENSG00000124356.15	STAMBP	2	73828835	2_48	0	0.012800727662683	5.39791938727026	2.17455314556428e-07	-0.416140627098125	2
ENSG00000163017.13	ACTG2	2	73892213	2_48	0	0.0121622922788591	4.75617731629336	1.82046547489062e-07	0.108651055731749	1
ENSG00000163170.11	BOLA3	2	74147514	2_48	0	0.0123212266782473	4.89924838825161	1.89973218101694e-07	0.252173090469909	1
ENSG00000114978.17	MOB1A	2	74179099	2_48	0	0.0138724874871439	5.95331983699084	2.59909725591561e-07	0.494986568725452	1
ENSG00000188687.17	SLC4A5	2	74361478	2_48	0	0.0122366385125235	4.84105690403537	1.86428064959802e-07	-0.213827664830046	1
ENSG00000284308.1	C2orf81	2	74421241	2_48	0	0.0289523786721346	12.8276432775679	1.16879971815684e-06	-1.62190400114732	1
ENSG00000005448.16	WDR54	2	74421241	2_48	0	0.0289523786721346	12.8276432775679	1.16879971815684e-06	-1.62190400114731	1
ENSG00000114993.16	RTKN	2	74442009	2_48	0	0.0146111548475497	6.41894905007269	2.95159961886063e-07	0.627418423805575	2
ENSG00000239779.6	WBP1	2	74458316	2_48	0	0.0247470316485759	11.5096586707455	8.96384899605496e-07	1.35179586666089	1
ENSG00000115275.11	MOGS	2	74465064	2_48	0	0.0479549152947402	17.5738000019196	2.65220922631583e-06	1.91342772337102	2
ENSG00000135637.13	CCDC142	2	74483364	2_48	0	0.0402723333449752	15.9592888741971	2.02268988428287e-06	-1.88013492724399	1
ENSG00000115282.19	TTC31	2	74483364	2_48	0	0.0402723333449752	15.9592888741971	2.02268988428287e-06	1.88013492724399	1
ENSG00000179528.15	LBX2	2	74502935	2_48	0	0.012128296639785	4.73363207051467	1.80677171443323e-07	0.0492947103274461	1
ENSG00000115289.13	PCGF1	2	74508487	2_48	0	0.0199994859777547	9.3620692920396	5.89250091356565e-07	1.31112298727722	1
ENSG00000115325.13	DOK1	2	74548714	2_48	0	0.0130185337509497	5.40962791146594	2.21635049583951e-07	-0.565731701715459	1
ENSG00000159399.9	HK2	2	74834299	2_48	0	0.0124791747834845	5.02674206454738	1.97415588206539e-07	0.39521278538504	2
ENSG00000115350.11	POLE4	2	74958540	2_48	0	0.0186508884487244	8.80157543298648	5.16617262327662e-07	-1.07489012829783	2
ENSG00000115363.13	EVA1A	2	75569460	2_49	0	0.0305089096375598	7.57063140482825	7.26888440205875e-07	0.947336250992551	2
ENSG00000115364.13	MRPL19	2	75656150	2_49	0	0.0226537351578223	4.72880661980214	3.37132287170436e-07	0.029003220777016	1
ENSG00000005436.13	GCFC2	2	75710675	2_49	0	0.0283146659794831	6.85724968318077	6.11041039033906e-07	-0.894333865039409	1
ENSG00000172023.7	REG1B	2	79088375	2_51	0	0.0135278103565485	7.30664081096422	3.110672131087e-07	1.00385445143105	1
ENSG00000115386.5	REG1A	2	79119924	2_51	0	0.0112393402603963	5.50232539466046	1.94623851577032e-07	0.683555392856224	2
ENSG00000163541.11	SUCLG1	2	84460497	2_53	0	0.0128004863816067	7.57336674968155	3.05087514058711e-07	-0.793101183598311	1
ENSG00000115423.18	DNAH6	2	84516244	2_53	0	0.0112130599968634	6.31684671642835	2.22912004954464e-07	0.868566882463444	2
ENSG00000034510.5	TMSB10	2	84905643	2_53	0	0.0145909949044654	8.81666711330677	4.04853896173224e-07	-1.19313736329144	1
ENSG00000186854.10	TRABD2A	2	84906846	2_53	0	0.0448844606758432	19.5463434108759	2.76102608364328e-06	-2.10833091810752	1
ENSG00000176407.17	KCMF1	2	84970689	2_54	0	0.00843045363610939	6.74600523274054	1.78980860488209e-07	-0.253533844598296	1
ENSG00000152291.13	TGOLN2	2	85323273	2_54	0	0.00757933006434908	6.02921107750638	1.43813707409035e-07	0.470626692120792	2
ENSG00000042493.15	CAPG	2	85366983	2_54	0	0.00732746624399105	5.57417506855438	1.28541512153832e-07	0.120512687883316	3
ENSG00000152292.16	SH2D6	2	85428279	2_54	0	0.00719337101141837	6.17125039023153	1.39705853148334e-07	-0.890135006487329	1
ENSG00000168906.12	MAT2A	2	85539177	2_54	0	0.00846497162122273	7.44473979744718	1.98327986784676e-07	0.909848581881598	1
ENSG00000115486.11	GGCX	2	85561147	2_54	0	0.00967345408575526	8.03093073127411	2.44487369773035e-07	0.934279707171072	2
ENSG00000118640.10	VAMP8	2	85563312	2_54	0	0.00903498865570107	7.99690163565557	2.27383181829042e-07	-0.969938041633175	1
ENSG00000168899.4	VAMP5	2	85588528	2_54	0	0.0615516820289022	24.8154496785016	4.80696598002025e-06	-2.14674206257841	1
ENSG00000168894.9	RNF181	2	85596916	2_54	0	0.00707562692355368	5.49410952455159	1.22340770762508e-07	-0.271333762537764	1
ENSG00000168890.13	TMEM150A	2	85599009	2_54	0	0.00677451209493041	5.01941797961457	1.07013941012261e-07	-0.210960567495896	1
ENSG00000168883.19	USP39	2	85615912	2_54	0	0.0231158511640029	16.4103256073682	1.19381233373222e-06	1.81145217191843	1
ENSG00000115523.16	GNLY	2	85695737	2_54	0	0.0107795018345108	9.32246450271653	3.16255729933202e-07	1.02971156273695	1
ENSG00000115525.17	ST3GAL5	2	85904899	2_54	0	0.00676896396786619	5.96003291678513	1.26963777201908e-07	-0.700147924237322	1
ENSG00000068654.15	POLR1A	2	86105686	2_54	0	0.0141809751900513	13.7789619357245	6.14938340210258e-07	2.21209941779426	1
ENSG00000132300.18	PTCD3	2	86105686	2_54	0	0.0141809751900513	13.7789619357245	6.14938340210258e-07	2.21209941779426	1
ENSG00000132305.20	IMMT	2	86186327	2_54	0	0.368649578637765	22.6578492816585	2.62870226355023e-05	3.99889672761985	2
ENSG00000132313.14	MRPL35	2	86199115	2_54	0	0.00688258294756894	5.38254996790302	1.16586562635017e-07	0.57634397008063	2
ENSG00000068615.17	REEP1	2	86314543	2_54	0	0.00696256910467097	6.57654091403921	1.44103994233571e-07	-1.10412137160465	2
ENSG00000115561.15	CHMP3	2	86563844	2_54	0	0.00926817884184617	9.24260675714179	2.69586322721495e-07	1.78013704374966	2
ENSG00000239305.6	RNF103	2	86623855	2_54	0	0.166002737675064	18.9587290168357	9.90452022518804e-06	3.87929930974644	1
ENSG00000153563.15	CD8A	2	86808016	2_54	0	0.00758104540448601	7.60713252185058	1.81492654840195e-07	1.84307921800047	1
ENSG00000172086.7	KRCC1	2	88056216	2_55	0	0.0327074299108011	11.3611407837579	1.1694383576336e-06	-1.23129257065247	2
ENSG00000115593.14	SMYD1	2	88067820	2_55	0	0.0284080629404883	10.0134719053207	8.95231342923021e-07	-1.10776911076447	1
ENSG00000163586.9	FABP1	2	88129052	2_55	0	0.0163201341234285	4.73225617977167	2.43052976706185e-07	0.120602655227265	2
ENSG00000144115.16	THNSL2	2	88170344	2_55	0	0.0186141873085287	5.98324844794973	3.50501668975371e-07	-0.578176867362239	1
ENSG00000144029.11	MRPS5	2	95149561	2_57	0	0.015387239966755	6.88094953535281	3.33210035749684e-07	1.25961389486758	2
ENSG00000144026.11	ZNF514	2	95156702	2_57	0	0.0190405530562716	9.13649675188318	5.47479972408482e-07	1.51315179308317	3
ENSG00000275111.4	ZNF2	2	95165349	2_57	0	0.0140259445716135	4.73350098317721	2.08940949349879e-07	-0.0745330720371445	1
ENSG00000233757.6	AC092835.2	2	95207631	2_57	0	0.0143324930487055	4.99709723461787	2.25397198395193e-07	0.383196636488691	1
ENSG00000155066.15	PROM2	2	95274094	2_57	0	0.0154940444046038	5.63130285638685	2.74588696012104e-07	0.293920904142194	2
ENSG00000115041.12	KCNIP3	2	95296800	2_57	0	0.022113261783004	8.87335501373196	6.17518024359051e-07	-0.789468795438399	1
ENSG00000186281.12	GPAT2	2	96122088	2_57	0	0.0164589378587208	6.15687419563682	3.189121452128e-07	0.623738101633269	1
ENSG00000274286.1	ADRA2B	2	96116247	2_57	0	0.015387973867135	5.67321944017956	2.74738799473824e-07	0.606148525361486	3
ENSG00000188886.3	ASTL	2	96138849	2_57	0	0.0143757486384515	4.93629885944688	2.23326823919394e-07	-0.0900282462513609	1
ENSG00000084090.13	STARD7	2	96208677	2_57	0	0.176145891665458	29.1588344994086	1.61641046307013e-05	3.45431212053711	2
ENSG00000135956.8	TMEM127	2	96266108	2_57	0	0.0154740071030964	5.97050650990396	2.90752154633261e-07	0.686664862165222	1
ENSG00000144021.2	CIAO1	2	96268766	2_57	0	0.0267732984900092	11.1112316030498	9.36209521516883e-07	-2.09534689436726	1
ENSG00000144028.14	SNRNP200	2	96305617	2_57	0	0.0366002983131187	14.789848118899	1.70355952452973e-06	2.66646170263751	2
ENSG00000198885.9	ITPRIPL1	2	96325754	2_57	0	0.0179719828268209	7.72343219814472	4.36832867026607e-07	1.56685345000208	2
ENSG00000196843.15	ARID5A	2	96535945	2_57	0	0.0463876369174282	16.8059699993131	2.45343641424916e-06	2.01023645496232	1
ENSG00000114988.11	LMAN2L	2	96740129	2_57	0	0.0144637131144415	5.00086690980956	2.27632395837626e-07	-0.0524477576283847	2
ENSG00000158158.11	CNNM4	2	96757889	2_57	0	0.0144101021819772	4.98943619679948	2.26270276460206e-07	0.0410414488897166	1
ENSG00000168754.14	FAM178B	2	96908107	2_57	0	0.0155860863625353	5.6406541252241	2.7667857001622e-07	0.466341658341789	1
ENSG00000144199.11	FAHD2B	2	97095539	2_57	0	0.015915767970076	6.08287309775313	3.04680969603077e-07	-1.54458360129693	1
ENSG00000135940.6	COX5B	2	97648394	2_57	0	0.0210973265396069	9.09286867630253	6.0372243825638e-07	-1.81266195004172	1
ENSG00000115073.7	ACTR1B	2	97663592	2_57	0	0.014152451117086	4.83984433323712	2.15561913745992e-07	-0.73238751510006	2
ENSG00000115085.13	ZAP70	2	97663592	2_57	0	0.0201171489103217	8.6201806004645	5.4574751780752e-07	1.75685399643691	1
ENSG00000228486.10	LINC01125	2	97663552	2_57	0	0.0140890561770209	4.78712477220832	2.12258759424119e-07	-0.46269004654084	2
ENSG00000075568.16	TMEM131	2	97995803	2_57	0	0.0163539618576622	6.29734767462755	3.24107906353017e-07	-1.43596709458116	2
ENSG00000040933.15	INPP4A	2	98444410	2_58	0	0.0205270317269258	13.108455782602	8.46811331219985e-07	-1.61885875585055	1
ENSG00000183513.8	COA5	2	98608705	2_58	0	0.0284940280606871	16.2364061951053	1.45597101445786e-06	-1.85834048428757	1
ENSG00000115446.11	UNC50	2	98608705	2_58	0	0.028494028060687	16.2364061951053	1.45597101445786e-06	-1.85834048428757	1
ENSG00000071073.12	MGAT4A	2	98730539	2_58	0	0.013541883120799	9.15339281961819	3.90094776846335e-07	1.13817325537277	1
ENSG00000273045.5	C2orf15	2	99141233	2_58	0	0.0180446358172026	11.8817134241217	6.74739552051724e-07	-1.3031474307434	1
ENSG00000135951.14	TSGA10	2	99084690	2_58	0	0.00855682523165202	4.79891364710233	1.29230364936537e-07	-0.109453143440961	2
ENSG00000158411.11	MITD1	2	99180175	2_58	0	0.0109561924965279	7.14246004933507	2.46272799710704e-07	-0.889719958695354	1
ENSG00000185414.19	MRPL30	2	99183057	2_58	0	0.00918038088158335	5.46560095423379	1.57909258440843e-07	0.516575771052307	1
ENSG00000115514.11	TXNDC9	2	99340840	2_58	0	0.0276499483591842	15.9492438671595	1.38785277068108e-06	1.90680997769196	1
ENSG00000135945.9	REV1	2	99490335	2_58	0	0.0089546879601432	5.22964555801538	1.47377669877253e-07	0.391601617567778	1
ENSG00000144218.18	AFF3	2	99986297	2_58	0	0.0341155046982315	17.9588784606267	1.92814630971909e-06	2.27415500365908	1
ENSG00000115526.10	CHST10	2	100417294	2_58	0	0.0086669192077109	4.92006638250779	1.3419757999512e-07	0.238195969254294	2
ENSG00000115539.13	PDCL3	2	100562583	2_58	0	0.0185698733380887	12.1547558123512	7.10336536725766e-07	-1.51832989169671	2
ENSG00000071082.10	RPL31	2	101001757	2_58	0	0.0775397453901152	25.8846213449612	6.31648051199303e-06	-2.37455727828576	1
ENSG00000204634.12	TBC1D8	2	101153455	2_58	0	0.0501469676176675	21.6595004412916	3.41823633138939e-06	2.13150772542603	1
ENSG00000175874.9	CREG2	2	101386663	2_59	0	0	99.4324464407832	0	-1.42286423468032	2
ENSG00000158435.7	CNOT11	2	101252764	2_59	0	0	81.6008288979427	0	0.546437594187983	1
ENSG00000163162.8	RNF149	2	101303817	2_59	0	0	21.8413410686422	0	0.392289306553116	3
ENSG00000196460.12	RFX8	2	101474523	2_59	0	0	45.1500905488383	0	1.0155829873092	1
ENSG00000071054.16	MAP4K4	2	101649552	2_59	0	0	120.184464082789	0	1.07711156128159	2
ENSG00000115590.13	IL1R2	2	101991888	2_59	0	0	101.585552131461	0	-1.76398589240442	1
ENSG00000115616.2	SLC9A2	2	102619621	2_60	0	0.0304516143512842	9.39493758906386	9.00353784111471e-07	-1.56071134207344	1
ENSG00000115598.9	IL1RL2	2	102186984	2_60	0	0.0193839420528179	4.7349275898385	2.88844710139662e-07	0.228854324363877	1
ENSG00000115602.16	IL1RL1	2	102310626	2_60	0	0.0222371366514684	6.11067230568342	4.27638535136696e-07	-0.835409946985253	2
ENSG00000115604.10	IL18R1	2	102310626	2_60	0	0.0200270360640844	5.06278397325428	3.19091363812987e-07	-0.508861962915413	2
ENSG00000115607.9	IL18RAP	2	102418289	2_60	0	0.0201371448809702	5.15843531335595	3.26907479572756e-07	-0.589181754114182	2
ENSG00000170417.15	TMEM182	2	102735277	2_60	0	0.0220069276718564	5.88002164011629	4.0723707944822e-07	0.436638043195542	1
ENSG00000135973.2	GPR45	2	105240960	2_62	0	0.0368136433301373	8.7806220799142	1.01728598055946e-06	-0.982389646675371	2
ENSG00000198914.3	POU3F3	2	104855039	2_62	0	0.0279708085570618	6.15191020508702	5.41531822122534e-07	-0.608619641828197	1
ENSG00000135972.8	MRPS9	2	105038258	2_62	0	0.0249166456994959	5.04811525772884	3.95847414437108e-07	0.293067669966032	2
ENSG00000135966.12	TGFBRAP1	2	105330291	2_62	0	0.0388133242392297	9.28797193564145	1.13451621777513e-06	1.14545859808898	1
ENSG00000135974.9	C2orf49	2	105337452	2_62	0	0.0243484336180102	4.82805930050637	3.69958148071137e-07	0.194271376757548	1
ENSG00000071051.13	NCK2	2	105744677	2_63	0	0.02665754900221	5.03959617080772	4.2279021467757e-07	-0.188244230459732	1
ENSG00000119147.9	C2orf40	2	106071000	2_63	0	0.0721957524660813	14.6282108795935	3.32362359461964e-06	1.6457807039707	1
ENSG00000115652.14	UXS1	2	106217712	2_63	0	0.0644949997796227	13.5321747520902	2.7466455423185e-06	1.7063983384081	1
ENSG00000198203.9	SULT1C2	2	108287884	2_65	0	0.0206413713850026	7.64221962875582	4.96440307794412e-07	0.724571498698398	3
ENSG00000198075.9	SULT1C4	2	108378352	2_65	0	0.0153910582490641	4.85008671144677	2.34923768351898e-07	-0.385631722095676	2
ENSG00000135968.20	GCC2	2	108447858	2_65	0	0.0215669475460528	8.06004469030139	5.4706018194758e-07	0.950725652923842	1
ENSG00000169756.16	LIMS1	2	108535129	2_65	0	0.0250409438081414	9.48392900955584	7.47391168667239e-07	-1.12054151839416	1
ENSG00000153201.15	RANBP2	2	108719562	2_65	0	0.102336164979288	23.0869427072872	7.43540341824277e-06	2.37078708198395	1
ENSG00000163006.11	CCDC138	2	108791703	2_65	0	0.0711340103594891	19.5253890404721	4.37105190266054e-06	-2.15531332476377	1
ENSG00000186522.14	SEPT10	2	109613916	2_65	0	0.0611917835240067	18.0623359273009	3.47837179076042e-06	2.48993870364801	2
ENSG00000198142.4	SOWAHC	2	109613671	2_65	0	0.0534227704364924	16.7496689720375	2.81605808386487e-06	2.30137819362047	2
ENSG00000115008.5	IL1A	2	112784242	2_66	0	0.0184216911384726	8.17919841732951	4.7418653110371e-07	-0.939280761686701	2
ENSG00000144061.12	NPHP1	2	110205149	2_66	0	0.0137792813986085	5.27137025943503	2.28590967103518e-07	-0.32164760392141	1
ENSG00000169679.14	BUB1	2	110678318	2_66	0	0.0138275526806965	5.28990620306995	2.30198382078252e-07	-0.348506680639042	1
ENSG00000153094.22	BCL2L11	2	111119720	2_66	0	0.150842855418764	27.7105666087184	1.31546447646007e-05	2.6727029542217	1
ENSG00000153107.11	ANAPC1	2	111884332	2_66	0	0.0134800051970592	5.03187929556587	2.13466263383632e-07	0.041886517943738	1
ENSG00000153208.16	MERTK	2	111898795	2_66	0	0.0194969334369295	8.02661191673225	4.92501489405621e-07	0.740419763711223	2
ENSG00000153214.9	TMEM87B	2	112055265	2_66	1	0.150038963132094	26.5426474092852	1.25330642448873e-05	-4.34157086873403	2
ENSG00000144161.12	ZC3H8	2	112254425	2_66	0	0.0129824866768359	4.89746588561013	2.00095940917162e-07	0.437498578964376	1
ENSG00000169629.11	RGPD8	2	112434559	2_66	0	0.0129855533885446	5.07301771303484	2.07317429060362e-07	0.693058261127231	2
ENSG00000114999.7	TTL	2	112481811	2_66	0	0.0138378980834464	6.55364513717536	2.85405293035829e-07	1.27239689224706	2
ENSG00000125630.15	POLR1B	2	112544150	2_66	0	0.0275684479630006	11.2866988362224	9.79237931042431e-07	-1.12548217011189	1
ENSG00000125611.15	CHCHD5	2	112582142	2_66	0	0.0156523164948221	6.1805919167376	3.04451181751028e-07	0.183656912661574	1
ENSG00000144136.10	SLC20A1	2	112645515	2_66	0	0.0178751534646673	7.75288734619531	4.36136291305596e-07	0.839097363242021	1
ENSG00000175497.16	DPP10	2	114459819	2_67	0	0.00942549291888861	6.75220494199041	2.00289720562496e-07	-1.07505907739553	1
ENSG00000125637.15	PSD4	2	113172319	2_67	0	0.0142512919655416	10.6513584935217	4.77714268650683e-07	1.39689049255381	1
ENSG00000125618.16	PAX8	2	113238217	2_67	0	0.00813191495303911	5.15736051062926	1.31986433072753e-07	0.660111397183661	2
ENSG00000115084.13	SLC35F5	2	113754647	2_67	0	0.134725524290225	35.6170674683555	1.51013931794864e-05	4.17472776578877	2
ENSG00000115091.11	ACTR3	2	113889855	2_67	0	0.0118505848867767	8.53619416812005	3.1835600369882e-07	1.07050868593015	1
ENSG00000088205.12	DDX18	2	117770496	2_69	0	0.0109895680586559	6.90478816614086	2.3880309762397e-07	-0.64588904050082	1
ENSG00000125633.10	CCDC93	2	118013874	2_69	0	0.010787464449791	6.72874300039423	2.28434814065386e-07	-0.782016480398892	2
ENSG00000125629.14	INSIG2	2	118088372	2_69	0	0.00898635312226181	4.99661694306787	1.41308572880543e-07	0.223242886556637	1
ENSG00000115107.19	STEAP3	2	119227355	2_69	0	0.0141393773930002	9.29695772127619	4.1369485145078e-07	-1.06773588546605	3
ENSG00000186132.14	C2orf76	2	119367787	2_69	0	0.0093287991534452	5.35113062851683	1.57101477486617e-07	-0.375177938269877	1
ENSG00000155368.16	DBI	2	119366128	2_69	0	0.00879240548840621	4.78981534794611	1.32536486570535e-07	-0.192857406100707	2
ENSG00000163075.12	CFAP221	2	119544252	2_69	0	0.0160081392053519	10.4764466825091	5.27793251606755e-07	1.40564670020546	1
ENSG00000088179.8	PTPN4	2	119759674	2_69	0	0.0391192357623439	19.0042549738025	2.33964617536798e-06	2.27006706543369	1
ENSG00000115109.13	EPB41L5	2	120067039	2_69	0	0.0100831883783354	6.08841602162568	1.93201802878098e-07	-0.395291245448719	1
ENSG00000226479.3	TMEM185B	2	120222852	2_69	0	0.0325587096687792	17.2450818594605	1.76701981242252e-06	-2.24543680010908	1
ENSG00000144118.13	RALB	2	120247403	2_69	0	0.0270321267185516	15.4669278186793	1.31581019512337e-06	-1.98947368421039	1
ENSG00000074047.21	GLI2	2	120735869	2_70	0	0.0349763998896137	9.99274906989873	1.09994016586839e-06	-1.11033021205804	1
ENSG00000074054.17	CLASP1	2	121649389	2_70	0	0.0204789361048222	4.88141805924322	3.14602643982978e-07	-0.119659303863731	2
ENSG00000211460.11	TSN	2	121736192	2_70	0	0.0208578107107842	5.05599980558526	3.31882798953464e-07	0.255986609931186	1
ENSG00000155052.14	CNTNAP5	2	124025355	2_72	0	0.0224418111714338	7.86462993187155	5.5545025354289e-07	0.975289944700427	1
ENSG00000163161.12	ERCC3	2	127285535	2_75	0	0.0160768315679768	4.97244821508411	2.51582080585592e-07	0.36581372481359	2
ENSG00000169967.16	MAP3K2	2	127388195	2_75	0	0.0192218750171653	6.5245634198386	3.94690051416209e-07	-0.624691083197017	2
ENSG00000115718.17	PROC	2	127416310	2_75	0	0.0157474668864787	4.76495092809863	2.36144649495928e-07	0.0568506933414873	2
ENSG00000163166.14	IWS1	2	127526967	2_75	0	0.0239536600356794	8.55094411762981	6.44606860583335e-07	0.951154369578712	1
ENSG00000169994.18	MYO7B	2	127536206	2_75	0	0.032543898797896	11.8381599694019	1.21244698728425e-06	-1.50198373719875	1
ENSG00000144230.16	GPR17	2	127645955	2_75	0	0.238491890779816	29.5512878954173	2.21798703561773e-05	-2.60680573404324	1
ENSG00000136709.11	WDR33	2	127811674	2_75	0	0.0176589557672893	5.90990011021631	3.28438555094217e-07	-0.922409280942564	2
ENSG00000144231.10	POLR2D	2	127857631	2_75	0	0.016176595360576	5.38646035772274	2.74220276165412e-07	-0.673016745831588	1
ENSG00000136715.17	SAP130	2	128028089	2_75	0	0.017254264536835	5.59499878379366	3.03812348857437e-07	0.372811261537897	1
ENSG00000136731.12	UGGT1	2	128091109	2_75	0	0.0202643769983786	7.10145802495817	4.52886895698916e-07	0.763446098139523	2
ENSG00000233087.7	WTH3DI	2	131364366	2_78	0	0.0710151268601215	13.8765326274958	3.10127874053585e-06	1.87106880464396	1
ENSG00000178171.10	AMER3	2	130755277	2_78	0	0.0275332780951798	4.7570532064144	4.12197073351632e-07	-0.237696653336671	1
ENSG00000163046.15	ANKRD30BL	2	132160142	2_78	0	0.0384405963855258	7.95111916253273	9.618943035812e-07	0.871559941192036	1
ENSG00000173302.5	GPR148	2	130729192	2_78	0	0.0784461264353581	14.8463173125458	3.66521297922108e-06	-1.90483140259685	1
ENSG00000222014.5	RAB6C	2	129972884	2_78	0	0.0274928928873025	4.7430342735718	4.10379517627203e-07	-0.0909063486721319	3
ENSG00000136699.19	SMPD4	2	130182517	2_78	0	0.0700962156931277	13.7498736532322	3.03320842334075e-06	-1.64094737171683	1
ENSG00000152082.13	MZT2B	2	130181775	2_78	0	0.0700406494121907	13.7421615980111	3.02910403221349e-06	-1.64037425307844	1
ENSG00000136710.9	CCDC115	2	130346476	2_78	0	0.033108300065208	6.5200625051634	6.79356312949205e-07	0.635484903390863	1
ENSG00000136718.9	IMP4	2	130343161	2_78	0	0.0838517108441859	15.4975155189816	4.08962024113285e-06	1.52076210873683	1
ENSG00000072135.12	PTPN18	2	130356437	2_78	0	0.0282314184995922	4.99623728601632	4.43899575598713e-07	0.221983473793551	2
ENSG00000115762.16	PLEKHB2	2	131104358	2_78	0	0.122507476719378	19.2372479982008	7.41676489134515e-06	2.35580949619879	1
ENSG00000075886.10	TUBA3D	2	131475744	2_78	0	0.0409148768601603	8.54990789389179	1.10090959875972e-06	-1.10092147449276	2
ENSG00000163040.14	CCDC74A	2	131527737	2_78	0	0.0294357393420739	5.39542228396746	4.99815089633122e-07	-0.611594821558628	1
ENSG00000183840.6	GPR39	2	132366649	2_79	0	0.0188797988533698	5.02975497634469	2.98849934965802e-07	0.345904590749918	1
ENSG00000144229.11	THSD7B	2	136765297	2_81	0	0.0207613850318139	7.99749033623448	5.22539373725507e-07	-0.6434642634471	1
ENSG00000144227.4	NXPH2	2	138780751	2_82	0	0.0326774546396763	7.39320739774366	7.60308916273242e-07	0.886037982600532	1
ENSG00000150540.13	HNMT	2	137964079	2_82	0	0.0418928717655022	9.77534516189914	1.28878717917308e-06	-1.10677916014089	1
ENSG00000144228.8	SPOPL	2	138501652	2_82	0	0.0289301437096924	6.22835689626285	5.67065277177118e-07	0.652149501742563	1
ENSG00000168702.17	LRP1B	2	142131284	2_85	0	0.0172004561043246	5.31023115984773	2.87450033575589e-07	-0.453932709602872	1
ENSG00000115919.14	KYNU	2	142877245	2_85	0	0.0233222383081787	8.20925332705128	6.02535805767036e-07	-0.919342423191143	2
ENSG00000075884.13	ARHGAP15	2	143091525	2_85	0	0.0225546418370676	7.89023626665454	5.60060465027142e-07	0.905311893419251	1
ENSG00000169554.18	ZEB2	2	144524878	2_86	0	0.022612241906265	10.0291906962048	7.13704583251966e-07	-0.967994006429009	1
ENSG00000121989.14	ACVR2A	2	147844091	2_88	0	0.0277877701661519	12.7437990730358	1.11445256294221e-06	-1.49171059447872	2
ENSG00000115947.13	ORC4	2	148020474	2_88	0	0.0142357175433027	6.37508835683218	2.85610746556961e-07	0.787226421962709	1
ENSG00000135999.11	EPC2	2	148645644	2_88	0	0.0253035423947134	11.8498778868683	9.43635288564578e-07	-1.40180699387555	1
ENSG00000150556.16	LYPD6B	2	149038140	2_88	0	0.0691253002730453	21.5131307712799	4.6800406112213e-06	2.18925014760914	1
ENSG00000187123.14	LYPD6	2	149321933	2_88	0	0.0224834304990558	10.7229580414084	7.58728078539679e-07	-1.19563066174317	1
ENSG00000123610.4	TNFAIP6	2	151349278	2_90	0	0.0620059142946831	16.7045868621422	3.25970147127048e-06	-1.87733309988042	2
ENSG00000080345.17	RIF1	2	151422769	2_90	0	0.0378456434255149	11.9467159242153	1.42289680373425e-06	-1.55164103741104	1
ENSG00000182389.19	CACNB4	2	152099291	2_91	0	0.0180110109779926	4.88261890213714	2.76757814686034e-07	-0.250088067408556	2
ENSG00000157827.19	FMNL2	2	152335141	2_91	0	0.028184635532282	9.17594457301609	8.1390211753394e-07	-1.12911917821359	1
ENSG00000177917.10	ARL6IP6	2	152717752	2_91	0	0.0517451493888079	14.9924259779605	2.44146516465634e-06	-1.96378608007428	1
ENSG00000177519.3	RPRM	2	153476363	2_92	0	0.0323557166049747	5.67427130940508	5.77790096826002e-07	-0.477205290987136	1
ENSG00000144278.14	GALNT13	2	153872280	2_92	0	0.0299307010524813	4.92910393526217	4.64294820341966e-07	0.170233253346692	2
ENSG00000115159.15	GPD2	2	156434411	2_93	0	0.019239179959525	5.00707925595489	3.03165652916787e-07	0.252328375486929	1
ENSG00000123612.15	ACVR1C	2	157628563	2_94	0	0.0211244210207739	5.62673185978022	3.74067526378895e-07	0.452170977525185	1
ENSG00000153237.17	CCDC148	2	158456265	2_95	0	0.0704948707117786	28.8563803122007	6.4018920275386e-06	4.78188439769771	2
ENSG00000163331.11	DAPL1	2	158795461	2_96	0	0.0242672471835469	15.8935053357873	1.21380571950808e-06	1.69681346061551	1
ENSG00000196151.10	WDSUB1	2	159287223	2_96	0	0.00891375795987115	6.29592627241193	1.76615755979386e-07	0.587629890868437	1
ENSG00000123636.17	BAZ2B	2	159616888	2_96	0	0.0507747103693865	22.2257857893806	3.55151417822538e-06	-2.77591133184912	1
ENSG00000136536.14	MARCH7	2	159712477	2_96	0	0.01329248370652	9.95880190759618	4.16602818825829e-07	-1.69708800610882	2
ENSG00000241399.6	CD302	2	159798013	2_96	0	0.119878834932333	30.928882188931	1.16685182958151e-05	3.30343921691601	2
ENSG00000054219.10	LY75	2	159904288	2_96	0	0.011353104785642	8.73446739813158	3.12075768102877e-07	-1.03765276624467	1
ENSG00000153250.19	RBMS1	2	160494213	2_96	0	0.0107406942715051	9.14099713997522	3.08983224812831e-07	-1.9548176200707	2
ENSG00000136560.13	TANK	2	161129689	2_97	0	0	90.0099030223121	0	-2.37499292119399	2
ENSG00000115233.11	PSMD14	2	161308497	2_97	0	0	1562.79740144163	0	-1.49491370104441	1
ENSG00000197635.9	DPP4	2	162074215	2_97	0	0	39.9333782515972	0	1.92405658744298	2
ENSG00000115267.5	IFIH1	2	162294461	2_97	0	0	9.6423571225378	0	0.62561513723722	1
ENSG00000184611.11	KCNH7	2	162837826	2_98	0	0.0318648192101184	12.0127739646189	1.20465791333736e-06	-1.5810308335861	1
ENSG00000182263.13	FIGN	2	163614467	2_99	0	0.00657779662210478	7.94478936115348	1.64464361182328e-07	-0.312940605746709	2
ENSG00000115290.9	GRB14	2	164621393	2_100	0	0.100818486701745	22.2220222439919	7.05070795046413e-06	-2.48777518206064	1
ENSG00000082438.15	COBLL1	2	164847821	2_100	0	0.0330706293296746	11.4240988205317	1.18897681073842e-06	1.72636870464923	1
ENSG00000178662.15	CSRNP3	2	165469352	2_100	0	0.034520794710553	11.8350558219561	1.2857604701048e-06	-1.73727520511578	1
ENSG00000115339.13	GALNT3	2	165794201	2_100	0	0.0522396126324437	15.8170432955334	2.60036447928037e-06	-2.01869708612964	1
ENSG00000123607.14	TTC21B	2	165954060	2_100	0	0.0455642053468842	14.4995723668472	2.07916027104311e-06	-1.54230270755489	2
ENSG00000169432.14	SCN9A	2	166375953	2_101	0	0.0159381335006974	5.07518304920709	2.54564678898579e-07	0.26656593807374	2
ENSG00000136546.13	SCN7A	2	166493861	2_101	0	0.0160976661007687	5.16985615655967	2.61908955346907e-07	-0.353471820008878	1
ENSG00000172292.14	CERS6	2	168456065	2_102	0	0.0163938006772471	8.33372767872362	4.29959876078514e-07	-0.857006321706637	1
ENSG00000163072.15	NOSTRIN	2	168830049	2_102	0	0.0631653429978887	20.4143738423091	4.05811075812289e-06	1.80044400294361	1
ENSG00000163093.11	BBS5	2	169478998	2_103	0	0.0545372801798092	14.3193760063122	2.45768683087006e-06	2.16379288788035	1
ENSG00000239474.6	KLHL41	2	169509786	2_103	0	0.0208126366795286	5.08991376408829	3.33385341811909e-07	-0.230082420524534	1
ENSG00000138399.17	FASTKD1	2	169552521	2_103	0	0.021043984058897	5.19528541157737	3.44069636834326e-07	-0.536886561099878	3
ENSG00000138398.15	PPIG	2	169584491	2_103	0	0.020036800111216	4.72817830250806	2.98147508882792e-07	-0.133729286462171	1
ENSG00000154479.12	CCDC173	2	169694453	2_103	0	0.088002915231189	18.9726554633788	5.25453335112785e-06	-2.56846038030313	2
ENSG00000144362.11	PHOSPHO2	2	169693707	2_103	0	0.199335912174931	27.1629607068367	1.70400799041683e-05	3.65690015036943	1
ENSG00000213160.9	KLHL23	2	169694446	2_103	0	0.0200805164657736	4.74889993617852	3.00107515130396e-07	-0.0493531109274689	2
ENSG00000138382.14	METTL5	2	169825274	2_103	0	0.021508520427949	5.40336183388148	3.65749348186458e-07	-0.645300726940437	1
ENSG00000144357.16	UBR3	2	169827007	2_103	0	0.02961049260745	8.45375224142547	7.87778496100577e-07	-1.17739692298879	2
ENSG00000115844.10	DLX2	2	172103018	2_104	0	0.0096509469981928	9.89354988333222	3.00490711519024e-07	-0.713377577146026	1
ENSG00000204335.3	SP5	2	170715782	2_104	0	0.0257422124451158	17.9956870661389	1.4578850291495e-06	1.77329426892878	1
ENSG00000204334.7	ERICH2	2	170784343	2_104	0	0.0449593282524872	22.2281350571643	3.14508085020383e-06	2.30880140421222	1
ENSG00000128683.13	GAD1	2	170813566	2_104	0	0.00672967137995051	7.23190548083225	1.53163602462484e-07	0.757085618817742	1
ENSG00000115806.12	GORASP2	2	170928386	2_104	0	0.0182806612928522	16.9326069225429	9.74147459846331e-07	2.50227835608954	2
ENSG00000198586.13	TLK1	2	171231129	2_104	0	0.0512012205650786	25.3488342736938	4.08457880849657e-06	2.58604469122805	1
ENSG00000123600.19	METTL8	2	171435106	2_104	0	0.00819284713789426	10.1290325176942	2.61163085507118e-07	1.23304625177735	1
ENSG00000115827.13	DCAF17	2	171434071	2_104	0	0.0652753502303951	28.7509673430439	5.90623395072869e-06	-2.4752119625319	1
ENSG00000071967.11	CYBRD1	2	171522308	2_104	0	0.042210579358769	20.2776221813001	2.69368813702078e-06	3.13052054490899	3
ENSG00000128708.12	HAT1	2	171922612	2_104	0	0.00624586986883224	6.38452386186469	1.25496154936401e-07	-0.0353344432900561	1
ENSG00000115840.13	SLC25A12	2	172000868	2_104	0	0.00836514647778708	20.7371478128961	5.45923195259219e-07	3.39640382513968	1
ENSG00000172878.13	METAP1D	2	171995491	2_104	0	0.00543558971187574	12.9069407374966	2.20789775375059e-07	-2.36123466112204	2
ENSG00000144355.14	DLX1	2	172084313	2_104	0	0.00513183242494231	4.88425117216044	7.88822753981238e-08	0.297522292538262	1
ENSG00000091409.14	ITGA6	2	172426046	2_105	0	0.012981585197319	12.3119551768992	5.02995068746545e-07	1.22632146827304	2
ENSG00000152256.13	PDK1	2	172555077	2_105	0	0.0351232305945993	21.7058363203254	2.39927457821906e-06	-2.15664532401942	1
ENSG00000091436.16	MAP3K20	2	173067177	2_105	0	0.00614363611871216	5.25572456706143	1.01617160697273e-07	-0.50968855565214	2
ENSG00000172845.14	SP3	2	173965538	2_105	0	0.00568006285109413	4.77920917593987	8.54315240653595e-08	0.265267631988114	1
ENSG00000144306.14	SCRN3	2	174395627	2_105	0	0.00567432144927693	6.50913090780219	1.1623740732231e-07	-1.52758250587918	2
ENSG00000115935.17	WIPF1	2	174559399	2_105	0	0.0316457579748658	22.8661863715486	2.27728934874841e-06	2.69951070957276	1
ENSG00000115966.16	ATF2	2	175168771	2_106	0	0.0102091091237022	5.42769375171213	1.74386216385209e-07	0.420134941519663	1
ENSG00000154518.9	ATP5G3	2	175184841	2_106	0	0.0236252119588556	12.0670424100327	8.97192276583528e-07	-1.52563141562835	2
ENSG00000144320.13	LNPK	2	176002028	2_106	0	0.119268859561917	29.1211193913296	1.093060260129e-05	-3.04380106610268	1
ENSG00000128652.11	HOXD3	2	176136417	2_106	0	0.0112764459013038	6.38689958610365	2.26658130691533e-07	-0.684338223816831	2
ENSG00000128654.13	MTX2	2	176269444	2_106	0	0.0164150528026777	8.88483157275197	4.58987076196119e-07	0.645995918705196	1
ENSG00000196659.9	TTC30B	2	177553217	2_107	0	0.0231952247052186	6.30879883080472	4.60526087792871e-07	0.62994428522681	1
ENSG00000197557.6	TTC30A	2	177617090	2_107	0	0.0196612271011769	4.73411135111137	2.92926095018348e-07	0.122465190115748	2
ENSG00000128655.16	PDE11A	2	178108547	2_108	0	0.00699502201243707	5.20576186235677	1.14599403370818e-07	0.376836868339376	2
ENSG00000155636.14	RBM45	2	178112094	2_108	0	0.00664795653709138	4.72382787642547	9.88305494539084e-08	-0.0308319268824584	1
ENSG00000079156.16	OSBPL6	2	178281719	2_108	0	0.00922985702560253	7.83262742032496	2.27515723561036e-07	-0.874305767588023	1
ENSG00000180228.12	PRKRA	2	178475983	2_108	0	0.0139639204890839	11.7609331317951	5.16842384768781e-07	1.38904497655278	1
ENSG00000204311.12	DFNB59	2	178451344	2_108	0	0.0439002678242978	22.69465419314	3.13544879768207e-06	-2.15070204825833	1
ENSG00000079150.17	FKBP7	2	178478636	2_108	0	0.0119748016836956	10.3020127907886	3.88239204266788e-07	1.25203908398748	1
ENSG00000116095.10	PLEKHA3	2	178480456	2_108	0	0.00676452742029321	4.88843634164305	1.04067806150048e-07	0.347626442384061	1
ENSG00000163492.14	CCDC141	2	179049620	2_108	0	0.00905033629492846	7.64643805899059	2.17787457883158e-07	0.913212190806702	1
ENSG00000187231.13	SESTD1	2	179264451	2_108	0	0.00918307081981407	7.78444403576873	2.24969948052089e-07	0.870920038026645	1
ENSG00000144331.18	ZNF385B	2	179860841	2_108	0	0.00889505221968867	7.48234595657599	2.09457183889172e-07	-0.590763606438947	1
ENSG00000163510.13	CWC22	2	180007524	2_108	0	0.00711008109879818	5.36028326426584	1.19941995132904e-07	-0.526608439229975	1
ENSG00000170035.15	UBE2E3	2	180967386	2_109	0	0	23.5422578800388	0	2.12626297863142	1
ENSG00000138434.16	SSFA2	2	181892173	2_110	0	0.00970643510460112	5.18477045124255	1.58379242801788e-07	0.0244098626475879	1
ENSG00000150722.10	PPP1R1C	2	181953928	2_110	0	0.00969439448547815	4.87624407045828	1.48769908880758e-07	-0.101192237013072	1
ENSG00000162998.4	FRZB	2	182830722	2_110	0	0.0159863564707464	9.40138798064518	4.72988348151037e-07	1.15913005304503	2
ENSG00000061676.14	NCKAP1	2	183036710	2_110	0	0.0221730345511738	13.1605094192739	9.18346991901309e-07	-1.6380549057962	2
ENSG00000162999.12	DUSP19	2	183069294	2_110	0	0.0114057035676997	6.76662731853357	2.42886463579664e-07	1.05089340413703	2
ENSG00000163002.12	NUP35	2	183116059	2_110	0	0.00962012343694041	4.74148685258396	1.43550321306696e-07	0.0332191523273242	1
ENSG00000170396.7	ZNF804A	2	184598393	2_112	0	0.00878450935866526	6.79670164731114	1.87899095617554e-07	0.724561354314591	1
ENSG00000188738.14	FSIP2	2	185706561	2_112	0	0.00729433203775254	5.03542010724282	1.15592647808697e-07	0.473355853561201	1
ENSG00000138448.11	ITGAV	2	186554924	2_112	0	0.04816931333987	23.0197950343803	3.48964205023587e-06	2.40948927511788	1
ENSG00000144369.12	FAM171B	2	186693557	2_112	0	0.00758991962894395	5.41167501829251	1.2926407990711e-07	-0.390466062240447	2
ENSG00000163012.3	ZSWIM2	2	186849139	2_112	0	0.0687628401001302	26.4637521162921	5.72682878963625e-06	2.65707941495707	1
ENSG00000064989.12	CALCRL	2	187448790	2_112	0	0.00818975949387424	6.13234550327898	1.5805445346147e-07	-0.650455719730241	1
ENSG00000168542.14	COL3A1	2	188974074	2_112	0	0.00705703249851342	4.72215515848094	1.04874847889949e-07	0.0170108239139047	1
ENSG00000204262.11	COL5A2	2	189180361	2_113	0	0.0302106712366826	13.9164402531753	1.32311474056539e-06	1.74659739353891	1
ENSG00000138449.10	SLC40A1	2	189578719	2_113	0	0.0325495300284916	14.6300296043807	1.49864545505489e-06	-1.73652084365219	1
ENSG00000138381.9	ASNSD1	2	189661397	2_113	0	0.167001106407708	30.6199231928894	1.60928298348143e-05	3.95825049714947	2
ENSG00000128694.11	OSGEPL1	2	189761107	2_113	0	0.0431255903263138	17.3265206501905	2.35155633395813e-06	-2.90825625949389	2
ENSG00000128699.13	ORMDL1	2	189783978	2_113	0	0.192221001897389	32.0592734647014	1.93938256182055e-05	-4.05747169114296	2
ENSG00000064933.17	PMS1	2	189783193	2_113	0	0.0117890291014016	4.9585836882293	1.83969005590081e-07	-0.413027902957149	2
ENSG00000198130.15	HIBCH	2	190341243	2_113	0	0.0358521552629452	15.5558030197084	1.75515985668907e-06	-2.53039939314212	2
ENSG00000151689.12	INPP1	2	190343248	2_113	0	0.0216758029120105	10.7485207250964	7.33217573446282e-07	1.92416388855809	2
ENSG00000151690.14	MFSD6	2	190399664	2_113	0	0.031857623057255	14.4245913990768	1.44619169403599e-06	1.91345318977687	2
ENSG00000189362.11	NEMP2	2	190534402	2_113	0	0.0115678502580089	4.77888683047904	1.73975614012577e-07	0.135171933849058	1
ENSG00000138386.16	NAB1	2	190638041	2_113	0	0.169387444910608	30.7644629372615	1.63998368895115e-05	-4.12308605384294	1
ENSG00000115419.12	GLS	2	190880843	2_113	0	0.0118044288614917	4.97107852596549	1.84673498444232e-07	0.678630804157087	1
ENSG00000115415.18	STAT1	2	191020034	2_113	0	0.0320189637795285	14.4727825411784	1.4583718850903e-06	1.49237096116781	1
ENSG00000138378.17	STAT4	2	191151202	2_114	0	0.0146544023253492	7.6126709592303	3.51086510341531e-07	-0.788360452187198	1
ENSG00000128641.18	MYO1B	2	191245493	2_114	0	0.0118265095370091	5.58996348492327	2.08053262794419e-07	-0.474010074821031	1
ENSG00000173559.12	NABP1	2	191677959	2_114	0	0.010896647354816	4.82888199788367	1.65595474011209e-07	0.157148333486982	2
ENSG00000196950.13	SLC39A10	2	195575506	2_115	0	0.025881227419442	7.59359896914357	6.18502558118686e-07	0.820614117666554	1
ENSG00000118997.13	DNAH7	2	196068464	2_116	0	0.0918208011612814	19.3010784463968	5.57739788082886e-06	-2.86638158024886	1
ENSG00000138411.10	HECW2	2	196593392	2_116	0	0.0373432261723256	10.5884952241368	1.24438582041306e-06	1.18347938174234	2
ENSG00000144395.17	CCDC150	2	196640040	2_116	0	0.0219451270624462	5.50827696487971	3.80419563213778e-07	-0.462308287410154	1
ENSG00000119041.10	GTF3C3	2	196799713	2_116	0	0.0228451981787278	5.89134312454706	4.23563200523559e-07	-0.662546418994096	1
ENSG00000197121.14	PGAP1	2	196932578	2_116	0	0.0308458045561086	8.75793956768669	8.50172435969567e-07	-1.14306129650988	1
ENSG00000115524.15	SF3B1	2	197439853	2_117	0	0.0250838949150746	6.85860308896801	5.41426635535287e-07	-0.898646068788484	1
ENSG00000115520.8	COQ10B	2	197453059	2_117	0	0.0359871780901573	10.3095765256277	1.16760942887224e-06	1.47454735545361	1
ENSG00000115541.10	HSPE1	2	197499794	2_117	0	0.0314406632086014	9.01640658691971	8.92142358085682e-07	-1.2628768892041	2
ENSG00000162944.10	RFTN2	2	197675986	2_117	0	0.0206270302971735	4.99392896592097	3.24181360681484e-07	-0.324016894434402	1
ENSG00000115896.15	PLCL1	2	197805147	2_117	0	0.0273872013935855	7.69715316649453	6.63417247078117e-07	-1.17093507557438	1
ENSG00000226124.6	FTCDNL1	2	199760858	2_118	0	0.0253363733364342	5.88631417698499	4.69350043000677e-07	0.950914393866611	3
ENSG00000178074.5	C2orf69	2	199910402	2_118	0	0.0279051621365208	6.80826206841872	5.97901700331542e-07	-1.24749610044808	2
ENSG00000162971.10	TYW5	2	199955071	2_118	0	0.0293038431579802	7.27554736349852	6.70964012501548e-07	1.37766781876439	2
ENSG00000162972.10	MAIP1	2	199954933	2_118	0	0.0227342349996564	4.85279982544292	3.47201582475471e-07	-0.179876234219567	2
ENSG00000196141.13	SPATS2L	2	200305923	2_118	0	0.0248762214634133	5.71143131912141	4.4713467137326e-07	-0.597001826572777	1
ENSG00000163535.17	SGO2	2	200510220	2_118	0	0.0250424914871271	5.7749791727092	4.5513153814242e-07	0.593790603161271	1
ENSG00000155729.12	KCTD18	2	200519526	2_118	0	0.0754533302434656	16.3899164190697	3.89192197810528e-06	-1.82931161260016	1
ENSG00000013441.15	CLK1	2	200864612	2_119	0	0.020889932943242	5.48567741105129	3.60641984884907e-07	0.940101241922342	1
ENSG00000240344.8	PPIL3	2	200867394	2_119	0	0.0342288868613019	10.1834570163565	1.09697564175368e-06	-1.77089764967309	3
ENSG00000115942.8	ORC2	2	200963642	2_119	0	0.0259086293708241	7.49222909011536	6.10892031751309e-07	-1.34054442204098	1
ENSG00000119013.8	NDUFB3	2	201074667	2_119	0	0.0250226987638931	6.80187523773626	5.35638497401947e-07	-1.013136333761	1
ENSG00000003402.19	CFLAR	2	201116120	2_119	0	0.0208909774288502	5.37646487935038	3.5347975616834e-07	-0.837965715241238	1
ENSG00000003400.14	CASP10	2	201183110	2_119	0	0.0339060568886331	9.2103635814776	9.82795217553749e-07	1.4555575134723	1
ENSG00000064012.21	CASP8	2	201233408	2_119	0	0.0328151635364472	10.4546250950717	1.07967242649038e-06	-1.86658897887918	1
ENSG00000155749.12	ALS2CR12	2	201357198	2_119	0	0.0271217049702158	7.83469065871817	6.68725393161565e-07	1.20875026915448	1
ENSG00000115993.12	TRAK2	2	201452542	2_119	0	0.0207046796332688	4.95020098354679	3.22552432021716e-07	0.329276168504308	1
ENSG00000155755.18	TMEM237	2	201640822	2_119	0	0.0206933985282772	5.13285900660041	3.34272100470928e-07	-0.472628099054391	1
ENSG00000082126.17	MPP4	2	201664791	2_119	0	0.134814012280951	23.2218635053767	9.85237822907162e-06	-2.50519766043144	1
ENSG00000155760.2	FZD7	2	202034208	2_120	0	0.0298235790372458	14.7956246322235	1.38867954651881e-06	1.47519590183278	1
ENSG00000055044.10	NOP58	2	202264235	2_120	0	0.0103980500574133	4.77016642581225	1.56096946939419e-07	0.425172201129944	1
ENSG00000138439.11	FAM117B	2	202634789	2_120	0	0.0150223786737115	8.2624526867518	3.90621968673913e-07	1.48527554505212	1
ENSG00000163596.16	ICA1L	2	202823312	2_120	0	0.0413620145024425	17.9264185913886	2.3334805722473e-06	-2.80360103113246	1
ENSG00000138380.17	CARF	2	202912242	2_120	0	0.0176005742649059	9.76836812368284	5.41075450215636e-07	1.17399738922288	1
ENSG00000138442.9	WDR12	2	203014780	2_120	0	0.0139386019274134	7.55129593401154	3.31245265394872e-07	1.07511912062827	2
ENSG00000118257.16	NRP2	2	205681675	2_121	0	0.0900793549948473	19.4767830528875	5.52142869886352e-06	1.99735561310018	1
ENSG00000168582.4	CRYGA	2	208165848	2_123	0	0.0487247385201762	11.1795161912515	1.71427898059759e-06	-1.43636033713999	1
ENSG00000188674.10	C2orf80	2	208167437	2_123	0	0.0405598921922894	9.41537134934437	1.20183049428104e-06	1.24793328419927	1
ENSG00000178385.14	PLEKHM3	2	208025325	2_123	0	0.0304592650541026	6.67134513455548	6.39501846462431e-07	-0.795369467767734	1
ENSG00000138413.13	IDH1	2	208266043	2_123	0	0.0248510063825235	4.7278371222414	3.69756196618619e-07	0.0272129043655335	1
ENSG00000115020.16	PIKFYVE	2	208266212	2_123	0	0.0520143072599311	11.8094820128262	1.93313703681392e-06	-1.72362315191171	1
ENSG00000144407.9	PTH2R	2	208359705	2_123	0	0.0524757291321707	11.8947127809312	1.96436150606165e-06	1.76751169428258	1
ENSG00000144406.18	UNC80	2	209772130	2_124	0	0.0131153174768208	10.53587256588	4.34868840665555e-07	0.690727501561459	1
ENSG00000197713.14	RPE	2	210002122	2_124	0	0.0150377829914077	12.9406899483894	6.12421203833691e-07	1.6179704751044	1
ENSG00000115361.7	ACADL	2	210304646	2_124	0	0.00730788471375587	5.8751058477232	1.35118979513316e-07	-0.617747939377909	1
ENSG00000115365.11	LANCL1	2	210477414	2_124	0	0.0131023479930557	10.2949526923191	4.2450465689436e-07	0.777974931278474	1
ENSG00000021826.14	CPS1	2	210477007	2_124	0	0.00696087838304704	5.3237666077439	1.16625099593497e-07	-0.614275372898063	1
ENSG00000030419.16	IKZF2	2	213152028	2_126	0	0.0271168347269184	8.38904627624356	7.159135097886e-07	1.14452651484517	1
ENSG00000144451.18	SPAG16	2	213282149	2_126	0	0.0339039402189288	10.5248016877061	1.12298270749092e-06	1.56120644299945	2
ENSG00000138376.10	BARD1	2	214809213	2_127	0	0.0162692531048037	8.68040751252137	4.44443647834645e-07	1.26449213852385	2
ENSG00000138363.14	ATIC	2	215312057	2_127	0	0.0410227937083824	17.2528351290213	2.22738186264398e-06	1.81063705770582	3
ENSG00000118242.15	MREG	2	216035805	2_127	0	0.0118023273097436	5.58733846178528	2.07530345224007e-07	0.484876144050904	1
ENSG00000115425.13	PECR	2	216082628	2_127	0	0.0738409703946437	23.1699714955873	5.38433246867199e-06	2.32915793296108	1
ENSG00000138375.12	SMARCAL1	2	216412526	2_127	0	0.0117337425537557	5.55096637444791	2.04981244492049e-07	0.479742818581981	2
ENSG00000197756.9	RPL37A	2	216450103	2_127	0	0.0146331445726776	7.53561555850048	3.47028682287733e-07	-0.786070079863218	1
ENSG00000181378.13	CFAP65	2	219041645	2_129	0	0.0093107193813452	5.39457331328721	1.58069948142622e-07	0.439740360651055	2
ENSG00000182698.11	RESP18	2	219333008	2_129	0	0.0122251686687361	8.09452213913515	3.11426129785135e-07	-0.746948488938617	2
ENSG00000231672.6	DIRC3	2	217756664	2_129	0	0.0086923902721614	5.07181893474301	1.38743271746458e-07	0.54103559216897	1
ENSG00000188282.12	RUFY4	2	218034910	2_129	0	0.00934061017967747	5.57479172146649	1.63875061535375e-07	0.639260798889866	2
ENSG00000163464.7	CXCR1	2	218166777	2_129	0	0.0293448926276982	18.3905426379478	1.69838459649818e-06	-2.32162852979066	2
ENSG00000163466.15	ARPC2	2	218216699	2_129	0	0.0166161366008595	12.2159697536186	6.38803043039882e-07	-1.80606634483408	1
ENSG00000179921.14	GPBAR1	2	218259499	2_129	1	0.0427635014402854	20.9013644490856	2.81291668624912e-06	-4.36656988200898	1
ENSG00000127837.9	AAMP	2	218270227	2_129	1	0.0320391395286707	20.0362905551613	2.02025941053079e-06	4.26964168673765	1
ENSG00000127838.13	PNKD	2	218270227	2_129	1	0.0320391395286707	20.0362905551613	2.02025941053079e-06	-4.26964168673765	1
ENSG00000135926.14	TMBIM1	2	218292256	2_129	0	0.0233123663790135	18.0613411678035	1.32508985756338e-06	2.7109101237043	2
ENSG00000158428.3	CATIP	2	218356632	2_129	0	0.00945612665259299	10.3221399958946	3.07179337245086e-07	-2.58237546395768	1
ENSG00000018280.16	SLC11A1	2	218381258	2_129	0	0.00873173739663835	4.80814815335351	1.3212575463791e-07	0.0796088625798533	2
ENSG00000135913.10	USP37	2	218566568	2_129	0	0.0476471530187243	22.4438958076901	3.36545798915298e-06	-3.01310813582284	1
ENSG00000144580.13	CNOT9	2	218568272	2_129	0	0.020189040968781	12.942094028352	8.22297961820196e-07	-2.29069505191334	1
ENSG00000115556.13	PLCD4	2	218607609	2_129	0	0.0095829247171092	5.97086144323122	1.80071110691839e-07	-0.833275524361007	1
ENSG00000074582.12	BCS1L	2	218658716	2_129	0	0.0103529086349363	6.75738113275594	2.20165755517994e-07	-0.983892198169074	1
ENSG00000115568.15	ZNF142	2	218658710	2_129	0	0.0339684048989734	17.8100062896442	1.90391782605379e-06	-2.63650888836021	1
ENSG00000163481.7	RNF25	2	218672243	2_129	0	0.00971627265936348	6.11447705032914	1.86968303122599e-07	0.870220945713449	1
ENSG00000163482.11	STK36	2	218672501	2_129	0	0.0227089975220397	14.2435070254375	1.01794396213994e-06	2.3449834907647	2
ENSG00000135912.10	TTLL4	2	218710704	2_129	0	0.0089537529629049	5.11858832641667	1.44232882649923e-07	-0.446560298865981	1
ENSG00000135929.8	CYP27A1	2	218760005	2_129	0	0.00911553745329563	5.30599723421361	1.5221528766139e-07	-0.52951496028963	1
ENSG00000115592.11	PRKAG3	2	218830764	2_129	0	0.00983125055036116	5.80974058620226	1.79752309445535e-07	0.468944764150264	1
ENSG00000163501.6	IHH	2	219065469	2_129	0	0.00889377630782473	5.02865637502586	1.40749589079592e-07	-0.180782808804213	1
ENSG00000187736.12	NHEJ1	2	219160586	2_129	0	0.0340271863714206	17.6203030453441	1.88689783809121e-06	-2.09973397913085	2
ENSG00000213901.10	SLC23A3	2	219170383	2_129	0	0.0149563476356029	10.1406117302751	4.7730796237236e-07	-1.60161287625907	1
ENSG00000144567.10	FAM134A	2	219177206	2_129	0	0.024228832347951	14.5913367909889	1.11259355615149e-06	1.92576909782255	1
ENSG00000115657.12	ABCB6	2	219218557	2_129	0	0.017916079988567	11.3923574522157	6.42340890664614e-07	1.19750125226405	1
ENSG00000198925.10	ATG9A	2	219229829	2_129	0	0.0195725160428236	12.5559752415197	7.73403409077274e-07	-1.523710224636	2
ENSG00000163516.13	ANKZF1	2	219229829	2_129	0	0.0122831301302059	8.17251115771735	3.15917401640269e-07	-1.06228304892926	2
ENSG00000115661.13	STK16	2	219248662	2_129	0	0.0142105948242111	9.24287305251691	4.13359781343231e-07	1.16280646958713	1
ENSG00000127824.13	TUBA4A	2	219278362	2_129	0	0.0971089833271109	27.1133740274012	8.28613388460452e-06	2.43612347569573	1
ENSG00000135924.15	DNAJB2	2	219279688	2_129	0	0.0113493891552791	7.27615543608542	2.59886325894978e-07	0.89082174447	1
ENSG00000054356.13	PTPRN	2	219308779	2_129	0	0.00871064639458163	4.81901723644511	1.32104568679127e-07	0.0839474261153805	1
ENSG00000123992.18	DNPEP	2	219399651	2_129	0	0.00862720670352124	4.72710026102887	1.28343533236923e-07	0.0748027980594095	2
ENSG00000072195.14	SPEG	2	219434296	2_129	0	0.00870062574288266	4.82010835182066	1.31982473263388e-07	-0.133136589141972	2
ENSG00000188760.10	TMEM198	2	219543916	2_129	0	0.0687007581125071	23.7881272160211	5.1431685323156e-06	2.29211757794299	1
ENSG00000123999.4	INHA	2	219572251	2_129	0	0.00872280296739469	4.84407733435768	1.32976869359393e-07	-0.325489968837306	2
ENSG00000124006.14	OBSL1	2	219553834	2_129	0	0.0240225428983351	14.304212658073	1.08141380503618e-06	-1.66060952061274	2
ENSG00000123989.13	CHPF	2	219943226	2_130	0	0.0352745462411841	13.8546268029814	1.53803153954353e-06	-1.50000564697398	1
ENSG00000144589.21	STK11IP	2	219597759	2_130	0	0.0187663046910614	7.83050697958059	4.62463666434702e-07	0.819167278285685	2
ENSG00000163082.9	SGPP2	2	222520334	2_131	0	0.018038993436469	9.34049344591715	5.30262718846281e-07	1.02680285541877	1
ENSG00000116120.9	FARSB	2	222656186	2_131	0	0.012455195471215	5.82098421728242	2.28168634418796e-07	-0.416854102371939	1
ENSG00000124003.12	MOGAT1	2	222671822	2_131	0	0.0118396896016241	5.33999162367454	1.98971038286156e-07	0.322699512596138	1
ENSG00000123983.13	ACSL3	2	222860739	2_131	0	0.0114613639285107	5.03183959812619	1.81498092436335e-07	0.221611932929511	1
ENSG00000152049.6	KCNE4	2	223215473	2_131	0	0.051979718919659	19.4674975497948	3.18458634889721e-06	2.18304251460771	1
ENSG00000135900.3	MRPL44	2	223957073	2_131	0	0.0110933017451164	4.72217502908409	1.6485870355962e-07	-0.0110553878503549	1
ENSG00000135919.12	SERPINE2	2	224039199	2_132	0	0.0151312738068888	4.75273738587375	2.26322786551523e-07	-0.044889356397051	1
ENSG00000124019.9	FAM124B	2	224402283	2_132	0	0.0172112118454999	6.82432967409998	3.69641243617597e-07	-0.952765156677868	2
ENSG00000135905.18	DOCK10	2	225041976	2_133	0	0.0156730633796304	9.14862800757076	4.51251680857891e-07	-1.13597095161783	1
ENSG00000081052.11	COL4A4	2	227163765	2_133	0	0.0172171066572495	9.73070427733455	5.27246150773941e-07	1.13572398426409	1
ENSG00000168958.19	MFF	2	227327757	2_134	0	0.0182751177901593	5.25471076923148	3.02216363164347e-07	0.399490435186504	1
ENSG00000173744.17	AGFG1	2	227448948	2_134	0	0.0546097515252105	15.7344438804195	2.70414871471981e-06	-2.28295151147887	1
ENSG00000135917.13	SLC19A3	2	227717302	2_134	0	0.0258905284310362	8.57377472252341	6.98589343375038e-07	-0.926563579977843	2
ENSG00000115009.11	CCL20	2	227807863	2_134	0	0.0173010621773866	4.73368360616254	2.57739491550991e-07	0.0668172722708798	1
ENSG00000123977.9	DAW1	2	227871016	2_134	0	0.0176316603762121	4.91371649322311	2.72654255787502e-07	-0.160576166089049	1
ENSG00000153823.18	PID1	2	229270456	2_135	0	0.00756644842149623	4.75907352078701	1.13324409225827e-07	-0.1233836565516	1
ENSG00000187957.7	DNER	2	229714567	2_135	1	0.0240247494383322	17.4431298559249	1.31884043696975e-06	-3.64433668018466	1
ENSG00000163053.10	SLC16A14	2	230068255	2_135	0	0.0102301684131301	7.08263745885176	2.28027260123232e-07	0.0787744539153387	1
ENSG00000079263.18	SP140	2	230233269	2_135	0	0.00764099724126932	4.92798133199607	1.18502652249252e-07	0.603255945538481	1
ENSG00000185404.16	SP140L	2	230388501	2_135	0	0.0699143827919201	25.6523270747098	5.6441983880763e-06	2.61937441170604	1
ENSG00000067066.16	SP100	2	230407858	2_135	0	0.0297893502993609	17.8095634700042	1.66964168786752e-06	-1.91356702992935	1
ENSG00000135916.15	ITM2C	2	230864420	2_135	0	0.00858704879496408	5.94304670306412	1.60606104187397e-07	0.53687713230828	1
ENSG00000135898.9	GPR55	2	230882065	2_135	0	0.0201055462359993	14.0586770504648	8.8954783088522e-07	-1.50649185402392	2
ENSG00000237412.6	PRSS56	2	232520686	2_136	0	0.0178600389367386	5.29713207884924	2.9773656722274e-07	0.19989221072801	1
ENSG00000135902.9	CHRND	2	232526097	2_136	0	0.0632028852903734	17.4097205826394	3.46288189266543e-06	-2.04309281186108	2
ENSG00000204128.5	C2orf72	2	231052211	2_136	0	0.0175492718355639	5.13016842102419	2.83334655685779e-07	0.306589137817241	1
ENSG00000173692.12	PSMD1	2	231056872	2_136	0	0.0177442199304807	5.23525112893177	2.92350206206886e-07	0.387173588047332	1
ENSG00000135914.5	HTR2B	2	231104118	2_136	0	0.0168386970460594	4.737085872147	2.51031785224581e-07	0.060855408178779	1
ENSG00000135931.17	ARMC9	2	231198852	2_136	0	0.0168361907133675	4.73567031364571	2.50919417398906e-07	-0.0229748666347893	2
ENSG00000115053.15	NCL	2	231455870	2_136	0	0.0225202890724467	7.50470258916281	5.31883380573292e-07	0.913850872176445	2
ENSG00000171596.6	NMUR1	2	231530546	2_136	0	0.0194131931188578	6.09062846774085	3.72107185619901e-07	0.552549320285935	2
ENSG00000187514.16	PTMA	2	231707301	2_136	0	0.0352956981480107	11.7978274293735	1.3104872188847e-06	1.68050086086857	1
ENSG00000144524.17	COPS7B	2	231781537	2_136	0	0.016859728191406	4.74895323019013	2.51974988999997e-07	0.0454045262294703	1
ENSG00000144535.19	DIS3L2	2	231961176	2_136	0	0.0457949300834957	14.2982558776285	2.06067469876675e-06	1.63791499701457	1
ENSG00000221944.6	TIGD1	2	232550122	2_136	0	0.0171081325865702	4.88804037648715	2.63176050811164e-07	-0.27969226245896	1
ENSG00000135930.13	EIF4E2	2	232563070	2_136	0	0.0168137517345948	4.72298896184619	2.49913970712291e-07	0.0219209804780482	1
ENSG00000115468.11	EFHD1	2	232651587	2_136	0	0.0175208528755277	5.11475482647241	2.82025928262172e-07	-0.357109723461253	1
ENSG00000204120.14	GIGYF2	2	232697615	2_137	0	0.0228981955935841	8.83741078307001	6.36847248662759e-07	-0.969355001084443	1
ENSG00000182600.9	C2orf82	2	232856815	2_137	0	0.0340478902309282	12.5507420452632	1.34483369988676e-06	-1.52439468217997	2
ENSG00000066248.14	NGEF	2	233012355	2_137	0	0.0886424396927675	21.6984248756612	6.05311441702966e-06	-2.10331027410904	2
ENSG00000085978.21	ATG16L1	2	233287873	2_137	0	0.0184877298306758	6.83302752640689	3.97562790189208e-07	-0.740738542134328	1
ENSG00000085982.13	USP40	2	233552322	2_137	0	0.0318707313073837	12.0245535447162	1.20606291381036e-06	1.3719730901275	3
ENSG00000123485.11	HJURP	2	233854278	2_137	0	0.0173445180306321	6.09519947365488	3.32704850831481e-07	0.528795403752352	2
ENSG00000168505.6	GBX2	2	236200522	2_139	0	0.231005994158388	30.7415850091697	2.23490197040725e-05	3.59642753576821	1
ENSG00000182177.13	ASB18	2	236236963	2_139	0	0.0213664922098855	8.01735547342162	5.39104978274848e-07	1.71414363538064	1
ENSG00000132321.16	IQCA1	2	236488292	2_139	0	0.0149872607471386	4.85023479003546	2.28767327816816e-07	-0.155402377542075	2
ENSG00000163359.15	COL6A3	2	237424986	2_140	0	0.0390838343414539	10.7970235017968	1.3280370284088e-06	1.42956350633318	1
ENSG00000177483.11	RBM44	2	237798649	2_140	0	0.0211966112172471	4.94910858104055	3.30143225464535e-07	0.310956576621289	2
ENSG00000132329.10	RAMP1	2	237858483	2_141	0	0.025547106141415	5.2001018365517	4.18083025121803e-07	0.341192352796784	1
ENSG00000132330.16	SCLY	2	238060509	2_141	0	0.0598501903162475	13.3743801426115	2.5191160359811e-06	1.78701642103623	1
ENSG00000144488.14	ESPNL	2	238121688	2_141	0	0.0243436537763477	4.73974776877884	3.63119830656321e-07	0.245902552483769	2
ENSG00000168427.8	KLHL30	2	238138379	2_141	0	0.0246386008387203	4.85462363304231	3.76426839368655e-07	0.198172036288354	2
ENSG00000178752.15	ERFE	2	238158500	2_141	0	0.035008437552788	8.21230506969478	9.0478788369888e-07	-0.975685711573829	1
ENSG00000144485.10	HES6	2	238245307	2_141	0	0.0279200496193905	6.04811282535399	5.3142874735662e-07	0.625934651816554	1
ENSG00000132326.11	PER2	2	238127782	2_141	0	0.0243347502138926	4.73625897031546	3.62719836700513e-07	-0.166824091350218	2
ENSG00000204104.11	TRAF3IP1	2	238320799	2_141	0	0.0243013351743121	4.7231530652795	3.61219451899698e-07	-0.100616901298093	1
ENSG00000065802.11	ASB1	2	238426819	2_141	0	0.0310879050650467	7.07538955448872	6.9223058960129e-07	0.764378474365778	2
ENSG00000178602.7	OTOS	2	240132846	2_142	0	0.0159941377519685	5.59967772905866	2.81859605119666e-07	0.428203219555202	2
ENSG00000172428.10	COPS9	2	240132846	2_142	0	0.0169776007462013	6.16700911594043	3.29503384909774e-07	0.5637621565294	2
ENSG00000068024.16	HDAC4	2	239401967	2_142	0	0.0170134392991418	6.18706357202447	3.31272715756748e-07	0.679681384962478	1
ENSG00000130414.11	NDUFA10	2	240025784	2_142	0	0.0145957710031022	4.73026589158704	2.17280908304504e-07	0.0832715121947811	2
ENSG00000188542.9	DUSP28	2	240560414	2_142	0	0.0146302749085857	4.75269742821036	2.18827363092348e-07	0.0907857739347535	1
ENSG00000144504.15	ANKMY1	2	240570295	2_142	0	0.0222550558494624	8.74359591091628	6.12389506733425e-07	0.913446837566138	1
ENSG00000142330.19	CAPN10	2	240586423	2_142	0	0.0178320346725499	6.63401386315487	3.72294181114807e-07	-0.687628257713806	2
ENSG00000178623.11	GPR35	2	240604773	2_142	0	0.0190148278894637	7.24508643930153	4.33555743397742e-07	-0.771607290068723	2
ENSG00000172478.17	C2orf54	2	240903988	2_143	0	0.0190834376436055	4.93501753190558	2.96383678380823e-07	0.375777783166444	1
ENSG00000130294.15	KIF1A	2	240820795	2_143	0	0.0395724993196378	11.9021392166649	1.48227054908422e-06	-1.42462849690536	1
ENSG00000162804.13	SNED1	2	240986426	2_143	0	0.0234455339323693	6.89596648388546	5.0882008155497e-07	-0.652205165996051	2
ENSG00000122085.16	MTERF4	2	241102313	2_143	0	0.0320688213487769	9.88729167043001	9.97859319480699e-07	-1.16674109192845	3
ENSG00000115687.13	PASK	2	241147445	2_143	0	0.0187375065248032	4.76091854430565	2.80744671311718e-07	-0.0540917318929448	2
ENSG00000115685.14	PPP1R7	2	241149506	2_143	0	0.0186841833752233	4.73379929054347	2.78351095520485e-07	-0.00819413022485926	1
ENSG00000146205.13	ANO7	2	241216484	2_144	0	0.0426909634292791	12.7058376589848	1.70705782094978e-06	-1.85021863961649	2
ENSG00000168385.17	SEPT2	2	241315452	2_144	0	0.0189476480939988	4.94218055357794	2.94701869830746e-07	-0.0503174961295736	2
ENSG00000115677.16	HDLBP	2	241316415	2_144	0	0.0272419113931527	8.40308224012539	7.20419009091533e-07	-0.971304949998138	2
ENSG00000006607.13	FARP2	2	241356106	2_144	0	0.142248235168949	24.4795653256881	1.0958713235025e-05	-2.61249059265088	3
ENSG00000115694.14	STK25	2	241500573	2_144	0	0.0349679812018486	10.7909929971869	1.18752003208429e-06	-1.20637285593282	1
ENSG00000176720.4	BOK	2	241558436	2_144	0	0.0282362724969586	8.74556806210824	7.77149124613337e-07	1.18400386376294	1
ENSG00000168397.16	ATG4B	2	241634894	2_144	0	0.018538940687615	4.73467085061952	2.76238165609292e-07	-0.336596306678184	1
ENSG00000168393.12	DTYMK	2	241683277	2_144	0	0.0195257370208765	5.22825463910154	3.21272195350096e-07	-0.572986553063953	2
ENSG00000168395.15	ING5	2	241686546	2_144	0	0.0186314085972256	4.78201136366231	2.8039177361408e-07	0.0621957378837991	2
ENSG00000180902.17	D2HGDH	2	241734472	2_144	0	0.0304352635368204	9.46228611133446	9.06321152398585e-07	1.3199219315272	2
ENSG00000154252.11	GAL3ST2	2	241767686	2_144	0	0.051966033850646	14.5989837993919	2.38754283598077e-06	-1.79399047626762	1
ENSG00000204099.11	NEU4	2	241808375	2_144	0	0.0425260907700368	12.668665603372	1.69549029558791e-06	1.4777254158044	1
ENSG00000188389.10	PDCD1	2	241858748	2_144	0	0.0203238792401896	5.60966345847319	3.58799960686926e-07	-0.432441847775962	1
ENSG00000216921.7	AC131097.4	2	241902068	2_144	0	0.0201842993273504	5.54400439007864	3.52165020995776e-07	0.310957236279494	1
ENSG00000134121.9	CHL1	3	196883	3_1	0	0.0324809320327062	8.25471896463754	8.43800441975499e-07	-1.00318939575966	1
ENSG00000134115.12	CNTN6	3	1092761	3_1	0	0.0259216099743345	6.09894159149538	4.97537041834218e-07	0.567874015748038	1
ENSG00000091181.19	IL5RA	3	3126271	3_3	0	0.021500038531026	7.5232663506911	5.09043210845591e-07	0.722901770483389	1
ENSG00000072756.16	TRNT1	3	3122451	3_3	0	0.0632709858105184	17.8805630979996	3.56036699477461e-06	-1.91712360735145	3
ENSG00000113851.14	CRBN	3	3180226	3_3	0	0.0191183790665479	6.40531517787201	3.85390093000465e-07	0.621682887278669	1
ENSG00000175928.5	LRRN1	3	3753577	3_3	0	0.0162744392979399	4.87336997886337	2.49599891417306e-07	-0.168886940751307	2
ENSG00000170364.12	SETMAR	3	4301055	3_3	0	0.0174258075606757	5.52335931599848	3.02904122462832e-07	0.358779924968322	2
ENSG00000144455.13	SUMF1	3	4467058	3_4	0	0.0353770242430128	12.3794350662667	1.37825983136049e-06	-1.66149632286486	1
ENSG00000150995.18	ITPR1	3	4492945	3_4	0	0.0728834039957182	19.3534835773062	4.43911882238872e-06	-2.25957890894199	1
ENSG00000134108.12	ARL8B	3	5132114	3_4	0	0.030992482313855	11.1130111111503	1.08391963693927e-06	-1.22656134903292	1
ENSG00000071282.11	LMCD1	3	8501609	3_6	0	0	4.73355840504677	0	-0.192161572577678	1
ENSG00000125046.14	SSUH2	3	8744886	3_7	0	0.0230349828254404	5.45780805648515	3.9565360261613e-07	0.354737202591205	2
ENSG00000180914.10	OXTR	3	8769960	3_7	0	0.0269914276270749	6.97003651268256	5.92065673729177e-07	0.888465697003939	2
ENSG00000070950.9	RAD18	3	8963418	3_7	0	0.0614469909918997	14.8743897648858	2.87639650135936e-06	1.91126767924318	2
ENSG00000196220.15	SRGAP3	3	9363240	3_7	0	0.0640089700327576	15.2703836380145	3.07609511972904e-06	1.64419211450046	1
ENSG00000134077.15	THUMPD3	3	9362987	3_7	0	0.0221904187307981	5.10178246316015	3.56284072367197e-07	-0.292141298574244	1
ENSG00000168137.15	SETD5	3	9397385	3_7	0	0.0252018433223674	6.31522877756928	5.00876168977281e-07	-0.601564247476375	1
ENSG00000163719.19	MTMR14	3	9649842	3_8	0	0.0393073814382334	10.8826062995921	1.34621989608373e-06	1.2196356558754	1
ENSG00000144550.12	CPNE9	3	9703359	3_8	0	0.127607723746171	22.3613093908798	8.98014121412806e-06	-2.32306063896082	1
ENSG00000114026.21	OGG1	3	9749660	3_8	0	0.0219925477682125	5.33116976908459	3.68983571590108e-07	0.506245441360687	1
ENSG00000134072.10	CAMK1	3	9769618	3_8	0	0.0258721740023471	6.88047671048187	5.60222343928585e-07	0.820867209406276	2
ENSG00000171148.13	TADA3	3	9793221	3_8	0	0.0263729342409613	7.06345846891882	5.86252653670944e-07	-0.853504251189465	1
ENSG00000241553.12	ARPC4	3	9754226	3_8	0	0.0299167680283207	8.2678924872132	7.7842803433805e-07	0.813828620883498	1
ENSG00000214021.15	TTLL3	3	9801058	3_8	0	0.0278724778691086	7.59153216846787	6.65907627782016e-07	-0.859110244009067	3
ENSG00000156990.14	RPUSD3	3	9843931	3_8	0	0.0243977569010305	6.32062713074965	4.85309781145439e-07	0.550899730769593	1
ENSG00000187288.10	CIDEC	3	9879932	3_8	0	0.043832238970662	11.9293202190357	1.64557744229285e-06	-1.29492139359594	2
ENSG00000171135.13	JAGN1	3	9890067	3_8	0	0.0207587096620924	4.78113374260763	3.12349072610966e-07	0.147087848202964	2
ENSG00000163701.18	IL17RE	3	9716401	3_8	0	0.101474035603384	20.0885185561247	6.41522387502105e-06	2.08627792826512	2
ENSG00000163702.18	IL17RC	3	9917083	3_8	0	0.0209315774137543	4.86011878324583	3.20153176833498e-07	0.186329802345872	1
ENSG00000163703.17	CRELD1	3	9933125	3_8	0	0.0226744722100193	5.62218341583116	4.01190989324745e-07	-0.479568962468422	3
ENSG00000125037.12	EMC3	3	10010880	3_8	0	0.0208836548619596	4.83828745662576	3.17985376634506e-07	0.167653718562577	1
ENSG00000144554.10	FANCD2	3	10025967	3_8	0	0.0210168056897544	4.89882311714008	3.24016734837044e-07	-0.180459455482962	1
ENSG00000254999.3	BRK1	3	10115548	3_8	0	0.0208013435051982	4.80067379363179	3.14269732679173e-07	-0.0926003049365607	2
ENSG00000134086.7	VHL	3	10141318	3_8	0	0.0214264224793772	5.08269570569057	3.42730494420975e-07	-0.26411283368821	1
ENSG00000134070.4	IRAK2	3	10174266	3_8	0	0.0221844863399212	5.41397517223735	3.77985039537416e-07	-0.549214615841813	1
ENSG00000157014.10	TATDN2	3	10247632	3_8	0	0.0701410114019039	16.4736171217785	3.63638590346389e-06	1.91826561901871	2
ENSG00000157020.17	SEC13	3	10327264	3_8	0	0.0473799007158496	12.6782785112508	1.89044221980196e-06	-1.50098674381112	1
ENSG00000157087.17	ATP2B2	3	10707748	3_8	0	0.0365253180592751	10.1785030194278	1.17000276991601e-06	-1.24030215641011	1
ENSG00000157103.10	SLC6A1	3	10992288	3_9	0	0.0107815139320792	4.80922646174735	1.63178880831879e-07	-0.0336290298643774	2
ENSG00000144559.10	TAMM41	3	11805825	3_9	0	0.0162755361695091	8.58049703101098	4.39497818377061e-07	-0.941606386476943	2
ENSG00000157152.16	SYN2	3	12004293	3_9	0	0.0109725925095252	5.01815086003812	1.73285385985768e-07	0.174364008285256	1
ENSG00000157150.4	TIMP4	3	12159406	3_9	0	0.0162883949202305	8.46164301904535	4.33752472567528e-07	0.896551118993573	2
ENSG00000132170.19	PPARG	3	12287696	3_9	0	0.0194035022323911	10.1454501841486	6.19527261015566e-07	1.15140485861686	1
ENSG00000154743.17	TSEN2	3	12484507	3_9	0	0.0107574720886611	4.79281620248331	1.62259441342349e-07	-0.178139997034522	2
ENSG00000075975.15	MKRN2	3	12547771	3_9	0	0.0123080162330415	5.93026574060387	2.29705391597281e-07	0.935189528138287	3
ENSG00000225526.4	MKRN2OS	3	12521966	3_9	0	0.0106713010874756	4.73697625419624	1.59084385571072e-07	0.160434705808488	2
ENSG00000132155.11	RAF1	3	12664356	3_9	0	0.180532879988958	30.4277923663401	1.72876407145194e-05	3.17355220251747	1
ENSG00000144712.11	CAND2	3	12796583	3_9	0	0.0107497058731488	4.78669670432797	1.61935275954029e-07	0.155722140296079	2
ENSG00000144713.12	RPL32	3	12841494	3_9	0	0.0189655408860142	10.02795695258	5.98531025848129e-07	1.06668928899362	1
ENSG00000154764.5	WNT7A	3	13880326	3_10	0	0.0100027527590073	4.72790536575525	1.48832330801921e-07	0.155498149290553	1
ENSG00000131379.9	C3orf20	3	14669081	3_10	0	0.011900866463555	6.37609802552241	2.38804519094264e-07	0.520609898764202	1
ENSG00000144711.13	IQSEC1	3	13072626	3_10	0	0.0355617429761443	16.805513107774	1.88080508104031e-06	-1.81736324148778	2
ENSG00000132182.11	NUP210	3	13419856	3_10	0	0.064562439334267	22.5518026975123	4.58215913422489e-06	2.66337758302891	1
ENSG00000163517.14	HDAC11	3	13479647	3_10	0	0.0110879226373849	5.70476804862646	1.99066028397425e-07	-0.477831459436367	2
ENSG00000163520.13	FBLN2	3	13548846	3_10	0	0.0298568049816438	15.131960948149	1.42182948764999e-06	1.74072333251877	1
ENSG00000163528.12	CHCHD4	3	14125335	3_10	0	0.0110790994371714	5.69722388672086	1.98644580262746e-07	0.621539660863023	1
ENSG00000170876.7	TMEM43	3	14124463	3_10	0	0.129967424533831	29.4277938566871	1.20365269273278e-05	2.74848741342137	2
ENSG00000170860.3	LSM3	3	14178595	3_10	0	0.0218607463399595	12.157156392006	8.3638447384096e-07	-1.63148091665097	1
ENSG00000144596.12	GRIP2	3	14555454	3_10	0	0.0141800308624541	8.03966204848675	3.58776462204231e-07	-0.891503796723214	1
ENSG00000154781.15	CCDC174	3	14660765	3_10	0	0.0100467038580484	4.76947993017038	1.50800784302722e-07	-0.0155955111528383	1
ENSG00000154783.11	FGD5	3	14815331	3_11	0	0.0295117647462484	16.4280517383416	1.52577402059812e-06	3.23762902671196	1
ENSG00000131368.7	MRPS25	3	15065408	3_11	0	0.0196235240640185	6.20473183281341	3.83185434115686e-07	-0.319523378342828	1
ENSG00000131375.9	CAPN7	3	15223205	3_11	0	0.0164409287824097	4.72690401202263	2.44575024147456e-07	0.04575831432564	1
ENSG00000131370.15	SH3BP5	3	15280297	3_11	0	0.0320342647409205	11.3594085833054	1.14519503092924e-06	-1.4406043408697	1
ENSG00000206562.11	METTL6	3	15431907	3_11	0	0.0273937379500345	9.2910817422279	8.00988999411309e-07	1.21064561425162	2
ENSG00000206561.12	COLQ	3	15521294	3_11	0	0.0166134888841309	4.82359978965497	2.52197679610419e-07	-0.37657503748467	2
ENSG00000131373.14	HACL1	3	15601668	3_11	0	0.020871596837429	6.94913645721674	4.56452395574273e-07	-0.822109628916128	1
ENSG00000154814.13	OXNAD1	3	16265263	3_12	0	0.0213313187453998	6.49164938851238	4.35794489730223e-07	0.178775686072795	1
ENSG00000131378.13	RFTN1	3	16513716	3_12	0	0.0259291017545382	8.95714233194854	7.30913395126341e-07	-1.0272125101728	2
ENSG00000154822.17	PLCL2	3	16802230	3_12	0	0.0464834430364334	13.9106307007067	2.0349515970756e-06	1.95622922416364	1
ENSG00000131374.14	TBC1D5	3	18454162	3_13	0	0.020183267096241	4.72958835114783	3.00416501276103e-07	0.0129768331411078	1
ENSG00000182568.16	SATB1	3	18445845	3_13	0	0.0203801060406528	4.82200458100634	3.09273729644388e-07	-0.0820008576569616	1
ENSG00000183960.8	KCNH8	3	19148202	3_14	0	0.0184984296219954	5.75094350003203	3.34798062637809e-07	-0.510028482882224	1
ENSG00000163576.17	EFHB	3	19946616	3_14	0	0.0171196517879706	5.01412569829347	2.70146358427901e-07	-0.429724863305207	3
ENSG00000144566.10	RAB5A	3	19946616	3_14	0	0.0172149633669285	5.06690835118899	2.74509972020187e-07	-0.217177860191878	2
ENSG00000183977.13	PP2D1	3	20012243	3_14	0	0.0166688478485725	4.76036211916694	2.49720701764579e-07	0.0819610722366511	1
ENSG00000114166.7	KAT2B	3	20063307	3_15	0	0.039431038510553	16.6593020691895	2.06730232018841e-06	2.35211307148383	1
ENSG00000170142.11	UBE2E1	3	23805720	3_18	0	0.0425128160633368	15.4987126200156	2.07359755922267e-06	-1.54619889402566	1
ENSG00000197885.10	NKIRAS1	3	23946622	3_18	0	0.0163997758617876	6.40205780498185	3.30420114478214e-07	0.924033249483396	1
ENSG00000077092.18	RARB	3	25174821	3_18	0	0.0166148010885737	6.52584309638735	3.41224925513818e-07	0.722942285474445	1
ENSG00000077097.15	TOP2B	3	25664786	3_19	0	0.0208764288052801	4.74862438244157	3.11984487506243e-07	0.178623438706434	1
ENSG00000151093.7	OXSM	3	25782726	3_19	0	0.0313943723603152	8.64255609768345	8.53892080904054e-07	-1.07521345027949	1
ENSG00000163491.16	NEK10	3	27359523	3_20	2	0.0208441698828685	15.848100701803	1.03961084156042e-06	3.6528530617528	2
ENSG00000033867.16	SLC4A7	3	27484716	3_20	0	0.0115853483712803	15.0834972110838	5.49946089892309e-07	3.75428262282308	2
ENSG00000187118.12	CMC1	3	28241610	3_21	0	0.0655213394672333	12.3034954376204	2.53699875124116e-06	1.42148082687196	1
ENSG00000163512.13	AZI2	3	28348860	3_21	0	0.0425787556450032	8.14219968898609	1.09104757444488e-06	1.18320302576268	2
ENSG00000206559.7	ZCWPW2	3	28350549	3_21	0	0.0319565951851549	5.39053712177831	5.4212759754785e-07	-0.557069964731312	1
ENSG00000144642.21	RBMS3	3	28575079	3_21	0	0.0491651098434892	9.5263951318608	1.47399014039294e-06	-1.19076212955637	1
ENSG00000163527.9	STT3B	3	31527953	3_23	0	0.0201940850324659	5.09808303130883	3.2399630606325e-07	0.442195615538384	1
ENSG00000197385.5	ZNF860	3	31981522	3_23	0	0.0209927729566766	5.46747683146302	3.61214964308216e-07	0.463480479011947	2
ENSG00000152642.10	GPD1L	3	32135776	3_23	0	0.0197169350211258	4.87041426423499	3.02213792977856e-07	-0.264833126972791	1
ENSG00000170293.8	CMTM8	3	32235646	3_23	0	0.0407934177094554	11.8184283534676	1.5172557528537e-06	-1.35313569881337	2
ENSG00000144635.8	DYNC1LI1	3	32570569	3_24	0	0.028849704669587	7.01379648342519	6.36800660760855e-07	0.824468313855935	2
ENSG00000182973.18	CNOT10	3	32684690	3_24	0	0.0226909847853757	4.72215812528159	3.37211862556892e-07	-0.0191404858044061	1
ENSG00000188167.8	TMPPE	3	33097285	3_24	0	0.0283212942987042	6.83716773597802	6.09394184243908e-07	0.835970332273657	1
ENSG00000170266.15	GLB1	3	33097411	3_24	0	0.0244874562491562	5.44866869802812	4.1989726756897e-07	-0.433900383016988	1
ENSG00000170275.14	CRTAP	3	33113893	3_24	0	0.0988017643402755	18.9185286546362	5.88248774146074e-06	-2.02907800563242	1
ENSG00000173705.8	SUSD5	3	33215942	3_25	0	0.0194466643427196	6.65117169228859	4.07054209815563e-07	0.106173836441008	1
ENSG00000153558.13	FBXL2	3	33277306	3_25	0	0.0867141348888433	21.0352194678548	5.74044971377853e-06	2.58679432140414	1
ENSG00000153560.11	UBP1	3	33440884	3_25	0	0.118542585773782	24.1165811479794	8.99702879996702e-06	-3.29752038694624	1
ENSG00000170248.13	PDCD6IP	3	33798622	3_25	0	0.0424590290472946	14.1153022498165	1.88611953975812e-06	-2.01068602427287	1
ENSG00000172995.16	ARPP21	3	35639025	3_26	0	0.029887454814044	5.65910120908599	5.32286396629655e-07	0.626604220749796	1
ENSG00000144681.10	STAC	3	36380068	3_26	0	0.0294041266333606	5.50325918335552	5.09257255372365e-07	0.39282041172211	2
ENSG00000163673.7	DCLK3	3	36803248	3_27	0	0.0348525462197886	15.2082818296538	1.66810597314772e-06	-1.98151004587801	1
ENSG00000168016.13	TRANK1	3	36944858	3_27	0	0.0146331559387645	5.87836451054884	2.70709493972571e-07	-0.189472250680452	2
ENSG00000178567.7	EPM2AIP1	3	36993455	3_27	0	0.0167710750604249	8.12842057037851	4.29018522216934e-07	-1.61641874732074	1
ENSG00000076242.14	MLH1	3	36993455	3_27	0	0.0167710750604249	8.12842057037851	4.29018522216934e-07	-1.61641874732074	1
ENSG00000093167.17	LRRFIP2	3	37182244	3_27	0	0.0297997374970919	14.6389121674502	1.37287253609081e-06	2.73764179318849	2
ENSG00000144674.16	GOLGA4	3	37243272	3_27	0	0.0441177879968673	18.1197601894327	2.51579441514967e-06	2.79835413747751	2
ENSG00000198590.11	C3orf35	3	37386585	3_27	0	0.0160492726780292	6.6485502008489	3.35808188368958e-07	0.469808520629286	1
ENSG00000144668.11	ITGA9	3	37451054	3_27	0	0.0148040600616322	7.65775764169834	3.56772547521432e-07	1.72565366521054	1
ENSG00000144677.14	CTDSPL	3	37862772	3_27	0	0.0216438756794385	10.6799476155879	7.2746671467456e-07	-1.74336933451957	1
ENSG00000136059.14	VILL	3	37989442	3_27	0	0.0346359219837292	13.7738106014755	1.50137725854393e-06	1.42146252758328	1
ENSG00000187091.13	PLCD1	3	38010450	3_27	0	0.0224721677292727	9.79389646512102	6.92643000835019e-07	-1.04921441157635	1
ENSG00000008226.19	DLEC1	3	38044972	3_27	0	0.015891103323206	6.73523034987129	3.36833655580725e-07	-0.534053254066642	1
ENSG00000172939.8	OXSR1	3	38165415	3_27	0	0.0128084134962724	5.04741031263656	2.03457134668953e-07	-0.517512660841904	1
ENSG00000093217.9	XYLB	3	38346523	3_28	0	0.0222779384022342	8.32451068955667	5.83636827138867e-07	0.967779780221264	1
ENSG00000114739.13	ACVR2B	3	38454574	3_28	0	0.0760513190325366	20.131678743169	4.81832084806889e-06	-2.44253247672232	1
ENSG00000114742.13	WDR48	3	39051835	3_28	0	0.0180675181983412	6.32994699896744	3.59921299490736e-07	-0.604031172803671	1
ENSG00000114745.13	GORASP1	3	39107998	3_28	0	0.0221950229910279	8.2889791239348	5.78982742083131e-07	1.01235939118394	1
ENSG00000168026.18	TTC21A	3	39107689	3_28	0	0.0330409143065314	12.0885654541344	1.25700150197622e-06	1.4364412088063	2
ENSG00000144655.14	CSRNP1	3	39154473	3_28	0	0.0171817678826349	5.85180825027081	3.16422172655076e-07	0.549538116796823	1
ENSG00000168334.8	XIRP1	3	39190233	3_28	0	0.106448272512022	23.4314871053211	7.8495985093788e-06	2.3221890283712	2
ENSG00000144659.10	SLC25A38	3	39383433	3_28	0	0.0317837157387977	11.717330505523	1.17203969739196e-06	1.52493599658919	2
ENSG00000168028.13	RPSA	3	39407090	3_28	0	0.0462012678515498	15.3062272974822	2.22551756128224e-06	-1.77659734626684	1
ENSG00000114784.3	EIF1B	3	40309993	3_29	0	0.0181103599667001	4.79373525608437	2.73218499445323e-07	0.0411895851580419	1
ENSG00000168032.8	ENTPD3	3	40420481	3_29	0	0.018117751412045	4.79761750384677	2.73551367739735e-07	-0.211749477446379	1
ENSG00000188846.13	RPL14	3	40457354	3_29	0	0.0213530754297203	6.36176958565532	4.27511048890017e-07	0.633742010677122	2
ENSG00000177873.12	ZNF619	3	40477330	3_29	0	0.0195839255352633	5.53816804982263	3.41330308003993e-07	0.517371359214115	1
ENSG00000172888.11	ZNF621	3	40524103	3_29	0	0.0194039392395645	5.45027799750105	3.32826221234809e-07	0.490309840724407	1
ENSG00000114857.17	NKTR	3	42600359	3_31	0	0.0221423852044802	8.33835284250167	5.81050185393557e-07	-1.04477580663607	2
ENSG00000093183.13	SEC22C	3	42602204	3_31	0	0.0524039466306379	16.5923246146812	2.73640392752246e-06	1.90180102363104	1
ENSG00000114853.13	ZBTB47	3	42653821	3_31	0	0.0556312936809302	17.1695002181668	3.00597792314694e-06	-1.93327428726532	1
ENSG00000157119.11	KLHL40	3	42685226	3_31	0	0.0215146395567035	8.06433211612398	5.46023649565247e-07	-0.946400672996219	1
ENSG00000010282.14	HHATL	3	42696978	3_31	0	0.0240598340001744	9.13010166811385	6.91316963876252e-07	0.988583657598823	3
ENSG00000244607.5	CCDC13	3	42773176	3_31	0	0.0174674687890429	6.08067382877777	3.34264809634263e-07	-0.51294095280571	1
ENSG00000181061.13	HIGD1A	3	42800848	3_31	0	0.0405282760350989	14.1187615510068	1.80079264277694e-06	-1.62296478606573	1
ENSG00000144648.15	ACKR2	3	42804792	3_31	0	0.0151603230589309	4.73397210758744	2.25861976569905e-07	-0.136815672745121	2
ENSG00000182983.14	ZNF662	3	42905991	3_31	0	0.0210233652718506	7.84429360486778	5.18997242378623e-07	0.93910565888377	1
ENSG00000240747.7	KRBOX1	3	42809057	3_31	0	0.0155513485105124	4.97597179033245	2.43531384309681e-07	-0.387314914488817	2
ENSG00000144649.8	FAM198A	3	43028896	3_31	0	0.040142586158556	14.0269321684091	1.77205427189141e-06	-1.55685531169271	1
ENSG00000144647.5	POMGNT2	3	43106160	3_31	0	0.0166376222045155	5.61780243657519	2.94148538049386e-07	0.241846565167713	1
ENSG00000179152.19	TCAIM	3	44338737	3_31	0	0.0205784621799635	7.64057434677972	4.94820742550545e-07	0.828929882894378	1
ENSG00000225873.3	LINC00694	3	44439661	3_31	0	0.0151416912557923	4.72228707963272	2.25027577877905e-07	-0.062528236212691	1
ENSG00000185219.16	ZNF445	3	44475771	3_31	0	0.0163262142175742	5.43816463870351	2.7941313356216e-07	0.299856535600305	1
ENSG00000196345.12	ZKSCAN7	3	44557611	3_31	0	0.0151533497616282	4.72960130167138	2.25549647706334e-07	-0.408895917762058	1
ENSG00000144792.9	ZNF660	3	44534348	3_31	0	0.015958841916374	5.22181695132221	2.62259959724797e-07	-0.38089097777094	3
ENSG00000186448.14	ZNF197	3	44584405	3_31	0	0.0151422739833608	4.72265275376738	2.25053663921836e-07	-0.100496845127861	1
ENSG00000169981.10	ZNF35	3	44649020	3_31	0	0.0174006985502665	6.04425015688738	3.30992449953103e-07	-0.858435662600608	1
ENSG00000196653.11	ZNF502	3	44710169	3_31	0	0.0261396872665328	9.92114093959542	8.16151870592407e-07	1.00750907234682	2
ENSG00000186446.11	ZNF501	3	44721338	3_31	0	0.0206579414015816	7.6772775640225	4.99118028541746e-07	0.702981685536618	2
ENSG00000163807.5	KIAA1143	3	44761638	3_31	0	0.123529198573606	24.9799561047272	9.71114119104971e-06	-2.63179462576728	1
ENSG00000163808.16	KIF15	3	44761638	3_31	0	0.123529198573606	24.9799561047272	9.71114119104971e-06	-2.63179462576728	1
ENSG00000169964.7	TMEM42	3	44861857	3_31	0	0.037267706480749	13.3139155025309	1.56151958766157e-06	-1.79273171392826	2
ENSG00000163814.7	CDCP1	3	45147206	3_32	0	0.0313990651274545	8.49668021475175	8.39604900111861e-07	0.998168921784023	1
ENSG00000249992.1	TMEM158	3	45226624	3_32	0	0.0212388520936389	4.76524700106557	3.18511729971261e-07	-0.202198477976791	1
ENSG00000011376.9	LARS2	3	45465813	3_32	0	0.0442694946486768	11.7910930326919	1.64273535474866e-06	-1.69012464325239	1
ENSG00000144791.9	LIMD1	3	45674196	3_32	0	0.02137112435273	4.82438581946696	3.24472860368007e-07	-0.00986983530771321	1
ENSG00000211456.10	SACM1L	3	45688625	3_32	0	0.027202349615235	7.12539518190954	6.09992292418079e-07	-0.617187037777599	1
ENSG00000163817.15	SLC6A20	3	45796521	3_32	0	0.0235240307094889	5.73915615160393	4.24882410785963e-07	0.446895063045348	2
ENSG00000163818.16	LZTFL1	3	45916197	3_32	0	0.021393108138578	4.83418400322607	3.25466307718547e-07	-0.324879092151363	2
ENSG00000163820.14	FYCO1	3	45910186	3_32	0	0.0211599999098611	4.72981395659112	3.14969639705961e-07	-0.148325431293056	2
ENSG00000163823.3	CCR1	3	46208883	3_32	0	0.0225423966896537	5.33281410610903	3.78325405981013e-07	0.354750436391909	1
ENSG00000121807.5	CCR2	3	46353822	3_32	0	0.0211624313731335	4.73090845497947	3.15078726030451e-07	0.018708006093096	1
ENSG00000160791.13	CCR5	3	46370170	3_32	0	0.0305871989876813	8.24612137716805	7.93776806712148e-07	-1.07232363939158	2
ENSG00000121797.9	CCRL2	3	46406497	3_32	0	0.0269303016892573	7.0294389465628	5.9575933438179e-07	-0.946822855510394	1
ENSG00000012223.12	LTF	3	46486440	3_32	0	0.0290017801639565	7.73731133077838	7.06193477581161e-07	0.777618055056552	1
ENSG00000241186.9	TDGF1	3	46576012	3_32	0	0.0219805410393148	5.09227691222754	3.52256782456783e-07	0.418578735715625	1
ENSG00000261603.1	PRSS46	3	46735496	3_33	0	0.0372643573525051	15.080522959295	1.76855679745283e-06	-1.79207108497412	2
ENSG00000188086.13	PRSS45	3	46735496	3_33	0	0.0159492454080011	7.33293983513208	3.68067300467118e-07	-0.853177504170986	2
ENSG00000178038.16	ALS2CL	3	46694727	3_33	0	0.281211771647107	33.2813656064374	2.94539542697223e-05	3.33562938107534	1
ENSG00000181585.3	TMIE	3	46699809	3_33	0	0.0704656959996273	22.150156555938	4.9120583791703e-06	-2.74945120366732	2
ENSG00000178055.11	PRSS42	3	46834226	3_33	0	0.148106345723307	27.8687559530556	1.29897329508416e-05	3.0286895926334	1
ENSG00000160801.13	PTH1R	3	46877309	3_33	0	0.0175249304433051	8.79650941033706	4.85149567149543e-07	1.16695988245476	2
ENSG00000160796.16	NBEAL2	3	46979634	3_33	0	0.0120940380617944	5.31486175362638	2.02289004517749e-07	0.803499947857924	1
ENSG00000181555.20	SETD2	3	47163449	3_33	0	0.0119945741955926	5.13902391637858	1.93987813396299e-07	-0.68896306164549	2
ENSG00000114648.11	KLHL18	3	47287254	3_33	0	0.0118633525688844	4.86340505967107	1.815753347186e-07	-0.20366361191152	1
ENSG00000076201.14	PTPN23	3	47380662	3_33	0	0.0140402049125646	6.163558690511	2.723415818696e-07	-0.0568758413586133	1
ENSG00000114650.18	SCAP	3	47476835	3_33	0	0.0144848592033749	6.41443647250182	2.92402956920075e-07	-0.0835394278994566	2
ENSG00000163832.15	ELP6	3	47513447	3_33	0	0.0146339916131238	6.67353728801372	3.07346213431339e-07	-0.796264305472925	1
ENSG00000114646.9	CSPG5	3	47580841	3_33	0	0.123971443116749	28.1935243362408	1.09996786775649e-05	3.33352613333819	1
ENSG00000229453.2	SPINK8	3	48327974	3_34	0	0.0215259973219937	23.0961338147005	1.56462960228243e-06	-4.88137590356087	1
ENSG00000173473.10	SMARCC1	3	47781053	3_34	0	0.0125646033134023	15.8382315885572	6.26274089692085e-07	3.49155946412581	1
ENSG00000164045.11	CDC25A	3	48184019	3_34	0	0.0179209212510336	21.9828976326032	1.23980745275721e-06	4.85533970593913	2
ENSG00000164048.13	ZNF589	3	48234587	3_34	0	0.0214647063803435	22.3164543954924	1.50750625027402e-06	4.85800943871299	1
ENSG00000172113.8	NME6	3	48301392	3_34	0	0.0190927869792592	22.6134807065014	1.35876926801494e-06	-4.75252530997986	2
ENSG00000164049.14	FBXW12	3	48372047	3_34	0	0.0146492036819442	6.85833684471216	3.16185392969313e-07	1.08517656975659	1
ENSG00000164051.13	CCDC51	3	48440237	3_34	0	0.0195337223957065	8.65057080368122	5.31788265902278e-07	0.687726356516607	1
ENSG00000232112.3	TMA7	3	48440237	3_34	0	0.0195337223957065	8.65057080368122	5.31788265902278e-07	-0.687726356516607	1
ENSG00000164053.19	ATRIP	3	48446788	3_34	0	0.0120660347125237	5.04412066657698	1.9153979196824e-07	0.4683309102052	1
ENSG00000213689.11	TREX1	3	48463903	3_34	0	0.0204679112864034	8.97187306470658	5.77917199976354e-07	-0.554130477054855	1
ENSG00000114268.11	PFKFB4	3	48562408	3_34	0	0.0118651991747966	5.68338682460407	2.12222400540488e-07	0.772752784706326	1
ENSG00000145040.3	UCN2	3	48563473	3_34	0	0.0114266625647615	4.87479728486442	1.75301219326149e-07	-0.659466877283217	1
ENSG00000114270.17	COL7A1	3	48595323	3_34	0	0.0252929238414499	12.9782628400518	1.03305769119429e-06	-1.755011479617	1
ENSG00000068745.14	IP6K2	3	48694528	3_34	0	0.0167187058691384	8.33030049668482	4.38300835884398e-07	1.05910510465912	1
ENSG00000114302.15	PRKAR2A	3	48845667	3_34	0	0.0114682148469377	4.92167034582305	1.77630408843637e-07	-0.530557787056198	2
ENSG00000221883.2	ARIH2OS	3	48919714	3_34	0	0.0242628521002272	16.8043655450223	1.28313675313932e-06	-3.69922947788487	1
ENSG00000177479.19	ARIH2	3	48919429	3_34	0	0.0242628521002272	16.8043655450223	1.28313675313932e-06	3.69922947788487	1
ENSG00000178252.17	WDR6	3	49007280	3_34	0	0.0250809015211644	15.9638960865638	1.26005937184491e-06	-3.39548235263953	2
ENSG00000198218.10	QRICH1	3	49088219	3_34	0	0.0136558625953199	9.40564995130691	4.04219186398045e-07	-2.6716767418339	1
ENSG00000177352.9	CCDC71	3	49165349	3_34	0	0.0420860549904174	21.7513118498116	2.88092960788814e-06	-3.89150670025693	1
ENSG00000185909.14	KLHDC8B	3	49171432	3_34	0	0.0875299593981107	27.3174515637831	7.52498922511688e-06	-3.67212675295578	2
ENSG00000173421.16	CCDC36	3	49199901	3_34	0	0.0383008146793372	20.7167068323322	2.49711018319617e-06	3.82604134623582	1
ENSG00000188315.7	C3orf62	3	49277527	3_34	0	0.0162336062857965	8.75321975587248	4.47189723024382e-07	1.79199055766764	1
ENSG00000114316.12	USP4	3	49340655	3_35	0	0.0131486577241182	25.0830799946947	1.03793762947726e-06	0.29197077786829	2
ENSG00000233276.3	GPX1	3	49359318	3_35	0	0.0121262962173411	14.2461664816257	5.43669740483988e-07	-2.47161766645616	1
ENSG00000067560.10	RHOA	3	49413016	3_35	1	0.0965362374782743	41.1939998614444	1.2515070631068e-05	-4.03856303832585	1
ENSG00000145022.4	TCTA	3	49412704	3_35	0	0.00968041971644706	23.554523860804	7.17591838949784e-07	-2.62965396019491	2
ENSG00000145020.15	AMT	3	49422974	3_35	0	0.0117886910241084	13.8109971500518	5.12388760288784e-07	2.41899192326184	1
ENSG00000145029.13	NICN1	3	49429773	3_35	0	0.0104100609403072	15.1880075484704	4.97580153645344e-07	1.53676268955706	2
ENSG00000173402.11	DAG1	3	49466685	3_35	0	0.0101841286201114	15.7758735980907	5.05622355084673e-07	1.66537662180444	1
ENSG00000164062.12	APEH	3	49673881	3_35	0	0.0101318748778033	19.1817069044245	6.11626145692343e-07	1.74794649524374	1
ENSG00000164068.15	RNF123	3	49696796	3_35	0	0.0307522286765048	35.4600637084012	3.4318245814189e-06	-4.14947478863413	1
ENSG00000185614.4	FAM212A	3	49797334	3_35	0	0.0123667247957587	15.936778870269	6.20246349123784e-07	2.1882026956152	1
ENSG00000164078.12	MST1R	3	49853180	3_35	0	0.0168719562638847	25.7973133851948	1.36977392310005e-06	-3.36188743133114	3
ENSG00000004534.14	RBM6	3	49940636	3_35	0	0.0108811050733185	15.027709608033	5.14605912927375e-07	2.0340209490806	1
ENSG00000001617.11	SEMA3F	3	50161104	3_35	0	0.01130752111357	9.79707390115158	3.48636429402862e-07	0.291651608678304	1
ENSG00000012171.19	SEMA3B	3	50267465	3_35	0	0.0303555829275866	14.7819371750418	1.41214373303674e-06	-1.32278666432295	1
ENSG00000179564.3	LSMEM2	3	50278688	3_35	0	0.0293407050878965	15.4090022435959	1.42283335702488e-06	1.7941906525052	1
ENSG00000243477.5	NAT6	3	50295266	3_35	0	0.0191437884096447	10.7666265936925	6.48659092868391e-07	-1.60233044231172	3
ENSG00000186792.16	HYAL3	3	50295266	3_35	0	0.0336264302703101	17.6108925948708	1.86367898386596e-06	2.36645137704047	1
ENSG00000068028.17	RASSF1	3	50336862	3_35	0	0.0287304709252311	15.5663614288698	1.40746896795566e-06	1.87053350517504	1
ENSG00000114395.10	CYB561D2	3	50350442	3_35	0	0.0253553427577904	21.423106601381	1.70946773546422e-06	-2.04736954099458	1
ENSG00000007402.11	CACNA2D2	3	50504338	3_35	0	0.00986926521991094	5.94338000784896	1.84598128112243e-07	0.945194490860004	1
ENSG00000114735.9	HEMK1	3	50569633	3_35	0	0.00972665250056537	5.38542032866257	1.6485114933685e-07	0.393508777697233	1
ENSG00000088543.14	C3orf18	3	50569633	3_35	0	0.00972665250056537	5.38542032866257	1.6485114933685e-07	-0.393508777697233	1
ENSG00000114738.10	MAPKAPK3	3	50611291	3_35	0	0.0096631720530439	5.22395621634495	1.58864995298594e-07	-0.850979377354324	2
ENSG00000114737.15	CISH	3	50612068	3_35	0	0.0137522141271593	8.90708221629533	3.85493500905436e-07	1.43523059300758	1
ENSG00000145050.15	MANF	3	51384757	3_35	0	0.0104739668975273	5.40567971141372	1.78184728928612e-07	-0.17661904471467	1
ENSG00000259956.1	RBM15B	3	51391456	3_35	0	0.00970737024618162	4.7821434600476	1.46094265176955e-07	-0.144437334880974	1
ENSG00000164080.13	RAD54L2	3	51535000	3_35	0	0.0127414330757006	7.85119788384938	3.14820623504815e-07	0.226770505142616	2
ENSG00000164081.12	TEX264	3	51661078	3_35	0	0.0265063076198294	14.2443193161072	1.18822834528539e-06	-1.79812563988001	2
ENSG00000164082.14	GRM2	3	51706404	3_35	0	0.0294784493314564	14.7534505597507	1.36869667978926e-06	1.50491182629697	1
ENSG00000173389.15	IQCF1	3	51902933	3_36	0	0.00594612414397588	7.90980856885024	1.48016086990149e-07	1.03134147969876	1
ENSG00000114767.6	RRP9	3	51941929	3_36	0	0.0561758217474428	29.3121372089434	5.18210123204174e-06	-2.48356163548443	1
ENSG00000041880.14	PARP3	3	51941929	3_36	0	0.056175821747443	29.3121372089434	5.18210123204175e-06	2.48356163548443	1
ENSG00000248487.8	ABHD14A	3	51972037	3_36	0	0.057270735379583	29.4992212823868	5.31682400840694e-06	-2.37697365804487	1
ENSG00000243989.8	ACY1	3	51982820	3_36	0	0.00556596946832921	7.28449551482189	1.27599588447918e-07	0.917599629568622	1
ENSG00000162244.10	RPL29	3	51993314	3_36	0	0.0181610383378694	18.501500122138	1.05744208735765e-06	1.88371564190757	1
ENSG00000164087.7	POC1A	3	52154292	3_36	0	0.0120451589158705	14.6001966312179	5.53452320430197e-07	1.70558277255626	2
ENSG00000239732.3	TLR9	3	52227015	3_36	0	0.0385060360326467	25.6689242490924	3.1106092198834e-06	3.13523384597094	1
ENSG00000164088.17	PPM1M	3	52244928	3_36	0	0.00473791713919791	5.759966661204	8.58848189647557e-08	-0.68807653402865	2
ENSG00000114841.17	DNAH1	3	52316196	3_36	0	0.00481279111634758	5.90846191259216	8.94912196359498e-08	0.920001126700573	1
ENSG00000163930.9	BAP1	3	52414897	3_36	0	0.00445567446846062	5.17890010573132	7.26206215368337e-08	-0.174067121689874	1
ENSG00000010319.6	SEMA3G	3	52444898	3_36	0	0.0114292511413113	14.1023955478128	5.07247179925549e-07	2.00445821245379	1
ENSG00000114854.7	TNNC1	3	52454186	3_36	0	0.00427673816648777	4.79110467432686	6.44847908140626e-08	-0.232048053019333	2
ENSG00000010322.15	NISCH	3	52455611	3_36	0	0.00465648504666361	5.5963498856576	8.20109882439315e-08	0.828618597989288	2
ENSG00000010327.10	STAB1	3	52495250	3_36	0	0.00426285066833299	4.76034480031195	6.38627334778013e-08	0.07095663598591	1
ENSG00000168273.7	SMIM4	3	52533601	3_36	0	0.0117698784096159	14.3775931096218	5.32558276916042e-07	-2.72235940978186	1
ENSG00000168268.10	NT5DC2	3	52535082	3_36	0	0.0138831788733114	15.9452938876716	6.9667531244316e-07	2.68167778378659	2
ENSG00000163938.16	GNL3	3	52680384	3_36	0	0.0295384428958956	23.1303671434359	2.1502011903154e-06	3.36592896497613	3
ENSG00000163939.18	PBRM1	3	52686064	3_36	0	0.0235419605116853	20.9649552911762	1.55326494582009e-06	-3.23698385660826	1
ENSG00000016864.18	GLT8D1	3	52705620	3_36	0	0.0322238231663693	23.9644878227093	2.43026812525285e-06	-2.1804710383808	1
ENSG00000114904.12	NEK4	3	52771077	3_36	0	0.0356496474084794	24.926511963971	2.79657018523389e-06	3.39169625348922	1
ENSG00000055955.15	ITIH4	3	52830677	3_36	0	0.0154541316939393	16.9616584056325	8.24939112484051e-07	1.40390450175994	3
ENSG00000213533.11	TMEM110	3	52897955	3_36	0	0.00424665578231742	4.72433783366516	6.31388954315449e-08	-0.878739766639018	1
ENSG00000163935.13	SFMBT1	3	53046121	3_36	0	0.00547194526222239	7.12253641876615	1.22655039469759e-07	0.661234417017746	2
ENSG00000163933.9	RFT1	3	53088241	3_36	0	0.0176884934917589	18.2500075203199	1.01592785377282e-06	2.54328084477193	1
ENSG00000163931.15	TKT	3	53233280	3_36	0	0.00953001724757541	12.3786685834175	3.71258662682417e-07	2.08256519546478	1
ENSG00000157388.15	CACNA1D	3	53328538	3_36	0	0.00519929254981322	6.63982604931491	1.08645046514784e-07	1.40281932469171	1
ENSG00000272886.5	DCP1A	3	53347519	3_36	0	0.00954250288640057	12.3910610964487	3.72117223633463e-07	1.51654915101701	1
ENSG00000016391.10	CHDH	3	53802910	3_36	0	0.00649551798872938	8.74622032057831	1.78789980380127e-07	0.812867829104174	1
ENSG00000144771.7	LRTM1	3	54966843	3_37	0	0.0225427479429539	4.81767665209504	3.41785376230771e-07	-0.212749162709026	1
ENSG00000157445.14	CACNA2D3	3	54123043	3_37	0	0.0232222589563784	5.10076596900438	3.72776765070155e-07	-0.238361552504046	1
ENSG00000180376.16	CCDC66	3	56545510	3_39	0	0.0315781757940049	11.1673004538839	1.10979870238366e-06	-1.830551270974	2
ENSG00000163946.13	FAM208A	3	56682894	3_39	0	0.0203291068005843	6.96455987608058	4.45575135293045e-07	-1.20563949509324	1
ENSG00000163947.11	ARHGEF3	3	57078950	3_39	0	0.0403854531785902	13.5249467501224	1.71897475317382e-06	1.7717750215037	1
ENSG00000144730.17	IL17RD	3	57152196	3_39	0	0.0161257518453513	4.76079049199241	2.41606167228666e-07	-0.103177573139934	1
ENSG00000163666.8	HESX1	3	57226802	3_39	0	0.0664835217450802	18.3358064139431	3.83639225449551e-06	2.04741599183879	1
ENSG00000174844.14	DNAH12	3	57534418	3_39	0	0.0160624967342876	4.72342740603027	2.38769731565946e-07	0.143562250941165	3
ENSG00000168374.10	ARF4	3	57597538	3_39	0	0.0300729826180733	10.7002808030096	1.01269963115307e-06	1.70601174947476	2
ENSG00000174839.12	DENND6A	3	57692733	3_39	0	0.0319317528309133	11.2738715253535	1.13293453109972e-06	1.43031193082059	1
ENSG00000136068.14	FLNB	3	57951256	3_39	0	0.0187638175535992	6.20182821541479	3.66226619122991e-07	-0.846313409273149	3
ENSG00000163686.14	ABHD6	3	58227528	3_40	0	0.0158968280441364	8.93529125328695	4.47021244666562e-07	0.896623498167948	1
ENSG00000163684.11	RPP14	3	58306531	3_40	0	0.031449602676229	15.4387166248885	1.52804214481528e-06	-1.77820697910945	2
ENSG00000168297.15	PXK	3	58332772	3_40	0	0.0104093213375464	4.91545403745582	1.61025638059057e-07	0.388456990435833	2
ENSG00000168291.12	PDHB	3	58434315	3_40	0	0.0102508181709605	4.76993483669378	1.53879210641811e-07	0.0782980287553446	2
ENSG00000168306.12	ACOX2	3	58537606	3_40	0	0.0120762170874884	6.32463108029027	2.40367132825587e-07	0.743702181812896	2
ENSG00000168309.16	FAM107A	3	58627651	3_40	0	0.010389443056116	4.89732549024789	1.60125393569226e-07	0.221990492344756	2
ENSG00000163689.19	C3orf67	3	59049363	3_40	0	0.0105541399862622	5.04649280550516	1.67618319545833e-07	0.304886721362231	1
ENSG00000144724.19	PTPRG	3	61561600	3_41	0	0.0226843100534708	8.68880807576458	6.20289961371831e-07	0.968583688839327	1
ENSG00000163618.17	CADPS	3	62875367	3_42	0	0.0230705561922749	8.41375085371482	6.10881096251908e-07	0.9368081804882	2
ENSG00000163632.12	C3orf49	3	63819161	3_43	0	0.13653843732691	26.3907657148192	1.13400741157059e-05	-2.76525368893824	1
ENSG00000163634.11	THOC7	3	63863496	3_43	0	0.11413421911478	24.6039343588391	8.83749956002885e-06	-2.47485148833068	1
ENSG00000163637.12	PRICKLE2	3	64223392	3_43	0	0.0151113956172515	5.11346560816809	2.43180579253881e-07	0.195927921897654	1
ENSG00000144741.17	SLC25A26	3	66236632	3_45	0	1.88737914186277e-15	383.768044054507	2.27948602271553e-18	2.71528103559593	1
ENSG00000172340.14	SUCLG2	3	67654746	3_45	0	0	6.35100438116426	0	0.585120472129784	1
ENSG00000163378.13	EOGT	3	68989066	3_46	0	0.0518861919641271	13.4588000645564	2.1976934476242e-06	1.60897246670265	2
ENSG00000144747.15	TMF1	3	69045961	3_46	0	0.0406632997248862	11.1129584814272	1.42213650043899e-06	1.50283045570334	1
ENSG00000144746.6	ARL6IP5	3	69088068	3_46	0	0.0265170373913242	7.02025838059056	5.8585085939084e-07	0.928518683203474	1
ENSG00000163380.15	LMOD3	3	69122652	3_46	0	0.0225641549012525	5.48044730044466	3.89174209657107e-07	-0.374218615975735	1
ENSG00000114861.18	FOXP1	3	71583115	3_48	0	0.0828962140888303	26.7168674633757	6.96994267586528e-06	2.67252489096829	1
ENSG00000163412.12	EIF4E3	3	71711724	3_48	0	0.00990057020190283	6.80544476661201	2.12043856779189e-07	0.733027194242989	1
ENSG00000170837.2	GPR27	3	71735170	3_48	0	0.027736834349572	16.5268389921623	1.44263233648562e-06	1.73089906140055	2
ENSG00000144736.13	SHQ1	3	72862051	3_49	0	0.0201792734533172	6.42848938445572	4.08247402646949e-07	-0.712718653340115	1
ENSG00000172986.12	GXYLT2	3	72887991	3_49	0	0.0215551195812285	7.05670801756047	4.78697939816115e-07	0.834192758629009	2
ENSG00000121440.14	PDZRN3	3	73587684	3_49	0	0.0361139771441036	11.986902641339	1.3623580758005e-06	-1.36987182579894	1
ENSG00000113805.8	CNTN3	3	74521451	3_50	0	0	1695.65037383251	0	-2.41789988384201	2
ENSG00000227124.8	ZNF717	3	75800034	3_51	0	0.0215855527086521	5.15897902800729	3.50457944610869e-07	-0.405588319820496	1
ENSG00000185008.17	ROBO2	3	75906907	3_51	0	0.0221539550169788	5.40663898133144	3.76953356324266e-07	0.301561695980742	1
ENSG00000114480.12	GBE1	3	81761728	3_54	0	0	13.5567197523643	0	-0.900401764895789	1
ENSG00000175161.13	CADM2	3	84951736	3_56	0	0.207398511698991	28.9839051187785	1.89178382801143e-05	4.05130372214544	1
ENSG00000064835.10	POU1F1	3	87277071	3_57	0	0.0632895249288724	18.6466481527089	3.71399731585057e-06	2.36658783057418	1
ENSG00000206538.8	VGLL3	3	86991242	3_57	0	0.015478733591623	4.97274645793838	2.42237131998701e-07	0.549207781427041	1
ENSG00000083937.8	CHMP2B	3	87227421	3_57	0	0.0247694601575748	9.40649443048306	7.33252103886338e-07	-1.05333753991534	1
ENSG00000175105.6	ZNF654	3	88059041	3_58	0	0.0113055688650349	5.32730418764293	1.89543497039804e-07	0.403880241933153	2
ENSG00000163320.10	CGGBP1	3	88195691	3_58	0	0.016276562176254	9.53231548965398	4.88281267115511e-07	1.76031648192803	1
ENSG00000179021.9	C3orf38	3	88150029	3_58	1	0.153120448993932	18.3535164511338	8.84425901677123e-06	3.40520175582688	1
ENSG00000044524.10	EPHA3	3	89107369	3_59	0	0.0292472619826801	13.0068950896511	1.19720308247343e-06	1.81857900049289	1
ENSG00000178750.2	STX19	3	94032097	3_59	0	0.0180801835861395	8.42126458100634	4.79169450745069e-07	-0.824683323815985	1
ENSG00000178700.7	DHFR2	3	94061265	3_59	0	0.0290227018546407	12.9329807980174	1.18125986074967e-06	1.37370590260086	2
ENSG00000178694.9	NSUN3	3	94062771	3_59	0	0.013276038500067	5.48612590443527	2.29215112078833e-07	-0.595418951187702	1
ENSG00000080200.9	CRYBG3	3	97822174	3_61	0	0.0391139325748765	12.9179332019061	1.59013314786317e-06	1.56664149901782	1
ENSG00000231861.2	OR5K2	3	98497231	3_62	0	0.0240675466645273	5.01089887367011	3.79539022241365e-07	-0.073045659240751	2
ENSG00000080822.16	CLDND1	3	98523270	3_62	0	0.0249240682970493	5.34449109714586	4.1921253900261e-07	-0.443824019857709	1
ENSG00000057019.15	DCBLD2	3	98902108	3_62	0	0.0359452633862456	8.84535933242375	1.00061296144174e-06	0.74321587667338	2
ENSG00000184220.11	CMSS1	3	99819571	3_63	0	0.028866107056633	10.0690052146727	9.14710695948873e-07	-1.08982919433127	1
ENSG00000114021.11	NIT2	3	100334239	3_63	0	0.0504589151883349	15.4279171088755	2.44993284405361e-06	2.19781998871789	1
ENSG00000154174.7	TOMM70	3	100402296	3_63	0	0.023042494949949	7.91854446910515	5.74227298288305e-07	-1.47005602665063	1
ENSG00000206535.7	LNP1	3	100402006	3_63	0	0.0164710262789893	4.72247026858095	2.44792927533697e-07	0.0850522562776543	1
ENSG00000181458.10	TMEM45A	3	100469353	3_63	0	0.111744886233233	23.1841792804344	8.15320491985316e-06	-2.22966860133304	1
ENSG00000114354.13	TFG	3	100709093	3_63	0	0.0329551681592793	11.3361080915223	1.17569990756335e-06	1.69671087171208	2
ENSG00000154175.16	ABI3BP	3	100990397	3_64	0	0.0220829795970773	8.7479117289344	6.07954443459694e-07	1.27378294489731	2
ENSG00000081148.11	IMPG2	3	101320737	3_64	0	0.0246769838520412	9.80669592579368	7.61594431549843e-07	-1.58725293020435	1
ENSG00000066422.4	ZBTB11	3	101677685	3_64	0	0.0171549778963069	6.34413168346917	3.42508477631041e-07	0.757379096858547	1
ENSG00000114391.12	RPL24	3	101687152	3_64	0	0.0199164845818218	7.76427032818778	4.86656250685903e-07	0.86577397941715	1
ENSG00000144815.15	NXPE3	3	101779081	3_64	0	0.0742231149100537	20.4017045251736	4.7655672606259e-06	2.34038069956466	1
ENSG00000170017.12	ALCAM	3	105366554	3_66	0	0.0118990982510535	4.82059384087502	1.8051926880856e-07	-0.124633120893731	2
ENSG00000138483.2	CCDC54	3	107377044	3_67	0	0.0469085530827487	17.1513462628988	2.53197390627275e-06	-1.99096339035409	1
ENSG00000121570.12	DPPA4	3	109336747	3_67	0	0.0244072466918187	10.8936897268039	8.36763573538756e-07	1.40071708719845	1
ENSG00000114446.4	IFT57	3	108222767	3_67	0	0.0320088131962288	13.48370653716	1.35827540720407e-06	-1.53367014024512	1
ENSG00000144821.9	MYH15	3	108529575	3_67	0	0.0407189706129785	15.7906747068181	2.0235151071144e-06	-1.71406306685358	1
ENSG00000198919.12	DZIP3	3	108590862	3_67	0	0.0134148877285921	5.19896029324065	2.19488877053417e-07	-0.478637758715555	1
ENSG00000177707.10	NECTIN3	3	111070094	3_69	0	0.0275536614695022	10.6970199513217	9.2757940567618e-07	1.37347986980803	1
ENSG00000177494.5	ZBED2	3	111595007	3_69	0	0.0174009852426336	6.31730217455352	3.45950898848364e-07	0.590141445910353	1
ENSG00000240891.7	PLCXD2	3	111674240	3_69	0	0.0240908925181984	9.41530043262179	7.13832054824922e-07	-1.09003781692109	1
[truncated: 8,161 more rows]
