# Supplementary material for: Adjusting for genetic confounders in transcriptome-wide association studies improves discovery of risk genes of complex traits
Source: Nat Genet. 2024 Jan 26;56(2):336–47. doi: 10.1038/s41588-023-01648-9 (PMC10864181; doi:10.1038/s41588-023-01648-9)
Supplement: Supplementary file 5 — cTWAS results of all analyzed genes across all tissues for IBD, SCZ, and SBP. Results are stored separately for each combination of traits and tissues. Column legends for each set of results are the same as in Supplementary Table 1. [file 41588_2023_1648_MOESM5_ESM.zip › SBP_Brain_Cerebellar_Hemisphere.csv]

id	genename	chrom	pos	region_tag	cs_index	PIP	tau2	PVE	z	num_eqtl
ENSG00000187961.13	KLHL17	1	960326	1_1	0	0.101863664860035	23.3761639601099	7.49378994865797e-06	-2.34853864515843	2
ENSG00000187642.9	PERM1	1	975014	1_1	0	0.0153297139034264	6.00702985313673	2.89802957816196e-07	0.649346979898236	1
ENSG00000131591.17	C1orf159	1	1082764	1_1	0	0.0134195365744447	4.70000740151932	1.98492926052384e-07	-0.224359426299416	3
ENSG00000162571.13	TTLL10	1	1173815	1_1	0	0.0160608271726157	6.46984221087861	3.27017181791622e-07	0.808200504404091	2
ENSG00000186827.10	TNFRSF4	1	1211917	1_1	0	0.0163468072792925	7.170611418102	3.6889103811882e-07	0.749937438754171	1
ENSG00000176022.4	B3GALT6	1	1226892	1_1	0	0.0214581825127295	10.0161980448555	6.76401888662782e-07	1.10348337929131	1
ENSG00000160087.20	UBE2J2	1	1274256	1_1	0	0.0136529271216567	7.89428088350522	3.39193343216402e-07	2.14960180653584	1
ENSG00000162572.20	SCNN1D	1	1280332	1_1	0	0.0165888381809628	13.7416401327997	7.17403540172707e-07	3.26168474415797	1
ENSG00000131584.18	ACAP3	1	1309988	1_1	0	0.035176338726191	22.048124756401	2.44079478058019e-06	4.33219942735622	1
ENSG00000127054.20	INTS11	1	1323147	1_1	2	0.205581015547512	28.7969040848296	1.8631069274922e-05	5.45359766163456	2
ENSG00000224051.6	CPTP	1	1327586	1_1	2	0.161097595943069	27.6284057115332	1.40072815444267e-05	5.37889272654188	1
ENSG00000169962.4	TAS1R3	1	1327586	1_1	2	0.37179555477316	31.1317975880662	3.64264933103621e-05	5.58417796624435	2
ENSG00000107404.19	DVL1	1	1351517	1_1	2	0.124039067618513	26.7606017735028	1.04463204016176e-05	5.3192494137309	1
ENSG00000242485.5	MRPL20	1	1407232	1_1	0	0.022668291677148	8.7082013999918	6.21235450437643e-07	1.03546137560388	1
ENSG00000235098.8	ANKRD65	1	1421170	1_1	2	0.0857360066854107	29.1131281308491	7.85526963644737e-06	-5.11736277895039	2
ENSG00000215915.9	ATAD3C	1	1431014	1_1	0	0.122363615115248	29.6826489721751	1.14304658145365e-05	-4.0257293829925	2
ENSG00000179403.11	VWA1	1	1362103	1_1	0	0.0244939529336925	9.12232271633518	7.03190969302882e-07	1.0739324403671	2
ENSG00000160072.19	ATAD3B	1	1531013	1_1	0	0.0527592507479514	20.0799107556858	3.33402898643515e-06	-2.95010250874071	1
ENSG00000189409.13	MMP23B	1	1631710	1_1	0	0.0241873579463275	10.228168251351	7.78565703754128e-07	1.25382573573779	2
ENSG00000215790.6	SLC35E2	1	1759354	1_1	1	0.454720862711009	32.1787732472621	4.60493322884274e-05	-5.62888933845753	1
ENSG00000008130.15	NADK	1	1759354	1_1	1	0.428078726698104	32.0169507308571	4.31332902233213e-05	-5.61637404138162	2
ENSG00000169885.9	CALML6	1	1915326	1_1	1	0.0583829089110061	27.8641988001873	5.11966168932413e-06	5.13857811744804	1
ENSG00000178821.12	TMEM52	1	1918989	1_1	0	0.0141899876545387	6.93029459040449	3.09487196636883e-07	1.32651495020138	2
ENSG00000187730.8	GABRD	1	2019112	1_2	0	0.0417706634745528	20.8350610036108	2.73889336295878e-06	-2.23742275113607	1
ENSG00000116151.13	MORN1	1	2347542	1_2	0	0.00870860193427425	6.1180788253363	1.67676608610328e-07	0.523181748657302	4
ENSG00000157916.19	RER1	1	2392882	1_2	0	0.0150728058334263	11.3305963960541	5.37472004930365e-07	1.32101855439679	1
ENSG00000157911.9	PEX10	1	2409065	1_2	0	0.0140693843063505	10.7729583358182	4.77000733092041e-07	1.31916230820863	2
ENSG00000149527.17	PLCH2	1	2405838	1_2	0	0.00761498221063517	4.92205422748185	1.17957147296512e-07	-0.311366585273848	1
ENSG00000157881.13	PANK4	1	2524061	1_2	0	0.0192759120060213	13.6036770705653	8.25239909397038e-07	1.53805777103256	1
ENSG00000157873.17	TNFRSF14	1	2555429	1_2	0	0.00752491331053051	4.78270196962653	1.13261887219494e-07	-0.216932842664307	1
ENSG00000157870.14	FAM213B	1	2586412	1_2	0	0.0102244796714781	7.74756889167046	2.49296187101534e-07	-0.914902994886102	1
ENSG00000142606.15	MMEL1	1	2632557	1_2	0	0.0130074368616975	9.81031288950322	4.01590618855184e-07	1.14212107998137	2
ENSG00000215912.12	TTC34	1	2800905	1_2	0	0.00806047067556692	5.44826748716904	1.38206286350355e-07	0.373446594905477	1
ENSG00000130762.14	ARHGEF16	1	3454845	1_2	0	0.0130020765646555	9.56015541391148	3.91189009931214e-07	-0.889249017444029	2
ENSG00000162591.15	MEGF6	1	3617000	1_2	0	0.00770055463703101	5.01008345028854	1.21416005290356e-07	0.287828749145611	1
ENSG00000116213.15	WRAP73	1	3640734	1_2	0	0.00755020512877014	4.79230821403539	1.13870824777209e-07	0.0764390253648184	1
ENSG00000235169.7	SMIM1	1	3771175	1_3	0	0.161892131735226	24.4130072300197	1.24381558769846e-05	-2.38471827170567	1
ENSG00000116198.12	CEP104	1	3833130	1_3	0	0.0217748684619536	5.05282000426676	3.46256824319557e-07	0.356204620732327	2
ENSG00000169598.15	DFFB	1	3852608	1_3	0	0.0210300902973012	4.723977348414	3.12649628956841e-07	-0.019822600492953	3
ENSG00000198912.10	C1orf174	1	3891607	1_3	0	0.0220566962975984	5.1743559167457	3.59174698009596e-07	-0.381084259491749	2
ENSG00000162592.9	CCDC27	1	3746564	1_3	0	0.0320215386799495	8.70458527086242	8.77201275023571e-07	1.01541851961659	1
ENSG00000069424.14	KCNAB2	1	6014374	1_5	0	0.0901895578206323	19.3131285901833	5.48173281117356e-06	-2.10926242198763	1
ENSG00000131697.17	NPHP4	1	5996255	1_5	0	0.0195876108291446	5.16692753997841	3.18509808957516e-07	0.384076338575543	1
ENSG00000158286.12	RNF207	1	6219310	1_5	0	0.0186022481958762	4.72204512032649	2.76442327462249e-07	-0.0424567656747799	2
ENSG00000116251.9	RPL22	1	6209280	1_5	0	0.0201451614387674	5.33781307889544	3.38409921525182e-07	0.231379032177731	1
ENSG00000116237.15	ICMT	1	6235565	1_5	0	0.0200708409247873	5.38155108564232	3.39924141847289e-07	-0.415301090472436	2
ENSG00000187017.15	ESPN	1	6424625	1_5	0	0.0352012373792677	11.1375636447258	1.23383504750434e-06	1.60942742390928	1
ENSG00000215788.9	TNFRSF25	1	6463518	1_5	0	0.038109951403061	10.9256466438924	1.3103717424352e-06	1.3388046888878	1
ENSG00000204859.12	ZBTB48	1	6579883	1_5	0	0.0332374600664648	13.1151130718752	1.37185699312557e-06	-2.16666004625748	2
ENSG00000007923.15	DNAJC11	1	6701642	1_5	1	0.0506517802134088	16.2480961220269	2.59003818570103e-06	3.67467606462821	1
ENSG00000049245.12	VAMP3	1	7770202	1_6	0	0.0154642058970774	5.04695025818069	2.45621071472945e-07	0.105823262237585	2
ENSG00000116288.12	PARK7	1	7954508	1_6	0	0.0151173439844908	4.93258073051102	2.34670593082718e-07	-0.129831577040027	1
ENSG00000162426.14	SLC45A1	1	8317768	1_6	0	0.0298125424279541	16.6193082397906	1.55926859149532e-06	3.06979102371974	1
ENSG00000142583.17	SLC2A5	1	9088645	1_6	0	0.0502862518268222	16.6099587512408	2.62861386040152e-06	2.00779883328634	1
ENSG00000049239.12	H6PD	1	9221777	1_6	0	0.0169096695509293	5.91745342614922	3.14904555156498e-07	0.688208183476567	2
ENSG00000171608.15	PIK3CD	1	9650914	1_7	0	0.0468571668129955	18.2179370837399	2.6864836223036e-06	2.01831757183841	3
ENSG00000171603.16	CLSTN1	1	9824341	1_7	0	0.0229631741880688	10.8839277361271	7.86550376879724e-07	1.45900586070764	1
ENSG00000173614.13	NMNAT1	1	9991107	1_7	0	0.0229868893165834	11.4961852143561	8.31654478261002e-07	-1.72684203850071	1
ENSG00000162444.11	RBP7	1	9997247	1_7	0	0.01161645451224	4.85783146426773	1.77592660463108e-07	-0.268086449887653	1
ENSG00000130939.18	UBE4B	1	10032712	1_7	0	0.0176334626722116	8.37596426734003	4.64816346141728e-07	-0.658829705019296	2
ENSG00000054523.17	KIF1B	1	10210333	1_7	0	0.0115512292912152	4.87842974406752	1.77344299536145e-07	-0.382530706441328	1
ENSG00000142657.20	PGD	1	10399079	1_7	0	0.0693472303428498	22.069477296821	4.81648421624571e-06	2.39780395043729	1
ENSG00000175279.21	CENPS	1	10429947	1_7	0	0.0122929550053305	5.338287334744	2.06522423042774e-07	-0.300298911682508	2
ENSG00000241563.3	CORT	1	10446610	1_7	0	0.0118572986970324	5.52374762940445	2.06124000229338e-07	1.18190039017222	2
ENSG00000204624.7	DISP3	1	11431574	1_8	0	0.0295669149282495	7.16879068606983	6.67053835210427e-07	0.805570288658916	2
ENSG00000175262.14	C1orf127	1	10982502	1_8	0	0.0401709274168404	10.0806166002198	1.27440635763649e-06	1.04157961749908	1
ENSG00000120948.16	TARDBP	1	11012192	1_8	0	0.0298897099566511	7.27174189675341	6.84020519564151e-07	0.811356975652417	2
ENSG00000009724.16	MASP2	1	11046609	1_8	0	0.0254306151270681	5.74126883791581	4.59487522291038e-07	0.556591871112935	1
ENSG00000116649.9	SRM	1	11060199	1_8	0	0.031346239196506	7.72303361243618	7.61872577333662e-07	0.913392602718937	2
ENSG00000171824.13	EXOSC10	1	11077721	1_8	0	0.0778394252026675	16.4252415143075	4.023651498608e-06	2.19455243893031	2
ENSG00000198793.12	MTOR	1	11262508	1_8	0	0.0594698817544787	13.8309448309331	2.58855798400118e-06	1.99078325531412	1
ENSG00000132879.13	FBXO44	1	11666625	1_8	0	0.026983903745522	6.30256899850259	5.35218801982366e-07	0.682836278719984	1
ENSG00000116663.10	FBXO6	1	11664881	1_8	0	0.038871479790347	9.76757751007539	1.19488721395653e-06	-1.17368886150491	1
ENSG00000116670.14	MAD2L2	1	11701529	1_8	0	0.035967981812841	9.02916236656465	1.02205085627808e-06	-1.04898357413047	1
ENSG00000162490.6	DRAXIN	1	11694961	1_8	0	0.0253464392047401	5.70988757766282	4.55463403617677e-07	0.488189346774367	1
ENSG00000177000.10	MTHFR	1	11806394	1_9	0	0.0118169278872845	8.34545687004263	3.10358522692828e-07	0.880818436622257	1
ENSG00000011021.21	CLCN6	1	11796790	1_9	0	0.0361695792769449	19.108261388376	2.17507183271163e-06	2.55446897593955	3
ENSG00000175206.10	NPPA	1	11847546	1_9	0	0.0522159234787215	23.9161806529463	3.93010145860484e-06	2.81787191800986	2
ENSG00000116685.15	KIAA2013	1	11926172	1_9	0	0.0214483216731916	29.2929168346964	1.97726512653379e-06	-4.43394512310477	2
ENSG00000083444.16	PLOD1	1	11935984	1_9	0	0.0177135552468665	11.656607070746	6.4981071312611e-07	1.32903698904197	1
ENSG00000116691.10	MIIP	1	12054235	1_9	0	0.0238493373575488	12.1220018711803	9.09828710494964e-07	-0.516375898815267	1
ENSG00000162494.5	LRRC38	1	13515530	1_11	0	0.00293681877317897	8.49515412863713	7.85158585762268e-08	0.942783128628775	1
ENSG00000162493.16	PDPN	1	13583657	1_11	0	0.00612990820812254	15.3539237337564	2.96198137938282e-07	-1.57409655921854	1
ENSG00000171729.13	TMEM51	1	14394954	1_11	0	0.00195546423864779	4.70161326455784	2.89338186231958e-08	-0.0691667362407931	2
ENSG00000142634.12	EFHD2	1	15409565	1_11	0	0.00467738160736586	11.983715867118	1.76401908975988e-07	-0.928657320471827	1
ENSG00000162438.11	CTRC	1	15445050	1_11	0	0.00235560226137277	6.84663482727126	5.07560832653995e-08	-0.448472030242893	1
ENSG00000132906.17	CASP9	1	15526781	1_11	0	0.00204029169692321	5.78456748251701	3.71425851598137e-08	0.894171004966686	2
ENSG00000116771.5	AGMAT	1	15584636	1_11	0	0.00719960639772765	38.2213187000634	8.66010972773164e-07	-4.41012008114365	1
ENSG00000116786.11	PLEKHM2	1	15680109	1_11	1	0.661482624464048	47.0770086324536	9.80023012207936e-05	5.01472086335256	2
ENSG00000162461.7	SLC25A34	1	15735091	1_11	0	0.00194908880526845	8.99440098149221	5.51712528028665e-08	-2.47740924967068	1
ENSG00000162458.12	FBLIM1	1	15756481	1_11	0	0.00221419271918177	7.53933419961425	5.25360464140939e-08	-1.66285808419113	1
ENSG00000186510.11	CLCNKA	1	15895123	1_11	0	0.00442857113054429	13.1067536632456	1.82670213083722e-07	2.00423674024488	2
ENSG00000173641.17	HSPB7	1	16019962	1_11	0	0.0022584564698831	5.39454782686767	3.83420867768245e-08	0.379518756719961	2
ENSG00000184908.17	CLCNKB	1	16003644	1_11	0	0.00195228000656711	4.74810159944367	2.9172327718119e-08	0.775165525779221	2
ENSG00000185519.8	FAM131C	1	16060907	1_11	0	0.00371018326697437	11.2502639912698	1.31361182579774e-07	-1.48924239438226	2
ENSG00000142632.16	ARHGEF19	1	16210794	1_11	0	0.0026972105478571	7.30387473443443	6.19979228395033e-08	-0.872985361525882	1
ENSG00000132881.11	RSG1	1	16237140	1_11	0	0.00768941609035923	17.1495734243115	4.15007225185829e-07	2.10777499051495	1
ENSG00000055070.16	SZRD1	1	16352580	1_11	0	0.056332703134935	36.237922459444	6.42440418731047e-06	-3.38912822914294	1
ENSG00000187144.11	SPATA21	1	16438208	1_11	0	0.00223515362538496	6.21454816423071	4.37145397364304e-08	-0.708822030033568	2
ENSG00000157191.19	NECAP2	1	16440864	1_11	0	0.00303725351521522	8.96080553868648	8.56519134976602e-08	-0.880532072530657	1
ENSG00000183888.4	C1orf64	1	16004406	1_11	0	0.0036851801213984	11.1212246549778	1.28979386645424e-07	1.52102437625879	1
ENSG00000159363.17	ATP13A2	1	17011965	1_12	0	0.0256739209600112	4.71867837677414	3.81260269519859e-07	0.127184357983101	1
ENSG00000159339.13	PADI4	1	17309868	1_12	0	0.0355739734615973	7.81174999633915	8.74560153635837e-07	-0.88962816843881	2
ENSG00000074964.16	ARHGEF10L	1	17540984	1_12	0	0.0298797122003321	6.15585517228127	5.78860316139813e-07	0.666644149385787	2
ENSG00000117154.11	IGSF21	1	18103117	1_12	0	0.0365088200000773	8.05833973239656	9.2587496865354e-07	0.934854453943253	2
ENSG00000142623.9	PADI1	1	17205087	1_12	0	0.025587473352488	4.68675339117717	3.77405721112649e-07	0.00691805877331923	1
ENSG00000179023.8	KLHDC7A	1	18481444	1_13	0	0.0148167725307576	5.39113383531003	2.51386933667741e-07	0.436024585835017	1
ENSG00000159423.16	ALDH4A1	1	18902530	1_13	0	0.0168896845519092	6.62558643530849	3.52172009994426e-07	-0.712084483379592	1
ENSG00000127463.13	EMC1	1	19246712	1_13	0	0.0220850160348983	9.15763372206491	6.36487621221224e-07	-1.10360284365785	3
ENSG00000053372.4	MRTO4	1	19249541	1_13	0	0.0164756076700816	6.39149096702918	3.31400069234827e-07	0.805124354224985	2
ENSG00000162482.4	AKR7A3	1	19288862	1_13	0	0.0286515059832193	11.6211175403523	1.04786255637726e-06	-1.36049448590908	1
ENSG00000053371.12	AKR7A2	1	19310497	1_13	0	0.0163645879745363	6.32773499484905	3.25883469610955e-07	-0.881717713591474	3
ENSG00000040487.12	PQLC2	1	19312063	1_13	0	0.0258163660092896	10.6342062386396	8.6399088752617e-07	-1.40598876979211	3
ENSG00000077549.17	CAPZB	1	19485158	1_13	0	0.0144503354463661	5.15516595455772	2.34438834208366e-07	0.399404318689412	1
ENSG00000173436.13	MINOS1	1	19596564	1_13	0	0.0144043384221138	5.12512679512837	2.32330862281112e-07	0.315266626024922	2
ENSG00000158747.13	NBL1	1	19641564	1_13	0	0.0896846281427478	22.5502210600271	6.36469781751069e-06	-2.23191768946658	3
ENSG00000169914.5	OTUD3	1	19882290	1_13	0	0.0219804097504536	9.11276517621058	6.30369129996076e-07	-1.10002447627451	4
ENSG00000188257.10	PLA2G2A	1	19979653	1_13	0	0.0220881527097934	9.15897399388889	6.36671186647671e-07	-1.09298779454757	1
ENSG00000162543.5	UBXN10	1	20165336	1_14	0	0.0817457294567722	16.598732310687	4.27020739564192e-06	1.76441510626617	1
ENSG00000162545.5	CAMK2N1	1	20256829	1_14	0	0.0242197150553899	4.9788367195876	3.79494850279537e-07	-0.373203450678296	2
ENSG00000183114.7	FAM43B	1	20259887	1_14	0	0.0242189043561969	4.97852014210998	3.79458018332299e-07	-0.374900606215288	1
ENSG00000090432.6	MUL1	1	20500193	1_14	0	0.0241603016943714	4.95558137583058	3.76795700797079e-07	0.311081033821009	2
ENSG00000158825.5	CDA	1	20608589	1_14	0	0.108786428131917	19.3855299517291	6.63684032582722e-06	2.16877235044098	1
ENSG00000158828.7	PINK1	1	20633253	1_14	0	0.0288899485134717	6.64830018678468	6.04458323414697e-07	0.70837207391923	1
ENSG00000189410.11	SH2D5	1	20731767	1_14	0	0.0266562569926173	5.88622590539239	4.93793155871338e-07	-0.830661080749777	3
ENSG00000075151.20	EIF4G3	1	21174602	1_14	0	0.0848017141396058	16.9489721346331	4.52331643321972e-06	-2.99109075471404	1
ENSG00000142794.18	NBPF3	1	21438718	1_15	0	0.0155122611918285	4.69460403883777	2.29183343223577e-07	-0.0602296029105149	2
ENSG00000076864.19	RAP1GAP	1	21667107	1_15	0	0.015551785153148	4.72990666102908	2.31495094276604e-07	-0.0672794187325487	2
ENSG00000090686.15	USP48	1	21782877	1_15	0	0.021163184811864	7.63487123575358	5.08500887406728e-07	0.902568323545004	1
ENSG00000187942.11	LDLRAD2	1	21811388	1_15	0	0.0183500117044464	6.29373106155094	3.63457387299916e-07	0.944056692238663	2
ENSG00000070831.15	CDC42	1	22052387	1_15	0	0.0691659817744871	19.0910748442546	4.15558241511699e-06	1.92809831863932	1
ENSG00000162552.14	WNT4	1	22143622	1_15	0	0.0235452411360947	8.47377470774442	6.27897898458502e-07	1.00131098956983	2
ENSG00000184677.16	ZBTB40	1	22448624	1_15	0	0.0168066539964747	5.35422770545044	2.83195970668644e-07	-0.221716169794849	1
ENSG00000125945.14	ZNF436	1	23368146	1_16	0	0.0172638512164456	4.80798686573994	2.61222108614711e-07	0.207869764486476	2
ENSG00000204219.9	TCEA3	1	23424647	1_16	0	0.0350571854703973	11.5115034347409	1.27004195369634e-06	1.65353568092113	1
ENSG00000088280.18	ASAP3	1	23483896	1_16	0	0.0226054092843794	7.35351713452316	5.23138228017878e-07	-0.829141288810693	2
ENSG00000227868.5	C1orf234	1	23015869	1_16	0	0.0255906854204213	8.52684805178368	6.86719557018726e-07	1.28308992735387	1
ENSG00000134644.15	PUM1	1	31066204	1_20	0	0	13.5588246936929	0	-1.13414665045068	1
ENSG00000084628.9	NKAIN1	1	31239467	1_20	0	0	47.2160401261856	0	0.608358439601998	1
ENSG00000060688.12	SNRNP40	1	31294043	1_20	0	0	14.204307702336	0	-1.12061321791798	1
ENSG00000121766.15	ZCCHC17	1	31294315	1_20	0	0	47.1870874949724	0	-0.526196343518396	1
ENSG00000121769.7	FABP3	1	31378553	1_20	0	0	29.7001941526636	0	2.37063009281981	1
ENSG00000168528.11	SERINC2	1	31378553	1_20	0	0	24.8002035301249	0	2.12417920102487	2
ENSG00000162517.12	PEF1	1	31645212	1_20	0	0	62.9516246043802	0	-2.15411426706286	1
ENSG00000084636.17	COL16A1	1	31608307	1_20	0	0	25.7778018073134	0	-0.130398923350976	4
ENSG00000121753.12	ADGRB2	1	31673092	1_20	0	0	10.3618683859179	0	0.296896470030643	1
ENSG00000134668.12	SPOCD1	1	31819799	1_20	0	0	6.0257050082498	0	-0.561727627216965	1
ENSG00000184007.18	PTP4A2	1	31944881	1_20	0	0	2292.85760884762	0	3.19326028168523	2
ENSG00000142698.14	C1orf94	1	34167058	1_22	0	0.00642885978884156	5.98355608158922	1.2106045269991e-07	0.546410338859841	1
ENSG00000025800.13	KPNA6	1	32108863	1_22	0	0.0181839604077423	15.7676295756418	9.02326806043093e-07	1.81300279948414	1
ENSG00000084652.15	TXLNA	1	32179560	1_22	0	0.0166151654499599	14.9165116962999	7.79975420514879e-07	-1.7510092527251	1
ENSG00000160051.11	IQCC	1	32205429	1_22	0	0.0167366200594508	14.9851976491526	7.89294736084022e-07	-1.75619123005214	1
ENSG00000084623.11	EIF3I	1	32222176	1_22	0	0.0170134179938022	15.1399027775939	8.10631791702801e-07	-1.76721526665912	1
ENSG00000160055.19	TMEM234	1	32222176	1_22	0	0.0170134179938022	15.1399027775939	8.10631791702801e-07	1.76721526665912	1
ENSG00000183615.5	FAM167B	1	32246849	1_22	0	0.0101418836451296	10.2678971227428	3.27724648309757e-07	1.2694105600216	1
ENSG00000116478.11	HDAC1	1	32291945	1_22	0	0.00650809737880642	6.09860362180062	1.24908911439101e-07	-0.574359601049014	1
ENSG00000162526.6	TSSK3	1	32366691	1_22	0	0.00670502196707368	6.37858315562332	1.34596386441274e-07	0.484375470556481	1
ENSG00000176261.15	ZBTB8OS	1	32650758	1_22	0	0.00566220469668766	4.79117202968852	8.53760983941693e-08	0.160476391299909	1
ENSG00000162521.18	RBBP4	1	32651536	1_22	0	0.00641375875012618	5.96147010688904	1.20330290292727e-07	-0.532824931287575	1
ENSG00000116497.17	S100PBP	1	32817174	1_22	0	0.0059261515766339	5.21895628609792	9.73341831204095e-08	-0.336705873249236	1
ENSG00000134684.10	YARS	1	32817927	1_22	0	0.00591646158048809	5.20359054634806	9.68889252316551e-08	0.331435002704977	1
ENSG00000160097.16	FNDC5	1	32872031	1_22	0	0.00650242523162048	6.09041425013391	1.24632461876457e-07	-0.617186092595721	1
ENSG00000116514.16	RNF19B	1	32970305	1_22	0	0.0260701343405411	19.1722939281092	1.57299130246086e-06	-1.91340665801211	1
ENSG00000142920.16	AZIN2	1	33080995	1_22	0	0.00566128823601908	4.78965215116178	8.53352007464758e-08	0.228409526949061	2
ENSG00000116525.13	TRIM62	1	33182762	1_22	0	0.00559775838907106	4.68370081671262	8.25110794471574e-08	-0.00508768007798108	1
ENSG00000184389.9	A3GALT2	1	33321277	1_22	0	0.00735081224132772	7.24237578004488	1.67542641604037e-07	0.89593894569269	2
ENSG00000134686.18	PHC2	1	33430474	1_22	0	0.0057088948875007	4.86827318364524	8.74653344696497e-08	0.243224061534886	1
ENSG00000121903.14	ZSCAN20	1	33465938	1_22	0	0.0703064671843663	28.6377906054114	6.33641711963377e-06	2.58135682962917	1
ENSG00000121904.17	CSMD2	1	33850932	1_22	0	0.00652496877255149	6.12291839589033	1.25732017000779e-07	0.641597599685951	2
ENSG00000273274.1	ZBTB8B	1	32465491	1_22	0	0.00588652969350534	5.15596752619744	9.55165188847678e-08	-0.321174696835628	1
ENSG00000188910.7	GJB3	1	34781935	1_22	0	0.00761672585841589	7.5762593607341	1.81606810875611e-07	0.653682365483961	1
ENSG00000116544.11	DLGAP3	1	34898108	1_22	0	0.018634584847121	15.9986547590265	9.38236149810468e-07	1.56646148119139	1
ENSG00000020129.15	NCDN	1	35557823	1_22	0	0.00682509208739102	6.54529325406072	1.40587464510104e-07	-0.679414221100686	1
ENSG00000116819.6	TFAP2E	1	35573174	1_22	0	0.0118367447257846	11.7218663179725	4.36654579692508e-07	1.68100384760629	1
ENSG00000126067.11	PSMB2	1	35641909	1_22	0	0.0439612670342446	24.1358165723302	3.33919030893633e-06	-2.62550755010042	1
ENSG00000142686.7	C1orf216	1	35706594	1_22	0	0.0420361477270796	23.7088863890381	3.13648372858926e-06	2.63852778040734	2
ENSG00000134698.10	AGO4	1	35807900	1_22	0	0.0075381278394836	7.47878772613705	1.7742045092739e-07	-0.938351658844837	1
ENSG00000092847.11	AGO1	1	35870261	1_22	0	0.0450249180260431	24.3638939750754	3.45230061312517e-06	-2.65508498707691	1
ENSG00000116863.10	ADPRHL2	1	36088841	1_22	0	0.0409433926312406	23.4579063048843	3.02260952859046e-06	2.54565431201778	1
ENSG00000054116.11	TRAPPC3	1	36155585	1_22	0	0.00610624682144145	5.50006083492664	1.05694118692465e-07	0.684615384615462	1
ENSG00000054118.13	THRAP3	1	36225269	1_22	0	0.00659520357247112	6.22347805485755	1.29172582251025e-07	0.446332379105678	1
ENSG00000214193.10	SH3D21	1	36307804	1_22	0	0.0173711429307996	15.3361780254608	8.3840625292669e-07	1.69875026960166	1
ENSG00000142694.6	EVA1B	1	36319669	1_22	0	0.0163268005737205	14.7514212689055	7.57955881708363e-07	1.56541133208188	2
ENSG00000196182.10	STK40	1	36386242	1_22	0	0.00578492242047779	4.9924854328727	9.08915101447473e-08	-0.125896995622969	1
ENSG00000181817.5	LSM10	1	36393562	1_22	0	0.00561667114249087	4.71536728971365	8.33495955436597e-08	-0.111359982606911	3
ENSG00000116885.18	OSCP1	1	36439159	1_22	0	0.00642281976266068	5.97472962110976	1.20768303426607e-07	-0.507828042265741	1
ENSG00000163873.9	GRIK3	1	37035122	1_22	0	0.0114341970334174	11.3962505887726	4.10087598186726e-07	1.26373291206544	1
ENSG00000183317.16	EPHA10	1	37767727	1_23	0	0.0247264472860603	6.10044879193234	4.74714481879143e-07	-0.226247458411289	1
ENSG00000163874.10	ZC3H12A	1	37475037	1_23	0	0.0207983145758452	5.26641455765666	3.44708632013929e-07	0.745830062397158	1
ENSG00000163879.10	DNALI1	1	37548877	1_23	0	0.0307268923185083	10.1113739671772	9.77772424836892e-07	1.86617304028181	2
ENSG00000134697.12	GNL2	1	37592353	1_23	0	0.0206559118427975	5.07100089742417	3.29645409631163e-07	0.614776205838854	2
ENSG00000169218.13	RSPO1	1	37630675	1_23	0	0.206790995139787	25.5530369178869	1.662965039966e-05	-2.39272163736353	1
ENSG00000116922.14	C1orf109	1	37692045	1_23	0	0.058488021323154	13.9152555736134	2.56133916396533e-06	-1.54145986875261	1
ENSG00000134690.10	CDCA8	1	37692045	1_23	0	0.058488021323154	13.9152555736134	2.56133916396533e-06	1.54145986875261	1
ENSG00000185090.14	MANEAL	1	37792972	1_23	0	0.0217628959895216	10.8718137375189	7.44607940693354e-07	-2.59737664373867	1
ENSG00000204084.12	INPP5B	1	37946715	1_23	0	0.0489349547804471	11.3114903042086	1.74199936597466e-06	-0.0143856074735637	1
ENSG00000116981.3	NT5C1A	1	39672606	1_24	0	0.0307895896146759	6.13871352293324	5.94826407010378e-07	-0.548950059828957	2
ENSG00000131233.9	GJA9	1	38881233	1_24	0	0.0348068002279617	7.30294297315375	7.99964995382463e-07	1.11813873862879	2
ENSG00000158315.10	RHBDL2	1	38941917	1_24	0	0.0302081881284053	5.95790731587636	5.66405411260268e-07	0.686879927065848	1
ENSG00000174574.15	AKIRIN1	1	38991334	1_24	0	0.040965557332621	8.8528610627497	1.14133067537718e-06	-1.26851150316885	1
ENSG00000168653.10	NDUFS5	1	39026255	1_24	0	0.0436905981733149	9.46669776680552	1.30165375780546e-06	1.28168783792782	3
ENSG00000183682.7	BMP8A	1	39554348	1_24	0	0.0797702519087005	15.2482389596562	3.82797970434939e-06	-1.76021606388055	1
ENSG00000090621.13	PABPC4	1	39577125	1_24	0	0.0266084720618414	4.75554590592189	3.98225704087209e-07	-0.153361413540032	1
ENSG00000163909.7	HEYL	1	39640410	1_24	0	0.0298432533778061	5.84264842949832	5.48737820700791e-07	0.3927958060938	1
ENSG00000084072.16	PPIE	1	39738752	1_25	0	0.0150139984723796	6.01378382374659	2.84153594110389e-07	-0.654544526785165	1
ENSG00000043514.15	TRIT1	1	39883756	1_25	0	0.0628194854421739	19.312044885691	3.81796207932953e-06	-2.22516309669954	1
ENSG00000131236.16	CAP1	1	40040252	1_25	0	0.0131212056383645	4.77739610687489	1.97275869805659e-07	-0.0962938435304532	2
ENSG00000131238.16	PPT1	1	40097321	1_25	0	0.0151016219249824	6.14116712060323	2.91865984483225e-07	-0.58485247872239	2
ENSG00000084073.8	ZMPSTE24	1	40257946	1_25	0	0.0134502927984558	4.99710045419263	2.11523581928748e-07	-0.199988542677272	1
ENSG00000049089.13	COL9A2	1	40318226	1_25	0	0.0390844141594482	14.9810338549033	1.8426988542135e-06	1.55585919401986	1
ENSG00000084070.11	SMAP2	1	40340102	1_25	0	0.0829295414583382	21.9914730897033	5.73948016176816e-06	2.14154273675552	1
ENSG00000187801.14	ZFP69B	1	40511192	1_25	0	0.0154547493263687	6.31657288075495	3.07222097829788e-07	0.670325916959722	1
ENSG00000187815.9	ZFP69	1	40476891	1_25	0	0.013878111268415	5.3118565119103	2.3199876544165e-07	0.403742958851926	1
ENSG00000164002.11	EXO5	1	40507808	1_25	0	0.0314593257933379	12.8887356681967	1.27605296691785e-06	1.43316015577678	3
ENSG00000117010.15	ZNF684	1	40531781	1_25	0	0.0136786648749017	5.17649736868207	2.22837706943146e-07	0.361422383041763	1
ENSG00000117016.9	RIMS3	1	40664752	1_25	0	0.0138298678800308	5.21438219533604	2.26949831748719e-07	-0.382237577634004	1
ENSG00000066136.20	NFYC	1	40650589	1_25	0	0.0150567784444854	5.98533334687265	2.83615117733378e-07	0.547649517106352	1
ENSG00000179862.6	CITED4	1	40862378	1_25	0	0.0205347807573089	8.64137821346959	5.58447122788647e-07	0.786515318724275	1
ENSG00000171793.13	CTPS1	1	40948471	1_25	0	0.0145768256353248	5.6829605496937	2.60703327181765e-07	0.287295484137049	1
ENSG00000171790.15	SLFNL1	1	41015615	1_25	0	0.264301299490265	34.4689600130336	2.8670578257151e-05	3.62784554132904	2
ENSG00000204060.6	FOXO6	1	41277128	1_25	0	0.0137256693807727	5.13941911464633	2.22001823979742e-07	0.0390120156100447	2
ENSG00000188800.5	TMCO2	1	40246138	1_25	0	0.0130036150943073	4.7060348962006	1.92587556444832e-07	-0.0997857646940357	1
ENSG00000127124.14	HIVEP3	1	42035577	1_26	1	0.346820607494754	29.8781779849335	3.26112899902787e-05	-5.56219316813068	2
ENSG00000198815.8	FOXJ3	1	42335364	1_26	0	0.00807198877146409	4.80046581633388	1.21947500793835e-07	-0.363009502253661	1
ENSG00000066185.12	ZMYND12	1	42453818	1_26	0	0.0367479868030085	22.9839796560815	2.65807820226433e-06	-2.76005970110967	2
ENSG00000186409.14	CCDC30	1	42463059	1_26	0	0.0122631473693096	7.70742385090397	2.97454239825044e-07	0.426632541758173	1
ENSG00000164008.14	C1orf50	1	42767127	1_26	0	0.0214346284650625	17.0736722061968	1.15173316551198e-06	1.98459877837519	2
ENSG00000274386.5	TMEM269	1	42784154	1_26	0	0.0266019077997516	17.8452131555083	1.49397557553877e-06	-1.74609311869458	2
ENSG00000177868.11	SVBP	1	42816759	1_26	0	0.0165041767618493	13.6912591701304	7.1112546635486e-07	-1.71927744114022	2
ENSG00000164010.13	ERMAP	1	42817988	1_26	0	0.00812122676657456	5.03245200899646	1.28620517623583e-07	0.444050703190052	2
ENSG00000164011.17	ZNF691	1	42846835	1_26	0	0.00801495038635214	4.82403770598942	1.2168036555133e-07	-0.0377486383006177	1
ENSG00000179178.10	TMEM125	1	43269525	1_26	0	0.0136976440515817	9.48185499796573	4.0874095907792e-07	0.977363936689793	1
ENSG00000066056.13	TIE1	1	43300755	1_27	0	0.0267213142135095	31.482864142015	2.64753081024948e-06	5.08734190595277	2
ENSG00000117400.16	MPL	1	43337449	1_27	1	0.0664749404414964	34.2625117281939	7.16780410791921e-06	5.56414231731672	1
ENSG00000117399.13	CDC20	1	43359194	1_27	0	0.0788241409410123	17.9399619796995	4.45030461163112e-06	-1.19829882255093	1
ENSG00000066322.14	ELOVL1	1	43367735	1_27	0	0.018662763188444	8.30949524454056	4.8804465707548e-07	1.46064636841186	1
ENSG00000159479.16	MED8	1	43389907	1_27	0	0.0247728979611712	30.3136232825493	2.36332602079589e-06	-5.26974414164537	2
ENSG00000126091.19	ST3GAL3	1	43705540	1_27	0	0.0156991066453926	8.69611047790412	4.29644208389927e-07	1.52339902343081	1
ENSG00000117408.10	IPO13	1	43947230	1_27	0	0.0311750588504833	12.985645511096	1.2740304229685e-06	-1.90076350222772	1
ENSG00000117411.16	B4GALT2	1	44022045	1_27	0	0.104820555360006	22.9566667022792	7.57293551913576e-06	-2.28834275658336	1
ENSG00000159214.12	CCDC24	1	43991070	1_27	0	0.123803849555711	25.7087676724056	1.00166934332132e-05	2.65476272421849	2
ENSG00000196517.11	SLC6A9	1	44031093	1_27	0	0.0504012617833504	16.0983315842091	2.55347288925049e-06	1.79609106325172	1
ENSG00000198520.10	C1orf228	1	44674693	1_28	0	0.0822497950296496	19.181337884503	4.96503933670331e-06	2.00758385707586	1
ENSG00000142945.12	KIF2C	1	44739744	1_28	0	0.0177936080572952	5.1668091693187	2.89331298003159e-07	-0.97627276948774	2
ENSG00000142937.11	RPS8	1	44775613	1_28	0	0.0311962601307426	9.08755832242257	8.92192807579415e-07	0.180730074953576	1
ENSG00000142959.4	BEST4	1	44787956	1_28	0	0.0177604118063056	4.68556414191697	2.61893001206293e-07	0.249797524555345	1
ENSG00000222009.8	BTBD19	1	44808328	1_28	0	0.0178185710581824	4.74560968733679	2.66117762256996e-07	0.060277083698834	2
ENSG00000126107.14	HECTD3	1	45010727	1_28	0	0.0186737781013639	5.22196342997222	3.06884528108972e-07	0.48317963193069	2
ENSG00000126088.13	UROD	1	45012003	1_28	0	0.018945398013769	6.78232582073885	4.04381572326265e-07	-1.71756383590463	1
ENSG00000186603.5	HPDL	1	45325517	1_28	0	0.0542518010359881	13.9414162158795	2.38029084985175e-06	-1.21559765779475	1
ENSG00000132781.17	MUTYH	1	45340760	1_28	0	0.0267194958121166	11.935320391908	1.00362463801512e-06	2.44862730986679	1
ENSG00000070759.16	TESK2	1	45491131	1_28	0	0.0255545716235425	7.56021571210168	6.08011461395714e-07	0.69105880784109	1
ENSG00000280670.2	CCDC163	1	45499635	1_28	1	0.191758062317975	20.9183523642442	1.26237992794807e-05	4.24632146015794	1
ENSG00000132763.14	MMACHC	1	45499635	1_28	1	0.191758062317975	20.9183523642442	1.26237992794807e-05	4.24632146015794	1
ENSG00000117450.13	PRDX1	1	45523092	1_28	1	0.243282256991175	21.8311153079369	1.67145748118025e-05	4.3151719704278	1
ENSG00000117448.13	AKR1A1	1	45557684	1_28	0	0.038538699289568	15.4131496388032	1.86937926520185e-06	2.9023174350538	1
ENSG00000159588.14	CCDC17	1	45624129	1_28	0	0.018951752508365	7.41171316410075	4.42055657990232e-07	-2.18320641969462	1
ENSG00000159592.10	GPBP1L1	1	45688394	1_28	0	0.0296844077690394	10.5925242719535	9.89547920064311e-07	1.47719735759888	1
ENSG00000086015.20	MAST2	1	45789046	1_28	1	0.0348846441462926	15.9641887980784	1.75262953512842e-06	-3.65787669022466	1
ENSG00000117461.14	PIK3R3	1	46132597	1_28	1	0.0473313785283145	18.4954611884994	2.75501071447917e-06	-3.71734371089	2
ENSG00000085998.13	POMGNT1	1	46190201	1_28	0	0.0230500936225471	6.85680937469671	4.97397666240922e-07	-0.937694381777119	2
ENSG00000085999.11	RAD54L	1	46263241	1_28	0	0.0754042885088984	17.5251295856674	4.15878298127953e-06	2.23790251759245	1
ENSG00000173660.11	UQCRH	1	46309111	1_28	0	0.0260213101314544	7.80202122257359	6.38918200509754e-07	-0.669429742290522	1
ENSG00000117480.15	FAAH	1	46394565	1_28	0	0.0410258381933493	14.4252607160845	1.86247352365339e-06	-2.42399347418521	2
ENSG00000079277.19	MKNK1	1	46592172	1_29	0	0.0227871059687387	7.19186716755716	5.1575067272235e-07	1.15431900383769	3
ENSG00000142961.14	MOB3C	1	46616841	1_29	0	0.0964318892813329	20.9954273994017	6.37168605397058e-06	2.47080939030706	2
ENSG00000123472.12	ATPAF1	1	46673908	1_29	0	0.0980348240208382	21.1563807690336	6.52725714109045e-06	2.46370805526628	2
ENSG00000159658.10	EFCAB14	1	46718897	1_29	0	0.0202168750331388	6.06101872951177	3.85628058901078e-07	0.962161059138862	1
ENSG00000187048.12	CYP4A11	1	46940506	1_29	0	0.0270274464489376	8.80670222912005	7.49078447129797e-07	-1.05863511626997	1
ENSG00000162366.7	PDZK1IP1	1	47191326	1_29	0	0.0175317427084595	4.71592420648085	2.60196157469672e-07	0.295842736396986	1
ENSG00000162367.11	TAL1	1	47230909	1_29	0	0.0797094163917439	19.1440507109395	4.80233485508581e-06	-2.25460322535522	1
ENSG00000162368.13	CMPK1	1	47333764	1_29	0	0.0475179688018622	14.1714115568748	2.11923907248351e-06	2.00638355780331	2
ENSG00000186790.5	FOXE3	1	47387119	1_29	0	0.0411421793834275	12.7970563143482	1.65693834370216e-06	-2.01132037179902	1
ENSG00000117834.12	SLC5A9	1	48222704	1_30	0	0.0289478520405313	10.7119662793348	9.75875724357032e-07	-1.17278603553666	1
ENSG00000132122.11	SPATA6	1	48470359	1_30	0	0.0182049261971082	6.43752092716165	3.68821772098282e-07	0.74201871007243	3
ENSG00000162373.12	BEND5	1	48775925	1_31	0	0.0273204919283957	9.27147502538626	7.97161510462143e-07	1.19417887558343	1
ENSG00000162374.16	ELAVL4	1	50048717	1_32	0	0.0322942710928543	9.28893850110469	9.44062067258088e-07	1.37132000426146	1
ENSG00000186094.16	AGBL4	1	50008401	1_32	0	0.0209667711884567	5.19934548026814	3.43075105315806e-07	-0.19926251838358	1
ENSG00000123080.10	CDKN2C	1	50958107	1_32	0	0.0400329685212214	11.3309961021204	1.42756160511046e-06	-1.76865697581535	1
ENSG00000123091.4	RNF11	1	51236170	1_32	0	0.097280485871205	19.8752871359956	6.08482533475381e-06	-2.14295859332807	1
ENSG00000142700.11	DMRTA2	1	50423583	1_32	0	0.0477365704625297	13.0093859070712	1.95441589099475e-06	2.02073776564943	1
ENSG00000203995.9	ZYG11A	1	52842285	1_33	0	0.0204888954214794	6.94793393490041	4.48005349381982e-07	0.948554690449976	1
ENSG00000169213.6	RAB3B	1	51991487	1_33	0	0.0201186999385184	6.77566313970335	4.29003359807182e-07	0.940566653045078	1
ENSG00000085831.15	TTC39A	1	51344853	1_33	0	0.016696565210518	5.01617866803371	2.6357796987114e-07	0.23332261870057	2
ENSG00000085832.16	EPS15	1	51523367	1_33	0	0.0165483182708466	4.93206730396208	2.56857252714996e-07	-0.217075349068006	2
ENSG00000117859.18	OSBPL9	1	51577431	1_33	0	0.026560589573841	9.40229475473524	7.85923991618676e-07	1.07332427681491	1
ENSG00000078618.21	NRDC	1	51826904	1_33	0	0.0410581754882116	13.538205368674	1.74932183960695e-06	1.50551717829938	2
ENSG00000198841.3	KTI12	1	52033817	1_33	0	0.0171245989958182	5.25491222136634	2.83201044043892e-07	-0.465460448080961	2
ENSG00000157077.14	ZFYVE9	1	52142437	1_33	0	0.0268469822525911	9.50385561170901	8.02979169227579e-07	-1.06621646469448	1
ENSG00000154222.14	CC2D1B	1	52352516	1_33	0	0.0306961825946203	10.7736956700739	1.04077786434619e-06	-1.28076041229713	1
ENSG00000085840.12	ORC1	1	52400660	1_33	0	0.0336312391856727	11.6403488305596	1.23202022862093e-06	-1.53683808244872	1
ENSG00000116157.5	GPX7	1	52601914	1_33	0	0.0162753547090034	4.77522972394148	2.44587188750178e-07	0.09122252736096	3
ENSG00000182183.14	FAM159A	1	52631909	1_33	0	0.0228706310017415	7.98710778794993	5.74879293382109e-07	0.861153462733769	1
ENSG00000162377.5	COA7	1	52693551	1_33	0	0.0162468417488216	4.75869354664904	2.43313195061417e-07	-0.000242026127199162	1
ENSG00000162378.12	ZYG11B	1	52724144	1_33	0	0.0175818889872704	5.50352871814247	3.04519946123843e-07	0.634257049233252	1
ENSG00000121310.16	ECHDC2	1	52921197	1_33	0	0.0243345673343074	8.57392851434775	6.56617511508694e-07	1.15283539732684	3
ENSG00000116171.17	SCP2	1	52923075	1_33	0	0.0180713978612798	5.76262945422306	3.27733937556709e-07	0.665643544257795	3
ENSG00000174348.13	PODN	1	53061947	1_33	0	0.0474702940506979	14.9224274215341	2.22930952136062e-06	1.65393410712718	2
ENSG00000162383.11	SLC1A7	1	53130458	1_33	0	0.0644607112024855	17.8550262120589	3.6221343812142e-06	1.86193335249615	3
ENSG00000157184.6	CPT2	1	53197456	1_33	0	0.0914791969544372	21.240087353747	6.11487545196244e-06	-2.89502412602906	1
ENSG00000162384.13	C1orf123	1	53219252	1_33	0	0.0483883848314077	15.1043461992224	2.30012813848066e-06	2.49491527766211	2
ENSG00000157193.15	LRP8	1	53247877	1_33	0	0.211301393269174	29.5919718562939	1.96781940835271e-05	3.42862956680032	1
ENSG00000174332.5	GLIS1	1	53536147	1_33	0	0.068097624874927	18.3835486166683	3.93976471599999e-06	2.06339506546272	3
ENSG00000058799.14	YIPF1	1	53889688	1_34	0	0.0113542458406762	6.39883216176421	2.28648304845561e-07	-0.560050295279628	2
ENSG00000211452.10	DIO1	1	53890974	1_34	0	0.0133822747751828	7.98636595680966	3.36347437606427e-07	0.897541566739047	1
ENSG00000157211.11	CDCP2	1	54144016	1_34	0	0.0100536413686266	5.39707057706103	1.70761696227076e-07	0.524945424600285	1
ENSG00000116221.15	MRPL37	1	54204311	1_34	0	0.00955768847118543	4.78513442956187	1.43931545064723e-07	-0.127358576148349	1
ENSG00000215883.10	CYB5RL	1	54154524	1_34	0	0.00959426491293502	4.8379873864032	1.4607820084276e-07	0.159159628421927	2
ENSG00000157216.15	SSBP3	1	54413895	1_34	0	0.745829851246219	22.6546962329119	5.31749363388689e-05	-4.1909981861273	1
ENSG00000162390.17	ACOT11	1	54542139	1_34	0	0.0206276555889831	12.5566355367878	8.1513986671842e-07	1.59813668400769	3
ENSG00000184313.19	MROH7	1	54548340	1_34	0	0.0127423375682235	7.3139808626528	2.93299889598395e-07	0.671078418716042	2
ENSG00000243725.6	TTC4	1	54607723	1_34	0	0.00952340883415825	4.89593300886252	1.46736065220417e-07	-0.478076087843158	1
ENSG00000162396.5	PARS2	1	54764162	1_34	0	0.00947820252009746	4.76135761792402	1.42025314467458e-07	-0.306835749343335	2
ENSG00000116133.11	DHCR24	1	54886940	1_34	0	0.015489984694248	9.35321773569178	4.55953975615837e-07	1.1364470660503	2
ENSG00000143001.4	TMEM61	1	54980410	1_34	0	0.00984626172754088	5.03522583049213	1.56026836434159e-07	-0.23907983636536	1
ENSG00000169174.10	PCSK9	1	55041976	1_34	0	0.00947256799505625	4.69928773252925	1.40090518371813e-07	-0.18092595366291	1
ENSG00000162402.13	USP24	1	55208131	1_34	0	0.017908899032392	10.5299777011282	5.93478941139511e-07	-1.28177125706786	2
ENSG00000187889.12	C1orf168	1	57403758	1_36	0	0.0303318443201333	8.97264807889836	8.56502088623552e-07	1.26631079238008	1
ENSG00000162600.11	OMA1	1	58547382	1_37	0	0.0179220505851002	8.6291761098565	4.86705220858231e-07	-1.10537960858987	1
ENSG00000184292.6	TACSTD2	1	58577785	1_37	0	0.0121662630554588	5.0861643913674	1.94740629319169e-07	-0.445153734375245	1
ENSG00000172456.17	FGGY	1	59296555	1_37	0	0.163580150898958	34.8010089484881	1.79156023062799e-05	-4.76058268416609	2
ENSG00000134709.10	HOOK1	1	59814713	1_38	0	0.0174829381137953	5.42368610598258	2.98413138904766e-07	0.459607711964057	1
ENSG00000134716.9	CYP2J2	1	59926274	1_38	0	0.0404070283177641	13.3593547887692	1.69883566298726e-06	1.57409232035563	2
ENSG00000132849.19	PATJ	1	61654743	1_39	0	0.0498689936765918	12.843745980684	2.01572501713427e-06	1.67633544218931	2
ENSG00000240563.1	L1TD1	1	62178446	1_39	0	0.0322100113975609	8.6806774666165	8.79940835168928e-07	-1.25018035220417	2
ENSG00000116641.17	DOCK7	1	62698358	1_39	0	0.0452598990813523	11.9173787603615	1.69747465022695e-06	-1.30185943960404	1
ENSG00000125703.14	ATG4C	1	62784595	1_39	0	0.0295409897080162	7.86015803879081	7.30744059012003e-07	-1.06302587088159	1
ENSG00000088035.15	ALG6	1	63367779	1_40	0	0.0233373539015811	4.72146051776794	3.46766350810667e-07	0.139898159088232	2
ENSG00000203965.12	EFCAB7	1	63523814	1_40	0	0.0456198724388257	11.0861203203295	1.59163187514525e-06	1.55535753938686	1
ENSG00000142856.16	ITGB3BP	1	63593973	1_40	0	0.0282243178111232	6.52115541084542	5.79237909865578e-07	0.624764531247714	1
ENSG00000079739.15	PGM1	1	63592345	1_40	0	0.0274996812367766	6.27473318578213	5.43040095340522e-07	0.762621918564001	1
ENSG00000185483.11	ROR1	1	63917718	1_40	0	0.0256241186038099	5.60584572066316	4.52063091639863e-07	0.458243597031271	1
ENSG00000162437.14	RAVER2	1	64745289	1_41	0	0.0222711001317931	4.867802039117	3.41179990290984e-07	-0.30540650525894	2
ENSG00000162434.11	JAK1	1	64965916	1_41	0	0.0424725561720667	10.9927464927408	1.46934434467614e-06	-1.49661096380888	2
ENSG00000162433.14	AK4	1	65147235	1_41	0	0.0546021674917832	13.3932608781759	2.30146929301066e-06	-1.54940320795942	1
ENSG00000116675.15	DNAJC6	1	65248435	1_41	0	0.0246871305156839	5.84178754141153	4.53863590953135e-07	-0.598363791861895	1
ENSG00000213625.8	LEPROT	1	65439610	1_41	0	0.049683148622946	12.4895906292886	1.95283831981564e-06	-1.81927432833606	1
ENSG00000116678.19	LEPR	1	65439203	1_41	0	0.0257911157324838	6.25581496179086	5.07765276536414e-07	0.670221692549335	1
ENSG00000152760.9	TCTEX1D1	1	66766748	1_42	0	0.029007899942582	14.4733133339766	1.32127502731557e-06	2.87556304750361	1
ENSG00000198160.14	MIER1	1	66924785	1_42	0	0.0281088739851122	12.136492872185	1.07360772410563e-06	1.78624734241178	1
ENSG00000116704.7	SLC35D1	1	67063560	1_42	0	0.0148597280979995	6.15451228314324	2.87815036485164e-07	0.896793639663939	1
ENSG00000033122.18	LRRC7	1	69567941	1_44	0	0.0346021474737946	7.11623818889987	7.74930050513801e-07	-0.892402181217885	2
ENSG00000066557.5	LRRC40	1	70204629	1_44	0	0.0333470674210904	6.76523060233941	7.0998508599557e-07	0.974036215643715	1
ENSG00000118454.12	ANKRD13C	1	70354325	1_44	0	0.0272733370737914	4.85855155907378	4.17017297535244e-07	0.430853720575537	1
ENSG00000197568.13	HHLA3	1	70356074	1_44	0	0.0269210435272466	4.73542493978495	4.01198980733397e-07	0.3071647745241	1
ENSG00000132485.13	ZRANB2	1	71081716	1_45	0	0.0161211196526302	5.30166459273425	2.68977791806183e-07	-0.461490387609084	1
ENSG00000172260.14	NEGR1	1	72282986	1_46	0	0.0173330208403297	5.69327719607774	3.10560031626319e-07	0.77917471956006	1
ENSG00000254685.6	FPGT	1	74194517	1_47	0	0.0208848047111214	7.06233347484388	4.64181270501488e-07	-0.833439524281948	2
ENSG00000116783.14	TNNI3K	1	74230755	1_47	0	0.0277212623500183	9.74106640908599	8.4982299985279e-07	-1.14150190009732	3
ENSG00000116791.13	CRYZ	1	74702349	1_47	0	0.0215041638166896	7.33848290209526	4.96635568687199e-07	-0.894027270806819	4
ENSG00000162623.15	TYW3	1	74733595	1_47	0	0.0162734606309748	4.7078262202456	2.41106719829295e-07	-0.233941485270727	1
ENSG00000137968.16	SLC44A5	1	75610725	1_47	0	0.0174685100767452	5.37615660773552	2.95553937562983e-07	0.364186794676436	1
ENSG00000117054.13	ACADM	1	75724060	1_47	0	0.130669603647561	24.6743503613374	1.0146804074778e-05	-3.03666571069001	1
ENSG00000137955.15	RABGGTB	1	75786517	1_47	0	0.0267935122805596	9.41875384514577	7.94203996857573e-07	1.42831198753128	1
ENSG00000057468.6	MSH4	1	75779738	1_47	0	0.0162398082973723	4.68829909005907	2.39610133824607e-07	0.0647143483397972	2
ENSG00000117069.14	ST6GALNAC5	1	76867670	1_48	0	0.0172255875960446	9.87971948120411	5.35584047243559e-07	-1.15730596113747	1
ENSG00000142892.14	PIGK	1	77228410	1_48	0	0.0520225246084536	20.3673505241734	3.33453235475497e-06	2.15511009321541	1
ENSG00000077254.14	USP33	1	77760195	1_48	0	0.0204130662799323	11.4821521958551	7.37633306930079e-07	1.51403644008401	1
ENSG00000162614.18	NEXN	1	77888397	1_48	0	0.0150620698148328	8.61423501856832	4.08329113877571e-07	-1.15116298661965	1
ENSG00000162613.16	FUBP1	1	77979050	1_48	0	0.0113337138644921	5.93609273872995	2.11729755011281e-07	-0.492864273326147	1
ENSG00000162616.8	DNAJB4	1	77977002	1_48	0	0.0280363437005859	14.4838038973685	1.27794741894204e-06	-1.7927383386797	1
ENSG00000122420.9	PTGFR	1	78303991	1_48	0	0.0519224900621228	20.3488589443647	3.32509874404198e-06	2.16591790110714	1
ENSG00000137965.10	IFI44	1	78649621	1_48	0	0.0111136831071782	5.75160680345712	2.01166737069282e-07	-0.523972211430907	1
ENSG00000162618.13	ADGRL4	1	79007674	1_48	0	0.0217189098974031	12.0680325503902	8.24866127887776e-07	1.39039258536438	1
ENSG00000117114.19	ADGRL2	1	81377044	1_50	0	0.0138212611738824	7.8663089955845	3.42158748914046e-07	0.979235295274966	1
ENSG00000137941.16	TTLL7	1	84044126	1_51	0	0.0486193175476944	13.3062815344335	2.03598484142338e-06	-1.61576570711946	1
ENSG00000142875.19	PRKACB	1	84077863	1_51	0	0.0423533387133936	11.9894690965716	1.59807286655986e-06	-1.56482201615361	1
ENSG00000203943.8	SAMD13	1	84298566	1_51	0	0.0200049852865247	4.87749130855519	3.07074472273516e-07	-0.51512237337345	2
ENSG00000117133.10	RPF1	1	84479257	1_52	0	0.0194584962881489	4.6850427320884	2.8690083086967e-07	0.127367280541784	3
ENSG00000174021.10	GNG5	1	84506136	1_52	0	0.0277434952410214	8.03943072655072	7.01932652626186e-07	0.954958086700882	2
ENSG00000122432.17	SPATA1	1	84506243	1_52	0	0.0788828033583697	18.0280610012159	4.47548729800918e-06	2.1674541750625	1
ENSG00000117151.12	CTBS	1	84574852	1_52	0	0.0272690532633582	7.87604411812166	6.75907357772423e-07	-0.956144466001168	1
ENSG00000117155.16	SSX2IP	1	84691138	1_52	0	0.0411892233562222	11.7929421824241	1.52867353228875e-06	1.52779973878486	1
ENSG00000142867.12	BCL10	1	85276340	1_52	0	0.0236486198346962	6.52784363241907	4.85830209543927e-07	-0.771968985309851	2
ENSG00000153904.18	DDAH1	1	85417637	1_52	0	0.0252516553097085	7.14833754098379	5.68072646205467e-07	-0.848365647378331	1
ENSG00000142871.16	CYR61	1	85584140	1_52	0	0.0307235998308747	9.00643803220448	8.70831517472702e-07	-0.965717331524676	1
ENSG00000117174.10	ZNHIT6	1	85702274	1_52	0	0.0283132875166917	8.23196779510205	7.33504758432218e-07	0.950007646708499	2
ENSG00000171502.14	COL24A1	1	86156862	1_53	0	0.0222217359972577	6.0700262708444	4.24499837254993e-07	-0.722257611291545	1
ENSG00000137975.7	CLCA2	1	86424561	1_53	0	0.0196879836221815	4.9521396036996	3.06833724870164e-07	0.227781354466518	1
ENSG00000016602.9	CLCA4	1	86547045	1_53	0	0.0203913765820759	5.28109568769773	3.3890623228605e-07	-0.426604502510392	2
ENSG00000097033.14	SH3GLB1	1	86703725	1_53	0	0.0221748695098529	6.06422074980501	4.23199405218718e-07	-0.700929113072287	1
ENSG00000183291.15	SELENOF	1	86913954	1_53	0	0.020386970536767	5.24208389554593	3.36330022375031e-07	-0.595974933670337	1
ENSG00000153936.16	HS2ST1	1	86914948	1_53	0	0.0200709930736618	5.09932403160538	3.2209979203632e-07	-0.544835694526967	1
ENSG00000143013.12	LMO4	1	87326303	1_53	0	0.0268824969193585	7.87510769573996	6.66246714031439e-07	-0.869540031453382	2
ENSG00000065243.19	PKN2	1	88684130	1_54	0	0.0118947903304355	4.71512761589848	1.76505895668846e-07	-0.211113074925596	1
ENSG00000137944.17	KYAT3	1	88992247	1_54	0	0.0212849900149721	14.498400642608	9.71186241277769e-07	2.10883037156127	2
ENSG00000117226.11	GBP3	1	89015900	1_54	0	0.01649922576601	10.6044975304313	5.50633505446608e-07	1.68841400833979	1
ENSG00000117228.9	GBP1	1	89089190	1_54	0	0.0127438456761254	6.02446087130099	2.41617098842865e-07	-0.925260876010719	1
ENSG00000162645.12	GBP2	1	89150019	1_54	0	0.023972882769163	13.5817320468409	1.02467087797825e-06	1.87830497703906	1
ENSG00000197147.13	LRRC8B	1	89525155	1_54	0	0.0685604963342549	23.082069428757	4.98032483133906e-06	2.65081054069127	1
ENSG00000171488.14	LRRC8C	1	89633477	1_55	0	0.0509100786052072	13.5405289240272	2.1694436321126e-06	-1.84778301619751	1
ENSG00000171492.14	LRRC8D	1	89822083	1_55	0	0.0751578342718257	17.2851087275158	4.08841851593724e-06	-1.77239550814243	2
ENSG00000122482.20	ZNF644	1	91022402	1_55	0	0.0348861086811885	9.93780560527516	1.09106845672487e-06	1.36841365881796	2
ENSG00000162669.15	HFM1	1	91404433	1_55	0	0.0212310864547921	5.23344160439392	3.4967821383521e-07	0.509661315380867	3
ENSG00000097046.12	CDC7	1	91500849	1_56	0	0.0202827584751512	4.84243434651193	3.09100518898513e-07	0.24310739103439	2
ENSG00000172031.6	EPHX4	1	92029005	1_56	0	0.0278622863704731	7.84552125799486	6.87935195200964e-07	-0.915218721545145	2
ENSG00000284413.1	BTBD8	1	92080411	1_56	0	0.0272295275915397	7.62791901379415	6.53664883060915e-07	0.76401072496197	1
ENSG00000069712.12	KIAA1107	1	92192897	1_56	0	0.0308368702890339	8.80716391608861	8.54703233616837e-07	-1.22053910077142	1
ENSG00000067208.14	EVI5	1	92792120	1_56	0	0.0284528381317972	8.04422367162173	7.20308773531173e-07	1.1714731844113	1
ENSG00000154511.11	FAM69A	1	92960610	1_56	0	0.0260822134737512	7.22030108353367	5.92664244055094e-07	-0.729447310290504	1
ENSG00000203910.8	C1orf146	1	92218250	1_56	0	0.229166161938005	28.4236585776987	2.04993194247357e-05	-3.38641535292445	1
ENSG00000143033.17	MTF2	1	93079600	1_57	0	0.110335857988815	21.2611600609614	7.38265556740026e-06	2.31678685767893	1
ENSG00000117500.12	TMED5	1	93180650	1_57	0	0.0208209154420159	5.28624704419042	3.46382744867713e-07	0.420647538785168	1
ENSG00000122483.17	CCDC18	1	93180650	1_57	0	0.0208209154420159	5.28624704419042	3.46382744867713e-07	0.420647538785168	1
ENSG00000117505.12	DR1	1	93346012	1_57	0	0.0253175976912122	7.13506139409566	5.68498315923052e-07	0.920776419321785	1
ENSG00000137942.16	FNBP1L	1	93448904	1_57	0	0.0196822023634319	4.75504883811212	2.94535500669463e-07	-0.133581928085641	1
ENSG00000137936.16	BCAR3	1	93847526	1_57	0	0.0276588870190955	7.97257407192161	6.93972461421886e-07	1.01068880443803	1
ENSG00000067334.13	DNTTIP2	1	93877677	1_57	0	0.0236632508963114	6.49575921098717	4.83741447697323e-07	-0.555281287166466	1
ENSG00000023909.9	GCLM	1	93909186	1_57	0	0.0195864745558765	4.70901161902743	2.90265224857618e-07	-0.331284005181832	1
ENSG00000143036.16	SLC44A3	1	94837401	1_58	0	0.0198246324391155	7.63499866478026	4.76346614684335e-07	-0.856611714631411	3
ENSG00000117519.15	CNN3	1	94855162	1_58	0	0.0150554518477091	5.03914786451684	2.38759065276029e-07	-0.339686246082791	1
ENSG00000172339.9	ALG14	1	95073027	1_58	0	0.0166534619488568	5.99018321009534	3.13945027146798e-07	-0.7592214526595	2
ENSG00000122481.16	RWDD3	1	95231973	1_58	0	0.019393717148253	7.42750403722592	4.53328400005875e-07	0.784891688908276	4
ENSG00000188641.12	DPYD	1	97921165	1_60	0	0.0526232658117072	15.553819516222	2.57586931648215e-06	-2.05361225667256	1
ENSG00000162627.16	SNX7	1	98661649	1_60	0	0.0208735641049433	6.76935438126628	4.44685362344583e-07	-0.665203968489896	1
ENSG00000117598.11	PLPPR5	1	99005275	1_60	0	0.0170422298978067	4.85519252649792	2.60400521267051e-07	0.228972138512569	1
ENSG00000099260.10	PALMD	1	99650838	1_62	0	0.0272418873222116	10.326926313923	8.85354592007252e-07	1.09441831887891	1
ENSG00000117620.14	SLC35A3	1	99969054	1_62	0	0.0380742491035757	13.5046538172324	1.61816862571316e-06	1.94262904263855	2
ENSG00000156875.13	MFSD14A	1	100037607	1_62	0	0.0384430979504079	13.5963402137877	1.64493740001923e-06	1.78887115756901	2
ENSG00000156876.9	SASS6	1	100132743	1_62	0	0.0152495938501581	4.84631279419536	2.32583387722276e-07	0.0294969432432235	1
ENSG00000122435.9	TRMT13	1	100133310	1_62	0	0.0281336186252741	10.6321120953125	9.41356479763231e-07	1.6410210664007	2
ENSG00000122477.12	LRRC39	1	100178174	1_62	0	0.0475313179716338	15.6194264425863	2.33643612598776e-06	-1.92793756233936	1
ENSG00000137992.14	DBT	1	100249898	1_62	0	0.0327884064048973	12.0842093506483	1.2469456474849e-06	1.77592400248813	1
ENSG00000137996.12	RTCA	1	100262745	1_62	0	0.0434326557616553	14.7588369648853	2.01733254447861e-06	-2.02517694876684	2
ENSG00000162694.13	EXTL2	1	100895622	1_62	0	0.0168106124417415	5.76515095888212	3.05002355400409e-07	0.495099972447199	1
ENSG00000162695.11	SLC30A7	1	100895622	1_62	0	0.0168106124417415	5.76515095888212	3.05002355400409e-07	-0.495099972447199	1
ENSG00000118733.16	OLFM3	1	101775284	1_63	0	0.0278351763845069	6.40635740540645	5.61195416459527e-07	-0.719714110365388	2
ENSG00000240038.6	AMY2B	1	103555063	1_65	0	0.0333046120758878	10.7513757933002	1.12687928421972e-06	1.26479173623181	1
ENSG00000243480.7	AMY2A	1	103586151	1_65	0	0.017553266637674	4.69177793187364	2.59181722473777e-07	0.0351035402533426	1
ENSG00000198890.7	PRMT6	1	107076229	1_66	0	0	52.0506902677498	0	-0.622006080434733	1
ENSG00000134215.15	VAV3	1	107965542	1_67	0	0.0179852744982382	4.69595672330177	2.6579703387032e-07	-0.071801507940731	1
ENSG00000085491.15	SLC25A24	1	108199508	1_67	0	0.0279275405461028	8.73110798270745	7.67380968294543e-07	-1.13589714560176	3
ENSG00000162636.15	FAM102B	1	108635180	1_67	0	0.0187519917840496	5.09213848534252	3.00508377677026e-07	0.287922414387904	1
ENSG00000116266.10	STXBP3	1	108753349	1_67	0	0.0216493096719158	6.33911336609499	4.31898350006518e-07	-0.454167593117077	1
ENSG00000121957.12	GPSM2	1	108830912	1_67	0	0.0191166154405461	5.28544479589438	3.17981254666656e-07	0.442741434306843	2
ENSG00000121940.15	CLCC1	1	108863763	1_67	0	0.0218616240589247	6.51550989810541	4.48270133325098e-07	-0.613396276033651	2
ENSG00000197780.9	TAF13	1	109073994	1_67	0	0.0180672868671878	4.74617175698404	2.69864255538484e-07	-0.22113069632378	2
ENSG00000215717.5	TMEM167B	1	109091719	1_67	0	0.017971226364323	4.69388903570548	2.65472479936293e-07	0.0582185747869417	1
ENSG00000031698.12	SARS	1	109213564	1_67	0	0.0183773779466866	4.89245264083424	2.82956158748201e-07	-0.240407407407386	1
ENSG00000143126.7	CELSR2	1	109252404	1_67	0	0.0190166755724285	5.23964480915629	3.1357787927291e-07	-0.515036292467134	1
ENSG00000134222.16	PSRC1	1	109278685	1_67	0	0.0179742822421699	4.69548215375662	2.65607738988945e-07	0.424565147737846	3
ENSG00000143106.12	PSMA5	1	109424465	1_67	0	0.0225939669103579	6.87599166819956	4.8891887506435e-07	-0.851727739249881	1
ENSG00000143028.8	SYPL2	1	109466812	1_67	0	0.0300566595054799	9.66788995853394	9.14495101934524e-07	-1.51536259435719	1
ENSG00000162650.16	ATXN7L2	1	109466484	1_67	0	0.0194679530235135	5.49890536149118	3.36903489045793e-07	-0.970476232781897	1
ENSG00000174151.14	CYB561D1	1	109494012	1_67	0	0.0196017210531576	5.48200567780886	3.38175903712417e-07	-0.165327193201626	2
ENSG00000181754.6	AMIGO1	1	109503573	1_67	0	0.0222591403519641	6.79395601725368	4.75926724866156e-07	-1.20549729574703	2
ENSG00000065135.10	GNAI3	1	109548649	1_67	0	0.0959602298955607	20.5849771923567	6.21656735642485e-06	-2.42896872922973	2
ENSG00000168765.16	GSTM4	1	109650768	1_67	0	0.124387191769336	23.2806546814831	9.11338726933832e-06	2.79356273935613	1
ENSG00000134184.12	GSTM1	1	109704237	1_67	0	0.158305290833553	25.5339917204038	1.27210546065197e-05	2.52475129988832	1
ENSG00000134201.10	GSTM5	1	109711119	1_67	0	0.0212930753813818	6.33525820213411	4.24533225257775e-07	0.726851777835621	2
ENSG00000134202.10	GSTM3	1	109731286	1_67	0	0.0179811691006729	4.70336522153092	2.66155596438035e-07	-0.290858280001008	2
ENSG00000168710.17	AHCYL1	1	109984850	1_68	0	0.050361933269215	11.2559933916971	1.78400142270868e-06	1.34473723846215	1
ENSG00000197106.6	SLC6A17	1	110131078	1_68	0	0.147316599952916	21.7053709155353	1.00630092587145e-05	2.26465900502489	2
ENSG00000162775.14	RBM15	1	110338323	1_68	0	0.0375732587011871	8.46224919667801	1.00063029343673e-06	1.07971984296952	1
ENSG00000134248.13	LAMTOR5	1	110407655	1_68	0	0.0274071110452344	5.46784163425499	4.71615598380453e-07	0.524397496089084	2
ENSG00000177301.14	KCNA2	1	110540102	1_68	0	0.0284339397535437	5.81631759360268	5.20468110689322e-07	-0.539576644515899	1
ENSG00000177272.8	KCNA3	1	110675201	1_68	0	0.0315890536884134	6.81414021875085	6.77417880531788e-07	-1.143151294266	1
ENSG00000121931.15	LRIF1	1	110961918	1_68	0	0.0263497822776948	5.09526133730203	4.22525056760464e-07	-0.415334130905991	2
ENSG00000156171.14	DRAM2	1	111137871	1_68	0	0.0315311304367555	6.7966841981257	6.74443550635197e-07	-0.513394826696848	2
ENSG00000134255.13	CEPT1	1	111139685	1_68	0	0.0839255005693698	16.1727983869285	4.27157549623442e-06	1.92815186791411	1
ENSG00000064886.13	CHI3L2	1	111200216	1_69	0	0.00681571658782909	6.15228550402891	1.31964457923017e-07	-0.544648866599718	1
ENSG00000162777.16	DENND2D	1	111205506	1_69	0	0.00614553297733245	5.1231806747567	9.90850651307288e-08	-0.277528620943181	1
ENSG00000143110.11	C1orf162	1	111473751	1_69	0	0.00760409119597538	6.99654835498032	1.67432642070035e-07	-0.721517238732668	1
ENSG00000121933.18	TMIGD3	1	111488292	1_69	0	0.0085021387921711	8.17852197829745	2.18832584245381e-07	-0.909148253104368	1
ENSG00000197852.9	FAM212B	1	111755756	1_69	0	0.0324874925405834	19.2110188844205	1.96415413403015e-06	2.05734726106848	1
ENSG00000064703.11	DDX20	1	111755261	1_69	0	0.0418263620368632	21.7448064194114	2.86229644857282e-06	-2.15070457970323	1
ENSG00000143079.14	CTTNBP2NL	1	112395875	1_69	0	0.00633665718579302	5.28596159194754	1.054127611468e-07	-0.480655277899841	1
ENSG00000134245.17	WNT2B	1	112468622	1_69	0	0.00626755042837768	6.31592251939285	1.24578645405002e-07	1.43001172413337	1
ENSG00000116489.12	CAPZA1	1	112617108	1_69	0	0.248584419885884	20.7146902804561	1.62054585197446e-05	4.81364446318022	1
ENSG00000007341.18	ST7L	1	112534134	1_69	0	0.00655702624899912	13.1114247153227	2.70561365144567e-07	-0.336632157640873	1
ENSG00000155363.18	MOV10	1	112673164	1_69	0	0.221417492502662	20.357061259667	1.41852170510475e-05	-4.75272046630558	1
ENSG00000155367.15	PPM1J	1	112706864	1_69	0	0.157823304561844	29.6598646865495	1.47315780688469e-05	-4.062339080115	3
ENSG00000184599.13	FAM19A3	1	112709992	1_69	0	0.403028153018994	32.2864004666186	4.09509505708595e-05	-5.20920896567869	2
ENSG00000155380.11	SLC16A1	1	112956760	1_70	0	0.0161023959964741	6.25990399967148	3.17224812599125e-07	1.20996698034945	1
ENSG00000198799.11	LRIG2	1	113072571	1_70	0	0.01778002008736	16.6443007289376	9.31336824400547e-07	-3.83433944058161	1
ENSG00000081026.18	MAGI3	1	113390860	1_70	0	0.021284289476642	7.26115512824354	4.86377913997429e-07	-0.710390963347656	2
ENSG00000116793.15	PHTF1	1	113758713	1_70	0	0.0191662663575031	6.27667729053739	3.78596237311035e-07	-0.442393337190427	1
ENSG00000134242.15	PTPN22	1	113874815	1_70	0	0.0176194505999688	5.6883544541684	3.15419098737805e-07	0.615212785831077	1
ENSG00000188761.11	BCL2L15	1	113863380	1_70	0	0.0170440380813891	5.40654147680045	2.90002010420629e-07	0.336443023234561	3
ENSG00000134262.12	AP4B1	1	113904943	1_70	0	0.019037367234687	6.21486255322743	3.72346597490181e-07	0.436268011348084	2
ENSG00000118655.4	DCLRE1B	1	113904412	1_70	0	0.0268550468115517	9.66296996443702	8.16667959281627e-07	-1.29679526911369	1
ENSG00000163349.21	HIPK1	1	113929699	1_70	0	0.101203048688494	21.8855938928224	6.97045143196281e-06	2.27942096295389	1
ENSG00000116774.11	OLFML3	1	113979663	1_70	0	0.0164050870488676	5.19667658497923	2.68295384924804e-07	-0.600873971417825	1
ENSG00000175984.14	DENND2C	1	114668786	1_71	0	0.0160331060575541	6.16598621961207	3.1112090173045e-07	0.765682282338155	2
ENSG00000213281.4	NRAS	1	114715170	1_71	0	0.0146826425637355	5.96589531008037	2.75669569574501e-07	1.33950572109434	2
ENSG00000009307.15	CSDE1	1	114758064	1_71	0	0.014208009454986	4.73377772625197	2.1166549812871e-07	0.0677335323439184	1
ENSG00000198765.11	SYCP1	1	114854824	1_71	0	0.0177292357497464	7.42365375583393	4.142062965743e-07	-1.355094629582	1
ENSG00000134198.9	TSPAN2	1	115082460	1_71	0	0.0283558457906269	11.5703696811242	1.03252081301416e-06	1.58293177908824	2
ENSG00000118729.11	CASQ2	1	115772550	1_72	0	0.0108113441351677	5.64484491389546	1.9206166076202e-07	0.451217935397337	1
ENSG00000163393.12	SLC22A15	1	115976190	1_72	0	0.0551199728291392	21.0739416423404	3.65564270073286e-06	2.36560959245955	2
ENSG00000173212.4	MAB21L3	1	116106845	1_72	0	0.0101170065874762	5.02043935675758	1.59846352978534e-07	-0.305040942881584	1
ENSG00000116815.15	CD58	1	116571486	1_72	0	0.0142969597657326	8.27574570857753	3.72357243109346e-07	-0.92664628330375	1
ENSG00000134247.9	PTGFRN	1	116909755	1_72	0	0.0110567494824436	5.85602513968983	2.03769591987645e-07	0.511891500406938	1
ENSG00000134256.12	CD101	1	117001709	1_72	0	0.0135846604464592	7.79432189706408	3.33223866204728e-07	0.864902826514142	2
ENSG00000116830.11	TTF2	1	117051665	1_72	0	0.0219593383075865	12.3248194611451	8.51743424558656e-07	-1.30367309166429	2
ENSG00000134253.9	TRIM45	1	117121291	1_72	0	0.0203383997387694	11.6003379558025	7.42499891267869e-07	1.3149273445443	2
ENSG00000198162.12	MAN1A2	1	117367233	1_72	0	0.00980815547556635	4.72885214283584	1.45966115416011e-07	0.117623706733158	2
ENSG00000183508.4	FAM46C	1	117605765	1_72	0	0.00976797862660661	4.69025046225956	1.44181556388852e-07	-0.145372908932402	1
ENSG00000065183.15	WDR3	1	117930416	1_72	0	0.012029094310174	6.64924696614181	2.51718054996501e-07	0.670033159599835	1
ENSG00000177551.5	NHLH2	1	115829569	1_72	0	0.0105787896735738	5.4402744510504	1.81119731566493e-07	-0.418435539164019	2
ENSG00000092607.13	TBX15	1	118988780	1_73	0	0.00772195427822908	5.14233930067504	1.24967455839905e-07	-0.331421684744204	1
ENSG00000116874.11	WARS2	1	119012523	1_73	0	0.00738074320352489	4.71492057984484	1.09517482155534e-07	-0.114257047644072	3
ENSG00000143067.4	ZNF697	1	119624681	1_73	0	0.010219738756139	7.77733037357725	2.50137794136799e-07	-0.850019402405836	1
ENSG00000117262.18	GPR89A	1	145608293	1_73	0	0.00735548912917328	4.68382473968314	1.08422937101318e-07	0.0922887253771763	1
ENSG00000174827.13	PDZK1	1	145707383	1_73	0	0.0452625805051174	21.7870434407786	3.10346308058036e-06	2.20913662611981	1
ENSG00000186141.8	POLR3C	1	145825142	1_73	0	0.0774649024086919	26.8578470913723	6.5476453603754e-06	2.60316089811356	1
ENSG00000198483.12	ANKRD35	1	145876257	1_73	0	0.0223554592423884	15.1115540664096	1.06316751644596e-06	1.82758828589079	1
ENSG00000265241.6	RBM8A	1	145927840	1_73	0	0.0252334274712783	16.3763727032555	1.30047776849456e-06	1.90313482633924	2
ENSG00000272031.2	ANKRD34A	1	145963899	1_73	0	0.0391577646814312	20.5291654059616	2.52986973593668e-06	2.18504841726351	1
ENSG00000168509.19	HFE2	1	146036954	1_73	0	0.0324757054679437	18.7639088192387	1.91774509916774e-06	-2.07535141235201	1
ENSG00000131791.7	PRKAB2	1	147166024	1_73	0	0.00810095006696066	5.57718538612469	1.42187038801018e-07	0.441931914493775	2
ENSG00000131778.18	CHD1L	1	147340308	1_73	0	0.00977339228133989	7.35649200885241	2.26269007524867e-07	0.933795716868203	1
ENSG00000162836.11	ACP6	1	147647471	1_73	0	0.0095833605480935	7.61132821105678	2.29555261291542e-07	1.4791818134717	3
ENSG00000265107.2	GJA5	1	147773193	1_73	0	0.00744786802571584	4.85404505583608	1.13774451200443e-07	-0.458063914768958	2
ENSG00000178796.12	RIIAD1	1	151728869	1_74	0	0.0278320346168225	6.55781515835604	5.74398240456733e-07	-0.952500890607808	1
ENSG00000163206.5	SMCP	1	152786728	1_74	0	0.0403099277022462	10.0756253741261	1.27818290371149e-06	-1.50448720187148	1
ENSG00000143376.12	SNX27	1	151616339	1_74	0	0.0266497685681126	6.14668154414135	5.15517163004261e-07	0.447462521320214	1
ENSG00000143450.16	OAZ3	1	151762531	1_74	0	0.0277138566875021	6.51749825041352	5.6844292274214e-07	-0.898059051942294	3
ENSG00000143436.10	MRPL9	1	151753342	1_74	0	0.0791998398727792	16.5548473331762	4.12627774286354e-06	-1.94025508720673	3
ENSG00000182134.15	TDRKH	1	151789148	1_74	0	0.0801924567550883	16.6754978229861	4.20844155554102e-06	-1.94433241838272	1
ENSG00000213171.2	LINGO4	1	151805451	1_74	0	0.0229750066955892	4.7427829135797	3.42923988982734e-07	-0.00103202564490065	2
ENSG00000143365.17	RORC	1	151808176	1_74	0	0.0372561613809892	9.3257612275974	1.09343097268938e-06	-1.38887102091388	1
ENSG00000225556.1	C2CD4D	1	151839431	1_74	0	0.0233820225410795	4.90883164895154	3.6121783601827e-07	0.341571032125997	1
ENSG00000196407.11	THEM5	1	151853237	1_74	0	0.0633257152741181	14.3967415629329	2.86915021396851e-06	1.8562237153589	1
ENSG00000159445.12	THEM4	1	151919723	1_74	0	0.0247397088940301	5.4427293952219	4.23760332920342e-07	-0.499134985257724	1
ENSG00000197747.8	S100A10	1	151993591	1_74	0	0.0229775052498677	4.74381057423499	3.43035594748964e-07	0.362530068073612	1
ENSG00000143631.10	FLG	1	152220349	1_74	0	0.024725083303731	5.43713428687941	4.23074448084573e-07	0.595901710706763	2
ENSG00000143536.7	CRNN	1	152414760	1_74	0	0.0579714498024656	13.5481183993784	2.47173620381624e-06	-1.68102139406457	1
ENSG00000197084.5	LCE1C	1	152799707	1_74	0	0.0410086595484547	10.2393130817986	1.32146410173127e-06	-1.52125158116129	1
ENSG00000163207.6	IVL	1	152737689	1_74	0	0.0581473376426102	13.5772144248829	2.4845599785047e-06	-1.84128058957193	2
ENSG00000163216.6	SPRR2D	1	153041606	1_74	0	0.0359290701088316	8.98098401089176	1.01549753637602e-06	1.28981288643719	1
ENSG00000241794.1	SPRR2A	1	153057485	1_74	0	0.0261942480659627	5.98344250914504	4.93248794265285e-07	-0.571331700413819	1
ENSG00000203785.8	SPRR2E	1	153106596	1_74	0	0.0711449303543384	15.5183709887684	3.47455397322682e-06	1.7065588563838	1
ENSG00000160716.5	CHRNB2	1	154576404	1_75	0	0.0199365022827467	4.70869891626601	2.95432903103987e-07	0.260433901238398	1
ENSG00000163220.10	S100A9	1	153357702	1_75	0	0.0208414598936111	5.11232280939765	3.35316851385834e-07	0.392092148480639	1
ENSG00000143546.9	S100A8	1	153391654	1_75	0	0.0220984398830172	5.62605040129277	3.91267888277702e-07	0.526997168914454	1
ENSG00000143556.8	S100A7	1	153460264	1_75	0	0.0200388302209942	4.73012649623118	2.98300577748204e-07	0.0741522954424914	1
ENSG00000188015.9	S100A3	1	153549476	1_75	0	0.0226287457323567	5.75602079266968	4.09913111864777e-07	-0.279335305411199	2
ENSG00000196154.11	S100A4	1	153549874	1_75	0	0.0647395314729098	15.9408882693528	3.24781320713478e-06	1.88905206714577	1
ENSG00000196754.10	S100A2	1	153567844	1_75	0	0.0207291204713734	5.10374218544177	3.32949661111593e-07	0.419079795195736	2
ENSG00000188643.10	S100A16	1	153612510	1_75	0	0.0201991218514468	4.86853505596751	3.09485113746886e-07	0.361752639013093	2
ENSG00000160678.11	S100A1	1	153627648	1_75	0	0.0206562843503475	4.97159101812427	3.23189000749034e-07	-0.0201169871716223	2
ENSG00000189171.14	S100A13	1	153630385	1_75	0	0.0208861933339692	5.06650357336403	3.33024834181559e-07	0.0563078213597381	1
ENSG00000143553.10	SNAPIN	1	153658595	1_75	0	0.0279817573437811	7.74913040437272	6.82396717588052e-07	-0.718349599730084	2
ENSG00000169418.9	NPR1	1	153678582	1_75	0	0.0270457519246587	7.60805185053844	6.47562211583814e-07	0.967744313574483	1
ENSG00000143554.13	SLC27A3	1	153774305	1_75	0	0.0229191772178761	7.13213306942624	5.1443135809354e-07	1.56964660987154	2
ENSG00000198837.9	DENND4B	1	153940057	1_75	0	0.0830836073124054	18.8927979753804	4.93992776808195e-06	2.21768068649695	2
ENSG00000143570.17	SLC39A1	1	153968263	1_75	0	0.020971046332724	5.74348425825293	3.79056989026395e-07	1.00809468550387	1
ENSG00000143552.9	NUP210L	1	154155073	1_75	0	0.0419286286561564	12.1116812921779	1.59817401921437e-06	1.55416157058488	1
ENSG00000143569.18	UBAP2L	1	154219315	1_75	0	0.0244519109689058	6.32537030439004	4.86751989049094e-07	-0.173822080159722	1
ENSG00000143515.16	ATP8B2	1	154309746	1_75	0	0.0200600490845569	4.85721346357766	3.066395403159e-07	-0.443341405654739	2
ENSG00000160712.12	IL6R	1	154405422	1_75	0	0.0297871278674835	7.9278252448877	7.43175992373136e-07	0.408025697422301	1
ENSG00000169291.9	SHE	1	154501655	1_75	0	0.0844619595351922	18.588826945823	4.94108256482937e-06	2.37971581972735	1
ENSG00000163239.12	TDRD10	1	154467389	1_75	0	0.0200258010179549	4.72683103711143	2.97898933749652e-07	0.0971880079296076	1
ENSG00000160714.9	UBE2Q1	1	154549918	1_75	0	0.0462860824711359	12.4324949936712	1.8109968359141e-06	-1.49248355531216	1
ENSG00000160710.15	ADAR	1	154627302	1_75	0	0.0291331301870637	8.22202502080975	7.53832604255322e-07	-0.920179663841506	1
ENSG00000143603.18	KCNN3	1	154870871	1_76	0	0.0750820424147051	18.130306455084	4.28400724539178e-06	-2.07290193515254	1
ENSG00000163344.5	PMVK	1	154936792	1_76	0	0.0414241565008869	12.4273513526525	1.6200977716214e-06	-1.67955911984542	1
ENSG00000163348.3	PYGO2	1	154957827	1_76	0	0.0392605157227589	11.9168914920064	1.47240728924995e-06	-1.35100791293988	1
ENSG00000160691.18	SHC1	1	154974220	1_76	0	0.0585462497335559	15.735029105412	2.89918283820258e-06	1.8221500355295	1
ENSG00000173207.12	CKS1B	1	154975020	1_76	0	0.0584144616655286	15.713400330867	2.88868061853678e-06	1.81976107382277	1
ENSG00000163354.14	DCST2	1	155033615	1_76	0	0.0182962146635335	4.68423288492144	2.69717235334584e-07	-0.163126750894548	2
ENSG00000163357.10	DCST1	1	155033615	1_76	0	0.0183156096031657	4.69423718533042	2.70579805985685e-07	-0.0434756343908025	1
ENSG00000143537.13	ADAM15	1	155060832	1_76	0	0.019500521490323	5.28589062663018	3.24394417568618e-07	0.203433803525774	2
ENSG00000169242.11	EFNA1	1	155133751	1_76	0	0.0531084545392856	14.8003357815956	2.47368391907901e-06	-2.40201582761909	1
ENSG00000169241.17	SLC50A1	1	155135691	1_76	0	0.131609398915004	23.6181923541286	9.7823350742581e-06	3.01563277698412	2
ENSG00000185499.16	MUC1	1	155197995	1_76	0	0.12417554422102	23.0425136525178	9.00481716366019e-06	-3.00158348734179	2
ENSG00000169231.13	THBS3	1	155208991	1_76	0	0.0874844351728608	19.6117766703658	5.39953928115221e-06	-2.75449351764607	1
ENSG00000177628.15	GBA	1	155244216	1_76	0	0.028197089137369	8.77376450908971	7.78572795096481e-07	1.43931340230317	1
ENSG00000160767.20	FAM189B	1	155255194	1_76	0	0.0267190693838166	8.26371724960604	6.94873501389332e-07	-1.29882164721528	1
ENSG00000143630.9	HCN3	1	155277916	1_76	0	0.0183039051498457	4.68820512336234	2.70059423016059e-07	-0.351273573923122	1
ENSG00000116580.18	GON4L	1	155859720	1_76	0	0.0183232882233292	4.69817597817497	2.70920374163729e-07	0.105240029787176	1
ENSG00000143622.10	RIT1	1	155910600	1_76	0	0.0187577789951018	4.91932974675919	2.90399806749054e-07	0.0676655486649742	1
ENSG00000132680.10	KIAA0907	1	155934601	1_76	0	0.0389436361359605	11.8395972265374	1.45105007769092e-06	1.27830097859455	1
ENSG00000163479.13	SSR2	1	156020665	1_76	0	0.035584133380055	10.9816624951816	1.22979708505098e-06	1.35260179670791	1
ENSG00000116586.11	LAMTOR2	1	156055222	1_76	0	0.0219909858558673	6.42136031239587	4.44406817240146e-07	0.743481079252914	1
ENSG00000132698.14	RAB25	1	156061029	1_76	0	0.0800359283688836	18.7491696844888	4.7225438604826e-06	-1.89417090162574	1
ENSG00000196189.12	SEMA4A	1	156168070	1_76	0	0.255093827645786	30.3641808057976	2.43764519253247e-05	3.34950674730873	1
ENSG00000160785.13	SLC25A44	1	156194115	1_76	0	0.0286030461521052	8.90920296200471	8.0197367617935e-07	-1.22278677365637	2
ENSG00000160781.15	PAQR6	1	156249659	1_76	0	0.0184437600450865	4.76005522170921	2.762933474026e-07	0.410368491841013	1
ENSG00000163472.18	TMEM79	1	156283240	1_76	0	0.0272288866019793	8.4423650049086	7.23440772960135e-07	0.786469836532891	1
ENSG00000198715.11	GLMP	1	156305490	1_76	0	0.0185098167395519	4.79380000284699	2.79248599667545e-07	0.428130477395127	1
ENSG00000163468.14	CCT3	1	156364325	1_76	0	0.0255858632361183	7.85309596604562	6.32338977219344e-07	-0.712177884775036	1
ENSG00000132677.12	RHBG	1	156370422	1_77	0	0.0108641347213562	5.07589634772333	1.7354690028546e-07	-0.550298717108147	1
ENSG00000198952.8	SMG5	1	156765602	1_77	0	0.0166974646637529	9.01752752495084	4.7385665389668e-07	1.34568299662213	1
ENSG00000163382.11	NAXE	1	156590832	1_77	0	0.0546175088418214	20.308195820591	3.49069740992267e-06	-2.01906411225137	1
ENSG00000160818.16	GPATCH4	1	156601451	1_77	0	0.0107767555639814	5.03093664771983	1.70626253360627e-07	-0.30091122258179	1
ENSG00000132692.18	BCAN	1	156640896	1_77	0	0.010711561564368	4.9688496876418	1.67501083647305e-07	0.216468935755917	1
ENSG00000143320.8	CRABP2	1	156705979	1_77	0	0.0106319427964845	4.90477870495732	1.64112258604208e-07	-0.143667678406204	1
ENSG00000143303.11	RRNAD1	1	156728106	1_77	0	0.0117842595213226	5.86982820340027	2.1768908934096e-07	0.574021165548241	1
ENSG00000143314.12	MRPL24	1	156720447	1_77	0	0.011026077282291	5.23500449253651	1.81654878012073e-07	0.332934958401662	2
ENSG00000143294.14	PRCC	1	156750590	1_77	0	0.124502968053079	27.8957138928549	1.09301509205862e-05	-3.25414355726708	1
ENSG00000143321.18	HDGF	1	156765959	1_77	0	0.0890520199074069	24.6083841749377	6.89661284338094e-06	-2.52296478324294	1
ENSG00000198400.11	NTRK1	1	156815564	1_77	0	0.0364963818066193	16.442114424937	1.88849766095981e-06	2.18765241000276	2
ENSG00000027869.11	SH2D2A	1	156817136	1_77	0	0.105073421817605	26.3135994309443	8.7012592525888e-06	-2.88921176773336	1
ENSG00000187800.13	PEAR1	1	156893825	1_77	0	0.0106610316609931	4.90284484717863	1.64496384450576e-07	0.00927423480040182	1
ENSG00000160838.13	LRRC71	1	156920880	1_77	0	0.0116083103294141	5.64061196749948	2.06064987904294e-07	-0.256985342568048	1
ENSG00000132694.18	ARHGEF11	1	157044910	1_77	0	0.0212779138356104	11.3179984100795	7.57892567713537e-07	-1.15801597864085	1
ENSG00000183853.17	KIRREL	1	157995066	1_77	0	0.0134066184087842	7.06753765288681	2.98192250615154e-07	0.826294208292574	1
ENSG00000158473.6	CD1D	1	158180338	1_78	0	0.0150811364433029	5.04105287426248	2.39256803107614e-07	0.225244921082419	1
ENSG00000163563.7	MNDA	1	158829124	1_78	0	0.0188167283233867	7.12823076073213	4.22118939969614e-07	1.04232475386771	1
ENSG00000163565.18	IFI16	1	159000146	1_78	0	0.0146441524300288	4.76395995674071	2.19553981309643e-07	0.0137705055810922	1
ENSG00000163568.14	AIM2	1	159146891	1_78	0	0.0180553016778547	6.73842236703517	3.82888173460047e-07	0.767587585814106	2
ENSG00000213088.9	ACKR1	1	159202320	1_78	0	0.0204640251361475	7.92065590087744	5.10106879694138e-07	-0.981362663543303	1
ENSG00000179639.10	FCER1A	1	159289890	1_78	0	0.148674363613608	27.0117191808617	1.26385510782684e-05	3.19412736192697	1
ENSG00000158716.8	DUSP23	1	159781012	1_78	0	0.0323173436173961	12.2462997380418	1.24551658413718e-06	-1.54044546074143	1
ENSG00000181036.13	FCRL6	1	159765212	1_78	0	0.0307508745998375	11.7748588547167	1.13952053498045e-06	-1.61753067980444	1
ENSG00000158714.10	SLAMF8	1	159836459	1_78	0	0.0153578743389012	5.21243249392508	2.51930371424771e-07	0.349465486012041	2
ENSG00000188004.9	C1orf204	1	159855271	1_78	0	0.0317990343101368	12.0928274289367	1.21018219855398e-06	-1.3155302078351	2
ENSG00000243284.1	VSIG8	1	159862185	1_78	0	0.0225153511007432	8.82331029834969	6.2520040420623e-07	1.03940066824112	2
ENSG00000213085.9	CFAP45	1	159899758	1_78	0	0.0201744826437709	7.78605434421632	4.94343480273574e-07	0.903694276714026	1
ENSG00000158710.14	TAGLN2	1	159926113	1_78	0	0.022091228186465	8.64355535594592	6.00926357215151e-07	-0.95819501726831	1
ENSG00000158764.6	ITLN2	1	160954636	1_79	0	0.0226123416475631	10.3468373074032	7.36312430895451e-07	1.18936382181296	1
ENSG00000085552.16	IGSF9	1	159945134	1_79	0	0.0126909030571924	4.89847134091711	1.95641990080422e-07	-0.220129314013424	1
ENSG00000143315.6	PIGM	1	160010293	1_79	0	0.0163588605953884	7.29058955281142	3.75339848287156e-07	0.803534287034972	2
ENSG00000162728.4	KCNJ9	1	160081123	1_79	0	0.0356259687116072	14.654947336428	1.64308457258708e-06	1.64391152860528	1
ENSG00000162729.13	IGSF8	1	160101153	1_79	0	0.0124130233693638	4.69003429546368	1.83215648938199e-07	0.0613077329159403	2
ENSG00000143318.12	CASQ1	1	160193656	1_79	0	0.0496951747157001	17.8272801744382	2.78809960842174e-06	1.81780729437762	1
ENSG00000132716.18	DCAF8	1	160262886	1_79	0	0.0145485680057056	6.1851493206975	2.83190976408201e-07	-0.586882208494713	1
ENSG00000162735.18	PEX19	1	160285766	1_79	0	0.0388236215149784	15.4724545785338	1.89044581803751e-06	-1.78445515088992	2
ENSG00000122218.14	COPA	1	160342055	1_79	0	0.0226021176866393	10.3425594682227	7.35675227634695e-07	1.2223140832455	1
ENSG00000162736.15	NCSTN	1	160342711	1_79	0	0.0126033603573601	4.83329964098733	1.91707475249604e-07	0.314570848282779	2
ENSG00000162738.5	VANGL2	1	160549450	1_79	0	0.0318950297815268	13.6043235244175	1.36555418332679e-06	1.63376204553362	1
ENSG00000066294.14	CD84	1	160579090	1_79	0	0.0676960396987915	20.793693527274	4.4300015184918e-06	-2.15242531754412	2
ENSG00000158769.17	F11R	1	161021779	1_79	0	0.0135670152173514	5.52711534768036	2.35989029343567e-07	-0.455688305756456	3
ENSG00000215845.10	TSTD1	1	161038745	1_79	0	0.0413596461452577	16.0749955164471	2.09236115468839e-06	-1.72119146701972	5
ENSG00000158773.14	USF1	1	161067252	1_79	0	0.0402276036937636	15.8106459086616	2.00162514950579e-06	-1.68377186827892	1
ENSG00000162755.13	KLHDC9	1	161098329	1_79	0	0.0184520361955729	8.42641227933653	4.89323389720153e-07	-0.981639939541763	2
ENSG00000158793.13	NIT1	1	161118210	1_79	0	0.0131673324020829	5.24549278962436	2.17366727637459e-07	0.331040010202158	2
ENSG00000158796.16	DEDD	1	161132100	1_79	0	0.0147544015984288	6.31752980094419	2.93344448199464e-07	-0.656617089806633	1
ENSG00000143222.11	UFC1	1	161158854	1_79	0	0.0164860528341273	7.36362099909557	3.82047259331366e-07	-0.764351524419924	1
ENSG00000158850.14	B4GALT3	1	161177981	1_79	0	0.0134525388601946	5.44730518340123	2.30618921124658e-07	-0.508254412001782	2
ENSG00000158864.12	NDUFS2	1	161196933	1_79	0	0.0301142345444386	13.0593100932577	1.23765909205523e-06	-1.50727114373837	1
ENSG00000158859.9	ADAMTS4	1	161198399	1_79	0	0.0125177110978433	4.76910041347854	1.878755929824e-07	0.0812593616486783	1
ENSG00000158869.10	FCER1G	1	161218797	1_79	0	0.0126970853583823	4.90305670277131	1.95920521762356e-07	-0.295144186493986	1
ENSG00000248485.1	PCP4L1	1	161259053	1_79	0	0.0125134114335326	4.76586543980287	1.87683664360188e-07	-0.0944990557852371	1
ENSG00000158887.15	MPZ	1	161309728	1_79	0	0.0154546020250346	6.75450721754734	3.28518982994448e-07	0.757242352605958	1
ENSG00000143252.14	SDHC	1	161314507	1_79	0	0.0128157050288654	4.99061227890021	2.01282170735282e-07	-0.295194171848398	1
ENSG00000143226.13	FCGR2A	1	161505171	1_79	0	0.0142632963315563	5.99856660875484	2.69262804261312e-07	0.544722958922024	1
ENSG00000203747.10	FCGR3A	1	161551141	1_79	0	0.0124100936897673	4.68781213576704	1.83085619079216e-07	-0.0321470771308223	1
ENSG00000162747.9	FCGR3B	1	161675081	1_79	0	0.0166427736096945	7.45284728881088	3.90352443007185e-07	0.900010356742593	1
ENSG00000162746.14	FCRLB	1	161715191	1_79	0	0.0124175930653599	4.69349944532321	1.83418512951894e-07	0.0447254199202957	3
ENSG00000118217.5	ATF6	1	161766683	1_79	0	0.0269384764473158	12.0032122772799	1.01760560440982e-06	1.51613896574589	1
ENSG00000198929.12	NOS1AP	1	162267300	1_79	0	0.01328081501302	5.32630995271213	2.22617928284072e-07	-0.411303817621167	1
ENSG00000239887.4	C1orf226	1	162267300	1_79	0	0.01328081501302	5.32630995271213	2.22617928284072e-07	-0.411303817621167	1
ENSG00000117143.13	UAP1	1	162561114	1_80	0	0.0217037924140233	10.5174706226875	7.18382771311763e-07	1.22243962733291	1
ENSG00000162733.16	DDR2	1	162631124	1_80	0	0.014032999672408	6.40345501855063	2.82796383924672e-07	-0.641052003829137	1
ENSG00000132196.13	HSD17B7	1	162710221	1_80	0	0.0128035771962061	5.53993779843297	2.23226210415657e-07	0.462496221624153	4
ENSG00000117152.13	RGS4	1	163069063	1_80	0	0.0135386260025951	6.0656222353173	2.58439518989488e-07	0.555924580660468	1
ENSG00000143248.12	RGS5	1	163118732	1_80	0	0.0200045154591189	9.74729242786093	6.13650377517503e-07	1.24691063669545	2
ENSG00000162761.14	LMX1A	1	165357021	1_81	0	0.0343305160748891	6.98388572085524	7.54547231521898e-07	-0.796847880299217	1
ENSG00000143198.12	MGST3	1	165630621	1_81	0	0.0566957135604086	11.7700859188384	2.10009447508406e-06	1.70531668940802	1
ENSG00000143149.12	ALDH9A1	1	165698544	1_81	0	0.0269724827589153	4.6960618613839	3.98624242624725e-07	-0.0372800918517807	2
ENSG00000143179.14	UCK2	1	165903668	1_81	0	0.0281546310728047	5.10239911009058	4.52098681781527e-07	0.492103753528914	1
ENSG00000143195.12	ILDR2	1	166975572	1_83	0	0.0261247880659138	17.663319438276	1.45222554827161e-06	-1.92823914714505	1
ENSG00000143194.12	MAEL	1	166975572	1_83	0	0.0261247880659138	17.663319438276	1.45222554827161e-06	-1.92823914714505	1
ENSG00000143157.11	POGK	1	166839016	1_83	0	0.00815207376126148	6.68575969989883	1.71525161677413e-07	0.762725728307871	1
ENSG00000152382.5	TADA1	1	166862708	1_83	0	0.00663101956591794	4.74554853025338	9.90320347033343e-08	-0.0946341148788241	2
ENSG00000198842.9	DUSP27	1	167094415	1_83	0	0.00741913739478939	5.80050624284408	1.35434181080313e-07	-0.544265596899673	1
ENSG00000143167.11	GPA33	1	167067788	1_83	0	0.00728661905786898	5.63117833389243	1.29132131667892e-07	0.555518421992624	3
ENSG00000143162.7	CREG1	1	167544411	1_83	0	0.00699952165318141	5.25355134109587	1.15725833091325e-07	-0.371691783216617	3
ENSG00000198771.10	RCSD1	1	167630346	1_83	0	0.0168626266807851	13.5271466334911	7.17861061502922e-07	1.47701426168018	1
ENSG00000197965.11	MPZL1	1	167721863	1_83	0	0.00658786561980196	4.68422526738967	9.71161546178618e-08	0.0172475770306147	2
ENSG00000143199.17	ADCY10	1	167895311	1_83	0	0.0093068985224779	7.9311322634533	2.32299965206765e-07	0.910329387115902	1
ENSG00000143158.10	MPC2	1	167936749	1_83	0	0.00920658988212475	7.82924565545928	2.26844206009116e-07	-0.896772580352329	1
ENSG00000143147.14	GPR161	1	168137980	1_83	0	0.0141188139819054	11.8531823374185	5.26674334597262e-07	1.32170299752363	1
ENSG00000143155.12	TIPRL	1	168173653	1_83	0	0.00769565890057988	6.14433325046536	1.48809119215093e-07	-0.559495840989489	2
ENSG00000143178.12	TBX19	1	168304933	1_83	0	0.00662237873910532	4.73330146367307	9.86477431560409e-08	-0.100326390991769	1
ENSG00000143196.4	DPT	1	168729632	1_83	0	0.00941132162421032	8.03604380548712	2.38013661007202e-07	-0.881219172830997	1
ENSG00000143153.12	ATP1B1	1	169105910	1_83	0	0.0617612534201667	25.8611957384516	5.02659247012168e-06	-2.57910682663402	2
ENSG00000143156.13	NME7	1	169367882	1_83	0	0.00690686404801499	5.12836743942437	1.11472827068647e-07	-0.233199924122938	1
ENSG00000117475.13	BLZF1	1	169368400	1_83	0	0.00913175275311884	7.75250206892511	2.22794778701342e-07	-1.24540591941067	1
ENSG00000117477.12	CCDC181	1	169435807	1_83	0	0.0065893866303558	4.68639261748982	9.71835220273719e-08	0.194080378938898	1
ENSG00000198734.10	F5	1	169586812	1_83	0	0.0082663305218369	6.81657092809569	1.77332239144695e-07	-0.724024271710564	1
ENSG00000000460.16	C1orf112	1	169829604	1_83	0	0.00743135499334724	5.815965343818	1.36018753812435e-07	-0.456763524212688	2
ENSG00000188404.8	SELL	1	169710412	1_83	0	0.00732367017321978	5.6788315161107	1.30887066703426e-07	0.560594401533321	1
ENSG00000007908.15	SELE	1	169764425	1_83	0	0.00748039953654578	5.87777166633916	1.38371445989052e-07	0.561224224908235	1
ENSG00000000457.13	SCYL3	1	169893652	1_83	0	0.0187007534634474	14.5033124489852	8.5356241152533e-07	1.59918672951953	1
ENSG00000075945.12	KIFAP3	1	170084466	1_83	0	0.0132517584386433	11.2562109870119	4.69434181581615e-07	-1.29580814536827	1
ENSG00000120370.12	GORAB	1	170532434	1_83	0	0.00719115884561761	5.50728999247294	1.24636659632147e-07	0.433217562313342	1
ENSG00000116132.11	PRRX1	1	170663667	1_84	0	0.0152846897652056	5.03125810939711	2.4201495285916e-07	0.292577581379388	1
ENSG00000007933.12	FMO3	1	171090188	1_84	0	0.0274383017988462	10.5582707160903	9.11714780559822e-07	1.50476572141363	3
ENSG00000094963.13	FMO2	1	171185964	1_84	0	0.0265772070547258	10.2562825284402	8.57843943333906e-07	1.55832250064976	1
ENSG00000076258.9	FMO4	1	171314054	1_84	0	0.0199782879605979	7.55761535138977	4.75173296907356e-07	-0.794723563478503	1
ENSG00000034971.16	MYOC	1	171652835	1_84	0	0.0169752322582574	6.02034575168235	3.21622284565485e-07	-0.585227443439895	1
ENSG00000117533.14	VAMP4	1	171742440	1_84	0	0.015134303940897	4.93806997822801	2.35195314400201e-07	0.396537672238554	2
ENSG00000010165.19	METTL13	1	171781437	1_84	0	0.014744739838371	4.69231361652418	2.17737443165766e-07	0.228048940960717	2
ENSG00000197959.13	DNM3	1	171840580	1_84	0	0.0151834833650534	4.96864229218176	2.37420449751199e-07	-0.180250852121153	1
ENSG00000135845.9	PIGC	1	172443855	1_84	0	0.0174970107155426	6.30592611858941	3.47233573356681e-07	-0.799210721902985	1
ENSG00000094975.13	SUCO	1	172532059	1_84	0	0.0193260903592594	7.24422428796072	4.4060038007978e-07	0.782232566645391	2
ENSG00000162753.11	SLC9C2	1	173604513	1_85	0	0.0311858234438712	5.98736119594409	5.87626872207424e-07	0.723625638628762	1
ENSG00000117586.10	TNFSF4	1	173202534	1_85	0	0.0454480959696423	9.57029321942148	1.36883124899729e-06	-1.16408625487521	1
ENSG00000117592.8	PRDX6	1	173476539	1_85	0	0.030945848117279	5.91407731680694	5.75968007955061e-07	0.629005716013523	1
ENSG00000076321.10	KLHL20	1	173714815	1_85	0	0.0272555423850479	4.71044072109014	4.04040914436727e-07	0.422331220030591	1
ENSG00000117601.13	SERPINC1	1	173916899	1_85	0	0.0272188785648041	4.69769000178844	4.0240517410882e-07	0.0204182634923991	2
ENSG00000135870.11	RC3H1	1	174023397	1_85	0	0.0272203463641393	4.69820140564015	4.02470683453272e-07	-0.145816378335962	1
ENSG00000152061.23	RABGAP1L	1	174097622	1_85	0	0.0271787621618665	4.68372050119615	4.00617224439876e-07	-0.0653521048693122	1
ENSG00000120333.4	MRPS14	1	175023749	1_85	0	0.0290323734041569	5.30884133788907	4.85055307140176e-07	0.439028047841768	1
ENSG00000116147.16	TNR	1	175744070	1_86	0	0.0372088530309577	14.6985601961253	1.7211949058212e-06	1.57938726619622	1
ENSG00000143207.19	RFWD2	1	176207223	1_86	0	0.0155755226453348	6.45844332628694	3.16577069941507e-07	-1.45218658534539	2
ENSG00000075391.16	RASAL2	1	178093563	1_87	0	0.0339708563043536	8.06000531055792	8.6168949003723e-07	0.845507255620672	2
ENSG00000143340.6	FAM163A	1	179743304	1_89	0	0.0263170693796093	11.7399598672554	9.72328714478462e-07	-1.29750358661641	1
ENSG00000116199.11	FAM20B	1	179025509	1_89	0	0.0148491672248239	6.33561926045238	2.96073912118408e-07	-0.669370626166234	2
ENSG00000186283.13	TOR3A	1	179073092	1_89	0	0.0236938462082295	10.7463527789613	8.01319354104398e-07	-1.3076535488032	2
ENSG00000143322.19	ABL2	1	179278359	1_89	0	0.0124604071279602	4.68366688757927	1.83665339448076e-07	0.123684084295373	1
ENSG00000057252.12	SOAT1	1	179293868	1_89	0	0.0138564898783784	5.68374005226083	2.47854272504787e-07	0.487367554209657	2
ENSG00000162782.15	TDRD5	1	179587713	1_89	0	0.0125712786385053	4.76707215914629	1.88599332825044e-07	-0.308791291416533	2
ENSG00000169905.12	TOR1AIP2	1	179874156	1_89	0	0.0127420849154165	4.89413459424221	1.96257100106723e-07	-0.276382013343408	1
ENSG00000143337.18	TOR1AIP1	1	179883025	1_89	0	0.0630700214327623	20.0700991436388	3.98365270979111e-06	-2.55292810787823	1
ENSG00000135837.15	CEP350	1	179954679	1_89	0	0.0784265304961134	22.1723374071624	5.47247082910974e-06	2.54513762793288	2
ENSG00000116260.16	QSOX1	1	180154450	1_89	0	0.0129564808895268	5.05123307184025	2.05965006778338e-07	-0.190947111152943	2
ENSG00000135823.13	STX6	1	180951397	1_89	0	0.0256862380852925	11.5103303859145	9.30459055536599e-07	1.3584804426232	1
ENSG00000198216.10	CACNA1E	1	181764124	1_90	0	0.0354982535018868	8.32330371381312	9.29847445527465e-07	1.10022123116937	1
ENSG00000135821.17	GLUL	1	182392343	1_90	0	0.0243429454749903	4.74673833289908	3.63644808316524e-07	0.107948693974937	1
ENSG00000203730.2	TEDDM1	1	182400603	1_90	0	0.0246404319262189	4.86165568699219	3.77000119602101e-07	0.207199519760681	1
ENSG00000135862.5	LAMC1	1	183024303	1_91	0	0.0220669005621177	6.48442061899028	4.50320263481197e-07	0.782464877120468	1
ENSG00000058085.14	LAMC2	1	183186170	1_91	0	0.0238438478244876	7.19342565043923	5.39785326214111e-07	-0.874320835008587	2
ENSG00000157064.10	NMNAT2	1	183417693	1_91	0	0.0207290644148728	5.91397915746044	3.85805544236147e-07	0.64129621007535	1
ENSG00000116698.21	SMG7	1	183472962	1_91	0	0.0253535459407983	7.74152505410535	6.17695170198018e-07	0.892846206392874	1
ENSG00000116701.14	NCF2	1	183360126	1_91	0	0.0183096501390708	4.71458074288303	2.71664004086774e-07	0.134253822860819	1
ENSG00000162704.15	ARPC5	1	183635017	1_91	0	0.0278858010531582	8.62545325119897	7.56961905613308e-07	-1.12211928793662	1
ENSG00000198756.10	COLGALT2	1	183942035	1_91	0	0.0212375165823231	6.10779668614928	4.08222818291991e-07	0.613927357986556	1
ENSG00000198860.11	TSEN15	1	184051811	1_91	0	0.0312312168349973	9.74728756220785	9.5803562318141e-07	-1.19336898892718	1
ENSG00000135842.16	FAM129A	1	184973795	1_92	0	0.0211115774427439	5.61572145707864	3.73108563347729e-07	-0.415985660088818	2
ENSG00000121481.10	RNF2	1	185064348	1_92	0	0.0206374596771841	6.74458350660521	4.3804663405328e-07	-1.45690009539853	1
ENSG00000121486.11	TRMT1L	1	185156912	1_92	0	0.0233801586519781	6.83585512575796	5.0297833343454e-07	-0.991379767451248	1
ENSG00000116679.15	IVNS1ABP	1	185317057	1_92	0	0.0212448861111878	5.68326027689591	3.79980164916543e-07	-0.349980605872637	1
ENSG00000047410.13	TPR	1	186376149	1_92	0	0.0300730217900935	9.09417259368171	8.60694910442233e-07	1.01035782123099	1
ENSG00000157181.15	C1orf27	1	186376034	1_92	0	0.0317204777941955	9.60300836562828	9.58641004108164e-07	1.07398728327511	2
ENSG00000262180.1	OCLM	1	186400270	1_92	0	0.0410970001999396	11.8584491426919	1.53372321603562e-06	1.2888931998173	2
ENSG00000073756.11	PTGS2	1	186680089	1_92	0	0.0234434137409891	6.71034435919095	4.95079146626088e-07	0.882830676168725	1
ENSG00000116711.9	PLA2G4A	1	186828347	1_92	0	0.0190287980169125	4.72089236669823	2.82712121029113e-07	0.0522646454553531	1
ENSG00000150681.9	RGS18	1	192154581	1_96	0	0.0127096715239113	5.5680643767978	2.22714015411582e-07	0.487178654894776	1
ENSG00000090104.11	RGS1	1	192575969	1_96	0	0.0336030671116424	14.6840757533017	1.55286788839995e-06	-1.59330532890575	1
ENSG00000116747.12	TROVE2	1	193058991	1_96	0	0.0386048581559949	13.8408750626649	1.68156818969714e-06	2.7689248547101	1
ENSG00000116750.13	UCHL5	1	193058704	1_96	0	0.0161923278287545	7.94352457122206	4.04791612294398e-07	-1.0362985894699	1
ENSG00000023572.8	GLRX2	1	193106283	1_96	0	0.0160075011858356	8.2958004986817	4.17917748699003e-07	1.8895488664303	2
ENSG00000134371.10	CDC73	1	193121735	1_96	0	0.0306036707130702	12.1387071170557	1.1691087932576e-06	2.60579432284138	1
ENSG00000162687.16	KCNT2	1	196608415	1_98	0	0.0138570697903415	4.82450325034775	2.10393821144024e-07	0.133127312050355	1
ENSG00000000971.15	CFH	1	196651341	1_98	0	0.0277120092652909	10.0851824371566	8.79550435684941e-07	-0.67913188594502	2
ENSG00000177888.7	ZBTB41	1	197188764	1_98	0	0.173270409355388	34.7056237590429	1.89248841420201e-05	4.27270147983338	1
ENSG00000213047.12	DENND1B	1	197774968	1_99	0	0.0199126104010109	5.17845899789663	3.24517194127296e-07	0.470235947759607	1
ENSG00000203724.10	C1orf53	1	197902363	1_99	0	0.0317343698353146	9.58932736359211	9.57694509048303e-07	-1.12480285447731	2
ENSG00000081237.18	PTPRC	1	198638643	1_99	0	0.0192995202790995	4.88320149678848	2.96592478188153e-07	-0.23525392193755	1
ENSG00000163362.10	C1orf106	1	200890285	1_102	0	0.0135051801244888	9.19071084540898	3.90623581258902e-07	1.22874344344716	1
ENSG00000118193.11	KIF14	1	200620641	1_102	0	0.00893634679933131	5.30524011709053	1.49201789875331e-07	0.497262017952101	3
ENSG00000118197.13	DDX59	1	200669007	1_102	0	0.0178468945995113	11.8183838358787	6.63788498824547e-07	1.43037465931503	1
ENSG00000118200.14	CAMSAP2	1	200740002	1_102	0	0.0152297764363832	10.3230032020439	4.94775930182457e-07	1.14408577375575	1
ENSG00000116852.14	KIF21B	1	201025423	1_102	0	0.0137907822492728	9.38782085458336	4.07439066701729e-07	1.01535475140818	1
ENSG00000232237.3	ASCL5	1	201112815	1_102	0	0.00880791332476116	5.16915005226502	1.43285137631737e-07	0.329843728281766	1
ENSG00000116857.16	TMEM9	1	201134854	1_102	0	0.00929990879487752	5.68015837157463	1.66244814529806e-07	0.517053032429087	2
ENSG00000081277.12	PKP1	1	201281224	1_102	0	0.0176385555433155	11.7075968534815	6.4988984364911e-07	1.25817934239651	1
ENSG00000159176.13	CSRP1	1	201509157	1_102	0	0.00876343166034488	5.12155569186102	1.41248901037515e-07	-0.328478710190334	2
ENSG00000198700.9	IPO9	1	201531007	1_102	0	0.010716270812747	7.01340694062257	2.36527527885442e-07	0.811653472594454	3
ENSG00000198892.6	SHISA4	1	201888432	1_102	0	0.00937387407122636	5.75464207043421	1.69764314826034e-07	0.406886422333055	1
ENSG00000134375.10	TIMM17A	1	201955621	1_102	0	0.0109031534828054	7.17606255229765	2.46233600237648e-07	-0.899934740768376	1
ENSG00000176393.10	RNPEP	1	201995054	1_102	0	0.0930845627376477	27.5853437396412	8.08099869701785e-06	2.50082574972414	1
ENSG00000170075.8	GPR37L1	1	202123232	1_102	0	0.0085667535362367	4.90818744642444	1.32326366192618e-07	-0.249290275514713	1
ENSG00000133067.17	LGR6	1	202194388	1_102	0	0.011595725187095	7.75556125297084	2.83021950820862e-07	-0.873678004313268	1
ENSG00000077152.9	UBE2T	1	202339980	1_102	0	0.0185359943228376	12.1758809930535	7.1027291855582e-07	-1.40271699155982	1
ENSG00000077157.21	PPP1R12B	1	202348568	1_102	0	0.0158049299592014	10.6724265165164	5.30841322495596e-07	1.21211219436296	1
ENSG00000117139.16	KDM5B	1	202808833	1_102	0	0.0115467834097702	7.71575600574314	2.80380934436544e-07	0.84132586215874	1
ENSG00000117153.15	KLHL12	1	202940534	1_102	0	0.016873103541297	11.289095718073	5.99463990818867e-07	1.26694600173375	1
ENSG00000159346.12	ADIPOR1	1	202958751	1_102	0	0.0134413758767411	9.1461101243496	3.86891444297948e-07	1.0095782646322	1
ENSG00000163444.11	TMEM183A	1	203025140	1_102	0	0.0143847148770035	9.78505389478255	4.42969121812973e-07	1.11428745531317	1
ENSG00000143847.15	PPFIA4	1	203027461	1_102	0	0.0109559099512616	7.22147751144294	2.48990909100844e-07	-0.686890080030733	2
ENSG00000163485.16	ADORA1	1	203042352	1_102	0	0.0110428118637966	7.29581308479824	2.53549259140255e-07	-0.814721105346103	2
ENSG00000133055.8	MYBPH	1	203175705	1_102	0	0.00951012750287816	5.89033648537016	1.76293141898215e-07	-0.550632622061864	2
ENSG00000133063.15	CHIT1	1	203274075	1_102	0	0.0493654969119924	21.4702688893469	3.33556931637903e-06	2.14382041757021	1
ENSG00000122176.10	FMOD	1	203351950	1_102	0	0.0148313656310833	10.0731824955163	4.70172059705402e-07	-1.12067305071425	1
ENSG00000170498.8	KISS1	1	204191322	1_103	0	0.0168961007070937	4.87876879079165	2.59421341087261e-07	0.285539392593498	1
ENSG00000188783.5	PRELP	1	203475432	1_103	0	0.0167960140286536	4.82271376567163	2.54921631401655e-07	-0.218754265999944	1
ENSG00000188770.9	OPTC	1	203493789	1_103	0	0.0168311372928804	4.84241330903874	2.56498181716996e-07	-0.197965448234876	2
ENSG00000257315.2	ZBED6	1	203794817	1_103	0	0.0171445223692492	5.01644297857266	2.70663843288211e-07	0.400078332030212	2
ENSG00000182004.12	SNRPE	1	203861428	1_103	0	0.0196138800373301	6.28619902281651	3.88025810923874e-07	-0.536729788200342	1
ENSG00000143842.14	SOX13	1	204072748	1_103	0	0.276860236730764	32.1787195597635	2.80374374988481e-05	3.45425237618236	2
ENSG00000143845.14	ETNK2	1	204151272	1_103	0	0.063357367153809	17.4395759517304	3.47729884306892e-06	2.03081334436371	2
ENSG00000158615.8	PPP1R15B	1	204412110	1_103	0	0.233321090108645	30.375541874642	2.23042181776855e-05	3.01170190089252	1
ENSG00000133056.13	PIK3C2B	1	204495022	1_103	0	0.0212976657411385	7.06412467504256	4.73477489135574e-07	-0.850075925591975	2
ENSG00000198625.12	MDM4	1	204517077	1_103	0	0.0225914559511317	7.6214834821483	5.41867005196571e-07	-0.943897213059948	1
ENSG00000184144.11	CNTN2	1	204991802	1_104	0	0.0467714140029076	11.7822609047391	1.73427558005824e-06	-1.48103504455701	3
ENSG00000174529.7	TMEM81	1	205085278	1_104	0	0.0259798196264611	6.19448641926134	5.06466133710268e-07	-0.982674988310275	1
ENSG00000133059.16	DSTYK	1	205210869	1_104	0	0.0253520433712081	5.96295347904804	4.75755002993895e-07	0.934562991313708	1
ENSG00000133069.15	TMCC2	1	205227960	1_104	0	0.0226813444644177	4.91001193947181	3.50477640324162e-07	-0.140174535762213	1
ENSG00000163545.8	NUAK2	1	205321666	1_104	0	0.0515077369629773	12.7043124721444	2.05936159768464e-06	-1.69401053453379	2
ENSG00000162873.14	KLHDC8A	1	205357695	1_104	0	0.0230966844672423	5.08157996148814	3.69366393390965e-07	-0.463558893651848	1
ENSG00000117266.15	CDK18	1	205504306	1_104	0	0.0407244049142066	10.4619293092607	1.34083550600193e-06	1.17776269570276	2
ENSG00000174514.12	MFSD4A	1	205570961	1_104	0	0.0238296253562511	5.37701791678551	4.03243775029893e-07	-0.408557600989033	1
ENSG00000158711.13	ELK4	1	205599262	1_104	0	0.0243738179912644	5.59061115670466	4.28836580478771e-07	0.46947339690572	1
ENSG00000158715.5	SLC45A3	1	205680199	1_104	0	0.0329026687865904	8.43392774824787	8.73313101552251e-07	0.871839483755111	1
ENSG00000069275.12	NUCKS1	1	205750404	1_104	0	0.0358804308656101	9.25696541576939	1.04528631465177e-06	1.2552821610055	1
ENSG00000117280.12	RAB29	1	205775418	1_104	0	0.0227075718227713	4.92093758637952	3.51663688507738e-07	-0.270005861705558	1
ENSG00000133065.10	SLC41A1	1	205813590	1_104	0	0.0549043084059525	13.3157945362293	2.3008191553448e-06	-1.61911565197509	1
ENSG00000162877.12	PM20D1	1	205850526	1_104	0	0.0303159597041248	7.65699172978553	7.30530702162663e-07	-0.95676145097167	1
ENSG00000174502.18	SLC26A9	1	205943691	1_104	0	0.0771851161675619	16.5946139863953	4.03097115471644e-06	1.79745660883928	1
ENSG00000196550.10	FAM72A	1	206110689	1_104	0	0.022435473469437	4.80697583312401	3.39403371074097e-07	0.19369806455856	1
ENSG00000263528.7	IKBKE	1	206467517	1_105	0	0.0138807184883423	4.91666723413476	2.14778960384074e-07	-0.33231624928785	2
ENSG00000266094.7	RASSF5	1	206508423	1_105	0	0.0183379574325304	7.56387394216796	4.36520070169068e-07	-0.856476056151578	1
ENSG00000143486.15	EIF2D	1	206605289	1_105	0	0.0136095877002792	4.74612448180692	2.03279258078871e-07	0.130685776882681	1
ENSG00000162889.10	MAPKAPK2	1	206694900	1_105	0	0.0479141655043965	16.0921851020678	2.4265426094018e-06	-1.83652782081393	1
ENSG00000162896.5	PIGR	1	206945992	1_105	0	0.0680450455919411	19.5368884297705	4.1837033174355e-06	-2.07030716197069	2
ENSG00000123836.14	PFKFB2	1	207034990	1_105	0	0.0927550970557283	22.5001066555853	6.56797263481515e-06	2.32727483213699	1
ENSG00000180667.10	YOD1	1	207044014	1_105	0	0.0481116612693037	16.1766225406924	2.44932930556083e-06	1.83208857150909	1
ENSG00000196352.14	CD55	1	207321071	1_105	0	0.0175272217348892	8.06795901469127	4.45026361897858e-07	1.3442589576545	1
ENSG00000117335.19	CD46	1	207749736	1_105	0	0.040893402610033	14.6752651541527	1.8886356312045e-06	-2.10367483031634	2
ENSG00000174059.16	CD34	1	207911570	1_105	0	0.0389917234940163	14.8371301162671	1.82067031394799e-06	1.83952656612148	1
ENSG00000143469.18	SYT14	1	209938388	1_106	0	0.0105913001076612	11.8898311285697	3.96308999137993e-07	-2.00619253444386	1
ENSG00000076356.6	PLXNA2	1	208244589	1_106	0	0.00707790668743902	7.56190543707008	1.68439928569962e-07	-0.827675979947096	1
ENSG00000008118.9	CAMK1G	1	209583074	1_106	0	0.00536220041183	5.30614541727889	8.9542901558321e-08	0.784992293103166	2
ENSG00000196878.14	LAMB3	1	209675255	1_106	0	0.0138535106791753	13.0870171820937	5.70570731731735e-07	1.07704275478939	1
ENSG00000123689.5	G0S2	1	209675255	1_106	0	0.0303802868079115	20.0845198288573	1.92026999754486e-06	1.63923558209137	2
ENSG00000009790.14	TRAF3IP3	1	209760788	1_106	0	0.00556120063828591	5.33643203304268	9.33960523811701e-08	-0.969700772469752	1
ENSG00000117597.17	DIEXF	1	209827888	1_106	0	0.106389583543347	33.7912527750905	1.13139010371226e-05	-3.71249302445395	2
ENSG00000082497.11	SERTAD4	1	210233686	1_106	0	0.0309172696892499	19.7010929359752	1.91690428279273e-06	-2.01068876478744	1
ENSG00000054392.12	HHAT	1	210388517	1_106	0	0.00524231470860548	4.8382472151742	7.98215428915992e-08	-0.294358833071141	1
ENSG00000143473.12	KCNH1	1	211134467	1_107	0	0.0294576946849132	12.7273051287626	1.17989724329141e-06	1.40208795846131	1
ENSG00000082512.14	TRAF5	1	211326278	1_107	0	0.0178695846682511	8.00069988010647	4.49936692890818e-07	-1.22023564840884	2
ENSG00000170385.9	SLC30A1	1	211578806	1_107	0	0.018178610098378	8.1625150606915	4.66975014352137e-07	-1.00848823086097	2
ENSG00000143493.12	INTS7	1	212035474	1_107	0	0.0173948778311785	7.74672893762454	4.24080903658912e-07	0.969741451723401	1
ENSG00000143476.17	DTL	1	212035474	1_107	0	0.0173948778311785	7.74672893762454	4.24080903658912e-07	0.969741451723401	1
ENSG00000066027.11	PPP2R5A	1	212286128	1_107	0	0.0166924632891183	7.35795525018636	3.86532971722499e-07	-0.754190676201464	1
ENSG00000065600.12	TMEM206	1	212414266	1_107	0	0.0128522151589058	4.89439344563585	1.97963826216665e-07	0.236671176305249	3
ENSG00000162772.16	ATF3	1	212565261	1_107	0	0.0132268233353442	5.16494268500544	2.1499582831922e-07	-0.367558957097375	1
ENSG00000123685.8	BATF3	1	212699839	1_108	0	0.0234629868399798	5.64452940458403	4.1679261043963e-07	-0.476656871699214	1
ENSG00000117697.14	NSL1	1	212790498	1_108	0	0.0230839211582438	5.49051225424549	3.98870044107625e-07	0.636333333333468	1
ENSG00000162769.12	FLVCR1	1	212858122	1_108	0	0.0310787602961768	8.30686037185498	8.12474185409754e-07	0.913731966872434	1
ENSG00000143494.15	VASH2	1	212950961	1_108	0	0.0300894576906614	8.0000314507798	7.57556499248473e-07	-0.904257860218456	1
ENSG00000174606.13	ANGEL2	1	213016121	1_108	0	0.0283449938424446	7.43388117159049	6.63133480724703e-07	-0.860580632769384	1
ENSG00000136643.11	RPS6KC1	1	212684563	1_108	0	0.0367883392496754	9.90870218719456	1.14719153051264e-06	-1.22066876577282	1
ENSG00000143499.13	SMYD2	1	214280940	1_108	0	0.0215606537952269	4.84522696788959	3.28764582708524e-07	-0.168143082618429	1
ENSG00000117724.12	CENPF	1	214602949	1_109	0	0.0391249630374572	11.4550525875796	1.41045748938229e-06	-1.34751547647004	2
ENSG00000136636.12	KCTD3	1	215567710	1_109	0	0.0320202351844043	9.55050179822756	9.62409013602732e-07	1.45830760169193	1
ENSG00000196482.16	ESRRG	1	217137474	1_110	0	0.0097705733889063	5.00954268853807	1.54037728819213e-07	-0.206958612824194	1
ENSG00000092978.10	GPATCH2	1	217631213	1_110	0	0.0115604183618778	6.52824326408746	2.37508334437841e-07	-0.638954502793395	1
ENSG00000162814.10	SPATA17	1	217631425	1_110	0	0.00942287838403555	4.73849380238036	1.40518296617309e-07	0.302805566898114	1
ENSG00000067533.5	RRP15	1	218284423	1_110	1	0.0783271353128334	19.4257168597298	4.78848654311463e-06	3.83096300006924	2
ENSG00000162813.17	BPNT1	1	220090119	1_112	0	0.0297032113524516	12.6746792305612	1.1848117600719e-06	1.57771029796438	2
ENSG00000067704.9	IARS2	1	220093626	1_112	0	0.0164774170229831	7.10431899670089	3.68400796757685e-07	-0.926571176052471	1
ENSG00000116141.15	MARK1	1	220528008	1_112	0	0.0127538288892867	4.69065660530133	1.88270900515542e-07	-0.00366340563730175	1
ENSG00000162817.6	C1orf115	1	220689350	1_112	0	0.0129297358375322	4.8196142108788	1.96115040520274e-07	-0.156466248753686	1
ENSG00000117791.15	MARC2	1	220747411	1_112	0	0.0154741298643245	6.51199922831401	3.17124321756176e-07	-0.661335621280245	1
ENSG00000136630.12	HLX	1	220817829	1_112	0	0.013045122868013	4.90331461513383	2.01301452113725e-07	0.309682557514405	1
ENSG00000143512.12	HHIPL2	1	222548331	1_114	0	0.0139503190547331	5.55153300382268	2.43728345343276e-07	0.421189619536017	1
ENSG00000154305.16	MIA3	1	222618304	1_114	0	0.0194904693756224	8.70523965167456	5.33964031415551e-07	-1.15190726141077	1
ENSG00000186063.12	AIDA	1	222673540	1_114	0	0.01277113343176	4.71979527035925	1.89697486635409e-07	-0.0708195537794431	1
ENSG00000143514.16	TP53BP2	1	223854713	1_114	0	0.0163104513064947	7.02463402276822	3.6057752592983e-07	0.880542195662511	1
ENSG00000143771.11	CNIH4	1	224356827	1_114	0	0.012766716923824	4.71654186695333	1.89501170322821e-07	-0.0242247400696245	2
ENSG00000185155.11	MIXL1	1	226223616	1_115	0	0.116962148103956	23.0459378924563	8.48298495368129e-06	-2.59832236427421	1
ENSG00000185842.15	DNAH14	1	224895916	1_115	0	0.025707216682615	8.49097030285002	6.86944030353716e-07	0.909545913402704	1
ENSG00000143742.12	SRP9	1	225777848	1_115	0	0.0454319108086836	13.9012151369279	1.98757141132206e-06	-1.71122213120027	1
ENSG00000243709.1	LEFTY1	1	225912195	1_115	0	0.017305237289888	4.7517129013291	2.58783585071855e-07	-0.0541060544327793	3
ENSG00000143811.18	PYCR2	1	225930109	1_115	0	0.0279290850205014	9.27600183320918	8.15317018353903e-07	-1.21274959606732	1
ENSG00000143768.12	LEFTY2	1	225939743	1_115	0	0.0263278161298278	8.71680529851083	7.22239364850488e-07	-0.807302495770639	1
ENSG00000143751.9	SDE2	1	225999428	1_115	0	0.0606578085749211	16.668196356529	3.18188367064941e-06	-1.88158660197004	2
ENSG00000163041.9	H3F3A	1	226062051	1_115	0	0.0374069329733598	12.0494300972487	1.41849425661035e-06	1.72818391019142	3
ENSG00000143799.12	PARP1	1	226407676	1_115	0	0.0190713579663976	5.66873076155035	3.40232990202032e-07	-0.409840183458052	1
ENSG00000203685.9	STUM	1	226549501	1_115	0	0.0229099664833905	7.40117771430686	5.33622655804134e-07	-0.816004961502091	1
ENSG00000143772.9	ITPKB	1	226739756	1_116	0	0.0386104354127282	16.4872933853093	2.00337864003029e-06	-1.69463738065781	1
ENSG00000163050.16	COQ8A	1	226897454	1_116	0	0.0213796555659184	10.8845365860641	7.32351577650282e-07	1.56734322886197	2
ENSG00000143776.18	CDC42BPA	1	227318982	1_116	0	0.0336658580312047	15.1845786967916	1.60879759395583e-06	-2.11985785991403	2
ENSG00000143816.7	WNT9A	1	227947502	1_116	0	0.0615996356246994	20.9516666313065	4.06167988512703e-06	-1.6581846447503	1
ENSG00000162910.18	MRPL55	1	228109044	1_116	0	0.0395164193269109	16.7072582087738	2.07774259704325e-06	-2.46372902021209	1
ENSG00000143774.16	GUK1	1	228140298	1_116	0	0.0141191164679991	6.97038813028868	3.09722999045502e-07	-1.22046000470987	1
ENSG00000181873.12	IBA57	1	228163240	1_116	0	0.0665659247764445	21.6965517275081	4.5451859935722e-06	-3.13587974706325	1
ENSG00000154370.15	TRIM11	1	228407706	1_116	0	0.0196423931404305	10.0840532227345	6.2335938446086e-07	-1.49459795391586	1
ENSG00000181218.5	HIST3H2A	1	228457362	1_116	0	0.0111666051340723	4.76146400356403	1.67328777569751e-07	0.540694967487954	1
ENSG00000196890.4	HIST3H2BB	1	228458562	1_116	0	0.0225232891490607	11.3770379093715	8.06436156563251e-07	-1.59727205681199	1
ENSG00000168159.11	RNF187	1	228486817	1_116	0	0.011776810767245	5.26220245225744	1.95031258455184e-07	0.304799249415163	2
ENSG00000116574.5	RHOU	1	228734917	1_116	0	0.0153358687956608	7.74933560226318	3.74008805710868e-07	1.25492794693487	1
ENSG00000168118.11	RAB4A	1	229271486	1_117	0	0.0186073378451838	5.12400934651303	3.00056562726032e-07	-0.41392640614695	1
ENSG00000143641.9	GALNT2	1	230136877	1_117	0	0.131072409484342	23.8575504665619	9.8411558125045e-06	2.87154662763346	1
ENSG00000177614.10	PGBD5	1	230368752	1_117	0	0.13817255001216	24.3835940355031	1.06029927753758e-05	-2.51832004103141	2
ENSG00000135775.13	COG2	1	230643327	1_118	0	0.026077037559106	13.732194283632	1.12695653273668e-06	-1.70600376139206	1
ENSG00000135744.7	AGT	1	230713444	1_118	0	0.153098281978404	46.2852573522585	2.23008786091098e-05	6.13735145409032	2
ENSG00000135773.12	CAPN9	1	230747327	1_118	0	0.0486144040560611	21.1119148675139	3.22999288684481e-06	2.75866337016964	2
ENSG00000119280.16	C1orf198	1	230869758	1_118	0	0.0162756741301849	9.78638833552177	5.01268489021051e-07	-1.40027479465234	2
ENSG00000143643.12	TTC13	1	230978250	1_118	0	0.0360195791281532	16.9463745196744	1.92098692053202e-06	2.19070634641528	1
ENSG00000173409.13	ARV1	1	230978674	1_118	0	0.0112554191636095	6.60846204238903	2.34083631721053e-07	0.74762318319539	3
ENSG00000182118.7	FAM89A	1	231025063	1_118	0	0.0177748169053562	10.5864574992285	5.92195043099762e-07	-1.34981399069576	1
ENSG00000119283.15	TRIM67	1	231162257	1_118	0	0.0106160576816304	6.616026066328	2.21039276746503e-07	0.790049498540714	1
ENSG00000143633.12	C1orf131	1	231222555	1_118	0	0.0106293473659591	6.26397284126946	2.09539276360917e-07	0.553769542295712	1
ENSG00000116906.11	GNPAT	1	231241335	1_118	0	0.00905599703784188	4.84206165801145	1.37998879737153e-07	-0.267708022245017	1
ENSG00000116903.7	EXOC8	1	231332860	1_118	0	0.0107491718317131	6.46071673806362	2.18556979214961e-07	0.878843124901462	1
ENSG00000010072.15	SPRTN	1	231334904	1_118	0	0.0110438023319835	6.71484550715148	2.3337999355095e-07	0.922721239548376	1
ENSG00000116918.13	TSNAX	1	231528861	1_118	0	0.00988691731130442	5.91794044357207	1.84136746724892e-07	-0.599584923593432	1
ENSG00000162946.21	DISC1	1	231627073	1_118	0	0.0531885587765333	21.1524314243939	3.5406866383522e-06	-2.05381417725164	1
ENSG00000116991.10	SIPA1L2	1	232561778	1_119	0	0.0180754026432191	5.31658987148509	3.0243365186891e-07	-0.260003096758519	1
ENSG00000212916.4	MAP10	1	232801289	1_119	0	0.0325643428345777	10.8862826297615	1.11565752043928e-06	-1.39734463056275	1
ENSG00000143674.10	MAP3K21	1	233321986	1_121	0	0.0182749917227738	8.34138926673086	4.79738476324266e-07	-0.964174397455908	2
ENSG00000135750.14	KCNK1	1	233634359	1_121	0	0.0176267994728847	8.00064275957065	4.43820457262973e-07	-0.912403860623988	1
ENSG00000183780.12	SLC35F3	1	233904754	1_121	0	0.0139402707156776	5.78872263158176	2.53958598734302e-07	-0.5144682221967	1
ENSG00000059588.9	TARBP1	1	234405378	1_121	0	0.0131268944073392	5.22248950247708	2.1574887567884e-07	0.37894530097567	2
ENSG00000116957.12	TBCE	1	235368136	1_121	0	0.0238721715008445	10.8654932063062	8.16301029293738e-07	-1.30459603988371	2
ENSG00000162885.12	B3GALNT2	1	235504390	1_121	0	0.01243235438229	4.7106504538398	1.84307595854754e-07	0.223810220520677	1
ENSG00000168243.10	GNG4	1	235651207	1_121	0	0.0134917925477569	5.48072435923249	2.32710826822645e-07	-0.500256321211834	1
ENSG00000143669.13	LYST	1	235883940	1_122	0	0.0431257367970236	13.8792778435008	1.88370274870364e-06	1.59815579111486	1
ENSG00000116962.14	NID1	1	236065381	1_122	0	0.0185466374825591	5.96411925545583	3.48113187351503e-07	0.695918924409081	1
ENSG00000077585.13	GPR137B	1	236142585	1_122	0	0.0162948733042421	4.69271653190179	2.40649122717769e-07	-0.0744130170316295	1
ENSG00000086619.13	ERO1B	1	236282016	1_122	0	0.0176898599634249	5.45893584034387	3.03907458489915e-07	0.382025939073396	1
ENSG00000116977.18	LGALS8	1	236517797	1_122	0	0.0543253176123695	14.1143488794146	2.41308208792333e-06	-3.12810379667562	2
ENSG00000077522.12	ACTN2	1	236686652	1_122	0	0.021655117124914	7.78900080267746	5.30824866620183e-07	1.13187853538436	2
ENSG00000198626.15	RYR2	1	237031622	1_122	0	0.0177050157453938	5.49712814696602	3.06295877932239e-07	0.464244998620578	1
ENSG00000091483.6	FH	1	241520642	1_127	0	0.0209291631147984	8.56570547820762	5.64188168037946e-07	-0.986473992477917	1
ENSG00000203668.2	CHML	1	241637863	1_127	0	0.0139972976837321	4.78120336967951	2.10615529157358e-07	-0.127983202262397	1
ENSG00000054277.13	OPN3	1	241636236	1_127	0	0.0145573306880796	5.17478942437377	2.37073713916382e-07	0.345867029847344	1
ENSG00000174371.16	EXO1	1	241845525	1_127	0	0.0455084028163149	16.1769854441274	2.31685130618344e-06	-1.85085803810854	2
ENSG00000180287.16	PLD5	1	242248834	1_128	0	0.0200641152814065	4.72709835192261	2.98485766597814e-07	0.39229178361049	2
ENSG00000143702.15	CEP170	1	243254761	1_128	0	0.0344132873137333	9.83584280627627	1.06523815424858e-06	-1.18727313974603	1
ENSG00000054282.15	SDCCAG8	1	243256404	1_128	0	0.0351458507873008	10.0359744275639	1.11005010082116e-06	1.31205026510637	1
ENSG00000117020.16	AKT3	1	243851993	1_128	0	0.0224183220012549	5.77535669463107	4.07465542691335e-07	-0.433787790786583	1
ENSG00000035687.9	ADSS	1	244452097	1_129	0	0.144349823743804	23.5051734403549	1.06779698860841e-05	2.51070765265608	1
ENSG00000203666.12	EFCAB2	1	244970187	1_129	0	0.0244003907920192	6.37084293180368	4.89218254406186e-07	0.685476562830818	2
ENSG00000197472.14	ZNF695	1	247007243	1_130	0	0.0205814969523456	8.80490209138657	5.70309313366863e-07	1.05474436364988	2
ENSG00000185420.18	SMYD3	1	246466697	1_130	0	0.0202354614289122	8.64474971841898	5.5052178568851e-07	-0.980890093416025	1
ENSG00000162852.13	CNST	1	246602504	1_130	0	0.0172983111386752	7.16452943575797	3.90032098233031e-07	-0.924396710596668	1
ENSG00000143653.9	SCCPDH	1	246723829	1_130	0	0.0151255858695349	5.89897943650576	2.80800619376903e-07	0.537001395090638	2
ENSG00000153207.14	AHCTF1	1	246932175	1_130	0	0.0534875922622118	17.8782988365785	3.00945750018217e-06	-1.99471555622396	2
ENSG00000277462.1	ZNF670	1	247078021	1_130	0	0.014845715416514	5.72297400446584	2.6738182180683e-07	-0.607627659217177	1
ENSG00000188295.14	ZNF669	1	247104366	1_130	0	0.0140601042700883	5.21069328432864	2.30564810819406e-07	0.42030059397615	1
ENSG00000196418.12	ZNF124	1	247124720	1_130	0	0.028306645091699	11.8198208836359	1.05295126041067e-06	-1.41039867869086	1
ENSG00000184731.5	FAM110C	2	47011	2_1	0	0.0416210874558763	16.552718043262	2.16816192813016e-06	-1.84843352472343	1
ENSG00000143727.15	ACP1	2	264227	2_1	0	0.0543067730786785	19.714848174652	3.36942976674228e-06	2.55084620701971	1
ENSG00000151353.14	TMEM18	2	677213	2_1	0	0.011317532048754	4.93250906054177	1.75682538609903e-07	-0.48573038480454	2
ENSG00000172554.11	SNTG2	2	860419	2_1	0	0.0168423089168505	8.11573312258229	4.30168257007769e-07	-0.727987458702402	2
ENSG00000130508.10	PXDN	2	1674409	2_1	0	0.0311268739409361	14.2762464346126	1.39848726725682e-06	1.64624961996309	2
ENSG00000032389.12	TSSC1	2	3378347	2_2	0	0.0110216831951594	5.71874173533334	1.98361498775091e-07	0.59477597383128	1
ENSG00000171853.15	TRAPPC12	2	3379891	2_2	0	0.0110822334608691	5.77025924660632	2.01248009783134e-07	0.515060034167688	2
ENSG00000182551.13	ADI1	2	3490791	2_2	0	0.034547287816999	16.5103538040944	1.79506141490126e-06	1.7983288603386	2
ENSG00000171865.9	RNASEH1	2	3558529	2_2	0	0.0283402481950568	14.6313238802413	1.30495713724548e-06	1.564876391953	1
ENSG00000118004.17	COLEC11	2	3577209	2_2	0	0.24983909105186	35.9557363313316	2.82707644376474e-05	3.38168749152403	4
ENSG00000151360.9	ALLC	2	3622147	2_2	0	0.0100936799934915	4.89132188261424	1.55376290552662e-07	0.246756910258944	1
ENSG00000151692.14	RNF144A	2	7002049	2_5	0	0.0326631760579846	11.2152868361403	1.152863184947e-06	1.51050369342932	1
ENSG00000143797.11	MBOAT2	2	9004209	2_6	0	0.0653527480582146	19.0718001846034	3.92251412250041e-06	-2.16781349132426	2
ENSG00000151693.9	ASAP2	2	9405901	2_6	0	0.0234623661313417	9.31314899493404	6.87665651903294e-07	-1.16172636863946	1
ENSG00000119185.12	ITGB1BP1	2	9417862	2_6	0	0.0301742087265707	11.6955765412374	1.11062258140851e-06	1.29491608007418	3
ENSG00000119203.13	CPSF3	2	9399534	2_6	0	0.0151556538627743	5.1878007033616	2.47438306895288e-07	-0.425640968420637	2
ENSG00000134330.18	IAH1	2	9473199	2_6	0	0.0305653168344671	11.8177112030161	1.1367664519673e-06	-1.36468205828479	2
ENSG00000151694.12	ADAM17	2	9553607	2_6	0	0.0334904080998784	12.685060702298	1.33697092622497e-06	1.51371933833524	2
ENSG00000134308.13	YWHAQ	2	9631491	2_6	0	0.0305517192438961	11.813503242765	1.13585614771116e-06	1.29644980735983	1
ENSG00000115750.16	TAF1B	2	9843084	2_6	0	0.0407328456822201	14.5469432121336	1.86477083847208e-06	1.84421087596061	2
ENSG00000134317.17	GRHL1	2	9951172	2_6	0	0.0816065973631961	21.2162351553236	5.44882128905814e-06	2.52894201952583	3
ENSG00000172059.10	KLF11	2	9962912	2_6	0	0.014369525860556	4.68587977896967	2.11905658664757e-07	-0.399288544708983	2
ENSG00000205795.4	CYS1	2	10080534	2_6	0	0.0543713198443443	17.3053768145786	2.96114660338612e-06	-1.87054247570695	1
ENSG00000171848.13	RRM2	2	10121909	2_6	0	0.014565202703877	4.81332675904642	2.20633193997578e-07	-0.334271740427223	1
ENSG00000115758.12	ODC1	2	10419549	2_7	0	0.278925864501747	34.5374680396509	3.03171419735427e-05	3.52846477484071	3
ENSG00000115761.15	NOL10	2	10689644	2_7	0	0.0134811151568093	5.03164333540486	2.13473829542932e-07	-0.299427227732532	2
ENSG00000143882.10	ATP6V1C2	2	10722013	2_7	0	0.0136321159383238	5.13656062098452	2.20366037593514e-07	-0.31236637222922	1
ENSG00000162975.4	KCNF1	2	10835153	2_7	0	0.0300949904065773	12.6174848902521	1.19502220814615e-06	-1.3594861358023	1
ENSG00000150873.11	C2orf50	2	11137315	2_7	0	0.0130787649457806	4.74629280875875	1.95357565945997e-07	0.130026511734823	1
ENSG00000162976.12	PQLC3	2	11156784	2_7	0	0.0152578987836	6.19812062576806	2.97621106757154e-07	0.597066426451361	2
ENSG00000134318.13	ROCK2	2	11350995	2_7	0	0.0141884762299116	5.5133721763516	2.46185256742073e-07	-0.436363972367983	2
ENSG00000169006.6	NTSR2	2	11669965	2_7	0	0.0272501181460975	11.6764810404057	1.00135793060582e-06	1.31123710990905	1
ENSG00000134324.11	LPIN1	2	11784824	2_7	0	0.0137370820410458	5.20880723576463	2.25186189107586e-07	0.343803020653886	1
ENSG00000151779.12	NBAS	2	15560878	2_9	0	0.0289750043205526	12.0165489873575	1.09575193019385e-06	1.9994783575499	1
ENSG00000079785.14	DDX1	2	15589459	2_9	0	0.0163787875992985	6.62511520089096	3.4149485040716e-07	-0.632005998262099	2
ENSG00000197872.11	FAM49A	2	16666648	2_10	0	0.0167834241152371	9.55869441133274	5.04879945786187e-07	1.13651741028995	1
ENSG00000163032.11	VSNL1	2	17538936	2_10	0	0.0207027420852498	11.5329367696041	7.51409629545522e-07	-1.54365068549095	1
ENSG00000178295.14	GEN1	2	17732789	2_10	0	0.134833630536259	29.4652044549145	1.25030699571029e-05	2.97654604826085	1
ENSG00000163029.15	SMC6	2	17799991	2_10	0	0.0540011803317027	20.5890652366069	3.4990395862938e-06	-2.48406408912025	2
ENSG00000068697.6	LAPTM4A	2	20051914	2_12	0	0.0304376739215945	12.8068766452996	1.22677144987542e-06	1.56558502213359	1
ENSG00000183891.5	TTC32	2	19901956	2_12	0	0.0139554246507713	4.85203921798388	2.13096507704581e-07	-0.395206938379579	2
ENSG00000118965.14	WDR35	2	19989328	2_12	0	0.0152056291978672	5.47392775052667	2.61946397623394e-07	-0.26550423171265	1
ENSG00000132031.12	MATN3	2	20012886	2_12	0	0.0143857586760979	5.39543860607941	2.44269081549754e-07	0.708423210611757	2
ENSG00000055917.15	PUM2	2	20352364	2_12	0	0.0206674882453634	8.34166660178312	5.42562159529363e-07	0.933212236047991	1
ENSG00000118961.14	LDAH	2	20688505	2_12	0	0.0819538398638034	21.3224215329865	5.49939361840571e-06	-2.34302373861814	2
ENSG00000143869.6	GDF7	2	20917090	2_13	0	0.012022277748714	4.89906832542357	1.85357100518544e-07	-0.274174489650158	1
ENSG00000119778.14	ATAD2B	2	23927293	2_14	0	0.0177853087265661	7.47975719130454	4.18656542001373e-07	-0.125272974127253	1
ENSG00000173960.13	UBXN2A	2	23927762	2_14	1	0.493383592399014	26.3314301506496	4.08853880697999e-05	-4.79326651609156	1
ENSG00000205639.9	MFSD2B	2	24009668	2_14	0	0.0394554670055337	23.6515547040681	2.93681003624167e-06	-3.893551582514	2
ENSG00000163026.11	WDCP	2	24047480	2_14	0	0.0201706859411984	8.10765895483136	5.14665566747384e-07	0.144275888237993	1
ENSG00000119782.13	FKBP1B	2	24031978	2_14	0	0.0254626793435133	19.8637286541223	1.59174629835179e-06	3.92003251561482	2
ENSG00000219626.8	FAM228B	2	24075328	2_14	0	0.0179820943809871	14.7990142638777	8.37494638111945e-07	3.06902646430931	2
ENSG00000115129.13	TP53I3	2	24084887	2_14	0	0.0198088815262401	8.79908789316441	5.48537829939725e-07	-1.54368274028513	1
ENSG00000176732.6	PFN4	2	24124223	2_14	0	0.0130987709033371	9.35948595090535	3.8582602341406e-07	1.98491679305278	1
ENSG00000186453.12	FAM228A	2	24174922	2_14	0	0.0139660431255888	5.18679862053025	2.27972120628127e-07	0.178856030609792	2
ENSG00000198399.14	ITSN2	2	24360250	2_14	0	0.0135021864353582	5.25221853506488	2.23180302560125e-07	-1.15369737985114	2
ENSG00000173557.14	C2orf70	2	26581379	2_15	0	0.0125570397056357	4.74826954388871	1.87642670731671e-07	0.212242990274413	1
ENSG00000084676.15	NCOA1	2	24491696	2_15	0	0.0125859224116737	4.76674267959812	1.88805974187061e-07	-0.008964243907064	2
ENSG00000138092.10	CENPO	2	25279900	2_15	0	0.0158645284742696	8.788757815608	4.38796989555356e-07	1.58867451962617	1
ENSG00000115137.11	DNAJC27	2	24971717	2_15	0	0.022410019101073	10.9823698617562	7.74546090299429e-07	-1.59685460725411	1
ENSG00000084710.13	EFR3B	2	25041751	2_15	0	0.0799342073671421	28.3362271671738	7.12826229845515e-06	3.67119602539111	2
ENSG00000119772.16	DNMT3A	2	25343038	2_15	0	0.0194865602386738	9.56275541708777	5.86444889703308e-07	1.30610579656676	1
ENSG00000138101.18	DTNB	2	25673919	2_15	0	0.0124660778320895	4.85782164958582	1.90581338954494e-07	-0.396102336314331	1
ENSG00000143970.16	ASXL2	2	25878778	2_15	0	0.0125180509849299	4.83096257053853	1.9031777967953e-07	0.351114442427954	1
ENSG00000084731.14	KIF3C	2	25983137	2_15	0	0.0135862881661001	5.60029363655362	2.39453171827874e-07	-0.682015447386115	1
ENSG00000157833.12	GAREM2	2	26173526	2_15	0	0.0149753947348662	6.49486759742377	3.0609592962516e-07	-0.547370334995138	1
ENSG00000138029.13	HADHB	2	26241540	2_15	0	0.0127880170829776	4.89626378812902	1.97050249455108e-07	0.306970891841513	1
ENSG00000084754.10	HADHA	2	26244798	2_15	0	0.0204631171040758	9.03348250953496	5.81749436514519e-07	-1.3964062241229	1
ENSG00000173567.14	ADGRF3	2	26350584	2_15	0	0.015935885339203	7.08280670063122	3.55214396863605e-07	-0.989833619837979	1
ENSG00000157856.10	DRC1	2	26401975	2_15	0	0.0341427590981724	14.1860314125334	1.52429317357841e-06	-1.78116526044487	2
ENSG00000157884.10	CIB4	2	26641739	2_15	0	0.0126997138628384	4.84752529124107	1.93741649646059e-07	-0.0839459357072032	1
ENSG00000213639.9	PPP1CB	2	28751273	2_17	0	0.0210025889565768	8.18255075537975	5.40842129860105e-07	1.61170946768001	2
ENSG00000163806.15	SPDYA	2	28782736	2_17	0	0.0322143588118912	12.2321930672955	1.24011737547343e-06	-2.09046341909843	1
ENSG00000171103.10	TRMT61B	2	28869984	2_17	0	0.0334437736175183	12.5876264139516	1.32485422109585e-06	-2.195967248979	1
ENSG00000189350.12	TOGARAM2	2	28780585	2_17	0	0.101484103481885	23.2558850027952	7.42745218057518e-06	2.46753002853985	2
ENSG00000115295.19	CLIP4	2	29097582	2_18	0	0.0766219986175636	15.0370254623317	3.62597148796568e-06	-1.75619989055188	1
ENSG00000213626.11	LBH	2	30213383	2_18	0	0.040624032160603	8.95167866745324	1.14444910867528e-06	1.07099013297294	1
ENSG00000172954.13	LCLAT1	2	30459604	2_19	0	0.0258857206157707	6.94772753618592	5.65994240564102e-07	-0.710612110972665	1
ENSG00000158089.14	GALNT14	2	30962652	2_19	0	0.0203917332626545	4.6920651303354	3.01111364731213e-07	-0.00120303000826856	1
ENSG00000013016.15	EHD3	2	31211318	2_19	0	0.0290893752300387	8.05298792792225	7.37225613393701e-07	-0.86504945989962	2
ENSG00000158125.9	XDH	2	31415003	2_20	0	0.019401582278407	5.46185106437867	3.33492427531825e-07	0.346865263533592	1
ENSG00000277893.1	SRD5A2	2	31554334	2_20	0	0.0193024733808853	5.41355635715563	3.28855112696989e-07	0.375432080336987	2
ENSG00000162961.13	DPY30	2	32038018	2_20	0	0.0238549551530847	7.41451821010883	5.56635005016069e-07	-1.1150804829372	1
ENSG00000152683.14	SLC30A6	2	32165765	2_20	0	0.026482297711091	8.40333024279514	7.00351508570515e-07	1.20510859632312	1
ENSG00000119820.10	YIPF4	2	32277438	2_20	0	0.0261556956262979	8.2858339185351	6.82042554879748e-07	1.0646032557257	4
ENSG00000115760.13	BIRC6	2	32356560	2_20	0	0.0344476520467847	10.8971862128858	1.18136193077195e-06	-1.47858535121126	2
ENSG00000018699.11	TTC27	2	32666298	2_20	0	0.0179889839720413	4.74841291602014	2.68821553273665e-07	0.219239859576043	1
ENSG00000171055.14	FEZ2	2	36582990	2_23	0	0.0158322351030806	13.5364745551662	6.74460896241305e-07	-1.43113915522934	1
ENSG00000205221.12	VIT	2	36696897	2_23	0	0.00847652609147431	7.70154526485591	2.05449339370147e-07	-0.767657489618352	1
ENSG00000115808.11	STRN	2	36973596	2_23	0	0.0307814145188438	22.2855528742727	2.15884250333465e-06	-2.89357218124462	1
ENSG00000008869.11	HEATR5B	2	37084350	2_23	0	0.00611427104614504	4.74582201641456	9.13198327798272e-08	0.0122637689566332	1
ENSG00000218739.9	CEBPZOS	2	37156482	2_23	0	0.00655097797453486	8.03868970163574	1.65729712858173e-07	1.71308351137817	2
ENSG00000115816.14	CEBPZ	2	37231568	2_23	0	0.00635861492023304	8.25291560113267	1.65150123292818e-07	1.85638053615798	1
ENSG00000003509.15	NDUFAF7	2	37253106	2_23	0	0.00678495375884447	7.18087198650702	1.5333208827153e-07	-1.35890337259996	1
ENSG00000163171.7	CDC42EP3	2	37661395	2_23	0	0.0121405980881086	10.8528068855276	4.14659033482028e-07	1.33859148956208	1
ENSG00000115841.19	RMDN2	2	37928339	2_24	0	0.0255569856286046	10.734756996064	8.63397566277593e-07	-1.50218718145216	2
ENSG00000119787.13	ATL2	2	38377077	2_24	0	0.0152235911809954	5.88308811059965	2.81858696594044e-07	-1.33440523353384	1
ENSG00000143891.16	GALM	2	38666042	2_24	0	0.0143212279773454	4.6918510735024	2.11462542908604e-07	-0.130230251888733	1
ENSG00000115875.18	SRSF7	2	38751622	2_24	0	0.0597687237254829	18.0061352272044	3.38690849449091e-06	2.33517010152299	1
ENSG00000163214.20	DHX57	2	38871216	2_25	0	0.0385078047799657	11.5035575190493	1.39408708377757e-06	1.67400181069057	1
ENSG00000188010.12	MORN2	2	38874622	2_25	0	0.021559480862623	6.00504867712559	4.07440133038793e-07	-0.647312400097875	1
ENSG00000152154.10	TMEM178A	2	39655337	2_25	0	0.0220238707314047	6.2064574131302	4.30176223640766e-07	0.844090119933893	1
ENSG00000162878.12	PKDCC	2	42047712	2_26	0	0.00861265275775636	8.39332640828908	2.27499278804044e-07	-0.954859818469685	2
ENSG00000143924.18	EML4	2	42168854	2_26	0	0.00580569354222027	4.68833911505589	8.5660794589584e-08	0.214874948167015	2
ENSG00000057935.13	MTA3	2	42495376	2_26	0	0.013133080104785	12.3624823603456	5.1095335112197e-07	1.51271862695084	1
ENSG00000143921.6	ABCG8	2	43839108	2_27	0	0.0140429306450305	4.90340493047561	2.16702780651603e-07	-0.00225961538461424	1
ENSG00000138075.11	ABCG5	2	43839108	2_27	0	0.0140429306450305	4.90340493047561	2.16702780651603e-07	0.00225961538461424	1
ENSG00000152518.7	ZFP36L2	2	43226112	2_27	0	0.0171692564399883	6.54689644474478	3.53749579693319e-07	0.453725935232932	1
ENSG00000152527.13	PLEKHH2	2	43634978	2_27	0	0.023382463266851	9.32441788522885	6.86152994725895e-07	1.44992067358465	3
ENSG00000138036.18	DYNC2LI1	2	43773356	2_27	0	0.0512947885038997	19.2368331856137	3.10538746873636e-06	-2.68006560763698	2
ENSG00000138032.20	PPM1B	2	44075253	2_27	0	0.0659340711966856	19.6813517988443	4.08388769536187e-06	-1.95270365267273	1
ENSG00000143919.14	CAMKMT	2	44362007	2_28	0	0.0182774324116669	9.59765163007548	5.52063637214415e-07	-1.09959714467457	1
ENSG00000138083.4	SIX3	2	44948382	2_28	0	0.0940276450367773	25.2379044897607	7.46823242141816e-06	-2.49493419032695	1
ENSG00000068784.12	SRBD1	2	45611701	2_28	0	0.037114547250882	16.3050650517625	1.90447675652342e-06	1.69531952005981	1
ENSG00000250565.6	ATP6V1E2	2	46540553	2_29	0	0.0226170378535416	5.87265451431222	4.18002761415974e-07	-0.437680634552395	2
ENSG00000119729.11	RHOQ	2	46541996	2_29	0	0.0212597251130771	5.31286836368774	3.55464041283399e-07	-0.26994591915094	1
ENSG00000151665.12	PIGF	2	46617518	2_29	0	0.0240395344710807	6.57560222619889	4.97474198231409e-07	-0.724686137868609	1
ENSG00000119878.5	CRIPT	2	46623432	2_29	0	0.0257601178951603	7.10087789635414	5.75663726559604e-07	0.789721370817398	2
ENSG00000171150.7	SOCS5	2	46698650	2_29	0	0.0748576772718567	17.1792447756456	4.04715081852473e-06	-1.81747090013504	1
ENSG00000068724.15	TTC7A	2	46913816	2_29	0	0.021032647607139	5.26347719116665	3.48398008994448e-07	0.378379777636684	1
ENSG00000180398.11	MCFD2	2	46937829	2_29	0	0.0305000927372866	8.79183435319559	8.43897364323746e-07	-0.992185437099979	2
ENSG00000143933.16	CALM2	2	47175380	2_30	0	0.100105100460688	19.5031366513646	6.14426082372961e-06	-2.0609172051127	1
ENSG00000119888.10	EPCAM	2	47345021	2_30	0	0.0213403802815885	4.71443915163235	3.16622054514637e-07	0.0371325236825766	3
ENSG00000116062.14	MSH6	2	47940492	2_30	0	0.0458352881969576	11.9696399980624	1.72659321023503e-06	1.47464315055474	1
ENSG00000170802.15	FOXN2	2	48327816	2_31	0	0.0188766929632502	5.62727506158976	3.34297423659135e-07	0.596447327440623	1
ENSG00000162869.15	PPP1R21	2	48428760	2_31	0	0.0234393794845992	7.67258878556166	5.65974685366856e-07	-0.828063902809561	3
ENSG00000243244.5	STON1	2	48536603	2_31	0	0.0170803343204109	4.68371314346974	2.51765159058158e-07	0.040719661192531	1
ENSG00000242441.7	GTF2A1L	2	48595242	2_31	0	0.0240151147136127	7.90209993001992	5.97222493809234e-07	-0.804968225523875	1
ENSG00000068781.21	STON1-GTF2A1L	2	48595242	2_31	0	0.0240151147136127	7.90209993001992	5.97222493809234e-07	-0.804968225523875	1
ENSG00000178021.10	TSPYL6	2	54069489	2_36	0	0.0232100204849705	20.6925826399442	1.5114688311085e-06	2.07930933821399	2
ENSG00000143942.4	CHAC2	2	53774927	2_36	0	0.00402367329298625	4.6852524996647	5.93286799026855e-08	-0.0411985536865125	1
ENSG00000068912.13	ERLEC1	2	53787421	2_36	0	0.00752808487038081	10.4536367356314	2.47662860420211e-07	-1.21268890523214	1
ENSG00000115239.21	ASB3	2	53785773	2_36	0	0.00477250410829022	6.27744780513353	9.42840859267773e-08	-0.611307485402456	2
ENSG00000119737.5	GPR75	2	53860333	2_36	0	0.00956429331151354	12.6822951904693	3.81733010646116e-07	-1.41654918513686	1
ENSG00000068878.14	PSME4	2	53926204	2_36	0	0.0040927272005834	4.84273730822312	6.23753051311543e-08	-0.192923706148402	1
ENSG00000170634.12	ACYP2	2	53971924	2_36	0	0.00402414359472003	4.68444244296816	5.93253556263807e-08	0.0424639837456842	1
ENSG00000177994.15	C2orf73	2	54331270	2_36	0	0.00405724919421746	4.76232783653338	6.08078915682397e-08	0.130997206294925	1
ENSG00000115306.15	SPTBN1	2	54329279	2_36	0	0.00456055462234584	6.01128386502623	8.62767688742812e-08	0.633153320256345	2
ENSG00000162994.15	CLHC1	2	55168671	2_36	0	0.00774557250033858	10.615349189981	2.58759785140103e-07	-1.06189688558961	1
ENSG00000085760.14	MTIF2	2	55269694	2_36	0	0.0041283869009876	4.85351839461496	6.30588498147333e-08	0.200093589143601	1
ENSG00000275052.4	PPP4R3B	2	55619377	2_36	0	0.0322329019514073	25.7065836034918	2.60767067856583e-06	-3.01006293886691	2
ENSG00000115380.19	EFEMP1	2	55875609	2_36	0	0.0797344649070125	37.3068851406962	9.36146995487323e-06	-3.69525805507593	2
ENSG00000055813.5	CCDC85A	2	56231045	2_37	0	0.0256516697215873	8.00248488162565	6.4602522434165e-07	0.927917811115848	2
ENSG00000028116.16	VRK2	2	57907323	2_38	0	0.112316797038258	22.4877178662177	7.94875420430138e-06	-2.33304836367532	1
ENSG00000115392.11	FANCL	2	58241434	2_39	0	0	4.84447411355724	0	-0.0780211325705905	1
ENSG00000115421.12	PAPOLG	2	60755661	2_40	0	0.0244285143790606	10.6321496679823	8.17385842647551e-07	-1.49536454995998	1
ENSG00000162924.13	REL	2	60956747	2_40	0	0.0167327876592772	6.30744241129209	3.32147178450216e-07	-0.550578996671518	1
ENSG00000162927.13	PUS10	2	61017315	2_40	0	0.0161410656153745	6.09144135127951	3.09429163891589e-07	-0.559239696860564	2
ENSG00000162929.13	KIAA1841	2	61067987	2_40	0	0.0154075149808406	5.73889177429889	2.78272062620559e-07	0.131074479964224	1
ENSG00000237651.6	C2orf74	2	61145163	2_40	0	0.0139730433369027	6.00582490417735	2.64102581430665e-07	-0.723991575312644	1
ENSG00000173209.22	AHSA2	2	61177796	2_40	0	0.0186463437913883	9.73979822308703	5.71547883351378e-07	-2.21249053934646	2
ENSG00000170264.12	FAM161A	2	61843541	2_40	0	0.0151391436633344	5.5776330550696	2.65742014646744e-07	0.239108581962659	4
ENSG00000115484.14	CCT4	2	61888641	2_40	0	0.0162834586211572	6.25435879071611	3.20507664956213e-07	0.660355263383993	1
ENSG00000186889.9	TMEM17	2	62504613	2_41	0	0.0300147119337921	8.54277249229308	8.06941393254215e-07	-0.770386833470314	2
ENSG00000014641.17	MDH1	2	63588667	2_41	0	0.048268077048427	13.0635388075815	1.98440270677776e-06	2.25517668169948	2
ENSG00000169764.15	UGP2	2	63841144	2_41	0	0.0437525219425171	12.1261677472126	1.66968919490726e-06	-1.60740263021406	1
ENSG00000143952.19	VPS54	2	64018703	2_41	0	0.0200648976982429	4.73245603877438	2.98835722853024e-07	0.263726600864587	2
ENSG00000119862.12	LGALSL	2	64453833	2_42	0	0.141478932033031	25.3686769981204	1.12953206845075e-05	2.62728967402294	1
ENSG00000119844.15	AFTPH	2	64524123	2_42	0	0.0672904201690303	17.8340982135481	3.77670764844944e-06	-1.68763372370897	1
ENSG00000179833.4	SERTAD2	2	64751025	2_42	0	0.0335575392221177	11.6772079978643	1.23321300563693e-06	1.27359821591106	1
ENSG00000115902.10	SLC1A4	2	64991513	2_42	0	0.0195947408206772	6.58572908369493	4.06118111841859e-07	0.863342852415563	1
ENSG00000138069.16	RAB1A	2	65129770	2_42	0	0.172783236719596	24.7268795640511	1.34455908817903e-05	2.32595729570066	1
ENSG00000198369.9	SPRED2	2	65551473	2_42	0	0.0172428064234422	5.92542503418196	3.21541056417914e-07	0.803525482708499	1
ENSG00000143971.7	ETAA1	2	67397667	2_44	0	0	11.6917530050171	0	0.00751932436066645	2
ENSG00000197223.11	C1D	2	68110613	2_45	0	0.0196917936490876	10.6893246883594	6.62436904055562e-07	2.05383025277093	1
ENSG00000243667.6	WDR92	2	68134727	2_45	0	0.0979614144388421	23.4485174343714	7.2290197270998e-06	2.78959308580119	2
ENSG00000115946.7	PNO1	2	68157965	2_45	0	0.0232713853941444	12.5165119962244	9.16673195159053e-07	-2.66059356856784	2
ENSG00000119865.8	CNRIP1	2	68320518	2_45	0	0.0138611474355477	5.48261645435053	2.39164117544744e-07	-0.352163519798552	1
ENSG00000115956.9	PLEK	2	68237139	2_45	0	0.0983489883062948	25.4786676156478	7.88597840905643e-06	-3.33293604761975	2
ENSG00000204923.3	FBXO48	2	68467123	2_45	0	0.0127333065918768	4.73612246741857	1.89789898582919e-07	0.100083032967887	1
ENSG00000169621.9	APLF	2	68467927	2_45	0	0.0319417732544428	13.1443235979075	1.32131461428458e-06	-1.43774794816615	1
ENSG00000169604.19	ANTXR1	2	69012709	2_46	0	0.0213765133467784	5.82672290561544	3.91985686914619e-07	0.720475629060761	1
ENSG00000198380.12	GFPT1	2	69387029	2_46	0	0.0601060527805045	13.6978706773123	2.59107654950389e-06	0.0611390800203011	3
ENSG00000169599.12	NFU1	2	69438084	2_46	0	0.246385505514039	19.8092195328498	1.53600098454772e-05	-4.07078792167007	1
ENSG00000196975.15	ANXA4	2	69645665	2_46	0	0.0536184735630377	17.9463043870258	3.0282968816442e-06	-2.77525647244789	1
ENSG00000087338.4	GMCL1	2	69829233	2_46	0	0.0289757901334975	8.3421819791221	7.6071839939855e-07	1.17733205503569	2
ENSG00000059728.10	MXD1	2	69897673	2_46	0	0.0419884280864121	12.0262536463226	1.58916484569059e-06	-1.76997989419292	1
ENSG00000244617.2	ASPRV1	2	69944578	2_46	0	0.0216597219328158	5.93537838026116	4.04585450639499e-07	0.987206122705556	2
ENSG00000115998.7	C2orf42	2	70249066	2_46	0	0.0205500312852883	5.47896190963348	3.54339642156734e-07	0.551630193850076	1
ENSG00000116001.15	TIA1	2	70245350	2_46	0	0.0486441390129433	12.8561315647066	1.96811197027347e-06	1.64995522359561	1
ENSG00000143977.13	SNRPG	2	70289326	2_46	0	0.0566132642126738	14.2863872385927	2.54536218390019e-06	1.84765325297108	2
ENSG00000035141.7	FAM136A	2	70302110	2_46	0	0.0400091587107991	11.1943993695634	1.4095133375156e-06	-1.56096883065305	1
ENSG00000152672.7	CLEC4F	2	70818493	2_47	0	0.0181646141662548	7.70648762977372	4.40546379815376e-07	0.993660265367833	2
ENSG00000163235.15	TGFA	2	70549252	2_47	0	0.0136659968975213	5.02382343958535	2.16065118107304e-07	-0.349874819238928	1
ENSG00000075340.22	ADD2	2	70768085	2_47	0	0.0132742994562814	4.74992806770419	1.98430130121105e-07	0.122501532326295	1
ENSG00000116031.8	CD207	2	70885113	2_47	0	0.0139916945026757	5.24568322410047	2.30983707929482e-07	0.424771374944933	1
ENSG00000116035.2	VAX2	2	70904341	2_47	0	0.0147865077232338	5.76625032276889	2.68329289109568e-07	0.560683924118245	1
ENSG00000116039.11	ATP6V1B1	2	70928442	2_47	0	0.0356520785337636	14.0901299142863	1.58091611200824e-06	1.57352048262091	1
ENSG00000144031.11	ANKRD53	2	70978846	2_47	0	0.0190808283125613	8.17093566785681	4.90656988208989e-07	0.959488127632099	2
ENSG00000144043.11	TEX261	2	70994108	2_47	0	0.0131824833182055	4.68456337138873	1.9434587289667e-07	0.0695967750906987	2
ENSG00000124357.12	NAGK	2	71063928	2_47	0	0.0154343598748112	6.17039472273303	2.9971642440472e-07	-0.58898954840041	2
ENSG00000124370.10	MCEE	2	71130580	2_47	0	0.0191254257004929	8.19296385941792	4.93129658667148e-07	0.962229125482095	1
ENSG00000124383.8	MPHOSPH10	2	71130504	2_47	0	0.0197857457900464	8.51343519529358	5.30110288380674e-07	-0.957004477847174	2
ENSG00000124374.8	PAIP2B	2	71229441	2_47	0	0.0160876035686875	6.56117556378784	3.32186507218724e-07	-0.529211905377879	1
ENSG00000135636.13	DYSF	2	71453820	2_47	0	0.0134455780945779	4.87066997985821	2.06099604055652e-07	-0.14999066893376	1
ENSG00000116096.5	SPR	2	72887223	2_47	0	0.0397165988063848	15.1169532758583	1.88949303055864e-06	2.09172164682425	1
ENSG00000135625.7	EGR4	2	73294038	2_48	0	0.0200922588325824	9.15323737778983	5.78778597753675e-07	1.1257750633719	1
ENSG00000115297.10	TLX2	2	74513834	2_48	0	0.0448685347026522	16.327346374497	2.30550711369909e-06	1.9641457447893	1
ENSG00000144040.12	SFXN5	2	73076866	2_48	0	0.0144724976482176	5.68316781371562	2.58846884125535e-07	0.0251641668459131	1
ENSG00000135631.16	RAB11FIP5	2	73156247	2_48	0	0.286154515815315	23.5296553732125	2.1189716386333e-05	-4.17976972910454	2
ENSG00000135632.11	SMYD5	2	73214385	2_48	0	0.0144821485489924	6.16418739272629	2.80942734018418e-07	0.712322938505238	1
ENSG00000135617.3	PRADC1	2	73233389	2_48	0	0.0131731594985813	5.16273496207269	2.14032021954989e-07	-0.699179222544419	1
ENSG00000135624.15	CCT7	2	73231565	2_48	0	0.0604876042769701	19.4719205209923	3.70667190023224e-06	-3.36816121145951	1
ENSG00000163013.11	FBXO41	2	73265486	2_48	0	0.0141366289945596	5.50538284391919	2.44930212483553e-07	0.0234731743459754	1
ENSG00000116127.17	ALMS1	2	73422533	2_48	0	0.0128311003742541	4.87357520445522	1.96797940009696e-07	-0.558193232504011	1
ENSG00000144035.3	NAT8	2	73642883	2_48	0	0.0285206465245477	12.8838486932987	1.15641563743439e-06	-2.21780818665257	1
ENSG00000144034.14	TPRKB	2	73737087	2_48	0	0.0131067639877385	4.91698687703709	2.02816601925176e-07	-0.0583726770486165	2
ENSG00000144048.10	DUSP11	2	73780009	2_48	0	0.0293405462782508	13.1729360923683	1.21635334579131e-06	-2.25894246623994	1
ENSG00000124356.15	STAMBP	2	73829186	2_48	0	0.0132113203771765	4.97865116960426	2.06998356111477e-07	-0.187969846067515	1
ENSG00000163170.11	BOLA3	2	74147757	2_48	0	0.0129004241743047	4.82814349768572	1.96016727073638e-07	0.243123228777446	1
ENSG00000114978.17	MOB1A	2	74178740	2_48	0	0.0127442562708299	4.69940519009956	1.88480472513633e-07	-0.0175802066879238	2
ENSG00000188687.17	SLC4A5	2	74343150	2_48	0	0.0127215980213349	4.6958859738759	1.88004474258936e-07	-0.0864175111448684	2
ENSG00000204843.12	DCTN1	2	74372241	2_48	0	0.0127200165893487	4.69263663739732	1.87851029020813e-07	0.100561973459434	1
ENSG00000284308.1	C2orf81	2	74421241	2_48	0	0.0287547275727003	12.1494003674731	1.09944390232178e-06	-1.62190400114732	1
ENSG00000005448.16	WDR54	2	74421241	2_48	0	0.0287547275727003	12.1494003674731	1.09944390232178e-06	-1.62190400114732	1
ENSG00000114993.16	RTKN	2	74442199	2_48	0	0.0129014659031963	4.85014105632629	1.96925701844465e-07	-0.267433355434117	1
ENSG00000115274.14	INO80B	2	74451794	2_48	0	0.0330939672899944	13.464525160297	1.40232555760172e-06	-1.7408577252437	1
ENSG00000115275.11	MOGS	2	74451794	2_48	0	0.0502098215716881	17.3376751074595	2.73960854501734e-06	2.00057913753228	3
ENSG00000239779.6	WBP1	2	74458316	2_48	0	0.0185262355370153	8.08643138065099	4.71468911207576e-07	-1.14544055439967	2
ENSG00000135637.13	CCDC142	2	74483364	2_48	0	0.0395088121415426	15.1345622359691	1.88179716455304e-06	-1.88013492724399	1
ENSG00000179528.15	LBX2	2	74502935	2_48	0	0.0127388918822631	4.69689618039514	1.88300548928631e-07	0.0492947103274461	1
ENSG00000115289.13	PCGF1	2	74508487	2_48	0	0.020128777213811	8.85501341863862	5.60938941222089e-07	1.31112298727722	1
ENSG00000115325.13	DOK1	2	74548714	2_48	0	0.0136059360072618	5.3184320961551	2.27730403895005e-07	-0.565731701715459	1
ENSG00000115350.11	POLE4	2	74958729	2_48	0	0.0128208565531787	4.75616759389905	1.91903618724727e-07	0.118715820448011	1
ENSG00000005436.13	GCFC2	2	75710261	2_49	0	0.0310844823875751	7.06456643308999	6.91095598687161e-07	-1.02147413652205	2
ENSG00000176204.13	LRRTM4	2	77592858	2_50	0	0.024979080244129	4.68386062422503	3.68204744503085e-07	0.0154593942968059	1
ENSG00000143954.12	REG3G	2	79026020	2_51	0	0.0204760105938011	10.7591302229912	6.93316415925695e-07	1.42422334328817	1
ENSG00000163541.11	SUCLG1	2	84459875	2_53	0	0.0304106893358344	15.1679300546992	1.4516487873044e-06	2.092104355728	1
ENSG00000115423.18	DNAH6	2	84516642	2_53	0	0.0420279783526758	18.2434175459911	2.41297971922223e-06	2.30414849644852	1
ENSG00000034510.5	TMSB10	2	84905643	2_53	0	0.015710460722101	8.92514665464638	4.41278995565164e-07	-1.19313736329144	1
ENSG00000153563.15	CD8A	2	86807953	2_54	0	0.0146037674485344	12.9292525946797	5.94220051285152e-07	2.28656404795078	1
ENSG00000152284.4	TCF7L1	2	85304456	2_54	0	0.00809348192644865	5.67448710020687	1.44534321479479e-07	0.542997356819984	2
ENSG00000152291.13	TGOLN2	2	85328087	2_54	0	0.0113268360347538	8.96380595423874	3.1952881880641e-07	1.08528074397509	2
ENSG00000042445.13	RETSAT	2	85345926	2_54	0	0.00723470547961291	4.74542097876636	1.08044975541303e-07	-0.187342126983658	1
ENSG00000042493.15	CAPG	2	85414064	2_54	0	0.00993592624929196	7.1347778377636	2.23099084200677e-07	-0.292137466475104	2
ENSG00000152292.16	SH2D6	2	85428279	2_54	0	0.00719269903938957	4.92401413634599	1.11460286096907e-07	-0.599414282414396	2
ENSG00000168906.12	MAT2A	2	85539177	2_54	0	0.00939706546374131	7.4068533029293	2.19045819621327e-07	0.909848581881599	1
ENSG00000115486.11	GGCX	2	85561052	2_54	0	0.00761117370169373	5.13958339299761	1.23108637368673e-07	0.224706282501959	2
ENSG00000118640.10	VAMP8	2	85563312	2_54	0	0.0100177975417302	8.07803129872482	2.54675258490484e-07	-0.969938041633175	1
ENSG00000115523.16	GNLY	2	85689055	2_54	0	0.0107325685715653	8.29498411083796	2.80174240983947e-07	0.803186492292291	2
ENSG00000115525.17	ST3GAL5	2	85905908	2_54	0	0.00906978557311822	6.81513566069436	1.94527272966538e-07	-0.0881859204830138	1
ENSG00000068654.15	POLR1A	2	86105686	2_54	0	0.0106066494042804	9.87810905108772	3.29731929360878e-07	1.95932232460566	2
ENSG00000132300.18	PTCD3	2	86105686	2_54	0	0.0137972564592653	12.4115607370706	5.38924723368112e-07	-2.21209941779426	1
ENSG00000132313.14	MRPL35	2	86199443	2_54	0	0.0226593841294195	15.1917808086736	1.08334245030331e-06	1.76698314718781	1
ENSG00000068615.17	REEP1	2	86301815	2_54	0	0.0162000364019772	12.3661868050807	6.30464687764615e-07	-2.91542418409204	2
ENSG00000115561.15	CHMP3	2	86561390	2_54	0	0.0105292801594954	9.07981087934508	3.00873860105171e-07	1.90529828693933	2
ENSG00000239305.6	RNF103	2	86606459	2_54	0	0.00814486615504051	5.96823028167317	1.52981352954448e-07	0.398293916122718	1
ENSG00000153561.12	RMND5A	2	86749176	2_54	0	0.0118775505846015	9.24205314786357	3.45465214503437e-07	1.02792456532277	1
ENSG00000172086.7	KRCC1	2	88056216	2_55	0	0.0168339786362739	4.7890522419954	2.53714518557595e-07	-0.109333276391534	1
ENSG00000163586.9	FABP1	2	88128319	2_55	0	0.0167041531106166	4.7160224196534	2.47918706203513e-07	0.102746203105213	2
ENSG00000144115.16	THNSL2	2	88138531	2_55	0	0.0200763231169041	6.45142119809789	4.07613488850676e-07	0.745955200801041	2
ENSG00000249715.10	FER1L5	2	96633212	2_57	0	0.0348005655653496	13.5078313170811	1.47938395549942e-06	1.6217014428966	1
ENSG00000168658.18	VWA3B	2	98087196	2_57	0	0.0149086863369655	4.87367661717007	2.28667824773855e-07	0.186223991344579	1
ENSG00000144029.11	MRPS5	2	95149561	2_57	0	0.0169326069055556	8.13717323936777	4.3361706157789e-07	2.11949142266146	1
ENSG00000144026.11	ZNF514	2	95156702	2_57	0	0.0193336585700107	8.75334223018009	5.32594806122843e-07	1.48293620721387	3
ENSG00000233757.6	AC092835.2	2	95207631	2_57	0	0.015054850788227	5.02913830611007	2.38275290922675e-07	0.383196636488691	1
ENSG00000155066.15	PROM2	2	95321659	2_57	0	0.0450037685552468	15.0693186058343	2.13428037671356e-06	-1.57317718098977	1
ENSG00000115041.12	KCNIP3	2	95296800	2_57	0	0.0233293928158121	8.88201484618792	6.52114570839684e-07	-0.789468795438399	1
ENSG00000186281.12	GPAT2	2	96082306	2_57	0	0.0172310222886699	6.13448759209921	3.32658258996049e-07	0.629930506959477	1
ENSG00000274286.1	ADRA2B	2	96072837	2_57	0	0.0524588435151183	16.9793277094028	2.80316186515189e-06	2.56924459762841	2
ENSG00000188886.3	ASTL	2	96138849	2_57	0	0.0149837210009051	4.89126509992957	2.30648084992821e-07	-0.0900282462513609	1
ENSG00000158050.4	DUSP2	2	96151272	2_57	0	0.15354500925408	27.2525545401086	1.31689726614245e-05	3.33549106551808	1
ENSG00000084090.13	STARD7	2	96181298	2_57	0	0.0374240160545526	12.9336118316981	1.52327806048963e-06	1.7119123271646	2
ENSG00000135956.8	TMEM127	2	96107202	2_57	0	0.01532147263213	5.06827301932131	2.44382152097831e-07	-0.178417063293397	1
ENSG00000144021.2	CIAO1	2	96266108	2_57	0	0.016187609086083	5.96141823149234	3.0369753938596e-07	0.686664862165222	1
ENSG00000198885.9	ITPRIPL1	2	96325607	2_57	0	0.039435620145415	15.2640674287424	1.89438359546658e-06	2.67577586348749	2
ENSG00000114988.11	LMAN2L	2	96739703	2_57	0	0.0146809154856542	4.85295704871963	2.24217011549069e-07	0.265430310739862	2
ENSG00000158158.11	CNNM4	2	96762583	2_57	0	0.0149927394209947	4.92000953396593	2.321431701617e-07	-0.019952145308388	1
ENSG00000144199.11	FAHD2B	2	97095539	2_57	0	0.0164773172190472	5.99888630302771	3.11075714470895e-07	-1.54458360129693	1
ENSG00000115073.7	ACTR1B	2	97658891	2_57	0	0.0146417004134157	4.73248777024964	2.18067020846784e-07	0.0410190994217388	1
ENSG00000228486.10	LINC01125	2	97663111	2_57	0	0.0154797738427785	5.29630617786808	2.58016018163449e-07	0.440933994438363	2
ENSG00000075568.16	TMEM131	2	97996336	2_57	0	0.0149967713744344	4.89679633534445	2.31110025706455e-07	0.276798786286513	1
ENSG00000185674.9	LYG2	2	99252820	2_58	0	0.0465552425077123	20.2091846211777	2.96091785130024e-06	2.19352942211767	2
ENSG00000040933.15	INPP4A	2	98420839	2_58	0	0.0141561001371212	8.93302548683628	3.97970767698e-07	-1.19872371517137	2
ENSG00000183513.8	COA5	2	98608705	2_58	0	0.0314260512315731	16.469197947544	1.62881303915116e-06	-1.85834048428757	1
ENSG00000071073.12	MGAT4A	2	98730539	2_58	0	0.0143814272657279	9.08186189831724	4.11041674779971e-07	1.13817325537277	1
ENSG00000273045.5	C2orf15	2	99141233	2_58	0	0.0181274620804591	11.2645359737956	6.42627468793303e-07	-1.3031474307434	1
ENSG00000135951.14	TSGA10	2	99155218	2_58	0	0.00931825067997827	4.99766216911015	1.46558246019286e-07	0.387703641922922	2
ENSG00000144182.16	LIPT1	2	99155127	2_58	0	0.00906937808129227	4.74313447613039	1.35379192250731e-07	0.217982831529115	2
ENSG00000158411.11	MITD1	2	99180175	2_58	0	0.0112015718599903	6.72911285859431	2.3721697048512e-07	-0.889719958695354	1
ENSG00000185414.19	MRPL30	2	99180175	2_58	0	0.0112015718599903	6.72911285859431	2.3721697048512e-07	0.889719958695354	1
ENSG00000144214.9	LYG1	2	99306625	2_58	0	0.0133838409632008	8.40468592338375	3.54006494785968e-07	1.27417640807664	1
ENSG00000158417.10	EIF5B	2	99337171	2_58	0	0.0164458406408349	10.346161655136	5.35481302594722e-07	-1.48881395132549	1
ENSG00000115514.11	TXNDC9	2	99340840	2_58	0	0.0347167125279368	17.4148395295996	1.90268565515858e-06	2.17926689409901	2
ENSG00000135945.9	REV1	2	99490335	2_58	0	0.00939572867170058	5.07550085447593	1.50078453462868e-07	-0.391601617567778	1
ENSG00000144218.18	AFF3	2	100013653	2_58	0	0.0145114905360607	9.16672568230389	4.18634707935754e-07	1.433315185864	2
ENSG00000115526.10	CHST10	2	100417235	2_58	0	0.010776225746567	6.36485075304635	2.15855877685362e-07	0.695085113043378	1
ENSG00000115539.13	PDCL3	2	100562879	2_58	0	0.211336201189653	35.0652588267812	2.33216846811807e-05	-3.8934918708674	2
ENSG00000175874.9	CREG2	2	101387171	2_59	0	0	37.164393939445	0	0.467669794350718	1
ENSG00000163162.8	RNF149	2	101308564	2_59	0	0	16.3066997792828	0	0.398851282866774	1
ENSG00000196460.12	RFX8	2	101475266	2_59	0	0	36.8482307687839	0	-1.49719826960427	1
ENSG00000071054.16	MAP4K4	2	101697147	2_59	0	0	133.65353880728	0	1.09882385665258	1
ENSG00000115590.13	IL1R2	2	101991888	2_59	0	0	15.82975049502	0	1.34937195361376	2
ENSG00000115594.11	IL1R1	2	102064141	2_59	0	0	41.9171949947405	0	-0.627050834269532	1
ENSG00000115598.9	IL1RL2	2	102185873	2_60	0	0.0216317557259064	5.63381572678672	3.83533568756397e-07	0.525239956229567	1
ENSG00000115602.16	IL1RL1	2	102310521	2_60	0	0.0235861462164623	6.50800508151129	4.83074200261853e-07	-0.907984454254345	1
ENSG00000115604.10	IL18R1	2	102310626	2_60	0	0.0239668478508364	6.66226628110091	5.02506726275368e-07	-0.934566913463985	1
ENSG00000115607.9	IL18RAP	2	102418659	2_60	0	0.019568777826984	4.69676753040884	2.89248916795895e-07	-0.0188845079840997	2
ENSG00000135953.10	MFSD9	2	102735320	2_60	0	0.0202047714507541	4.96260283520944	3.15553088509574e-07	-0.0666061926920904	1
ENSG00000135972.8	MRPS9	2	105042423	2_62	0	0.0402761570395015	9.53114453287169	1.20809769183748e-06	-1.10758884170349	1
ENSG00000135966.12	TGFBRAP1	2	105330291	2_62	0	0.0388260682843655	9.18205720665509	1.12194710403816e-06	1.14545859808898	1
ENSG00000135974.9	C2orf49	2	105337683	2_62	0	0.0589158572755938	13.1667491668992	2.44129205202948e-06	-1.50948756563218	1
ENSG00000115641.18	FHL2	2	105483575	2_62	0	0.0321579771872872	7.3912437205582	7.48023461392745e-07	-0.900256847723594	1
ENSG00000071051.13	NCK2	2	105744677	2_63	0	0.028363655168444	4.99411245574841	4.45789143700092e-07	-0.188244230459732	1
ENSG00000119147.9	C2orf40	2	106063515	2_63	0	0.0541464977035193	11.1507966346555	1.90013842271312e-06	1.35441711920486	2
ENSG00000115652.14	UXS1	2	106194337	2_63	0	0.0281746226463491	4.93075514693891	4.37200367663499e-07	-0.242727292530619	2
ENSG00000198203.9	SULT1C2	2	108287884	2_65	0	0.0347231435966342	12.1125140945727	1.32361690560026e-06	1.27998449383557	2
ENSG00000198075.9	SULT1C4	2	108374341	2_65	0	0.0245850427905026	8.83936226799042	6.83913025797625e-07	-1.02079296194963	1
ENSG00000135968.20	GCC2	2	108443158	2_65	0	0.016929456323029	5.31541306511951	2.83197232213594e-07	0.533949054313689	1
ENSG00000169756.16	LIMS1	2	108511922	2_65	0	0.0159272269537736	4.73996701467741	2.3758797810938e-07	0.265567135565081	1
ENSG00000153201.15	RANBP2	2	108703050	2_65	0	0.206525232781533	29.5290857758837	1.91925241340478e-05	3.00933756577755	2
ENSG00000163006.11	CCDC138	2	108786314	2_65	0	0.0219907671230009	7.78485231715628	5.38765442428853e-07	0.987438987397478	1
ENSG00000172985.10	SH3RF3	2	109194740	2_65	0	0.015870217776326	4.70616161615273	2.35049156702764e-07	4.27731538551754e-05	1
ENSG00000186522.14	SEPT10	2	109613671	2_65	0	0.018109706335934	5.95120207023185	3.39175972096972e-07	0.837756501054409	2
ENSG00000198142.4	SOWAHC	2	109614115	2_65	0	0.0962433115502566	21.9042074169293	6.63448283479978e-06	2.85926638303099	1
ENSG00000115008.5	IL1A	2	112784242	2_66	0	0.0190658888344177	8.19400577894329	4.91657078399986e-07	-0.950916957127851	2
ENSG00000144061.12	NPHP1	2	110205149	2_66	0	0.0141520747230283	5.22881603525803	2.32880137603115e-07	-0.32164760392141	1
ENSG00000169679.14	BUB1	2	110678318	2_66	0	0.0141800838360201	5.2356483888122	2.33645943369023e-07	-0.348506680639042	1
ENSG00000153094.22	BCL2L11	2	111118962	2_66	0	0.15721494089513	27.6131268299261	1.36621288874304e-05	2.6862676297825	2
ENSG00000153107.11	ANAPC1	2	111879780	2_66	0	0.0156899923331467	6.94912973225775	3.43132713423484e-07	-1.12503914092634	1
ENSG00000153208.16	MERTK	2	111898795	2_66	0	0.0213901471345002	8.45212521919085	5.68969083119999e-07	0.770858582767288	2
ENSG00000153214.9	TMEM87B	2	112055265	2_66	1	0.0577448326763783	21.8827784047096	3.97671587918396e-06	-3.97257931363093	2
ENSG00000144161.12	ZC3H8	2	112251444	2_66	0	0.0171866564953761	6.81689240932743	3.68711607737581e-07	-0.102312084968652	1
ENSG00000169629.11	RGPD8	2	112434559	2_66	0	0.0133690268223285	4.88573015723377	2.05559827787274e-07	0.398967436975016	2
ENSG00000114999.7	TTL	2	112481811	2_66	0	0.0169717464949241	8.07890427631245	4.31507126060831e-07	1.39476520278367	1
ENSG00000125630.15	POLR1B	2	112543403	2_66	0	0.0349543253271837	12.5169326648339	1.3769171637967e-06	-0.971000398289516	3
ENSG00000125611.15	CHCHD5	2	112582142	2_66	0	0.0141624329237566	5.23184102668631	2.33185412640605e-07	0.265819914241799	2
ENSG00000144136.10	SLC20A1	2	112645729	2_66	0	0.0197318980690278	8.42561857223563	5.23214331954471e-07	0.954491071004223	2
ENSG00000169607.12	CKAP2L	2	112765001	2_66	0	0.0148919563409375	5.56493169026238	2.60807793990593e-07	0.248427187528074	1
ENSG00000175497.16	DPP10	2	114459819	2_67	0	0.00986607269288953	6.72264703737531	2.08734191731287e-07	1.07505907739553	1
ENSG00000125637.15	PSD4	2	113186883	2_67	0	0.0119467427237694	7.83480038377171	2.94568579709493e-07	0.75044211294273	1
ENSG00000115084.13	SLC35F5	2	113754049	2_67	0	0.0838741391458768	28.9367286427666	7.63812006964471e-06	3.68771595716146	2
ENSG00000144119.3	C1QL2	2	119113635	2_69	0	0.0085453072723447	4.74843331228364	1.27698854194444e-07	-0.099490477250332	1
ENSG00000088205.12	DDX18	2	117832335	2_69	0	0.00896417238736369	5.20104401139334	1.46726886561288e-07	-0.359900820211978	1
ENSG00000125633.10	CCDC93	2	118013874	2_69	0	0.0100234624533384	6.24698358669755	1.9705937746774e-07	-0.706456859900357	2
ENSG00000125629.14	INSIG2	2	118088243	2_69	0	0.0207533411886464	13.090647142063	8.54984253603141e-07	1.62922874046618	1
ENSG00000163064.6	EN1	2	118808983	2_69	0	0.0116308388919837	7.66786015953806	2.80668838667169e-07	-0.846010879423465	2
ENSG00000115107.19	STEAP3	2	119180360	2_69	0	0.0107691065649277	6.94779527373228	2.35470041900728e-07	-0.8111485111412	1
ENSG00000155368.16	DBI	2	119366128	2_69	0	0.00864876136070836	4.912773015178	1.33717912056503e-07	-0.427117551215658	3
ENSG00000171227.6	TMEM37	2	119429724	2_69	0	0.388875083577043	31.2312083654063	3.82215133823946e-05	-3.60008535499158	1
ENSG00000163075.12	CFAP221	2	119516427	2_69	0	0.00863650948317296	4.84306704307177	1.31633887992383e-07	0.151726076940927	1
ENSG00000144120.12	TMEM177	2	119679105	2_69	0	0.00848832664461419	4.69056331868647	1.25301439466557e-07	0.0973269558251546	2
ENSG00000088179.8	PTPN4	2	119761887	2_69	0	0.0391101777418931	18.7605754756138	2.30911158125926e-06	2.21603547151813	1
ENSG00000115109.13	EPB41L5	2	120013132	2_69	0	0.0102940072614544	6.44220480512088	2.0870265376263e-07	1.0608417017712	1
ENSG00000226479.3	TMEM185B	2	120222852	2_69	0	0.0338262795992994	17.4840241013918	1.86124954453624e-06	-2.24543680010908	1
ENSG00000074047.21	GLI2	2	120735673	2_70	0	0.0373583501476344	10.0059845215916	1.17640398965687e-06	-1.1262943853745	1
ENSG00000074054.17	CLASP1	2	121649389	2_70	0	0.0224960570166256	5.19767210187896	3.67980034736284e-07	-0.283543254361835	2
ENSG00000155052.14	CNTNAP5	2	124025355	2_72	0	0.0231666651713605	7.78177875796643	5.67350412342296e-07	0.975289944700427	1
ENSG00000136717.14	BIN1	2	127202255	2_74	0	0.0150608680290028	4.69902805439343	2.22723998413242e-07	0.173138736061634	1
ENSG00000163161.12	ERCC3	2	127287839	2_75	0	0.0224927029053598	6.96843962303336	4.93271657177649e-07	-0.930774963593878	2
ENSG00000115718.17	PROC	2	127418286	2_75	0	0.0661732656029559	16.9552439418659	3.53098264924439e-06	-1.88750289731964	1
ENSG00000163166.14	IWS1	2	127526497	2_75	0	0.0177450416650967	4.70058672768969	2.62505294451853e-07	-0.0960420602859325	1
ENSG00000072163.19	LIMS2	2	127680943	2_75	0	0.0239346718084965	8.00413239834326	6.02907538744123e-07	-1.26471384620303	2
ENSG00000136709.11	WDR33	2	127811792	2_75	0	0.0198911822505272	5.70885805114999	3.57370594666988e-07	-0.445157289862144	1
ENSG00000144231.10	POLR2D	2	127857631	2_75	0	0.018156524031236	4.9585120679231	2.83330323207322e-07	-0.318933017787338	2
ENSG00000144233.9	AMMECR1L	2	127885051	2_75	0	0.0220111973781671	7.20368912077907	4.99008110325671e-07	1.07343715939628	1
ENSG00000136715.17	SAP130	2	128028089	2_75	0	0.0200425101723376	5.80921589077091	3.66419521340664e-07	0.372811261537897	1
ENSG00000173302.5	GPR148	2	130729192	2_78	0	0.083143906611404	14.6692036537522	3.83836206200784e-06	-1.90483140259685	1
ENSG00000222014.5	RAB6C	2	129979968	2_78	0	0.0298926183684959	4.87774778671141	4.58872754035951e-07	-0.203664248905236	1
ENSG00000152076.18	CCDC74B	2	130141651	2_78	0	0.0730627933225886	13.4181372286112	3.0853005378631e-06	-1.57681886273841	2
ENSG00000136699.19	SMPD4	2	130182517	2_78	0	0.0440103749478228	8.55566781352442	1.18499892496154e-06	1.09812667766178	2
ENSG00000136710.9	CCDC115	2	130343161	2_78	0	0.0796710656360953	14.255609348924	3.57433608426852e-06	-1.52076210873683	1
ENSG00000136718.9	IMP4	2	130342923	2_78	0	0.0777556032467457	14.0199851560087	3.43074328982759e-06	-1.50214887799313	1
ENSG00000072135.12	PTPN18	2	130356437	2_78	0	0.0299097611023346	4.88318415136757	4.59647624848501e-07	-0.156359261499208	2
ENSG00000136002.18	ARHGEF4	2	130800452	2_78	0	0.0377382381604919	7.09113242315764	8.42182456279729e-07	0.798500364650461	2
ENSG00000115762.16	PLEKHB2	2	131104358	2_78	0	0.13116583973955	19.1365475518014	7.89938546595121e-06	2.35580949619879	1
ENSG00000075886.10	TUBA3D	2	131476103	2_78	0	0.0305541314632156	5.08532325406719	4.88987188950308e-07	-0.336875072635685	2
ENSG00000163040.14	CCDC74A	2	131527737	2_78	0	0.0315812163793981	5.39897808615498	5.36598422573718e-07	-0.611594821558628	1
ENSG00000183840.6	GPR39	2	132447674	2_79	0	0.0197753560545529	5.08195405181379	3.16274384673349e-07	-0.28564514616957	1
ENSG00000150551.10	LYPD1	2	132589208	2_79	0	0.0310638232843807	9.35547858118781	9.14597246255993e-07	1.05324583664955	1
ENSG00000176771.16	NCKAP5	2	133568910	2_79	0	0.0190798985273486	4.74394620190271	2.84855618344708e-07	0.127094892722525	1
ENSG00000152127.8	MGAT5	2	133990360	2_79	0	0.0189689194084388	4.68887949832838	2.7991143249077e-07	-0.118311520010289	1
ENSG00000150540.13	HNMT	2	137963983	2_82	0	0.0441307250084245	10.1896771695744	1.41517602011339e-06	1.23612539592853	2
ENSG00000168702.17	LRP1B	2	142131284	2_85	0	0.018193888143184	5.25811017557196	3.01067707657162e-07	-0.453932709602872	1
ENSG00000075884.13	ARHGAP15	2	143091525	2_85	0	0.0238302372520279	7.80753967242363	5.8553321987599e-07	0.905311893419251	1
ENSG00000121989.14	ACVR2A	2	147844091	2_88	0	0.0292395652408586	12.4965069946188	1.14992236620783e-06	-1.51757509972194	2
ENSG00000115947.13	ORC4	2	148020474	2_88	0	0.0131067211066249	4.91890446054534	2.02895034883907e-07	0.119016834723267	2
ENSG00000204406.12	MBD5	2	148020703	2_88	0	0.0313832653571603	13.1673721905378	1.30048759578838e-06	1.64753367596238	1
ENSG00000168280.16	KIF5C	2	148871247	2_88	0	0.0135505301825049	5.23258268507764	2.23142020577545e-07	-0.49261124506663	1
ENSG00000123610.4	TNFAIP6	2	151358124	2_90	0	0.0304860459250542	9.46605763463466	9.08195232093639e-07	-1.08120046807507	1
ENSG00000080345.17	RIF1	2	151409047	2_90	0	0.0183993327638871	4.68979835627329	2.71559635921509e-07	0.04258346484495	1
ENSG00000182389.19	CACNB4	2	152099291	2_91	0	0.0281384903209604	8.64887203170915	7.65895006676464e-07	-1.25388441001763	2
ENSG00000115145.9	STAM2	2	152176079	2_91	0	0.0184280350962764	4.69470319181083	2.72267713971471e-07	0.436719350872219	2
ENSG00000177917.10	ARL6IP6	2	152717014	2_91	0	0.0956695967122282	20.4489010088451	6.15676942768458e-06	-2.37971353840341	2
ENSG00000177519.3	RPRM	2	153477985	2_92	0	0.0315297131669826	4.9398460407331	4.9016512381707e-07	-0.244040936678546	1
ENSG00000144278.14	GALNT13	2	153871549	2_92	0	0.0749196962645212	13.2169726369226	3.11628358886034e-06	1.69631793885797	1
ENSG00000136542.8	GALNT5	2	157257153	2_94	0	0.0286262184891132	8.11693571554327	7.3124862395195e-07	0.868190679783539	1
ENSG00000123612.15	ACVR1C	2	157628563	2_94	0	0.0218791594980892	5.57330705976238	3.8375370284046e-07	-0.452170977525185	1
ENSG00000153237.17	CCDC148	2	158456264	2_95	0	0.0935019543825216	30.8077279656843	9.06544929371951e-06	5.0735761033349	2
ENSG00000144283.21	PKP4	2	158457154	2_95	0	0.0180054080838967	6.13933456117457	3.47883029442647e-07	-1.09237919475076	1
ENSG00000115183.14	TANC1	2	158960291	2_96	0	0.00859148794307563	5.28984658727676	1.43027792491387e-07	0.374356855812526	2
ENSG00000196151.10	WDSUB1	2	159287223	2_96	0	0.00817791484815056	4.79372939138267	1.2337440525628e-07	-0.0522226479935133	2
ENSG00000136536.14	MARCH7	2	159712477	2_96	0	0.0126711825813136	9.30423915711339	3.71028258149358e-07	1.32279422743885	2
ENSG00000241399.6	CD302	2	159798013	2_96	0	0.094454729118822	27.7338919598213	8.24410472401794e-06	3.04662246110368	1
ENSG00000054219.10	LY75	2	159884064	2_96	0	0.00924784857364835	5.9459093559131	1.73048551257021e-07	-0.367925676683763	2
ENSG00000153246.12	PLA2R1	2	160061840	2_96	0	0.0133758088706735	9.51948086713993	4.00721176214609e-07	1.21567029953946	2
ENSG00000153250.19	RBMS1	2	160494213	2_96	0	0.0100654207996667	6.82017678110628	2.16041180378378e-07	-1.094434407086	1
ENSG00000136560.13	TANK	2	161137211	2_97	0	0	315.889103331232	0	1.38103977642766	3
ENSG00000115233.11	PSMD14	2	161308497	2_97	0	0	1728.43705062319	0	1.49491370104441	1
ENSG00000115271.10	GCA	2	162974725	2_98	0	0.0184858378248248	7.3098197021445	4.25260237613224e-07	-0.88923942794981	1
ENSG00000182263.13	FIGN	2	163735859	2_99	0	0.0127682409743904	10.2664887420807	4.12536119827768e-07	-1.01805108235148	2
ENSG00000144285.17	SCN1A	2	166127885	2_100	0	0.0399661952809997	12.4898760136325	1.57094111733074e-06	-1.31197432512547	1
ENSG00000115290.9	GRB14	2	164621693	2_100	0	0.0489681734857836	14.427668404201	2.22340731953736e-06	-1.72745493633245	1
ENSG00000082438.15	COBLL1	2	164843369	2_100	0	0.0179343509008633	4.89919963954254	2.76515686565516e-07	0.50390073113422	1
ENSG00000178662.15	CSRNP3	2	165469352	2_100	0	0.036860674780931	11.7201037686191	1.35957669585224e-06	1.73727520511578	1
ENSG00000123607.14	TTC21B	2	165954060	2_100	0	0.0280094808974236	9.113830609384	8.0336884620145e-07	-0.952337679974308	2
ENSG00000169432.14	SCN9A	2	166376083	2_101	0	0.047689906168141	15.3691890426385	2.30667492249933e-06	1.61228620666273	1
ENSG00000136546.13	SCN7A	2	166512348	2_102	0	0.018965821006186	9.37812930729194	5.5975352573049e-07	1.08843316884565	1
ENSG00000172318.5	B3GALT1	2	167827180	2_102	0	0.0117685807177399	4.84959636038438	1.796133682523e-07	0.160863464837868	1
ENSG00000163072.15	NOSTRIN	2	168783334	2_102	0	0.0121199502573208	5.48483196184806	2.09205519198379e-07	-0.705497620263732	1
ENSG00000152253.8	SPC25	2	168912381	2_102	0	0.0302820855990585	16.8677005052275	1.60749872718701e-06	-2.52203431214616	1
ENSG00000073737.16	DHRS9	2	169067818	2_102	0	0.0136881016443328	6.28763032242206	2.70856457999906e-07	0.613090937043638	1
ENSG00000081479.12	LRP2	2	169362133	2_103	0	0.0941784470445769	18.9134566276624	5.60572006469849e-06	1.95430286545081	1
ENSG00000239474.6	KLHL41	2	169480139	2_103	0	0.0246371635304514	6.07901109115976	4.71338174677048e-07	0.804814448553703	3
ENSG00000138399.17	FASTKD1	2	169573878	2_103	0	0.021422104655434	4.75678309224887	3.20689291796025e-07	-0.0201239295312738	1
ENSG00000138398.15	PPIG	2	169584491	2_103	0	0.0212935080637989	4.69990120277286	3.14952397641893e-07	0.133729286462171	1
ENSG00000144362.11	PHOSPHO2	2	169693707	2_103	0	0.168886290253154	24.6918865882698	1.3123740771932e-05	3.47902514044035	3
ENSG00000213160.9	KLHL23	2	169694695	2_103	0	0.0213099613018858	4.70727524457955	3.15690292802971e-07	-0.563814678529836	2
ENSG00000138382.14	METTL5	2	169824369	2_103	0	0.022006678252682	5.01128049191006	3.47066087034016e-07	-0.41825249391236	2
ENSG00000163093.11	BBS5	2	170377355	2_104	0	0.075830864559753	29.441420242588	7.02609046892395e-06	-2.68079523364031	1
ENSG00000204334.7	ERICH2	2	170786382	2_104	0	0.199166814240572	35.9762171727303	2.25497352125218e-05	3.09587919011971	1
ENSG00000128683.13	GAD1	2	170813566	2_104	0	0.00671844721124681	7.29323594142677	1.5420489017178e-07	0.757085618817742	1
ENSG00000198586.13	TLK1	2	171233200	2_104	0	0.00785140683208307	9.43446345275631	2.33116847655762e-07	1.1745237326447	1
ENSG00000123600.19	METTL8	2	171435106	2_104	0	0.00796704135083826	9.9296603192814	2.48966226588785e-07	-1.23304625177735	1
ENSG00000115827.13	DCAF17	2	171434071	2_104	0	0.0650088514415575	28.5105781717935	5.83293976120847e-06	-2.4752119625319	1
ENSG00000071967.11	CYBRD1	2	171521922	2_104	0	0.0842320074949263	20.6810038418743	5.48223616574884e-06	3.00846643992259	3
ENSG00000077380.15	DYNC1I2	2	171687403	2_104	1	0.31650978670335	31.2102841907735	3.1088075656554e-05	-4.41762938621554	1
ENSG00000128708.12	HAT1	2	171922612	2_104	0	0.00626308300307532	6.45244176014201	1.27180706824395e-07	-0.0353344432900561	1
ENSG00000115840.13	SLC25A12	2	171852409	2_104	1	0.196065873971522	30.1783423563115	1.86211442471283e-05	4.37638474421816	2
ENSG00000172878.13	METAP1D	2	172083366	2_104	0	0.00519697097711969	5.08987821857677	8.32466290873353e-08	-0.423963969802086	1
ENSG00000091409.14	ITGA6	2	172426046	2_105	0	0.0616651773411107	26.5015659462004	5.14304702345081e-06	2.38292194796577	1
ENSG00000152256.13	PDK1	2	172555526	2_105	0	0.0337708520459458	21.0683886011831	2.23914548454794e-06	-2.14375105097808	1
ENSG00000138430.15	OLA1	2	174248983	2_105	0	0.00595711546281186	5.63125161945795	1.05572285784781e-07	0.819304721906381	1
ENSG00000144306.14	SCRN3	2	174396715	2_105	0	0.0229980161025056	21.3694377046571	1.5466514109443e-06	2.83238826163793	1
ENSG00000163328.13	GPR155	2	174321052	2_105	0	0.00940516419610926	8.6390359754548	2.55705834844714e-07	-0.486450129001663	3
ENSG00000115935.17	WIPF1	2	174574808	2_105	0	0.0849493978354695	32.5122228236639	8.69192441688494e-06	3.39001712945851	1
ENSG00000128656.13	CHN1	2	175004667	2_106	0	0.0122165490899342	6.84570792109834	2.63193938938453e-07	-1.04896159874579	1
ENSG00000115966.16	ATF2	2	175168771	2_106	0	0.0107017329472127	5.36496954501524	1.80688429856689e-07	0.420134941519663	1
ENSG00000154518.9	ATP5G3	2	175184841	2_106	0	0.0241313508154543	11.5032853970534	8.73599751526615e-07	-1.42983945342943	2
ENSG00000144320.13	LNPK	2	176002028	2_106	0	0.120998650174767	28.5531456019527	1.08728515646691e-05	-3.04380106610268	1
ENSG00000128654.13	MTX2	2	176265265	2_106	0	0.0247331985407507	13.0039443133551	1.01219539805975e-06	1.93760840097698	1
ENSG00000116044.15	NFE2L2	2	177392552	2_107	0	0.0677926958308548	16.0266042275216	3.41926995599698e-06	1.69477995323062	2
ENSG00000018510.13	AGPS	2	177391993	2_107	0	0.0421770497233346	11.4805713382886	1.5238726442068e-06	-1.66936910531305	2
ENSG00000196659.9	TTC30B	2	177553217	2_107	0	0.024463527409998	6.3100778205732	4.85805880406896e-07	0.62994428522681	1
ENSG00000197557.6	TTC30A	2	177617090	2_107	0	0.0211581376203323	4.93774665063762	3.28787436723143e-07	0.307648568826176	1
ENSG00000155636.14	RBM45	2	178111787	2_108	0	0.0191575812147253	14.1714306258298	8.54404140130981e-07	1.6722706884168	2
ENSG00000180228.12	PRKRA	2	178446633	2_108	0	0.00851143335549665	6.53154670303613	1.74955545708963e-07	0.613469826392251	1
ENSG00000204311.12	DFNB59	2	178451344	2_108	0	0.0453973254418785	22.3541038667944	3.19371755572682e-06	-2.15070204825833	1
ENSG00000079150.17	FKBP7	2	178478636	2_108	0	0.0126678085332086	10.2721843828044	4.09518259342704e-07	1.25203908398748	1
ENSG00000116095.10	PLEKHA3	2	178480456	2_108	0	0.00711188909840499	4.84350314046573	1.08406053685457e-07	0.347626442384061	1
ENSG00000155657.26	TTN	2	178831108	2_108	0	0.025243243179088	16.7787570659179	1.3329501591099e-06	-1.71168928626987	1
ENSG00000187231.13	SESTD1	2	179264451	2_108	0	0.00961079163410705	7.67357671257687	2.32095101471303e-07	0.870920038026645	1
ENSG00000163510.13	CWC22	2	180007524	2_108	0	0.00747146469459126	5.30689184529037	1.24782866809234e-07	-0.526608439229975	1
ENSG00000170035.15	UBE2E3	2	180968140	2_109	0	0	52.5107846521916	0	3.42096604043773	1
ENSG00000188452.13	CERKL	2	181680491	2_110	0	0.0232932667017958	13.1119875156542	9.61187025789605e-07	-1.64339416603118	1
ENSG00000138434.16	SSFA2	2	181892173	2_110	0	0.00988716803526868	5.14881768235601	1.60209550811057e-07	0.0244098626475879	1
ENSG00000150722.10	PPP1R1C	2	181953928	2_110	0	0.0167195071155887	34.4101686590792	1.81058636474783e-06	4.69935603500667	2
ENSG00000115252.18	PDE1A	2	182524662	2_110	0	0.0232838088841311	13.5450748590598	9.92531752045914e-07	-1.85043665844657	1
ENSG00000077232.17	DNAJC10	2	182715440	2_110	0	0.00980744507261289	4.7201434451028	1.4568675004154e-07	0.10429481149145	1
ENSG00000162998.4	FRZB	2	182867244	2_110	0	0.0468154185048462	19.0262615235082	2.80318232282108e-06	2.15639879506414	1
ENSG00000061676.14	NCKAP1	2	183036710	2_110	0	0.0355663693670658	16.9966901601757	1.90244830986984e-06	-1.96775607077712	3
ENSG00000162999.12	DUSP19	2	183077905	2_110	0	0.0106524839922757	5.43461380100893	1.82191684508923e-07	-0.509735208611475	1
ENSG00000163002.12	NUP35	2	183117184	2_110	0	0.0109853851909499	5.81908493646511	2.0117729276712e-07	0.695028025656458	1
ENSG00000170396.7	ZNF804A	2	184598458	2_112	0	0.00837404444969947	5.69081975333848	1.49975067409645e-07	-0.50043730875851	2
ENSG00000188738.14	FSIP2	2	185738225	2_112	0	0.00858451549384331	5.92419892166772	1.60049527092236e-07	0.908677853254566	1
ENSG00000138448.11	ITGAV	2	186590551	2_112	0	0.00788882831407178	5.12987377863766	1.27358565155847e-07	-0.534452740180171	2
ENSG00000064989.12	CALCRL	2	187441502	2_112	0	0.0248345246964029	15.9358204762728	1.24548716043052e-06	1.97445856585699	2
ENSG00000003436.15	TFPI	2	187562083	2_112	0	0.00771553217101439	4.9211879414333	1.19493645655874e-07	-0.282807965771694	1
ENSG00000168542.14	COL3A1	2	188974074	2_112	0	0.00752295693899574	4.68366312764911	1.1088765531218e-07	0.0170108239139047	1
ENSG00000204262.11	COL5A2	2	189178183	2_113	0	0.034659268699524	14.709165303787	1.60441383148495e-06	-1.89328024481457	2
ENSG00000115368.9	WDR75	2	189443611	2_113	0	0.0389005383904937	15.1345992897305	1.85282973839794e-06	-1.84837712708172	1
ENSG00000138449.10	SLC40A1	2	189581815	2_113	0	0.0316959994741159	13.5994726074119	1.35654901783386e-06	-1.51759132268887	1
ENSG00000138381.9	ASNSD1	2	189661397	2_113	0	0.231424571921296	20.5247623298809	1.49484643339786e-05	3.97653172999472	2
ENSG00000151687.14	ANKAR	2	189671557	2_113	0	0.164979028264976	19.0692450444419	9.90082112948612e-06	-3.85925299045689	1
ENSG00000128694.11	OSGEPL1	2	189760628	2_113	0	0.17221966862191	21.209241578285	1.14952087348524e-05	-3.92526289462539	2
ENSG00000128699.13	ORMDL1	2	189784079	2_113	0	0.0583507190870959	15.8961355382235	2.9190850134421e-06	-3.37601711742816	3
ENSG00000064933.17	PMS1	2	189784079	2_113	0	0.0240140767925985	12.2426584544985	9.25231909816658e-07	-1.77467957325628	2
ENSG00000138379.4	MSTN	2	190059361	2_113	0	0.0369659817505051	16.7526553220993	1.94892385590496e-06	2.52851606937651	1
ENSG00000151689.12	INPP1	2	190313286	2_113	0	0.0318405099234455	13.7604252010299	1.37886212341693e-06	2.39684242468748	3
ENSG00000115419.12	GLS	2	190880843	2_113	0	0.0124325356508304	4.97206858702281	1.94538605230886e-07	0.678630804157087	1
ENSG00000138378.17	STAT4	2	191151202	2_114	0	0.015457714595159	7.53396140650285	3.6650309734154e-07	-0.788360452187198	1
ENSG00000173559.12	NABP1	2	191677959	2_114	0	0.0115400605869934	4.8116533708909	1.74747670914267e-07	0.170482901354528	2
ENSG00000118997.13	DNAH7	2	196068464	2_116	0	0.0716287824270085	16.4630552306807	3.71113692102146e-06	-2.34770769518327	2
ENSG00000138411.10	HECW2	2	196593392	2_116	0	0.0295628272306893	8.00909250024971	7.4514063665443e-07	-0.784363077803734	2
ENSG00000144395.17	CCDC150	2	196640040	2_116	0	0.0227762424917173	5.54012482743592	3.97109797214399e-07	-0.462308287410154	1
ENSG00000119041.10	GTF3C3	2	196799713	2_116	0	0.023528940934428	5.84754355999911	4.32996931697835e-07	-0.662546418994096	1
ENSG00000187944.2	C2orf66	2	196812479	2_116	0	0.0451678141073532	12.039772268853	1.7114188829548e-06	-1.45970844333665	1
ENSG00000065413.18	ANKRD44	2	197308812	2_117	0	0.0273659993976592	7.28471635989543	6.27383269815695e-07	1.00377031285074	1
ENSG00000115524.15	SF3B1	2	197439853	2_117	0	0.0255325856136346	6.62811601839797	5.32591060055417e-07	-0.898646068788484	1
ENSG00000115520.8	COQ10B	2	197453059	2_117	0	0.0368113899290551	10.0984569153947	1.16989317268817e-06	-1.47454735545361	1
ENSG00000115541.10	HSPE1	2	197499794	2_117	0	0.0320229083347711	8.77463452994302	8.842982849106e-07	-1.3017442801823	2
ENSG00000162944.10	RFTN2	2	197675986	2_117	0	0.0213753887517242	4.94753620378122	3.32821962017955e-07	-0.324016894434402	1
ENSG00000115896.15	PLCL1	2	197805147	2_117	0	0.0281932772947258	7.56685022746013	6.7138197067682e-07	1.17093507557438	1
ENSG00000226124.6	FTCDNL1	2	199756697	2_118	0	0.0234178988419441	4.70422640274255	3.46693033066547e-07	0.383686556912225	2
ENSG00000178074.5	C2orf69	2	199911021	2_118	0	0.0455766565115103	11.0271137543793	1.58166057987215e-06	-1.91390568124053	1
ENSG00000162971.10	TYW5	2	199955071	2_118	0	0.0295754096604497	6.91452562978562	6.43579398240742e-07	1.37991022982153	2
ENSG00000162972.10	MAIP1	2	199955035	2_118	0	0.0516467479874649	12.2219538478984	1.98651840825555e-06	-2.02224579564176	2
ENSG00000196141.13	SPATS2L	2	200299060	2_118	0	0.0389504524230512	9.52991105591425	1.1681815089009e-06	1.46565845834631	1
ENSG00000163535.17	SGO2	2	200505711	2_118	0	0.0242198922673171	5.02271221945995	3.82841911809315e-07	0.170359003160067	1
ENSG00000155729.12	KCTD18	2	200519526	2_118	0	0.0539560698601108	12.6408607084199	2.14647546049911e-06	-1.41140561060444	2
ENSG00000138356.13	AOX1	2	200586283	2_118	0	0.0318472448507584	7.61650805932702	7.6337291449726e-07	-0.994078254276193	1
ENSG00000082153.17	BZW1	2	200808364	2_119	0	0.0298455561552371	7.69316454151884	7.22592868493802e-07	-0.875987111207796	1
ENSG00000240344.8	PPIL3	2	200868155	2_119	0	0.0256887551056196	7.14986023688067	5.78028942718691e-07	-1.25202734351581	2
ENSG00000119013.8	NDUFB3	2	201067007	2_119	0	0.0584857277840701	15.2300098115448	2.80323208515621e-06	-2.37945258095238	1
ENSG00000003402.19	CFLAR	2	201113876	2_119	0	0.135216353641524	19.8182746184569	8.43342595018193e-06	1.64277663088242	3
ENSG00000003400.14	CASP10	2	201183110	2_119	0	0.0325192395208267	8.47495026705059	8.67334282688219e-07	1.4555575134723	1
ENSG00000064012.21	CASP8	2	201279205	2_119	0	0.0212384611156694	4.93238643362043	3.29677352536562e-07	0.105048030291041	1
ENSG00000155749.12	ALS2CR12	2	201300114	2_119	0	0.0258191336962716	6.95841038584243	5.65406345995929e-07	1.11182223052695	1
ENSG00000082146.12	STRADB	2	201387816	2_119	0	0.0246737394718528	6.49661806798664	5.04465283387885e-07	-0.919055435822529	1
ENSG00000115993.12	TRAK2	2	201450110	2_119	0	0.0224762200208161	5.32117959236422	3.76391810294299e-07	-0.237342974683947	2
ENSG00000155754.14	ALS2CR11	2	201618330	2_119	0	0.0249318773199621	6.22082138658286	4.88103235961405e-07	0.612303149075718	1
ENSG00000155755.18	TMEM237	2	201635472	2_119	0	0.0599278040410336	13.5582516495179	2.55706064437058e-06	1.36725453263664	2
ENSG00000082126.17	MPP4	2	201700847	2_119	0	0.0480200478327725	12.5023156203692	1.88939177511706e-06	-1.41046888719752	1
ENSG00000138395.14	CDK15	2	201790822	2_119	0	0.0408736083988654	11.1274126295682	1.43135100207569e-06	1.44844035151719	1
ENSG00000138439.11	FAM117B	2	202631852	2_120	0	0.0135775044770252	6.49498236492793	2.77528063023624e-07	0.837279918803219	2
ENSG00000118257.16	NRP2	2	205681055	2_121	0	0.0331109518973883	9.33620766263074	9.72861782452446e-07	1.09710918623658	1
ENSG00000114933.15	INO80D	2	206090278	2_122	0	0.0221303195697041	12.2999970336056	8.56646541224042e-07	1.85610343134921	1
ENSG00000023228.13	NDUFS1	2	206158029	2_122	0	0.0709349332447312	23.1466429234263	5.16722235003454e-06	-2.65750950143026	2
ENSG00000114942.13	EEF1B2	2	206159383	2_122	0	0.031580755678551	15.5554859728594	1.54601988321154e-06	2.14288384672015	1
ENSG00000183671.12	GPR1	2	206217980	2_122	0	0.0100031046058823	5.39550850728608	1.69854151325587e-07	-0.459908705899295	1
ENSG00000114948.12	ADAM23	2	206443099	2_122	0	0.0114380309190664	6.5633456570066	2.36257452486394e-07	-0.815950168509425	2
ENSG00000138400.12	MDH1B	2	206765180	2_122	0	0.0635807990468658	22.4042792682248	4.48297103401645e-06	2.28001347475476	3
ENSG00000118246.13	FASTKD2	2	206765614	2_122	0	0.0103336979030778	5.83598883646825	1.89792561546975e-07	0.681465681372893	1
ENSG00000163249.11	CCNYL1	2	207712007	2_122	0	0.00969940191555763	5.29449355905171	1.61613767155012e-07	-0.488104317417028	1
ENSG00000178385.14	PLEKHM3	2	208025325	2_123	0	0.0300528944671252	6.61323822390236	6.2547426760606e-07	-0.795369467767734	1
ENSG00000138413.13	IDH1	2	208266043	2_123	0	0.024859223646968	4.8160784329062	3.7678194724521e-07	0.29666955313199	2
ENSG00000115020.16	PIKFYVE	2	208243207	2_123	0	0.0384195221950546	8.94614678027666	1.08167539916116e-06	-1.17637706678295	2
ENSG00000144406.18	UNC80	2	209772130	2_124	0	0.0244111354789294	16.6288625434918	1.27749585027938e-06	2.37347732871178	2
ENSG00000078018.19	MAP2	2	209426284	2_124	0	0.0106912241383489	8.56400386091939	2.88146442841867e-07	0.721169106631302	1
ENSG00000144445.16	KANSL1L	2	210180758	2_124	0	0.00826510011272252	6.1757825597638	1.6063829607449e-07	-0.117455550653849	1
ENSG00000115361.7	ACADL	2	209936539	2_124	0	0.00690119718951376	4.78535936338773	1.03931684855029e-07	-0.213075545392659	1
ENSG00000115365.11	LANCL1	2	210477414	2_124	0	0.0134814556529083	10.0724541670468	4.2734739505716e-07	0.777974931278474	1
ENSG00000021826.14	CPS1	2	210477778	2_124	0	0.0127973572974865	9.62464379851706	3.87626923817357e-07	0.728854560287572	1
ENSG00000178568.14	ERBB4	2	212539139	2_125	0	0.0371557577959147	15.6995698798925	1.83578937151798e-06	1.28155322418272	1
ENSG00000030419.16	IKZF2	2	213152260	2_126	0	0.0238052539663599	6.53377596345962	4.89492488432731e-07	0.789009330950939	1
ENSG00000171450.5	CDK5R2	2	218959212	2_129	0	0.0102241284060887	5.6119716827213	1.8057213786601e-07	0.458460593234829	1
ENSG00000181378.13	CFAP65	2	219041645	2_129	0	0.0103064532365019	5.5631461430921	1.80442435253701e-07	0.499181022851711	2
ENSG00000182698.11	RESP18	2	219313713	2_129	0	0.0122106739229039	7.25578764521863	2.78825937642325e-07	-0.635915268647836	2
ENSG00000231672.6	DIRC3	2	217754478	2_129	0	0.00933574329804021	4.74664493250878	1.39458381694158e-07	0.344161018738728	1
ENSG00000163464.7	CXCR1	2	218166777	2_129	0	0.0230087995777772	14.499216555919	1.04989887702414e-06	-1.90561753491465	1
ENSG00000163466.15	ARPC2	2	218217396	2_129	0	0.0173197788662552	18.0678245804669	9.84820730275549e-07	3.95835229304117	1
ENSG00000127837.9	AAMP	2	218268856	2_129	0	0.0109378589654262	7.21231431662048	2.48265251765577e-07	1.39055795155919	1
ENSG00000158428.3	CATIP	2	218356632	2_129	0	0.0101170721374223	10.1222325976257	3.22285029871998e-07	-2.58237546395768	1
ENSG00000018280.16	SLC11A1	2	218381984	2_129	0	0.00933310493134798	4.76071954523433	1.39832370526858e-07	0.272188909358989	1
ENSG00000144579.7	CTDSP1	2	218398735	2_129	0	0.0168442160954809	9.43432983794661	5.00116097693234e-07	-0.672870105489022	1
ENSG00000135913.10	USP37	2	218567846	2_129	0	0.0232001768916201	13.1228157952813	9.58136318556721e-07	2.19444676392626	1
ENSG00000144580.13	CNOT9	2	218568230	2_129	0	0.0294026866818387	15.5573919963857	1.43956998953994e-06	-2.49439391074478	1
ENSG00000115556.13	PLCD4	2	218607609	2_129	0	0.0247574149462759	14.0546360520845	1.0950498079028e-06	2.40904491151379	2
ENSG00000074582.12	BCS1L	2	218658716	2_129	0	0.011113595289305	6.58487098682869	2.30308953403893e-07	0.983892198169074	1
ENSG00000115568.15	ZNF142	2	218658710	2_129	0	0.0270619231958557	15.1215845816008	1.28784896664375e-06	-2.35851337857251	2
ENSG00000163481.7	RNF25	2	218672452	2_129	0	0.0104537407663292	5.97625736865693	1.96611986898054e-07	0.870963543809379	1
ENSG00000163482.11	STK36	2	218672452	2_129	0	0.0104537407663292	5.97625736865693	1.96611986898054e-07	0.870963543809379	1
ENSG00000135912.10	TTLL4	2	218713638	2_129	0	0.0237351896266247	13.4210656112124	1.00250992048408e-06	-2.29446405635306	1
ENSG00000163501.6	IHH	2	219061446	2_129	0	0.0117951135078225	6.75886523263628	2.50890886040837e-07	0.748543463857863	1
ENSG00000187736.12	NHEJ1	2	219160659	2_129	0	0.0328198279827454	16.097228098032	1.66263290840218e-06	-1.59551180379895	1
ENSG00000213901.10	SLC23A3	2	219170383	2_129	0	0.0159043051470271	9.8902070500352	4.95027193649926e-07	-1.60161287625907	1
ENSG00000144567.10	FAM134A	2	219171668	2_129	0	0.0189977685468338	11.3772219483753	6.80217493032948e-07	1.68653500413854	3
ENSG00000115649.15	CNPPD1	2	219177206	2_129	0	0.0262238054879727	14.4147975974328	1.18963364219986e-06	1.90932046363392	2
ENSG00000158552.12	ZFAND2B	2	219170396	2_129	0	0.0204252854533752	12.0103211130452	7.72025646004919e-07	1.7145244004549	1
ENSG00000115657.12	ABCB6	2	219194103	2_129	0	0.0195685728175609	11.5989833022399	7.14312170293858e-07	1.71089276078566	2
ENSG00000198925.10	ATG9A	2	219229829	2_129	0	0.0126907248424655	7.69685884770773	3.07403581977111e-07	-0.991735296346329	1
ENSG00000163516.13	ANKZF1	2	219229829	2_129	0	0.0132824156572631	8.13060613518427	3.39866973296988e-07	-1.05352932276101	2
ENSG00000115661.13	STK16	2	219248662	2_129	0	0.015298161446398	9.12488984547026	4.39314809684856e-07	1.16280646958713	1
ENSG00000127824.13	TUBA4A	2	219278362	2_129	0	0.10108291440973	26.5147127468673	8.43477797034865e-06	2.43612347569573	1
ENSG00000135924.15	DNAJB2	2	219279688	2_129	0	0.0123879721112438	7.3260924833825	2.85615379723104e-07	0.89082174447	1
ENSG00000054356.13	PTPRN	2	219309801	2_129	0	0.00934142334874988	4.6909838257845	1.37906889728505e-07	-0.234943052274326	1
ENSG00000123992.18	DNPEP	2	219400887	2_129	0	0.0106989281421609	5.93698930192862	1.99901250407901e-07	-0.485372115157865	1
ENSG00000072195.14	SPEG	2	219434550	2_129	0	0.00936238359821329	4.72694709630957	1.39275955500515e-07	0.0881576992387395	1
ENSG00000144591.18	GMPPA	2	219506313	2_129	0	0.0113478274214794	6.52805556000841	2.33133958637199e-07	-0.723111088679366	1
ENSG00000072182.12	ASIC4	2	219514838	2_129	0	0.0110271335608578	6.25722474407909	2.17146764394042e-07	0.692760006091187	1
ENSG00000123999.4	INHA	2	219568391	2_129	0	0.00970486363449519	5.05607773116336	1.54423059682485e-07	0.208982793481838	2
ENSG00000124006.14	OBSL1	2	219587179	2_129	0	0.00957405220677032	4.89671975557232	1.47540080004573e-07	-0.199158365535449	1
ENSG00000144589.21	STK11IP	2	219597759	2_130	0	0.0163909122118463	5.91075198254639	3.0489818177557e-07	0.513020100681734	2
ENSG00000163081.2	CCDC140	2	222307508	2_131	0	0.0355493684904614	15.3118121266393	1.71303980924431e-06	-1.86562131637343	1
ENSG00000116120.9	FARSB	2	222678163	2_131	0	0.132665801946731	28.0382842324331	1.17062931163923e-05	2.80396164988756	1
ENSG00000123983.13	ACSL3	2	222860739	2_131	0	0.0119524214342871	5.0114319781209	1.88506665507795e-07	-0.221611932929511	1
ENSG00000152056.16	AP1S3	2	223837588	2_131	0	0.015642709485749	7.54589401007463	3.71476764446241e-07	0.925790269297523	1
ENSG00000135919.12	SERPINE2	2	224039199	2_132	0	0.0157219284371275	4.71116216606638	2.33100305363892e-07	-0.044889356397051	1
ENSG00000124019.9	FAM124B	2	224402706	2_132	0	0.0162101078409527	4.97040492802673	2.53563448128162e-07	-0.164380442482551	1
ENSG00000036257.12	CUL3	2	224585651	2_132	1	0.251272394064985	20.0509311144885	1.58558050075518e-05	4.11270080680677	1
ENSG00000169047.5	IRS1	2	226799185	2_133	0	0.0211862545367421	11.2054462251554	7.47123359340616e-07	-1.23424387694548	1
ENSG00000144468.16	RHBDD1	2	226836316	2_133	0	0.011211255653414	5.18851749678178	1.83065503876056e-07	-0.324932990291279	1
ENSG00000081052.11	COL4A4	2	227163765	2_133	0	0.0179300156672858	9.60232343846498	5.41833650226347e-07	-1.13572398426409	1
ENSG00000168958.19	MFF	2	227325204	2_134	0	0.0208603701173559	6.03204212810736	3.96000149032908e-07	0.56570338412173	4
ENSG00000168955.3	TM4SF20	2	227382257	2_134	0	0.0358106609107136	11.1513066366217	1.25674471659035e-06	-1.14009239264141	1
ENSG00000173744.17	AGFG1	2	227467196	2_134	0	0.0654019531108277	16.9088204981266	3.48027054066315e-06	-2.39149683863823	1
ENSG00000135917.13	SLC19A3	2	227717302	2_134	0	0.0391089152629003	11.989451040816	1.47565231217849e-06	-1.34073928209593	3
ENSG00000187957.7	DNER	2	229714659	2_135	1	0.0250357045633326	17.2894198873849	1.36222615095947e-06	-3.65671842622207	1
ENSG00000153832.11	FBXO36	2	229948378	2_135	0	0.0113238490349666	10.2808077689935	3.66378755683938e-07	1.82283996061833	2
ENSG00000185404.16	SP140L	2	230326798	2_135	0	0.0199889013642262	13.3388270844168	8.39103516886889e-07	-1.54299328156963	2
ENSG00000135932.10	CAB39	2	230712947	2_135	0	0.00856257518805304	5.18670359082532	1.3976705084621e-07	-0.42052302572395	1
ENSG00000135916.15	ITM2C	2	230864420	2_135	0	0.00922775397625919	5.86220382710155	1.70241679648968e-07	-0.53687713230828	1
ENSG00000237412.6	PRSS56	2	232520066	2_136	0	0.01856529534993	4.68657509197781	2.73820788289662e-07	-0.153066993455545	2
ENSG00000204128.5	C2orf72	2	231034316	2_136	0	0.0250473543472975	7.51656454176095	5.9250255087841e-07	-0.854141332007464	1
ENSG00000135914.5	HTR2B	2	231125386	2_136	0	0.0263985736792155	8.01390992561631	6.65784826091815e-07	-0.968485599273235	2
ENSG00000171596.6	NMUR1	2	231526615	2_136	0	0.0186734698833818	4.74140906885859	2.78638693618725e-07	-0.186424621971786	2
ENSG00000187514.16	PTMA	2	231706100	2_136	0	0.0192269278190731	5.01710997772249	3.03579534489013e-07	-0.461312498796646	2
ENSG00000115468.11	EFHD1	2	232610672	2_136	0	0.0239132279477562	7.07817981671602	5.32682916382917e-07	0.798825613512929	1
ENSG00000204120.14	GIGYF2	2	232697018	2_137	0	0.065576359800162	18.3877739538206	3.79476979273207e-06	-1.92795689219947	2
ENSG00000182600.9	C2orf82	2	232856815	2_137	0	0.0378033357764699	13.0669150296738	1.55457673681326e-06	-1.54566109183433	2
ENSG00000066248.14	NGEF	2	233013260	2_137	0	0.0984141112362464	22.1410007920888	6.85746494091167e-06	2.16291154457594	1
ENSG00000077044.10	DGKD	2	233588299	2_137	0	0.0269741681906215	10.0748921251159	8.55258579546581e-07	1.28837667368155	1
ENSG00000085982.13	USP40	2	233565958	2_137	0	0.0278300881291441	10.2992317957366	9.02045382710627e-07	1.24873963206558	4
ENSG00000188042.7	ARL4C	2	234398250	2_138	0	0.0245719998887263	4.78438502154611	3.69977744472311e-07	-0.205198938154548	2
ENSG00000198612.10	COPS8	2	237085776	2_140	0	0.0296334282422813	7.62790424691948	7.11370913159492e-07	-0.87219614403775	1
ENSG00000115648.13	MLPH	2	237484517	2_140	0	0.0219701905600349	4.79573182530321	3.315871462727e-07	0.188124071871055	1
ENSG00000177483.11	RBM44	2	237797961	2_140	0	0.0232081682002282	5.31395081216379	3.88121201484282e-07	-0.491809377431168	2
ENSG00000132329.10	RAMP1	2	238219476	2_141	0	0.0258077719458926	5.08033557193083	4.12621530646339e-07	0.471776472710521	1
ENSG00000132330.16	SCLY	2	238060509	2_141	0	0.0463328607518944	10.6410274830068	1.55160672919062e-06	1.54210305972464	2
ENSG00000144488.14	ESPNL	2	238099562	2_141	0	0.0295308144264478	6.35692242938663	5.90787516712741e-07	0.794223344576208	2
ENSG00000168427.8	KLHL30	2	238099562	2_141	0	0.0287475614643401	6.10211228437257	5.52064955774924e-07	0.742091612091827	2
ENSG00000178752.15	ERFE	2	238121339	2_141	0	0.0282682915884436	5.94279581777526	5.28687868689156e-07	0.5981818658493	3
ENSG00000132323.8	ILKAP	2	238106074	2_141	0	0.0249854112511635	4.7738454000036	3.7537368709305e-07	0.0576037339831663	2
ENSG00000144485.10	HES6	2	238220859	2_141	0	0.060714049876124	13.2295692802484	2.52780682263839e-06	1.65162044107708	1
ENSG00000132326.11	PER2	2	238289924	2_141	0	0.0249148140513195	4.74706982313498	3.72213605279676e-07	-0.192957979545362	1
ENSG00000204104.11	TRAF3IP1	2	238320799	2_141	0	0.0247484113921906	4.68366069958985	3.64788993419075e-07	-0.100616901298093	1
ENSG00000065802.11	ASB1	2	238426593	2_141	0	0.025580843939871	4.99673823317622	4.02263326193432e-07	-0.228524812959368	2
ENSG00000233608.3	TWIST2	2	238847617	2_141	0	0.109862418670465	18.9826731802725	6.56319790912374e-06	-2.05751008381935	1
ENSG00000178602.7	OTOS	2	240140799	2_142	0	0.0155187160788639	4.81377326038912	2.35098788673017e-07	-0.183395756606224	2
ENSG00000068024.16	HDAC4	2	239401967	2_142	0	0.0178304119875059	6.12328751031391	3.43601462221864e-07	0.679681384962478	1
ENSG00000130414.11	NDUFA10	2	240025784	2_142	0	0.0154477202610827	4.77055160283749	2.3192201090055e-07	0.187260206445101	1
ENSG00000063660.8	GPC1	2	240456086	2_142	0	0.0321060567575938	11.6871516189111	1.18087688341095e-06	1.34235222612807	2
ENSG00000188542.9	DUSP28	2	240560414	2_142	0	0.015345813262496	4.70816500295266	2.27379107562235e-07	0.0907857739347536	1
ENSG00000144504.15	ANKMY1	2	240521955	2_142	0	0.0191584233441507	6.80125528819211	4.10069827863152e-07	0.653170109483119	4
ENSG00000142330.19	CAPN10	2	240585899	2_142	0	0.0155011704794684	4.80310991542184	2.34312787976167e-07	0.204663228849561	1
ENSG00000178623.11	GPR35	2	240604569	2_142	0	0.0252497574484779	9.4105646378457	7.47793810805929e-07	1.04953761993681	1
ENSG00000172482.4	AGXT	2	240867975	2_143	0	0.0188948274534446	4.88149666805711	2.90271836884835e-07	0.199405981253145	1
ENSG00000122085.16	MTERF4	2	241094178	2_143	0	0.0337445971840145	10.3707461670903	1.10134459961519e-06	-1.25874664862177	2
ENSG00000115687.13	PASK	2	241144457	2_143	0	0.0201731510402373	5.49959252761889	3.49150949223035e-07	0.553028791758893	3
ENSG00000146205.13	ANO7	2	241214256	2_144	0	0.0470141876231435	13.1758630454799	1.94947191008464e-06	-1.8319433526302	2
ENSG00000115677.16	HDLBP	2	241314902	2_144	0	0.0218948015561906	5.92050985305926	4.07952026864189e-07	-0.594665240152	3
ENSG00000006607.13	FARP2	2	241356233	2_144	0	0.0219560270604241	5.94695089836969	4.10919814861869e-07	-0.614898201111541	2
ENSG00000115694.14	STK25	2	241495394	2_144	0	0.0767483102729892	17.8838761107441	4.31955938440142e-06	-2.30836688985746	2
ENSG00000176720.4	BOK	2	241558436	2_144	0	0.0253594703874456	7.30992607060779	5.83394241211739e-07	0.986554521097763	2
ENSG00000176946.11	THAP4	2	241639860	2_144	0	0.108534189536108	21.2564677577246	7.26050183627917e-06	-2.86826352360981	1
ENSG00000168397.16	ATG4B	2	241636401	2_144	0	0.0199081602776762	5.02202855184566	3.14643873339783e-07	-0.915381313339765	2
ENSG00000168393.12	DTYMK	2	241687407	2_144	0	0.0197889993609409	4.96522128065633	3.09222734410387e-07	-0.141982860709298	1
ENSG00000168395.15	ING5	2	241686546	2_144	0	0.0193637999914699	4.76017402484712	2.90083076032811e-07	0.166117071649398	2
ENSG00000180902.17	D2HGDH	2	241737769	2_144	0	0.0215747393333705	5.78136094168	3.9254062988625e-07	0.616846090295767	3
ENSG00000154252.11	GAL3ST2	2	241778280	2_144	0	0.0248655064486391	7.12373069144076	5.57460083732663e-07	-0.902331568372664	1
ENSG00000204099.11	NEU4	2	241808501	2_144	0	0.0357211436590836	10.5588736989494	1.18700329273051e-06	-1.32138060757277	1
ENSG00000188011.5	RTP5	2	241855866	2_144	0	0.0198218985225397	4.98095849925917	3.1071852413281e-07	-0.302467381943226	1
ENSG00000216921.7	AC131097.4	2	241895346	2_144	0	0.0192076659658401	4.68376879297404	2.83125519857095e-07	-0.163592097539409	1
ENSG00000134121.9	CHL1	3	104040	3_1	0	0.024068599581321	4.8339708911748	3.66154036668139e-07	-0.506567744589439	2
ENSG00000134115.12	CNTN6	3	1092761	3_1	0	0.0273291963184191	6.03653795970697	5.19186952750936e-07	0.567874015748038	1
ENSG00000072756.16	TRNT1	3	3126942	3_3	0	0.0804637523439046	19.6521587041776	4.97644854508851e-06	-2.08858775316154	2
ENSG00000113851.14	CRBN	3	3180226	3_3	0	0.0199319735666285	6.34385657637243	3.97935451924249e-07	0.62168288727867	1
ENSG00000175928.5	LRRN1	3	3801193	3_3	0	0.0619643645136763	17.1314453963225	3.34075771566643e-06	-1.74563682911578	1
ENSG00000170364.12	SETMAR	3	4303252	3_3	0	0.0219585079275096	7.25861214602676	5.01609082344348e-07	-0.895474673290715	1
ENSG00000144455.13	SUMF1	3	4467058	3_4	0	0.0390478154349976	12.6024964624027	1.54868217515471e-06	-1.66149632286486	1
ENSG00000134109.10	EDEM1	3	5189692	3_4	0	0.0226791730902832	7.45011918023705	5.31740095897565e-07	0.809634654523616	1
ENSG00000071282.11	LMCD1	3	8501609	3_6	0	0	4.69582343129062	0	-0.192161572577678	1
ENSG00000182533.6	CAV3	3	8733693	3_7	0	0.0212749790663864	4.68763500851466	3.13857061365111e-07	-0.0289665483541705	1
ENSG00000125046.14	SSUH2	3	8744886	3_7	0	0.0671957763879962	15.6392028556614	3.3072388639499e-06	1.67940956898536	1
ENSG00000180914.10	OXTR	3	8769210	3_7	0	0.0217551558688017	4.89853561915096	3.35380218418985e-07	-0.268708624884571	2
ENSG00000070950.9	RAD18	3	8963418	3_7	0	0.0664929840554769	15.5379271295424	3.25145597185189e-06	1.89890183459205	2
ENSG00000168137.15	SETD5	3	9379503	3_7	0	0.0895906751956779	18.42318561549	5.19441340957801e-06	-1.91619633397788	2
ENSG00000163719.19	MTMR14	3	9649842	3_8	0	0.0398041057429233	10.184511231262	1.27578366279934e-06	-1.2196356558754	1
ENSG00000144550.12	CPNE9	3	9702857	3_8	0	0.0462043152974621	11.6060436359862	1.6876240724372e-06	1.37833479683883	1
ENSG00000134072.10	CAMK1	3	9769618	3_8	0	0.0244171590242601	5.5476808806612	4.26300239427204e-07	0.544126404204781	2
ENSG00000171148.13	TADA3	3	9793221	3_8	0	0.0288795033025028	7.13703215485212	6.48658848310707e-07	-0.853504251189465	1
ENSG00000241553.12	ARPC4	3	9794702	3_8	0	0.0222917706868379	4.68649794479194	3.28777411172287e-07	-0.0483440099648516	1
ENSG00000214021.15	TTLL3	3	9763506	3_8	0	0.0450204373644891	11.3583015031872	1.60928171286977e-06	-1.32025805420427	3
ENSG00000156990.14	RPUSD3	3	9843931	3_8	0	0.0258497049949047	6.08721796632497	4.95203171853648e-07	0.550899730769593	1
ENSG00000187288.10	CIDEC	3	9879932	3_8	0	0.0743221459610222	16.1693928090209	3.78199478984735e-06	-1.75309048846769	1
ENSG00000163701.18	IL17RE	3	9902449	3_8	0	0.0294153579103086	7.31130593116248	6.7682761116117e-07	-0.886716093712394	1
ENSG00000163702.18	IL17RC	3	9917083	3_8	0	0.0247629129057922	5.68071731689155	4.42704444824018e-07	-0.54613955480339	2
ENSG00000163703.17	CRELD1	3	9920473	3_8	0	0.0236775048683543	5.25671017284044	3.91704843082879e-07	-0.379230869692725	2
ENSG00000125037.12	EMC3	3	10010880	3_8	0	0.0225049871723775	4.77648251450632	3.38295277850319e-07	0.167653718562577	1
ENSG00000144554.10	FANCD2	3	10025967	3_8	0	0.0228225305064282	4.90894048546207	3.52582324640126e-07	-0.180459455482962	1
ENSG00000254999.3	BRK1	3	10115548	3_8	0	0.0222862015697926	4.68413628645034	3.28529634434852e-07	0.106730950154795	2
ENSG00000134086.7	VHL	3	10140878	3_8	0	0.027885938040332	6.80527877646016	5.9722798865649e-07	0.807543983322765	1
ENSG00000134070.4	IRAK2	3	10201027	3_8	0	0.0228694119519698	4.92834572592412	3.54703225287135e-07	-0.477798362757277	1
ENSG00000157017.15	GHRL	3	10291680	3_8	0	0.0832454493198869	17.2669449650529	4.52360817486983e-06	-2.10324340683783	2
ENSG00000157020.17	SEC13	3	10320608	3_8	0	0.0684836243557371	15.3795603428537	3.31466490831393e-06	1.996565037632	1
ENSG00000157087.17	ATP2B2	3	10707748	3_8	0	0.0391545136502	10.0278632327737	1.2356606300156e-06	-1.24030215641011	1
ENSG00000157103.10	SLC6A1	3	10992219	3_9	0	0.0125599200168248	5.58462260535843	2.20744391093278e-07	-0.496982499691631	1
ENSG00000197548.12	ATG7	3	11272224	3_9	0	0.0125055423733695	9.70585378147256	3.81984068600029e-07	2.18193442563399	2
ENSG00000144559.10	TAMM41	3	11808333	3_9	0	0.0167333194768481	8.08821975313023	4.2593567705861e-07	-0.86787896115012	2
ENSG00000157152.16	SYN2	3	11951237	3_9	0	0.0154328680487633	7.30220110894654	3.54657710618607e-07	0.761791967750267	1
ENSG00000157150.4	TIMP4	3	12156497	3_9	0	0.0144187200193269	6.76083177832537	3.06786194696027e-07	0.550809039252927	2
ENSG00000132170.19	PPARG	3	12287696	3_9	0	0.0207981962657523	10.0637662717479	6.58711412263799e-07	-1.15140485861686	1
ENSG00000154743.17	TSEN2	3	12484507	3_9	0	0.0114614883248086	4.71361165314065	1.70021478660075e-07	-0.161727656665097	3
ENSG00000075975.15	MKRN2	3	12555500	3_9	0	0.0115191820647982	4.74206273145188	1.71908721735331e-07	0.356924564787446	2
ENSG00000225526.4	MKRN2OS	3	12559109	3_9	0	0.0125458513602397	5.72078710009823	2.25873300167454e-07	-0.313059770922764	2
ENSG00000144712.11	CAND2	3	12796583	3_9	0	0.0114964393899796	4.72823288297363	1.71068948812021e-07	0.110121959765844	3
ENSG00000144713.12	RPL32	3	12841494	3_9	0	0.0204083474737624	9.98662643310559	6.41409840119965e-07	1.06668928899362	1
ENSG00000154764.5	WNT7A	3	13880326	3_10	0	0.0103382924292559	4.6873665461808	1.52505919917698e-07	0.155498149290553	1
ENSG00000131379.9	C3orf20	3	14536655	3_10	0	0.0115771087990249	5.75219370783123	2.09576503800514e-07	-0.608080037059104	2
ENSG00000144711.13	IQSEC1	3	13072908	3_10	0	0.0259476130883279	13.3667492374005	1.09152123170997e-06	1.67026947101845	3
ENSG00000132182.11	NUP210	3	13418461	3_10	0	0.0325221426143143	15.5074541788379	1.58718894613163e-06	2.12813460314315	2
ENSG00000163517.14	HDAC11	3	13518067	3_10	0	0.0103836560442842	4.72855063258375	1.54520929262046e-07	0.131288706924961	1
ENSG00000163520.13	FBLN2	3	13538961	3_10	0	0.0224053794195803	11.9782816242684	8.44609177496806e-07	1.50733032195832	1
ENSG00000163528.12	CHCHD4	3	14121190	3_10	0	0.0299612195183817	14.7293847273057	1.38884271853542e-06	1.81354489998987	1
ENSG00000170876.7	TMEM43	3	14142514	3_10	0	0.0369253576994412	16.7139285024216	1.94228172899414e-06	1.85502820950154	1
ENSG00000154767.14	XPC	3	14170048	3_10	0	0.0559549773425107	20.681507823187	3.64191576394124e-06	-2.28833044924441	3
ENSG00000170860.3	LSM3	3	14178595	3_10	0	0.0216706029576047	11.6631579530345	7.95419303083644e-07	-1.63148091665097	1
ENSG00000131389.16	SLC6A6	3	14459666	3_10	0	0.116255203987248	27.7740458054219	1.01615632239421e-05	2.55218236548478	1
ENSG00000144596.12	GRIP2	3	14555907	3_10	0	0.0108095956395805	5.10673582398677	1.73724797470549e-07	-0.309992415556907	1
ENSG00000154781.15	CCDC174	3	14652153	3_10	0	0.0106521211592231	4.96867432953837	1.66565711081416e-07	0.346114113759772	2
ENSG00000131368.7	MRPS25	3	15065408	3_11	0	0.0204728944828418	6.17546034287838	3.97884992738795e-07	0.319523378342828	1
ENSG00000131375.9	CAPN7	3	15206289	3_11	0	0.0227191949650593	8.63944266857602	6.17714277009356e-07	-1.63161032075243	2
ENSG00000131370.15	SH3BP5	3	15341941	3_11	0	0.0232705682558	7.25833250638124	5.31560647585983e-07	0.809578175119719	1
ENSG00000206562.11	METTL6	3	15431907	3_11	0	0.0189154941212539	5.49330249356242	3.2700935636766e-07	0.377715851296364	2
ENSG00000206561.12	COLQ	3	15521294	3_11	0	0.0172732833181932	4.75668833306733	2.58576210632804e-07	-0.039902343940417	3
ENSG00000144597.13	EAF1	3	15422811	3_11	0	0.0375205311559209	12.0372136101824	1.42135944249742e-06	-1.44986115023971	1
ENSG00000169814.12	BTD	3	15601668	3_11	0	0.0217270637663328	6.89601384570387	4.71528706354985e-07	-0.822109628916128	1
ENSG00000206560.11	ANKRD28	3	15857568	3_11	0	0.0222658285748942	7.40002303839501	5.18538380077579e-07	-0.981101179778471	1
ENSG00000131386.17	GALNT15	3	16170241	3_11	0	0.0234422535996476	7.57668729867244	5.58968966875974e-07	-0.93038035065283	1
ENSG00000154813.9	DPH3	3	16264511	3_12	0	0.329448293668273	21.0608715608177	2.18359743665793e-05	-4.15731363800863	1
ENSG00000154814.13	OXNAD1	3	16265263	3_12	0	0.0186468781436895	5.57442444673617	3.27126057829305e-07	-0.826493124743087	2
ENSG00000131378.13	RFTN1	3	16359639	3_12	0	0.0252647539574575	8.27611637450974	6.5803748788457e-07	1.12303479289893	2
ENSG00000163576.17	EFHB	3	19878614	3_14	0	0.0195220266467	6.00339698242117	3.68833990639125e-07	0.529164194172976	2
ENSG00000144566.10	RAB5A	3	19947126	3_14	0	0.0227525663368044	7.45020026795438	5.33466693791769e-07	0.837978041164338	1
ENSG00000183977.13	PP2D1	3	19988688	3_14	0	0.0255105549947424	8.53240438079378	6.85015361548936e-07	0.915320734855842	2
ENSG00000114166.7	KAT2B	3	20039856	3_14	0	0.0188150283641312	5.65519948825346	3.34858849223957e-07	0.602467979261081	1
ENSG00000182247.9	UBE2E2	3	23202760	3_17	0	0.0430368966619903	14.6952053045118	1.9903322448089e-06	-2.5134418652888	1
ENSG00000170142.11	UBE2E1	3	23805720	3_18	0	0.0441529823066011	15.2074525319435	2.11312645181926e-06	1.54619889402566	1
ENSG00000197885.10	NKIRAS1	3	23866284	3_18	0	0.0148730064813851	4.9028341208507	2.29485336633271e-07	-0.317085168298082	2
ENSG00000077097.15	TOP2B	3	25665355	3_19	0	0.027361864972143	6.86868033220374	5.9146353401239e-07	0.745816630027257	1
ENSG00000151093.7	OXSM	3	25782049	3_19	0	0.043256030462817	11.2200726566687	1.52739479166865e-06	1.61102404592599	2
ENSG00000151092.16	NGLY1	3	25779944	3_19	0	0.0306150596602077	7.93349612515886	7.64378913202556e-07	1.06423499942791	1
ENSG00000163491.16	NEK10	3	27369070	3_20	2	0.0320806096154787	19.261322829129	1.94463320165598e-06	1.20842374498166	1
ENSG00000033867.16	SLC4A7	3	27484716	3_20	0	0.0494428058801066	16.9130341206973	2.63168319792436e-06	-3.56507012161178	1
ENSG00000163508.12	EOMES	3	27723132	3_20	0	0.0334106194092723	14.1488323202504	1.48769567570352e-06	-1.62338727599637	1
ENSG00000187118.12	CMC1	3	28241610	3_21	0	0.0662066781417132	12.2689642071897	2.55634032741557e-06	1.42148082687196	1
ENSG00000163512.13	AZI2	3	28349407	3_21	0	0.148326428450847	20.1619335002985	9.41151830272085e-06	-2.15544032816815	1
ENSG00000206559.7	ZCWPW2	3	28348860	3_21	0	0.0441608723422258	8.38930611661335	1.16593048854024e-06	-1.24356522480585	1
ENSG00000144642.21	RBMS3	3	28575079	3_21	0	0.0490778394544083	9.39733957627784	1.45144080962984e-06	-1.19076212955637	1
ENSG00000163527.9	STT3B	3	31547790	3_23	0	0.0233587598945295	6.11605089674634	4.49603669504773e-07	-0.806766889167857	1
ENSG00000197385.5	ZNF860	3	31959702	3_23	0	0.0447124893531207	12.2803071716123	1.72801319153737e-06	1.5100622979878	2
ENSG00000144645.13	OSBPL10	3	31959702	3_23	0	0.0523093861859764	13.779872743414	2.26847399223567e-06	1.63566512375473	2
ENSG00000152642.10	GPD1L	3	32104696	3_23	0	0.0315790204513681	8.97197311772774	8.91652418455312e-07	1.13770027181977	1
ENSG00000170293.8	CMTM8	3	32237688	3_23	0	0.0396292477213015	11.1301038306737	1.38811043092951e-06	-1.31040262699384	3
ENSG00000153551.13	CMTM7	3	32401667	3_24	0	0.0574466880244897	13.100978414764	2.36852351129654e-06	1.7070353312228	1
ENSG00000144635.8	DYNC1LI1	3	32401667	3_24	0	0.0574466880244897	13.100978414764	2.36852351129654e-06	1.7070353312228	1
ENSG00000091317.7	CMTM6	3	32399489	3_24	0	0.0394098414745001	9.50068325072052	1.17833424853923e-06	1.36415213910434	1
ENSG00000182973.18	CNOT10	3	32684690	3_24	0	0.023852209566961	4.73719406380686	3.5559755524489e-07	-0.11531619096623	2
ENSG00000188167.8	TMPPE	3	33097052	3_24	0	0.033793293682746	8.03875894219772	8.54925954601636e-07	-0.992831209492195	1
ENSG00000170266.15	GLB1	3	33045708	3_24	0	0.032037981001187	7.53234896479897	7.59459371175626e-07	-0.937612028144022	1
ENSG00000170275.14	CRTAP	3	33113900	3_24	0	0.093074883218098	17.7632880184424	5.2031318500663e-06	-1.96096833501962	2
ENSG00000173705.8	SUSD5	3	33215942	3_25	0	0.019215344660919	5.82462601373355	3.52229071466747e-07	0.166264224039012	2
ENSG00000153558.13	FBXL2	3	33252688	3_25	0	0.0232366820819686	7.61993885636548	5.5723011099594e-07	0.443345124271757	1
ENSG00000170248.13	PDCD6IP	3	33798622	3_25	0	0.0540272977658871	15.6428049829908	2.65972570828297e-06	-2.12236310510423	2
ENSG00000144681.10	STAC	3	36203204	3_26	0	0.0381015777699074	7.80176650334356	9.35502348262502e-07	-1.10208916811155	2
ENSG00000163673.7	DCLK3	3	36764447	3_27	0	0.013782071630894	4.87459144784072	2.11427609111086e-07	0.103763123104394	1
ENSG00000168016.13	TRANK1	3	36944995	3_27	0	0.0226308670370973	10.650254695156	7.5852545653964e-07	-1.99035419818379	2
ENSG00000178567.7	EPM2AIP1	3	36993455	3_27	0	0.0179244261858013	8.10079946558913	4.5696413598863e-07	-1.61641874732074	1
ENSG00000076242.14	MLH1	3	36993455	3_27	0	0.0179244261858013	8.10079946558913	4.5696413598863e-07	-1.61641874732074	1
ENSG00000093167.17	LRRFIP2	3	37183347	3_27	0	0.0323356022548286	14.5745296058474	1.4831479458509e-06	2.65889494538573	2
ENSG00000144674.16	GOLGA4	3	37243272	3_27	0	0.0431060174582187	16.4962130388672	2.23785081304375e-06	2.06621140572317	1
ENSG00000198590.11	C3orf35	3	37386585	3_27	0	0.0172663576259027	6.67071080507119	3.62478138369092e-07	0.469808520629286	1
ENSG00000144668.11	ITGA9	3	37452932	3_27	0	0.0135779626877365	4.78631973556468	2.04524477366372e-07	-0.374099212456444	1
ENSG00000187091.13	PLCD1	3	38006463	3_27	0	0.0498866057136924	16.5023186140252	2.59082391428464e-06	-1.69523684037192	1
ENSG00000172940.11	SLC22A13	3	38266019	3_27	0	0.0134505686803169	4.70971237485462	1.99362745276284e-07	0.198827363702317	1
ENSG00000144671.10	SLC22A14	3	38315377	3_28	0	0.0162861701045307	4.86906327812802	2.49559070215691e-07	-0.369384552687598	1
ENSG00000114739.13	ACVR2B	3	38454810	3_28	0	0.0225828507936137	7.95496147312852	5.65360964823753e-07	-0.861412242772292	1
ENSG00000114742.13	WDR48	3	39051835	3_28	0	0.0185250931704114	6.08418261854276	3.54708516255664e-07	-0.604031172803671	1
ENSG00000114745.13	GORASP1	3	39105193	3_28	0	0.0652550444578519	18.0604875384167	3.70896327740913e-06	1.87578909396941	1
ENSG00000168026.18	TTC21A	3	39107689	3_28	0	0.0270327860021755	9.65679546024584	8.21547754374786e-07	-1.24664142587607	3
ENSG00000144655.14	CSRNP1	3	39154473	3_28	0	0.0179711513137464	5.79768988090104	3.27898821477775e-07	0.549538116796823	1
ENSG00000168334.8	XIRP1	3	39192679	3_28	0	0.0706246802227726	18.8225173513835	4.18353276096933e-06	1.97024090433597	1
ENSG00000144659.10	SLC25A38	3	39383433	3_28	0	0.0604367012791721	17.3229516938389	3.29481944143605e-06	-2.02207776254791	2
ENSG00000168028.13	RPSA	3	39405943	3_28	0	0.0441045259886514	14.3080457825912	1.9859689478814e-06	-1.77206769520869	2
ENSG00000168314.17	MOBP	3	39466391	3_28	0	0.0246951991912263	8.80064102533525	6.83968048021841e-07	-1.06058076588416	1
ENSG00000114784.3	EIF1B	3	40309292	3_29	0	0.0182001465893282	4.70003836584106	2.69206327013268e-07	-0.157227252194755	1
ENSG00000168032.8	ENTPD3	3	40387447	3_29	0	0.0183401278079611	4.7723410433473	2.75450016925571e-07	-0.227673707583901	1
ENSG00000188846.13	RPL14	3	40457413	3_29	0	0.0213140538017648	6.19133897568186	4.15297783922929e-07	0.59945290978806	1
ENSG00000177873.12	ZNF619	3	40477330	3_29	0	0.0198101618201123	5.50018811984002	3.42905570646129e-07	0.517371359214115	1
ENSG00000114853.13	ZBTB47	3	42653821	3_31	0	0.0622969027587081	17.4815313578703	3.42732195054839e-06	-1.93327428726532	1
ENSG00000157119.11	KLHL40	3	42685151	3_31	0	0.0201707864803075	6.75501326817173	4.28803194622054e-07	-0.746869147875842	2
ENSG00000010282.14	HHATL	3	42682960	3_31	0	0.0274200496716137	9.65884293132643	8.33493686774315e-07	1.11187241755024	4
ENSG00000244607.5	CCDC13	3	42756268	3_31	0	0.0193079383776461	6.34219774040007	3.85375992593298e-07	0.841099267010013	2
ENSG00000181061.13	HIGD1A	3	42800848	3_31	0	0.0416936874860073	13.6394601259892	1.78968443503733e-06	-1.62296478606573	1
ENSG00000144648.15	ACKR2	3	42804792	3_31	0	0.0230686654252611	8.0235362168449	5.82501786016416e-07	0.893213294298235	1
ENSG00000182983.14	ZNF662	3	42905991	3_31	0	0.0232429674368717	8.09471440025404	5.92109566569991e-07	0.996245717627023	2
ENSG00000144649.8	FAM198A	3	42979515	3_31	0	0.0207101548872282	7.00426736380087	4.56514983213031e-07	0.856374290562604	1
ENSG00000144647.5	POMGNT2	3	43105337	3_31	0	0.0176766700444888	5.50913827122142	3.06473622518824e-07	0.275345977041343	2
ENSG00000160746.12	ANO10	3	43691692	3_31	0	0.0214427999782131	7.3327135073449	4.94829047110463e-07	0.879612922546675	1
ENSG00000179152.19	TCAIM	3	44338357	3_31	0	0.0178278024365843	5.58946595344474	3.13600756383955e-07	-0.63202268411171	2
ENSG00000225873.3	LINC00694	3	44439661	3_31	0	0.0161959369809983	4.6840126209612	2.38744353264753e-07	-0.062528236212691	1
ENSG00000196345.12	ZKSCAN7	3	44555404	3_31	0	0.0162227569501088	4.69961353318799	2.39936202560317e-07	-0.156931713020281	1
ENSG00000144792.9	ZNF660	3	44578138	3_31	0	0.0175727583880255	5.45351731314409	3.01596021163526e-07	-0.440381694788116	3
ENSG00000186448.14	ZNF197	3	44584132	3_31	0	0.0163997455531645	4.80192869023549	2.4783451564513e-07	0.0744729508693141	1
ENSG00000169981.10	ZNF35	3	44645808	3_31	0	0.017393000220999	5.35651797563711	2.93201402135115e-07	0.338485313348394	2
ENSG00000196653.11	ZNF502	3	44712685	3_31	0	0.0167509456785961	5.00174092322155	2.63675329038487e-07	0.0570558706165937	2
ENSG00000186446.11	ZNF501	3	44721338	3_31	0	0.0222353138218822	7.67569188407742	5.3711807826978e-07	0.721876396425054	2
ENSG00000163807.5	KIAA1143	3	44761331	3_31	0	0.0193473106873677	6.36143918391875	3.87333409839281e-07	-0.630356723844831	2
ENSG00000163808.16	KIF15	3	44761638	3_31	0	0.127511630902689	24.4558226768358	9.81388695214001e-06	-2.63179462576728	1
ENSG00000169964.7	TMEM42	3	44861857	3_31	0	0.138535905551152	25.2788505544726	1.10211939200013e-05	-2.6811378148525	1
ENSG00000075914.12	EXOSC7	3	44975034	3_31	0	0.016995086537328	5.13821289664384	2.74817540693986e-07	0.304935950088289	1
ENSG00000249992.1	TMEM158	3	45426782	3_33	0	0.0115404071292201	6.03492609529153	2.19180574074343e-07	-0.611270968423931	1
ENSG00000011376.9	LARS2	3	45393217	3_33	0	0.0101327418341893	4.81351500994316	1.53496430920615e-07	-0.260733636008357	1
ENSG00000211456.10	SACM1L	3	45688625	3_33	0	0.0102165206917562	4.88688564047844	1.57124594070237e-07	-0.420720190019234	2
ENSG00000163817.15	SLC6A20	3	45796394	3_33	0	0.0100708739622528	4.7569356165258	1.50765998352759e-07	-0.189251105392968	2
ENSG00000163818.16	LZTFL1	3	45916204	3_33	0	0.102623891051468	26.7759904166705	8.64774738733594e-06	-2.49623453946093	1
ENSG00000163820.14	FYCO1	3	45995932	3_33	0	0.0104972407980986	5.14562245976528	1.69989482480978e-07	-0.378077804814698	1
ENSG00000163823.3	CCR1	3	46208438	3_33	0	0.010181138970243	4.86077441260588	1.55743813760776e-07	-0.189609943234586	1
ENSG00000160791.13	CCR5	3	46370444	3_33	0	0.0185282457389303	10.4996628086832	6.12235668772665e-07	-1.15680682253686	2
ENSG00000121797.9	CCRL2	3	46407900	3_33	0	0.0101115713779016	4.79518109027166	1.52592306829327e-07	-0.194391930862081	1
ENSG00000012223.12	LTF	3	46485538	3_33	0	0.0155173137683284	8.83478068471348	4.31440875517118e-07	0.923852216299345	2
ENSG00000241186.9	TDGF1	3	46576229	3_33	0	0.0105548540465259	5.1959114767199	1.72592909217342e-07	0.418674823868221	1
ENSG00000163827.12	LRRC2	3	46565765	3_33	0	0.0100632956909426	4.76576268117768	1.50932101731372e-07	-0.37081482583527	2
ENSG00000261603.1	PRSS46	3	46735496	3_33	0	0.084506241597096	24.9488867735692	6.63512230614196e-06	-2.56434820370723	2
ENSG00000188086.13	PRSS45	3	46744963	3_33	0	0.012457422965379	6.65433728051522	2.60880725522473e-07	-0.64396361138767	4
ENSG00000178038.16	ALS2CL	3	46647008	3_33	0	0.0562287074894456	19.5404943428077	3.45782190185143e-06	1.67070159904012	3
ENSG00000160801.13	PTH1R	3	46892800	3_33	0	0.01987816143581	11.232696247826	7.02698783882193e-07	1.343102543303	1
ENSG00000160796.16	NBEAL2	3	46979634	3_33	0	0.0100135710940973	4.71204723719584	1.48493551641853e-07	0.150293643301938	2
ENSG00000181555.20	SETD2	3	47164415	3_33	0	0.0302196464261268	14.9440274468728	1.42123537587829e-06	-1.77182424949273	1
ENSG00000114648.11	KLHL18	3	47287254	3_33	0	0.0100813054954181	4.77591708526633	1.51524384137907e-07	-0.20366361191152	1
ENSG00000076201.14	PTPN23	3	47380662	3_33	0	0.0113249121281951	5.72600113393741	2.04077555869593e-07	-0.0568758413586133	1
ENSG00000114650.18	SCAP	3	47476776	3_33	0	0.0117033802210683	6.00022620591398	2.20997780359112e-07	-0.122226910827992	1
ENSG00000163832.15	ELP6	3	47513447	3_33	0	0.0121947882303008	6.48946914234091	2.49053361776466e-07	0.796264305472925	1
ENSG00000114646.9	CSPG5	3	47580720	3_33	0	0.120590236047702	28.8253358633663	1.09394501907691e-05	3.327724334427	1
ENSG00000164045.11	CDC25A	3	48188134	3_34	0	0.0173783308988396	21.5707448695378	1.17972879043938e-06	4.76484843428241	1
ENSG00000164048.13	ZNF589	3	48234587	3_34	0	0.0182693004554488	21.572908875469	1.24033671942434e-06	4.76565001503835	2
ENSG00000172113.8	NME6	3	48301800	3_34	0	0.0210446314932143	22.9453113228226	1.51965237663689e-06	-4.87397845888845	1
ENSG00000164049.14	FBXW12	3	48372047	3_34	0	0.0140272197376382	6.89703312666021	3.04468863351626e-07	1.08517656975659	1
ENSG00000164051.13	CCDC51	3	48440024	3_34	0	0.0189271972188434	8.71907828739973	5.19356843067751e-07	0.689461196844622	1
ENSG00000232112.3	TMA7	3	48440024	3_34	0	0.0189271972188434	8.71907828739973	5.19356843067751e-07	-0.689461196844622	1
ENSG00000213689.11	TREX1	3	48465783	3_34	0	0.0168959871546809	7.89900659079259	4.20015212688971e-07	-0.601021359134078	2
ENSG00000164054.15	SHISA5	3	48525060	3_34	0	0.0497119782094221	16.8515799503217	2.63639600220525e-06	-1.12291443133057	1
ENSG00000114268.11	PFKFB4	3	48562511	3_34	0	0.0110708622810658	5.83855758272784	2.03421095937273e-07	0.928015753857576	2
ENSG00000145040.3	UCN2	3	48562712	3_34	0	0.0517149622892955	20.0748312768604	3.26721030245663e-06	-2.46610534958076	2
ENSG00000114270.17	COL7A1	3	48595323	3_34	0	0.0300057195682231	14.1141285105509	1.33280645416723e-06	-1.755011479617	1
ENSG00000068745.14	IP6K2	3	48694528	3_34	0	0.0124014049954937	6.45526885782789	2.51938302777374e-07	0.182694869067353	4
ENSG00000114302.15	PRKAR2A	3	48847779	3_34	0	0.0133269049090198	7.35943806440365	3.08661830435268e-07	1.74265028469255	1
ENSG00000178467.17	P4HTM	3	48997446	3_34	0	0.0138516616806488	10.5919913579844	4.61730397776757e-07	2.81048271873182	1
ENSG00000178252.17	WDR6	3	49007334	3_34	0	0.020001335383847	15.1604980475845	9.54292333175649e-07	-3.64752779346565	1
ENSG00000178057.14	NDUFAF3	3	49017259	3_34	0	0.0124180000426516	8.98480707365804	3.51131172617503e-07	2.6006310058965	1
ENSG00000178149.16	DALRD3	3	49023895	3_34	0	0.0129366398382926	9.63836537964811	3.92404380578611e-07	2.70033388407063	1
ENSG00000172037.13	LAMB2	3	49124227	3_34	0	0.323750625376537	20.8786612570564	2.12726815051797e-05	-4.29796648021275	1
ENSG00000177352.9	CCDC71	3	49165349	3_34	0	0.0299441895795064	17.6647383800571	1.66467227768907e-06	-3.54473001216979	2
ENSG00000185909.14	KLHDC8B	3	49171432	3_34	0	0.181139240825306	35.8033209644644	2.04100857220612e-05	-4.42129814087537	2
ENSG00000188315.7	C3orf62	3	49277527	3_34	0	0.0141526155608395	7.89083683925851	3.5145420746658e-07	1.79199055766764	1
ENSG00000114316.12	USP4	3	49340655	3_35	0	0.0104352820006677	13.4845799793602	4.42843818630707e-07	-2.38323314865185	1
ENSG00000233276.3	GPX1	3	49358927	3_35	0	0.0110537311398576	32.1245869768337	1.11752030634041e-06	-3.82208339511787	2
ENSG00000067560.10	RHOA	3	49413016	3_35	1	0.0796559139943376	41.7838428190428	1.04745500920416e-05	-4.03856303832585	1
ENSG00000145022.4	TCTA	3	49412704	3_35	0	0.0123854796099823	35.0506290404948	1.36621050025523e-06	3.82578738524549	2
ENSG00000145020.15	AMT	3	49422974	3_35	0	0.0106705837556957	13.8047931724523	4.63582525402382e-07	2.41899192326184	1
ENSG00000145029.13	NICN1	3	49428588	3_35	3	0.0800541850927594	29.6451765440167	7.46873509117821e-06	-1.0660180637408	2
ENSG00000164062.12	APEH	3	49673881	3_35	0	0.00931462416515116	19.4814135756638	5.71077140376461e-07	1.74794649524374	1
ENSG00000173531.15	MST1	3	49684379	3_35	0	0.0116823636340958	7.99986209898344	2.94118399966469e-07	0.990779769965754	2
ENSG00000164068.15	RNF123	3	49699132	3_35	0	0.0306373458540414	35.8389974457499	3.45554032304092e-06	-4.14690883063357	1
ENSG00000173540.12	GMPPB	3	49722998	3_35	0	0.00911183072161326	5.05396674668262	1.44926230569669e-07	0.312720607562588	1
ENSG00000185614.4	FAM212A	3	49803410	3_35	0	0.475489855758032	19.3325708847799	2.89294276120393e-05	3.17266697766731	1
ENSG00000182179.12	UBA7	3	49816363	3_35	0	0.0143670225055775	14.002199222035	6.33099540369458e-07	2.62366295636397	1
ENSG00000164078.12	MST1R	3	49903379	3_35	0	0.0224163367030562	23.0904469069972	1.62894324694982e-06	-3.03178551409992	3
ENSG00000004534.14	RBM6	3	49940636	3_35	0	0.0106013387068864	15.5770134247465	5.19701389620443e-07	2.0340209490806	1
ENSG00000003756.16	RBM5	3	50088563	3_35	0	0.0110626096379089	15.8286708717114	5.51075382027236e-07	2.08349113724445	1
ENSG00000188338.14	SLC38A3	3	50204954	3_35	0	0.012912598846189	11.3703400710521	4.62057566804018e-07	-0.278048573643963	1
ENSG00000179564.3	LSMEM2	3	50278688	3_35	0	0.0269651442900406	15.320458488142	1.30012013608743e-06	-1.7941906525052	1
ENSG00000214706.10	IFRD2	3	50295266	3_35	0	0.0344937731370303	17.7983640379471	1.93210071733236e-06	2.36645137704047	1
ENSG00000186792.16	HYAL3	3	50295266	3_35	0	0.0344937731370303	17.7983640379471	1.93210071733236e-06	2.36645137704047	1
ENSG00000243477.5	NAT6	3	50298716	3_35	0	0.0105360032487424	6.53631986864469	2.1672956869421e-07	-0.420417065200419	2
ENSG00000068028.17	RASSF1	3	50336862	3_35	0	0.0264324413957048	15.438492490633	1.28425463722466e-06	1.87053350517504	1
ENSG00000004838.13	ZMYND10	3	50350442	3_35	0	0.0220983119378814	21.2424745448577	1.47731524646352e-06	2.04736954099458	1
ENSG00000114395.10	CYB561D2	3	50350442	3_35	0	0.00915850394760553	6.93995815123367	2.00027801772096e-07	-1.44070021913175	2
ENSG00000007402.11	CACNA2D2	3	50504484	3_35	0	0.00901702633546531	5.74491187361909	1.63025553287608e-07	0.943764989341145	1
ENSG00000114735.9	HEMK1	3	50569633	3_35	0	0.00906758040174171	5.38882077312631	1.53777971735678e-07	0.393508777697233	1
ENSG00000114738.10	MAPKAPK3	3	50611291	3_35	0	0.00904865669981803	6.34746073920971	1.80756160881317e-07	-1.5140549806059	1
ENSG00000114737.15	CISH	3	50611939	3_35	0	0.0098037414463259	6.18979599023019	1.9097528117261e-07	0.975427845648219	1
ENSG00000259956.1	RBM15B	3	51391456	3_35	0	0.00899863912674559	4.74501077831229	1.34376403275964e-07	0.144437334880974	1
ENSG00000164080.13	RAD54L2	3	51534121	3_35	0	0.00893180586818587	6.99478914258149	1.96617819792771e-07	-0.640193469602105	2
ENSG00000164081.12	TEX264	3	51672163	3_35	0	0.0261464278436214	14.6393392405358	1.20459987012269e-06	-1.7957737485423	1
ENSG00000164082.14	GRM2	3	51707122	3_35	0	0.0104130030270634	7.70382756420092	2.52459386021887e-07	-1.42740464817948	1
ENSG00000173389.15	IQCF1	3	51902933	3_36	0	0.0058624423934498	7.89314146690451	1.45625506376246e-07	1.03134147969876	1
ENSG00000114767.6	RRP9	3	51941929	3_36	0	0.0539953335107379	28.87499517767	4.90667307017139e-06	-2.48356163548443	1
ENSG00000041880.14	PARP3	3	51941929	3_36	0	0.0539953335107379	28.87499517767	4.90667307017139e-06	2.48356163548443	1
ENSG00000248487.8	ABHD14A	3	51972037	3_36	0	0.0559835991793805	29.221696676421	5.14843480829254e-06	-2.37697365804487	1
ENSG00000243989.8	ACY1	3	51982820	3_36	0	0.00539925054353951	7.1204744943575	1.2099053287738e-07	0.917599629568622	1
ENSG00000162244.10	RPL29	3	51993314	3_36	0	0.0175945644169097	18.2325250174208	1.00956505945457e-06	1.88371564190757	1
ENSG00000164086.9	DUSP7	3	52057238	3_36	0	0.00928227912107049	12.2110004732223	3.56709639343559e-07	-1.58886546886296	1
ENSG00000164087.7	POC1A	3	52154292	3_36	0	0.00648671199622575	8.84317722928549	1.80526897593599e-07	-1.01946115725555	2
ENSG00000239732.3	TLR9	3	52227452	3_36	0	0.00481305051403591	6.04164339351924	9.15133557431203e-08	0.939012327682775	2
ENSG00000247596.8	TWF2	3	52239094	3_36	0	0.00794317217591534	10.7464183813772	2.686375355706e-07	1.13472251699506	1
ENSG00000164088.17	PPM1M	3	52245578	3_36	0	0.00778567161746935	10.5578683473386	2.58690987156266e-07	1.72583937221288	2
ENSG00000168237.17	GLYCTK	3	52287960	3_36	0	0.0214229245815021	20.0887092488516	1.35437761028302e-06	2.9407597703926	2
ENSG00000114841.17	DNAH1	3	52312714	3_36	0	0.00445401176604154	5.3140869512308	7.44884590171951e-08	0.80865954629475	2
ENSG00000010319.6	SEMA3G	3	52234376	3_36	0	0.0121823957345356	14.7688655482741	5.66224704202698e-07	2.03998757482707	2
ENSG00000114854.7	TNNC1	3	52454186	3_36	0	0.00420668117752254	4.77793308048423	6.32540932832798e-08	-0.317420987094547	1
ENSG00000010327.10	STAB1	3	52495250	3_36	0	0.00419341858462863	4.74830787315721	6.2663703622412e-08	0.07095663598591	1
ENSG00000168273.7	SMIM4	3	52533172	3_36	0	0.0159797266731534	17.3204334251294	8.71037947576169e-07	-2.85703522312357	2
ENSG00000168268.10	NT5DC2	3	52535082	3_36	0	0.0143055130385356	16.2787040519578	7.32878934854462e-07	2.73594989790365	2
ENSG00000163938.16	GNL3	3	52680384	3_36	0	0.0221730055862035	20.41004613424	1.42422146361391e-06	3.23497069983578	2
ENSG00000163939.18	PBRM1	3	52685800	3_36	0	0.00881321132481583	11.7216422751738	3.25110967745494e-07	-2.41999756966903	1
ENSG00000016864.18	GLT8D1	3	52705620	3_36	0	0.0317022528984952	23.7973138651413	2.3742532350736e-06	-2.1804710383808	1
ENSG00000114904.12	NEK4	3	52759931	3_36	0	0.0407260989079563	26.1713825145079	3.35435057574037e-06	3.52183879100434	3
ENSG00000162267.12	ITIH3	3	52794612	3_36	0	0.0135714300209207	15.7812269622833	6.74023985104498e-07	2.71208047504546	1
ENSG00000055955.15	ITIH4	3	52830677	3_36	0	0.0155400210437072	17.0575660906215	8.34214316744036e-07	1.5457987349227	2
ENSG00000213533.11	TMEM110	3	52851096	3_36	0	0.0457378848019591	27.2899070963841	3.92814135158198e-06	3.07055849894713	1
ENSG00000272573.5	MUSTN1	3	52834507	3_36	0	0.0633009308141911	30.4028559570602	6.05666358721428e-06	3.26981555187806	1
ENSG00000163935.13	SFMBT1	3	53067208	3_36	0	0.00431456948897324	5.01591204645401	6.8107721932702e-08	-1.17606572316348	1
ENSG00000163933.9	RFT1	3	53091413	3_36	0	0.0152971294107289	16.9130215694573	8.14216908912044e-07	2.5766479634929	1
ENSG00000163931.15	TKT	3	53234219	3_36	0	0.00865490351839582	11.5531409778674	3.14681547668534e-07	1.99305424451146	2
ENSG00000272886.5	DCP1A	3	53347519	3_36	0	0.00938377241267119	12.3131756488623	3.63627327952343e-07	1.51654915101701	1
ENSG00000016391.10	CHDH	3	53822023	3_36	0	0.0309701930065259	23.5799867106721	2.29824562246527e-06	-2.17521179581318	2
ENSG00000056736.9	IL17RB	3	53786043	3_36	0	0.0555701057353462	29.1512718884016	5.09809242734412e-06	-2.44877809461494	2
ENSG00000113812.13	ACTR8	3	53881831	3_36	0	0.0528941250665764	28.6781985483028	4.77384461154868e-06	2.74112455287638	2
ENSG00000157445.14	CACNA2D3	3	54117812	3_37	0	0.0228611967663759	4.72588176611953	3.40009293195008e-07	0.131214291032771	3
ENSG00000187672.12	ERC2	3	56280014	3_38	0	0.0210374582594767	5.79151948564859	3.83437657553573e-07	0.841480556580114	1
ENSG00000114251.14	WNT5A	3	56186965	3_38	0	0.0300575216452906	9.40136748894139	8.89309990729266e-07	1.41038231666897	1
ENSG00000180376.16	CCDC66	3	56557027	3_39	0	0.0166706103748423	4.69777504632977	2.46463545466053e-07	-0.0418812939622909	1
ENSG00000163946.13	FAM208A	3	56682894	3_39	0	0.0210725911616413	6.90939250793493	4.58212338774713e-07	-1.20563949509324	1
ENSG00000163947.11	ARHGEF3	3	57078950	3_39	0	0.0357434733000211	11.9155152136571	1.34035102593625e-06	1.7717750215037	1
ENSG00000163666.8	HESX1	3	57226802	3_39	0	0.0420783923063082	13.467985757496	1.78349033617103e-06	2.04741599183879	1
ENSG00000157500.10	APPL1	3	57223701	3_39	0	0.0189538626650426	5.90889321793657	3.52462441244395e-07	0.785680563898862	1
ENSG00000239388.8	ASB14	3	57292855	3_39	0	0.319788175321674	33.6879286809752	3.39035897054191e-05	-3.88611602643884	1
ENSG00000168374.10	ARF4	3	57597784	3_39	0	0.0183876931138784	5.62264805039221	3.2536971002083e-07	-0.662486747867576	3
ENSG00000174839.12	DENND6A	3	57692733	3_39	0	0.0173657172877757	5.08314276999203	2.77801130047403e-07	-0.793338485516464	2
ENSG00000136068.14	FLNB	3	58147721	3_39	0	0.0166601616079439	4.6918615895121	2.45999019126041e-07	-0.109570097282943	1
ENSG00000163687.13	DNASE1L3	3	58216218	3_40	0	0.0202521447389047	10.7626863366815	6.859629822753e-07	-1.20994881407294	1
ENSG00000163686.14	ABHD6	3	58227528	3_40	0	0.0550121827474197	20.2576880174953	3.50717736128787e-06	1.95680209080238	3
ENSG00000163684.11	RPP14	3	58305894	3_40	0	0.010699968064104	4.74991518618497	1.59947446135633e-07	-0.0190690080340348	2
ENSG00000168297.15	PXK	3	58332842	3_40	0	0.0115014506023394	5.42956903380254	1.96529139001465e-07	0.476148150529349	3
ENSG00000168291.12	PDHB	3	58394738	3_40	0	0.022197149590819	11.6291092935864	8.12367676245526e-07	1.63875080179603	1
ENSG00000168301.12	KCTD6	3	58608928	3_40	0	0.0152943720105163	8.11372822595124	3.90536005463109e-07	-0.884004781902843	1
ENSG00000168306.12	ACOX2	3	58532983	3_40	0	0.0110194579183699	5.02672633049563	1.7432290157184e-07	0.155235536735061	3
ENSG00000189283.9	FHIT	3	61250654	3_41	0	0.0250984947226992	9.15152853281327	7.22853498572622e-07	-1.10803313035378	1
ENSG00000144724.19	PTPRG	3	61561091	3_41	0	0.0159768805311993	4.88588700487712	2.45665618578715e-07	0.241310854217767	3
ENSG00000114405.10	C3orf14	3	62319398	3_41	0	0.0160409311651293	4.9236088159322	2.48554762805164e-07	-0.217478216608042	1
ENSG00000163630.10	SYNPR	3	63230651	3_42	0	0.0221772253449185	7.55747632815734	5.27464187920317e-07	0.884190032435558	2
ENSG00000163618.17	CADPS	3	62875758	3_42	0	0.03193610283951	11.0108447866641	1.10665317024109e-06	-1.28770197311048	1
ENSG00000163632.12	C3orf49	3	63819161	3_43	0	0.138735593782093	25.8918634977776	1.13047296225667e-05	-2.76525368893824	1
ENSG00000163634.11	THOC7	3	63829650	3_43	0	0.0655970675229993	18.5767228363952	3.83497467303341e-06	-2.19248868525901	3
ENSG00000163635.17	ATXN7	3	63864984	3_43	0	0.028879357746927	10.7487528479364	9.76910058815485e-07	-1.46806897013165	1
ENSG00000163636.10	PSMD6	3	64024465	3_43	0	0.0443917161276818	14.8358878781611	2.0726427462422e-06	1.61629498295108	1
ENSG00000151276.23	MAGI1	3	66019021	3_44	0	0.0246058184060203	6.49978613374143	5.03321932327557e-07	0.754623567411946	2
ENSG00000144749.13	LRIG1	3	66501565	3_45	0	0	8.88505966096378	0	-0.971581105753334	2
ENSG00000163376.11	KBTBD8	3	66998338	3_45	0	0	10.255686215634	0	1.39012142306814	1
ENSG00000172340.14	SUCLG2	3	67654746	3_45	0	0	6.29272618613295	0	0.585120472129784	1
ENSG00000163377.15	FAM19A4	3	69001929	3_46	0	0.0437846772843351	11.5977317946244	1.59810087003752e-06	1.61270122701882	1
ENSG00000163378.13	EOGT	3	68996797	3_46	0	0.0575400818560105	14.2105480221926	2.57329914467082e-06	1.68702341587156	2
ENSG00000144747.15	TMF1	3	69052218	3_46	0	0.0468929597122817	12.2522569268266	1.80814274707542e-06	1.70452921376128	2
ENSG00000144746.6	ARL6IP5	3	69088388	3_46	0	0.0746276564189616	16.7140285894988	3.92545422859765e-06	2.01455285535799	1
ENSG00000187098.14	MITF	3	69739170	3_47	0	0.0230795163850058	4.86343137691692	3.5324699028464e-07	-0.135815685019402	1
ENSG00000163412.12	EIF4E3	3	71696954	3_48	0	0.00851929902294635	4.68848847357088	1.25703013249204e-07	0.0153799275301223	1
ENSG00000170837.2	GPR27	3	71765280	3_48	0	0.0187744442814474	12.0505614792333	7.12005498127551e-07	1.33500599103021	1
ENSG00000163421.8	PROK2	3	71785567	3_48	0	0.0112169552315629	7.26418841031861	2.56431315395501e-07	0.786610227520267	1
ENSG00000144736.13	SHQ1	3	72861735	3_49	0	0.0211542376705924	6.45032184408482	4.29425408780327e-07	-0.732320208058453	1
ENSG00000255423.1	EBLN2	3	73071592	3_49	0	0.130845039800919	23.9573544073521	9.86518184178549e-06	2.65263358068184	1
ENSG00000121440.14	PDZRN3	3	73631857	3_49	0	0.0222992709095682	6.94848210530289	4.8762906171578e-07	-0.746742524351001	1
ENSG00000113805.8	CNTN3	3	74520712	3_50	0	0	51.8790246659359	0	1.0014966523676	2
ENSG00000185008.17	ROBO2	3	75906907	3_51	0	0.0234306924636249	5.35012216791097	3.94509800534829e-07	0.301561695980742	1
ENSG00000114480.12	GBE1	3	81762506	3_54	0	0	298.907266232716	0	0.222944692441653	1
ENSG00000206538.8	VGLL3	3	86990820	3_57	0	0.018043977372424	5.7755008447886	3.27967567859984e-07	0.816106559495877	2
ENSG00000083937.8	CHMP2B	3	87227121	3_57	0	0.027155860274946	9.62675934045626	8.22721135060335e-07	1.18530503444988	3
ENSG00000175105.6	ZNF654	3	88059041	3_58	0	0.0108662563821342	4.84736989460843	1.65765856775537e-07	-0.151286402788595	1
ENSG00000163320.10	CGGBP1	3	87946451	3_58	0	0.0261709238413423	13.9067917364124	1.14539419617395e-06	2.19315998797782	2
ENSG00000179021.9	C3orf38	3	88150029	3_58	1	0.149196694299794	18.0534583322034	8.47673452999434e-06	3.40520175582688	1
ENSG00000283434.1	RP11-249L12.1	3	88323186	3_59	0	0.0649642441875161	19.9906630830908	4.08705576641136e-06	2.64445200544397	1
ENSG00000184500.14	PROS1	3	93974610	3_59	0	0.0133101004386065	4.94088193597645	2.06963987308242e-07	-0.0442084912790041	1
ENSG00000178694.9	NSUN3	3	94062771	3_59	0	0.0139847228290686	5.40660927720706	2.37951157772401e-07	-0.595418951187702	1
ENSG00000113966.9	ARL6	3	97765808	3_61	0	0.0188624342596696	5.4799785139519	3.25301127487993e-07	-0.625010137381714	1
ENSG00000170854.17	RIOX2	3	97971479	3_61	0	0.0652522154790986	17.2855390051057	3.54966331134626e-06	-1.9551381758688	1
ENSG00000231861.2	OR5K2	3	98497231	3_62	0	0.0249303624309712	4.8681558851029	3.81946067039536e-07	-0.0155517568019777	2
ENSG00000080819.6	CPOX	3	98592028	3_62	0	0.0370015383252722	8.61343143146257	1.0030092877615e-06	-1.00738127898621	1
ENSG00000064225.12	ST3GAL6	3	98733809	3_62	0	0.0252186292640556	4.97699691180209	3.9500066078503e-07	-0.700182589344919	3
ENSG00000144810.15	COL8A1	3	99637984	3_62	0	0.033845229938089	7.76665137942238	8.2725662552014e-07	-1.50977010172638	1
ENSG00000154174.7	TOMM70	3	100407477	3_63	0	0.0183816547379998	5.42358333376521	3.1374722673528e-07	-0.858750657822449	2
ENSG00000206535.7	LNP1	3	100402006	3_63	0	0.0169963030536675	4.68426785274544	2.50556203886698e-07	0.0850522562776544	1
ENSG00000181458.10	TMEM45A	3	100492481	3_63	0	0.0223794427841985	7.28210916667779	5.12879603227506e-07	-1.02036506032481	1
ENSG00000114354.13	TFG	3	100709093	3_63	0	0.0194641268030524	5.96368311527978	3.65307389896046e-07	0.972992762429146	2
ENSG00000154175.16	ABI3BP	3	100993920	3_64	0	0.0184426844341	6.65770629308158	3.86418349472313e-07	0.94159031413596	1
ENSG00000138468.15	SENP7	3	101513077	3_64	0	0.0824597605277605	20.9355170980505	5.43293782747056e-06	2.75927200397897	1
ENSG00000174173.6	TRMT10C	3	101561866	3_64	0	0.0808206735428147	20.7419123141456	5.27570171829544e-06	2.47386439253354	1
ENSG00000066422.4	ZBTB11	3	101677685	3_64	0	0.0216134329462596	8.15580640725703	5.54752968982056e-07	0.765498273638923	2
ENSG00000114391.12	RPL24	3	101687152	3_64	0	0.0204969049093146	7.65472704316107	4.93772579764319e-07	0.86577397941715	1
ENSG00000144815.15	NXPE3	3	101779081	3_64	0	0.0685467284783198	19.1500593776851	4.1311011679031e-06	2.34038069956466	1
ENSG00000170017.12	ALCAM	3	105366626	3_66	0	0.0123746647233441	4.69819992149215	1.8296748060357e-07	-0.0710527677671202	2
ENSG00000114423.18	CBLB	3	105865840	3_66	0	0.0151624613797046	6.61190800141857	3.15504445947711e-07	-0.574787491091117	1
ENSG00000196776.14	CD47	3	108084656	3_67	0	0.0144623059814247	5.27144246464439	2.39925268878323e-07	-0.540976137416758	1
ENSG00000114446.4	IFT57	3	108222767	3_67	0	0.0334438538901372	13.1967784964026	1.38897112815006e-06	-1.53367014024512	1
ENSG00000144821.9	MYH15	3	108510275	3_67	0	0.0156064057043884	5.98896900060726	2.94146666838128e-07	-0.771932699864858	1
ENSG00000163507.13	KIAA1524	3	108588823	3_67	0	0.0166589700521586	6.60434372464584	3.462476139499e-07	0.821895864893142	1
ENSG00000198919.12	DZIP3	3	108590476	3_67	0	0.0181509159281579	7.41346836387642	4.23476151390004e-07	-1.02089785877977	1
ENSG00000177707.10	NECTIN3	3	111070094	3_69	0	0.028735830765797	10.5568126179262	9.54696969400724e-07	1.37347986980803	1
ENSG00000240891.7	PLCXD2	3	111674240	3_69	0	0.0251122797507294	9.28035723644026	7.33431922519288e-07	1.09003781692109	1
ENSG00000144824.20	PHLDB2	3	111732536	3_69	0	0.0156721008799795	4.82794661405697	2.38121522871958e-07	0.197567703159827	1
ENSG00000144827.8	ABHD10	3	111978835	3_69	0	0.0159032792375631	4.9659915245805	2.48543055026138e-07	0.238767593657436	1
ENSG00000091972.18	CD200	3	112334080	3_69	0	0.0193797793448594	6.83116706559084	4.16632081418397e-07	0.691596567321762	1
ENSG00000144848.10	ATG3	3	112561859	3_69	0	0.0154592092417539	4.6990200595653	2.28614381981089e-07	-0.0642155573020161	1
ENSG00000138459.8	SLC35A5	3	112561371	3_69	0	0.0154734472582883	4.70769740575242	2.29247491820373e-07	0.108361574834206	1
ENSG00000163606.10	CD200R1	3	112976081	3_69	0	0.043804100640412	14.5640833768897	2.0077373502037e-06	1.74087467600945	2
ENSG00000163607.15	GTPBP8	3	112991286	3_69	0	0.0162505416441426	5.16965199573033	2.64385798581106e-07	0.255209558101799	1
ENSG00000163608.14	NEPRO	3	113019471	3_69	0	0.0327259786070028	11.7901430454845	1.21428516739373e-06	1.38436842660494	3
ENSG00000144857.14	BOC	3	113156155	3_70	0	0.0190266030633488	4.92031060719786	2.94620356853221e-07	0.0855397674480486	5
ENSG00000206530.10	CFAP44	3	113433749	3_70	0	0.0221032652137076	6.33607028345233	4.40742970624566e-07	0.719906639175746	2
ENSG00000121579.12	NAA50	3	113746012	3_70	0	0.0907331122808746	19.8315587271232	5.66280532957202e-06	-2.8657778120309	1
ENSG00000178075.19	GRAMD1C	3	113829383	3_70	0	0.018558152678099	4.68500564644618	2.73623778408782e-07	-0.232402524853669	1
ENSG00000151576.10	QTRT2	3	114006229	3_70	0	0.0266125288265939	8.09232311846408	6.77748139328655e-07	0.859468740144528	2
ENSG00000163617.10	CCDC191	3	114056663	3_70	0	0.0231705875083709	6.78190219714391	4.94535578882204e-07	-0.752355097684252	1
ENSG00000144847.12	IGSF11	3	119146065	3_74	0	0.137844373009021	28.1929885591877	1.22303569150718e-05	2.98962248785394	2
ENSG00000121578.12	B4GALT4	3	119239490	3_74	0	0.0119596507703682	4.79158213797343	1.80345956330043e-07	0.151776532926108	2
ENSG00000176142.12	TMEM39A	3	119469366	3_74	0	0.0395138000676998	16.0919845126085	2.00109348339827e-06	-1.8405010363294	1
ENSG00000163389.10	POGLUT1	3	119469366	3_74	0	0.0395138000676998	16.0919845126085	2.00109348339827e-06	1.8405010363294	1
ENSG00000113845.9	TIMMDC1	3	119498262	3_74	0	0.0841927045825176	23.3541426681167	6.18795808844175e-06	-2.24128541839891	2
ENSG00000144843.11	ADPRH	3	119549985	3_74	0	0.0478964576678131	17.9267239016953	2.70217392221694e-06	-1.93920773926978	3
ENSG00000144837.8	PLA1A	3	119596423	3_74	0	0.0367746603544349	15.4084524979954	1.78326821126162e-06	1.9972266372575	1
ENSG00000121577.13	POPDC2	3	119687650	3_74	0	0.0614626238457283	20.316000772388	3.92968999138582e-06	-2.25992053212482	1
ENSG00000138495.6	COX17	3	119678349	3_74	0	0.0154267413300919	7.18929484469223	3.49035391890677e-07	0.723969289464858	1
ENSG00000183833.16	MAATS1	3	119702865	3_74	0	0.0131356851951804	5.67463040041866	2.34584485290193e-07	0.327443016987473	2
ENSG00000144852.17	NR1I2	3	119780660	3_74	0	0.0327540346799324	14.3083722513562	1.4749048664511e-06	-1.66433255353014	1
ENSG00000175697.10	GPR156	3	120285335	3_74	0	0.0118922734459108	4.73840407971907	1.77339693641114e-07	0.0933162101173259	2
ENSG00000163428.3	LRRC58	3	120349139	3_74	0	0.0314813358981063	13.9322449442959	1.38033095698582e-06	1.74242897290793	2
ENSG00000065518.7	NDUFB4	3	120596154	3_74	0	0.0119822391104243	4.80933913448058	1.81356179536583e-07	-0.0718127433472374	1
ENSG00000144840.8	RABL3	3	120743477	3_74	0	0.013796247148642	6.1367306617721	2.66444648673053e-07	-0.638389163891777	1
ENSG00000153767.9	GTF2E1	3	120742872	3_74	0	0.0436443867693195	17.0393488925226	2.34040148467882e-06	-1.77878334250347	1
ENSG00000180353.10	HCLS1	3	121665718	3_75	0	0	149.658586938683	0	2.53854624808856	1
ENSG00000173230.15	GOLGB1	3	121749947	3_75	0	0	144.29042680623	0	-2.23753920990725	1
ENSG00000173226.16	IQCB1	3	121738397	3_75	0	0	74.1803172189265	0	-2.65823131625134	2
ENSG00000145088.8	EAF2	3	121835057	3_75	0	0	36.6554351981553	0	-1.76523312855814	1
ENSG00000163406.10	SLC15A2	3	121897763	3_75	0	0	92.7946520443313	0	-4.28897026916237	1
ENSG00000121552.3	CSTA	3	122325535	3_76	0	0.0126965171761846	4.89107194600676	1.95432878806969e-07	0.166676372075122	1
ENSG00000160124.9	CCDC58	3	122431007	3_76	0	0.0149121216237148	10.1335373204049	4.75564559377162e-07	-2.08266029040021	1
ENSG00000196981.3	WDR5B	3	122412930	3_76	0	0.0167636801009127	7.98455819975456	4.21239636347001e-07	-0.972337709777967	2
ENSG00000114030.12	KPNA1	3	122514800	3_76	0	0.0330877599691851	16.8150965729247	1.75095790851917e-06	2.68450225517743	1
ENSG00000138496.16	PARP9	3	122564888	3_76	0	0.0369136615932397	18.5035247749066	2.14956492073437e-06	3.00860965240652	1
ENSG00000163840.9	DTX3L	3	122564888	3_76	0	0.0369136615932397	18.5035247749066	2.14956492073437e-06	3.00860965240652	1
ENSG00000173193.13	PARP14	3	122670146	3_76	0	0.0134206850377901	5.42193809569181	2.29001439719642e-07	0.609594046976762	2
ENSG00000169087.10	HSPBAP1	3	122793695	3_76	0	0.0341563336405898	14.1854432110061	1.52483597737484e-06	-1.60358676201044	2
ENSG00000138463.8	DIRC2	3	122795125	3_76	0	0.0249791450251717	10.5719789760255	8.3108000542938e-07	-1.09131001002246	1
ENSG00000082684.14	SEMA5B	3	123028920	3_76	0	0.025472391673023	11.4576679674994	9.18491053228579e-07	-1.38613767003811	1
ENSG00000121542.11	SEC22A	3	123184836	3_76	0	0.0157238369068561	7.41568410174987	3.66959998516716e-07	1.36336288630239	2
ENSG00000173175.14	ADCY5	3	123386796	3_76	0	0.0132033707839472	5.66044308609239	2.35203738952486e-07	0.963778582471766	1
ENSG00000206527.9	HACD2	3	123582589	3_76	0	0.0175222328518252	7.78937488439142	4.29537442469538e-07	1.02310740534455	1
ENSG00000160145.15	KALRN	3	124079393	3_77	0	0.0160085924373244	4.89458522623129	2.46591451363275e-07	-0.248475451000232	1
ENSG00000114491.13	UMPS	3	124720838	3_77	0	0.020998242662578	9.48856081650697	6.27035702284291e-07	-1.39056413795493	2
ENSG00000082781.11	ITGB5	3	124901003	3_77	0	0.018424802571219	27.0437816449455	1.56811979577685e-06	4.91914101949795	2
ENSG00000163885.11	CFAP100	3	126441686	3_78	0	0.015578117963579	4.73348890784467	2.32062691848716e-07	-0.0268058189250738	1
ENSG00000221955.10	SLC12A8	3	125219209	3_78	0	0.015609241891417	4.75232159726613	2.3345146672436e-07	0.0266670294984249	2
ENSG00000163848.19	ZNF148	3	125375658	3_78	0	0.145088742454117	26.1537305629781	1.19419798896829e-05	-2.72085852464014	1
ENSG00000114520.10	SNX4	3	125519684	3_78	0	0.0737954159695482	19.5299825730992	4.53565710537045e-06	-2.25715142681559	1
ENSG00000144909.7	OSBPL11	3	125595329	3_78	0	0.0444741957132632	14.6710852481541	2.05342723192273e-06	1.83608667731109	1
ENSG00000114547.9	ROPN1B	3	125976404	3_78	0	0.0189924407823439	6.60276867232624	3.94653389127034e-07	-1.02199942464838	1
ENSG00000114544.16	SLC41A3	3	126101826	3_78	0	0.0363822728699007	12.7573084869783	1.46068933344268e-06	-1.860062919384	2
ENSG00000144908.13	ALDH1L1	3	126204357	3_78	0	0.016657309976135	5.36494210087948	2.81241160074669e-07	-0.345770876209201	1
ENSG00000070476.14	ZXDC	3	126396805	3_78	0	0.0214546152246179	7.75404324548079	5.23549709104646e-07	-0.805564185133128	3
ENSG00000180767.9	CHST13	3	126524576	3_79	0	0.0131368735273483	4.68373301462956	1.93639130424965e-07	0.00493849918952473	1
ENSG00000197763.14	TXNRD3	3	126655148	3_79	0	0.134843958876006	26.9824099166807	1.14504143871688e-05	-2.99246078740826	2
ENSG00000159685.10	CHCHD6	3	126704594	3_79	0	0.013341350920143	4.82918908329874	2.0276033101082e-07	-0.268571165757148	1
ENSG00000114554.11	PLXNA1	3	126984208	3_79	0	0.0221044375304842	9.59211885919911	6.6727214168239e-07	1.00543639811987	3
ENSG00000163870.14	TPRA1	3	127601686	3_79	0	0.0186802730426888	8.00249743549888	4.70454619355023e-07	1.21515292582613	1
ENSG00000114631.10	PODXL2	3	127634127	3_79	0	0.025398411444827	10.9059170000986	8.7172141704475e-07	-1.10793645049194	1
ENSG00000187715.13	KBTBD12	3	127783706	3_79	0	0.0218510437437479	9.48316798195275	6.52130636917109e-07	1.19238131716251	2
ENSG00000058262.9	SEC61A1	3	128050756	3_79	0	0.032504291060133	13.2438234666126	1.35476215156314e-06	-2.08709708751334	1
ENSG00000175792.11	RUVBL1	3	128153663	3_79	0	0.0142254240769687	5.43355314142809	2.4325294939343e-07	0.91384547882076	2
ENSG00000132394.10	EEFSEC	3	128153332	3_79	0	0.0697135813768937	20.536463609734	4.50559372045925e-06	-2.76745309307745	2
ENSG00000179348.11	GATA2	3	128493683	3_80	0	0.202116745917023	28.9843387898543	1.84363382955428e-05	-3.10001855045976	1
ENSG00000163902.11	RPN1	3	128680780	3_80	0	0.0164879652306986	4.74636478950448	2.46284539680262e-07	-0.216671741345985	2
ENSG00000075785.12	RAB7A	3	128726742	3_80	0	0.0246951818769556	8.5617287150658	6.65399799214812e-07	-1.06344357460681	1
ENSG00000177646.18	ACAD9	3	128913611	3_80	0	0.0362505735066042	12.201836713243	1.3920315045255e-06	1.56936849700005	1
ENSG00000114656.10	KIAA1257	3	128993689	3_80	0	0.129414931526104	24.4959325416885	9.9767097583372e-06	2.52030224724849	3
ENSG00000172780.16	RAB43	3	129122809	3_80	0	0.0205301583747033	6.81566385861877	4.40361595593398e-07	-0.81783128712378	2
ENSG00000240682.9	ISY1	3	129161573	3_80	0	0.0228996713508239	7.84786904726329	5.65574696106525e-07	0.978190905695971	1
ENSG00000181789.14	COPG1	3	129249281	3_80	0	0.0182588606692103	5.70873925672462	3.28037018213417e-07	-0.435425740842562	1
ENSG00000183624.13	HMCES	3	129275790	3_80	0	0.0186143080191457	5.89071796123322	3.45083424864232e-07	0.536888786240658	1
ENSG00000184897.5	H1FX	3	129316707	3_80	0	0.0213069456165519	7.16647885428302	4.80547137755551e-07	-0.726394719894134	1
ENSG00000172771.11	EFCAB12	3	129428575	3_80	0	0.0165783774411385	4.79793952221896	2.50325888388822e-07	0.414136900332029	2
ENSG00000163913.11	IFT122	3	129440996	3_80	0	0.0387796833935721	12.8432578462939	1.56743100959009e-06	-1.79042511672069	2
ENSG00000196455.7	PIK3R4	3	130746630	3_81	0	0.0369494584558974	6.44846167826174	7.49847891404604e-07	-0.83828540382355	1
ENSG00000017260.19	ATP2C1	3	130850713	3_81	0	0.0869796944416296	14.6653390876983	4.01438443805864e-06	1.81790617667821	2
ENSG00000114670.13	NEK11	3	131027137	3_81	0	0.0557040482880217	10.366740792319	1.81734747535748e-06	1.44549235387124	1
ENSG00000034533.11	ASTE1	3	131028108	3_81	0	0.0555322932233017	10.337139858571	1.80657074880708e-06	-1.44268383011945	1
ENSG00000114686.8	MRPL3	3	131502955	3_81	0	0.0329032980234933	5.34646073291414	5.53623843809923e-07	0.456840089716952	1
ENSG00000014257.15	ACPP	3	132316910	3_82	0	0.0374609319513932	10.9396368482159	1.28970521706719e-06	1.26994388067706	2
ENSG00000138246.15	DNAJC13	3	132462976	3_82	0	0.37160554321296	33.9436104357535	3.96962234766117e-05	-3.48944750090057	1
ENSG00000129048.6	ACKR4	3	132592304	3_82	0	0.024318399636779	6.84182526798218	5.2361965895568e-07	0.658107174030336	1
ENSG00000240303.7	ACAD11	3	132658573	3_82	0	0.0196217425382603	4.81376070044293	2.97256283492534e-07	0.197932416809917	2
ENSG00000091527.15	CDV3	3	133574456	3_83	0	0	16.9990294799146	0	1.51767998669743	1
ENSG00000091513.14	TF	3	133745652	3_83	0	0	11.878842675314	0	0.957919543200345	1
ENSG00000154917.10	RAB6B	3	133894944	3_83	0	0	105.068975258793	0	-0.799565206092724	2
ENSG00000114019.14	AMOTL2	3	134375499	3_83	0	0	94.1143053118308	0	3.79720803541027	1
ENSG00000182923.16	CEP63	3	134486229	3_83	0	0	90.3739602192303	0	2.99077235161133	2
ENSG00000154928.16	EPHB1	3	134828482	3_83	0	0	6.94272291354275	0	0.272498757848007	1
ENSG00000174611.11	KY	3	134573071	3_83	0	0	59.1007770401794	0	-2.20297738224871	1
ENSG00000073711.10	PPP2R3A	3	135966448	3_84	0	0.0329869729052718	8.33968886069422	8.65767513504527e-07	1.22538618102323	1
ENSG00000174579.3	MSL2	3	136196980	3_84	0	0.026453980688535	6.24697191582847	5.20079289082582e-07	-0.536498819173464	1
ENSG00000114054.13	PCCB	3	136250913	3_84	0	0.107064902615405	19.6601189374557	6.62433429459888e-06	-3.20755485915298	1
[truncated: 8,081 more rows]
