# Supplementary material for: Adjusting for genetic confounders in transcriptome-wide association studies improves discovery of risk genes of complex traits
Source: Nat Genet. 2024 Jan 26;56(2):336–47. doi: 10.1038/s41588-023-01648-9 (PMC10864181; doi:10.1038/s41588-023-01648-9)
Supplement: Supplementary file 5 — cTWAS results of all analyzed genes across all tissues for IBD, SCZ, and SBP. Results are stored separately for each combination of traits and tissues. Column legends for each set of results are the same as in Supplementary Table 1. [file 41588_2023_1648_MOESM5_ESM.zip › SBP_Brain_Cerebellum.csv]

id	genename	chrom	pos	region_tag	cs_index	PIP	tau2	PVE	z	num_eqtl
ENSG00000187961.13	KLHL17	1	959193	1_1	0	0.19021245784689	25.5124520623315	1.52721483049058e-05	-2.68800574187031	1
ENSG00000188290.10	HES4	1	1000079	1_1	0	0.0231887264950442	6.81789069379598	4.97549055469143e-07	1.04878103104821	1
ENSG00000187608.8	ISG15	1	1000731	1_1	0	0.0202287467825757	5.516204311252	3.51170717640908e-07	-0.505481841746397	2
ENSG00000131591.17	C1orf159	1	1083800	1_1	0	0.01855160865663	4.68887098654949	2.73752964821506e-07	-0.0735849768423078	2
ENSG00000162571.13	TTLL10	1	1174096	1_1	0	0.0185197062628784	4.72224812848702	2.75227528968972e-07	0.171185699516093	1
ENSG00000186827.10	TNFRSF4	1	1215068	1_1	0	0.0309269620754287	9.60226715632339	9.34587612372301e-07	0.981076926714505	1
ENSG00000184163.3	C1QTNF12	1	1246946	1_1	0	0.0281259677146547	10.7917889024457	9.55234257487102e-07	-2.13869253556378	1
ENSG00000160087.20	UBE2J2	1	1274159	1_1	0	0.0212899244111618	6.01218578207425	4.0282413705641e-07	-0.572523217143432	1
ENSG00000162572.20	SCNN1D	1	1280024	1_1	0	0.0195036697277555	11.4861874463011	7.05019626452375e-07	3.03463565654051	3
ENSG00000131584.18	ACAP3	1	1309988	1_1	0	0.040293507515012	21.2238670672635	2.69133998996833e-06	4.33219942735622	1
ENSG00000127054.20	INTS11	1	1326444	1_1	1	0.140094642051728	26.1113099832515	1.15122221139791e-05	5.29265466124919	1
ENSG00000169962.4	TAS1R3	1	1329159	1_1	1	0.0831747030212178	28.2162707736547	7.38583917736676e-06	5.07493977807339	2
ENSG00000162576.16	MXRA8	1	1361685	1_1	1	0.403553511258131	29.6039761774796	3.75976023389917e-05	-5.63285435826635	2
ENSG00000175756.13	AURKAIP1	1	1375267	1_1	0	0.0187489010824924	7.56622111300338	4.46440741000793e-07	1.99326946334592	1
ENSG00000242485.5	MRPL20	1	1407014	1_1	0	0.0273125299072895	7.91420892147763	6.80265450192272e-07	1.10380027015989	2
ENSG00000235098.8	ANKRD65	1	1421170	1_1	1	0.337959956119851	29.9457014045184	3.18499466022432e-05	-5.4624242819262	1
ENSG00000215915.9	ATAD3C	1	1436079	1_1	0	0.0531839843704605	18.3008765265588	3.06310394567568e-06	-3.34886510675011	1
ENSG00000160072.19	ATAD3B	1	1531013	1_1	0	0.0669442314497205	19.9476559047657	4.20256076640426e-06	-2.9501025087407	1
ENSG00000228594.3	FNDC10	1	1600379	1_1	0	0.0363612996685826	10.5975800265017	1.21270474362373e-06	-1.62289569795411	1
ENSG00000197530.12	MIB2	1	1607630	1_1	0	0.0609423490714358	17.6079868751694	3.37705294848164e-06	2.5103759765625	1
ENSG00000248333.8	CDK11B	1	1659220	1_1	0	0.0885492846027472	23.385506570344	6.51689633136579e-06	-3.85207208880161	2
ENSG00000189339.11	SLC35E2B	1	1659060	1_1	0	0.297494843230553	29.644836374548	2.77547598136972e-05	-3.34309632404521	1
ENSG00000008128.22	CDK11A	1	1724489	1_1	0	0.0204288013145506	5.87490827176857	3.77705186481272e-07	-1.09505901411711	1
ENSG00000008130.15	NADK	1	1748780	1_1	2	0.707282283955202	29.3205740999704	6.52640804405446e-05	-5.43354032130295	2
ENSG00000169885.9	CALML6	1	1915143	1_1	0	0.0262069043307284	14.4241069328085	1.18963471882119e-06	2.99696958486725	1
ENSG00000178821.12	TMEM52	1	1919746	1_1	0	0.0194222779410914	5.25535578197123	3.21226422568298e-07	0.357677341215734	1
ENSG00000205116.3	TMEM88B	1	1426253	1_1	0	0.0775190738831205	19.9468360639277	4.86621807616617e-06	3.02632392864453	2
ENSG00000187730.8	GABRD	1	2019112	1_2	0	0.0608579102252823	19.8082272594884	3.79377542463646e-06	-2.23742275113607	1
ENSG00000067606.16	PRKCZ	1	2050574	1_2	0	0.0119372594334779	4.81376660501232	1.80841722893321e-07	-0.20824443591715	1
ENSG00000157933.9	SKI	1	2274088	1_2	0	0.01182568601939	4.72716505477023	1.75928453141566e-07	-0.512017114378675	1
ENSG00000116151.13	MORN1	1	2367871	1_2	0	0.0199840748251189	9.71462463422531	6.1096881735022e-07	-1.2606257146838	1
ENSG00000157916.19	RER1	1	2392882	1_2	0	0.0230795695961146	10.9276183216673	7.93710630156339e-07	1.32101855439679	1
ENSG00000157911.9	PEX10	1	2407130	1_2	0	0.0197965562301196	9.63068019916928	6.00005986068324e-07	-1.1545567121213	2
ENSG00000149527.17	PLCH2	1	2448853	1_2	0	0.0170017535627506	8.07793798147448	4.32218353997785e-07	0.962453112760052	2
ENSG00000157873.17	TNFRSF14	1	2555429	1_2	0	0.0117474954386483	4.68298631953561	1.73131921008066e-07	-0.216932842664307	1
ENSG00000157870.14	FAM213B	1	2581666	1_2	0	0.0116238431914718	4.58986184612946	1.67902951245077e-07	-0.141370671912898	4
ENSG00000142606.15	MMEL1	1	2632528	1_2	0	0.0555161877767675	19.0949248993504	3.33615764489388e-06	-2.04521849659134	2
ENSG00000215912.12	TTC34	1	2800905	1_2	0	0.0125731978691876	5.32845546089874	2.1084148381148e-07	0.373446594905477	1
ENSG00000130762.14	ARHGEF16	1	3454845	1_2	0	0.0205043089227929	9.48256799270977	6.11899467839616e-07	-0.924592209845952	2
ENSG00000158109.14	TPRG1L	1	3698864	1_3	0	0.0480979391660481	8.10873966408533	1.22740757654191e-06	-0.965143561131944	1
ENSG00000235169.7	SMIM1	1	3772844	1_3	0	0.115841791980027	16.4371727862455	5.9924078080654e-06	1.89979352604239	1
ENSG00000130764.9	LRRC47	1	3774964	1_3	0	0.145563569140636	18.6539208745211	8.54538825935253e-06	2.05465519507438	1
ENSG00000116198.12	CEP104	1	3831521	1_3	0	0.0402737010788142	6.45053786541962	8.17572819821252e-07	0.847479564576884	2
ENSG00000169598.15	DFFB	1	3885454	1_3	0	0.0329656669839671	4.5863435962543	4.75814232608148e-07	0.05565089953797	1
ENSG00000198912.10	C1orf174	1	3891607	1_3	0	0.034262868535474	4.94524143956808	5.33236898103877e-07	-0.321210516923613	3
ENSG00000196581.10	AJAP1	1	4654263	1_4	0	0.0343805048849756	6.66983707345403	7.21666339639714e-07	0.729952804125724	1
ENSG00000069424.14	KCNAB2	1	5989741	1_5	0	0.193303618984088	22.4332028667172	1.36470958651682e-05	-2.56317382450373	2
ENSG00000131697.17	NPHP4	1	5875102	1_5	0	0.0488473732114882	9.85293453631304	1.51466219315459e-06	1.13702678515696	1
ENSG00000158286.12	RNF207	1	6203732	1_5	0	0.0296464515597831	5.08817376245002	4.74726665836571e-07	-0.387720521588486	2
ENSG00000116251.9	RPL22	1	6208961	1_5	0	0.0300496424677986	5.22080252864813	4.93725490098803e-07	0.228547553873033	2
ENSG00000116237.15	ICMT	1	6235565	1_5	0	0.0279648609540172	4.7312136000971	4.16384154001116e-07	-0.418314857054854	1
ENSG00000187017.15	ESPN	1	6424818	1_5	0	0.0278259409251725	4.71662237016109	4.13037933239077e-07	0.201825135815517	2
ENSG00000215788.9	TNFRSF25	1	6463665	1_5	0	0.110017733919257	16.7556682190862	5.80140815777858e-06	1.98650800669709	2
ENSG00000162408.10	NOL9	1	6554687	1_5	0	0.0278223758823116	5.19829176725173	4.55159738333439e-07	-0.728803745158762	1
ENSG00000204859.12	ZBTB48	1	6579883	1_5	0	0.0488080025833467	12.6231306451882	1.93895212378214e-06	-2.1646550530761	2
ENSG00000007923.15	DNAJC11	1	6701642	1_5	1	0.0727869160677498	15.6904858687442	3.59417057846793e-06	3.67467606462821	1
ENSG00000171735.18	CAMTA1	1	7707404	1_6	0	0.138365724837427	20.9650349254848	9.12920766916129e-06	-2.52114462560519	1
ENSG00000049245.12	VAMP3	1	7767381	1_6	0	0.163155592948757	21.8519665680226	1.12202224440987e-05	2.3803426229535	2
ENSG00000116288.12	PARK7	1	7954508	1_6	0	0.0226207503360929	4.79412467420395	3.412913679616e-07	-0.129831577040027	1
ENSG00000116285.12	ERRFI1	1	8026467	1_6	0	0.0362171633662373	9.51610866561683	1.08463296183057e-06	1.51213726227584	1
ENSG00000180758.11	GPR157	1	9130195	1_6	0	0.0234670078775029	5.06623778674223	3.74155611104133e-07	-0.316068464592569	1
ENSG00000049239.12	H6PD	1	9221777	1_6	0	0.0242751231924561	5.35051498778572	4.08757751189855e-07	0.578563806773764	3
ENSG00000171612.6	SLC25A33	1	9539060	1_7	0	0.0192825665736256	4.98347174782391	3.02416730380095e-07	0.166558111837109	1
ENSG00000171608.15	PIK3CD	1	9690399	1_7	0	0.044381493968951	12.9638459335428	1.81069270603656e-06	1.61917311081271	1
ENSG00000162441.11	LZIC	1	9943171	1_7	0	0.0208034816168678	5.93299720320608	3.88435702618459e-07	-1.01813736976702	1
ENSG00000173614.13	NMNAT1	1	9944289	1_7	0	0.0184860539114481	4.6003530062859	2.67635887151361e-07	-0.0456313540904762	1
ENSG00000162444.11	RBP7	1	9997247	1_7	0	0.0185369334565836	4.74486022636881	2.76802678414713e-07	0.268086449887653	1
ENSG00000130939.18	UBE4B	1	10032712	1_7	0	0.0366546997622967	10.4259290092552	1.20268917960834e-06	-0.958461940102049	3
ENSG00000054523.17	KIF1B	1	10210438	1_7	0	0.0623850670353621	15.6452805794263	3.07165882328644e-06	2.71024232250662	2
ENSG00000142657.20	PGD	1	10399079	1_7	0	0.100159003816602	20.6419305825525	6.50652770382091e-06	2.39780395043729	1
ENSG00000241563.3	CORT	1	10449646	1_7	0	0.0224924721422763	6.13627218506401	4.34360955896628e-07	-0.0995305283728376	1
ENSG00000160049.11	DFFA	1	10477033	1_7	0	0.0299435397853393	9.41856605109137	8.87558322701525e-07	1.95383048316216	1
ENSG00000204624.7	DISP3	1	11480592	1_9	0	0.0118429993090852	7.80295334509855	2.90823627947488e-07	0.911616666428563	1
ENSG00000175262.14	C1orf127	1	10963639	1_9	0	0.0113544213189625	7.20552172189599	2.57477575273146e-07	-0.927947787910494	2
ENSG00000120948.16	TARDBP	1	11012192	1_9	0	0.0110503782748551	7.20562544130502	2.50586575883672e-07	0.811418938166484	2
ENSG00000009724.16	MASP2	1	11047382	1_9	0	0.0170203371003501	10.1593724966101	5.44181802968112e-07	1.48583552747586	1
ENSG00000171824.13	EXOSC10	1	11099766	1_9	0	0.0564395698540021	20.2106034514185	3.58981402370346e-06	2.32186336370206	2
ENSG00000171819.4	ANGPTL7	1	11189075	1_9	0	0.0552588785129995	20.0366772545117	3.48447010646992e-06	2.3090566010915	1
ENSG00000198793.12	MTOR	1	11262099	1_9	0	0.0385378767132811	17.0166566009628	2.06381607835038e-06	2.08868009242441	1
ENSG00000132879.13	FBXO44	1	11656698	1_9	0	0.00902681554761364	5.37609198301107	1.52725034767919e-07	0.447745227965257	4
ENSG00000116670.14	MAD2L2	1	11701529	1_9	0	0.00828485775578825	4.59923282967139	1.19916632928551e-07	-0.0847208358569945	2
ENSG00000162490.6	DRAXIN	1	11691322	1_9	0	0.013275611666654	8.8645940747148	3.70358543144809e-07	-1.03734606402391	3
ENSG00000116663.10	FBXO6	1	11664881	1_9	0	0.0151286065681627	10.03996000351	4.78013195280601e-07	-1.17368886150491	1
ENSG00000177674.15	AGTRAP	1	11711464	1_9	0	0.00869901671042661	4.99476300616642	1.36739511871644e-07	0.140045536221964	2
ENSG00000177000.10	MTHFR	1	11792243	1_9	0	0.156414149139942	40.9087464647768	2.01372973138644e-05	6.83184259536006	1
ENSG00000011021.21	CLCN6	1	11806126	1_9	0	0.00998934636949411	10.4246061163006	3.27722078278396e-07	-1.4543197919313	2
ENSG00000120937.8	NPPB	1	11859214	1_9	0	0.0644388876922	32.3474468355508	6.55989694469769e-06	7.94110954534652	1
ENSG00000116685.15	KIAA2013	1	11926172	1_9	0	0.0207590605699226	31.1065530514435	2.0322098822247e-06	-4.66124825169456	2
ENSG00000083444.16	PLOD1	1	11935984	1_9	0	0.0194773093532734	11.9611483579518	7.33180343247372e-07	1.32903698904197	1
ENSG00000116688.16	MFN2	1	11978534	1_9	0	0.00866368414176966	5.078503608924	1.38467340082437e-07	-0.860109232268863	2
ENSG00000116691.10	MIIP	1	12052893	1_9	0	0.0246148524533049	12.3043735441822	9.53159800727585e-07	-0.521177301134325	1
ENSG00000028137.18	TNFRSF1B	1	12136091	1_9	0	0.0191599240587556	11.6925817938247	7.05039052916626e-07	1.12139691088772	1
ENSG00000162494.5	LRRC38	1	13512887	1_10	0	0.064513358994875	9.63138404346882	1.95545276035491e-06	1.22120983557066	1
ENSG00000116731.22	PRDM2	1	13813962	1_10	0	0.0757734038102861	11.1507459170765	2.65906951025176e-06	1.36376395808716	1
ENSG00000058453.16	CROCC	1	16963416	1_12	0	0.0521390710208406	7.08224361062356	1.16209899041773e-06	-0.810595038377356	1
ENSG00000159363.17	ATP13A2	1	17008419	1_12	0	0.0399464724697668	4.59255296220349	5.77353205531976e-07	0.0978154730191294	2
ENSG00000179051.13	RCC2	1	17400883	1_12	0	0.0408463435276447	4.80029349201576	6.17063631011389e-07	-0.188850990024815	2
ENSG00000074964.16	ARHGEF10L	1	17540984	1_12	0	0.0458199655822161	5.87311010838542	8.46899497808951e-07	0.642130396622691	2
ENSG00000117154.11	IGSF21	1	18107631	1_12	0	0.0664642074006633	9.36397271280184	1.95865047954648e-06	1.13681789439557	2
ENSG00000142623.9	PADI1	1	17205087	1_12	0	0.039930884861004	4.58891407598857	5.76670630756309e-07	0.00691805877331923	1
ENSG00000179023.8	KLHDC7A	1	18481444	1_13	0	0.0232354455977918	5.25956314246046	3.84600330018791e-07	0.436024585835017	1
ENSG00000159423.16	ALDH4A1	1	18902477	1_13	0	0.0248828054847426	5.89400437547529	4.61550017942098e-07	-0.600665645442019	2
ENSG00000169991.10	IFFO2	1	18956450	1_13	0	0.0253244193504685	6.05701210881237	4.82732914941842e-07	0.692639790642826	2
ENSG00000127463.13	EMC1	1	19227605	1_13	0	0.0218362456610512	4.68466959421592	3.21933307212988e-07	0.186808998817769	3
ENSG00000053372.4	MRTO4	1	19251910	1_13	0	0.0219443034079708	4.73034948696215	3.26681094077923e-07	0.31578510736912	2
ENSG00000162482.4	AKR7A3	1	19288862	1_13	0	0.0315427081368772	8.09433208218986	8.03505713323754e-07	-0.934900807740016	2
ENSG00000053371.12	AKR7A2	1	19310633	1_13	0	0.0381441397181733	9.86223411094966	1.18389205442386e-06	-1.33902707378088	2
ENSG00000040487.12	PQLC2	1	19312063	1_13	0	0.0328595593339287	8.47442609507562	8.76356889581661e-07	-1.24483661716138	4
ENSG00000077549.17	CAPZB	1	19485983	1_13	0	0.0280412668573731	7.00192151420117	6.17908034813399e-07	0.790684834919171	1
ENSG00000158747.13	NBL1	1	19641564	1_13	0	0.0683022293584212	15.3212681220721	3.29335514056671e-06	-1.74241005838985	2
ENSG00000169914.5	OTUD3	1	19882976	1_13	0	0.0385255547539735	9.95494348425263	1.20697055041097e-06	-1.25034073846624	3
ENSG00000127472.10	PLA2G5	1	20008843	1_13	0	0.0465288965374266	11.7166145988073	1.71567045084187e-06	-1.31471465691471	1
ENSG00000162545.5	CAMK2N1	1	20259887	1_14	0	0.0356302311011075	4.83032645230266	5.41631727025738e-07	-0.374900606215288	1
ENSG00000183114.7	FAM43B	1	20259887	1_14	0	0.0369891505258964	5.17877486335368	6.02851523380722e-07	-0.504401259460465	2
ENSG00000090432.6	MUL1	1	20488909	1_14	0	0.0855629118720199	13.0583130816396	3.51626507109769e-06	1.8317790212421	2
ENSG00000158825.5	CDA	1	20589745	1_14	0	0.172197159663277	19.828043505142	1.07452078440093e-05	2.28678843657455	2
ENSG00000158828.7	PINK1	1	20635772	1_14	0	0.0347075456305898	4.58619281235007	5.00939394328075e-07	0.0149805756601737	1
ENSG00000244038.9	DDOST	1	20659303	1_14	0	0.076581910682329	12.005788395555	2.89351578447269e-06	-1.67497205237038	1
ENSG00000117245.12	KIF17	1	20684853	1_14	0	0.0404447676025145	6.01111916534704	7.65114892884061e-07	-0.755572834418372	1
ENSG00000189410.11	SH2D5	1	20697851	1_14	0	0.0597574488709385	9.66546701255933	1.81770693938316e-06	-1.6860836554884	2
ENSG00000127483.17	HP1BP3	1	20793534	1_14	0	0.148336767787654	18.3565474526058	8.56936786589701e-06	3.0758582303223	1
ENSG00000075151.20	EIF4G3	1	21058943	1_14	0	0.0913281425669395	13.6789919402567	3.93158520771345e-06	-2.27904905740542	1
ENSG00000187980.6	PLA2G2C	1	20175089	1_14	0	0.0711590961761498	11.3111465706359	2.53306320827561e-06	-1.37218751571223	1
ENSG00000070886.11	EPHA8	1	22521304	1_15	0	0.0252076059951388	5.00637937271687	3.97158930146078e-07	-0.269265823815417	2
ENSG00000142794.18	NBPF3	1	21440170	1_15	0	0.0253716740569513	5.06183739700856	4.04172059411331e-07	-0.448798393802378	1
ENSG00000162551.13	ALPL	1	21514005	1_15	0	0.0282128777138954	6.04500487044909	5.36726471389447e-07	0.538649262430957	1
ENSG00000076864.19	RAP1GAP	1	21670352	1_15	0	0.0287129414201205	6.18998082098161	5.59340108085231e-07	-0.648927143491374	1
ENSG00000090686.15	USP48	1	21782877	1_15	0	0.0326092329088213	7.40942248672308	7.60385655536707e-07	0.917726974031619	2
ENSG00000187942.11	LDLRAD2	1	21812807	1_15	0	0.0252185643190027	4.99312391788637	3.96279564304362e-07	0.424649677455371	1
ENSG00000142798.17	HSPG2	1	21859325	1_15	0	0.0279569749586959	5.9750016253508	5.25699033900752e-07	-0.764433734762805	1
ENSG00000142789.19	CELA3A	1	22001714	1_15	0	0.0285140438400231	6.14063879685063	5.51037733149372e-07	0.766402047826208	1
ENSG00000162552.14	WNT4	1	22143914	1_15	0	0.0564423320814564	12.66654442939	2.24994589213087e-06	1.46335217594682	1
ENSG00000184677.16	ZBTB40	1	22453334	1_15	0	0.0289168565660238	6.13555595142862	5.58359584459283e-07	-0.45249196523306	1
ENSG00000125945.14	ZNF436	1	23369659	1_16	0	0.0363756189735899	7.60308610093492	8.70380744321097e-07	1.15588175079937	1
ENSG00000204219.9	TCEA3	1	23382426	1_16	0	0.11491850128858	18.4604971746345	6.67639956806543e-06	2.45268394199184	2
ENSG00000088280.18	ASAP3	1	23483896	1_16	0	0.0265135761399534	4.66530668943965	3.89275867893692e-07	0.107043365618743	2
ENSG00000057757.9	PITHD1	1	23775590	1_17	0	0	2104.07124536385	0	-3.15572919681295	1
ENSG00000117308.14	GALE	1	23800401	1_17	0	0	175.833655637702	0	0.602831351238837	1
ENSG00000117305.14	HMGCL	1	23838758	1_17	0	4.03283655903142e-06	3102.17677759513	3.93718786270635e-08	3.00687374854056	1
ENSG00000142677.3	IL22RA1	1	24143324	1_17	0	0	95.4911779047576	0	-0.650167485735149	2
ENSG00000185436.11	IFNLR1	1	24187118	1_17	0	0	33.598125713944	0	0.381368570348047	2
ENSG00000001460.17	STPG1	1	24417389	1_17	0	0	11.9810511756768	0	-0.104147308067751	2
ENSG00000001461.16	NIPAL3	1	24415329	1_17	0	0	7.16926833126465	0	-0.333543709321395	2
ENSG00000184454.6	NCMAP	1	24555524	1_17	0	0	11.9602336726554	0	-0.908266792302622	1
ENSG00000169504.14	CLIC4	1	24745177	1_17	0	0	17.4436524011232	0	-1.74342119476527	1
ENSG00000131910.4	NR0B2	1	26915518	1_18	0	0	353.48887787654	0	-1.71146135547751	1
ENSG00000117614.9	SYF2	1	25232900	1_18	0	0	19.440020379919	0	1.8794450645827	1
ENSG00000187010.19	RHD	1	25257119	1_18	0	0	6.68163241018528	0	-0.700484619048053	1
ENSG00000183726.10	TMEM50A	1	25336580	1_18	0	0	4.71352588667835	0	-0.151241333306407	1
ENSG00000188672.17	RHCE	1	25430290	1_18	0	0	5.63767594665243	0	-0.493521349504584	2
ENSG00000204178.9	TMEM57	1	25430369	1_18	0	0	4.62906799322915	0	0.0827279484237992	1
ENSG00000117643.14	MAN1C1	1	25439360	1_18	0	0	4.97082329603602	0	-0.318755699842725	2
ENSG00000162430.16	SELENON	1	25753726	1_18	0	0	9.0468029995702	0	-0.606563357661592	1
ENSG00000117640.17	MTFR1L	1	25818183	1_18	0	0	40.2457400169895	0	2.8060105218404	2
ENSG00000158006.13	PAFAH2	1	26013412	1_18	0	0	23.0589878790725	0	-1.06864886837928	2
ENSG00000158008.9	EXTL1	1	26017419	1_18	0	0	26.4026457771726	0	1.64250687154568	3
ENSG00000158022.6	TRIM63	1	26068506	1_18	0	0	18.6908936953003	0	-1.10569533864751	1
ENSG00000175087.9	PDIK1L	1	26110771	1_18	0	0	19.9922585083422	0	1.31528565765646	1
ENSG00000197245.5	FAM110D	1	26158522	1_18	0	0	11.6859119157371	0	0.530729052991164	1
ENSG00000236782.6	RP11-96L14.7	1	26170849	1_18	0	0	16.8212455923867	0	-0.239015032391945	1
ENSG00000142675.17	CNKSR1	1	26170849	1_18	0	0	24.1541876731515	0	-0.686524296249271	3
ENSG00000130695.14	CEP85	1	26219373	1_18	0	0	40.6708866356432	0	0.409547847147315	2
ENSG00000142669.14	SH3BGRL3	1	26271790	1_18	0	0	39.0711909844191	0	0.317189768469025	1
ENSG00000169442.8	CD52	1	26317723	1_18	0	0	20.6397930864449	0	-0.0644716602967051	2
ENSG00000158062.20	UBXN11	1	26317588	1_18	0	0	24.2516190814399	0	-0.227885109877877	1
ENSG00000176092.14	AIM1L	1	26360390	1_18	0	0	20.5160942389051	0	-0.937537372634664	2
ENSG00000176083.17	ZNF683	1	26374694	1_18	0	0	14.9994881303798	0	1.1105442614064	1
ENSG00000117682.16	DHDDS	1	26420577	1_18	0	0	28.1272369597549	0	-1.12609515500918	2
ENSG00000198830.10	HMGN2	1	26470431	1_18	0	0	11.8665982835889	0	0.968577880340821	2
ENSG00000117676.13	RPS6KA1	1	26529971	1_18	0	0	14.85385003844	0	1.22364947908242	1
ENSG00000117713.18	ARID1A	1	26693253	1_18	0	0	1871.49395783541	0	0.979021779773963	2
ENSG00000060642.10	PIGV	1	26787521	1_18	0	0	5436.09684514392	0	2.82081946275776	2
ENSG00000142751.14	GPN2	1	26890178	1_18	0	2.37440067607508e-11	6370.65162247728	4.76043716820209e-13	-3.85227575017537	1
ENSG00000090273.13	NUDC	1	26899598	1_18	0	2.36171082690362e-11	6357.50967099531	4.72522751000274e-13	-3.88674680245088	1
ENSG00000188782.8	CATSPER4	1	26200063	1_18	0	0	12.5235268012683	0	-0.408146949088926	1
ENSG00000116329.10	OPRD1	1	28764408	1_19	0	0.0155318804824832	5.55512838211387	2.71535811023128e-07	-0.441768647621542	1
ENSG00000174950.10	CD164L2	1	27383368	1_19	0	0.0782462920846598	20.6253697606004	5.0789563833722e-06	2.82607222558541	1
ENSG00000090020.10	SLC9A1	1	27167188	1_19	0	0.0515250018086921	16.6894907720403	2.70626346864407e-06	-2.65613559384989	2
ENSG00000186501.14	TMEM222	1	27317371	1_19	0	0.0249005168344026	9.91930021536132	7.77317364999647e-07	1.39227987519422	1
ENSG00000142765.17	SYTL1	1	27342119	1_19	0	0.157975070408254	27.393025126995	1.36187587666311e-05	2.75906375450369	3
ENSG00000142733.14	MAP3K6	1	27367112	1_19	0	0.0212586532395171	8.45532647382477	5.65685572908444e-07	-0.933657598983246	1
ENSG00000142748.12	FCN3	1	27375143	1_19	0	0.104680178245597	23.39962129217	7.70871972577473e-06	2.58994831224582	1
ENSG00000158195.10	WASF2	1	27484872	1_19	0	0.0298791351786806	11.6098116962422	1.09169714014945e-06	1.36832997438797	1
ENSG00000126705.13	AHDC1	1	27604387	1_19	0	0.019991981385332	7.88712465018614	4.9623057204729e-07	-0.887965856707581	1
ENSG00000000938.12	FGR	1	27634281	1_19	0	0.156807058819698	27.320070766191	1.34820645643876e-05	3.14640607597589	1
ENSG00000130775.15	THEMIS2	1	27872858	1_19	0	0.0188987125592394	7.36723858457353	4.38173317614233e-07	-1.03438106694919	1
ENSG00000117748.9	RPA2	1	27914481	1_19	0	0.0141073345319412	4.66747625334127	2.07222092958002e-07	-0.0784477146923513	2
ENSG00000130768.14	SMPDL3B	1	27935089	1_19	0	0.0146498941743997	5.01563375440495	2.31243363481119e-07	0.138419717440626	2
ENSG00000158156.7	XKR8	1	27958990	1_19	0	0.0411840111364035	14.5957589495438	1.8917524220695e-06	-1.77540470439526	2
ENSG00000158161.15	EYA3	1	28068240	1_19	0	0.0155078769827198	5.54085392079437	2.70419510007426e-07	0.525624692320405	2
ENSG00000169403.11	PTAFR	1	28193492	1_19	0	0.0140010535393142	4.5977193638021	2.02587268677451e-07	-0.0273063705806345	1
ENSG00000130770.17	ATPIF1	1	28236029	1_19	0	0.0155744483485377	5.58039098465782	2.73518228425759e-07	-0.670348282074499	2
ENSG00000204138.12	PHACTR4	1	28369881	1_19	0	0.0497708437497562	16.3654707796574	2.56337698051175e-06	-2.28260233686349	2
ENSG00000180198.15	RCC1	1	28506185	1_19	0	0.0177754550441368	6.80102289084547	3.80455562008248e-07	-0.962182128456325	1
ENSG00000162419.12	GMEB1	1	28669247	1_19	0	0.0162401934227866	5.96678782166893	3.04958516137109e-07	0.500164434106026	1
ENSG00000198492.15	YTHDF2	1	28736724	1_19	0	0.0208157524591175	8.26055643321156	5.41140938865608e-07	0.864586493780533	1
ENSG00000159023.19	EPB41	1	28906971	1_19	0	0.0314720482423749	12.0921608558142	1.19767200352707e-06	-1.68514469259486	1
ENSG00000116353.15	MECR	1	29230712	1_19	0	0.0265210911192122	10.5036349175258	8.76677740423852e-07	1.48940842726931	1
ENSG00000060656.19	PTPRU	1	29399713	1_19	0	0.0177605204851112	6.79325644933187	3.79701814387773e-07	-0.693693830229096	1
ENSG00000162510.5	MATN1	1	30723617	1_20	0	0	4.96547828090299	0	-0.0939395336714998	1
ENSG00000134644.15	PUM1	1	31066204	1_20	0	0	13.0061761331052	0	-1.13414665045068	1
ENSG00000084628.9	NKAIN1	1	31239088	1_20	0	0	25.7281807674927	0	1.20032933054772	2
ENSG00000060688.12	SNRNP40	1	31294043	1_20	0	0	19.8922047054329	0	-0.183117077236908	2
ENSG00000121766.15	ZCCHC17	1	31300649	1_20	0	0	24.1512909670931	0	1.49126667076338	1
ENSG00000121769.7	FABP3	1	31372307	1_20	0	0	12.7979293154961	0	1.10211796153388	3
ENSG00000168528.11	SERINC2	1	31378553	1_20	0	0	24.1654619563598	0	2.14067727306168	2
ENSG00000142910.15	TINAGL1	1	31576075	1_20	0	0	7.93476511673817	0	-0.880417027902001	2
ENSG00000121764.11	HCRTR1	1	31617221	1_20	0	0	47.2045411480015	0	-1.99169333727197	1
ENSG00000162517.12	PEF1	1	31640893	1_20	0	0	45.6850662586072	0	-1.68310848442983	2
ENSG00000084636.17	COL16A1	1	31673092	1_20	0	0	21.5270878533511	0	-0.400465798578656	3
ENSG00000121753.12	ADGRB2	1	31673092	1_20	0	0	9.87036444623894	0	0.296896470030643	1
ENSG00000184007.18	PTP4A2	1	31972633	1_20	0	0	71.9724051243362	0	1.41869185427158	1
ENSG00000142698.14	C1orf94	1	34169243	1_22	0	0.00915789290475366	5.39963023694712	1.55621126516838e-07	0.445244722736928	1
ENSG00000025800.13	KPNA6	1	32108863	1_22	0	0.0255729348888994	14.8798047027989	1.19753103603484e-06	1.81300279948413	1
ENSG00000084652.15	TXLNA	1	32179560	1_22	0	0.0234483443831495	14.076305609416	1.03874714896444e-06	-1.7510092527251	1
ENSG00000160051.11	IQCC	1	32205429	1_22	0	0.023611703469865	14.1405954823882	1.05076111525728e-06	-1.75619123005214	1
ENSG00000084623.11	EIF3I	1	32222176	1_22	0	0.0239869594971736	14.2866247820286	1.07848426769714e-06	-1.76721526665912	1
ENSG00000160055.19	TMEM234	1	32222176	1_22	0	0.0239869594971736	14.2866247820286	1.07848426769714e-06	1.76721526665912	1
ENSG00000183615.5	FAM167B	1	32247598	1_22	0	0.0153692679348164	10.1715857727728	4.91983821017868e-07	1.32048887228501	1
ENSG00000116478.11	HDAC1	1	32291945	1_22	0	0.00969742211647018	5.92667828077106	1.80874201543184e-07	-0.574359601049014	1
ENSG00000225828.1	FAM229A	1	32366691	1_22	0	0.00992617492868775	6.14137766133609	1.91847746903445e-07	0.484375470556481	1
ENSG00000160058.18	BSDC1	1	32397196	1_22	0	0.0109092140701567	7.0111699995393	2.40709336175893e-07	0.651595490102239	1
ENSG00000176261.15	ZBTB8OS	1	32650758	1_22	0	0.00992047566503729	6.1360866533852	1.91572406086054e-07	0.600840612754191	2
ENSG00000162521.18	RBBP4	1	32651632	1_22	0	0.00898228421402769	5.22139001432667	1.4759848530929e-07	-0.378796644278696	1
ENSG00000116497.17	S100PBP	1	32817174	1_22	0	0.0133167712392204	8.8491768931172	3.70860679459698e-07	0.998344668932157	2
ENSG00000134684.10	YARS	1	32817927	1_22	0	0.00882136598085004	5.05498477813045	1.40334569369747e-07	0.331435002704977	1
ENSG00000121905.9	HPCA	1	32887170	1_22	0	0.0174383982823243	11.3377751529506	6.22219197091438e-07	1.30034917920259	1
ENSG00000142920.16	AZIN2	1	33080995	1_22	0	0.00847164864612882	4.68266198916291	1.24844587639403e-07	0.221710130817296	2
ENSG00000160094.14	ZNF362	1	33257610	1_22	0	0.0263440522025746	15.1551875547745	1.25647215167327e-06	-1.72209298940936	2
ENSG00000184389.9	A3GALT2	1	33321277	1_22	0	0.0109472128925672	7.04319847707406	2.42651211859284e-07	0.905425755682121	2
ENSG00000134686.18	PHC2	1	33427363	1_22	0	0.0190430121159729	12.1511364024581	7.28218174231792e-07	-1.45971452878382	1
ENSG00000121904.17	CSMD2	1	34165500	1_22	0	0.0145718735584551	9.67996173952474	4.43913148281493e-07	1.18684163644782	2
ENSG00000188910.7	GJB3	1	34776601	1_22	0	0.0140016044857052	9.31169021827212	4.10313020543112e-07	0.94825025912934	2
ENSG00000163866.8	SMIM12	1	34859185	1_22	0	0.017271042431706	11.2487030256134	6.11406393804732e-07	-1.31133455094123	1
ENSG00000243749.1	TMEM35B	1	34984759	1_22	0	0.0254699695243872	14.8424236390557	1.189713041393e-06	1.6277060690262	1
ENSG00000116560.10	SFPQ	1	35192273	1_22	0	0.00858717943702281	4.8073303108894	1.29916249654279e-07	0.124810386116411	1
ENSG00000020129.15	NCDN	1	35557823	1_22	0	0.0101668765671212	6.36202747882499	2.0355982330308e-07	-0.679414221100686	1
ENSG00000116819.6	TFAP2E	1	35573174	1_22	0	0.0170385914822965	11.1235173706435	5.96464775658602e-07	1.68100384760629	1
ENSG00000126067.11	PSMB2	1	35641909	1_22	0	0.0609228477687699	22.9762389651266	4.4052251388536e-06	-2.62550755010042	1
ENSG00000142686.7	C1orf216	1	35718988	1_22	0	0.0312368079006105	16.736047630564	1.64523721133769e-06	2.1832794875712	1
ENSG00000134698.10	AGO4	1	35807900	1_22	0	0.0259446961482749	15.0135401689945	1.22585943149254e-06	-1.96146559751019	2
ENSG00000092847.11	AGO1	1	35870261	1_22	0	0.0617364372760854	23.1010560049422	4.48830508840314e-06	-2.65508498707691	1
ENSG00000116863.10	ADPRHL2	1	36088841	1_22	0	0.0563710823323963	22.2464463270396	3.94662618725424e-06	-2.54565431201778	1
ENSG00000171812.12	COL8A2	1	36126011	1_22	0	0.0103057072125469	6.48693761213254	2.10390678753678e-07	-0.771270763734847	1
ENSG00000116871.15	MAP7D1	1	36155585	1_22	0	0.00907033384637046	5.31117895098841	1.51608370636658e-07	-0.684615384615462	1
ENSG00000054116.11	TRAPPC3	1	36155585	1_22	0	0.00841714779678271	4.62326095653646	1.22467917868107e-07	0.411682077609064	2
ENSG00000054118.13	THRAP3	1	36224998	1_22	0	0.00903712541864643	5.27742697186156	1.50093372333504e-07	0.262213459354821	1
ENSG00000214193.10	SH3D21	1	36307804	1_22	0	0.0239339715273652	14.2661427304744	1.07455910520875e-06	1.69875026960166	1
ENSG00000142694.6	EVA1B	1	36323945	1_22	0	0.0415436721402211	19.3904859695383	2.53514351277421e-06	1.96589539456964	1
ENSG00000181817.5	LSM10	1	36393562	1_22	0	0.00844209633586679	4.65050083573448	1.23554624222825e-07	-0.161403532166977	2
ENSG00000116885.18	OSCP1	1	36399959	1_22	0	0.00838933887804294	4.59280691217556	1.21259255863526e-07	0.00345433754217577	1
ENSG00000116898.11	MRPS15	1	36421732	1_22	0	0.0138178645733688	9.18985054928939	3.99630249625747e-07	-1.13996833679296	1
ENSG00000119535.17	CSF3R	1	36482287	1_22	0	0.00861724121586127	4.83949499020897	1.31243338222596e-07	0.24220791088283	1
ENSG00000163873.9	GRIK3	1	37035122	1_22	0	0.0167745658333424	10.9793250071295	5.79610044681598e-07	1.26373291206544	1
ENSG00000189433.5	GJB4	1	34759243	1_22	0	0.0450664784832968	20.1504299150723	2.85789924342978e-06	-1.95105334037735	1
ENSG00000163874.10	ZC3H12A	1	37474837	1_23	0	0.0339154130752919	5.26579663336676	5.62043807445744e-07	0.804265627085124	1
ENSG00000163879.10	DNALI1	1	37548877	1_23	0	0.0404732693286378	7.33500833491355	9.34281764719749e-07	1.26129599873687	4
ENSG00000134697.12	GNL2	1	37591628	1_23	0	0.0344978857252657	5.64061664598039	6.12389925769819e-07	0.857040054020892	2
ENSG00000116922.14	C1orf109	1	37692275	1_23	0	0.196550858946697	21.4915879456383	1.3293900535772e-05	-2.52662059324877	1
ENSG00000197982.13	C1orf122	1	37806635	1_23	0	0.0361898664696581	10.4185868879263	1.18660117032857e-06	2.62423547136065	2
ENSG00000188786.9	MTF1	1	37860982	1_23	0	0.0348268745007543	10.0609381154045	1.10271162315832e-06	-2.58858071638315	1
ENSG00000204084.12	INPP5B	1	37801330	1_23	0	0.0341611175934737	5.46098194126059	5.87099599914523e-07	0.917304773755399	1
ENSG00000183431.11	SF3A3	1	37990434	1_23	1	0.671062484941807	23.5539443096159	4.97434128243603e-05	-4.53567589814181	1
ENSG00000116981.3	NT5C1A	1	39672451	1_24	0	0.132677836879427	16.439697165519	6.86437765967984e-06	-1.91593190505598	2
ENSG00000131233.9	GJA9	1	38881233	1_24	0	0.047261484370864	6.63382831510085	9.86689619117726e-07	1.09767872441497	1
ENSG00000174574.15	AKIRIN1	1	38991334	1_24	0	0.0786108316501177	11.4219371061985	2.82573303553568e-06	-1.56947378815519	2
ENSG00000168653.10	NDUFS5	1	39026255	1_24	0	0.0612857320111161	9.07105685001952	1.74954952311504e-06	1.27937643471823	3
ENSG00000183682.7	BMP8A	1	39554348	1_24	0	0.180859126512312	19.4836651951824	1.10897067179611e-05	-2.37227037939243	2
ENSG00000090621.13	PABPC4	1	39577125	1_24	0	0.038155647154928	4.63618153758203	5.567089852344e-07	-0.153361413540032	1
ENSG00000163909.7	HEYL	1	39640410	1_24	0	0.0438537802822963	5.93444174574418	8.19022591111212e-07	0.3927958060938	1
ENSG00000116983.12	HPCAL4	1	39693986	1_24	0	0.211638170747275	21.0594878013128	1.40265471879013e-05	-2.55996794466686	1
ENSG00000084072.16	PPIE	1	39740626	1_25	0	0.0244980057337257	6.09554852449911	4.69950913925182e-07	-0.708794596399041	1
ENSG00000043514.15	TRIT1	1	39883756	1_25	0	0.0924690719254601	18.2795207610862	5.31949344467677e-06	-2.22516309669954	1
ENSG00000131236.16	CAP1	1	40040200	1_25	0	0.0209238719114768	4.67039300402282	3.07542013609367e-07	-0.0920699592153303	2
ENSG00000131238.16	PPT1	1	40097347	1_25	0	0.0213944084887443	4.8967537824757	3.29698920205847e-07	-0.260140353401739	2
ENSG00000084073.8	ZMPSTE24	1	40254916	1_25	0	0.0223547134453268	5.25554321538481	3.69739366237589e-07	-0.315190506700576	2
ENSG00000049089.13	COL9A2	1	40318226	1_25	0	0.0578978029380282	14.0259003342928	2.55565252863318e-06	1.55585919401986	1
ENSG00000187815.9	ZFP69	1	40473715	1_25	0	0.0392110603032395	10.4751503293525	1.29264069453017e-06	1.26455917743858	2
ENSG00000117010.15	ZNF684	1	40531781	1_25	0	0.0217241604098748	5.02251288197159	3.43378448449472e-07	0.361422383041763	1
ENSG00000117013.14	KCNQ4	1	40783570	1_25	0	0.0243701471626676	6.02569618950473	4.62140847623494e-07	-0.605102867057737	1
ENSG00000179862.6	CITED4	1	40862201	1_25	0	0.0207598742467104	4.61801477583273	3.01709517474959e-07	0.162423651512476	1
ENSG00000171793.13	CTPS1	1	40979451	1_25	0	0.0231581020373155	6.2531394116277	4.55732549544721e-07	0.943755550808563	1
ENSG00000171790.15	SLFNL1	1	41015615	1_25	0	0.27802994849462	29.9725732899597	2.62255487202638e-05	3.53016673770262	2
ENSG00000010803.16	SCMH1	1	41239838	1_25	0	0.0777511380918048	17.4740549582418	4.27572165915156e-06	-2.92721728755013	1
ENSG00000127124.14	HIVEP3	1	41831703	1_26	0	0.0234698861691333	12.438406055973	9.18723208076514e-07	-1.53847975153114	2
ENSG00000198815.8	FOXJ3	1	42335341	1_26	0	0.0124581211202848	5.17948380120461	2.0307104406541e-07	0.411991023308966	1
ENSG00000177181.14	RIMKLA	1	42381115	1_26	0	0.0253364865539972	11.2305018844468	8.95477193017009e-07	1.69865366295155	2
ENSG00000066185.12	ZMYND12	1	42452404	1_26	0	0.0331052243002212	16.4596744791729	1.71485241898338e-06	-2.31497487672111	1
ENSG00000186409.14	CCDC30	1	42463059	1_26	0	0.0553850755070825	20.0286185322134	3.49102308612698e-06	2.36896336803315	2
ENSG00000117385.15	P3H1	1	42669767	1_26	0	0.0127082986445233	5.73372507146442	2.29315415553417e-07	0.57515759237472	2
ENSG00000164008.14	C1orf50	1	42767127	1_26	0	0.0324881392887119	16.3644741600178	1.67315381048605e-06	1.98263748742095	2
ENSG00000274386.5	TMEM269	1	42785273	1_26	0	0.0368035138619103	17.7145647242477	2.05177032668844e-06	-2.11747455173805	2
ENSG00000177868.11	SVBP	1	42808082	1_26	0	0.0185809825618088	10.6827615514004	6.24685152975359e-07	-1.61043843139263	2
ENSG00000164010.13	ERMAP	1	42817988	1_26	0	0.0122456042255393	4.82955554587449	1.86121420344157e-07	0.394185882677773	2
ENSG00000164011.17	ZNF691	1	42846835	1_26	0	0.0121296485256538	4.6842407543171	1.78811892090768e-07	-0.0377486383006177	1
ENSG00000117394.20	SLC2A1	1	42959206	1_26	0	0.0131830990328093	5.51049882121816	2.28621674881506e-07	0.591720822064585	2
ENSG00000117395.12	EBNA1BP2	1	43271335	1_26	0	0.0476423443049837	17.1498326236631	2.57135466628083e-06	-1.8301346056496	1
ENSG00000066056.13	TIE1	1	43300755	1_27	0	0.0436771104977746	30.8832850983513	4.2450847378002e-06	5.15699159386041	2
ENSG00000117400.16	MPL	1	43337551	1_27	1	0.0803109718742162	32.7423342301602	8.27548570105988e-06	5.55164333210164	1
ENSG00000117399.13	CDC20	1	43359194	1_27	0	0.115405889656789	16.7356745224961	6.07827252300559e-06	1.19829882255093	1
ENSG00000066322.14	ELOVL1	1	43297415	1_27	0	0.0327902793311705	15.6559639999936	1.61560022142456e-06	3.09666649961273	1
ENSG00000159479.16	MED8	1	43388718	1_27	0	0.0286085965457511	24.9261204025112	2.24419306144457e-06	-4.76174196780067	3
ENSG00000198198.15	SZT2	1	43389819	1_27	0	0.033482186175584	7.87965801509135	8.30290654598278e-07	1.1909034480495	3
ENSG00000126091.19	ST3GAL3	1	43705540	1_27	0	0.025523042782175	8.58366222343158	6.89467884452701e-07	1.52339902343081	1
ENSG00000117408.10	IPO13	1	43947230	1_27	0	0.048247959471742	12.118950781743	1.84014881372877e-06	-1.90076350222772	1
ENSG00000159214.12	CCDC24	1	43991633	1_27	0	0.180887763206496	23.9907134923961	1.36571892135659e-05	2.65558260371571	1
ENSG00000196517.11	SLC6A9	1	44031093	1_27	0	0.0765843762505362	15.1038706804914	3.64030197899695e-06	1.79609106325172	1
ENSG00000178028.13	DMAP1	1	44213884	1_27	0	0.0281470296209819	5.44503481161763	4.82327700453429e-07	0.176020225329654	1
ENSG00000187147.17	RNF220	1	44405903	1_27	0	0.04855776811678	11.2311644420629	1.71629713130005e-06	1.56786541883215	1
ENSG00000198520.10	C1orf228	1	44673827	1_29	0	0.0147580448455314	6.18073818321627	2.87063613003751e-07	0.402357060001993	2
ENSG00000142945.12	KIF2C	1	44739744	1_29	0	0.0122158638053206	4.68676957786684	1.80180072792604e-07	-0.385171252105292	1
ENSG00000142937.11	RPS8	1	44775613	1_29	0	0.0195967946713072	8.23353743041802	5.07785716127647e-07	0.180730074953576	1
ENSG00000142959.4	BEST4	1	44787956	1_29	0	0.0121927859713262	4.59493356519377	1.76315771045748e-07	0.249797524555345	1
ENSG00000117425.13	PTCH2	1	44839102	1_29	0	0.0272953156811072	14.0584912425083	1.20763532941944e-06	-2.38016370508968	1
ENSG00000126107.14	HECTD3	1	45011467	1_29	0	0.0157651906404395	7.2814746808703	3.61266377409737e-07	-1.02085647888862	1
ENSG00000126088.13	UROD	1	45012003	1_29	0	0.0136331118080817	7.00447660006459	3.00524344762843e-07	-1.71756383590463	1
ENSG00000132781.17	MUTYH	1	45336471	1_29	0	0.012266852507012	4.68490183797016	1.80860035927823e-07	-0.12266387565129	2
ENSG00000070759.16	TESK2	1	45470679	1_29	0	0.0485886742041065	20.601553900401	3.15024261084022e-06	3.17088563732326	2
ENSG00000280670.2	CCDC163	1	45499635	1_29	0	0.0442137949711098	16.7411650988338	2.32944492046469e-06	3.5353910918852	2
ENSG00000132763.14	MMACHC	1	45499635	1_29	0	0.237185263387394	22.4778491028823	1.67784341341076e-05	4.24632146015794	1
ENSG00000117450.13	PRDX1	1	45522595	1_29	0	0.213135894038322	23.4172204096412	1.57072773526103e-05	4.23327645770783	2
ENSG00000117448.13	AKR1A1	1	45550079	1_29	0	0.0322566843732569	16.9556223816116	1.7212439796691e-06	3.03376824686302	2
ENSG00000159592.10	GPBP1L1	1	45687876	1_29	0	0.0126079677398834	6.53703362153689	2.59378981900685e-07	-1.91551919097955	2
ENSG00000159596.6	TMEM69	1	45687531	1_29	0	0.0324289620195922	16.5491865739947	1.68895731560647e-06	-2.57865820414329	2
ENSG00000197429.10	IPP	1	45750903	1_29	0	0.0288855821203506	15.2451974529963	1.38587209907502e-06	-3.52768968450808	2
ENSG00000086015.20	MAST2	1	45787339	1_29	0	0.0298654457875061	15.4494398883938	1.45208056998231e-06	-3.51809103144628	2
ENSG00000117461.14	PIK3R3	1	46132597	1_29	0	0.0315563409348053	15.9829137693607	1.58727278346627e-06	-3.53283531215866	2
ENSG00000085998.13	POMGNT1	1	46256717	1_29	0	0.017335152847553	8.30160001644363	4.52895967208277e-07	-1.53308929428727	1
ENSG00000085999.11	RAD54L	1	46169506	1_29	0	0.0128210843839504	5.07379390565356	2.04722961193746e-07	-0.196325425822913	2
ENSG00000173660.11	UQCRH	1	46309111	1_29	0	0.0167681114567417	7.22641126467225	3.8134301855611e-07	-0.669429742290522	1
ENSG00000117481.10	NSUN4	1	46340570	1_29	0	0.099423917621837	23.8067183698797	7.4490241068663e-06	-2.65675261918698	1
ENSG00000117480.15	FAAH	1	46394565	1_29	0	0.025000328556459	12.8078342999506	1.00769798521954e-06	-2.19339662295414	3
ENSG00000079277.19	MKNK1	1	46623352	1_29	0	0.0512479424670185	17.6420011253031	2.84533399633871e-06	2.0787711236643	2
ENSG00000142961.14	MOB3C	1	46534086	1_29	0	0.0253635890000088	11.19297954406	8.93439997107963e-07	1.53278457297008	3
ENSG00000123472.12	ATPAF1	1	46664922	1_29	0	0.0791075423112124	21.6802860597346	5.39749034407008e-06	2.3411647676872	2
ENSG00000159658.10	EFCAB14	1	46718897	1_29	0	0.0154083395346976	6.66339605170779	3.23117470807219e-07	0.962161059138862	1
ENSG00000186377.7	CYP4X1	1	47023329	1_29	0	0.0122515491550427	4.62799026822745	1.78440083398629e-07	0.168838133891008	1
ENSG00000186160.4	CYP4Z1	1	47066402	1_29	0	0.0125717507214321	4.85677787901015	1.92155569416219e-07	-0.356189193069261	1
ENSG00000162367.11	TAL1	1	47231647	1_29	0	0.0137222170677804	5.68405165688971	2.45465960020385e-07	0.479644789225897	1
ENSG00000123473.15	STIL	1	47241764	1_29	0	0.249111799859942	32.167514533008	2.52185887269349e-05	-3.33516407256995	1
ENSG00000162368.13	CMPK1	1	47333764	1_29	0	0.0387834959390302	14.9872053359261	1.82926483154674e-06	1.9797559829152	2
ENSG00000186790.5	FOXE3	1	47390808	1_29	0	0.0354838038245713	14.1326844430408	1.57820641846029e-06	-1.97256173102727	1
ENSG00000269113.3	TRABD2B	1	47997103	1_30	0	0.029878241312753	7.26091220390756	6.82739751439992e-07	-0.860567523963323	1
ENSG00000117834.12	SLC5A9	1	48224557	1_30	0	0.0693642200901505	15.0019177014288	3.27484884916077e-06	-2.11288450597321	1
ENSG00000185104.19	FAF1	1	50958107	1_32	0	0.0582679282610029	10.6253133994187	1.9484097726795e-06	-1.76865697581535	1
ENSG00000123080.10	CDKN2C	1	50958107	1_32	0	0.0582679282610029	10.6253133994187	1.9484097726795e-06	-1.76865697581535	1
ENSG00000123091.4	RNF11	1	51235789	1_32	0	0.0433347424468578	7.85236706248404	1.07089227594597e-06	1.21062109901075	2
ENSG00000203995.9	ZYG11A	1	52842285	1_33	0	0.0306261961210825	6.78172997775716	6.53645878066099e-07	0.948554690449976	1
ENSG00000085831.15	TTC39A	1	51344853	1_33	0	0.0278881251346693	5.91236529614521	5.18907026255448e-07	0.555295445067293	2
ENSG00000085832.16	EPS15	1	51496533	1_33	0	0.0284906744235156	6.11069605027105	5.47901369201757e-07	-0.615097707576353	2
ENSG00000078618.21	NRDC	1	51826904	1_33	0	0.0288019750682157	6.21154172615591	5.63028852294303e-07	0.672508461763892	3
ENSG00000198841.3	KTI12	1	52033817	1_33	0	0.0350324516977141	8.03116449308905	8.8543773541966e-07	0.966515189392107	1
ENSG00000157077.14	ZFYVE9	1	52142437	1_33	0	0.0386849586010467	8.95461954221597	1.09018009617109e-06	-1.06621646469448	1
ENSG00000154222.14	CC2D1B	1	52352516	1_33	0	0.0452079003294131	10.4086088339793	1.48086680493207e-06	-1.28076041229713	1
ENSG00000085840.12	ORC1	1	52400660	1_33	0	0.0488586060441837	11.1347816664523	1.71211034583103e-06	-1.53683808244872	1
ENSG00000116157.5	GPX7	1	52601914	1_33	0	0.0375137662700019	8.66822946615945	1.02336377879822e-06	-1.20858018895429	2
ENSG00000182183.14	FAM159A	1	52632886	1_33	0	0.117204596558244	19.4291170157606	7.166493014455e-06	2.05492962719185	2
ENSG00000162377.5	COA7	1	52686506	1_33	0	0.0247538287534682	4.80711538012422	3.74486272140581e-07	-0.377282629063857	1
ENSG00000162378.12	ZYG11B	1	52732788	1_33	0	0.0254507737263362	5.06441205413892	4.05638340498685e-07	0.52399867056857	1
ENSG00000121310.16	ECHDC2	1	52921197	1_33	0	0.028300717192944	6.04866509229309	5.38723541393088e-07	0.764337822067063	2
ENSG00000116171.17	SCP2	1	52927236	1_33	0	0.0285656132067219	6.13510202043675	5.51536570112648e-07	0.766086245451019	1
ENSG00000174348.13	PODN	1	53065777	1_33	0	0.0401552317323266	9.30226852027355	1.17554695792315e-06	1.10353539384521	2
ENSG00000162383.11	SLC1A7	1	53134406	1_33	0	0.053952002326694	12.0638855391199	2.0483480323633e-06	1.45009986860751	2
ENSG00000157184.6	CPT2	1	53196294	1_33	0	0.0664993194365982	14.029254832366	2.93603195728439e-06	2.3777225599141	1
ENSG00000162384.13	C1orf123	1	53220711	1_33	0	0.0649971021806169	13.8134857594222	2.82557118203283e-06	2.45619021355995	2
ENSG00000157193.15	LRP8	1	53242281	1_33	0	0.291686503554423	28.5556853673777	2.62130705558722e-05	3.47715648347423	2
ENSG00000174332.5	GLIS1	1	53536150	1_33	0	0.116575649920997	19.3773109577641	7.10902968529934e-06	2.23251543820442	2
ENSG00000058799.14	YIPF1	1	53889688	1_34	0	0.0155052256543728	4.61704633912906	2.25294867554435e-07	0.0545560779003153	1
ENSG00000211452.10	DIO1	1	53891048	1_34	0	0.0218201321980152	7.77432320581148	5.33861918656897e-07	0.899908925474893	1
ENSG00000081870.11	HSPB11	1	53945795	1_34	0	0.0161511999656063	4.99381552794358	2.53831936602424e-07	0.582096178202468	1
ENSG00000116212.14	LRRC42	1	53910028	1_34	0	0.0393375702786368	13.2455933544089	1.63978882865772e-06	-1.76235773093438	2
ENSG00000116209.11	TMEM59	1	54053622	1_34	0	0.0394960595083127	13.2832491245982	1.65107598295812e-06	-1.65127853839711	1
ENSG00000116221.15	MRPL37	1	54183963	1_34	0	0.0154792212729653	4.60155133354851	2.24162186127967e-07	0.0873240771042756	2
ENSG00000215883.10	CYB5RL	1	54154524	1_34	0	0.0156297958847919	4.69090762218896	2.30738019503226e-07	0.0648966859166962	2
ENSG00000157216.15	SSBP3	1	54413433	1_34	0	0.0482203454512445	15.1471259466236	2.29863241922902e-06	1.73487091295295	1
ENSG00000162390.17	ACOT11	1	54542139	1_34	0	0.0710259597912784	18.7870778391654	4.19938139315376e-06	2.05340595659762	2
ENSG00000184313.19	MROH7	1	54548340	1_34	0	0.0207575773252633	7.31243148310249	4.77691427790649e-07	0.85244438115454	2
ENSG00000162391.11	FAM151A	1	54598280	1_34	0	0.0184933382999046	6.24456323321792	3.63434670868172e-07	-0.532462230801868	2
ENSG00000243725.6	TTC4	1	54710442	1_34	0	0.0157461440933374	4.75936426719171	2.35847969007099e-07	-0.234137061199061	1
ENSG00000162396.5	PARS2	1	54764162	1_34	0	0.0159633297333341	4.88579414083619	2.45452591877238e-07	0.121751565472652	1
ENSG00000006555.10	TTC22	1	54801140	1_34	0	0.0222365623931804	7.94925362430799	5.56292207796409e-07	0.940849717585451	2
ENSG00000116133.11	DHCR24	1	54886940	1_34	0	0.0180705035016049	6.03089195696885	3.4297366587425e-07	0.675695329436419	2
ENSG00000143001.4	TMEM61	1	54980319	1_34	0	0.0154664213397694	4.59391831972552	2.23605293193352e-07	-0.0183643078031669	1
ENSG00000162402.13	USP24	1	55214518	1_34	0	0.119168614378435	23.7246907009994	8.89757018761381e-06	-2.61716370121651	1
ENSG00000162399.6	BSND	1	54999374	1_34	0	0.0168482283704853	5.38395864428655	2.85472928039264e-07	-0.448870650420701	1
ENSG00000162407.8	PLPP3	1	56550459	1_35	0	0.700654430888534	19.7861274445519	4.3628838233824e-05	3.92105798385382	1
ENSG00000173406.15	DAB1	1	57350260	1_36	0	0.144321007663556	19.5074366353434	8.86010219272056e-06	2.34802626552561	1
ENSG00000187889.12	C1orf168	1	56819840	1_36	0	0.111445483780593	17.0018500004795	5.96303869807623e-06	-1.94731284456557	1
ENSG00000162600.11	OMA1	1	58552794	1_37	0	0.0230615884542033	6.58303417668972	4.77775968084661e-07	-0.831926933386187	1
ENSG00000162601.9	MYSM1	1	58700166	1_37	0	0.043134780266363	12.7696669570061	1.7334692191604e-06	-1.94688408849358	1
ENSG00000172456.17	FGGY	1	59296555	1_37	0	0.0408435154620969	19.7139162192414	2.53399057736195e-06	-4.07354147336925	1
ENSG00000134709.10	HOOK1	1	59814713	1_38	0	0.0281775376128322	5.31564899153128	4.713769123142e-07	0.459607711964057	1
ENSG00000162599.15	NFIA	1	61012984	1_38	0	0.0272734519186209	5.01313973787335	4.302876615313e-07	-0.306788166930869	1
ENSG00000240563.1	L1TD1	1	62178446	1_39	0	0.0426755760288423	7.03718629143407	9.45121001180855e-07	-0.977708294516754	2
ENSG00000132854.18	KANK4	1	62318984	1_39	0	0.213701218818871	22.5144170196545	1.51417711754895e-05	2.66545437481063	1
ENSG00000116641.17	DOCK7	1	62684169	1_39	0	0.039526173005386	6.32205623255018	7.86415555421985e-07	-0.538834989683868	1
ENSG00000125703.14	ATG4C	1	62784595	1_39	0	0.0456601380749855	7.66855705148012	1.10194481833899e-06	-1.06302587088159	1
ENSG00000088035.15	ALG6	1	63390980	1_40	0	0.0452424149998764	6.45107315114713	9.18515986262199e-07	-0.664815959539034	1
ENSG00000203965.12	EFCAB7	1	63520884	1_40	0	0.0586670539272933	8.88580484655517	1.64058986549424e-06	1.30693470940814	2
ENSG00000079739.15	PGM1	1	63592345	1_40	0	0.0439178256299992	6.17347778813747	8.53256673496146e-07	0.708057773684497	2
ENSG00000185483.11	ROR1	1	63766508	1_40	0	0.0412982208376694	5.59943101366771	7.27753351862586e-07	0.498214592552708	2
ENSG00000162437.14	RAVER2	1	64745107	1_41	0	0.0514630217277089	8.49362113151341	1.3756157557041e-06	-1.12468439105429	3
ENSG00000162434.11	JAK1	1	64965916	1_41	0	0.133928542345851	17.5929607958545	7.41516895125316e-06	-2.19904701755069	2
ENSG00000162433.14	AK4	1	65147235	1_41	0	0.0805549171900753	12.7161842202361	3.22372390854202e-06	-1.54940320795942	1
ENSG00000213625.8	LEPROT	1	65419674	1_41	0	0.0438793148225058	7.00244310684635	9.66982022608674e-07	-0.824632626416249	2
ENSG00000116678.19	LEPR	1	65422548	1_41	0	0.0345790734302717	4.78244904143643	5.20442406957467e-07	0.192149935161697	2
ENSG00000184588.17	PDE4B	1	65794495	1_41	0	0.0397454969640616	6.07919565666525	7.60401607897698e-07	-0.634796867953951	1
ENSG00000118473.21	SGIP1	1	66532984	1_42	0	0.060115772785041	16.7914928181919	3.17677689967734e-06	-2.88596572119089	2
ENSG00000152760.9	TCTEX1D1	1	66762015	1_42	0	0.0444659860466058	13.901765386406	1.94539079191801e-06	2.86506372283106	1
ENSG00000116704.7	SLC35D1	1	67054400	1_42	0	0.0192860342823666	4.61016265591882	2.79813173175905e-07	-0.24031958843696	1
ENSG00000081985.10	IL12RB2	1	67307648	1_42	0	0.0219011468944819	5.83050826938121	4.01866909864893e-07	-0.615970110373057	2
ENSG00000116717.11	GADD45A	1	67684588	1_42	0	0.0494196803620054	13.2564653918373	2.06175306178549e-06	1.65060847500059	1
ENSG00000172380.5	GNG12	1	67833608	1_42	0	0.0283192483914477	8.22506396391326	7.33043893797104e-07	1.02914606520265	1
ENSG00000033122.18	LRRC7	1	69567941	1_44	0	0.0430877776765941	4.75324379934356	6.4454487455316e-07	-0.313000537672889	2
ENSG00000066557.5	LRRC40	1	70207243	1_44	0	0.0500980781070824	6.1626181922809	9.71617438461878e-07	-0.779166557083769	1
ENSG00000197568.13	HHLA3	1	70356074	1_44	0	0.0425459376348183	4.63509678174793	6.20620160903071e-07	0.3071647745241	1
ENSG00000116761.11	CTH	1	70412281	1_44	0	0.055151284954525	7.06340473064001	1.22596677633851e-06	-0.942195476088151	1
ENSG00000172260.14	NEGR1	1	72282986	1_46	0	0.0277842366522511	5.54674696309568	4.85004532666168e-07	0.77917471956006	1
ENSG00000254685.6	FPGT	1	74194517	1_47	0	0.0259227317935692	4.86477274079156	3.96873678997609e-07	-0.33128201352712	2
ENSG00000116783.14	TNNI3K	1	74230755	1_47	0	0.0344779199120706	7.51280574173155	8.15177510521865e-07	-0.931090314868092	3
ENSG00000116791.13	CRYZ	1	74702349	1_47	0	0.0297555665162523	6.14397854417139	5.75343071198219e-07	-0.712249936189016	5
ENSG00000162623.15	TYW3	1	74733615	1_47	0	0.0374931970012401	8.29318676042261	9.78549711338334e-07	1.04892731020254	2
ENSG00000137968.16	SLC44A5	1	75610725	1_47	0	0.0268876201392718	5.20359737740626	4.40316564516609e-07	0.364186794676436	1
ENSG00000117054.13	ACADM	1	75724884	1_47	0	0.141083932008205	20.8549763591132	9.25968537510731e-06	-2.94353462685169	2
ENSG00000137955.15	RABGGTB	1	75779738	1_47	0	0.0255867841102421	4.74386902191752	3.81994727087838e-07	0.194645953490978	2
ENSG00000057468.6	MSH4	1	75779738	1_47	0	0.052723608619041	11.4775594245733	1.90442402299574e-06	2.0405291121213	4
ENSG00000184005.10	ST6GALNAC3	1	76074606	1_47	0	0.0270533695595079	5.26061633663007	4.47885464433612e-07	-0.517345350206661	1
ENSG00000162621.6	LRRC53	1	74425549	1_47	0	0.046642910518339	10.3307959160616	1.51645105803887e-06	-1.24819289252384	1
ENSG00000117069.14	ST6GALNAC5	1	76867670	1_48	0	0.0269991467726399	9.50492124006089	8.0762087534e-07	-1.15730596113747	1
ENSG00000142892.14	PIGK	1	77219918	1_48	0	0.015906745345394	4.61083378916809	2.30818050801044e-07	-0.0625700498836763	1
ENSG00000154027.18	AK5	1	77282053	1_48	0	0.0159624475723757	4.64310089523915	2.3324727497846e-07	-0.101731008945067	1
ENSG00000077254.14	USP33	1	77760195	1_48	0	0.0317745685966728	11.0165941717928	1.10163059226111e-06	1.51403644008401	1
ENSG00000162613.16	FUBP1	1	77979050	1_48	0	0.018083994871639	5.79558665153939	3.2983804856769e-07	-0.492864273326147	1
ENSG00000162616.8	DNAJB4	1	77977002	1_48	0	0.0397216776196475	13.0941542033353	1.63686931389325e-06	-1.72446067281019	2
ENSG00000137960.5	GIPC2	1	77979050	1_48	0	0.018083994871639	5.79558665153939	3.2983804856769e-07	0.492864273326147	1
ENSG00000122420.9	PTGFR	1	78303991	1_48	0	0.076894632978713	19.29582958882	4.6694793275682e-06	2.16591790110714	1
ENSG00000162618.13	ADGRL4	1	79006491	1_48	0	0.0189793879033398	6.24216755818231	3.72843518710655e-07	-0.700356339319397	1
ENSG00000117114.19	ADGRL2	1	81313231	1_50	0	0.0164785824161681	4.89017541908623	2.5360234229288e-07	0.43151079297032	1
ENSG00000137941.16	TTLL7	1	83998735	1_51	0	0.0401258758982389	7.41309883789999	9.36123806438169e-07	-0.971187775847584	1
ENSG00000203943.8	SAMD13	1	84298566	1_51	0	0.153773611528032	20.188242361305	9.76988153823736e-06	2.3968270826696	1
ENSG00000171517.5	LPAR3	1	84772524	1_52	0	0.0500759493211862	9.15632417070534	1.44297672142787e-06	1.19309174840981	2
ENSG00000117133.10	RPF1	1	84478825	1_52	0	0.0310242062357365	4.6926641002791	4.58172607873058e-07	0.235897156890862	3
ENSG00000174021.10	GNG5	1	84506406	1_52	0	0.0634472754255857	11.3784935213266	2.27199157957367e-06	1.41747340429445	1
ENSG00000117151.12	CTBS	1	84574387	1_52	0	0.0468531097904973	8.53385458109458	1.25832444477225e-06	-1.12320868525662	2
ENSG00000117155.16	SSX2IP	1	84691138	1_52	0	0.0657503858956353	11.7144390728	2.42397857961665e-06	1.52779973878486	1
ENSG00000055732.12	MCOLN3	1	85047715	1_52	0	0.0389182493089236	6.80175438141205	8.3307329806661e-07	0.753054382288931	2
ENSG00000162642.13	C1orf52	1	85255060	1_52	0	0.0332346308029066	5.33226609568915	5.57714128014392e-07	-0.547478599791829	2
ENSG00000117174.10	ZNHIT6	1	85708260	1_52	0	0.0466923725115905	8.50166340616783	1.24927722303715e-06	1.00179524848798	2
ENSG00000171502.14	COL24A1	1	86156862	1_53	0	0.0352625524413114	5.88534488693764	6.53122486926498e-07	-0.722257611291545	1
ENSG00000137975.7	CLCA2	1	86424561	1_53	0	0.0314236219591859	4.83797048683832	4.78441044418342e-07	0.227781354466518	1
ENSG00000016602.9	CLCA4	1	86546420	1_53	0	0.0483725958413128	8.78843727090073	1.33788882022574e-06	-1.07853315745162	2
ENSG00000153936.16	HS2ST1	1	86914303	1_53	0	0.0992820540650048	15.4993366591702	4.84275880136032e-06	2.20495632162871	1
ENSG00000065243.19	PKN2	1	88622446	1_54	0	0.0229506984958016	6.23528840479171	4.50361676683039e-07	0.119897865552855	2
ENSG00000137944.17	KYAT3	1	88917415	1_54	0	0.0323471812062345	29.3082399435006	2.98356259335276e-06	4.94992457926376	3
ENSG00000117226.11	GBP3	1	89019515	1_54	0	0.0307345755684914	12.2279705483093	1.18274352129729e-06	1.8825358365573	1
ENSG00000117228.9	GBP1	1	89089190	1_54	0	0.0197331094507053	5.85758952370727	3.63767112888021e-07	-0.92526087601072	1
ENSG00000162645.12	GBP2	1	89150019	1_54	0	0.0361802776760005	12.9769368023882	1.47758699149126e-06	1.87830497703906	1
ENSG00000213512.1	GBP7	1	89185167	1_54	0	0.0190389951472141	5.34486627605414	3.20250517986565e-07	0.552889174701801	1
ENSG00000162654.8	GBP4	1	89258962	1_54	0	0.0190429816826463	4.86436614426962	2.91521225171079e-07	0.22540952335051	1
ENSG00000197147.13	LRRC8B	1	89525155	1_54	0	0.0965210439741387	21.6747894456051	6.58394010841546e-06	2.65081054069127	1
ENSG00000122482.20	ZNF644	1	91022402	1_55	0	0.0515994406149019	8.76823599204193	1.42385641838911e-06	1.29083129361761	2
ENSG00000162669.15	HFM1	1	91404433	1_55	0	0.0350015293916914	5.14523264711467	5.66762375060815e-07	0.560498421890148	3
ENSG00000097046.12	CDC7	1	91500849	1_56	0	0.0329520036540014	5.06228381819754	5.2497339097175e-07	0.40420041264344	2
ENSG00000284413.1	BTBD8	1	92080411	1_56	0	0.0422022360902277	7.36666215304282	9.78397173220977e-07	0.76401072496197	1
ENSG00000069712.12	KIAA1107	1	92162454	1_56	0	0.037445427553302	6.25178628293334	7.36735998087538e-07	-0.881084456995415	1
ENSG00000067208.14	EVI5	1	92792062	1_56	0	0.038455109045531	6.49958857293901	7.86590844878292e-07	1.09482671499882	2
ENSG00000154511.11	FAM69A	1	92934792	1_56	0	0.0662521230001252	11.5953611463838	2.41764790656008e-06	-1.93764055708603	1
ENSG00000203910.8	C1orf146	1	92218250	1_56	0	0.294590267910328	26.2633823581058	2.43488259631846e-05	3.38641535292445	1
ENSG00000143033.17	MTF2	1	93072901	1_57	0	0.784421193362156	19.4644791597201	4.80508505656591e-05	-3.88354877478958	1
ENSG00000117500.12	TMED5	1	93181063	1_57	0	0.0634474801081831	11.7308316382962	2.34235196731825e-06	-1.46762955596623	1
ENSG00000122483.17	CCDC18	1	93185990	1_57	0	0.0287180382954095	5.20405048056908	4.70332776274184e-07	0.415379831704049	1
ENSG00000117505.12	DR1	1	93345343	1_57	0	0.0562947860603722	10.6106002950937	1.87982361696288e-06	1.31611418869088	2
ENSG00000137942.16	FNBP1L	1	93448904	1_57	0	0.0278364712298088	4.67714461172109	4.09735837855163e-07	-0.133581928085641	1
ENSG00000137936.16	BCAR3	1	93847526	1_57	0	0.0382816202237966	7.63813154357003	9.20208875326036e-07	1.01068880443803	1
ENSG00000067334.13	DNTTIP2	1	93880063	1_57	0	0.028114861060521	4.76739119252824	4.21818579778958e-07	-0.0233623701748203	1
ENSG00000143036.16	SLC44A3	1	94822014	1_58	0	0.0322342122873297	7.71564745932326	7.82705546233948e-07	-0.901781386157433	4
ENSG00000117519.15	CNN3	1	94855162	1_58	0	0.0230128587826173	4.59026530578461	3.32443107739852e-07	-0.0240734833690482	2
ENSG00000172339.9	ALG14	1	95073027	1_58	0	0.0263235921727798	5.83553350549405	4.83431220721745e-07	-0.757545627817357	2
ENSG00000122481.16	RWDD3	1	95234422	1_58	0	0.0444021437615131	10.6991569274471	1.49507324540209e-06	1.17224023439306	1
ENSG00000117569.18	PTBP2	1	96719390	1_59	0	0.0372018323060129	6.04389362461936	7.0760373464526e-07	0.483752087676288	1
ENSG00000188641.12	DPYD	1	97921165	1_60	0	0.0295518033265505	5.39908752015645	5.02126716071227e-07	0.934598327039387	2
ENSG00000162627.16	SNX7	1	98661649	1_60	0	0.0334801876272577	6.55858094834453	6.91045653930816e-07	-0.665203968489896	1
ENSG00000156869.12	FRRS1	1	99766518	1_61	0	0.037940930658567	6.13573501415013	7.32628060421621e-07	-0.635102191279124	1
ENSG00000162688.16	AGL	1	99859993	1_61	0	0.0489467541111046	8.5137710463467	1.31145936153053e-06	1.22414873085532	1
ENSG00000117620.14	SLC35A3	1	99969523	1_61	0	0.0505982901603437	8.82442304275771	1.40517733093864e-06	1.49070197667956	1
ENSG00000156876.9	SASS6	1	100132743	1_61	0	0.0329018471074763	4.80965311898332	4.98015671119123e-07	0.0294969432432235	1
ENSG00000122435.9	TRMT13	1	100132743	1_61	0	0.0506782401817524	8.83924900141358	1.40976221831968e-06	1.62830739120287	2
ENSG00000122477.12	LRRC39	1	100178174	1_61	0	0.125973563097575	17.4886708971108	6.93338301563446e-06	-2.35989210986177	2
ENSG00000137992.14	DBT	1	100250235	1_61	0	0.0527832609618877	9.22057396792373	1.53166273899717e-06	1.5826332232234	1
ENSG00000137996.12	RTCA	1	100262745	1_61	0	0.0705591277750485	11.9514992587961	2.65390007145399e-06	-1.82671508945134	1
ENSG00000079335.18	CDC14A	1	100353172	1_61	0	0.068267136675342	11.6396999327667	2.50070490432899e-06	-1.57110329426503	1
ENSG00000162692.10	VCAM1	1	100721765	1_62	0	0.0554933914924338	7.65625005424151	1.33710757889434e-06	0.956387214720253	1
ENSG00000162694.13	EXTL2	1	100895622	1_62	0	0.0447928063166911	5.65050236311531	7.96533978936628e-07	0.495099972447199	1
ENSG00000162695.11	SLC30A7	1	100895128	1_62	0	0.0441856780863207	5.52303207212614	7.68012101183275e-07	0.608196936271586	2
ENSG00000117543.20	DPH5	1	101025552	1_62	0	0.0753086840708853	10.5335677987492	2.49648825662385e-06	1.38670728689098	1
ENSG00000118733.16	OLFM3	1	101996600	1_63	0	0.0466616063061424	7.12198584626594	1.04585087733397e-06	-0.89183840522288	1
ENSG00000240038.6	AMY2B	1	103559534	1_65	0	0.0285472933960972	4.64025419139708	4.1688443838404e-07	-0.123117746446406	1
ENSG00000134215.15	VAV3	1	107754654	1_66	0	0	6.75291613768758	0	0.53345222446857	1
ENSG00000085491.15	SLC25A24	1	108200330	1_67	0	0.0330779027517032	6.48727349487299	6.75319277765537e-07	-0.839833734356614	3
ENSG00000162636.15	FAM102B	1	108635180	1_67	0	0.0279317495787984	4.97514628479199	4.37333724027704e-07	0.287922414387904	1
ENSG00000134186.11	PRPF38B	1	108678631	1_67	0	0.0378861249351584	7.80976349573953	9.31165856334231e-07	1.02181495223181	1
ENSG00000116266.10	STXBP3	1	108746865	1_67	0	0.0429234687912631	8.9193749820454	1.20486449794306e-06	-1.09512551352451	1
ENSG00000162641.18	AKNAD1	1	108834814	1_67	0	0.0383952945722558	7.94239830243642	9.59706950761377e-07	0.978086229682932	1
ENSG00000121957.12	GPSM2	1	108875055	1_67	0	0.0273124404098135	4.7719313252925	4.10169785311196e-07	0.270236761954844	2
ENSG00000121940.15	CLCC1	1	108963796	1_67	0	0.0390773255878963	8.12163081778869	9.9879659035424e-07	-1.02054106525024	2
ENSG00000197780.9	TAF13	1	109075155	1_67	0	0.0270136047119918	4.66763178525873	3.9681502038718e-07	-0.203182516625889	1
ENSG00000215717.5	TMEM167B	1	109092227	1_67	0	0.0287521200397576	5.22695291053209	4.72963290865824e-07	-0.319949654993799	1
ENSG00000031698.12	SARS	1	109213564	1_67	0	0.0272374849032548	4.7349566653464	4.05874703984649e-07	-0.240407407407386	1
ENSG00000143126.7	CELSR2	1	109250412	1_67	0	0.0415964405128355	8.71964382524349	1.14146838645573e-06	-1.18132199142997	2
ENSG00000134222.16	PSRC1	1	109278685	1_67	0	0.0365004537176906	7.36743698248849	8.46298685767365e-07	-0.418079038694661	3
ENSG00000134243.11	SORT1	1	109397881	1_67	0	0.0359504324757886	7.38348028478954	8.35361032165268e-07	-1.2298015410714	1
ENSG00000143028.8	SYPL2	1	109466156	1_67	0	0.0436044021278729	9.21114102150831	1.26401649438998e-06	-1.51179426610303	1
ENSG00000162650.16	ATXN7L2	1	109461921	1_67	0	0.069421589342701	13.5957927006985	2.97035297008498e-06	-2.09105906235436	2
ENSG00000181754.6	AMIGO1	1	109461921	1_67	0	0.0658524396257127	13.0735848046375	2.70941500040606e-06	-2.06294695131197	1
ENSG00000174151.14	CYB561D1	1	109494012	1_67	0	0.0291145479666933	5.33640998736549	4.8895423675892e-07	-0.158297052796825	2
ENSG00000065135.10	GNAI3	1	109548649	1_67	0	0.136206584309913	19.8321888362535	8.50115089275124e-06	-2.45101629855361	1
ENSG00000116337.15	AMPD2	1	109609447	1_67	0	0.0920222869894639	16.1067367524948	4.66454789523286e-06	2.05577548247385	2
ENSG00000134202.10	GSTM3	1	109737079	1_67	0	0.028785290195424	5.29778674565127	4.79925756613741e-07	-0.624728218549484	2
ENSG00000213366.12	GSTM2	1	109626266	1_67	0	0.0481051666790814	10.1141889908624	1.53119944116885e-06	1.67314333880974	1
ENSG00000134184.12	GSTM1	1	109669671	1_67	0	0.0288142825078729	5.22740959513927	4.74027256489953e-07	0.192911799508465	4
ENSG00000134201.10	GSTM5	1	109711119	1_67	0	0.0332748347042001	6.64323055413395	6.95671489865427e-07	0.793442509832621	1
ENSG00000143107.8	FNDC7	1	108719303	1_67	0	0.0335415240872122	6.63177945626773	7.00038364185763e-07	0.746216564992809	1
ENSG00000184371.13	CSF1	1	109934644	1_68	0	0.0835935693958507	11.9601389640945	3.1464299630502e-06	-1.62624964856215	1
ENSG00000168710.17	AHCYL1	1	109984850	1_68	0	0.0645189040995381	9.51004220046191	1.93098277508438e-06	1.34473723846215	1
ENSG00000143093.14	STRIP1	1	110034040	1_68	0	0.181216483528371	19.4582552105167	1.10971272898136e-05	-2.57923100468055	2
ENSG00000197106.6	SLC6A17	1	110150641	1_68	0	0.064971566009158	9.57591853881795	1.95800028777964e-06	-1.16586330804692	1
ENSG00000134248.13	LAMTOR5	1	110407655	1_68	0	0.0404557725931327	5.13674718599832	6.53999874195643e-07	0.449003799221059	2
ENSG00000143125.5	PROK1	1	110450727	1_68	0	0.03897409255021	4.7888980488973	5.87381923661837e-07	-0.199693434647087	2
ENSG00000156171.14	DRAM2	1	111139496	1_68	0	0.0484454591263714	6.82023612166703	1.03982788655508e-06	-0.590344166497493	1
ENSG00000156150.6	ALX3	1	110065797	1_68	0	0.22214615896835	21.5057655151284	1.50349742406383e-05	2.6702723317215	1
ENSG00000064886.13	CHI3L2	1	111200918	1_69	0	0.0640483904084157	21.8802547020344	4.41031456847584e-06	-2.21030151156953	1
ENSG00000162777.16	DENND2D	1	111205703	1_69	0	0.0089044227216375	4.87395198537674	1.36582792986898e-07	-0.208156031060495	1
ENSG00000085465.12	OVGP1	1	111427438	1_69	0	0.00888413389735487	4.76334117815522	1.3317900270497e-07	0.263165851744686	1
ENSG00000116459.10	ATP5F1	1	111448114	1_69	0	0.039549928454139	17.5477879595812	2.18412280673048e-06	-1.88540618102386	1
ENSG00000143110.11	C1orf162	1	111473751	1_69	0	0.0191030409288022	11.2042540306895	6.7358813209262e-07	-1.3454396959463	2
ENSG00000282608.1	ADORA3	1	111503935	1_69	0	0.016146712957658	9.8531200438309	5.00687642280142e-07	-1.07324288662126	1
ENSG00000116473.14	RAP1A	1	111619013	1_69	0	0.00922313219721127	5.07224185917073	1.47226965524778e-07	0.22438957688916	1
ENSG00000121933.18	TMIGD3	1	111514519	1_69	0	0.00871505793335303	4.63076639468455	1.27008306443035e-07	-0.0668262912172294	1
ENSG00000197852.9	FAM212B	1	111755756	1_69	0	0.0123172292398893	7.42297975758701	2.8774002315394e-07	0.864346561557353	2
ENSG00000064703.11	DDX20	1	111755544	1_69	0	0.0516597437098126	19.5928385295366	3.18536042656773e-06	-2.06353267907642	1
ENSG00000134245.17	WNT2B	1	112464917	1_69	0	0.009299515828185	12.491159771692	3.65571284733591e-07	0.778930459146434	2
ENSG00000116489.12	CAPZA1	1	112620420	1_69	0	0.49004952814112	21.4328823881784	3.30544191450963e-05	4.96065183290103	2
ENSG00000007341.18	ST7L	1	112626827	1_69	0	0.00975449969531117	13.5488612657576	4.15926669966848e-07	-0.542868990413835	1
ENSG00000155363.18	MOV10	1	112673095	1_69	0	0.0115802792089165	20.1268147735143	7.33504958752498e-07	-6.01838396094053	2
ENSG00000155367.15	PPM1J	1	112712590	1_69	0	0.0166623277577836	12.0239769777883	6.30511166990669e-07	-2.54907883538792	3
ENSG00000184599.13	FAM19A3	1	112720490	1_69	0	0.771576278343202	25.0442909419791	6.08130213899954e-05	-5.22363538202518	2
ENSG00000155380.11	SLC16A1	1	112956760	1_70	0	0.0254008637969717	6.12800828777612	4.89865442652225e-07	1.20996698034945	1
ENSG00000198799.11	LRIG2	1	113072571	1_70	0	0.0277335211095845	16.0462636091631	1.40051546332912e-06	-3.83433944058161	1
ENSG00000081026.18	MAGI3	1	113775982	1_70	0	0.0311141979044557	6.58761078272676	6.45053171986149e-07	-0.743387135783473	1
ENSG00000116793.15	PHTF1	1	113758713	1_70	0	0.0292776190175509	5.87711240978653	5.41512799388994e-07	-0.442393337190427	1
ENSG00000134242.15	PTPN22	1	113875221	1_70	0	0.0279861009858184	5.6446065330371	4.97147253720761e-07	0.633716703414722	1
ENSG00000188761.11	BCL2L15	1	113887734	1_70	0	0.0247213486992683	4.59934270973104	3.57830129328659e-07	-0.184865609450871	1
ENSG00000134262.12	AP4B1	1	113904943	1_70	0	0.0330388024518714	6.90276301296398	7.1772195962097e-07	0.657093457428461	1
ENSG00000163349.21	HIPK1	1	113928961	1_70	0	0.108913666306483	18.0287240301591	6.17954276878472e-06	2.01090456596897	1
ENSG00000116774.11	OLFML3	1	113979663	1_70	0	0.026172595678539	5.23366287578365	4.31083613001458e-07	-0.600873971417825	1
ENSG00000175984.14	DENND2C	1	114669904	1_71	0	0.0218807512133729	4.72897279024621	3.25640203170337e-07	0.256176668485398	2
ENSG00000213281.4	NRAS	1	114716596	1_71	0	0.0362021610498199	11.3361099695658	1.29153898549409e-06	2.25081472244714	2
ENSG00000052723.11	SIKE1	1	114787449	1_71	0	0.0219120899487469	4.976330014589	3.43164180134076e-07	0.765496033719128	1
ENSG00000134198.9	TSPAN2	1	115082460	1_71	0	0.0441122985341811	11.4772378432142	1.59333113694136e-06	1.63742461173265	3
ENSG00000134259.3	NGF	1	115382644	1_72	0	0.269049875627653	32.480639160563	2.75021303475524e-05	3.30239446301495	1
ENSG00000163393.12	SLC22A15	1	115976190	1_72	0	0.17526478185213	28.1317274112075	1.55167238424972e-05	3.01423196652004	2
ENSG00000173212.4	MAB21L3	1	116106845	1_72	0	0.0149222453872442	4.89863481338067	2.30047869571315e-07	-0.305040942881584	1
ENSG00000116815.15	CD58	1	116571486	1_72	0	0.0209822042072533	8.04727847133793	5.31384782562126e-07	-0.92664628330375	1
ENSG00000134247.9	PTGFRN	1	116909755	1_72	0	0.0148900873966817	4.87872911215224	2.28619318292397e-07	0.273284737562953	2
ENSG00000134256.12	CD101	1	117001709	1_72	0	0.0159073432167305	5.48865451650437	2.74772028651388e-07	0.457484833366778	1
ENSG00000116830.11	TTF2	1	117060534	1_72	0	0.027946149868559	10.7021398790263	9.41242612126207e-07	-1.18229466363158	1
ENSG00000134253.9	TRIM45	1	117118132	1_72	0	0.0262874656499107	10.1346993316003	8.38433381016811e-07	1.20899851964113	2
ENSG00000198162.12	MAN1A2	1	117367404	1_72	0	0.0153648404801342	5.16837158936093	2.49914100255507e-07	0.39279324751651	2
ENSG00000183508.4	FAM46C	1	117605765	1_72	0	0.0144352350839623	4.59248517611663	2.08631844561691e-07	0.145372908932402	1
ENSG00000196505.10	GDAP2	1	117929798	1_72	0	0.0679863794727891	19.0092937453988	4.06721255463157e-06	-1.95974060051725	1
ENSG00000116874.11	WARS2	1	119035214	1_73	0	0.0116251020880316	4.65667314958415	1.70365442306034e-07	-0.174046389252621	3
ENSG00000143067.4	ZNF697	1	119647482	1_73	0	0.1527339848543	28.4636428520719	1.36815448311164e-05	-3.10321370961785	1
ENSG00000092621.11	PHGDH	1	119735449	1_73	0	0.0475044392773541	17.6749816699266	2.64242179002428e-06	1.82641753551763	1
ENSG00000117262.18	GPR89A	1	145608293	1_73	0	0.0115355258219282	4.58746280768504	1.66540140093236e-07	-0.0922887253771763	1
ENSG00000117281.15	CD160	1	145725216	1_73	0	0.0147916127435461	6.865944145808	3.19613244596793e-07	-0.827212120241722	1
ENSG00000265491.4	RNF115	1	145831753	1_73	0	0.011822131342364	4.81925608066856	1.79301844691648e-07	0.424623662348752	1
ENSG00000198483.12	ANKRD35	1	145875906	1_73	0	0.0415981630093067	16.4407036990749	2.15230358221086e-06	1.91737091084032	1
ENSG00000265241.6	RBM8A	1	145927840	1_73	0	0.0398138056128876	16.1250726292606	2.02043249543696e-06	1.8971353830535	1
ENSG00000168509.19	HFE2	1	146036954	1_73	0	0.0515437696108023	18.5404513983745	3.0074987422915e-06	-2.07535141235201	1
ENSG00000271425.7	NBPF10	1	146051718	1_73	0	0.0188033854103395	9.10224179046295	5.38633535641325e-07	1.11077859222252	1
ENSG00000131791.7	PRKAB2	1	147173048	1_73	0	0.0180539088790008	8.66337073213618	4.92228912249693e-07	1.03271248680902	2
ENSG00000131778.18	CHD1L	1	147340308	1_73	0	0.0153262971057961	7.20956270680325	3.47740390513838e-07	0.933795716868203	1
ENSG00000162836.11	ACP6	1	147647471	1_73	0	0.0191454485807532	9.65320273195572	5.81628859256672e-07	1.7325773445051	1
ENSG00000265107.2	GJA5	1	147773193	1_73	0	0.0118994377280998	4.94290752876638	1.85104893516089e-07	-0.578722051116468	2
ENSG00000159409.14	CELF3	1	151717135	1_74	0	0.0354001030028186	4.79586991751089	5.34294734505324e-07	0.400513543301152	1
ENSG00000163206.5	SMCP	1	152786728	1_74	0	0.0595575251623857	9.65963992481086	1.8105334563263e-06	-1.50448720187148	1
ENSG00000143376.12	SNX27	1	151616339	1_74	0	0.0390085539643602	5.6998265583147	6.99729954264974e-07	0.447462521320214	1
ENSG00000143450.16	OAZ3	1	151763100	1_74	0	0.0362143595387693	5.00753069799205	5.70707267567075e-07	-0.499950424099296	1
ENSG00000143436.10	MRPL9	1	151762965	1_74	0	0.0348760991768672	4.65710236033224	5.11155056413985e-07	-0.038938631626327	1
ENSG00000182134.15	TDRKH	1	151789389	1_74	0	0.0951262964206227	14.0936784284284	4.2192369941515e-06	-1.85236643266915	1
ENSG00000213171.2	LINGO4	1	151805451	1_74	0	0.0349988778471075	4.6898009025196	5.16556106027109e-07	-0.224274599960663	2
ENSG00000143365.17	RORC	1	151808176	1_74	0	0.0584941628905082	9.49022893307358	1.74702127142198e-06	-1.41776162195972	2
ENSG00000225556.1	C2CD4D	1	151841315	1_74	0	0.0384556732549584	5.5667961851988	6.73712668211742e-07	-0.380589045045283	1
ENSG00000196407.11	THEM5	1	151853237	1_74	0	0.0913999414691483	13.712487081336	3.9443107455156e-06	1.8562237153589	1
ENSG00000159445.12	THEM4	1	151910350	1_74	0	0.0417577651431194	6.33492012985925	8.32505985709329e-07	-0.777161809809883	1
ENSG00000197747.8	S100A10	1	151993591	1_74	0	0.0347911740338358	4.63442491836015	5.07427393145053e-07	0.340153965918001	2
ENSG00000143631.10	FLG	1	152325041	1_74	0	0.034943235527006	4.67499706164807	5.14106898459908e-07	-0.00912591809154831	1
ENSG00000143536.7	CRNN	1	152414760	1_74	0	0.083931188283417	12.9010748730248	3.40767557363969e-06	-1.68102139406457	1
ENSG00000197084.5	LCE1C	1	152805642	1_74	0	0.0892665541508939	13.4874234150268	3.7890185886992e-06	-1.91893329311387	1
ENSG00000163207.6	IVL	1	152908196	1_74	0	0.0780322304431658	12.2095472414922	2.99835156742272e-06	-1.58376500876183	2
ENSG00000169474.4	SPRR1A	1	152984963	1_74	0	0.0370678128155908	5.22440680895785	6.09456792572077e-07	0.696362268546642	1
ENSG00000241794.1	SPRR2A	1	153057485	1_74	0	0.0435137172552508	6.71939362438809	9.20164008315736e-07	-0.812070657046188	2
ENSG00000203785.8	SPRR2E	1	153106201	1_74	0	0.0347953141604024	4.63553127303192	5.07608926860136e-07	-0.0557302406582317	1
ENSG00000160716.5	CHRNB2	1	154583564	1_75	0	0.0377106027846373	6.87322066759391	8.15704269487697e-07	-0.538113598735029	1
ENSG00000143546.9	S100A8	1	153391654	1_75	0	0.0324341066681324	5.52605433359756	5.64060989664327e-07	0.526997168914454	1
ENSG00000188015.9	S100A3	1	153549476	1_75	0	0.0300302411663796	4.87024427178251	4.6027622003439e-07	0.427144152435009	2
ENSG00000196754.10	S100A2	1	153567710	1_75	0	0.0297470560806155	4.77735077411835	4.47239441185541e-07	-0.338897146506251	2
ENSG00000188643.10	S100A16	1	153613108	1_75	0	0.030934362736823	5.15803225519506	5.02150848739708e-07	0.491977454466898	1
ENSG00000160678.11	S100A1	1	153627648	1_75	0	0.0299070527255038	4.77061247477491	4.49010740434548e-07	-0.0658369357022694	1
ENSG00000160679.12	CHTOP	1	153633911	1_75	0	0.0318889542057161	5.28837254978792	5.3072713502569e-07	-0.089423501082592	1
ENSG00000143621.16	ILF2	1	153674846	1_75	0	0.0312521821359928	5.21307786667374	5.12723864934511e-07	0.50183911650715	1
ENSG00000169418.9	NPR1	1	153678582	1_75	0	0.0397058260504792	7.46691445426737	9.33048856835631e-07	0.967744313574483	1
ENSG00000198837.9	DENND4B	1	153940057	1_75	0	0.12340443658628	18.854076267072	7.32225765558505e-06	2.40570641623279	3
ENSG00000143570.17	SLC39A1	1	153964113	1_75	0	0.0430608898475522	7.74046070871971	1.04895965415852e-06	-0.387430715157538	2
ENSG00000143578.15	CREB3L4	1	153966654	1_75	0	0.0304667609308912	5.51319768374156	5.28614197760838e-07	-1.01706865618292	1
ENSG00000177954.11	RPS27	1	154421596	1_75	0	0.108190051550689	17.0729004256325	5.81304398109531e-06	1.9537095092324	1
ENSG00000143552.9	NUP210L	1	154155073	1_75	0	0.059682397790834	11.5457023408942	2.16858072560475e-06	1.55416157058488	1
ENSG00000143569.18	UBAP2L	1	154219315	1_75	0	0.035918975285369	6.24335110738162	7.0574964948961e-07	-0.173822080159722	1
ENSG00000143515.16	ATP8B2	1	154322180	1_75	0	0.0344033898918332	5.87585233785091	6.36181571045288e-07	0.00614692022825507	2
ENSG00000169291.9	SHE	1	154502081	1_75	0	0.10827888782222	16.9682378193758	5.7821519772684e-06	2.37655197937108	1
ENSG00000163239.12	TDRD10	1	154502424	1_75	0	0.0782642076836302	13.9340217747999	3.43201084502843e-06	-2.03546817918934	1
ENSG00000160714.9	UBE2Q1	1	154559434	1_75	0	0.110661103878857	17.0986556786469	5.95478298382885e-06	-2.25926483022315	1
ENSG00000160710.15	ADAR	1	154628057	1_75	0	0.0295970694344717	4.74232907650451	4.41722347974905e-07	0.27883251654962	2
ENSG00000132677.12	RHBG	1	156370422	1_77	0	0.0169786130411108	4.99095275147426	2.66682576690612e-07	-0.550298717108147	1
ENSG00000183856.10	IQGAP3	1	156572426	1_77	0	0.0210771272049425	7.01338094289183	4.65208690590994e-07	0.793292562096383	1
ENSG00000160818.16	GPATCH4	1	156601724	1_77	0	0.0169491233723262	5.00182120347644	2.66799110834291e-07	-0.334410143187132	1
ENSG00000132702.12	HAPLN2	1	156618957	1_77	0	0.0623143771520428	17.0295996343278	3.33965550193481e-06	1.83699701620532	1
ENSG00000132688.10	NES	1	156677793	1_77	0	0.171136865518069	27.2344590399355	1.46680134763836e-05	-2.95355168088526	2
ENSG00000143303.11	RRNAD1	1	156728106	1_77	0	0.0182024315611021	5.65843103268714	3.24141328246706e-07	0.574021165548241	1
ENSG00000143314.12	MRPL24	1	156718580	1_77	0	0.0163269123168071	4.67106436633732	2.40009750735952e-07	-0.0785876210255292	1
ENSG00000143294.14	PRCC	1	156774613	1_77	0	0.11054170114374	22.1675405095568	7.71174442524462e-06	-2.87487016790089	2
ENSG00000198400.11	NTRK1	1	156815564	1_77	0	0.0573441654948598	16.2411637289809	2.93099687400881e-06	2.18212461759374	2
ENSG00000027869.11	SH2D2A	1	156816783	1_77	0	0.111419734839209	22.7286449226449	7.96974889548402e-06	-2.68366557352832	1
ENSG00000187800.13	PEAR1	1	156893412	1_77	0	0.0166263348577826	4.97483220905668	2.60305853487474e-07	-0.478382653987049	1
ENSG00000160838.13	LRRC71	1	156920880	1_77	0	0.0178817472030695	5.42323112325914	3.05194735455537e-07	-0.256985342568048	1
ENSG00000117036.11	ETV3	1	157138777	1_77	0	0.0174236221553666	5.43593554694994	2.98072367400511e-07	-0.724644592942878	1
ENSG00000158473.6	CD1D	1	158180389	1_78	0	0.0229267757598833	4.92958830319431	3.55682589726265e-07	0.229654945257646	1
ENSG00000163565.18	IFI16	1	159000007	1_78	0	0.0221911169357439	4.62770014919556	3.23186600811817e-07	-0.0159684486187068	1
ENSG00000163568.14	AIM2	1	159146891	1_78	0	0.032248338886962	8.09375344476366	8.21421930028433e-07	0.901861370964972	1
ENSG00000179639.10	FCER1A	1	159289239	1_78	0	0.0252564644581735	5.82596029688634	4.63072562967074e-07	0.637118064360905	1
ENSG00000158716.8	DUSP23	1	159781012	1_78	0	0.045846838524597	11.3724459619113	1.64086272287824e-06	-1.54044546074143	1
ENSG00000181036.13	FCRL6	1	159780839	1_78	0	0.0644432051259877	14.5667711339903	2.9542646834062e-06	-1.71136456684781	2
ENSG00000158714.10	SLAMF8	1	159836459	1_78	0	0.0238496237312077	5.29500066371585	3.97426227478232e-07	0.353265272673995	2
ENSG00000188004.9	C1orf204	1	159850382	1_78	0	0.11661494643259	20.2132033205324	7.41819653711656e-06	-2.16754724123582	4
ENSG00000243284.1	VSIG8	1	159862185	1_78	0	0.0340084807186766	8.58783659051099	9.19136423470793e-07	1.07435578981122	2
ENSG00000213085.9	CFAP45	1	159831321	1_78	0	0.0241739379324294	5.42010147726147	4.12347906552829e-07	0.427044092296663	2
ENSG00000158710.14	TAGLN2	1	159922298	1_78	0	0.0221233658722233	4.5994024043212	3.20229681402536e-07	0.0283983256753737	1
ENSG00000177807.8	KCNJ10	1	159848514	1_78	0	0.0984242033208794	18.5846139768544	5.75657843708647e-06	2.0610840845135	1
ENSG00000162729.13	IGSF8	1	160069050	1_79	0	0.0218856968862071	5.85202826599824	4.03065631901262e-07	0.58619893637503	2
ENSG00000132681.16	ATP1A4	1	160151698	1_79	0	0.0251695936506532	7.14661322376085	5.66089965257543e-07	-0.863422152579044	2
ENSG00000143318.12	CASQ1	1	160193169	1_79	0	0.0284568582424306	8.28484925414953	7.41960072210704e-07	0.929909088754523	1
ENSG00000162734.12	PEA15	1	160204111	1_79	0	0.0199565027268102	4.99843317700966	3.1392600982764e-07	0.305904115613149	1
ENSG00000132716.18	DCAF8	1	160262886	1_79	0	0.0224054025587559	6.06922886457947	4.27952176627592e-07	-0.586882208494713	1
ENSG00000122218.14	COPA	1	160342475	1_79	0	0.0270231040431697	7.80529360934157	6.63794197060383e-07	0.902633865736931	2
ENSG00000162736.15	NCSTN	1	160342835	1_79	0	0.0333388998238254	9.75550503676912	1.02355219808931e-06	1.26985932238385	1
ENSG00000171786.5	NHLH1	1	160515662	1_79	0	0.0226084762916523	6.1527483988121	4.37773454631712e-07	0.806236630243679	1
ENSG00000162738.5	VANGL2	1	160549450	1_79	0	0.0453564620162806	12.6244965213746	1.80203080668188e-06	1.63376204553362	1
ENSG00000066294.14	CD84	1	160579090	1_79	0	0.0960114258918247	19.6999534281335	5.95246832026548e-06	-2.18085236405992	2
ENSG00000117091.9	CD48	1	160711985	1_79	0	0.0208753302810347	5.41473017019151	3.55728899354315e-07	0.456966566764156	2
ENSG00000158769.17	F11R	1	161018356	1_79	0	0.0191333663319878	4.60901987636957	2.77529364621664e-07	-0.0737779891834995	3
ENSG00000215845.10	TSTD1	1	161038745	1_79	0	0.0592783225432618	15.1331219284933	2.8231464679083e-06	-1.68688382523872	5
ENSG00000162755.13	KLHDC9	1	161098450	1_79	0	0.0318213871582866	9.32248810022169	9.33598013292277e-07	-1.17554753347461	1
ENSG00000143256.4	PFDN2	1	161117821	1_79	0	0.0191098949371256	4.59767407569728	2.76506569678812e-07	-0.0619198196696346	1
ENSG00000158793.13	NIT1	1	161118210	1_79	0	0.0199384897675479	4.99008324021044	3.13118713294398e-07	0.274547740739122	2
ENSG00000158796.16	DEDD	1	161132100	1_79	0	0.0218954687629936	5.85615903986218	4.03530238261123e-07	-0.656617089806633	1
ENSG00000143222.11	UFC1	1	161152958	1_79	0	0.0229197354517865	6.2793267831764	4.52930596265415e-07	-0.741588203944104	1
ENSG00000143224.17	PPOX	1	161166434	1_79	0	0.0199420670107423	4.99174213568239	3.1327900253065e-07	-0.368315298082498	2
ENSG00000158850.14	B4GALT3	1	161177981	1_79	0	0.0265391551053426	7.63773210605998	6.37911582594651e-07	-1.03692797343865	2
ENSG00000158864.12	NDUFS2	1	161189357	1_79	0	0.019739145385011	4.89717706100616	3.0421675252976e-07	-0.433732581154139	2
ENSG00000158869.10	FCER1G	1	161215085	1_79	0	0.0196848659696897	4.87171610081496	3.01802899371595e-07	-0.3226905173391	1
ENSG00000158882.14	TOMM40L	1	161226376	1_79	0	0.0371124052115401	10.7532581129798	1.25593784006869e-06	1.43527306253032	1
ENSG00000248485.1	PCP4L1	1	161257834	1_79	0	0.0953054238940402	19.6294158841366	5.88754131066814e-06	2.20432797787026	2
ENSG00000143252.14	SDHC	1	161303858	1_79	0	0.0203579820884201	5.18262502239621	3.32042357852112e-07	-0.63416567677968	3
ENSG00000162746.14	FCRLB	1	161721643	1_79	0	0.0198028228410785	4.92695383283057	3.07053865247067e-07	-0.33871521343964	2
ENSG00000081721.11	DUSP12	1	161749425	1_79	0	0.0202678344517874	5.14157926546038	3.27953943532083e-07	0.35314800895812	1
ENSG00000118217.5	ATF6	1	161766262	1_79	0	0.0424085285090725	11.9968809852149	1.60114449946007e-06	1.55529633606556	3
ENSG00000239887.4	C1orf226	1	162365859	1_79	0	0.0266332404827075	7.6705410838483	6.42923032656142e-07	0.860771651474017	1
ENSG00000171722.12	SPATA46	1	162378087	1_80	0	0.0194109850193056	5.00585632717188	3.05798202935382e-07	0.288128412182027	1
ENSG00000117143.13	UAP1	1	162561114	1_80	0	0.0336420680396213	10.1033519167536	1.06968803732341e-06	1.22243962733291	1
ENSG00000162733.16	DDR2	1	162631124	1_80	0	0.0221294248489534	6.21819002453817	4.33055032649563e-07	-0.641052003829137	1
ENSG00000132196.13	HSD17B7	1	162790775	1_80	0	0.0208212853405954	5.65442332373094	3.7051417593459e-07	0.529199164460946	2
ENSG00000117152.13	RGS4	1	162908861	1_80	0	0.0188576307652538	4.73852040579775	2.8121524256549e-07	0.195668089104708	1
ENSG00000143228.12	NUF2	1	163266611	1_80	0	0.0201641491808815	5.35782296324545	3.3999868299261e-07	-0.432873406121228	1
ENSG00000185630.18	PBX1	1	164555424	1_80	0	0.0202132962157036	5.38033575667877	3.4225948497797e-07	0.449622869566734	2
ENSG00000162761.14	LMX1A	1	165356590	1_81	0	0.0431536995111937	4.710785154227	6.39764745706755e-07	-0.275662753706747	1
ENSG00000143198.12	MGST3	1	165630909	1_81	0	0.0865770145467718	11.2651607739214	3.06936809039545e-06	1.72737169373826	2
ENSG00000143149.12	ALDH9A1	1	165698544	1_81	0	0.0428528488664526	4.64547284030173	6.2649642660253e-07	0.0928380692924214	2
ENSG00000143183.16	TMCO1	1	165740093	1_81	0	0.0484339743469826	5.78967661634085	8.82497305189479e-07	-0.681198092482298	1
ENSG00000143195.12	ILDR2	1	166975572	1_82	0	0.0589246712002065	16.2979937138074	3.0223189033313e-06	-1.92823914714505	1
ENSG00000152382.5	TADA1	1	166862708	1_82	0	0.0187995507411325	5.66746377511825	3.35308990017013e-07	0.690991141165055	2
ENSG00000143167.11	GPA33	1	167066687	1_82	0	0.0173036090912876	4.90136122553323	2.66908484745499e-07	0.391499331216584	1
ENSG00000198821.10	CD247	1	167518349	1_82	0	0.024530387489525	8.12940794094412	6.27584631040934e-07	0.935632650685503	3
ENSG00000143162.7	CREG1	1	167535156	1_82	0	0.025431779696759	8.46377801247644	6.77407484455187e-07	-0.989754464784625	1
ENSG00000198771.10	RCSD1	1	167634520	1_82	0	0.0214451370302169	6.88499494007886	4.64666565778373e-07	0.789916563033795	1
ENSG00000197965.11	MPZL1	1	167721558	1_82	0	0.020916699124707	6.65417314607381	4.38022299074538e-07	0.749825978808786	1
ENSG00000143199.17	ADCY10	1	167916307	1_82	0	0.0168211509237103	4.64019562154746	2.45641064677674e-07	-0.174039701127749	2
ENSG00000143164.15	DCAF6	1	167936173	1_82	0	0.0573582728707537	16.0448474967652	2.89628058463178e-06	1.85584174621003	1
ENSG00000143158.10	MPC2	1	167936749	1_82	0	0.0230592999691208	7.55665902710028	5.48384181694864e-07	-0.896772580352329	1
ENSG00000143155.12	TIPRL	1	168178854	1_82	0	0.0246212489723563	8.16365617715598	6.3256296148112e-07	-1.00099811616059	1
ENSG00000213064.9	SFT2D2	1	168225689	1_82	0	0.0214391630313553	6.88241168595735	4.64362828427477e-07	0.782862863447914	1
ENSG00000143178.12	TBX19	1	168290439	1_82	0	0.0374431720682099	12.0570132995778	1.42076204738504e-06	-1.40029858097138	1
ENSG00000143196.4	DPT	1	168729632	1_82	0	0.0235675499746255	7.75853893006404	5.75444381390515e-07	-0.881219172830997	1
ENSG00000117477.12	CCDC181	1	169435807	1_83	0	0.040060072585536	4.64972790792393	5.86203281451768e-07	0.194080378938898	1
ENSG00000198734.10	F5	1	169586812	1_83	0	0.0485228165548185	6.43985288524599	9.83401625757063e-07	0.724024271710564	1
ENSG00000000460.16	C1orf112	1	169876615	1_83	0	0.0398345489330409	4.59712123790001	5.76308247582248e-07	0.241354657257163	1
ENSG00000007908.15	SELE	1	169764425	1_83	0	0.0446908912196562	5.67070639812575	7.97563280957112e-07	0.561224224908235	1
ENSG00000171806.11	METTL18	1	169804722	1_83	0	0.0431100336256225	5.33433472402446	7.23715041582546e-07	0.517677738388513	1
ENSG00000000457.13	SCYL3	1	169891332	1_83	0	0.124815763466243	15.4067767230758	6.05187849482508e-06	1.99472399148232	2
ENSG00000120370.12	GORAB	1	170532434	1_83	0	0.0399764847765992	4.63028505773527	5.82534036147047e-07	0.125863693141145	2
ENSG00000283683.1	RP3-454G6.2	1	171601001	1_84	0	0.0325786258853731	8.2917777565844	8.50137922595534e-07	1.03176404363855	1
ENSG00000116132.11	PRRX1	1	170663667	1_84	0	0.0226183794797836	4.90753441930042	3.49328335145541e-07	0.292577581379388	1
ENSG00000007933.12	FMO3	1	171088871	1_84	0	0.0479091710978865	11.8871024023103	1.79227082224105e-06	1.69199308150216	2
ENSG00000094963.13	FMO2	1	171185239	1_84	0	0.0252340990366162	5.92105708735123	4.70214508530748e-07	0.800482992323883	2
ENSG00000034971.16	MYOC	1	171652385	1_84	0	0.265998521009464	28.5299651236404	2.38830306694485e-05	-3.04706973999512	2
ENSG00000117533.14	VAMP4	1	171742012	1_84	0	0.0221723840786184	4.72319855535484	3.29577511058564e-07	0.0846416404315659	1
ENSG00000010165.19	METTL13	1	171782299	1_84	0	0.0218621621339311	4.59280390498532	3.15994837579199e-07	0.141452601433457	1
ENSG00000197959.13	DNM3	1	171834416	1_84	0	0.0218790523005761	4.59995281077066	3.16731207560041e-07	-0.291851612576241	1
ENSG00000135845.9	PIGC	1	172443855	1_84	0	0.0261578435726251	6.25430000847284	5.14860556524545e-07	-0.799210721902985	1
ENSG00000094975.13	SUCO	1	172530641	1_84	0	0.0566341380113503	13.4551442136962	2.39814603234292e-06	1.55957349039623	2
ENSG00000162753.11	SLC9C2	1	173611164	1_85	0	0.0605628880251634	8.35785022238222	1.59297930836188e-06	1.13670275619412	1
ENSG00000120337.8	TNFSF18	1	173177782	1_85	0	0.0646050380703491	8.96608296004949	1.82296408849584e-06	-1.10145405673837	1
ENSG00000117592.8	PRDX6	1	173479356	1_85	0	0.0404931994472727	4.58884401023845	5.84782491295179e-07	0.084068032174581	1
ENSG00000117593.9	DARS2	1	173819196	1_85	0	0.0552193450053784	7.49006079719916	1.30162405908911e-06	-1.24717894438834	2
ENSG00000117601.13	SERPINC1	1	173916899	1_85	0	0.0406014058185633	4.61373114231778	5.89525137203585e-07	0.0286639267094579	2
ENSG00000135870.11	RC3H1	1	174023397	1_85	0	0.0404958277004748	4.58944934523859	5.84897593499496e-07	-0.145816378335962	1
ENSG00000152061.23	RABGAP1L	1	174173255	1_85	0	0.155327529937927	17.3778245284351	8.49479332973478e-06	2.09579022496561	1
ENSG00000116161.17	CACYBP	1	174997294	1_85	0	0.083476517710033	11.390266744229	2.99231419147086e-06	1.79396880286996	1
ENSG00000120333.4	MRPS14	1	175023749	1_85	0	0.042944546161552	5.13725203722427	6.9430111739303e-07	0.439028047841768	1
ENSG00000152092.15	ASTN1	1	177165470	1_86	0	0.0275310994588526	7.65088175116633	6.62893894142263e-07	0.93833273791932	1
ENSG00000116147.16	TNR	1	175744070	1_86	0	0.05717948048196	14.2887572459026	2.57124604585167e-06	1.57938726619622	1
ENSG00000235750.9	KIAA0040	1	175193132	1_86	0	0.027737644760976	7.67682676397322	6.70131906036249e-07	0.97979594369488	2
ENSG00000143207.19	RFWD2	1	176207223	1_86	0	0.273605466887939	19.8995859540236	1.71347504856817e-05	-3.6218423818353	1
ENSG00000075391.16	RASAL2	1	178094621	1_87	0	0.0475618639106857	6.93113259062669	1.03746163705982e-06	0.840291798906131	1
ENSG00000116191.17	RALGPS2	1	178725006	1_87	0	0.0405207204707302	5.43483484763851	6.93062632305946e-07	0.727242162490934	1
ENSG00000143340.6	FAM163A	1	179743304	1_89	0	0.0401105516617831	11.0901175955315	1.39992174685705e-06	-1.29750358661641	1
ENSG00000116199.11	FAM20B	1	179052097	1_89	0	0.0201157739570778	4.68490790981327	2.96583358584092e-07	0.227195739546878	1
ENSG00000186283.13	TOR3A	1	179081800	1_89	0	0.0352924062149551	9.89811924361112	1.09936757714958e-06	-1.24761710432239	1
ENSG00000143322.19	ABL2	1	179229941	1_89	0	0.0210594506551134	5.10891931264184	3.38598520130468e-07	-0.251218146177493	1
ENSG00000162782.15	TDRD5	1	179591583	1_89	0	0.0200840131859906	4.67029792535032	2.95191642324693e-07	-0.240196804456206	1
ENSG00000135837.15	CEP350	1	179954679	1_89	0	0.0664152971054901	15.8163250776791	3.30584643828582e-06	2.04783887001015	2
ENSG00000116260.16	QSOX1	1	180154450	1_89	0	0.0207031209254984	4.95106363235008	3.2258435484803e-07	-0.185758271982572	2
ENSG00000230124.6	ACBD6	1	180274389	1_89	0	0.0372437516400274	10.3991278579821	1.21887540429255e-06	-1.28621399875819	2
ENSG00000135823.13	STX6	1	180951397	1_89	0	0.0397664125582975	11.0098368352896	1.37786373670093e-06	1.3584804426232	1
ENSG00000203730.2	TEDDM1	1	182400603	1_90	0	0.0389024664271603	4.76266831420212	5.83091146600666e-07	0.207199519760681	1
ENSG00000135828.11	RNASEL	1	182589684	1_90	0	0.0732834571306427	10.7033234204145	2.46850249889962e-06	-1.30850561391911	1
ENSG00000143333.6	RGS16	1	182604092	1_90	0	0.0557198040962982	8.12218090808538	1.4242663476564e-06	-1.0774818671444	1
ENSG00000173627.7	APOBEC4	1	183653315	1_91	0	0.0309106385643586	5.41813782820331	5.27068424314002e-07	0.437210413509619	1
ENSG00000135862.5	LAMC1	1	183023890	1_91	0	0.0339810672672642	6.30775539058589	6.74560383922618e-07	0.783567556187291	1
ENSG00000058085.14	LAMC2	1	183186170	1_91	0	0.0455028855894692	8.99664376258334	1.28833390553082e-06	-1.18699996004042	3
ENSG00000157064.10	NMNAT2	1	183419124	1_91	0	0.0369051126806146	7.04400741237784	8.18116805065833e-07	0.93665264615279	1
ENSG00000116698.21	SMG7	1	183471970	1_91	0	0.0487380242463838	9.60217684402781	1.47280955658243e-06	1.22604232928925	2
ENSG00000116701.14	NCF2	1	183591057	1_91	0	0.0406621180956421	8.0468951333818	1.02973935880215e-06	-1.07434520904493	1
ENSG00000198756.10	COLGALT2	1	183966697	1_91	0	0.0370315098986046	7.34243794642058	8.55698318487773e-07	-1.2487911254419	2
ENSG00000198860.11	TSEN15	1	184036611	1_91	0	0.0709530230923635	13.2965651624902	2.96906252957723e-06	-1.73553964095729	2
ENSG00000116406.18	EDEM3	1	184739140	1_92	1	0.486098649907486	25.4813846183465	3.89813083729917e-05	4.75514363510456	1
ENSG00000135842.16	FAM129A	1	184974052	1_92	0	0.0566764162546854	10.2533631164139	1.8288483417874e-06	-1.31083373624464	2
ENSG00000121486.11	TRMT1L	1	185156912	1_92	0	0.0324497172787179	5.82682218394139	5.9504752891312e-07	-0.991379767451248	1
ENSG00000116668.12	SWT1	1	185156912	1_92	0	0.0324497172787179	5.82682218394139	5.9504752891312e-07	0.991379767451248	1
ENSG00000116679.15	IVNS1ABP	1	185317057	1_92	0	0.034105837665054	5.7835124196631	6.20768064977477e-07	-0.349980605872637	1
ENSG00000157181.15	C1orf27	1	186369764	1_92	0	0.0457734152068255	8.67687773114241	1.24993021987588e-06	1.12196293692466	3
ENSG00000262180.1	OCLM	1	186400270	1_92	0	0.0307991831722708	5.0499157230504	4.89477014793707e-07	0.318650574744186	2
ENSG00000116711.9	PLA2G4A	1	186828347	1_92	0	0.0296389683327696	4.62552556662706	4.31452651395972e-07	0.0522646454553531	1
ENSG00000150681.9	RGS18	1	192158507	1_96	0	0.0192449609395104	4.92014525835013	2.97991538465812e-07	0.304492604282425	1
ENSG00000090104.11	RGS1	1	192575665	1_96	0	0.0427096657059952	12.2724321486581	1.64955114481233e-06	-1.43996319790505	2
ENSG00000116741.7	RGS2	1	192808677	1_96	0	0.0186524217730588	4.62650390214415	2.71579593388266e-07	-0.0799650582845494	1
ENSG00000116747.12	TROVE2	1	193058991	1_96	0	0.0612726795387495	14.0747686293625	2.7140454181819e-06	2.7689248547101	1
ENSG00000023572.8	GLRX2	1	193106283	1_96	0	0.0253067979642497	7.76427747691566	6.18368302040821e-07	1.86430318633971	2
ENSG00000134371.10	CDC73	1	193121735	1_96	0	0.0485065239630315	12.2388888886097	1.8683193827811e-06	2.60579432284138	1
ENSG00000000971.15	CFH	1	196651787	1_98	0	0.0433868261520826	10.0925327995161	1.37805650285062e-06	-0.723269751185835	1
ENSG00000177888.7	ZBTB41	1	197188764	1_98	0	0.222120748164439	32.2802151893813	2.25649576363302e-05	4.27270147983338	1
ENSG00000213047.12	DENND1B	1	197774376	1_99	0	0.0300976548141475	4.71300296753246	4.46415580778982e-07	-0.178528765861373	2
ENSG00000203724.10	C1orf53	1	197902889	1_99	0	0.0617592353004687	11.4265891598586	2.22089228965015e-06	-1.39579768184451	1
ENSG00000151414.14	NEK7	1	198156916	1_99	0	0.0565769680824303	10.6027639967535	1.88785110566622e-06	-1.60911809841699	1
ENSG00000081237.18	PTPRC	1	198638643	1_99	0	0.0302959479903085	4.77398760176388	4.55171233373667e-07	-0.23525392193755	1
ENSG00000118193.11	KIF14	1	200620641	1_102	0	0.0131684734381808	4.75996336544806	1.97264082103188e-07	0.349139737782149	3
ENSG00000118200.14	CAMSAP2	1	200733267	1_102	0	0.0180228227935992	7.65636005421157	4.34264306668198e-07	-0.939089066313602	1
ENSG00000116852.14	KIF21B	1	201031226	1_102	0	0.0132855197699833	4.84156274892819	2.02429167275629e-07	-0.34881949825166	1
ENSG00000232237.3	ASCL5	1	201116393	1_102	0	0.0135198186029553	5.00277944228234	2.12858596808384e-07	0.313880085276561	2
ENSG00000116857.16	TMEM9	1	201091737	1_102	0	0.0163608998074541	6.76281523220769	3.48211957773858e-07	0.777429195325461	2
ENSG00000081277.12	PKP1	1	201282928	1_102	0	0.0148010852166167	5.83802131625558	2.71936941779879e-07	0.517014577002829	1
ENSG00000118194.18	TNNT2	1	201378187	1_102	0	0.0225847448062394	9.74295183274512	6.92491930241731e-07	1.15225900478873	1
ENSG00000174307.6	PHLDA3	1	201468871	1_102	0	0.0320296436936969	12.9830315532473	1.30869123508921e-06	1.46310828220955	1
ENSG00000159176.13	CSRP1	1	201509157	1_102	0	0.0131466781543107	4.74468817525877	1.96305596098525e-07	-0.199736883805061	1
ENSG00000134369.15	NAV1	1	201470814	1_102	0	0.0130331939096421	4.66474766113649	1.91332165156509e-07	0.199454111707746	2
ENSG00000198700.9	IPO9	1	201831454	1_102	0	0.0136277025720808	5.07607948208671	2.17700804440289e-07	-0.26531159448784	1
ENSG00000198892.6	SHISA4	1	201888432	1_102	0	0.014378139360991	5.57053303703927	2.52062602898957e-07	0.406886422333055	1
ENSG00000163435.15	ELF3	1	202007718	1_102	0	0.107644649465006	24.3953892020203	8.26435896704327e-06	-2.39499131259308	1
ENSG00000077152.9	UBE2T	1	202339980	1_102	0	0.0279545533302417	11.7195397996205	1.03103186847178e-06	-1.40271699155982	1
ENSG00000077157.21	PPP1R12B	1	202348568	1_102	0	0.0238610440206186	10.2519410711097	7.69847168547166e-07	-1.21211219436296	1
ENSG00000117139.16	KDM5B	1	202808833	1_102	0	0.0131328367946407	4.73497490857698	1.95697466282282e-07	-0.192880743181117	3
ENSG00000117153.15	KLHL12	1	202928138	1_102	0	0.0310797925820379	12.7033364357268	1.24252428457937e-06	1.45668034569085	3
ENSG00000159346.12	ADIPOR1	1	202958751	1_102	0	0.0205044945682142	8.84886958492485	5.7101279083482e-07	1.0095782646322	1
ENSG00000163444.11	TMEM183A	1	203025140	1_102	0	0.0219494133194932	9.47885514883481	6.54768498452833e-07	1.11428745531317	1
ENSG00000143847.15	PPFIA4	1	203025545	1_102	0	0.0266841333152518	11.2881670940945	9.47950161520095e-07	1.40969694979948	2
ENSG00000133055.8	MYBPH	1	203175705	1_102	0	0.0192483979750059	8.26435361035219	5.00624908886232e-07	-0.953380816143879	1
ENSG00000133048.12	CHI3L1	1	203186284	1_102	0	0.0298096864818769	12.3158540891051	1.15539615285021e-06	-1.40784896673928	1
ENSG00000133063.15	CHIT1	1	203274075	1_102	0	0.0707289239216325	20.3972948150951	4.54023777256611e-06	2.14382041757021	1
ENSG00000122176.10	FMOD	1	203351776	1_102	0	0.0282643751969462	11.8218016369005	1.05155509283669e-06	-1.33136716191621	1
ENSG00000198049.6	AVPR1B	1	206116919	1_104	0	0.0396946305737667	6.34043430394929	7.92063034210442e-07	0.687908546736149	1
ENSG00000163531.15	NFASC	1	204828332	1_104	0	0.0849659158079269	13.4956651986693	3.60867700498532e-06	-1.97209152850359	1
ENSG00000184144.11	CNTN2	1	204959027	1_104	0	0.076307184683486	12.4758418127985	2.99601693540025e-06	-1.53672632528423	4
ENSG00000174529.7	TMEM81	1	205084091	1_104	0	0.0336460471128727	4.80121801706696	5.08387015116751e-07	-0.631723291124126	2
ENSG00000133059.16	DSTYK	1	205211346	1_104	0	0.063565648407739	10.7506036786287	2.15062310342799e-06	1.64498136275422	2
ENSG00000133069.15	TMCC2	1	205227960	1_104	0	0.0336398404930778	4.7995015522246	5.08111516025337e-07	0.140174535762213	1
ENSG00000163545.8	NUAK2	1	205321666	1_104	0	0.0596511587519416	10.1525157675972	1.90590623496331e-06	-1.45383656404084	2
ENSG00000117266.15	CDK18	1	205504306	1_104	0	0.0357181638126157	5.35720344650774	6.02193741950921e-07	0.369124956376151	2
ENSG00000174514.12	MFSD4A	1	205563954	1_104	0	0.116311334848513	16.5010984109826	6.04009637218749e-06	-2.01482778400494	1
ENSG00000158711.13	ELK4	1	205628193	1_104	0	0.0447053912800171	7.44983880141508	1.04813144316142e-06	0.818980232366122	1
ENSG00000158715.5	SLC45A3	1	205680319	1_104	0	0.0479417551125485	8.10324135883408	1.22259236026328e-06	-0.986514120225872	1
ENSG00000117280.12	RAB29	1	205770138	1_104	0	0.040730797806058	6.58071603441309	8.43538757078631e-07	-0.836821293496545	2
ENSG00000133065.10	SLC41A1	1	205813590	1_104	0	0.0767931150085771	12.535966959973	3.02962654286312e-06	-1.61911565197509	1
ENSG00000162877.12	PM20D1	1	205850526	1_104	0	0.0442701968824324	7.35845548368644	1.02519645075566e-06	-0.95676145097167	1
ENSG00000174502.18	SLC26A9	1	205943691	1_104	0	0.105427623146944	15.5561191027668	5.16136590694523e-06	1.79745660883928	1
ENSG00000263528.7	IKBKE	1	206462039	1_105	0	0.0238841149267764	5.89098528153962	4.42798421093804e-07	-0.613701128462035	1
ENSG00000266094.7	RASSF5	1	206507103	1_105	0	0.0275079447206487	7.10687367695932	6.15241627933654e-07	-0.813310452785053	2
ENSG00000143486.15	EIF2D	1	206604711	1_105	0	0.021140277546391	4.72977727731291	3.14673629206897e-07	0.203277814201714	1
ENSG00000143479.15	DYRK3	1	206637601	1_105	0	0.0307596788832222	8.03544106576916	7.7785830191946e-07	-1.05028340980921	1
ENSG00000162889.10	MAPKAPK2	1	206688684	1_105	0	0.0802606542007709	16.4013342022909	4.14277023370704e-06	-1.89686001708635	1
ENSG00000123836.14	PFKFB2	1	207034990	1_105	0	0.137551244994013	21.6935009406346	9.39081195724706e-06	2.32727483213699	1
ENSG00000196352.14	CD55	1	207321334	1_105	0	0.378881711776767	18.0248787206419	2.14924026267031e-05	3.62023995826702	1
ENSG00000117335.19	CD46	1	207749736	1_105	0	0.0630030268139021	14.2953931476931	2.83443493331124e-06	-2.12905302548682	2
ENSG00000174059.16	CD34	1	207911570	1_105	0	0.0560118206667958	13.9672327314431	2.46206227133251e-06	-1.83952656612148	1
ENSG00000143469.18	SYT14	1	209938388	1_106	0	0.016086007735721	11.199054168087	5.66941948742128e-07	-2.00619253444386	1
ENSG00000076356.6	PLXNA2	1	208243841	1_106	0	0.0150350749728639	10.0151438163105	4.73883690346125e-07	1.21780053178772	1
ENSG00000008118.9	CAMK1G	1	209548806	1_106	0	0.00852069999219185	5.10745928707915	1.36958553810607e-07	0.879897416670707	3
ENSG00000196878.14	LAMB3	1	209608776	1_106	0	0.063366528285506	20.8171232843095	4.15135240285901e-06	1.59763658119745	3
ENSG00000123689.5	G0S2	1	209675255	1_106	0	0.0175336873062435	10.6632133181481	5.88396835288242e-07	0.938263446383413	2
ENSG00000009790.14	TRAF3IP3	1	209796557	1_106	0	0.0232181943566435	15.3162666997375	1.11915524919495e-06	-2.43694532061136	1
ENSG00000117595.10	IRF6	1	209806682	1_106	0	0.0133364578800137	7.98379186911113	3.35087847785383e-07	-0.712976324194342	1
ENSG00000117597.17	DIEXF	1	209827828	1_106	0	0.0118199879078317	7.75266451991977	2.88387875145325e-07	-0.863867663501554	2
ENSG00000082512.14	TRAF5	1	211292208	1_107	0	0.0207278155076142	4.84109686856724	3.15795750002047e-07	-0.311933005626494	2
ENSG00000170385.9	SLC30A1	1	211578806	1_107	0	0.0290725728593182	7.97544482117308	7.29705056896298e-07	-1.06620936788145	1
ENSG00000143493.12	INTS7	1	212035474	1_107	0	0.0275020391161798	7.46018728034537	6.45689314369246e-07	0.969741451723401	1
ENSG00000143476.17	DTL	1	212035474	1_107	0	0.0275020391161798	7.46018728034537	6.45689314369246e-07	0.969741451723401	1
ENSG00000066027.11	PPP2R5A	1	212286128	1_107	0	0.0201909989849322	4.598417494352	2.92196614238548e-07	-0.0214643313112865	2
ENSG00000065600.12	TMEM206	1	212414266	1_107	0	0.0208526757569899	4.8966459153481	3.21343459309853e-07	0.295143311229013	3
ENSG00000162772.16	ATF3	1	212565261	1_107	0	0.0211846684441199	5.04276590770682	3.36201350088686e-07	-0.367558957097375	1
ENSG00000162769.12	FLVCR1	1	212858122	1_108	0	0.0348530631199792	4.8301378561268	5.29796948512964e-07	0.193113836072522	4
ENSG00000143494.15	VASH2	1	212950961	1_108	0	0.0465299041903432	7.52477757053768	1.10188126478585e-06	0.904257860218456	1
ENSG00000174606.13	ANGEL2	1	213015952	1_108	0	0.0949328368994707	14.2535177680707	4.25841020890363e-06	-1.81108377305496	3
ENSG00000143499.13	SMYD2	1	214231851	1_108	0	0.0500161581037749	8.20078051802387	1.29084617334113e-06	-1.00539748405915	3
ENSG00000152104.11	PTPN14	1	214552234	1_109	0	0.0602242403749975	11.001812044139	2.08518468093799e-06	-1.29613012224845	1
ENSG00000117724.12	CENPF	1	214603593	1_109	0	0.0340965901216492	5.68431200489603	6.09955048731125e-07	-0.546306912462677	1
ENSG00000136636.12	KCTD3	1	215567710	1_109	0	0.0497892860849644	9.21650707205279	1.44414643817083e-06	1.45830760169193	1
ENSG00000196482.16	ESRRG	1	217137681	1_110	0	0.0156042172999264	4.79855948067635	2.35646962313915e-07	-0.157949503800015	1
ENSG00000067533.5	RRP15	1	218284423	1_110	1	0.119145346712263	18.3511034503686	6.88094747240561e-06	3.85358483710158	2
ENSG00000162813.17	BPNT1	1	220090248	1_112	0	0.0880332887711167	18.4842035047762	5.12102200079323e-06	-2.02978552286459	1
ENSG00000067704.9	IARS2	1	220093626	1_112	0	0.0408859028733991	11.2674933108819	1.4498059415e-06	-1.52092316994538	2
ENSG00000162817.6	C1orf115	1	220692533	1_112	0	0.0243652995214363	6.45747587577399	4.95157681305924e-07	-0.6564962396735	2
ENSG00000117791.15	MARC2	1	220745611	1_112	0	0.0202369942285898	4.73925077657512	3.01831576041184e-07	-0.15056452380552	2
ENSG00000186205.12	MARC1	1	220814843	1_112	0	0.0301684241266937	8.43891738393335	8.01213639509274e-07	-1.14777853498936	1
ENSG00000136630.12	HLX	1	220817829	1_112	0	0.0223694591973702	5.66610966256726	3.98886588066943e-07	-0.472036506293443	2
ENSG00000143507.17	DUSP10	1	221742291	1_113	0	0.0259712368605363	4.76745015205821	3.89661741850311e-07	-0.219923684217323	1
ENSG00000143512.12	HHIPL2	1	222548331	1_114	0	0.0210036597858994	5.57438081849081	3.68468684040561e-07	0.421189619536017	1
ENSG00000143498.17	TAF1A	1	222566559	1_114	0	0.0881684973371463	18.9902059379425	5.26928983324e-06	-2.19251313274154	1
ENSG00000154305.16	MIA3	1	222618565	1_114	0	0.01960045743503	4.93494715615189	3.04409139391723e-07	-0.255995356871827	1
ENSG00000162819.11	BROX	1	222791844	1_114	0	0.0844636767287497	18.5817774857959	4.93930917189343e-06	1.89270668295355	1
ENSG00000186063.12	AIDA	1	222668272	1_114	0	0.0189177657084944	4.60724150297174	2.74296201828052e-07	-0.234149692690585	2
ENSG00000154309.8	DISP1	1	222912631	1_114	0	0.0208708204276343	5.51569031116547	3.62283345036654e-07	-0.541521760601003	1
ENSG00000187554.11	TLR5	1	223142969	1_114	0	0.0190956210839311	4.69373557800096	2.82072911956018e-07	-0.281651987484106	1
ENSG00000143502.14	SUSD4	1	223330052	1_114	0	0.048007767914564	13.2586114079592	2.00317333327888e-06	1.52906302266753	1
ENSG00000143756.11	FBXO28	1	224114528	1_114	0	0.0196935178556752	4.97874202183255	3.08568719530705e-07	0.420863567498672	1
ENSG00000143753.12	DEGS1	1	224173392	1_114	0	0.0189819605945855	4.63855076469854	2.77097338920964e-07	-0.16824460288668	1
ENSG00000143748.17	NVL	1	224313967	1_114	0	0.0192875759738795	4.78618799253056	2.90520228010357e-07	0.299943542082921	1
ENSG00000143771.11	CNIH4	1	224356827	1_114	0	0.0188747484104004	4.58619892095957	2.72422536909564e-07	0.0717465418648711	2
ENSG00000162923.14	WDR26	1	224436689	1_114	0	0.02004594653849	5.14274613910099	3.24437187778735e-07	-0.478004632320923	2
ENSG00000185155.11	MIXL1	1	226201594	1_115	0	0.0904529171467349	15.7334240321923	4.47872914398666e-06	-2.08316475094318	2
ENSG00000185842.15	DNAH14	1	224895916	1_115	0	0.0405386376522162	8.17876503964272	1.04343609328188e-06	0.909545913402704	1
ENSG00000196187.11	TMEM63A	1	225877755	1_115	0	0.0279625879660731	4.72488103134308	4.15793039483881e-07	-0.181423462260978	2
ENSG00000243709.1	LEFTY1	1	225911608	1_115	0	0.027640934553088	4.61755479655033	4.01674030623518e-07	-0.0122440996878053	3
ENSG00000143811.18	PYCR2	1	225920500	1_115	0	0.0277702011406674	4.66083455909742	4.07334960974556e-07	-0.23719451970783	1
ENSG00000143768.12	LEFTY2	1	225939743	1_115	0	0.0409806771410292	8.27992606109503	1.06786059864338e-06	-0.807302495770639	1
ENSG00000143751.9	SDE2	1	225999428	1_115	0	0.0294251567409495	5.19799271758032	4.81352714531099e-07	-0.466387572312715	1
ENSG00000183814.15	LIN9	1	226309688	1_115	0	0.0709585116492453	13.4305213918741	2.9992063314411e-06	1.87276773369968	2
ENSG00000203685.9	STUM	1	226550214	1_115	0	0.0313350389415654	5.78199021689758	5.7018602002252e-07	-0.510393844773876	1
ENSG00000143772.9	ITPKB	1	226738931	1_116	0	0.0241781729044065	8.15032753289125	6.20165374213352e-07	-0.989929819603531	1
ENSG00000143801.16	PSEN2	1	226875130	1_116	0	0.0215508756737098	7.08538173793661	4.80548414607041e-07	-0.850716078409051	2
ENSG00000163050.16	COQ8A	1	226897945	1_116	0	0.0276531207785432	9.39505335187231	8.17621635164883e-07	1.38045926083653	3
ENSG00000143776.18	CDC42BPA	1	227298732	1_116	0	0.026043553782923	8.83895013522487	7.24452479689645e-07	-1.44050311477543	2
ENSG00000181450.17	ZNF678	1	227563411	1_116	0	0.0166070833508213	4.67676693085438	2.44426374595012e-07	-0.287766444583618	1
ENSG00000143740.14	SNAP47	1	227720610	1_116	0	0.0251203469453851	8.50451301743322	6.72332425711294e-07	-1.24835628819667	1
ENSG00000081692.12	JMJD4	1	227731799	1_116	0	0.0283615124694597	9.62937464282096	8.59481325193281e-07	0.866859673611606	1
ENSG00000143816.7	WNT9A	1	227947502	1_116	0	0.083069572369099	19.695515366485	5.14894553359809e-06	-1.6581846447503	1
ENSG00000143793.12	C1orf35	1	228106599	1_116	0	0.143202738256127	24.9313475879811	1.12358530278586e-05	3.45972822804355	1
ENSG00000162910.18	MRPL55	1	228109044	1_116	0	0.0510706050767592	15.1097935472157	2.42850223456264e-06	-2.46372902021209	1
ENSG00000143774.16	GUK1	1	228140298	1_116	0	0.0206890718764602	6.70793510597103	4.36755954449245e-07	-1.22046000470987	1
ENSG00000181873.12	IBA57	1	228163240	1_116	0	0.037474122997105	12.2190564861167	1.44104692834492e-06	-2.43555778512645	2
ENSG00000162913.9	C1orf145	1	228222533	1_116	0	0.0239741725754158	8.07195421551105	6.09019629598737e-07	-1.30168745259944	1
ENSG00000154370.15	TRIM11	1	228362728	1_116	0	0.0195516459542657	6.18502471270773	3.80569287565996e-07	-1.10747050917204	1
ENSG00000162931.11	TRIM17	1	228417087	1_116	0	0.090924503588624	20.5565965110792	5.88221810973746e-06	-2.63999737463778	1
ENSG00000181218.5	HIST3H2A	1	228457362	1_116	0	0.0166333161165759	4.69130798126728	2.45573647074889e-07	0.540694967487954	1
ENSG00000196890.4	HIST3H2BB	1	228458562	1_116	0	0.0329963239962924	11.0355520210974	1.14595772190458e-06	-1.59727205681199	1
ENSG00000168159.11	RNF187	1	228482785	1_116	0	0.0174622388485663	5.14052256421289	2.82498514016283e-07	0.171911090625029	1
ENSG00000143632.14	ACTA1	1	229433845	1_117	0	0.255574162127488	26.1008436835208	2.09932880632073e-05	-2.89712677989476	2
ENSG00000135801.9	TAF5L	1	229626307	1_117	0	0.0516291214013541	10.57339068756	1.71797954213631e-06	1.30087286834192	1
ENSG00000135763.9	URB2	1	229626307	1_117	0	0.0516291214013541	10.57339068756	1.71797954213631e-06	-1.30087286834192	1
ENSG00000143641.9	GALNT2	1	230136877	1_117	0	0.171995893543081	22.0958708665736	1.19601926437082e-05	2.82232995311515	2
ENSG00000135744.7	AGT	1	230713422	1_118	0	0.227341543657568	41.8374332946103	2.99331768219039e-05	6.1498570270812	2
ENSG00000135773.12	CAPN9	1	230747327	1_118	0	0.0307839972445957	12.0988905608636	1.17214012628729e-06	2.04485771100157	2
ENSG00000143643.12	TTC13	1	230978250	1_118	0	0.0573845503773054	17.0690243140718	3.08256791619399e-06	2.28500699766585	2
ENSG00000173409.13	ARV1	1	230978674	1_118	0	0.0158265568495457	5.53812718381946	2.75840696622963e-07	0.12925115188253	2
ENSG00000182118.7	FAM89A	1	231038158	1_118	0	0.0152857887613086	5.3762274394923	2.58627356297105e-07	-0.0128964545175647	1
ENSG00000119283.15	TRIM67	1	231162257	1_118	0	0.0140374355530158	4.64776804280825	2.05324698874876e-07	0.0010706373489999	2
ENSG00000143633.12	C1orf131	1	231227177	1_118	0	0.0142471598733401	4.7641767993295	2.13611751622026e-07	0.111897934649095	3
ENSG00000116906.11	GNPAT	1	231241335	1_118	0	0.014176623063438	4.7521136047394	2.12015972510263e-07	-0.267708022245017	1
ENSG00000116903.7	EXOC8	1	231321314	1_118	0	0.0139350479789319	4.59492897632965	2.01509833849261e-07	-0.0660264486344317	1
ENSG00000135766.8	EGLN1	1	231433945	1_118	0	0.0153472366976253	5.71271004726759	2.75918834319373e-07	0.610421746518227	1
ENSG00000116918.13	TSNAX	1	231528861	1_118	0	0.0153334924790504	5.71068772065016	2.75574146084061e-07	-0.599584923593432	1
ENSG00000162946.21	DISC1	1	231627073	1_118	0	0.0753264525690708	19.853859154637	4.70653643990249e-06	-2.05381417725164	1
ENSG00000116991.10	SIPA1L2	1	232561778	1_119	0	0.0284089885300914	5.03795511570997	4.50421423797402e-07	-0.167327521696582	2
ENSG00000212916.4	MAP10	1	232801289	1_119	0	0.0505368112471032	10.405013055307	1.65485306494865e-06	-1.39734463056275	1
ENSG00000143674.10	MAP3K21	1	233303525	1_120	0	0.051098773829285	6.43238135518947	1.03440649072092e-06	-0.756899013780455	1
ENSG00000135750.14	KCNK1	1	233663763	1_120	0	0.0534256779434525	6.84974020596721	1.15168342252284e-06	0.817643149057608	2
ENSG00000183780.12	SLC35F3	1	234262946	1_120	0	0.0528900114321527	6.7552586869265	1.12440979241392e-06	-0.721595400207928	1
ENSG00000059588.9	TARBP1	1	234479133	1_121	0	0.0332948951784511	4.72122486812907	4.94699318020399e-07	0.225853836457401	2
ENSG00000116957.12	TBCE	1	235365444	1_121	0	0.0583461394842988	9.94706091074517	1.82648402020794e-06	-1.356537014967	1
ENSG00000162885.12	B3GALNT2	1	235504442	1_121	0	0.082796231497555	13.331445479092	3.4737358021738e-06	1.59127562897993	1
ENSG00000168243.10	GNG4	1	235651207	1_121	0	0.0349196060302529	5.19758386518278	5.71188972857562e-07	-0.500256321211834	1
ENSG00000143669.13	LYST	1	235883940	1_122	0	0.0643920056123625	13.2029506823874	2.67554294970334e-06	1.59815579111486	1
ENSG00000116962.14	NID1	1	236065381	1_122	0	0.029865872175202	6.11450680427049	5.74705837316746e-07	0.764577193422797	2
ENSG00000077585.13	GPR137B	1	235920306	1_122	0	0.0279919375172749	5.47188082184861	4.82034989542732e-07	0.438102339097567	1
ENSG00000086619.13	ERO1B	1	236264099	1_122	0	0.0258742711508234	4.7270180592669	3.8491457857434e-07	-0.225353394181637	2
ENSG00000116977.18	LGALS8	1	236531294	1_122	0	0.0843929412261591	13.9019033581973	3.69223522926569e-06	-3.15321519173466	1
ENSG00000119285.10	HEATR1	1	236598478	1_122	0	0.0489310627193112	11.5308777554596	1.77564437477138e-06	2.75000640306828	2
ENSG00000077522.12	ACTN2	1	236786290	1_122	0	0.0318760907334459	6.98376323622203	7.00589357108698e-07	1.02868533083175	1
ENSG00000116984.12	MTR	1	236795503	1_122	0	0.0258519466642692	4.71614988226668	3.83698254678329e-07	0.14960554803847	2
ENSG00000155816.19	FMN2	1	240014481	1_125	0	0.0379124626524975	6.57217103360745	7.84151226601296e-07	-0.81324008872008	1
ENSG00000182901.16	RGS7	1	241357612	1_126	0	0.0363464964847433	5.15481392483741	5.89636719596319e-07	0.401037174294519	1
ENSG00000203668.2	CHML	1	241637863	1_127	0	0.0217030246886066	4.58731346222062	3.13319666550072e-07	0.0259015451749588	2
ENSG00000054277.13	OPN3	1	241632982	1_127	0	0.0223196775104625	4.85619156366728	3.41108623746931e-07	0.26730376003883	2
ENSG00000174371.16	EXO1	1	241847755	1_127	0	0.0286212220361691	6.68606676803526	6.02237584787567e-07	0.359564652757777	1
ENSG00000180287.16	PLD5	1	242212477	1_128	0	0.0317994047088459	4.59679547435828	4.60026812102791e-07	0.560624258223857	2
ENSG00000143702.15	CEP170	1	243254761	1_128	0	0.0528845822417066	9.34244484826091	1.55488614751179e-06	-1.18727313974603	1
ENSG00000054282.15	SDCCAG8	1	243495297	1_128	0	0.0328524029460724	4.89955951769311	5.0656263503691e-07	-0.350331248896745	1
ENSG00000117020.16	AKT3	1	243851261	1_128	0	0.0452441621729742	7.88204431752508	1.12230370461638e-06	0.945472235379157	1
ENSG00000035687.9	ADSS	1	244452097	1_129	0	0.19537658909497	21.7283523480723	1.33600564223269e-05	2.51070765265608	1
ENSG00000203666.12	EFCAB2	1	244970187	1_129	0	0.0387171057963881	6.24595673518365	7.61045864775166e-07	0.697038291620327	2
ENSG00000197472.14	ZNF695	1	247008088	1_130	0	0.0298032135956282	7.63668583940991	7.16270382857943e-07	0.925735938643784	2
ENSG00000162852.13	CNST	1	246552717	1_130	0	0.0394319418915879	10.2408693571717	1.2708490386001e-06	1.36106690706899	2
ENSG00000143653.9	SCCPDH	1	246723744	1_130	0	0.0222850488848891	4.94214823373676	3.46607800327272e-07	-0.28055735040605	3
ENSG00000277462.1	ZNF670	1	247078334	1_130	0	0.022000143315438	4.82306624200855	3.33931747653968e-07	-0.297955060786135	2
ENSG00000188295.14	ZNF669	1	247104366	1_130	0	0.0226676540716566	5.09971542698823	3.63798992814755e-07	0.410353337081037	2
ENSG00000196418.12	ZNF124	1	247123343	1_130	0	0.0396249206383296	10.2863754632028	1.28274329004661e-06	-1.28545843863131	2
ENSG00000184731.5	FAM110C	2	47208	2_1	0	0.0350004091863616	11.8611288154511	1.30649610060907e-06	1.99912198571075	1
ENSG00000143727.15	ACP1	2	264429	2_1	0	0.223896340974379	28.8215908740953	2.03083163005674e-05	3.46267921215502	2
ENSG00000151353.14	TMEM18	2	677213	2_1	0	0.0164396249086156	4.88422530164259	2.52694952473215e-07	-0.593245414659758	2
ENSG00000172554.11	SNTG2	2	860419	2_1	0	0.023739238284003	7.63948697273456	5.70742151517471e-07	-0.701998106865283	1
ENSG00000130508.10	PXDN	2	1740910	2_1	0	0.222328393246473	28.9985525441495	2.0289914819685e-05	2.89849468909929	1
ENSG00000171853.15	TRAPPC12	2	3379970	2_2	0	0.0172222068631517	5.44877718285369	2.95322695526499e-07	0.515067022633391	2
ENSG00000182551.13	ADI1	2	3519673	2_2	0	0.0424326979927399	13.8142999189448	1.84475416970901e-06	1.60354335060931	1
ENSG00000171865.9	RNASEH1	2	3558529	2_2	0	0.027396160920419	9.744564029338	8.40158248982138e-07	1.25433989084807	2
ENSG00000171863.12	RPS7	2	3577209	2_2	0	0.157137084127215	26.2801900694724	1.29961934006366e-05	-2.96149087250336	1
ENSG00000151360.9	ALLC	2	3577209	2_2	0	0.157137084127214	26.2801900694723	1.29961934006365e-05	2.96149087250336	1
ENSG00000118004.17	COLEC11	2	3594371	2_2	0	0.0157105564868291	4.60054182581841	2.27462352085387e-07	0.27317730171119	3
ENSG00000151692.14	RNF144A	2	6978330	2_5	0	0.0750160820410668	14.5433616780041	3.43342967449682e-06	1.88790378238118	2
ENSG00000143797.11	MBOAT2	2	9003515	2_6	0	0.0923834074961067	17.7497321363956	5.16053531003032e-06	-2.14576994619067	2
ENSG00000119185.12	ITGB1BP1	2	9417862	2_6	0	0.0583216445205427	13.3977385837937	2.45906628103242e-06	1.54933286750387	2
ENSG00000134330.18	IAH1	2	9473160	2_6	0	0.0471587200568696	11.406291584121	1.69283820723764e-06	-1.37570856778146	2
ENSG00000151694.12	ADAM17	2	9555777	2_6	0	0.0290831713758674	6.90440840375418	6.31941982965948e-07	0.926917823208673	2
ENSG00000115750.16	TAF1B	2	9842879	2_6	0	0.0241726266845859	5.18971156303444	3.94798996122505e-07	0.550322562060835	2
ENSG00000134317.17	GRHL1	2	9962912	2_6	0	0.21298476843763	25.9150838792497	1.7370412769198e-05	3.02130924241319	2
ENSG00000172059.10	KLF11	2	9999636	2_6	0	0.0689314232301517	14.97160656332	3.24783999084678e-06	2.04342220225473	2
ENSG00000171848.13	RRM2	2	10121909	2_6	0	0.0228779128478472	4.67995099338511	3.36950946200081e-07	-0.334271740427223	1
ENSG00000115756.12	HPCAL1	2	10311039	2_7	0	0.0230362827728551	5.74295711296966	4.16348445674165e-07	-0.628497671157049	1
ENSG00000115758.12	ODC1	2	10448012	2_7	0	0.333679379549326	31.5992577258428	3.31829676799615e-05	3.53217209545388	1
ENSG00000115761.15	NOL10	2	10689290	2_7	0	0.0204110538007679	4.62335457632527	2.96983008860318e-07	-0.109859304111454	1
ENSG00000143882.10	ATP6V1C2	2	10722013	2_7	0	0.0218394402235267	5.24911086093973	3.6077482226552e-07	0.425933835176207	2
ENSG00000134318.13	ROCK2	2	11363225	2_7	0	0.0204963797323504	4.66193637931586	3.0071318793317e-07	-0.119016965537009	2
ENSG00000169016.16	E2F6	2	11466521	2_7	0	0.0647028517656989	15.3738540045767	3.13051038452898e-06	1.80450583912105	1
ENSG00000196208.13	GREB1	2	11688504	2_7	0	0.0341114941343599	9.38520107424902	1.00751912295056e-06	-1.13723346090749	1
ENSG00000169006.6	NTSR2	2	11670545	2_7	0	0.0230584148161045	5.75182736025464	4.17392137387321e-07	-0.55823686371829	2
ENSG00000134324.11	LPIN1	2	11784824	2_7	0	0.0214709304009498	5.09163914178073	3.440467457213e-07	0.343803020653886	1
ENSG00000151779.12	NBAS	2	15560878	2_9	0	0.0452212166675643	11.5939489713335	1.64999489688676e-06	1.9994783575499	1
ENSG00000079785.14	DDX1	2	15591459	2_9	0	0.0503245982582811	12.5943298349423	1.99463921548039e-06	-1.5168923555847	1
ENSG00000163032.11	VSNL1	2	17298688	2_10	0	0.0788496711114791	19.4596515531289	4.82885227222379e-06	2.22059954151477	1
ENSG00000178295.14	GEN1	2	17754094	2_10	0	0.11910852550186	23.3741717945404	8.76169343981468e-06	2.71437626991762	3
ENSG00000163029.15	SMC6	2	17799991	2_10	0	0.0817485094395155	19.756088928978	5.08264513522557e-06	-2.48463507720015	2
ENSG00000183891.5	TTC32	2	19901956	2_12	0	0.0218141042670884	4.72831248244876	3.24602999488639e-07	-0.38903872617464	2
ENSG00000118965.14	WDR35	2	19989328	2_12	0	0.0234901288227379	5.24465063618287	3.87713511314381e-07	-0.26550423171265	1
ENSG00000068697.6	LAPTM4A	2	20052246	2_12	0	0.0244911345301584	5.74609929822276	4.42885033505235e-07	0.608573838318371	1
ENSG00000115884.10	SDC1	2	20172653	2_12	0	0.117226286035097	20.2887748363245	7.48496548356481e-06	2.31312959671981	2
ENSG00000055917.15	PUM2	2	20352364	2_12	0	0.0319392713505994	8.06178232563541	8.1033583611201e-07	0.933212236047991	1
ENSG00000143878.9	RHOB	2	20447480	2_12	0	0.0252974650080703	6.10938829239497	4.86388956701021e-07	-0.676071029768432	1
ENSG00000118960.12	HS1BP3	2	20637959	2_12	0	0.0338605061992896	8.65134343134132	9.21904579923828e-07	0.984653813472703	1
ENSG00000143869.6	GDF7	2	20917090	2_13	0	0.0193759707494257	4.78919563258519	2.92035078992705e-07	-0.274174489650158	1
ENSG00000119771.14	KLHL29	2	23386174	2_14	0	0.0299954324272785	8.26804226979141	7.80489004731366e-07	-0.107892950682007	1
ENSG00000119778.14	ATAD2B	2	23927293	2_14	0	0.0246416555174676	6.19410097971451	4.80349272023432e-07	-0.125272974127253	1
ENSG00000205639.9	MFSD2B	2	24009668	2_14	0	0.0219824272545159	5.08238136693639	3.51602430428527e-07	-0.43824877789312	1
ENSG00000163026.11	WDCP	2	24047480	2_14	0	0.030591691372798	7.48363174138887	7.20484880065218e-07	-0.0766117283488683	2
ENSG00000219626.8	FAM228B	2	24078062	2_14	0	0.0355422288387741	16.4600154320544	1.84112752373166e-06	3.29766231190735	2
ENSG00000176732.6	PFN4	2	24124223	2_14	0	0.0217934349202441	7.91295561308092	5.4271695456378e-07	1.40928423335877	2
ENSG00000186453.12	FAM228A	2	24207450	2_14	0	0.0284593003764021	7.66419193642304	6.86435231219944e-07	-1.0925391091379	1
ENSG00000198399.14	ITSN2	2	24364849	2_14	0	0.0457605956153969	13.7281788828218	1.97703142176854e-06	-2.00844397659152	1
ENSG00000173557.14	C2orf70	2	26562410	2_15	0	0.0187073176120832	4.70332495323143	2.76901608580653e-07	-0.195116127290679	2
ENSG00000157884.10	CIB4	2	26581275	2_15	0	0.0186429925644279	4.66689186882004	2.73811912389462e-07	-0.159109726122211	1
ENSG00000084676.15	NCOA1	2	24491696	2_15	0	0.0269971079661694	9.56650196139921	8.12791928065314e-07	-1.84091590030137	2
ENSG00000138031.14	ADCY3	2	24909986	2_15	0	0.0368716941239803	22.719710871565	2.63636092650797e-06	-4.27147051627203	1
ENSG00000115137.11	DNAJC27	2	24971258	2_15	0	0.083726046758178	17.9287587012247	4.72410760945521e-06	-1.89852658165619	2
ENSG00000115138.10	POMC	2	25170853	2_15	0	0.0232427035151447	7.32467514321503	5.35776898791194e-07	-1.2329708788977	1
ENSG00000119772.16	DNMT3A	2	25343038	2_15	0	0.0285149154486439	9.19758903539971	8.25382131069308e-07	1.30610579656676	1
ENSG00000138101.18	DTNB	2	25673919	2_15	0	0.0185531571704858	4.74835900153848	2.77249226941075e-07	-0.396102336314331	1
ENSG00000143970.16	ASXL2	2	25878778	2_15	0	0.0186158292773104	4.71393909589034	2.7616925493537e-07	0.351114442427954	1
ENSG00000084731.14	KIF3C	2	25982155	2_15	0	0.023944488349121	6.80787939798399	5.13010658960229e-07	-0.766792754783165	1
ENSG00000084733.10	RAB10	2	26033971	2_15	0	0.0703087383937953	16.5199792513218	3.65533997826026e-06	-2.27409239899576	1
ENSG00000138029.13	HADHB	2	26241540	2_15	0	0.0190096507531947	4.78304477226205	2.86145919980851e-07	0.306970891841513	1
ENSG00000084754.10	HADHA	2	26244798	2_15	0	0.0302615209998305	8.9630093467244	8.53598367188383e-07	-1.40954607526672	2
ENSG00000138018.17	SELENOI	2	26486066	2_15	0	0.0185804970002597	4.65518548543351	2.72209507819728e-07	-0.046656968286302	1
ENSG00000173567.14	ADGRF3	2	26347104	2_15	0	0.0241028423845462	7.0107258333631	5.31790063265347e-07	0.777378991982967	1
ENSG00000157856.10	DRC1	2	26403667	2_15	0	0.0445239661615935	12.6698590023313	1.77531163570548e-06	-1.73780527252152	1
ENSG00000115155.16	OTOF	2	26538380	2_15	0	0.076457452169602	17.5084548136806	4.21285600332528e-06	2.12583410542081	1
ENSG00000157851.16	DPYSL5	2	26816924	2_16	0	0.0363976357186108	9.90161200269169	1.13419584553144e-06	0.133234091267576	1
ENSG00000213699.8	SLC35F6	2	26717366	2_16	0	0.26123602683471	25.5057809414284	2.09691424008989e-05	-0.170263651227712	2
ENSG00000084764.10	MAPRE3	2	26971145	2_16	0	0.0291214922673716	7.87934570760332	7.22125622638638e-07	0.270435292532815	1
ENSG00000119777.18	TMEM214	2	27031928	2_16	0	0.0562762750640572	12.2035897526568	2.16133415689314e-06	1.19652787890442	1
ENSG00000138080.13	EMILIN1	2	27078536	2_16	0	0.0355044701479654	9.78646493830597	1.09349764993106e-06	1.41812680342755	1
ENSG00000138030.12	KHK	2	27086538	2_16	0	0.0577856253881964	12.4053485626559	2.25599307908519e-06	1.21443538540332	1
ENSG00000138028.15	CGREF1	2	27101801	2_16	0	0.0350427900493832	9.03072981175368	9.95933863258968e-07	0.652919995676587	1
ENSG00000143994.13	ABHD1	2	27134061	2_16	0	0.0238144337519333	6.1793433475119	4.63117892394028e-07	0.129544006422157	1
ENSG00000138085.16	ATRAID	2	27212506	2_16	0	0.0302905717751798	8.50281843618379	8.10549142206069e-07	1.74586635122716	1
ENSG00000084774.13	CAD	2	27217854	2_16	0	0.0453265078924624	12.5956518524086	1.79672612492339e-06	-2.61178851896552	2
ENSG00000115194.10	SLC30A3	2	27274947	2_16	0	0.122500484574567	22.6717272252113	8.74040160385326e-06	3.47932047873064	2
ENSG00000163794.6	UCN	2	27308797	2_16	0	0.0319744061430644	8.3798735997599	8.43235590759726e-07	-1.18581086302657	1
ENSG00000115207.13	GTF3C2	2	27356305	2_16	0	0.0355188687693829	9.2892929412118	1.03836671431125e-06	1.28563984928482	1
ENSG00000163795.13	ZNF513	2	27380806	2_16	0	0.0202654138671706	4.63223756234126	2.95430462974185e-07	-0.785085762221725	1
ENSG00000157992.12	KRTCAP3	2	27444317	2_16	0	0.0213366717335453	4.99902292178617	3.35676375657332e-07	0.350512687466477	1
ENSG00000138002.14	IFT172	2	27488764	2_16	0	0.1613298115535	21.8237469182366	1.10803356612675e-05	3.12894531015013	1
ENSG00000198522.13	GPN1	2	27628253	2_16	0	0.112185551099914	18.8503376311945	6.65526009294927e-06	-3.02439202245911	1
ENSG00000176714.9	CCDC121	2	27629397	2_16	0	0.0228654760209491	5.9809836924837	4.30389670003127e-07	-0.795744062045213	1
ENSG00000158019.20	BRE	2	27889788	2_16	0	0.020822097331859	4.84248759006419	3.17323300190197e-07	0.0929432502228581	2
ENSG00000171174.13	RBKS	2	27891044	2_16	0	0.0536321871940469	13.7081364186236	2.31373118351036e-06	-2.2600336967412	1
ENSG00000213639.9	PPP1CB	2	28751273	2_18	0	0.0472624938681718	12.0740191083907	1.7958806311628e-06	2.15721048710773	1
ENSG00000171103.10	TRMT61B	2	28869984	2_18	0	0.0749386858054736	16.4084847677092	3.8697554855368e-06	-2.59989662793883	2
ENSG00000163811.11	WDR43	2	28903717	2_18	0	0.151610820588448	23.1812031203993	1.10605097884251e-05	2.96375946718608	1
ENSG00000189350.12	TOGARAM2	2	28979858	2_18	0	0.022419304229682	5.13986552630063	3.62645974350562e-07	0.436226471573474	3
ENSG00000172954.13	LCLAT1	2	30437400	2_19	0	0.0326800006030054	4.98255494827111	5.12440122591714e-07	0.384496694277444	2
ENSG00000214711.9	CAPN14	2	31170256	2_19	0	0.0938254715786152	14.8926241247999	4.39745048544601e-06	-1.87274188248868	1
ENSG00000013016.15	EHD3	2	31236760	2_19	0	0.0387660969288337	6.57200064269424	8.01786331347654e-07	-0.706721276826352	1
ENSG00000158125.9	XDH	2	31463443	2_20	0	0.0274085820881799	4.58625028670198	3.95597277957193e-07	-0.276209528357089	1
ENSG00000277893.1	SRD5A2	2	31574793	2_20	0	0.0512120379663523	10.4101332856775	1.67778892181028e-06	1.33419266371177	3
ENSG00000162961.13	DPY30	2	32044289	2_20	0	0.0435204473059913	8.88800371224003	1.21732502883991e-06	0.95753297108579	1
ENSG00000021574.11	SPAST	2	32064971	2_20	0	0.0444042337383589	9.07578994435926	1.26828772588095e-06	-1.55403804359679	1
ENSG00000152683.14	SLC30A6	2	32164302	2_20	0	0.0277939781529195	4.7157688320894	4.124888306467e-07	0.000326244155579448	2
ENSG00000119820.10	YIPF4	2	32276095	2_20	0	0.036800603568408	7.32431134811956	8.48263368309258e-07	1.10504297696044	1
ENSG00000115760.13	BIRC6	2	32354691	2_20	0	0.029262174028705	5.193460191688	4.78269151420048e-07	0.65816376042675	2
ENSG00000018699.11	TTC27	2	32669403	2_20	0	0.0275522273306524	4.6347294808197	4.01874155074746e-07	0.0232032236997161	1
ENSG00000049323.15	LTBP1	2	32947295	2_20	0	0.0805902402667411	14.6826997946627	3.7238942836795e-06	-1.71860262060578	1
ENSG00000152689.17	RASGRP3	2	33510490	2_21	0	0.021860429876746	6.03457490574817	4.15158901423991e-07	-0.66741593814314	2
ENSG00000150938.9	CRIM1	2	36357178	2_23	0	0.0218169533860896	12.0660948523525	8.28456695890249e-07	-1.33540965954314	2
ENSG00000205221.12	VIT	2	37128391	2_23	0	0.0120790505150832	11.1208435514005	4.22745995416907e-07	2.36439549221208	1
ENSG00000008869.11	HEATR5B	2	37084196	2_23	0	0.00986521634987014	4.8961034943298	1.52007906251121e-07	-0.334127374498748	2
ENSG00000152133.14	GPATCH11	2	37072002	2_23	0	0.0104271090589947	5.37833488014809	1.76490254571459e-07	-0.333292364460741	2
ENSG00000055332.16	EIF2AK2	2	37156965	2_23	0	0.00993317004710203	5.12185973027976	1.60112236693395e-07	-0.463714481292114	1
ENSG00000218739.9	CEBPZOS	2	37196344	2_23	0	0.0097489831393226	4.78044884769539	1.46668539859692e-07	-0.222361170277701	3
ENSG00000115816.14	CEBPZ	2	37186717	2_23	0	0.0151439395953613	8.33166575043919	3.97081524869527e-07	0.570759085393162	1
ENSG00000003509.15	NDUFAF7	2	37231568	2_23	0	0.0146511777389947	8.53037168601262	3.93323110807287e-07	-0.668357466524541	2
ENSG00000115825.9	PRKD3	2	37309293	2_23	0	0.0459849122909518	25.5038033625451	3.69087457817153e-06	-3.96663314081394	2
ENSG00000115828.15	QPCT	2	37345207	2_23	0	0.021345654459058	15.1520992397654	1.01786751607025e-06	-2.72274686464714	1
ENSG00000163171.7	CDC42EP3	2	37667637	2_23	0	0.021217583362218	11.4917881690096	7.67348242530107e-07	1.24278365081255	1
ENSG00000115841.19	RMDN2	2	37926319	2_24	0	0.0435191966037725	11.2086019199464	1.53511631830778e-06	-1.59663017447786	1
ENSG00000138061.11	CYP1B1	2	38109003	2_24	0	0.0229321696581144	4.73168329572604	3.41483550501506e-07	0.0625252239239344	1
ENSG00000119787.13	ATL2	2	38377077	2_24	0	0.0240852955135982	5.7410068124503	4.35160047154232e-07	-1.33440523353384	1
ENSG00000143891.16	GALM	2	38666042	2_24	0	0.0226530265191571	4.59279353836111	3.27425221465371e-07	-0.130230251888733	1
ENSG00000152147.10	GEMIN6	2	38751622	2_24	0	0.088605410140307	17.1143402322293	4.77231800561892e-06	-2.33517010152299	1
ENSG00000188010.12	MORN2	2	38875912	2_25	0	0.0302207496569821	4.87772857448788	4.63907973288476e-07	-0.316923838253164	1
ENSG00000115904.12	SOS1	2	39124428	2_25	0	0.030298246663276	4.90151319280515	4.67365495757447e-07	0.48966583262801	2
ENSG00000152154.10	TMEM178A	2	39665237	2_25	0	0.0319362417847154	5.39061380927848	5.41790019893198e-07	0.653895681918718	1
ENSG00000162878.12	PKDCC	2	42047560	2_26	0	0.0128719439144008	7.68236318307449	3.11205989610178e-07	-0.894529093830242	3
ENSG00000143924.18	EML4	2	42153038	2_26	0	0.0121523726897046	7.15206484069534	2.73527815369948e-07	-0.608568725719548	2
ENSG00000115944.14	COX7A2L	2	42380148	2_26	0	0.0122740973399617	7.24392682395853	2.79816030516773e-07	-0.727332259321773	1
ENSG00000057935.13	MTA3	2	42517643	2_26	0	0.0292717869797344	15.2791976818355	1.40753356295732e-06	1.82554394440603	1
ENSG00000162881.6	OXER1	2	42764883	2_26	0	0.0137633112655473	8.29977715473996	3.59499538685161e-07	1.32262859595702	1
ENSG00000162882.14	HAAO	2	42792668	2_26	0	0.0363119902091332	17.2825267067806	1.97499619380307e-06	2.1076876578439	2
ENSG00000143921.6	ABCG8	2	43839108	2_27	0	0.0225761232549943	4.8026827140751	3.41226095997501e-07	0.00225961538461424	1
ENSG00000138075.11	ABCG5	2	43839108	2_27	0	0.0225761232549943	4.8026827140751	3.41226095997501e-07	0.00225961538461424	1
ENSG00000152518.7	ZFP36L2	2	43226112	2_27	0	0.0274191793944144	6.36111501740886	5.48904353087096e-07	0.453725935232932	1
ENSG00000115970.18	THADA	2	43594867	2_27	0	0.161674522762153	21.6850586243971	1.10334456975167e-05	-2.50669152591121	1
ENSG00000152527.13	PLEKHH2	2	43709223	2_27	0	0.0315427418046298	7.65556939290506	7.59951562302381e-07	1.28857797722467	2
ENSG00000223658.7	C1GALT1C1L	2	43676123	2_27	0	0.0343511107828145	8.24188410134661	8.90997041184296e-07	0.506659579538695	1
ENSG00000138036.18	DYNC2LI1	2	43774046	2_27	0	0.0670755582426282	16.7340256358086	3.53243109817127e-06	-2.57789137488486	1
ENSG00000138095.18	LRPPRC	2	43946283	2_27	0	0.0219914211307579	4.58963364573576	3.17643731752459e-07	-0.0613833273216232	3
ENSG00000138079.13	SLC3A1	2	44275649	2_28	0	0.0231917421982271	7.62631667303925	5.566179189032e-07	-1.15373692103694	2
ENSG00000138078.15	PREPL	2	44361802	2_28	0	0.016694310332123	4.58693534024901	2.4099058404772e-07	-0.351656667924425	2
ENSG00000143919.14	CAMKMT	2	44362007	2_28	0	0.028301374867197	9.4717853131477	8.43622886915677e-07	-1.09959714467457	1
ENSG00000138083.4	SIX3	2	44927769	2_28	0	0.270499851444349	31.1912637683311	2.65527175604243e-05	-3.2059507268841	2
ENSG00000170577.7	SIX2	2	45265494	2_28	0	0.0169040913252825	4.70225653065979	2.50153810272032e-07	0.184904403287792	1
ENSG00000068784.12	SRBD1	2	45612605	2_28	0	0.0195771960970595	6.05877246638029	3.73288067756163e-07	0.590385156030102	1
ENSG00000250565.6	ATP6V1E2	2	46541996	2_30	0	0.0248962693253767	5.12395844396305	4.01466069452917e-07	-0.26994591915094	1
ENSG00000119729.11	RHOQ	2	46541996	2_30	0	0.0235704659577105	4.61707280244184	3.42486820981723e-07	0.0408952548050242	2
ENSG00000151665.12	PIGF	2	46617108	2_30	0	0.0235035945111309	4.59076631428643	3.39569320752366e-07	-0.0649029871726134	1
ENSG00000171150.7	SOCS5	2	46698925	2_30	0	0.02504925002851	5.18073537078863	4.0840881825069e-07	0.529400372003948	1
ENSG00000068724.15	TTC7A	2	46893291	2_30	0	0.0234933109861289	4.58671344972732	3.39121098329853e-07	-0.047967677718337	2
ENSG00000180398.11	MCFD2	2	46941753	2_30	0	0.0347635394966712	8.22321940762988	8.996526012794e-07	-0.944501507509784	1
ENSG00000143933.16	CALM2	2	47038021	2_30	0	0.0304279783689161	6.98507228973321	6.68887342212269e-07	-0.894728802016799	3
ENSG00000119888.10	EPCAM	2	47345021	2_30	0	0.0236804341847586	4.66018014037023	3.47297245992675e-07	0.101971373896677	3
ENSG00000095002.13	MSH2	2	47403074	2_30	0	0.0268102597720676	5.8104968595443	4.90256393968811e-07	-0.545038941582159	1
ENSG00000116062.14	MSH6	2	47940492	2_30	0	0.0515642248545571	11.9032840393751	1.9316314341094e-06	1.47464315055474	1
ENSG00000243244.5	STON1	2	48549078	2_31	0	0.0294686137707232	5.29348692633553	4.90919773575012e-07	0.371877067020086	2
ENSG00000242441.7	GTF2A1L	2	48595242	2_31	0	0.0374308503120407	7.51721881639446	8.85514870872803e-07	-0.804968225523875	1
ENSG00000068781.21	STON1-GTF2A1L	2	48595242	2_31	0	0.0374308503120407	7.51721881639446	8.85514870872803e-07	-0.804968225523875	1
ENSG00000162869.15	PPP1R21	2	48347025	2_31	0	0.0358206257694579	7.10781174171283	8.01268479514511e-07	-0.848768449156913	2
ENSG00000143942.4	CHAC2	2	53767569	2_35	0	0.0453228983102981	5.38110098090396	7.67534295571277e-07	0.383496393209905	1
ENSG00000068912.13	ERLEC1	2	53787421	2_35	0	0.0625194127819032	8.39742699969343	1.6522284688776e-06	-1.21268890523214	1
ENSG00000115239.21	ASB3	2	53787421	2_35	0	0.0625194127819032	8.39742699969343	1.6522284688776e-06	-1.21268890523214	1
ENSG00000170634.12	ACYP2	2	53971158	2_35	0	0.0420414255494258	4.67926894322396	6.1910514707066e-07	0.209944978363773	1
ENSG00000115306.15	SPTBN1	2	54356578	2_35	0	0.0453374035636578	5.3840924939776	7.68206770720505e-07	-0.668119204599127	3
ENSG00000143947.13	RPS27A	2	55233148	2_36	0	0.00954458009132808	4.62340011673457	1.38876025820064e-07	-0.025339578761191	1
ENSG00000162994.15	CLHC1	2	55235877	2_36	0	0.0113763866909506	5.9157670703779	2.11799233892291e-07	0.102748964923986	1
ENSG00000085760.14	MTIF2	2	55263189	2_36	0	0.0135489981559465	6.90303844874536	2.94344855493491e-07	-0.143184907127613	2
ENSG00000163001.11	CFAP36	2	55515263	2_36	0	0.0311215168537785	14.5214745353539	1.42226475353176e-06	-1.28948028901869	1
ENSG00000275052.4	PPP4R3B	2	55619798	2_36	0	0.0108057134256251	7.10222979182475	2.41522246182252e-07	0.175101564670891	2
ENSG00000138035.14	PNPT1	2	55683217	2_36	0	0.304380794864496	31.7784428198334	3.04409942441537e-05	-2.61095013043224	2
ENSG00000115380.19	EFEMP1	2	55924122	2_36	0	0.0112940882952274	6.68786434289846	2.37710085145107e-07	-0.962271051618697	1
ENSG00000055813.5	CCDC85A	2	56183915	2_37	0	0.0402637237032445	8.07049264200303	1.02264042588505e-06	1.01173161612581	3
ENSG00000028116.16	VRK2	2	57906783	2_38	0	0.110813019165897	17.8250623567705	6.21628359225728e-06	-2.12441869210123	2
ENSG00000115392.11	FANCL	2	58237892	2_39	0	0	8.04602865046075	0	-0.952547402776871	2
ENSG00000162928.8	PEX13	2	61008720	2_40	0	0.0226337865353671	8.3296082629562	5.93322429763215e-07	2.09809065801845	2
ENSG00000162927.13	PUS10	2	60940626	2_40	0	0.0219275466891219	5.22301917115219	3.6042975614349e-07	-0.861702143174358	3
ENSG00000162929.13	KIAA1841	2	61065721	2_40	0	0.093603859472257	23.8903286196148	7.03760444512567e-06	3.49939965458241	1
ENSG00000237651.6	C2orf74	2	61145163	2_40	0	0.0219754738606751	5.76102251272902	3.98425195715042e-07	-0.686245340374375	2
ENSG00000082898.16	XPO1	2	61538854	2_40	1	0.0776397762611847	17.755332748707	4.33832481118254e-06	-3.97441417246609	1
ENSG00000170264.12	FAM161A	2	61854082	2_40	0	0.042460504447426	10.8930301472551	1.45560262030839e-06	1.21096176150064	1
ENSG00000115484.14	CCT4	2	61888641	2_40	0	0.0228551674290892	5.16789552102473	3.7171244858935e-07	0.258309877743661	2
ENSG00000186889.9	TMEM17	2	62506118	2_41	0	0.0350213125841081	5.4966056421012	6.05809350452231e-07	-0.256653148732772	1
ENSG00000014641.17	MDH1	2	63589538	2_41	0	0.0470780312940582	8.25604343977346	1.22320496806573e-06	1.48282849236661	1
ENSG00000169764.15	UGP2	2	63841144	2_41	0	0.066955625208234	11.5631436729883	2.43653113414014e-06	-1.60740263021406	1
ENSG00000143952.19	VPS54	2	64018703	2_41	0	0.0320576253983612	4.67444367896098	4.71596154276165e-07	0.313952533303769	2
ENSG00000119862.12	LGALSL	2	64453833	2_42	0	0.185288251570487	23.5453387930548	1.37297238039486e-05	2.62728967402294	1
ENSG00000119844.15	AFTPH	2	64524123	2_42	0	0.0700999265019281	14.4441565613459	3.18653522326293e-06	-1.65988366871775	2
ENSG00000115902.10	SLC1A4	2	64988805	2_42	0	0.0248989374296394	5.24579561438238	4.1105615278229e-07	1.08111189666585	3
ENSG00000138069.16	RAB1A	2	65129770	2_42	0	0.228511087493438	23.164175612787	1.66583928453046e-05	2.32595729570066	1
ENSG00000138071.13	ACTR2	2	65259794	2_42	0	0.0263394310958583	6.04117053597157	5.00767874111899e-07	0.74286562105915	1
ENSG00000143971.7	ETAA1	2	67397667	2_44	0	0	11.043995986036	0	0.00918503635754395	2
ENSG00000197223.11	C1D	2	68110613	2_45	0	0.031264452721552	10.4515339301731	1.02834736440011e-06	2.05383025277093	1
ENSG00000243667.6	WDR92	2	68157965	2_45	0	0.0891374452266528	19.8355362834897	5.56433287703962e-06	3.03907429016037	1
ENSG00000115946.7	PNO1	2	68158823	2_45	0	0.0924166092826153	20.1920686838906	5.87272708499924e-06	-3.06754255746111	1
ENSG00000221823.10	PPP3R1	2	68246623	2_45	0	0.0221326215718133	5.53330444371203	3.85413034279069e-07	-0.31379491384898	2
ENSG00000115956.9	PLEK	2	68273446	2_45	0	0.0215266144645527	6.97734002080661	4.72688018454521e-07	-1.72104496047003	2
ENSG00000204923.3	FBXO48	2	68467123	2_45	0	0.0201478810284746	4.63498147359865	2.93891045586364e-07	0.100083032967887	1
ENSG00000169621.9	APLF	2	68467927	2_45	0	0.0484108335199451	12.4898818502691	1.90287326339609e-06	-1.43774794816615	1
ENSG00000163219.11	ARHGAP25	2	68679529	2_45	0	0.0211352664676306	5.02213494139848	3.34045079598857e-07	-0.297355598138563	1
ENSG00000169605.5	GKN1	2	68974850	2_46	0	0.0326219434684115	5.70816527989078	5.86023921237644e-07	0.755973891363354	1
ENSG00000169604.19	ANTXR1	2	69012709	2_46	0	0.0332256217675375	5.66948109333572	5.92823487431716e-07	0.720475629060761	1
ENSG00000198380.12	GFPT1	2	69386826	2_46	0	0.0776032324880884	11.9431789910906	2.91681393748767e-06	-0.0220042529618116	2
ENSG00000196975.15	ANXA4	2	69645665	2_46	0	0.0870499156926311	17.4247669143396	4.77358110631813e-06	-2.77525647244789	1
ENSG00000115977.18	AAK1	2	69676444	2_46	0	0.0311325196816861	6.04037104666121	5.91816217875674e-07	1.4174818419259	1
ENSG00000087338.4	GMCL1	2	69829233	2_46	0	0.0458369472325567	8.31503257733712	1.19946785716117e-06	1.13783448181575	2
ENSG00000124380.10	SNRNP27	2	69893476	2_46	0	0.0351977324675024	6.42184076648542	7.11349765062452e-07	1.25133261610564	1
ENSG00000059728.10	MXD1	2	69895600	2_46	0	0.0314158501412538	5.3769512552318	5.31610915523294e-07	0.452374373038915	2
ENSG00000244617.2	ASPRV1	2	69944578	2_46	0	0.0368891162861041	6.66235886069998	7.73455348326434e-07	1.15806551979072	2
ENSG00000116005.11	PCYOX1	2	70276014	2_46	0	0.0354754559823024	6.41609304515051	7.1632088471457e-07	0.936378336112646	2
ENSG00000035141.7	FAM136A	2	70301695	2_46	0	0.0655758390072415	11.4086324705102	2.35443344908e-06	-1.49218128002212	1
ENSG00000163235.15	TGFA	2	70471443	2_46	0	0.0297694542857752	4.61802734900814	4.32649641095808e-07	0.0606697721772493	1
ENSG00000116035.2	VAX2	2	70900154	2_47	0	0.0248099925291415	5.9168979960691	4.61986930386924e-07	0.689938614631002	2
ENSG00000144031.11	ANKRD53	2	70978846	2_47	0	0.0306268038074908	7.87066198149455	7.58615848556778e-07	0.956013168552604	2
ENSG00000124357.12	NAGK	2	71065572	2_47	0	0.0220364664434877	4.81919168460125	3.34214379181538e-07	-0.2370819876872	1
ENSG00000124370.10	MCEE	2	71130580	2_47	0	0.0306161098854121	7.86740879066435	7.58037513448885e-07	0.962229125482094	1
ENSG00000124383.8	MPHOSPH10	2	71130580	2_47	0	0.0306161098854121	7.86740879066435	7.58037513448885e-07	-0.962229125482094	1
ENSG00000124374.8	PAIP2B	2	71224300	2_47	0	0.0215653163272879	4.61919831118344	3.13495574435396e-07	0.139031099737088	2
ENSG00000075292.18	ZNF638	2	71276848	2_47	0	0.0304734404284242	7.82403555191834	7.50345491484786e-07	-1.06832825646294	1
ENSG00000135636.13	DYSF	2	71453820	2_47	0	0.0218948978230512	4.75954616618457	3.27957404132462e-07	-0.14999066893376	1
ENSG00000135625.7	EGR4	2	73294038	2_48	0	0.0279910168777946	8.69738036504473	7.66154070729452e-07	1.1257750633719	1
ENSG00000115297.10	TLX2	2	74513834	2_48	0	0.0494887643826013	13.5504851753325	2.11042746310656e-06	1.9641457447893	1
ENSG00000214513.3	NOTO	2	73200275	2_48	0	0.0205448871791959	6.69083697157675	4.32606641349714e-07	-1.32853696469307	2
ENSG00000144040.12	SFXN5	2	73076866	2_48	0	0.0204700130034383	5.47164715316541	3.52488681104005e-07	0.0251641668459131	1
ENSG00000135631.16	RAB11FIP5	2	73157004	2_48	0	0.0202474859728355	6.15269251857171	3.9205346105777e-07	-1.28025351062553	1
ENSG00000135632.11	SMYD5	2	73214385	2_48	0	0.0187240061528038	5.21400369111416	3.07240938566197e-07	0.712322938505238	1
ENSG00000135617.3	PRADC1	2	73233389	2_48	0	0.0184138658722733	4.81826184691155	2.79218601139627e-07	-0.699179222544419	1
ENSG00000135624.15	CCT7	2	73231565	2_48	0	0.103436675657864	18.5629482557294	6.04269232796942e-06	-3.36816121145951	1
ENSG00000163013.11	FBXO41	2	73265486	2_48	0	0.0191427622609609	4.9603123420268	2.98828905076031e-07	0.0234731743459754	1
ENSG00000144034.14	TPRKB	2	73737087	2_48	0	0.0272765828305969	8.19466861531149	7.03445298107456e-07	-1.25036063572717	2
ENSG00000144048.10	DUSP11	2	73780218	2_48	0	0.0486345648720941	13.9969592151648	2.14233659045044e-06	-2.31448259887726	1
ENSG00000124356.15	STAMBP	2	73829414	2_48	0	0.0193156602132072	5.26176180545853	3.1985247442068e-07	-0.44912835994685	1
ENSG00000114978.17	MOB1A	2	74178928	2_48	0	0.0183958990628615	4.67029133946213	2.70379627242778e-07	-0.215361554866954	1
ENSG00000065911.11	MTHFD2	2	74198820	2_48	0	0.0187474035178078	4.83061134466539	2.85004815411111e-07	0.249963509122638	1
ENSG00000188687.17	SLC4A5	2	74343527	2_48	0	0.0182764546202693	4.60932882321392	2.65117635237852e-07	-0.128931284269424	2
ENSG00000204843.12	DCTN1	2	74372241	2_48	0	0.018924297791007	4.93883337962974	2.94139345582679e-07	0.474429675216418	3
ENSG00000284308.1	C2orf81	2	74421241	2_48	0	0.0343187234779381	10.2098684134873	1.1027072856002e-06	1.62190400114732	1
ENSG00000005448.16	WDR54	2	74421241	2_48	0	0.0343187234779381	10.2098684134873	1.1027072856002e-06	-1.62190400114731	1
ENSG00000114993.16	RTKN	2	74442199	2_48	0	0.019831383486533	5.35654159375561	3.34307767981936e-07	-0.707582121254257	2
ENSG00000115274.14	INO80B	2	74454375	2_48	0	0.030417957848123	9.12332795111901	8.73358022406454e-07	-1.53076798556961	1
ENSG00000239779.6	WBP1	2	74458316	2_48	0	0.0185135183890232	4.71134656655671	2.74500403762058e-07	-0.146139068123047	2
ENSG00000115275.11	MOGS	2	74463251	2_48	0	0.0679017610917992	16.4355744375215	3.51216491016027e-06	2.12481999997157	3
ENSG00000135637.13	CCDC142	2	74483364	2_48	0	0.0445128864531845	12.5816865120709	1.76251812125536e-06	-1.88013492724399	1
ENSG00000115282.19	TTC31	2	74483364	2_48	0	0.0445128864531845	12.5816865120709	1.76251812125536e-06	1.88013492724399	1
ENSG00000179528.15	LBX2	2	74502935	2_48	0	0.0182592662752344	4.59036320954282	2.63778470587568e-07	0.0373060753061531	2
ENSG00000115289.13	PCGF1	2	74506707	2_48	0	0.0213160332334919	5.98001983415169	4.0116033636624e-07	0.64755346724099	2
ENSG00000144045.13	DQX1	2	74518953	2_48	0	0.105299777173919	20.6109750024816	6.83022424611028e-06	2.45578480905514	1
ENSG00000115325.13	DOK1	2	74548714	2_48	0	0.0191493705253883	5.02599556758249	3.02890447901825e-07	-0.565731701715459	1
ENSG00000159399.9	HK2	2	74834299	2_48	0	0.024028357001428	7.07059872199561	5.34674214348053e-07	-0.785371946175797	1
ENSG00000115350.11	POLE4	2	74958729	2_48	0	0.0183811470375947	4.6505082010387	2.69018407456184e-07	0.118715820448011	1
ENSG00000005436.13	GCFC2	2	75710675	2_49	0	0.0471583787128043	6.42677158940941	9.53807437558804e-07	-0.833772867925735	2
ENSG00000176204.13	LRRTM4	2	77593146	2_50	0	0.0412555389405864	4.86821613775198	6.32064050939462e-07	0.342589650296348	1
ENSG00000143954.12	REG3G	2	79025824	2_51	0	0.0194354192551065	5.14273798951872	3.14555501883406e-07	-0.0497613713723663	2
ENSG00000163541.11	SUCLG1	2	84459875	2_53	0	0.0487639159547673	14.8106018643118	2.27289961590041e-06	2.092104355728	1
ENSG00000115423.18	DNAH6	2	84516948	2_53	0	0.0162142322702235	4.58854473756208	2.34142544726875e-07	0.150232641527188	1
ENSG00000153563.15	CD8A	2	86807953	2_54	0	0.0219488757778635	12.7688340746964	8.82007946190015e-07	2.28656404795078	1
ENSG00000176407.17	KCMF1	2	84970689	2_54	0	0.0135147030421271	6.50438058219106	2.76644108465322e-07	-0.253533844598296	1
ENSG00000152284.4	TCF7L1	2	85304456	2_54	0	0.0108166876747663	4.92996589878876	1.67821337809899e-07	-0.283531757174113	1
ENSG00000152291.13	TGOLN2	2	85322751	2_54	0	0.011347747152641	5.17966100177375	1.84977949560112e-07	0.202936224214999	2
ENSG00000042493.15	CAPG	2	85394936	2_54	0	0.0120569551421644	5.56544158781289	2.11176820970298e-07	0.0088025558052297	4
ENSG00000168906.12	MAT2A	2	85431739	2_54	0	0.0118491488783503	5.49565352521474	2.04934687853182e-07	0.0211076386102097	2
ENSG00000152292.16	SH2D6	2	85428279	2_54	0	0.0104992866357955	4.82949452273472	1.5957705426272e-07	-0.595307130772471	2
ENSG00000115486.11	GGCX	2	85561052	2_54	0	0.0110429970883932	4.9711545348564	1.72763977965256e-07	0.227803380528517	2
ENSG00000118640.10	VAMP8	2	85561147	2_54	0	0.0148575549626946	7.46961966224561	3.49264791890074e-07	0.869989966942893	1
ENSG00000168899.4	VAMP5	2	85590432	2_54	0	0.0253340703766729	12.2468407082746	9.7642303289756e-07	1.57556521222997	1
ENSG00000168878.16	SFTPB	2	85660396	2_54	0	0.0597520566931333	19.9309358446045	3.74791319238786e-06	-2.13279226155708	1
ENSG00000115523.16	GNLY	2	85701860	2_54	0	0.0125195999754237	5.92390570785918	2.33403607049875e-07	0.235641067444869	1
ENSG00000115525.17	ST3GAL5	2	85902964	2_54	0	0.0109422831796098	5.64547064764134	1.94409318241994e-07	-0.622044736066813	1
ENSG00000068654.15	POLR1A	2	86105686	2_54	0	0.0145087033343498	9.38358917662107	4.28456326513626e-07	2.41304811389485	2
ENSG00000132300.18	PTCD3	2	86105686	2_54	0	0.0162091330077204	10.2081354467166	5.20733099242353e-07	-2.21209941779426	1
ENSG00000132305.20	IMMT	2	85998305	2_54	0	0.0288043653573689	15.8832312449235	1.43981317570937e-06	2.4952415372342	2
ENSG00000132313.14	MRPL35	2	86199115	2_54	0	0.648986771062588	22.9389709892474	4.6850987599873e-05	4.41483797746336	2
ENSG00000068615.17	REEP1	2	86291126	2_54	0	0.0141761117663933	9.68965864297493	4.32289393370379e-07	-2.92290154466777	2
ENSG00000115561.15	CHMP3	2	86563844	2_54	0	0.0165401585101389	8.03062592448674	4.18020939867449e-07	-0.11838282670936	1
ENSG00000115593.14	SMYD1	2	88067657	2_55	0	0.0468929055884756	9.94595676289649	1.46778580747863e-06	-1.16171350025915	2
ENSG00000163586.9	FABP1	2	88129052	2_55	0	0.0263957244926886	4.59754470896216	3.81916587928345e-07	0.121851255351865	1
ENSG00000144115.16	THNSL2	2	88136482	2_55	0	0.0311809335712758	6.14371410665863	6.02877513550208e-07	0.72414113617672	2
ENSG00000153574.8	RPIA	2	88691440	2_55	0	0.026591132470046	4.66592855555956	3.90466600944928e-07	0.07528864798172	1
ENSG00000168658.18	VWA3B	2	98111475	2_57	0	0.0221994407226171	4.7159302191958	3.29471897609584e-07	0.226784836128767	1
ENSG00000144029.11	MRPS5	2	95149561	2_57	0	0.0255857550614108	7.75327352974109	6.2429853740968e-07	2.11949142266146	1
ENSG00000144026.11	ZNF514	2	95125518	2_57	0	0.0234705252197653	5.60250151475385	4.13822180352737e-07	0.449779351154785	4
ENSG00000155066.15	PROM2	2	95264882	2_57	0	0.023841605491472	5.37361541504799	4.03191206998076e-07	0.240704193254672	2
ENSG00000115041.12	KCNIP3	2	95296800	2_57	0	0.0347882494504835	8.79411595686434	9.62794802280613e-07	-0.789468795438399	1
ENSG00000186281.12	GPAT2	2	96082306	2_57	0	0.0244748515323219	5.54657720241199	4.27222485135025e-07	0.629930506959477	1
ENSG00000274286.1	ADRA2B	2	96072837	2_57	0	0.096897056959755	18.4504646877744	5.62635160465399e-06	2.58850105917727	2
ENSG00000188886.3	ASTL	2	96138849	2_57	0	0.023276265012033	5.09130814038365	3.72950891360898e-07	-0.0900282462513609	1
ENSG00000158050.4	DUSP2	2	96145593	2_57	0	0.205959672214844	26.706058403214	1.73101551353451e-05	3.57082512077391	2
ENSG00000084090.13	STARD7	2	96181298	2_57	0	0.0626653220459623	13.7748205049477	2.71657811724753e-06	1.80035131326833	2
ENSG00000135956.8	TMEM127	2	96266108	2_57	0	0.0224887476136744	5.00298604406112	3.54081743926515e-07	0.686664862165222	1
ENSG00000144021.2	CIAO1	2	96266108	2_57	0	0.0224887476136744	5.00298604406112	3.54081743926515e-07	0.686664862165222	1
ENSG00000198885.9	ITPRIPL1	2	96325607	2_57	0	0.0727479334127189	16.7154258313497	3.8268996939276e-06	2.92110338205445	2
ENSG00000196843.15	ARID5A	2	96535945	2_57	0	0.0581979216794699	14.2896670043515	2.61720992070896e-06	2.01023645496232	1
ENSG00000114988.11	LMAN2L	2	96734587	2_57	0	0.0221419519516102	4.72000653687249	3.28902729629577e-07	0.173958989863708	2
ENSG00000158158.11	CNNM4	2	96757889	2_57	0	0.0224645665708508	4.81131854552453	3.40150511903878e-07	0.119977290530172	2
ENSG00000115073.7	ACTR1B	2	97658891	2_57	0	0.0244817138576563	5.53455206583269	4.26415780780152e-07	-0.488364866529297	3
ENSG00000228486.10	LINC01125	2	97663552	2_57	0	0.0444573464190078	11.4773132435664	1.60580477611202e-06	1.84728814322122	2
ENSG00000115085.13	ZAP70	2	97713755	2_57	0	0.0632704350888269	14.7608466866027	2.93914535187857e-06	2.50229160597144	1
ENSG00000075568.16	TMEM131	2	97995803	2_57	0	0.0247670483953829	5.86546274313088	4.57178193257796e-07	-1.42592642953705	2
ENSG00000185674.9	LYG2	2	99254906	2_58	0	0.0457866688808409	15.6396996023602	2.25359789991341e-06	1.91689199586976	2
ENSG00000040933.15	INPP4A	2	98444410	2_58	0	0.0315671233197808	12.17486203834	1.20950600579567e-06	-1.61885875585055	1
ENSG00000183513.8	COA5	2	98608535	2_58	0	0.0423821571637827	14.917965924555	1.98976433460616e-06	-1.85036216657135	1
ENSG00000115446.11	UNC50	2	98608535	2_58	0	0.0423821571637827	14.917965924555	1.98976433460616e-06	1.85036216657135	1
ENSG00000273045.5	C2orf15	2	99141233	2_58	0	0.0275285448321386	10.9041604664616	9.44679438363707e-07	-1.3031474307434	1
ENSG00000144182.16	LIPT1	2	99155218	2_58	0	0.0140863479858977	4.70847725100384	2.08731437027773e-07	0.278707208953491	2
ENSG00000158411.11	MITD1	2	99180175	2_58	0	0.017247762504585	6.57738057537743	3.57021778062213e-07	-0.889719958695354	1
ENSG00000185414.19	MRPL30	2	99180175	2_58	0	0.017247762504585	6.57738057537743	3.57021778062213e-07	0.889719958695354	1
ENSG00000144214.9	LYG1	2	99304742	2_58	0	0.0156094796044461	5.65586685179484	2.77841154693739e-07	0.73206108189173	2
ENSG00000115514.11	TXNDC9	2	99340840	2_58	0	0.0401360299837912	14.4100689413942	1.82015949162023e-06	1.90680997769195	1
ENSG00000135945.9	REV1	2	99490335	2_58	0	0.0144333558458295	4.93297164509762	2.24070617934254e-07	-0.391601617567778	1
ENSG00000144218.18	AFF3	2	100048812	2_58	0	0.128214447929482	25.409847068146	1.02529299829897e-05	2.90268296869061	2
ENSG00000170500.12	LONRF2	2	100322655	2_58	0	0.0148012245485895	5.16518266287682	2.40598162187482e-07	0.447204235389873	1
ENSG00000115526.10	CHST10	2	100417235	2_58	0	0.0163006365980379	6.05581377146196	3.10660509683575e-07	0.695085113043378	1
ENSG00000115539.13	PDCL3	2	100562583	2_58	0	0.0440286846355913	15.2737448842941	2.1163632769849e-06	-2.4164876397872	2
ENSG00000204634.12	TBC1D8	2	101119527	2_58	0	0.0316644537897013	12.2035547201103	1.21609450866086e-06	1.41896424539507	1
ENSG00000175874.9	CREG2	2	101387171	2_59	0	0	125.011183280422	0	-1.08256671473392	2
ENSG00000158435.7	CNOT11	2	101252764	2_59	0	0	83.3324008346736	0	0.546437594187982	1
ENSG00000196460.12	RFX8	2	101474613	2_59	0	0	10.3156740668506	0	1.10377840723483	1
ENSG00000115590.13	IL1R2	2	101991888	2_59	0	0	79.0497422359881	0	1.77132412053536	2
ENSG00000115594.11	IL1R1	2	102064141	2_59	0	0	39.2351846221973	0	-0.627050834269532	1
ENSG00000115616.2	SLC9A2	2	102619621	2_60	0	0.0475779097235151	9.0112447537208	1.34927078617115e-06	-1.56071134207344	1
ENSG00000115598.9	IL1RL2	2	102186984	2_60	0	0.0306389964395315	4.60112637647008	4.43657340793511e-07	0.228854324363877	1
ENSG00000115602.16	IL1RL1	2	102310521	2_60	0	0.0363898314476264	6.24038068183549	7.14661030800611e-07	-0.907984454254345	1
ENSG00000115604.10	IL18R1	2	102310626	2_60	0	0.0369490127346278	6.38468444545993	7.42422713425729e-07	-0.934566913463985	1
ENSG00000115607.9	IL18RAP	2	102418289	2_60	0	0.0504675615940005	9.21826883247829	1.46409974412015e-06	-1.14292631383618	1
ENSG00000135973.2	GPR45	2	105241362	2_62	0	0.182435154634379	19.7740289586017	1.13530530876313e-05	2.20897570331023	1
ENSG00000198914.3	POU3F3	2	104733692	2_62	0	0.0880196908151398	12.699875031674	3.51793863705527e-06	-1.58105750293996	1
ENSG00000135966.12	TGFBRAP1	2	105330291	2_62	0	0.0564212429062652	8.49776737282333	1.50888611033378e-06	1.14545859808898	1
ENSG00000135974.9	C2orf49	2	105337452	2_62	0	0.0376507755434344	4.71610291449598	5.58812579144322e-07	0.194271376757548	1
ENSG00000115641.18	FHL2	2	105429806	2_62	0	0.0372074702289198	4.60579087824151	5.39316033733018e-07	-0.0040753370158596	2
ENSG00000071051.13	NCK2	2	105744677	2_63	0	0.0423343377408068	4.87570178769885	6.49589324458224e-07	-0.188244230459732	1
ENSG00000119147.9	C2orf40	2	106073280	2_63	0	0.0786036323603084	10.6915230484357	2.64478982820359e-06	1.36045788196883	1
ENSG00000144057.15	ST6GAL2	2	106864526	2_64	0	0.0301626825898089	4.64732677110773	4.41145799228472e-07	-0.262786455087326	2
ENSG00000198203.9	SULT1C2	2	108287884	2_65	0	0.0264483266202862	5.04242631346453	4.19707503594716e-07	0.210587871964387	2
ENSG00000198075.9	SULT1C4	2	108385167	2_65	0	0.0405026768352921	9.00437732742347	1.14774758144874e-06	-1.0518024725964	1
ENSG00000135968.20	GCC2	2	108449888	2_65	0	0.0253642469381991	4.65448570410699	3.71537493687844e-07	0.283720549215143	1
ENSG00000169756.16	LIMS1	2	108511922	2_65	0	0.0252569265456584	4.61519189792068	3.66842157014232e-07	0.265567135565081	1
ENSG00000153201.15	RANBP2	2	108719562	2_65	0	0.144424352843776	21.0780634249363	9.58032210246445e-06	2.37078708198395	1
ENSG00000163006.11	CCDC138	2	108786314	2_65	0	0.0343297107284813	7.46433536874789	8.06436658514092e-07	0.987438987397478	1
ENSG00000186522.14	SEPT10	2	109613671	2_65	0	0.0329716289858385	7.08901042714139	7.35588605274666e-07	1.0452476476205	3
ENSG00000198142.4	SOWAHC	2	109613671	2_65	0	0.120772614694699	19.3398853908532	7.35074468472199e-06	2.59453279796585	2
ENSG00000115008.5	IL1A	2	112784242	2_66	0	0.029213647549282	7.95607656596152	7.31465273995297e-07	-0.944625389327047	2
ENSG00000144061.12	NPHP1	2	110205149	2_66	0	0.0215777097293327	5.05953488900121	3.43577658189353e-07	-0.32164760392141	1
ENSG00000169679.14	BUB1	2	110678318	2_66	0	0.0217973165895805	5.13501223157275	3.52252016663707e-07	-0.348506680639042	1
ENSG00000153094.22	BCL2L11	2	111119597	2_66	0	0.173547008517453	24.2411448989945	1.323973319064e-05	2.49517438204141	2
ENSG00000153107.11	ANAPC1	2	111884850	2_66	0	0.0550844206394141	12.3240956078423	2.13645041907495e-06	0.823171747136914	1
ENSG00000153208.16	MERTK	2	111898041	2_66	0	0.0216558737273059	5.00773561642657	3.41291974826646e-07	0.150071302168755	2
ENSG00000153214.9	TMEM87B	2	112055265	2_66	1	0.279428563207715	22.5767827348996	1.98537169051082e-05	-4.35454966104328	1
ENSG00000144152.12	FBLN7	2	112127596	2_66	0	0.0205589962063719	5.14145701835212	3.32657324016457e-07	0.718027075686015	1
ENSG00000144161.12	ZC3H8	2	112251444	2_66	0	0.0262555779953803	6.58733525372892	5.44302493551609e-07	-0.102312084968652	1
ENSG00000169629.11	RGPD8	2	112434559	2_66	0	0.0205137801862021	4.92523749806965	3.17966852975071e-07	0.65991815894178	2
ENSG00000114999.7	TTL	2	112481811	2_66	0	0.0214916191797006	6.28710226778529	4.25234639636554e-07	1.27525623750803	2
ENSG00000125630.15	POLR1B	2	112544150	2_66	0	0.0405640353562918	10.4495045661003	1.333969273951e-06	-1.12548217011189	1
ENSG00000125611.15	CHCHD5	2	112580572	2_66	0	0.0229265827614965	5.48768437886941	3.95947336874189e-07	0.244302521171336	3
ENSG00000144136.10	SLC20A1	2	112622404	2_66	0	0.0207678835218265	4.74041232484105	3.0982562299052e-07	0.161693065864829	2
ENSG00000169607.12	CKAP2L	2	112765001	2_66	0	0.0226816029574803	5.3921093504073	3.8489423701749e-07	0.248427187528074	1
ENSG00000144134.18	RABL2A	2	113629608	2_67	0	0.0200868619423806	12.4609402900595	7.87720020137192e-07	-2.72822088283615	1
ENSG00000115084.13	SLC35F5	2	113754647	2_67	0	0.141689977092439	30.2732584178902	1.34991763809247e-05	3.9936480732565	3
ENSG00000088205.12	DDX18	2	117814219	2_69	0	0.0170576598863286	6.21120642527784	3.33429781170869e-07	0.558948962360307	2
ENSG00000125633.10	CCDC93	2	118013086	2_69	0	0.0143216216744619	4.59748123213838	2.07214974043206e-07	-0.124471582861659	3
ENSG00000125629.14	INSIG2	2	118088243	2_69	0	0.0368779503795281	13.3574596141784	1.55024242920064e-06	1.68790314865347	2
ENSG00000115107.19	STEAP3	2	119180360	2_69	0	0.0234264892095871	9.14501687225618	6.74218543525499e-07	-1.13312043532333	4
ENSG00000186132.14	C2orf76	2	119366701	2_69	0	0.0155325244599766	5.34645027375219	2.61346417829845e-07	-0.491087448409958	1
ENSG00000155368.16	DBI	2	119366113	2_69	0	0.0197261914969807	7.55432649984148	4.68973140122828e-07	-1.09175879575741	1
ENSG00000171227.6	TMEM37	2	119430196	2_69	0	0.0196262234484911	7.50734790851747	4.63694831719274e-07	-0.922999820318113	2
ENSG00000163075.12	CFAP221	2	119527792	2_69	0	0.0311177198355908	11.7779452973481	1.15341680042357e-06	-1.42676585973189	1
ENSG00000144120.12	TMEM177	2	119679197	2_69	0	0.0143366930394696	4.60718333805677	2.07870784614132e-07	0.0640291781019933	1
ENSG00000088179.8	PTPN4	2	119761887	2_69	0	0.0530009084711007	16.7454969130783	2.79312471028897e-06	2.21603547151813	1
ENSG00000115109.13	EPB41L5	2	120012211	2_69	0	0.0263229843976114	10.2251016691202	8.47055243050414e-07	1.72061894361546	2
ENSG00000226479.3	TMEM185B	2	120229296	2_69	0	0.0994811281825567	22.7024918735541	7.10760369385275e-06	-2.71375854521783	1
ENSG00000074047.21	GLI2	2	120735869	2_70	0	0.0566451505553683	9.4196996644792	1.67922451229812e-06	-1.11033021205804	1
ENSG00000074054.17	CLASP1	2	121649389	2_70	0	0.035037636293607	4.93121449234431	5.43747993317232e-07	-0.227353533971977	2
ENSG00000155438.11	NIFK	2	121736192	2_70	0	0.0349031957385123	4.89544218911741	5.37732261288091e-07	0.255986609931186	1
ENSG00000136732.14	GYPC	2	126655525	2_74	0	0.316674311416195	29.9562320639165	2.98544445119951e-05	3.51418203987827	1
ENSG00000136717.14	BIN1	2	127130174	2_74	0	0.0234011097520389	4.81045354226756	3.54267613624651e-07	0.671613928733164	2
ENSG00000163161.12	ERCC3	2	127292055	2_75	0	0.0322853595535051	6.16040100391547	6.25926853494165e-07	-0.75993403857793	2
ENSG00000169967.16	MAP3K2	2	127388195	2_75	0	0.0310345487230295	5.63935873402688	5.5078756962241e-07	-0.468407655578004	2
ENSG00000163166.14	IWS1	2	127526497	2_75	0	0.0274768056330961	4.60700278168712	3.98376479866658e-07	-0.0960420602859325	1
ENSG00000169994.18	MYO7B	2	127813543	2_75	0	0.0274801187419381	4.60602538750015	3.98339988094204e-07	0.05233054244407	1
ENSG00000144230.16	GPR17	2	127648067	2_75	0	0.0342755555668401	6.73556579582039	7.26553433501228e-07	-0.851316538182745	1
ENSG00000072163.19	LIMS2	2	127648067	2_75	0	0.0333192947531439	6.61628476393575	6.93775506273124e-07	-0.954467458344753	2
ENSG00000136709.11	WDR33	2	127811792	2_75	0	0.030738371319369	5.58605205682036	5.40374447943595e-07	-0.445157289862144	1
ENSG00000144231.10	POLR2D	2	127858003	2_75	0	0.0557714911016971	11.1614164449326	1.95902754313366e-06	1.62273083310559	1
ENSG00000136715.17	SAP130	2	128028089	2_75	0	0.0539639593320004	11.7985916828684	2.00374730687635e-06	-2.22717878184955	2
ENSG00000136731.12	UGGT1	2	128091077	2_75	0	0.0404512830153498	9.84720648823733	1.25358653727814e-06	-2.16764228817333	1
ENSG00000178171.10	AMER3	2	130755277	2_78	0	0.043598729535772	4.61233319002896	6.32853928765451e-07	-0.237696653336671	1
ENSG00000173302.5	GPR148	2	130729192	2_78	0	0.117834093433705	14.0231943050913	5.20028194132923e-06	-1.90483140259685	1
ENSG00000222014.5	RAB6C	2	129979296	2_78	0	0.0441610726865758	4.73201974627208	6.57650471652389e-07	-0.174534411612168	2
ENSG00000152076.18	CCDC74B	2	130150370	2_78	0	0.0691502936596099	8.9412509512185	1.94581383384954e-06	1.12713787928708	1
ENSG00000152082.13	MZT2B	2	130181775	2_78	0	0.112433561419687	13.5710352433602	4.80195316050491e-06	-1.64037425307844	1
ENSG00000136710.9	CCDC115	2	130343161	2_78	0	0.108738458082215	13.2496414189859	4.53415402494627e-06	-1.52076210873683	1
ENSG00000136718.9	IMP4	2	130342325	2_78	0	0.100644747332158	12.5077501486234	3.96167901396037e-06	-1.4541356733246	2
ENSG00000072135.12	PTPN18	2	130352524	2_78	0	0.0443349971697615	4.76873406237645	6.65363177674569e-07	0.282057979637956	2
ENSG00000136002.18	ARHGEF4	2	130816552	2_78	0	0.043562649511885	4.60460255901035	6.31270377146147e-07	0.0759819244359648	1
ENSG00000115762.16	PLEKHB2	2	131104358	2_78	0	0.178630693690546	18.0926083768764	1.01710605847065e-05	2.35580949619879	1
ENSG00000075886.10	TUBA3D	2	131404001	2_78	0	0.0466040741634481	5.2351923938222	7.67830757698122e-07	0.292252546606016	2
ENSG00000163040.14	CCDC74A	2	131527737	2_78	0	0.0468961487529648	5.29361109879527	7.81264668672773e-07	-0.611594821558628	1
ENSG00000163046.15	ANKRD30BL	2	132378401	2_79	0	0.0310465004645165	4.9381494952032	4.82487271904297e-07	0.364639225219747	1
ENSG00000183840.6	GPR39	2	132418731	2_79	0	0.0393461708914652	7.14249340006922	8.84425580512868e-07	0.873742253999215	1
ENSG00000176771.16	NCKAP5	2	133568916	2_79	0	0.123917790107707	17.9973125633803	7.01859677842532e-06	-2.03812283199922	1
ENSG00000082258.12	CCNT2	2	134918197	2_80	0	0	11595.1244677819	0	5.3618932120657	2
ENSG00000115839.17	RAB3GAP1	2	135052002	2_80	0	0	183.207720142523	0	-1.54319923092686	1
ENSG00000121988.17	ZRANB3	2	135530703	2_80	0	0	260.097764342109	0	-0.367889414100513	1
ENSG00000048991.16	R3HDM1	2	135530703	2_80	0	0	133.605198921775	0	-1.13020140748022	2
ENSG00000144224.16	UBXN4	2	135741596	2_80	0	0	971.659684572183	0	-1.70295281820008	2
ENSG00000076003.4	MCM6	2	135875441	2_80	0	0	498.29351529737	0	-0.322001419349887	2
ENSG00000115866.10	DARS	2	136025599	2_80	0	0	864.532521276966	0	3.02438897874328	2
ENSG00000144229.11	THSD7B	2	136765297	2_81	0	0.0345619439314068	7.62388228551615	8.29245869734621e-07	-0.6434642634471	1
ENSG00000144227.4	NXPH2	2	138780751	2_82	0	0.0506246299364585	7.07375641205564	1.12699226641039e-06	0.886037982600532	1
ENSG00000150540.13	HNMT	2	137963983	2_82	0	0.0622557600266335	9.01538656885725	1.76633415402516e-06	-1.08584828392802	2
ENSG00000144228.8	SPOPL	2	138501652	2_82	0	0.0712426297388831	10.2870081482012	2.30641789756595e-06	1.2868906203345	2
ENSG00000168702.17	LRP1B	2	142131604	2_85	0	0.0291171713235158	5.05931430397237	4.63606819641224e-07	0.424762334993268	2
ENSG00000121989.14	ACVR2A	2	147844091	2_88	0	0.0453753563438365	12.0797351604032	1.72498941773342e-06	-1.50461539862626	2
ENSG00000115947.13	ORC4	2	148018368	2_88	0	0.0264090756063113	7.0436367187622	5.85408632618886e-07	-1.13225255381954	2
ENSG00000150556.16	LYPD6B	2	149038442	2_88	0	0.0735204995262971	16.6146698699044	3.84422801380908e-06	1.92763630510983	1
ENSG00000187123.14	LYPD6	2	149339585	2_88	0	0.0233739815787448	5.91248288565654	4.34922191550633e-07	0.599941425295647	1
ENSG00000184898.6	RBM43	2	151261757	2_90	0	0.0354414269149814	6.35888144268721	7.09252540997219e-07	-0.827087557341418	1
ENSG00000123609.10	NMI	2	151353521	2_90	0	0.0719027636076663	12.9874134033617	2.9388486559318e-06	1.6550711745934	1
ENSG00000123610.4	TNFAIP6	2	151358124	2_90	0	0.0477061825067796	9.13121884723893	1.37092087852781e-06	-1.08120046807507	1
ENSG00000080345.17	RIF1	2	151409047	2_90	0	0.0298500200865625	4.76298374189653	4.47437830420961e-07	-0.318533362308874	2
ENSG00000183091.19	NEB	2	151734675	2_91	0	0.0378717634749162	7.39879038514487	8.81830722718489e-07	-0.645427461487836	1
ENSG00000162980.16	ARL5A	2	151830724	2_91	0	0.027883511538469	4.59862942079854	4.03538386663831e-07	0.26426438373542	1
ENSG00000182389.19	CACNB4	2	152099342	2_91	0	0.0748110898289047	13.7647067971458	3.24072306460284e-06	-1.95332269722977	1
ENSG00000115145.9	STAM2	2	152180736	2_91	0	0.0281301289998938	4.66862360023865	4.13303952512516e-07	0.412913158248226	1
ENSG00000157827.19	FMNL2	2	152335141	2_91	0	0.0431022813765739	8.65834562647449	1.17447600800598e-06	-1.12911917821359	1
ENSG00000177917.10	ARL6IP6	2	152717578	2_91	0	0.162411497346252	21.2905100250409	1.08820773693873e-05	-2.46004416404651	2
ENSG00000177519.3	RPRM	2	153476363	2_92	0	0.0539328120426534	5.4614538196962	9.26979872282667e-07	-0.477205290987136	1
ENSG00000144278.14	GALNT13	2	153871549	2_92	0	0.0545914014052981	5.57531197181233	9.57860778504664e-07	0.661875476317844	2
ENSG00000162989.4	KCNJ3	2	154857849	2_93	0	0.0313051439224172	4.58779952637626	4.5199029582761e-07	0.355683933525602	1
ENSG00000115159.15	GPD2	2	156437479	2_93	0	0.0413819122726082	7.18548903506418	9.35784527920385e-07	-0.738536699035402	1
ENSG00000136542.8	GALNT5	2	157261171	2_94	0	0.109610502195687	16.5941678299132	5.72422398886025e-06	-1.9026583381161	1
ENSG00000123612.15	ACVR1C	2	157628563	2_94	0	0.0335093820641554	5.42773840253188	5.72392982856956e-07	-0.452170977525185	1
ENSG00000153237.17	CCDC148	2	158456264	2_95	0	0.127359259610912	29.2010029359694	1.17040796144852e-05	5.04584178775129	2
ENSG00000144283.21	PKP4	2	158457154	2_95	0	0.0273828465530048	5.88742861149588	5.07356490430842e-07	-1.09237919475076	1
ENSG00000163331.11	DAPL1	2	158794343	2_96	0	0.0127382670465049	4.66016350047853	1.86818756489204e-07	0.0167691984592058	1
ENSG00000115183.14	TANC1	2	158752701	2_96	0	0.0220727836746663	9.86837028102673	6.85506405693111e-07	1.30463685921905	1
ENSG00000123636.17	BAZ2B	2	159306009	2_96	0	0.0338006191326244	13.3767938664922	1.42293697230225e-06	-1.76178885862923	2
ENSG00000136536.14	MARCH7	2	159712247	2_96	0	0.0968449573189111	22.9280258280789	6.98799600548598e-06	2.97798895386601	1
ENSG00000241399.6	CD302	2	159803485	2_96	0	0.0185826798000225	8.06644833344121	4.71736709856566e-07	1.52393615959271	1
ENSG00000054219.10	LY75	2	159904571	2_96	0	0.0473382387618447	16.8601025226181	2.51177816412972e-06	-1.57734849160222	2
ENSG00000153246.12	PLA2R1	2	160064598	2_96	0	0.0129879145306088	5.04333357238219	2.06141812180019e-07	-0.630145600017375	1
ENSG00000153250.19	RBMS1	2	160494127	2_96	0	0.0145746753417858	5.8362857601887	2.67697558981595e-07	-0.631039592258745	2
ENSG00000136560.13	TANK	2	161136430	2_97	0	0	69.4953552416341	0	2.48336453747877	2
ENSG00000115233.11	PSMD14	2	161308497	2_97	0	0	1605.16124857444	0	1.49491370104441	1
ENSG00000197635.9	DPP4	2	162073199	2_97	0	0	16.5359627425058	0	-0.695508453006415	3
ENSG00000144285.17	SCN1A	2	166049775	2_100	0	0.0290054781863338	5.12889494890948	4.68179945997821e-07	-0.0850689827686229	3
ENSG00000115290.9	GRB14	2	164617002	2_100	0	0.0745225277813332	13.958250843984	3.27361460846949e-06	-1.74894610307803	1
ENSG00000082438.15	COBLL1	2	164852282	2_100	0	0.0774162326420265	14.3186523266141	3.48853553263673e-06	2.06810728317677	1
ENSG00000178662.15	CSRNP3	2	165469352	2_100	0	0.0557322939065567	11.2204839499892	1.96801081740781e-06	1.73727520511578	1
ENSG00000115339.13	GALNT3	2	165794201	2_100	0	0.0401733134490224	8.15856479653513	1.03147900849514e-06	-1.43134604769042	3
ENSG00000123607.14	TTC21B	2	165861072	2_100	0	0.0397670065120158	8.06378691691357	1.00918530321069e-06	1.38867284678166	3
ENSG00000169432.14	SCN9A	2	166375953	2_101	0	0.0248863276480138	4.65256791228645	3.64386693699516e-07	0.110350750797361	2
ENSG00000136546.13	SCN7A	2	166493861	2_101	0	0.025856926759523	5.00713109229105	4.07450486630224e-07	-0.353471820008878	1
ENSG00000172318.5	B3GALT1	2	167826301	2_102	0	0.0190454493461084	4.73246711567684	2.83653274966631e-07	0.15284913200525	1
ENSG00000172292.14	CERS6	2	168456065	2_102	0	0.0274178197327453	7.93256353501088	6.84471625916518e-07	-0.857006321706637	1
ENSG00000163072.15	NOSTRIN	2	168791213	2_102	0	0.0220255124531361	6.16523462690782	4.27350881661487e-07	0.728586793819926	1
ENSG00000081479.12	LRP2	2	169362133	2_103	0	0.127461132891534	17.7219666357639	7.10883873833353e-06	1.95430286545081	1
ENSG00000163093.11	BBS5	2	169480335	2_103	0	0.0322775967399136	4.75127708738548	4.82636900955518e-07	0.505197901295233	2
ENSG00000239474.6	KLHL41	2	169509786	2_103	0	0.0329464705770628	4.94182708894725	5.123956292696e-07	-0.230082420524534	1
ENSG00000138399.17	FASTKD1	2	169565197	2_103	0	0.0417839482559297	7.15479411301909	9.40839602334574e-07	-0.999598189326767	2
ENSG00000138398.15	PPIG	2	169584236	2_103	0	0.0426756004425902	7.35211432067281	9.87417603420503e-07	-1.44535793304341	1
ENSG00000154479.12	CCDC173	2	169694539	2_103	0	0.113936560908574	16.6384803039805	5.96603417920965e-06	-2.42404592170034	3
ENSG00000144362.11	PHOSPHO2	2	169693707	2_103	0	0.259866609604037	24.8284640344864	2.03052951979133e-05	3.60354018724332	2
ENSG00000213160.9	KLHL23	2	169694622	2_103	0	0.032062737341534	4.68923214616548	4.73163575080035e-07	-0.648975934924446	2
ENSG00000138382.14	METTL5	2	169820591	2_103	0	0.0333665819340234	5.05961616873259	5.31298103088318e-07	0.194183235315822	2
ENSG00000144357.16	UBR3	2	169827007	2_103	0	0.0341146177333096	5.26588671491716	5.6535468414658e-07	-0.6759380730855	2
ENSG00000128683.13	GAD1	2	170813566	2_104	0	0.011134050512692	6.92896417155959	2.42789821959055e-07	0.757085618817742	1
ENSG00000115806.12	GORASP2	2	170928386	2_104	0	0.0580360418534145	21.4167633262799	3.91165547174435e-06	3.02313592089232	2
ENSG00000198586.13	TLK1	2	171231129	2_104	0	0.0764416771140536	23.570692146772	5.67037154036866e-06	2.58604469122805	1
ENSG00000123600.19	METTL8	2	171435106	2_104	0	0.0092163028091613	8.57221914297018	2.48633116713251e-07	-1.34544254997087	2
ENSG00000115827.13	DCAF17	2	171434071	2_104	0	0.0942614376598673	26.5138288394381	7.86530342426244e-06	-2.4752119625319	1
ENSG00000071967.11	CYBRD1	2	171522308	2_104	0	0.0124032436454802	11.8189332750601	4.61341506449151e-07	2.1526937803454	2
ENSG00000077380.15	DYNC1I2	2	171685728	2_104	1	0.0778255186509314	25.1470385925032	6.15910836998606e-06	-3.93953999433211	2
ENSG00000128708.12	HAT1	2	171922612	2_104	0	0.00861005697389128	5.75152288145351	1.5584678618036e-07	0.829874409331632	2
ENSG00000172878.13	METAP1D	2	171999243	2_104	0	0.0125749567949139	8.89162777866683	3.51881754921076e-07	1.34625110605706	1
ENSG00000152256.13	PDK1	2	172616472	2_105	0	0.0189018153699226	11.1999614309165	6.66237413588618e-07	-1.34861140676635	1
ENSG00000091428.17	RAPGEF4	2	172982962	2_105	0	0.0492896201285992	20.1724870470813	3.12913204428497e-06	-2.19645673493163	1
ENSG00000091436.16	MAP3K20	2	173075305	2_105	0	0.0665406726736317	22.073138754861	4.62232261676284e-06	2.11687905352223	2
ENSG00000144354.13	CDCA7	2	173355045	2_105	0	0.00986079232028469	5.78984098883128	1.79674904354743e-07	-0.87183243139028	1
ENSG00000172845.14	SP3	2	173965538	2_105	0	0.0089648065517024	4.63939749454683	1.30891510587011e-07	0.265267631988114	1
ENSG00000138433.15	CIR1	2	174396697	2_105	0	0.0130209115823943	12.1884031261187	4.99455929542256e-07	-2.5893589929909	1
ENSG00000144306.14	SCRN3	2	174395627	2_105	0	0.0207269861904125	15.5847373539691	1.01658715835811e-06	2.54244558390397	2
ENSG00000163328.13	GPR155	2	174321052	2_105	0	0.00896280072282185	5.61576729468987	1.58402421898845e-07	1.17808159343098	1
ENSG00000115935.17	WIPF1	2	174575588	2_105	0	0.103439292104849	29.7556532968467	9.68643577466575e-06	3.38045135561298	3
ENSG00000128656.13	CHN1	2	174905554	2_106	0	0.0372087420471179	13.2315387985159	1.54940272676476e-06	-1.77148015297994	1
ENSG00000115966.16	ATF2	2	175037495	2_106	0	0.0504506714107107	15.6335755441829	2.48218553583619e-06	1.8311761884046	2
ENSG00000154518.9	ATP5G3	2	175184841	2_106	0	0.0413505244481368	12.4250697135903	1.61692110551439e-06	-1.62868853861353	2
ENSG00000144320.13	LNPK	2	176002028	2_106	0	0.159189265433588	26.4672105256719	1.32596153051034e-05	-3.04380106610268	1
ENSG00000128645.14	HOXD1	2	176188221	2_106	1	0.780822397736803	29.9339890722939	7.35573088655242e-05	5.47732688094241	1
ENSG00000116044.15	NFE2L2	2	177392663	2_107	0	0.0868470234181661	13.9802246627262	3.82100901538613e-06	-2.08580742357049	1
ENSG00000018510.13	AGPS	2	177392663	2_107	0	0.0874541391702495	14.046543694758	3.86597300786884e-06	-2.01547402997662	2
ENSG00000196659.9	TTC30B	2	177553107	2_107	0	0.0430854179456223	7.38147636149625	1.00088116621914e-06	0.831594369797926	1
ENSG00000197557.6	TTC30A	2	177606679	2_107	0	0.0324047027060843	4.72811241313302	4.82175132676606e-07	0.248365374111018	1
ENSG00000180228.12	PRKRA	2	178446633	2_108	0	0.0208421345972856	10.3711555726125	6.8026530074768e-07	1.26911963806505	2
ENSG00000204311.12	DFNB59	2	178451344	2_108	0	0.0655324954402253	21.0484449772034	4.34095912086839e-06	-2.15070204825833	1
ENSG00000079150.17	FKBP7	2	178478636	2_108	0	0.0195770181648419	9.79207269143678	6.03295583853264e-07	1.25203908398748	1
ENSG00000155657.26	TTN	2	178831108	2_108	0	0.0381414785031	15.979180228891	1.91805471905124e-06	1.71168928626987	1
ENSG00000187231.13	SESTD1	2	179264718	2_108	0	0.0149816816499972	7.32114598605394	3.45182368990524e-07	0.853463813010454	1
ENSG00000144331.18	ZNF385B	2	179860841	2_108	0	0.0147330735236466	7.16669397473149	3.32292997888914e-07	0.590763606438946	1
ENSG00000163510.13	CWC22	2	180007524	2_108	0	0.0118876940887638	5.18794363398402	1.94089411527633e-07	-0.526608439229975	1
ENSG00000115232.13	ITGA4	2	181456814	2_110	0	0.0158784400439336	4.61539917156893	2.30635457066089e-07	0.000711208843789333	1
ENSG00000188452.13	CERKL	2	181680491	2_110	0	0.0365861717307496	12.535607935232	1.44334895758274e-06	-1.64339416603118	1
ENSG00000138434.16	SSFA2	2	181892173	2_110	0	0.0160326678468143	5.02827431413648	2.53707748513687e-07	0.0244098626475879	1
ENSG00000150722.10	PPP1R1C	2	181953928	2_110	0	0.0200010988509824	29.7408187124923	1.87204269648126e-06	4.42208806555981	4
ENSG00000077232.17	DNAJC10	2	182716886	2_110	0	0.0168871674776094	5.24681089410508	2.78843930500003e-07	0.353917946553681	1
ENSG00000162998.4	FRZB	2	182866860	2_110	0	0.0159606024709215	4.62490596795607	2.3230639305859e-07	-0.0274827137062368	1
ENSG00000163002.12	NUP35	2	183117700	2_110	0	0.0433536060780095	14.6805714049902	2.00298252639474e-06	2.07885708644746	2
ENSG00000170396.7	ZNF804A	2	184598393	2_112	0	0.0124805981700619	4.90110709100489	1.9250347184071e-07	-0.242811618234684	2
ENSG00000188738.14	FSIP2	2	185738225	2_112	0	0.0136952490150255	5.75750953589339	2.48149596229926e-07	0.908677853254566	1
ENSG00000065548.17	ZC3H15	2	186485252	2_112	0	0.0192902707743545	8.92020240590525	5.41529358472154e-07	1.25007325691491	2
ENSG00000138448.11	ITGAV	2	186591184	2_112	0	0.0122705212241244	4.74462505155266	1.83220423332481e-07	-0.407735146432244	3
ENSG00000144369.12	FAM171B	2	186693557	2_112	0	0.0123622126945624	4.81328714901694	1.87260835414035e-07	0.306128991869172	1
ENSG00000064989.12	CALCRL	2	187450850	2_112	0	0.0143066389583574	6.16032399532004	2.77364034024905e-07	-0.80136453829318	1
ENSG00000168542.14	COL3A1	2	188974074	2_112	0	0.0120612840513999	4.58610483989761	1.74079045939642e-07	0.0170108239139047	1
ENSG00000204262.11	COL5A2	2	189160936	2_113	0	0.021018406349619	5.84699325578796	3.86759821036504e-07	-0.911169560798735	1
ENSG00000138449.10	SLC40A1	2	189581815	2_113	0	0.0246308222105109	6.79545186599705	5.26752036957703e-07	-0.558479606583857	2
ENSG00000138381.9	ASNSD1	2	189661479	2_113	0	0.304588232474775	19.2475895532996	1.845008806007e-05	3.93802517284125	1
ENSG00000151687.14	ANKAR	2	189674604	2_113	0	0.0361214203478731	10.9864205424632	1.2489067471466e-06	-2.92510775225054	2
ENSG00000128699.13	ORMDL1	2	189783978	2_113	0	0.28054054451445	18.8018690756842	1.65999061801955e-05	-3.89209729726151	3
ENSG00000064933.17	PMS1	2	189784079	2_113	0	0.0414121961112793	11.9923900504998	1.56294242909374e-06	-2.89544258701805	1
ENSG00000189362.11	NEMP2	2	190532036	2_113	0	0.0188409558758537	4.63193447962747	2.74646654803737e-07	-0.0695555151211104	1
ENSG00000138386.16	NAB1	2	190689787	2_113	0	0.0536740737857043	14.4850930660014	2.44677943949518e-06	1.49184418862596	1
ENSG00000115419.12	GLS	2	190880843	2_113	0	0.0193734677968654	4.85527029850338	2.96025928149236e-07	0.678630804157087	1
ENSG00000115415.18	STAT1	2	191020034	2_113	0	0.0525313163536958	13.9845120716984	2.31192944129882e-06	1.49237096116781	1
ENSG00000138378.17	STAT4	2	191151202	2_114	0	0.024571322502613	7.28355603963489	5.63223765603969e-07	-0.788360452187198	1
ENSG00000173559.12	NABP1	2	191677959	2_114	0	0.0185204829652537	4.69754326791276	2.7379913414755e-07	0.164893020543563	2
ENSG00000196950.13	SLC39A10	2	195575506	2_116	0	0.153787150509122	21.3343807448789	1.03254518357963e-05	3.247405252669	2
ENSG00000118997.13	DNAH7	2	196068738	2_116	0	0.0870354170793015	15.8443503885295	4.33989704115844e-06	-2.47452283024724	2
ENSG00000081320.10	STK17B	2	196171103	2_116	0	0.102630782068718	17.4171394408266	5.62552994521532e-06	-2.80764831372226	1
ENSG00000138411.10	HECW2	2	196593392	2_116	0	0.0762809874610124	14.5927583228672	3.50318175270246e-06	-1.77303812393628	1
ENSG00000144395.17	CCDC150	2	196640040	2_116	0	0.0282925546133289	5.31189587718556	4.72966836627042e-07	-0.462308287410154	1
ENSG00000119041.10	GTF3C3	2	196799713	2_116	0	0.0295912045033577	5.72838990373989	5.3346285842676e-07	-0.662546418994096	1
ENSG00000197121.14	PGAP1	2	196918243	2_116	0	0.0263439370476221	4.65003633850303	3.85519189595344e-07	-0.133374322893915	1
ENSG00000065413.18	ANKRD44	2	197313250	2_117	0	0.0592487753096759	10.2764242741008	1.91615385739628e-06	1.38515666908559	1
ENSG00000115524.15	SF3B1	2	197439853	2_117	0	0.039573374446257	6.49946693062936	8.09449569625749e-07	-0.898646068788484	1
ENSG00000115541.10	HSPE1	2	197500319	2_117	0	0.0372892675210372	5.94552569298507	6.97723075457493e-07	-0.792752672757104	1
ENSG00000162944.10	RFTN2	2	197675986	2_117	0	0.0331197911530637	4.84219761529055	5.04706703110853e-07	-0.324016894434402	1
ENSG00000247626.4	MARS2	2	197707737	2_117	0	0.0415836266185826	6.96157969099598	9.11043544836208e-07	0.897559481591476	1
ENSG00000226124.6	FTCDNL1	2	199851396	2_118	0	0.0409399087421777	5.66931068384353	7.30442612925745e-07	1.04931482149309	1
ENSG00000178074.5	C2orf69	2	199911021	2_118	0	0.0705246651099193	10.7711684911112	2.39063253547755e-06	-1.91390568124053	1
ENSG00000162971.10	TYW5	2	199955071	2_118	0	0.0429772433589436	6.12248973239161	8.28086290626169e-07	1.2309570197885	1
ENSG00000162972.10	MAIP1	2	199955071	2_118	0	0.0429772433589436	6.12248973239161	8.28086290626169e-07	-1.2309570197885	1
ENSG00000196141.13	SPATS2L	2	200305923	2_118	0	0.0401751143122098	5.49343565043619	6.94560588452207e-07	0.597001826572777	1
ENSG00000163535.17	SGO2	2	200510220	2_118	0	0.0402049916602935	5.50036024009593	6.95953277005693e-07	0.593790603161271	1
ENSG00000155729.12	KCTD18	2	200519526	2_118	0	0.112383034991585	15.2108532998974	5.37976503412777e-06	-1.82931161260016	1
ENSG00000138356.13	AOX1	2	200585011	2_118	0	0.0419762425706014	5.90252524810428	7.79741031091739e-07	-0.733604003226389	1
ENSG00000082153.17	BZW1	2	200810095	2_119	0	0.0522745652123713	9.41534140949745	1.54894313999986e-06	2.29991612967394	1
ENSG00000013441.15	CLK1	2	200864612	2_119	0	0.034599577843953	5.3372759089863	5.81164968143993e-07	0.940101241922342	1
ENSG00000240344.8	PPIL3	2	200889218	2_119	0	0.0342840723880276	4.79434607023043	5.1728603802009e-07	-0.44606516256409	1
ENSG00000115942.8	ORC2	2	200963642	2_119	0	0.0404336144663637	6.6963767974472	8.52101681645182e-07	1.34054442204098	1
ENSG00000155744.9	FAM126B	2	201063360	2_119	0	0.0414788489511577	6.5933792835138	8.60683998875109e-07	-1.08991606301022	1
ENSG00000119013.8	NDUFB3	2	201067007	2_119	0	0.0945064444606142	14.7802859229405	4.39595495473975e-06	-2.37945258095238	1
ENSG00000003402.19	CFLAR	2	201113876	2_119	0	0.051733607524414	7.999202372717	1.30235212163656e-06	-0.217943039891555	2
ENSG00000003400.14	CASP10	2	201185430	2_119	0	0.0622311775234217	9.84440524701435	1.9279975406744e-06	1.59163153600327	1
ENSG00000064012.21	CASP8	2	201233408	2_119	0	0.0347969100016377	4.82269546660751	5.28128363818701e-07	-0.0443479773712823	2
ENSG00000082146.12	STRADB	2	201388150	2_119	0	0.0399972375263772	6.27620891484993	7.90016864405857e-07	-0.938132658001539	1
ENSG00000115993.12	TRAK2	2	201450110	2_119	0	0.0359902790374183	5.07762294537923	5.75114921137094e-07	-0.176940912579922	1
ENSG00000155755.18	TMEM237	2	201643776	2_119	0	0.117035808146104	15.6290360242832	5.756518758683e-06	1.81744794611262	1
ENSG00000082126.17	MPP4	2	201664791	2_119	0	0.137460701777044	17.7242575266292	7.66753173237002e-06	-2.18731940942293	3
ENSG00000116030.16	SUMO1	2	202238678	2_120	0	0.0210501413842336	6.26880189559266	4.15287191386976e-07	0.745385259965793	1
ENSG00000138439.11	FAM117B	2	202634789	2_120	0	0.0251413348663336	7.91300993130373	6.26093243463593e-07	-1.48527554505212	1
ENSG00000163596.16	ICA1L	2	202871777	2_120	0	0.0207752271579247	6.14713758074987	4.01908959796239e-07	-0.561111699821476	1
ENSG00000138380.17	CARF	2	202912242	2_120	0	0.029091550550953	9.26650975641139	8.4838314233508e-07	-1.17399738922288	1
ENSG00000138442.9	WDR12	2	203016269	2_120	0	0.0271377864022853	8.62152976865647	7.36321913564404e-07	1.3358726422158	1
ENSG00000118257.16	NRP2	2	205679371	2_121	0	0.113456827699749	16.8548125706842	6.01815733474222e-06	-1.86987073093159	1
ENSG00000023228.13	NDUFS1	2	206136541	2_122	0	0.0551593695569496	16.4143769744296	2.84939508418351e-06	-2.22334971960503	3
ENSG00000183671.12	GPR1	2	206217980	2_122	0	0.0153832097194752	5.27692730123048	2.5546831621082e-07	-0.459908705899295	1
ENSG00000114948.12	ADAM23	2	206442954	2_122	0	0.203696341351574	28.4670036026643	1.82487851706188e-05	-2.94003405859389	2
ENSG00000138400.12	MDH1B	2	206746533	2_122	0	0.0850102038275984	20.8948128731258	5.59008636015267e-06	2.24577316525709	3
ENSG00000118246.13	FASTKD2	2	206765614	2_122	0	0.0147719388942814	4.97925504111135	2.31478600446696e-07	0.413902355238005	2
ENSG00000144401.14	METTL21A	2	207619957	2_122	0	0.0174157437114739	6.16445901137661	3.37867149625247e-07	0.0184400179047549	2
ENSG00000163249.11	CCNYL1	2	207712007	2_122	0	0.0148910971620301	5.15579630753912	2.41619188942393e-07	-0.488104317417028	1
ENSG00000188674.10	C2orf80	2	208167974	2_123	0	0.0378572754573541	4.70625661107723	5.60704359027879e-07	-0.230739580762508	1
ENSG00000138413.13	IDH1	2	208266212	2_123	0	0.0758903635252469	11.2314552142358	2.68245000574622e-06	1.72362315191171	1
ENSG00000115020.16	PIKFYVE	2	208265568	2_123	0	0.0868867529120569	12.5157743622143	3.42231724703e-06	-1.81107790813589	3
ENSG00000144406.18	UNC80	2	209772130	2_124	0	0.021457987837756	13.5910593774179	9.17806815407054e-07	2.37429761626549	2
ENSG00000078018.19	MAP2	2	209426284	2_124	0	0.0178212741876288	9.19934257633336	5.15946318217125e-07	0.721169106631302	1
ENSG00000144445.16	KANSL1L	2	210170701	2_124	0	0.280331483056263	18.4470734100911	1.6274525095195e-05	-3.91684767719395	1
ENSG00000115361.7	ACADL	2	210228429	2_124	0	0.38372608420664	19.490303236479	2.35368799163318e-05	-4.02808088738973	1
ENSG00000115365.11	LANCL1	2	210453271	2_124	0	0.0146037273638872	7.26870565750892	3.3406407381372e-07	0.363628405051337	2
ENSG00000021826.14	CPS1	2	210477414	2_124	0	0.0221890359089914	10.5453944314166	7.3639398941691e-07	0.777974931278474	1
ENSG00000178568.14	ERBB4	2	212295804	2_125	0	0.032085413061443	13.5833649893262	1.37158895386643e-06	3.03846972486174	2
ENSG00000030419.16	IKZF2	2	213152393	2_126	0	0.0311528057814813	4.58650003276764	4.49663402309862e-07	-0.103519553516791	1
ENSG00000144451.18	SPAG16	2	213283575	2_126	0	0.0469461338526158	8.40784591545256	1.24220579366115e-06	-1.26492808609704	1
ENSG00000144583.4	MARCH4	2	216174930	2_127	0	0.0181150187771444	4.7059441920497	2.68283852927655e-07	0.184086649347324	2
ENSG00000138376.10	BARD1	2	214809652	2_127	0	0.0419647251591369	11.590615492968	1.5307344473638e-06	0.923109779978427	1
ENSG00000138363.14	ATIC	2	215312057	2_127	0	0.0868029979027702	19.1005059330492	5.21781370635246e-06	2.09204074577197	2
ENSG00000118242.15	MREG	2	215955631	2_127	0	0.0179179564637938	4.61786236527008	2.60398474343993e-07	0.105594406945406	3
ENSG00000115425.13	PECR	2	216081891	2_127	0	0.0262093362321435	8.21528668926356	6.77622346476714e-07	-1.04798496483522	1
ENSG00000138375.12	SMARCAL1	2	216412526	2_127	0	0.0190836348441737	5.2021823249164	3.12432094895797e-07	0.402908882209917	1
ENSG00000197756.9	RPL37A	2	216498338	2_127	0	0.0178752923438881	4.58613669715752	2.57993712717146e-07	0.0213056252006364	1
ENSG00000115457.9	IGFBP2	2	216632342	2_127	0	0.0239837472849945	7.27279232329814	5.48942934276927e-07	0.824395095130569	1
ENSG00000181378.13	CFAP65	2	219041645	2_129	0	0.0136832733379507	5.28439259725645	2.27559018401982e-07	0.506027501877786	2
ENSG00000182698.11	RESP18	2	219332702	2_129	0	0.0177158813694335	7.81454177828839	4.35687654917449e-07	-0.758787695853242	2
ENSG00000127831.10	VIL1	2	218419492	2_129	0	0.0296465443846435	12.6428690730167	1.17958351152913e-06	2.2190723336432	1
ENSG00000231672.6	DIRC3	2	217756664	2_129	0	0.0126891081955012	4.90900214341121	1.96034855044129e-07	0.54103559216897	1
ENSG00000188282.12	RUFY4	2	218034910	2_129	0	0.0132722933586419	5.36028777777565	2.23894307777026e-07	0.807510519913271	1
ENSG00000163464.7	CXCR1	2	218166777	2_129	0	0.0304297099785499	13.9687866348038	1.33772077156959e-06	-1.90561753491465	1
ENSG00000163466.15	ARPC2	2	218217396	2_129	0	0.0205022057516587	17.2986962949324	1.11615095537479e-06	3.95835229304117	1
ENSG00000127837.9	AAMP	2	218268856	2_129	1	0.0635413400721326	22.084934769725	4.41632945824116e-06	4.57864527583799	2
ENSG00000127838.13	PNKD	2	218270205	2_129	1	0.308509774122305	24.8495687563984	2.4126635208599e-05	-4.97398410824465	1
ENSG00000135926.14	TMBIM1	2	218292256	2_129	0	0.0141070964251745	10.0931539260977	4.48098515422587e-07	-2.4586514362004	2
ENSG00000158428.3	CATIP	2	218356632	2_129	0	0.0288953506449562	19.8171867399403	1.80210023995654e-06	-3.66308649643325	2
ENSG00000018280.16	SLC11A1	2	218381984	2_129	0	0.0125873827627083	4.66414782652302	1.84763729030317e-07	0.272188909358989	1
ENSG00000135913.10	USP37	2	218567846	2_129	0	0.0300799713824094	12.4881537048152	1.18218277680209e-06	2.19444676392626	1
ENSG00000144580.13	CNOT9	2	218568272	2_129	0	0.0279366119577131	12.0845311309921	1.0624598176496e-06	-2.29069505191334	1
ENSG00000115556.13	PLCD4	2	218608011	2_129	0	0.0300890773191246	12.5003006751791	1.1836908851746e-06	2.20095482835728	1
ENSG00000074582.12	BCS1L	2	218658710	2_129	0	0.0458493826721321	16.6029157462149	2.39566909471281e-06	2.63650888836021	1
ENSG00000115568.15	ZNF142	2	218658710	2_129	0	0.0332510453869866	13.9351507068546	1.45822972685826e-06	-2.2843881453042	2
ENSG00000163481.7	RNF25	2	218672243	2_129	0	0.0140927314471873	5.83804293891813	2.58923479532347e-07	0.870220945713449	1
ENSG00000163482.11	STK36	2	218672514	2_129	0	0.0142890617502358	5.96704380084147	2.68331656994359e-07	0.890990035793769	1
ENSG00000135929.8	CYP27A1	2	218780754	2_129	0	0.0318067288465798	12.8872995781378	1.29000057669289e-06	2.06775731666247	2
ENSG00000115596.3	WNT6	2	218860595	2_129	0	0.0136606572544569	5.49523250000371	2.36247184035773e-07	0.545338548003453	1
ENSG00000163501.6	IHH	2	219058317	2_129	0	0.0160915511171982	6.72175980865334	3.40400251636403e-07	1.03059929263354	2
ENSG00000187736.12	NHEJ1	2	219160659	2_129	0	0.0408176789960356	15.0032444518581	1.92726957311315e-06	-1.59551180379895	1
ENSG00000213901.10	SLC23A3	2	219172835	2_129	0	0.0343126930428354	13.6158881891336	1.47031285818372e-06	-1.51901804717393	1
ENSG00000144567.10	FAM134A	2	219177206	2_129	0	0.0312671814521762	12.8765197337912	1.26705715424189e-06	1.92576909782255	1
ENSG00000115649.15	CNPPD1	2	219176932	2_129	0	0.0398642554690726	14.9304150522066	1.87311530271987e-06	2.06933408544911	2
ENSG00000158552.12	ZFAND2B	2	219194103	2_129	0	0.0283559673890541	11.8511961300615	1.05758583994319e-06	1.8480242244153	1
ENSG00000115657.12	ABCB6	2	219194103	2_129	0	0.0283559673890541	11.8511961300615	1.05758583994319e-06	1.8480242244153	1
ENSG00000198925.10	ATG9A	2	219196674	2_129	0	0.0690453764823868	19.8728917018265	4.31821877725005e-06	2.41748491979934	2
ENSG00000163516.13	ANKZF1	2	219229829	2_129	0	0.018035383774114	8.03374239077444	4.55986792172514e-07	-1.06247953422188	2
ENSG00000115661.13	STK16	2	219248662	2_129	0	0.019596682415855	8.41025661497746	5.18681520671831e-07	1.16280646958713	1
ENSG00000127824.13	TUBA4A	2	219278362	2_129	0	0.119159627728143	24.692966362397	9.26000830594354e-06	2.43612347569573	1
ENSG00000135924.15	DNAJB2	2	219279688	2_129	0	0.0165530238974405	7.07738562885283	3.68688146949536e-07	0.89082174447	1
ENSG00000054356.13	PTPRN	2	219309334	2_129	0	0.0126009708069111	4.59390472705165	1.82177594476572e-07	-0.263062520431267	1
ENSG00000123992.18	DNPEP	2	219399651	2_129	0	0.0150690561335359	6.20747809978739	2.94381301048581e-07	-0.550946140187976	1
ENSG00000175084.11	DES	2	219418233	2_129	0	0.0156638983562154	6.69671895064026	3.30119290277921e-07	-0.748974454890495	2
ENSG00000072195.14	SPEG	2	219437563	2_129	0	0.015717197457879	6.75128236613146	3.33941470579079e-07	0.761344921766455	2
ENSG00000144591.18	GMPPA	2	219495772	2_129	0	0.0126230026431233	4.60896867865206	1.83094544247114e-07	-0.144527751825043	1
ENSG00000072182.12	ASIC4	2	219514838	2_129	0	0.0148617131810792	6.12056354586546	2.86265664398313e-07	0.692760006091187	1
ENSG00000188760.10	TMEM198	2	219541422	2_129	0	0.0132198536486963	5.02398077859672	2.09017952966483e-07	0.297587572749022	2
ENSG00000123999.4	INHA	2	219568391	2_129	0	0.0134544516422225	5.19923414227681	2.20147800952484e-07	0.302180467921294	1
ENSG00000124006.14	OBSL1	2	219564961	2_129	0	0.0128450236139078	4.73964700019512	1.91597517699521e-07	-0.160366948935035	1
ENSG00000144589.21	STK11IP	2	219597759	2_130	0	0.0270274263545066	6.09396246553965	5.18338468577895e-07	0.586924434020351	2
ENSG00000116106.11	EPHA4	2	221479476	2_130	0	0.0309188685135099	7.34236531439744	7.14444594667605e-07	0.783378648251812	1
ENSG00000163081.2	CCDC140	2	222296887	2_131	0	0.136412772403964	23.4305854257637	1.00588226016866e-05	2.51447603841023	1
ENSG00000135903.18	PAX3	2	222294400	2_131	0	0.0316324277541813	9.61277167708684	9.56951936381256e-07	1.1086715545515	1
ENSG00000163082.9	SGPP2	2	222521235	2_131	0	0.0237929101311685	6.97116035574529	5.21989312028212e-07	0.752761588439645	1
ENSG00000152056.16	AP1S3	2	223837588	2_131	0	0.0247342123565365	7.33056426422178	5.7061668210156e-07	0.925790269297523	1
ENSG00000135919.12	SERPINE2	2	224039199	2_132	0	0.0245175213699601	4.6112791248053	3.55800822287886e-07	-0.044889356397051	1
ENSG00000124019.9	FAM124B	2	224402283	2_132	0	0.0297481931546331	7.06508466185391	6.61434641813056e-07	-0.890077204388349	1
ENSG00000036257.12	CUL3	2	224585651	2_132	1	0.32247667980398	19.3392040908303	1.96266367229445e-05	4.11270080680677	1
ENSG00000135905.18	DOCK10	2	224982951	2_133	0	0.13099275659907	23.0182375497477	9.48917209128343e-06	2.57961886569178	2
ENSG00000144468.16	RHBDD1	2	226837941	2_133	0	0.0272162451770138	9.08401109407605	7.78063134144927e-07	-1.11016826586813	1
ENSG00000081052.11	COL4A4	2	227163765	2_133	0	0.0275141914964969	9.23995553050568	8.00084045788405e-07	1.13572398426409	1
ENSG00000168958.19	MFF	2	227327757	2_134	0	0.0301941124986649	5.09257602157912	4.83914642470475e-07	0.399490435186504	1
ENSG00000173744.17	AGFG1	2	227448948	2_134	0	0.0842164300211846	14.7085657057737	3.89830779304835e-06	-2.28295151147887	1
ENSG00000135917.13	SLC19A3	2	227718030	2_134	0	0.124518499966918	18.4571010239154	7.2327981181537e-06	-2.06395180128529	1
ENSG00000153823.18	PID1	2	229270456	2_135	0	0.0128688206736131	4.62064560893333	1.87133001434068e-07	-0.1233836565516	1
ENSG00000187957.7	DNER	2	229714567	2_135	1	0.0262479525435545	16.3071501734878	1.34704615480631e-06	-3.64433668018466	1
ENSG00000153832.11	FBXO36	2	229921921	2_135	1	0.465682011837389	23.0176505660305	3.37333466246187e-05	4.60736042978539	1
ENSG00000163053.10	SLC16A14	2	230069466	2_135	0	0.0184282687005011	7.47130427777984	4.33301241759758e-07	-0.420459095850273	2
ENSG00000079263.18	SP140	2	230234455	2_135	0	0.0129362263296587	4.99516447503265	2.03360392639882e-07	-0.50373272117464	1
ENSG00000185404.16	SP140L	2	230328083	2_135	0	0.0154516035459752	6.418799536205	3.12130596859612e-07	-0.635510858125386	1
ENSG00000135932.10	CAB39	2	230712812	2_135	0	0.0135039573248136	5.07365254592064	2.15620849654274e-07	-0.418419082350836	1
ENSG00000135916.15	ITM2C	2	230871926	2_135	0	0.019161615770292	8.38798800333776	5.05823382886689e-07	1.03430725354517	1
ENSG00000237412.6	PRSS56	2	232522925	2_136	0	0.0262766708702604	4.67434503040413	3.8654501878172e-07	0.00297890463476862	1
ENSG00000135902.9	CHRND	2	232524103	2_136	0	0.0260288709562336	4.58650934843711	3.75704664520442e-07	-0.150917541876753	1
ENSG00000204128.5	C2orf72	2	231037242	2_136	0	0.0270361318273349	4.9385343029483	4.20195699970184e-07	0.259678554987075	2
ENSG00000173692.12	PSMD1	2	231056872	2_136	0	0.0273835304327311	5.05694496016584	4.35799411536432e-07	-0.387173588047332	1
ENSG00000135914.5	HTR2B	2	231032064	2_136	0	0.0346343422415336	7.23881447420219	7.89011555865499e-07	-0.909827562575839	2
ENSG00000135931.17	ARMC9	2	231197437	2_136	0	0.0325797274299455	6.67013417783495	6.8389745978029e-07	-0.696429006690517	3
ENSG00000115053.15	NCL	2	231455870	2_136	0	0.0530216326093069	11.2147547533646	1.87133633671449e-06	1.42406473292419	1
ENSG00000171596.6	NMUR1	2	231526615	2_136	0	0.0263666938248887	4.70605341257458	3.90500416841099e-07	0.129397988084284	2
ENSG00000187514.16	PTMA	2	231706100	2_136	0	0.0269328916941255	4.90305411964384	4.15583833955838e-07	-0.453837365985313	1
ENSG00000144524.17	COPS7B	2	231781537	2_136	0	0.0260823248012616	4.60552579861086	3.7803716006709e-07	0.0454045262294703	1
ENSG00000163273.3	NPPC	2	231974018	2_136	0	0.0803757593264277	15.136570096882	3.82878992911054e-06	2.04469677638907	1
ENSG00000144535.19	DIS3L2	2	231961176	2_136	0	0.0670583449557513	13.4230732229848	2.83278597453761e-06	1.63791499701457	1
ENSG00000221944.6	TIGD1	2	232550810	2_136	0	0.197853076502536	23.8851266252704	1.48723408217123e-05	-2.6585576637814	1
ENSG00000135930.13	EIF4E2	2	232550011	2_136	0	0.0482075956563336	10.3233053972757	1.56618557887143e-06	1.20153888013902	2
ENSG00000115468.11	EFHD1	2	232610672	2_136	0	0.0332703357102352	6.86513313324032	7.1881167204304e-07	0.798825613512929	1
ENSG00000144481.16	TRPM8	2	233978788	2_137	0	0.0365754446063245	8.56817793651986	9.86250110130207e-07	-1.11537633403923	1
ENSG00000204120.14	GIGYF2	2	232697018	2_137	0	0.0247327960200524	4.80960228037537	3.74361651271433e-07	-0.152113629934818	3
ENSG00000182600.9	C2orf82	2	232880623	2_137	0	0.0256176311893461	5.10382835265475	4.11475520031336e-07	-0.507555225097811	1
ENSG00000066248.14	NGEF	2	233013260	2_137	0	0.134356195229066	20.5325266980349	8.68178580155462e-06	2.16291154457594	1
ENSG00000168918.13	INPP5D	2	233060456	2_137	0	0.0260896704574738	5.29610570697781	4.34844730838943e-07	-0.352577332093276	1
ENSG00000085978.21	ATG16L1	2	233253769	2_137	0	0.0327431687902433	7.4372063785311	7.6637179635856e-07	-0.875268049920981	1
ENSG00000077044.10	DGKD	2	233356202	2_137	0	0.0361285755391809	8.14456569693165	9.26035728945715e-07	-0.771930822187801	1
ENSG00000085982.13	USP40	2	233565958	2_137	0	0.0392891384419352	9.15820622851864	1.13237923800192e-06	1.14201610901341	3
ENSG00000188042.7	ARL4C	2	234413132	2_138	0	0.0386434492047086	4.99976411076889	6.08043110236292e-07	-0.374631970614507	2
ENSG00000132321.16	IQCA1	2	236508787	2_139	0	0.0245160170414488	4.90943597358076	3.78783008214555e-07	-0.284599263553602	1
ENSG00000198612.10	COPS8	2	237085776	2_140	0	0.0459099936587459	7.34976786761364	1.06191518028222e-06	-0.87219614403775	1
ENSG00000124839.12	RAB17	2	237601116	2_140	0	0.0360332088877995	5.09040303576284	5.77250186970836e-07	-0.344130466338971	2
ENSG00000124831.18	LRRFIP1	2	237623791	2_140	0	0.0516474262627815	8.45176477946941	1.37374163106686e-06	-1.01415826267237	2
ENSG00000177483.11	RBM44	2	237798821	2_140	0	0.0394553022420897	5.93552738395422	7.37010476343693e-07	-0.682410240222663	2
ENSG00000132329.10	RAMP1	2	237895803	2_141	0	0.146000990583475	17.5093895596278	8.04518029739237e-06	2.00240781700546	1
ENSG00000184182.18	UBE2F	2	237966682	2_141	0	0.0374102555920014	4.58935673215633	5.40320525793037e-07	0.0733282836442517	2
ENSG00000132330.16	SCLY	2	238060509	2_141	0	0.0622800615295749	9.35942828591656	1.83445611865949e-06	1.44913416479171	2
ENSG00000144488.14	ESPNL	2	238099356	2_141	0	0.0382117830238341	4.78683142882436	5.75644567589727e-07	0.272873190905668	1
ENSG00000168427.8	KLHL30	2	238099562	2_141	0	0.0531333223663515	7.86736687590305	1.31554391256038e-06	1.11742316024285	3
ENSG00000178752.15	ERFE	2	238231421	2_141	0	0.0522284051802617	7.70634825506949	1.26667258044264e-06	1.09094407882083	1
ENSG00000144485.10	HES6	2	238231421	2_141	0	0.0460588751538541	6.52978261444603	9.46500885026079e-07	0.910539835281402	2
ENSG00000204104.11	TRAF3IP1	2	238319497	2_141	0	0.0495440045188096	7.21210768266996	1.12450730949207e-06	-0.997126861454514	2
ENSG00000065802.11	ASB1	2	238426593	2_141	0	0.0397731963245843	5.16008659776982	6.458868725648e-07	0.473327257668122	3
ENSG00000233608.3	TWIST2	2	238847617	2_141	0	0.149839172628046	17.7634299353171	8.37647250559923e-06	-2.05751008381935	1
ENSG00000178602.7	OTOS	2	240140799	2_142	0	0.0253510752147573	4.95826030214027	3.95580322683281e-07	-0.333020605584718	3
ENSG00000068024.16	HDAC4	2	239401967	2_142	0	0.028210892330607	5.94937454200017	5.28198432242619e-07	0.679681384962478	1
ENSG00000130414.11	NDUFA10	2	240028144	2_142	0	0.0265803450401149	5.39717837210488	4.51477757553306e-07	0.509769919301368	1
ENSG00000063660.8	GPC1	2	240451608	2_142	0	0.0366672515355627	8.38595892811351	9.67698488088382e-07	1.02374309344796	3
ENSG00000144504.15	ANKMY1	2	240521955	2_142	0	0.0397681785572512	9.14232324291161	1.1441981632087e-06	1.00301996625938	2
ENSG00000142330.19	CAPN10	2	240586750	2_142	0	0.059877335649582	12.9727302093155	2.44457196773182e-06	-1.53345799998836	1
ENSG00000172478.17	C2orf54	2	240897157	2_144	0	0.0337710241005264	6.612729296633	7.0280355383992e-07	0.885532469523778	1
ENSG00000130294.15	KIF1A	2	240817932	2_144	0	0.0356827812896889	7.12501976335883	8.00117455329104e-07	-0.822317654911243	2
ENSG00000172482.4	AGXT	2	240868126	2_144	0	0.0605251997310201	12.0663272402597	2.29837190479606e-06	1.56384235997815	1
ENSG00000162804.13	SNED1	2	241070688	2_144	0	0.0282253218319628	4.94652755081303	4.39388118079925e-07	-0.302592121677357	1
ENSG00000122085.16	MTERF4	2	241094178	2_144	0	0.0497004563063075	10.2174393466288	1.59812747537237e-06	-1.29660865731118	3
ENSG00000115687.13	PASK	2	241141141	2_144	0	0.0300617704868218	5.53159027433235	5.2332747110694e-07	0.620043535836731	2
ENSG00000115685.14	PPP1R7	2	241149230	2_144	0	0.0415758285563626	8.54929907645503	1.11861437678129e-06	1.15736343081577	2
ENSG00000146205.13	ANO7	2	241189349	2_144	0	0.0726477453690877	13.7878528105763	3.15230152938817e-06	-1.94399478729227	3
ENSG00000168385.17	SEPT2	2	241313377	2_144	0	0.0749190798540937	14.0790875030514	3.31952479249319e-06	2.02445691397287	1
ENSG00000115677.16	HDLBP	2	241314902	2_144	0	0.0308343305992089	5.76720883057158	5.59640551233096e-07	-0.59279945361779	2
ENSG00000006607.13	FARP2	2	241454588	2_144	0	0.0275645591834378	4.72676859262668	4.10038245365513e-07	-0.114525765984823	1
ENSG00000176946.11	THAP4	2	241632422	2_144	0	0.146208676241794	20.4974950353297	9.43154646483852e-06	-2.92387789773631	1
ENSG00000168397.16	ATG4B	2	241668036	2_144	0	0.0371244456330579	7.49361474102745	8.7550839029046e-07	0.595432005293321	1
ENSG00000168393.12	DTYMK	2	241687407	2_144	0	0.0277638389339073	4.7935518986117	4.18837852031385e-07	-0.141982860709299	1
ENSG00000168395.15	ING5	2	241686546	2_144	0	0.0278691822756539	4.82874975515922	4.23514124417164e-07	-0.641587199118137	2
ENSG00000180902.17	D2HGDH	2	241734689	2_144	0	0.0273559455756169	4.65631318312714	4.00869383298569e-07	-0.139390547849627	2
ENSG00000154252.11	GAL3ST2	2	241778088	2_144	0	0.0780001471586547	14.4608211018945	3.54974657748683e-06	-1.91761047400526	1
ENSG00000204099.11	NEU4	2	241808375	2_144	0	0.0282025943299116	4.93905394673461	4.38370987724167e-07	0.282614969774245	3
ENSG00000188011.5	RTP5	2	241869928	2_144	0	0.0309493383844179	5.80176861211554	5.65094066493131e-07	-0.506245421813262	1
ENSG00000134121.9	CHL1	3	100448	3_1	0	0.0390085367994818	4.77662339366359	5.86394158465328e-07	-0.497646792652485	2
ENSG00000134115.12	CNTN6	3	1509125	3_2	0	0.0190694617349191	4.64748245181387	2.78910694369143e-07	0.122181968016024	1
ENSG00000072756.16	TRNT1	3	3129282	3_3	0	0.073624079409653	14.633524110149	3.39060953167759e-06	-1.8510338559422	1
ENSG00000113851.14	CRBN	3	3172005	3_3	0	0.223019411099462	25.4227271270997	1.78432423586425e-05	2.74631757572988	2
ENSG00000175928.5	LRRN1	3	3705115	3_3	0	0.144824068907001	21.1255604820939	9.62848501343109e-06	-2.23331061092262	2
ENSG00000170364.12	SETMAR	3	4303252	3_3	0	0.0278375165486973	5.53762991350654	4.85135873530465e-07	-0.603557804358926	2
ENSG00000144455.13	SUMF1	3	4368850	3_3	0	0.0285308588674315	5.76588388283154	5.17713763814349e-07	-0.654849821670938	1
ENSG00000134108.12	ARL8B	3	5126312	3_4	0	0.0317984269573122	5.96204578508948	5.96636635300638e-07	-0.594970117901523	1
ENSG00000125046.14	SSUH2	3	8744886	3_7	0	0.0973550208225588	14.6829538910052	4.49863505037067e-06	1.67940956898536	1
ENSG00000180914.10	OXTR	3	8769210	3_7	0	0.0332773604336744	4.58851439763381	4.80540441552788e-07	-0.210034747853227	3
ENSG00000070950.9	RAD18	3	8963418	3_7	0	0.118939867161659	16.6064571246319	6.21603443050128e-06	2.1406420953618	3
ENSG00000196220.15	SRGAP3	3	9363240	3_7	0	0.0842908183778346	13.309595188906	3.53064531288537e-06	1.64419211450046	1
ENSG00000134077.15	THUMPD3	3	9363240	3_7	0	0.0842908183778348	13.309595188906	3.53064531288537e-06	-1.64419211450046	1
ENSG00000168137.15	SETD5	3	9397385	3_7	0	0.038847012017356	6.02899200798807	7.37074356221655e-07	0.601564247476376	1
ENSG00000156959.8	LHFPL4	3	9529110	3_8	0	0.0384504289549198	5.66054504011958	6.84965051301452e-07	0.584591754004997	2
ENSG00000114026.21	OGG1	3	9749660	3_8	0	0.0369563228558886	5.29136936926203	6.15411780056922e-07	0.506245441360687	1
ENSG00000134072.10	CAMK1	3	9746484	3_8	0	0.0435810826651371	6.82885876972802	9.36602083851229e-07	0.856796499593702	2
ENSG00000171148.13	TADA3	3	9560711	3_8	0	0.0787930548935488	12.3965355258242	3.07395313411033e-06	1.55924885892713	1
ENSG00000241553.12	ARPC4	3	9788307	3_8	0	0.045260033880807	7.18196806781302	1.02298041277243e-06	-0.915351990158073	1
ENSG00000214021.15	TTLL3	3	9808746	3_8	0	0.0342664439051524	4.58806388296745	4.94774680032226e-07	0.0630491725484533	2
ENSG00000156990.14	RPUSD3	3	9843931	3_8	0	0.0399497455022135	6.01708295635865	7.56500099990038e-07	0.550899730769593	1
ENSG00000171135.13	JAGN1	3	9890653	3_8	0	0.0494484837497281	8.00974708267006	1.24646691609497e-06	-0.911823714305102	1
ENSG00000163702.18	IL17RC	3	9906020	3_8	0	0.034837456089868	4.74180416080915	5.19875105392669e-07	-0.192660097448009	3
ENSG00000163703.17	CRELD1	3	9933702	3_8	0	0.0380727070218153	5.56856498727229	6.67215340459464e-07	-0.491902776416671	1
ENSG00000254999.3	BRK1	3	10115521	3_8	0	0.0343164679963717	4.60163339320827	4.96962446008758e-07	0.163390666217146	3
ENSG00000134086.7	VHL	3	10140878	3_8	0	0.0388632984833462	5.76007303382496	7.0449290205446e-07	0.643070607134496	2
ENSG00000134070.4	IRAK2	3	10224373	3_8	0	0.0343871194250525	4.62076498729031	5.00056010162116e-07	-0.294871443705531	1
ENSG00000157014.10	TATDN2	3	10247632	3_8	0	0.0982266786877693	14.4952841253645	4.48089911148279e-06	1.91295898121847	2
ENSG00000157017.15	GHRL	3	10273419	3_8	0	0.0865663154184426	13.2899942058946	3.62061793191194e-06	-1.79424271914836	3
ENSG00000157020.17	SEC13	3	10272760	3_8	0	0.0888836519816876	13.5414080423072	3.78786671379262e-06	1.87178980002139	1
ENSG00000157087.17	ATP2B2	3	10708383	3_8	0	0.0614015799325764	10.0414613775399	1.94037397928238e-06	-1.28789583287268	1
ENSG00000157103.10	SLC6A1	3	10992869	3_9	0	0.0184982052578619	4.79984149410182	2.79425131274816e-07	-0.101543405491661	1
ENSG00000197548.12	ATG7	3	11272457	3_9	0	0.0195525337298905	9.51512555099752	5.85499516229605e-07	2.21947256850849	2
ENSG00000144559.10	TAMM41	3	11808893	3_9	0	0.0240225222533054	7.10931342453656	5.37471251177491e-07	-0.765678554148961	2
ENSG00000157152.16	SYN2	3	11956040	3_9	0	0.0403490528825274	11.7652365878588	1.49397380759632e-06	1.36640279355145	1
ENSG00000157150.4	TIMP4	3	12156497	3_9	0	0.0227834240992643	6.65964860585239	4.7750649414078e-07	0.570876909904711	2
ENSG00000132170.19	PPARG	3	12287696	3_9	0	0.031921234186211	9.6444834021892	9.68874705861473e-07	-1.15140485861686	1
ENSG00000154743.17	TSEN2	3	12484507	3_9	0	0.017985973043805	4.58617476851345	2.59593319865876e-07	-0.0895916722059799	2
ENSG00000075975.15	MKRN2	3	12557101	3_9	0	0.0304792796607941	9.4979682960493	9.1105456392254e-07	-1.02946056165638	1
ENSG00000225526.4	MKRN2OS	3	12559109	3_9	0	0.0195830064856556	5.51660690410511	3.39985488087964e-07	-0.316917874636618	2
ENSG00000144712.11	CAND2	3	12776123	3_9	0	0.0179904722326051	4.59817896664398	2.60337906115918e-07	-0.0432878740325534	4
ENSG00000131379.9	C3orf20	3	14674864	3_10	0	0.0171065463081145	5.27097175367262	2.83767072618957e-07	-0.506333090346728	1
ENSG00000144711.13	IQSEC1	3	13072908	3_10	0	0.0583239951271393	16.6771372352129	3.06110157807987e-06	2.05390062339768	2
ENSG00000132182.11	NUP210	3	13419856	3_10	0	0.0936426266464363	21.1578584074978	6.23525568676234e-06	2.66337758302891	1
ENSG00000163517.14	HDAC11	3	13497913	3_10	0	0.0505341388643548	15.3322791723402	2.43837536207914e-06	1.90575660115593	3
ENSG00000163520.13	FBLN2	3	13538961	3_10	0	0.0325162045728467	11.2197448034612	1.14813194258602e-06	1.50733032195832	1
ENSG00000163528.12	CHCHD4	3	14124463	3_10	0	0.112087047415621	22.8806752888671	8.07110952499315e-06	2.53880478798853	1
ENSG00000170876.7	TMEM43	3	14124463	3_10	0	0.0453774127937218	14.3252653943076	2.04574444751951e-06	1.70257672270271	3
ENSG00000154767.14	XPC	3	14178595	3_10	0	0.0394190885999525	13.0115970947846	1.6141584329582e-06	-1.84448032076737	2
ENSG00000170860.3	LSM3	3	14179885	3_10	0	0.0979068292996794	21.583187784766	6.65024352859763e-06	-2.42015233349162	1
ENSG00000131389.16	SLC6A6	3	14478656	3_10	0	0.0599717550471344	16.939004936463	3.197007291149e-06	1.85557017353252	2
ENSG00000154781.15	CCDC174	3	14652153	3_10	0	0.0163190096530176	4.83575197370462	2.48351501911808e-07	0.343585708227523	2
ENSG00000154783.11	FGD5	3	14815331	3_11	0	0.0459132749000561	15.5053112034385	2.24041118505004e-06	3.23762902671196	1
ENSG00000131368.7	MRPS25	3	15064685	3_11	0	0.0876659205547117	15.3851481175651	4.24464577187678e-06	-1.70116666991868	1
ENSG00000131381.12	RBSN	3	15099772	3_11	0	0.0267648783144189	4.71768389791716	3.97377327912933e-07	-0.242327548666737	2
ENSG00000131375.9	CAPN7	3	15206289	3_11	0	0.0272308621320285	5.20846143207855	4.46354397354301e-07	-0.827713013094717	1
ENSG00000131370.15	SH3BP5	3	15341941	3_11	0	0.0352303293981603	6.92734244821355	7.68055024655619e-07	0.809578175119719	1
ENSG00000206562.11	METTL6	3	15520104	3_11	0	0.0266020005147207	4.65274565002502	3.8952253056399e-07	-0.324404732211174	1
ENSG00000144597.13	EAF1	3	15406708	3_11	0	0.0271030788615454	4.84067745186057	4.12889413574909e-07	-0.431853571908568	2
ENSG00000206561.12	COLQ	3	15521294	3_11	0	0.0266795811103588	4.64356974624532	3.898880759536e-07	-0.0390188264047072	3
ENSG00000131373.14	HACL1	3	15551332	3_11	0	0.0339332013858107	6.82908589676315	7.29283492940651e-07	0.703697093642845	2
ENSG00000154813.9	DPH3	3	16264511	3_12	0	0.402187336145957	20.1800726601629	2.55423052626333e-05	-4.15731363800863	1
ENSG00000154814.13	OXNAD1	3	16265068	3_12	0	0.0272675836115447	4.84596333713288	4.15849086002854e-07	-0.178571705339171	1
ENSG00000131378.13	RFTN1	3	16359639	3_12	0	0.0365030453328934	7.95560605903267	9.13926649620496e-07	1.12143915339536	2
ENSG00000154822.17	PLCL2	3	16781483	3_12	0	0.324470281745792	27.6292491361027	2.82132412231346e-05	-3.26274282918569	1
ENSG00000182568.16	SATB1	3	18445845	3_13	0	0.0318278399773253	4.67585272895333	4.68356944097215e-07	-0.0820008576569616	1
ENSG00000183960.8	KCNH8	3	19148202	3_14	0	0.0262623464250388	5.50462119272007	4.54956566091457e-07	0.510028482882224	1
ENSG00000163576.17	EFHB	3	19946690	3_14	0	0.034273344869388	7.81860075995161	8.43324081653986e-07	-0.828221216037361	3
ENSG00000144566.10	RAB5A	3	19946616	3_14	0	0.650871415934088	20.8131826814971	4.26326834028867e-05	3.64451725887764	1
ENSG00000183977.13	PP2D1	3	20012089	3_14	0	0.0713515485902047	14.337134890714	3.21939858128961e-06	1.56481869547664	1
ENSG00000114166.7	KAT2B	3	20051491	3_15	0	0.0214532484216955	5.28883817426689	3.57077359261234e-07	0.836843696817193	1
ENSG00000182247.9	UBE2E2	3	23202760	3_17	0	0.0596728855260688	12.8164123886679	2.40686917969206e-06	-2.3163325662515	2
ENSG00000151090.17	THRB	3	24495987	3_18	0	0.0263852397263581	5.67808926878367	4.71489726469277e-07	-0.535690867515368	1
ENSG00000077092.18	RARB	3	25174821	3_18	0	0.0281022275173714	6.26276457527004	5.53880155661211e-07	0.722942285474445	1
ENSG00000077097.15	TOP2B	3	25664786	3_19	0	0.0351060993068056	4.61052867980284	5.09380456862963e-07	0.178623438706434	1
ENSG00000151093.7	OXSM	3	25782726	3_19	0	0.0515166408918553	8.1907185586946	1.32794018843043e-06	-1.07521345027949	1
ENSG00000163491.16	NEK10	3	27369070	3_20	0	0.020149777261854	24.7757530254474	1.5711081684494e-06	-2.08037578011042	2
ENSG00000033867.16	SLC4A7	3	27486241	3_20	0	0.0183557037605194	11.9635299139192	6.91097550400665e-07	3.58887024911145	1
ENSG00000187118.12	CMC1	3	28241610	3_21	0	0.0937562603586475	11.6318280460326	3.4320785851031e-06	1.42148082687196	1
ENSG00000163512.13	AZI2	3	28349407	3_21	0	0.191756965537784	18.6015160172057	1.12255715612136e-05	-2.15544032816815	1
ENSG00000206559.7	ZCWPW2	3	28348860	3_21	0	0.0649416404610694	8.15077034857047	1.66583079192586e-06	-1.24356522480585	1
ENSG00000197385.5	ZNF860	3	31981925	3_23	0	0.0344613621271794	5.28386844288072	5.73051177459569e-07	0.586733602453397	2
ENSG00000144645.13	OSBPL10	3	31959702	3_23	0	0.103116013172423	15.6034565162764	5.06355931842774e-06	1.87537003480634	2
ENSG00000152642.10	GPD1L	3	32096623	3_23	0	0.0406635233159086	6.82526382976718	8.73440695880981e-07	0.872992162877404	2
ENSG00000170293.8	CMTM8	3	32237688	3_23	0	0.0602713600062268	10.5097408322632	1.99348040708686e-06	-1.30274087872584	3
ENSG00000153551.13	CMTM7	3	32397100	3_24	0	0.121177382183464	15.8881075663596	6.05902453703413e-06	2.03787403036536	2
ENSG00000091317.7	CMTM6	3	32399489	3_24	0	0.0627812116261154	9.62509654400965	1.90170768283408e-06	1.44765692264384	2
ENSG00000144635.8	DYNC1LI1	3	32570569	3_24	0	0.0432074910329675	6.12298048479515	8.32589438344825e-07	0.627631344484412	1
ENSG00000182973.18	CNOT10	3	32684690	3_24	0	0.0366428088847115	4.58655078012764	5.28912629506604e-07	-0.0191404858044061	1
ENSG00000188167.8	TMPPE	3	33097285	3_24	0	0.0427155459373915	6.01608737399778	8.0874027262399e-07	0.835970332273658	1
ENSG00000170266.15	GLB1	3	33045708	3_24	0	0.0489481298946799	7.28906465853526	1.12283742680408e-06	-0.937612028144022	1
ENSG00000170275.14	CRTAP	3	33113772	3_24	0	0.188847387298642	20.2414613369759	1.20298944736947e-05	-2.33535860805758	2
ENSG00000173705.8	SUSD5	3	33219383	3_25	0	0.0270084703915321	4.64131847712758	3.94503020157641e-07	0.141714338222359	1
ENSG00000153558.13	FBXL2	3	33252688	3_25	0	0.0335808623035885	6.66380539047579	7.04243947316095e-07	-1.65602677729124	2
ENSG00000153560.11	UBP1	3	33440884	3_25	0	0.177778703455882	22.5276866538752	1.26039103368842e-05	-3.29752038694624	1
ENSG00000170248.13	PDCD6IP	3	33783255	3_25	0	0.0521541098058757	10.772356626563	1.76810573704759e-06	-1.40340293225085	1
ENSG00000144681.10	STAC	3	36380068	3_28	0	0.014120522992231	11.9744148010362	5.32125479196306e-07	1.28635620102365	2
ENSG00000168016.13	TRANK1	3	36945501	3_28	0	0.0117789115985906	12.1482819287528	4.50328049099413e-07	-2.12875659369821	1
ENSG00000178567.7	EPM2AIP1	3	36993455	3_28	0	0.00863869548396057	8.66146248614552	2.35476931410963e-07	-1.61641874732074	1
ENSG00000076242.14	MLH1	3	36993455	3_28	0	0.00863869548396057	8.66146248614551	2.35476931410963e-07	-1.61641874732074	1
ENSG00000093167.17	LRRFIP2	3	37183476	3_28	0	0.032606035882396	21.7753457056961	2.23445716948175e-06	2.85246083396955	2
ENSG00000198590.11	C3orf35	3	37386585	3_28	0	0.0152054366795098	14.5675954836422	6.97101061510585e-07	-2.30900363886989	2
ENSG00000144668.11	ITGA9	3	37454355	3_28	1	0.669742572371169	29.7736679606266	6.27551280829671e-05	5.39441954403047	2
ENSG00000144677.14	CTDSPL	3	37954986	3_28	0	0.101076272592759	30.8835741055076	9.82394102018215e-06	-2.90279170693438	1
ENSG00000136059.14	VILL	3	37987184	3_28	0	0.0275025931661275	17.497256760477	1.51444178265788e-06	1.71905462714421	1
ENSG00000187091.13	PLCD1	3	38002413	3_28	0	0.0144207093172372	11.8462659922477	5.37622054699159e-07	-1.28230521311256	1
ENSG00000172936.12	MYD88	3	38137763	3_28	0	0.00615861960802189	4.6199757631417	8.95430846613115e-08	-0.183652046993063	1
ENSG00000172939.8	OXSR1	3	38165415	3_28	0	0.00636643908250856	5.06326578677599	1.01446317560311e-07	-0.517512660841904	1
ENSG00000144671.10	SLC22A14	3	38210915	3_28	0	0.0155021301136618	12.663209126719	6.17794632133372e-07	-1.24824317582766	2
ENSG00000093217.9	XYLB	3	38326146	3_28	0	0.0063726044482646	4.91443305264946	9.85596969102278e-08	0.327850117698022	2
ENSG00000114739.13	ACVR2B	3	38454810	3_28	0	0.00873102084848021	7.82492882983959	2.15007888968206e-07	-0.861412242772292	1
ENSG00000157036.12	EXOG	3	38518812	3_28	0	0.0562827514036788	24.7108435044406	4.37695280605639e-06	2.51418206588556	1
ENSG00000168356.11	SCN11A	3	38990978	3_28	0	0.00617164307303708	4.62704844308716	8.98698095771757e-08	-0.0932799282995287	1
ENSG00000114742.13	WDR48	3	39051835	3_28	0	0.0072220710171601	6.06891968583319	1.37937426337759e-07	-0.604031172803671	1
ENSG00000114745.13	GORASP1	3	39105193	3_28	0	0.0344324921943373	20.4215671431983	2.21292399546288e-06	2.01100596881383	2
ENSG00000168026.18	TTC21A	3	39107689	3_28	0	0.0129144202940412	11.3692238543807	4.62077378325722e-07	-1.35138492217231	2
ENSG00000144655.14	CSRNP1	3	39154473	3_28	0	0.00701512221734191	5.80130455172609	1.28076626731309e-07	0.549538116796823	1
ENSG00000168334.8	XIRP1	3	39192679	3_28	0	0.0322128707123963	19.8067315528272	2.00794225327254e-06	1.97024090433597	1
ENSG00000144659.10	SLC25A38	3	39383433	3_28	0	0.0323351694118992	19.760781334364	2.01088959433447e-06	-2.05048516835137	2
ENSG00000168028.13	RPSA	3	39406713	3_28	0	0.0150867776352389	12.7709094829311	6.06355456009194e-07	-1.51337337940002	2
ENSG00000114784.3	EIF1B	3	40309993	3_29	0	0.0288435912840825	4.65264895749763	4.22336477017989e-07	0.0411895851580419	1
ENSG00000168032.8	ENTPD3	3	40387447	3_29	0	0.0288907129969791	4.66779846457067	4.24403865152448e-07	-0.227673707583901	1
ENSG00000177873.12	ZNF619	3	40477330	3_29	0	0.0311201105609911	5.35798702216053	5.24749172359722e-07	0.517371359214115	1
ENSG00000172888.11	ZNF621	3	40524103	3_29	0	0.030825875642652	5.2697459116733	5.11227339834007e-07	0.490309840724407	1
ENSG00000168036.16	CTNNB1	3	41195090	3_30	0	0	66.8933256718907	0	-3.69565446939893	1
ENSG00000182606.14	TRAK1	3	42026587	3_30	0	0	5650.7116192644	0	3.59668679184731	1
ENSG00000114853.13	ZBTB47	3	42653821	3_31	0	0.0920849556706943	16.4265759767411	4.7604137812254e-06	-1.93327428726532	1
ENSG00000010282.14	HHATL	3	42712261	3_31	0	0.0413858447777368	8.89432867295207	1.15844113956384e-06	1.0728914851843	2
ENSG00000244607.5	CCDC13	3	42749631	3_31	0	0.069738994149751	13.7894649316526	3.02643999508021e-06	1.71403030761525	2
ENSG00000181061.13	HIGD1A	3	42800848	3_31	0	0.0603646561791759	12.4291144382236	2.36119520029645e-06	-1.62296478606573	1
ENSG00000144648.15	ACKR2	3	42802658	3_31	0	0.0260376916314128	4.58610522032845	3.75798868042966e-07	-0.022075617458419	1
ENSG00000182983.14	ZNF662	3	43207388	3_31	0	0.0263012414890418	4.67946620974791	3.87330358775628e-07	0.242292640954455	1
ENSG00000240747.7	KRBOX1	3	42809057	3_31	0	0.0260379895339531	4.58621126385975	3.75811857250823e-07	-0.0278414357298618	1
ENSG00000144649.8	FAM198A	3	42979515	3_31	0	0.0352177881020072	7.39069665318347	8.1913678083684e-07	1.02245090276382	2
ENSG00000144647.5	POMGNT2	3	43110995	3_31	0	0.0260833957917221	4.60236236873839	3.77793007297252e-07	-0.0884897178093124	1
ENSG00000160746.12	ANO10	3	43691692	3_31	0	0.0341070983618598	7.09257915457736	7.61303696773121e-07	0.879612922546675	1
ENSG00000179152.19	TCAIM	3	44338768	3_31	0	0.0312910412400533	6.29156279727608	6.19565925067665e-07	-0.856081827673854	1
ENSG00000225873.3	LINC00694	3	44439661	3_31	0	0.026065926416321	4.5961517044287	3.7703050827334e-07	-0.062528236212691	1
ENSG00000196345.12	ZKSCAN7	3	44536769	3_31	0	0.0260454800059367	4.58887744809187	3.76138509110729e-07	-0.166746668505532	2
ENSG00000144792.9	ZNF660	3	44578138	3_31	0	0.0285593307761007	5.44342955160978	4.89248617234795e-07	-0.439261545844295	3
ENSG00000186448.14	ZNF197	3	44584132	3_31	0	0.0268699098699849	4.87779844777619	4.12476332809968e-07	0.0744729508693141	1
ENSG00000169981.10	ZNF35	3	44656267	3_31	0	0.0263264400094418	4.68834328952909	3.88436930315454e-07	0.299759657077825	1
ENSG00000196653.11	ZNF502	3	44721338	3_31	0	0.0418199279296622	8.99167272886935	1.18340321597344e-06	0.974278664884732	1
ENSG00000186446.11	ZNF501	3	44721338	3_31	0	0.0260953051702563	4.60659359602397	3.78312989556682e-07	-0.124940514364726	2
ENSG00000169964.7	TMEM42	3	44861353	3_31	0	0.0644294213621519	13.0425381884593	2.64457155087332e-06	-1.73096224294849	1
ENSG00000249992.1	TMEM158	3	45226648	3_33	0	0.0168519296307046	5.44442696541433	2.88742549584499e-07	-0.496612238798116	2
ENSG00000011376.9	LARS2	3	45388191	3_33	0	0.0153509277674623	4.58626032934648	2.21565585448415e-07	0.0620887926407633	1
ENSG00000144791.9	LIMD1	3	45462179	3_33	0	0.0158825099574151	4.89646059058478	2.44743053072671e-07	-0.373377995218266	3
ENSG00000211456.10	SACM1L	3	45462179	3_33	0	0.0167465281184259	5.37677140223933	2.83370951975268e-07	-0.6394737819529	3
ENSG00000163817.15	SLC6A20	3	45796686	3_33	0	0.015353440292461	4.58761756327349	2.21667429339568e-07	-0.0518547258681248	1
ENSG00000163818.16	LZTFL1	3	45916197	3_33	0	0.0153691507562668	4.59660447927436	2.22328931213766e-07	-0.131778230248345	2
ENSG00000163820.14	FYCO1	3	45995932	3_33	0	0.0161097503096066	5.02912937110143	2.54970884530652e-07	-0.378077804814698	1
ENSG00000163823.3	CCR1	3	46208438	3_33	0	0.0208760778288409	7.4287429422095	4.88059995568956e-07	-0.801726053175459	2
ENSG00000160791.13	CCR5	3	46370170	3_33	0	0.0422185144802315	13.9481347380306	1.85322459641661e-06	-1.57383723547639	2
ENSG00000012223.12	LTF	3	46486440	3_33	0	0.0206817635442781	7.34339801671933	4.77962264498039e-07	0.777618055056552	1
ENSG00000241186.9	TDGF1	3	46576012	3_33	0	0.0161977727558439	5.07825578001028	2.58868285279359e-07	0.418578735715625	1
ENSG00000163827.12	LRRC2	3	46579124	3_33	0	0.0164397677664995	5.1562601982719	2.6677152829936e-07	-0.0179997427307954	2
ENSG00000261603.1	PRSS46	3	46735496	3_33	0	0.121572527243259	23.9275177589839	9.15465676157541e-06	-2.58880821372742	2
ENSG00000178038.16	ALS2CL	3	46657048	3_33	0	0.0510576683751886	14.5832520127613	2.3432807930014e-06	1.32618294156619	3
ENSG00000181585.3	TMIE	3	46693608	3_33	0	0.0171144287870455	5.52391541005501	2.9752153210046e-07	-0.0200837534558419	1
ENSG00000188086.13	PRSS45	3	46656569	3_33	0	0.0218610471566738	7.75668953854483	5.33649791290769e-07	-1.12646516238345	4
ENSG00000178055.11	PRSS42	3	46834226	3_33	0	0.208527805960666	28.4263545843843	1.86549511664419e-05	-3.0286895926334	1
ENSG00000160801.13	PTH1R	3	46892800	3_33	0	0.0292508816369877	10.619633871023	9.77591638152279e-07	1.343102543303	1
ENSG00000160796.16	NBEAL2	3	46980769	3_33	0	0.0196205036328451	7.17586292008478	4.43091336355551e-07	1.32484564498567	2
ENSG00000114648.11	KLHL18	3	47287254	3_33	0	0.0154389716886671	4.66801142646823	2.26808462696355e-07	-0.20366361191152	1
ENSG00000114650.18	SCAP	3	47476776	3_33	0	0.017623360132441	5.71022167151407	3.16701891882279e-07	-0.122226910827992	1
ENSG00000163832.15	ELP6	3	47513447	3_33	0	0.0190890159371833	6.52698703816474	3.92107603974507e-07	0.796264305472926	1
ENSG00000164076.16	CAMKV	3	49870590	3_35	0	0.0132956769722435	15.0089457360723	6.28014420591869e-07	-1.50669922259069	2
ENSG00000114316.12	USP4	3	49340655	3_35	0	0.014360603338389	12.4887178329857	5.64416255985991e-07	-2.38323314865185	1
ENSG00000233276.3	GPX1	3	49358324	3_35	0	0.01546147706396	30.1890977869294	1.46896040022865e-06	-3.83316195130987	2
ENSG00000145022.4	TCTA	3	49412704	3_35	0	0.0231496146921339	34.7992146561234	2.5352581269728e-06	3.91604000867175	2
ENSG00000145020.15	AMT	3	49422974	3_35	0	0.0141919684684193	7.47840408358499	3.34010822675203e-07	1.56491520497584	2
ENSG00000145029.13	NICN1	3	49428588	3_35	0	0.0143879304027865	21.9500624910897	9.93900852416061e-07	0.396001078916022	2
ENSG00000164061.4	BSN	3	49556627	3_35	0	0.0149168421183261	13.0864945404487	6.14340568308219e-07	2.46018850571496	1
ENSG00000173531.15	MST1	3	49653194	3_35	0	0.0141241532879525	6.72025772530265	2.98715201843947e-07	0.468541801132031	1
ENSG00000164068.15	RNF123	3	49699132	3_35	0	0.0427018069613515	34.1099825591658	4.58391677428629e-06	-4.14690883063357	1
ENSG00000185614.4	FAM212A	3	49803410	3_35	0	0.553100908763505	18.5144429420373	3.2227305451673e-05	3.17266697766731	1
ENSG00000182179.12	UBA7	3	49816363	3_35	0	0.0194781582657821	13.0890744911623	8.02353595836624e-07	2.62366295636397	1
ENSG00000183763.8	TRAIP	3	49856597	3_35	0	0.0232324727489899	19.1004584779131	1.39652335165357e-06	-2.51868868838544	1
ENSG00000164078.12	MST1R	3	49904003	3_35	0	0.0321896493213139	22.1704918133506	2.24595239321241e-06	-3.02721557483396	2
ENSG00000004534.14	RBM6	3	49940636	3_35	0	0.0150143140056862	14.8479857829556	7.01587771978511e-07	2.0340209490806	1
ENSG00000188338.14	SLC38A3	3	50204954	3_35	0	0.0183621061767727	11.0692583856034	6.39661177434686e-07	-0.278048573643963	1
ENSG00000012171.19	SEMA3B	3	50267465	3_35	0	0.0401519380430263	14.2950081420927	1.80634163927397e-06	-1.32278666432295	1
ENSG00000214706.10	IFRD2	3	50295266	3_35	0	0.0460344324288321	16.7894934536586	2.43236844196065e-06	2.36645137704047	1
ENSG00000243477.5	NAT6	3	50295266	3_35	0	0.0259491173209289	10.9566349771249	8.94764523700747e-07	-1.56099592318887	2
ENSG00000186792.16	HYAL3	3	50295266	3_35	0	0.0460344324288321	16.7894934536586	2.43236844196065e-06	2.36645137704047	1
ENSG00000068028.17	RASSF1	3	50336862	3_35	0	0.0364223523926763	14.8494023725009	1.70210340713845e-06	1.87053350517504	1
ENSG00000114388.12	NPRL2	3	50341371	3_35	0	0.0143994415764346	6.67193171712215	3.02347384966551e-07	0.897710244867647	1
ENSG00000114395.10	CYB561D2	3	50350442	3_35	0	0.031909415694275	20.2648335362366	2.03503023497126e-06	-2.04736954099458	1
ENSG00000007402.11	CACNA2D2	3	50504338	3_35	0	0.0128110868354598	5.62826940039726	2.26918459002406e-07	0.945194490860004	1
ENSG00000114735.9	HEMK1	3	50569633	3_35	0	0.0128459012316808	5.25493441280515	2.12442230297197e-07	0.393508777697233	1
ENSG00000114738.10	MAPKAPK3	3	50615038	3_35	0	0.0136959259131639	5.72660358570307	2.46829743902037e-07	0.716232294910222	1
ENSG00000114737.15	CISH	3	50612068	3_35	0	0.0174750009486884	8.38741913683293	4.61269275518806e-07	1.43523059300758	1
ENSG00000259956.1	RBM15B	3	51391456	3_35	0	0.012753669158265	4.64057258263253	1.86258323809647e-07	-0.144437334880974	1
ENSG00000164080.13	RAD54L2	3	51534121	3_35	0	0.0126729595480264	6.82508795137909	2.72204483718693e-07	-0.655438024379923	2
ENSG00000164081.12	TEX264	3	51672163	3_35	0	0.0359489344061343	14.0298274192924	1.58725726702269e-06	-1.7957737485423	1
ENSG00000164082.14	GRM2	3	51707122	3_35	0	0.0145692379566871	7.41465171294735	3.39966845962246e-07	-1.42740464817948	1
ENSG00000173389.15	IQCF1	3	51902507	3_36	0	0.0149768858167362	12.259707041366	5.7784396893564e-07	1.58705462318975	1
ENSG00000114767.6	RRP9	3	51941929	3_36	0	0.0866575369719389	28.6334554163275	7.80888587201031e-06	-2.48356163548443	1
ENSG00000248487.8	ABHD14A	3	51972037	3_36	0	0.0270884118678085	17.7392995160621	1.5122687725017e-06	-1.61761246163231	2
ENSG00000243989.8	ACY1	3	51987300	3_36	0	0.00674453317303769	4.91192056131867	1.04258675482101e-07	-0.48476288729679	2
ENSG00000162244.10	RPL29	3	51993314	3_36	0	0.0261153384210785	17.4012595374779	1.43016226947341e-06	1.88371564190757	1
ENSG00000164087.7	POC1A	3	52154292	3_36	0	0.0189049441722822	14.4110732163365	8.57394508385458e-07	1.82294811002752	1
ENSG00000239732.3	TLR9	3	52227452	3_36	0	0.00750705174387167	5.89710841671515	1.39321292646204e-07	0.949033309018825	2
ENSG00000164088.17	PPM1M	3	52244928	3_36	0	0.0212318688794464	15.4798350858355	1.03434049238692e-06	2.54060789153577	2
ENSG00000168237.17	GLYCTK	3	52291743	3_36	0	0.05132818769239	23.6847885378758	3.82590705868897e-06	3.36625151055187	1
ENSG00000164091.11	WDR82	3	52288401	3_36	0	0.0261704843273256	17.4146981516179	1.43428905707567e-06	-2.69574026561995	1
ENSG00000114841.17	DNAH1	3	52297777	3_36	0	0.00714614887667742	5.44390140420958	1.22430968310186e-07	0.885309859773393	2
ENSG00000010319.6	SEMA3G	3	52444898	3_36	0	0.0101466303366512	8.67073804811995	2.76876998307526e-07	1.50072387343818	2
ENSG00000114854.7	TNNC1	3	52454186	3_36	0	0.00655777847680306	4.6535512328751	9.6039571856369e-08	-0.317420987094547	1
ENSG00000010322.15	NISCH	3	52455611	3_36	0	0.00705785559829686	5.32950151105525	1.18377273223729e-07	-0.719281758775622	1
ENSG00000010327.10	STAB1	3	52495757	3_36	0	0.00662116805207669	4.74204000699564	9.88117971638093e-08	0.0157632639713126	1
ENSG00000168273.7	SMIM4	3	52533279	3_36	0	0.0068612070079177	5.06945620978713	1.09463888646322e-07	-0.513308394747466	2
ENSG00000168268.10	NT5DC2	3	52534789	3_36	0	0.0159795278451024	12.8560790481606	6.46519235411419e-07	2.6321883073943	2
ENSG00000163938.16	GNL3	3	52682927	3_36	0	0.0510110466335496	23.6227981212417	3.7923162464598e-06	3.50914820196541	2
ENSG00000163939.18	PBRM1	3	52685800	3_36	0	0.0127708836678069	10.7882087636762	4.33590007064974e-07	-2.41999756966903	1
ENSG00000016864.18	GLT8D1	3	52702426	3_36	0	0.0164458033279722	13.1220082861874	6.79147918020417e-07	-2.16401525753813	2
ENSG00000114904.12	NEK4	3	52770471	3_36	0	0.0506785299174242	23.562144602889	3.75792232411295e-06	3.40407809594545	2
ENSG00000055955.15	ITIH4	3	52833204	3_36	0	0.00674174561517704	4.90718941445717	1.04115204585182e-07	-0.54996205556812	2
ENSG00000272573.5	MUSTN1	3	52834507	3_36	0	0.0888709756767461	28.8758306111161	8.07613197595102e-06	3.26981555187806	1
ENSG00000213533.11	TMEM110	3	52857410	3_36	0	0.0528943862331412	23.9764691637206	3.99120269281531e-06	2.96680708742561	1
ENSG00000163935.13	SFMBT1	3	53046121	3_36	0	0.0106911639064611	9.15220601422549	3.07935492877458e-07	-2.22219823155957	3
ENSG00000163933.9	RFT1	3	53075336	3_36	0	0.0579941345518938	24.8393559120881	4.53349745069461e-06	3.23819109994919	2
ENSG00000163932.13	PRKCD	3	53155654	3_36	0	0.0285480313620858	18.2269767472474	1.63756964134654e-06	-1.9997717250321	1
ENSG00000163931.15	TKT	3	53255618	3_36	0	0.0351389686260766	20.1576570812983	2.2291435505295e-06	2.52609672261189	2
ENSG00000157388.15	CACNA1D	3	53328538	3_36	0	0.00790393905381992	6.37155046470266	1.58488473949495e-07	1.40281932469171	1
ENSG00000272886.5	DCP1A	3	53347519	3_36	0	0.0280685947090824	18.0704908636059	1.59624515897433e-06	2.13852982035222	2
ENSG00000016391.10	CHDH	3	53822023	3_36	0	0.037610464077473	20.7897608941047	2.46074811107642e-06	-2.12855547104585	3
ENSG00000056736.9	IL17RB	3	53845345	3_36	0	0.00655606462221359	4.65115674415648	9.59650678913073e-08	0.304449670042722	2
ENSG00000113812.13	ACTR8	3	53881831	3_36	0	0.0110857982724772	9.48560821860783	3.30933801630312e-07	1.1782559248172	3
ENSG00000113811.10	SELENOK	3	53891990	3_36	0	0.00823742193508492	6.75132806275371	1.75020732626755e-07	0.902218247738042	1
ENSG00000157445.14	CACNA2D3	3	54120910	3_37	0	0.0667727645170814	10.7842960258961	2.26620989513793e-06	1.30287700151602	2
ENSG00000187672.12	ERC2	3	56166433	3_38	0	0.0451433879071023	9.00787696728405	1.27975126718643e-06	1.40497303854699	1
ENSG00000114251.14	WNT5A	3	55447047	3_38	0	0.0395594381754379	7.4400144153509	9.26259906369206e-07	-1.13407751291063	1
ENSG00000180376.16	CCDC66	3	56557150	3_39	0	0.0468014494966362	10.1914638654917	1.50108348407133e-06	-1.78558304676598	2
ENSG00000163946.13	FAM208A	3	56682894	3_39	0	0.0320507923003662	6.66311278087251	6.72086091170088e-07	-1.20563949509324	1
ENSG00000163666.8	HESX1	3	57226802	3_39	0	0.0873027988064853	16.0671972457331	4.41445674492957e-06	2.04741599183879	1
ENSG00000157500.10	APPL1	3	57223701	3_39	0	0.0588456620260325	12.3381537598729	2.28493371028753e-06	1.7581552468701	2
ENSG00000239388.8	ASB14	3	57283558	3_39	0	0.0636238888262513	13.0726764161383	2.61754222122126e-06	-1.73792408411995	1
ENSG00000174844.14	DNAH12	3	57544056	3_39	0	0.0265621266578461	4.9196184772048	4.11247471628347e-07	-0.295609261257057	3
ENSG00000168374.10	ARF4	3	57597784	3_39	0	0.0286724664809532	5.62876772861899	5.07910692006707e-07	-0.724184810820176	2
ENSG00000174839.12	DENND6A	3	57692733	3_39	0	0.0263969430332542	4.86179238216765	4.03886203011099e-07	-0.651953981262915	2
ENSG00000163681.14	SLMAP	3	57755619	3_39	0	0.0833181528167875	15.6230029518189	4.09650153073374e-06	2.4450356874826	1
ENSG00000136068.14	FLNB	3	57968708	3_39	0	0.0697685216825974	13.9421107580562	3.06123748788251e-06	1.70331835938318	4
ENSG00000163687.13	DNASE1L3	3	58214627	3_40	0	0.0338632677773811	11.2403076165216	1.19788750643078e-06	1.48482922473971	1
ENSG00000163686.14	ABHD6	3	58236705	3_40	0	0.0416143234023795	13.1601481017162	1.72350516162827e-06	1.46166525416754	1
ENSG00000163684.11	RPP14	3	58313715	3_40	0	0.0272018321535309	9.20611427858983	7.88103927542768e-07	-1.13338226561424	1
ENSG00000168297.15	PXK	3	58342238	3_40	0	0.0190608204232743	5.9135911774102	3.54733219689681e-07	-0.694439924079582	2
ENSG00000168291.12	PDHB	3	58346781	3_40	0	0.0305629054919545	10.2873251503714	9.89477854994139e-07	1.34817661385222	2
ENSG00000168301.12	KCTD6	3	58608928	3_40	0	0.0237083013483659	7.93222590607512	5.91840235353587e-07	-0.884004781902843	1
ENSG00000168306.12	ACOX2	3	58541467	3_40	0	0.019545457237354	6.14569229065176	3.78029437429175e-07	0.624859221258357	1
ENSG00000168309.16	FAM107A	3	58627651	3_40	0	0.105475552488844	21.9397252470265	7.28269240319102e-06	2.29881054634263	1
ENSG00000163689.19	C3orf67	3	59049363	3_40	0	0.0170516785309416	4.88445285114021	2.62115094749976e-07	0.304886721362232	1
ENSG00000189283.9	FHIT	3	61108484	3_41	0	0.0250573161140023	4.5985276684654	3.62628830629114e-07	-0.0549924683111843	2
ENSG00000144724.19	PTPRG	3	61561600	3_41	0	0.0371482302583096	8.25558280059512	9.6515005568159e-07	0.968583688839327	1
ENSG00000114405.10	C3orf14	3	62319398	3_41	0	0.0256459789285763	4.81372026855936	3.88516174699717e-07	-0.217478216608042	1
ENSG00000163630.10	SYNPR	3	63312511	3_42	0	0.0266301337246266	4.73001947892524	3.96410591979543e-07	-0.190364459499453	3
ENSG00000163618.17	CADPS	3	62875758	3_42	0	0.0495573583030842	10.5135349824476	1.63970562182432e-06	-1.28770197311048	1
ENSG00000163632.12	C3orf49	3	63819161	3_43	0	0.185793791906908	24.0839025574197	1.40820873381908e-05	-2.76525368893824	1
ENSG00000163634.11	THOC7	3	63826866	3_43	0	0.0916619514109503	17.2143072910983	4.96578170059172e-06	-1.95668124357901	3
ENSG00000163635.17	ATXN7	3	63864984	3_43	0	0.0461217346711444	10.737729024714	1.55857263495819e-06	-1.46806897013165	1
ENSG00000163636.10	PSMD6	3	64024465	3_43	0	0.065504371606073	14.0300895998058	2.89227579452085e-06	1.61629498295108	1
ENSG00000151276.23	MAGI1	3	66018540	3_44	0	0.0357587501850545	5.80608103485526	6.53392880277107e-07	0.648811667800324	2
ENSG00000144741.17	SLC25A26	3	66228162	3_45	0	2.87736501292102e-12	665.289198406316	6.02440838815122e-15	2.11823907898623	1
ENSG00000144749.13	LRIG1	3	66501565	3_45	0	0	9.96124159564422	0	-0.970715848840832	1
ENSG00000163376.11	KBTBD8	3	67087387	3_45	0	0	12.0318585585788	0	1.15946679444346	1
ENSG00000172340.14	SUCLG2	3	67407993	3_45	0	0	6.76872823960531	0	0.673760357095467	2
ENSG00000163378.13	EOGT	3	69013777	3_46	0	0.0516273722357612	8.64392319573419	1.40442933968888e-06	1.00692296829169	1
ENSG00000144747.15	TMF1	3	69052218	3_46	0	0.0739660102579611	12.0281471860791	2.79988311130558e-06	1.72531078561258	2
ENSG00000144744.16	UBA3	3	69078639	3_46	0	0.0548410400486601	9.21013521452408	1.58957367697429e-06	1.39744166159734	1
ENSG00000144746.6	ARL6IP5	3	69088388	3_46	0	0.107839382333288	15.6205614828052	5.30130762163454e-06	2.01455285535799	1
ENSG00000163380.15	LMOD3	3	69122652	3_46	0	0.0366076855325905	5.4334533808889	6.25975291337234e-07	-0.374218615975735	1
ENSG00000170837.2	GPR27	3	71735170	3_48	0	0.0243659685525462	9.78015810190784	7.49960739282641e-07	1.16113461469218	1
ENSG00000144736.13	SHQ1	3	72861639	3_49	0	0.0306074752478719	5.21220006320627	5.02062238151344e-07	-0.458032801275643	1
ENSG00000172986.12	GXYLT2	3	72887991	3_49	0	0.0479742400017311	9.40018572885613	1.41923238170721e-06	1.17348033373087	1
ENSG00000113805.8	CNTN3	3	74520712	3_50	0	0	49.5074132477216	0	1.00725683711854	2
ENSG00000227124.8	ZNF717	3	75808465	3_51	0	0.0403259814783851	5.97844586175023	7.58721202850217e-07	-0.708468047052546	1
ENSG00000185008.17	ROBO2	3	75906907	3_51	0	0.0372463033880154	5.23811352808867	6.13998142110118e-07	0.301561695980742	1
ENSG00000169855.19	ROBO1	3	79767741	3_53	0	0.0263972877053339	4.61386406523001	3.83294929924338e-07	0.361904654882412	1
ENSG00000114480.12	GBE1	3	81761728	3_54	0	0	188.340432727413	0	-0.00905766447913504	2
ENSG00000064835.10	POU1F1	3	87272380	3_57	0	0.102063649752499	17.9368119966855	5.76136412855898e-06	2.52420202528658	1
ENSG00000206538.8	VGLL3	3	86990820	3_57	0	0.047529696134531	10.4269921739541	1.55967122247138e-06	1.2910989085484	1
ENSG00000083937.8	CHMP2B	3	87229424	3_57	0	0.0568566254259623	12.3488165102916	2.2096088004544e-06	-1.92001094637922	1
ENSG00000175105.6	ZNF654	3	88058839	3_58	1	0.16492091886154	18.0170843125419	9.35124058243247e-06	3.39410978870955	2
ENSG00000163320.10	CGGBP1	3	88150148	3_58	0	0.027278198999696	9.64771324232287	8.2822636919153e-07	1.82142321314742	2
ENSG00000283434.1	RP11-249L12.1	3	88317201	3_59	0	0.0651268877199022	15.4827411403589	3.17334398259177e-06	2.21856026975768	1
ENSG00000044524.10	EPHA3	3	89345397	3_59	0	0.0882412790871652	18.3590511283908	5.09836588806393e-06	-2.32221914675064	1
ENSG00000178750.2	STX19	3	94032097	3_59	0	0.0305664282776453	8.41223847153163	8.09217457198084e-07	-0.824683323815985	1
ENSG00000178700.7	DHFR2	3	94062771	3_59	0	0.0216698420620248	5.22417902806488	3.56272885445685e-07	0.595418951187702	1
ENSG00000178694.9	NSUN3	3	94062771	3_59	0	0.0216698420620248	5.22417902806488	3.56272885445685e-07	-0.595418951187702	1
ENSG00000113966.9	ARL6	3	97765808	3_61	0	0.029913756138746	5.31606312987523	5.00460784396944e-07	-0.625010137381714	1
ENSG00000080200.9	CRYBG3	3	97822174	3_61	0	0.0601033282285977	11.8308607468558	2.23781323506583e-06	1.56664149901782	1
ENSG00000170854.17	RIOX2	3	97953468	3_61	0	0.0390767526849469	7.80153882835815	9.59417673287392e-07	-1.12265498175231	1
ENSG00000231861.2	OR5K2	3	98504835	3_62	0	0.0387866169022606	4.76898570936335	5.82125863785922e-07	-0.0326175782897018	1
ENSG00000080822.16	CLDND1	3	98523270	3_62	0	0.0399635817408285	5.04762072723785	6.34833876299496e-07	-0.1635001477141	2
ENSG00000080819.6	CPOX	3	98586529	3_62	0	0.0565181265510697	8.28983459050074	1.47449259639015e-06	-1.01237370039557	1
ENSG00000057019.15	DCBLD2	3	98901239	3_62	0	0.0611604145162881	9.03189210716877	1.73843371016835e-06	1.78905024531543	2
ENSG00000144810.15	COL8A1	3	99637305	3_62	0	0.0649930683195636	9.60446765402893	1.9644876930309e-06	2.09324108305746	2
ENSG00000036054.12	TBC1D23	3	100261437	3_63	0	0.0481757081439815	10.1331244097034	1.53631565345684e-06	-1.74175189937158	1
ENSG00000114021.11	NIT2	3	100338826	3_63	0	0.0830671388457223	15.2649218735285	3.99055050365218e-06	1.85443638379362	2
ENSG00000154174.7	TOMM70	3	100410524	3_63	0	0.0278491219518722	5.02930955199854	4.40787071279427e-07	-0.725185187748297	1
ENSG00000206535.7	LNP1	3	100402006	3_63	0	0.0265792323731722	4.59645103854825	3.8448025908559e-07	0.0850522562776543	1
ENSG00000181458.10	TMEM45A	3	100492450	3_63	0	0.0331641137155773	6.65140095941601	6.94209412897942e-07	-1.2685615883302	1
ENSG00000114354.13	TFG	3	100709274	3_63	0	0.126467808190025	19.2944428140976	7.67929244933723e-06	-2.02009030947218	2
ENSG00000154175.16	ABI3BP	3	100992739	3_64	0	0.0229231203521185	4.60893072664458	3.32493292740455e-07	0.250874816673348	1
ENSG00000138468.15	SENP7	3	101513077	3_64	0	0.116172269726925	19.8564518424035	7.25960673746167e-06	2.75927200397897	1
ENSG00000066422.4	ZBTB11	3	101673197	3_64	0	0.028709956539835	6.69521587526574	6.04931351937954e-07	-0.696607700625487	3
ENSG00000114391.12	RPL24	3	101687152	3_64	0	0.0289754488436754	6.78066704426453	6.18317538306623e-07	0.86577397941715	1
ENSG00000182504.10	CEP97	3	101726282	3_64	0	0.0234512789624595	4.8198491665432	3.55720549109004e-07	-0.338190919646975	1
ENSG00000144815.15	NXPE3	3	101779312	3_64	0	0.261204628780643	27.9183029119027	2.29497974794624e-05	3.00907630956808	1
ENSG00000170017.12	ALCAM	3	105371505	3_66	0	0.156670596762434	24.3162010749846	1.19892550004506e-05	-2.59056288464442	1
ENSG00000114423.18	CBLB	3	105869225	3_66	0	0.0236816552733419	6.4591800452346	4.81391501537966e-07	-0.595490070377607	1
ENSG00000196776.14	CD47	3	108044193	3_67	0	0.0219800810283539	4.59000854941152	3.17505868807009e-07	-0.197657186845419	1
ENSG00000114446.4	IFT57	3	108222767	3_67	0	0.0408069623705168	10.3357986673491	1.32735558730261e-06	-1.48930422525098	2
ENSG00000198919.12	DZIP3	3	108590476	3_67	0	0.029157998272006	7.20888968449634	6.61507936843049e-07	-1.02089785877977	1
ENSG00000176040.13	TMPRSS7	3	112011640	3_69	0	0.0573977093568046	12.8494174437657	2.32106323710014e-06	-1.42443916178928	1
ENSG00000177707.10	NECTIN3	3	111070094	3_69	0	0.0433836050187143	10.228316730549	1.39649305136818e-06	1.37347986980803	1
ENSG00000144824.20	PHLDB2	3	111732536	3_69	0	0.0239815763685858	4.71792171180212	3.56071677563749e-07	0.197567703159827	1
ENSG00000144827.8	ABHD10	3	111978835	3_69	0	0.024313811495164	4.84536227014609	3.70756071873562e-07	0.238767593657436	1
ENSG00000144834.13	TAGLN3	3	111998904	3_69	0	0.0387078622393537	9.16460207347225	1.11640500053016e-06	1.16104017978461	2
ENSG00000114529.12	C3orf52	3	112088908	3_69	0	0.0243846735010059	4.87231977918092	3.73905370216645e-07	-0.202932030363908	1
ENSG00000091972.18	CD200	3	112332580	3_69	0	0.0281149839197494	6.19194474154486	5.47865414252883e-07	0.616949219288363	1
ENSG00000144848.10	ATG3	3	112561859	3_69	0	0.0240877809655148	4.75884944915296	3.6075115711858e-07	-0.19264575951331	2
ENSG00000138459.8	SLC35A5	3	112561371	3_69	0	0.0237036445947268	4.60996111066273	3.43891437283752e-07	0.108361574834206	1
ENSG00000163606.10	CD200R1	3	112977484	3_69	0	0.10402080622074	18.4860345109656	6.05163810260473e-06	2.13084363055782	1
ENSG00000163607.15	GTPBP8	3	112991286	3_69	0	0.0248474542712071	5.046494209796	3.9462141816568e-07	0.255209558101799	1
ENSG00000163608.14	NEPRO	3	113019778	3_69	0	0.0418497224024021	9.89233682597234	1.30286809946689e-06	1.23627926878934	3
ENSG00000144857.14	BOC	3	113138261	3_70	0	0.0300945535164009	4.6996937716558	4.45109064627956e-07	0.0636517678978005	4
ENSG00000206530.10	CFAP44	3	113441282	3_70	0	0.0419437030831722	7.78949494338873	1.02821762455663e-06	-1.01885661892551	3
ENSG00000072858.10	SIDT1	3	113599613	3_70	0	0.0316844687959859	5.17789093628016	5.16307344044723e-07	0.401958222289506	2
ENSG00000121579.12	NAA50	3	113746012	3_70	0	0.122454212150624	17.931753832572	6.91043633769059e-06	-2.8657778120309	1
ENSG00000114573.9	ATP6V1A	3	113746914	3_70	0	0.120957622391522	17.8128895792999	6.78073217468493e-06	2.85787445570411	1
ENSG00000178075.19	GRAMD1C	3	113829383	3_70	0	0.0297542934280403	4.59411269409566	4.30189949273989e-07	-0.232402524853669	1
ENSG00000151576.10	QTRT2	3	114007904	3_70	0	0.0601894969928579	11.1719304067596	2.11620584358364e-06	1.373619382094	1
ENSG00000163617.10	CCDC191	3	114056663	3_70	0	0.036801029418205	6.57026484293597	7.60942457908585e-07	-0.752355097684252	1
ENSG00000114638.7	UPK1B	3	119173703	3_74	0	0.0319842121448923	9.3016058234338	9.36273135648559e-07	-1.23461491186461	1
ENSG00000144847.12	IGSF11	3	119128478	3_74	0	0.0424892622986325	11.94629371835	1.59742822213246e-06	1.84871608018124	2
ENSG00000121578.12	B4GALT4	3	119240632	3_74	0	0.0199124809590988	4.90970554374492	3.07673288627689e-07	-0.287335205889909	1
ENSG00000176142.12	TMEM39A	3	119467987	3_74	0	0.0325916400643188	9.47644525161212	9.71987426530477e-07	1.16645798114219	1
[truncated: 8,268 more rows]
