# Supplementary material for: Adjusting for genetic confounders in transcriptome-wide association studies improves discovery of risk genes of complex traits
Source: Nat Genet. 2024 Jan 26;56(2):336–47. doi: 10.1038/s41588-023-01648-9 (PMC10864181; doi:10.1038/s41588-023-01648-9)
Supplement: Supplementary file 5 — cTWAS results of all analyzed genes across all tissues for IBD, SCZ, and SBP. Results are stored separately for each combination of traits and tissues. Column legends for each set of results are the same as in Supplementary Table 1. [file 41588_2023_1648_MOESM5_ESM.zip › SBP_Brain_Cortex.csv]

id	genename	chrom	pos	region_tag	cs_index	PIP	tau2	PVE	z	num_eqtl
ENSG00000237330.2	RNF223	1	1074660	1_2	0	0.00360072158807445	11.2593571810632	1.27588670700276e-07	-1.2812448894638	1
ENSG00000188976.10	NOC2L	1	959139	1_2	0	0.017001859217928	25.6125141105668	1.37043234428222e-06	2.25612452569632	1
ENSG00000188290.10	HES4	1	1000291	1_2	0	0.00178153198193476	4.67471711729608	2.62094514969468e-08	-0.153064295686691	1
ENSG00000187608.8	ISG15	1	1000830	1_2	0	0.00240000648939664	7.7356450605697	5.84275834294339e-08	-1.0452812822347	1
ENSG00000131591.17	C1orf159	1	1095185	1_2	0	0.00197553977025511	5.91518585298925	3.67758860660469e-08	-0.776255262476414	2
ENSG00000186891.13	TNFRSF18	1	1197558	1_2	0	0.00200972601563476	5.64877216051298	3.57272744556365e-08	-0.35281450245361	1
ENSG00000078808.16	SDF4	1	1235642	1_2	0	0.00214441459701697	6.11701888410299	4.12816977451076e-08	0.285345844504038	1
ENSG00000176022.4	B3GALT6	1	1166689	1_2	0	0.00186919408846664	5.90726785554312	3.47496181151778e-08	-1.03373688576121	2
ENSG00000184163.3	C1QTNF12	1	1246946	1_2	0	0.00242493900695362	10.831318816029	8.26591875908389e-08	2.13869253556378	1
ENSG00000160087.20	UBE2J2	1	914618	1_2	0	0.00206005998540293	6.11849743196407	3.96673896485324e-08	-0.680241685053983	1
ENSG00000162572.20	SCNN1D	1	1256490	1_2	0	0.00182805154773846	6.34792915572008	3.65198918598922e-08	1.30174883454064	3
ENSG00000127054.20	INTS11	1	1315577	1_2	0	0.00184512142929449	10.2019050423849	5.92400209386251e-08	2.43252116238777	1
ENSG00000169962.4	TAS1R3	1	1331096	1_2	0	0.0098417945772733	30.5066292811487	9.44881822510798e-07	4.62996103631591	1
ENSG00000162576.16	MXRA8	1	1362042	1_2	2	0.0983567923322166	31.2336184228176	9.66797749515904e-06	-5.24705413387287	1
ENSG00000242485.5	MRPL20	1	1407232	1_2	0	0.00210144029821546	5.95613473372344	3.93904138139795e-08	-0.0125211247719908	2
ENSG00000235098.8	ANKRD65	1	1418181	1_2	2	0.726974505169342	33.8715162168878	7.74930567077278e-05	-5.66711313669295	3
ENSG00000215915.9	ATAD3C	1	1431014	1_2	0	0.0107504161301033	29.7769295612608	1.00742833720528e-06	-3.76050463032365	4
ENSG00000179403.11	VWA1	1	1434687	1_2	0	0.00376148038339763	12.3416841345807	1.4609730411046e-07	-1.60676973550277	1
ENSG00000197785.13	ATAD3A	1	1511945	1_2	0	0.00310548057053728	15.6692819397746	1.53139380206829e-07	-2.77234671507614	1
ENSG00000228594.3	FNDC10	1	1599330	1_2	0	0.00210490628088711	6.64668356042737	4.40298028456374e-08	1.0061172773869	1
ENSG00000197530.12	MIB2	1	1615869	1_2	0	0.00182879035986194	5.1355217861117	2.95568041167131e-08	-0.646957332540315	1
ENSG00000189409.13	MMP23B	1	1631710	1_2	0	0.00362177572833167	11.4348244330243	1.3033469158299e-07	1.25137809460757	2
ENSG00000248333.8	CDK11B	1	1659220	1_2	0	0.0280897964247854	35.2169678632399	3.11321795469646e-06	-3.83501889911536	2
ENSG00000189339.11	SLC35E2B	1	1659060	1_2	0	0.0903559705956159	40.7421420218381	1.15853641072264e-05	-3.34309632404521	1
ENSG00000008128.22	CDK11A	1	1724489	1_2	0	0.00205165820463848	6.49398056673271	4.19300103554952e-08	-1.09505901411711	1
ENSG00000215790.6	SLC35E2	1	1762664	1_2	0	0.00184317423170799	5.05787679045438	2.93388853242427e-08	0.116200444440741	1
ENSG00000008130.15	NADK	1	1759354	1_2	3	0.643121923108629	31.2012996113261	6.31502351174952e-05	-5.45775388759665	2
ENSG00000169885.9	CALML6	1	1915143	1_2	0	0.00226706791367881	13.4239329821777	9.57752466979794e-08	2.86128067440958	2
ENSG00000178821.12	TMEM52	1	1918697	1_2	0	0.00180368556077737	10.4328664488878	5.92206882411476e-08	2.72017938469262	2
ENSG00000205116.3	TMEM88B	1	1425822	1_2	0	0.00313137686583831	9.74926502739308	9.60762821733328e-08	-1.12775378172021	3
ENSG00000142609.17	CFAP74	1	1983048	1_2	0	0.00655592481502276	16.479997803591	3.4001657430617e-07	1.71081265266439	1
ENSG00000187730.8	GABRD	1	2019112	1_2	0	0.01437490116678	23.5870471415224	1.06705650117879e-06	-2.23742275113607	1
ENSG00000067606.16	PRKCZ	1	2050574	1_2	0	0.00183505659408911	4.9193066599209	2.84094177402466e-08	-0.20824443591715	1
ENSG00000162585.16	FAAP20	1	2179409	1_2	0	0.00183862750213737	4.99358013341317	2.88944710921664e-08	0.241367822381793	2
ENSG00000157933.9	SKI	1	2228951	1_2	0	0.0353654166778647	30.794267049078	3.4273434338516e-06	-2.65195375863267	1
ENSG00000116151.13	MORN1	1	2367872	1_2	0	0.00179311794233816	4.70410472551903	2.65457384831218e-08	0.0478083058988568	3
ENSG00000157916.19	RER1	1	2391287	1_2	0	0.00181690712282867	4.817593984061	2.75468470091234e-08	0.17268584364208	1
ENSG00000157911.9	PEX10	1	2404771	1_2	0	0.00746535359201883	18.1759017193515	4.27026986878975e-07	1.85598279565265	3
ENSG00000149527.17	PLCH2	1	2425928	1_2	0	0.00186295000517223	5.03825609296337	2.9538634334879e-08	-0.277910942325206	2
ENSG00000157881.13	PANK4	1	2489151	1_2	0	0.0139383619217419	23.4105001911112	1.02690768466397e-06	-2.1190862736824	1
ENSG00000157873.17	TNFRSF14	1	2551409	1_2	0	0.0159010099589184	24.6470456748991	1.23338468983707e-06	-2.19560846951355	1
ENSG00000142606.15	MMEL1	1	2632573	1_2	0	0.00214110654575017	6.38720381175603	4.3038589255812e-08	-0.645492487986383	1
ENSG00000215912.12	TTC34	1	2801395	1_2	0	0.00194998958584314	5.53880376401881	3.3990475833083e-08	-0.407004369725253	1
ENSG00000162591.15	MEGF6	1	3540307	1_2	0	0.00185867024462416	5.05703474810017	2.95806190081768e-08	0.290625328756685	2
ENSG00000158109.14	TPRG1L	1	3623460	1_2	0	0.00189665847522991	5.2061511549499	3.10752680103593e-08	-0.314475522462895	3
ENSG00000116213.15	WRAP73	1	3650142	1_2	0	0.00181248899220454	4.79059049707873	2.7325832380127e-08	0.000563756237494954	1
ENSG00000235169.7	SMIM1	1	3772081	1_3	0	0.0644940302781273	14.9452917592426	3.03342239353726e-06	-1.53552556171031	2
ENSG00000130764.9	LRRC47	1	3796513	1_3	0	0.023864577148737	5.51228177721829	4.13994076354674e-07	-0.523785653581365	3
ENSG00000116198.12	CEP104	1	3857024	1_3	0	0.0290264120609315	7.35890274213842	6.72226135027816e-07	0.838418280588254	2
ENSG00000169598.15	DFFB	1	3857251	1_3	0	0.0223847639388745	4.90938910581417	3.45850929391077e-07	-0.194460837043383	3
ENSG00000198912.10	C1orf174	1	3891607	1_3	0	0.0226636837787898	5.02598674722196	3.58476602388725e-07	-0.276863415031762	2
ENSG00000131697.17	NPHP4	1	5875102	1_5	0	0.051361053490437	14.7226722419337	2.37974016547433e-06	1.60009764361988	2
ENSG00000158286.12	RNF207	1	6222890	1_5	0	0.033781556607535	10.8950608825325	1.15829262871848e-06	1.33446727276583	1
ENSG00000116251.9	RPL22	1	6208961	1_5	0	0.0193914358981371	5.31637298434035	3.24439994261044e-07	-0.237748239295626	2
ENSG00000116237.15	ICMT	1	6233935	1_5	0	0.064507105208421	17.1158251704833	3.47467643208679e-06	-1.83212788445224	1
ENSG00000158292.6	GPR153	1	6262459	1_5	0	0.0403084908818145	12.5467836234833	1.59161462415352e-06	1.4631997482841	3
ENSG00000187017.15	ESPN	1	6424818	1_5	0	0.020740335826007	6.30143647985905	4.11305314106284e-07	-0.830329324483082	2
ENSG00000215788.9	TNFRSF25	1	6508327	1_5	0	0.0714706434701259	22.8936167963949	5.14933415093697e-06	-3.39553429027226	1
ENSG00000171680.21	PLEKHG5	1	6508327	1_5	0	0.071470643470126	22.8936167963949	5.14933415093698e-06	-3.39553429027226	1
ENSG00000173662.20	TAS1R1	1	6554687	1_5	0	0.0179506907823285	5.18656652858062	2.93001667883097e-07	0.728803745158762	1
ENSG00000204859.12	ZBTB48	1	6579787	1_5	0	0.0253462384522398	8.06466750180049	6.43293193913103e-07	-1.02872721454297	1
ENSG00000007923.15	DNAJC11	1	6701642	1_5	0	0.0517401794004639	15.8187084103836	2.57577500530874e-06	3.67467606462821	1
ENSG00000049245.12	VAMP3	1	7773891	1_6	0	0.0153913941307517	5.00520025210922	2.42442297448815e-07	0.109004100761545	1
ENSG00000116288.12	PARK7	1	7949703	1_6	0	0.0264814980217819	10.7499774862123	8.95899052522804e-07	-1.55023328651428	1
ENSG00000074800.13	ENO1	1	8879783	1_6	0	0.0149519297671102	6.66545877536458	3.13643483559041e-07	-1.63545893719753	1
ENSG00000142583.17	SLC2A5	1	9083273	1_6	0	0.0174587333645913	6.24753800208848	3.43265860268051e-07	0.784120402295059	2
ENSG00000180758.11	GPR157	1	9130195	1_6	0	0.0155030908198696	5.1437995412376	2.50963926329834e-07	-0.316068464592569	1
ENSG00000049239.12	H6PD	1	9221777	1_6	0	0.0208182389074354	7.98389989407853	5.23079915305472e-07	-0.901847640919765	3
ENSG00000171621.13	SPSB1	1	9300377	1_6	0	0.0481588815513785	15.9397670695767	2.41583537661306e-06	1.58632439526559	1
ENSG00000171612.6	SLC25A33	1	9539060	1_7	0	0.0129509586859483	5.08726865653805	2.07345953772868e-07	0.166558111837109	1
ENSG00000171608.15	PIK3CD	1	9651429	1_7	0	0.0280131558285973	12.6764136213295	1.11755115630978e-06	1.45301503839855	1
ENSG00000171603.16	CLSTN1	1	9824341	1_7	0	0.0247879280770593	10.9226869360343	8.5207669511211e-07	1.45900586070763	1
ENSG00000162441.11	LZIC	1	9943262	1_7	0	0.0124017706565132	4.80993829554314	1.87729349161005e-07	0.00368988721892562	1
ENSG00000173614.13	NMNAT1	1	9965517	1_7	0	0.0126711953648342	4.97898068507585	1.98548679098712e-07	0.51427234239872	1
ENSG00000162444.11	RBP7	1	9996852	1_7	0	0.0124506354161706	4.83549428958909	1.89470396774387e-07	0.275823347842201	1
ENSG00000130939.18	UBE4B	1	10033012	1_7	0	0.0182027227326029	8.15140269827073	4.66957845372248e-07	-0.902739095676295	2
ENSG00000054523.17	KIF1B	1	10210468	1_7	0	0.0126151101022887	4.87821325001236	1.93669307865045e-07	-0.2677362240984	1
ENSG00000142657.20	PGD	1	10398376	1_7	0	0.0147041261830446	6.74635282862608	3.12188747482196e-07	1.14651845145872	3
ENSG00000175279.21	CENPS	1	10429947	1_7	0	0.0125580887504725	5.09635882502576	2.01415328930327e-07	-0.542539945021677	2
ENSG00000160049.11	DFFA	1	10469137	1_7	0	0.0286577484051345	12.8971941925003	1.16317826463502e-06	2.28705202640419	1
ENSG00000204624.7	DISP3	1	11471002	1_8	0	0.0983726694249242	18.8623543540783	5.83954930370514e-06	2.02741745247995	3
ENSG00000120948.16	TARDBP	1	11012192	1_8	0	0.0390674112024616	10.0118963413913	1.23094869391276e-06	1.31903006561077	2
ENSG00000009724.16	MASP2	1	11047382	1_8	0	0.0330682067856137	8.43333349587521	8.77645020782253e-07	1.48583552747586	1
ENSG00000116649.9	SRM	1	11059078	1_8	0	0.0718816507307569	15.8287971375041	3.58075765317218e-06	-2.24375411431855	2
ENSG00000171824.13	EXOSC10	1	11099766	1_8	0	0.0427382551146196	10.8639053437347	1.46120696551928e-06	1.75672719586916	3
ENSG00000171819.4	ANGPTL7	1	11189075	1_8	0	0.0785556970553744	16.6836821966017	4.12456895713157e-06	2.3090566010915	1
ENSG00000198793.12	MTOR	1	11284572	1_8	0	0.0394827391135446	10.1121161639518	1.25648786289761e-06	1.69864524549168	1
ENSG00000132879.13	FBXO44	1	11654311	1_8	0	0.0516440782235035	12.6645054306543	2.05834296066358e-06	-1.38545541156064	1
ENSG00000116663.10	FBXO6	1	11663828	1_8	0	0.027858400553565	6.81388125425276	5.97392427177632e-07	-0.769545086328776	1
ENSG00000116670.14	MAD2L2	1	11679301	1_8	0	0.0451656734204038	11.3887663016994	1.61880353809505e-06	-1.32152854715153	2
ENSG00000162493.16	PDPN	1	13583417	1_10	0	0.0392612464017569	9.29562062294497	1.14855407558896e-06	1.10358051104009	1
ENSG00000116731.22	PRDM2	1	13706633	1_10	0	0.0242795009475704	4.75413924799095	3.63262550200715e-07	-0.132628295236632	1
ENSG00000117122.13	MFAP2	1	16980453	1_12	0	0.027968373050683	5.86656642832274	5.16369009969798e-07	0.573454484014414	1
ENSG00000159363.17	ATP13A2	1	17011965	1_12	0	0.0246989071003341	4.6942253546507	3.6488049227563e-07	0.127184357983101	1
ENSG00000117118.9	SDHB	1	17005181	1_12	0	0.0246335239650175	4.66924484843003	3.61977992007451e-07	0.061962617198667	1
ENSG00000159339.13	PADI4	1	17346607	1_12	0	0.0246846039563351	4.68876625497735	3.64245101707435e-07	-0.0159369015380129	1
ENSG00000179051.13	RCC2	1	17439009	1_12	0	0.0309754450492413	6.83085744764459	6.65888862166065e-07	0.801265200541577	2
ENSG00000117154.11	IGSF21	1	18108487	1_12	0	0.20754163120706	25.3076635814141	1.65297487418764e-05	2.59518837575617	1
ENSG00000117148.7	ACTL8	1	17836062	1_12	0	0.0294050644906138	6.33942797086305	5.866528456505e-07	0.668632743122828	1
ENSG00000158748.3	HTR6	1	19682107	1_13	0	0.0173103937577446	6.78839123272889	3.69813519956187e-07	0.751862908113963	1
ENSG00000179023.8	KLHDC7A	1	18481287	1_13	0	0.0141137733115926	4.87151123164323	2.16379353865852e-07	0.292575480752973	2
ENSG00000159423.16	ALDH4A1	1	18902055	1_13	0	0.0197309496413218	8.01870064416948	4.9792159531884e-07	0.908494138984259	1
ENSG00000127481.14	UBR4	1	19211261	1_13	0	0.0390631518232818	14.4649414726231	1.77825048578448e-06	1.85583927070024	1
ENSG00000127463.13	EMC1	1	19244445	1_13	0	0.0324132812418624	12.698289925244	1.29532041339414e-06	1.71663533282338	1
ENSG00000053372.4	MRTO4	1	19251533	1_13	0	0.0139232215655744	4.74396700508736	2.07869306795841e-07	0.357866338835409	3
ENSG00000162482.4	AKR7A3	1	19288862	1_13	0	0.0667840290279222	19.5765645623601	4.11450951364782e-06	2.29096146967913	2
ENSG00000040487.12	PQLC2	1	19312063	1_13	0	0.0198065441311379	8.05465467559373	5.02070385559972e-07	-1.22332525060893	2
ENSG00000173436.13	MINOS1	1	19596564	1_13	0	0.0146008548050264	5.18991255241592	2.38477437352823e-07	0.334560304819709	1
ENSG00000158747.13	NBL1	1	19640599	1_13	0	0.0138556061918484	4.69829274007421	2.04868212455197e-07	-0.0851076758131924	1
ENSG00000162542.13	TMCO4	1	19676189	1_13	0	0.0166132996244563	6.40225415201042	3.34732423507709e-07	0.645401919451619	1
ENSG00000169914.5	OTUD3	1	19882213	1_13	0	0.0270835536111026	11.0018687900638	9.37737064515347e-07	-1.30906701039539	4
ENSG00000188257.10	PLA2G2A	1	19979786	1_13	0	0.0141101563277539	4.86910802966473	2.16217185229112e-07	-0.215140966978147	1
ENSG00000127472.10	PLA2G5	1	20070181	1_13	0	0.0138133757207796	4.66965276256656	2.02998760345765e-07	0.00453221351349136	1
ENSG00000009709.11	PAX7	1	18691361	1_13	0	0.0305669011086608	12.1440040624248	1.16821368492392e-06	1.61376433884312	1
ENSG00000158816.15	VWA5B1	1	20290926	1_14	0	0.0523411103588561	11.9695092707769	1.97164286109092e-06	1.5727877007005	2
ENSG00000162543.5	UBXN10	1	20186547	1_14	0	0.0377530548002623	8.86474914150763	1.05324043168588e-06	-1.04783442982467	1
ENSG00000090432.6	MUL1	1	20500417	1_14	0	0.0311411869323439	7.04297603715216	6.90240353647709e-07	0.94809302544076	1
ENSG00000183114.7	FAM43B	1	20551955	1_14	0	0.0243000291624567	4.70253124794101	3.59622999119855e-07	0.205315760830336	2
ENSG00000158825.5	CDA	1	20597933	1_14	0	0.0344268896209707	7.99151795474713	8.65836799952432e-07	0.895161547539022	1
ENSG00000158828.7	PINK1	1	20633737	1_14	0	0.0247062954686743	4.85875185432746	3.77782054425698e-07	-0.454285373703594	1
ENSG00000244038.9	DDOST	1	20662264	1_14	0	0.0318639649604585	7.25963242964662	7.27986660637059e-07	0.965568148564364	1
ENSG00000189410.11	SH2D5	1	20732634	1_14	0	0.0245303427845093	4.79140266601274	3.69892274576887e-07	-0.0588158165382679	3
ENSG00000075151.20	EIF4G3	1	21169081	1_14	0	0.0286071658774029	6.24158723263215	5.61925644687991e-07	1.41450395642442	2
ENSG00000117298.14	ECE1	1	21347880	1_14	0	0.0494602240251258	11.4300498501198	1.77915250856097e-06	-1.29374793885951	1
ENSG00000187980.6	PLA2G2C	1	20175177	1_14	0	0.0244998862632003	4.77970952726261	3.68531441898666e-07	0.187062945013422	1
ENSG00000070886.11	EPHA8	1	22521304	1_15	0	0.0153855632083361	4.7032106790231	2.27728195976231e-07	-0.21205324423945	2
ENSG00000142794.18	NBPF3	1	21440283	1_15	0	0.015652911172767	4.82556385490113	2.37712577589212e-07	-0.252098095356113	2
ENSG00000076864.19	RAP1GAP	1	21666813	1_15	0	0.0199186097739564	7.05743562063415	4.42399800261307e-07	1.13810094586092	2
ENSG00000090686.15	USP48	1	21783303	1_15	0	0.0295441329188059	10.8598584933599	1.00972797449363e-06	1.40097420231049	2
ENSG00000187942.11	LDLRAD2	1	21811974	1_15	0	0.0160742934927474	5.09175527874196	2.575777763419e-07	0.509248836289586	1
ENSG00000142789.19	CELA3A	1	22001714	1_15	0	0.0183310096008591	6.30003302911631	3.63444570146908e-07	0.766402047826208	1
ENSG00000070831.15	CDC42	1	22052387	1_15	0	0.0684790511835416	18.9908650435543	4.09271455068162e-06	-1.92809831863932	1
ENSG00000162552.14	WNT4	1	22143622	1_15	0	0.0154055199918619	4.68463999801923	2.27123231003107e-07	0.0179556208615601	2
ENSG00000184677.16	ZBTB40	1	22491224	1_15	0	0.0167626041071519	5.62355847183035	2.96661833798197e-07	0.644578829987853	1
ENSG00000173372.16	C1QA	1	22636557	1_15	0	0.0164168172352731	5.74074626771389	2.96596682563037e-07	-0.905701342491544	1
ENSG00000159189.11	C1QC	1	22644432	1_15	0	0.0167887687285097	5.37392092117145	2.83935105493077e-07	-0.15281690691347	1
ENSG00000004487.15	KDM1A	1	23018558	1_16	0	0.0396386324409216	12.1530675396049	1.51605008035176e-06	1.65694329973776	1
ENSG00000169641.13	LUZP1	1	23200512	1_16	0	0.0179284090551921	4.66743198892688	2.63347211788899e-07	0.0374393206621832	1
ENSG00000125945.14	ZNF436	1	23369659	1_16	0	0.0252686047414884	7.8971929127477	6.28004828513583e-07	1.15588175079937	1
ENSG00000204219.9	TCEA3	1	23424647	1_16	0	0.0363347662569932	11.3282798790679	1.2953744138539e-06	1.65353568092113	1
ENSG00000088280.18	ASAP3	1	23483104	1_16	0	0.0246555156154588	7.66568509576985	5.94804215153683e-07	-0.885561557664707	1
ENSG00000197880.8	MDS2	1	23581212	1_16	0	0.048564596930509	14.0824531849022	2.15232117524103e-06	-1.62519239358994	2
ENSG00000227868.5	C1orf234	1	23015869	1_16	0	0.0258846777856067	8.12429355200338	6.61816124515473e-07	1.28308992735387	1
ENSG00000179546.4	HTR1D	1	23198048	1_16	0	0.0254290785025469	7.95687376324589	6.36769222607538e-07	1.08150655878063	1
ENSG00000142676.12	RPL11	1	23691734	1_17	0	0	101.780510497963	0	0.718695202921041	2
ENSG00000117308.14	GALE	1	23800401	1_17	0	0	147.493104585519	0	0.507403662165248	2
ENSG00000117305.14	HMGCL	1	23814521	1_17	0	0	2903.05103504861	0	3.188819056288	2
ENSG00000185436.11	IFNLR1	1	24187118	1_17	0	0	38.5378918074403	0	0.549542770313895	2
ENSG00000001460.17	STPG1	1	24416496	1_17	0	0	9.77717558661179	0	-0.145557332993115	2
ENSG00000001461.16	NIPAL3	1	24415622	1_17	0	0	6.10731479638022	0	-0.085819412540297	1
ENSG00000117602.11	RCAN3	1	24502439	1_17	0	0	8.6967559001919	0	-0.802567099418273	1
ENSG00000184454.6	NCMAP	1	24556448	1_17	0	0	25.0157882300411	0	-1.85333738581257	1
ENSG00000169504.14	CLIC4	1	24745632	1_17	0	0	53.6942643853779	0	3.25151319117573	1
ENSG00000020633.18	RUNX3	1	24965206	1_17	0	0	6.23910583076833	0	-0.600121637928093	1
ENSG00000162511.7	LAPTM5	1	30759512	1_20	0	0	5.51167896816423	0	0.0994924530475737	1
ENSG00000162512.15	SDC3	1	30909289	1_20	0	0	13.8284822581821	0	1.45022619468565	1
ENSG00000084628.9	NKAIN1	1	31239088	1_20	0	0	11.7159800281458	0	1.21892396242602	1
ENSG00000121769.7	FABP3	1	31376362	1_20	0	0	25.9521160899353	0	1.02293085655389	1
ENSG00000168528.11	SERINC2	1	31409124	1_20	0	0	17.8277414436089	0	0.541312799560877	2
ENSG00000142910.15	TINAGL1	1	31576075	1_20	0	0	7.74792956112998	0	-0.835226446012755	1
ENSG00000162517.12	PEF1	1	31644486	1_20	0	0	62.2222628359961	0	-2.20233322384872	2
ENSG00000084636.17	COL16A1	1	31703950	1_20	0	0	75.145236980708	0	-0.764582088414418	3
ENSG00000121753.12	ADGRB2	1	31764679	1_20	0	0	19.9512996435539	0	0.966485021918963	1
ENSG00000184007.18	PTP4A2	1	31944881	1_20	0	0	397.437834020343	0	1.79356791524807	1
ENSG00000025800.13	KPNA6	1	32108863	1_21	0	0.0396416088421847	13.1039205829588	1.63478821367695e-06	1.81300279948413	1
ENSG00000084652.15	TXLNA	1	32179560	1_21	0	0.0366579086410079	12.3623509567983	1.42619111627985e-06	-1.7510092527251	1
ENSG00000160051.11	IQCC	1	32205464	1_21	0	0.0348470635964266	11.8827264615116	1.30314055748546e-06	1.70833955272214	1
ENSG00000084623.11	EIF3I	1	32222176	1_21	0	0.0374220188534785	12.5577710227808	1.47893384181527e-06	-1.76721526665912	1
ENSG00000160055.19	TMEM234	1	32222176	1_21	0	0.0374220188534785	12.5577710227808	1.47893384181527e-06	1.76721526665912	1
ENSG00000183615.5	FAM167B	1	32246849	1_21	0	0.0256014152323042	8.97069033348921	7.22767827149539e-07	1.2694105600216	1
ENSG00000116478.11	HDAC1	1	32291945	1_21	0	0.0187350031238599	6.03123345691398	3.55605838655097e-07	-0.574359601049014	1
ENSG00000176261.15	ZBTB8OS	1	32650943	1_21	0	0.0188072359475807	6.06740933175627	3.59118056398639e-07	0.573933579733976	1
ENSG00000162521.18	RBBP4	1	32651491	1_21	0	0.0184850427852943	5.90496615904707	3.43515902540015e-07	-0.532900002460591	1
ENSG00000116497.17	S100PBP	1	32815516	1_21	0	0.01620373276742	4.66736722554212	2.38010445974241e-07	-0.0740819375069997	1
ENSG00000134684.10	YARS	1	32817927	1_21	0	0.0171155154248094	5.1815814078921	2.79100928742621e-07	0.331435002704977	1
ENSG00000160097.16	FNDC5	1	32872031	1_21	0	0.0184676305138708	5.89610904380556	3.4267755336044e-07	-0.617186092595721	1
ENSG00000121905.9	HPCA	1	32887170	1_21	0	0.0322636890813134	11.1541528392483	1.13255574806598e-06	-1.30034917920259	1
ENSG00000121900.18	TMEM54	1	32895686	1_21	0	0.0174876313726983	5.38366642595696	2.96290759174416e-07	-0.551492124092827	2
ENSG00000004455.16	AK2	1	33080995	1_21	0	0.0162488464349616	4.69347822265946	2.40008329984296e-07	-0.201119533400252	1
ENSG00000142920.16	AZIN2	1	33080047	1_21	0	0.0167093226195298	4.95594848135844	2.60612115223685e-07	-0.199785126274188	2
ENSG00000121904.17	CSMD2	1	33840340	1_21	0	0.0198561330120285	6.57774298268132	4.1103664968201e-07	0.707302501526055	2
ENSG00000273274.1	ZBTB8B	1	32465491	1_21	0	0.0170394512901296	5.13973664603612	2.75616647545669e-07	-0.321174696835628	1
ENSG00000188910.7	GJB3	1	34780696	1_22	0	0.0220287612517031	10.7821797279401	7.47490395084706e-07	1.43943105950655	1
ENSG00000163866.8	SMIM12	1	34859185	1_22	0	0.0234342189484285	11.3645899598637	8.38133554191476e-07	-1.31133455094123	1
ENSG00000243749.1	TMEM35B	1	34984759	1_22	0	0.0340110433068805	14.8803492593444	1.59272960554728e-06	1.62770606902621	1
ENSG00000163867.16	ZMYM6	1	35031112	1_22	0	0.0114912018014192	4.67059950660854	1.68906768959785e-07	-0.0168518693751819	1
ENSG00000116560.10	SFPQ	1	35194135	1_22	0	0.0117194861475096	4.85499167467081	1.79063072935601e-07	-0.386268341957781	1
ENSG00000020129.15	NCDN	1	35557823	1_22	0	0.0138359652339496	6.41194289314889	2.7919528613858e-07	-0.679414221100686	1
ENSG00000116819.6	TFAP2E	1	35573174	1_22	0	0.0212210157157395	10.430536939407	6.96597331000577e-07	1.68100384760629	1
ENSG00000126067.11	PSMB2	1	35641909	1_22	0	0.0648652790533033	21.0239025461576	4.291751812553e-06	-2.62550755010042	1
ENSG00000142686.7	C1orf216	1	35718988	1_22	0	0.0369277034572412	15.6591346113907	1.81982250208167e-06	2.1832794875712	1
ENSG00000134698.10	AGO4	1	35807900	1_22	0	0.0149771696331834	7.15570759679417	3.37280558301848e-07	-0.938351658844837	1
ENSG00000092847.11	AGO1	1	35870261	1_22	0	0.0665010872259212	21.2627221807654	4.44996488605528e-06	-2.65508498707691	1
ENSG00000116863.10	ADPRHL2	1	36088841	1_22	0	0.0618655227323139	20.5703015453175	4.00496125261174e-06	2.54565431201778	1
ENSG00000171812.12	COL8A2	1	36136601	1_22	0	0.0119409731578387	5.03051436688338	1.89043212752873e-07	0.318008045435701	1
ENSG00000116871.15	MAP7D1	1	36155585	1_22	0	0.0121241906032019	5.1732635238749	1.9739053797608e-07	0.684615384615462	1
ENSG00000054116.11	TRAPPC3	1	36155585	1_22	0	0.0121241906032019	5.1732635238749	1.9739053797608e-07	0.684615384615462	1
ENSG00000214193.10	SH3D21	1	36292460	1_22	0	0.0514721818174223	18.8138275973547	3.04760523792833e-06	1.95808297851242	1
ENSG00000142694.6	EVA1B	1	36323755	1_22	0	0.0513768895742032	18.7961740878619	3.0391087461671e-06	1.90720772423077	2
ENSG00000196182.10	STK40	1	36518226	1_22	0	0.040900111698951	16.627703247603	2.14025604752095e-06	1.70233260226271	1
ENSG00000181817.5	LSM10	1	36393562	1_22	0	0.0127900098260889	5.67459011417848	2.28409597737148e-07	-0.582208006947428	2
ENSG00000116898.11	MRPS15	1	36464387	1_22	0	0.0128910776255551	5.7483956547637	2.33208754596205e-07	-0.579771490309353	2
ENSG00000189433.5	GJB4	1	34759604	1_22	0	0.0143169163145375	6.73257228921189	3.03346847077364e-07	-0.622955911553783	1
ENSG00000183317.16	EPHA10	1	37731729	1_23	0	0.0259425520478783	6.15773691477002	5.0273925869875e-07	0.482032012569121	2
ENSG00000163877.10	SNIP1	1	37554146	1_23	0	0.131715077826604	21.2328999957439	8.80144097453976e-06	-2.0313413415301	1
ENSG00000163879.10	DNALI1	1	37556733	1_23	0	0.0650095568636865	15.7537541412101	3.22307374780344e-06	2.20789107004345	2
ENSG00000134697.12	GNL2	1	37596105	1_23	0	0.0389754672248441	11.2094088300384	1.37493767652033e-06	1.82916510789381	1
ENSG00000116922.14	C1orf109	1	37691952	1_23	0	0.0415050465619594	9.62438445333783	1.25713767526447e-06	-0.633156864586149	1
ENSG00000134690.10	CDCA8	1	37692586	1_23	0	0.0220671748502411	4.92233486713606	3.41843137095142e-07	0.350955336125465	1
ENSG00000196449.3	YRDC	1	37812907	1_23	0	0.0229320200944002	5.57373829724362	4.02251674670716e-07	-0.796229429507191	1
ENSG00000197982.13	C1orf122	1	37806988	1_23	0	0.0234180407380917	10.3204012690772	7.6059963793596e-07	-2.62332885727827	1
ENSG00000204084.12	INPP5B	1	37901732	1_23	0	0.0541817589960006	19.8001463381929	3.37621794527059e-06	3.66592374063022	2
ENSG00000183431.11	SF3A3	1	37990434	1_23	1	0.54868827470388	24.9184703050535	4.30284826624989e-05	4.53567589814181	1
ENSG00000185668.7	POU3F1	1	38047752	1_23	0	0.0444221256696202	11.8231976391764	1.65288736363429e-06	1.53403688259182	1
ENSG00000116981.3	NT5C1A	1	39672606	1_24	0	0.0314337489587507	6.18194398928771	6.11547534999804e-07	0.795242608352576	2
ENSG00000131233.9	GJA9	1	38881233	1_24	0	0.0333463611456945	6.74037224035845	7.07361314046107e-07	1.09767872441497	1
ENSG00000158315.10	RHBDL2	1	38941917	1_24	0	0.0304096254101675	5.86898886616557	5.61672718381322e-07	0.686879927065848	1
ENSG00000174574.15	AKIRIN1	1	38991334	1_24	0	0.0404469806082608	8.56880445885519	1.09072511371468e-06	-1.26851150316885	1
ENSG00000168653.10	NDUFS5	1	38988113	1_24	0	0.0567977111478193	11.7999166412913	2.10920478407954e-06	1.5948858021792	3
ENSG00000090621.13	PABPC4	1	39577125	1_24	0	0.026967385725454	4.73500051856328	4.01853589236707e-07	-0.153361413540032	1
ENSG00000163909.7	HEYL	1	39640423	1_24	0	0.0305875225114373	5.92408823482003	5.70262474248313e-07	-0.754211275740959	1
ENSG00000116983.12	HPCAL4	1	39691971	1_24	0	0.0727042386272008	14.1661787399919	3.24131636280881e-06	1.79883777979702	2
ENSG00000127124.14	HIVEP3	1	42035577	1_26	1	0.349478566398445	29.6194339484977	3.25766388900042e-05	-5.57027642825293	1
ENSG00000198815.8	FOXJ3	1	42335341	1_26	0	0.00814791522372305	5.37816809242989	1.37908122875089e-07	0.411991023308966	1
ENSG00000066185.12	ZMYND12	1	42455540	1_26	0	0.0186774404743445	15.8726801838227	9.32989165523191e-07	-2.30298478691026	2
ENSG00000186409.14	CCDC30	1	42546161	1_26	0	0.0823435029922197	33.0420641477575	8.56259656218328e-06	3.59796698685128	1
ENSG00000117385.15	P3H1	1	42763388	1_26	0	0.00782491950215491	4.76580832973338	1.17361438543222e-07	-0.297266577676898	2
ENSG00000164008.14	C1orf50	1	42767127	1_26	0	0.0155403727374788	14.2994562939067	6.9934251260597e-07	1.92739312816788	3
ENSG00000274386.5	TMEM269	1	42785273	1_26	0	0.00910574869304537	5.93600299692682	1.70105652584011e-07	-0.0837169882902026	1
ENSG00000177868.11	SVBP	1	42808082	1_26	0	0.020562022072467	16.7512008598906	1.08397868105956e-06	-2.06030738785357	2
ENSG00000164010.13	ERMAP	1	42816309	1_26	0	0.00915668188923513	6.72606180501206	1.93824179446459e-07	0.922465230515218	2
ENSG00000164011.17	ZNF691	1	42846835	1_26	0	0.00784915452246193	4.79539870683068	1.1845586663497e-07	-0.0377486383006177	1
ENSG00000117394.20	SLC2A1	1	42959411	1_26	0	0.00836338898156652	5.41773117295707	1.42596452592253e-07	0.523441706023726	1
ENSG00000243710.7	CFAP57	1	43172514	1_26	0	0.0137977382510733	10.3286727619568	4.48498911895587e-07	-1.34866569280574	1
ENSG00000179178.10	TMEM125	1	43269525	1_26	0	0.0133807692829806	9.41828402375927	3.96608337152341e-07	0.977363936689793	1
ENSG00000253313.5	C1orf210	1	43285638	1_26	0	0.0117905075173717	8.81855068454062	3.27219132216745e-07	1.1450256448929	1
ENSG00000066056.13	TIE1	1	43300755	1_27	1	0.0839336579359941	36.121641804611	9.54141105167747e-06	5.61104866542093	1
ENSG00000117399.13	CDC20	1	43359194	1_27	0	0.0826706608085487	17.5701955423387	4.57127109657331e-06	-1.19829882255093	1
ENSG00000066322.14	ELOVL1	1	43367735	1_27	0	0.0201818121796833	8.18335664529314	5.19757317971353e-07	1.46064636841186	1
ENSG00000159479.16	MED8	1	43389955	1_27	0	0.0173815825957376	22.7980383013671	1.24708417755875e-06	-4.45314625196614	2
ENSG00000198198.15	SZT2	1	43388718	1_27	0	0.0313338966647034	17.3895902074301	1.71479705244042e-06	-2.90030111381901	3
ENSG00000117408.10	IPO13	1	43947230	1_27	0	0.0229158904657025	8.22842189770764	5.93420114029898e-07	1.18323948147337	2
ENSG00000117410.13	ATP6V0B	1	43974045	1_27	0	0.0170152125428547	5.03854016656919	2.69805673067484e-07	0.487617532132159	2
ENSG00000117411.16	B4GALT2	1	43978466	1_27	0	0.0168527326399619	5.25521793398024	2.78721220837824e-07	-0.970576286002988	2
ENSG00000196517.11	SLC6A9	1	44031093	1_27	0	0.0561457372611114	16.2886469021884	2.87813242102156e-06	1.79609106325172	1
ENSG00000178028.13	DMAP1	1	44213884	1_27	0	0.0256481345035497	8.15747723289567	6.58446701784879e-07	0.652344452709651	2
ENSG00000117419.14	ERI3	1	44355849	1_27	0	0.0171728889798898	4.93329551089722	2.66618000445712e-07	-0.363956282075697	1
ENSG00000187147.17	RNF220	1	44405903	1_27	0	0.0335712820298844	11.8017031533134	1.24687118019871e-06	1.56786541883215	1
ENSG00000126106.13	TMEM53	1	44651628	1_28	0	0.0186316222708821	4.78494149395839	2.80566798541334e-07	0.108916574138546	1
ENSG00000198520.10	C1orf228	1	44674693	1_28	0	0.0240728098137142	7.00700739261656	5.30845737034775e-07	0.526957397299851	2
ENSG00000142945.12	KIF2C	1	44739744	1_28	0	0.0183961321982159	4.76075337562772	2.75620286325743e-07	-0.385171252105292	1
ENSG00000142937.11	RPS8	1	44775613	1_28	0	0.0303292626748684	8.62482658229841	8.23230017371035e-07	0.180730074953576	1
ENSG00000142959.4	BEST4	1	44786343	1_28	0	0.02026111985089	5.99670493136327	3.82371134036941e-07	-0.870923005804144	1
ENSG00000222009.8	BTBD19	1	44808328	1_28	0	0.018960746630862	5.28738870737353	3.15504565227788e-07	0.728191706630379	1
ENSG00000126107.14	HECTD3	1	45010991	1_28	0	0.0210961260408326	7.32059190751367	4.8602418718382e-07	-1.79313130850154	2
ENSG00000126088.13	UROD	1	45012003	1_28	0	0.0204299461347748	6.90777866478364	4.44134601082839e-07	-1.71756383590463	1
ENSG00000162415.6	ZSWIM5	1	45285956	1_28	0	0.0261977150701357	7.90093399922469	6.51404601357139e-07	-0.901072913610434	1
ENSG00000132781.17	MUTYH	1	45384647	1_28	0	0.047001312646736	17.0096742438423	2.5160250292804e-06	-3.47024966755484	1
ENSG00000070759.16	TESK2	1	45475677	1_28	0	0.0417933892401996	14.6134823226956	1.92207479643747e-06	2.55676042731382	1
ENSG00000280670.2	CCDC163	1	45499635	1_28	0	0.0505962377132689	16.3242639487874	2.59932633183844e-06	3.46078353435772	2
ENSG00000132763.14	MMACHC	1	45499668	1_28	0	0.0220759161816233	9.80910629246075	6.81486333229471e-07	-2.38300903578523	1
ENSG00000117450.13	PRDX1	1	45523019	1_28	0	0.0263259155855293	9.04382252259705	7.49280601661658e-07	-1.50309209203432	2
ENSG00000117448.13	AKR1A1	1	45550079	1_28	0	0.216858802906746	23.3778238783851	1.59547539946982e-05	-4.28735504039004	2
ENSG00000159592.10	GPBP1L1	1	45688394	1_28	0	0.031690712483438	10.7077543301599	1.06792161175118e-06	1.47719735759888	1
ENSG00000159596.6	TMEM69	1	45687531	1_28	0	0.0226221447238804	10.0980106188407	7.18916701733717e-07	2.94178018728062	2
ENSG00000197429.10	IPP	1	45750903	1_28	0	0.11313355756025	19.5485759728017	6.96010103740592e-06	-4.13436275360386	1
ENSG00000086015.20	MAST2	1	45805380	1_28	0	0.041262355173333	14.7867906133745	1.92015775147682e-06	-3.602189942874	1
ENSG00000117461.14	PIK3R3	1	46132597	1_28	0	0.059492377414515	17.5601993974682	3.28775722737815e-06	-3.62061728484916	2
ENSG00000117472.9	TSPAN1	1	46183374	1_28	0	0.0292135770840301	9.97203573486593	9.16806191661501e-07	1.88443793192242	1
ENSG00000173660.11	UQCRH	1	46309111	1_28	0	0.0227686449263079	6.54706431417276	4.69129523716778e-07	-0.669429742290522	1
ENSG00000117481.10	NSUN4	1	46340570	1_28	0	0.111385829943179	21.3204171557606	7.47368202958637e-06	2.65675261918698	1
ENSG00000117480.15	FAAH	1	46392997	1_28	0	0.0183898839599939	4.88414191724084	2.82667733851348e-07	-0.654328077590984	3
ENSG00000079277.19	MKNK1	1	46616841	1_29	0	0.0309789093488146	9.68849679619405	9.44564235149128e-07	1.34998020159675	1
ENSG00000142961.14	MOB3C	1	46617353	1_29	0	0.0288572021048373	9.01844036184906	8.19020236385066e-07	1.27479320188068	1
ENSG00000186118.8	TEX38	1	46668649	1_29	0	0.023769109131784	7.18926274945792	5.37781966140268e-07	-0.988829520316366	1
ENSG00000123472.12	ATPAF1	1	46673908	1_29	0	0.170379144008361	26.1606383037852	1.40272889118981e-05	-2.61408588665525	2
ENSG00000159658.10	EFCAB14	1	46719410	1_29	0	0.018294320430908	4.72589106917171	2.72087733092246e-07	-0.0216777375291102	2
ENSG00000186377.7	CYP4X1	1	47023329	1_29	0	0.0182718128864756	4.71432156373053	2.7108770148971e-07	0.168838133891008	1
ENSG00000186160.4	CYP4Z1	1	47065554	1_29	0	0.0570049200678619	15.4789596629368	2.77691817670075e-06	1.77741757557466	1
ENSG00000162365.11	CYP4A22	1	47138337	1_29	0	0.0440761349098311	13.0287994161512	1.80724434870815e-06	-1.29740522105388	1
ENSG00000162366.7	PDZK1IP1	1	47190144	1_29	0	0.0188606446510239	5.01247701223326	2.97521188558311e-07	0.480146175798443	1
ENSG00000162367.11	TAL1	1	47230909	1_29	0	0.0818362329254694	18.9507633702899	4.88069099141631e-06	-2.25460322535522	1
ENSG00000162368.13	CMPK1	1	47333764	1_29	0	0.0483493625108866	13.9087593625948	2.1163530545604e-06	1.99487193230394	2
ENSG00000186790.5	FOXE3	1	47387119	1_29	0	0.0427758313136204	12.7444206392726	1.71564539692765e-06	-2.01132037179902	1
ENSG00000282881.1	RP11-49P4.7	1	46534086	1_29	0	0.0391828619565484	11.9119417861785	1.46888464234053e-06	1.63658067217467	1
ENSG00000117834.12	SLC5A9	1	48222058	1_30	0	0.0795555025075704	19.8249724123858	4.9635430001387e-06	-2.81823452674348	1
ENSG00000132122.11	SPATA6	1	48472019	1_30	0	0.182009114234613	27.7937407409433	1.59202217234891e-05	3.31882408116345	1
ENSG00000162373.12	BEND5	1	48777294	1_31	0	0.0188089157492375	5.53056181884092	3.27372342430083e-07	0.485172292236009	1
ENSG00000162374.16	ELAVL4	1	50048717	1_32	0	0.0318823053558135	9.28413536315804	9.31537096662547e-07	1.37132000426146	1
ENSG00000123091.4	RNF11	1	51236170	1_32	0	0.0950738611154972	19.7268236927128	5.90238138941092e-06	-2.14295859332807	1
ENSG00000169213.6	RAB3B	1	52016157	1_34	0	0.00540888168543174	4.72328661888198	8.04008713908103e-08	-0.163311695458611	1
ENSG00000085831.15	TTC39A	1	51345495	1_34	0	0.00668363691332841	6.70250662289041	1.40980509062289e-07	0.687422186131703	2
ENSG00000085832.16	EPS15	1	51518880	1_34	0	0.00639930004409894	6.29582592080384	1.267926732398e-07	-0.562567616525929	2
ENSG00000117859.18	OSBPL9	1	51577431	1_34	0	0.00917911277699057	9.67203109261549	2.7940061865996e-07	1.07332427681491	1
ENSG00000078618.21	NRDC	1	51562424	1_34	0	0.0918536026313198	31.4834889039675	9.10097710566223e-06	2.67527518028958	2
ENSG00000198841.3	KTI12	1	52034079	1_34	0	0.018691817832718	16.3430938234134	9.61379345563744e-07	-1.76479643918024	2
ENSG00000157077.14	ZFYVE9	1	52142437	1_34	0	0.00916783285703127	9.6605163857856	2.78725049999352e-07	1.06621646469448	1
ENSG00000154222.14	CC2D1B	1	52352516	1_34	0	0.0110727310718535	11.4290639990486	3.98267062143884e-07	-1.28076041229713	1
ENSG00000116157.5	GPX7	1	52602421	1_34	0	0.00861841286112297	9.0818471321032	2.46326114308777e-07	-1.12100133400948	2
ENSG00000182183.14	FAM159A	1	52633013	1_34	0	0.00543071538811857	4.76095513546278	8.13692111391197e-08	0.144460056812182	1
ENSG00000121310.16	ECHDC2	1	52926925	1_34	0	0.00625846966110688	6.08767410193637	1.19902577697448e-07	0.601109528521888	3
ENSG00000116171.17	SCP2	1	52934953	1_34	0	0.00587441810582512	5.49536904218439	1.01594615330094e-07	0.470696490133333	1
ENSG00000174348.13	PODN	1	53061947	1_34	0	0.0372080053042354	22.8369898331283	2.67414049498608e-06	2.14439637575398	2
ENSG00000162383.11	SLC1A7	1	53130458	1_34	0	0.0208298053605926	17.3616448239978	1.13811213210098e-06	1.78097052374602	3
ENSG00000157184.6	CPT2	1	53196294	1_34	0	0.00600581177039838	5.70224542311124	1.07777125322802e-07	0.619036690288196	2
ENSG00000162384.13	C1orf123	1	53219252	1_34	0	0.0327029959913587	21.6152968360084	2.22462963732954e-06	2.5210793359077	2
ENSG00000157193.15	LRP8	1	53280462	1_34	0	0.0321846988575505	21.4642214017122	2.17407019904045e-06	2.54119180973759	1
ENSG00000174332.5	GLIS1	1	53737935	1_34	0	0.0418431324049609	23.9502434229625	3.15386496056089e-06	2.24988782006902	2
ENSG00000116212.14	LRRC42	1	53753811	1_34	0	0.00548232401821602	4.849394883263	8.36683536393771e-08	0.14612900279212	2
ENSG00000162398.11	LEXM	1	54805572	1_34	0	0.00547175574053382	4.83135438108683	8.31964068721876e-08	0.231533314166255	1
ENSG00000058799.14	YIPF1	1	53889688	1_34	0	0.00728381295846814	7.50708065254236	1.7208334540951e-07	0.867984679042326	2
ENSG00000211452.10	DIO1	1	53890974	1_34	0	0.00776610258457522	8.10708156265944	1.98142044087979e-07	0.897541566739046	1
ENSG00000116205.12	TCEANC2	1	54053622	1_34	0	0.0155148006486863	14.592948720587	7.1252192034218e-07	-1.65127853839711	1
ENSG00000157211.11	CDCP2	1	54171494	1_34	0	0.00609060136550343	5.83337912415151	1.11812241101784e-07	-0.577533743701579	1
ENSG00000116221.15	MRPL37	1	54183963	1_34	0	0.00541503907019203	4.73392622801678	8.06737145090782e-08	-0.11952740797672	2
ENSG00000215883.10	CYB5RL	1	54154524	1_34	0	0.00556673172688849	4.99226565422112	8.74594925835975e-08	-0.337348699227695	1
ENSG00000157216.15	SSBP3	1	54413433	1_34	0	0.00547037383426263	4.82899888979634	8.31348438490945e-08	-0.462098288551178	2
ENSG00000162390.17	ACOT11	1	54548340	1_34	0	0.0210732592478514	17.4709964044995	1.1586662529828e-06	1.88691719883136	2
ENSG00000184313.19	MROH7	1	54548340	1_34	0	0.00576501552785991	5.31955869254066	9.65128321401432e-08	0.344901169702676	3
ENSG00000162391.11	FAM151A	1	54602072	1_34	0	0.00575043962630939	5.29589369325778	9.5840546304473e-08	0.502148972851841	2
ENSG00000243725.6	TTC4	1	54607723	1_34	0	0.00582830674383528	5.42167774954426	9.94454861011049e-08	-0.533824223370238	2
ENSG00000162396.5	PARS2	1	54764162	1_34	0	0.00544036909067236	4.7775649324987	8.17982357026068e-08	-0.264742844530932	2
ENSG00000006555.10	TTC22	1	54737957	1_34	0	0.00544244791555393	4.78113452203172	8.189063115937e-08	-0.172219643776651	3
ENSG00000116133.11	DHCR24	1	54887409	1_34	0	0.00586545021150287	5.4810846426283	1.01175843817448e-07	0.506857775353906	1
ENSG00000143001.4	TMEM61	1	54980319	1_34	0	0.00537944927860523	4.67226773683512	7.90996409372287e-08	-0.0183643078031669	1
ENSG00000162402.13	USP24	1	55214518	1_34	0	0.0609183887869194	27.528931964832	5.27772484476132e-06	-2.61716370121651	1
ENSG00000162407.8	PLPP3	1	56506681	1_35	0	0.488741137954875	21.683912746824	3.33522794085896e-05	3.75198423946922	1
ENSG00000162409.10	PRKAA2	1	56645496	1_36	0	0.028185863413614	8.21079779335285	7.28325764963609e-07	0.993063480886309	1
ENSG00000187889.12	C1orf168	1	56819948	1_36	0	0.0326953430243143	9.61275131215736	9.89105413490978e-07	1.09214211091061	2
ENSG00000173406.15	DAB1	1	58546732	1_37	0	0.0136816117634861	5.85982453452302	2.52307899455222e-07	0.659888359608601	2
ENSG00000162600.11	OMA1	1	58546759	1_37	0	0.0147423204589193	6.52968035746274	3.02947060694834e-07	-0.805131741202046	1
ENSG00000134709.10	HOOK1	1	59756132	1_38	0	0.0177950709421257	5.57993468790444	3.1249121529135e-07	0.485672134769743	2
ENSG00000134716.9	CYP2J2	1	59975596	1_38	0	0.0169799032515816	5.13935076510497	2.7463282529071e-07	0.378826807272555	1
ENSG00000162599.15	NFIA	1	60864880	1_38	0	0.0758683280925839	19.3345799023752	4.61640845297205e-06	-2.05048075699597	1
ENSG00000162604.12	TM2D1	1	61723869	1_39	0	0.0227127873594687	5.10680527531203	3.65030124890246e-07	-0.324090107150375	1
ENSG00000162607.12	USP1	1	62436136	1_39	0	0.0496910491892256	12.5150129158103	1.95712444974201e-06	1.64246078865029	1
ENSG00000125703.14	ATG4C	1	62784304	1_39	0	0.0264594744338861	6.54564724615247	5.45058082550678e-07	-0.828996454242303	2
ENSG00000088035.15	ALG6	1	63367765	1_40	0	0.0286941551100719	6.609703504544	5.96876381071431e-07	0.732020154150626	2
ENSG00000203965.12	EFCAB7	1	63523814	1_40	0	0.0364732041886298	8.87766494436074	1.01901749854891e-06	1.29534518649113	2
ENSG00000142856.16	ITGB3BP	1	63593801	1_40	0	0.0288848608343038	6.67224103254349	6.0652817487097e-07	0.6591713174491	2
ENSG00000079739.15	PGM1	1	63592459	1_40	0	0.0553860663702927	12.8486046832869	2.23957423590004e-06	-1.74265611708127	1
ENSG00000177414.13	UBE2U	1	64252994	1_40	0	0.0405661256253846	9.88573820576657	1.26206467252903e-06	-1.27711432197408	1
ENSG00000162434.11	JAK1	1	64843319	1_41	0	0.0357888151665442	9.05298049642419	1.0196423827642e-06	-1.02452033182377	1
ENSG00000162433.14	AK4	1	65147680	1_41	0	0.0269734670707069	6.38084556824325	5.41656526175203e-07	0.643050412577813	1
ENSG00000116675.15	DNAJC6	1	65248258	1_41	0	0.0258736290898457	5.98824468929684	4.87602428262444e-07	0.671680436395018	2
ENSG00000184588.17	PDE4B	1	65791733	1_41	0	0.0352241886751223	8.90244195708416	9.86868128066547e-07	-1.15270328702304	2
ENSG00000118473.21	SGIP1	1	66533102	1_42	0	0.0330395531836943	15.3443016866594	1.59547597085492e-06	2.10792996285902	1
ENSG00000116704.7	SLC35D1	1	67059360	1_42	0	0.0125288249198156	5.04619095395694	1.98967890173165e-07	0.378705140414095	1
ENSG00000081985.10	IL12RB2	1	67307648	1_42	0	0.0124852587284521	5.06081966062414	1.98850818057143e-07	0.315985321118329	2
ENSG00000116717.11	GADD45A	1	67684588	1_42	0	0.0299850970759941	13.1714021890994	1.24292935184799e-06	1.65060847500059	1
ENSG00000172380.5	GNG12	1	67640596	1_42	0	0.171632155346933	29.7726044991495	1.60814223596896e-05	-2.93357116431872	2
ENSG00000203963.11	C1orf141	1	67182611	1_42	0	0.0129605452875743	5.30929565538934	2.16555469913188e-07	-0.0438505057709607	1
ENSG00000116729.13	WLS	1	68163847	1_43	0	0.313558600670856	31.7700207186498	3.1350551809966e-05	3.54064128600108	1
ENSG00000116745.6	RPE65	1	68451599	1_43	0	0.0739680364918375	17.2336357963408	4.01171409792095e-06	2.22713528717343	1
ENSG00000033122.18	LRRC7	1	69568369	1_45	0	0.0618520782676986	15.4624251702744	3.00982247852189e-06	-1.7984048587509	1
ENSG00000066557.5	LRRC40	1	70204629	1_45	0	0.0254573872511231	7.03888832498209	5.63932179945739e-07	0.974036215643715	1
ENSG00000116754.13	SRSF11	1	70207243	1_45	0	0.0238987314849997	6.44350671852799	4.8462532930472e-07	-0.779166557083769	1
ENSG00000118454.12	ANKRD13C	1	70355197	1_45	0	0.020670312513301	5.07717211623324	3.30276674176749e-07	-0.501399303355103	1
ENSG00000197568.13	HHLA3	1	70358133	1_45	0	0.0212472100571548	5.33619715088502	3.56814711290007e-07	0.567926427014073	1
ENSG00000050628.20	PTGER3	1	70903591	1_45	0	0.0224304672347061	5.8463467574969	4.12697525087849e-07	0.566191051023244	3
ENSG00000172260.14	NEGR1	1	72282161	1_46	0	0.0185093005249656	6.18307997560382	3.60166938695809e-07	0.902225978101004	2
ENSG00000178965.13	ERICH3	1	74709504	1_47	0	0.0195258501487386	6.47555635736661	3.97920224650679e-07	-0.706856740892131	1
ENSG00000162620.15	LRRIQ3	1	74198465	1_47	0	0.0221382726122037	7.65704724318506	5.33474950037305e-07	-0.949983749085644	1
ENSG00000254685.6	FPGT	1	74198130	1_47	0	0.0191398343519227	6.28781104549905	3.78744758042516e-07	-0.701111210164426	2
ENSG00000116783.14	TNNI3K	1	74234228	1_47	0	0.0265083200164282	9.35451522980758	7.80391382359595e-07	-1.1029168891584	3
ENSG00000116791.13	CRYZ	1	74702349	1_47	0	0.0224658995639812	7.79537737781094	5.51150151479546e-07	-0.941782652146744	5
ENSG00000162623.15	TYW3	1	74733615	1_47	0	0.0238868004748981	8.37295421934115	6.29427440167105e-07	1.02913594644205	2
ENSG00000137968.16	SLC44A5	1	75610705	1_47	0	0.0174011675514474	5.39268835921637	2.95319881705546e-07	0.370762585418789	2
ENSG00000117054.13	ACADM	1	75724060	1_47	0	0.118027981936273	23.6500941903586	8.78469787914802e-06	3.03666571069001	1
ENSG00000137955.15	RABGGTB	1	75761337	1_47	0	0.111047915204705	23.0524163710978	8.05630386538398e-06	-3.01677390190766	2
ENSG00000057468.6	MSH4	1	75779738	1_47	0	0.0230408680264607	8.03337502544092	5.8251330830847e-07	1.42257462793195	2
ENSG00000117069.14	ST6GALNAC5	1	76866942	1_48	0	0.0163868444797439	9.1889242399401	4.73880651246081e-07	-1.08855635759773	1
ENSG00000142892.14	PIGK	1	77219918	1_48	0	0.0105625988361155	5.06953164345733	1.68518504997051e-07	-0.242559395634437	2
ENSG00000154027.18	AK5	1	77282053	1_48	0	0.0101764188448623	4.72056192771357	1.51181150699988e-07	0.101731008945067	1
ENSG00000077254.14	USP33	1	77760195	1_48	0	0.0200189500954068	11.0705011833979	6.97457186130102e-07	1.51403644008401	1
ENSG00000162614.18	NEXN	1	77886599	1_48	0	0.0101172040530565	4.66589161172812	1.48560765640395e-07	-0.084572427037033	1
ENSG00000162613.16	FUBP1	1	77973649	1_48	0	0.0431750998349324	18.3301111824178	2.4906197255937e-06	2.24182812721312	2
ENSG00000162616.8	DNAJB4	1	77979478	1_48	0	0.0820698464706969	24.4757593901438	6.32162558269233e-06	-2.49562560491942	1
ENSG00000162618.13	ADGRL4	1	79006456	1_48	0	0.0126329286408879	6.74729664836723	2.68251908953862e-07	-0.76602828570544	2
ENSG00000137941.16	TTLL7	1	83998785	1_51	0	0.0252911468470317	7.09177981463501	5.64459439373696e-07	0.956514001908976	1
ENSG00000203943.8	SAMD13	1	84298566	1_51	0	0.11427076858455	21.5146168576031	7.7370915995406e-06	2.3968270826696	1
ENSG00000171517.5	LPAR3	1	84893414	1_52	0	0.0204190142776094	5.1983001911799	3.34045097223015e-07	0.393685204999961	1
ENSG00000117133.10	RPF1	1	84479072	1_52	0	0.0310351043693649	9.14482909532293	8.93177506540758e-07	-1.19687381234116	2
ENSG00000174021.10	GNG5	1	84506136	1_52	0	0.0541074616250337	14.4201663865679	2.4554800235019e-06	1.67767184455923	1
ENSG00000122432.17	SPATA1	1	84506653	1_52	0	0.0407721122415274	11.7282400902504	1.50489095764419e-06	-1.42962692943333	1
ENSG00000117151.12	CTBS	1	84574387	1_52	0	0.0296557167796461	8.71537129253214	8.13398360621082e-07	-1.24716230597902	2
ENSG00000153898.12	MCOLN2	1	84997425	1_52	0	0.0195128855027397	4.77135654188561	2.93003184521869e-07	0.192704489233112	1
ENSG00000162643.12	WDR63	1	84999343	1_52	0	0.0204268568332642	5.20191065832791	3.34405496947624e-07	0.355912398625472	1
ENSG00000055732.12	MCOLN3	1	85043600	1_52	0	0.0225806473422338	6.14536387880593	4.36709827530161e-07	0.611400197248121	2
ENSG00000097096.8	SYDE2	1	85201203	1_52	0	0.0298503664652924	8.77715586132052	8.24541371574887e-07	1.05982209833393	1
ENSG00000162642.13	C1orf52	1	85259743	1_52	0	0.0199167081908984	4.96400266136656	3.1114192886724e-07	-0.41122487240991	2
ENSG00000142867.12	BCL10	1	85277134	1_52	0	0.0220243666466703	5.91052048758962	4.09673742238745e-07	0.496806033149339	1
ENSG00000142871.16	CYR61	1	85584140	1_52	0	0.0306756994710573	9.03465601367293	8.72197966665444e-07	-0.965717331524676	1
ENSG00000117174.10	ZNHIT6	1	85708260	1_52	0	0.0233974659932869	6.47994351310149	4.77143507198059e-07	0.57961163489634	2
ENSG00000171502.14	COL24A1	1	86153659	1_53	0	0.0198305292600387	4.82918455430195	3.01381841318164e-07	0.343252126397665	2
ENSG00000137975.7	CLCA2	1	86424561	1_53	0	0.0200295726982985	4.93103722908633	3.10827145080789e-07	0.227781354466518	1
ENSG00000016602.9	CLCA4	1	86547045	1_53	0	0.0227862928747382	6.11043162745736	4.38182004488713e-07	-0.690369030570423	2
ENSG00000097033.14	SH3GLB1	1	86704350	1_53	0	0.0197476389176475	4.78965967215137	2.97665709146268e-07	-0.206925623180154	1
ENSG00000183291.15	SELENOF	1	86914303	1_53	0	0.0672546161949608	16.2628105507343	3.44212529768624e-06	-2.20495632162871	1
ENSG00000065243.19	PKN2	1	88684130	1_54	0	0.0119629989140782	4.68953642871978	1.76554564865603e-07	-0.211113074925596	1
ENSG00000137944.17	KYAT3	1	88974992	1_54	1	0.040593102136438	37.8235474749475	4.83196159863591e-06	5.76560599195908	4
ENSG00000117226.11	GBP3	1	89015900	1_54	0	0.0165376138335245	10.5940865214082	5.51372797226772e-07	1.69499635105437	2
ENSG00000213512.1	GBP7	1	89176923	1_54	0	0.0119769972088558	4.84192700243176	1.82505164981743e-07	0.178115423209906	2
ENSG00000162654.8	GBP4	1	89199262	1_54	0	0.0218515170971596	11.9172516916822	8.19533441253132e-07	1.63668872818858	1
ENSG00000154451.14	GBP5	1	89272549	1_54	0	0.0133221013223351	5.63045835958922	2.36061660144754e-07	0.439243320161942	1
ENSG00000197147.13	LRRC8B	1	89525143	1_54	0	0.0767622335450628	20.8757420947412	5.0431106771371e-06	1.84752923572935	2
ENSG00000171488.14	LRRC8C	1	89633156	1_55	0	0.0443508164721457	12.0629429460613	1.68369672361238e-06	-1.77608693014783	1
ENSG00000171492.14	LRRC8D	1	89728193	1_55	0	0.140474300349556	23.2071381784841	1.0259529380395e-05	-2.79500439631526	1
ENSG00000122482.20	ZNF644	1	91022402	1_55	0	0.0301723626968394	8.41440031839942	7.98990219739636e-07	0.908206433454294	1
ENSG00000162669.15	HFM1	1	91404853	1_55	0	0.0203037052843411	4.68094489929254	2.99100957619654e-07	0.101835450592549	1
ENSG00000097046.12	CDC7	1	91500849	1_56	0	0.0764726065166139	17.4692318210326	4.20425137432522e-06	1.92800909031357	2
ENSG00000172031.6	EPHX4	1	92029005	1_56	0	0.0498226997906039	13.366886090523	2.09588031251637e-06	1.93160669282853	1
ENSG00000230667.5	SETSIP	1	92066426	1_56	0	0.0282111824089777	7.97707003811464	7.08228937903041e-07	0.958081490738522	1
ENSG00000284413.1	BTBD8	1	92080411	1_56	0	0.0266204426591247	7.42949624337568	6.22420107167698e-07	0.76401072496197	1
ENSG00000069712.12	KIAA1107	1	92114094	1_56	0	0.0220562526372197	5.65723093050154	3.92685267943867e-07	-0.110547143449958	2
ENSG00000122484.8	RPAP2	1	92296097	1_56	0	0.019878773554288	4.67921171411355	2.92732711712315e-07	-0.418951410890521	2
ENSG00000162676.11	GFI1	1	92487304	1_56	0	0.020285226055803	4.86961058438268	3.1087303860198e-07	-0.460740097438493	1
ENSG00000067208.14	EVI5	1	92559287	1_56	0	0.0202417747331678	4.8494390847995	3.08922164746096e-07	-0.478199616257738	2
ENSG00000122406.12	RPL5	1	92831623	1_56	0	0.0351497561568043	10.0553138906734	1.11231276817065e-06	1.50937271446639	1
ENSG00000154511.11	FAM69A	1	92961790	1_56	0	0.0211228811537744	5.25032737693807	3.49018552721511e-07	-0.390950660197607	1
ENSG00000203910.8	C1orf146	1	92215463	1_56	0	0.0274292293955116	7.71180757502788	6.65700318578157e-07	-1.0739490438428	1
ENSG00000143033.17	MTF2	1	93079600	1_57	0	0.110551995938979	21.1642084422417	7.36338641136983e-06	2.31678685767893	1
ENSG00000117500.12	TMED5	1	93180650	1_57	0	0.0209624360890935	5.29729227808457	3.49465784300422e-07	-0.464831403771954	2
ENSG00000122483.17	CCDC18	1	93180650	1_57	0	0.0238846095548243	6.52603209113311	4.90542144045293e-07	0.704575358536294	2
ENSG00000117505.12	DR1	1	93346012	1_57	0	0.0253305134999039	7.07986556876285	5.64388270067575e-07	0.920776419321785	1
ENSG00000137936.16	BCAR3	1	93847526	1_57	0	0.0277087716622265	7.9262454751366	6.91184142479138e-07	1.01068880443803	1
ENSG00000067334.13	DNTTIP2	1	93879160	1_57	0	0.0198058167393802	4.7633692558802	2.96903952566958e-07	-0.110951379733171	1
ENSG00000023909.9	GCLM	1	93909020	1_57	0	0.0197090440613289	4.71730681529525	2.92596184071518e-07	-0.368353404847591	1
ENSG00000137962.12	ARHGAP29	1	94275736	1_58	0	0.0573890330049339	17.8403833896074	3.22212262053933e-06	1.95858554441765	1
ENSG00000117528.11	ABCD3	1	94408965	1_58	0	0.0178101461163764	6.77046058676036	3.79485049205894e-07	-0.0966044189996373	1
ENSG00000117525.13	F3	1	94542362	1_58	0	0.0160663547672494	5.80304800231689	2.93415119673084e-07	1.04270037011316	1
ENSG00000143036.16	SLC44A3	1	94837100	1_58	0	0.0153843722677601	5.3956383737888	2.61235135874225e-07	-0.407254330256308	1
ENSG00000117519.15	CNN3	1	94887607	1_58	0	0.038822337903147	14.1212550474762	1.72529735288821e-06	1.49155428132913	2
ENSG00000172339.9	ALG14	1	95073027	1_58	0	0.0167847090887504	6.21375209987938	3.28228822756243e-07	-0.73720719313266	2
ENSG00000122481.16	RWDD3	1	95224713	1_58	0	0.0144487930263647	4.80672347861075	2.18569562231835e-07	0.129195590755428	2
ENSG00000188641.12	DPYD	1	97921165	1_60	0	0.0531452336519006	15.4426173808767	2.58282038590732e-06	-2.05361225667256	1
ENSG00000162627.16	SNX7	1	98661649	1_60	0	0.0211779509169117	6.73513988528622	4.48889587256575e-07	-0.665203968489896	1
ENSG00000099260.10	PALMD	1	99691102	1_61	0	0.0217285121294406	5.31117514345939	3.6318640686267e-07	0.315269318181905	1
ENSG00000156869.12	FRRS1	1	99766518	1_61	0	0.0240172389952271	6.25428670348635	4.72726381107091e-07	-0.635102191279124	1
ENSG00000162688.16	AGL	1	99852080	1_61	0	0.0623674283955661	15.3060860388486	3.00421465990755e-06	-1.86502971158057	1
ENSG00000117620.14	SLC35A3	1	99969054	1_61	0	0.0477462494069855	12.7564945327804	1.91681228094998e-06	1.97525572709518	2
ENSG00000156875.13	MFSD14A	1	100038319	1_61	0	0.0235394194164613	6.06498251677033	4.49297781352121e-07	-0.691704579531296	1
ENSG00000156876.9	SASS6	1	100132743	1_61	0	0.0207241371358025	4.86583580353247	3.17353199244399e-07	0.0294969432432235	1
ENSG00000122435.9	TRMT13	1	100133310	1_61	0	0.0563616409378933	14.3378442509284	2.5431762605483e-06	2.18516057973135	1
ENSG00000122477.12	LRRC39	1	100178174	1_61	0	0.0539384911480442	13.9180928868051	2.36258530175102e-06	-1.79939281009811	2
ENSG00000137996.12	RTCA	1	100262745	1_61	0	0.0463494867952334	12.4741003130129	1.81954640300487e-06	1.86148413401637	2
ENSG00000079335.18	CDC14A	1	100344610	1_61	0	0.274318874439961	30.0404921358076	2.5934131404537e-05	-3.39744420867415	1
ENSG00000181656.6	GPR88	1	100538206	1_62	0	0.0357213431928528	7.62920673346058	8.57661939787285e-07	-1.0426167891196	1
ENSG00000162694.13	EXTL2	1	100895622	1_62	0	0.0289932534573766	5.65637454613561	5.16112152375622e-07	0.495099972447199	1
ENSG00000162695.11	SLC30A7	1	100895622	1_62	0	0.0289932534573766	5.65637454613561	5.16112152375622e-07	-0.495099972447199	1
ENSG00000060718.20	COL11A1	1	103107935	1_64	0	0.0451349604213773	9.65713489901292	1.37173537217738e-06	-1.12731387004619	1
ENSG00000240038.6	AMY2B	1	103559534	1_65	0	0.0179630228831896	4.72190695752649	2.66935184861058e-07	-0.123117746446406	1
ENSG00000198890.7	PRMT6	1	107052011	1_66	0	0	27.0813970233327	0	1.19830242545281	1
ENSG00000134215.15	VAV3	1	108037662	1_67	0	0.026248708882877	7.86618923658135	6.49802398360506e-07	0.939895292882232	1
ENSG00000162636.15	FAM102B	1	108635180	1_67	0	0.019379820076641	5.06646098237289	3.09003512980823e-07	0.287922414387904	1
ENSG00000162639.15	HENMT1	1	108662004	1_67	0	0.0362373951521425	10.9638447051694	1.25034200346164e-06	1.42186840974238	1
ENSG00000116266.10	STXBP3	1	108671021	1_67	0	0.0371404112864333	11.118030833139	1.29952176160813e-06	-1.35747183785481	2
ENSG00000121957.12	GPSM2	1	108875055	1_67	0	0.0188355234761771	4.80377099822162	2.84753430047087e-07	0.234287293708574	1
ENSG00000121940.15	CLCC1	1	108964042	1_67	0	0.0202247775052946	5.41769572254807	3.44831821408766e-07	0.23550447101377	1
ENSG00000197780.9	TAF13	1	109075155	1_67	0	0.0187813333335926	4.77616402350057	2.82302437046511e-07	-0.203182516625889	1
ENSG00000215717.5	TMEM167B	1	109080495	1_67	0	0.0187947366499069	4.76815606903111	2.82030242335565e-07	-0.170748362917209	1
ENSG00000116299.16	KIAA1324	1	109113798	1_67	0	0.0205612182273721	5.69738611462834	3.68666324353031e-07	-0.653335626397317	1
ENSG00000031698.12	SARS	1	109213564	1_67	0	0.0189901673762718	4.86593526499675	2.90806489058806e-07	-0.240407407407386	1
ENSG00000143126.7	CELSR2	1	109250412	1_67	0	0.0187079355872767	4.72909366349123	2.7842790222245e-07	0.00833630721835691	2
ENSG00000134222.16	PSRC1	1	109279544	1_67	0	0.0188315981396784	4.78139984660062	2.83368267453133e-07	-0.017770696942924	1
ENSG00000134243.11	SORT1	1	109397881	1_67	0	0.0418473477813592	12.4092935323532	1.63427060609577e-06	1.66681239424458	2
ENSG00000143106.12	PSMA5	1	109424465	1_67	0	0.0229353078089463	6.6730488810529	4.81656973983311e-07	0.851727739249881	1
ENSG00000162650.16	ATXN7L2	1	109483259	1_67	0	0.0363607398477159	11.1421178575141	1.27499779316597e-06	1.67168276487182	1
ENSG00000174151.14	CYB561D1	1	109494012	1_67	0	0.0248596669713684	7.43450990438565	5.81643158916543e-07	0.972267578841835	1
ENSG00000181754.6	AMIGO1	1	109506581	1_67	0	0.0193194337335009	5.01619812682674	3.04984696668934e-07	0.133629880533265	2
ENSG00000156097.12	GPR61	1	109539929	1_67	0	0.0375216852709365	11.3392486489611	1.33898462022574e-06	1.33908214311935	1
ENSG00000168765.16	GSTM4	1	109649355	1_67	0	0.0351617175274676	10.8141845988638	1.1966656726749e-06	1.7232572230584	2
ENSG00000134184.12	GSTM1	1	109605179	1_67	0	0.0520705953476233	14.162641596832	2.32084310391704e-06	1.23660046949255	3
ENSG00000134202.10	GSTM3	1	109726206	1_67	0	0.018591281993647	4.68127556326602	2.73894000033508e-07	-0.21733776000041	3
ENSG00000143107.8	FNDC7	1	108702681	1_67	0	0.0222228165454309	6.33485773156413	4.4304204261773e-07	0.761889080544413	2
ENSG00000179902.12	C1orf194	1	109113015	1_67	0	0.0210872362585685	5.89458251987548	3.91184546039522e-07	0.521789778016218	2
ENSG00000168710.17	AHCYL1	1	109984850	1_68	0	0.0468261907739522	10.2255166631159	1.50689525239428e-06	-1.34473723846215	1
ENSG00000143093.14	STRIP1	1	110034040	1_68	0	0.178911217283503	23.2749249964936	1.31049338900687e-05	-2.68683312811678	1
ENSG00000197106.6	SLC6A17	1	110150825	1_68	0	0.0468827243159175	10.2370113725353	1.51041051252694e-06	1.26348200950828	2
ENSG00000116396.14	KCNC4	1	110211143	1_68	0	0.0271794402142133	5.07455015940071	4.34057266537819e-07	0.321932837360575	1
ENSG00000177272.8	KCNA3	1	110675201	1_68	0	0.032725445657641	6.8282960550326	7.03245376874103e-07	-1.143151294266	1
ENSG00000143119.12	CD53	1	110875293	1_68	0	0.0268799291207945	4.97002184779889	4.20431638933371e-07	-0.301432816772339	1
ENSG00000156171.14	DRAM2	1	111139496	1_68	0	0.0291282788376768	5.72807675950799	5.25088644217114e-07	-0.331253118732242	2
ENSG00000134255.13	CEPT1	1	111139496	1_68	0	0.0333001346413372	6.99289224098697	7.32844443051003e-07	-0.590344166497493	1
ENSG00000162777.16	DENND2D	1	111205506	1_69	0	0.00803800636510021	5.03739287742657	1.27427494263692e-07	-0.277528620943181	1
ENSG00000173947.13	PIFO	1	111346062	1_69	0	0.0109136942395553	7.85765262446257	2.69881789636082e-07	1.00763078666231	1
ENSG00000085465.12	OVGP1	1	111417361	1_69	0	0.0100578061240008	7.08067947346687	2.24123382775109e-07	0.805636293702766	1
ENSG00000143110.11	C1orf162	1	111471470	1_69	0	0.0291703404968853	17.0295383119627	1.5633396623322e-06	-1.87634081873231	1
ENSG00000282608.1	ADORA3	1	111495413	1_69	0	0.0109660743169808	7.776240622931	2.68367455886587e-07	-0.819250655767043	2
ENSG00000121933.18	TMIGD3	1	111484054	1_69	0	0.0099286164044029	7.04591339110475	2.20158271112007e-07	0.760942826617739	2
ENSG00000197852.9	FAM212B	1	111756253	1_69	0	0.00834017487710359	5.42446187512087	1.42377312803896e-07	-0.55574936917941	1
ENSG00000064703.11	DDX20	1	111754860	1_69	0	0.00839619302575767	5.35719317834726	1.41556134625137e-07	-0.451268742791344	1
ENSG00000171385.9	KCND3	1	111988885	1_69	0	0.0167963601407758	12.5007309074835	6.60784060452488e-07	1.56935304294216	1
ENSG00000143079.14	CTTNBP2NL	1	112375375	1_69	0	0.0157534145161546	9.49374733097374	4.70675229946643e-07	-0.0159719138734098	2
ENSG00000007341.18	ST7L	1	112613804	1_69	0	0.0145814231529265	9.0796747083309	4.16657474062002e-07	-0.539956267984656	1
ENSG00000155363.18	MOV10	1	112673164	1_69	0	0.052651926631795	28.3422154033443	4.69631301572731e-06	-4.75272046630558	1
ENSG00000184599.13	FAM19A3	1	112720490	1_69	0	0.0113817142490534	9.93018963875234	3.55692079115259e-07	-1.55029355591726	1
ENSG00000155380.11	SLC16A1	1	112956760	1_70	0	0.0162639415260223	6.24649080450764	3.19720794033587e-07	1.20996698034945	1
ENSG00000198799.11	LRIG2	1	113072822	1_70	0	0.0245221103780909	19.3741353323815	1.495165080851e-06	-4.1011671943871	1
ENSG00000081026.18	MAGI3	1	113390860	1_70	0	0.0158238729823531	4.68020931242571	2.33070355339824e-07	0.0625505707820823	1
ENSG00000188761.11	BCL2L15	1	113887734	1_70	0	0.0158494518032226	4.68408494304383	2.33640421668882e-07	-0.184865609450871	1
ENSG00000134262.12	AP4B1	1	113905154	1_70	0	0.0160760394240261	4.78551343205387	2.42112145237839e-07	-0.0737060009835964	1
ENSG00000118655.4	DCLRE1B	1	113915147	1_70	0	0.0329093213197327	11.1547544786785	1.1552817568986e-06	1.45586882623478	1
ENSG00000163349.21	HIPK1	1	113928961	1_70	0	0.153559667474888	25.4328522238256	1.22908297942075e-05	2.59964008321597	2
ENSG00000116774.11	OLFML3	1	113979778	1_70	0	0.0195570862500909	7.1404549790271	4.39479892903705e-07	-1.03362682976543	1
ENSG00000116752.5	BCAS2	1	114581126	1_71	0	0.0179635831444537	7.623665000658	4.30988563809682e-07	1.25154559177114	1
ENSG00000175984.14	DENND2C	1	114669904	1_71	0	0.0181355769387372	7.00891670020987	4.00028789799204e-07	0.793220971591114	1
ENSG00000213281.4	NRAS	1	114716596	1_71	0	0.0231052117307617	9.99046133729133	7.26447895183396e-07	1.65767143804832	1
ENSG00000052723.11	SIKE1	1	114766891	1_71	0	0.0146411466108984	4.99521463142525	2.3016443466204e-07	-0.231975267455802	1
ENSG00000173218.14	VANGL1	1	115642226	1_72	0	0.0112768981701282	5.90081612663473	2.0941641200649e-07	0.654039934212161	1
ENSG00000173212.4	MAB21L3	1	116106845	1_72	0	0.0102475207851773	5.003857858842	1.61373696049636e-07	-0.305040942881584	1
ENSG00000163399.15	ATP1A1	1	116374907	1_72	0	0.0104942062868223	5.22672629224589	1.72618893595631e-07	0.31877765347615	1
ENSG00000134256.12	CD101	1	117001709	1_72	0	0.0101454635186853	4.91008715469663	1.56772566518565e-07	-0.238909355921022	2
ENSG00000116830.11	TTF2	1	117060534	1_72	0	0.0174803224298621	10.0138109519358	5.50881009181701e-07	-1.07404610378263	2
ENSG00000134253.9	TRIM45	1	117121424	1_72	0	0.0202611274884703	11.4017372138202	7.27015399583474e-07	1.30321859103248	2
ENSG00000198162.12	MAN1A2	1	117367233	1_72	0	0.0309183400010904	15.3856713736398	1.4970682310065e-06	-1.7343802617344	2
ENSG00000183508.4	FAM46C	1	117605765	1_72	0	0.00988923235382921	4.67045741146909	1.45355333184418e-07	0.145372908932402	1
ENSG00000196505.10	GDAP2	1	117929798	1_72	0	0.0503263474388245	20.0059878146396	3.16857787350102e-06	1.95974060051725	1
ENSG00000177551.5	NHLH2	1	115845990	1_72	0	0.0127208116859631	7.03037595282988	2.81450708968171e-07	-0.888556418340037	2
ENSG00000092607.13	TBX15	1	118989585	1_73	0	0.00895743737935506	6.22498560951466	1.75481406322545e-07	0.780979749207309	1
ENSG00000116874.11	WARS2	1	119035043	1_73	0	0.00758061591915515	4.68827608616545	1.11847593837309e-07	0.0261485248552384	2
ENSG00000203859.9	HSD3B2	1	119416239	1_73	0	0.0140816693985205	10.4747149022736	4.64200206126667e-07	1.2357458958615	1
ENSG00000143067.4	ZNF697	1	119647482	1_73	0	0.010899621553917	8.09357861753526	2.77626541123036e-07	-0.999493146734626	2
ENSG00000092621.11	PHGDH	1	119659675	1_73	0	0.0239203909241991	15.4473672133894	1.16287147445486e-06	1.62721829938121	2
ENSG00000131779.10	PEX11B	1	145919802	1_73	0	0.0149805800477942	11.0437025912554	5.20657712231266e-07	-1.28259544196254	1
ENSG00000265241.6	RBM8A	1	145927840	1_73	0	0.0262148137108509	16.4080575382105	1.35367036047103e-06	1.8971353830535	1
ENSG00000121851.12	POLR3GL	1	145963899	1_73	0	0.0408509397277719	20.5914375823702	2.64726667669198e-06	2.18504841726351	1
ENSG00000168509.19	HFE2	1	146036954	1_73	0	0.0338561109114293	18.8251612073778	2.00578669587958e-06	-2.07535141235201	1
ENSG00000131791.7	PRKAB2	1	147171976	1_73	0	0.00769060513627418	4.81351811712705	1.16501655856814e-07	0.146062590634084	2
ENSG00000131778.18	CHD1L	1	147243554	1_73	0	0.0377186004401178	19.6456679418936	2.33201501626893e-06	2.05701661132724	1
ENSG00000162836.11	ACP6	1	147647471	1_73	0	0.01356625191337	10.5669517148705	4.51147519528787e-07	1.86458570137707	4
ENSG00000178796.12	RIIAD1	1	151715696	1_74	0	0.0673557261936618	14.6114860263445	3.09726156735391e-06	-1.73645032808718	1
ENSG00000159409.14	CELF3	1	151717135	1_74	0	0.0243839422463859	4.96500898748504	3.81006981512812e-07	0.400513543301152	1
ENSG00000143376.12	SNX27	1	151616339	1_74	0	0.0262241663764403	5.65084969693416	4.66363358512115e-07	0.447462521320214	1
ENSG00000143450.16	OAZ3	1	151762531	1_74	0	0.023731467645241	4.7094603220677	3.51726194665357e-07	-0.0122583459463217	1
ENSG00000143436.10	MRPL9	1	151763587	1_74	0	0.0245729360824158	5.03776294459833	3.89586368184122e-07	-0.38049723804828	1
ENSG00000196407.11	THEM5	1	151853237	1_74	0	0.0618386111214483	13.7924186863821	2.68416452844458e-06	-1.8562237153589	1
ENSG00000159445.12	THEM4	1	151919723	1_74	0	0.0253436868752835	5.32885486944326	4.25023223043611e-07	-0.499134985257724	1
ENSG00000197747.8	S100A10	1	151993591	1_74	0	0.0236628518166517	4.68218825516291	3.4867830730561e-07	0.105125596131848	2
ENSG00000197915.5	HRNR	1	152220810	1_74	0	0.0709782491627037	15.1145859606445	3.376218232676e-06	-1.91601232073822	3
ENSG00000143631.10	FLG	1	152187297	1_74	0	0.0416487725053196	10.026035675936	1.31413634131207e-06	1.35658143191677	2
ENSG00000143536.7	CRNN	1	152414760	1_74	0	0.0606029462932368	13.5992020029349	2.59367847018367e-06	1.68102139406457	1
ENSG00000198854.5	C1orf68	1	152719996	1_74	0	0.0683816276660738	14.7565610887609	3.1756568477606e-06	-1.96893238155055	1
ENSG00000163207.6	IVL	1	152908196	1_74	0	0.0256781381059353	5.4524439284031	4.40619498758169e-07	0.560436075049384	2
ENSG00000163216.6	SPRR2D	1	153042265	1_74	0	0.0292760022133693	6.68961602349127	6.16342244347266e-07	0.956090074981065	1
ENSG00000241794.1	SPRR2A	1	153057485	1_74	0	0.0273691702666673	6.05393378140738	5.2144471649914e-07	-0.571331700413819	1
ENSG00000203785.8	SPRR2E	1	153106201	1_74	0	0.0907674050231768	17.4881155781245	4.9955338713966e-06	1.90244776523121	2
ENSG00000203782.5	LOR	1	153259400	1_75	0	0.0525733041661155	14.3414100721133	2.37282713637658e-06	1.65421085978347	1
ENSG00000163220.10	S100A9	1	153367306	1_75	0	0.0224019025468345	6.29848677557887	4.44048184882153e-07	0.706625312089876	1
ENSG00000143546.9	S100A8	1	153391654	1_75	0	0.020660730890473	5.54322958975491	3.60427169502298e-07	0.526997168914454	1
ENSG00000143556.8	S100A7	1	153460264	1_75	0	0.0188231329573408	4.69540677578038	2.78146824365116e-07	0.0824518387843489	2
ENSG00000197956.9	S100A6	1	153535924	1_75	0	0.0252824579983753	7.38939239022892	5.87945400339498e-07	0.896637913944639	1
ENSG00000196420.7	S100A5	1	153541765	1_75	0	0.0355016529870926	10.656729732696	1.19064282730479e-06	-1.58284051139177	1
ENSG00000188015.9	S100A3	1	153548996	1_75	0	0.0784119674241722	18.2001031203831	4.49122872722941e-06	2.19194632944086	2
ENSG00000196154.11	S100A4	1	153549874	1_75	0	0.0501192392356076	13.9341736685828	2.1978328633037e-06	1.88905206714577	1
ENSG00000196754.10	S100A2	1	153567710	1_75	0	0.0652986405124674	16.3570180758935	3.36137717603461e-06	-2.02186686954205	1
ENSG00000188643.10	S100A16	1	153614780	1_75	0	0.0202952720273865	5.32373525793351	3.40032400100547e-07	-0.205291499867937	1
ENSG00000189334.8	S100A14	1	153617113	1_75	0	0.019993397890404	5.19554634364611	3.26908946249458e-07	0.0916396806370929	1
ENSG00000160678.11	S100A1	1	153628302	1_75	0	0.0193764329457657	4.92641223216334	3.0040942452247e-07	0.0163162467770791	1
ENSG00000189171.14	S100A13	1	153628302	1_75	0	0.0193764329457657	4.92641223216334	3.0040942452247e-07	0.0163162467770791	1
ENSG00000143553.10	SNAPIN	1	153658595	1_75	0	0.0225669087948581	6.31069374487481	4.48185861304252e-07	0.535930441734832	1
ENSG00000169418.9	NPR1	1	153678582	1_75	0	0.0253300522037089	7.52243371510612	5.99657718557683e-07	0.967744313574483	1
ENSG00000143554.13	SLC27A3	1	153774305	1_75	0	0.0357025082757544	10.8371065329499	1.2176459955748e-06	1.409471742085	1
ENSG00000198837.9	DENND4B	1	153940057	1_75	0	0.0803432452960743	18.9841511562442	4.80009162145521e-06	2.21907778927073	2
ENSG00000143570.17	SLC39A1	1	153968263	1_75	0	0.0196137116414856	5.58728692903962	3.44881369501013e-07	-1.00809468550387	1
ENSG00000143578.15	CREB3L4	1	153966654	1_75	0	0.0196128434166305	5.59692291978916	3.45460868598901e-07	-1.01706865618292	1
ENSG00000143549.19	TPM3	1	154194640	1_75	0	0.0540377906196023	15.4233119827739	2.62291490771458e-06	-2.06878713481966	1
ENSG00000143612.19	C1orf43	1	154199074	1_75	0	0.0231143904492402	7.62667470988768	5.54787467895572e-07	1.69762939490984	1
ENSG00000143515.16	ATP8B2	1	154325898	1_75	0	0.0224634515988095	6.49802711283586	4.59374602796315e-07	-0.615292852754477	1
ENSG00000160712.12	IL6R	1	154405422	1_75	0	0.0273961949579892	7.744932318267	6.67754538818312e-07	-0.408025697422301	1
ENSG00000169291.9	SHE	1	154502081	1_75	0	0.0825795619827783	18.8699220998394	4.90401348733261e-06	2.48451837788486	2
ENSG00000163239.12	TDRD10	1	154502081	1_75	0	0.0711718120768096	17.377047291636	3.89218056827027e-06	2.37655197937108	1
ENSG00000160714.9	UBE2Q1	1	154559434	1_75	0	0.0786075591452944	18.2721207882846	4.52024778783287e-06	-2.25926483022315	1
ENSG00000160710.15	ADAR	1	154627024	1_75	0	0.0187793157709957	4.70460227981939	2.78042799743432e-07	0.293941753615302	2
ENSG00000143603.18	KCNN3	1	154870871	1_76	0	0.0753725824972208	17.5279748281692	4.15770919876821e-06	-2.07290193515254	1
ENSG00000163344.5	PMVK	1	154936792	1_76	0	0.0426342685324622	12.0835748743983	1.62129942039191e-06	1.68878402103266	2
ENSG00000160691.18	SHC1	1	154974220	1_76	0	0.0673527514002019	16.44657410185	3.48609936261039e-06	-1.8221500355295	1
ENSG00000160685.13	ZBTB7B	1	155007875	1_76	0	0.0227424723026509	6.1440690272337	4.39746847175607e-07	0.860174558556221	1
ENSG00000163354.14	DCST2	1	155033974	1_76	0	0.0194771875915185	4.68560125986282	2.87210655782157e-07	-0.144627673363499	2
ENSG00000163357.10	DCST1	1	155033615	1_76	0	0.0194455854209101	4.67033067230142	2.85810136244182e-07	-0.184533985466349	2
ENSG00000143537.13	ADAM15	1	155062156	1_76	0	0.0198378356592314	4.8581349395053	3.0330029689721e-07	-0.0482723807144084	1
ENSG00000243364.7	EFNA4	1	155072656	1_76	0	0.0419491454178625	11.9294786774882	1.57490208085891e-06	2.14728249524738	2
ENSG00000169242.11	EFNA1	1	155133578	1_76	0	0.0551172319160633	14.5275337357318	2.51992876905016e-06	-2.41026474592111	1
ENSG00000169241.17	SLC50A1	1	155127471	1_76	0	0.0199695817436156	4.92040973424298	3.09228284773904e-07	0.294651933931398	1
ENSG00000185499.16	MUC1	1	155177242	1_76	0	0.196479576933087	26.9736644501595	1.66788590529227e-05	3.29503499956978	1
ENSG00000169231.13	THBS3	1	155208991	1_76	0	0.0910009326979598	19.3477355345812	5.54095929316499e-06	-2.75449351764607	1
ENSG00000173171.14	MTX1	1	155208991	1_76	0	0.0910009326979598	19.3477355345812	5.54095929316499e-06	-2.75449351764607	1
ENSG00000177628.15	GBA	1	155244216	1_76	0	0.0197195424401441	4.80187156341993	2.9800005692133e-07	-0.194581734100842	2
ENSG00000160767.20	FAM189B	1	155254510	1_76	0	0.0195755595811655	4.73296072926563	2.91578877845931e-07	0.228721994821404	2
ENSG00000116521.10	SCAMP3	1	155262283	1_76	0	0.0198203953640034	4.84989794021061	3.0251985702789e-07	0.576395657521112	1
ENSG00000143630.9	HCN3	1	155277916	1_76	0	0.0194356361910135	4.66551674103587	2.85369455685392e-07	-0.351273573923122	1
ENSG00000176444.18	CLK2	1	155278784	1_76	0	0.0194349789770587	4.6652000240953	2.85340434399145e-07	0.357245651894394	1
ENSG00000163374.19	YY1AP1	1	155689149	1_76	0	0.0199567344681811	4.91432212668466	3.08647009237815e-07	-0.0425608843103088	1
ENSG00000143622.10	RIT1	1	155910600	1_76	0	0.0206491110997264	5.2351513556659	3.40204126358845e-07	0.167044961880869	2
ENSG00000132680.10	KIAA0907	1	155934601	1_76	0	0.0430281006997301	12.1708529761237	1.64809471307445e-06	1.27830097859455	1
ENSG00000163479.13	SSR2	1	156020665	1_76	0	0.0362489181400755	10.5451859388024	1.20297960644877e-06	1.35260179670791	1
ENSG00000116586.11	LAMTOR2	1	156054582	1_76	0	0.0195559911817027	4.72357243613976	2.90709608399212e-07	-0.142999725224055	2
ENSG00000196189.12	SEMA4A	1	156165450	1_76	0	0.168069212400215	25.3940890762179	1.34316627034147e-05	2.95702281575414	2
ENSG00000160785.13	SLC25A44	1	156193927	1_76	0	0.0294706571193192	8.58772289930823	7.96483559612904e-07	1.49298793518039	2
ENSG00000242252.1	BGLAP	1	156240766	1_76	0	0.0516171689717474	13.9022764424368	2.25833869037433e-06	1.65707958617815	1
ENSG00000160781.15	PAQR6	1	156248323	1_76	0	0.0264550433622546	7.56904988484021	6.30171588444255e-07	-0.916771531019764	1
ENSG00000198952.8	SMG5	1	156279714	1_76	0	0.0211527681951403	5.46194469692411	3.63599671660189e-07	-0.219514266268932	2
ENSG00000183856.10	IQGAP3	1	156572426	1_77	0	0.0135313913534211	7.28851084500599	3.10377501549721e-07	0.793292562096384	1
ENSG00000187862.11	TTC24	1	156579671	1_77	0	0.0119372463066953	6.11569713656151	2.29751893150947e-07	-0.59884446391072	2
ENSG00000163382.11	NAXE	1	156592216	1_77	0	0.0108965107079566	5.25852824893712	1.80326949063224e-07	0.369689433522321	1
ENSG00000160818.16	GPATCH4	1	156601724	1_77	0	0.0107678397886527	5.14762566415972	1.74439372733715e-07	-0.334410143187132	1
ENSG00000132692.18	BCAN	1	156645322	1_77	0	0.0227894383750585	12.0747913610055	8.66008653276823e-07	-1.30169955601294	1
ENSG00000132688.10	NES	1	156674682	1_77	0	0.111113123285684	27.4112347384557	9.58523859623121e-06	-2.62162549687829	2
ENSG00000143319.16	ISG20L2	1	156728554	1_77	0	0.014779858031028	8.08309733651517	3.75973334984531e-07	-1.0032216628282	2
ENSG00000143303.11	RRNAD1	1	156727264	1_77	0	0.062912739838155	21.3730943898209	4.23170102306543e-06	2.38321341854112	1
ENSG00000143314.12	MRPL24	1	156718580	1_77	0	0.0102791834966239	4.72332592309129	1.52797238989331e-07	-0.0785876210255292	1
ENSG00000143321.18	HDGF	1	156765959	1_77	0	0.0813534198074234	23.7814066152416	6.08866845415254e-06	2.52296478324294	1
ENSG00000198400.11	NTRK1	1	156810554	1_77	0	0.148130035125948	29.6684677881722	1.3830797332512e-05	3.23931063314475	1
ENSG00000027869.11	SH2D2A	1	156817136	1_77	0	0.0882695165708427	24.6150392301577	6.83786077663333e-06	-2.88921176773336	1
ENSG00000187800.13	PEAR1	1	156893412	1_77	0	0.0104818129300229	5.06459919411518	1.67066917547096e-07	-0.478382653987049	1
ENSG00000132694.18	ARHGEF11	1	157044910	1_77	0	0.0277742860469069	14.3077686524388	1.25061544227863e-06	-1.61092393619084	3
ENSG00000158473.6	CD1D	1	158180266	1_78	0	0.0153926650274476	5.02754520864113	2.43544752566331e-07	0.230233348615952	1
ENSG00000163563.7	MNDA	1	158829124	1_78	0	0.0191503875745783	7.07973584492997	4.26681286013846e-07	1.04232475386771	1
ENSG00000163564.14	PYHIN1	1	158930485	1_78	0	0.0154258866346073	5.04778375391865	2.45052902383484e-07	-0.332988128490909	2
ENSG00000163565.18	IFI16	1	158999863	1_78	0	0.0148742541053898	4.70594006676315	2.20287859028589e-07	-0.016397763334949	1
ENSG00000163568.14	AIM2	1	159147011	1_78	0	0.0187067165094186	6.85938800373705	4.03823797069481e-07	0.767580924409076	1
ENSG00000213088.9	ACKR1	1	159203749	1_78	0	0.0220382375214773	8.40118938284534	5.82675299389021e-07	-0.979062811429341	2
ENSG00000179639.10	FCER1A	1	159288755	1_78	0	0.0715856759379904	19.5847444450316	4.41217787713259e-06	2.5048884262175	2
ENSG00000132693.12	CRP	1	159644196	1_78	0	0.0167746119865186	5.83494077352201	3.08033470672748e-07	-0.707110872521491	1
ENSG00000158714.10	SLAMF8	1	159830315	1_78	0	0.0155325396120244	5.11247126101868	2.49909245444932e-07	0.395929665984068	1
ENSG00000188004.9	C1orf204	1	159834863	1_78	0	0.0727780869585196	19.7441594416249	4.52218430850738e-06	-1.99169215672176	2
ENSG00000243284.1	VSIG8	1	159856126	1_78	0	0.0148812489514749	4.7103555193921	2.20598239940418e-07	-0.07427982397505	2
ENSG00000158710.14	TAGLN2	1	159925332	1_78	0	0.0184855455912729	6.7475766743126	3.92544661101403e-07	-0.761776772320875	2
ENSG00000143315.6	PIGM	1	160029545	1_79	0	0.0178209632167254	8.20727591140017	4.60298098927406e-07	0.969576147650098	1
ENSG00000162728.4	KCNJ9	1	160076657	1_79	0	0.0326557944382869	13.914540501739	1.43000677986117e-06	-1.58712874624988	1
ENSG00000162729.13	IGSF8	1	160102029	1_79	0	0.0132289041768544	5.40981435440838	2.25224279502508e-07	-0.439686130260134	1
ENSG00000018625.14	ATP1A2	1	160114853	1_79	0	0.0122783155656301	4.71048918620735	1.82017764360927e-07	0.0742577066803671	1
ENSG00000132681.16	ATP1A4	1	160141022	1_79	0	0.0153285849173043	6.79220972443601	3.27659017784693e-07	-0.789255428967899	2
ENSG00000143318.12	CASQ1	1	160193169	1_79	0	0.0186843512645354	8.65196187865612	5.08746687274371e-07	0.929909088754522	1
ENSG00000132716.18	DCAF8	1	160262716	1_79	0	0.0141120675460871	6.01611657258391	2.67187331827257e-07	-0.528239081724201	1
ENSG00000162735.18	PEX19	1	160285766	1_79	0	0.0130632646549992	5.2916297535098	2.17545522405278e-07	0.394420767386908	2
ENSG00000162736.15	NCSTN	1	160343540	1_79	0	0.0126189430543286	4.96708573249988	1.97257538864606e-07	0.367670511885401	2
ENSG00000171786.5	NHLH1	1	160370157	1_79	0	0.0126281025340735	4.97389011715112	1.97671136768063e-07	0.278999100530056	1
ENSG00000162738.5	VANGL2	1	160400615	1_79	0	0.0123227320260102	4.74434717119399	1.83989245859952e-07	0.0786526073604524	1
ENSG00000066294.14	CD84	1	160579789	1_79	0	0.0731610268353726	21.598482393171	4.97292606849987e-06	-2.20280718040104	2
ENSG00000117091.9	CD48	1	160711718	1_79	0	0.0254122290776422	11.5469425415625	9.23461385262053e-07	-1.36288252124756	1
ENSG00000122223.12	CD244	1	160862395	1_79	0	0.0152271555945025	6.72988400212832	3.22504172515094e-07	0.745480601893739	2
ENSG00000158769.17	F11R	1	161021088	1_79	0	0.0212746917802689	9.8731320890977	6.61039175278473e-07	-1.27014762798496	2
ENSG00000215845.10	TSTD1	1	161038745	1_79	0	0.0161262180578098	7.2685091837438	3.68881474512502e-07	-0.75385106489082	3
ENSG00000158773.14	USF1	1	160983590	1_79	0	0.0208755549649519	9.69491134695491	6.36928739539685e-07	1.10808283585595	2
ENSG00000162755.13	KLHDC9	1	161098329	1_79	0	0.0241194067631887	11.0548627525254	8.3912942540262e-07	-1.30258943418218	2
ENSG00000143256.4	PFDN2	1	161117821	1_79	0	0.0122377280588566	4.67944318623911	1.80220400624583e-07	0.0619198196696346	1
ENSG00000158793.13	NIT1	1	161118210	1_79	0	0.0128547828635992	5.14073917246044	2.07969327908941e-07	0.318895077376935	2
ENSG00000143222.11	UFC1	1	161152958	1_79	0	0.0148999242961965	6.52595850933056	3.06011215434407e-07	0.741588203944104	1
ENSG00000143224.17	PPOX	1	161166553	1_79	0	0.0123950297506937	4.79919954508478	1.87208410093473e-07	-0.192772725328598	2
ENSG00000158850.14	B4GALT3	1	161177981	1_79	0	0.013420836058068	5.54493217710943	2.34198863592879e-07	0.45658026915236	1
ENSG00000158864.12	NDUFS2	1	161196933	1_79	0	0.0130708325821196	5.29706189396105	2.17895004289766e-07	0.343292687713637	2
ENSG00000158869.10	FCER1G	1	161215085	1_79	0	0.0132047369746624	5.39266384054702	2.24100113947255e-07	0.391250772192462	2
ENSG00000158874.11	APOA2	1	161223893	1_79	0	0.0920525206355824	23.8171077778182	6.89975517286171e-06	2.35867838152485	1
ENSG00000158882.14	TOMM40L	1	161226376	1_79	0	0.0234776320246026	10.8008035671032	7.98030211164813e-07	1.43527306253032	1
ENSG00000248485.1	PCP4L1	1	161257828	1_79	0	0.0578287718454656	19.3438475140479	3.52043072472212e-06	2.10277566992357	2
ENSG00000143252.14	SDHC	1	161311979	1_79	0	0.0178975873068186	8.24756876354952	4.64546731165044e-07	-1.23863764787569	1
ENSG00000143226.13	FCGR2A	1	161505035	1_79	0	0.0129706100283177	5.22486926547498	2.13277383420567e-07	-0.431112153385775	1
ENSG00000173110.7	HSPA6	1	161524102	1_79	0	0.0190534968547323	8.83590049989944	5.29827484102675e-07	1.034218298517	1
ENSG00000203747.10	FCGR3A	1	161551141	1_79	0	0.0122261714987203	4.67058479867436	1.79709368718911e-07	-0.0321470771308223	1
ENSG00000162746.14	FCRLB	1	161723213	1_79	0	0.0526059589479064	18.4402981193842	3.05289489937335e-06	-2.02191514842076	2
ENSG00000081721.11	DUSP12	1	161749589	1_79	0	0.0420804014825955	16.3165456313014	2.16081242399546e-06	1.85669589886433	1
ENSG00000118217.5	ATF6	1	161766419	1_79	0	0.0365844276018102	14.9895280131622	1.72581085488409e-06	1.83727582327136	2
ENSG00000198929.12	NOS1AP	1	162066689	1_79	0	0.0151707694016202	6.69505847857808	3.19647237513517e-07	-0.664810231898329	1
ENSG00000152332.15	UHMK1	1	162497224	1_80	0	0.0124857185834381	5.27656602266865	2.07335606934836e-07	-0.450218627554344	1
ENSG00000117143.13	UAP1	1	162561114	1_80	0	0.0191275019658865	9.28135687861825	5.58700038211525e-07	1.09266154886603	2
ENSG00000162733.16	DDR2	1	162631124	1_80	0	0.0140179783564415	6.36235463450496	2.80680493597235e-07	-0.641052003829137	1
ENSG00000132196.13	HSD17B7	1	162790775	1_80	0	0.0127478526981261	5.47140968290688	2.19505418307237e-07	0.452290304710454	2
ENSG00000185860.13	CCDC190	1	162867897	1_80	0	0.0117668110219062	4.72055696392757	1.74807875629194e-07	-0.12818774062026	1
ENSG00000117152.13	RGS4	1	163068894	1_80	0	0.0311848390076647	13.8878857688455	1.36297727757411e-06	-1.47967118565349	2
ENSG00000143228.12	NUF2	1	163266611	1_80	0	0.0127498471257542	5.47287656888438	2.19598619030439e-07	-0.432873406121228	1
ENSG00000185630.18	PBX1	1	164555760	1_80	0	0.0131749698467685	5.78050442515709	2.39675886064555e-07	0.522936427530043	1
ENSG00000143171.12	RXRG	1	165443554	1_81	0	0.0290806236817337	5.31976665149944	4.86861320603019e-07	0.50878217519991	1
ENSG00000143149.12	ALDH9A1	1	165699056	1_81	0	0.0276974874864403	4.85982382067876	4.23613579874854e-07	0.154339172585143	1
ENSG00000143183.16	TMCO1	1	165741852	1_81	0	0.0311368450699424	5.96506189042978	5.84518866528603e-07	-0.682033970958485	1
ENSG00000143179.14	UCK2	1	165825697	1_81	0	0.0351432306124416	7.10974051168054	7.86329205601213e-07	-0.73499473466477	1
ENSG00000188859.6	FAM78B	1	166164613	1_81	0	0.0272063487795382	4.69102129397203	4.01648953139988e-07	0.0956879754897291	1
ENSG00000143195.12	ILDR2	1	166975572	1_82	0	0.0179807513863546	9.63216456354625	5.4505547162138e-07	-1.23259284169502	2
ENSG00000143194.12	MAEL	1	166975572	1_82	0	0.0164359193654891	8.78817921575537	4.54571161840992e-07	-1.03901465537566	3
ENSG00000143157.11	POGK	1	166839016	1_82	0	0.0128662651604416	6.49012190673629	2.62793322430748e-07	0.762725728307871	1
ENSG00000152382.5	TADA1	1	166875885	1_82	0	0.0111908167884629	5.18211714438872	1.82506352521783e-07	-0.28675923509133	3
ENSG00000198842.9	DUSP27	1	167094253	1_82	0	0.0159911174237978	8.53051020941719	4.29301882725934e-07	-1.05468943231124	3
ENSG00000143167.11	GPA33	1	167166436	1_82	0	0.0191304261690413	10.2147934455222	6.14983137400535e-07	1.17447415376844	1
ENSG00000198821.10	CD247	1	167514069	1_82	0	0.0222398192979072	11.6317523532013	8.14114284802721e-07	1.31217144863269	2
ENSG00000143162.7	CREG1	1	167553767	1_82	0	0.014502217932703	7.61304453497186	3.47457564586238e-07	-0.856099608282159	1
ENSG00000198771.10	RCSD1	1	167631605	1_82	0	0.0221408334782861	11.5897573653904	8.07564618795825e-07	1.30656817982604	1
ENSG00000197965.11	MPZL1	1	167720961	1_82	0	0.0207209575462997	10.9659831297221	7.15099324900427e-07	1.23028122543	2
ENSG00000143199.17	ADCY10	1	167910417	1_82	0	0.0152081429867491	8.05916183818887	3.85722557665767e-07	0.949828545407276	1
ENSG00000143164.15	DCAF6	1	167936173	1_82	0	0.0385917241369892	16.8366167570581	2.04483364265626e-06	1.85584174621003	1
ENSG00000143158.10	MPC2	1	167936749	1_82	0	0.0145735423125178	7.65908496275236	3.51278028852006e-07	-0.896772580352329	1
ENSG00000143147.14	GPR161	1	168137980	1_82	0	0.0198418089185758	10.5581493638204	6.59292352608329e-07	1.20432122897405	2
ENSG00000143155.12	TIPRL	1	168178654	1_82	0	0.010651140442234	4.71892940436456	1.58178905136913e-07	-0.123236710442728	2
ENSG00000143178.12	TBX19	1	168290439	1_82	0	0.0246000637749745	12.5817974894207	9.74064907581221e-07	-1.40029858097138	1
ENSG00000143184.4	XCL1	1	168580253	1_82	0	0.0131657783673597	6.70596340878505	2.77854025377141e-07	-0.722014177069511	1
ENSG00000143196.4	DPT	1	168728935	1_82	0	0.0329624565237425	15.3439652076746	1.59171807769467e-06	-1.70568951227355	2
ENSG00000143153.12	ATP1B1	1	169128225	1_83	0	0.168099942632349	23.2327540232963	1.22907174056269e-05	-2.7708341610058	1
ENSG00000143156.13	NME7	1	169128225	1_83	0	0.0384982120377565	8.95257749189683	1.08466998548402e-06	-1.55326003103716	3
ENSG00000117477.12	CCDC181	1	169441248	1_83	0	0.0245403255449208	4.6976945132551	3.62805669372749e-07	0.186608159461012	2
ENSG00000117479.12	SLC19A2	1	169486744	1_83	0	0.0811905687734439	16.0819924330913	4.10917285904474e-06	-2.07495176615631	1
ENSG00000198734.10	F5	1	169589797	1_83	0	0.0248499512382788	4.81587428378545	3.7662544333588e-07	0.197914326848428	1
ENSG00000000460.16	C1orf112	1	169662405	1_83	0	0.02449736357666	4.68120143856738	3.60898977247081e-07	0.224883623715988	1
ENSG00000188404.8	SELL	1	169712216	1_83	0	0.0456962971650381	10.579478361265	1.52143792697324e-06	-1.48167663819173	1
ENSG00000007908.15	SELE	1	169764425	1_83	0	0.0276390217802069	5.81899400558946	5.06150361787359e-07	0.561224224908235	1
ENSG00000000457.13	SCYL3	1	169893652	1_83	0	0.0466681592041138	10.7795446702193	1.5831791474463e-06	1.39965634931487	2
ENSG00000075945.12	KIFAP3	1	170084466	1_83	0	0.041989143278363	9.77570371465783	1.2917962446471e-06	1.29580814536827	1
ENSG00000116132.11	PRRX1	1	170618199	1_84	0	0.0153246579655799	5.1790682429531	2.49776397476202e-07	-0.416645392895839	2
ENSG00000007933.12	FMO3	1	171090188	1_84	0	0.159882514466884	27.6391400233905	1.39070324988575e-05	3.00078689528577	3
ENSG00000094963.13	FMO2	1	171185239	1_84	0	0.0325457550349444	12.2718906869945	1.25694074068159e-06	1.49677278557412	1
ENSG00000010932.16	FMO1	1	171260436	1_84	0	0.0221484940239229	8.64126588027791	6.02324520567685e-07	-1.01967490677432	1
ENSG00000076258.9	FMO4	1	171314054	1_84	0	0.0146164501822984	4.73493273267183	2.17803421526186e-07	-0.0398895746287687	2
ENSG00000034971.16	MYOC	1	171652737	1_84	0	0.0366835634757771	13.4043867903568	1.5474885404367e-06	1.47913359443012	1
ENSG00000117533.14	VAMP4	1	171742012	1_84	0	0.0175357117073296	6.44490189542717	3.55671184690776e-07	0.668036195422163	3
ENSG00000010165.19	METTL13	1	171759843	1_84	0	0.0145360773858512	4.68318361837925	2.14238434414394e-07	-0.0775817761535209	1
ENSG00000197959.13	DNM3	1	171840580	1_84	0	0.0149770366479988	4.96367347832547	2.33958092088786e-07	0.180250852121153	1
ENSG00000135845.9	PIGC	1	172443657	1_84	0	0.0145138215248372	4.66880315523575	2.13253572668443e-07	-0.0865435900720026	1
ENSG00000094975.13	SUCO	1	172532503	1_84	0	0.0202632528742407	7.80409365520081	4.9766902443271e-07	0.863157014601088	1
ENSG00000162753.11	SLC9C2	1	173611164	1_85	0	0.0408234509799915	8.53002190110724	1.09589472024933e-06	1.13670275619412	1
ENSG00000120337.8	TNFSF18	1	173177782	1_85	0	0.0441353610634747	9.27060876916528	1.28766802402275e-06	-1.10145405673837	1
ENSG00000183831.6	ANKRD45	1	173664389	1_85	0	0.0363105176679861	7.41962541012813	8.4785853063784e-07	-1.00483700351693	2
ENSG00000076321.10	KLHL20	1	173714815	1_85	0	0.0271716292839996	4.67950787044126	4.00151856741971e-07	-0.422331220030591	1
ENSG00000117593.9	DARS2	1	173810981	1_85	0	0.0363145478973931	7.42067436454105	8.48072517236866e-07	-1.2514073658398	2
ENSG00000117601.13	SERPINC1	1	173916899	1_85	0	0.0271668612212923	4.6778513497134	3.99940011554532e-07	0.0595717553240933	1
ENSG00000152061.23	RABGAP1L	1	174159002	1_85	0	0.040369344791677	8.42384951891793	1.070215593517e-06	1.5048018837464	1
ENSG00000120333.4	MRPS14	1	175023749	1_85	0	0.0288829998368158	5.25592344127441	4.77749566950047e-07	0.439028047841768	1
ENSG00000120332.15	TNN	1	175068634	1_85	0	0.0315839355095878	6.10032168241312	6.06356384514675e-07	0.667086307167923	2
ENSG00000152092.15	ASTN1	1	177165470	1_86	0	0.0178727936189567	7.79093525175725	4.38218804022331e-07	0.93833273791932	1
ENSG00000116147.16	TNR	1	175744070	1_86	0	0.03683205728487	14.6096768159898	1.693462406138e-06	1.57938726619622	1
ENSG00000235750.9	KIAA0040	1	175193132	1_86	0	0.0266378133976346	11.5473835521309	9.68035172783278e-07	1.4046886309251	2
ENSG00000143207.19	RFWD2	1	176207359	1_86	0	0.026599468011931	11.5334452048817	9.65474885586365e-07	1.20286839620075	1
ENSG00000198797.6	BRINP2	1	177170676	1_86	0	0.0176896336126582	7.69413380635663	4.28338928860741e-07	-0.925122982840597	1
ENSG00000120341.18	SEC16B	1	177967390	1_87	0	0.0266275100409581	5.27222688796092	4.41808047726822e-07	-0.278999784256277	2
ENSG00000075391.16	RASAL2	1	178093563	1_87	0	0.0374794517115801	8.50324360270707	1.00296741504265e-06	0.923334652136721	2
ENSG00000116191.17	RALGPS2	1	178725006	1_87	0	0.0273970710029025	5.54106390282129	4.77756129512815e-07	0.727242162490933	1
ENSG00000143340.6	FAM163A	1	179743304	1_89	0	0.0420671857660625	16.1057286794535	2.1322239224569e-06	-1.9574333201373	2
ENSG00000116199.11	FAM20B	1	179013985	1_89	0	0.0144870287106841	6.05435987113554	2.76030153130895e-07	-0.583199555080675	1
ENSG00000186283.13	TOR3A	1	179081800	1_89	0	0.0227430543208571	10.2935721225409	7.36756327028481e-07	1.24761710432239	1
ENSG00000143322.19	ABL2	1	179229941	1_89	0	0.0132993986300514	5.25182561967392	2.19811937698849e-07	-0.251218146177493	1
ENSG00000162782.15	TDRD5	1	179591583	1_89	0	0.0126271367425018	4.76534197420336	1.89368583032942e-07	-0.240196804456206	1
ENSG00000135837.15	CEP350	1	179954679	1_89	0	0.0925701532506995	23.6635748465522	6.89382588418945e-06	2.66316424658059	1
ENSG00000116260.16	QSOX1	1	180160070	1_89	0	0.0765692650668143	21.8289529100006	5.26012853181028e-06	-2.72610248155003	1
ENSG00000230124.6	ACBD6	1	180502528	1_89	0	0.0124933222311496	4.66543231028649	1.83433565588555e-07	0.121384671337228	2
ENSG00000135835.11	KIAA1614	1	180936558	1_89	0	0.0421343545904383	16.1208721551201	2.13763648511412e-06	1.7178906368176	1
ENSG00000135823.13	STX6	1	180951397	1_89	0	0.0259221185847282	11.5264361694631	9.40317494804543e-07	1.3584804426232	1
ENSG00000198216.10	CACNA1E	1	181412848	1_90	0	0.0244292169105199	4.72690296536622	3.63408604945685e-07	0.189668738547622	1
ENSG00000135821.17	GLUL	1	182392371	1_90	0	0.024852931368475	4.88895594399932	3.82386646713222e-07	-0.255894819243364	1
ENSG00000135828.11	RNASEL	1	182586901	1_90	0	0.0306058000480465	6.85357297998867	6.60130428697129e-07	-0.709520032967052	1
ENSG00000143333.6	RGS16	1	182604092	1_90	0	0.0365762025912498	8.53917756901545	9.82932358764847e-07	-1.0774818671444	1
ENSG00000135862.5	LAMC1	1	183023026	1_91	0	0.0247768862104506	7.43957316691647	5.80101140539571e-07	0.942509141119812	1
ENSG00000058085.14	LAMC2	1	183186170	1_91	0	0.0202841791217612	5.54895499965451	3.54223698683839e-07	-0.582283830306378	1
ENSG00000116698.21	SMG7	1	183471970	1_91	0	0.034725396834716	10.5589741548494	1.15392589139603e-06	1.29042599699853	2
ENSG00000116701.14	NCF2	1	183590900	1_91	0	0.0251523736322731	7.64532413869204	6.05179004123374e-07	0.996562114988504	1
ENSG00000162704.15	ARPC5	1	183635502	1_91	0	0.0354519950054192	10.7219623303133	1.19625545227616e-06	-1.39326293917747	2
ENSG00000198756.10	COLGALT2	1	183966697	1_91	0	0.0207592856564567	5.9231946722728	3.86970078112356e-07	-0.846261133933949	2
ENSG00000198860.11	TSEN15	1	184051811	1_91	0	0.0315741224616229	9.70188873689192	9.64043326245037e-07	-1.19336898892718	1
ENSG00000116406.18	EDEM3	1	184759740	1_92	1	0.295911685523929	28.0820943598164	2.61517396320905e-05	4.62255976552898	1
ENSG00000135842.16	FAM129A	1	184974052	1_92	0	0.0219576328785281	5.76610276657399	3.98452789542529e-07	0.384339520930721	2
ENSG00000121486.11	TRMT1L	1	185073437	1_92	0	0.0196018942953042	4.9410314827533	3.0480679026763e-07	-0.453766228128717	2
ENSG00000116668.12	SWT1	1	185156912	1_92	0	0.0231518139595942	6.65796525844625	4.85104744591694e-07	0.991379767451248	1
ENSG00000116679.15	IVNS1ABP	1	185317057	1_92	0	0.021734767467085	5.77318679577745	3.94893132896103e-07	-0.349980605872637	1
ENSG00000157181.15	C1orf27	1	186376149	1_92	0	0.0316536359020607	9.48931029345138	9.45294702790797e-07	1.01035782123099	1
ENSG00000262180.1	OCLM	1	186400848	1_92	0	0.0243299174622583	6.81453799782857	5.21778316026209e-07	-0.710102979344412	1
ENSG00000116711.9	PLA2G4A	1	186828347	1_92	0	0.019202671222301	4.71166646561422	2.84737822492654e-07	0.0522646454553531	1
ENSG00000162670.10	BRINP3	1	190479446	1_95	0	0.0227460472979641	5.4395915258512	3.89386777597186e-07	-0.843587771034807	1
ENSG00000150681.9	RGS18	1	192158507	1_96	0	0.013103721335563	5.70842888021574	2.35407457688108e-07	0.534846566241223	2
ENSG00000090104.11	RGS1	1	192575665	1_96	0	0.027160024469565	12.5095476060743	1.0692536335787e-06	-1.41494915413118	1
ENSG00000116747.12	TROVE2	1	193058991	1_96	0	0.038785727924071	13.7091820452447	1.67337186901949e-06	2.7689248547101	1
ENSG00000116750.13	UCHL5	1	193058704	1_96	0	0.0163458370378	7.88492413215005	4.05614673362228e-07	-1.0362985894699	1
ENSG00000023572.8	GLRX2	1	193104590	1_96	0	0.0121814047597234	5.00171596778433	1.91745585253852e-07	0.133061378956771	3
ENSG00000134371.10	CDC73	1	193121735	1_96	0	0.0308932378255768	12.0552134811011	1.17205315152525e-06	2.60579432284138	1
ENSG00000000971.15	CFH	1	196651787	1_98	0	0.0306073950352818	10.4893075388585	1.01037399840254e-06	-0.723269751185835	1
ENSG00000066279.17	ASPM	1	197147624	1_98	0	0.0191886488185918	8.77058897159136	5.29641646393376e-07	1.6901831638624	1
ENSG00000177888.7	ZBTB41	1	197196056	1_98	0	0.0176300508965142	8.30046599934154	4.60537516547949e-07	-1.71709761987396	2
ENSG00000134376.15	CRB1	1	197477572	1_99	0	0.0193044132703805	4.88448283800952	2.96745517969929e-07	-0.381795175033258	1
ENSG00000213047.12	DENND1B	1	197773818	1_99	0	0.0548116620424899	14.7576100238717	2.54564579260471e-06	1.85359572924736	1
ENSG00000203724.10	C1orf53	1	197902889	1_99	0	0.0411365974218767	12.0268573529449	1.55700318226814e-06	-1.39579768184451	1
ENSG00000081237.18	PTPRC	1	198638643	1_99	0	0.0192581383619203	4.86193144878927	2.946674111009e-07	-0.23525392193755	1
ENSG00000081248.10	CACNA1S	1	201090702	1_101	0	0.0374102067924896	9.62426137961036	1.13309543998249e-06	-1.21555614547383	1
ENSG00000163362.10	C1orf106	1	200890285	1_101	0	0.0318245667726563	8.09410574924818	8.10662993642535e-07	1.22874344344716	1
ENSG00000118197.13	DDX59	1	200636295	1_101	0	0.0222080410463649	4.70059065493634	3.28527446411329e-07	0.276078526346077	2
ENSG00000118200.14	CAMSAP2	1	200740218	1_101	0	0.0225157599676363	4.83014177491646	3.4225946113557e-07	-0.000257694278082585	2
ENSG00000116852.14	KIF21B	1	200893429	1_101	0	0.024101365136696	5.47109545101771	4.14977841860982e-07	-0.193051345683039	3
ENSG00000116857.16	TMEM9	1	201168999	1_101	0	0.0227382158598215	4.92272520356177	3.52266181691407e-07	0.269688374519711	1
ENSG00000081277.12	PKP1	1	201261578	1_101	0	0.0230601806070953	5.05513390986806	3.66863362710176e-07	0.336107238331667	1
ENSG00000118194.18	TNNT2	1	201378187	1_101	0	0.0375731370417378	9.66544587131379	1.1429002382106e-06	-1.15225900478873	1
ENSG00000159166.13	LAD1	1	201459957	1_101	0	0.0237265480432715	5.32345757603454	3.97500179176662e-07	-0.402315297368321	1
ENSG00000174307.6	PHLDA3	1	201469321	1_101	0	0.0224935485568215	4.82085815043496	3.4126464778526e-07	-0.187050629873062	1
ENSG00000198700.9	IPO9	1	201828710	1_102	0	0.0176381450069848	5.02254684248347	2.78795576175586e-07	0.0525300003458523	2
ENSG00000198892.6	SHISA4	1	201888432	1_102	0	0.0191549824573298	5.79800489688487	3.4951780964942e-07	0.406886422333055	1
ENSG00000163431.12	LMOD1	1	201902705	1_102	0	0.0181496906750793	5.29122088425251	3.02227579645583e-07	0.259213785968886	1
ENSG00000134375.10	TIMM17A	1	201963880	1_102	0	0.0245673690908309	8.14042254320198	6.29382368669359e-07	0.775594488555569	1
ENSG00000176393.10	RNPEP	1	201981821	1_102	0	0.0181866637305221	5.3103591169073	3.03938630347707e-07	-0.431830704397714	1
ENSG00000163435.15	ELF3	1	202007073	1_102	0	0.05929091597064	16.494732281621	3.07781423890114e-06	-1.81494417695812	1
ENSG00000170075.8	GPR37L1	1	202123232	1_102	0	0.0173460450003284	4.86564020275417	2.65613065177404e-07	0.249290275514713	1
ENSG00000143851.15	PTPN7	1	202161626	1_102	0	0.0204677222258216	6.42145965046669	4.13630205788357e-07	0.667186841706176	1
ENSG00000133067.17	LGR6	1	202194388	1_102	0	0.0276374534138661	9.25079188080243	8.04610892851224e-07	-1.12725051020812	2
ENSG00000077152.9	UBE2T	1	202333104	1_102	0	0.0424657469079581	13.3152649679722	1.77949820346025e-06	1.5260951828904	1
ENSG00000077157.21	PPP1R12B	1	202348568	1_102	0	0.0307512345892752	10.2587492307803	9.92809545082899e-07	-1.21211219436296	1
ENSG00000117153.15	KLHL12	1	202928968	1_102	0	0.0224084604441895	7.27403669661919	5.12975331815725e-07	0.858892373197018	1
ENSG00000159346.12	ADIPOR1	1	202958379	1_102	0	0.0422549707250209	13.2680138983178	1.76438231730392e-06	1.51771917826259	2
ENSG00000159348.12	CYB5R1	1	202967673	1_102	0	0.0299638300856165	10.0137232636936	9.44282376925861e-07	1.22882787543813	1
ENSG00000163444.11	TMEM183A	1	202990837	1_102	0	0.0341571860516982	11.2518557019999	1.20952601270188e-06	1.29506142774245	2
ENSG00000163485.16	ADORA1	1	203090600	1_102	0	0.0191309231073528	5.78620958774971	3.48368645890429e-07	-0.691333858326781	1
ENSG00000133048.12	CHI3L1	1	203166324	1_102	0	0.0281561316104215	9.4262478858733	8.35258332128332e-07	1.07827123536287	1
ENSG00000159388.5	BTG2	1	203305490	1_102	0	0.0208955913429322	6.61611711472061	4.35077700064143e-07	-0.70702710775918	1
ENSG00000122176.10	FMOD	1	203351950	1_102	0	0.0296027829987154	9.89924417926036	9.22239145030247e-07	-1.12067305071425	1
ENSG00000188783.5	PRELP	1	203475256	1_103	0	0.0190584247581865	5.94298317727446	3.56451524522912e-07	0.520431652036132	2
ENSG00000058668.14	ATP2B4	1	203626383	1_103	0	0.114689495778949	22.9855052967543	8.29634249359288e-06	2.37208120736774	2
ENSG00000257315.2	ZBED6	1	203795675	1_103	0	0.0195891467192449	6.19558790191027	3.81950440977923e-07	0.547408044863229	1
ENSG00000182004.12	SNRPE	1	203861428	1_103	0	0.0186618775597392	5.77224067392112	3.39007057982157e-07	-0.499052786085499	2
ENSG00000143842.14	SOX13	1	204072756	1_103	0	0.0302593060436052	10.7563094700439	1.02430956070982e-06	1.56820232540189	1
ENSG00000143850.13	PLEKHA6	1	204262036	1_103	0	0.0657008567498112	17.5812187957918	3.6352056546555e-06	2.48115893618377	1
ENSG00000158615.8	PPP1R15B	1	204412110	1_103	0	0.231719351678713	29.9564069743439	2.18454502625259e-05	3.01170190089252	1
ENSG00000133056.13	PIK3C2B	1	204495318	1_103	0	0.0231695951753342	7.76492910512017	5.66193545732876e-07	-0.97206814203942	1
ENSG00000198625.12	MDM4	1	204520429	1_103	0	0.0235125528217786	7.90315073406759	5.84802234096951e-07	-0.992972013486344	1
ENSG00000170382.11	LRRN2	1	204685959	1_103	0	0.0510311229914873	15.3295947884572	2.46192475015082e-06	-1.64986326977874	1
ENSG00000174567.7	GOLT1A	1	205092486	1_104	0	0.0226037125649585	4.7082441642634	3.34925123758169e-07	-0.171888103710369	1
ENSG00000186007.9	LEMD1	1	205659180	1_104	0	0.0286444038790358	6.94104514251102	6.25710771240347e-07	0.723270948792832	1
ENSG00000163531.15	NFASC	1	204828332	1_104	0	0.0592007861566818	13.8327001854413	2.57717204393274e-06	-1.97209152850359	1
ENSG00000174529.7	TMEM81	1	205084022	1_104	0	0.0230182368238894	4.87937729872362	3.53464196249709e-07	-0.650331555833596	3
ENSG00000133059.16	DSTYK	1	205210869	1_104	0	0.025139626100151	5.70998011848964	4.51754392448641e-07	0.934562991313708	1
ENSG00000133069.15	TMCC2	1	205227960	1_104	0	0.0965910751926367	18.5490822886972	5.63856254241318e-06	-2.33558226007796	2
ENSG00000163545.8	NUAK2	1	205321666	1_104	0	0.0419324123504666	10.5478009583136	1.39194074401786e-06	-1.55594213350143	2
ENSG00000117266.15	CDK18	1	205504852	1_104	0	0.082487925209865	17.0198167316053	4.41829015415154e-06	-1.8574035368685	3
ENSG00000158715.5	SLC45A3	1	205680199	1_104	0	0.0225858831235254	4.70081526000276	3.34132895408734e-07	-0.0175501724069138	2
ENSG00000069275.12	NUCKS1	1	205750404	1_104	0	0.0256388389714609	5.89533354470508	4.75680896025684e-07	0.73606501483654	2
ENSG00000117280.12	RAB29	1	205770138	1_104	0	0.0347349166402658	8.76308905552156	9.57927100381953e-07	-1.2163074715558	1
ENSG00000133065.10	SLC41A1	1	205817807	1_104	0	0.023859624085827	5.21753137776793	3.91775830767039e-07	-0.529190535693759	1
ENSG00000162877.12	PM20D1	1	205830859	1_104	0	0.0523246736166749	12.6538675831892	2.08371725070022e-06	1.60349002170218	2
ENSG00000174502.18	SLC26A9	1	205941755	1_104	0	0.050066508398576	12.2334775369454	1.92755246463386e-06	1.53848091903971	1
ENSG00000263528.7	IKBKE	1	206470213	1_105	0	0.0250009653040701	10.0396570896112	7.8992276591996e-07	1.1679071911078	2
ENSG00000266094.7	RASSF5	1	206509762	1_105	0	0.0153403984679453	5.60120701363193	2.70412795717957e-07	0.546291417036166	1
ENSG00000143486.15	EIF2D	1	206605289	1_105	0	0.0141018366409714	4.76224122525032	2.11346978490844e-07	0.149251972683207	2
ENSG00000143479.15	DYRK3	1	206634569	1_105	0	0.0240086595352551	9.63800749260747	7.2822258882107e-07	-1.18180852695791	1
ENSG00000162894.11	FCMR	1	206923405	1_105	0	0.0371686956020539	13.7047927017406	1.60309317339906e-06	1.69448670432308	1
ENSG00000162896.5	PIGR	1	206945992	1_105	0	0.0531108838569	16.9549663919701	2.83393206959335e-06	-1.89097569555293	1
ENSG00000123838.10	C4BPA	1	207116298	1_105	0	0.0290814855041144	11.5035478171477	1.05282784509485e-06	-1.30942111966131	1
ENSG00000196352.14	CD55	1	207321334	1_105	0	0.132588092921301	24.8742129483203	1.03791752668294e-05	3.27390165611864	2
ENSG00000203710.10	CR1	1	207510847	1_105	0	0.0225113717769582	9.81482626327624	6.95334135648536e-07	-1.75306210702844	1
ENSG00000117335.19	CD46	1	207749736	1_105	0	0.0404026877496201	14.3170881944573	1.82042977839596e-06	-2.07545563046829	2
ENSG00000174059.16	CD34	1	207911570	1_105	0	0.0403352174044278	14.751107571521	1.87248352767676e-06	1.83952656612148	1
ENSG00000143469.18	SYT14	1	209882285	1_106	0	0.0721893089749591	20.3968922525279	4.6338914913634e-06	-3.81176091259183	2
ENSG00000076356.6	PLXNA2	1	208244589	1_106	0	0.00663032470866676	7.58492229946761	1.58268653535369e-07	-0.827675979947096	1
ENSG00000008118.9	CAMK1G	1	209584155	1_106	0	0.00495081777508255	9.47558502763292	1.47635890607549e-07	2.37853281191636	1
ENSG00000123689.5	G0S2	1	209675255	1_106	0	0.0142331813775437	14.3811010644787	6.44173857322055e-07	-1.07704275478939	1
ENSG00000117597.17	DIEXF	1	209811778	1_106	0	0.726941595904353	24.069110953682	5.5064099676695e-05	-4.39556893016571	2
ENSG00000143473.12	KCNH1	1	211134467	1_107	0	0.0292397190787369	12.642674613143	1.16337875870069e-06	1.40208795846131	1
ENSG00000117625.13	RCOR3	1	211164056	1_107	0	0.0132470367714735	5.19478394928965	2.16568458606659e-07	0.324566292659406	1
ENSG00000082512.14	TRAF5	1	211326278	1_107	0	0.0126261446381517	4.74456509181824	1.88528122681139e-07	0.127798853693378	2
ENSG00000117650.12	NEK2	1	211675781	1_107	0	0.0219100487246027	9.92224271178827	6.84167064057777e-07	-1.140857036944	2
ENSG00000123684.12	LPGAT1	1	211839351	1_107	0	0.0867232481240273	23.0113470323526	6.28038910086046e-06	2.36443943578248	2
ENSG00000143476.17	DTL	1	212035474	1_107	0	0.0172272472989707	7.6610214120439	4.15347439931488e-07	-0.969741451723401	1
ENSG00000066027.11	PPP2R5A	1	212196066	1_107	0	0.013404492799141	5.30563362490332	2.23818827520336e-07	-0.421897804714192	2
ENSG00000065600.12	TMEM206	1	212414848	1_107	0	0.012519738903052	4.66520249300927	1.83812374171036e-07	-0.0284585043031004	2
ENSG00000162772.16	ATF3	1	212565261	1_107	0	0.0131819585011259	5.14859876366676	2.13588547245993e-07	-0.367558957097375	1
ENSG00000185523.6	SPATA45	1	212848000	1_108	0	0.0511796064403404	12.917539412623	2.08058618716249e-06	-1.74653106478435	2
ENSG00000123685.8	BATF3	1	212699839	1_108	0	0.0281038303374253	7.23634394695799	6.40020212329544e-07	0.933158780753728	2
ENSG00000174606.13	ANGEL2	1	213008574	1_108	0	0.0624131732568286	14.8132146640272	2.90960848114115e-06	-1.93737127453359	1
ENSG00000136643.11	RPS6KC1	1	213051377	1_108	0	0.070667413435789	16.0045951145073	3.55936774935735e-06	2.04471919719109	1
ENSG00000143499.13	SMYD2	1	214275218	1_108	0	0.0328865917701888	8.72094643930015	9.02591959185236e-07	1.02360226721666	1
ENSG00000152104.11	PTPN14	1	214452591	1_109	0	0.0203973060540095	5.11528766028342	3.28361210121978e-07	0.435816156181167	2
ENSG00000136636.12	KCTD3	1	215567710	1_109	0	0.0324975369322766	9.50702715668265	9.72308660600499e-07	1.45830760169193	1
ENSG00000196482.16	ESRRG	1	217137474	1_110	0	0.00989518564163971	4.99346127949915	1.55501508572619e-07	-0.206958612824194	1
ENSG00000092978.10	GPATCH2	1	217631213	1_110	0	0.0116980197096338	6.49838737386077	2.39236212857301e-07	-0.638954502793395	1
ENSG00000162814.10	SPATA17	1	217631425	1_110	0	0.00954285635376684	4.72305526478287	1.41843809811128e-07	0.302805566898114	1
ENSG00000067533.5	RRP15	1	218284423	1_110	0	0.0214573857006195	15.7378231711011	1.06274835838562e-06	3.22249749410453	2
ENSG00000196660.10	SLC30A10	1	219963598	1_112	0	0.031899361626107	13.3134923903119	1.33654307503598e-06	1.51949673926455	1
ENSG00000162813.17	BPNT1	1	220089717	1_112	0	0.0129286522025101	4.81500822743648	1.95911197733942e-07	-0.164630029595469	2
ENSG00000067704.9	IARS2	1	220094918	1_112	0	0.0237648453138474	10.5359451606639	7.87984122869757e-07	-1.33469206162278	1
ENSG00000116141.15	MARK1	1	220528008	1_112	0	0.0127333104880794	4.67222643429626	1.87229460080774e-07	-0.00366340563730175	1
ENSG00000162817.6	C1orf115	1	220690029	1_112	0	0.0137498537398559	5.39271600605364	2.33353652019542e-07	-0.415470778332411	2
ENSG00000117791.15	MARC2	1	220747806	1_112	0	0.0144827726918888	5.88006817440139	2.68005094452516e-07	0.605179653607221	1
ENSG00000186205.12	MARC1	1	220765184	1_112	0	0.0127978613970587	4.71963012282078	1.90087842032653e-07	0.0736825285139863	1
ENSG00000136630.12	HLX	1	220880203	1_112	0	0.0250449195230925	11.0302325563936	8.69387282916572e-07	-1.24111710652451	1
ENSG00000143507.17	DUSP10	1	221742291	1_113	0	0.0169098614784697	4.85461231008969	2.58347091445868e-07	-0.219923684217323	1
ENSG00000143512.12	HHIPL2	1	222545695	1_114	0	0.0123686762711086	4.84185938259036	1.88470927993007e-07	0.24561395020659	1
ENSG00000143498.17	TAF1A	1	222591036	1_114	0	0.0230307032586241	10.6824063102192	7.74257223571417e-07	-1.33956313001398	1
ENSG00000154305.16	MIA3	1	222617179	1_114	0	0.0149002577420613	6.58878081041433	3.08963954131564e-07	-0.660203677089962	1
ENSG00000162819.11	BROX	1	222712777	1_114	0	0.0140882161897555	6.06286602225116	2.68808472123081e-07	0.709742844247095	1
ENSG00000154309.8	DISP1	1	222872138	1_114	0	0.0904386438762424	23.7079263866872	6.74771273227016e-06	2.62532430094945	1
ENSG00000187554.11	TLR5	1	223142833	1_114	0	0.0123813959312619	4.85149637402773	1.89040255876932e-07	-0.19625806140388	1
ENSG00000143502.14	SUSD4	1	223344804	1_114	0	0.0190412739333712	8.89247073861767	5.32877544510869e-07	1.07192785150116	2
ENSG00000203697.11	CAPN8	1	223623734	1_114	0	0.0144902982068739	6.32694026653855	2.88522728901042e-07	0.601016103030533	2
ENSG00000162909.17	CAPN2	1	223701813	1_114	0	0.0593747318148641	19.6585698442904	3.67335206596461e-06	-2.22529833073646	1
ENSG00000143514.16	TP53BP2	1	223802921	1_114	0	0.0294421147447789	12.9982964975957	1.20438243725923e-06	-1.32721051745597	1
ENSG00000143753.12	DEGS1	1	224191000	1_114	0	0.0140104114623394	6.0109014616044	2.65032706863344e-07	-0.494314412190097	1
ENSG00000143748.17	NVL	1	224330205	1_114	0	0.0172388516153678	7.95783714922215	4.31730123915677e-07	0.985585706481204	1
ENSG00000143771.11	CNIH4	1	224356827	1_114	0	0.0140797651650936	6.05723103480014	2.68397535580049e-07	-0.578573192785351	2
ENSG00000162923.14	WDR26	1	224436689	1_114	0	0.0129738224329887	5.28980398772588	2.159814751099e-07	0.486803659043119	2
ENSG00000185155.11	MIXL1	1	226223616	1_115	0	0.10662200025824	22.2056925701164	7.45109537234889e-06	-2.59832236427421	1
ENSG00000185842.15	DNAH14	1	224895338	1_115	0	0.14788546664288	25.4285753499799	1.18346794428879e-05	3.18540290336476	2
ENSG00000154380.17	ENAH	1	225654789	1_115	0	0.0543180518674997	15.7044775791688	2.68458187055797e-06	-2.29702449176085	1
ENSG00000143742.12	SRP9	1	225777848	1_115	0	0.0440186914496621	13.702887842575	1.8982709640528e-06	-1.71122213120027	1
ENSG00000143819.12	EPHX1	1	225818396	1_115	0	0.0205006043615864	6.48307484456813	4.1826995863166e-07	-0.724482503845683	1
ENSG00000196187.11	TMEM63A	1	225881227	1_115	0	0.0190751940349547	5.80528180538496	3.48498765917377e-07	-0.527960320929237	1
ENSG00000243709.1	LEFTY1	1	225920500	1_115	0	0.016918919299121	4.67791592682635	2.49077217136678e-07	0.170530251876743	2
ENSG00000143811.18	PYCR2	1	225907905	1_115	0	0.0172246776687796	4.84618042813276	2.62699748230817e-07	-0.259321591039338	2
ENSG00000143768.12	LEFTY2	1	225889531	1_115	0	0.0171862809484604	4.8252144039702	2.60980161959219e-07	-0.0745432620078303	2
ENSG00000143751.9	SDE2	1	225999428	1_115	0	0.0182747192820413	5.40226995881426	3.10696220922901e-07	-0.466387572312715	1
ENSG00000163041.9	H3F3A	1	226062051	1_115	0	0.0326746713212385	10.8786601037112	1.11865355999998e-06	1.7021744541055	2
ENSG00000182827.8	ACBD3	1	226185741	1_115	0	0.133839599530899	24.4394433756888	1.02940177437901e-05	-2.75700024807436	1
ENSG00000183814.15	LIN9	1	226309688	1_115	0	0.0184025986934715	5.46781797716309	3.16666540665677e-07	-0.499598273088222	1
ENSG00000143772.9	ITPKB	1	226738931	1_116	0	0.045252806215847	18.1795848637053	2.58903815820352e-06	-1.82783568801868	2
ENSG00000143801.16	PSEN2	1	226870643	1_116	0	0.0132289004424088	6.58268001070975	2.74053571334787e-07	-0.895231606524239	1
ENSG00000163050.16	COQ8A	1	226897454	1_116	0	0.0140066547846864	7.11863543348332	3.13790759690947e-07	1.04230262104214	3
ENSG00000143776.18	CDC42BPA	1	227318012	1_116	0	0.0145854850647584	7.49861304989737	3.44199942866748e-07	-1.47232788275064	2
ENSG00000181450.17	ZNF678	1	227375425	1_116	0	0.0781519666948114	23.4067104302448	5.75690771470882e-06	2.60934473806726	1
ENSG00000143740.14	SNAP47	1	227729364	1_116	0	0.0163937523675178	8.59592677140058	4.43486139780012e-07	-1.28715007835195	2
ENSG00000081692.12	JMJD4	1	227739541	1_116	0	0.0108656148704136	4.73754777212068	1.62000697149522e-07	0.127248972016239	1
ENSG00000143816.7	WNT9A	1	227947502	1_116	0	0.0586414255032715	20.6488879151641	3.81074737816833e-06	1.6581846447503	1
ENSG00000162910.18	MRPL55	1	228109044	1_116	0	0.0382062295197317	16.5723782191837	1.99263608303888e-06	-2.46372902021209	1
ENSG00000143774.16	GUK1	1	228140298	1_116	0	0.0137949466093039	6.9757852517067	3.02846180080388e-07	-1.22046000470987	1
ENSG00000181873.12	IBA57	1	228163240	1_116	0	0.0450971590561784	18.1455524877515	2.57530311719872e-06	-2.87270546570688	2
ENSG00000154358.20	OBSCN	1	228211422	1_116	0	0.0425761059666596	17.599879746091	2.358221596172e-06	-2.59498345785086	2
ENSG00000154370.15	TRIM11	1	228407706	1_116	0	0.019185073650023	10.0734981300232	6.08208877112055e-07	-1.49459795391586	1
ENSG00000162931.11	TRIM17	1	228417087	1_116	0	0.0640898173788307	21.5005051244833	4.33657309421989e-06	2.63999737463778	1
ENSG00000181218.5	HIST3H2A	1	228457362	1_116	0	0.0109019868965656	4.76881871456682	1.6361587623855e-07	0.540694967487954	1
ENSG00000196890.4	HIST3H2BB	1	228458562	1_116	0	0.0220213361381212	11.3706882037976	7.88023902319393e-07	-1.59727205681199	1
ENSG00000168159.11	RNF187	1	228484557	1_116	0	0.0229212264498759	11.7478281033464	8.47431120461171e-07	1.72094218321661	2
ENSG00000168118.11	RAB4A	1	229270336	1_117	0	0.0184305652063016	4.85093427941014	2.81366908199904e-07	0.196502859331596	2
ENSG00000143632.14	ACTA1	1	229433845	1_117	0	0.134597383352415	23.8640889688352	1.01085869298087e-05	2.54332682771168	1
ENSG00000069248.11	NUP133	1	229508410	1_117	0	0.0412862806695581	12.463185259673	1.61936140746476e-06	-1.79036938616303	1
ENSG00000135763.9	URB2	1	229626572	1_117	0	0.0181731503337161	4.71872840083009	2.69875943693112e-07	-0.18682376277306	1
ENSG00000177614.10	PGBD5	1	230426554	1_117	0	0.0181235167381623	4.69302370743768	2.67672771119606e-07	0.0486619571237569	1
ENSG00000135775.13	COG2	1	230690196	1_118	0	0.0457180433512718	26.7607807227363	3.85030726032068e-06	4.30111869472179	1
ENSG00000135744.7	AGT	1	230698181	1_118	0	0.0170746355097704	9.18632527420868	4.93630782716519e-07	0.855842040312306	1
ENSG00000135773.12	CAPN9	1	230747327	1_118	0	0.0386393780448752	16.6390840039942	2.02333835970835e-06	1.87661085020914	2
ENSG00000119280.16	C1orf198	1	230839708	1_118	0	0.0117347534775335	6.92421522518968	2.5571340940786e-07	-0.397048943097811	1
ENSG00000173409.13	ARV1	1	230978849	1_118	0	0.0110781007993543	6.07043419375879	2.11638191476132e-07	0.654522754463273	2
ENSG00000182118.7	FAM89A	1	231037681	1_118	0	0.00947713994838739	4.7909293888394	1.42891382329957e-07	-0.536939748702894	2
ENSG00000119283.15	TRIM67	1	231162257	1_118	0	0.0111226673322427	6.56981661267669	2.29969991303475e-07	0.790049498540714	1
ENSG00000116903.7	EXOC8	1	231332860	1_118	0	0.0106403071757356	5.87575078584385	1.96755330379628e-07	0.797323913172531	2
ENSG00000010072.15	SPRTN	1	231341696	1_118	0	0.0227612007880534	12.4017530732885	8.8835637576546e-07	1.46410798094403	1
ENSG00000135766.8	EGLN1	1	231425284	1_118	0	0.0409385009238649	18.1558723046332	2.33914976716831e-06	-2.17547676173508	1
ENSG00000116918.13	TSNAX	1	231528861	1_118	0	0.0104691950930788	5.9918582322246	1.97416658179691e-07	-0.599584923593432	1
ENSG00000162946.21	DISC1	1	231626570	1_118	0	0.0149091598030295	8.66729514554535	4.06673364882763e-07	-0.915747855666749	2
ENSG00000116991.10	SIPA1L2	1	232643441	1_119	0	0.028837106099848	9.62495896653343	8.73493214639652e-07	1.34804008086755	1
ENSG00000212916.4	MAP10	1	232805407	1_119	0	0.0199415390677	6.14963230373943	3.85937337805377e-07	-0.637662835106508	1
ENSG00000135778.11	NTPCR	1	232950648	1_119	0	0.0184747276196515	5.43122130019163	3.1577992460548e-07	0.450199169740269	3
ENSG00000135749.18	PCNX2	1	233295495	1_120	0	0.0515491175438706	10.9968762456248	1.78401929228621e-06	1.36732244879766	1
ENSG00000143674.10	MAP3K21	1	233321986	1_120	0	0.0375960529749153	7.99795110812781	9.46302465278032e-07	-0.96783307881751	2
ENSG00000135750.14	KCNK1	1	233595183	1_120	0	0.0364868414360507	7.71427400284574	8.85809438547054e-07	-0.885191524767211	1
ENSG00000183780.12	SLC35F3	1	233904754	1_120	0	0.0296189193800581	5.74225946010556	5.35255323326355e-07	-0.5144682221967	1
ENSG00000059588.9	TARBP1	1	234479133	1_121	0	0.0290676931618281	7.24844939877664	6.63078051016437e-07	-0.80274744490493	1
ENSG00000173726.10	TOMM20	1	235129054	1_121	0	0.0228818657191423	4.99394716922825	3.59620425029336e-07	-0.0607487536019614	1
ENSG00000188739.14	RBM34	1	235160983	1_121	0	0.0221550563883839	4.70342781933625	3.27941453313218e-07	-0.0750496219931792	1
ENSG00000116957.12	TBCE	1	235362921	1_121	0	0.0254704938144765	6.04364419304456	4.84445835570404e-07	0.621710883026655	2
ENSG00000162885.12	B3GALNT2	1	235504442	1_121	0	0.0220907401331079	4.67886763246794	3.25281975950135e-07	0.256318312945393	2
ENSG00000116962.14	NID1	1	236065637	1_122	0	0.0516829286995566	15.433678517146	2.51029949701195e-06	1.73023951402836	1
ENSG00000077585.13	GPR137B	1	236129560	1_122	0	0.0164841820642453	4.6684985915441	2.42188550733227e-07	-0.0546942663835454	1
ENSG00000116977.18	LGALS8	1	236518450	1_122	0	0.017948403221315	5.47736678842967	3.09390244370724e-07	0.470244485652904	1
ENSG00000119285.10	HEATR1	1	236604526	1_122	0	0.0644616239682745	14.6987548976845	2.98188413368949e-06	3.20790070971633	1
ENSG00000077522.12	ACTN2	1	236686652	1_122	0	0.0241506530703401	8.49022631462401	6.45293246389209e-07	-1.09552317920965	1
ENSG00000116984.12	MTR	1	236796703	1_122	0	0.0174693301623745	5.38184180069087	2.95880370657606e-07	0.619924522914108	1
ENSG00000133019.11	CHRM3	1	239386955	1_124	0	0.0231074565407637	4.97560457325218	3.61832003500978e-07	0.335667819379707	1
ENSG00000155816.19	FMN2	1	239998136	1_125	0	0.0228138015527848	5.84143755193954	4.19398015738382e-07	-0.520752442707322	1
ENSG00000182901.16	RGS7	1	241357612	1_126	0	0.0241267099703009	5.25937554617172	3.99338571433807e-07	-0.401037174294519	1
ENSG00000162843.17	WDR64	1	241690335	1_127	0	0.0295847169926616	11.4687496489458	1.06780626718703e-06	1.25245167596879	1
ENSG00000117009.11	KMO	1	241531649	1_127	0	0.0238463240285346	9.46601091400272	7.10390942404986e-07	1.09766081458928	1
ENSG00000203668.2	CHML	1	241640356	1_127	0	0.0145052739312679	4.82340037035905	2.20185249130576e-07	-0.19803986799887	1
ENSG00000054277.13	OPN3	1	241650223	1_127	0	0.0147121540107535	4.93117192759894	2.283154920232e-07	-0.244949102713666	2
ENSG00000174371.16	EXO1	1	241847755	1_127	0	0.0144013220402653	5.25743716528542	2.38278812300506e-07	-0.810854286583363	2
ENSG00000180287.16	PLD5	1	242524418	1_128	0	0.0207308886162111	4.83984438604961	3.15760855526568e-07	0.145340386384475	1
ENSG00000054282.15	SDCCAG8	1	243256404	1_128	0	0.035329954260284	9.86952328410402	1.09735772389397e-06	-1.31205026510637	1
ENSG00000117020.16	AKT3	1	243851993	1_128	0	0.0228754468241196	5.76644162571904	4.15132236804338e-07	-0.433787790786583	1
ENSG00000173728.10	C1orf100	1	244352788	1_129	0	0.0279778085698226	7.586353158446	6.67968102400194e-07	-0.991023395253974	1
ENSG00000035687.9	ADSS	1	244452097	1_129	0	0.14421410444878	23.3531875043507	1.05989508297752e-05	2.51070765265608	1
ENSG00000203667.9	COX20	1	244836094	1_129	0	0.0227612988590047	5.64120949898683	4.04090130518248e-07	0.50368569636136	1
ENSG00000197472.14	ZNF695	1	247008034	1_130	0	0.0202031982108616	8.32267344951691	5.29166025745908e-07	0.994088481613288	1
ENSG00000185420.18	SMYD3	1	246507763	1_130	0	0.0147440803909866	5.36303106305892	2.48849616788771e-07	0.476203415996364	1
ENSG00000162852.13	CNST	1	246558011	1_130	0	0.0137772498378258	4.72658178931222	2.0493620281813e-07	-0.168552543321233	1
ENSG00000143653.9	SCCPDH	1	246723418	1_130	0	0.0141173193577814	4.9553668474868	2.20159294048017e-07	0.269691101811018	3
ENSG00000277462.1	ZNF670	1	247078730	1_130	0	0.0165554486557321	6.45098619399215	3.3610582624758e-07	0.695408968021011	1
ENSG00000188295.14	ZNF669	1	247104366	1_130	0	0.0145697867740795	5.25141668415986	2.40790112319759e-07	0.42030059397615	1
ENSG00000203663.3	OR2L2	1	247829993	1_131	0	0.0329998632048366	11.4069591562386	1.18465256688832e-06	1.27996016554871	1
ENSG00000196071.4	OR2L13	1	247939716	1_131	0	0.0155127767863668	4.79357768631395	2.34022862515962e-07	-0.0929472758958553	2
ENSG00000189181.4	OR14I1	1	248682157	1_131	0	0.0285644436930398	9.4311084183538	8.47807943815092e-07	0.328924233165032	1
ENSG00000177462.6	OR2T8	1	247852011	1_131	0	0.016876895543504	5.44287128426565	2.89087690859246e-07	0.156581962878092	1
ENSG00000162714.12	ZNF496	1	247323376	1_131	0	0.0153997616616183	4.7417651987518	2.29806875495301e-07	0.210662606336305	2
ENSG00000162722.8	TRIM58	1	247853448	1_131	0	0.0156419061236858	5.14000712716114	2.53024380363836e-07	-0.549189993154332	3
ENSG00000238243.3	OR2W3	1	247851213	1_131	0	0.0152572927710843	4.74000447291701	2.27596303994738e-07	-0.209533614002145	3
ENSG00000171163.15	ZNF692	1	248859244	1_131	0	0.016649429334873	5.33150639790016	2.79356165525098e-07	-0.0606140200524659	1
ENSG00000184731.5	FAM110C	2	47011	2_1	0	0.0552188822910864	19.6541345313935	3.41547027330008e-06	2.49804207355915	2
ENSG00000143727.15	ACP1	2	264429	2_1	0	0.114384512616036	26.2475369271918	9.44854106884018e-06	3.34708426075426	1
ENSG00000035115.21	SH3YL1	2	265970	2_1	0	0.114799166331371	26.2820439315289	9.49525964369917e-06	3.34870065738681	1
ENSG00000151353.14	TMEM18	2	677591	2_1	0	0.011684188193023	8.19773244396638	3.01440260803494e-07	-1.89874602393027	1
ENSG00000130508.10	PXDN	2	1744691	2_1	0	0.0120477970210759	5.44879008832732	2.06593518868741e-07	-0.544973371985487	1
ENSG00000171853.15	TRAPPC12	2	3379970	2_2	0	0.0102721249508345	4.82556704488477	1.55997493796099e-07	0.22639214442934	2
ENSG00000182551.13	ADI1	2	3519553	2_2	0	0.0684483439379383	22.7457438759981	4.89972903550725e-06	2.31376189694135	1
ENSG00000171865.9	RNASEH1	2	3558529	2_2	0	0.0420157309959339	18.0890880944743	2.39186999798329e-06	1.96441657377206	2
ENSG00000171863.12	RPS7	2	3577209	2_2	0	0.161294453557029	31.1251189178627	1.57993575147888e-05	-2.96149087250336	1
ENSG00000118004.17	COLEC11	2	3606600	2_2	0	0.0166576991553079	9.36020183562459	4.90692253160606e-07	1.14739847479935	2
ENSG00000143797.11	MBOAT2	2	9003515	2_6	0	0.0266717271436056	9.98986338036443	8.3853204139988e-07	-1.29496567205836	1
ENSG00000119185.12	ITGB1BP1	2	9420800	2_6	0	0.0222925959874467	8.29984415259839	5.82290301467953e-07	1.04784840711404	1
ENSG00000134330.18	IAH1	2	9473160	2_6	0	0.0195554437472073	7.06720072460449	4.34934717486564e-07	-0.793454380433037	2
ENSG00000151694.12	ADAM17	2	9553607	2_6	0	0.020185961420723	7.36566910619399	4.67918932304371e-07	0.888683452370707	3
ENSG00000134308.13	YWHAQ	2	9631491	2_6	0	0.0318107097000088	11.6534707718304	1.16664204296479e-06	1.29644980735983	1
ENSG00000115750.16	TAF1B	2	9843688	2_6	0	0.0283355825031799	10.5608169137948	9.4175651277973e-07	1.36231952016167	1
ENSG00000172059.10	KLF11	2	10042369	2_6	0	0.052820795069387	16.4658893169364	2.73715316013365e-06	1.67473252011537	1
ENSG00000171848.13	RRM2	2	10121909	2_6	0	0.0153649927208905	4.80127755258129	2.32165746603934e-07	-0.334271740427223	1
ENSG00000115761.15	NOL10	2	10689644	2_7	0	0.0134849909723462	4.66923395018575	1.98155106359093e-07	0.0563679345000683	2
ENSG00000143882.10	ATP6V1C2	2	10720843	2_7	0	0.016337101643077	6.47010121079496	3.32655768681914e-07	0.662869523955639	3
ENSG00000143870.12	PDIA6	2	10682596	2_7	0	0.0136774139627066	4.80215258017797	2.06704018678518e-07	-0.246956500628633	2
ENSG00000162975.4	KCNF1	2	10875868	2_7	0	0.0418470862490633	15.3433208040288	2.02066148351631e-06	-1.6254719005117	1
ENSG00000150873.11	C2orf50	2	11123830	2_7	0	0.0186341447748309	7.70622893525202	4.51918734768019e-07	0.854970710359064	4
ENSG00000162976.12	PQLC3	2	11156148	2_7	0	0.0138286970358055	4.90535698030817	2.13481798917261e-07	0.234183652536546	2
ENSG00000134318.13	ROCK2	2	11347918	2_7	0	0.0138228351862655	4.90137929443536	2.13218270021319e-07	0.232710400548872	2
ENSG00000169016.16	E2F6	2	11466058	2_7	0	0.0141814365306848	5.14169535222929	2.29475085436396e-07	0.353108905410473	1
ENSG00000196208.13	GREB1	2	11582998	2_7	0	0.0236505139028811	9.94947580644016	7.40542104541854e-07	1.13275943707542	2
ENSG00000169006.6	NTSR2	2	11669387	2_7	0	0.0190008305608586	7.88943686601256	4.7176700564492e-07	-0.893683273283094	2
ENSG00000134324.11	LPIN1	2	11784824	2_7	0	0.0142821433705795	5.20809735097159	2.34089242163786e-07	0.343803020653886	1
ENSG00000071575.11	TRIB2	2	12717952	2_8	0	0.0605995543301121	15.037072057648	2.86775261719207e-06	-1.6980731193987	1
ENSG00000151779.12	NBAS	2	15561827	2_9	0	0.0281275215175406	11.6192574138806	1.02853437856571e-06	1.96779744907679	1
ENSG00000079785.14	DDX1	2	15590379	2_9	0	0.0158684992723287	6.2321747934179	3.11232151835625e-07	0.637935420635938	2
ENSG00000134323.11	MYCN	2	15939632	2_9	0	0.0175073830927264	7.15539007782247	3.94242575295138e-07	0.860150891365211	1
ENSG00000214842.5	RAD51AP2	2	17515306	2_10	0	0.0136678394834565	7.25964126860212	3.12265499621501e-07	-0.987381045188017	1
ENSG00000197872.11	FAM49A	2	16666179	2_10	0	0.0104973313882557	4.78548074064663	1.58093296029894e-07	-0.206193069444432	2
ENSG00000163032.11	VSNL1	2	17522321	2_10	0	0.0126897724430854	6.56360557920717	2.62123092726778e-07	0.896841783389196	1
ENSG00000178295.14	GEN1	2	17753453	2_10	0	0.0181591523566463	9.92752226133284	5.67342627528027e-07	1.47219987367535	3
ENSG00000170745.11	KCNS3	2	17878114	2_10	0	0.0440505524325123	18.2945354283317	2.53618960615501e-06	-2.10247777429786	2
ENSG00000240857.1	RDH14	2	18560992	2_11	0	0.034101526700423	9.35277212906984	1.00374443274498e-06	1.09997999919989	1
ENSG00000183891.5	TTC32	2	19906608	2_12	0	0.0142102231656895	4.99237150413121	2.23263005972335e-07	-0.474216087839269	1
ENSG00000118965.14	WDR35	2	19989328	2_12	0	0.0151615115462744	5.38687921575772	2.57032897864689e-07	-0.26550423171265	1
ENSG00000132031.12	MATN3	2	20004137	2_12	0	0.0165828664163048	6.11465728844582	3.19110207883399e-07	-0.340344963813097	2
ENSG00000115884.10	SDC1	2	20225748	2_12	0	0.0203211324433247	8.1859127371574	5.23508805243283e-07	-0.876453507585389	1
ENSG00000055917.15	PUM2	2	20346517	2_12	0	0.0267097658657827	10.8493873505333	9.11977806479002e-07	-1.27849063993672	1
ENSG00000143878.9	RHOB	2	20447480	2_12	0	0.0163735361691475	6.3007725508664	3.24672316493837e-07	-0.676071029768432	1
ENSG00000143869.6	GDF7	2	20666960	2_12	0	0.0192773190170831	7.91163855990186	4.799787900926e-07	-1.09339346426429	1
ENSG00000118961.14	LDAH	2	20684826	2_12	0	0.0691431894750694	19.5805417939616	4.26072090763421e-06	-2.2195314457102	1
ENSG00000119771.14	KLHL29	2	23386174	2_14	0	0.0472662206650126	17.2815823672044	2.57065240912427e-06	2.1577323231987	2
ENSG00000119778.14	ATAD2B	2	23927186	2_14	0	0.0134633176334652	5.40718621263165	2.29103852300691e-07	-0.847115747471622	2
ENSG00000173960.13	UBXN2A	2	23927186	2_14	0	0.0147214806813702	5.8747630884633	2.72176625044655e-07	0.733742821203434	1
ENSG00000176732.6	PFN4	2	24123159	2_14	0	0.0136330645940266	10.2229131346652	4.38608593767549e-07	2.170541224832	2
ENSG00000205639.9	MFSD2B	2	24009668	2_14	0	0.0140454184750805	5.16082554453372	2.28119722961352e-07	-0.43824877789312	1
ENSG00000163026.11	WDCP	2	24049787	2_14	0	0.0149823879235192	11.8829805991441	5.60293261529452e-07	-2.60578987444758	1
ENSG00000119782.13	FKBP1B	2	24049787	2_14	0	0.0149823879235192	11.8829805991441	5.60293261529452e-07	2.60578987444758	1
ENSG00000219626.8	FAM228B	2	24077362	2_14	0	0.0150467805326804	11.9177440685432	5.64347512364984e-07	2.6098828648972	1
ENSG00000115129.13	TP53I3	2	24064728	2_14	0	0.0146951984072191	8.16245878990674	3.7748998095517e-07	1.33629827226404	2
ENSG00000186453.12	FAM228A	2	24150633	2_14	0	0.0138624636753337	5.65898033498784	2.46880949832879e-07	-0.99723152682023	2
ENSG00000198399.14	ITSN2	2	24360239	2_14	0	0.0154741645447407	6.38019201432301	3.10706210013642e-07	-1.445322508585	2
ENSG00000173557.14	C2orf70	2	26562410	2_15	0	0.0132571684655983	5.28742725653776	2.20599312328145e-07	0.48422108238996	1
ENSG00000084676.15	NCOA1	2	24488615	2_15	0	0.0160328389710337	6.69879472260407	3.379995124767e-07	0.191550142607092	2
ENSG00000138092.10	CENPO	2	24791738	2_15	0	0.0137746575100111	6.30244266592013	2.73211318188067e-07	1.12836052800785	1
ENSG00000138031.14	ADCY3	2	24913997	2_15	0	0.0205822888738713	16.8392254555651	1.09074882688711e-06	-3.29989322461753	1
ENSG00000115137.11	DNAJC27	2	24971258	2_15	0	0.064671397690924	19.1388886403231	3.89527332030641e-06	-1.82608329141548	2
ENSG00000084710.13	EFR3B	2	25041751	2_15	1	0.308147833836231	35.1173256329023	3.4055677737811e-05	5.98864773229303	1
ENSG00000119772.16	DNMT3A	2	25343038	2_15	0	0.0193376680254815	9.49128405947261	5.77614444751681e-07	-1.30610579656676	1
ENSG00000138101.18	DTNB	2	25673259	2_15	0	0.0124244807834701	4.72009850982497	1.84560298946374e-07	-0.213224426776394	2
ENSG00000143970.16	ASXL2	2	25878763	2_15	0	0.0530083317341918	18.3424841284107	3.05992838330263e-06	-2.22650081651671	1
ENSG00000084731.14	KIF3C	2	25983137	2_15	0	0.01350539102065	5.54164317318836	2.35534589496354e-07	0.682015447386116	1
ENSG00000084733.10	RAB10	2	26033971	2_15	0	0.0484261139929861	17.0116162188448	2.59259196176511e-06	-2.27409239899576	1
ENSG00000157833.12	GAREM2	2	26173526	2_15	0	0.014967620629649	6.4985431270418	3.06110161228417e-07	0.547370334995138	1
ENSG00000138029.13	HADHB	2	26241540	2_15	0	0.0127669689665243	4.88812620164908	1.96398961211843e-07	0.306970891841513	1
ENSG00000084754.10	HADHA	2	26244798	2_15	0	0.0201219917777821	8.8780445667092	5.62208311379575e-07	-1.3964062241229	1
ENSG00000173567.14	ADGRF3	2	26324693	2_15	0	0.0237663960295385	10.6773004675766	7.98608204582168e-07	1.454855891244	1
ENSG00000115155.16	OTOF	2	26558897	2_15	0	0.0134550115210178	5.37672794624404	2.27672779767027e-07	0.468873231097053	1
ENSG00000157851.16	DPYSL5	2	26818045	2_16	0	0.0206150198385852	7.71840281925574	5.00749092823848e-07	0.51178083949518	1
ENSG00000171303.6	KCNK3	2	26717426	2_16	0	0.0615746894464955	17.4506860622053	3.38161148217986e-06	0.40563393951159	1
ENSG00000213699.8	SLC35F6	2	26764620	2_16	0	0.0470535162804174	13.8208957457022	2.04662016207617e-06	0.822746209165452	1
ENSG00000084764.10	MAPRE3	2	26971145	2_16	0	0.0210317131491424	8.22414032863229	5.44344871473177e-07	-0.270435292532815	1
ENSG00000119777.18	TMEM214	2	27031928	2_16	0	0.0416353884189369	12.9003785048548	1.69033991641627e-06	1.19652787890442	1
ENSG00000138080.13	EMILIN1	2	27078189	2_16	0	0.0152405886547574	5.40940038250313	2.59453684607015e-07	-0.421777628916117	1
ENSG00000138030.12	KHK	2	27086791	2_16	0	0.0460592330162778	13.690757392598	1.9845093528799e-06	-1.26682214089536	1
ENSG00000138028.15	CGREF1	2	27119179	2_16	0	0.0827513784866498	19.9412366045964	5.19321493280586e-06	1.74020638543241	1
ENSG00000138085.16	ATRAID	2	27209632	2_16	0	0.0390048573008081	15.118862650958	1.85586674046946e-06	2.70386239040092	2
ENSG00000084774.13	CAD	2	27217016	2_16	0	0.0348451490061822	13.85105019864	1.51891686041315e-06	-2.61980999610414	2
ENSG00000163793.12	DNAJC5G	2	27270177	2_16	0	0.0325856536025907	11.0270110036949	1.13081931569188e-06	0.9679296493323	1
ENSG00000115194.10	SLC30A3	2	27276169	2_16	0	0.0303204642233204	11.413163859068	1.08905765612318e-06	1.99258786570722	2
ENSG00000138100.13	TRIM54	2	27264937	2_16	0	0.0186840080181928	9.04242109714113	5.31696432721101e-07	-1.85640063395242	2
ENSG00000163794.6	UCN	2	27308797	2_16	0	0.0234340059789604	9.04141444978913	6.66794313445676e-07	1.18581086302657	1
ENSG00000115234.10	SNX17	2	27369556	2_16	0	0.0674954347648725	17.3134237448009	3.67761558603134e-06	2.65347981856247	1
ENSG00000163795.13	ZNF513	2	27380806	2_16	0	0.0316017886847972	11.302432147541	1.1240679026884e-06	-2.29006062900588	2
ENSG00000115241.10	PPM1G	2	27408324	2_16	0	0.0623875048101174	16.686238465212	3.27615948976623e-06	-2.63486308558377	1
ENSG00000115216.13	NRBP1	2	27427062	2_16	0	0.0441715000191383	14.0324068905895	1.95066769021391e-06	-2.40578127717084	1
ENSG00000157992.12	KRTCAP3	2	27444317	2_16	0	0.0149522733598951	5.16674682228301	2.43127107347649e-07	0.350512687466477	1
ENSG00000138002.14	IFT172	2	27490767	2_16	0	0.0546456174267352	15.4715637479038	2.66071600534154e-06	2.51253193069897	1
ENSG00000221843.4	C2orf16	2	27536773	2_16	0	0.0228534722438302	8.95217665892169	6.43857577863792e-07	1.4605513811468	1
ENSG00000198522.13	GPN1	2	27623410	2_16	0	0.0192974468636405	7.09029876592725	4.30599343148527e-07	-0.616160178575634	1
ENSG00000176714.9	CCDC121	2	27629397	2_16	0	0.0159051442490159	6.12962010354549	3.06817512725438e-07	-0.795744062045213	1
ENSG00000158019.20	BRE	2	27889788	2_16	0	0.0142296199760524	4.81897262894678	2.15802630918606e-07	-0.025321720987917	2
ENSG00000171174.13	RBKS	2	27891044	2_16	0	0.0399068441825462	14.6153589962331	1.83554842467648e-06	-2.26003369674119	1
ENSG00000163803.12	PLB1	2	28596747	2_17	0	0.0192236945960683	7.05108597856337	4.26581328394046e-07	-0.633039690458284	1
ENSG00000213639.9	PPP1CB	2	28751273	2_17	0	0.0670404523558899	18.890025239051	3.98545993768814e-06	2.75605416900438	2
ENSG00000163806.15	SPDYA	2	28780892	2_17	0	0.0225556339018661	8.55511889576752	6.0728151274215e-07	-1.22967542503886	1
ENSG00000171103.10	TRMT61B	2	28869813	2_17	0	0.0341531978380778	12.4699178586523	1.34030593368182e-06	-2.20698890139967	1
ENSG00000163811.11	WDR43	2	28903717	2_17	0	0.116082666878123	24.2099955034855	8.84445465093111e-06	2.96375946718608	1
ENSG00000179270.6	C2orf71	2	29065615	2_18	0	0.0256881486555433	4.66526025284977	3.77153077198092e-07	0.172003933503677	1
ENSG00000115295.19	CLIP4	2	29062388	2_18	0	0.0318755578444172	6.70242190010171	6.72354831015127e-07	-0.471572310037605	2
ENSG00000119801.12	YPEL5	2	30146010	2_18	0	0.191277256196906	24.0755126919474	1.44926515771618e-05	2.66796865820789	1
ENSG00000172954.13	LCLAT1	2	30431453	2_19	0	0.0573219723269719	14.4828608634586	2.61266939088275e-06	1.87865953134729	1
ENSG00000214711.9	CAPN14	2	31170256	2_19	0	0.064614897814579	15.6288566081249	3.1781093949807e-06	-1.87274188248868	1
ENSG00000013016.15	EHD3	2	31277434	2_19	0	0.0440961149339151	11.9835106233829	1.66300427928676e-06	1.99751838838317	1
ENSG00000162959.13	MEMO1	2	32011261	2_20	0	0.0250930745244184	7.95898523844734	6.28522094850435e-07	0.96409338661355	1
ENSG00000162961.13	DPY30	2	32044289	2_20	0	0.028805640522112	9.26040017000278	8.39491425404574e-07	0.95753297108579	1
ENSG00000021574.11	SPAST	2	32064971	2_20	0	0.0285117142728965	9.16360901946564	8.22240481855592e-07	-1.55403804359679	1
ENSG00000152683.14	SLC30A6	2	32165765	2_20	0	0.0259057792838068	8.25949829274141	6.73378587733712e-07	1.20510859632312	1
ENSG00000091106.18	NLRC4	2	32226377	2_20	0	0.0176839239451998	4.66591075560117	2.59671352483811e-07	0.0792395937610854	1
ENSG00000119820.10	YIPF4	2	32282723	2_20	0	0.0716512401282995	17.9277771816447	4.04258472846502e-06	2.44596120173364	1
ENSG00000115760.13	BIRC6	2	32356560	2_20	0	0.031714161071448	10.1691234014368	1.01495250259194e-06	-1.38763099644447	2
ENSG00000018699.11	TTC27	2	32548578	2_20	0	0.0187133249420012	5.19772555641607	3.06107011387922e-07	0.484478357408215	2
ENSG00000049323.15	LTBP1	2	32853708	2_20	0	0.0435407139302305	13.1716915120574	1.80487059833625e-06	1.75962310833901	1
ENSG00000152689.17	RASGRP3	2	33397381	2_21	0	0.0355484413081729	15.1722625500811	1.69738314788719e-06	1.68073895458159	2
ENSG00000119812.18	FAM98A	2	33598472	2_21	0	0.0143868030142162	6.65177910383882	3.01169570362635e-07	-0.706701486113975	2
ENSG00000150938.9	CRIM1	2	36347704	2_23	0	0.050230564183787	24.0789521845591	3.80640166035623e-06	-2.18075499426652	1
ENSG00000171055.14	FEZ2	2	36553406	2_23	0	0.00704488315889873	6.06545103582977	1.34476336579373e-07	0.60408953120273	1
ENSG00000055332.16	EIF2AK2	2	37161693	2_23	0	0.00709408880482676	16.374446945856	3.65571419286073e-07	-3.84476400907404	1
ENSG00000218739.9	CEBPZOS	2	37195255	2_23	0	0.0420386497427442	29.2047396171371	3.8637682597005e-06	4.22845983261307	1
ENSG00000115816.14	CEBPZ	2	37231568	2_23	0	0.00635075569287624	8.1708845326215	1.63306493266427e-07	1.85638053615798	1
ENSG00000003509.15	NDUFAF7	2	37253106	2_23	0	0.00676728703991414	7.11833657735574	1.51601008533917e-07	-1.35890337259996	1
ENSG00000115825.9	PRKD3	2	37323933	2_23	0	0.00980226649751081	16.067721290288	4.95666729907826e-07	-3.52366501401375	2
ENSG00000115828.15	QPCT	2	37345207	2_23	0	0.0146498997489219	16.2882492507526	7.50962123557777e-07	-2.72274686464714	1
ENSG00000138061.11	CYP1B1	2	38107617	2_24	0	0.0155212681688456	5.21692928048395	2.5483033535469e-07	0.281180499561299	1
ENSG00000143889.15	HNRNPLL	2	38603270	2_24	0	0.0148184418932166	4.91437828878452	2.29181785638068e-07	0.194654324702014	2
ENSG00000143891.16	GALM	2	38666042	2_24	0	0.0145072556517695	4.67966835708447	2.1365315691296e-07	0.130230251888733	1
ENSG00000152147.10	GEMIN6	2	38752163	2_24	0	0.0730175952570354	19.5955442096666	4.50291582778747e-06	-2.23652131622489	1
ENSG00000163214.20	DHX57	2	38875912	2_25	0	0.0199091623638519	4.99452623395957	3.12936528642972e-07	-0.316923838253164	1
ENSG00000188010.12	MORN2	2	38877418	2_25	0	0.0275169238487795	8.04289141333236	6.96499904154374e-07	0.917982334156957	1
ENSG00000214694.10	ARHGEF33	2	38888401	2_25	0	0.0599203732752822	15.4290428692649	2.90952752131109e-06	1.98851877785645	2
ENSG00000115904.12	SOS1	2	39124428	2_25	0	0.0213902968276257	5.66965849129512	3.81665307250487e-07	-0.705925913423749	1
ENSG00000162878.12	PKDCC	2	42035362	2_26	0	0.0285604132267571	19.6963608640027	1.77035129483576e-06	1.9872078450169	1
ENSG00000143924.18	EML4	2	42168806	2_26	0	0.00760152515303736	7.26695932084893	1.7384509420348e-07	-0.686727747478689	2
ENSG00000115944.14	COX7A2L	2	42421227	2_26	0	0.0239254575640981	18.0265084975996	1.35731560920767e-06	-1.9274563891164	1
ENSG00000171126.7	KCNG3	2	42494311	2_26	0	0.0237537329763737	17.9586206632881	1.34249853616235e-06	-2.20350723297668	1
ENSG00000057935.13	MTA3	2	42494666	2_26	0	0.0160862107783809	14.2929070773677	7.23574576188967e-07	1.63659452810689	1
ENSG00000162882.14	HAAO	2	42794196	2_26	0	0.0240977573587617	18.0940816213641	1.37221494785671e-06	2.11712007337783	1
ENSG00000152518.7	ZFP36L2	2	43226112	2_27	0	0.0175742940854807	6.49805283817242	3.59393403579608e-07	0.453725935232932	1
ENSG00000152527.13	PLEKHH2	2	43634978	2_27	0	0.0603809921010953	17.5939145260133	3.34327188335176e-06	2.30593497173004	4
ENSG00000223658.7	C1GALT1C1L	2	43671490	2_27	0	0.0174627018987463	7.00170245821446	3.8479025539102e-07	0.274842889309371	2
ENSG00000138036.18	DYNC2LI1	2	43774077	2_27	0	0.0481832629628778	18.1803217499319	2.75680943002038e-06	-2.60318992511029	1
ENSG00000138075.11	ABCG5	2	43839108	2_27	0	0.0144313235604004	4.89529787072174	2.22328050935392e-07	-0.00225961538461424	1
ENSG00000138095.18	LRPPRC	2	43901773	2_27	0	0.014346836077718	4.91987779937383	2.22136244736558e-07	0.259961176870688	1
ENSG00000138032.20	PPM1B	2	44171585	2_28	0	0.0116578098888126	5.03703678297144	1.8479961611447e-07	0.442639609035045	1
ENSG00000138079.13	SLC3A1	2	44266837	2_28	0	0.0122313447556291	5.48728266868111	2.11222663104877e-07	0.425388290124473	2
ENSG00000143919.14	CAMKMT	2	44362007	2_28	0	0.0186151235285265	9.42979841120289	5.52430063110597e-07	-1.09959714467457	1
ENSG00000250565.6	ATP6V1E2	2	46541996	2_29	0	0.0208345476332589	5.09473607715331	3.3405251067912e-07	-0.143297311266651	2
ENSG00000119729.11	RHOQ	2	46541511	2_29	0	0.0200179348877602	4.75796958700948	2.99743592183573e-07	0.344758520143578	2
ENSG00000151665.12	PIGF	2	46617108	2_29	0	0.0706290833079791	16.6070610114074	3.69135084271287e-06	1.91060855090321	3
ENSG00000119878.5	CRIPT	2	46616237	2_29	0	0.0253333732225776	6.92019320590125	5.51721889441021e-07	0.742518036630887	2
ENSG00000068724.15	TTC7A	2	46916091	2_29	0	0.0454218735078922	12.4113746127882	1.77416456668092e-06	-1.46677876867418	1
ENSG00000180398.11	MCFD2	2	46921024	2_29	0	0.0355000050768538	10.1089856326418	1.12939267886675e-06	-1.26851999752597	2
ENSG00000119888.10	EPCAM	2	47346151	2_30	0	0.0217600842964528	4.66682734245795	3.19588601147038e-07	0.0110183712968648	2
ENSG00000095002.13	MSH2	2	47403074	2_30	0	0.023256215192962	5.29291923889802	3.87385426521086e-07	-0.369691929348729	2
ENSG00000170802.15	FOXN2	2	48327816	2_31	0	0.0191523616033691	5.58545938348926	3.36658980952301e-07	0.596447327440623	1
ENSG00000162869.15	PPP1R21	2	48449683	2_31	0	0.0189822425526295	5.50156919894899	3.28657140286276e-07	-0.506372894940946	1
ENSG00000243244.5	STON1	2	48529416	2_31	0	0.021980386935348	6.88117694474626	4.7600008753979e-07	0.781984625731338	3
ENSG00000242441.7	GTF2A1L	2	48595242	2_31	0	0.0252062011043412	8.17111310600166	6.48182934585232e-07	-0.83956002042924	2
ENSG00000143942.4	CHAC2	2	53767730	2_35	0	0.0257773847587545	4.6906070908983	3.80519470200934e-07	0.102612892918815	1
ENSG00000068912.13	ERLEC1	2	53787421	2_35	0	0.0345139463469314	7.44716678318064	8.08899698481675e-07	-1.21268890523214	1
ENSG00000115239.21	ASB3	2	53787166	2_35	0	0.133589873735564	20.4705691541215	8.60621974418645e-06	-2.65940861689408	2
ENSG00000119737.5	GPR75	2	53832150	2_35	0	0.136351919346622	20.6731010365907	8.87106694230689e-06	-2.63938033662952	2
ENSG00000068878.14	PSME4	2	53970692	2_35	0	0.0478106600814447	10.5390244992544	1.58574783613698e-06	-1.66898112677501	1
ENSG00000170634.12	ACYP2	2	53965962	2_35	0	0.0286290407799353	5.68046487103397	5.11799254901029e-07	0.911592120961046	1
ENSG00000177994.15	C2orf73	2	54330223	2_35	0	0.0261273188977672	4.81775096821035	3.96139516470158e-07	-0.214172453210252	1
ENSG00000055813.5	CCDC85A	2	56183655	2_37	0	0.0184152151146592	4.68059099590606	2.71260440634412e-07	0.100288135099393	2
ENSG00000028116.16	VRK2	2	57906783	2_38	0	0.0772752379330396	18.5184059545771	4.50352859847732e-06	-2.09770189685764	2
ENSG00000115392.11	FANCL	2	58241434	2_39	0	0	4.82193745779338	0	-0.0780211325705905	1
ENSG00000162928.8	PEX13	2	61020375	2_40	0	0.0178403118022262	8.48129971801978	4.76182932260824e-07	1.83840224675562	1
ENSG00000162927.13	PUS10	2	61017315	2_40	0	0.0164509450991901	6.12327768284944	3.17017897454169e-07	-0.571001733506467	2
ENSG00000162929.13	KIAA1841	2	61065721	2_40	0	0.0640859461570239	25.0026958815214	5.04264752621092e-06	-3.49939965458241	1
ENSG00000237651.6	C2orf74	2	61144588	2_40	0	0.0139075556881516	5.97069876863944	2.61327396734679e-07	-0.833570753259952	2
ENSG00000170264.12	FAM161A	2	61854427	2_40	0	0.0284474262968758	11.3386178170913	1.01510758215521e-06	1.2111130587201	1
ENSG00000186889.9	TMEM17	2	62504619	2_41	0	0.0435631214942598	12.0929392617918	1.6579057455898e-06	-1.21080945157562	2
ENSG00000014641.17	MDH1	2	63588667	2_41	0	0.0544880232946111	14.2228210739243	2.43890999323714e-06	2.47259524660938	1
ENSG00000143951.15	WDPCP	2	63822493	2_41	0	0.0520337847373792	13.7836896860843	2.25714717049209e-06	2.1030387693276	1
ENSG00000169764.15	UGP2	2	63840574	2_41	0	0.0206160201808343	5.02493686799313	3.26020128394811e-07	-0.357693652379685	3
ENSG00000143952.19	VPS54	2	64018703	2_41	0	0.0199495990003076	4.71580985922683	2.96073426780693e-07	0.271945148874708	2
ENSG00000197329.11	PELI1	2	64144184	2_41	0	0.0281382382912179	7.95582216458864	7.04516134713483e-07	-0.883963360313222	1
ENSG00000119844.15	AFTPH	2	64524123	2_42	0	0.0668441212460805	17.5087007580314	3.68320687176619e-06	1.68763372370897	1
ENSG00000179833.4	SERTAD2	2	64751025	2_42	0	0.034017153421267	11.5543439691086	1.23695025547832e-06	1.27359821591106	1
ENSG00000011523.13	CEP68	2	65051010	2_42	0	0.187716205065607	34.5013308113545	2.03819901232418e-05	-4.3658358938554	2
ENSG00000138069.16	RAB1A	2	65129770	2_42	1	0.145079075630541	37.0881998635244	1.6933608240969e-05	5.66085382478545	2
ENSG00000138071.13	ACTR2	2	65228167	2_42	0	0.0164685288589808	4.84927924588653	2.51328056314441e-07	0.129342966932914	2
ENSG00000143995.19	MEIS1	2	66434177	2_43	0	0.340580733351732	17.7473834350767	1.90223155818426e-05	-3.62284889874755	2
ENSG00000143971.7	ETAA1	2	67397170	2_44	0	0	5.45583946531733	0	0.39401053120552	3
ENSG00000243667.6	WDR92	2	68154906	2_45	0	0.104473257977564	23.1450523099976	7.60978310544192e-06	2.59711368465776	2
ENSG00000115946.7	PNO1	2	68157965	2_45	0	0.0564295767701407	20.0307709159899	3.5572421595604e-06	-3.03907429016037	1
ENSG00000221823.10	PPP3R1	2	68256264	2_45	0	0.0136673225881482	7.2035993163466	3.09843198361855e-07	1.70327728900392	1
ENSG00000119865.8	CNRIP1	2	68271376	2_45	0	0.0660794939745918	20.656800595851	4.29574743514757e-06	2.75587481126578	2
ENSG00000115956.9	PLEK	2	68365183	2_45	0	0.0166573328582377	8.07638592001076	4.23381133081577e-07	-1.23851059502059	1
ENSG00000204923.3	FBXO48	2	68467123	2_45	0	0.0128416378777678	4.71692318471529	1.90628660647422e-07	0.100083032967887	1
ENSG00000169621.9	APLF	2	68484301	2_45	0	0.0203432065005704	9.2355798619184	5.91279128771048e-07	-1.32011651541353	1
ENSG00000163219.11	ARHGAP25	2	68735005	2_45	0	0.0153366214446556	8.48522962496912	4.09545606441236e-07	-1.90290009536024	1
ENSG00000198380.12	GFPT1	2	69382972	2_46	0	0.149060896640809	18.0708408744207	8.47717335987755e-06	-3.90956517497878	2
ENSG00000169599.12	NFU1	2	69423598	2_46	0	0.0532278361789886	15.4251176814803	2.5839033874993e-06	2.28722346986857	1
ENSG00000196975.15	ANXA4	2	69645260	2_46	0	0.0625526636361733	18.1254948654302	3.56816274085123e-06	-2.75357585561073	2
ENSG00000087338.4	GMCL1	2	69830316	2_46	0	0.0340127706752658	9.65702864298828	1.03369997116774e-06	1.48580556454222	1
ENSG00000124380.10	SNRNP27	2	69893500	2_46	0	0.02350168253024	6.52667333718661	4.82725016047451e-07	1.24956465409099	1
ENSG00000244617.2	ASPRV1	2	69960041	2_46	0	0.0200207089479941	4.87555178895863	3.07193625658883e-07	0.605427379825036	2
ENSG00000115998.7	C2orf42	2	70249066	2_46	0	0.0211262739808492	5.34530599035112	3.55389385699731e-07	0.551630193850076	1
ENSG00000143977.13	SNRPG	2	70293366	2_46	0	0.0209374798676274	5.25556097686798	3.46299974654171e-07	0.523556068917494	1
ENSG00000035141.7	FAM136A	2	70301469	2_46	0	0.0321342238107961	9.034173384819	9.13619181798848e-07	1.27023906971855	2
ENSG00000163235.15	TGFA	2	70490521	2_46	0	0.0202860100549518	4.89887080116753	3.12753080466003e-07	-0.30634458814202	1
ENSG00000135638.13	EMX1	2	72945316	2_47	0	0.0266652104928531	11.1188358568299	9.33068029223399e-07	1.41866969807037	1
ENSG00000075340.22	ADD2	2	70767997	2_47	0	0.0135455709967729	4.74974656660007	2.02477480486664e-07	0.140874377979184	1
ENSG00000152672.7	CLEC4F	2	70820139	2_47	0	0.0189793635005866	7.91727660740631	4.72896865709497e-07	-0.779268583677737	1
ENSG00000116035.2	VAX2	2	70900154	2_47	0	0.0142636915040525	5.23442565401922	2.34968663588274e-07	0.453673854997129	2
ENSG00000116039.11	ATP6V1B1	2	70935800	2_47	0	0.0172654568899078	7.0277431922475	3.81858913244498e-07	0.68429768058018	1
ENSG00000144043.11	TEX261	2	70990491	2_47	0	0.0144950410268212	5.38542369870894	2.45667835682954e-07	-0.314762489128819	3
ENSG00000124357.12	NAGK	2	71063957	2_47	0	0.0147697575981581	5.56163165728398	2.58514295424532e-07	-0.445503926191434	2
ENSG00000124370.10	MCEE	2	71129592	2_47	0	0.0524707593814759	17.533735315036	2.89534799490719e-06	1.98921331057457	1
ENSG00000124383.8	MPHOSPH10	2	71152220	2_47	0	0.0162714514700064	6.4707361159237	3.31351513074486e-07	0.786856209250073	1
ENSG00000124374.8	PAIP2B	2	71227813	2_47	0	0.0157198875414543	6.14690571088662	3.04098977520537e-07	0.613063584869477	1
ENSG00000116096.5	SPR	2	72887223	2_47	0	0.0398578150143712	14.9195071841047	1.87144444271237e-06	2.09172164682425	1
ENSG00000135625.7	EGR4	2	73294038	2_48	0	0.0202903546483677	9.03838822124742	5.77151200169752e-07	1.1257750633719	1
ENSG00000115297.10	TLX2	2	74513834	2_48	0	0.0474109999871026	16.6481224059554	2.48401005549587e-06	1.9641457447893	1
ENSG00000144040.12	SFXN5	2	73076866	2_48	0	0.0147255729620213	5.64950114359003	2.61813041815234e-07	0.0251641668459131	1
ENSG00000135631.16	RAB11FIP5	2	73111915	2_48	0	0.0234856123838223	10.7535114471182	7.94806050000988e-07	1.56903309560747	1
ENSG00000135632.11	SMYD5	2	73214385	2_48	0	0.0133384968599622	5.37304388247853	2.25546583063876e-07	0.712322938505238	1
ENSG00000135617.3	PRADC1	2	73234064	2_48	0	0.0131584248189133	5.30195250979566	2.1955771915883e-07	-1.05248027795319	1
ENSG00000135624.15	CCT7	2	73233389	2_48	0	0.0133387402747258	5.05256873037274	2.12097729736347e-07	0.699179222544419	1
ENSG00000144035.3	NAT8	2	73644562	2_48	0	0.026732804693687	11.9885825823329	1.0086055147304e-06	-2.13365826288815	1
ENSG00000144034.14	TPRKB	2	73737087	2_48	0	0.0147942000503393	5.77966507891828	2.69093454060302e-07	-0.512661110090766	1
ENSG00000163170.11	BOLA3	2	74147757	2_48	0	0.0131383350342414	4.79526085529995	1.98272071141555e-07	0.243123228777446	1
ENSG00000114978.17	MOB1A	2	74178928	2_48	0	0.0132670291806009	4.85234523467876	2.02597625278778e-07	0.131209687641297	2
ENSG00000065911.11	MTHFD2	2	74198820	2_48	0	0.0133407223260453	4.92109613375122	2.06609443343436e-07	-0.249963509122638	1
ENSG00000188687.17	SLC4A5	2	74343150	2_48	0	0.0131683824000645	4.83052208897476	2.00186817662651e-07	-0.258679511740348	2
ENSG00000284308.1	C2orf81	2	74421241	2_48	0	0.0300999620772785	12.3873547466259	1.17342002968093e-06	-1.62190400114732	1
ENSG00000005448.16	WDR54	2	74421241	2_48	0	0.0300999620772785	12.3873547466259	1.17342002968093e-06	-1.62190400114732	1
ENSG00000114993.16	RTKN	2	74442009	2_48	0	0.0164801680803662	6.79614965537512	3.52479240607214e-07	0.737721792714367	2
ENSG00000239779.6	WBP1	2	74460654	2_48	0	0.0279293645611297	11.7509821013708	1.03286650383786e-06	-1.37802977363923	1
ENSG00000115275.11	MOGS	2	74465064	2_48	0	0.0200868771792538	8.67136288722081	5.48161789599325e-07	0.960686835716553	1
ENSG00000135637.13	CCDC142	2	74483364	2_48	0	0.0416465398419172	15.4325206282018	2.02266874753305e-06	-1.88013492724399	1
ENSG00000115282.19	TTC31	2	74483364	2_48	0	0.0416465398419172	15.4325206282018	2.02266874753305e-06	1.88013492724399	1
ENSG00000179528.15	LBX2	2	74502935	2_48	0	0.0130016398560705	4.68208702421613	1.91578419984135e-07	0.0492947103274461	1
ENSG00000115289.13	PCGF1	2	74508487	2_48	0	0.0210009052618247	9.06108000270473	5.98862273037055e-07	1.31112298727722	1
ENSG00000115325.13	DOK1	2	74548714	2_48	0	0.0138999607149558	5.31715216110284	2.3259567512847e-07	0.565731701715459	1
ENSG00000135622.12	SEMA4F	2	74675728	2_48	0	0.0129811332809946	4.68050671431949	1.9121169672505e-07	-0.0346143479106679	1
ENSG00000159399.9	HK2	2	74834299	2_48	0	0.0135896626190943	5.12791547194192	2.19310036074839e-07	0.460589221889096	2
ENSG00000115350.11	POLE4	2	74958540	2_48	0	0.0130018834231965	4.68358997267386	1.91643506696242e-07	-0.0513030624623415	2
ENSG00000115364.13	MRPL19	2	75652326	2_49	0	0.0242378036008522	4.67867255615951	3.56882199842933e-07	-0.0773515665325592	1
ENSG00000005436.13	GCFC2	2	75711125	2_49	0	0.0476393240908564	11.0734012503861	1.66018162149096e-06	-1.38913241181263	1
ENSG00000176204.13	LRRTM4	2	77593146	2_50	0	0.0260618142146831	4.96249667227087	4.07018216336243e-07	0.342589650296348	1
ENSG00000172023.7	REG1B	2	79088375	2_51	0	0.0143788120696833	7.18720344471003	3.25230988872102e-07	1.00385445143105	1
ENSG00000163541.11	SUCLG1	2	84459875	2_53	0	0.0309263804225383	15.2035916486838	1.47973608236599e-06	2.092104355728	1
ENSG00000115423.18	DNAH6	2	84516307	2_53	0	0.027002922197548	13.9228595830152	1.18317281320627e-06	1.97324961367407	2
ENSG00000034510.5	TMSB10	2	84905643	2_53	0	0.0154054350003567	8.64261096048371	4.19013392074064e-07	-1.19313736329144	1
ENSG00000186854.10	TRABD2A	2	84906737	2_53	0	0.0332975688308551	15.9020296659298	1.66638005297053e-06	-1.88073182651735	2
ENSG00000176407.17	KCMF1	2	84970689	2_54	0	0.00906265610316093	6.65633001574993	1.8984506832924e-07	-0.253533844598296	1
ENSG00000152291.13	TGOLN2	2	85328087	2_54	0	0.0172051574168075	13.0050927106821	7.04175769014588e-07	1.55385575696904	3
ENSG00000115459.17	ELMOD3	2	85371898	2_54	0	0.0225953264148241	15.0076198186437	1.06718426364999e-06	1.68713937737833	1
ENSG00000042493.15	CAPG	2	85392602	2_54	0	0.0112112036202504	8.50599229956152	3.00113961311789e-07	-0.619062282436418	3
ENSG00000152292.16	SH2D6	2	85428279	2_54	0	0.00770716134900651	5.97223930400864	1.44857380019993e-07	-0.890135006487329	1
ENSG00000168906.12	MAT2A	2	85539177	2_54	0	0.00912141404300892	7.3656755755049	2.11438334783066e-07	0.909848581881599	1
ENSG00000115486.11	GGCX	2	85561052	2_54	0	0.00738594613233523	5.08253173055271	1.18139521698379e-07	0.211442518496026	2
ENSG00000118640.10	VAMP8	2	85561615	2_54	0	0.00805002391083531	6.02501792122066	1.52638639730853e-07	0.435396438741519	1
ENSG00000168894.9	RNF181	2	85596916	2_54	0	0.00761180533766082	5.46094841591504	1.30817161391997e-07	-0.271333762537764	1
ENSG00000168890.13	TMEM150A	2	85600891	2_54	0	0.00787041385261522	5.68631382793411	1.40843681343713e-07	-0.439382453617605	1
ENSG00000115523.16	GNLY	2	85693126	2_54	0	0.00819081356250029	6.10068389817844	1.57258647928042e-07	0.587860679660378	1
ENSG00000068654.15	POLR1A	2	86105686	2_54	0	0.0120381768722057	12.3768742732365	4.68900475293067e-07	2.42127778085454	2
ENSG00000132300.18	PTCD3	2	86125802	2_54	0	0.00719062278537463	5.09279763234883	1.15247602536772e-07	0.589460478886879	1
ENSG00000132305.20	IMMT	2	86195484	2_54	0	0.0142442807141462	11.8438868793896	5.30937925113825e-07	1.59298791787154	1
ENSG00000132313.14	MRPL35	2	86195693	2_54	0	0.306955897395574	23.5210537001168	2.27217474719715e-05	3.49881836068262	2
ENSG00000115548.16	KDM3A	2	86414231	2_54	0	0.00917070551169619	8.87064510772881	2.56015892740137e-07	-2.10042752004302	1
ENSG00000115561.15	CHMP3	2	86563593	2_54	0	0.0082694312643864	6.85158983965962	1.78310111692798e-07	1.06049436178648	2
ENSG00000239305.6	RNF103	2	86623855	2_54	2	0.0763655649627523	17.7851689578502	4.27429544686844e-06	3.396836137325	2
ENSG00000153563.15	CD8A	2	86807953	2_54	0	0.0138051435790783	12.8414119244471	5.5790811563373e-07	2.28656404795078	1
ENSG00000172086.7	KRCC1	2	88056216	2_55	0	0.017674980547884	4.7772377017373	2.65732558680063e-07	-0.109333276391534	1
ENSG00000115593.14	SMYD1	2	88067657	2_55	0	0.032784961212838	10.5990961702917	1.09358483869331e-06	-1.18687242505475	2
ENSG00000163586.9	FABP1	2	88136482	2_55	0	0.0175041187259859	4.68595152638133	2.58135072609609e-07	-0.0115544003305625	2
ENSG00000144115.16	THNSL2	2	88153919	2_55	0	0.0186093006895139	5.26137661661852	3.08133145450353e-07	-0.294058705762229	4
ENSG00000172071.11	EIF2AK3	2	88633362	2_55	0	0.0180781597384689	4.98918361682279	2.83852472004993e-07	-0.29623445867662	1
ENSG00000153574.8	RPIA	2	88691440	2_55	0	0.0176212467420359	4.74861513311776	2.63337421224072e-07	0.07528864798172	1
ENSG00000168658.18	VWA3B	2	98111475	2_57	0	0.0146414853751374	4.81139540245807	2.2169972815163e-07	0.226784836128767	1
ENSG00000144029.11	MRPS5	2	95149561	2_57	0	0.0145610038342259	5.27936762498996	2.41925804961596e-07	1.12742304623208	2
ENSG00000144026.11	ZNF514	2	95142476	2_57	0	0.0182600375123806	8.08993201824455	4.64895680701909e-07	1.20590718716168	3
ENSG00000275111.4	ZNF2	2	95165349	2_57	0	0.0144125710934691	4.68547007036267	2.12521858089666e-07	-0.0745330720371445	1
ENSG00000233757.6	AC092835.2	2	95207631	2_57	0	0.0146761073535567	4.93638814770406	2.27997011507423e-07	0.383196636488691	1
ENSG00000155066.15	PROM2	2	95264882	2_57	0	0.0180753100654562	6.71809339646555	3.82156074163688e-07	0.528082369731351	1
ENSG00000115041.12	KCNIP3	2	95296800	2_57	0	0.0224490884929022	8.72106887032152	6.16137159005213e-07	-0.789468795438399	1
ENSG00000115042.9	FAHD2A	2	95681192	2_57	0	0.101399314694692	22.8795085177094	7.30114014063427e-06	-2.22787823449771	1
ENSG00000186281.12	GPAT2	2	96082306	2_57	0	0.0168975207429305	6.06894984538481	3.22734586819347e-07	0.629930506959477	1
ENSG00000274286.1	ADRA2B	2	96072837	2_57	0	0.0639804712582133	18.8853155166843	3.80260008250883e-06	2.5762137748167	2
ENSG00000188886.3	ASTL	2	96138165	2_57	0	0.0146588975466466	5.0347996655883	2.32269656607783e-07	0.582379028284083	1
ENSG00000158050.4	DUSP2	2	96145593	2_57	0	0.113755359274389	25.2378431846276	9.03510237094734e-06	3.23229996620906	2
ENSG00000084090.13	STARD7	2	96232558	2_57	0	0.0165748402161767	6.04723116288972	3.15438642079034e-07	0.44763923951791	2
ENSG00000135956.8	TMEM127	2	96266108	2_57	0	0.0151685384313656	5.38873925036406	2.57240816530258e-07	0.686664862165222	1
ENSG00000144021.2	CIAO1	2	96266108	2_57	0	0.0150608341844423	5.08644788761487	2.41086337931779e-07	-0.639505912608677	2
ENSG00000198885.9	ITPRIPL1	2	96325607	2_57	0	0.0150215785449624	5.00561258052214	2.36636525563692e-07	0.0642244716627995	2
ENSG00000163121.9	NEURL3	2	96506388	2_57	0	0.0332968349694827	13.2176168709998	1.38504883539949e-06	1.7052136130447	1
ENSG00000114988.11	LMAN2L	2	96739703	2_57	0	0.0144067990512071	4.76045286941338	2.15836426551297e-07	0.23571272105542	2
ENSG00000158158.11	CNNM4	2	96745212	2_57	0	0.020491073327474	7.75816523875731	5.00302538422918e-07	-0.982258309315049	2
ENSG00000163126.14	ANKRD23	2	96867112	2_57	0	0.0148104104194301	5.01828195394265	2.33900486975177e-07	-0.347857564945161	1
ENSG00000168754.14	FAM178B	2	96990429	2_57	0	0.0174646238556119	6.30200864491825	3.46375531128835e-07	0.657072983912458	1
ENSG00000135976.17	ANKRD36	2	97352062	2_57	0	0.0267813863752873	10.7448937915467	9.05616143912706e-07	-2.09776028415839	1
ENSG00000115073.7	ACTR1B	2	97658891	2_57	0	0.0163458629600193	5.72124195363944	2.9431143883414e-07	-0.493142507299683	2
ENSG00000228486.10	LINC01125	2	97663552	2_57	0	0.014457630704781	4.72281840353139	2.14885617062256e-07	-0.541000797163891	2
ENSG00000115085.13	ZAP70	2	97713755	2_57	0	0.04364765855644	15.4528375643834	2.12264889738079e-06	2.50229160597144	1
ENSG00000075568.16	TMEM131	2	97995803	2_57	0	0.0170186146909168	6.25441689879966	3.34980869845951e-07	-1.41159932661578	2
ENSG00000185674.9	LYG2	2	99254906	2_58	0	0.0321121113648435	16.5314241542102	1.67066011272702e-06	1.93262142583354	2
ENSG00000040933.15	INPP4A	2	98444410	2_58	0	0.0216732575556028	12.8233527626284	8.7465091596265e-07	1.61885875585055	1
ENSG00000183513.8	COA5	2	98608535	2_58	0	0.0295756193294641	15.7538984643363	1.46632710819137e-06	-1.85036216657135	1
ENSG00000115446.11	UNC50	2	98608705	2_58	0	0.0299268377416703	15.865385275872	1.49424023257018e-06	-1.85834048428757	1
ENSG00000273045.5	C2orf15	2	99141233	2_58	0	0.0187564909183265	11.463826084632	6.76690615525452e-07	-1.3031474307434	1
ENSG00000135951.14	TSGA10	2	99154805	2_58	0	0.0115187140860877	6.88744484747799	2.49672727902078e-07	0.894993564645596	1
ENSG00000144182.16	LIPT1	2	99155070	2_58	0	0.00915850543341701	4.73925546554933	1.36597798710905e-07	0.212510381226526	2
ENSG00000158411.11	MITD1	2	99182804	2_58	0	0.00972610886827086	5.30242181402024	1.62301440197937e-07	-0.515161209775301	1
ENSG00000185414.19	MRPL30	2	99180175	2_58	0	0.0114859314989857	6.86072962636215	2.47996470607632e-07	0.889719958695354	1
ENSG00000144214.9	LYG1	2	99310826	2_58	0	0.0090966961445359	4.67584161958354	1.33860503513177e-07	0.0564812684687545	1
ENSG00000115514.11	TXNDC9	2	99340840	2_58	0	0.0278434666495018	15.1842903143589	1.33053645576202e-06	1.90680997769195	1
ENSG00000170500.12	LONRF2	2	100323039	2_58	0	0.00926158198451132	4.84405922448832	1.41189887917782e-07	0.231716560070704	1
ENSG00000115526.10	CHST10	2	100417235	2_58	0	0.011318944508615	6.72345978279322	2.39501212218701e-07	0.909133327149124	2
ENSG00000115539.13	PDCL3	2	100562583	2_58	0	0.00918874601547526	4.77013758166668	1.37941875465953e-07	-0.437536421744187	2
ENSG00000170485.16	NPAS2	2	100819337	2_58	0	0.0102292764976479	5.77489810308957	1.8590805919751e-07	-0.453366228271314	1
ENSG00000071082.10	RPL31	2	101001757	2_58	0	0.0814961775998744	25.4138200434874	6.51802712713387e-06	-2.37455727828576	1
ENSG00000175874.9	CREG2	2	101387500	2_59	0	0	122.718713754225	0	-1.37363958893157	1
ENSG00000158435.7	CNOT11	2	101252764	2_59	0	0	86.2856663566293	0	0.546437594187983	1
ENSG00000163162.8	RNF149	2	101305898	2_59	0	0	67.4429960109932	0	0.905992365191812	2
ENSG00000196460.12	RFX8	2	101474523	2_59	0	0	47.2232192722018	0	1.0155829873092	1
ENSG00000071054.16	MAP4K4	2	101697147	2_59	0	0	129.036231808054	0	1.09882385665258	1
ENSG00000115594.11	IL1R1	2	102046190	2_59	0	0	91.7959982437498	0	0.965481802180785	1
ENSG00000115616.2	SLC9A2	2	102619188	2_60	0	0.0249868147504393	6.94782370710205	5.46347123523447e-07	-0.957071176360762	1
ENSG00000115598.9	IL1RL2	2	102186984	2_60	0	0.0228915608411737	6.05752992883314	4.36395182792709e-07	0.76921095568803	2
ENSG00000115602.16	IL1RL1	2	102309801	2_60	0	0.0503945145666025	13.4712431617345	2.13648533061511e-06	-1.55119776353136	1
ENSG00000115604.10	IL18R1	2	102315074	2_60	0	0.0210510355205037	5.26455879773225	3.48774253827936e-07	0.472099090655626	1
ENSG00000115607.9	IL18RAP	2	102418915	2_60	0	0.0372149098481127	10.6309136021448	1.24507792602735e-06	1.58424230810272	1
ENSG00000135973.2	GPR45	2	105240960	2_62	0	0.0334914155961639	7.82161854982328	8.24402139664005e-07	-0.871710270337502	1
ENSG00000135974.9	C2orf49	2	105337683	2_62	0	0.0584948105497251	13.1214445188148	2.41550511171158e-06	-1.50948756563218	1
ENSG00000071051.13	NCK2	2	105744677	2_63	0	0.0276239218799566	4.69551992646064	4.08204698081938e-07	0.174743684528948	2
ENSG00000119147.9	C2orf40	2	106063485	2_63	0	0.0583418402132772	11.7898079261249	2.16469057878487e-06	1.43565101503792	2
ENSG00000115652.14	UXS1	2	106194416	2_63	0	0.0646869441136719	12.7779506452782	2.60127828218801e-06	1.52872046217058	2
ENSG00000144057.15	ST6GAL2	2	106886868	2_64	0	0.0777948150147606	17.6902432805194	4.3310523347436e-06	-2.59581751914727	2
ENSG00000198203.9	SULT1C2	2	108287884	2_65	0	0.0383798244978996	12.7413368811796	1.53895867044408e-06	1.35134037902712	3
ENSG00000198075.9	SULT1C4	2	108378352	2_65	0	0.0170536617248118	5.0916530590917	2.73265887730298e-07	0.49895903924221	1
ENSG00000135968.20	GCC2	2	108483116	2_65	0	0.0184482840152272	5.83033622346174	3.38499904185909e-07	-0.636787012542107	1
ENSG00000153201.15	RANBP2	2	108719562	2_65	0	0.105406434394096	22.4330168502366	7.44155642064652e-06	2.37078708198395	1
ENSG00000163006.11	CCDC138	2	108786314	2_65	0	0.0351728051402287	11.9148463527186	1.31887739899399e-06	1.52249384562169	2
ENSG00000186522.14	SEPT10	2	109613916	2_65	0	0.0416115085790761	13.5078013093494	1.76891554494498e-06	2.09192134469983	1
ENSG00000198142.4	SOWAHC	2	109614115	2_65	0	0.0881209091458152	20.690574363143	5.73799928129703e-06	2.8050525415601	2
ENSG00000144130.11	NT5DC4	2	112711575	2_66	0	0.0232724777718455	8.8834556226943	6.50629177024771e-07	-0.711095349072871	1
ENSG00000115008.5	IL1A	2	112784242	2_66	0	0.0189396941188986	7.79900238665465	4.64858726045303e-07	-0.922328109167557	2
ENSG00000144061.12	NPHP1	2	110205149	2_66	0	0.0146167560200633	5.18463680759901	2.38494468265748e-07	-0.32164760392141	1
ENSG00000169679.14	BUB1	2	110678318	2_66	0	0.0147302932278671	5.24733094065934	2.43253345102097e-07	-0.348506680639042	1
ENSG00000153094.22	BCL2L11	2	111118962	2_66	0	0.0143692147046584	5.12807951822263	2.31897869483633e-07	-0.542730005017551	1
ENSG00000153208.16	MERTK	2	111901533	2_66	0	0.0143046731054755	8.0732745824581	3.63443273075421e-07	1.71476024686845	1
ENSG00000153214.9	TMEM87B	2	112054279	2_66	0	0.0142311850551102	4.98364996090215	2.23201737329794e-07	-0.336054259046128	2
ENSG00000144152.12	FBLN7	2	112140336	2_66	0	0.0325717202727547	18.2336964155547	1.86906493446433e-06	3.28236305844798	2
ENSG00000169629.11	RGPD8	2	112434559	2_66	0	0.0138178727505476	5.17781140183881	2.25162670106256e-07	0.802563323709331	1
ENSG00000114999.7	TTL	2	112481811	2_66	0	0.0179270776628279	8.20021109479245	4.62640348030008e-07	-1.39476520278367	1
ENSG00000125630.15	POLR1B	2	112541251	2_66	0	0.0315568281321265	11.6721498755958	1.15918612372023e-06	-1.12101582644237	2
ENSG00000125611.15	CHCHD5	2	112585105	2_66	0	0.0186351367615295	6.97533449216333	4.09078445019976e-07	-0.381593206361971	2
ENSG00000144136.10	SLC20A1	2	112645515	2_66	0	0.0192367032944667	7.75490994107769	4.69479224846333e-07	0.839097363242021	1
ENSG00000169607.12	CKAP2L	2	112765001	2_66	0	0.0154230473429402	5.54657711349189	2.69218078805157e-07	0.248427187528074	1
ENSG00000125637.15	PSD4	2	113155926	2_66	0	0.0142504696302161	5.29138437408625	2.37305312678097e-07	0.674130013912187	2
ENSG00000125618.16	PAX8	2	113230915	2_67	0	0.013681426923453	9.60285062272408	4.13466703964811e-07	1.48415287594978	3
ENSG00000115084.13	SLC35F5	2	113754647	2_67	0	0.198262061220683	36.6522246509036	2.2869092466536e-05	3.88536535797503	3
ENSG00000088205.12	DDX18	2	117812637	2_69	0	0.0104348850660515	5.75653274469928	1.89041703864936e-07	-0.504348794373376	2
ENSG00000125633.10	CCDC93	2	118010713	2_69	0	0.00990677172727306	5.2699828659813	1.64304830969609e-07	-0.462269155795171	3
ENSG00000125629.14	INSIG2	2	118089309	2_69	0	0.0373832039201315	17.7649445260924	2.09001474048709e-06	1.94943134690215	1
ENSG00000115107.19	STEAP3	2	119241585	2_69	0	0.0187946925084864	11.2781304638464	6.67085211007843e-07	-1.27307162397736	1
ENSG00000155368.16	DBI	2	119366113	2_69	0	0.00950748536941137	4.88465046255175	1.46153133579433e-07	-0.429451674416618	2
ENSG00000171227.6	TMEM37	2	119392209	2_69	0	0.00931941065819719	4.69752332396468	1.37773714673887e-07	0.17840196128993	2
ENSG00000080293.9	SCTR	2	119601228	2_69	0	0.0151068495112481	9.22623434089452	4.3863911624528e-07	1.14797689933092	1
ENSG00000163075.12	CFAP221	2	119546566	2_69	0	0.0131290911944228	7.90958832404768	3.26811641763011e-07	-0.974311417725597	1
ENSG00000144120.12	TMEM177	2	119679105	2_69	0	0.0092873544977623	4.66525415093071	1.36356644202278e-07	0.1291759068203	2
ENSG00000115109.13	EPB41L5	2	120013281	2_69	0	0.0113517544433835	6.54573646325803	2.33846286693501e-07	1.09349143504925	1
ENSG00000226479.3	TMEM185B	2	120222852	2_69	0	0.0348670908246066	17.1050298472139	1.87693193237666e-06	-2.24543680010908	1
ENSG00000074047.21	GLI2	2	120735869	2_70	0	0.0369182340259601	9.7979181656173	1.13837067607478e-06	-1.11033021205804	1
ENSG00000074054.17	CLASP1	2	121649389	2_70	0	0.0231526020696342	5.39185755986695	3.92868484738975e-07	-0.355587759768542	2
ENSG00000211460.11	TSN	2	121736192	2_70	0	0.0221866660493562	4.99057296571324	3.48458794492673e-07	-0.255986609931186	1
ENSG00000155052.14	CNTNAP5	2	124025249	2_72	0	0.0239439910584837	7.90638308328807	5.95776499591496e-07	0.999058361747898	1
ENSG00000136732.14	GYPC	2	126655525	2_74	0	0.256574561876345	32.159049904192	2.59672392464849e-05	3.51418203987827	1
ENSG00000136717.14	BIN1	2	127107332	2_74	0	0.0176647041265839	6.19284985268703	3.44275320996982e-07	-0.75094821861434	1
ENSG00000163161.12	ERCC3	2	127296171	2_75	0	0.0179509575829403	4.74158612542372	2.67867631606021e-07	-0.218485158118461	1
ENSG00000169967.16	MAP3K2	2	127387545	2_75	0	0.0292858271340065	9.15022756499269	8.43331579477197e-07	-1.12077261628941	1
ENSG00000115718.17	PROC	2	127418654	2_75	0	0.0183335408564387	4.87526559174701	2.81289553907374e-07	-0.0795303820061436	2
ENSG00000163166.14	IWS1	2	127526497	2_75	0	0.0178722323913447	4.68124112273821	2.63298744391878e-07	-0.0960420602859325	1
ENSG00000169994.18	MYO7B	2	127536206	2_75	0	0.0486447183511457	14.2213782692303	2.1771399902812e-06	-1.66988600507845	2
ENSG00000144230.16	GPR17	2	127648067	2_75	0	0.0221078552348772	6.76475200671303	4.70660190160491e-07	-0.851316538182745	1
ENSG00000072163.19	LIMS2	2	127648067	2_75	0	0.0221078552348772	6.76475200671303	4.70660190160491e-07	-0.851316538182745	1
ENSG00000144231.10	POLR2D	2	127857158	2_75	0	0.0224466813365359	6.99335012822268	4.94022110824842e-07	0.916945623459332	1
ENSG00000136715.17	SAP130	2	128028089	2_75	0	0.0201403264254844	5.76450901376521	3.65374136029376e-07	0.372811261537897	1
ENSG00000173302.5	GPR148	2	130729192	2_78	0	0.0853130795599038	14.4214658475998	3.8719879630995e-06	-1.90483140259685	1
ENSG00000222014.5	RAB6C	2	129972884	2_78	0	0.0306868995931785	4.6678236982387	4.50792239111105e-07	0.0258486760814282	2
ENSG00000152082.13	MZT2B	2	130205977	2_78	0	0.0311278499153002	4.80262479479848	4.70475222379534e-07	-0.260728797058495	1
ENSG00000136710.9	CCDC115	2	130343161	2_78	0	0.0884262758526052	14.768530823461	4.10986543216786e-06	-1.52076210873683	1
ENSG00000136718.9	IMP4	2	130342325	2_78	0	0.094487279433038	15.4115453920167	4.58277471235746e-06	1.79051588214858	1
ENSG00000072135.12	PTPN18	2	130356437	2_78	0	0.0314597804116079	4.90285686856654	4.85415763372442e-07	0.231085345743031	2
ENSG00000075886.10	TUBA3D	2	131475744	2_78	0	0.041066000806733	7.42598865702343	9.59722477703237e-07	-0.917961146574044	2
ENSG00000173272.15	MZT2A	2	131493083	2_78	0	0.0316463502246039	4.9587474459053	4.93860843131728e-07	0.402791453173892	1
ENSG00000163040.14	CCDC74A	2	131527737	2_78	0	0.0329524329770906	5.34108491090663	5.53893082546878e-07	-0.611594821558628	1
ENSG00000183840.6	GPR39	2	132392746	2_79	0	0.0223504984371194	5.96584520080754	4.19631582408861e-07	0.640238225804598	1
ENSG00000144229.11	THSD7B	2	136765297	2_81	0	0.022045076041332	7.86285724483773	5.4550780120655e-07	-0.6434642634471	1
ENSG00000150540.13	HNMT	2	137985596	2_82	0	0.0454698949840844	10.125621933995	1.44895411540781e-06	1.23812954939272	1
ENSG00000144228.8	SPOPL	2	138501652	2_82	0	0.0298415157494286	6.13609462098799	5.76264545126725e-07	0.652149501742563	1
ENSG00000168702.17	LRP1B	2	142131430	2_85	0	0.0178049559177357	4.92811691193245	2.76140990748834e-07	0.349551849886488	2
ENSG00000075884.13	ARHGAP15	2	143091525	2_85	0	0.0240654449107792	7.76304394913563	5.87942579787764e-07	0.905311893419251	1
ENSG00000121989.14	ACVR2A	2	147844091	2_88	0	0.0292768256062219	12.5005517339755	1.15176039671304e-06	-1.49482000224701	2
ENSG00000115947.13	ORC4	2	148020474	2_88	0	0.0132010664001527	5.00822848337385	2.08066481479869e-07	0.196637132121573	2
ENSG00000150556.16	LYPD6B	2	149038210	2_88	0	0.0688396512850245	20.6314694885313	4.46969405605631e-06	2.16477006585307	1
ENSG00000187123.14	LYPD6	2	149329628	2_88	0	0.0500577157145975	17.5853190242664	2.77032201157886e-06	1.85214625145442	1
ENSG00000184898.6	RBM43	2	151261518	2_90	0	0.0207955349723926	5.48878318595865	3.59215565184022e-07	-0.551907949311996	1
ENSG00000123609.10	NMI	2	151289140	2_90	0	0.0533750931396743	14.4085564005265	2.42029381183668e-06	1.81576539231774	2
ENSG00000123610.4	TNFAIP6	2	151357910	2_90	0	0.0346376152734053	10.3018545198851	1.12298090177424e-06	-1.35675455994468	3
ENSG00000080345.17	RIF1	2	151409959	2_90	0	0.0199734818103841	5.10935682793718	3.21165573574416e-07	-0.522916348495579	1
ENSG00000162980.16	ARL5A	2	151828599	2_91	0	0.0193125021965906	5.11470124673359	3.10862110508277e-07	0.544696347531355	3
ENSG00000182389.19	CACNB4	2	152099291	2_91	0	0.0201212291731807	5.48259545938256	3.4717599055268e-07	0.551817680591327	2
ENSG00000115145.9	STAM2	2	152176079	2_91	0	0.0564564474445249	15.1971221745093	2.70012503179569e-06	2.00632003907014	2
ENSG00000157827.19	FMNL2	2	152335141	2_91	0	0.0292123300515273	9.00150981886669	8.275429287776e-07	-1.12911917821359	1
ENSG00000177917.10	ARL6IP6	2	152717578	2_91	0	0.0528334225689761	14.6074255147929	2.42879801628901e-06	-1.96275398808632	2
ENSG00000177519.3	RPRM	2	153477985	2_92	0	0.0317313893587843	4.92090104954491	4.91408533642881e-07	-0.244040936678546	1
ENSG00000144278.14	GALNT13	2	153872211	2_92	0	0.0843534453704495	14.2490558724057	3.7826650683027e-06	-1.60750616326052	1
ENSG00000162989.4	KCNJ3	2	154894370	2_93	0	0.0200050626862385	4.77101607969426	3.00372224272033e-07	0.470444131554711	1
ENSG00000115159.15	GPD2	2	156438432	2_93	0	0.025846651083186	7.18355905724907	5.84322918006311e-07	-0.706475708028707	1
ENSG00000115165.9	CYTIP	2	157488690	2_94	0	0.023673609195486	6.10804598298257	4.55067421808026e-07	-0.597097621979678	1
ENSG00000123612.15	ACVR1C	2	157628563	2_94	0	0.0223007315994546	5.5454317926845	3.89191594792637e-07	-0.452170977525185	1
ENSG00000153237.17	CCDC148	2	158456264	2_95	0	0.0498462161223219	24.8447727462063	3.89741092737581e-06	4.66729419757064	2
ENSG00000144283.21	PKP4	2	158457154	2_95	0	0.0185107271198762	6.05795775174125	3.52905715887828e-07	-0.967566531525201	2
ENSG00000196151.10	WDSUB1	2	159287223	2_96	0	0.0113165086260194	7.703030567617	2.74336158993841e-07	0.960127911158544	2
ENSG00000136536.14	MARCH7	2	159712477	2_96	0	0.0447351344524929	21.1765271069097	2.98134653651714e-06	2.73336851207848	2
ENSG00000054219.10	LY75	2	159904571	2_96	0	0.0122926653675697	8.54919657091461	3.30735136639752e-07	-1.00375926895829	1
ENSG00000153246.12	PLA2R1	2	160062473	2_96	0	0.00830149862016527	4.68398735745159	1.22371754831587e-07	0.131085855320768	1
ENSG00000136560.13	TANK	2	161137402	2_97	0	0	219.093794110637	0	0.632298113075629	2
ENSG00000115233.11	PSMD14	2	161308497	2_97	0	0	1663.81522398692	0	-1.49491370104441	1
ENSG00000197635.9	DPP4	2	162073222	2_97	0	0	7.15179410282653	0	0.647823422710218	2
ENSG00000115267.5	IFIH1	2	162294461	2_97	0	0	9.74583135242971	0	0.62561513723722	1
ENSG00000184611.11	KCNH7	2	162838368	2_98	0	0.017020623711005	5.97759979772008	3.20192591916933e-07	-0.704346780466895	2
ENSG00000182263.13	FIGN	2	163735859	2_99	0	0.0137923378788329	10.465921194173	4.54280737058455e-07	-1.07215837277621	2
ENSG00000144285.17	SCN1A	2	166127885	2_100	0	0.0402188920505711	12.5253569043725	1.58536470738947e-06	-1.31197432512547	1
ENSG00000115290.9	GRB14	2	164621393	2_100	0	0.104038669243869	21.6457784086884	7.08723723505483e-06	-2.48777518206064	1
ENSG00000082438.15	COBLL1	2	164843369	2_100	0	0.0178097666609049	4.83952922179022	2.71250357788461e-07	0.50390073113422	1
ENSG00000169507.9	SLC38A11	2	164961659	2_100	0	0.0184185494147631	5.15528797717099	2.98825274756126e-07	0.0773416123340522	1
ENSG00000115339.13	GALNT3	2	165796250	2_100	0	0.041100401761988	12.7310165162889	1.64671379009542e-06	-1.86549965157924	2
ENSG00000123607.14	TTC21B	2	165954114	2_100	0	0.0188182978645903	5.35721493270337	3.17269542879848e-07	0.589430565572287	1
ENSG00000169432.14	SCN9A	2	166369737	2_101	0	0.0186218005600848	6.09653860230079	3.57284333034056e-07	-0.60320227034611	1
ENSG00000136546.13	SCN7A	2	166493861	2_101	0	0.0167645052766494	5.10920027854398	2.69558258996296e-07	-0.353471820008878	1
ENSG00000163092.19	XIRP2	2	166888047	2_102	0	0.018380468319823	8.89962801982322	5.14798652028204e-07	-1.08768763932293	1
ENSG00000172318.5	B3GALT1	2	167769720	2_102	0	0.01238125214534	5.19856445307987	2.02561532781282e-07	-0.403169529429776	1
ENSG00000172292.14	CERS6	2	168456065	2_102	0	0.0173542329551998	8.17856122134081	4.46674649803029e-07	-0.857006321706637	1
ENSG00000163072.15	NOSTRIN	2	168786836	2_102	0	0.0183911996741087	9.26725927428073	5.36377247005648e-07	-1.21192373823349	1
ENSG00000152253.8	SPC25	2	168876533	2_102	0	0.0140866028040078	7.04862976254021	3.12478356770998e-07	-1.15988133187176	1
ENSG00000163093.11	BBS5	2	169486573	2_103	0	0.0217340370484465	4.87656479398302	3.33551866857937e-07	0.478434039246119	1
ENSG00000239474.6	KLHL41	2	169509786	2_103	0	0.0220585084730284	5.01599570242271	3.48210828825335e-07	-0.230082420524534	1
ENSG00000138399.17	FASTKD1	2	169531376	2_103	0	0.0303941282015937	8.0386809716276	7.68924073413273e-07	-1.3683770487055	3
ENSG00000138398.15	PPIG	2	169584491	2_103	0	0.0212657869382381	4.67152654574137	3.12643391422482e-07	-0.133729286462171	1
ENSG00000154479.12	CCDC173	2	169694453	2_103	0	0.0886063614738355	18.2497035810644	5.08896766773712e-06	-2.62758790578084	2
ENSG00000144362.11	PHOSPHO2	2	169693707	2_103	0	0.187424333601217	25.6517034945585	1.51304261573533e-05	3.57744116063287	2
ENSG00000213160.9	KLHL23	2	169694217	2_103	0	0.0623239774236394	14.8623903755215	2.91509558408491e-06	-2.37884061769623	2
ENSG00000138382.14	METTL5	2	169825274	2_103	0	0.0231456004165289	5.46904013303228	3.98371751673072e-07	-0.645300726940437	1
ENSG00000144357.16	UBR3	2	169827007	2_103	0	0.0335987014605949	8.98614906260627	9.50178249950945e-07	-1.30078271678402	2
ENSG00000115844.10	DLX2	2	172103018	2_104	0	0.00893164895783305	9.7239016883034	2.73326146580078e-07	-0.713377577146026	1
ENSG00000204335.3	SP5	2	170715782	2_104	0	0.0048639818196321	5.04094821939266	7.71637193956101e-08	0.250818669908567	2
ENSG00000204334.7	ERICH2	2	170784343	2_104	0	0.0335118447518046	20.2592079628626	2.13663221248505e-06	2.30880140421222	1
ENSG00000128683.13	GAD1	2	170813566	2_104	0	0.00638130408800119	7.3148337823208	1.46900365434182e-07	0.757085618817742	1
ENSG00000115806.12	GORASP2	2	170929058	2_104	0	0.010208542405916	12.4274183893388	3.99258003435442e-07	2.29234294918081	1
ENSG00000198586.13	TLK1	2	171231129	2_104	0	0.0422466446637303	24.0357875995545	3.19565254231662e-06	2.58604469122805	1
ENSG00000115827.13	DCAF17	2	171434071	2_104	0	0.0619218790710199	28.1105223112099	5.47799984635267e-06	-2.4752119625319	1
ENSG00000071967.11	CYBRD1	2	171528864	2_104	0	0.280521306762518	24.4772020359019	2.16090960334138e-05	3.77072855744201	2
ENSG00000077380.15	DYNC1I2	2	171687403	2_104	1	0.374996656276377	30.4834118025108	3.59749287116367e-05	-4.41762938621554	1
ENSG00000128708.12	HAT1	2	171922612	2_104	0	0.00558391608100439	6.1927328069407	1.08825381603503e-07	-0.0353344432900561	1
ENSG00000115840.13	SLC25A12	2	171996549	2_104	1	0.0194752338998219	24.141833287213	1.47965989425461e-06	3.68875132809342	1
ENSG00000144355.14	DLX1	2	172084313	2_104	0	0.00487473166400743	4.97587633332797	7.63359766305351e-08	0.0661787167144343	2
ENSG00000091409.14	ITGA6	2	172400734	2_105	0	0.00592571703038258	4.68294250753036	8.73310553735756e-08	-0.162331349854836	2
ENSG00000152256.13	PDK1	2	172555077	2_105	0	0.0316228714027246	20.0967325703605	2.00002640308999e-06	-2.10905236273382	2
ENSG00000091436.16	MAP3K20	2	173077543	2_105	0	0.00998729555192379	8.91161433528125	2.80100096965623e-07	0.758482484245194	1
ENSG00000172845.14	SP3	2	173965538	2_105	0	0.00600714039854899	4.81613734897035	9.10490921718072e-08	0.271508915936809	2
ENSG00000138430.15	OLA1	2	174228805	2_105	1	0.275902357425176	28.4324548041655	2.46875926278002e-05	-5.14653555023754	1
ENSG00000144306.14	SCRN3	2	174386257	2_105	0	0.00592916409139077	4.96650988254807	9.26731120777123e-08	-0.59176212545716	2
ENSG00000115935.17	WIPF1	2	174574808	2_105	0	0.0874397587271718	32.2714362229679	8.88047545307258e-06	3.39001712945851	1
ENSG00000138435.15	CHRNA1	2	174761455	2_106	0	0.0111367724728164	5.44144245099081	1.90713906042439e-07	0.315616370082656	2
ENSG00000128656.13	CHN1	2	175004667	2_106	0	0.0123045823252371	6.80178536791065	2.63389691453293e-07	1.04896159874579	1
ENSG00000115966.16	ATF2	2	175168771	2_106	0	0.0108181898421348	5.37563739211971	1.8301788751811e-07	0.420134941519663	1
ENSG00000154518.9	ATP5G3	2	175185320	2_106	0	0.0496056342612706	17.7681894396436	2.77385117678434e-06	-2.08870019022852	1
ENSG00000144320.13	LNPK	2	176002028	2_106	0	0.121511532206665	28.4102068035224	1.08642778973804e-05	-3.04380106610268	1
ENSG00000116044.15	NFE2L2	2	177392552	2_107	0	0.0665349307630654	15.6278823909515	3.27234298499873e-06	2.1552577875363	2
ENSG00000018510.13	AGPS	2	177392663	2_107	0	0.0599455661969206	14.6289221015953	2.75980481199537e-06	-2.08580742357049	1
ENSG00000196659.9	TTC30B	2	177553217	2_107	0	0.0247649495339479	6.24518827014203	4.86734304965699e-07	0.62994428522681	1
ENSG00000197557.6	TTC30A	2	177618742	2_107	0	0.0366696906087798	9.95299373637128	1.1486030103283e-06	-1.08736305614914	2
ENSG00000128655.16	PDE11A	2	178108391	2_108	0	0.0193552724719457	14.0685972450287	8.56957057898862e-07	1.64205917007899	1
ENSG00000155636.14	RBM45	2	178112094	2_108	0	0.00736768544172595	5.01182614083837	1.16208005231457e-07	-0.328606082803865	2
ENSG00000180228.12	PRKRA	2	178457274	2_108	0	0.0119734718058129	9.55973971717884	3.60226067884435e-07	1.1912331700574	1
ENSG00000204311.12	DFNB59	2	178446633	2_108	0	0.021479865529332	15.0484303308776	1.01725945207542e-06	1.57071543167405	2
ENSG00000079150.17	FKBP7	2	178478636	2_108	0	0.0127024459092059	10.1139061905023	4.04310713053614e-07	1.25203908398748	1
ENSG00000116095.10	PLEKHA3	2	178480456	2_108	0	0.00720448717490185	4.80221728541507	1.08881439238735e-07	0.347626442384061	1
ENSG00000155657.26	TTN	2	178831108	2_108	0	0.0258227752389697	16.7830243310326	1.36389869248039e-06	-1.71168928626987	1
ENSG00000163510.13	CWC22	2	180006668	2_108	0	0.0162566543056139	12.4291648620579	6.35890142909164e-07	-1.61792591548018	2
ENSG00000162992.3	NEUROD1	2	181680491	2_110	0	0.0237127090892048	12.9882977975668	9.6926467404867e-07	1.64339416603118	1
ENSG00000138434.16	SSFA2	2	181892173	2_110	0	0.0101373857990554	5.11937121566557	1.63324587768466e-07	0.0244098626475879	1
ENSG00000150722.10	PPP1R1C	2	181953928	2_110	0	0.010121183748648	4.8129653603691	1.53303835004983e-07	-0.101192237013072	1
ENSG00000115252.18	PDE1A	2	182526744	2_110	0	0.072206413371129	19.796635983784	4.49858721275853e-06	1.55585172943978	1
ENSG00000077232.17	DNAJC10	2	182716604	2_110	0	0.015146717675227	10.9439619837679	5.21677468785758e-07	-1.48113323067855	3
ENSG00000162998.4	FRZB	2	182833364	2_110	0	0.0135093310007847	7.68162872614489	3.26584921312171e-07	-1.02089915824625	2
ENSG00000061676.14	NCKAP1	2	183038483	2_110	0	0.0116238359215606	5.95806711841592	2.17953494193974e-07	0.591460299911061	1
ENSG00000162999.12	DUSP19	2	183079224	2_110	0	0.0111238565768526	5.92213634314617	2.07320742806461e-07	0.81884515799279	1
ENSG00000163002.12	NUP35	2	183117700	2_110	0	0.0133121575370985	7.53312192564418	3.15596674850186e-07	1.06907884803835	2
ENSG00000170396.7	ZNF804A	2	184598393	2_112	0	0.0737404610653886	26.1770183028328	6.07484217025752e-06	2.63690819477614	2
ENSG00000188738.14	FSIP2	2	185707056	2_112	0	0.00778386053028835	4.94390839983359	1.21108446971008e-07	0.45636399985892	1
ENSG00000138448.11	ITGAV	2	186573248	2_112	0	0.0159953170703805	11.6947560335758	5.88698587013194e-07	1.5041858882214	2
ENSG00000163012.3	ZSWIM2	2	186849550	2_112	0	0.0170230469260338	12.2790600309195	6.57826542274617e-07	1.51680102661043	2
ENSG00000168542.14	COL3A1	2	188974074	2_112	0	0.00755537546858753	4.66506590835779	1.10923307097158e-07	0.0170108239139047	1
ENSG00000204262.11	COL5A2	2	189182368	2_113	0	0.0205894457431555	10.0178676153918	6.49125870104622e-07	-1.66288460168529	1
ENSG00000115368.9	WDR75	2	189442861	2_113	0	0.0259998481526923	11.3697122185955	9.30313359464533e-07	-1.42592797187311	2
ENSG00000138449.10	SLC40A1	2	189576083	2_113	0	0.0503451633043835	17.8387679794547	2.82638672392686e-06	-2.1171860495012	1
ENSG00000138381.9	ASNSD1	2	189661479	2_113	0	0.202279188314147	18.7903447868643	1.19617556085207e-05	3.93802517284125	1
ENSG00000151687.14	ANKAR	2	189674604	2_113	0	0.0202841158124438	9.09842002868544	5.80805923991873e-07	0.641006447606335	1
ENSG00000128694.11	OSGEPL1	2	189763842	2_113	0	0.155044256810966	17.7075383902393	8.64018117684215e-06	-3.86911149695446	1
ENSG00000128699.13	ORMDL1	2	189783978	2_113	0	0.304318793921331	20.3265822921159	1.94671381247109e-05	-4.1050691566996	2
ENSG00000064933.17	PMS1	2	189783978	2_113	0	0.0211323264343826	11.782025412604	7.8356718429143e-07	-2.71478606638207	2
ENSG00000198130.15	HIBCH	2	190341243	2_113	0	0.0419682877207923	16.5239299651704	2.18244631713997e-06	-2.91594380471075	2
ENSG00000151690.14	MFSD6	2	190408754	2_113	0	0.0246155513202151	11.2407604270369	8.70791603473032e-07	1.66648653477417	2
ENSG00000189362.11	NEMP2	2	190534707	2_113	0	0.11731897006286	25.4633037280536	9.40138776466396e-06	3.40761008241194	1
ENSG00000115419.12	GLS	2	190880843	2_113	0	0.0122785824443161	4.95400204123977	1.91431492578135e-07	0.678630804157087	1
ENSG00000115415.18	STAT1	2	190975983	2_113	0	0.0122857238165601	5.09733769520847	1.97084798690409e-07	0.411972367605052	1
ENSG00000138378.17	STAT4	2	191151202	2_114	0	0.0156097303719199	7.49113353841442	3.68003470340878e-07	-0.788360452187198	1
ENSG00000173559.12	NABP1	2	191677959	2_114	0	0.0116481028119492	4.77451842078018	1.75022443282517e-07	0.160711411874653	2
ENSG00000118997.13	DNAH7	2	196068464	2_116	0	0.0944051950345163	18.929250129112	5.62390890530398e-06	-2.86638158024886	1
ENSG00000138411.10	HECW2	2	196593392	2_116	0	0.0614234167041028	14.7891215132496	2.85881019088962e-06	1.77303812393628	1
ENSG00000144395.17	CCDC150	2	196639821	2_116	0	0.0244922740020511	6.06806088331206	4.67722231081929e-07	-0.673993208670839	2
ENSG00000119041.10	GTF3C3	2	196799713	2_116	0	0.0238171379411462	5.80467813951998	4.35087583328308e-07	-0.662546418994096	1
ENSG00000187944.2	C2orf66	2	196816616	2_116	0	0.0215433222460992	4.85986437171275	3.29492702632049e-07	0.264472295695205	1
ENSG00000115524.15	SF3B1	2	197439853	2_117	0	0.0263139879820139	6.83473256731728	5.66000965012764e-07	-0.898646068788484	1
ENSG00000115520.8	COQ10B	2	197453059	2_117	0	0.0378106168246253	10.2608059028136	1.22096779364898e-06	1.47454735545361	1
ENSG00000115541.10	HSPE1	2	197499794	2_117	0	0.0251146336517878	6.39491729109567	5.05441331971749e-07	-0.795779603600643	2
ENSG00000162944.10	RFTN2	2	197675986	2_117	0	0.0215141450864975	4.93748141855249	3.34301666070683e-07	-0.324016894434402	1
ENSG00000115896.15	PLCL1	2	197804386	2_117	0	0.0289124093853124	7.72327160970039	7.02739825694148e-07	-1.02124214379861	1
ENSG00000226124.6	FTCDNL1	2	199756697	2_118	0	0.0306714211373927	6.99970523800009	6.75651312626479e-07	1.22505086772227	2
ENSG00000162971.10	TYW5	2	199955071	2_118	0	0.0283046652822538	6.24140057165794	5.55967050212572e-07	1.17345226369253	2
ENSG00000162972.10	MAIP1	2	199955071	2_118	0	0.0289606626476681	6.4576718278403	5.88563653944351e-07	-1.2309570197885	1
ENSG00000196141.13	SPATS2L	2	200305189	2_118	0	0.0382356547356867	9.0853911223164	1.09325414657742e-06	-1.50816126574348	2
ENSG00000163535.17	SGO2	2	200510401	2_118	0	0.0260866235177509	5.47155116880393	4.49197477919076e-07	0.537978470887867	1
ENSG00000155729.12	KCTD18	2	200519526	2_118	0	0.0788674556733361	15.9995265677784	3.9711284590552e-06	-1.82931161260016	1
ENSG00000013441.15	CLK1	2	200864612	2_119	0	0.0212867580773298	5.42847871495195	3.63660923648849e-07	0.940101241922342	1
ENSG00000240344.8	PPIL3	2	200889218	2_119	0	0.0211375442717027	4.90852817302006	3.26523762300747e-07	-0.44606516256409	1
ENSG00000115942.8	ORC2	2	200963642	2_119	0	0.0265762810822979	7.4933429981446	6.26727562091303e-07	-1.34054442204098	1
ENSG00000119013.8	NDUFB3	2	201074667	2_119	0	0.0257848479143312	6.83368909621719	5.54534747130748e-07	-1.013136333761	1
ENSG00000003402.19	CFLAR	2	201116120	2_119	0	0.0213295130367398	5.33443403141268	3.58078514248901e-07	-0.837965715241238	1
ENSG00000003400.14	CASP10	2	201183110	2_119	0	0.0347594348644128	9.14345068326845	1.00021141657081e-06	1.4555575134723	1
ENSG00000064012.21	CASP8	2	201279205	2_119	0	0.0211471961685644	4.8465465062591	3.22547850563428e-07	0.105048030291041	1
ENSG00000155749.12	ALS2CR12	2	201319442	2_119	0	0.026448298320142	7.10683735831252	5.91538594527148e-07	1.09427381369465	1
ENSG00000155755.18	TMEM237	2	201640822	2_119	0	0.025044623897661	6.15232087728842	4.84911480168357e-07	0.384623435850524	2
ENSG00000082126.17	MPP4	2	201664791	2_119	0	0.134977568882962	22.7859625074969	9.67916634855974e-06	-2.50519766043144	1
ENSG00000116030.16	SUMO1	2	202238678	2_120	0	0.0132122703995788	6.43884832814916	2.67728510650952e-07	0.745385259965793	1
ENSG00000204217.13	BMPR2	2	202379787	2_120	0	0.0159617816671805	8.21310147662205	4.12569889223232e-07	1.21679243925712	1
ENSG00000138439.11	FAM117B	2	202634789	2_120	0	0.015620764166283	8.01015348805332	3.93778578940344e-07	1.48527554505212	1
ENSG00000163596.16	ICA1L	2	202871528	2_120	0	0.0169275331557371	8.76483927177352	4.66924436443453e-07	1.35601599655942	1
ENSG00000138380.17	CARF	2	202912242	2_120	0	0.0183120266018384	9.50358177203162	5.47687337444028e-07	1.17399738922288	1
ENSG00000138442.9	WDR12	2	203016269	2_120	0	0.0166155707033836	8.59010798152546	4.49182532766656e-07	1.3358726422158	1
ENSG00000144426.18	NBEAL1	2	203018972	2_120	0	0.0875789944461181	24.3703336849458	6.71692352714336e-06	-3.51114526664869	1
ENSG00000119004.15	CYP20A1	2	203239523	2_120	0	0.0132250888828127	6.44781989829072	2.68361661081412e-07	-0.950272654092198	1
ENSG00000023228.13	NDUFS1	2	206158198	2_122	0	0.0621790703738741	21.7643099196688	4.25890644377063e-06	-2.55619798020438	2
ENSG00000204186.7	ZDBF2	2	206284419	2_122	0	0.0169114394606399	10.192011443437	5.42437182562089e-07	1.66593933760627	1
ENSG00000114948.12	ADAM23	2	206443099	2_122	0	0.0204579332988698	11.8220346276739	7.61137218948878e-07	-1.41094163821462	1
ENSG00000138400.12	MDH1B	2	206694572	2_122	0	0.128686214325683	29.1035984471454	1.17865767462187e-05	2.76583971038917	3
ENSG00000118246.13	FASTKD2	2	206765180	2_122	0	0.0153938617626901	8.93926561243277	4.33070296826348e-07	1.12099708880412	2
ENSG00000144410.4	CPO	2	206944009	2_122	0	0.013261407741974	7.7760160536783	3.24530673086613e-07	-0.83021998125986	1
ENSG00000144401.14	METTL21A	2	207649619	2_122	0	0.0143611685861107	15.2708665609612	6.90180105169296e-07	-2.93874985859536	1
ENSG00000163249.11	CCNYL1	2	207712007	2_122	0	0.00966022281611467	5.26488082142674	1.60060681644515e-07	-0.488104317417028	1
ENSG00000118231.4	CRYGD	2	208124857	2_123	0	0.026112862628568	4.73024773442187	3.88729360725761e-07	-0.299057711246804	1
ENSG00000168582.4	CRYGA	2	208165326	2_123	0	0.0505171996567275	10.9810310757395	1.74578743081082e-06	-1.41597286006292	1
ENSG00000188674.10	C2orf80	2	208167437	2_123	0	0.0261921262279973	4.75882772714555	3.92265137580297e-07	0.230033656709698	3
ENSG00000138413.13	IDH1	2	208266091	2_123	0	0.0471513022669228	10.3246237792235	1.53206397592611e-06	1.46263102056787	2
ENSG00000115020.16	PIKFYVE	2	208266043	2_123	0	0.0478753937862686	10.4696251305848	1.57743860320047e-06	-1.61454799743005	2
ENSG00000144407.9	PTH2R	2	208359917	2_123	0	0.0620243986620231	12.940680245588	2.52597264081685e-06	1.8824334386505	1
ENSG00000144406.18	UNC80	2	209772425	2_124	0	0.01700994862928	14.331118497802	7.67170797056013e-07	2.34312247461386	1
ENSG00000197713.14	RPE	2	210002122	2_124	0	0.0141319295093977	12.3086952817422	5.47422263997422e-07	1.6179704751044	1
ENSG00000144445.16	KANSL1L	2	210170701	2_124	0	0.353549686267902	20.8544403661327	2.3203738894676e-05	3.91684767719395	1
ENSG00000115365.11	LANCL1	2	210477414	2_124	0	0.0139990834234328	10.4694533412667	4.61245966131441e-07	0.777974931278474	1
ENSG00000021826.14	CPS1	2	210477414	2_124	0	0.0139990834234328	10.4694533412667	4.61245966131441e-07	0.777974931278474	1
ENSG00000178568.14	ERBB4	2	212538367	2_125	0	0.0128067573900323	6.90403298920118	2.78260149378069e-07	-0.768343945763041	1
ENSG00000144452.14	ABCA12	2	215138684	2_127	0	0.0223703227511453	13.557860742023	9.54492219182565e-07	-2.28487102849195	1
ENSG00000138376.10	BARD1	2	214809224	2_127	0	0.0154219950663034	7.59484980234887	3.68611366595352e-07	1.31077086423878	2
ENSG00000138363.14	ATIC	2	215305609	2_127	0	0.0208405782317812	9.79443793915388	6.42389238553291e-07	1.04674700850146	4
ENSG00000118242.15	MREG	2	216024465	2_127	0	0.0218410617123619	10.6017362235576	7.28718364259472e-07	1.23129427858164	1
ENSG00000079246.15	XRCC5	2	216108211	2_127	0	0.0122925714641617	5.17807161888811	2.00317904485009e-07	0.505564129640151	1
ENSG00000138375.12	SMARCAL1	2	216412846	2_127	0	0.0119812670249172	4.96921257014743	1.8736967184209e-07	0.335750620487917	2
ENSG00000197756.9	RPL37A	2	216498338	2_127	0	0.011637230375268	4.66517589783918	1.70854581419281e-07	0.0213056252006364	1
ENSG00000163497.2	FEV	2	218984911	2_129	0	0.00917222467557333	4.68063260032344	1.35110223109637e-07	-0.0119567149969028	1
ENSG00000171450.5	CDK5R2	2	218959212	2_129	0	0.010025277756962	5.58044431987748	1.76065460431757e-07	0.458460593234829	1
ENSG00000181378.13	CFAP65	2	219041992	2_129	0	0.0119325651450386	7.31951019475618	2.74868395767488e-07	-1.09361649301075	2
ENSG00000231672.6	DIRC3	2	217756664	2_129	0	0.00923427277344291	5.0072985083879	1.45517476678524e-07	0.54103559216897	1
ENSG00000188282.12	RUFY4	2	218034910	2_129	0	0.00985214809305257	5.61227844362477	1.74011966382918e-07	0.807510519913271	1
ENSG00000163464.7	CXCR1	2	218166777	2_129	0	0.0228361130936722	14.4955189767193	1.04175340264429e-06	-1.90561753491465	1
ENSG00000163466.15	ARPC2	2	218216699	2_129	0	0.00978113178408746	13.3774177850456	4.11784859628286e-07	3.21415801166096	2
ENSG00000179921.14	GPBAR1	2	218259499	2_129	1	0.0311055766540392	20.3743653316042	1.99448750479809e-06	-4.36656988200898	1
ENSG00000127837.9	AAMP	2	218270227	2_129	0	0.0242586338836526	19.560692089383	1.49334286242566e-06	4.26964168673765	1
ENSG00000127838.13	PNKD	2	218245902	2_129	1	0.285802851296098	26.2193902810596	2.3582949393468e-05	-4.98783198494912	2
ENSG00000135926.14	TMBIM1	2	218292881	2_129	0	0.0214740340231098	14.6541689250368	9.9033882209709e-07	2.108159471456	2
ENSG00000158428.3	CATIP	2	218356632	2_129	0	0.0146219646117401	16.0674307094398	7.39368830085585e-07	-3.25768648894638	2
ENSG00000018280.16	SLC11A1	2	218381984	2_129	0	0.00920508974513501	4.76901669185797	1.3815475696482e-07	0.272188909358989	1
ENSG00000144580.13	CNOT9	2	218568272	2_129	0	0.0215880779726744	12.8666046487747	8.74151904936911e-07	-2.31889801801192	2
ENSG00000115556.13	PLCD4	2	218608011	2_129	0	0.0229751739000038	13.1055115322519	9.47592812370553e-07	2.20095482835728	1
ENSG00000074582.12	BCS1L	2	218658710	2_129	0	0.0354108574929954	17.367055562945	1.93540389613468e-06	2.63650888836021	1
ENSG00000115568.15	ZNF142	2	218658710	2_129	0	0.0300215151537512	16.1156752404538	1.52261494251596e-06	-2.48214692758369	2
ENSG00000163481.7	RNF25	2	218672243	2_129	0	0.01025354275838	5.93304566437122	1.91452310299953e-07	0.870220945713449	1
ENSG00000163482.11	STK36	2	218672243	2_129	0	0.0226043911166985	13.4004313625141	9.53280184201432e-07	2.30914543628903	2
ENSG00000163501.6	IHH	2	219062697	2_129	0	0.0317919600796553	16.0497239964459	1.60580884767617e-06	2.03415022897732	1
ENSG00000187736.12	NHEJ1	2	219160400	2_129	0	0.0282823851698403	14.9035569024806	1.32652346380089e-06	-1.89850768152453	2
ENSG00000213901.10	SLC23A3	2	219170383	2_129	0	0.0202443698074731	12.1816577232629	7.76103475700683e-07	-1.84341688318357	2
ENSG00000144567.10	FAM134A	2	219158882	2_129	0	0.0103290765419668	5.6779058033365	1.84568954728313e-07	0.560241419110174	1
ENSG00000115649.15	CNPPD1	2	219177206	2_129	0	0.0345518077859259	17.0306534669435	1.85187240776999e-06	2.14238701075161	2
ENSG00000158552.12	ZFAND2B	2	219154400	2_129	0	0.00926815894251043	4.78872442750668	1.39676161829636e-07	0.192245607281802	1
ENSG00000115657.12	ABCB6	2	219218557	2_129	0	0.0190304214088313	11.2461625316846	6.73537428986471e-07	1.19750125226405	1
ENSG00000198925.10	ATG9A	2	219230067	2_129	0	0.0159263765645649	9.75290393004266	4.88832306085476e-07	-1.16604778678081	1
ENSG00000163516.13	ANKZF1	2	219229829	2_129	0	0.0131476349583942	8.16480174319317	3.37833143964087e-07	-1.05428377524881	2
ENSG00000115661.13	STK16	2	219242427	2_129	0	0.0101975482120608	5.56477367385802	1.78587988910836e-07	0.570268590323687	2
ENSG00000127824.13	TUBA4A	2	219278362	2_129	0	0.0998283259656869	26.4931506710742	8.32331577588339e-06	2.43612347569573	1
ENSG00000135924.15	DNAJB2	2	219279688	2_129	0	0.0121508824989999	7.26403225397086	2.77775897036529e-07	0.89082174447	1
ENSG00000054356.13	PTPRN	2	219303894	2_129	0	0.01233563425666	7.61366616277158	2.95572679293599e-07	0.664891979948826	1
ENSG00000123992.18	DNPEP	2	219400887	2_129	0	0.0105119654130517	5.92167977284243	1.95901524321606e-07	-0.485372115157865	1
ENSG00000175084.11	DES	2	219418233	2_129	0	0.0170757314493522	10.6194659404406	5.7067778386584e-07	1.20384996764856	1
ENSG00000072195.14	SPEG	2	219434550	2_129	0	0.00919009295140305	4.70615817914961	1.36111681081562e-07	0.0881576992387396	1
ENSG00000188760.10	TMEM198	2	219547560	2_129	0	0.00916374320435698	4.67232425361926	1.34745682596146e-07	-0.0314620163858989	1
ENSG00000123999.4	INHA	2	219559853	2_129	0	0.0096810380145651	5.21080383907765	1.58758001638225e-07	-0.48786722248939	2
ENSG00000124006.14	OBSL1	2	219553834	2_129	0	0.025580144106036	14.2256842109183	1.14520998043219e-06	-1.66289590774799	2
ENSG00000144589.21	STK11IP	2	219588401	2_129	0	0.0113914498791659	6.80300204292978	2.4388695909382e-07	0.75283847070139	1
ENSG00000116106.11	EPHA4	2	221574191	2_130	0	0.0146348113073794	4.71233821014741	2.17036388281694e-07	0.0770039270414001	1
ENSG00000163082.9	SGPP2	2	222520334	2_131	0	0.0192226420302553	9.16668719481939	5.5454202480327e-07	1.02680285541877	1
ENSG00000116120.9	FARSB	2	222656186	2_131	0	0.0133309862775745	5.7296034673036	2.40378611122339e-07	-0.416854102371939	1
ENSG00000124003.12	MOGAT1	2	222671822	2_131	0	0.0126929332250745	5.2695915336019	2.1049797472078e-07	0.322699512596138	1
ENSG00000123983.13	ACSL3	2	222860739	2_131	0	0.012295231418847	4.97107937008167	1.92351854757486e-07	-0.221611932929511	1
ENSG00000135900.3	MRPL44	2	223956499	2_131	0	0.0144147858356029	6.46297032002317	2.93190118849777e-07	0.646914446875485	1
ENSG00000135919.12	SERPINE2	2	224039199	2_132	0	0.0157786968187497	4.69549008512011	2.33163750790094e-07	-0.044889356397051	1
ENSG00000124019.9	FAM124B	2	224402283	2_132	0	0.0184703797643095	6.94705779055238	4.03818034190309e-07	-0.890077204388349	1
ENSG00000036257.12	CUL3	2	224589492	2_132	0	0.158418659612134	29.3934415489546	1.46543225626522e-05	-3.75496468758622	1
ENSG00000135905.18	DOCK10	2	225041976	2_133	0	0.0165117340211666	8.97649253289204	4.66453473901513e-07	-1.13597095161783	1
ENSG00000081052.11	COL4A4	2	227163765	2_133	0	0.0181275706860708	9.54607549163019	5.44594743887077e-07	1.13572398426409	1
ENSG00000169031.18	COL4A3	2	227197255	2_133	0	0.0112533134864135	5.06146654590075	1.79252722993308e-07	-0.252916370839557	1
ENSG00000168958.19	MFF	2	227324777	2_134	0	0.0179448324728835	5.16198872308741	2.91518038679977e-07	0.271441462639217	3
ENSG00000173744.17	AGFG1	2	227472263	2_134	0	0.0511154955569361	15.0559940224668	2.42198240009774e-06	-1.79948361885544	1
ENSG00000135917.13	SLC19A3	2	227717302	2_134	0	0.0394642675894322	12.5971916551762	1.5645403121762e-06	-1.42932498371447	2
ENSG00000123977.9	DAW1	2	227864239	2_134	0	0.331829358697078	33.7558207480561	3.52510821299527e-05	-3.4356790196154	3
ENSG00000187957.7	DNER	2	229714567	2_135	1	0.0243569814546238	17.0693210955506	1.30842455914747e-06	-3.64433668018466	1
ENSG00000153832.11	FBXO36	2	229948378	2_135	0	0.00957078271599321	6.00821253084123	1.80967970959261e-07	-0.255763012666373	1
ENSG00000163053.10	SLC16A14	2	230068255	2_135	0	0.0110949632903836	7.04134927100191	2.45861615200865e-07	0.0787744539153387	1
ENSG00000185404.16	SP140L	2	230326798	2_135	0	0.0567392364724455	22.99088627262	4.10533095707147e-06	2.41898579574686	1
ENSG00000135916.15	ITM2C	2	230864420	2_135	0	0.00921822216602319	5.82424596856564	1.6896464965918e-07	0.53687713230828	1
ENSG00000135898.9	GPR55	2	230932834	2_135	0	0.00913829314001235	5.71167751768029	1.64262238957749e-07	0.413705445154482	2
ENSG00000204128.5	C2orf72	2	231037334	2_136	0	0.0181495640377859	4.68208069458466	2.67432426960622e-07	0.0646889795952828	2
ENSG00000135914.5	HTR2B	2	231125386	2_136	0	0.0241904988466992	7.38568757028334	5.62269764191858e-07	-0.888379687179873	2
ENSG00000135931.17	ARMC9	2	231198852	2_136	0	0.0183602402838293	4.7905547935634	2.76804500030446e-07	0.149687716144043	2
ENSG00000115053.15	NCL	2	231483427	2_136	0	0.0304865655823	9.56801325529397	9.17992735260092e-07	1.19514766907298	1
ENSG00000187514.16	PTMA	2	231706100	2_136	0	0.0187887323793067	5.00741631149543	2.96087555116419e-07	-0.453837365985313	1
ENSG00000156973.13	PDE6D	2	231789271	2_136	0	0.11174470685953	22.0081301174034	7.7396100395137e-06	-2.71691833481779	1
ENSG00000144535.19	DIS3L2	2	231961176	2_136	0	0.0484554715875287	13.9604343246264	2.12887777578408e-06	1.63791499701457	1
ENSG00000221944.6	TIGD1	2	232550122	2_136	0	0.0184553895539015	4.83914597705566	2.81061211234973e-07	-0.27969226245896	1
ENSG00000135930.13	EIF4E2	2	232556969	2_136	0	0.0235047391761729	7.11472022464918	5.26286508405311e-07	0.778510390300271	1
ENSG00000115468.11	EFHD1	2	232651587	2_136	0	0.0188736793426845	5.04983892998766	2.99945998152005e-07	-0.357109723461253	1
ENSG00000204120.14	GIGYF2	2	232697018	2_137	0	0.0160289446440555	4.75112337551465	2.39668087839028e-07	-0.0565020791220015	2
ENSG00000115474.6	KCNJ13	2	232776373	2_137	0	0.0270404986339117	9.58717466757533	8.15857498258538e-07	-1.25935771135111	1
ENSG00000182600.9	C2orf82	2	232880623	2_137	0	0.0168455516384725	5.18859025977868	2.75070227761026e-07	-0.507555225097811	1
ENSG00000066248.14	NGEF	2	233013260	2_137	0	0.0996910439949316	21.9194232817431	6.87692425814869e-06	-2.16291154457594	1
ENSG00000085982.13	USP40	2	233565958	2_137	0	0.0334697675929937	11.7498123659758	1.23763505463501e-06	1.39899699866372	2
ENSG00000168505.6	GBX2	2	236215566	2_139	0	0.093466026407897	21.0976838814068	6.20579655584204e-06	2.88240483319114	1
ENSG00000132321.16	IQCA1	2	236508696	2_139	0	0.0162358682579263	4.96040890316044	2.53455646371588e-07	0.304733992351154	2
ENSG00000198612.10	COPS8	2	237085776	2_140	0	0.0295908847587905	7.60162847699591	7.07902692780976e-07	-0.874847536836956	2
ENSG00000115648.13	MLPH	2	237484493	2_140	0	0.0591455995037358	14.1771650216168	2.63888707763528e-06	-2.03346855983834	1
ENSG00000124839.12	RAB17	2	237588086	2_140	0	0.0349762952412557	9.18229056353432	1.01072686965757e-06	1.18292006687861	3
ENSG00000177483.11	RBM44	2	237798821	2_140	0	0.0243939253666422	5.7798581391793	4.4371881416731e-07	-0.601765912217288	2
ENSG00000132329.10	RAMP1	2	237858483	2_141	0	0.0267173856915585	5.13855140982874	4.32059580405899e-07	0.341192352796784	1
ENSG00000184182.18	UBE2F	2	237968772	2_141	0	0.0255822072015476	4.72913478135467	3.80740150747624e-07	-0.101225415168043	1
ENSG00000132330.16	SCLY	2	238060509	2_141	0	0.0501525142187544	11.1044409962181	1.75266286169221e-06	1.58791540059294	3
ENSG00000144488.14	ESPNL	2	238099426	2_141	0	0.0454703505290887	10.1718707827512	1.45558680623468e-06	-1.25980485207874	2
ENSG00000168427.8	KLHL30	2	238138383	2_141	0	0.0289470381174408	5.89490525146819	5.37019351488735e-07	-0.466394128801673	1
ENSG00000178752.15	ERFE	2	238158500	2_141	0	0.0363613075353646	8.05093275333745	9.21286409583019e-07	0.975685711573829	1
ENSG00000132323.8	ILKAP	2	238128632	2_141	0	0.0255432859110506	4.71477973215864	3.79006925817314e-07	-0.240694955432755	2
ENSG00000144485.10	HES6	2	238231421	2_141	0	0.0324986158286887	6.98826433269726	7.14731892777607e-07	0.923684182948107	2
ENSG00000132326.11	PER2	2	238289924	2_141	0	0.0255827214539429	4.72932434599218	3.80763066425186e-07	-0.192957979545362	1
ENSG00000204104.11	TRAF3IP1	2	238320731	2_141	0	0.0254215091691203	4.6697295431432	3.73595839543568e-07	-0.139825385918457	1
ENSG00000065802.11	ASB1	2	238426832	2_141	0	0.0317407204076703	6.7651978681361	6.75781434805148e-07	0.743152784905731	2
ENSG00000178602.7	OTOS	2	240127158	2_143	0	0.0114519670174393	4.70425056067389	1.69542861026479e-07	0.0622944537338559	3
ENSG00000068024.16	HDAC4	2	239354404	2_143	0	0.0117221491216805	4.92283398650761	1.81606507207208e-07	0.284082395952096	2
ENSG00000130414.11	NDUFA10	2	240025784	2_143	0	0.0115253759699564	4.76414379192815	1.72802068193967e-07	0.187260206445101	1
ENSG00000172428.10	COPS9	2	240136001	2_143	0	0.0196612520613427	9.77809434421174	6.05026459402986e-07	-1.11970460172375	1
ENSG00000063660.8	GPC1	2	240450585	2_143	0	0.0282895874520401	13.2056342199633	1.17569548809867e-06	1.46524376102797	2
ENSG00000142330.19	CAPN10	2	240586423	2_143	0	0.0147091204843153	7.05192187664229	3.26439851361463e-07	-0.762446699014525	1
ENSG00000178623.11	GPR35	2	240605715	2_143	0	0.0128994668501943	5.82021832266194	2.36276217810228e-07	0.536943985317986	2
ENSG00000122085.16	MTERF4	2	241094178	2_143	0	0.021999819321026	10.8355302254798	7.50202065774378e-07	-1.23014030516647	4
ENSG00000115687.13	PASK	2	241145310	2_143	0	0.0114210365571085	4.67890038690108	1.68173783385469e-07	0.0633036567424665	1
ENSG00000115685.14	PPP1R7	2	241149230	2_143	0	0.0188339088355687	9.37384814458691	5.55606542777163e-07	-1.1575937833426	2
ENSG00000146205.13	ANO7	2	241217672	2_144	0	0.0262241545115426	7.97986332945206	6.58576033448969e-07	-1.32507116055966	3
ENSG00000168385.17	SEPT2	2	241315963	2_144	0	0.019669928033905	5.27170568817388	3.26334433248072e-07	0.760383220715039	1
ENSG00000115677.16	HDLBP	2	241314902	2_144	0	0.0236255809147186	6.99624168602653	5.20183141839747e-07	-0.642927744077806	2
ENSG00000006607.13	FARP2	2	241405280	2_144	0	0.219036519612671	28.5844618195724	1.97040510330646e-05	-3.06987943831118	2
ENSG00000115694.14	STK25	2	241509931	2_144	0	0.0219934311253852	6.32226901225005	4.37597600902203e-07	-0.928552376991262	1
ENSG00000168397.16	ATG4B	2	241636401	2_144	0	0.0209066122895193	5.84536860819124	3.84595804240958e-07	-1.09823293636	2
ENSG00000168393.12	DTYMK	2	241683277	2_144	0	0.0195517295687316	5.21507711327357	3.2088904435131e-07	-0.546875906869001	3
ENSG00000180902.17	D2HGDH	2	241734689	2_144	0	0.0298711346640161	9.20857808101168	8.65671796175679e-07	1.18799571692881	2
ENSG00000204099.11	NEU4	2	241808375	2_144	0	0.0425837285313617	12.5658808696841	1.68401360710505e-06	1.4777254158044	1
ENSG00000188389.10	PDCD1	2	241858748	2_144	0	0.0202168315168657	5.52964711216609	3.51819155744333e-07	-0.432441847775962	1
ENSG00000216921.7	AC131097.4	2	241871147	2_144	0	0.0198464606533469	5.35566462195207	3.34507157084077e-07	0.357215662855847	1
ENSG00000134121.9	CHL1	3	194092	3_1	0	0.0429318391806521	10.2328428384798	1.38256249520856e-06	-1.0508345181868	2
ENSG00000134115.12	CNTN6	3	1092103	3_1	0	0.028588421097521	6.38399449427377	5.74369867528195e-07	-0.642870490438678	1
ENSG00000072756.16	TRNT1	3	3126390	3_4	0	0.0126167696976955	8.73128356177196	3.46685152237741e-07	-1.02181758936129	1
ENSG00000113851.14	CRBN	3	3178789	3_4	0	0.0191483306151717	12.6483933879783	7.62211076316144e-07	-1.43068408819341	1
ENSG00000175928.5	LRRN1	3	3801087	3_4	0	0.0286253589889965	16.4358830896005	1.48065186824081e-06	-1.66864439316535	1
ENSG00000170364.12	SETMAR	3	4303252	3_4	0	0.0111975314658743	7.61254021472405	2.68263054405628e-07	-0.895474673290715	1
ENSG00000144455.13	SUMF1	3	4368850	3_4	0	0.0131526481162619	9.12140163458309	3.77558067016521e-07	-1.14077815386123	2
ENSG00000071282.11	LMCD1	3	8502071	3_6	0	0	5.10894644144061	0	0.524741707449817	1
ENSG00000182533.6	CAV3	3	8733693	3_7	0	0.0222563986496922	4.67021516959328	3.27115223079199e-07	-0.0289665483541705	1
ENSG00000125046.14	SSUH2	3	8744602	3_7	0	0.0232481754066909	5.08075058186464	3.71728383355791e-07	0.252799919887054	2
ENSG00000180914.10	OXTR	3	8769477	3_7	0	0.0242782825374521	5.48918397076632	4.19406079364282e-07	0.50780011339785	2
ENSG00000070950.9	RAD18	3	8963418	3_7	0	0.0669867768464524	15.1239086988387	3.18832145954175e-06	1.87106630647093	2
ENSG00000134077.15	THUMPD3	3	9362987	3_7	0	0.0662755662361935	15.0215155186955	3.13311381360207e-06	-1.64865513628312	2
ENSG00000168137.15	SETD5	3	9397385	3_7	0	0.026243118754365	6.22275203401893	5.13933485047317e-07	-0.601564247476376	1
ENSG00000132164.9	SLC6A11	3	10815382	3_8	0	0.0233741634118969	4.94399867745557	3.63683330485371e-07	0.294779770402176	1
ENSG00000144550.12	CPNE9	3	9703359	3_8	0	0.13482064927117	21.7377335356966	9.22315800577271e-06	-2.32306063896082	1
ENSG00000134072.10	CAMK1	3	9769618	3_8	0	0.0227926926995005	4.70675052405202	3.37618152117458e-07	0.166085647818365	2
ENSG00000241553.12	ARPC4	3	9794702	3_8	0	0.0227011846058907	4.66886838992984	3.33556283226663e-07	-0.0483440099648516	1
ENSG00000214021.15	TTLL3	3	9801058	3_8	0	0.0281619250491288	6.70081645561167	5.93880457180412e-07	-0.771003651629979	3
ENSG00000156990.14	RPUSD3	3	9843931	3_8	0	0.026829898257437	6.24364673747248	5.27188978649412e-07	0.550899730769593	1
ENSG00000171135.13	JAGN1	3	9890067	3_8	0	0.0300734430982322	7.32084582114912	6.92872600292236e-07	0.931667347113392	1
ENSG00000163701.18	IL17RE	3	9901869	3_8	0	0.0255340888228386	5.77684653563102	4.64216068268881e-07	0.541254086464763	2
ENSG00000163703.17	CRELD1	3	9933702	3_8	0	0.0247813683101537	5.49479986335197	4.28534838914089e-07	-0.491902776416671	1
ENSG00000125037.12	EMC3	3	10010880	3_8	0	0.0228369817214239	4.72502958501696	3.39587902170294e-07	0.101164723410134	2
ENSG00000144554.10	FANCD2	3	10046275	3_8	0	0.0279831571898869	6.64071909474146	5.84818086576514e-07	-0.740445742371254	1
ENSG00000254999.3	BRK1	3	10115521	3_8	0	0.0230473954468398	4.81140076477218	3.48981463896385e-07	-0.0694766887150564	2
ENSG00000134086.7	VHL	3	10141318	3_8	0	0.057057372756061	13.4003499085071	2.40622859127293e-06	-1.48667159381199	2
ENSG00000134070.4	IRAK2	3	10152565	3_8	0	0.0350578809137241	8.77079170883842	9.67683715224784e-07	1.06886676909122	1
ENSG00000157014.10	TATDN2	3	10247632	3_8	0	0.0667276906856925	14.8990722329837	3.12877472342229e-06	1.82498010849836	1
ENSG00000157017.15	GHRL	3	10317566	3_8	0	0.114433020813581	20.1233264908984	7.24703084515525e-06	-2.29460233960881	1
ENSG00000157103.10	SLC6A1	3	10992288	3_9	0	0.0112191115422051	4.67506219525685	1.6506493776737e-07	-0.00668659506911404	2
ENSG00000197548.12	ATG7	3	11272457	3_9	0	0.0136422920915578	28.7888639598486	1.23600675719071e-06	-5.23752413141107	2
ENSG00000144559.10	TAMM41	3	11837258	3_9	0	0.0186383012752808	9.1440809049559	5.36358739125583e-07	-0.96373661442846	2
ENSG00000157152.16	SYN2	3	12001361	3_9	0	0.0217166792424558	11.3032096446251	7.7251011242205e-07	1.41915314069667	1
ENSG00000157150.4	TIMP4	3	12159406	3_9	0	0.01714064058802	8.37582437755713	4.51818058259166e-07	0.896578221522925	2
ENSG00000132170.19	PPARG	3	12287696	3_9	0	0.0202543791750631	9.96197988228039	6.34999773000678e-07	1.15140485861686	1
ENSG00000154743.17	TSEN2	3	12484507	3_9	0	0.0114715250319215	4.87626714984655	1.76042538164118e-07	-0.265384936393377	2
ENSG00000075975.15	MKRN2	3	12557284	3_9	0	0.0245052279048325	11.8446024885323	9.13457213516211e-07	1.69107732274099	1
ENSG00000225526.4	MKRN2OS	3	12560442	3_9	0	0.0120337818497458	5.47554326310925	2.07366368754137e-07	-0.181809780420244	2
ENSG00000132155.11	RAF1	3	12664356	3_9	0	0.182537637945164	29.7294246034051	1.70784284212769e-05	3.17355220251747	1
ENSG00000144712.11	CAND2	3	12796583	3_9	0	0.0113481482865141	4.76079939306879	1.70025420529375e-07	0.196834191239631	2
ENSG00000144713.12	RPL32	3	12841494	3_9	0	0.0197827892193164	9.83773913333529	6.12479841856884e-07	1.06668928899362	1
ENSG00000131379.9	C3orf20	3	14669081	3_10	0	0.0124898856554234	6.27477668938699	2.466412487766e-07	0.520609898764202	1
ENSG00000144711.13	IQSEC1	3	13072162	3_10	0	0.0150886845293587	8.04821459550851	3.82172910667397e-07	1.02806064118871	1
ENSG00000132182.11	NUP210	3	13419856	3_10	0	0.0664116173526073	22.0727152000728	4.61326911950853e-06	2.66337758302891	1
ENSG00000163517.14	HDAC11	3	13496554	3_10	0	0.0113598791782852	5.3857293388641	1.92542767601484e-07	-0.436750627381727	1
ENSG00000163520.13	FBLN2	3	13548846	3_10	0	0.0290518823732416	14.2137688748429	1.2995485231732e-06	1.69875129980447	2
ENSG00000163528.12	CHCHD4	3	14116720	3_10	0	0.0401863345937977	17.2836369166949	2.18586081097961e-06	2.20803064538324	1
ENSG00000170876.7	TMEM43	3	14124463	3_10	0	0.087926230541141	24.776595574537	6.85597240164201e-06	2.53880478798853	1
ENSG00000170860.3	LSM3	3	14179885	3_10	0	0.0759686741826966	23.3649408968458	5.58609358903567e-06	-2.42015233349162	1
ENSG00000131389.16	SLC6A6	3	14418127	3_10	0	0.0548024923287285	20.2346155842546	3.48982975928197e-06	2.04360482470407	2
ENSG00000154781.15	CCDC174	3	14660765	3_10	0	0.0108880441206698	4.98814468430579	1.70921969205757e-07	0.349833297136353	2
ENSG00000177463.15	NR2C2	3	14947241	3_11	0	0.017383373300053	4.8635021435762	2.660676916967e-07	0.452250932021083	1
ENSG00000131368.7	MRPS25	3	15063435	3_11	0	0.0177216420897288	5.301963777876	2.95698887958058e-07	-0.75288973169614	2
ENSG00000131375.9	CAPN7	3	15206289	3_11	0	0.0178551289551487	5.30802858145686	2.98267007872528e-07	-0.827713013094717	1
ENSG00000206562.11	METTL6	3	15441199	3_11	0	0.0309244669372568	9.80362993979902	9.54109247840832e-07	1.41227970355588	1
ENSG00000144597.13	EAF1	3	15429031	3_11	0	0.096953991140831	20.1675183511456	6.15356972862503e-06	-2.16713306026267	1
ENSG00000131373.14	HACL1	3	15600464	3_11	0	0.0173947904998085	4.69610007693896	2.5707835937388e-07	-0.0112088850222513	2
ENSG00000131386.17	GALNT15	3	16184227	3_11	0	0.0175324435521056	4.74840454423283	2.61998699101581e-07	-0.121052650485183	1
ENSG00000154814.13	OXNAD1	3	16265536	3_12	0	0.0667454139068844	17.0726482980156	3.58617350887075e-06	-3.48487968086507	1
ENSG00000131378.13	RFTN1	3	16513716	3_12	0	0.0390681998105489	11.9292986331996	1.46672023830243e-06	1.23011684743394	2
ENSG00000182568.16	SATB1	3	18440698	3_13	0	0.0239754322388553	5.98513260443649	4.51595074171311e-07	0.645747608727239	2
ENSG00000163576.17	EFHB	3	19899966	3_14	0	0.0193634323478009	5.8815709242751	3.58413743622405e-07	0.508707315732631	3
ENSG00000144566.10	RAB5A	3	19948012	3_14	0	0.0711421092887329	18.2233505443793	4.08003548668191e-06	2.1404802450278	1
ENSG00000183977.13	PP2D1	3	20012243	3_14	0	0.0171091550193184	4.71823626787662	2.54048841949657e-07	0.0819610722366511	1
ENSG00000182247.9	UBE2E2	3	23203514	3_17	0	0.0458014739282845	16.5995514475206	2.39268088787185e-06	3.00439982406807	1
ENSG00000197885.10	NKIRAS1	3	23946511	3_18	0	0.0148316867763207	4.7320920207362	2.20878121591816e-07	0.428494415391472	1
ENSG00000151090.17	THRB	3	24495987	3_18	0	0.0166360520710128	5.8100657667401	3.04186750226582e-07	-0.535690867515368	1
ENSG00000077092.18	RARB	3	25174821	3_18	0	0.0177582734909382	6.42335760483221	3.58981290799512e-07	0.722942285474445	1
ENSG00000077097.15	TOP2B	3	25664786	3_19	0	0.0218170883085251	4.689385281174	3.21974649546728e-07	0.178623438706434	1
ENSG00000151093.7	OXSM	3	25782726	3_19	0	0.0327491274655963	8.52082558196333	8.78193832637295e-07	1.07521345027949	1
ENSG00000179796.11	LRRC3B	3	26623087	3_19	0	0.0948897495099552	18.6910532621749	5.58164291283511e-06	-2.2366055282884	1
ENSG00000163491.16	NEK10	3	27364507	3_20	2	0.0478123289299923	20.4856263569688	3.08246475486166e-06	1.41101588628755	1
ENSG00000033867.16	SLC4A7	3	27484716	3_20	0	0.0122238281903184	10.5589549243866	4.06197407003588e-07	2.98133926859995	2
ENSG00000187118.12	CMC1	3	28241610	3_21	0	0.0680451922673123	12.0864645140307	2.58824688812498e-06	1.42148082687196	1
ENSG00000163512.13	AZI2	3	28348550	3_21	0	0.0464398325917873	8.43770306380771	1.23317257294146e-06	1.13019482427018	2
ENSG00000206559.7	ZCWPW2	3	28348860	3_21	0	0.0465380980935257	8.45780584107674	1.23872617776023e-06	-1.24356522480585	1
ENSG00000144642.21	RBMS3	3	28575079	3_21	0	0.0318990795404602	4.87746471362862	4.89644929271787e-07	-0.237132712226718	2
ENSG00000144645.13	OSBPL10	3	32078093	3_23	0	0.0398297256366168	10.8502227469102	1.36005021213143e-06	1.28964928087493	1
ENSG00000152642.10	GPD1L	3	32105704	3_23	0	0.0330114841263632	9.07220394812675	9.42511869637253e-07	1.10128617539123	2
ENSG00000170293.8	CMTM8	3	32238447	3_23	0	0.0306678644487707	8.37616130751568	8.08420915487858e-07	-0.974413035948207	1
ENSG00000091317.7	CMTM6	3	32502466	3_24	0	0.0261606874565286	5.46031830969466	4.49548017375336e-07	-0.578827752676604	1
ENSG00000144635.8	DYNC1LI1	3	32570942	3_24	0	0.0299784238332369	6.74584404149626	6.36435015102534e-07	0.800436747964339	1
ENSG00000182973.18	CNOT10	3	32684690	3_24	0	0.0240440311865813	4.66506432533208	3.52999339506953e-07	-0.0191404858044061	1
ENSG00000188167.8	TMPPE	3	33097052	3_24	0	0.0269253931043161	5.73205273097566	4.85714650566754e-07	-0.522810304053043	2
ENSG00000170266.15	GLB1	3	33097411	3_24	0	0.0259262809455361	5.37544738999906	4.38595137247885e-07	-0.433900383016988	1
ENSG00000170275.14	CRTAP	3	33113893	3_24	0	0.102184407100819	18.4720745056426	5.94031225816589e-06	-2.02719774263231	2
ENSG00000173705.8	SUSD5	3	33218930	3_25	0	0.0171593188559164	4.698833577635	2.53745928012001e-07	-0.255215622071133	2
ENSG00000153558.13	FBXL2	3	33277306	3_25	0	0.0964856522121502	21.1205882308256	6.41324335981757e-06	2.58679432140414	1
ENSG00000153560.11	UBP1	3	33441741	3_25	0	0.0374566264310988	12.0592049204919	1.42153091310553e-06	-2.14782058056846	2
ENSG00000172995.16	ARPP21	3	35639025	3_26	0	0.0313489275444363	5.58114455752616	5.50623741475835e-07	-0.626604220749796	1
ENSG00000144681.10	STAC	3	36380288	3_26	0	0.0296440879123235	5.05291039676353	4.71399006825253e-07	-0.353108739462137	1
ENSG00000168016.13	TRANK1	3	36908471	3_27	0	0.0153288650650872	5.90854708683874	2.85035974448363e-07	0.304124232774475	2
ENSG00000178567.7	EPM2AIP1	3	36993455	3_27	0	0.017699555737179	7.98880951974811	4.44993231772025e-07	-1.61641874732074	1
ENSG00000093167.17	LRRFIP2	3	37183476	3_27	0	0.042754137077095	16.9589694404947	2.28184729112828e-06	2.85362463324045	1
ENSG00000144674.16	GOLGA4	3	37243272	3_27	0	0.0519472612614363	18.9777884887331	3.10253887217312e-06	2.89603463241716	2
ENSG00000198590.11	C3orf35	3	37386585	3_27	0	0.0169355854071367	6.52893747031544	3.47977926781039e-07	0.469808520629286	1
ENSG00000136059.14	VILL	3	37987123	3_27	0	0.0440176196196683	15.2608602310184	2.11404652881755e-06	1.60416061441479	2
ENSG00000187091.13	PLCD1	3	37989408	3_27	0	0.0347745793575379	13.0986499816953	1.43349900635421e-06	-1.41512813353477	1
ENSG00000008226.19	DLEC1	3	38040112	3_27	0	0.0535501051803131	17.3692001422502	2.92717792542472e-06	1.90722773869809	1
ENSG00000172936.12	MYD88	3	38137763	3_27	0	0.013383551744499	4.69582618176383	1.97784552473956e-07	-0.183652046993063	1
ENSG00000172939.8	OXSR1	3	38173945	3_27	0	0.0192211476825634	8.10273351056439	4.90139659733673e-07	1.05394942315782	1
ENSG00000172940.11	SLC22A13	3	38266019	3_27	0	0.013376215002745	4.70083918958889	1.97887157024839e-07	0.198827363702317	1
ENSG00000114739.13	ACVR2B	3	38454574	3_28	0	0.0783083998233024	19.6680571343244	4.84706433852046e-06	-2.44253247672232	1
ENSG00000183873.15	SCN5A	3	38661667	3_28	0	0.0278943688897606	9.84088348229286	8.63892300509919e-07	-1.21167028622849	1
ENSG00000168356.11	SCN11A	3	38990978	3_28	0	0.0161627639849039	4.7047132134367	2.39308299141588e-07	-0.0932799282995287	1
ENSG00000114742.13	WDR48	3	39054235	3_28	0	0.0222042744221136	7.69062249452159	5.37411621396543e-07	0.941532904438986	1
ENSG00000114745.13	GORASP1	3	39108714	3_28	0	0.0274847567129349	9.70127568814386	8.39130906593604e-07	-1.07999663077936	1
ENSG00000168026.18	TTC21A	3	39107217	3_28	0	0.0163881589586707	4.83478058961175	2.49353754265416e-07	-0.309542529559896	2
ENSG00000144655.14	CSRNP1	3	39154473	3_28	0	0.0181197275282401	5.7784656323168	3.29513468874916e-07	0.549538116796823	1
ENSG00000168334.8	XIRP1	3	39192679	3_28	0	0.0704844705185482	18.6550945321469	4.13808940429338e-06	1.97024090433597	1
ENSG00000144659.10	SLC25A38	3	39383433	3_28	0	0.0620702998401593	17.4358168437851	3.4059252738025e-06	2.13966697093813	1
ENSG00000168028.13	RPSA	3	39406713	3_28	0	0.0369667508429937	12.5029371468235	1.45456221577772e-06	-1.54472139022228	2
ENSG00000168314.17	MOBP	3	39467949	3_28	0	0.0172688411064256	5.32648581214452	2.89476252527282e-07	0.343108092282333	1
ENSG00000170011.13	MYRIP	3	39808955	3_28	0	0.0161469445016318	4.6955160220725	2.38606710269352e-07	0.122021694743074	1
ENSG00000114784.3	EIF1B	3	40309786	3_29	0	0.0209665170529867	5.6475117271162	3.72642518846416e-07	0.523938616536788	1
ENSG00000168032.8	ENTPD3	3	40387447	3_29	0	0.0190401383113473	4.74099237297618	2.84085017071411e-07	-0.227673707583901	1
ENSG00000188846.13	RPL14	3	40457413	3_29	0	0.0221385598038207	6.15946648501961	4.2914240934256e-07	0.59945290978806	1
ENSG00000177873.12	ZNF619	3	40477330	3_29	0	0.0205030646419653	5.43720270805015	3.50835295840874e-07	0.517371359214115	1
ENSG00000177842.11	ZNF620	3	40520426	3_29	0	0.0240132354638799	6.92498658776215	5.2333356469515e-07	-0.829572622236278	1
ENSG00000172888.11	ZNF621	3	40524103	3_29	0	0.0202784831825038	5.33358884129373	3.40379953110157e-07	0.490309840724407	1
ENSG00000249992.1	TMEM158	3	45226648	3_32	0	0.0224350149824257	4.82075605232007	3.40369387200225e-07	0.279892077279977	1
ENSG00000011376.9	LARS2	3	45388191	3_32	0	0.0593701900378794	14.0430556118779	2.62385014945429e-06	-1.91960775767558	2
ENSG00000144791.9	LIMD1	3	45561554	3_32	0	0.0223282048696698	4.77582320578425	3.35591554976724e-07	0.0121077647752879	2
ENSG00000163817.15	SLC6A20	3	45796686	3_32	0	0.0220670579233453	4.66506701054463	3.23974848272486e-07	-0.071851813217204	2
ENSG00000163818.16	LZTFL1	3	45916204	3_32	0	0.164616453779241	23.9903183662245	1.24284859812398e-05	-2.49623453946093	1
ENSG00000163820.14	FYCO1	3	45987966	3_32	0	0.0223457598308886	4.78322513805698	3.36375939097825e-07	-0.28709427539069	2
ENSG00000160791.13	CCR5	3	46370444	3_32	0	0.0381550696707129	9.83551735784532	1.18102321303931e-06	-1.13671465484185	2
ENSG00000121797.9	CCRL2	3	46406413	3_32	0	0.0457557129031879	11.5597603622994	1.66457409306263e-06	-1.4884790572521	1
ENSG00000012223.12	LTF	3	46485538	3_32	0	0.035898237442075	9.25796933584755	1.04591848237852e-06	0.977728311542233	1
ENSG00000241186.9	TDGF1	3	46576229	3_32	0	0.0228549557358939	4.99538139571088	3.59300656114101e-07	0.418674823868221	1
ENSG00000163827.12	LRRC2	3	46558494	3_32	0	0.0221200542645333	4.68764915954815	3.26324936215749e-07	0.203930891210922	1
ENSG00000261603.1	PRSS46	3	46735496	3_33	0	0.0648137594180326	19.7354002022465	4.02552125457743e-06	-2.1406293126373	2
ENSG00000178038.16	ALS2CL	3	46692951	3_33	0	0.0432646353730515	15.159376806488	2.06406500001699e-06	1.60682047879524	2
ENSG00000188086.13	PRSS45	3	46744963	3_33	0	0.0183690687328002	8.12721171457257	4.69826691689176e-07	-0.951822341753429	2
ENSG00000178055.11	PRSS42	3	46834226	3_33	0	0.173514803609199	28.868331671537	1.5764027834463e-05	3.0286895926334	1
ENSG00000160801.13	PTH1R	3	46877309	3_33	0	0.0233754405912923	10.7532501210938	7.91058363919683e-07	1.32694601498117	2
ENSG00000160796.16	NBEAL2	3	46979634	3_33	0	0.0123835177771966	4.70795590123424	1.83478589088389e-07	0.17034667098804	2
ENSG00000181555.20	SETD2	3	47164415	3_33	0	0.032487829950215	13.4825492573244	1.37848388239755e-06	-1.77182424949273	1
ENSG00000114650.18	SCAP	3	47476755	3_33	0	0.0146183915195401	6.03869354989946	2.77812353515461e-07	-0.071011486293315	3
ENSG00000163832.15	ELP6	3	47513447	3_33	0	0.0153785869254778	6.62398202438188	3.20585998460316e-07	-0.796264305472925	1
ENSG00000114646.9	CSPG5	3	47580841	3_33	0	0.123882698180402	27.2243391687264	1.06139485023012e-05	3.33352613333819	1
ENSG00000229453.2	SPINK8	3	48329090	3_34	0	0.0190213940231928	21.3801907319308	1.27986125179564e-06	-4.7941209687781	1
ENSG00000164045.11	CDC25A	3	48187406	3_34	0	0.0176651967704947	21.1239287878207	1.17436242691758e-06	4.77035525510742	2
ENSG00000164048.13	ZNF589	3	48234587	3_34	0	0.0209350317313198	21.7953380715739	1.43597277807122e-06	4.85800943871299	1
ENSG00000172113.8	NME6	3	48301597	3_34	0	0.0214035114254957	22.6139056439069	1.52324435829114e-06	-4.89214364736842	1
ENSG00000164049.14	FBXW12	3	48372047	3_34	0	0.0151239591431458	6.76157109646236	3.21826711878913e-07	1.08517656975659	1
ENSG00000164051.13	CCDC51	3	48440024	3_34	0	0.0200452362052999	8.49167084217355	5.35689709048593e-07	0.689461196844622	1
ENSG00000232112.3	TMA7	3	48440024	3_34	0	0.0200452362052999	8.49167084217355	5.35689709048593e-07	-0.689461196844622	1
ENSG00000164053.19	ATRIP	3	48446788	3_34	0	0.0124443973099111	4.95620288467929	1.94102852664252e-07	0.4683309102052	1
ENSG00000213689.11	TREX1	3	48465783	3_34	0	0.0179448348805061	7.66669231951905	4.32968673103765e-07	-0.60803474375994	2
ENSG00000114268.11	PFKFB4	3	48562408	3_34	0	0.0126875757862863	6.10817317171671	2.43892791379232e-07	0.907711002612318	2
ENSG00000145040.3	UCN2	3	48563473	3_34	0	0.011851218623222	4.80468517623021	1.79199551978128e-07	-0.659466877283217	1
ENSG00000068745.14	IP6K2	3	48694528	3_34	0	0.0168969589185861	7.8522242994281	4.17551663887662e-07	0.961610341766892	2
ENSG00000114302.15	PRKAR2A	3	48847779	3_34	0	0.0150376824821205	7.49413011840103	3.54659104842774e-07	1.74265028469255	1
ENSG00000221883.2	ARIH2OS	3	48919429	3_34	0	0.0235162743867109	15.6409481331368	1.15755215659648e-06	-3.69922947788487	1
ENSG00000177479.19	ARIH2	3	48919429	3_34	0	0.0235162743867109	15.6409481331368	1.15755215659648e-06	3.69922947788487	1
ENSG00000178467.17	P4HTM	3	48995534	3_34	0	0.0149937735584553	10.057351949716	4.74573593823305e-07	2.79154598771856	1
ENSG00000178252.17	WDR6	3	49007280	3_34	0	0.0238697191427746	14.5147168687598	1.090347297262e-06	-3.35257937977214	2
ENSG00000178057.14	NDUFAF3	3	49015352	3_34	0	0.0221058362405449	14.8474620701997	1.03292347259684e-06	3.62061375563169	1
ENSG00000178149.16	DALRD3	3	49015352	3_34	0	0.0221058362405449	14.8474620701997	1.03292347259684e-06	3.62061375563169	1
ENSG00000198218.10	QRICH1	3	49088219	3_34	0	0.0140179778651472	9.10028872083076	4.01466687610712e-07	-2.6716767418339	1
ENSG00000172053.17	QARS	3	49106005	3_34	0	0.0128345155886823	7.55887957751042	3.05313411540153e-07	2.40008994964861	1
ENSG00000177352.9	CCDC71	3	49120338	3_34	0	0.0162679243528242	10.8646494298559	5.56233108142936e-07	-3.2213621756104	1
ENSG00000185909.14	KLHDC8B	3	49171432	3_34	0	0.150602393260843	32.4275214282281	1.53693181977518e-05	-4.16716781439277	2
ENSG00000188315.7	C3orf62	3	49277527	3_34	0	0.0160496613346159	8.07616620937549	4.07924786289221e-07	1.79199055766764	1
ENSG00000164076.16	CAMKV	3	49870590	3_35	0	0.00946856891696735	13.962507500661	4.16060740458601e-07	-1.9129895595528	1
ENSG00000114316.12	USP4	3	49340655	3_35	0	0.00965564073979996	12.866679639086	3.90981816465295e-07	-2.38323314865185	1
ENSG00000233276.3	GPX1	3	49359318	3_35	0	0.0100228514873746	13.5274193967019	4.26692710778066e-07	-2.47161766645616	1
ENSG00000067560.10	RHOA	3	49413431	3_35	0	0.00953673974149327	16.6153891764814	4.98677096998708e-07	-1.59887639542454	1
ENSG00000145022.4	TCTA	3	49412704	3_35	0	0.00927204971312257	5.72361315388844	1.67014815553969e-07	0.946865205803292	1
ENSG00000145020.15	AMT	3	49422917	3_35	0	0.00972635301584479	12.9914503535354	3.97664332553821e-07	2.39718064753078	1
ENSG00000145029.13	NICN1	3	49380463	3_35	0	0.0114635537351996	11.3004781831131	4.07685312806661e-07	-1.89169438514698	2
ENSG00000173402.11	DAG1	3	49466685	3_35	0	0.00935069671772382	16.6898764675966	4.9114086086964e-07	1.66537662180444	1
ENSG00000164061.4	BSN	3	49559580	3_35	1	0.667978408203646	47.9387558934485	0.000100776241535807	-4.59372971837493	1
ENSG00000164062.12	APEH	3	49673881	3_35	0	0.0094573150253634	20.2292790030106	6.02084204344998e-07	1.74794649524374	1
ENSG00000173531.15	MST1	3	49689668	3_35	0	0.010335536282373	7.05271480258728	2.29402587320285e-07	0.925321313273332	1
ENSG00000164068.15	RNF123	3	49699132	3_35	0	0.0252736030696427	35.5123306033828	2.8245892978462e-06	-4.14690883063357	1
ENSG00000185614.4	FAM212A	3	49803410	3_35	0	0.472215896134723	19.3573982937884	2.87671317501528e-05	-3.17266697766731	1
ENSG00000183763.8	TRAIP	3	49856597	3_35	0	0.0150461469264278	19.8596161061203	9.40383761762678e-07	-2.51868868838544	1
ENSG00000164078.12	MST1R	3	49904003	3_35	0	0.0136320945828553	20.5360210448492	8.8102425536387e-07	-2.72493797030736	1
ENSG00000004534.14	RBM6	3	49940636	3_35	0	0.0101851823092726	15.8455161960763	5.07906969673297e-07	2.0340209490806	1
ENSG00000003756.16	RBM5	3	50088563	3_35	0	0.010593299024292	16.0720592142563	5.35811128082556e-07	2.08349113724445	1
ENSG00000001617.11	SEMA3F	3	50161104	3_35	0	0.00997908993789098	9.96576564660022	3.12975672021022e-07	0.291651608678304	1
ENSG00000188338.14	SLC38A3	3	50206077	3_35	0	0.0285343365264931	15.8993004687297	1.42775854941421e-06	1.93091194330154	1
ENSG00000012171.19	SEMA3B	3	50267465	3_35	0	0.0290668751036631	14.7855360667575	1.35252217184724e-06	-1.32278666432295	1
ENSG00000179564.3	LSMEM2	3	50278688	3_35	0	0.0253957644800659	14.6975995780692	1.17467215930236e-06	1.7941906525052	1
ENSG00000243477.5	NAT6	3	50295266	3_35	0	0.0283023492609518	15.5411224001438	1.38424779570382e-06	-2.00597475838296	3
ENSG00000186792.16	HYAL3	3	50295266	3_35	0	0.0333894047815994	17.6597059854073	1.85567159334201e-06	2.36645137704047	1
ENSG00000068028.17	RASSF1	3	50341515	3_35	0	0.030896396370424	16.5047770255445	1.60482049946402e-06	1.91642507093142	1
ENSG00000114395.10	CYB561D2	3	50350442	3_35	0	0.021350303861282	21.6221307063157	1.45281903833845e-06	-2.04736954099458	1
ENSG00000114735.9	HEMK1	3	50569633	3_35	0	0.00895754950031735	5.38745584263123	1.51873469385572e-07	0.393508777697233	1
ENSG00000088543.14	C3orf18	3	50529576	3_35	0	0.00988063647027815	6.17253474669509	1.91936441184862e-07	-0.133150506021502	1
ENSG00000114738.10	MAPKAPK3	3	50611291	3_35	0	0.00882652198019629	5.87990150368989	1.63331004058825e-07	-1.33374430371697	2
ENSG00000114737.15	CISH	3	50612068	3_35	0	0.0122210772457005	8.67669029140792	3.33712564714577e-07	1.43523059300758	1
ENSG00000145050.15	MANF	3	51384757	3_35	0	0.0095983234962741	5.29061921312042	1.59812542731588e-07	-0.17661904471467	1
ENSG00000259956.1	RBM15B	3	51391456	3_35	0	0.00888869414285609	4.7192369183225	1.32013612903829e-07	-0.144437334880974	1
ENSG00000164081.12	TEX264	3	51661849	3_35	0	0.0279888459932953	14.8832201450393	1.31096431995762e-06	-1.70160176504374	1
ENSG00000164082.14	GRM2	3	51707122	3_35	0	0.0101147442106274	7.56290554496532	2.40742382712601e-07	-1.42740464817948	1
ENSG00000114767.6	RRP9	3	51941930	3_36	0	0.0641894786972298	30.0694342360384	6.07432576248274e-06	-2.46902259929705	1
ENSG00000248487.8	ABHD14A	3	51972037	3_36	0	0.0553879903192651	28.6589843532515	4.99557377064605e-06	-2.37697365804487	1
ENSG00000114779.19	ABHD14B	3	51988726	3_36	0	0.0282327931193186	22.268000010115	1.97853634404779e-06	2.24703546068524	1
ENSG00000243989.8	ACY1	3	51982820	3_36	0	0.00562038369029183	7.12276875696096	1.25986434006633e-07	0.917599629568622	1
ENSG00000162244.10	RPL29	3	51993314	3_36	0	0.0182017321907058	18.1341868546725	1.03877091279722e-06	1.88371564190757	1
ENSG00000164087.7	POC1A	3	52154292	3_36	0	0.0121255685832041	14.3213624153885	5.46506612576757e-07	1.65869477267423	2
ENSG00000239732.3	TLR9	3	52227452	3_36	0	0.00442710555233161	4.89153708734909	6.81513088705072e-08	0.334508184581388	1
ENSG00000164088.17	PPM1M	3	52245578	3_36	0	0.00461569789702265	5.2817926987151	7.67233754790463e-08	0.62588192424993	2
ENSG00000168237.17	GLYCTK	3	52286212	3_36	0	0.0331093326931911	23.7679829784684	2.47657639519947e-06	3.39517179314667	2
ENSG00000164091.11	WDR82	3	52288401	3_36	0	0.0166050049460548	17.2679577164204	9.02378957588027e-07	-2.69574026561995	1
ENSG00000114841.17	DNAH1	3	52316729	3_36	0	0.00484669401223092	5.73797871478048	8.7521249391778e-08	0.896443694702121	1
ENSG00000163930.9	BAP1	3	52407590	3_36	0	0.00435883503928713	4.74628448708036	6.51078228085589e-08	0.251372068039684	1
ENSG00000010318.20	PHF7	3	52408338	3_36	0	0.00459374525482326	5.23690379833512	7.57095173422455e-08	0.707341968960961	1
ENSG00000010319.6	SEMA3G	3	52444898	3_36	0	0.0110058286824398	13.4134116134277	4.64591194019379e-07	2.00445821245379	1
ENSG00000114854.7	TNNC1	3	52454186	3_36	0	0.00441927896838823	4.87499619145624	6.78007771416734e-08	-0.317420987094547	1
ENSG00000010322.15	NISCH	3	52455611	3_36	0	0.0047155116740486	5.48144162414442	8.13453236442938e-08	-0.719281758775622	1
ENSG00000010327.10	STAB1	3	52495757	3_36	0	0.00434164568742346	4.70936603907213	6.43466290087175e-08	0.0157632639713126	1
ENSG00000168273.7	SMIM4	3	52533601	3_36	0	0.0115505011772774	13.8642561175005	5.03971961351438e-07	-2.72235940978186	1
ENSG00000168268.10	NT5DC2	3	52533447	3_36	0	0.022680541551956	20.2024001185973	1.44200033780562e-06	2.93636365268817	2
ENSG00000163938.16	GNL3	3	52686064	3_36	0	0.0218271636434513	19.8377150269699	1.36269268744319e-06	3.23698385660826	1
ENSG00000114902.13	SPCS1	3	52799789	3_36	0	0.0146497129472197	16.0925524457367	7.41930153257303e-07	-2.99143675000889	1
ENSG00000016864.18	GLT8D1	3	52705620	3_36	0	0.203717160615797	41.425814782531	2.65587509950878e-05	-3.99528293729118	2
ENSG00000114904.12	NEK4	3	52759931	3_36	0	0.0263606677408974	21.6142336641485	1.79310294156718e-06	3.26005355871179	2
ENSG00000055955.15	ITIH4	3	52830844	3_36	0	0.0185441041795151	18.3052370577321	1.06829252512731e-06	1.54080998697045	3
ENSG00000213533.11	TMEM110	3	52897955	3_36	0	0.00432205560034316	4.6670722096636	6.34810122956202e-08	-0.878739766639018	1
ENSG00000163935.13	SFMBT1	3	53046121	3_36	0	0.00539159392531574	6.73352599466756	1.1425328351116e-07	0.534932426095095	2
ENSG00000163932.13	PRKCD	3	53159532	3_36	0	0.0656232129838876	30.2819544126439	6.25389182823601e-06	-3.32158789735926	1
ENSG00000163931.15	TKT	3	53236833	3_36	0	0.0106617552619127	13.1156027752694	4.40074230072274e-07	2.08838132101157	1
ENSG00000157388.15	CACNA1D	3	53328538	3_36	0	0.00532696775698516	6.62166089608557	1.11008434484341e-07	1.40281932469171	1
ENSG00000272886.5	DCP1A	3	53346026	3_36	0	0.0102499449444586	12.7466880915268	4.11176102149259e-07	1.95041101918823	2
ENSG00000016391.10	CHDH	3	53827972	3_36	0	0.00444922547324467	4.93815676673252	6.91445988954407e-08	-0.253254985106045	2
ENSG00000056736.9	IL17RB	3	53848876	3_36	0	0.0089907471704419	11.5183971334669	3.25909340042119e-07	-1.37786805152613	2
ENSG00000113812.13	ACTR8	3	53881831	3_36	0	0.0210954882680471	19.5211491840623	1.2959968201539e-06	2.09858079246667	2
ENSG00000113811.10	SELENOK	3	53892083	3_36	0	0.0117514004826961	14.0269126830239	5.18753087212193e-07	-1.81743170104057	1
ENSG00000114251.14	WNT5A	3	55489922	3_38	0	0.104931083300245	21.1934609502548	6.9986619095013e-06	2.29261191663597	1
ENSG00000187672.12	ERC2	3	56468050	3_39	0	0.0207646589032825	6.73696587869041	4.40248741208794e-07	-0.984090514998908	1
ENSG00000180376.16	CCDC66	3	56557150	3_39	0	0.0189462899869856	5.87502581223808	3.50302254950963e-07	-0.955420392109349	1
ENSG00000163946.13	FAM208A	3	56682894	3_39	0	0.0211218701665866	6.89746171342077	4.58490816134102e-07	-1.20563949509324	1
ENSG00000163947.11	ARHGEF3	3	57078950	3_39	0	0.0412066864272913	13.2095846828802	1.71303339647084e-06	1.7717750215037	1
ENSG00000144730.17	IL17RD	3	57169500	3_39	0	0.0173325967809226	5.03832588401493	2.74826661500772e-07	-0.0447069962752132	2
ENSG00000163666.8	HESX1	3	57226802	3_39	0	0.0700513335687133	18.2730997917917	4.02844656196047e-06	2.04741599183879	1
ENSG00000157500.10	APPL1	3	57232352	3_39	0	0.0198644136095087	6.32000548874217	3.95095586657413e-07	0.828529058894868	1
ENSG00000239388.8	ASB14	3	57269656	3_39	0	0.0505690628007296	15.1561079835244	2.41202369264741e-06	2.23812438347006	1
ENSG00000174844.14	DNAH12	3	57544429	3_39	0	0.0350648226183847	11.6800450284566	1.28891754973211e-06	-1.85598508892463	1
ENSG00000168374.10	ARF4	3	57597538	3_39	0	0.0186459086374534	5.72476245239512	3.35930932918179e-07	0.775263208712535	2
ENSG00000174839.12	DENND6A	3	57692733	3_39	0	0.017847821783907	5.31357633125467	2.98456552538819e-07	0.341586390069735	2
ENSG00000163681.14	SLMAP	3	57755619	3_39	0	0.0549620992404986	15.9504555840795	2.75895983290011e-06	-2.4450356874826	1
ENSG00000136068.14	FLNB	3	58024201	3_39	0	0.0178496310751466	5.31454707960082	2.98541339219561e-07	-0.668019045947187	1
ENSG00000163686.14	ABHD6	3	58234692	3_40	0	0.0307406579153022	14.4302304391828	1.39603208006791e-06	1.62839753895713	2
ENSG00000163684.11	RPP14	3	58305894	3_40	0	0.0110776015125197	4.8327069014674	1.68478764331085e-07	-0.103400091671344	2
ENSG00000168297.15	PXK	3	58332737	3_40	0	0.0110257707482072	4.78875436938319	1.66165360141161e-07	0.0187102556993032	3
ENSG00000168291.12	PDHB	3	58431463	3_40	0	0.0238335731776937	12.0294447829322	9.02284951632522e-07	1.62292205199255	1
ENSG00000168306.12	ACOX2	3	58530656	3_40	0	0.0205001805238781	10.6110907367501	6.84583909749768e-07	1.38340582270359	1
ENSG00000144724.19	PTPRG	3	61561091	3_41	0	0.0195112860438382	6.55959045048863	4.02783428721316e-07	0.769357063354427	1
ENSG00000163618.17	CADPS	3	62875710	3_42	0	0.049423206250256	14.9746096661278	2.32913896299059e-06	1.71240031137521	2
ENSG00000163632.12	C3orf49	3	63819161	3_43	0	0.141060708150147	25.7460946332492	1.14294779642957e-05	-2.76525368893824	1
ENSG00000163634.11	THOC7	3	63829650	3_43	0	0.0370310782199157	12.8492503493711	1.49745272995726e-06	-1.7244875327887	4
ENSG00000163635.17	ATXN7	3	63864984	3_43	0	0.0295974788868401	10.7301727166875	9.99471479302561e-07	-1.46806897013165	1
ENSG00000163636.10	PSMD6	3	64023832	3_43	0	0.019276384055727	6.69005206165074	4.05848590082856e-07	-0.941115255941071	2
ENSG00000151276.23	MAGI1	3	66040764	3_44	0	0.0230683704421711	5.69798811856082	4.13663716881772e-07	0.48645137530603	1
ENSG00000144741.17	SLC25A26	3	66236632	3_45	0	7.7715611723761e-16	391.696121272614	9.58002217895783e-19	2.71528103559593	1
ENSG00000144749.13	LRIG1	3	66501565	3_45	0	0	10.230336500878	0	-0.970715848840832	1
ENSG00000163376.11	KBTBD8	3	66998338	3_45	0	0	10.210434081741	0	1.39012142306814	1
ENSG00000172340.14	SUCLG2	3	67654746	3_45	0	0	6.25962924884077	0	0.585120472129784	1
ENSG00000183662.10	FAM19A1	3	68003750	3_45	0	0	8.1825148923447	0	1.00214963003885	1
ENSG00000144747.15	TMF1	3	69052218	3_46	0	0.0309947697587849	8.18635769965355	7.98524242224544e-07	-0.914977300780368	1
ENSG00000163380.15	LMOD3	3	69122652	3_46	0	0.0231597441886321	5.43762845101545	3.96325723416057e-07	-0.374218615975735	1
ENSG00000170837.2	GPR27	3	71735170	3_48	0	0.05915724059919	22.7641139471599	4.2380651881629e-06	2.19832929856868	2
ENSG00000163421.8	PROK2	3	71781190	3_48	0	0.00859016299267246	4.72587538262247	1.27759335271264e-07	-0.199560053263803	2
ENSG00000144736.13	SHQ1	3	72861735	3_49	0	0.0216244836666115	6.43579222450636	4.37982476508692e-07	-0.732320208058453	1
ENSG00000172986.12	GXYLT2	3	72975458	3_49	0	0.0333859941291835	10.5327839754773	1.10666573503164e-06	-1.07486677559319	1
ENSG00000163605.14	PPP4R2	3	72996291	3_49	0	0.0441211038593404	13.175491609335	1.8294568555969e-06	-1.84011693639598	1
ENSG00000113805.8	CNTN3	3	74521451	3_50	0	0	65.1725997729018	0	-1.19010045322571	2
ENSG00000227124.8	ZNF717	3	75785558	3_51	0	0.0302305550689509	7.63795582192339	7.26661644192895e-07	-0.930233400111023	1
ENSG00000114480.12	GBE1	3	81762506	3_54	0	0	134.630405178646	0	0.620527095261147	2
ENSG00000175161.13	CADM2	3	84934767	3_56	0	0.527320149140519	24.9010897115943	4.13239371982079e-05	4.37134513983832	1
ENSG00000064835.10	POU1F1	3	87272380	3_57	0	0.0717497323157403	19.0390986383369	4.29908114715676e-06	2.52420202528658	1
ENSG00000206538.8	VGLL3	3	86990820	3_57	0	0.0178789088500185	5.67306788058598	3.19203734766405e-07	0.806018911709671	2
ENSG00000083937.8	CHMP2B	3	87227121	3_57	0	0.0211461276612043	7.22432701752982	4.80769845160007e-07	0.829189426607291	1
ENSG00000175105.6	ZNF654	3	88059041	3_58	0	0.0118094393137922	5.25338482428722	1.95243897085219e-07	0.403706034583725	2
ENSG00000163320.10	CGGBP1	3	88224880	3_58	0	0.01536017509582	8.33711618878336	4.03014799039219e-07	1.6093203615469	1
ENSG00000179021.9	C3orf38	3	88150029	3_58	1	0.148765088260859	17.9622173267136	8.40949554047873e-06	3.40520175582688	1
ENSG00000184500.14	PROS1	3	93972160	3_59	0	0.016821690245609	6.95332009611516	3.68104246792857e-07	-0.715103784859293	2
ENSG00000178700.7	DHFR2	3	94073881	3_59	0	0.0149697926472449	5.85802015414259	2.75978735219372e-07	0.472674754842505	1
ENSG00000178694.9	NSUN3	3	94062771	3_59	0	0.0142491599040149	5.39505127660835	2.41932275693625e-07	-0.595418951187702	1
ENSG00000113966.9	ARL6	3	97763730	3_61	0	0.0305287824193452	9.91410724117044	9.52515539844493e-07	1.15182478860911	1
ENSG00000080200.9	CRYBG3	3	97822174	3_61	0	0.0407675750434068	12.6518804905817	1.62322578894366e-06	1.56664149901782	1
ENSG00000170854.17	RIOX2	3	97749587	3_61	0	0.0184762540121496	5.18279827775001	3.01361107880438e-07	-0.388129787995545	1
ENSG00000231861.2	OR5K2	3	98506344	3_62	0	0.0255274802447445	4.94688516988518	3.97419114935653e-07	-0.0730974450401136	1
ENSG00000080822.16	CLDND1	3	98523270	3_62	0	0.02641043139616	5.26753969567312	4.37816662446812e-07	-0.443824019857709	1
ENSG00000057019.15	DCBLD2	3	98901456	3_62	0	0.027506060567161	5.65105485076867	4.89177970988853e-07	0.62725811133688	1
ENSG00000144810.15	COL8A1	3	99638508	3_62	0	0.0306881081928044	6.68495713682972	6.45621102737622e-07	-1.34319150034056	1
ENSG00000184220.11	CMSS1	3	99814105	3_63	0	0.0222321046396181	6.76685004724657	4.73452162147417e-07	0.843319419794111	1
ENSG00000036054.12	TBC1D23	3	100261437	3_63	0	0.0326081559325468	10.3802065737387	1.06522465356382e-06	-1.74175189937158	1
ENSG00000114021.11	NIT2	3	100334239	3_63	0	0.0537866692377297	15.1314918835007	2.56132904388692e-06	2.19781998871789	1
ENSG00000154174.7	TOMM70	3	100410524	3_63	0	0.0187333527254779	5.15602932358642	3.03976396777544e-07	-0.725185187748297	1
ENSG00000206535.7	LNP1	3	100402006	3_63	0	0.0177906335119978	4.67069350211612	2.61506059225116e-07	0.0850522562776543	1
ENSG00000181458.10	TMEM45A	3	100492481	3_63	0	0.0230466120765943	7.10567116812325	5.15372416887206e-07	-1.02036506032481	1
ENSG00000114354.13	TFG	3	100709093	3_63	0	0.0329042846200697	10.465695356126	1.08375101098621e-06	1.65726244692514	2
ENSG00000154175.16	ABI3BP	3	100990397	3_64	0	0.0151789028358073	4.67922732489312	2.23523659532869e-07	0.190980365611835	3
ENSG00000081148.11	IMPG2	3	101320737	3_64	0	0.0243907614493598	9.13939081166193	7.01538615028346e-07	-1.58725293020435	1
ENSG00000138468.15	SENP7	3	101513077	3_64	0	0.141876294183776	26.0348322797548	1.16244815912554e-05	3.07486912550936	2
ENSG00000174173.6	TRMT10C	3	101561866	3_64	0	0.0856340408884906	21.0960006133393	5.68532820706056e-06	2.47386439253354	1
ENSG00000066422.4	ZBTB11	3	101677685	3_64	0	0.0175705752115356	6.05349172041482	3.34734831240383e-07	0.757379096858547	1
ENSG00000144815.15	NXPE3	3	101779081	3_64	0	0.0203855444665356	7.45057543851195	4.77992525359439e-07	1.04840831602263	3
ENSG00000170017.12	ALCAM	3	105366626	3_66	0	0.0129668747090246	4.97754651608964	2.0312324009289e-07	0.280717028002253	1
ENSG00000138483.2	CCDC54	3	107377044	3_67	0	0.049295414926721	16.7106158800946	2.59243547993201e-06	1.9909633903541	1
ENSG00000138472.10	GUCA1C	3	108727002	3_67	0	0.0151523090966789	5.57326913870459	2.6576501529055e-07	-0.60372450337393	2
ENSG00000196776.14	CD47	3	108081155	3_67	0	0.0139587426071367	4.80325511710385	2.11004115938949e-07	-0.351608039277	1
ENSG00000114446.4	IFT57	3	108223938	3_67	0	0.0256072747752385	10.5086093629333	8.46871628562589e-07	-1.46839879576414	1
ENSG00000177707.10	NECTIN3	3	111070094	3_69	0	0.0288316358167543	10.5096210512446	9.53597961698606e-07	1.37347986980803	1
ENSG00000240891.7	PLCXD2	3	111674240	3_69	0	0.0251707151729265	9.22871793518352	7.31048013739505e-07	1.09003781692109	1
ENSG00000144827.8	ABHD10	3	111978835	3_69	0	0.0159712837550543	4.94964367848136	2.48784165346263e-07	0.238767593657436	1
ENSG00000144834.13	TAGLN3	3	112000068	3_69	0	0.035315349273451	12.4270380097919	1.38114764172993e-06	1.42294868667124	1
ENSG00000091972.18	CD200	3	112332580	3_69	0	0.0185037537588592	6.3324453534112	3.68756992865402e-07	0.616949219288363	1
ENSG00000144848.10	ATG3	3	112561859	3_69	0	0.0155190793586275	4.67995338085476	2.28568540166802e-07	-0.0642155573020161	1
ENSG00000138459.8	SLC35A5	3	112561371	3_69	0	0.0155331751896061	4.68847720499078	2.29192827777452e-07	0.108361574834206	1
ENSG00000163606.10	CD200R1	3	112974906	3_69	0	0.0658043319778366	18.3524099554398	3.80063847284728e-06	2.05293785646088	2
ENSG00000163607.15	GTPBP8	3	112989647	3_69	0	0.0157077523684004	4.79341309206265	2.36956091346037e-07	0.104967774113064	2
ENSG00000163608.14	NEPRO	3	112962685	3_69	0	0.0316163585419336	11.3805390103415	1.13235774137043e-06	-1.295895639129	3
ENSG00000144857.14	BOC	3	113232682	3_70	0	0.0208956291559456	5.36804131287537	3.53004527299858e-07	-0.414848532890991	1
ENSG00000206530.10	CFAP44	3	113440894	3_70	0	0.0200718933800178	4.98967251506935	3.15187770173396e-07	-0.23893740478639	2
[truncated: 8,367 more rows]
