# Supplementary material for: Adjusting for genetic confounders in transcriptome-wide association studies improves discovery of risk genes of complex traits
Source: Nat Genet. 2024 Jan 26;56(2):336–47. doi: 10.1038/s41588-023-01648-9 (PMC10864181; doi:10.1038/s41588-023-01648-9)
Supplement: Supplementary file 5 — cTWAS results of all analyzed genes across all tissues for IBD, SCZ, and SBP. Results are stored separately for each combination of traits and tissues. Column legends for each set of results are the same as in Supplementary Table 1. [file 41588_2023_1648_MOESM5_ESM.zip › SBP_Brain_Frontal_Cortex_BA9.csv]

id	genename	chrom	pos	region_tag	cs_index	PIP	tau2	PVE	z	num_eqtl
ENSG00000237330.2	RNF223	1	1073854	1_1	0	0.014143520162761	11.2694137749019	5.01611878836526e-07	-1.26629538145343	2
ENSG00000188976.10	NOC2L	1	959139	1_1	0	0.0680622980270337	25.9489212313266	5.55820921318559e-06	2.3741099352068	2
ENSG00000187583.10	PLEKHN1	1	966689	1_1	0	0.0161128185582951	12.1822908027505	6.17745304005948e-07	-1.37407522812118	1
ENSG00000187642.9	PERM1	1	985260	1_1	0	0.00752413678747366	5.2611900315575	1.24580378098565e-07	-0.430594815931766	1
ENSG00000188290.10	HES4	1	1000291	1_1	0	0.00715342553881704	4.75545995769513	1.0705712189366e-07	-0.153064295686691	1
ENSG00000187608.8	ISG15	1	1000830	1_1	0	0.00941628643184911	7.50860211222888	2.22509073659291e-07	-1.0452812822347	1
ENSG00000131591.17	C1orf159	1	1083800	1_1	0	0.00716495157032759	4.79214986033662	1.08056929785507e-07	-0.304707068129964	2
ENSG00000186891.13	TNFRSF18	1	1197558	1_1	0	0.00824179531044378	5.86001932702073	1.51995190646064e-07	-0.35281450245361	1
ENSG00000184163.3	C1QTNF12	1	1246946	1_1	0	0.0119260213645027	11.7707491162019	4.41782653990273e-07	-2.13869253556378	1
ENSG00000160087.20	UBE2J2	1	1274256	1_1	0	0.00738474468320305	8.21076593197819	1.90821862387887e-07	2.14960180653584	1
ENSG00000162572.20	SCNN1D	1	1280044	1_1	0	0.00892301069154044	12.4613490232439	3.49933440854945e-07	2.804936513507	2
ENSG00000131584.18	ACAP3	1	1309988	1_1	0	0.0237514710521726	23.6889284669001	1.770699656774e-06	4.33219942735622	1
ENSG00000169972.11	PUSL1	1	1303800	1_1	0	0.0253817642755751	15.3144818301735	1.22330031350051e-06	-1.85493402950384	1
ENSG00000127054.20	INTS11	1	1325353	1_1	0	0.0685676223926401	25.779185922725	5.56284888920067e-06	4.76061422536212	1
ENSG00000169962.4	TAS1R3	1	1329726	1_1	0	0.0153781612973856	12.5446244345973	6.0711512040875e-07	1.55367616687302	1
ENSG00000162576.16	MXRA8	1	1362103	1_1	0	0.0124672978572904	10.5383396988219	4.1347904336852e-07	1.45257625275529	1
ENSG00000242485.5	MRPL20	1	1407232	1_1	0	0.011437033103895	8.41484457994189	3.02878503574862e-07	1.03546137560388	1
ENSG00000215915.9	ATAD3C	1	1441187	1_1	0	0.123874044792706	37.0791127017502	1.44550176164278e-05	-4.47369879634897	2
ENSG00000160072.19	ATAD3B	1	1531013	1_1	0	0.0268750586684582	20.5953824016413	1.7419201972074e-06	-2.9501025087407	1
ENSG00000189409.13	MMP23B	1	1631827	1_1	0	0.013760251610092	11.7603894064742	5.09280503992855e-07	1.43652374804646	1
ENSG00000248333.8	CDK11B	1	1659060	1_1	0	0.0244504981012423	20.8149792644687	1.60166862095612e-06	-2.98008022425519	2
ENSG00000008128.22	CDK11A	1	1726691	1_1	0	0.00747711377019134	5.3658362685471	1.26264242943112e-07	-0.528672238373151	1
ENSG00000215790.6	SLC35E2	1	1673818	1_1	0	0.151411127550679	32.2947739899282	1.53885966622273e-05	-2.68788944364653	1
ENSG00000008130.15	NADK	1	1755713	1_1	0	0.0354591739808468	27.1692938686445	3.0319074448316e-06	-4.41692164595395	2
ENSG00000169885.9	CALML6	1	1915143	1_1	0	0.0103652888546891	15.2493589555009	4.97441449746052e-07	2.99696958486725	1
ENSG00000178821.12	TMEM52	1	1919749	1_1	0	0.00734415534158861	5.16552115279574	1.19389180832952e-07	-0.329081743546599	1
ENSG00000142609.17	CFAP74	1	1942186	1_1	0	0.00790901628288332	13.715317086216	3.41379388331194e-07	3.19257049061316	1
ENSG00000205116.3	TMEM88B	1	1425936	1_1	0	0.00989645696191877	7.26070533772269	2.26134864983435e-07	-0.125103990297263	2
ENSG00000187730.8	GABRD	1	2019112	1_2	0	0.0250108220490164	21.8690067616638	1.7213373757835e-06	-2.23742275113607	1
ENSG00000067606.16	PRKCZ	1	2049679	1_2	0	0.0121545974869178	14.8901526225357	5.69572095538356e-07	-1.50166708624958	2
ENSG00000162585.16	FAAP20	1	2189679	1_2	0	0.00412241221305332	4.76646153696869	6.18381491753011e-08	-0.292159725732315	3
ENSG00000157933.9	SKI	1	2230051	1_2	0	0.0213741241737812	20.259135931501	1.36275636830194e-06	-2.26855912130851	1
ENSG00000116151.13	MORN1	1	2368188	1_2	0	0.00431153991428557	5.2499386225226	7.1235357913844e-08	-0.370811273685518	1
ENSG00000157916.19	RER1	1	2391287	1_2	0	0.00418529527573708	4.89500858816651	6.44745819682702e-08	0.17268584364208	1
ENSG00000157911.9	PEX10	1	2404771	1_2	0	0.0287598809146878	23.574198679363	2.13369822780412e-06	2.24062741696361	2
ENSG00000149527.17	PLCH2	1	2425928	1_2	0	0.0053509307391344	7.2259717432238	1.21684303961344e-07	-0.84363586657906	2
ENSG00000157881.13	PANK4	1	2523491	1_2	0	0.00854892390232143	11.6551714186329	3.13573309939149e-07	1.30478466154377	1
ENSG00000157873.17	TNFRSF14	1	2551395	1_2	0	0.0226234027617697	20.8420869486918	1.48391185456699e-06	-2.02572295548651	2
ENSG00000142606.15	MMEL1	1	2632528	1_2	0	0.140886082440839	38.2040110649622	1.69389321691277e-05	-3.05335079735978	1
ENSG00000215912.12	TTC34	1	2801460	1_2	0	0.0104045971521267	13.8283761079923	4.52798966092492e-07	-1.45352913901566	1
ENSG00000130762.14	ARHGEF16	1	3454845	1_2	0	0.00434607281236266	5.19306273984844	7.10279926815991e-08	0.0367152292615594	1
ENSG00000158109.14	TPRG1L	1	3627214	1_2	0	0.0042993727761601	5.1617137276809	6.98406046159077e-08	0.257844981172947	1
ENSG00000116213.15	WRAP73	1	3654319	1_2	0	0.00731961721705188	10.1888360725109	2.34704771420879e-07	-1.11301503453866	1
ENSG00000235169.7	SMIM1	1	3772081	1_3	0	0.0520307184550827	18.2149039997621	2.98260459883426e-06	-1.7470820066393	2
ENSG00000130764.9	LRRC47	1	3776468	1_3	0	0.014395342460056	5.86052158406245	2.65501662283178e-07	0.498044197268796	1
ENSG00000116198.12	CEP104	1	3856515	1_3	0	0.0128437693214759	4.77107105407391	1.92848983914903e-07	0.0655238122884427	3
ENSG00000169598.15	DFFB	1	3857251	1_3	0	0.0170153545168652	7.45919040692949	3.99430909391244e-07	-0.752000912201665	3
ENSG00000198912.10	C1orf174	1	3891607	1_3	0	0.0139804204128696	5.58106772208638	2.4555370855273e-07	-0.412764151142042	2
ENSG00000131697.17	NPHP4	1	5900258	1_5	0	0.021856345279806	11.1513438609862	7.67032426844538e-07	1.38143688961155	2
ENSG00000158286.12	RNF207	1	6204712	1_5	0	0.0231886179670221	12.1665054006166	8.87870634920755e-07	1.2901697512713	3
ENSG00000116251.9	RPL22	1	6209280	1_5	0	0.0118351718862645	5.41187206814112	2.01572399255159e-07	0.231379032177731	1
ENSG00000116237.15	ICMT	1	6236149	1_5	0	0.0124756953337256	5.85266321277977	2.29787959029765e-07	-0.348463755816233	3
ENSG00000187017.15	ESPN	1	6424615	1_5	0	0.0164611431819899	9.22079194681433	4.7768014403548e-07	-1.36275275053543	2
ENSG00000215788.9	TNFRSF25	1	6508327	1_5	0	0.0482975300098255	24.4292833566487	3.7131681931188e-06	-3.39553429027226	1
ENSG00000171680.21	PLEKHG5	1	6508327	1_5	0	0.0482975300098255	24.4292833566487	3.7131681931188e-06	-3.39553429027226	1
ENSG00000162408.10	NOL9	1	6554170	1_5	0	0.0109475996988886	5.29737069528309	1.82510664943895e-07	0.697655035643519	1
ENSG00000173662.20	TAS1R1	1	6554687	1_5	0	0.0109488508556924	5.32220794549048	1.83387340578423e-07	0.728803745158762	1
ENSG00000041988.15	THAP3	1	6624846	1_5	0	0.027008671989574	18.8605365604482	1.60312079630316e-06	3.30163254828379	1
ENSG00000007923.15	DNAJC11	1	6701642	1_5	0	0.0328064457838114	16.3831336546516	1.69147323404352e-06	3.67467606462821	1
ENSG00000049245.12	VAMP3	1	7771004	1_6	0	0.00840848029433272	4.82500500453464	1.27680405284233e-07	-0.136930650785399	2
ENSG00000116288.12	PARK7	1	7954388	1_6	0	0.00887791282578476	5.86772722661004	1.63941825447761e-07	-0.905557393606718	2
ENSG00000116285.12	ERRFI1	1	8026467	1_6	0	0.0146156575804079	10.5394615546127	4.84781186591177e-07	1.51213726227584	1
ENSG00000142583.17	SLC2A5	1	9087829	1_6	0	0.0201617911336618	13.2185969778001	8.387324513506e-07	-1.46876942746855	1
ENSG00000049239.12	H6PD	1	9235385	1_6	0	0.00919235645007621	5.62892557247468	1.62840091055145e-07	-0.504654832123926	2
ENSG00000171621.13	SPSB1	1	9289091	1_6	0	0.115232840992676	29.7137921694698	1.07756462179986e-05	2.68942491532359	1
ENSG00000171612.6	SLC25A33	1	9539060	1_8	0	0.00411208077284375	5.18246093001328	6.70666551682168e-08	0.166558111837109	1
ENSG00000171608.15	PIK3CD	1	9690399	1_8	0	0.010195501800721	14.1929814887989	4.55398101445297e-07	1.61917311081271	1
ENSG00000171603.16	CLSTN1	1	9824341	1_8	0	0.00854465987053166	11.9938735370898	3.22524877435383e-07	1.45900586070764	1
ENSG00000162441.11	LZIC	1	9943171	1_8	0	0.00454788657327332	6.47585383044474	9.26863192468395e-08	1.01813736976702	1
ENSG00000173614.13	NMNAT1	1	9948307	1_8	0	0.00396968201749215	4.9578366534894	6.19379614702579e-08	0.226937412227157	1
ENSG00000130939.18	UBE4B	1	10033012	1_8	0	0.00571188522918731	8.25479019613151	1.48386532321619e-07	-0.902082612621221	2
ENSG00000054523.17	KIF1B	1	10210369	1_8	0	0.00392855639661716	4.95436115510461	6.12533192565248e-08	-0.376486141782192	1
ENSG00000142657.20	PGD	1	10398382	1_8	0	0.00427824733604898	5.97072620193275	8.03899981359688e-08	0.929815251135317	2
ENSG00000175279.21	CENPS	1	10429947	1_8	0	0.00405037797184982	5.74587027722119	7.32420249625916e-08	-0.860085179375759	3
ENSG00000204624.7	DISP3	1	11471002	1_8	0	0.0150588419439507	17.4188723410124	8.25506666871732e-07	1.7368559532285	2
ENSG00000120948.16	TARDBP	1	11012192	1_8	0	0.00543889322296709	7.83591303508856	1.34124808192195e-07	-0.844711571824196	1
ENSG00000116649.9	SRM	1	11059078	1_8	0	0.0258504164636706	21.854668309611	1.77795488799143e-06	-2.26976855625639	2
ENSG00000171824.13	EXOSC10	1	11100055	1_8	0	0.0279716200486021	22.5906628088956	1.98863723741169e-06	2.31168961918302	2
ENSG00000198793.12	MTOR	1	11262571	1_8	0	0.0163119655396312	17.6109929475773	9.04063867267034e-07	1.99219441178106	1
ENSG00000116661.9	FBXO2	1	11653506	1_8	0	0.0111691190795463	14.7021577464177	5.16783897593778e-07	-1.4892055153434	1
ENSG00000116663.10	FBXO6	1	11664035	1_8	0	0.00505933271157677	7.14064262551547	1.13694514677864e-07	-0.754512019874825	1
ENSG00000116670.14	MAD2L2	1	11691235	1_8	0	0.00457478653378207	6.1932093531359	8.91652371004591e-08	-0.586601674609344	1
ENSG00000162493.16	PDPN	1	13582937	1_10	0	0.0156429295598074	5.87126119236913	2.89040343345673e-07	0.496326276041075	1
ENSG00000142634.12	EFHD2	1	15410646	1_11	0	0.00447619412121481	16.0207533070797	2.25684025285544e-07	-0.717645941894123	1
ENSG00000142615.7	CELA2A	1	15456727	1_11	0	0.163772215643524	53.2192648088177	2.74295112340348e-05	2.16360375068698	2
ENSG00000116138.12	DNAJC16	1	15526794	1_11	0	0.00171238535630291	14.1464684162659	7.6235721216461e-08	2.49363804566607	1
ENSG00000116771.5	AGMAT	1	15585235	1_11	0	0.00127711888222615	8.91208095969225	3.58194920396002e-08	-1.20839136555943	1
ENSG00000197312.11	DDI2	1	15593959	1_11	0	0.00329261167230688	12.141197306207	1.25808795376921e-07	-1.05398372778336	1
ENSG00000116786.11	PLEKHM2	1	15684135	1_11	0	0.00536083862265624	26.7362817630007	4.51068725810891e-07	2.05633874729517	1
ENSG00000065526.10	SPEN	1	15847319	1_11	0	0.00220764241482152	9.55841674300111	6.64084990917169e-08	2.16328715086462	1
ENSG00000116809.11	ZBTB17	1	15976487	1_11	0	0.0218752406119428	25.4261644671583	1.75042160148391e-06	-3.59978128806705	1
ENSG00000186510.11	CLCNKA	1	16018332	1_11	0	0.0241553979818008	25.6148229887431	1.94721779592537e-06	3.42149745591686	2
ENSG00000173641.17	HSPB7	1	16017340	1_11	0	0.0289181429988449	27.0626974631981	2.46292086071376e-06	3.6708173265527	2
ENSG00000184908.17	CLCNKB	1	16044217	1_11	0	0.00137228072669782	5.70026472883998	2.46176709796336e-08	0.656397550719959	1
ENSG00000142627.12	EPHA2	1	16156481	1_11	0	0.00125562360132314	4.95812335567867	1.95923157652197e-08	-0.759587161436582	1
ENSG00000142632.16	ARHGEF19	1	16200034	1_11	0	0.00157213286585878	6.62780239831497	3.2791989963332e-08	-0.736849149562278	1
ENSG00000132881.11	RSG1	1	16237068	1_11	0	0.00457724587015929	16.846883842199	2.42679335246004e-07	2.12268976227024	2
ENSG00000037637.10	FBXO42	1	16352580	1_11	0	0.0160525258812235	28.9238186031998	1.46119434125669e-06	2.90496410680853	2
ENSG00000055070.16	SZRD1	1	16352580	1_11	0	0.0371636251118299	36.8108935249167	4.30529984513646e-06	-3.38912822914294	1
ENSG00000157191.19	NECAP2	1	16440864	1_11	0	0.00196333118019942	9.34830382860914	5.77610868429223e-08	-0.880532072530657	1
ENSG00000183888.4	C1orf64	1	16004406	1_11	0	0.00182617455380785	8.74981813624243	5.02863700562459e-08	1.03286724033307	2
ENSG00000159363.17	ATP13A2	1	17011965	1_12	0	0.0150525598241427	4.78286230023271	2.26572508622676e-07	0.127184357983101	1
ENSG00000117118.9	SDHB	1	17023648	1_12	0	0.018809103514975	6.91397184638385	4.09265067184856e-07	0.730584238806989	1
ENSG00000159339.13	PADI4	1	17325799	1_12	0	0.0172333306612817	6.07664670470464	3.29565833865075e-07	-0.5281666040536	2
ENSG00000117154.11	IGSF21	1	18107631	1_12	0	0.0205904066348329	7.78048727288132	5.04174288178177e-07	0.80089575051254	1
ENSG00000117148.7	ACTL8	1	17826087	1_12	0	0.0201379926006127	7.56767480804189	4.79609318177555e-07	0.857582879722633	1
ENSG00000158748.3	HTR6	1	19665573	1_13	0	0.0263246751301615	15.9425255375078	1.32077583768952e-06	1.69611497728336	1
ENSG00000159423.16	ALDH4A1	1	18902477	1_13	0	0.00999817572163442	6.68212704105249	2.10254097039621e-07	-0.695784631477621	1
ENSG00000127481.14	UBR4	1	19214169	1_13	0	0.00827606361011313	4.87960996729994	1.27091909092935e-07	0.20439981962844	1
ENSG00000127463.13	EMC1	1	19246561	1_13	0	0.00817370210954749	4.76098042616306	1.22468437070323e-07	0.126799251708973	1
ENSG00000053372.4	MRTO4	1	19251533	1_13	0	0.00837768330324929	4.99594063674322	1.31719532897991e-07	0.387905137607508	3
ENSG00000040487.12	PQLC2	1	19312063	1_13	0	0.0124293809528687	8.75931457313069	3.42632532447918e-07	-1.22712187158079	2
ENSG00000173436.13	MINOS1	1	19596564	1_13	0	0.00862427408899835	5.27248918204379	1.43102500164355e-07	0.334560304819709	1
ENSG00000158747.13	NBL1	1	19636380	1_13	0	0.0293739670966939	16.9956328867509	1.57111841614239e-06	-1.75133865987838	2
ENSG00000169914.5	OTUD3	1	19882976	1_13	0	0.0192906760834348	12.9617475539537	7.86900789725933e-07	-1.46197509035832	3
ENSG00000127472.10	PLA2G5	1	20082881	1_13	0	0.0532057370746837	22.7331481486113	3.80651039255161e-06	-2.14194498620308	1
ENSG00000162543.5	UBXN10	1	20186547	1_14	0	0.0226597894782929	9.10556773498708	6.49339577016005e-07	-1.04783442982467	1
ENSG00000090432.6	MUL1	1	20508287	1_14	0	0.0349225595301943	13.2625256947196	1.45760979592571e-06	1.61964571441088	2
ENSG00000183114.7	FAM43B	1	20551955	1_14	0	0.014798388003199	5.02737863192335	2.34134266238013e-07	0.386585030109575	2
ENSG00000158825.5	CDA	1	20587992	1_14	0	0.0221010480452383	8.86622546279244	6.16681064386572e-07	1.15616962969632	1
ENSG00000158828.7	PINK1	1	20633253	1_14	0	0.0180625591713309	6.93345414439891	3.94128557767691e-07	0.708372073919231	1
ENSG00000189410.11	SH2D5	1	20733213	1_14	0	0.0152333227681009	5.30412866558481	2.5428320010571e-07	-0.151653703200496	1
ENSG00000127483.17	HP1BP3	1	20787899	1_14	0	0.0143755110825509	4.75029599172369	2.14908176370466e-07	-0.0479589299556829	1
ENSG00000075151.20	EIF4G3	1	21174602	1_14	0	0.0532527931021546	17.3370030108334	2.9055301722318e-06	-2.99109075471404	1
ENSG00000117298.14	ECE1	1	21347512	1_14	0	0.0318570497330116	12.3776748311291	1.24094803739473e-06	-1.3312099218892	1
ENSG00000187980.6	PLA2G2C	1	20156905	1_14	0	0.0177349637680402	6.75840627845273	3.77210327731687e-07	0.703698813148397	1
ENSG00000070886.11	EPHA8	1	22535433	1_15	0	0.00984181654339944	5.63347335999279	1.74485958669842e-07	-0.612726772633022	1
ENSG00000142794.18	NBPF3	1	21439691	1_15	0	0.00912498681589202	4.76589064114638	1.36862759450531e-07	-0.0681010063716728	2
ENSG00000076864.19	RAP1GAP	1	21666813	1_15	0	0.011733119996975	7.11595047849652	2.62757670577652e-07	1.10874670263897	1
ENSG00000090686.15	USP48	1	21783459	1_15	0	0.0200163148181306	12.2721293174922	7.73059674804201e-07	1.5572745163267	2
ENSG00000187942.11	LDLRAD2	1	21811974	1_15	0	0.00956685470989693	5.22800210360343	1.57403326309691e-07	0.509248836289586	1
ENSG00000142798.17	HSPG2	1	21937058	1_15	0	0.010998018658018	6.46661083400205	2.23820649327769e-07	0.724874059914168	1
ENSG00000142789.19	CELA3A	1	22001714	1_15	0	0.019426318455911	12.2086393877752	7.46391600610218e-07	1.38772406857273	2
ENSG00000162552.14	WNT4	1	22151000	1_15	0	0.0091732226054323	4.80953621955918	1.38846234416894e-07	-0.130782570014337	1
ENSG00000184677.16	ZBTB40	1	22500071	1_15	0	0.00912501247081732	4.78787423077805	1.37494451885907e-07	0.174083246816041	1
ENSG00000173372.16	C1QA	1	22636557	1_15	0	0.00975830854454707	5.88107930005323	1.80609485277505e-07	-0.905701342491544	1
ENSG00000173369.15	C1QB	1	22653162	1_15	0	0.00945078604159921	5.04738414603901	1.50121627529393e-07	-0.0851149385683444	1
ENSG00000004487.15	KDM1A	1	23018558	1_16	0	0.0237301851025467	12.5533145222701	9.3749402765648e-07	1.65694329973776	1
ENSG00000169641.13	LUZP1	1	23178302	1_16	0	0.0162387095443234	8.92037557369543	4.55872744222e-07	1.19528980089959	1
ENSG00000125945.14	ZNF436	1	23367745	1_16	0	0.0125039598323805	6.42302562991618	2.52752929872865e-07	-0.67226510316192	1
ENSG00000204219.9	TCEA3	1	23382496	1_16	0	0.0670796842884592	22.596004618026	4.7701456345404e-06	2.61155259388834	3
ENSG00000088280.18	ASAP3	1	23484995	1_16	0	0.0117065188066562	5.79391064637458	2.13456082207839e-07	0.85546818697135	2
ENSG00000117318.8	ID3	1	23559582	1_16	0	0.0105136081659621	4.76824651705761	1.57768196526424e-07	-0.148841535467594	1
ENSG00000197880.8	MDS2	1	23559582	1_16	0	0.0105136081659621	4.76824651705761	1.57768196526424e-07	-0.148841535467594	1
ENSG00000227868.5	C1orf234	1	23015700	1_16	0	0.0245659198297902	12.8853841237335	9.96183567664573e-07	1.70873931362068	2
ENSG00000179546.4	HTR1D	1	23176963	1_16	0	0.016395691214745	9.01238134388544	4.65027101543566e-07	1.20585192787894	1
ENSG00000142676.12	RPL11	1	23691734	1_17	0	0	138.473619323493	0	0.782701005098859	1
ENSG00000117308.14	GALE	1	23800401	1_17	0	0	159.782548256328	0	0.53581763779687	2
ENSG00000117305.14	HMGCL	1	23838758	1_17	0	6.13108714575539e-07	3285.52244694875	6.3394400830763e-09	3.00687374854056	1
ENSG00000179163.11	FUCA1	1	23868759	1_17	0	0	519.540042744788	0	-0.159662639112034	1
ENSG00000185436.11	IFNLR1	1	24187118	1_17	0	0	38.2888158025152	0	0.517601703844054	2
ENSG00000158055.15	GRHL3	1	24318866	1_17	0	0	8.16536921451673	0	-0.741263279334719	1
ENSG00000001460.17	STPG1	1	24416496	1_17	0	0	9.92421468623799	0	-0.14503603296023	2
ENSG00000001461.16	NIPAL3	1	24415622	1_17	0	0	6.20951824170862	0	-0.085819412540297	1
ENSG00000117602.11	RCAN3	1	24502439	1_17	0	0	8.90088374830059	0	-0.802567099418273	1
ENSG00000184454.6	NCMAP	1	24555515	1_17	0	0	12.5018761232706	0	-0.870724303148372	1
ENSG00000169504.14	CLIC4	1	24745177	1_17	0	0	18.445369135754	0	-1.74342119476527	1
ENSG00000020633.18	RUNX3	1	24965206	1_17	0	0	6.38182023100887	0	-0.600121637928093	1
ENSG00000174950.10	CD164L2	1	27383368	1_19	0	0.0333633545119997	22.1212724795805	2.32267683803441e-06	2.82607222558541	1
ENSG00000090020.10	SLC9A1	1	27167188	1_19	0	0.00567340170246622	5.18278591413312	9.25370772004783e-08	-1.07065885766664	1
ENSG00000142784.15	WDTC1	1	27183660	1_19	0	0.096257646850806	32.4370111706322	9.82618744739126e-06	-3.56349109890434	2
ENSG00000186501.14	TMEM222	1	27344371	1_19	0	0.115930817001851	34.286955643675	1.25094091035124e-05	3.40269335861239	1
ENSG00000142765.17	SYTL1	1	27342119	1_19	0	0.142242402222875	36.3432368075422	1.6269029840882e-05	3.0833244375972	1
ENSG00000142733.14	MAP3K6	1	27367112	1_19	0	0.00816709606888055	8.6535447336081	2.2241838395656e-07	-0.933657598983246	1
ENSG00000142748.12	FCN3	1	27375143	1_19	0	0.0474403981636393	25.5208150250999	3.81023567366997e-06	2.58994831224582	1
ENSG00000181773.6	GPR3	1	27392588	1_19	0	0.0305338705086675	21.2682958088604	2.04373002438295e-06	-2.78446101111945	1
ENSG00000158195.10	WASF2	1	27484872	1_19	0	0.0252783259223134	19.4534358896212	1.5475817542082e-06	2.09522560467992	2
ENSG00000126705.13	AHDC1	1	27604387	1_19	0	0.005426628602615	4.75932935085238	8.12802129464951e-08	0.0753631733287667	2
ENSG00000000938.12	FGR	1	27634281	1_19	0	0.0824354798760437	30.9106322669074	8.01919977150384e-06	3.14640607597589	1
ENSG00000126709.14	IFI6	1	27671883	1_19	0	0.00633701421825395	6.23622179384325	1.24369877879649e-07	-0.627446449251082	1
ENSG00000117748.9	RPA2	1	27914481	1_19	0	0.00550966132963904	4.90391177693378	8.50308511657871e-08	0.348527998734289	3
ENSG00000158156.7	XKR8	1	27958990	1_19	0	0.0256777427598669	19.6039059458077	1.58419423190605e-06	-2.01850354488449	3
ENSG00000169403.11	PTAFR	1	28193492	1_19	0	0.00542762370889283	4.76107472017191	8.13249307043038e-08	-0.0273063705806345	1
ENSG00000126698.10	DNAJC8	1	28232721	1_19	0	0.00714226620053349	7.3757726276405	1.65787784075785e-07	-1.09395599041113	1
ENSG00000130766.4	SESN2	1	28259281	1_19	0	0.00643339514987595	6.38000112416145	1.29172467658577e-07	0.470957129638978	1
ENSG00000204138.12	PHACTR4	1	28369680	1_19	0	0.0134766890470572	13.4321753475973	5.69689918569448e-07	-1.88400338613201	3
ENSG00000180198.15	RCC1	1	28510006	1_19	0	0.00544195514197154	4.78618390467832	8.19696938842174e-08	0.265176782233829	1
ENSG00000180098.9	TRNAU1AP	1	28553045	1_19	0	0.00753222643204976	7.8823141413266	1.86846978861068e-07	-0.809188926081632	1
ENSG00000188060.7	RAB42	1	28129609	1_19	0	0.0168208269558353	15.5509170560594	8.23213192609764e-07	-1.84848121650838	1
ENSG00000162419.12	GMEB1	1	28670248	1_19	0	0.0292989914032071	20.8712732507818	1.92446753006616e-06	-2.11885465834036	1
ENSG00000198492.15	YTHDF2	1	28736724	1_19	0	0.00813444374551808	8.61534559087585	2.2055125681243e-07	0.864586493780534	1
ENSG00000253304.1	TMEM200B	1	29123287	1_19	0	0.0356992045030119	22.7732200874569	2.55853849548463e-06	2.42232373914719	2
ENSG00000116353.15	MECR	1	29228067	1_19	0	0.0106989506473752	11.2285615738009	3.78071798054814e-07	1.61907232674229	1
ENSG00000060656.19	PTPRU	1	29238102	1_19	0	0.0195936451359463	17.0112111877968	1.04896125728183e-06	-1.76632834952174	1
ENSG00000162510.5	MATN1	1	30723617	1_20	0	0	5.14855123383145	0	-0.0939395336714998	1
ENSG00000162511.7	LAPTM5	1	30767953	1_20	0	0	10.023678286717	0	1.04121709106599	1
ENSG00000162512.15	SDC3	1	30907849	1_20	0	0	6.13573158785827	0	-0.494685197068251	1
ENSG00000134644.15	PUM1	1	31066204	1_20	0	0	13.7161739476512	0	-1.13414665045068	1
ENSG00000084628.9	NKAIN1	1	31202834	1_20	0	0	26.0876935889641	0	1.05919768124818	2
ENSG00000121766.15	ZCCHC17	1	31292442	1_20	0	0	26.3956410560597	0	1.07147469065384	1
ENSG00000121769.7	FABP3	1	31375861	1_20	0	0	12.4636261982695	0	1.2849610425401	2
ENSG00000168528.11	SERINC2	1	31409124	1_20	0	0	18.196273285114	0	0.544726797690039	2
ENSG00000142910.15	TINAGL1	1	31576075	1_20	0	0	7.94345994682145	0	-0.835226446012755	1
ENSG00000162517.12	PEF1	1	31644486	1_20	0	0	63.6643575572134	0	-2.20169129053259	2
ENSG00000084636.17	COL16A1	1	31669421	1_20	0	0	26.9134624390455	0	-1.03458537979916	3
ENSG00000184007.18	PTP4A2	1	31944881	1_20	0	0	1949.30806145008	0	3.06937855381539	2
ENSG00000025800.13	KPNA6	1	32108863	1_21	0	0.0252454020872186	14.1091104844316	1.120962024939e-06	1.81300279948414	1
ENSG00000084652.15	TXLNA	1	32179560	1_21	0	0.0232373108384641	13.3138829837881	9.73642620899255e-07	-1.7510092527251	1
ENSG00000160051.11	IQCC	1	32205464	1_21	0	0.0220193292003564	12.7976772145597	8.86837829224149e-07	1.70833955272214	1
ENSG00000084623.11	EIF3I	1	32222176	1_21	0	0.0237495276903519	13.523009741445	1.01073501611733e-06	-1.76721526665912	1
ENSG00000160055.19	TMEM234	1	32222176	1_21	0	0.0237495276903519	13.523009741445	1.01073501611733e-06	1.76721526665912	1
ENSG00000183615.5	FAM167B	1	32247598	1_21	0	0.016606304055507	10.0963357936739	5.27649760620629e-07	1.32048887228501	1
ENSG00000116478.11	HDAC1	1	32291652	1_21	0	0.0100584263812809	5.307915688547	1.68020793416592e-07	-0.361117218966027	2
ENSG00000225828.1	FAM229A	1	32366691	1_21	0	0.0119904270161125	6.98452127579438	2.63560466901746e-07	0.484375470556481	1
ENSG00000160058.18	BSDC1	1	32397196	1_21	0	0.0132734947268444	7.95526992370266	3.32314411094404e-07	0.651595490102239	1
ENSG00000176261.15	ZBTB8OS	1	32650943	1_21	0	0.0110098955142524	6.17024951259779	2.13793697107097e-07	0.573933579733976	1
ENSG00000162521.18	RBBP4	1	32650943	1_21	0	0.0109037940040989	6.07784329961707	2.08562445565492e-07	-0.551100475406916	2
ENSG00000116497.17	S100PBP	1	32815516	1_21	0	0.00949678109527341	4.759887613081	1.42259769191053e-07	-0.0740819375069997	1
ENSG00000134684.10	YARS	1	32817927	1_21	0	0.00998939268275068	5.24222119374638	1.64802350353326e-07	0.311040488364362	2
ENSG00000160097.16	FNDC5	1	32858968	1_21	0	0.0133136706111531	7.98415214788615	3.34530397119428e-07	-0.865580464333755	1
ENSG00000142920.16	AZIN2	1	33080995	1_21	0	0.0095156173070089	4.77878458786634	1.43107829738629e-07	0.201119533400252	1
ENSG00000004455.16	AK2	1	33066182	1_21	0	0.0139003507240646	8.39609203228141	3.67292383290961e-07	-1.02900802995536	1
ENSG00000116525.13	TRIM62	1	33182762	1_21	0	0.00949027046965167	4.75334721829796	1.41966901243774e-07	-0.00508768007798108	1
ENSG00000121903.14	ZSCAN20	1	33471534	1_21	0	0.0732960601921505	24.4254597321621	5.63420119573476e-06	2.44754897251254	1
ENSG00000121904.17	CSMD2	1	34165500	1_21	0	0.00966257280609362	4.92494747347281	1.49762594738753e-07	-0.203113407895093	2
ENSG00000273274.1	ZBTB8B	1	32465491	1_21	0	0.0100141478316943	5.26583043370228	1.65954809128224e-07	-0.321174696835628	1
ENSG00000188910.7	GJB3	1	34781935	1_22	0	0.00999701669600872	8.05969272399387	2.53570002978615e-07	0.653682365483961	1
ENSG00000163867.16	ZMYM6	1	35031112	1_22	0	0.00706966092448502	4.75679811808897	1.05833285438161e-07	-0.0168518693751819	1
ENSG00000197056.9	ZMYM1	1	35080556	1_22	0	0.00716815705124285	4.88861878460211	1.10281498302724e-07	-0.469661284973559	1
ENSG00000116560.10	SFPQ	1	35192273	1_22	0	0.00732421048794751	5.09383608254176	1.17412613718908e-07	0.124810386116411	1
ENSG00000020129.15	NCDN	1	35557823	1_22	0	0.00861490703197099	6.6407688614759	1.80043701613269e-07	-0.679414221100686	1
ENSG00000116819.6	TFAP2E	1	35573174	1_22	0	0.013649756824178	11.0323709404898	4.73917497598185e-07	1.68100384760629	1
ENSG00000126067.11	PSMB2	1	35641909	1_22	0	0.0428858296233717	22.0221933492994	2.97223648454781e-06	-2.62550755010042	1
ENSG00000142686.7	C1orf216	1	35719866	1_22	0	0.0550566591834128	24.4437372063112	4.23532200550357e-06	2.80200521171023	1
ENSG00000134698.10	AGO4	1	35808004	1_22	0	0.0193702494074064	14.3796863989476	8.76584124662175e-07	-1.91971883092844	1
ENSG00000116863.10	ADPRHL2	1	36088841	1_22	0	0.0414473841529263	21.6923565491949	2.82952043114084e-06	2.54565431201778	1
ENSG00000171812.12	COL8A2	1	36136601	1_22	0	0.0073692599782319	5.1522594079925	1.19489728068845e-07	0.318008045435701	1
ENSG00000054116.11	TRAPPC3	1	36155585	1_22	0	0.00753625940114255	5.36576701940197	1.27261378753088e-07	0.684615384615462	1
ENSG00000214193.10	SH3D21	1	36294989	1_22	0	0.035415232728346	20.1747839983046	2.2485780526573e-06	1.96455220924851	1
ENSG00000142694.6	EVA1B	1	36323755	1_22	0	0.0352698116136311	20.1351363333464	2.23494421877272e-06	1.91592376595613	2
ENSG00000181817.5	LSM10	1	36393562	1_22	0	0.00713270431721558	4.84138225931412	1.08675730729749e-07	-0.200500492680384	3
ENSG00000116885.18	OSCP1	1	36446312	1_22	0	0.00911442793581463	7.17817299799777	2.05898086258745e-07	-0.755083719747253	2
ENSG00000116898.11	MRPS15	1	36457358	1_22	0	0.00709478322701207	4.79058972266719	1.06963863906908e-07	-0.135004561071895	2
ENSG00000183317.16	EPHA10	1	37716492	1_23	0	0.0224767560520756	8.85930701406895	6.26674982992095e-07	0.834255572029796	2
ENSG00000163875.15	MEAF6	1	37513172	1_23	0	0.0137013951917554	4.92613148214972	2.12412351074986e-07	-0.280379580037298	1
ENSG00000163877.10	SNIP1	1	37549771	1_23	0	0.0262345160498024	11.7108201361098	9.66872797249198e-07	-1.47761179284944	3
ENSG00000163879.10	DNALI1	1	37546396	1_23	0	0.0466580145891532	17.6359422622917	2.58960721617185e-06	2.26769392775228	1
ENSG00000134697.12	GNL2	1	37596105	1_23	0	0.0238283368280799	11.570108868201	8.67641166591287e-07	1.82916510789381	1
ENSG00000169218.13	RSPO1	1	37606127	1_23	0	0.02940667995772	13.8122203678527	1.27825784683417e-06	-2.02788187737764	1
ENSG00000116922.14	C1orf109	1	37691952	1_23	0	0.0885983932896505	22.2222293688279	6.19615745951974e-06	-2.17786696086312	2
ENSG00000134690.10	CDCA8	1	37692586	1_23	0	0.0135975413304098	5.01821001393517	2.14742593544565e-07	0.350955336125465	1
ENSG00000185090.14	MANEAL	1	37792972	1_23	0	0.0139180574022726	10.5371378554107	4.61540970459115e-07	-2.59737664373867	1
ENSG00000197982.13	C1orf122	1	37806988	1_23	0	0.0139503599555881	10.6534199335632	4.67717299644518e-07	-2.62332885727827	1
ENSG00000188786.9	MTF1	1	37860982	1_23	0	0.0150565322935307	11.0390344366953	5.23076274367908e-07	-2.58858071638315	1
ENSG00000204084.12	INPP5B	1	37945678	1_23	1	0.409561500423334	25.956750241478	3.34563391019892e-05	4.69970699172538	1
ENSG00000183431.11	SF3A3	1	37990434	1_23	1	0.233118540642539	26.8443671749411	1.96942279256744e-05	4.53567589814181	1
ENSG00000183386.9	FHL3	1	37997832	1_23	1	0.0780356930318934	22.6520808870571	5.56301676968978e-06	4.22583909267474	1
ENSG00000183520.11	UTP11	1	38009833	1_23	0	0.0142875080684525	5.21137292627482	2.34324454552473e-07	-0.380497553840667	1
ENSG00000116981.3	NT5C1A	1	39674449	1_24	0	0.04610492372613	15.2171731652249	2.20795523615755e-06	1.7491345999033	1
ENSG00000214114.8	MYCBP	1	38869316	1_24	0	0.154223320744702	27.1322370658566	1.3168752240818e-05	3.13211697551694	2
ENSG00000131233.9	GJA9	1	38881233	1_24	0	0.0184188703544217	6.39210316366184	3.7052348503426e-07	1.09767872441497	1
ENSG00000158315.10	RHBDL2	1	38941917	1_24	0	0.0177785692742971	6.05347016268958	3.38696093950878e-07	0.686879927065849	1
ENSG00000174574.15	AKIRIN1	1	38991334	1_24	0	0.0322516734100182	11.7678871210058	1.19442729958596e-06	-1.54520004596175	2
ENSG00000168653.10	NDUFS5	1	39024465	1_24	0	0.0173829464617226	5.83812475781977	3.19378544729691e-07	-0.480599960879677	1
ENSG00000183682.7	BMP8A	1	39524254	1_24	0	0.0288035153411864	10.6801082103751	9.68122071423397e-07	-1.36966547276262	1
ENSG00000163909.7	HEYL	1	39640410	1_24	0	0.01577810288191	4.91166896519375	2.43889355459605e-07	-0.411869305561589	2
ENSG00000116983.12	HPCAL4	1	39687469	1_24	0	0.0168847467025225	5.55993542257974	2.95442705025401e-07	-0.309419330933881	1
ENSG00000084072.16	PPIE	1	39738494	1_25	0	0.00987483374634446	6.2506199430358	1.94250372140283e-07	-0.662269305344917	1
ENSG00000198754.5	OXCT2	1	39791235	1_25	0	0.0157288810525729	10.7686194104732	5.33048628208491e-07	1.2125529379712	1
ENSG00000116985.11	BMP8B	1	39788850	1_25	0	0.0109575197335389	7.25706204093661	2.50254601109912e-07	-0.790806239863679	1
ENSG00000131236.16	CAP1	1	40039999	1_25	0	0.0085026954110371	4.85791078661315	1.29991552435416e-07	-0.104477192672532	2
ENSG00000131238.16	PPT1	1	40097321	1_25	0	0.0084510517563029	4.82687478346947	1.2837656997644e-07	-0.0992190429526104	1
ENSG00000084073.8	ZMPSTE24	1	40257946	1_25	0	0.00875525591233994	5.12227637126329	1.41136981703274e-07	-0.199988542677272	1
ENSG00000049089.13	COL9A2	1	40318226	1_25	0	0.0261024026503441	15.455689338922	1.2696319365395e-06	1.55585919401986	1
ENSG00000084070.11	SMAP2	1	40345111	1_25	0	0.0157657719796066	10.763302411564	5.34035044620265e-07	1.27853036516455	1
ENSG00000187801.14	ZFP69B	1	40449693	1_25	0	0.0084709234084055	4.83591627953997	1.28919467303148e-07	0.133783019241499	1
ENSG00000187815.9	ZFP69	1	40465331	1_25	0	0.0192646325852478	12.7248808894163	7.7147779422335e-07	1.46683780910396	2
ENSG00000164002.11	EXO5	1	40508257	1_25	0	0.00839572630279495	4.75813371063698	1.25719859849475e-07	-0.043550621091897	1
ENSG00000171793.13	CTPS1	1	40980321	1_25	0	0.013249295472791	10.3816313070288	4.32879839990691e-07	1.79025764251779	2
ENSG00000171790.15	SLFNL1	1	41022834	1_25	0	0.0500742866714914	22.9058591244384	3.60969352472015e-06	2.99665101844487	1
ENSG00000010803.16	SCMH1	1	41242427	1_25	0	0.0100224335603009	8.43992635305496	2.66207824692454e-07	-1.8887378155055	1
ENSG00000127124.14	HIVEP3	1	42035651	1_26	0	0.00865701312340128	16.4255253410588	4.47503378199193e-07	3.23383380938482	1
ENSG00000066185.12	ZMYND12	1	42452404	1_26	0	0.0140832793857383	17.9116721685267	7.93869104449085e-07	-2.31497487672111	1
ENSG00000186409.14	CCDC30	1	42463059	1_26	0	0.0070522802854418	7.53472688493874	1.67226866905977e-07	0.426632541758173	1
ENSG00000171960.10	PPIH	1	42658184	1_26	0	0.00777897259591143	11.7908448201511	2.88653042097345e-07	1.4940173082254	1
ENSG00000065978.18	YBX1	1	42679786	1_26	0	0.00521009255779592	6.36320247999698	1.04335032398588e-07	-0.799524528442233	1
ENSG00000117385.15	P3H1	1	42766833	1_26	0	0.00711281170821132	7.83635535653366	1.75414062858869e-07	0.783823522847185	2
ENSG00000164008.14	C1orf50	1	42767127	1_26	0	0.0138887210853523	18.0056103026827	7.87007872333647e-07	1.98455268974038	2
ENSG00000274386.5	TMEM269	1	42784154	1_26	0	0.00671455880781502	8.91931695743555	1.8847686649497e-07	1.09072857449315	2
ENSG00000177868.11	SVBP	1	42816309	1_26	0	0.0168833287907074	20.2447463149981	1.07567082812671e-06	-2.20194409525026	2
ENSG00000164010.13	ERMAP	1	42816759	1_26	0	0.00529647414023182	6.04470742106919	1.00756045686161e-07	0.694364714390753	2
ENSG00000164011.17	ZNF691	1	42846835	1_26	0	0.00479872646379087	4.87171838775305	7.35727762717295e-08	-0.0377486383006177	1
ENSG00000117394.20	SLC2A1	1	42959206	1_26	0	0.00528640080324128	5.87165350769215	9.76853598048121e-08	0.626695229926452	2
ENSG00000243710.7	CFAP57	1	43180080	1_26	0	0.00729444179831973	9.15154935599564	2.10085299136315e-07	-1.2258407715477	1
ENSG00000117395.12	EBNA1BP2	1	43185070	1_26	0	0.00584244426106628	6.34848410029084	1.16727608458791e-07	0.45932768541128	2
ENSG00000066056.13	TIE1	1	43300755	1_27	0	0.019572966948833	33.3832001815776	2.05633374812054e-06	5.17330848503691	2
ENSG00000117400.16	MPL	1	43337449	1_27	1	0.0482278557263308	35.3214656499057	5.36099797140619e-06	5.56414231731672	1
ENSG00000117399.13	CDC20	1	43359194	1_27	0	0.052684815486286	18.741980556588	3.10749129034221e-06	-1.19829882255093	1
ENSG00000159479.16	MED8	1	43389955	1_27	0	0.0155236141634715	13.8256909793615	6.7544292851387e-07	-2.26071205482935	3
ENSG00000198198.15	SZT2	1	43389955	1_27	0	0.0320777443056273	26.4349883251473	2.66865183826582e-06	-3.57835386273784	2
ENSG00000126091.19	ST3GAL3	1	43705540	1_27	0	0.00975902766485948	8.95530703117933	2.75040090965306e-07	-1.52339902343081	1
ENSG00000117407.16	ARTN	1	43934860	1_27	0	0.0351076770513079	18.2172124464285	2.01276462717787e-06	-2.15308319472611	1
ENSG00000117408.10	IPO13	1	43947230	1_27	0	0.0124884898432218	7.86412657187341	3.0907892526499e-07	1.21088346705539	2
ENSG00000117410.13	ATP6V0B	1	43974113	1_27	0	0.0127539071292828	8.0774891190767	3.24211641906936e-07	-1.23537997510282	1
ENSG00000117411.16	B4GALT2	1	43979118	1_27	0	0.0154221460653495	8.83701946132569	4.28903506847753e-07	0.663190279688461	2
ENSG00000159214.12	CCDC24	1	43991070	1_27	0	0.077404811603389	26.1431195631112	6.36845875900066e-06	-2.62483006174874	2
ENSG00000196517.11	SLC6A9	1	44031577	1_27	0	0.0547535894848097	20.5439109964138	3.54001167289824e-06	-2.0104636917762	1
ENSG00000178028.13	DMAP1	1	44215047	1_27	0	0.015506469083867	8.90323724686022	4.34480047819292e-07	0.768455761738201	1
ENSG00000117419.14	ERI3	1	44354647	1_27	0	0.0123734915966121	6.85150742186865	2.66800951392011e-07	0.430307423056081	1
ENSG00000126106.13	TMEM53	1	44673580	1_28	0	0.0137268194057223	6.52408236319621	2.81837208619411e-07	0.412645709349943	1
ENSG00000198520.10	C1orf228	1	44672527	1_28	0	0.0145884532604827	7.06943822916214	3.24566076851909e-07	0.497878055799335	2
ENSG00000142945.12	KIF2C	1	44739744	1_28	0	0.0112033133257076	4.86568117752656	1.71553310972727e-07	-0.385171252105292	1
ENSG00000142937.11	RPS8	1	44775613	1_28	0	0.018495746517929	8.80125841425917	5.12301480607411e-07	0.180730074953576	1
ENSG00000142959.4	BEST4	1	44787956	1_28	0	0.0116134132837543	5.21393169237869	1.90561074217345e-07	-0.388213718289342	2
ENSG00000117425.13	PTCH2	1	44834901	1_28	0	0.0267146023010437	14.7637965510918	1.24123993188422e-06	-2.19697246139937	2
ENSG00000126107.14	HECTD3	1	45010991	1_28	0	0.0128162431237032	7.35012055647898	2.96458682000426e-07	-1.7485582879756	2
ENSG00000126088.13	UROD	1	45012003	1_28	0	0.0126469668126988	7.17954320112607	2.85753899541717e-07	-1.71756383590463	1
ENSG00000186603.5	HPDL	1	45325517	1_28	0	0.019350398409594	10.3500520081411	6.30291451618386e-07	-1.21559765779475	1
ENSG00000132781.17	MUTYH	1	45336998	1_28	0	0.0378863824481035	19.291713157163	2.3001857498297e-06	-2.98571075478272	1
ENSG00000280670.2	CCDC163	1	45499635	1_28	0	0.0460752842294688	18.4702708828341	2.67824474506021e-06	3.52174932211121	2
ENSG00000132763.14	MMACHC	1	45499635	1_28	0	0.04356921333757	21.0387903117241	2.88475847182383e-06	3.35204397174188	2
ENSG00000117450.13	PRDX1	1	45474170	1_28	0	0.0169900982704823	10.0915355744423	5.39587797824237e-07	2.08776385478546	2
ENSG00000117448.13	AKR1A1	1	45550079	1_28	0	0.0455763142449177	19.9675386096386	2.86399798073483e-06	-2.82369364962794	1
ENSG00000132780.16	NASP	1	45583288	1_28	0	0.0144178014022311	6.88103997615314	3.12220987987528e-07	-0.300461683783086	1
ENSG00000159588.14	CCDC17	1	45604898	1_28	0	0.0202376644438174	9.86865617770053	6.28531984603526e-07	0.67332652585578	1
ENSG00000159592.10	GPBP1L1	1	45687876	1_28	0	0.011509146565318	6.76324891873886	2.44966933739604e-07	-2.05166608951023	2
ENSG00000159596.6	TMEM69	1	45687531	1_28	0	0.0142824820388365	10.3947533082204	4.6722583326345e-07	2.94816383399214	2
ENSG00000197429.10	IPP	1	45750903	1_28	0	0.0185104315601221	12.6289282782243	7.35685192229717e-07	-3.33244716786384	2
ENSG00000086015.20	MAST2	1	45787339	1_28	0	0.0121834913518438	7.68068010922801	2.94496685130819e-07	-2.22681750604637	1
ENSG00000117461.14	PIK3R3	1	46132597	1_28	0	0.0481472760052434	18.2404788232697	2.76386565825061e-06	-3.6248220480843	2
ENSG00000117472.9	TSPAN1	1	46174934	1_28	0	0.0120550733577253	5.5863110815046	2.11935616503999e-07	-0.735390405991102	1
ENSG00000085999.11	RAD54L	1	46255483	1_28	0	0.0266904069715624	14.5833979750063	1.22496279191191e-06	-2.38835253569621	1
ENSG00000173660.11	UQCRH	1	46309111	1_28	0	0.0133752543440249	6.40913567526306	2.69780458411246e-07	-0.669429742290522	1
ENSG00000117481.10	NSUN4	1	46337556	1_28	0	0.0184324544180374	9.56604978823802	5.54912846675018e-07	1.20852587265949	1
ENSG00000117480.15	FAAH	1	46391817	1_28	0	0.0137644307254249	6.74532432434389	2.92193172652288e-07	0.791968455840715	1
ENSG00000079277.19	MKNK1	1	46616841	1_29	0	0.0182943960519751	9.91493997451752	5.70843604566373e-07	1.34998020159675	1
ENSG00000142961.14	MOB3C	1	46615311	1_29	0	0.0227057187083749	11.9842839085623	8.563598864188e-07	1.60177529868695	2
ENSG00000186118.8	TEX38	1	46668649	1_29	0	0.0138107085534992	7.22662618470825	3.14094639444638e-07	-0.988829520316366	1
ENSG00000123472.12	ATPAF1	1	46673908	1_29	0	0.033597428018335	15.7492295932887	1.66523035934952e-06	-1.91805408904962	2
ENSG00000159658.10	EFCAB14	1	46719410	1_29	0	0.0958087439077461	25.9542272518767	7.8256824842441e-06	-2.40389328090641	1
ENSG00000187048.12	CYP4A11	1	46940278	1_29	0	0.0268957301635584	13.6094732821113	1.15195000240382e-06	-1.71498423742754	2
ENSG00000186377.7	CYP4X1	1	47023329	1_29	0	0.0106826057986112	4.77464162779484	1.60519188867399e-07	0.168838133891008	1
ENSG00000186160.4	CYP4Z1	1	47065907	1_29	0	0.0284070620760536	14.1347030708149	1.26363598116538e-06	1.6037424988661	2
ENSG00000162365.11	CYP4A22	1	47137271	1_29	0	0.0115810894184269	5.54532435507127	2.02108855310274e-07	-0.286778366614991	1
ENSG00000162366.7	PDZK1IP1	1	47191326	1_29	0	0.0107239976557764	4.81153785092704	1.62386376360395e-07	0.295842736396986	1
ENSG00000162367.11	TAL1	1	47166279	1_29	0	0.0478063294238634	19.1559825469785	2.88203205019805e-06	-2.18773870052286	2
ENSG00000123473.15	STIL	1	47314279	1_29	0	0.0363862610471593	16.517750691139	1.89146065371224e-06	2.21925218580589	1
ENSG00000162368.13	CMPK1	1	47333764	1_29	0	0.0293929377036803	14.462715970827	1.33783275602051e-06	1.99495198945543	2
ENSG00000282881.1	RP11-49P4.7	1	46533567	1_29	0	0.0352413795616211	16.2095075769876	1.79775993072501e-06	1.8468397875924	1
ENSG00000269113.3	TRABD2B	1	47997103	1_30	0	0.01180438391917	7.733186983873	2.87283584396625e-07	-0.860567523963323	1
ENSG00000117834.12	SLC5A9	1	48222058	1_30	0	0.0537560040765467	21.2078144858642	3.58783008854888e-06	-2.81823452674348	1
ENSG00000132122.11	SPATA6	1	48470359	1_30	0	0.131370665447659	29.781512428206	1.23127233826518e-05	3.30001105343127	2
ENSG00000162373.12	BEND5	1	48777294	1_31	0	0.0111640494767664	5.65605005495239	1.98721094483644e-07	0.485172292236009	1
ENSG00000185104.19	FAF1	1	50882742	1_32	0	0.0417646631691021	17.0674319606275	2.24329370203735e-06	-1.61665461617097	1
ENSG00000123091.4	RNF11	1	51236170	1_32	0	0.0623761295089603	20.9601554312566	4.11454574830844e-06	-2.14295859332807	1
ENSG00000085831.15	TTC39A	1	51345495	1_33	0	0.0122211238834075	6.64053691745961	2.55401424751899e-07	0.677685819643712	2
ENSG00000085832.16	EPS15	1	51518880	1_33	0	0.0128163479788723	7.09462089378861	2.8615573730928e-07	0.758863720960575	2
ENSG00000117859.18	OSBPL9	1	51577175	1_33	0	0.0100526578486441	4.77651571074714	1.51112741771352e-07	-0.095101811484579	2
ENSG00000078618.21	NRDC	1	51826904	1_33	0	0.0425437679385774	18.6089471325483	2.49153347680404e-06	1.84190846837835	1
ENSG00000198841.3	KTI12	1	52034267	1_33	0	0.0209674583996394	11.8025718692323	7.78809817270223e-07	-1.5114941556896	1
ENSG00000157077.14	ZFYVE9	1	52142437	1_33	0	0.0166892893283772	9.61804499191908	5.05165428738857e-07	1.06621646469448	1
ENSG00000134744.13	ZCCHC11	1	52562236	1_33	0	0.0111789517980223	5.78972245678695	2.03689106253103e-07	-0.629964446606434	1
ENSG00000116157.5	GPX7	1	52602758	1_33	0	0.0160136670866312	9.22284734284826	4.64798576695158e-07	-1.0180245767018	2
ENSG00000182183.14	FAM159A	1	52633413	1_33	0	0.0555602610856387	21.1963639480649	3.70624922116073e-06	2.02318409917969	1
ENSG00000162377.5	COA7	1	52689553	1_33	0	0.0101369579090411	4.85617825411887	1.54921337137546e-07	-0.263335302502177	2
ENSG00000121310.16	ECHDC2	1	52921197	1_33	0	0.0111691069602674	5.78133373931271	2.03214860890457e-07	0.518135558208042	3
ENSG00000116171.17	SCP2	1	52927236	1_33	0	0.0121933086031187	6.6188091937495	2.5398636393105e-07	0.773290965774987	2
ENSG00000174348.13	PODN	1	53061947	1_33	0	0.0675979815012027	23.1076412758006	4.91584655896699e-06	2.23580823700406	3
ENSG00000162383.11	SLC1A7	1	53130458	1_33	0	0.0288066944081838	14.8506865907184	1.34632196721532e-06	1.64868730658353	3
ENSG00000157184.6	CPT2	1	53196294	1_33	0	0.0368656511263608	17.2244160167335	1.99836764203818e-06	2.3777225599141	1
ENSG00000162384.13	C1orf123	1	53218652	1_33	0	0.0364032871908024	17.1020780226957	1.95928881405018e-06	2.4670051860333	2
ENSG00000157193.15	LRP8	1	53280462	1_33	0	0.0391468555787723	17.802582858152	2.193253712234e-06	2.54119180973759	1
ENSG00000174332.5	GLIS1	1	53737935	1_33	0	0.064125536262207	22.5926973297654	4.55940391586239e-06	2.30323027336871	1
ENSG00000162398.11	LEXM	1	54805572	1_34	0	0.00660335078749674	5.53596120880721	1.15044637700008e-07	0.492689299878463	2
ENSG00000058804.11	NDC1	1	53838107	1_34	0	0.00833152477282551	7.75113226751823	2.0323505134247e-07	0.84799128891928	1
ENSG00000058799.14	YIPF1	1	53889535	1_34	0	0.00733292488561188	6.53436851693524	1.50796004171759e-07	0.725217101911296	3
ENSG00000211452.10	DIO1	1	53891048	1_34	0	0.0087125295767494	8.17741490884935	2.24217379654391e-07	0.899908925474893	1
ENSG00000081870.11	HSPB11	1	53945680	1_34	0	0.016524166851248	14.2882552647007	7.43032389858623e-07	1.44383321860141	1
ENSG00000116221.15	MRPL37	1	54203106	1_34	0	0.00618017314952635	4.90510350864089	9.54020688952772e-08	0.205813494180116	1
ENSG00000215883.10	CYB5RL	1	54154524	1_34	0	0.00625676891958393	5.02242780361887	9.88946486355379e-08	0.182849208892571	2
ENSG00000157216.15	SSBP3	1	54413433	1_34	0	0.0206856827320174	16.4383597563101	1.0701319088156e-06	1.73487091295295	1
ENSG00000162390.17	ACOT11	1	54543040	1_34	0	0.0060816227442132	4.75201530206348	9.09507491388886e-08	0.0540997138454823	1
ENSG00000184313.19	MROH7	1	54608974	1_34	0	0.00738222008755551	6.59821028181967	1.53292926239684e-07	-0.691752900315373	1
ENSG00000243725.6	TTC4	1	54571936	1_34	0	0.00656557507538935	5.48131812748017	1.13257443424988e-07	-0.517551079988529	1
ENSG00000162396.5	PARS2	1	54764162	1_34	0	0.00613369996519964	4.8332268061311	9.32972144884669e-08	-0.263615551490931	2
ENSG00000006555.10	TTC22	1	54801124	1_34	0	0.0082378230286303	7.64331197582573	1.9815407960077e-07	-0.88418296854999	2
ENSG00000116133.11	DHCR24	1	54886940	1_34	0	0.0063539539920553	5.16922853096327	1.03366252699133e-07	0.332801110353474	2
ENSG00000162402.13	USP24	1	55214518	1_34	0	0.0574394487747614	26.2851340636341	4.75148577700311e-06	-2.61716370121651	1
ENSG00000162409.10	PRKAA2	1	56645496	1_36	0	0.0163578246921559	8.48288570147954	4.36694918674189e-07	0.993063480886309	1
ENSG00000187889.12	C1orf168	1	56819840	1_36	0	0.0491942957223337	19.071745111801	2.95266485699916e-06	-1.94731284456557	1
ENSG00000162600.11	OMA1	1	58546759	1_38	0	0.00939705579814309	15.1209557184251	4.47177579534141e-07	-1.69124000264606	2
ENSG00000184292.6	TACSTD2	1	58577785	1_38	0	0.00333948752796065	5.34315863279664	5.61547977811126e-08	-0.445153734375245	1
ENSG00000177606.6	JUN	1	58784746	1_38	0	0.00312435663440058	4.79535759223361	4.71509636625134e-08	-0.347671400750102	1
ENSG00000172456.17	FGGY	1	59320744	1_38	0	0.0050346800959169	9.31243937982794	1.47551732440984e-07	-0.959466633016808	2
ENSG00000134709.10	HOOK1	1	59814713	1_38	0	0.00343183759700871	5.66140860376031	6.11448947878334e-08	0.459607711964057	1
ENSG00000134716.9	CYP2J2	1	59943385	1_38	0	0.00332927636157276	5.36872048488474	5.62509180127338e-08	0.395577262644285	1
ENSG00000162599.15	NFIA	1	60864880	1_38	0	0.0196893000941791	22.1818690027368	1.37447671923769e-06	-2.05048075699597	1
ENSG00000162604.12	TM2D1	1	61723869	1_39	0	0.0130159324062981	5.21334587721625	2.13550600617143e-07	-0.324090107150374	1
ENSG00000132854.18	KANK4	1	62310467	1_39	0	0.0464251791735213	17.4248650607647	2.54584515858316e-06	2.01171003283045	2
ENSG00000162607.12	USP1	1	62436136	1_39	0	0.0295094087264454	13.0535703069221	1.21226842628686e-06	-1.64246078865029	1
ENSG00000125703.14	ATG4C	1	62784595	1_39	0	0.0175301438474033	8.05945315201603	4.44631296809006e-07	-1.06302587088159	1
ENSG00000088035.15	ALG6	1	63365138	1_40	0	0.0629167251801355	19.5619138033993	3.87334716405135e-06	1.98164992353746	2
ENSG00000203965.12	EFCAB7	1	63523814	1_40	0	0.0270231265102128	11.3913531804018	9.68768223583378e-07	1.55535753938686	1
ENSG00000142856.16	ITGB3BP	1	63593801	1_40	0	0.0168150239972246	6.84465831761845	3.62208166895011e-07	0.658157207119952	2
ENSG00000177414.13	UBE2U	1	64224780	1_40	0	0.0287885342883856	11.9994514353088	1.08715112661746e-06	-1.44286926394702	1
ENSG00000162437.14	RAVER2	1	64745107	1_41	0	0.156969294341445	29.4110065352858	1.45289278552447e-05	2.61916817652411	1
ENSG00000162433.14	AK4	1	65147235	1_41	0	0.0209583120816134	9.72418699730289	6.41384674400452e-07	1.09646317708098	2
ENSG00000116675.15	DNAJC6	1	65248258	1_41	0	0.0141839894601526	5.98888595610474	2.67333519891002e-07	0.665043333068313	1
ENSG00000213625.8	LEPROT	1	65397619	1_41	0	0.0260913741904587	11.8253300078618	9.70999924975869e-07	1.44342917959769	2
ENSG00000116678.19	LEPR	1	65427205	1_41	0	0.0132539063543202	5.34097173001827	2.22778435993673e-07	0.0948493672219419	1
ENSG00000184588.17	PDE4B	1	65792155	1_41	0	0.0163709517348375	7.359619629845	3.79173756260992e-07	-0.959398734792197	1
ENSG00000118473.21	SGIP1	1	66533081	1_42	0	0.0193537795572223	15.5635478193676	9.47945497536863e-07	2.09305871760406	1
ENSG00000152760.9	TCTEX1D1	1	66752321	1_42	0	0.052298877420793	22.3634032183076	3.6807746987482e-06	3.93998074628793	3
ENSG00000152763.16	WDR78	1	66924785	1_42	0	0.0161427372064342	12.423621150529	6.31152562627968e-07	-1.78624734241178	1
ENSG00000198160.14	MIER1	1	66924785	1_42	0	0.0161427372064342	12.423621150529	6.31152562627968e-07	1.78624734241178	1
ENSG00000116704.7	SLC35D1	1	67053650	1_42	0	0.0183057493226276	13.4607178273248	7.75469470878831e-07	1.85804192920909	1
ENSG00000116717.11	GADD45A	1	67670783	1_42	0	0.0104005773642722	8.37084882340759	2.73990762641784e-07	-0.920048665481329	2
ENSG00000172410.4	INSL5	1	66801397	1_42	0	0.0247175498412162	15.4088491971678	1.19862849256588e-06	0.816482188669466	1
ENSG00000203963.11	C1orf141	1	67108259	1_42	0	0.00782519664900061	5.59891219621003	1.37882100479715e-07	-0.293160233062126	1
ENSG00000116729.13	WLS	1	68232448	1_43	0	0.0173386498669388	8.06134165528687	4.39877327803231e-07	-0.842127214032406	1
ENSG00000116745.6	RPE65	1	68450440	1_43	0	0.0189692764351349	8.92160275876052	5.32601789357146e-07	1.19945310878133	1
ENSG00000033122.18	LRRC7	1	69567941	1_45	0	0.0134077054372352	6.13025958816525	2.58667758114474e-07	0.533331305828824	1
ENSG00000118454.12	ANKRD13C	1	70354325	1_45	0	0.0119393914263098	5.02269607990155	1.88724404770157e-07	-0.430853720575537	1
ENSG00000197568.13	HHLA3	1	70355624	1_45	0	0.0138354066704763	6.43023423011357	2.79980442606665e-07	0.804857711342226	2
ENSG00000050628.20	PTGER3	1	70570287	1_45	0	0.0135139074830257	6.20562592303426	2.63921947790275e-07	-0.645567802914018	2
ENSG00000132485.13	ZRANB2	1	71081716	1_45	0	0.0123570947700533	5.35100642167069	2.08094606103302e-07	-0.461490387609084	1
ENSG00000172260.14	NEGR1	1	72282986	1_46	0	0.0102865682566875	6.00587397585263	1.94426608614435e-07	0.922720073379577	2
ENSG00000162620.15	LRRIQ3	1	74198465	1_47	0	0.0131448534890182	7.80477331256103	3.22868010185911e-07	-0.949983749085644	1
ENSG00000254685.6	FPGT	1	74198025	1_47	0	0.0137278097740582	8.21926816812678	3.55094034674674e-07	-1.00402156207213	1
ENSG00000116783.14	TNNI3K	1	74230755	1_47	0	0.0113502331454364	6.40330545024353	2.28727285137898e-07	-0.706021944376714	2
ENSG00000116791.13	CRYZ	1	74702349	1_47	0	0.0110050589695851	6.10859249066571	2.11564356643633e-07	-0.637602041786378	4
ENSG00000162623.15	TYW3	1	74733615	1_47	0	0.0143667268557779	8.65391827490051	3.91272745859125e-07	1.03796288822121	2
ENSG00000137968.16	SLC44A5	1	75610725	1_47	0	0.0102253337229237	5.40744109410688	1.74011624635078e-07	0.364186794676436	1
ENSG00000117054.13	ACADM	1	75718315	1_47	0	0.0216444111790893	12.5754214112619	8.56598474844301e-07	-1.97900374893827	1
ENSG00000137955.15	RABGGTB	1	75786326	1_47	0	0.0216249813014847	12.5668252226717	8.55244498760997e-07	-2.0143316641831	1
ENSG00000057468.6	MSH4	1	75779738	1_47	0	0.011710601222977	6.70165331265801	2.46984741275266e-07	1.19677017779118	4
ENSG00000184005.10	ST6GALNAC3	1	76074606	1_47	0	0.0103562448113877	5.52881190229922	1.80195149632498e-07	0.517345350206661	1
ENSG00000162621.6	LRRC53	1	74511741	1_47	0	0.0105714714287967	5.72503879104411	1.90468362344064e-07	-0.548361190782211	1
ENSG00000142892.14	PIGK	1	77221177	1_48	0	0.0181625966698047	15.5266220397177	8.87490869515075e-07	1.76215747946238	2
ENSG00000154027.18	AK5	1	77525823	1_48	0	0.00785767137998505	7.52680128079333	1.86128675034538e-07	0.983071134844332	1
ENSG00000077254.14	USP33	1	77759973	1_48	0	0.0100647953015701	9.88708995929252	3.13171625120339e-07	1.34652454803691	1
ENSG00000162614.18	NEXN	1	77888900	1_48	0	0.00614501965784109	5.18459977047022	1.00264567897109e-07	0.586437915414216	1
ENSG00000162613.16	FUBP1	1	77979050	1_48	0	0.0127443987949175	12.1399349670247	4.86905507292202e-07	1.53701590047788	2
ENSG00000162616.8	DNAJB4	1	77979050	1_48	0	0.0441713900463813	24.0710656891332	3.34614963584021e-06	-2.37622951041925	2
ENSG00000137960.5	GIPC2	1	77979050	1_48	0	0.00673332885135858	6.05546796300716	1.28317683314116e-07	0.492864273326147	1
ENSG00000122420.9	PTGFR	1	78303991	1_48	0	0.00759522013575165	7.20308785896885	1.72174191185724e-07	0.754284215798763	2
ENSG00000162618.13	ADGRL4	1	79006491	1_48	0	0.0070949197418736	6.55379984951693	1.46335479448334e-07	-0.700356339319397	1
ENSG00000137941.16	TTLL7	1	83998735	1_51	0	0.0161290246423577	7.79624455144037	3.95733241715379e-07	-0.971187775847584	1
ENSG00000142875.19	PRKACB	1	84077863	1_51	0	0.0267921785379537	12.658863360114	1.06736194424534e-06	1.56482201615361	1
ENSG00000203943.8	SAMD13	1	84298566	1_51	0	0.0773135924200109	22.9273967563397	5.57852743969085e-06	2.3968270826696	1
ENSG00000171517.5	LPAR3	1	84774293	1_52	0	0.0157455743559356	7.75660538363011	3.84360879226063e-07	0.943459641553768	2
ENSG00000117133.10	RPF1	1	84479656	1_52	0	0.0679988594691303	21.8605960977937	4.67813340497772e-06	2.36749140145703	1
ENSG00000174021.10	GNG5	1	84506136	1_52	0	0.0308733608364321	14.2121830521996	1.3808727998514e-06	1.5979111476371	2
ENSG00000122432.17	SPATA1	1	84497317	1_52	0	0.0118592426211375	5.04874621366786	1.88429748423109e-07	0.275365520688853	2
ENSG00000117151.12	CTBS	1	84569909	1_52	0	0.0198754581003318	9.98544015037491	6.2458756560782e-07	-1.24735774662896	3
ENSG00000117155.16	SSX2IP	1	84691138	1_52	0	0.0250383131887095	12.1992578017971	9.61274563062003e-07	1.52779973878486	1
ENSG00000162643.12	WDR63	1	84998363	1_52	0	0.0115176443934522	4.76976546735616	1.72889916391852e-07	0.0916478839073371	2
ENSG00000055732.12	MCOLN3	1	85047715	1_52	0	0.0146731179286725	7.08229046198474	3.27043194275491e-07	0.738135278000836	2
ENSG00000117174.10	ZNHIT6	1	85708260	1_52	0	0.017851096429937	8.95700838771738	5.03195618160267e-07	0.98550716319929	2
ENSG00000122417.15	ODF2L	1	86394599	1_53	0	0.0112365150760365	4.75345882646239	1.68093278973242e-07	-0.0372814481957784	1
ENSG00000137975.7	CLCA2	1	86424561	1_53	0	0.0175008576078287	8.97278542664607	4.94191859417453e-07	1.0675600140178	2
ENSG00000016602.9	CLCA4	1	86546111	1_53	0	0.0184046931302646	9.40988384448798	5.45031768441108e-07	-1.07358561560691	2
ENSG00000097033.14	SH3GLB1	1	86704350	1_53	0	0.0113895128782674	4.88089917847837	1.74950005509936e-07	-0.206925623180154	1
ENSG00000183291.15	SELENOF	1	86913954	1_53	0	0.0120367035465132	5.37611224022606	2.03650211384851e-07	-0.595974933670337	1
ENSG00000153936.16	HS2ST1	1	86914303	1_53	0	0.0411527189398292	17.0588827604013	2.20931729471948e-06	2.2049563216287	1
ENSG00000065243.19	PKN2	1	88684130	1_54	0	0.00695688416120954	4.76375414353423	1.04297304672953e-07	-0.211113074925596	1
ENSG00000137947.11	GTF2B	1	88891179	1_54	0	0.0307430957979923	27.5457620723295	2.66508683515653e-06	-3.77086401172722	1
ENSG00000137944.17	KYAT3	1	88975213	1_54	1	0.0788397205298895	44.0031105936166	1.0917857656069e-05	5.95255845827362	2
ENSG00000213512.1	GBP7	1	89171264	1_54	0	0.00696118837369697	4.83128313464043	1.05841223043289e-07	-0.0493159680782885	2
ENSG00000162654.8	GBP4	1	89199262	1_54	0	0.0125093175652148	12.1960504052529	4.80133271526637e-07	1.63668872818858	1
ENSG00000154451.14	GBP5	1	89272549	1_54	0	0.00771884078888074	5.69054101330763	1.3823391706892e-07	0.439243320161942	1
ENSG00000197147.13	LRRC8B	1	89525128	1_54	0	0.0121012644296311	9.57461259964923	3.64637168626148e-07	0.879972376848725	2
ENSG00000171488.14	LRRC8C	1	89633477	1_55	0	0.0309634564373604	13.8974451111488	1.35423294841186e-06	-1.84778301619751	1
ENSG00000122482.20	ZNF644	1	91022402	1_55	0	0.018048609684344	8.71963187611913	4.95280098199357e-07	0.908206433454294	1
ENSG00000162669.15	HFM1	1	91404433	1_55	0	0.0128595451452427	5.47918724105515	2.21743410580469e-07	0.528607751276903	2
ENSG00000097046.12	CDC7	1	91500849	1_56	0	0.0503453032362238	18.5954515893591	2.94628438691819e-06	1.94100329234202	2
ENSG00000284413.1	BTBD8	1	92080411	1_56	0	0.0163059962741576	7.75198053675421	3.97803853766298e-07	0.76401072496197	1
ENSG00000069712.12	KIAA1107	1	92114094	1_56	0	0.0178207085496697	8.6017032321789	4.82412326300887e-07	-1.01061459082672	2
ENSG00000122484.8	RPAP2	1	92296097	1_56	0	0.0129213169201061	5.52856484775183	2.2481648857657e-07	0.190263795406729	1
ENSG00000162676.11	GFI1	1	92487304	1_56	0	0.0121987062855363	4.97913983491958	1.91151218869936e-07	-0.460740097438493	1
ENSG00000067208.14	EVI5	1	92792062	1_56	0	0.0172953021613814	8.31533362844414	4.52602351745808e-07	1.10782257969971	2
ENSG00000122406.12	RPL5	1	92831623	1_56	0	0.0215763831088832	10.4330574858713	7.08433710707531e-07	1.50937271446639	1
ENSG00000154511.11	FAM69A	1	92961790	1_56	0	0.0127239490434373	5.38166260926234	2.15500043458858e-07	-0.390950660197606	1
ENSG00000143033.17	MTF2	1	93079600	1_57	0	0.0727552705314749	22.5454523270053	5.16217099802281e-06	2.31678685767892	1
ENSG00000117500.12	TMED5	1	93176489	1_57	0	0.0140685323105275	6.70353790413763	2.96798591360631e-07	0.697772792310944	2
ENSG00000122483.17	CCDC18	1	93179625	1_57	0	0.01218777452211	5.33290286273017	2.04548857415706e-07	-0.41885405447463	2
ENSG00000117505.12	DR1	1	93346012	1_57	0	0.0149941561550329	7.31240781012403	3.45057448763137e-07	0.920776419321785	1
ENSG00000137936.16	BCAR3	1	93847526	1_57	0	0.0164350006169126	8.18968358585477	4.23590119355986e-07	1.01068880443803	1
ENSG00000067334.13	DNTTIP2	1	93880063	1_57	0	0.0123051305053714	5.42441243010745	2.10062195495355e-07	0.430445341546364	2
ENSG00000023909.9	GCLM	1	93904963	1_57	0	0.0129161545701305	5.88718176530436	2.39303831464356e-07	0.355765038778905	2
ENSG00000143036.16	SLC44A3	1	94818635	1_58	0	0.00909514498432884	5.42509027187893	1.55283592262602e-07	-0.425596792718684	2
ENSG00000172339.9	ALG14	1	95073027	1_58	0	0.00874879332983447	5.0549106505674	1.39178007460467e-07	-0.281900606830283	2
ENSG00000122481.16	RWDD3	1	95234038	1_58	0	0.0165686552234251	11.1518741421076	5.81492468247797e-07	1.33342967636341	3
ENSG00000188641.12	DPYD	1	97921165	1_60	0	0.0113887608005107	6.18106912592084	2.21538415776148e-07	-0.456444071733182	2
ENSG00000162627.16	SNX7	1	98661649	1_60	0	0.0123144126025814	6.92738590866462	2.68467708782909e-07	-0.665203968489896	1
ENSG00000099260.10	PALMD	1	99650838	1_61	0	0.022351632124781	10.9471462153944	7.70050369224885e-07	1.09441831887891	1
ENSG00000156869.12	FRRS1	1	99766518	1_61	0	0.0139975794637935	6.4686984246035	2.84956665299897e-07	-0.635102191279124	1
ENSG00000117620.14	SLC35A3	1	99969054	1_61	0	0.0358508257908906	15.4885126038905	1.74750268170374e-06	2.19718733614963	2
ENSG00000156876.9	SASS6	1	100132743	1_61	0	0.0124268724442793	5.33191080535652	2.08522868201313e-07	-0.709312808258679	2
ENSG00000122477.12	LRRC39	1	100178174	1_61	0	0.0375225531972137	15.9278610534297	1.88087015016379e-06	-1.92793756233936	1
ENSG00000137992.14	DBT	1	100249898	1_61	0	0.0238966160524763	11.5882600842563	8.71492418505226e-07	1.77592400248813	1
ENSG00000137996.12	RTCA	1	100262745	1_61	0	0.0272518566512456	12.8495192853533	1.10202627693708e-06	-1.82671508945134	1
ENSG00000079335.18	CDC14A	1	100344610	1_61	0	0.202748434240716	32.6481092818016	2.08316906720452e-05	-3.39744420867415	1
ENSG00000162695.11	SLC30A7	1	100895622	1_62	0	0.0170466200562822	5.83853609080994	3.13221254256211e-07	-0.495099972447199	1
ENSG00000118733.16	OLFM3	1	101996600	1_63	0	0.0188674837347186	7.51567266927619	4.46262932466744e-07	-0.89183840522288	1
ENSG00000060718.20	COL11A1	1	103109221	1_64	0	0.0229808779660743	8.18289289062616	5.91810214596628e-07	-1.01081947921599	1
ENSG00000240038.6	AMY2B	1	103555063	1_65	0	0.0198389683117275	11.1041883198177	6.93289904153269e-07	1.26479173623181	1
ENSG00000134215.15	VAV3	1	107965542	1_67	0	0.0112928947168734	4.76209078688863	1.69243471013822e-07	0.071801507940731	1
ENSG00000085491.15	SLC25A24	1	108200010	1_67	0	0.0131653988139452	6.18224252490314	2.56146857017949e-07	-0.760908304104659	3
ENSG00000162636.15	FAM102B	1	108635180	1_67	0	0.0117893159018527	5.17517455467449	1.92009440234544e-07	0.287922414387904	1
ENSG00000162639.15	HENMT1	1	108662004	1_67	0	0.0226507227142381	11.4164507410097	8.13808355253966e-07	1.42186840974238	1
ENSG00000162641.18	AKNAD1	1	108858479	1_67	0	0.0113515934626212	4.81734564190119	1.72097123233043e-07	0.188103865304831	1
ENSG00000121957.12	GPSM2	1	108875057	1_67	0	0.0115727343542957	5.00550570522573	1.82302623524767e-07	0.282894610945519	1
ENSG00000121940.15	CLCC1	1	108967345	1_67	0	0.0114666752771451	4.89390172490705	1.76604486230762e-07	0.0793163266431579	1
ENSG00000197780.9	TAF13	1	109075155	1_67	0	0.0114085674289247	4.86665384473245	1.74731234039118e-07	-0.203182516625889	1
ENSG00000116299.16	KIAA1324	1	109123675	1_67	0	0.011281430885865	4.75577398725384	1.68847396243631e-07	0.105514679697062	1
ENSG00000031698.12	SARS	1	109213564	1_67	0	0.0134487465667824	6.47239374049567	2.73940164707148e-07	-0.734365941714265	2
ENSG00000143126.7	CELSR2	1	109250412	1_67	0	0.0115303515462474	4.94237867122429	1.79344283797816e-07	-0.0728458571985564	2
ENSG00000134222.16	PSRC1	1	109279544	1_67	0	0.0137622277787144	6.59747436090574	2.85742885751282e-07	0.601655638534943	2
ENSG00000221986.6	MYBPHL	1	109306632	1_67	0	0.0231523531065891	11.7746584457659	8.57931135550941e-07	-1.69744546730209	1
ENSG00000162650.16	ATXN7L2	1	109483259	1_67	0	0.0223862221374107	11.4573683861005	8.07187930919493e-07	1.67168276487182	1
ENSG00000174151.14	CYB561D1	1	109494012	1_67	0	0.0232476964518789	11.8142282599321	8.64359197366865e-07	1.6903990830742	2
ENSG00000181754.6	AMIGO1	1	109509517	1_67	0	0.0121765033840424	5.53417510972476	2.12072552828436e-07	-0.774968313273401	2
ENSG00000156097.12	GPR61	1	109539929	1_67	0	0.0234333383726563	11.7907692448574	8.69531415461812e-07	1.33908214311935	1
ENSG00000065135.10	GNAI3	1	109548825	1_67	0	0.0116163925974271	5.01971770401423	1.8350992144264e-07	0.274643373173574	1
ENSG00000116337.15	AMPD2	1	109617417	1_67	0	0.0313266687642673	14.4704201084429	1.42660692742494e-06	1.75822703958223	1
ENSG00000168765.16	GSTM4	1	109656105	1_67	0	0.0210441235543636	10.8511397103267	7.18646263366555e-07	1.70300865780997	2
ENSG00000213366.12	GSTM2	1	109704188	1_67	0	0.0136454863471914	6.62802213731108	2.84630832604973e-07	0.73250550479141	1
ENSG00000134201.10	GSTM5	1	109736350	1_67	0	0.0138794322141522	6.82031982619503	2.97910228373245e-07	0.950353484815135	1
ENSG00000134184.12	GSTM1	1	109671748	1_67	0	0.0144706896617084	7.09146450838152	3.22949143512933e-07	0.681001749951031	2
ENSG00000134202.10	GSTM3	1	109731286	1_67	0	0.0112969479193507	4.77954312064774	1.69924689263545e-07	-0.259134896675451	3
ENSG00000179902.12	C1orf194	1	109110504	1_67	0	0.0121403218411764	5.47633331885329	2.09232453408727e-07	0.374083318936469	2
ENSG00000168710.17	AHCYL1	1	109984850	1_68	0	0.0296760031254717	11.1852926882318	1.04462817391845e-06	-1.34473723846215	1
ENSG00000116396.14	KCNC4	1	110215332	1_68	0	0.0182650336311002	6.53004473486982	3.75357939459412e-07	0.66598086695851	1
ENSG00000162775.14	RBM15	1	110338323	1_68	0	0.0227168725014033	8.61948258145553	6.16224144561491e-07	1.07971984296952	1
ENSG00000168679.17	SLC16A4	1	110390514	1_68	0	0.0302232999268984	11.3610604427225	1.0806118483104e-06	1.28537583458995	1
ENSG00000134248.13	LAMTOR5	1	110407817	1_68	0	0.0169252009101697	5.80108712293339	3.08995528153999e-07	-0.568524027897165	2
ENSG00000143125.5	PROK1	1	110450727	1_68	0	0.0151690850085916	4.75360619000128	2.2692981486778e-07	-0.0113307564553122	1
ENSG00000177272.8	KCNA3	1	110675350	1_68	0	0.0188024995431897	6.80765500268119	4.02830271461905e-07	-1.11792155334243	1
ENSG00000143119.12	CD53	1	110873219	1_68	0	0.0151924186671722	4.7682987071611	2.27981363851682e-07	0.0544600134264636	1
ENSG00000156171.14	DRAM2	1	111139496	1_68	0	0.0199010634264484	7.35132366978699	4.60416418426778e-07	-0.590344166497493	1
ENSG00000134255.13	CEPT1	1	111139685	1_68	0	0.0538961717882812	16.9496930411282	2.87493963224154e-06	-1.92815186791411	1
ENSG00000156150.6	ALX3	1	110070303	1_68	0	0.0983713001701871	22.8458829840517	7.07270156371633e-06	2.51209063480355	1
ENSG00000064886.13	CHI3L2	1	111200918	1_69	0	0.0301702094773121	24.1941283972048	2.29719192162696e-06	-2.21030151156953	1
ENSG00000162777.16	DENND2D	1	111205506	1_69	0	0.00372096789744281	5.1819013885235	6.06811832877329e-08	-0.277528620943181	1
ENSG00000173947.13	PIFO	1	111414040	1_69	0	0.00640441474438092	10.2961289174921	2.07521163696549e-07	1.17059569275019	1
ENSG00000085465.12	OVGP1	1	111427097	1_69	0	0.00378432749561508	5.31009331346427	6.32411618120452e-08	0.321983443999761	1
ENSG00000143110.11	C1orf162	1	111473751	1_69	0	0.00451402386536748	6.95518726734003	9.88056210555113e-08	-0.721517238732668	1
ENSG00000282608.1	ADORA3	1	111503935	1_69	0	0.00693411551244683	10.6055791242426	2.31437875601544e-07	-1.07324288662126	1
ENSG00000197852.9	FAM212B	1	111755756	1_69	0	0.021162313537005	20.1779959802008	1.34384800028146e-06	2.05734726106848	1
ENSG00000064703.11	DDX20	1	111755544	1_69	0	0.0226055952763995	21.1616696314443	1.50547951894014e-06	2.06353267907642	1
ENSG00000171385.9	KCND3	1	111988885	1_69	0	0.00723726742059139	12.2667715240574	2.79391938124772e-07	1.56935304294216	1
ENSG00000116489.12	CAPZA1	1	112620907	1_69	0	0.183613699174107	22.922934898114	1.32459854874209e-05	4.77304914065935	1
ENSG00000007341.18	ST7L	1	112626827	1_69	0	0.00418327244780004	11.3442727205753	1.49348815474588e-07	-0.542868990413835	1
ENSG00000155363.18	MOV10	1	112673095	1_69	0	0.00911311254585112	23.8095275342921	6.8285184162448e-07	-5.28255246326002	1
ENSG00000155366.16	RHOC	1	112706864	1_69	0	0.0212176022518414	23.5791654509001	1.57446752509035e-06	-4.11297513114771	1
ENSG00000155367.15	PPM1J	1	112715671	1_69	0	0.00838796015514087	13.3220181644961	3.51670026340679e-07	-1.42936918135376	1
ENSG00000184599.13	FAM19A3	1	112720490	1_69	0	0.0081700468444349	13.3211663139962	3.42511983508806e-07	-1.55029355591726	1
ENSG00000155380.11	SLC16A1	1	112956760	1_70	0	0.00960924357223814	6.37657356486732	1.92834861374223e-07	1.20996698034945	1
ENSG00000081026.18	MAGI3	1	113390860	1_70	0	0.00934517441513605	4.75658744420985	1.39891674965499e-07	0.0625505707820823	1
ENSG00000134242.15	PTPN22	1	113871109	1_70	0	0.0112423196614141	6.61288079365823	2.33967533894559e-07	0.801988631045455	1
ENSG00000188761.11	BCL2L15	1	113970866	1_70	0	0.0500564487953278	20.2258542267237	3.18622090183525e-06	-2.02149641788958	1
ENSG00000134262.12	AP4B1	1	113905154	1_70	0	0.0106948707739336	5.8488079534442	1.96857459681517e-07	0.343342250679392	2
ENSG00000118655.4	DCLRE1B	1	113904943	1_70	0	0.012770913623454	7.32172440618425	2.94268868263229e-07	-0.657093457428461	1
ENSG00000163349.21	HIPK1	1	113929699	1_70	0	0.0659529476051088	22.9863824703833	4.77104829113144e-06	2.27942096295389	1
ENSG00000116774.11	OLFML3	1	113979663	1_70	0	0.00981991964601325	5.31659769993253	1.64304972411099e-07	-0.600873971417825	1
ENSG00000116752.5	BCAS2	1	114581126	1_71	0	0.01074344304566	7.83046964603595	2.64752622037666e-07	1.25154559177114	1
ENSG00000175984.14	DENND2C	1	114669904	1_71	0	0.0108602846964666	7.20475860931823	2.46246246047303e-07	0.793220971591114	1
ENSG00000009307.15	CSDE1	1	114758064	1_71	0	0.00848440004179951	4.80439698461114	1.2828296725472e-07	0.0677335323439184	1
ENSG00000052723.11	SIKE1	1	114784843	1_71	0	0.0114547057310975	7.84761706495852	2.8289854469004e-07	1.05326532845641	1
ENSG00000134198.9	TSPAN2	1	115091681	1_71	0	0.012022052386122	8.66035538638115	3.27659907153043e-07	1.19032505353497	1
ENSG00000163393.12	SLC22A15	1	115976190	1_72	0	0.0580101464410944	26.9734737108855	4.92436022833223e-06	2.71750727786815	1
ENSG00000173212.4	MAB21L3	1	116106845	1_72	0	0.00591937279289367	5.08660250311097	9.47572539297064e-08	-0.305040942881584	1
ENSG00000116815.15	CD58	1	116561593	1_72	0	0.00615751691451449	5.46223855687748	1.05848632291289e-07	0.5121949864431	2
ENSG00000143061.17	IGSF3	1	116663714	1_72	0	0.0119816854436566	11.8090495655363	4.45288862713941e-07	1.3499750150772	1
ENSG00000134247.9	PTGFRN	1	116948038	1_72	0	0.00572227817489179	4.7641303462718	8.57949202930909e-08	-0.0947115240070629	1
ENSG00000134256.12	CD101	1	117001709	1_72	0	0.00633025127351106	5.72574276363033	1.14067456023426e-07	0.457484833366778	1
ENSG00000116830.11	TTF2	1	117060534	1_72	0	0.0115490860561233	11.4580340059043	4.1645367412582e-07	-1.18229466363158	1
ENSG00000134253.9	TRIM45	1	117122142	1_72	0	0.0190779816060829	16.2555573403656	9.75985271424186e-07	1.67304713927548	3
ENSG00000198162.12	MAN1A2	1	117366383	1_72	0	0.0240425992333807	18.4721368769903	1.39767928623284e-06	-1.91840776682308	2
ENSG00000183508.4	FAM46C	1	117605762	1_72	0	0.00582366884213592	4.93137807909104	9.03803346865644e-08	0.302001244342802	2
ENSG00000177551.5	NHLH2	1	115912032	1_72	0	0.00790515728092245	7.84253229351708	1.95108326758958e-07	-0.844271530809775	1
ENSG00000092607.13	TBX15	1	118989585	1_73	0	0.00521682196888462	6.35827478360299	1.04388890699425e-07	0.780979749207309	1
ENSG00000116874.11	WARS2	1	119029918	1_73	0	0.00439809768647925	4.75666245105372	6.58379316116936e-08	-0.114136406985	3
ENSG00000143067.4	ZNF697	1	119612175	1_73	0	0.0144150495350097	16.0255525122375	7.27006216412076e-07	-1.74653486315155	2
ENSG00000117262.18	GPR89A	1	145608293	1_73	0	0.00439661715352735	4.75473183129563	6.57890554639654e-08	-0.0922887253771763	1
ENSG00000174827.13	PDZK1	1	145707383	1_73	0	0.0297164540298358	22.9533062366882	2.14660041924032e-06	-2.20913662611981	1
ENSG00000265491.4	RNF115	1	145699599	1_73	0	0.0146465511416116	16.1717725244319	7.45421594471198e-07	-1.63281432217917	1
ENSG00000198483.12	ANKRD35	1	145874605	1_73	0	0.00450242598943373	4.99396200362669	7.07621125630939e-08	0.18277139681359	1
ENSG00000265241.6	RBM8A	1	145927840	1_73	0	0.0172528220052255	17.8882070372754	9.71260950316077e-07	1.8971353830535	1
ENSG00000168509.19	HFE2	1	146036954	1_73	0	0.0227390662496203	20.5358751299677	1.4695853555715e-06	-2.07535141235201	1
ENSG00000271425.7	NBPF10	1	146051718	1_73	0	0.0073924850357725	9.71224814137893	2.25953564861034e-07	1.11077859222252	1
ENSG00000131791.7	PRKAB2	1	147170781	1_73	0	0.00453415443453431	5.0442062065399	7.19777247181416e-08	0.351625285251133	2
ENSG00000131778.18	CHD1L	1	147243554	1_73	0	0.023286974243246	20.5379621789158	1.50514862525467e-06	2.05701661132724	1
ENSG00000116128.10	BCL9	1	147541592	1_73	0	0.00479301420813838	5.86079372403421	8.84044499526811e-08	-0.964031555784788	1
ENSG00000162836.11	ACP6	1	147633018	1_73	0	0.0204890356773513	19.249854975991	1.24124626404992e-06	2.61091937448485	3
ENSG00000265107.2	GJA5	1	147773393	1_73	0	0.00440326337986352	4.77974327442082	6.6235101762389e-08	-0.21283426383998	2
ENSG00000178796.12	RIIAD1	1	151715696	1_74	0	0.0189931188832835	7.4516322534876	4.45406626714376e-07	-0.792524197357873	2
ENSG00000159409.14	CELF3	1	151717135	1_74	0	0.0147875658979486	5.05755866332434	2.35367554827475e-07	0.400513543301152	1
ENSG00000143442.21	POGZ	1	151579896	1_74	0	0.0306928766199327	12.0567886814966	1.16460383640733e-06	-1.41973650180709	1
ENSG00000143376.12	SNX27	1	151616339	1_74	0	0.0158636851654667	5.7290756763395	2.86020798537809e-07	0.447462521320214	1
ENSG00000143450.16	OAZ3	1	151762965	1_74	0	0.0143807797255558	4.7909801975452	2.16828209528117e-07	-0.0413304585909519	2
ENSG00000182134.15	TDRKH	1	151791573	1_74	0	0.0145018513911479	4.87110184836282	2.2231032533376e-07	0.00498680454247346	1
ENSG00000213171.2	LINGO4	1	151805451	1_74	0	0.0144429532152933	4.83220614099177	2.19639492251859e-07	-0.155684621595823	2
ENSG00000196407.11	THEM5	1	151853096	1_74	0	0.039419291840899	14.4681268823072	1.79485802213292e-06	-1.86023791138103	2
ENSG00000159445.12	THEM4	1	151909866	1_74	0	0.0153185932004061	5.39478925561398	2.60077235876408e-07	-0.484875440216281	2
ENSG00000197747.8	S100A10	1	151993591	1_74	0	0.0144455277796698	4.83391848986784	2.19756490335434e-07	0.362530068073612	1
ENSG00000163191.5	S100A11	1	152040041	1_74	0	0.0170970114851825	6.4451208097775	3.46784948444881e-07	0.946880787647808	1
ENSG00000197915.5	HRNR	1	152212431	1_74	0	0.124677635022869	25.7547415772332	1.01054283202559e-05	-2.64399823650509	4
ENSG00000143631.10	FLG	1	152325041	1_74	0	0.0146202831701019	4.9488191210064	2.27701734381718e-07	-0.00912591809154832	1
ENSG00000163207.6	IVL	1	152908247	1_74	0	0.0167176425293893	6.23048170522285	3.27797497226834e-07	0.709259426858618	2
ENSG00000169474.4	SPRR1A	1	152961484	1_74	0	0.0205330451345805	8.1982142206012	5.29762969512781e-07	1.08119152016607	1
ENSG00000163209.14	SPRR3	1	152961484	1_74	0	0.0205277249137366	8.19573173299293	5.29465330040411e-07	1.0807534244935	2
ENSG00000241794.1	SPRR2A	1	153057485	1_74	0	0.0168281666758799	6.29350126631133	3.33302140285719e-07	-0.571331700413819	1
ENSG00000203785.8	SPRR2E	1	153106201	1_74	0	0.0143666867986384	4.78161823611547	2.16192436881766e-07	-0.0557302406582317	1
ENSG00000159516.8	SPRR2G	1	153174470	1_74	0	0.0204527824126212	8.16070684904174	5.25277924169761e-07	-1.02744491305047	1
ENSG00000160716.5	CHRNB2	1	154152591	1_75	0	0.0235883729098489	12.0928642375389	8.97710150566926e-07	-1.75729724024257	1
ENSG00000203782.5	LOR	1	153258885	1_75	0	0.0130129024423667	5.61863166298502	2.3009845883928e-07	0.618368715992171	1
ENSG00000143546.9	S100A8	1	153391654	1_75	0	0.01338919307778	5.74243705430515	2.41968939673741e-07	0.526997168914454	1
ENSG00000143556.8	S100A7	1	153460264	1_75	0	0.0120982116293435	4.801782017567	1.82823741153539e-07	0.106722826309827	2
ENSG00000197956.9	S100A6	1	153536399	1_75	0	0.0134299759834067	5.76087960767114	2.4348544715195e-07	0.67945137779285	2
ENSG00000196420.7	S100A5	1	153541765	1_75	0	0.0241957675100045	11.429253618057	8.70294515113531e-07	-1.58284051139177	1
ENSG00000188015.9	S100A3	1	153548996	1_75	0	0.0549838802407953	19.3368706374731	3.3460355475071e-06	2.18413300738151	2
ENSG00000196154.11	S100A4	1	153549476	1_75	0	0.0462503693962787	17.7257276021982	2.58005076071263e-06	2.1105718958489	2
ENSG00000196754.10	S100A2	1	153567710	1_75	0	0.0460869574382133	17.5235471847993	2.54161072172929e-06	2.02186686954205	1
ENSG00000188643.10	S100A16	1	153612510	1_75	0	0.0120406813268952	4.79188227273527	1.81579232368448e-07	0.201948942625031	1
ENSG00000160678.11	S100A1	1	153627648	1_75	0	0.0123519910273837	4.96892613687402	1.93156124103553e-07	-0.0658369357022694	1
ENSG00000189171.14	S100A13	1	153628302	1_75	0	0.0123953597824703	4.9971594150513	1.94935669857562e-07	-0.0352357397093532	2
ENSG00000143553.10	SNAPIN	1	153658595	1_75	0	0.0145828221013086	6.48576588677206	2.97654066093686e-07	0.535930441734832	1
ENSG00000169418.9	NPR1	1	153678582	1_75	0	0.0163166172751492	7.70011978287076	3.95399924060459e-07	0.967744313574483	1
ENSG00000143554.13	SLC27A3	1	153774134	1_75	0	0.0224014961540516	10.8274626692281	7.6333063735736e-07	1.39978911057665	1
ENSG00000143614.9	GATAD2B	1	153923736	1_75	0	0.0219767197899655	11.6345886943499	8.04679392256992e-07	1.94407558258582	1
ENSG00000198837.9	DENND4B	1	153940057	1_75	0	0.0538855738034714	19.7757327982795	3.35362169860779e-06	2.21991875103556	2
ENSG00000143570.17	SLC39A1	1	153968263	1_75	0	0.0204694368152375	9.31354005256816	5.99970164442391e-07	0.695430034854606	2
ENSG00000143578.15	CREB3L4	1	153966654	1_75	0	0.0126119057673135	5.82547350515229	2.3121761770729e-07	-1.01706865618292	1
ENSG00000143543.14	JTB	1	153980122	1_75	0	0.0207244026457689	11.0358573694444	7.19775523410065e-07	-1.88407386548892	1
ENSG00000143612.19	C1orf43	1	154218791	1_75	0	0.0246879964909723	10.9878676818353	8.5370581888007e-07	-0.963022000242708	1
ENSG00000143515.16	ATP8B2	1	154325898	1_75	0	0.0143024733150036	6.56320799227427	2.95417546813954e-07	-0.615292852754477	1
ENSG00000160712.12	IL6R	1	154405422	1_75	0	0.0180988080171285	8.09288726874966	4.60959147583865e-07	-0.408025697422301	1
ENSG00000169291.9	SHE	1	154502081	1_75	0	0.0628619611211849	20.8709497681152	4.12894513644348e-06	2.49008526999194	2
ENSG00000163239.12	TDRD10	1	154502081	1_75	0	0.0123222606086574	4.97407843913762	1.92891012591368e-07	0.301016874565489	2
ENSG00000160710.15	ADAR	1	154627302	1_75	0	0.0178199704264076	8.45813452051718	4.74340864373677e-07	-0.920179663841506	1
ENSG00000163344.5	PMVK	1	154937272	1_76	0	0.0105028501968114	4.75025144455731	1.57011963088969e-07	-0.0297997397166732	1
ENSG00000160691.18	SHC1	1	154974220	1_76	0	0.0398752988063671	17.5387810772759	2.20096091994384e-06	-1.8221500355295	1
ENSG00000163354.14	DCST2	1	155033615	1_76	0	0.0105045592591988	4.75180395370378	1.57088836709456e-07	-0.156270796037695	2
ENSG00000143537.13	ADAM15	1	155051833	1_76	0	0.0107023809566598	4.92979129777378	1.66041983753474e-07	-0.0231604821490306	2
ENSG00000169242.11	EFNA1	1	155123125	1_76	0	0.0214728625211418	11.5862968289595	7.82967197698183e-07	-1.89414344257339	1
ENSG00000169241.17	SLC50A1	1	155135691	1_76	0	0.0142756033086205	7.68048307565929	3.45057905192965e-07	0.784190302666391	1
ENSG00000169231.13	THBS3	1	155208991	1_76	0	0.071117650620951	23.1582568684972	5.1831316709279e-06	-2.75449351764607	1
ENSG00000173171.14	MTX1	1	155208991	1_76	0	0.071117650620951	23.1582568684972	5.1831316709279e-06	-2.75449351764607	1
ENSG00000177628.15	GBA	1	155244216	1_76	0	0.0179836092269622	9.88853225936841	5.59651491344534e-07	1.43931340230317	1
ENSG00000160767.20	FAM189B	1	155254510	1_76	0	0.0105065953026886	4.75364910348787	1.5718029463464e-07	0.22859028727744	2
ENSG00000143630.9	HCN3	1	155277916	1_76	0	0.0105430481889652	4.78670837188026	1.58822538917706e-07	-0.351273573923122	1
ENSG00000176444.18	CLK2	1	155278784	1_76	0	0.0105501307325648	4.79311626991535	1.59141988028444e-07	0.357245651894394	1
ENSG00000116584.17	ARHGEF2	1	156006597	1_76	0	0.0105692783648563	4.81039649189052	1.60005600458591e-07	-0.0350393956592233	1
ENSG00000163479.13	SSR2	1	156020665	1_76	0	0.0215935884849542	11.6404320078943	7.91048101882458e-07	1.35260179670791	1
ENSG00000116586.11	LAMTOR2	1	156054582	1_76	0	0.0106700662876573	4.90096013884794	1.64572498079249e-07	0.219889996659691	2
ENSG00000196189.12	SEMA4A	1	156147070	1_76	0	0.0366226475938076	16.717659331319	1.92678910819132e-06	1.68532178798578	1
ENSG00000160785.13	SLC25A44	1	156193927	1_76	0	0.0146784485679823	7.94644520660873	3.67081098156107e-07	1.30359639110608	2
ENSG00000242252.1	BGLAP	1	156240066	1_76	0	0.0306477671494712	15.0022638610272	1.44698694438996e-06	1.69718792288248	1
ENSG00000160781.15	PAQR6	1	156248323	1_76	0	0.0144003276630673	7.76361651762908	3.51840171026203e-07	-0.916771531019764	1
ENSG00000198952.8	SMG5	1	156282346	1_76	0	0.0148457119148101	8.05465914259407	3.76319886462304e-07	-0.810180021126621	1
ENSG00000163472.18	TMEM79	1	156282500	1_76	0	0.0148457119148101	8.05465914259407	3.76319886462304e-07	0.810180021126621	1
ENSG00000198715.11	GLMP	1	156298013	1_76	0	0.0147103232082937	7.9671000045366	3.68834431980499e-07	-0.79886299411547	1
ENSG00000183856.10	IQGAP3	1	156572426	1_77	0	0.00849566274836255	7.41426850231971	1.98232358118278e-07	0.793292562096384	1
ENSG00000187862.11	TTC24	1	156579579	1_77	0	0.00794830424946025	6.7953594512795	1.6997924307236e-07	-0.70289880382905	2
ENSG00000160818.16	GPATCH4	1	156601543	1_77	0	0.00671041045531451	5.16867940702754	1.0915349714901e-07	-0.317435649877489	1
ENSG00000132692.18	BCAN	1	156645322	1_77	0	0.0145739385448155	12.4466269914051	5.7087047484211e-07	-1.30169955601294	1
ENSG00000132688.10	NES	1	156677793	1_77	0	0.0225812311237087	16.7550499566372	1.19069989853821e-06	-1.6741728519793	2
ENSG00000143320.8	CRABP2	1	156705979	1_77	0	0.00660353712887529	5.0181394865692	1.04286556321667e-07	-0.143667678406204	1
ENSG00000143303.11	RRNAD1	1	156727264	1_77	0	0.0480611631638968	23.5969105371608	3.56909737561246e-06	2.38321341854112	1
ENSG00000143294.14	PRCC	1	156750590	1_77	0	0.0916512941401401	29.8498883982316	8.60974496508834e-06	-3.25414355726708	1
ENSG00000143321.18	HDGF	1	156763509	1_77	0	0.00950451424376586	8.40432282432266	2.51386311401214e-07	-1.08693969144458	1
ENSG00000198400.11	NTRK1	1	156815564	1_77	0	0.0201398227409757	15.6166772301947	9.89813224126691e-07	1.97325481176282	2
ENSG00000027869.11	SH2D2A	1	156816783	1_77	0	0.0558186720452998	25.651978953818	4.50618843676586e-06	-2.68366557352832	1
ENSG00000187800.13	PEAR1	1	156893251	1_77	0	0.00650029789112683	5.01609470373656	1.02614317441767e-07	-0.391951075263582	1
ENSG00000132694.18	ARHGEF11	1	157044910	1_77	0	0.0142585544406291	12.3277125154642	5.53180636688039e-07	-1.2003995162003	2
ENSG00000117036.11	ETV3	1	157138367	1_77	0	0.00647026608088619	5.00704277304618	1.01955912498307e-07	0.525702346573612	1
ENSG00000158473.6	CD1D	1	158180266	1_78	0	0.00910661590294237	5.13392079760321	1.47134716730238e-07	0.230233348615952	1
ENSG00000163563.7	MNDA	1	158831951	1_78	0	0.00890951110987281	4.92527304589388	1.38099834845662e-07	0.309108738076597	1
ENSG00000213088.9	ACKR1	1	159203354	1_78	0	0.0390838160980144	19.0895192297478	2.34801531680159e-06	-2.10984252702773	1
ENSG00000181036.13	FCRL6	1	159800388	1_78	0	0.0212224251928854	13.2184813465957	8.82847207404717e-07	-1.41942457181795	1
ENSG00000158714.10	SLAMF8	1	159826640	1_78	0	0.0148494192634423	9.80133162318477	4.58040127308251e-07	-1.16537916442109	1
ENSG00000188004.9	C1orf204	1	159831139	1_78	0	0.0589673186424783	23.0754479067917	4.28223496647625e-06	-2.12642370281793	3
ENSG00000243284.1	VSIG8	1	159856858	1_78	0	0.008775515063842	4.78079541335582	1.32032774306699e-07	0.109841867759193	2
ENSG00000158710.14	TAGLN2	1	159925114	1_78	0	0.00879171550311053	4.79838061990244	1.32763072332123e-07	-0.118612076052752	2
ENSG00000085552.16	IGSF9	1	159945134	1_79	0	0.00736574712482618	4.97156982608859	1.15244264910543e-07	-0.220129314013424	1
ENSG00000143315.6	PIGM	1	160031560	1_79	0	0.00726495021818518	4.8402766754707	1.10665386083377e-07	0.125983055554128	1
ENSG00000162728.4	KCNJ9	1	159995454	1_79	0	0.00730634778896078	4.89441769180325	1.1254088974728e-07	0.179015921120592	1
ENSG00000162729.13	IGSF8	1	160099056	1_79	0	0.00912172687656532	7.00966442761362	2.01225616058545e-07	-0.764451699146977	2
ENSG00000132681.16	ATP1A4	1	160151660	1_79	0	0.00797761825135324	5.73204188497274	1.439102008443e-07	-0.44462042312564	1
ENSG00000143318.12	CASQ1	1	160193169	1_79	0	0.0110483524341606	8.83754673283282	3.07282775221403e-07	0.929909088754523	1
ENSG00000132716.18	DCAF8	1	160262886	1_79	0	0.00858066595624296	6.42666208559666	1.73546330086031e-07	-0.586882208494713	1
ENSG00000162735.18	PEX19	1	160285766	1_79	0	0.00833317482827944	6.14766456080505	1.61223976946966e-07	-0.60891862219136	2
ENSG00000122218.14	COPA	1	160343540	1_79	0	0.0182068627637939	13.6107178620855	7.79875224959273e-07	1.52068686986485	2
ENSG00000162736.15	NCSTN	1	160343540	1_79	0	0.0133778442010464	10.6641007741245	4.48972093822567e-07	1.30758470542158	1
ENSG00000162738.5	VANGL2	1	160400615	1_79	0	0.00726894667035571	4.84551657922557	1.10846131298788e-07	0.0786526073604524	1
ENSG00000162739.13	SLAMF6	1	160522480	1_79	0	0.00839273047483669	6.21554924418802	1.64169230157748e-07	-0.640987645034174	1
ENSG00000066294.14	CD84	1	160579933	1_79	0	0.0463070090635936	22.5889877589763	3.29194427416278e-06	-2.18631031538973	2
ENSG00000117091.9	CD48	1	160711718	1_79	0	0.00916669634921208	7.05655796970768	2.03570448142031e-07	-0.765920483877526	2
ENSG00000122223.12	CD244	1	160862395	1_79	0	0.0255595644290946	16.8618489732004	1.3563370255738e-06	1.77471443590745	2
ENSG00000179914.4	ITLN1	1	160884736	1_79	0	0.0179850240372551	13.4933974091565	7.63732562762122e-07	-1.6096335496899	1
ENSG00000158769.17	F11R	1	161021088	1_79	0	0.0226169832227635	15.6884243890805	1.11666519130972e-06	-1.75132881055201	2
ENSG00000158773.14	USF1	1	160983590	1_79	0	0.0174724319143469	13.216723337549	7.26751822624057e-07	1.44399115894529	1
ENSG00000162755.13	KLHDC9	1	161098329	1_79	0	0.0148826837439502	11.682614802106	5.47180087118132e-07	-1.31831999681064	2
ENSG00000143256.4	PFDN2	1	161117821	1_79	0	0.00721221736778022	4.77086408582469	1.08286626821704e-07	0.0619198196696346	1
ENSG00000158793.13	NIT1	1	161118210	1_79	0	0.00766072242682792	5.34574042408849	1.28880308524252e-07	0.323233347426287	2
ENSG00000143222.11	UFC1	1	161152958	1_79	0	0.00888872294290455	6.76293676491501	1.89183680405952e-07	0.741588203944104	1
ENSG00000143258.15	USP21	1	161157185	1_79	0	0.00808377682246186	5.85803307266338	1.49030482631253e-07	-0.562047857540318	1
ENSG00000143224.17	PPOX	1	161165947	1_79	0	0.00722401421133623	4.78643618824736	1.08817774270514e-07	0.0548511721930769	3
ENSG00000158864.12	NDUFS2	1	161197908	1_79	0	0.0192978541037127	14.1678086393762	8.60440164693449e-07	1.53331156968656	2
ENSG00000158869.10	FCER1G	1	161215268	1_79	0	0.00917916730137558	7.0695252635079	2.04221992909736e-07	0.721606209160086	2
ENSG00000158874.11	APOA2	1	161223893	1_79	0	0.0649020387712342	25.8701508435923	5.28404216176194e-06	2.35867838152485	1
ENSG00000143257.11	NR1I3	1	161240939	1_79	0	0.0179026896876588	13.4494501636815	7.57760194206908e-07	-1.5430902048199	1
ENSG00000248485.1	PCP4L1	1	161259010	1_79	0	0.0413307121790399	21.4893105761798	2.79514501894574e-06	-2.01515288336236	2
ENSG00000158887.15	MPZ	1	161309728	1_79	0	0.00890802058715856	6.78362183935764	1.90174295211064e-07	-0.757242352605958	1
ENSG00000143252.14	SDHC	1	161314507	1_79	0	0.00748772178658042	5.12806893759117	1.20840503997079e-07	-0.295194171848398	1
ENSG00000143226.13	FCGR2A	1	161505171	1_79	0	0.00837916663065319	6.20012955877549	1.63497292574187e-07	-0.544722958922024	1
ENSG00000203747.10	FCGR3A	1	161550682	1_79	0	0.00768318277318081	5.37364500338998	1.29932893745586e-07	0.385224556855399	1
ENSG00000162746.14	FCRLB	1	161707114	1_79	0	0.242466116047741	39.1613915243325	2.98825837028954e-05	-3.50535549434246	2
ENSG00000081721.11	DUSP12	1	161749589	1_79	0	0.0180918850594969	13.5498863740434	7.7148670622065e-07	1.85669589886433	1
ENSG00000118217.5	ATF6	1	161766683	1_79	0	0.0264079817338218	17.1753849511382	1.42741634113501e-06	2.0367591028195	2
ENSG00000171722.12	SPATA46	1	162374768	1_79	0	0.00952139659210349	7.4185951808299	2.22295822784132e-07	-0.786582444806413	1
ENSG00000198574.5	SH2D1B	1	162412043	1_80	0	0.0199499583419892	15.0168838105406	9.42824343507169e-07	1.57563321958784	1
ENSG00000117143.13	UAP1	1	162561114	1_80	0	0.0112354480321283	9.52862799988296	3.36922288028373e-07	1.08624416649819	2
ENSG00000132196.13	HSD17B7	1	162790775	1_80	0	0.0078113457109773	6.06212606792456	1.49025228510377e-07	0.560450591013086	2
ENSG00000143228.12	NUF2	1	163266611	1_80	0	0.00743538417277589	5.59205815775071	1.30853115049321e-07	-0.432873406121228	1
ENSG00000143171.12	RXRG	1	165444407	1_81	0	0.0164149928022301	5.08864557824607	2.62876566589278e-07	-0.261883870761343	1
ENSG00000143198.12	MGST3	1	165630412	1_81	0	0.0447251511795724	14.7216275633592	2.07212818211761e-06	1.91353172791022	2
ENSG00000143149.12	ALDH9A1	1	165698544	1_81	0	0.0158446480817969	4.75048162510941	2.36880447040482e-07	0.0137209871116868	1
ENSG00000143195.12	ILDR2	1	166975572	1_82	0	0.00732112598759738	6.12968042304123	1.41229261129031e-07	-0.670929743326441	2
ENSG00000143194.12	MAEL	1	166975572	1_82	0	0.0103823558824554	9.46033153288459	3.09108709065575e-07	-1.09232019185411	3
ENSG00000152382.5	TADA1	1	166876513	1_82	0	0.0126807812966028	11.3690440863853	4.537106113877e-07	1.28942333765223	1
ENSG00000198842.9	DUSP27	1	167094415	1_82	0	0.00712323981616947	5.86860020021947	1.31559151454847e-07	-0.544265596899673	1
ENSG00000143167.11	GPA33	1	167066687	1_82	0	0.00656330420317641	5.08867390190933	1.05108086157832e-07	0.384502487720748	2
ENSG00000198821.10	CD247	1	167518349	1_82	0	0.00659912126018991	5.14051759088318	1.06758369437922e-07	0.298416570609328	1
ENSG00000143162.7	CREG1	1	167545296	1_82	0	0.00703215649139399	5.74599149511013	1.27163501928641e-07	-0.490993634031486	2
ENSG00000198771.10	RCSD1	1	167630296	1_82	0	0.00678325082741627	5.40267094747011	1.1533347235498e-07	0.392367122069898	1
ENSG00000197965.11	MPZL1	1	167721546	1_82	0	0.00809989863340932	7.09304081822629	1.80809404854912e-07	-0.757602558973451	2
ENSG00000143199.17	ADCY10	1	167918686	1_82	0	0.0231338518628518	17.1211092353088	1.24649006708755e-06	-1.83244975219759	1
ENSG00000143164.15	DCAF6	1	167936285	1_82	0	0.00976348857258868	8.87407504192334	2.72669833469014e-07	-1.02301062998584	1
ENSG00000143158.10	MPC2	1	167936749	1_82	0	0.00877851210715763	7.85999771872855	2.17146236195579e-07	-0.896772580352329	1
ENSG00000143147.14	GPR161	1	168137478	1_82	0	0.011549189910652	10.4766789134108	3.80788768682391e-07	1.15889809517175	2
ENSG00000143155.12	TIPRL	1	168178654	1_82	0	0.00633439084501108	4.75052898869532	9.47012699602566e-08	-0.015839351927829	2
ENSG00000143178.12	TBX19	1	168284594	1_82	0	0.00640615673712974	4.85783444634228	9.79375518995717e-08	-0.182579103835581	1
ENSG00000143196.4	DPT	1	168726239	1_82	0	0.00774506146643039	6.66607003103572	1.62481423144638e-07	0.573002274035524	1
ENSG00000143153.12	ATP1B1	1	169129799	1_83	0	0.116865704244834	24.879240121209	9.15025434090969e-06	-2.72952264896762	1
ENSG00000143156.13	NME7	1	169364597	1_83	0	0.0160915138134002	5.6376199689193	2.85497081404375e-07	-0.870088226452421	2
ENSG00000117477.12	CCDC181	1	169441248	1_83	0	0.0146955066890947	4.76994765326829	2.20600834750265e-07	0.234595348064775	2
ENSG00000198734.10	F5	1	169579654	1_83	0	0.015674238006895	5.38629419394532	2.65696284456075e-07	-0.399459399208508	1
ENSG00000000460.16	C1orf112	1	169661963	1_83	0	0.0453939910655137	15.6045540797179	2.22924963486231e-06	-1.59117460929308	1
ENSG00000188404.8	SELL	1	169667840	1_83	0	0.0223902910954371	8.80018020017736	6.20097925987629e-07	1.11075912148448	1
ENSG00000007908.15	SELE	1	169764425	1_83	0	0.0164766217790032	5.86371579170619	3.04053536130186e-07	0.561224224908234	1
ENSG00000171806.11	METTL18	1	169795279	1_83	0	0.0164856360800398	5.86889149668304	3.0448840740811e-07	0.554267620166134	1
ENSG00000000457.13	SCYL3	1	169891332	1_83	0	0.035650457201226	13.2707163666259	1.48890999281836e-06	1.59182399567913	2
ENSG00000116132.11	PRRX1	1	170662622	1_85	0	0.00503791287588296	4.9050627910946	7.77685851075672e-08	-0.274601620119137	3
ENSG00000007933.12	FMO3	1	171090188	1_85	0	0.0480031054112121	26.4885434416079	4.00162497723703e-06	2.58957139807129	2
ENSG00000094963.13	FMO2	1	171184225	1_85	0	0.00987183525624824	11.3144454324838	3.51511991431392e-07	1.54535384959908	1
ENSG00000010932.16	FMO1	1	171248552	1_85	0	0.0058028091942659	6.25087547475721	1.1415320555251e-07	-0.480107162040651	1
ENSG00000076258.9	FMO4	1	171314054	1_85	0	0.00503463289284356	4.89886368436805	7.76197317512169e-08	-0.140944266615805	3
ENSG00000117523.15	PRRC2C	1	171484568	1_85	0	0.00546013335400419	5.67128035920025	9.74525798233166e-08	-0.424501534037152	1
ENSG00000034971.16	MYOC	1	171652737	1_85	0	0.00527068989727442	5.33508496697294	8.84948055304572e-08	-0.380048802631772	2
ENSG00000197959.13	DNM3	1	171841015	1_85	0	0.0055095535601386	5.75707677234696	9.982226133133e-08	0.455118276085619	1
ENSG00000135845.9	PIGC	1	172443855	1_85	0	0.00606945910188783	6.67873653054817	1.27571386117708e-07	-0.799210721902985	1
ENSG00000094975.13	SUCO	1	172532059	1_85	0	0.0110347226943491	12.3768930372433	4.29815462538945e-07	1.34228834182819	3
ENSG00000120337.8	TNFSF18	1	173051434	1_85	0	0.00908008784187364	10.5171632663036	3.00536787279982e-07	-1.15060226932667	2
ENSG00000162753.11	SLC9C2	1	173611164	1_85	0	0.00825383223180776	9.60759210849786	2.49562408074112e-07	1.13670275619412	1
ENSG00000152061.23	RABGAP1L	1	174159319	1_85	0	0.00872608642099426	10.13798877085	2.78407088972936e-07	1.35098767086077	2
ENSG00000183831.6	ANKRD45	1	173677634	1_85	0	0.00757408477137223	8.78847402119099	2.0948484440008e-07	-1.04430322068784	1
ENSG00000076321.10	KLHL20	1	173714815	1_85	0	0.00508980338543963	5.00261324828209	8.01321709471834e-08	-0.422331220030591	1
ENSG00000120334.15	CENPL	1	173827031	1_85	0	0.0107629553924328	12.138937929917	4.11169796292752e-07	1.33291930825304	1
ENSG00000117593.9	DARS2	1	173821939	1_85	0	0.00801217078240491	9.32434657469328	2.35113506645942e-07	-1.23803588407556	2
ENSG00000117601.13	SERPINC1	1	173916899	1_85	0	0.00495670043837204	4.7503550765641	7.41016229234821e-08	0.0595717553240933	1
ENSG00000116161.17	CACYBP	1	174997705	1_85	0	0.00567144598610436	6.03283435665955	1.07677304445921e-07	0.468979810596208	1
ENSG00000120333.4	MRPS14	1	175022306	1_85	0	0.00873598674650322	10.1488011959563	2.79020225522795e-07	1.33385615198686	2
ENSG00000120332.15	TNN	1	175066959	1_85	0	0.00996693698946371	11.4059026385019	3.577670553507e-07	1.27392904832385	1
ENSG00000116147.16	TNR	1	175744070	1_86	0	0.0223225098452702	15.2883969683782	1.07402390479749e-06	1.57938726619622	1
ENSG00000235750.9	KIAA0040	1	175193171	1_86	0	0.0287200546942722	17.7073672132712	1.60047255064204e-06	1.83875510449135	1
ENSG00000143207.19	RFWD2	1	176207677	1_86	0	0.0183004886794567	13.3855714169561	7.70918692397466e-07	-1.46481858564915	1
ENSG00000198797.6	BRINP2	1	177170676	1_86	0	0.0104263346819732	8.01035323100463	2.62840510921278e-07	-0.925122982840597	1
ENSG00000120341.18	SEC16B	1	177984617	1_87	0	0.0149669388105287	4.80317309174173	2.26240417934869e-07	0.202392380430047	1
ENSG00000075391.16	RASAL2	1	178093563	1_87	0	0.0180675360222448	6.60374620673874	3.75489915066418e-07	0.537886627803669	2
ENSG00000116191.17	RALGPS2	1	178675321	1_87	0	0.0245253700822511	9.53217300275145	7.35726601649459e-07	1.39570715396284	2
ENSG00000143340.6	FAM163A	1	179743304	1_89	0	0.0174636691899239	13.1489290626116	7.22661390104374e-07	-1.55692471529088	3
ENSG00000116199.11	FAM20B	1	179026386	1_89	0	0.00756244296216035	5.15970630196013	1.22799349843189e-07	-0.300387440186157	1
ENSG00000186283.13	TOR3A	1	179081458	1_89	0	0.0213681854222443	15.081003364518	1.01416087994647e-06	1.64562696352338	1
ENSG00000143322.19	ABL2	1	179229941	1_89	0	0.00774267796828687	5.38415936971057	1.31195239492196e-07	-0.251218146177493	1
ENSG00000162782.15	TDRD5	1	179592019	1_89	0	0.00724655789532658	4.75313978323079	1.08398014261857e-07	-0.100984101949998	2
ENSG00000169905.12	TOR1AIP2	1	179878267	1_89	0	0.0376446544940574	20.5243672241454	2.43154362450861e-06	-2.4458039555248	1
ENSG00000135837.15	CEP350	1	179954679	1_89	0	0.0968035384216782	29.7351755827336	9.05880087110941e-06	3.05641345179385	2
ENSG00000116260.16	QSOX1	1	180154450	1_89	0	0.0234831217202505	15.9858646048774	1.18141079048503e-06	-1.88879413817668	1
ENSG00000230124.6	ACBD6	1	180502528	1_89	0	0.00851813116635369	6.29395965509476	1.6872415106603e-07	-0.683682841829101	1
ENSG00000135835.11	KIAA1614	1	180936558	1_89	0	0.0255043653253164	16.7781093097024	1.34668652260158e-06	1.7178906368176	1
ENSG00000153029.14	MR1	1	181033343	1_89	0	0.0506327013530581	23.3915127088859	3.72733459589897e-06	-2.24013087627533	2
ENSG00000198216.10	CACNA1E	1	181412848	1_90	0	0.0141043190594874	4.81504413967425	2.13727974569889e-07	0.189668738547622	1
ENSG00000135821.17	GLUL	1	182392371	1_90	0	0.0143567687561145	4.98455751228877	2.25212395612591e-07	-0.255894819243364	1
ENSG00000135828.11	RNASEL	1	182589684	1_90	0	0.0290851013558968	11.7488972565318	1.07541641498217e-06	-1.30850561391911	1
ENSG00000143333.6	RGS16	1	182604092	1_90	0	0.0213480849477299	8.78073468562111	5.89927648344688e-07	-1.0774818671444	1
ENSG00000135829.16	DHX9	1	182809519	1_91	0	0.0099112549212883	5.0904775612277	1.58780127961963e-07	0.360971416525919	1
ENSG00000135862.5	LAMC1	1	183023026	1_91	0	0.0127580955088888	7.58945240787955	3.0472302057533e-07	0.942509141119812	1
ENSG00000058085.14	LAMC2	1	183186170	1_91	0	0.0106248999519952	5.71305263691831	1.91030207921031e-07	-0.582283830306378	1
ENSG00000157064.10	NMNAT2	1	183419124	1_91	0	0.0134116352808746	7.81979613714729	3.30054865594804e-07	0.93665264615279	1
ENSG00000116698.21	SMG7	1	183472842	1_91	0	0.0119386537207766	6.82340738335556	2.56369071500823e-07	0.728400953372908	2
ENSG00000116701.14	NCF2	1	183590726	1_91	0	0.0126778110924674	7.88977218025688	3.14787669907858e-07	1.0683606604285	1
ENSG00000162704.15	ARPC5	1	183635461	1_91	0	0.0183254640754461	10.6988093553315	6.17020231031471e-07	-1.32186379628235	2
ENSG00000198756.10	COLGALT2	1	183966697	1_91	0	0.0230382807772518	13.3827516971863	9.70296490908127e-07	-1.81602997956655	2
ENSG00000198860.11	TSEN15	1	183972594	1_91	0	0.0245113868276072	12.8026326481955	9.87588767573888e-07	-1.37776969029299	2
ENSG00000116667.12	C1orf21	1	184385111	1_91	0	0.437714262617834	21.8971312493061	3.01638583880485e-05	-4.03690875705547	1
ENSG00000135842.16	FAM129A	1	184974052	1_92	0	0.0132305695891712	5.96711062195477	2.48457210074634e-07	0.409444022562527	1
ENSG00000121486.11	TRMT1L	1	185156912	1_92	0	0.0140293684859353	6.91873843790332	3.0547382882088e-07	-0.991379767451248	1
ENSG00000116668.12	SWT1	1	185156912	1_92	0	0.0140293684859353	6.91873843790332	3.0547382882088e-07	0.991379767451248	1
ENSG00000116679.15	IVNS1ABP	1	185317057	1_92	0	0.0127855894951845	5.78332549106555	2.32705884570455e-07	-0.349980605872637	1
ENSG00000047410.13	TPR	1	186376149	1_92	0	0.019165540254463	9.81375183204781	5.91922857885101e-07	1.01035782123099	1
ENSG00000262180.1	OCLM	1	186400848	1_92	0	0.014774700375747	7.08684193088912	3.29518955352779e-07	-0.710102979344412	1
ENSG00000073756.11	PTGS2	1	186680089	1_92	0	0.0142723256920272	6.93886880389294	3.11668131647146e-07	-0.882830676168725	1
ENSG00000116711.9	PLA2G4A	1	186946045	1_93	0	0.0167362327606488	11.9398316952161	6.28875804471725e-07	1.28915709634027	1
ENSG00000162670.10	BRINP3	1	190479446	1_95	0	0.0130743503301428	5.5632024973176	2.28904304611289e-07	-0.843587771034807	1
ENSG00000150681.9	RGS18	1	192154393	1_96	0	0.00779308822880853	6.07990021949232	1.49112832042574e-07	-0.609674565581524	1
ENSG00000090104.11	RGS1	1	192575665	1_96	0	0.0173800233694903	13.7050664668264	7.49618810381178e-07	-1.47018484440974	2
ENSG00000116741.7	RGS2	1	192808677	1_96	0	0.00679060125777609	4.80962727758562	1.02784736118529e-07	-0.0799650582845494	1
ENSG00000116747.12	TROVE2	1	193061470	1_96	0	0.0126835247863548	10.4695683121755	4.17905137905149e-07	-0.954427078901044	1
ENSG00000023572.8	GLRX2	1	193104652	1_96	0	0.00956958416532327	8.22024564845198	2.47563626555428e-07	-1.02723407839692	2
ENSG00000134371.10	CDC73	1	193121735	1_96	0	0.0183872118741231	12.2472343218576	7.08700731849255e-07	2.60579432284138	1
ENSG00000000971.15	CFH	1	196651787	1_98	0	0.018335637383003	10.853195699377	6.26271457764636e-07	-0.723269751185835	1
ENSG00000177888.7	ZBTB41	1	197200897	1_98	0	0.0106553366333979	6.99973994021307	2.34724300588539e-07	-0.542818283013607	1
ENSG00000203724.10	C1orf53	1	197902889	1_99	0	0.0245918499604502	12.4502555611741	9.63559284004778e-07	-1.39579768184451	1
ENSG00000151414.14	NEK7	1	198155624	1_99	0	0.0110163200392724	4.76864937186927	1.65325905057331e-07	0.156581315632571	1
ENSG00000081237.18	PTPRC	1	198638643	1_99	0	0.0112367487429651	4.95773265381458	1.75320518909937e-07	-0.23525392193755	1
ENSG00000081248.10	CACNA1S	1	201112570	1_101	0	0.0132599255459237	4.99807470666683	2.08570461688497e-07	-0.283505225669776	2
ENSG00000163362.10	C1orf106	1	200891082	1_101	0	0.0188675953905161	8.37048438892408	4.97022579331341e-07	1.00081392962441	1
ENSG00000118197.13	DDX59	1	200658184	1_101	0	0.0137353450574688	5.33456273880269	2.30593666635733e-07	-0.298639431217168	1
ENSG00000118200.14	CAMSAP2	1	200740002	1_101	0	0.0233882749841327	10.4285351282515	7.67592059458681e-07	1.14408577375575	1
ENSG00000116852.14	KIF21B	1	200965522	1_101	0	0.0218851926107497	9.79157837578309	6.74391443435062e-07	-0.967380798277722	2
ENSG00000232237.3	ASCL5	1	201126714	1_101	0	0.0132043761354295	4.95797604726535	2.06030390171459e-07	-0.23758509677762	1
ENSG00000116857.16	TMEM9	1	201134854	1_101	0	0.0143242008447856	5.73563717550875	2.58559825760828e-07	0.48779791572958	1
ENSG00000118194.18	TNNT2	1	201370252	1_101	0	0.0597732110881848	19.4860903900666	3.66555950253624e-06	2.07250105503152	1
ENSG00000174307.6	PHLDA3	1	201469321	1_101	0	0.0131445437611993	4.91460067120832	2.03302503167599e-07	-0.187050629873062	1
ENSG00000198700.9	IPO9	1	201828710	1_102	0	0.0106239551372643	5.40584837421967	1.80741990994804e-07	0.163929402852702	2
ENSG00000198892.6	SHISA4	1	201887834	1_102	0	0.0165139389345349	9.61906115408729	4.99910586510805e-07	1.06529299518802	2
ENSG00000163431.12	LMOD1	1	201847815	1_102	0	0.0148707375437375	8.61697723370819	4.03270476100492e-07	0.844981750370714	1
ENSG00000134375.10	TIMM17A	1	201955621	1_102	0	0.0125727288561884	7.01339406391912	2.77502413588047e-07	-0.899934740768376	1
ENSG00000176393.10	RNPEP	1	201979953	1_102	0	0.0266747638541159	14.2139661977279	1.19323184524751e-06	1.60558057124233	1
ENSG00000163435.15	ELF3	1	202007718	1_102	0	0.0886472884357213	25.8705604029815	7.2173915357064e-06	-2.39499131259308	1
ENSG00000143851.15	PTPN7	1	202161992	1_102	0	0.0530044584331788	20.8409138980487	3.47646718662418e-06	2.24730068208575	1
ENSG00000077157.21	PPP1R12B	1	202348568	1_102	0	0.0185736155762408	10.7436720303732	6.27997866806908e-07	-1.21211219436296	1
ENSG00000117139.16	KDM5B	1	202792695	1_102	0	0.0189765878311379	10.949146838709	6.53894039605441e-07	1.26129021004375	3
ENSG00000183155.4	RABIF	1	202889900	1_102	0	0.019348381696958	11.1349245304585	6.78017491462364e-07	-1.28919608647526	1
ENSG00000117153.15	KLHL12	1	202928138	1_102	0	0.0175535023457603	10.203079660496	5.63642889639456e-07	1.19522183997284	2
ENSG00000159346.12	ADIPOR1	1	202958379	1_102	0	0.0263539956393086	14.0977878608859	1.16924740462649e-06	1.53302792000618	2
ENSG00000159348.12	CYB5R1	1	202967673	1_102	0	0.0178301246839558	10.3526864606528	5.80920115584196e-07	1.22882787543813	1
ENSG00000163444.11	TMEM183A	1	203024771	1_102	0	0.0247314647176298	13.4878033800454	1.04978421487037e-06	-1.55496553335667	1
ENSG00000143847.15	PPFIA4	1	203027461	1_102	0	0.0198993116488735	11.4037910213074	7.14161242695989e-07	-1.18296781477401	1
ENSG00000133055.8	MYBPH	1	203175705	1_102	0	0.0101768277437178	4.99564147633609	1.59997302233943e-07	0.267013624280623	2
ENSG00000133048.12	CHI3L1	1	203186284	1_102	0	0.0229357382959903	12.7647034191189	9.2136651953034e-07	1.40784896673928	1
ENSG00000133063.15	CHIT1	1	203227351	1_102	0	0.0102719766046966	5.0844181720912	1.64363074932857e-07	-0.304044505378524	1
ENSG00000159388.5	BTG2	1	203305808	1_102	0	0.0129715412868993	7.31159984628788	2.98478443322224e-07	-0.784694670172339	1
ENSG00000122176.10	FMOD	1	203342608	1_102	0	0.0234290347650949	12.9687789379302	9.56230205119675e-07	-1.37458754557517	2
ENSG00000174567.7	GOLT1A	1	204214495	1_103	0	0.0333244827941618	15.9955837795055	1.67753846196336e-06	2.31796116504829	1
ENSG00000188783.5	PRELP	1	203475432	1_103	0	0.0100384404780115	4.86769101722708	1.53779422263088e-07	-0.218754265999944	1
ENSG00000058668.14	ATP2B4	1	203626383	1_103	0	0.00995710035829622	4.79094151092393	1.50128355378679e-07	0.212568759755553	2
ENSG00000058673.16	ZC3H11A	1	203795675	1_103	0	0.0118740213554068	6.41546298834937	2.39736854700436e-07	-0.547408044863229	1
ENSG00000257315.2	ZBED6	1	203795675	1_103	0	0.0118740213554068	6.41546298834937	2.39736854700436e-07	0.547408044863229	1
ENSG00000182004.12	SNRPE	1	203861428	1_103	0	0.0112979946200218	5.98105174058604	2.12661022008261e-07	-0.506375585984222	2
ENSG00000143842.14	SOX13	1	204072756	1_103	0	0.017834881324529	10.8674405167911	6.09967181902816e-07	1.56820232540189	1
ENSG00000143850.13	PLEKHA6	1	204285667	1_103	0	0.234259005799105	35.1090362666518	2.588357009004e-05	3.62693876893411	1
ENSG00000158615.8	PPP1R15B	1	204412128	1_103	0	0.0171350525210447	10.0131033288385	5.39961893283154e-07	1.24788266276114	1
ENSG00000133056.13	PIK3C2B	1	204502549	1_103	0	0.123520759327669	28.6203814091731	1.11256231043781e-05	-2.58308969399633	1
ENSG00000186007.9	LEMD1	1	205457492	1_104	0	0.0138331776860121	4.90386303765325	2.13485931719898e-07	-0.169322780983792	1
ENSG00000174529.7	TMEM81	1	205067698	1_104	0	0.0136430931327788	4.77168026049115	2.04876974621005e-07	-0.445306432509131	2
ENSG00000133059.16	DSTYK	1	205210869	1_104	0	0.015639400968795	6.0767422153271	2.99088628591628e-07	0.934562991313708	1
ENSG00000163545.8	NUAK2	1	205321732	1_104	0	0.0327386889567757	13.161616072476	1.35606177975821e-06	-1.77620001363614	2
ENSG00000117266.15	CDK18	1	205504902	1_104	0	0.0288409959680903	11.9421483004893	1.08393112591737e-06	-1.37375965711498	2
ENSG00000174514.12	MFSD4A	1	205564392	1_104	0	0.0539054153417957	17.982577908116	3.05065658041501e-06	2.00939199394292	1
ENSG00000158711.13	ELK4	1	205631216	1_104	0	0.0143320291689676	5.24235333623277	2.36451975203845e-07	0.410581239625616	1
ENSG00000158715.5	SLC45A3	1	205680319	1_104	0	0.0203944252123255	8.61714701280251	5.53074895347391e-07	-1.11070721406948	2
ENSG00000069275.12	NUCKS1	1	205687455	1_104	0	0.0136188124078239	4.75466338329909	2.03783016671701e-07	0.0764668101984736	2
ENSG00000117280.12	RAB29	1	205770138	1_104	0	0.0217057995063641	9.21426372294176	6.29427044093663e-07	-1.2163074715558	1
ENSG00000133065.10	SLC41A1	1	205813381	1_104	0	0.0160250631079946	6.30966057754255	3.1821065649888e-07	-0.732134429663977	1
ENSG00000162877.12	PM20D1	1	205830859	1_104	0	0.033644979358306	13.4245709885741	1.42144367594016e-06	1.60189978594566	2
ENSG00000174502.18	SLC26A9	1	205943691	1_104	0	0.0506621087156188	17.3801910304823	2.77106543893867e-06	1.79745660883928	1
ENSG00000263528.7	IKBKE	1	206467063	1_105	0	0.0156136528104566	10.8063291866526	5.30996532147188e-07	1.18735449883401	3
ENSG00000266094.7	RASSF5	1	206507816	1_105	0	0.00885870338392847	5.54740176521028	1.5465670546863e-07	-0.367315000664156	1
ENSG00000143486.15	EIF2D	1	206605289	1_105	0	0.00811675118192434	4.76634621720447	1.21752192866038e-07	0.0488506154477401	3
ENSG00000162896.5	PIGR	1	206946508	1_105	0	0.0359960902489066	18.7791222460156	2.12735316994539e-06	1.92655559455234	1
ENSG00000180667.10	YOD1	1	207058406	1_105	0	0.0536085741225201	22.1413388175671	3.735485951942e-06	2.08970953853563	1
ENSG00000196352.14	CD55	1	207321334	1_105	0	0.209836421192429	19.7428440818417	1.30376572640904e-05	3.62023995826702	1
ENSG00000203710.10	CR1	1	207495998	1_105	0	0.0111322823484246	9.2188114653524	3.22974414638988e-07	-1.75166964462184	2
ENSG00000117335.19	CD46	1	207749736	1_105	0	0.0242061592403912	14.6350507619518	1.11488248530314e-06	-2.0737840037818	2
ENSG00000174059.16	CD34	1	207911570	1_105	0	0.0235986714908895	15.1381727369327	1.12426835033143e-06	1.83952656612148	1
ENSG00000143469.18	SYT14	1	209938388	1_106	0	0.00658770136545273	12.3646352044524	2.56344606896203e-07	-2.00619253444386	1
ENSG00000076356.6	PLXNA2	1	208243841	1_106	0	0.00601310598217497	11.1290254225716	2.10603200413662e-07	-1.26527075590852	2
ENSG00000008118.9	CAMK1G	1	209587591	1_106	0	0.0185142801888354	26.065527736345	1.5187361411046e-06	4.66514679158941	2
ENSG00000123689.5	G0S2	1	209675255	1_106	0	0.00859550164512668	13.7805813659885	3.72775825960196e-07	-1.07704275478939	1
ENSG00000117597.17	DIEXF	1	209827888	1_106	0	0.11318544024946	39.5167504333659	1.40760487516398e-05	-3.86736403330086	2
ENSG00000054392.12	HHAT	1	210349473	1_106	0	0.0103341037872041	16.2583923547719	5.28760972347471e-07	1.60344412667922	2
ENSG00000143473.12	KCNH1	1	211134467	1_107	0	0.0175773570059411	13.1594189351937	7.27946161542076e-07	1.40208795846131	1
ENSG00000117625.13	RCOR3	1	211257612	1_107	0	0.0850777961443936	28.4083906099792	7.60627172311321e-06	-2.94684835870112	1
ENSG00000082512.14	TRAF5	1	211327291	1_107	0	0.00734985225064444	4.83639845720009	1.11868974381645e-07	-0.172869335727419	1
ENSG00000170385.9	SLC30A1	1	211578806	1_107	0	0.0106784633740786	8.39801044378297	2.82224132313255e-07	-1.06620936788145	1
ENSG00000117650.12	NEK2	1	211675781	1_107	0	0.0148028889129385	11.5166625587467	5.36515280704336e-07	-1.16841974241852	1
ENSG00000143493.12	INTS7	1	212035474	1_107	0	0.0102488712482565	8.00627965851587	2.58235394039616e-07	0.969741451723401	1
ENSG00000066027.11	PPP2R5A	1	212289436	1_107	0	0.0078028776502358	5.40637710454802	1.32760875009675e-07	-0.406713696494199	1
ENSG00000065600.12	TMEM206	1	212414848	1_107	0	0.00731336989962939	4.78898345009987	1.10222396614311e-07	0.0549890368851557	3
ENSG00000117691.9	NENF	1	212433402	1_107	0	0.00907553480352408	6.8466711036189	1.95551281460425e-07	-0.74590770102226	1
ENSG00000185523.6	SPATA45	1	212847437	1_109	0	0.00740596324473264	7.78962760313347	1.81554585367804e-07	-0.928012297114601	2
ENSG00000123685.8	BATF3	1	212700127	1_109	0	0.00545544559267941	4.87815460885439	8.37519183433833e-08	-0.165778006497609	1
ENSG00000162769.12	FLVCR1	1	212904839	1_109	0	0.00724103324875702	7.57502994953608	1.72621095957631e-07	0.787756821431918	1
ENSG00000174606.13	ANGEL2	1	213010891	1_109	0	0.0284404474506018	20.6538672283595	1.84861630556929e-06	-2.08694796855439	1
ENSG00000143499.13	SMYD2	1	214280940	1_109	0	0.00546618373572494	4.89687738144711	8.42388498596572e-08	-0.168143082618429	1
ENSG00000152104.11	PTPN14	1	214353084	1_109	0	0.00549717438470454	4.95070663489197	8.56476950707621e-08	-0.209174289593247	3
ENSG00000117724.12	CENPF	1	214602949	1_109	0	0.0114117765583465	11.9125946341457	4.2782740168504e-07	-1.31368437403651	2
ENSG00000136636.12	KCTD3	1	215567710	1_109	0	0.0104529169941106	11.0750743766642	3.6432848418233e-07	1.45830760169193	1
ENSG00000196482.16	ESRRG	1	217137681	1_110	0	0.00561329091324303	4.98324289343286	8.80315969340735e-08	-0.157949503800015	1
ENSG00000092978.10	GPATCH2	1	217631425	1_110	0	0.00547598712071162	4.80924259772634	8.28796821614429e-08	-0.302805566898114	1
ENSG00000162814.10	SPATA17	1	217631425	1_110	0	0.00547598712071162	4.80924259772634	8.28796821614429e-08	0.302805566898114	1
ENSG00000067533.5	RRP15	1	218284423	1_110	0	0.0167322539409341	16.923499485942	8.91155708403511e-07	3.38907519805663	2
ENSG00000143353.11	LYPLAL1	1	219173067	1_111	0	0.0529736710672303	19.2019921417373	3.20121860166019e-06	2.2096669242344	1
ENSG00000162813.17	BPNT1	1	220089717	1_112	0	0.00862405931370647	6.18212218125702	1.67786993635772e-07	-0.561902259024342	2
ENSG00000067704.9	IARS2	1	220091246	1_112	0	0.0231712863645279	15.6281359334653	1.13963636353309e-06	-1.84946572884086	1
ENSG00000116141.15	MARK1	1	220528008	1_112	0	0.00742697824946959	4.75783685048604	1.11206627778359e-07	-0.00366340563730175	1
ENSG00000162817.6	C1orf115	1	220690029	1_112	0	0.0074846281282851	4.83152395584892	1.13805522833482e-07	-0.0888224217873985	2
ENSG00000117791.15	MARC2	1	220771641	1_112	0	0.00841926243087987	5.95297762039943	1.57731077598701e-07	0.507777777777754	1
ENSG00000136630.12	HLX	1	220880203	1_112	0	0.0149525601285646	11.4347785912321	5.38086741448483e-07	-1.24111710652451	1
ENSG00000143507.17	DUSP10	1	221742965	1_113	0	0.0416900866606054	18.7044844944682	2.45407321234769e-06	1.83819960979199	1
ENSG00000143512.12	HHIPL2	1	222547946	1_114	0	0.00727847519484304	4.83114169905629	1.10662163243745e-07	0.0165997425587118	1
ENSG00000143498.17	TAF1A	1	222589616	1_114	0	0.00810190305717329	5.85254074083109	1.49224613129561e-07	-0.605310652732877	2
ENSG00000154305.16	MIA3	1	222618304	1_114	0	0.00955340447772224	7.42374706747155	2.23198003725713e-07	-0.78555404954338	2
ENSG00000162819.11	BROX	1	222712777	1_114	0	0.00839672026630978	6.19323421829533	1.63657594474857e-07	0.709742844247095	1
ENSG00000186063.12	AIDA	1	222673540	1_114	0	0.00724857374700649	4.79192244329523	1.09312874803027e-07	-0.255175149741679	2
ENSG00000197520.10	FAM177B	1	222736869	1_114	0	0.0145599177634921	11.4461501168706	5.24478069230352e-07	1.11574209526306	2
ENSG00000154309.8	DISP1	1	222844981	1_114	0	0.00729555871870091	4.85347823149042	1.11434743316449e-07	-0.182705416979463	3
ENSG00000187554.11	TLR5	1	223142833	1_114	0	0.00736388130271992	4.9423012211974	1.14536778624928e-07	-0.19625806140388	1
ENSG00000143502.14	SUSD4	1	223364591	1_114	0	0.0207823053958318	14.8507299711691	9.71293534029056e-07	1.58443160848633	1
ENSG00000203697.11	CAPN8	1	223622616	1_114	0	0.0072432659352385	4.78494163661081	1.09073700908777e-07	0.0091574737061919	1
ENSG00000143514.16	TP53BP2	1	223802921	1_114	0	0.0234695284786494	16.0164124966991	1.1829832172595e-06	-1.58032367122113	2
ENSG00000143756.11	FBXO28	1	224114047	1_114	0	0.00751376230927392	5.13429837384528	1.21408062859838e-07	0.406079044322859	1
ENSG00000143771.11	CNIH4	1	224357044	1_114	0	0.0131208255725713	10.4519581607343	4.31586447122012e-07	-1.23654851738671	1
ENSG00000162923.14	WDR26	1	224436689	1_114	0	0.00870681091499304	6.53893559696513	1.79174064931024e-07	0.782506114132392	1
ENSG00000185155.11	MIXL1	1	226223248	1_115	0	0.0670750243412012	22.8844262751763	4.83069748749622e-06	-2.53995953271657	1
ENSG00000185842.15	DNAH14	1	224895338	1_115	0	0.0918245001818433	25.9666725836167	7.50384489692082e-06	3.13836872975035	1
ENSG00000143742.12	SRP9	1	225777848	1_115	0	0.0278799311649561	14.3893212469177	1.26252788595739e-06	-1.71122213120027	1
ENSG00000143819.12	EPHX1	1	225809711	1_115	0	0.0102031468666886	4.77110900388026	1.53201300010608e-07	-0.212368015372307	1
ENSG00000196187.11	TMEM63A	1	225877755	1_115	0	0.010763952230478	5.28159983112288	1.78914784023828e-07	-0.240413614640338	2
ENSG00000243709.1	LEFTY1	1	225911608	1_115	0	0.0104575058240205	5.00602260222207	1.64751696337153e-07	-0.160537753723722	4
ENSG00000143768.12	LEFTY2	1	225939743	1_115	0	0.015938405678849	9.03069139860725	4.52975644906105e-07	-0.807302495770639	1
ENSG00000143751.9	SDE2	1	225999428	1_115	0	0.0110796541500101	5.55744029755347	1.93780460533059e-07	-0.466387572312715	1
ENSG00000163041.9	H3F3A	1	226058962	1_115	0	0.0314471813394153	15.5469303527829	1.5386340945361e-06	2.06658904442738	2
ENSG00000182827.8	ACBD3	1	226185741	1_115	0	0.0962708227659058	26.4362519863486	8.00946559153493e-06	-2.75700024807436	1
ENSG00000183814.15	LIN9	1	226309688	1_115	0	0.0110810686058913	5.5586639697456	1.9384787227178e-07	-0.499598273088222	1
ENSG00000143772.9	ITPKB	1	226738931	1_116	0	0.0327549836781884	19.9971309103299	2.06136097918029e-06	-1.90168101255847	2
ENSG00000143801.16	PSEN2	1	226870739	1_116	0	0.00672990242797233	4.86238605484734	1.02983388773252e-07	-0.39293869033868	2
ENSG00000163050.16	COQ8A	1	226897945	1_116	0	0.00666755414931874	4.77370252382273	1.00168432404714e-07	0.12591123514329	1
ENSG00000143776.18	CDC42BPA	1	227318273	1_116	0	0.00923618315202646	7.87952678481295	2.2903489031084e-07	-1.47862535024592	1
ENSG00000181450.17	ZNF678	1	227563411	1_116	0	0.00676297286127259	4.90903655894105	1.04482338611358e-07	-0.287766444583618	1
ENSG00000143740.14	SNAP47	1	227735217	1_116	0	0.0201252735953809	15.3208500263909	9.70361658688531e-07	-2.03224319112178	1
ENSG00000143761.15	ARF1	1	228116584	1_116	0	0.00786241481434769	6.34443054259616	1.56984789134702e-07	1.07608818739859	1
ENSG00000162910.18	MRPL55	1	228109044	1_116	0	0.0255433654564596	17.6056738625454	1.41527144136104e-06	-2.46372902021209	1
ENSG00000143774.16	GUK1	1	228140298	1_116	0	0.00856543510403196	7.16076504114062	1.93026895822274e-07	-1.22046000470987	1
ENSG00000181873.12	IBA57	1	228165950	1_116	0	0.00668037298280444	4.7920346560037	1.00746422857398e-07	-0.525118978434718	1
ENSG00000154358.20	OBSCN	1	228222533	1_116	0	0.010606532215066	9.19918523219802	3.07066014960214e-07	-1.30168745259944	1
ENSG00000162931.11	TRIM17	1	228416547	1_116	0	0.0340340957606053	20.3663799688939	2.18140865625046e-06	2.49467757855231	1
ENSG00000181218.5	HIST3H2A	1	228457362	1_116	0	0.00674631285097893	4.88550852605626	1.03725425810219e-07	0.540694967487954	1
ENSG00000196890.4	HIST3H2BB	1	228458562	1_116	0	0.0139939588220325	11.8452457334335	5.21667330798431e-07	-1.59727205681199	1
ENSG00000168118.11	RAB4A	1	229271486	1_117	0	0.0112471630735244	5.20559026128798	1.84256130725833e-07	-0.41392640614695	1
ENSG00000069248.11	NUP133	1	229508410	1_117	0	0.0288755567446134	14.2314387827305	1.29326686093087e-06	-1.79036938616303	1
ENSG00000135763.9	URB2	1	229626572	1_117	0	0.0108694409800389	4.87960203110983	1.66917005870032e-07	-0.18682376277306	1
ENSG00000135744.7	AGT	1	230689701	1_118	0	0.0230446404205291	20.0587595669553	1.4547319671895e-06	3.30073892069957	2
ENSG00000135773.12	CAPN9	1	230749339	1_118	0	0.00719913228049918	7.09915970426321	1.60840744070508e-07	0.82506438709031	2
ENSG00000143643.12	TTC13	1	230976451	1_118	0	0.00775161532060154	7.56464035025135	1.84539555863495e-07	-0.842089934117762	1
ENSG00000173409.13	ARV1	1	230978849	1_118	0	0.00657731932453065	6.17323773968602	1.2778235956167e-07	0.630816157029344	2
ENSG00000182118.7	FAM89A	1	231037850	1_118	0	0.00591035082277391	5.29193742578307	9.84321415892326e-08	-0.0967769391173695	1
ENSG00000116906.11	GNPAT	1	231240905	1_118	0	0.00555697609476047	4.76421699920267	8.33180384033583e-08	-0.0435718094538578	2
ENSG00000116903.7	EXOC8	1	231334904	1_118	0	0.00645341273851474	6.18706136782881	1.25655886771272e-07	0.819805870771097	2
ENSG00000010072.15	SPRTN	1	231341724	1_118	0	0.0101165380243287	10.0018751732799	3.18436118837451e-07	1.13921144910706	1
ENSG00000135766.8	EGLN1	1	231425284	1_118	0	0.0257040249008861	18.9777852401785	1.53516702976899e-06	-2.17547676173508	1
ENSG00000116918.13	TSNAX	1	231528861	1_118	0	0.00622711289048217	6.12014008300173	1.19938075374084e-07	-0.599584923593432	1
ENSG00000162946.21	DISC1	1	231626570	1_118	0	0.00595440556829019	5.31189515240051	9.95398266383028e-08	0.273788159649579	1
ENSG00000135749.18	PCNX2	1	233295495	1_120	0	0.0308803982556637	11.4482272188737	1.11257707484453e-06	1.36732244879766	1
ENSG00000143674.10	MAP3K21	1	233377042	1_120	0	0.0159837535093748	5.13401446083749	2.58252678662085e-07	0.218984497980102	1
ENSG00000135750.14	KCNK1	1	233621799	1_120	0	0.0237395895520229	8.9220803723485	6.66573909344062e-07	-0.990628084870879	1
ENSG00000168275.14	COA6	1	234372958	1_120	0	0.0157912896151461	5.01818157651593	2.4938650218771e-07	0.27717259503773	1
ENSG00000059588.9	TARBP1	1	234479133	1_121	0	0.0170745852139089	7.47400099204091	4.01617184449109e-07	-0.80274744490493	1
ENSG00000173726.10	TOMM20	1	235129236	1_121	0	0.0228333954368279	10.1712198496483	7.30890830333947e-07	1.1412990920324	1
ENSG00000188739.14	RBM34	1	235160983	1_121	0	0.0128954377828365	4.80649896661455	1.9506255901498e-07	-0.0750496219931791	1
ENSG00000162885.12	B3GALNT2	1	235504442	1_121	0	0.0128350913468861	4.76292370969286	1.92389587203174e-07	0.251350553852067	2
ENSG00000143669.13	LYST	1	235883940	1_122	0	0.0136885677548577	8.13684800358593	3.50528381100048e-07	0.936559324149984	2
ENSG00000077585.13	GPR137B	1	236142585	1_122	0	0.0120525811791694	6.99306763241664	2.65250839741194e-07	-0.739060044199704	2
ENSG00000086619.13	ERO1B	1	236238470	1_122	0	0.00987127318824987	5.02548087323843	1.56120440976545e-07	-0.295999173788006	1
ENSG00000116977.18	LGALS8	1	236531294	1_122	0	0.0344632896869127	14.6582690626111	1.58982160102934e-06	-3.15321519173466	1
ENSG00000119285.10	HEATR1	1	236604526	1_122	0	0.0389343446223354	15.114344324637	1.85195808920126e-06	3.20790070971633	1
ENSG00000077522.12	ACTN2	1	236686652	1_122	0	0.015170986569518	10.1465145971398	4.84439650423366e-07	1.62190072235006	2
ENSG00000116984.12	MTR	1	236795503	1_122	0	0.00987335113415766	4.9908429423529	1.55077024444327e-07	-0.0333045119151875	2
ENSG00000133019.11	CHRM3	1	239386955	1_124	0	0.013267359256433	5.07658377394861	2.1196542206976e-07	0.335667819379707	1
ENSG00000162843.17	WDR64	1	241690335	1_127	0	0.0143887293518578	10.1948252730757	4.61648261371268e-07	1.09155727623185	2
ENSG00000054277.13	OPN3	1	241592265	1_127	0	0.0462854903725591	21.4318501444628	3.12186060136981e-06	2.04506737298293	2
ENSG00000174371.16	EXO1	1	241847755	1_127	0	0.0109323749289255	7.03344924121734	2.41986895990466e-07	0.359564652757777	1
ENSG00000197769.5	MAP1LC3C	1	241998087	1_128	0	0.0118405435477893	4.79990420235153	1.78859982040069e-07	-0.135746812630461	1
ENSG00000180287.16	PLD5	1	242524418	1_128	0	0.0120066975025804	4.93293139420088	1.86396442062577e-07	0.145340386384475	1
ENSG00000035687.9	ADSS	1	244452097	1_129	0	0.0971601138494712	25.0642102705555	7.66392090558815e-06	2.51070765265608	1
ENSG00000179397.17	C1orf101	1	244449682	1_129	0	0.0136497390782104	6.08597511796764	2.61434859661056e-07	-0.732644171539987	2
ENSG00000203666.12	EFCAB2	1	244974779	1_129	0	0.0132502172639177	5.8022155664088	2.41950115079596e-07	-0.545462923296027	1
ENSG00000162849.15	KIF26B	1	245155106	1_129	0	0.0173561597777594	8.3825088452499	4.57864142879834e-07	-0.930530108000451	1
ENSG00000197472.14	ZNF695	1	247008088	1_130	0	0.0116150753561445	8.45673000141109	3.09124531030161e-07	0.976868581842982	1
ENSG00000185420.18	SMYD3	1	246507807	1_130	0	0.00876130207370862	5.76705008960917	1.59012531421396e-07	-0.550690392800243	1
ENSG00000143653.9	SCCPDH	1	246719132	1_130	0	0.00788315147863961	4.76027670657533	1.18097592345566e-07	0.0458779293811437	3
ENSG00000153207.14	AHCTF1	1	246932175	1_130	0	0.0222291564383228	14.664370512475	1.02587720749805e-06	-1.66601277707197	1
ENSG00000277462.1	ZNF670	1	247078021	1_130	0	0.007917902841865	4.80219852176157	1.19662825086878e-07	0.0628607748964565	3
ENSG00000188295.14	ZNF669	1	247104366	1_130	0	0.00834517136956492	5.3031453807461	1.3927647488322e-07	0.405075794209276	2
ENSG00000196071.4	OR2L13	1	247936006	1_131	0	0.083217589120864	25.8653952141144	6.77396926986579e-06	2.32442598559577	2
ENSG00000189181.4	OR14I1	1	248682055	1_131	0	0.0142019343794874	8.56643922769868	3.82874826997122e-07	0.182791927419325	1
ENSG00000259823.5	LYPD8	1	248709045	1_131	0	0.01501808637297	9.09204309615733	4.29719495348151e-07	0.485528132771979	2
ENSG00000162714.12	ZNF496	1	247330860	1_131	0	0.00880306907271644	4.94377956187423	1.36962659678439e-07	-0.123519641266496	2
ENSG00000162722.8	TRIM58	1	247857146	1_131	0	0.00944445649574432	5.93890892648629	1.76519467853709e-07	-0.750861103596376	2
ENSG00000238243.3	OR2W3	1	247895495	1_131	0	0.00959042957184753	5.73935201997136	1.73224731507947e-07	-0.42830890992342	1
ENSG00000175137.10	SH3BP5L	1	248826485	1_131	0	0.052840178555208	23.5477466625262	3.91581896127409e-06	2.59259925014285	3
ENSG00000171163.15	ZNF692	1	248859244	1_131	0	0.00951650304121499	5.49373350876518	1.64533354871342e-07	-0.0606140200524659	1
ENSG00000184731.5	FAM110C	2	47011	2_1	0	0.0334935441062822	20.3535249608906	2.14540709478372e-06	2.48914620246716	2
ENSG00000143727.15	ACP1	2	264227	2_1	0	0.0309299651075506	19.7029320070271	1.91787042647391e-06	2.55084620701971	1
ENSG00000035115.21	SH3YL1	2	265970	2_1	0	0.0885851006086515	29.4433481789723	8.20836861436777e-06	3.34870065738681	1
ENSG00000189292.15	ALKAL2	2	286812	2_1	0	0.00877738251084226	7.45134103240848	2.05829888719524e-07	0.532548967636422	1
ENSG00000151353.14	TMEM18	2	677213	2_1	0	0.00670047386878425	7.80678843603507	1.64621631560201e-07	-1.77828324317895	2
ENSG00000130508.10	PXDN	2	1744657	2_1	0	0.00657485554895154	4.87677877132658	1.00908614732358e-07	-0.269960090506211	2
ENSG00000032389.12	TSSC1	2	3378347	2_2	0	0.00658134591061732	5.89678237398304	1.22134621634389e-07	0.59477597383128	1
ENSG00000171853.15	TRAPPC12	2	3379970	2_2	0	0.00586771678587073	4.8036448724851	8.87051859351658e-08	-0.0295624952541709	3
ENSG00000182551.13	ADI1	2	3519673	2_2	0	0.0166694648861355	14.7646176388988	7.74556025380767e-07	1.60354335060931	1
ENSG00000171865.9	RNASEH1	2	3558529	2_2	0	0.0171328588805705	15.0269220597679	8.10230980756608e-07	1.564876391953	1
ENSG00000171863.12	RPS7	2	3577209	2_2	0	0.0953301912408184	31.6440417012194	9.49360998448384e-06	-2.96149087250336	1
ENSG00000151360.9	ALLC	2	3577209	2_2	0	0.0953301912408184	31.6440417012194	9.49360998448384e-06	2.96149087250336	1
ENSG00000118004.17	COLEC11	2	3585683	2_2	0	0.0131217321843868	12.4774433079028	5.15259192432416e-07	1.40783864729277	3
ENSG00000134313.15	KIDINS220	2	8840996	2_6	0	0.0382890003172613	18.9415452809674	2.28243494424108e-06	1.85570271516787	1
ENSG00000143797.11	MBOAT2	2	9003515	2_6	0	0.015522780655289	10.2755797218824	5.01978165904178e-07	-1.29496567205836	1
ENSG00000119185.12	ITGB1BP1	2	9420800	2_6	0	0.0129839778480539	8.56910978060734	3.50148641933533e-07	1.04784840711404	1
ENSG00000134330.18	IAH1	2	9473199	2_6	0	0.0147601993058843	9.79406707480857	4.54950628597512e-07	-1.13673186787089	2
ENSG00000151694.12	ADAM17	2	9553746	2_6	0	0.00937046699084732	5.45664536338442	1.60914780800096e-07	0.487310711746769	1
ENSG00000134308.13	YWHAQ	2	9631491	2_6	0	0.0188306826638661	12.1236283964504	7.18468371973896e-07	1.29644980735983	1
ENSG00000115750.16	TAF1B	2	9843557	2_6	0	0.0090513346711184	5.12622830581504	1.46022419848349e-07	0.252739065720609	1
ENSG00000172059.10	KLF11	2	10042369	2_6	0	0.0324473349349456	17.3458905949662	1.77126935264321e-06	1.67473252011537	1
ENSG00000205795.4	CYS1	2	10080534	2_6	0	0.0351948831384914	18.1289168864992	2.00798451395659e-06	-1.87054247570695	1
ENSG00000171848.13	RRM2	2	10121909	2_6	0	0.00883310658566916	4.89353272659516	1.36033208565353e-07	-0.334271740427223	1
ENSG00000115761.15	NOL10	2	10649903	2_7	0	0.00825937384865438	5.19791469310221	1.35109300539867e-07	-0.319543909628572	2
ENSG00000143882.10	ATP6V1C2	2	10720844	2_7	0	0.00954935423683634	6.58160662715575	1.97794813378336e-07	0.651382128512931	3
ENSG00000143870.12	PDIA6	2	10830034	2_7	0	0.00791916226534428	4.79699146938643	1.19552086933739e-07	0.0504601179149444	1
ENSG00000150873.11	C2orf50	2	11132658	2_7	0	0.0102923460749766	7.29629321131115	2.36333688310192e-07	0.760952786221686	3
ENSG00000162976.12	PQLC3	2	11155741	2_7	0	0.0079009180714662	4.77500895237632	1.18730069560865e-07	0.0767191741369466	2
ENSG00000134318.13	ROCK2	2	11347918	2_7	0	0.00803598601126943	4.93656559845418	1.24845547476638e-07	0.20160333348551	2
ENSG00000169016.16	E2F6	2	11466097	2_7	0	0.00831596276554436	5.26300124832242	1.37738383831715e-07	0.359619531985699	1
ENSG00000196208.13	GREB1	2	11594132	2_7	0	0.00818438239253694	5.1109733260429	1.31643221166032e-07	0.294187816330599	1
ENSG00000169006.6	NTSR2	2	11670362	2_7	0	0.0275677571188439	16.723261075147	1.45087960987012e-06	-1.70112981791825	2
ENSG00000134324.11	LPIN1	2	11677686	2_7	0	0.00843541187565555	5.39895066490362	1.43325882773486e-07	0.370358202816288	2
ENSG00000151779.12	NBAS	2	15560914	2_9	0	0.0171056325980858	12.3262998034735	6.63560980293167e-07	1.99685881815324	1
ENSG00000134323.11	MYCN	2	15843938	2_9	0	0.00911927041604754	6.31983733037074	1.81373973580451e-07	-0.735659859139676	1
ENSG00000214842.5	RAD51AP2	2	17515306	2_10	0	0.00791638625324831	7.43809992616052	1.85309616891509e-07	-0.987381045188017	1
ENSG00000197872.11	FAM49A	2	16666648	2_10	0	0.0101246636938961	9.78422722411436	3.11756925636878e-07	1.13651741028995	1
ENSG00000163032.11	VSNL1	2	17539253	2_10	0	0.0235776038232457	17.8381588715522	1.32360581710875e-06	-2.05629210547239	1
ENSG00000178295.14	GEN1	2	17753771	2_10	0	0.00600939629261199	4.81279780388155	9.10201265121349e-08	-0.0534381401105196	1
ENSG00000163029.15	SMC6	2	17800052	2_10	0	0.0061369171727178	5.01282441583716	9.68147945938372e-08	-0.190000000000061	1
ENSG00000240857.1	RDH14	2	18559834	2_11	0	0.0166382156711847	7.55617625669752	3.95656042751369e-07	-0.776811703776536	1
ENSG00000068697.6	LAPTM4A	2	20052246	2_12	0	0.00927324011509823	5.96807269079901	1.74170493797528e-07	0.608573838318371	1
ENSG00000183891.5	TTC32	2	19901956	2_12	0	0.00826638770615928	4.94194636936744	1.28565005357092e-07	-0.401374247498704	2
ENSG00000118965.14	WDR35	2	19989328	2_12	0	0.0120656275831952	8.26201130206913	3.13721783074063e-07	-0.778946213752518	2
ENSG00000143878.9	RHOB	2	20447480	2_12	0	0.0096855536408087	6.45900995358388	1.96878992465725e-07	-0.676071029768432	1
ENSG00000118960.12	HS1BP3	2	20650679	2_12	0	0.00987417777951793	6.60733143277332	2.05322246817981e-07	-0.950443665826313	1
ENSG00000143869.6	GDF7	2	20666960	2_12	0	0.0114682632237423	8.15250978131616	2.94237454465616e-07	-1.09339346426429	1
ENSG00000118961.14	LDAH	2	20684826	2_12	0	0.0342184364760012	18.2318140420084	1.96335583702717e-06	-2.04271606950145	2
ENSG00000119778.14	ATAD2B	2	23927186	2_14	0	0.00820762621242976	5.72640064868285	1.47913656687262e-07	-0.733742821203434	1
ENSG00000173960.13	UBXN2A	2	23927186	2_14	0	0.00820762621242976	5.72640064868285	1.47913656687262e-07	0.733742821203434	1
ENSG00000205639.9	MFSD2B	2	24009112	2_14	1	0.639836350895624	29.4223956233852	5.92455744074793e-05	-4.94250536696977	1
ENSG00000163026.11	WDCP	2	24049787	2_14	0	0.00789598042862005	12.0640402312162	2.99783560728639e-07	-2.60578987444758	1
ENSG00000119782.13	FKBP1B	2	24049526	2_14	0	0.00781123602249889	11.6924195203793	2.87430680802621e-07	2.53735714204214	1
ENSG00000115128.6	SF3B6	2	24075328	2_14	0	0.0151500873261711	15.9369976534109	7.59854812736139e-07	-2.84338588342186	1
ENSG00000219626.8	FAM228B	2	24077362	2_14	0	0.007907757367421	12.0797201760877	3.00620908686725e-07	2.6098828648972	1
ENSG00000115129.13	TP53I3	2	24084887	2_14	0	0.0114208663919757	8.71760376045403	3.13332287890413e-07	-1.54368274028513	1
ENSG00000176732.6	PFN4	2	24123159	2_14	0	0.00773345464699249	5.38713102374356	1.3111127932151e-07	0.736607595540578	1
ENSG00000198399.14	ITSN2	2	24359729	2_14	0	0.0246294947305826	15.452623594856	1.1977514410619e-06	-1.94874622378863	2
ENSG00000173557.14	C2orf70	2	26562410	2_15	0	0.007967558731519	5.38352164801133	1.34989724481625e-07	0.48422108238996	1
ENSG00000084676.15	NCOA1	2	24491962	2_15	0	0.00991980861586173	7.06850485078203	2.20668238071112e-07	0.251890447826823	2
ENSG00000138031.14	ADCY3	2	24919113	2_15	0	0.0136504786399353	10.9519921231985	4.7048954393166e-07	-1.38898399014148	1
ENSG00000115137.11	DNAJC27	2	24971258	2_15	0	0.0432783053085601	20.3327872876709	2.76933909883064e-06	-1.81262393545185	2
ENSG00000115138.10	POMC	2	25160199	2_15	0	0.0109557620644731	9.08474006536626	3.13230519753453e-07	-1.3305917421994	1
ENSG00000119772.16	DNMT3A	2	25343038	2_15	0	0.0118581234652112	9.86123010416034	3.68006961655843e-07	-1.30610579656676	1
ENSG00000143970.16	ASXL2	2	25878778	2_15	0	0.00750069982236701	4.89945184799819	1.15653359535917e-07	0.351114442427954	1
ENSG00000084733.10	RAB10	2	26033971	2_15	0	0.0301523118214899	17.5839304218444	1.66857428427914e-06	-2.27409239899576	1
ENSG00000157833.12	GAREM2	2	26173526	2_15	0	0.00905081908112093	6.67062440583049	1.90004263220232e-07	0.547370334995138	1
ENSG00000138029.13	HADHB	2	26241540	2_15	0	0.00767151883774231	4.9743418484596	1.20095285018687e-07	0.306970891841513	1
ENSG00000084754.10	HADHA	2	26244479	2_15	0	0.0120671557650607	8.99237869965156	3.41498248541669e-07	-1.36952224785447	2
ENSG00000173567.14	ADGRF3	2	26347104	2_15	0	0.00991939956026167	7.4673423227214	2.33109739459853e-07	0.777378991982966	1
ENSG00000157856.10	DRC1	2	26445922	2_15	0	0.0260316928313931	16.6594212003991	1.36480716352143e-06	1.94417318499051	1
ENSG00000115155.16	OTOF	2	26558897	2_15	0	0.0105079443200157	8.04196464463848	2.65943203576968e-07	-1.02472465094885	2
ENSG00000163803.12	PLB1	2	28596747	2_17	0	0.0113818368702973	7.1750956437496	2.57009410254281e-07	-0.633039690458284	1
ENSG00000213639.9	PPP1CB	2	28751273	2_17	0	0.0351846416937641	17.9882464495552	1.99182388271028e-06	2.57386004286626	3
ENSG00000163806.15	SPDYA	2	28782736	2_17	0	0.0197828416316542	12.4587990486451	7.75664345688646e-07	2.09046341909843	1
ENSG00000171103.10	TRMT61B	2	28869984	2_17	0	0.0205399650363683	12.8183608407663	8.28592821783179e-07	-2.195967248979	1
ENSG00000189350.12	TOGARAM2	2	28979858	2_17	0	0.00917092185381929	5.11478470160879	1.47621401453844e-07	0.471067014059624	1
ENSG00000179270.6	C2orf71	2	29074202	2_18	0	0.0155854486259138	4.9407159512881	2.42336129943395e-07	0.516008300474199	1
ENSG00000115295.19	CLIP4	2	29097138	2_18	0	0.0167357312319839	5.62164845597408	2.960856437366e-07	-0.371315584603353	1
ENSG00000172954.13	LCLAT1	2	30447348	2_19	0	0.0128848010945924	5.57135220393017	2.25916164629113e-07	-0.46922714028038	1
ENSG00000158089.14	GALNT14	2	31149603	2_19	0	0.0163449519575705	7.84452631682922	4.03514686765457e-07	0.996132265473694	2
ENSG00000214711.9	CAPN14	2	31229581	2_19	0	0.0244978052263634	11.7205134886207	9.03613665279414e-07	-1.3257534848115	1
ENSG00000013016.15	EHD3	2	31255826	2_19	0	0.014767829376837	6.87444412451855	3.19494382105306e-07	-0.576344811425656	2
ENSG00000162961.13	DPY30	2	32040056	2_20	0	0.020589574597303	11.2619183361379	7.29740955867261e-07	1.73840969023278	1
ENSG00000152683.14	SLC30A6	2	32164985	2_20	0	0.0135163654227549	7.23627823284564	3.07811013853071e-07	1.00674036394555	1
ENSG00000091106.18	NLRC4	2	32264089	2_20	0	0.0107822593647128	5.07874059488908	1.72335512189272e-07	0.642439553358735	1
ENSG00000119820.10	YIPF4	2	32277438	2_20	0	0.0765864340703145	23.9611501518694	5.77521934060642e-06	2.75075193556513	2
ENSG00000115760.13	BIRC6	2	32356560	2_20	0	0.0197562526743881	10.8663832485767	6.75613880912969e-07	-1.41581108398697	2
ENSG00000018699.11	TTC27	2	32648855	2_20	0	0.0144138525498588	7.85053146448908	3.56113228998447e-07	0.992442074538119	2
ENSG00000049323.15	LTBP1	2	32949739	2_20	0	0.0111064604537199	5.36134200566441	1.87395069660112e-07	0.267050427291671	1
ENSG00000152689.17	RASGRP3	2	33457670	2_21	0	0.00745912045108776	5.76963165848314	1.35439294230867e-07	-0.534751708856906	2
ENSG00000119812.18	FAM98A	2	33600209	2_21	0	0.00670535512422743	4.75465325388987	1.00334342163734e-07	0.0819572910974065	1
ENSG00000150938.9	CRIM1	2	36349906	2_23	0	0.0310056447612807	24.7863244371921	2.41858787123822e-06	-2.07799836187122	1
ENSG00000171055.14	FEZ2	2	36605369	2_23	0	0.00994224861023674	14.6464007245573	4.58273246752835e-07	1.537578917142	1
ENSG00000008869.11	HEATR5B	2	37084350	2_23	0	0.00355065791381348	4.82129865983541	5.38743249224335e-08	0.0122637689566332	1
ENSG00000055332.16	EIF2AK2	2	37156965	2_23	0	0.00367994136162342	5.32155692990791	6.16294915393728e-08	-0.463714481292114	1
ENSG00000218739.9	CEBPZOS	2	37195255	2_23	0	0.025997355180563	30.4690549848304	2.49285561930531e-06	4.22845983261307	1
ENSG00000115816.14	CEBPZ	2	37231568	2_23	0	0.0036968207919299	8.37307867515706	9.74142617835983e-08	1.85638053615798	1
ENSG00000003509.15	NDUFAF7	2	37231568	2_23	0	0.0036968207919299	8.37307867515706	9.74142617835983e-08	-1.85638053615798	1
ENSG00000115828.15	QPCT	2	37340493	2_23	0	0.0042765344957395	6.97214979571877	9.38356058801917e-08	-0.901301672419812	1
ENSG00000115841.19	RMDN2	2	37922508	2_24	0	0.0104118425019197	8.12125689000398	2.66109152540492e-07	1.65316154372554	1
ENSG00000143889.15	HNRNPLL	2	38602595	2_24	0	0.00995933802842885	6.15807440716438	1.93012030140192e-07	0.501159128505151	1
ENSG00000143891.16	GALM	2	38666042	2_24	0	0.00856031281075964	4.76238316771477	1.28298903051841e-07	0.130230251888733	1
ENSG00000163214.20	DHX57	2	38875912	2_25	0	0.0117483158585234	5.06822851202802	1.87387568378303e-07	-0.316923838253164	1
ENSG00000188010.12	MORN2	2	38875912	2_25	0	0.0117483158585234	5.06822851202802	1.87387568378303e-07	-0.316923838253164	1
ENSG00000214694.10	ARHGEF33	2	38890144	2_25	0	0.0268930500626613	12.9945653201898	1.09979259332184e-06	1.69905154770573	1
ENSG00000115904.12	SOS1	2	39124428	2_25	0	0.0143999338915746	7.01189662429776	3.1776420704206e-07	-1.01393337760848	2
ENSG00000162878.12	PKDCC	2	41967405	2_26	0	0.0104132478692389	15.5773131198319	5.10490576526359e-07	1.69240756760165	2
ENSG00000143924.18	EML4	2	41971077	2_26	0	0.0035517850380915	5.33210407172643	5.96010985337862e-08	0.31067930522365	2
ENSG00000115944.14	COX7A2L	2	42379633	2_26	0	0.00396995555952639	6.39114587122329	7.9849711044415e-08	-0.513333175754781	2
ENSG00000057935.13	MTA3	2	42494666	2_26	0	0.00965741822835298	14.8585265889937	4.51591500113343e-07	1.63659452810689	1
ENSG00000162881.6	OXER1	2	42764328	2_26	0	0.00797063961942557	13.0283532013113	3.26807241457989e-07	-1.40061820985299	2
ENSG00000162882.14	HAAO	2	42792787	2_26	0	0.0112894286640983	16.3481332645069	5.80830089568733e-07	2.10251827955485	1
ENSG00000143921.6	ABCG8	2	43836592	2_27	0	0.012241700519211	8.44874739540365	3.25494046894753e-07	-1.07865088937367	1
ENSG00000152518.7	ZFP36L2	2	43226112	2_27	0	0.0105194121324798	6.67710448783167	2.21049031512213e-07	0.453725935232931	1
ENSG00000115970.18	THADA	2	43591341	2_27	0	0.00899654500629199	6.07465377910143	1.71991213710379e-07	0.904327896812967	1
ENSG00000152527.13	PLEKHH2	2	43710361	2_27	0	0.0127298347490201	8.36172166511151	3.34986609182483e-07	1.26433297213804	1
ENSG00000223658.7	C1GALT1C1L	2	43675895	2_27	0	0.0146114409093724	9.58872639574698	4.40923195703583e-07	-0.0217973972931838	2
ENSG00000138036.18	DYNC2LI1	2	43774077	2_27	0	0.0130776186044969	9.27743933243294	3.81826234180896e-07	1.43143303976965	2
ENSG00000138095.18	LRPPRC	2	43995523	2_27	0	0.00899014712791146	5.61707290249327	1.58922662882668e-07	-0.499693117833777	2
ENSG00000138083.4	SIX3	2	45112329	2_28	0	0.00673765095074319	5.26370777102172	1.11611578982039e-07	0.346808314331226	1
ENSG00000138079.13	SLC3A1	2	44275649	2_28	0	0.0140610868232345	12.281253730683	5.43463732967347e-07	1.62906709421849	1
ENSG00000138078.15	PREPL	2	44361802	2_28	0	0.00638535087269043	4.7521427254582	9.54955679524223e-08	-0.349565628375848	1
ENSG00000143919.14	CAMKMT	2	44362007	2_28	0	0.0107698859080665	9.73526868792416	3.29965108396166e-07	-1.09959714467457	1
ENSG00000170577.7	SIX2	2	45009664	2_28	0	0.00638572687407779	4.75270379722223	9.55124667587302e-08	-0.036396857410694	1
ENSG00000068784.12	SRBD1	2	45612533	2_28	0	0.0118494507283445	10.6469393314202	3.97037906730794e-07	1.12635355545205	2
ENSG00000250565.6	ATP6V1E2	2	46541996	2_29	0	0.012596696011078	5.47398795621818	2.17004859900371e-07	-0.26994591915094	1
ENSG00000151665.12	PIGF	2	46617108	2_29	0	0.0116504117086911	4.76848181359037	1.74835804911138e-07	-0.106150062986682	2
ENSG00000119878.5	CRIPT	2	46616237	2_29	0	0.0137176528370147	6.30258304915061	2.72086728238517e-07	0.662514210774733	2
ENSG00000068724.15	TTC7A	2	46916091	2_29	0	0.0275556785343927	12.929577393812	1.12125505343579e-06	-1.46677876867418	1
ENSG00000180398.11	MCFD2	2	46923487	2_29	0	0.0263207900402661	12.4947708451778	1.03499008672483e-06	-1.48050905543248	1
ENSG00000143933.16	CALM2	2	47175990	2_30	0	0.0134247948867889	5.08914983920934	2.15011589907665e-07	-0.237668689840816	1
ENSG00000119888.10	EPCAM	2	47345021	2_30	0	0.0420775503941619	16.0539533664716	2.12589308648588e-06	-1.62814543101472	1
ENSG00000095002.13	MSH2	2	47403074	2_30	0	0.0147555969725958	5.99223865456499	2.78262613689743e-07	-0.545038941582159	1
ENSG00000170820.11	FSHR	2	49154446	2_31	0	0.011085996298785	5.74225621618723	2.00339354215295e-07	0.59882809366505	1
ENSG00000170802.15	FOXN2	2	48327816	2_31	0	0.011044752497824	5.70668316715211	1.98357544404456e-07	0.596447327440623	1
ENSG00000162869.15	PPP1R21	2	48440605	2_31	0	0.0100983376137258	4.85196081556627	1.54197078255999e-07	0.212117778937709	3
ENSG00000243244.5	STON1	2	48529416	2_31	0	0.0104380250941919	5.16758117245021	1.69751889682927e-07	0.317686053342328	2
ENSG00000242441.7	GTF2A1L	2	48595242	2_31	0	0.0143334222770263	8.19550297358205	3.69687257730748e-07	-0.804968225523875	1
ENSG00000143942.4	CHAC2	2	53767569	2_35	0	0.0168504690464236	5.68810572441245	3.01639788773696e-07	-0.361604583526628	2
ENSG00000068912.13	ERLEC1	2	53784242	2_35	0	0.0154007129012439	4.8278197919479	2.33991913728018e-07	-0.232008830878504	1
ENSG00000115239.21	ASB3	2	53787166	2_35	0	0.102264571591635	23.1601004179062	7.4537464430233e-06	-2.64180222317715	2
ENSG00000119737.5	GPR75	2	53856276	2_35	0	0.0302650740180478	11.3036769106405	1.07663984836267e-06	-1.73466271918028	2
ENSG00000068878.14	PSME4	2	53970692	2_35	0	0.0298825169659863	11.1813484083681	1.05152675817036e-06	-1.66898112677501	1
ENSG00000170634.12	ACYP2	2	53971158	2_35	0	0.015491911324849	4.88426339746097	2.38129419112493e-07	0.209944978363773	1
ENSG00000177994.15	C2orf73	2	54330223	2_35	0	0.0154323301421933	4.8474252974631	2.35424471541098e-07	0.131626843280994	2
ENSG00000055813.5	CCDC85A	2	56183655	2_37	0	0.0115471141233223	5.24498322682784	1.90601597132034e-07	-0.167249038456408	2
ENSG00000028116.16	VRK2	2	57907323	2_38	0	0.07767564453734	23.8975998799369	5.84181937464063e-06	-2.33304836367532	1
ENSG00000115392.11	FANCL	2	58241434	2_39	0	0	4.91075506759667	0	-0.0780211325705905	1
ENSG00000162928.8	PEX13	2	61013401	2_40	0	0.0114282686553193	9.82704715284216	3.53437360194272e-07	1.96635634464392	1
ENSG00000162927.13	PUS10	2	61018416	2_40	0	0.00795778100501043	4.75755177403215	1.19147375446876e-07	-0.114038497652648	1
ENSG00000162929.13	KIAA1841	2	61067987	2_40	0	0.00906819388908919	5.85740356559845	1.67160983715356e-07	0.131074479964224	1
ENSG00000237651.6	C2orf74	2	61145163	2_40	0	0.00818263475565839	6.0868186208516	1.56744568434603e-07	-0.723991575312644	1
ENSG00000082898.16	XPO1	2	61538854	2_40	1	0.0341015082272872	19.1879140797717	2.05925593338184e-06	-3.97441417246609	1
ENSG00000170264.12	FAM161A	2	61853338	2_40	0	0.0309947675901275	17.7348082210643	1.72991137504916e-06	1.81218540478003	2
ENSG00000115484.14	CCT4	2	61888641	2_40	0	0.00956652545030023	6.38139803818909	1.92122858377336e-07	-0.660355263383993	1
ENSG00000173163.10	COMMD1	2	61890135	2_40	0	0.0096110244409221	6.4127658266981	1.93965297350483e-07	-0.574862640443082	1
ENSG00000186889.9	TMEM17	2	62506054	2_41	0	0.0329024472480695	14.7696428393327	1.5293509897404e-06	-1.53571847565395	2
ENSG00000014641.17	MDH1	2	63588667	2_41	0	0.0329335150193973	14.7782234836802	1.53168440069926e-06	-2.47259524660938	1
ENSG00000143951.15	WDPCP	2	63819852	2_41	0	0.0306872352917393	14.0987756498425	1.36159559184829e-06	2.08284094279903	1
ENSG00000169764.15	UGP2	2	63841654	2_41	0	0.011963589206384	5.07721716639544	1.91159640760954e-07	-0.345550800983347	1
ENSG00000143952.19	VPS54	2	64018703	2_41	0	0.0116619467426307	4.83343739843506	1.7739285587086e-07	0.306723845790608	2
ENSG00000197329.11	PELI1	2	64144184	2_41	0	0.0166875886977325	8.25713067880407	4.33642379297542e-07	-0.883963360313221	1
ENSG00000119862.12	LGALSL	2	64453888	2_42	0	0.010449374802878	5.67618447336719	1.86661942925944e-07	0.530390299879722	1
ENSG00000119844.15	AFTPH	2	64524123	2_42	0	0.043133822590754	18.6270217340917	2.52854299512337e-06	-1.68763372370897	1
ENSG00000011523.13	CEP68	2	65053897	2_42	0	0.201265305395324	30.9340054695896	1.9593591451052e-05	-2.66493886830048	1
ENSG00000138071.13	ACTR2	2	65244003	2_42	0	0.00970641912980263	5.01684822011218	1.53249468252211e-07	0.267927396136545	1
ENSG00000143971.7	ETAA1	2	67397170	2_44	0	0	5.9796420824763	0	0.631676218907464	2
ENSG00000243667.6	WDR92	2	68149121	2_45	0	0.0428643197760437	19.0142539630386	2.5649812816663e-06	1.61013800997836	1
ENSG00000115946.7	PNO1	2	68157965	2_45	0	0.0396787932774223	22.324061062962	2.78766531351241e-06	-3.03907429016037	1
ENSG00000221823.10	PPP3R1	2	68256264	2_45	0	0.00808678638221505	7.15730694333592	1.82152269751764e-07	1.73534634447707	2
ENSG00000119865.8	CNRIP1	2	68276788	2_45	0	0.0363377885950734	21.1766776998726	2.42172761760348e-06	2.87508767105546	2
ENSG00000115956.9	PLEK	2	68365183	2_45	0	0.0098192525206191	8.11919164773638	2.508997307742e-07	-1.23851059502059	1
ENSG00000204923.3	FBXO48	2	68467123	2_45	0	0.00762881578354124	4.8032749144149	1.15319711096559e-07	0.100083032967887	1
ENSG00000169621.9	APLF	2	68467927	2_45	0	0.0195954184055334	13.5347727469729	8.34669382606496e-07	-1.43774794816615	1
ENSG00000163219.11	ARHGAP25	2	68679529	2_45	0	0.00898376940595991	8.55391401917043	2.41842403452466e-07	-1.85743388040133	2
ENSG00000198380.12	GFPT1	2	69382972	2_46	0	0.0191023272514452	12.6162732051392	7.58448924193585e-07	-3.04264449455976	2
ENSG00000169599.12	NFU1	2	69437844	2_46	0	0.236044783844267	21.6249091376066	1.60641471170725e-05	-4.20031223729986	1
ENSG00000087338.4	GMCL1	2	69829233	2_46	0	0.0191470081085818	9.04588524097471	5.45080905537753e-07	1.21114190584579	2
ENSG00000244617.2	ASPRV1	2	69963740	2_46	0	0.0424021801705925	16.8901059146994	2.25387348104343e-06	2.07206343882543	1
ENSG00000115998.7	C2orf42	2	70249066	2_46	0	0.0126567565826464	5.486681770407	2.185451500673e-07	0.551630193850076	1
ENSG00000143977.13	SNRPG	2	70293366	2_46	0	0.0296859079989525	13.1586166739661	1.22933301855158e-06	1.65894074911583	2
ENSG00000163235.15	TGFA	2	70487496	2_46	0	0.0128177168461894	5.45201590496141	2.19926094119087e-07	-0.399205425296598	1
ENSG00000135638.13	EMX1	2	72917282	2_47	0	0.00943612604569033	6.38837092462516	1.8971113903015e-07	0.917217008797769	1
ENSG00000075340.22	ADD2	2	70771105	2_47	0	0.0087161675127041	5.63156004462486	1.54476798739911e-07	0.578369309741704	1
ENSG00000116035.2	VAX2	2	70899809	2_47	0	0.00836433533873848	5.23877284355109	1.37901813437243e-07	0.332160290268553	2
ENSG00000124357.12	NAGK	2	71063957	2_47	0	0.00883321265206694	5.75874195427584	1.6008670950011e-07	-0.473028464605568	1
ENSG00000124370.10	MCEE	2	71126347	2_47	0	0.00863684083474925	5.5443965869381	1.50701709014242e-07	0.425349278527603	2
ENSG00000124383.8	MPHOSPH10	2	71152220	2_47	0	0.00978539022821956	6.73495803963896	2.0740633505338e-07	0.786856209250073	1
ENSG00000135636.13	DYSF	2	71453820	2_47	0	0.00812190782328426	4.95841781699438	1.2673896303102e-07	-0.14999066893376	1
ENSG00000116096.5	SPR	2	72887223	2_47	0	0.0246234041437209	15.559012977811	1.20569958090233e-06	2.09172164682425	1
ENSG00000135625.7	EGR4	2	73294038	2_48	0	0.0123672255794608	9.35631912418665	3.64155004192675e-07	1.1257750633719	1
ENSG00000144040.12	SFXN5	2	73076866	2_48	0	0.00885551926465522	5.77421564290372	1.60922216129482e-07	0.0251641668459131	1
ENSG00000135631.16	RAB11FIP5	2	73156338	2_48	0	0.0106092826390424	9.3100360437285	3.10846767523266e-07	1.9977444303992	2
ENSG00000135632.11	SMYD5	2	73214257	2_48	0	0.00800146370817778	5.48560149846765	1.38134661743092e-07	0.708337308883575	1
ENSG00000135617.3	PRADC1	2	73233389	2_48	0	0.00799890539485682	5.14731652535539	1.29574758850245e-07	-0.699179222544419	1
ENSG00000144035.3	NAT8	2	73646375	2_48	0	0.012059003154189	9.36439706704514	3.55385907867645e-07	-1.84998650472358	1
ENSG00000144034.14	TPRKB	2	73737087	2_48	0	0.0178727204418068	13.187096108348	7.4173505977499e-07	2.2474524947248	2
ENSG00000124356.15	STAMBP	2	73829050	2_48	0	0.00823677936899481	5.23772385634906	1.35771621444476e-07	0.13942777129528	1
ENSG00000163017.13	ACTG2	2	73892895	2_48	0	0.0190268210490329	12.8621163867888	7.70171852449581e-07	-1.08753080068279	1
ENSG00000114956.19	DGUOK	2	73926204	2_48	0	0.0137940919398745	9.9777137757474	4.33144826414182e-07	1.03286065616646	1
ENSG00000163170.11	BOLA3	2	74149685	2_48	0	0.00806634773745885	5.09409608777136	1.29316233476188e-07	0.314503989862307	1
ENSG00000114978.17	MOB1A	2	74178825	2_48	0	0.00804696595272236	5.04317549066056	1.27715973573738e-07	0.184207596654849	2
ENSG00000188687.17	SLC4A5	2	74361478	2_48	0	0.00785512044443026	4.86616165632619	1.2029521552053e-07	-0.213827664830046	1
ENSG00000284308.1	C2orf81	2	74421241	2_48	0	0.0194100748791021	13.2974281422803	8.1227640231481e-07	-1.62190400114731	1
ENSG00000005448.16	WDR54	2	74421241	2_48	0	0.0194100748791021	13.2974281422803	8.1227640231481e-07	-1.62190400114731	1
ENSG00000114993.16	RTKN	2	74442009	2_48	0	0.0104843196277662	7.47394034110376	2.46603282460607e-07	0.798122208990872	2
ENSG00000115274.14	INO80B	2	74454375	2_48	0	0.0168939900338715	12.0052655800079	6.38282561549608e-07	-1.53076798556961	1
ENSG00000239779.6	WBP1	2	74458316	2_48	0	0.017325026888805	12.2232181052393	6.66451350230049e-07	-1.52165949733235	2
ENSG00000115275.11	MOGS	2	74465064	2_48	0	0.0330917576875805	18.3169752042412	1.90757914936766e-06	1.92422066515454	2
ENSG00000135637.13	CCDC142	2	74483364	2_48	0	0.0272904817281775	16.5402685064203	1.42057030109334e-06	-1.88013492724399	1
ENSG00000115282.19	TTC31	2	74483364	2_48	0	0.0272904817281775	16.5402685064203	1.42057030109334e-06	1.88013492724399	1
ENSG00000179528.15	LBX2	2	74502935	2_48	0	0.00779898783845323	4.77155486055978	1.17113547990012e-07	0.0492947103274461	1
ENSG00000115289.13	PCGF1	2	74508487	2_48	0	0.0132369824379244	9.70029853933352	4.04094618502935e-07	1.31112298727722	1
ENSG00000115325.13	DOK1	2	74548714	2_48	0	0.00838513926766682	5.47335475024935	1.44435134859629e-07	0.565731701715459	1
ENSG00000159399.9	HK2	2	74834299	2_48	0	0.0104580709042112	7.50648105660664	2.47056877745396e-07	-0.785371946175797	1
ENSG00000115350.11	POLE4	2	74958729	2_48	0	0.0151215550898532	11.0241728076305	5.24627971420175e-07	-1.2984520838129	2
ENSG00000115353.10	TACR1	2	75180968	2_48	0	0.00847237471976958	5.58309888180262	1.48863919334323e-07	-0.377379943817712	1
ENSG00000005436.13	GCFC2	2	75711125	2_49	0	0.0284597319196653	11.5477834171922	1.03428067095818e-06	-1.38913241181263	1
ENSG00000163541.11	SUCLG1	2	84459875	2_54	0	0.00812849331053134	19.8415332208209	5.07568024497341e-07	2.092104355728	1
ENSG00000115423.18	DNAH6	2	84516642	2_54	0	0.00465337706282298	14.829365052876	2.17169971718002e-07	1.71964439802137	2
ENSG00000034510.5	TMSB10	2	84905643	2_54	0	0.00272605608160592	10.219188641701	8.76718510098603e-08	-1.19313736329143	1
ENSG00000186854.10	TRABD2A	2	84906737	2_54	0	0.00643217201676594	19.0489238519761	3.85600039496547e-07	-2.03565129246183	2
ENSG00000176407.17	KCMF1	2	84970689	2_54	0	0.00195063258205752	6.81641383689259	4.18446940810514e-08	-0.253533844598296	1
ENSG00000152284.4	TCF7L1	2	85038572	2_54	0	0.00366506056572524	12.5972568441827	1.45300167097586e-07	-1.10255741440275	1
ENSG00000152291.13	TGOLN2	2	85325138	2_54	0	0.00166009247509924	5.88024095181668	3.07210727666096e-08	-0.667649681091905	1
ENSG00000042445.13	RETSAT	2	85340538	2_54	0	0.00172154792442958	5.75640515304403	3.11874196497879e-08	0.142878823116601	1
ENSG00000042493.15	CAPG	2	85394936	2_54	0	0.00199403863007719	6.99242243269953	4.38803616905568e-08	-0.32855758735532	2
ENSG00000152292.16	SH2D6	2	85428279	2_54	0	0.00166038880498742	6.1217133215942	3.19883440224745e-08	-0.89013500648733	1
ENSG00000168906.12	MAT2A	2	85539177	2_54	0	0.00206957883569803	7.79278412130303	5.07555564638444e-08	0.909848581881599	1
ENSG00000115486.11	GGCX	2	85561017	2_54	0	0.00150316949936702	4.77079542756441	2.25687612884007e-08	-0.192351099752902	3
ENSG00000118640.10	VAMP8	2	85561147	2_54	0	0.00227089229588406	8.46075871678999	6.04664985721416e-08	-0.869989966942893	1
ENSG00000168890.13	TMEM150A	2	85600891	2_54	0	0.00171538036559671	5.92776486353447	3.20007661863614e-08	-0.439382453617605	1
ENSG00000115523.16	GNLY	2	85693206	2_54	0	0.00171126411759959	6.04116863172985	3.25347127269759e-08	0.579258010118025	1
ENSG00000168874.12	ATOH8	2	85751663	2_54	0	0.00596895733897596	17.37525235619	3.26391296625816e-07	-1.64116102255197	1
ENSG00000068654.15	POLR1A	2	86105686	2_54	0	0.00601699077186246	17.645303633768	3.34131526687605e-07	2.21209941779426	1
ENSG00000132300.18	PTCD3	2	86105686	2_54	0	0.00601699077186246	17.645303633768	3.34131526687605e-07	2.21209941779426	1
ENSG00000132305.20	IMMT	2	86197126	2_54	0	0.197314029707327	23.7478939777899	1.47466047880439e-05	4.39422844723545	1
ENSG00000132313.14	MRPL35	2	86200112	2_54	0	0.361412394586957	26.1009749775776	2.96871663856334e-05	4.54602505410648	1
ENSG00000068615.17	REEP1	2	86336724	2_54	0	0.00174247885446521	7.32512544679799	4.01690496338379e-08	-1.18166243731418	1
ENSG00000115561.15	CHMP3	2	86563593	2_54	0	0.00199991938993283	7.60919618821327	4.78916992346617e-08	1.08545825629663	4
ENSG00000239305.6	RNF103	2	86626280	2_54	0	0.00164024456815814	5.45803864895739	2.81743683690829e-08	0.19038080957821	1
ENSG00000153563.15	CD8A	2	86807953	2_54	0	0.00371386009685837	14.5049774106928	1.69531954944404e-07	2.28656404795078	1
ENSG00000172086.7	KRCC1	2	88056216	2_55	0	0.0219708580548248	12.1464172970007	8.39854762826183e-07	-1.27833270846478	2
ENSG00000115593.14	SMYD1	2	88067820	2_55	0	0.0208302638400349	11.6354805176423	7.62760277095095e-07	-1.24311874765646	2
ENSG00000163586.9	FABP1	2	88129315	2_55	0	0.0102930237769155	4.89771941944229	1.58652109609888e-07	0.355991527552583	2
ENSG00000144115.16	THNSL2	2	88170344	2_55	0	0.0115992434558013	6.03779719869502	2.20402826225378e-07	-0.578831083870183	2
ENSG00000172071.11	EIF2AK3	2	88626830	2_55	0	0.0101448308703322	4.75934191291458	1.51949995155377e-07	-0.0602123094048901	1
ENSG00000153574.8	RPIA	2	88715210	2_55	0	0.0183000986938078	10.3952468260575	5.98683393012659e-07	1.02794433381843	1
ENSG00000168658.18	VWA3B	2	98087196	2_57	0	0.00883804733685867	4.87300669873445	1.3553838465053e-07	0.234838801075622	2
ENSG00000163060.7	TEKT4	2	94871756	2_57	0	0.010610077055389	8.7000425255752	2.90501839729835e-07	-2.18681820717634	1
ENSG00000144029.11	MRPS5	2	95149561	2_57	0	0.010132447920037	8.22385751500922	2.62239996892677e-07	2.11949142266146	1
ENSG00000144026.11	ZNF514	2	95142476	2_57	0	0.0100467422700316	6.79107732084796	2.1472020361165e-07	0.748219193490907	4
ENSG00000275111.4	ZNF2	2	95165349	2_57	0	0.00872661656116003	4.7690415020229	1.30974264847689e-07	-0.0745330720371445	1
ENSG00000233757.6	AC092835.2	2	95207631	2_57	0	0.00884662109898127	4.97006211125747	1.38371999523838e-07	0.383196636488691	1
ENSG00000155066.15	PROM2	2	95034985	2_57	0	0.0101484995530496	6.13620842561557	1.95979620916743e-07	0.339509012141004	1
ENSG00000186281.12	GPAT2	2	96122088	2_57	0	0.010036268478139	5.99868801981205	1.89468719460431e-07	0.623738101633269	1
ENSG00000274286.1	ADRA2B	2	96116663	2_57	0	0.0209500588304936	12.9843761268905	8.56081886414058e-07	1.28856029750316	1
ENSG00000188886.3	ASTL	2	96138849	2_57	0	0.00919904207024413	5.19065158801585	1.50270405188093e-07	0.0900282462513609	1
ENSG00000158050.4	DUSP2	2	96145593	2_57	0	0.115388306037285	30.7847453006344	1.1179087004505e-05	3.56679283000693	2
ENSG00000084090.13	STARD7	2	96208569	2_57	0	0.05645889787051	22.934146691959	4.07496568360621e-06	3.08232173690933	2
ENSG00000135956.8	TMEM127	2	96266108	2_57	0	0.0091540195927432	5.44237921898618	1.56786841398497e-07	0.686664862165222	1
ENSG00000144021.2	CIAO1	2	96268766	2_57	0	0.0185919116724353	12.2581165734491	7.17227227993923e-07	-2.09534689436726	1
ENSG00000144028.14	SNRNP200	2	96305671	2_57	0	0.0228413084113801	14.2065444966579	1.02121787391554e-06	2.31170923529138	1
ENSG00000198885.9	ITPRIPL1	2	96349335	2_57	0	0.00909384255396328	5.09281321241771	1.45751875697774e-07	0.0899501293867369	1
ENSG00000163121.9	NEURL3	2	96506388	2_57	0	0.0200532922288827	13.3573686429193	8.42976695196205e-07	1.7052136130447	1
ENSG00000114988.11	LMAN2L	2	96739703	2_57	0	0.00873003345450552	4.83474803923998	1.32830781443097e-07	0.227792252446556	2
ENSG00000158158.11	CNNM4	2	96757889	2_57	0	0.00910938658852911	5.111772954422	1.46544547022595e-07	0.0410414488897166	1
ENSG00000163126.14	ANKRD23	2	96855702	2_57	0	0.00890817002132172	4.93868950172496	1.38455175273585e-07	0.101778799637995	1
ENSG00000168754.14	FAM178B	2	96912592	2_57	0	0.00913367531019304	5.13460890573368	1.47591692283329e-07	0.3674516222502	1
ENSG00000115073.7	ACTR1B	2	97663552	2_57	0	0.136072918940368	30.9253841283896	1.32432865918355e-05	-2.89869924368877	3
ENSG00000228486.10	LINC01125	2	97663552	2_57	0	0.0116965748616332	7.59753894901046	2.79666607127762e-07	1.04636351836659	1
ENSG00000115085.13	ZAP70	2	97713755	2_57	0	0.0274312930744498	16.0538087555718	1.38590460839284e-06	2.50229160597144	1
ENSG00000075568.16	TMEM131	2	97995531	2_57	0	0.0118185730360555	7.66049275743157	2.84925109191007e-07	-1.62491524696729	2
ENSG00000185674.9	LYG2	2	99254906	2_58	0	0.00733241502701443	7.72725151330289	1.78312200990899e-07	0.838684012912946	2
ENSG00000040933.15	INPP4A	2	98444410	2_58	0	0.0137050341973417	13.6936180319827	5.90618854250955e-07	1.61885875585055	1
ENSG00000183513.8	COA5	2	98608705	2_58	0	0.0193849581614139	17.0095765951158	1.03768931512958e-06	-1.85834048428757	1
ENSG00000273045.5	C2orf15	2	99141233	2_58	0	0.0115883351452275	12.0918639766623	4.40984448007157e-07	-1.3031474307434	1
ENSG00000135951.14	TSGA10	2	99155218	2_58	0	0.00553404391470269	5.04707265410029	8.79004566692664e-08	-0.289522618394215	1
ENSG00000144182.16	LIPT1	2	99155127	2_58	0	0.00584494547672954	5.56757367621687	1.02413076075084e-07	0.530763707877631	1
ENSG00000158411.11	MITD1	2	99180175	2_58	0	0.00695103361410498	7.21836056353001	1.5790538251549e-07	-0.889719958695354	1
ENSG00000185414.19	MRPL30	2	99183057	2_58	0	0.00581415269650154	5.51727205155854	1.00953134109725e-07	0.516575771052307	1
ENSG00000144214.9	LYG1	2	99305023	2_58	0	0.0129503333661728	13.1527353652565	5.36050868461521e-07	1.59780690509276	2
ENSG00000115514.11	TXNDC9	2	99340840	2_58	0	0.0178184754752393	16.2032024956468	9.08615993155141e-07	1.90680997769196	1
ENSG00000144218.18	AFF3	2	100143014	2_58	0	0.0119084672356828	12.3518820707581	4.62911506821757e-07	1.58137344074873	1
ENSG00000170500.12	LONRF2	2	100322655	2_58	0	0.00582528562753881	5.53545270311223	1.01479739274283e-07	0.447204235389873	1
ENSG00000115526.10	CHST10	2	100412540	2_58	0	0.00582220389765698	5.530410570153	1.01333666852937e-07	0.44650622807528	2
ENSG00000115539.13	PDCL3	2	100562660	2_58	0	0.16183403551054	37.7494688743507	1.92260329887765e-05	-3.75459395285245	2
ENSG00000170485.16	NPAS2	2	100820707	2_58	0	0.00699355368699595	7.27638522227124	1.60148387429325e-07	-0.696027066317383	1
ENSG00000175874.9	CREG2	2	101387500	2_59	0	0	144.633687059153	0	-1.92240183398557	2
ENSG00000158435.7	CNOT11	2	101252764	2_59	0	0	87.3670789430843	0	0.546437594187983	1
ENSG00000163162.8	RNF149	2	101308564	2_59	0	0	11.7005070926513	0	0.40748407723419	2
ENSG00000196460.12	RFX8	2	101474758	2_59	0	0	26.5343088281395	0	1.78582199955658	1
ENSG00000071054.16	MAP4K4	2	101697147	2_59	0	0	130.719855286764	0	1.09882385665258	1
ENSG00000115590.13	IL1R2	2	101990064	2_59	0	0	34.4848274094839	0	1.85619703878794	2
ENSG00000115594.11	IL1R1	2	102046190	2_59	0	0	93.0097445833824	0	0.965481802180785	1
ENSG00000115616.2	SLC9A2	2	102619188	2_60	0	0.0148083866551771	7.09538091501586	3.30668202620012e-07	-0.957071176360762	1
ENSG00000115598.9	IL1RL2	2	102186984	2_60	0	0.0143086571017689	6.74016293251586	3.03513662177101e-07	-0.645449391566903	2
ENSG00000115602.16	IL1RL1	2	102310626	2_60	0	0.0144329866711211	6.84376585972689	3.10856767920189e-07	-0.934566913463985	1
ENSG00000115604.10	IL18R1	2	102310626	2_60	0	0.0119334696293876	4.98654530898073	1.87273132675865e-07	-0.454141708481031	2
ENSG00000115607.9	IL18RAP	2	102418289	2_60	0	0.0121817628806518	5.18751494503061	1.98874214015246e-07	-0.356718632955777	2
ENSG00000135973.2	GPR45	2	105240960	2_62	0	0.0207087530564192	8.07371305076604	5.26182297679031e-07	-0.871710270337502	1
ENSG00000135972.8	MRPS9	2	105042423	2_62	0	0.0146406455805609	4.75598399600024	2.19133908848541e-07	0.0378561665375836	2
ENSG00000135966.12	TGFBRAP1	2	105330291	2_62	0	0.0195585429048053	7.52637363463292	4.63266872015973e-07	0.876883088734547	2
ENSG00000135974.9	C2orf49	2	105336368	2_62	0	0.0367186086798977	13.5771644245137	1.56893253109747e-06	-1.47493000952657	3
ENSG00000071051.13	NCK2	2	105744677	2_63	0	0.0165257315313728	5.07437207305545	2.63907647329727e-07	-0.188244230459732	1
ENSG00000119147.9	C2orf40	2	106063485	2_63	0	0.0527452949457816	16.2417940801431	2.69604228178338e-06	1.76551087957437	2
ENSG00000115652.14	UXS1	2	106194127	2_63	0	0.0222490647433011	7.92173045128441	5.54677812677753e-07	0.8880608640036	3
ENSG00000144057.15	ST6GAL2	2	106886868	2_64	0	0.13433325281243	28.3781338766194	1.19971016333166e-05	-3.48943414437665	1
ENSG00000198203.9	SULT1C2	2	108288592	2_65	0	0.0294507750894978	15.5046092257735	1.4370322927762e-06	1.54362604873153	3
ENSG00000198075.9	SULT1C4	2	108378352	2_65	0	0.0100407975083475	5.20654803047166	1.64523167266034e-07	0.49895903924221	1
ENSG00000135968.20	GCC2	2	108448667	2_65	0	0.00963003953472685	4.80814698491951	1.45718529282252e-07	0.25633126003605	1
ENSG00000153201.15	RANBP2	2	108719562	2_65	0	0.0711888130886795	24.0551605491133	5.3892581309724e-06	2.37078708198395	1
ENSG00000163006.11	CCDC138	2	108786314	2_65	0	0.0135321092506531	8.05495891131891	3.43034498377642e-07	0.987438987397478	1
ENSG00000186522.14	SEPT10	2	109613916	2_65	0	0.0263377208428373	14.4309177898667	1.19613752857696e-06	2.09192134469983	1
ENSG00000198142.4	SOWAHC	2	109613671	2_65	0	0.0360185296027978	17.4423614950173	1.97715280956646e-06	2.34192542895607	2
ENSG00000144130.11	NT5DC4	2	112722037	2_66	0	0.0100922573727448	7.23677899425878	2.29848990601953e-07	-0.896267808898221	1
ENSG00000115008.5	IL1A	2	112784230	2_66	0	0.0106080807168245	7.66633548701715	2.55937315182607e-07	-0.861074453649502	2
ENSG00000144061.12	NPHP1	2	110205149	2_66	0	0.00842746823005935	5.30836593392316	1.40788425202096e-07	-0.32164760392141	1
ENSG00000169679.14	BUB1	2	110678318	2_66	0	0.0084627352716089	5.33734094024513	1.42149283507413e-07	-0.348506680639042	1
ENSG00000153094.22	BCL2L11	2	111119720	2_66	0	0.106980895460116	29.2101232949314	9.83441639315998e-06	2.6727029542217	1
ENSG00000153208.16	MERTK	2	111899200	2_66	0	0.00934304342316416	6.22350259392673	1.82992047241678e-07	0.764910026046656	2
ENSG00000153214.9	TMEM87B	2	112055305	2_66	0	0.00950924111720275	8.65988352694753	2.59159351273741e-07	1.70317834585911	1
ENSG00000144152.12	FBLN7	2	112120827	2_66	0	0.029306894880136	24.022523861611	2.2156309017913e-06	3.73294104154924	1
ENSG00000144161.12	ZC3H8	2	112257028	2_66	0	0.00794079589799002	5.19745554657662	1.29886433166038e-07	-0.470701393270336	2
ENSG00000188177.13	ZC3H6	2	112274529	2_66	0	0.00851918909692229	6.08012127181349	1.63011961601738e-07	-1.18169508386964	1
ENSG00000169629.11	RGPD8	2	112434559	2_66	0	0.00793912002374753	5.2899482235612	1.32169961247576e-07	0.802563323709331	1
ENSG00000114999.7	TTL	2	112481811	2_66	0	0.0103979520457286	8.45639508452807	2.76720955735122e-07	-1.39476520278367	1
ENSG00000125630.15	POLR1B	2	112544150	2_66	0	0.0219963781645675	13.1523749832581	9.10467260503227e-07	-0.987337397871095	2
ENSG00000125611.15	CHCHD5	2	112580572	2_66	0	0.0105029536793062	6.95852844149477	2.30005293079408e-07	0.231816294471083	2
ENSG00000144136.10	SLC20A1	2	112645515	2_66	0	0.0111717276739494	7.98598465952715	2.80774579783653e-07	0.839097363242021	1
ENSG00000169607.12	CKAP2L	2	112765001	2_66	0	0.00889059234891598	5.67011944026289	1.58647005271503e-07	0.248427187528074	1
ENSG00000125637.15	PSD4	2	113156693	2_66	0	0.00794650975922662	4.77799663378363	1.19489910055935e-07	0.0375475483199123	1
ENSG00000125618.16	PAX8	2	113253300	2_67	0	0.00543414960263666	5.62654624358351	9.62237895786871e-08	-0.37656756996491	2
ENSG00000115084.13	SLC35F5	2	113754647	2_67	0	0.0808868848692486	36.595377195994	9.31565318453613e-06	4.15016287827199	3
ENSG00000144119.3	C1QL2	2	119158412	2_69	0	0.00784557500707828	8.43180847878885	2.0818742129338e-07	0.979427546144114	1
ENSG00000088205.12	DDX18	2	117832335	2_69	0	0.00562886273207419	5.26877482153049	9.33338690830133e-08	-0.359900820211978	1
ENSG00000125633.10	CCDC93	2	118012551	2_69	0	0.009910534046503	10.6594875355959	3.32462263700213e-07	-1.27847925225948	2
ENSG00000125629.14	INSIG2	2	118084055	2_69	0	0.0414183804187493	24.3686289031118	3.17638532384302e-06	2.31524355817334	2
ENSG00000115107.19	STEAP3	2	119224095	2_69	0	0.00657545475015664	6.74910982336713	1.39662966468992e-07	-0.693416426338909	3
ENSG00000186132.14	C2orf76	2	119366701	2_69	0	0.00577535410272889	5.51342961301327	1.0020962233559e-07	-0.491087448409958	1
ENSG00000155368.16	DBI	2	119366701	2_69	0	0.00577535410272889	5.51342961301327	1.0020962233559e-07	-0.491087448409958	1
ENSG00000171227.6	TMEM37	2	119430179	2_69	0	0.0156268433707089	15.0078591833015	7.38072423280612e-07	1.43317074363943	1
ENSG00000080293.9	SCTR	2	119525407	2_69	0	0.00542144735874239	4.91129444920314	8.37954024800271e-08	0.0665918572750566	1
ENSG00000163075.12	CFAP221	2	119544252	2_69	0	0.0100721119673034	10.8137213064469	3.42771489207839e-07	-1.40564670020546	1
ENSG00000144120.12	TMEM177	2	119679105	2_69	0	0.00533063988697113	4.75047003913799	7.96938671818145e-08	0.147124464577014	2
ENSG00000115109.13	EPB41L5	2	120007218	2_69	0	0.00729575525606707	7.73940406939029	1.77699723427812e-07	1.24965884582531	2
ENSG00000226479.3	TMEM185B	2	120222852	2_69	0	0.0206574626870113	17.6785840171097	1.14930005505088e-06	-2.23907103981634	2
ENSG00000144118.13	RALB	2	120068102	2_69	0	0.0107767971150005	11.4588699838316	3.88633713447894e-07	-1.6296772898134	2
ENSG00000074047.21	GLI2	2	120735673	2_70	0	0.0221738660478339	10.338571513897	7.21457794001345e-07	-1.1262943853745	1
ENSG00000074054.17	CLASP1	2	121647283	2_70	0	0.0125013789939757	4.8568110735787	1.91081263911533e-07	-0.113589807636742	2
ENSG00000211460.11	TSN	2	121736192	2_70	0	0.0128143162417586	5.0928961747127	2.05385241945691e-07	0.255986609931186	1
ENSG00000155052.14	CNTNAP5	2	124025249	2_72	0	0.0143279948788826	8.12293106241574	3.66274900280749e-07	0.999058361747898	1
ENSG00000136732.14	GYPC	2	126655525	2_74	0	0.00920688185867136	4.85352856964854	1.40630374876289e-07	0.393774557754792	2
ENSG00000136717.14	BIN1	2	127107479	2_74	0	0.014485279464035	9.1793280674064	4.18453055975509e-07	-1.38163632916448	2
ENSG00000163161.12	ERCC3	2	127294150	2_75	0	0.00986022807521048	4.87494747663056	1.51274551930893e-07	-0.225587468087009	2
ENSG00000169967.16	MAP3K2	2	127388886	2_75	0	0.0167308987787931	9.64981929257043	5.08097930530035e-07	-1.06192548439222	1
ENSG00000115718.17	PROC	2	127419101	2_75	0	0.0103790783397955	5.24186835331161	1.71219755804541e-07	-0.253000683440803	1
ENSG00000163166.14	IWS1	2	127526497	2_75	0	0.00982162292226008	4.80690887654523	1.4857923553155e-07	-0.0960420602859325	1
ENSG00000169994.18	MYO7B	2	127536206	2_75	0	0.0205558160044371	12.0454982947097	7.79235026554547e-07	-1.50198373719875	1
ENSG00000144230.16	GPR17	2	127645955	2_75	0	0.201424727657742	32.0664283422446	2.03269560596975e-05	-2.60680573404324	1
ENSG00000072163.19	LIMS2	2	127648067	2_75	0	0.0115159774691594	6.4081632237378	2.32243381053458e-07	-0.851316538182745	1
ENSG00000136709.11	WDR33	2	127810860	2_75	0	0.00978915201663144	4.76730558637519	1.46867951606472e-07	-0.178757598761703	2
ENSG00000136715.17	SAP130	2	128028089	2_75	0	0.0109493309583774	5.75195443920693	1.98203808016216e-07	0.372811261537897	1
ENSG00000136731.12	UGGT1	2	128091078	2_75	0	0.360820543262895	21.7389010586366	2.46852662434323e-05	-4.05090777291056	1
ENSG00000136720.6	HS6ST1	2	128316388	2_75	0	0.00982119165842998	4.91523588375787	1.51920900006856e-07	0.293979042408105	1
ENSG00000178171.10	AMER3	2	130824296	2_78	0	0.0306265982964368	9.93861141943917	9.57929277263364e-07	-1.07266863971392	1
ENSG00000173302.5	GPR148	2	130729192	2_78	0	0.052252850739412	15.098867403368	2.48292347149796e-06	-1.90483140259685	1
ENSG00000222014.5	RAB6C	2	129979058	2_78	0	0.0278437179199323	9.0227551898896	7.90633793336642e-07	0.991288411542009	1
ENSG00000152082.13	MZT2B	2	130181715	2_78	0	0.0563226158964696	15.8277465641009	2.80550391257552e-06	-1.72582813118504	1
ENSG00000136710.9	CCDC115	2	130343161	2_78	0	0.056047993262958	15.7801914035044	2.78343643658869e-06	-1.52076210873683	1
ENSG00000136718.9	IMP4	2	130342325	2_78	0	0.0585622152142953	16.2071360071594	2.98698297065851e-06	1.79051588214858	1
ENSG00000072135.12	PTPN18	2	130356437	2_78	0	0.0183961879519194	5.04857143809972	2.92284185451558e-07	0.218046126544157	2
ENSG00000136002.18	ARHGEF4	2	130836842	2_78	0	0.0496703445017762	14.6072557969548	2.28336205888931e-06	1.74524687369579	2
ENSG00000075886.10	TUBA3D	2	131475744	2_78	0	0.0243816187515322	7.74786855411768	5.94502593904348e-07	-0.941189556004787	2
ENSG00000173272.15	MZT2A	2	131472010	2_78	0	0.024622590997894	7.84224217223999	6.07691237603621e-07	-0.997687285576741	1
ENSG00000163040.14	CCDC74A	2	131527737	2_78	0	0.0192263535496209	5.47112019916866	3.31041281185096e-07	-0.611594821558628	1
ENSG00000183840.6	GPR39	2	132409911	2_79	0	0.0116098486534076	5.12983936685986	1.87430083226443e-07	0.302714038214585	1
ENSG00000144229.11	THSD7B	2	136765602	2_81	0	0.00889839168013884	5.13909078216552	1.4391523839039e-07	-0.803383526689344	1
ENSG00000144227.4	NXPH2	2	138780751	2_82	0	0.0207150619710342	7.49612260563671	4.88688244107816e-07	-0.886037982600532	1
ENSG00000150540.13	HNMT	2	137963983	2_82	0	0.0158798889908912	4.95217240247108	2.47486886128879e-07	-0.181467974347796	1
ENSG00000144228.8	SPOPL	2	138501652	2_82	0	0.0182611894436686	6.2887928584506	3.61414294580577e-07	0.652149501742563	1
ENSG00000168702.17	LRP1B	2	142131604	2_85	0	0.0103497435114309	5.13815286285711	1.67357654830767e-07	-0.257615490248284	1
ENSG00000075884.13	ARHGAP15	2	143091525	2_85	0	0.0139777104173108	8.00698939113948	3.52220205013398e-07	0.905311893419252	1
ENSG00000121964.14	GTDC1	2	144329174	2_86	0	0.00956635892791791	6.55018287714416	1.97200980778411e-07	-0.513867753756336	1
ENSG00000121989.14	ACVR2A	2	147844091	2_88	0	0.0175096688755813	12.9146651886976	7.11655907063614e-07	-1.48580098053127	2
ENSG00000115947.13	ORC4	2	147946396	2_88	0	0.00766450096736371	5.02814375410567	1.21283170840923e-07	0.193616647987188	2
ENSG00000204406.12	MBD5	2	148020474	2_88	0	0.00882032465523475	6.36704042314043	1.76738494637681e-07	-0.774951765775816	2
ENSG00000150556.16	LYPD6B	2	149038442	2_88	0	0.0305842787189096	18.2641634459229	1.75795195464991e-06	1.92763630510983	1
ENSG00000184898.6	RBM43	2	151261518	2_90	0	0.0163328925755494	8.35163195551016	4.29282739351426e-07	-1.08035622794567	2
ENSG00000123610.4	TNFAIP6	2	151357910	2_90	0	0.0153292331443946	7.74525806760914	3.73650266186684e-07	-0.98037659356202	1
ENSG00000123609.10	NMI	2	151290158	2_90	0	0.0495334508395851	19.0211808926196	2.9651388453188e-06	2.18852604612733	1
ENSG00000080345.17	RIF1	2	151410217	2_90	0	0.0121853180539873	5.55253506264499	2.12930146415924e-07	-0.550534632061435	3
ENSG00000162980.16	ARL5A	2	151828599	2_91	0	0.0109974307008833	4.88180235610068	1.6895863814972e-07	0.0753823987717514	1
ENSG00000182389.19	CACNB4	2	152099291	2_91	0	0.010853738015108	4.77300996189772	1.63034925350864e-07	0.0769078260535197	2
ENSG00000157827.19	FMNL2	2	152335141	2_91	0	0.0173899283948247	9.29320710652617	5.08595347787175e-07	-1.12911917821359	1
ENSG00000177917.10	ARL6IP6	2	152717752	2_91	0	0.0326101060985266	15.3152615964509	1.57175772952332e-06	-1.96378608007428	1
ENSG00000177519.3	RPRM	2	153477985	2_92	0	0.018580300149673	5.01412691897474	2.93195311917728e-07	-0.244040936678546	1
ENSG00000162989.4	KCNJ3	2	154784661	2_93	0	0.0141596772468661	6.84939117946011	3.05220920708116e-07	-0.673719943232208	1
ENSG00000115159.15	GPD2	2	156434411	2_93	0	0.0117183757334328	5.04214595440472	1.85948125897778e-07	0.252328375486929	1
ENSG00000115165.9	CYTIP	2	157488690	2_94	0	0.0140916983632341	6.26397497833768	2.77793657828321e-07	-0.597097621979678	1
ENSG00000123612.15	ACVR1C	2	157628563	2_94	0	0.0132502285758508	5.67578769530497	2.36678324461037e-07	-0.452170977525185	1
ENSG00000153237.17	CCDC148	2	158456265	2_95	0	0.0579332551079335	31.335125244161	5.71305413813524e-06	5.0168980299464	2
ENSG00000144283.21	PKP4	2	158436970	2_95	0	0.014838879503676	12.3448169963891	5.76493928965015e-07	-2.53919643257279	1
ENSG00000163331.11	DAPL1	2	158795222	2_96	0	0.0119764109675919	13.5586496556125	5.11036715324476e-07	-1.40793369561305	1
ENSG00000196151.10	WDSUB1	2	159290634	2_96	0	0.00636503924132292	7.60187703691458	1.52275803444403e-07	0.85709122564317	1
ENSG00000123636.17	BAZ2B	2	159616888	2_96	0	0.0343017710885475	23.0392870135825	2.48710747680046e-06	-2.77591133184912	1
ENSG00000136536.14	MARCH7	2	159712509	2_96	0	0.00751694016054494	8.92299711486041	2.1108667511698e-07	-1.39505262520095	2
ENSG00000241399.6	CD302	2	159798279	2_96	0	0.00874709146574559	10.5964739495717	2.91698379410783e-07	-1.80005299173214	1
ENSG00000054219.10	LY75	2	159904571	2_96	0	0.00710254218401463	8.804841867006	1.96808728714629e-07	-1.00375926895829	1
ENSG00000136560.13	TANK	2	161136430	2_97	0	0	127.268673475236	0	2.48369444640835	2
ENSG00000115233.11	PSMD14	2	161308497	2_97	0	0	1682.89141233606	0	-1.49491370104441	1
ENSG00000197635.9	DPP4	2	162074564	2_97	0	0	13.5909209968641	0	0.214807606055641	1
ENSG00000115290.9	GRB14	2	164621693	2_100	0	0.0301129290725152	15.0225897870424	1.42366163995638e-06	-1.72745493633245	1
ENSG00000082438.15	COBLL1	2	164843369	2_100	0	0.010532537189364	4.96687762957166	1.64636238563428e-07	0.50390073113422	1
ENSG00000169507.9	SLC38A11	2	164935829	2_100	0	0.0185382461542067	10.3688401202552	6.04933723833233e-07	1.07450428982957	1
ENSG00000178662.15	CSRNP3	2	165469352	2_100	0	0.0220325684982752	12.0229441288064	8.33652259511643e-07	-1.73727520511578	1
ENSG00000115339.13	GALNT3	2	165795854	2_100	0	0.0247127641762251	13.1239757957744	1.02069437015886e-06	-1.93664966937965	2
ENSG00000123607.14	TTC21B	2	165954114	2_100	0	0.0110758049530999	5.44673073639024	1.89854186786988e-07	0.589430565572287	1
ENSG00000169432.14	SCN9A	2	166376083	2_101	0	0.0304288018717451	16.0240693855465	1.53449911727906e-06	1.61228620666273	1
ENSG00000136546.13	SCN7A	2	166493861	2_101	0	0.00980996564286252	5.18998030001231	1.60229386349988e-07	-0.353471820008878	1
ENSG00000172292.14	CERS6	2	168456065	2_102	0	0.0102041156781484	8.41705411812706	2.70299017134651e-07	-0.857006321706637	1
ENSG00000239474.6	KLHL41	2	169508867	2_103	0	0.0144338586542906	6.04274609176973	2.74489520107917e-07	0.830360056564783	1
ENSG00000138399.17	FASTKD1	2	169531376	2_103	0	0.0127199734534755	4.83518230078029	1.93556620872247e-07	-0.109659471111316	3
ENSG00000154479.12	CCDC173	2	169694539	2_103	0	0.0713423811472496	21.4477101348299	4.81545696096591e-06	-2.77180445556628	1
ENSG00000144362.11	PHOSPHO2	2	169693707	2_103	0	0.0901858052631486	23.7473610550897	6.74004065921436e-06	3.31459471557818	2
ENSG00000213160.9	KLHL23	2	169693645	2_103	0	0.0143799169053555	6.00699851788579	2.7184595485121e-07	0.915579442896457	1
ENSG00000138382.14	METTL5	2	169825274	2_103	0	0.0137388959244068	5.5712665054705	2.40887764389411e-07	-0.645300726940438	1
ENSG00000144357.16	UBR3	2	169826710	2_103	0	0.0206865490783436	9.48621328478336	6.17575283657503e-07	-1.42554468741668	2
ENSG00000071909.18	MYO3B	2	170178516	2_103	0	0.021648159130041	9.92140759001236	6.75932357429282e-07	-1.20177092504186	1
ENSG00000115844.10	DLX2	2	172103018	2_104	0	0.00624814155936027	10.1797775154512	2.00169599625282e-07	-0.713377577146026	1
ENSG00000204335.3	SP5	2	170714891	2_104	0	0.00322117682968437	4.8872814855424	4.95439801902559e-08	0.0751420219563047	2
ENSG00000204334.7	ERICH2	2	170784224	2_104	0	0.0474043192904264	27.7074142294704	4.13354705478426e-06	2.4106757878857	1
ENSG00000128683.13	GAD1	2	170813566	2_104	0	0.00419682288927625	7.19346149175082	9.50096107105091e-08	0.757085618817742	1
ENSG00000115806.12	GORASP2	2	170928386	2_104	0	0.0109689829704623	16.6846092562723	5.75958744188487e-07	2.46671422657279	2
ENSG00000198586.13	TLK1	2	171231129	2_104	0	0.0337516267291635	25.9091174951814	2.75204989576654e-06	2.58604469122805	1
ENSG00000123600.19	METTL8	2	171435106	2_104	0	0.00503346393500426	10.177604406416	1.61220959372456e-07	1.23304625177735	1
ENSG00000115827.13	DCAF17	2	171434071	2_104	0	0.0442191160918823	29.6652869013509	4.12826515288503e-06	-2.4752119625319	1
ENSG00000071967.11	CYBRD1	2	171505166	2_104	0	0.00329560381066663	6.6522633852138	6.89943307145424e-08	1.37428533150812	1
ENSG00000077380.15	DYNC1I2	2	171687403	2_104	1	0.297518918622507	31.9761945368014	2.99398994827825e-05	-4.41762938621554	1
ENSG00000128708.12	HAT1	2	171922612	2_104	0	0.00399046800163538	6.56075209636326	8.23922635346835e-08	-0.0353344432900561	1
ENSG00000115840.13	SLC25A12	2	172030734	2_104	1	0.060020582034044	28.618205631904	5.4056954713295e-06	4.11710172326133	1
ENSG00000172878.13	METAP1D	2	171997407	2_104	0	0.00371565349449887	18.5317055329007	2.16700329255797e-07	-3.17996990674543	2
ENSG00000144355.14	DLX1	2	172084313	2_104	0	0.0036738396051349	6.09498005292317	7.04695428253818e-08	0.620907032746887	2
ENSG00000091409.14	ITGA6	2	172427651	2_105	0	0.00456761739973	7.69950429390121	1.10678039559279e-07	-1.02049044435118	1
ENSG00000152256.13	PDK1	2	172555077	2_105	0	0.0199667589443774	21.3623658461045	1.34235040103592e-06	-2.12407553860894	2
ENSG00000091436.16	MAP3K20	2	173075305	2_105	0	0.0250642067886498	22.8006954078156	1.79850244096536e-06	2.01786588210254	2
ENSG00000144354.13	CDCA7	2	173309614	2_105	0	0.00442455981372158	7.25492075384329	1.01021012541745e-07	0.356929077226751	2
ENSG00000172845.14	SP3	2	173965538	2_105	0	0.00340219337398118	4.80794287913483	5.14786640164168e-08	0.265267631988114	1
ENSG00000138430.15	OLA1	2	174248036	2_105	0	0.012121416873312	22.4939881906589	8.58082063490416e-07	-4.35223013267743	1
ENSG00000144306.14	SCRN3	2	174386257	2_105	0	0.00339038065037245	5.08447901101866	5.42505185023084e-08	-0.628429290565721	2
ENSG00000163328.13	GPR155	2	174486532	2_105	0	0.0463794922963949	31.7079284831615	4.62810106188885e-06	-3.06549750975912	2
ENSG00000115935.17	WIPF1	2	174575588	2_105	0	0.0254106402495274	26.4407408990919	2.11445380677439e-06	2.97731429773848	1
ENSG00000115966.16	ATF2	2	175168302	2_106	0	0.0068657127680235	6.26996823857354	1.35475244971507e-07	0.602908616309713	1
ENSG00000154518.9	ATP5G3	2	175185320	2_106	0	0.0305465462223918	18.4964970674073	1.77811798630982e-06	-2.08870019022852	1
ENSG00000144320.13	LNPK	2	176002028	2_106	0	0.0840823705055082	30.5998709176081	8.0971748079176e-06	-3.04380106610268	1
ENSG00000128654.13	MTX2	2	176269444	2_106	0	0.010236374992332	8.96220887655735	2.8871558129889e-07	0.645995918705196	1
ENSG00000116044.15	NFE2L2	2	177392552	2_107	0	0.0401094492824891	16.1013922312065	2.03244640531682e-06	1.62873222384433	2
ENSG00000018510.13	AGPS	2	177392663	2_107	0	0.0392332581416178	15.8879836538243	1.9616979299719e-06	-2.08580742357049	1
ENSG00000196659.9	TTC30B	2	177553217	2_107	0	0.0145819892641726	6.38930896785847	2.93210580432643e-07	0.62994428522681	1
ENSG00000155636.14	RBM45	2	178111787	2_108	0	0.0199366357706732	19.9941659517696	1.25448115246016e-06	2.06053225658997	2
ENSG00000079156.16	OSBPL6	2	178193987	2_108	0	0.00602765248702752	8.57630515897099	1.62688706109061e-07	0.961781548080063	1
ENSG00000180228.12	PRKRA	2	178419285	2_108	0	0.00853856333101033	11.8942930746034	3.19618870872117e-07	-1.4852003899692	1
ENSG00000204311.12	DFNB59	2	178451344	2_108	0	0.0282305097969788	23.3310180046011	2.07281901204196e-06	-2.15070204825833	1
ENSG00000079150.17	FKBP7	2	178478636	2_108	0	0.00741860058220012	10.5542162680581	2.46409218926848e-07	1.25203908398748	1
ENSG00000116095.10	PLEKHA3	2	178480456	2_108	0	0.00409932061302609	4.90616304706734	6.32940429064938e-08	0.347626442384061	1
ENSG00000155657.26	TTN	2	178831108	2_108	0	0.0152048063672945	17.4018243978986	8.32692492959048e-07	-1.71168928626987	1
ENSG00000144331.18	ZNF385B	2	179861799	2_108	0	0.053216834844159	29.4494373055832	4.93213568151663e-06	3.22423509381397	1
ENSG00000163510.13	CWC22	2	180007267	2_108	0	0.0448796269337658	27.8004162366662	3.92653533647093e-06	-2.66591280358589	1
ENSG00000170035.15	UBE2E3	2	180967386	2_109	0	0	23.8540548740368	0	2.12626297863142	1
ENSG00000162992.3	NEUROD1	2	181680491	2_110	0	0.0140986515115294	13.3439848920559	5.92068684479847e-07	1.64339416603118	1
ENSG00000188452.13	CERKL	2	181680491	2_110	0	0.0140986515115294	13.3439848920559	5.92068684479847e-07	1.64339416603118	1
ENSG00000138434.16	SSFA2	2	181892173	2_110	0	0.00593510431576216	5.22270174115127	9.75511862756895e-08	0.0244098626475879	1
ENSG00000077232.17	DNAJC10	2	182716886	2_110	0	0.00626818827501141	5.46568399586341	1.07819056055277e-07	0.353917946553681	1
ENSG00000162998.4	FRZB	2	182866669	2_110	0	0.00645836285551804	5.76758139564625	1.17226324300618e-07	-0.436829721918623	2
ENSG00000061676.14	NCKAP1	2	183036710	2_110	0	0.0130021270198172	12.839296350599	5.25369191247203e-07	-1.5866208188052	1
ENSG00000163002.12	NUP35	2	183116059	2_110	0	0.00591929028650085	4.82849286182933	8.99477296759916e-08	0.156750593840577	2
ENSG00000170396.7	ZNF804A	2	184598393	2_112	0	0.00446439687134403	5.02579078746612	7.06116198933558e-08	0.223294429104377	2
ENSG00000065548.17	ZC3H15	2	186486293	2_112	0	0.0060593842829757	7.9340318028714	1.51297379755875e-07	0.984267391041808	1
ENSG00000138448.11	ITGAV	2	186578558	2_112	0	0.0265071378575614	22.0328125842733	1.83798410267423e-06	2.31935543773581	1
ENSG00000144369.12	FAM171B	2	186693557	2_112	0	0.00445048467458142	4.99611252188905	6.9975900259797e-08	0.306128991869172	1
ENSG00000163012.3	ZSWIM2	2	186849535	2_112	0	0.0430449570194563	26.7042515302932	3.61752600866778e-06	2.62890811252691	1
ENSG00000064989.12	CALCRL	2	187448790	2_112	0	0.00504396384104677	6.18761709951793	9.82210040226437e-08	-0.650455719730241	1
ENSG00000168542.14	COL3A1	2	188973663	2_112	0	0.00436288253590056	4.80687725831473	6.60002418302174e-08	-0.10172983085297	2
ENSG00000204262.11	COL5A2	2	189180039	2_113	0	0.0120031307222748	9.32672377181738	3.52316208902711e-07	-1.50622525102572	3
ENSG00000138449.10	SLC40A1	2	189576083	2_113	0	0.0273104390544489	17.1960579066834	1.47797318503387e-06	-2.03884882209744	2
ENSG00000138381.9	ASNSD1	2	189582892	2_113	0	0.112430639815178	30.9505426984243	1.09512053922557e-05	3.82619826337714	2
ENSG00000151687.14	ANKAR	2	189674604	2_113	0	0.0100451794475046	7.62714289228097	2.4111740221908e-07	0.641006447606335	1
ENSG00000128699.13	ORMDL1	2	189783978	2_113	0	0.170811110699781	35.1654745892337	1.89034717828003e-05	-4.12609731793525	2
ENSG00000064933.17	PMS1	2	189783193	2_113	0	0.0075082264175671	4.85217389456877	1.1465227886299e-07	-0.346026434451219	2
ENSG00000198130.15	HIBCH	2	190343248	2_113	0	0.00753538072585602	4.88653283983625	1.15881736744666e-07	-0.48482015022506	1
ENSG00000151689.12	INPP1	2	190343248	2_113	0	0.0124226314079539	9.65436960175453	3.77438757777247e-07	1.91155844324358	2
ENSG00000151690.14	MFSD6	2	190421006	2_113	0	0.0191325159513317	13.7822320151651	8.29851941675323e-07	2.53645647613634	1
ENSG00000189362.11	NEMP2	2	190531462	2_113	0	0.0341854178772695	19.3544573776812	2.08224039113224e-06	3.0222552226532	1
ENSG00000138386.16	NAB1	2	190645806	2_113	0	0.00752858771248322	4.87796300076518	1.15574225059349e-07	0.31754465701867	2
ENSG00000115415.18	STAT1	2	191020034	2_113	0	0.0218442711474706	15.053110663663	1.03483899793531e-06	1.49237096116781	1
ENSG00000138378.17	STAT4	2	191151202	2_114	0	0.00902148340113251	7.7068137750825	2.18807292898047e-07	-0.788360452187198	1
ENSG00000173559.12	NABP1	2	191677959	2_114	0	0.00667332602908166	4.8632003861982	1.0213473857719e-07	0.160005245035939	2
ENSG00000118997.13	DNAH7	2	196068464	2_116	0	0.0596021115846974	19.7984354577419	3.71365446022635e-06	-2.76027987712491	2
ENSG00000138411.10	HECW2	2	196593392	2_116	0	0.0265325868652611	11.9803402729448	1.00036323371946e-06	1.34305306544262	2
ENSG00000144395.17	CCDC150	2	196640040	2_116	0	0.0136392833492976	5.60877854950362	2.40751398503692e-07	-0.462308287410154	1
ENSG00000119041.10	GTF3C3	2	196799713	2_116	0	0.0141375265909841	5.9515387960948	2.64796156734656e-07	-0.662546418994096	1
ENSG00000187944.2	C2orf66	2	196812479	2_116	0	0.0276711371098044	12.3838673221039	1.07843076914709e-06	-1.45970844333665	1
ENSG00000115541.10	HSPE1	2	197499794	2_117	0	0.0243130085479084	11.376623963889	8.70484575112737e-07	-1.54233154710857	2
ENSG00000162944.10	RFTN2	2	197675986	2_117	0	0.0125439048773246	5.04407264859884	1.9912374824027e-07	-0.324016894434402	1
ENSG00000247626.4	MARS2	2	197707737	2_117	0	0.0155964427235828	7.12508251795326	3.49723186465187e-07	0.897559481591476	1
ENSG00000115896.15	PLCL1	2	197801037	2_117	0	0.0141431766420529	6.19024708211188	2.75526847625084e-07	0.55059576554005	1
ENSG00000226124.6	FTCDNL1	2	199760433	2_118	0	0.0168518175139177	6.4920179968261	3.4429874235913e-07	1.10084865216478	3
ENSG00000162971.10	TYW5	2	199955071	2_118	0	0.0172134841720335	6.69513769306665	3.62691411309339e-07	1.2309570197885	1
ENSG00000162972.10	MAIP1	2	199954933	2_118	0	0.044259979057065	15.7726648218972	2.19697569406294e-06	-1.79478325115253	1
ENSG00000196141.13	SPATS2L	2	200305189	2_118	0	0.0143551064119477	4.95896864371779	2.24030295681819e-07	-0.35838167979005	2
ENSG00000163535.17	SGO2	2	200510220	2_118	0	0.0158262450926253	5.89152640794395	2.93436875387235e-07	0.593790603161271	1
ENSG00000082153.17	BZW1	2	200810095	2_119	0	0.0197952554272941	9.82841259377265	6.12284779227213e-07	2.29991612967394	1
ENSG00000013441.15	CLK1	2	200864612	2_119	0	0.0127022372944253	5.55320483256926	2.21989732710978e-07	0.940101241922343	1
ENSG00000240344.8	PPIL3	2	200889218	2_119	0	0.0126265032130272	5.01579340684226	1.99311201644588e-07	-0.44606516256409	1
ENSG00000115942.8	ORC2	2	200963642	2_119	0	0.0158988030099219	7.67576696363563	3.8405655603048e-07	-1.34054442204098	1
ENSG00000155744.9	FAM126B	2	201071138	2_119	0	0.0127249635688517	5.48034153461758	2.19468980320857e-07	-0.865054256925285	1
ENSG00000119013.8	NDUFB3	2	201075522	2_119	0	0.0151728436877074	6.8168358157318	3.25505845014898e-07	-0.980901888907354	1
ENSG00000003402.19	CFLAR	2	201113876	2_119	0	0.019262428521285	8.25715534345978	5.00553461459307e-07	0.0796342213909477	2
ENSG00000003400.14	CASP10	2	201183110	2_119	0	0.0209783158157804	9.3731962120343	6.18824217285485e-07	1.4555575134723	1
ENSG00000064012.21	CASP8	2	201233250	2_119	0	0.0129159267675875	5.10034623165113	2.07316661371208e-07	-0.0263343573578253	2
ENSG00000115993.12	TRAK2	2	201450110	2_119	0	0.0131527075612652	5.22802027463303	2.16402065108901e-07	-0.176940912579922	1
ENSG00000155754.14	ALS2CR11	2	201618330	2_119	0	0.0149767202487812	6.37210480442129	3.00336836205783e-07	0.612303149075718	1
ENSG00000155755.18	TMEM237	2	201640822	2_119	0	0.0125528707248427	5.15743314844171	2.03744379565347e-07	-0.463677298864937	2
ENSG00000082126.17	MPP4	2	201664791	2_119	0	0.0938396356663548	24.57244103639	7.25677383852862e-06	-2.50519766043144	1
ENSG00000116030.16	SUMO1	2	202238678	2_120	0	0.00780581520036416	6.59486516127606	1.62006768507212e-07	0.745385259965793	1
ENSG00000138439.11	FAM117B	2	202634789	2_120	0	0.00939691768859374	8.3632396712177	2.47325524778333e-07	1.48527554505212	1
ENSG00000163596.16	ICA1L	2	202871528	2_120	0	0.010354187794922	9.28875101827876	3.02679029763689e-07	1.35601599655942	1
ENSG00000138442.9	WDR12	2	203016269	2_120	0	0.0101534816155545	9.10201573758203	2.90844960113883e-07	1.3358726422158	1
ENSG00000118257.16	NRP2	2	205683783	2_121	0	0.0128485997064192	5.17040792779541	2.09068970911899e-07	-0.351433382550651	1
ENSG00000114933.15	INO80D	2	206088333	2_122	0	0.0194996802767072	16.2247028289477	9.9566494127239e-07	2.14526557132514	1
ENSG00000023228.13	NDUFS1	2	206136541	2_122	0	0.0245470211195696	18.3539326458296	1.4178715996788e-06	-2.28724465072967	1
ENSG00000114942.13	EEF1B2	2	206159383	2_122	0	0.0198304845482021	16.4189998152259	1.02468174163904e-06	2.14288384672015	1
ENSG00000183671.12	GPR1	2	206217980	2_122	0	0.00589282845954042	5.52880110836777	1.02533017738654e-07	-0.459908705899295	1
ENSG00000204186.7	ZDBF2	2	206273755	2_122	0	0.0113385680561809	11.4328768553449	4.07964816500386e-07	1.72621240271979	1
ENSG00000114948.12	ADAM23	2	206443099	2_122	0	0.0121307605420592	12.1040419357652	4.62090907789706e-07	-1.41094163821462	1
ENSG00000138400.12	MDH1B	2	206747102	2_122	0	0.0442684748199118	24.2757766669808	3.382023855297e-06	2.30158042480913	3
ENSG00000118246.13	FASTKD2	2	206765369	2_122	0	0.00972029154042664	10.7108742031099	3.276522715908e-07	-1.39838792166944	2
ENSG00000118263.14	KLF7	2	207148831	2_122	0	0.00807955421033768	9.04742532709771	2.30049545857072e-07	1.23550365298675	1
ENSG00000144401.14	METTL21A	2	207619957	2_122	0	0.0082510325545142	15.4483288039614	4.01142594190238e-07	-2.9216833264682	1
ENSG00000163249.11	CCNYL1	2	207712007	2_122	0	0.005682872745992	5.37875501027903	9.61963665454491e-08	-0.488104317417028	1
ENSG00000118231.4	CRYGD	2	208124828	2_123	0	0.0352590784692075	12.7198497879018	1.41143835101419e-06	1.37892318224523	1
ENSG00000168582.4	CRYGA	2	208165848	2_123	0	0.0323490378174373	11.8901232284153	1.21047743213302e-06	-1.43636033713999	1
ENSG00000188674.10	C2orf80	2	208168414	2_123	0	0.0258105256263905	9.71945822510224	7.89492266324368e-07	-1.13658912341105	2
ENSG00000178385.14	PLEKHM3	2	208025325	2_123	0	0.0187857641094312	6.67413756700495	3.94578113785029e-07	-0.795369467767734	1
ENSG00000138413.13	IDH1	2	208266212	2_123	0	0.0321733710592984	11.8377060628475	1.19859674355287e-06	1.72362315191171	1
ENSG00000115020.16	PIKFYVE	2	208266265	2_123	0	0.0406840726380573	14.10075958468	1.8054102456457e-06	-1.94441506722819	2
ENSG00000144407.9	PTH2R	2	208359705	2_123	0	0.0324667388992213	11.925086322865	1.21845409969704e-06	1.76751169428258	1
ENSG00000144406.18	UNC80	2	209772023	2_124	0	0.0134839707957476	16.2016404764481	6.87520682753414e-07	2.32307357500806	2
ENSG00000078018.19	MAP2	2	209422351	2_124	0	0.00519261131793747	7.22164455639882	1.18013284672036e-07	-0.891442310417132	2
ENSG00000197713.14	RPE	2	210002122	2_124	0	0.00932270827661608	13.131721604715	3.8527669105816e-07	1.6179704751044	1
ENSG00000115361.7	ACADL	2	210453271	2_124	0	0.00422470137852804	5.12509436855137	6.81407417181381e-08	0.0646547108668977	1
ENSG00000021826.14	CPS1	2	210477414	2_124	0	0.00806347072104341	10.3977190090891	2.63857269445629e-07	0.777974931278474	1
ENSG00000178568.14	ERBB4	2	212538367	2_125	0	0.00737598253644689	7.08723609666367	1.64515095579182e-07	-0.768343945763041	1
ENSG00000030419.16	IKZF2	2	213152260	2_126	0	0.0138906012584388	6.67937763870329	2.91988681287285e-07	0.789009330950939	1
ENSG00000171450.5	CDK5R2	2	218959212	2_129	0	0.00619008328306847	5.70070043318965	1.11053866995438e-07	0.458460593234829	1
ENSG00000181378.13	CFAP65	2	219041645	2_129	0	0.00602146551829674	5.31403069220254	1.00701336808563e-07	0.412849793874703	2
ENSG00000182698.11	RESP18	2	219333008	2_129	0	0.00720466865608327	7.13598959529644	1.61799507063227e-07	-0.584765084423654	1
ENSG00000231672.6	DIRC3	2	217755178	2_129	0	0.0056835449992455	5.10244758761668	9.12655402308423e-08	0.539436440864961	2
ENSG00000188282.12	RUFY4	2	218034910	2_129	0	0.00571608551179159	5.44244266843375	9.79042519867272e-08	0.929514946912661	2
ENSG00000163464.7	CXCR1	2	218166777	2_129	0	0.014187277648793	14.9184444690789	6.66087960406234e-07	-1.90561753491465	1
ENSG00000163466.15	ARPC2	2	218216699	2_129	0	0.00593039190229394	13.1359494306038	2.45162383895074e-07	3.09599171121457	2
ENSG00000179921.14	GPBAR1	2	218259499	2_129	0	0.0223100560040946	21.0645629106629	1.47897926773121e-06	-4.36656988200898	1
ENSG00000127837.9	AAMP	2	218268856	2_129	0	0.0101254900601486	18.7619706526088	5.97865478803698e-07	4.05020340188631	2
ENSG00000127838.13	PNKD	2	218270205	2_129	1	0.19658484806611	26.4809521012473	1.63829690435672e-05	-4.97398410824465	1
ENSG00000135926.14	TMBIM1	2	218292881	2_129	0	0.0131083465828872	14.6160879489445	6.02959353842046e-07	2.01547198114319	1
ENSG00000018280.16	SLC11A1	2	218381984	2_129	0	0.00564315815924787	4.83006825022074	8.57796882366776e-08	0.272188909358989	1
ENSG00000135913.10	USP37	2	218566568	2_129	0	0.0312292703585911	22.6901842449159	2.23002038769212e-06	3.01310813582284	1
ENSG00000144580.13	CNOT9	2	218568272	2_129	0	0.0131735304268202	13.016183906551	5.3962843814409e-07	-2.29069505191334	1
ENSG00000115556.13	PLCD4	2	218608011	2_129	0	0.0142097369756125	13.4173227654379	6.00013304045804e-07	2.20095482835728	1
ENSG00000074582.12	BCS1L	2	218658716	2_129	0	0.00678962285753781	6.80416369895456	1.45388273245501e-07	-0.983892198169074	1
ENSG00000115568.15	ZNF142	2	218658710	2_129	0	0.0185451959189904	16.5345586094417	9.65012647664942e-07	-2.45711959831613	2
ENSG00000163481.7	RNF25	2	218672452	2_129	0	0.00636585371201714	6.15266290340652	1.232618691895e-07	0.870963543809379	1
ENSG00000163482.11	STK36	2	218672243	2_129	0	0.0123334733010199	12.624403643053	4.90010339044961e-07	2.13497891565869	2
ENSG00000135912.10	TTLL4	2	218710630	2_129	0	0.00702733754053619	7.26977100273143	1.60775740599948e-07	1.18463796407595	1
ENSG00000135929.8	CYP27A1	2	218780830	2_129	0	0.0228653509641931	17.545069039427	1.26253064092819e-06	-2.43277958485066	1
ENSG00000187736.12	NHEJ1	2	219160586	2_129	0	0.0231252617995458	17.9987378702008	1.30989861751478e-06	-2.1193661749661	2
ENSG00000213901.10	SLC23A3	2	219170383	2_129	0	0.00976770293021612	10.1876907999789	3.13167850850311e-07	-1.60161287625907	1
ENSG00000144567.10	FAM134A	2	219176369	2_129	0	0.0238088031919256	18.3311022656806	1.37352041558769e-06	2.15731654484627	1
ENSG00000115649.15	CNPPD1	2	219177636	2_129	0	0.0177484486883043	15.4920181080304	8.65321249987911e-07	1.8881567024556	2
ENSG00000158552.12	ZFAND2B	2	219194103	2_129	0	0.0145395395057614	13.6963630357903	6.2670748895096e-07	1.8480242244153	1
ENSG00000115657.12	ABCB6	2	219218731	2_129	0	0.0103458134331382	10.2739891570695	3.34512783578258e-07	1.08283581909846	1
ENSG00000198925.10	ATG9A	2	219229829	2_129	0	0.0137979081745088	13.3018148621285	5.77607898002749e-07	-1.56783505277842	2
ENSG00000163516.13	ANKZF1	2	219229585	2_129	0	0.00771329698016332	7.830659417704	1.90084787726555e-07	-1.00556164760891	2
ENSG00000115661.13	STK16	2	219241541	2_129	0	0.00783644410058981	7.68938842160309	1.89635575110353e-07	0.752854440056946	1
ENSG00000127824.13	TUBA4A	2	219278362	2_129	0	0.0705923475277734	28.3136080176502	6.29016175074779e-06	2.43612347569573	1
ENSG00000135924.15	DNAJB2	2	219279688	2_129	0	0.00743040167558895	7.32115245289441	1.71198799867913e-07	0.89082174447	1
ENSG00000054356.13	PTPRN	2	219309183	2_129	0	0.0056489377720107	4.75713661091573	8.45709847492615e-08	-0.211753255436083	1
ENSG00000123992.18	DNPEP	2	219400504	2_129	0	0.00671241867444916	6.35472851080889	1.34240948428684e-07	-0.5405663497662	1
ENSG00000175084.11	DES	2	219418182	2_129	0	0.00586540571004224	5.17254115073957	9.54796868048123e-08	-0.400854901777096	2
ENSG00000072195.14	SPEG	2	219434550	2_129	0	0.00566704942106433	4.80532985289286	8.5701648951263e-08	-0.0881576992387396	1
ENSG00000144591.18	GMPPA	2	219476044	2_129	0	0.00604355404454593	5.35766774284394	1.01900698517085e-07	0.331975394443113	1
ENSG00000123989.13	CHPF	2	219543916	2_129	0	0.0441402202076467	23.612313679032	3.28006169994556e-06	2.29211757794299	1
ENSG00000188760.10	TMEM198	2	219543916	2_129	0	0.0441402202076466	23.612313679032	3.28006169994555e-06	2.29211757794299	1
ENSG00000123999.4	INHA	2	219572251	2_129	0	0.00572744738015929	4.92692314331526	8.88067280016212e-08	-0.284848632179338	1
ENSG00000124006.14	OBSL1	2	219578608	2_129	0	0.0115909922252486	11.6145312671858	4.23673475763822e-07	-1.24406870660562	1
ENSG00000144589.21	STK11IP	2	219597759	2_130	0	0.0105325713126043	7.00882739144225	2.32321148807253e-07	0.68729689038761	2
ENSG00000116106.11	EPHA4	2	221561296	2_130	0	0.00870420623937229	5.19040513089387	1.42180292695596e-07	0.286837423723475	1
ENSG00000116120.9	FARSB	2	222681330	2_131	0	0.0227727323222986	16.2251624616685	1.16282181066292e-06	-1.68230314971852	2
ENSG00000124003.12	MOGAT1	2	222671953	2_131	0	0.00732896651504467	5.39477259317304	1.24429929101273e-07	0.325183582352676	1
ENSG00000123983.13	ACSL3	2	222860739	2_131	0	0.00708424928688578	5.07119671094995	1.13061115464179e-07	-0.221611932929511	1
ENSG00000135900.3	MRPL44	2	223957073	2_131	0	0.00684959322405032	4.75028326693956	1.02398421664397e-07	-0.0110553878503549	1
ENSG00000135919.12	SERPINE2	2	224039199	2_132	0	0.00936689550458014	4.78153744304914	1.40952313992203e-07	-0.044889356397051	1
ENSG00000124019.9	FAM124B	2	224402706	2_132	0	0.0107242413001241	5.83536221464232	1.96944279107268e-07	0.28346506922558	2
ENSG00000135905.18	DOCK10	2	225041976	2_133	0	0.00960287744309651	9.26254310749148	2.79924300788154e-07	-1.13597095161783	1
ENSG00000081052.11	COL4A4	2	227163765	2_133	0	0.0105750797267337	9.86375198866696	3.28272700532114e-07	1.13572398426409	1
ENSG00000169031.18	COL4A3	2	227130112	2_133	0	0.00873593488010671	8.01351543629654	2.20313667214941e-07	-0.852248453962995	1
ENSG00000168958.19	MFF	2	227261778	2_134	0	0.0113155090289671	5.48298954524241	1.9525424606747e-07	0.398458752330716	1
ENSG00000173744.17	AGFG1	2	227472263	2_134	0	0.0329642525573529	15.7252254128546	1.63135728277423e-06	-1.79948361885544	1
ENSG00000135917.13	SLC19A3	2	227717302	2_134	0	0.0157695213872836	8.65333850512573	4.29448587989403e-07	-0.914220639871551	2
ENSG00000115009.11	CCL20	2	227804319	2_134	0	0.0106388912017247	4.89462359501839	1.63879503958393e-07	-0.158729993473003	1
ENSG00000123977.9	DAW1	2	227894838	2_134	0	0.075010133429861	23.7034209588514	5.59551341247508e-06	-2.26785734617111	1
ENSG00000187957.7	DNER	2	229714856	2_135	1	0.0154472088061428	17.7396931765301	8.62392746133069e-07	-3.65298560676755	1
ENSG00000163053.10	SLC16A14	2	230068255	2_135	0	0.00478324701310795	4.83656850863748	7.2806327764976e-08	-0.271249716508773	2
ENSG00000079263.18	SP140	2	230203422	2_135	0	0.00656560964765751	7.37275431945662	1.52339945019207e-07	0.77509289758385	1
ENSG00000135899.17	SP110	2	230211902	2_135	0	0.00617860299119299	7.78017218167391	1.51282423238376e-07	-1.26226550044747	1
ENSG00000237412.6	PRSS56	2	231709555	2_136	0	0.010760816399229	4.951503892242	1.6768388213676e-07	0.0691406679835759	3
ENSG00000135902.9	CHRND	2	232526097	2_136	0	0.0524502827171379	20.162230467956	3.32809244966982e-06	-2.18381270985301	1
ENSG00000173699.15	SPATA3	2	231012492	2_136	0	0.0110690048108383	5.22096089549078	1.8187289937935e-07	0.305920001829792	1
ENSG00000173692.12	PSMD1	2	231056872	2_136	0	0.0111156477806473	5.26109034932355	1.84043087625154e-07	0.387173588047332	1
ENSG00000135914.5	HTR2B	2	231125386	2_136	0	0.0156879965559403	8.55196912800984	4.22223676890696e-07	-1.02119716268375	2
ENSG00000135931.17	ARMC9	2	231198852	2_136	0	0.0107559003244168	4.94714688830814	1.67459792232013e-07	0.191586753239985	2
ENSG00000171596.6	NMUR1	2	231531341	2_136	0	0.0106693659163331	4.87007475571357	1.63524643619292e-07	0.17956491552877	1
ENSG00000187514.16	PTMA	2	231706100	2_136	0	0.0109159927179779	5.0881197422395	1.74795212820251e-07	-0.453837365985313	1
ENSG00000144524.17	COPS7B	2	231779174	2_136	0	0.0732555438463891	23.4189043781234	5.39903376985345e-06	2.73002900079107	1
ENSG00000144535.19	DIS3L2	2	231961176	2_136	0	0.0295199396403515	14.6113953466321	1.35742589768781e-06	1.63791499701457	1
ENSG00000221944.6	TIGD1	2	232550122	2_136	0	0.0107400139524662	4.93304646783611	1.66735864513819e-07	-0.27969226245896	1
ENSG00000115468.11	EFHD1	2	232613222	2_136	0	0.0129236156311351	6.69976316407262	2.72491184854045e-07	0.653700057514854	2
ENSG00000204120.14	GIGYF2	2	232694905	2_137	0	0.0102466976640302	5.78102706587913	1.86422315790325e-07	0.679722608135675	1
ENSG00000115474.6	KCNJ13	2	232776300	2_137	0	0.0094125670779347	5.00946457013003	1.48391275297514e-07	0.210866683727273	1
ENSG00000182600.9	C2orf82	2	232856815	2_137	0	0.0117819269935644	7.14975657312797	2.651041685277e-07	-0.73621000218544	1
ENSG00000066248.14	NGEF	2	233013260	2_137	0	0.0661001593603997	23.5654458177386	4.90215614579639e-06	-2.16291154457594	1
ENSG00000085982.13	USP40	2	233467531	2_137	0	0.0171865157092611	10.8010652121535	5.84202486657696e-07	1.27941217118428	3
ENSG00000123485.11	HJURP	2	233831164	2_137	0	0.0534911638432795	21.7086170722555	3.65445971607921e-06	-2.17956558319571	2
ENSG00000130147.15	SH3BP4	2	234951552	2_138	0	0.0151594616278581	4.94393856211442	2.35866257931801e-07	0.309276595437027	1
ENSG00000168505.6	GBX2	2	236218012	2_139	0	0.0578635024092523	21.9241118544712	3.99241519890202e-06	2.85717286124086	1
ENSG00000132321.16	IQCA1	2	236506648	2_139	0	0.00959942649133549	5.17324702633556	1.56285065021457e-07	-0.301598563558899	1
ENSG00000198612.10	COPS8	2	237085776	2_140	0	0.0174140092109396	7.83173155346798	4.29205754796785e-07	-0.87219614403775	1
ENSG00000163359.15	COL6A3	2	237416756	2_140	0	0.0128253662978718	4.90835927261612	1.98113967386272e-07	0.131812536106284	1
ENSG00000124839.12	RAB17	2	237587120	2_140	0	0.0126954342505495	4.81112321358773	1.922219655123e-07	-0.0883485328362166	3
ENSG00000177483.11	RBM44	2	237798821	2_140	0	0.0148268336247144	6.29375192687135	2.93675021226947e-07	-0.704831300345575	2
ENSG00000132329.10	RAMP1	2	237858483	2_141	0	0.0158773940760785	5.24075634931365	2.61867840577187e-07	0.341192352796784	1
ENSG00000184182.18	UBE2F	2	237966682	2_141	0	0.0174207388633908	6.12800682463978	3.35965579174853e-07	-0.715075416567819	1
ENSG00000132330.16	SCLY	2	238060509	2_141	0	0.0360816398320414	13.1179443488674	1.48957036994844e-06	1.74551520845361	3
ENSG00000144488.14	ESPNL	2	238099356	2_141	0	0.0154892232804763	5.00410868399082	2.43930073975793e-07	-0.272873190905668	1
ENSG00000168427.8	KLHL30	2	238138383	2_141	0	0.0172740223061381	6.04709828624092	3.28737673432703e-07	-0.466394128801672	1
ENSG00000178752.15	ERFE	2	238157147	2_141	0	0.0161512369228505	5.4042679304257	2.7469555611847e-07	-0.568424207702513	1
ENSG00000132323.8	ILKAP	2	238203982	2_141	0	0.0150929571817189	4.75636735702526	2.25922093380753e-07	-0.0866924739832213	1
ENSG00000132326.11	PER2	2	238289924	2_141	0	0.015208253378949	4.82910981598028	2.31129507972198e-07	-0.192957979545362	1
ENSG00000204104.11	TRAF3IP1	2	238273263	2_141	0	0.0329133156529108	12.2324532768524	1.26705122802711e-06	-1.47520097979841	2
ENSG00000065802.11	ASB1	2	238426273	2_141	0	0.0232540962072663	8.89447596752343	6.50921781824958e-07	1.01587622529218	1
ENSG00000178602.7	OTOS	2	240127158	2_142	0	0.00984262802704416	5.64815719087248	1.74955186301455e-07	0.420384460435437	1
ENSG00000068024.16	HDAC4	2	239401967	2_142	0	0.0104746783398373	6.24187133799954	2.05761672564925e-07	0.679681384962478	1
ENSG00000130414.11	NDUFA10	2	240025297	2_142	0	0.0089851707310572	4.77893225985454	1.3513448223138e-07	0.12110986514638	2
ENSG00000172428.10	COPS9	2	240136001	2_142	0	0.0155505934758972	10.0153603738623	4.90142681724046e-07	-1.11970460172375	1
ENSG00000063660.8	GPC1	2	240377297	2_142	0	0.010965155762988	6.67850838675126	2.30464084559594e-07	0.700615342223477	2
ENSG00000188542.9	DUSP28	2	240560414	2_142	0	0.00898832514048031	4.78227900597379	1.35276593270849e-07	0.0907857739347535	1
ENSG00000144504.15	ANKMY1	2	240566924	2_142	0	0.0106258162313511	6.37855020314984	2.13301177266431e-07	-0.606228839355451	1
ENSG00000142330.19	CAPN10	2	240586423	2_142	0	0.018718211334404	11.788935125169	6.94461058178628e-07	-1.32054380170474	2
ENSG00000178623.11	GPR35	2	240605435	2_142	0	0.00904092033152759	4.83791034678997	1.37651019393623e-07	-0.123723394030027	1
ENSG00000130294.15	KIF1A	2	240820795	2_143	0	0.0243617917725875	12.1609660582131	9.32365675534192e-07	-1.42462849690536	1
ENSG00000162804.13	SNED1	2	240991974	2_143	0	0.01681367113234	8.60877911947238	4.55525913020022e-07	-0.853684621904406	1
ENSG00000122085.16	MTERF4	2	241094178	2_143	0	0.0220065974596818	11.1858956014131	7.74698356987869e-07	-1.25989113414633	3
ENSG00000115687.13	PASK	2	241125943	2_143	0	0.0113129988527609	4.82320125947727	1.71720482873862e-07	0.216790141858637	3
ENSG00000115685.14	PPP1R7	2	241144605	2_143	0	0.022417571164884	11.3632850807111	8.01680708861905e-07	-1.3739322794725	1
ENSG00000146205.13	ANO7	2	241216484	2_144	0	0.0256233016778324	13.0505088305463	1.05237738884264e-06	-1.84723422905738	2
ENSG00000168385.17	SEPT2	2	241314902	2_144	0	0.0111761576529863	5.11203629598974	1.79802374074817e-07	0.241010636616509	1
ENSG00000115677.16	HDLBP	2	241316415	2_144	0	0.0143216244601979	7.4800798657849	3.37137832317009e-07	-0.775853648803857	2
ENSG00000006607.13	FARP2	2	241356106	2_144	0	0.132385955551559	29.0860057884745	1.21181123431503e-05	-2.87805658969272	2
ENSG00000115694.14	STK25	2	241454383	2_144	0	0.0208351516133604	11.066620795236	7.25639085947963e-07	-1.15885683179111	1
ENSG00000176720.4	BOK	2	241558372	2_144	0	0.0548397498159824	20.3942947127082	3.51976063155249e-06	2.00105379523513	1
ENSG00000168397.16	ATG4B	2	241636401	2_144	0	0.0655553865483545	22.131166375805	4.56585020654923e-06	-2.85086707154405	1
ENSG00000168393.12	DTYMK	2	241682911	2_144	0	0.0110083382406234	4.96768674039506	1.72101612919833e-07	-0.505232230885248	2
ENSG00000168395.15	ING5	2	241687007	2_144	0	0.0114485718781697	5.34186352904328	1.92465582103216e-07	-0.150258596661476	1
ENSG00000180902.17	D2HGDH	2	241737769	2_144	0	0.0189389112753207	10.1527401352406	6.05128006642589e-07	1.27246245333183	3
ENSG00000204099.11	NEU4	2	241804528	2_144	0	0.0109268635304257	4.89677588864614	1.6838938888044e-07	0.25316708180647	2
ENSG00000188011.5	RTP5	2	241869928	2_144	0	0.0123806374440885	6.08900357728316	2.37245622985393e-07	-0.506245421813262	1
ENSG00000216921.7	AC131097.4	2	241902068	2_144	0	0.0118082433020547	5.63709115264538	2.09483260151868e-07	0.310957236279494	1
ENSG00000113851.14	CRBN	3	2626910	3_4	0	0.00256632645409649	4.75023680384341	3.83650823370472e-08	0.00451579611825319	4
ENSG00000170364.12	SETMAR	3	4303252	3_4	0	0.00363158680225362	8.0528039627781	9.2034896782922e-08	-0.895474673290715	1
ENSG00000144455.13	SUMF1	3	4367381	3_4	0	0.00436394031061949	9.80088616533608	1.34602498211519e-07	-1.12890396802384	3
ENSG00000134108.12	ARL8B	3	5132114	3_4	0	0.00520900509032318	11.4858231484272	1.88289403899586e-07	-1.22656134903292	1
ENSG00000134109.10	EDEM1	3	5187958	3_4	0	0.00317531418697359	6.77550264129299	6.7707565162908e-08	0.675667178633168	1
ENSG00000125046.14	SSUH2	3	8744924	3_7	0	0.013026579608618	4.75108751923279	1.9477463634383e-07	-0.0522869232892317	1
ENSG00000180914.10	OXTR	3	8769960	3_7	0	0.0131267358945101	4.82423834282557	1.99294116261134e-07	0.150475740386288	3
ENSG00000070950.9	RAD18	3	8963418	3_7	0	0.0493705025708338	17.5507819595089	2.72692373928283e-06	2.10752368198027	3
ENSG00000196220.15	SRGAP3	3	9363240	3_7	0	0.0388415792887032	15.2305342885897	1.86174841285891e-06	1.64419211450046	1
ENSG00000134077.15	THUMPD3	3	9363240	3_7	0	0.0388415792887032	15.2305342885897	1.86174841285891e-06	-1.64419211450046	1
ENSG00000168137.15	SETD5	3	9397385	3_7	0	0.0154861676606917	6.40370011687985	3.12092919865029e-07	-0.601564247476376	1
ENSG00000163719.19	MTMR14	3	9649842	3_8	0	0.0264935639041972	10.9281980662101	9.11166858087897e-07	1.2196356558754	1
ENSG00000134072.10	CAMK1	3	9769618	3_8	0	0.0139014821484904	4.75264394373881	2.07924353248161e-07	0.0393593042089014	2
ENSG00000241553.12	ARPC4	3	9792302	3_8	0	0.0162688298378412	6.25575256662581	3.20291086859878e-07	0.650472116375525	1
ENSG00000214021.15	TTLL3	3	9808579	3_8	0	0.0143613125228386	5.06358072622342	2.28855231700991e-07	0.358693373247313	2
ENSG00000156990.14	RPUSD3	3	9843931	3_8	0	0.0164262121655129	6.34782286547335	3.28149087587754e-07	0.550899730769593	1
ENSG00000187288.10	CIDEC	3	9885582	3_8	0	0.0241321079767575	10.0320885327343	7.61895817847564e-07	-1.05061240528497	1
ENSG00000171135.13	JAGN1	3	9890289	3_8	0	0.0139577611848488	4.79124441876655	2.1046169481858e-07	0.115451933311729	2
ENSG00000163701.18	IL17RE	3	9902449	3_8	0	0.0187646350719899	7.62130856384323	4.50068524618257e-07	0.886716093712394	1
ENSG00000163703.17	CRELD1	3	9933702	3_8	0	0.0156073942275934	5.85887742479235	2.87775479458579e-07	-0.491902776416671	1
ENSG00000144554.10	FANCD2	3	10025967	3_8	0	0.0142162910704776	4.96659833644312	2.22205251801788e-07	-0.180459455482962	1
ENSG00000254999.3	BRK1	3	10115548	3_8	0	0.0140156351588303	4.8307774795472	2.13078087724552e-07	3.96045576861795e-05	1
ENSG00000134086.7	VHL	3	10140878	3_8	0	0.0176070840114452	7.01192406100697	3.88538101877628e-07	-0.807543983322765	1
ENSG00000134070.4	IRAK2	3	10164461	3_8	0	0.0142232083611334	4.97124774670389	2.22521486798543e-07	-0.317186651894868	1
ENSG00000157014.10	TATDN2	3	10247632	3_8	0	0.0426789421892734	15.5213174486091	2.08473665190855e-06	1.82498010849836	1
ENSG00000157017.15	GHRL	3	10273419	3_8	0	0.0471897369837412	16.493604837165	2.44946994901584e-06	-1.90795505012113	1
ENSG00000157020.17	SEC13	3	10317778	3_8	0	0.0327446017207089	12.9650662767617	1.33605220238032e-06	1.59565055004811	1
ENSG00000157087.17	ATP2B2	3	10707748	3_8	0	0.0247345864804754	10.2686971483131	7.99335264565549e-07	-1.24030215641011	1
ENSG00000157103.10	SLC6A1	3	10986095	3_9	0	0.0068418978657	5.13815852772849	1.10635132412161e-07	0.435690762535338	2
ENSG00000197548.12	ATG7	3	11272224	3_9	0	0.0155146078962098	34.2367408735601	1.67163784027085e-06	-5.63879944802018	1
ENSG00000144559.10	TAMM41	3	11815096	3_9	0	0.00852043861419138	6.85279320371456	1.83754740547712e-07	-0.56045586541551	3
ENSG00000157152.16	SYN2	3	11999743	3_9	0	0.0103653168282287	8.8025274563385	2.87143469394974e-07	0.770259722098796	1
ENSG00000157150.4	TIMP4	3	12159406	3_9	0	0.0102003101561023	8.5346742399309	2.73973968316974e-07	0.896427905136601	2
ENSG00000132170.19	PPARG	3	12288284	3_9	0	0.0162398100803589	13.0208086163625	6.65469070483543e-07	1.32908584939274	1
ENSG00000154743.17	TSEN2	3	12484699	3_9	0	0.00688242139230677	5.10265801830843	1.10521481091762e-07	-0.308809082567323	1
ENSG00000075975.15	MKRN2	3	12548995	3_9	0	0.00810057269451825	6.44825732832129	1.64386844039813e-07	1.02364322208474	3
ENSG00000225526.4	MKRN2OS	3	12560995	3_9	0	0.00673472289341426	4.89941178478444	1.03841905094039e-07	0.00258712986823546	1
ENSG00000132155.11	RAF1	3	12664356	3_9	0	0.128918682375847	31.7608179194587	1.28859520174594e-05	3.17355220251747	1
ENSG00000131379.9	C3orf20	3	14669081	3_10	0	0.00747708826763593	6.45095669486924	1.5179784556051e-07	0.520609898764202	1
ENSG00000132182.11	NUP210	3	13419856	3_10	0	0.0421646436069682	23.0186786648526	3.05448360117208e-06	2.66337758302891	1
ENSG00000163528.12	CHCHD4	3	14135694	3_10	0	0.026658053067989	18.6023312497066	1.56064733612477e-06	2.10593106922969	1
ENSG00000170876.7	TMEM43	3	14124463	3_10	0	0.0624911702321658	26.8372282521008	5.27795023591055e-06	2.53880478798853	1
ENSG00000154767.14	XPC	3	14169162	3_10	0	0.00625923402158413	4.75725142160229	9.37100711472476e-08	0.236625181612193	2
ENSG00000170860.3	LSM3	3	14179885	3_10	0	0.0531532402140591	25.2623676693949	4.22583727382575e-06	-2.42015233349162	1
ENSG00000131389.16	SLC6A6	3	14386980	3_10	0	0.0151396338038357	13.1826595032557	6.28097954518105e-07	1.37658404550302	1
ENSG00000144596.12	GRIP2	3	14555454	3_10	0	0.00889802434993348	8.10933772485556	2.27084740200277e-07	-0.891503796723214	1
ENSG00000154781.15	CCDC174	3	14660765	3_10	0	0.00628930124452176	4.80289619470165	9.50636687961313e-08	-0.0155955111528383	1
ENSG00000177463.15	NR2C2	3	14947241	3_11	0	0.0102826809489661	4.95461994893066	1.60334019896639e-07	0.452250932021083	1
ENSG00000131375.9	CAPN7	3	15206289	3_11	0	0.0105510354192447	5.38636467734708	1.7885447387494e-07	-0.827713013094717	1
ENSG00000131370.15	SH3BP5	3	15321957	3_11	0	0.0316695985377719	15.1955394256378	1.51449433579069e-06	1.53598803396594	1
ENSG00000206561.12	COLQ	3	15521324	3_11	0	0.0121469740879256	6.20458843890359	2.37186549952494e-07	-0.721113255018106	2
ENSG00000131373.14	HACL1	3	15601536	3_11	0	0.0103650136491272	4.82968162360757	1.57542362801511e-07	0.213547630400262	1
ENSG00000154814.13	OXNAD1	3	16265536	3_12	0	0.0417276538607738	17.7276105487929	2.32800089616065e-06	-3.48487968086507	1
ENSG00000131378.13	RFTN1	3	16513716	3_12	0	0.0145503029287419	8.15774264836597	3.73551951347401e-07	0.95424030165982	1
ENSG00000154822.17	PLCL2	3	16802230	3_12	0	0.0292924836319525	14.1907356484102	1.30818775438364e-06	1.95622922416364	1
ENSG00000182568.16	SATB1	3	18445845	3_13	0	0.0125745782421859	4.853292274345	1.92060850330594e-07	-0.0820008576569616	1
ENSG00000183960.8	KCNH8	3	19148202	3_14	0	0.0112176656021347	5.80104122308254	2.04794087831273e-07	-0.510028482882224	1
ENSG00000144566.10	RAB5A	3	19946983	3_14	0	0.0129851696174129	7.19792516505121	2.94146664280024e-07	0.910549070845654	2
ENSG00000183977.13	PP2D1	3	20011436	3_14	0	0.0315975379995064	15.7183695847778	1.56303864072617e-06	1.73379745949793	1
ENSG00000114166.7	KAT2B	3	20049397	3_14	0	0.0448610755959383	19.1002675595066	2.69660978898668e-06	1.97711601461803	1
ENSG00000182247.9	UBE2E2	3	23203514	3_17	0	0.0273824144844097	17.2640638932839	1.48772872477209e-06	3.00439982406807	1
ENSG00000170142.11	UBE2E1	3	23805720	3_18	0	0.0267982900823031	15.8342451022227	1.33540630010527e-06	-1.54619889402566	1
ENSG00000197885.10	NKIRAS1	3	23946511	3_18	0	0.00848341345639858	4.83637229629424	1.29121728817059e-07	0.428494415391472	1
ENSG00000151090.17	THRB	3	24494993	3_18	0	0.00979432811834224	6.20651890806088	1.913073719237e-07	-0.558742034195371	2
ENSG00000077092.18	RARB	3	25174179	3_18	0	0.00955108460474741	5.96663846355876	1.79345873762061e-07	0.59810739558758	1
ENSG00000077097.15	TOP2B	3	25665355	3_19	0	0.0161738496967657	7.02776975643003	3.57717264751899e-07	0.745816630027257	1
ENSG00000151093.7	OXSM	3	25782726	3_19	0	0.0194166459970986	8.7763316876849	5.36285697529839e-07	1.07521345027949	1
ENSG00000163491.16	NEK10	3	27369070	3_20	0	0.00876703619179242	11.7801520198444	3.25021932384148e-07	2.32356112598997	2
ENSG00000187118.12	CMC1	3	28241610	3_21	0	0.0422151380576209	12.7445012646548	1.69316792349719e-06	1.42148082687196	1
ENSG00000206559.7	ZCWPW2	3	28348550	3_21	0	0.0307968050091727	9.70365728947234	9.40481131377471e-07	1.23781135618395	1
ENSG00000144642.21	RBMS3	3	28575079	3_21	0	0.0309910223205951	9.76413898473248	9.52311062070775e-07	-1.19076212955637	1
ENSG00000197385.5	ZNF860	3	31981925	3_23	0	0.0129449885980557	5.5483390563663	2.26033931351954e-07	-0.396620381592308	1
ENSG00000144645.13	OSBPL10	3	32078058	3_23	0	0.0119890549805113	4.81584590991374	1.81704845231299e-07	-0.132859868532734	1
ENSG00000152642.10	GPD1L	3	32192116	3_23	0	0.0306825525359244	13.8157035313424	1.33405417216202e-06	1.52076257651558	2
ENSG00000170293.8	CMTM8	3	32235711	3_23	0	0.0208265060848911	10.0963422616476	6.6174315208415e-07	-1.14279519263356	2
ENSG00000091317.7	CMTM6	3	32491754	3_24	0	0.0138779195615749	4.79953236482995	2.09619781630712e-07	0.0424154457248692	2
ENSG00000182973.18	CNOT10	3	32684690	3_24	0	0.0138066037653968	4.75031163632359	2.06403917888913e-07	-0.0191404858044061	1
ENSG00000188167.8	TMPPE	3	33097052	3_24	0	0.0167099826064901	6.57473448535259	3.45750797448757e-07	-0.663261714381826	2
ENSG00000170275.14	CRTAP	3	33113772	3_24	0	0.0942171262037126	23.3151020541301	6.91315266742957e-06	-2.30776491374053	2
ENSG00000173705.8	SUSD5	3	33218930	3_25	0	0.010611516818587	5.32615488635966	1.77868987188218e-07	-0.868594951542527	1
ENSG00000153558.13	FBXL2	3	33252688	3_25	0	0.0137169519160999	7.77671197149098	3.3570870603769e-07	0.443345124271757	1
ENSG00000144681.10	STAC	3	36380288	3_26	0	0.0169326787794972	4.77111141440707	2.5424604254029e-07	-0.0578929013466636	2
ENSG00000163673.7	DCLK3	3	36764447	3_27	0	0.00812339265619044	4.9396784881222	1.26283061595932e-07	-0.103763123104394	1
ENSG00000168016.13	TRANK1	3	36944858	3_27	0	0.00819684327131576	5.17220157888614	1.33423106270202e-07	0.546836964225472	1
ENSG00000076242.14	MLH1	3	36988891	3_27	0	0.00863583786215028	5.40879027136814	1.46998734284733e-07	0.255770946996439	1
ENSG00000093167.17	LRRFIP2	3	37184525	3_27	0	0.022601966178871	16.1313182911521	1.14742697318436e-06	2.74033776739181	1
ENSG00000144674.16	GOLGA4	3	37243661	3_27	0	0.0222079211615769	15.8901433212914	1.11056682252748e-06	2.58928243494668	1
ENSG00000198590.11	C3orf35	3	37386585	3_27	0	0.0101291835797499	6.71044862469224	2.13911913058492e-07	0.469808520629286	1
ENSG00000144677.14	CTDSPL	3	37862772	3_27	0	0.0137391311933095	10.8553061192942	4.69364586807777e-07	-1.74336933451957	1
ENSG00000136059.14	VILL	3	37987123	3_27	0	0.0286469989899509	16.4005251748015	1.47858352095395e-06	1.61103907400362	2
ENSG00000187091.13	PLCD1	3	38044972	3_27	0	0.0101261681731243	6.90241737807331	2.19965882951799e-07	-0.534053254066642	1
ENSG00000008226.19	DLEC1	3	38039461	3_27	0	0.0351171693354774	18.6572492487571	2.06194030980825e-06	1.99298657118701	1
ENSG00000172939.8	OXSR1	3	38156346	3_27	0	0.0120723998415149	9.16782825899089	3.48312494636975e-07	-1.11819467343115	1
ENSG00000172940.11	SLC22A13	3	38266019	3_27	0	0.00793236962798538	4.77884816471011	1.19298545536799e-07	0.198827363702317	1
ENSG00000093217.9	XYLB	3	38354071	3_28	0	0.0104632178970565	5.39115878323987	1.77523710375538e-07	-0.456380998466367	1
ENSG00000168356.11	SCN11A	3	38974530	3_28	0	0.0104159453340804	5.34796509373756	1.75305777629678e-07	0.447822862591538	1
ENSG00000168026.18	TTC21A	3	39107727	3_28	0	0.010291819714275	5.23360227285889	1.69512550742032e-07	-0.451988941829507	1
ENSG00000144655.14	CSRNP1	3	39154473	3_28	0	0.0109933838819911	5.86278180788166	2.02835561567744e-07	0.549538116796823	1
ENSG00000168334.8	XIRP1	3	39152322	3_28	0	0.0301012572029131	15.506205785071	1.4689234079751e-06	1.69439967031905	2
ENSG00000168329.13	CX3CR1	3	39281672	3_28	0	0.0346537864139573	16.8619784880473	1.83894270738223e-06	-1.59424995945966	1
ENSG00000168028.13	RPSA	3	39406928	3_28	0	0.0106629840083804	5.5716137118289	1.86968623243467e-07	0.489408543961259	1
ENSG00000114784.3	EIF1B	3	40309601	3_29	0	0.0108984417736757	4.78805072285044	1.64222297791346e-07	-0.183966281189157	1
ENSG00000168032.8	ENTPD3	3	40420481	3_29	0	0.0109534746805452	4.83611470899385	1.66708397115934e-07	-0.211749477446379	1
ENSG00000188846.13	RPL14	3	40457413	3_29	0	0.012847013900438	6.35827448274069	2.57069433154484e-07	0.577249947964603	2
ENSG00000172888.11	ZNF621	3	40524103	3_29	0	0.0117570838573579	5.51182267157254	2.03940662766054e-07	0.490309840724407	1
ENSG00000114812.12	VIPR1	3	42503691	3_31	0	0.0202890288112084	11.7078691079733	7.47563503998461e-07	1.34203532149465	1
ENSG00000114857.17	NKTR	3	42603651	3_31	0	0.0113333310020589	6.14097047877098	2.19029976364683e-07	-0.595468470965074	1
ENSG00000114853.13	ZBTB47	3	42653821	3_31	0	0.0395952321398896	18.1353027194518	2.2598347183792e-06	-1.93327428726532	1
ENSG00000157119.11	KLHL40	3	42685151	3_31	0	0.00986261252606446	4.81479966564338	1.49444235140597e-07	-0.138884263028102	2
ENSG00000010282.14	HHATL	3	42702091	3_31	0	0.0151726969872272	8.92748415883763	4.26285780825149e-07	0.929330324175348	3
ENSG00000244607.5	CCDC13	3	42773176	3_31	0	0.0111633314398978	5.99673870521799	2.10677384784494e-07	-0.51294095280571	1
ENSG00000181061.13	HIGD1A	3	42800848	3_31	0	0.0261648585745005	14.146955007139	1.16490453942866e-06	-1.62296478606573	1
ENSG00000144648.15	ACKR2	3	42812925	3_31	0	0.0189118375539555	11.0347486519477	6.56757661443646e-07	-1.40969973921973	1
ENSG00000182983.14	ZNF662	3	42905991	3_31	0	0.0134688534769888	7.78925865010382	3.30168568932621e-07	0.93910565888377	1
ENSG00000144649.8	FAM198A	3	42979515	3_31	0	0.0133455463819518	7.70140319411533	3.23455986496403e-07	1.00485359829717	2
ENSG00000144647.5	POMGNT2	3	43106160	3_31	0	0.0107993662415083	5.68042741899427	1.93058202590762e-07	0.241846565167713	1
ENSG00000011198.7	ABHD5	3	43689274	3_31	0	0.0250513953871137	13.7294801892116	1.08241796068495e-06	-1.61573071392624	1
ENSG00000160746.12	ANO10	3	43691692	3_31	0	0.0131533845263964	7.56287970735641	3.13064398615719e-07	0.879612922546675	1
ENSG00000179152.19	TCAIM	3	44338372	3_31	0	0.0100539925374249	4.99811916866228	1.58144516899523e-07	0.126269111224979	1
ENSG00000225873.3	LINC00694	3	44439661	3_31	0	0.00980705468093546	4.76091803886226	1.46939404503403e-07	-0.062528236212691	1
ENSG00000185219.16	ZNF445	3	44475771	3_31	0	0.0108300340308347	5.70748173999463	1.94528539293005e-07	0.299856535600305	1
ENSG00000196345.12	ZKSCAN7	3	44534348	3_31	0	0.0105247024025595	5.43461860694888	1.80006368163892e-07	0.280752750399598	1
ENSG00000144792.9	ZNF660	3	44578138	3_31	0	0.0103232850302541	5.25027080493127	1.70572335848887e-07	-0.340244936096257	2
ENSG00000186448.14	ZNF197	3	44580623	3_31	0	0.00979677248329236	4.75091306332446	1.4647687950204e-07	-0.225788479468438	2
ENSG00000169981.10	ZNF35	3	44649020	3_31	0	0.0118211368151346	6.54321104812992	2.43421618642862e-07	-0.858435662600608	1
ENSG00000196653.11	ZNF502	3	44711871	3_31	0	0.013835886366609	8.04607810468658	3.50348453058984e-07	0.666381408548113	2
ENSG00000186446.11	ZNF501	3	44721338	3_31	0	0.0170714403172068	10.0549706315534	5.40206672544896e-07	0.974278664884732	1
ENSG00000163807.5	KIAA1143	3	44761331	3_31	0	0.0134802078138134	7.79729458684647	3.30787815153272e-07	-0.692048270516605	2
ENSG00000163808.16	KIF15	3	44761638	3_31	0	0.105116813055809	27.6757003228126	9.15545175519957e-06	-2.63179462576728	1
ENSG00000169964.7	TMEM42	3	44861352	3_31	0	0.0972847078518897	26.907632044094	8.23813743460611e-06	-2.72558883351977	2
ENSG00000075914.12	EXOSC7	3	44975034	3_31	0	0.0100599962608734	5.00381409516311	1.58419252275177e-07	0.259046364341744	2
ENSG00000163815.5	CLEC3B	3	45003775	3_31	0	0.00980124477743816	4.75526611307382	1.46678018706589e-07	0.022798404349903	1
ENSG00000249992.1	TMEM158	3	45226624	3_32	0	0.0135068523374082	4.83908559324585	2.05696276226424e-07	0.189120455307837	2
ENSG00000011376.9	LARS2	3	45388659	3_32	0	0.0370316145365088	14.5122526110386	1.69128364945343e-06	-1.91440957902615	2
ENSG00000211456.10	SACM1L	3	45688625	3_32	0	0.0159081105189588	6.40291245779145	3.20556905725072e-07	-0.785215825405918	2
ENSG00000163817.15	SLC6A20	3	45796686	3_32	0	0.0133818010967024	4.75023885515435	2.00050200851926e-07	-0.0518547258681248	1
ENSG00000163818.16	LZTFL1	3	45916197	3_32	0	0.0139665614491937	5.15882446710492	2.26751005260122e-07	-0.48451884787134	2
ENSG00000163820.14	FYCO1	3	46004977	3_32	0	0.047285084338184	16.8747065934224	2.51113101472236e-06	-2.02213693663113	1
ENSG00000163823.3	CCR1	3	46208857	3_32	0	0.0191083335364297	8.15663177375854	4.90504102125602e-07	-0.806259920889438	1
ENSG00000160791.13	CCR5	3	46370817	3_32	0	0.0253693440240331	10.873458504563	8.68132295843034e-07	-1.21637208868497	2
ENSG00000121797.9	CCRL2	3	46406497	3_32	0	0.0143788347700649	5.43679083972523	2.46022763407578e-07	-0.547655269733526	2
ENSG00000241186.9	TDGF1	3	46574146	3_32	0	0.0134427184269844	4.79362339110789	2.02796281059151e-07	0.215362493824487	2
ENSG00000163827.12	LRRC2	3	46562940	3_32	0	0.0135804859034896	4.89102354913383	2.09037420025075e-07	0.317876929983119	1
ENSG00000261603.1	PRSS46	3	46735496	3_33	0	0.0363718088670371	19.4112776704075	2.22191783987943e-06	-2.10868931740227	1
ENSG00000178038.16	ALS2CL	3	46621882	3_33	0	0.00780411549199611	5.36383504411559	1.31737092733039e-07	-0.427622025472112	2
ENSG00000181585.3	TMIE	3	46700908	3_33	0	0.00769458816094371	4.95784384058451	1.20056919880062e-07	-0.339002689644322	2
ENSG00000188086.13	PRSS45	3	46744963	3_33	0	0.0078023687051022	5.01992104859184	1.23262885413297e-07	-0.0261526885927806	3
ENSG00000178055.11	PRSS42	3	46835174	3_33	0	0.00763285572406847	4.86256073798483	1.16804901157997e-07	-0.196480789962994	1
ENSG00000160801.13	PTH1R	3	46892800	3_33	0	0.0148834307541778	11.3107767050354	5.29790850360221e-07	1.343102543303	1
ENSG00000160796.16	NBEAL2	3	46979634	3_33	0	0.00778491292200512	5.28264592207119	1.29423826296788e-07	0.803499947857924	1
ENSG00000160799.11	CCDC12	3	46982458	3_33	0	0.00782233878569427	5.34178230536431	1.31501825034418e-07	0.829986677581483	1
ENSG00000181555.20	SETD2	3	47164415	3_33	0	0.0226492440908009	14.9892334917232	1.06842024990416e-06	1.77182424949273	1
ENSG00000076201.14	PTPN23	3	47380662	3_33	0	0.0088016843317511	6.01815955693018	1.66701097950649e-07	-0.0568758413586133	1
ENSG00000114650.18	SCAP	3	47475926	3_33	0	0.00828263980552679	5.51911267087684	1.43862303225111e-07	0.100704550545495	2
ENSG00000114646.9	CSPG5	3	47580841	3_33	0	0.0868066979932141	28.8332419635746	7.87690643484358e-06	3.33352613333819	1
ENSG00000229453.2	SPINK8	3	48329090	3_34	0	0.0111047917900938	22.2561947352578	7.77804240307973e-07	-4.7941209687781	1
ENSG00000173473.10	SMARCC1	3	47781387	3_34	0	0.00697235242197103	14.6791123509987	3.22098052433237e-07	3.18602232963615	1
ENSG00000164045.11	CDC25A	3	48187406	3_34	0	0.010222746757689	22.0530679132928	7.09488876639505e-07	4.77347556103095	2
ENSG00000164048.13	ZNF589	3	48241004	3_34	0	0.0119073419032808	22.5825392393156	8.46245887594761e-07	4.86585711959753	2
ENSG00000172113.8	NME6	3	48301392	3_34	0	0.0122571645758259	23.4002899194627	9.02651751559049e-07	-4.87913747852127	1
ENSG00000232112.3	TMA7	3	48440024	3_34	0	0.0113108054788239	8.91626252619329	3.17384237592286e-07	-0.689461196844622	1
ENSG00000164053.19	ATRIP	3	48446788	3_34	0	0.00682694482340895	5.10773030297173	1.09739587703827e-07	0.4683309102052	1
ENSG00000213689.11	TREX1	3	48465783	3_34	0	0.0098830420521836	7.91505943648811	2.4618058389932e-07	-0.619976651748281	2
ENSG00000114268.11	PFKFB4	3	48562408	3_34	0	0.00682038538112573	6.09517222984696	1.30828954385757e-07	0.881169125334877	2
ENSG00000145040.3	UCN2	3	48563473	3_34	0	0.00642620578255959	4.90447580555614	9.91873297648132e-08	-0.659466877283217	1
ENSG00000114270.17	COL7A1	3	48595323	3_34	0	0.0143336511100047	13.2126063802381	5.96011034033104e-07	1.755011479617	1
ENSG00000008300.16	CELSR3	3	48662086	3_34	0	0.00871735585674949	8.39047450462071	2.30186723263162e-07	-1.71534801400601	1
ENSG00000068745.14	IP6K2	3	48694528	3_34	0	0.00939451216929577	8.24168818246284	2.43668498038383e-07	0.958227677715105	2
ENSG00000114302.15	PRKAR2A	3	48847779	3_34	0	0.00848897185728281	8.16637424842641	2.18169153404618e-07	1.74265028469255	1
ENSG00000178467.17	P4HTM	3	48998452	3_34	0	0.0130126846099508	16.4747206145611	6.74673940829505e-07	3.65062860237521	1
ENSG00000178252.17	WDR6	3	49007280	3_34	0	0.0141241126317478	16.1006453539821	7.15671017275849e-07	-3.36551536084664	2
ENSG00000178057.14	NDUFAF3	3	49015786	3_34	0	0.00766151234433532	9.49421566987948	2.28919385922958e-07	2.64560856516861	1
ENSG00000177352.9	CCDC71	3	49165349	3_34	0	0.023807076289184	22.0280488157224	1.65040704021908e-06	-3.89150670025693	1
ENSG00000185909.14	KLHDC8B	3	49171432	3_34	0	0.115715049532319	36.8644838643752	1.3424773807252e-05	-4.26282695549287	2
ENSG00000173421.16	CCDC36	3	49199901	3_34	0	0.0216409369259639	20.9791054252543	1.42880183182926e-06	3.82604134623582	1
ENSG00000188315.7	C3orf62	3	49277527	3_34	0	0.00911905355252607	8.82347941213372	2.53220356876259e-07	1.79199055766764	1
ENSG00000164076.16	CAMKV	3	49869678	3_35	0	0.0068209144603103	14.1675339892988	3.04120601013822e-07	-2.01851872002358	2
ENSG00000114316.12	USP4	3	49340655	3_35	0	0.00972744204846821	24.9128461562705	7.62660005059025e-07	-0.130497909278374	2
ENSG00000233276.3	GPX1	3	49358927	3_35	0	0.00772587598540042	30.9424390799387	7.52334973021312e-07	-3.73478279387665	2
ENSG00000067560.10	RHOA	3	49413431	3_35	0	0.00686720667969065	16.1603972871214	3.49253788139802e-07	-1.59887639542454	1
ENSG00000145022.4	TCTA	3	49412704	3_35	0	0.00639425033344088	22.2997601471999	4.48744150370679e-07	-2.46198282134077	2
ENSG00000145020.15	AMT	3	49422917	3_35	0	0.00758353545301915	13.8255890085729	3.29962311742368e-07	2.39718064753078	1
ENSG00000145029.13	NICN1	3	49429438	3_35	0	0.00772763801389254	7.11598998484825	1.73057757615614e-07	-1.13189767399229	2
ENSG00000164068.15	RNF123	3	49699132	3_35	0	0.0199430926745403	35.9282699595177	2.25495451650825e-06	-4.14690883063357	1
ENSG00000183763.8	TRAIP	3	49856597	3_35	0	0.0105354437830911	19.3671985152744	6.42138356066765e-07	-2.51868868838544	1
ENSG00000164078.12	MST1R	3	49904003	3_35	0	0.0141234126379356	22.7834521698532	1.01267048191842e-06	-3.02274646590544	2
ENSG00000004534.14	RBM6	3	49940636	3_35	0	0.00715776835853199	15.3213774079443	3.45131360800212e-07	2.0340209490806	1
ENSG00000003756.16	RBM5	3	50088563	3_35	0	0.00741172072224805	15.5319864036819	3.62288894823807e-07	2.08349113724445	1
ENSG00000001617.11	SEMA3F	3	50148075	3_35	0	0.0082707220242586	11.0220431013601	2.86889400702262e-07	0.173449005946895	1
ENSG00000188338.14	SLC38A3	3	50204954	3_35	0	0.0102312523641066	12.0622443397004	3.88388079825875e-07	-0.278048573643963	1
ENSG00000012171.19	SEMA3B	3	50267465	3_35	0	0.0211790936062451	15.3999449518773	1.02644459445619e-06	-1.32278666432295	1
ENSG00000243477.5	NAT6	3	50295266	3_35	0	0.0134272704023102	11.4213652221183	4.82630460044324e-07	-1.61354146678499	3
ENSG00000186792.16	HYAL3	3	50295266	3_35	0	0.015102160944621	12.7555231378676	6.06242449696663e-07	1.81671901408708	2
ENSG00000007402.11	CACNA2D2	3	50504484	3_35	0	0.00645314857772728	5.85941134214843	1.18996619928952e-07	0.943764989341145	1
ENSG00000114735.9	HEMK1	3	50568446	3_35	0	0.00655729240604497	5.80291717802406	1.19751206103983e-07	0.913608988918656	2
ENSG00000114738.10	MAPKAPK3	3	50611291	3_35	0	0.00635482758234074	5.66327639175107	1.13261029037302e-07	-1.14900979048884	2
ENSG00000114737.15	CISH	3	50612068	3_35	0	0.00882908247011283	8.65443836476946	2.40471402578907e-07	1.43523059300758	1
ENSG00000145050.15	MANF	3	51380917	3_35	0	0.0212121229347128	15.4323545144302	1.03020890730617e-06	-1.7252937990744	2
ENSG00000259956.1	RBM15B	3	51391456	3_35	0	0.00641465552649756	4.81159195400769	9.71339618668109e-08	-0.144437334880974	1
ENSG00000164080.13	RAD54L2	3	51589531	3_35	0	0.00731252712893704	6.55079872725258	1.50754651111365e-07	0.134987576478167	1
ENSG00000164081.12	TEX264	3	51672163	3_35	0	0.0189494819786864	14.8089610154834	8.83142745287147e-07	-1.7957737485423	1
ENSG00000164082.14	GRM2	3	51707122	3_35	0	0.00734405762138335	7.7671452513699	1.79517369662426e-07	1.42740464817948	1
ENSG00000114767.6	RRP9	3	51941930	3_36	0	0.044462728150762	31.7642980107382	4.44471933430025e-06	-2.46902259929705	1
ENSG00000041880.14	PARP3	3	51933999	3_36	0	0.00269260518424663	4.96294662508402	4.20553504026402e-08	-0.149611669491495	2
ENSG00000248487.8	ABHD14A	3	51972037	3_36	0	0.0339010703890581	29.1461803289687	3.10959645167189e-06	-2.37697365804487	1
ENSG00000114779.19	ABHD14B	3	51972037	3_36	0	0.0339010703890581	29.1461803289687	3.10959645167189e-06	-2.37697365804487	1
ENSG00000243989.8	ACY1	3	51982820	3_36	0	0.00344387272775715	7.30384857630593	7.91603722364089e-08	0.917599629568622	1
ENSG00000162244.10	RPL29	3	51993314	3_36	0	0.0115802877869164	18.8563021190667	6.87202694964765e-07	1.88371564190757	1
ENSG00000164086.9	DUSP7	3	52057238	3_36	0	0.00611018524125795	12.7614565115249	2.45393805376721e-07	-1.58886546886296	1
ENSG00000247596.8	TWF2	3	52238012	3_36	0	0.00300715418609399	6.01385034375122	5.6913761072258e-08	0.876733930314494	1
ENSG00000164088.17	PPM1M	3	52244928	3_36	0	0.00296250476732951	5.87193018955242	5.47455615978874e-08	0.825259950929237	3
ENSG00000168237.17	GLYCTK	3	52291743	3_36	0	0.0232393382750302	25.5116080672154	1.86582352956692e-06	3.36625151055187	1
ENSG00000114841.17	DNAH1	3	52312714	3_36	0	0.00285800114990265	5.52995949296384	4.97385732038172e-08	0.787732873153796	1
ENSG00000010318.20	PHF7	3	52414035	3_36	0	0.00266780590220017	4.87484493879437	4.09283285183703e-08	-0.0237087601493805	1
ENSG00000010319.6	SEMA3G	3	52444898	3_36	0	0.00691444751847248	13.9394542970353	3.03327810737225e-07	2.00445821245379	1
ENSG00000114854.7	TNNC1	3	52454186	3_36	0	0.00268118517733218	4.92251687322187	4.15358399127943e-08	-0.264289646220011	2
ENSG00000010322.15	NISCH	3	52455611	3_36	0	0.00287646217931714	5.59118040338004	5.0614056685555e-08	-0.719281758775622	1
ENSG00000010327.10	STAB1	3	52495757	3_36	0	0.00264508705118338	4.79361375818004	3.99035910803216e-08	0.0157632639713126	1
ENSG00000168273.7	SMIM4	3	52533601	3_36	0	0.00730399114745561	14.4591677047416	3.32362874786812e-07	-2.72235940978186	1
ENSG00000168268.10	NT5DC2	3	52535464	3_36	0	0.00281121583179655	5.37297460359648	4.75354874194226e-08	0.590398162287605	1
ENSG00000163938.16	GNL3	3	52681295	3_36	0	0.0181968994858974	23.1685167352464	1.32679736610274e-06	3.37879198374868	2
ENSG00000163939.18	PBRM1	3	52685382	3_36	0	0.00980133517214965	17.2598593013676	5.32391932239558e-07	-2.95753414948064	2
ENSG00000114902.13	SPCS1	3	52705504	3_36	0	0.0309315975697903	28.2528395303193	2.75025794342699e-06	-3.69609248792368	1
ENSG00000016864.18	GLT8D1	3	52705620	3_36	0	0.139967001457649	43.0525801626814	1.89641689809903e-05	-3.85275118258399	2
ENSG00000114904.12	NEK4	3	52770471	3_36	0	0.0204113501873885	24.2658688604415	1.55875031285749e-06	3.40415824337335	1
ENSG00000162267.12	ITIH3	3	52794612	3_36	0	0.00777354120601237	15.0515560166966	3.6822161455212e-07	2.71208047504546	1
ENSG00000055955.15	ITIH4	3	52832283	3_36	0	0.00354458363149657	7.5761524803751	8.45128812592752e-08	0.238632480947825	2
ENSG00000213533.11	TMEM110	3	52897955	3_36	0	0.00263420957313909	4.75437350511413	3.94141889683544e-08	-0.878739766639018	1
ENSG00000163935.13	SFMBT1	3	53046121	3_36	0	0.00279581456854339	5.32032688192488	4.68118337012236e-08	-0.111729985965437	1
ENSG00000163933.9	RFT1	3	53088241	3_36	0	0.0104791229261443	17.9030939436459	5.9042127618779e-07	2.54328084477193	1
ENSG00000163932.13	PRKCD	3	53159532	3_36	0	0.0581795066497362	34.3745743617405	6.29384925968118e-06	-3.30913019069845	3
ENSG00000163931.15	TKT	3	53231190	3_36	0	0.00704365047706179	14.1157150600023	3.12902947300281e-07	2.17263910309671	3
ENSG00000157388.15	CACNA1D	3	53328538	3_36	0	0.00320041971343488	6.60669609060431	6.65426726620064e-08	1.40281932469171	1
ENSG00000272886.5	DCP1A	3	53347519	3_36	0	0.00596567845349783	12.5334553012237	2.35309592446951e-07	1.51654915101701	1
ENSG00000016391.10	CHDH	3	53831543	3_36	0	0.0126613759265309	19.7079746119661	7.85293262437703e-07	1.64733624224134	2
ENSG00000056736.9	IL17RB	3	53871281	3_36	0	0.00335910785283045	7.06662474797201	7.47041884096464e-08	0.910197517661499	1
ENSG00000113812.13	ACTR8	3	53881831	3_36	0	0.0030339108737667	6.09820000269669	5.82255307520459e-08	-0.326720531586254	2
ENSG00000113811.10	SELENOK	3	53892083	3_36	0	0.00756880634329571	14.8000296311561	3.52532330523798e-07	-1.81743170104057	1
ENSG00000157445.14	CACNA2D3	3	54123043	3_37	0	0.0144435496022343	5.14083786787142	2.33677457220508e-07	-0.238361552504046	1
ENSG00000180376.16	CCDC66	3	56557037	3_39	0	0.0149585045242377	8.52835720250029	4.01478721897807e-07	-1.455464624484	2
ENSG00000163666.8	HESX1	3	57226802	3_39	0	0.0437551639608034	18.8375955336918	2.59396288073158e-06	2.04741599183879	1
ENSG00000157500.10	APPL1	3	57219853	3_39	0	0.0169243970180747	9.70896043122197	5.17124256408348e-07	0.740194055191617	1
ENSG00000174844.14	DNAH12	3	57544056	3_39	0	0.0116528510389092	6.14313516804851	2.25284462273185e-07	0.876319502674128	2
ENSG00000168374.10	ARF4	3	57597538	3_39	0	0.0115618768995271	6.06830854464935	2.20802999746924e-07	0.770460672681262	3
ENSG00000174839.12	DENND6A	3	57692733	3_39	0	0.0111027624880643	5.68157437027512	1.98522035258213e-07	0.399978069253208	2
ENSG00000136068.14	FLNB	3	58125384	3_39	0	0.0289265988667516	14.8477822499025	1.35166147775891e-06	1.49506125378549	1
ENSG00000163686.14	ABHD6	3	58209984	3_40	0	0.042817044027003	23.2637791423568	3.13477172835831e-06	2.22423983321514	2
ENSG00000163684.11	RPP14	3	58305380	3_40	0	0.00628787408573306	4.89727951633515	9.69098011712052e-08	0.337689226947766	2
ENSG00000168297.15	PXK	3	58332721	3_40	0	0.00673798191748465	5.55583770425469	1.178116844721e-07	0.629899080063225	2
ENSG00000168291.12	PDHB	3	58434691	3_40	0	0.00866725736520857	7.95535726268426	2.1699531344331e-07	0.96498216781231	2
ENSG00000168306.12	ACOX2	3	58537606	3_40	0	0.00646469449790776	5.16142919708694	1.05009104312608e-07	0.429129667814428	2
ENSG00000168309.16	FAM107A	3	58627651	3_40	0	0.0494229736063188	24.6529661194963	3.83448483368057e-06	2.29881054634263	1
ENSG00000144724.19	PTPRG	3	61561600	3_41	0	0.0139444421594376	8.81631163120021	3.86898505135571e-07	0.968583688839327	1
ENSG00000114405.10	C3orf14	3	62318243	3_41	0	0.00912007981282781	4.76388249916094	1.36731523792876e-07	0.0412409574167796	2
ENSG00000163618.17	CADPS	3	62875367	3_42	0	0.0141573369213006	8.50360638962595	3.78873029777939e-07	0.932791415808909	1
ENSG00000163634.11	THOC7	3	63856953	3_43	0	0.0154127308372138	9.66500582432633	4.6880332996735e-07	-1.34855384561102	2
ENSG00000163636.10	PSMD6	3	64045567	3_43	0	0.00931077360180066	4.85314425395413	1.42206006550497e-07	0.0462115727441807	1
ENSG00000144741.17	SLC25A26	3	66236632	3_45	0	7.7715611723761e-16	400.916939718802	9.80554303664624e-19	2.71528103559593	1
ENSG00000144749.13	LRIG1	3	66501565	3_45	0	0	10.4712602086591	0	-0.970715848840832	1
ENSG00000163376.11	KBTBD8	3	66998338	3_45	0	0	10.5153218569775	0	1.39012142306814	1
ENSG00000172340.14	SUCLG2	3	67408138	3_45	0	0	7.53092918085498	0	0.793905698040513	2
ENSG00000183662.10	FAM19A1	3	68003750	3_45	0	0	8.40215312761512	0	1.00214963003885	1
ENSG00000163378.13	EOGT	3	68996797	3_46	0	0.0360837185248589	14.6767031224971	1.66666674328286e-06	1.65866332632968	1
ENSG00000144747.15	TMF1	3	69052218	3_46	0	0.0189678793335852	8.50053956509374	5.07427786089443e-07	-0.914977300780368	1
ENSG00000144746.6	ARL6IP5	3	69088388	3_46	0	0.0493650725558946	17.7065105972589	2.75081723706201e-06	2.01455285535799	1
ENSG00000163380.15	LMOD3	3	69122652	3_46	0	0.0140548696387877	5.63356608595592	2.49183446753167e-07	-0.374218615975735	1
ENSG00000163412.12	EIF4E3	3	71708389	3_48	0	0.0500933345713327	26.958130198156	4.24989971938599e-06	2.35614616776251	3
ENSG00000170837.2	GPR27	3	71735170	3_48	0	0.0091753020704487	10.7243227613855	3.09670061861379e-07	1.16113461469218	1
ENSG00000172986.12	GXYLT2	3	72975458	3_49	0	0.0196839112085573	10.8637080216165	6.72974263402478e-07	-1.07486677559319	1
ENSG00000163605.14	PPP4R2	3	72996737	3_49	0	0.0107835975838735	5.11240676446092	1.73499427963202e-07	-0.638571929699815	1
ENSG00000113805.8	CNTN3	3	74521451	3_50	0	0	13.5829504466415	0	-0.312439906729537	1
ENSG00000227124.8	ZNF717	3	75785558	3_51	0	0.0175235365252688	7.89329767715429	4.35300547437428e-07	-0.930233400111023	1
ENSG00000185008.17	ROBO2	3	75906907	3_51	0	0.0135750610339849	5.45253229531759	2.3294264965574e-07	0.301561695980742	1
ENSG00000114480.12	GBE1	3	81761728	3_54	0	0	15.832897337194	0	-0.895096618633304	2
ENSG00000175161.13	CADM2	3	84958897	3_56	0	0.027071913311677	13.3864824981339	1.14049766088786e-06	2.29424833374409	1
ENSG00000206538.8	VGLL3	3	86990820	3_57	0	0.0108167422175026	6.2129954252515	2.11498108327412e-07	0.883974417626831	2
ENSG00000083937.8	CHMP2B	3	87227372	3_57	0	0.0352198361701973	17.4256912697706	1.93146267764924e-06	-1.68451729481523	2
ENSG00000175105.6	ZNF654	3	88058839	3_58	1	0.0532433652139096	18.1901389037688	3.04796858244147e-06	-3.28427964769744	2
ENSG00000163320.10	CGGBP1	3	88122078	3_58	0	0.0166465858251592	14.5980084083657	7.64764565815868e-07	2.20292653130293	1
ENSG00000179021.9	C3orf38	3	88144755	3_58	0	0.0171023999401432	13.5003104536558	7.26624082449057e-07	2.72741177042483	2
ENSG00000044524.10	EPHA3	3	89108441	3_59	0	0.0153512428665532	11.5261051124218	5.56845984271504e-07	-1.52841131363143	1
ENSG00000184500.14	PROS1	3	93974610	3_59	0	0.00775435586317375	5.00865565082493	1.22229455215647e-07	-0.0442084912790041	1
ENSG00000178700.7	DHFR2	3	94061265	3_59	0	0.00998446629867067	7.41856404154557	2.3310612189726e-07	0.756503612013605	3
ENSG00000178694.9	NSUN3	3	94062771	3_59	0	0.00817517721061234	5.51236089961257	1.41822061101302e-07	-0.595418951187702	1
ENSG00000080200.9	CRYBG3	3	97819433	3_61	0	0.019115677721172	10.8738466095456	6.54156823761566e-07	1.45296196516538	2
ENSG00000170854.17	RIOX2	3	97971479	3_61	0	0.0402963336217056	18.0412994145643	2.28792783152491e-06	1.9551381758688	1
ENSG00000231861.2	OR5K2	3	98501399	3_62	0	0.0153286876881118	5.42250071028485	2.6158543992057e-07	-0.324521691269314	2
ENSG00000080822.16	CLDND1	3	98523270	3_62	0	0.0152672980481858	5.38416908327182	2.58696079785426e-07	-0.443824019857709	1
ENSG00000064225.12	ST3GAL6	3	98731659	3_62	0	0.019062018602813	7.50776865512204	4.50390005380114e-07	-1.11020914441629	2
ENSG00000057019.15	DCBLD2	3	98901239	3_62	0	0.0162289577387552	5.96827654265762	3.04823567237531e-07	0.689371512502942	2
ENSG00000144810.15	COL8A1	3	99638508	3_62	0	0.0178266945426298	6.86691690173718	3.85249060773084e-07	-1.34319150034056	1
ENSG00000114021.11	NIT2	3	100336281	3_63	0	0.016452508058469	9.37761104868292	4.85549265619453e-07	1.51985771250227	2
ENSG00000154174.7	TOMM70	3	100410524	3_63	0	0.0108221122385512	5.37631594591431	1.83107355364833e-07	-0.725185187748297	1
ENSG00000181458.10	TMEM45A	3	100492481	3_63	0	0.0133858598823637	7.40595631227752	3.11986925392139e-07	-1.02036506032481	1
ENSG00000114354.13	TFG	3	100709093	3_63	0	0.0141961774614913	7.96754317059693	3.5596296752169e-07	1.15035545412465	2
ENSG00000081148.11	IMPG2	3	101320263	3_64	0	0.0111109510945873	6.75214447389524	2.36103234052248e-07	-0.904663942201907	2
ENSG00000114391.12	RPL24	3	101687152	3_64	0	0.0124827282863912	7.86338024088702	3.08907012845063e-07	0.86577397941715	1
ENSG00000144815.15	NXPE3	3	101779081	3_64	0	0.0182614292647834	11.5000425336853	6.60911312747895e-07	1.62938968428561	2
ENSG00000170017.12	ALCAM	3	105366626	3_66	0	0.00742484377945207	5.07689224918924	1.18629920741647e-07	0.280717028002253	1
ENSG00000138483.2	CCDC54	3	107377044	3_67	0	0.0299787850158404	17.5397209199429	1.65480064042249e-06	1.9909633903541	1
ENSG00000138472.10	GUCA1C	3	108724488	3_67	0	0.00854661695573311	5.53433859278795	1.48856889467606e-07	-0.544819423417465	2
ENSG00000114439.18	BBX	3	107291200	3_67	0	0.00954006275301911	6.58285584189738	1.9763986551162e-07	-0.62953325448074	1
ENSG00000114446.4	IFT57	3	108213036	3_67	0	0.00790724843323709	4.79317669391119	1.19277299115535e-07	-0.259772098149821	2
ENSG00000144821.9	MYH15	3	108529575	3_67	0	0.0257357873287629	16.0733731948173	1.30182755904774e-06	1.71406306685358	1
ENSG00000198919.12	DZIP3	3	108590476	3_67	0	0.010600729649748	7.58848421597884	2.53162728478545e-07	-1.02089785877977	1
ENSG00000177707.10	NECTIN3	3	111070094	3_69	0	0.0171967180462168	10.8430652577599	5.86822309064327e-07	1.37347986980803	1
ENSG00000240891.7	PLCXD2	3	111674240	3_69	0	0.0150095510208712	9.54230192227082	4.50743869656656e-07	1.09003781692109	1
ENSG00000144824.20	PHLDB2	3	111732257	3_69	0	0.00963349946325032	5.30877781874742	1.60948747356189e-07	-0.326743688113102	2
ENSG00000144827.8	ABHD10	3	111978835	3_69	0	0.00937158516005399	5.04590087916899	1.48819809658804e-07	0.238767593657436	1
ENSG00000144834.13	TAGLN3	3	111998628	3_69	0	0.0151949549582583	9.65965153363037	4.61923280166368e-07	1.14423497859414	2
ENSG00000091972.18	CD200	3	112332580	3_69	0	0.0108793712815267	6.4690164533235	2.21488421300791e-07	0.612771443729284	2
ENSG00000144848.10	ATG3	3	112562284	3_69	0	0.00925153662658817	4.92295543789293	1.43333844875998e-07	-0.180599925988036	1
ENSG00000138459.8	SLC35A5	3	112561371	3_69	0	0.00910926338437923	4.77517420389415	1.36893066742087e-07	0.108361574834206	1
ENSG00000091986.15	CCDC80	3	112649146	3_69	0	0.0121488964306421	7.52245165619847	2.87610812375823e-07	-0.789708784105966	1
ENSG00000163606.10	CD200R1	3	112975558	3_69	0	0.00917197398058189	4.84059391165492	1.39723815933905e-07	0.256756228936831	2
[truncated: 8,100 more rows]
