# Supplementary material for: Adjusting for genetic confounders in transcriptome-wide association studies improves discovery of risk genes of complex traits
Source: Nat Genet. 2024 Jan 26;56(2):336–47. doi: 10.1038/s41588-023-01648-9 (PMC10864181; doi:10.1038/s41588-023-01648-9)
Supplement: Supplementary file 5 — cTWAS results of all analyzed genes across all tissues for IBD, SCZ, and SBP. Results are stored separately for each combination of traits and tissues. Column legends for each set of results are the same as in Supplementary Table 1. [file 41588_2023_1648_MOESM5_ESM.zip › SBP_Brain_Hippocampus.csv]

id	genename	chrom	pos	region_tag	cs_index	PIP	tau2	PVE	z	num_eqtl
ENSG00000237330.2	RNF223	1	1074061	1_1	0	0.0115147197641343	5.6486009958761	2.04693119604862e-07	-0.66300530898449	2
ENSG00000187583.10	PLEKHN1	1	966426	1_1	0	0.0208098487123967	10.7223374384231	7.02210577795565e-07	1.32066528808395	1
ENSG00000187642.9	PERM1	1	981454	1_1	0	0.0104327908031365	4.57958705438146	1.50361203015899e-07	0.139736712824487	1
ENSG00000188157.14	AGRN	1	1026830	1_1	0	0.0108220746211105	4.93003286492569	1.67907197230414e-07	-0.378087036096347	1
ENSG00000131591.17	C1orf159	1	1094425	1_1	0	0.0108871231566045	5.06171724070503	1.73428309269007e-07	-0.585025129488622	1
ENSG00000184163.3	C1QTNF12	1	1246946	1_1	0	0.016240349050296	10.9789060936642	5.61129890265829e-07	-2.13869253556378	1
ENSG00000162572.20	SCNN1D	1	1280878	1_1	0	0.0106052458289805	9.11124192417355	3.04093608304455e-07	2.46614484482989	1
ENSG00000131584.18	ACAP3	1	1309988	1_1	0	0.0319808484400497	22.6558478540498	2.28023325119807e-06	4.33219942735622	1
ENSG00000175756.13	AURKAIP1	1	1375642	1_1	0	0.0592461536971166	18.893596946835	3.52276587738804e-06	2.1475202395803	1
ENSG00000242485.5	MRPL20	1	1407232	1_1	0	0.0168822334134658	8.20659537685197	4.3601546693947e-07	1.03546137560388	1
ENSG00000235098.8	ANKRD65	1	1421814	1_1	0	0.0109333279821108	9.35498981943708	3.21887913181937e-07	-2.38936928048398	1
ENSG00000215915.9	ATAD3C	1	1434243	1_1	0	0.0258225803031292	16.4989590435329	1.34080356130739e-06	-2.75300044866378	1
ENSG00000160072.19	ATAD3B	1	1434243	1_1	0	0.0258225803031292	16.4989590435329	1.34080356130739e-06	-2.75300044866378	1
ENSG00000197785.13	ATAD3A	1	1511945	1_1	0	0.0180744667092654	13.95494003247	7.93784182250024e-07	-2.77234671507614	1
ENSG00000205090.8	TMEM240	1	1573362	1_1	0	0.0190367378443824	10.4153020378858	6.23983882076366e-07	-1.52533922248546	1
ENSG00000160075.11	SSU72	1	1574445	1_1	0	0.0154596329476489	8.06088535874893	3.92184925695146e-07	-0.516463414634116	1
ENSG00000189409.13	MMP23B	1	1631710	1_1	0	0.015972054001779	8.50751890917377	4.27634432417781e-07	0.819382303221782	1
ENSG00000248333.8	CDK11B	1	1659060	1_1	0	0.174835223676139	29.4907521196833	1.62264589689584e-05	-3.34309632404521	1
ENSG00000189339.11	SLC35E2B	1	1659060	1_1	0	0.174835223676139	29.4907521196833	1.62264589689584e-05	-3.34309632404521	1
ENSG00000008130.15	NADK	1	1748780	1_1	1	0.57536794259664	30.2418903386474	5.47600163157057e-05	-5.46883271186859	2
ENSG00000169885.9	CALML6	1	1914634	1_1	0	0.0210999231823745	22.2448964362753	1.47713516117904e-06	4.25095839922735	2
ENSG00000157933.9	SKI	1	2228951	1_2	0	0.0732942346803761	25.8847345270939	5.97066223263296e-06	2.65195375863267	1
ENSG00000116151.13	MORN1	1	2368718	1_2	0	0.00704128501723844	4.89856694357098	1.08550029348823e-07	-0.321907763288716	2
ENSG00000157916.19	RER1	1	2391602	1_2	0	0.00905022597872285	7.21345356699566	2.05452598136719e-07	0.729663434713331	1
ENSG00000157911.9	PEX10	1	2404771	1_2	0	0.0130815374761126	10.5985687044312	4.36329908357317e-07	1.33583323924561	2
ENSG00000149527.17	PLCH2	1	2435078	1_2	0	0.00685149357656889	4.60155166518944	9.92198420044919e-08	0.0318657426407225	2
ENSG00000157881.13	PANK4	1	2505866	1_2	0	0.0184617416990956	13.5118898909136	7.85050765789472e-07	1.48341667989664	1
ENSG00000157870.14	FAM213B	1	2586412	1_2	0	0.00681599263193133	4.5554580855936	9.77170035514202e-08	-0.108950739164886	2
ENSG00000142606.15	MMEL1	1	2632573	1_2	0	0.00681581657657704	4.55444459509971	9.76927401964485e-08	-0.0816680864002375	2
ENSG00000215912.12	TTC34	1	2801460	1_2	0	0.0162791684893742	12.7241381060195	6.51882865707302e-07	-1.45352913901566	1
ENSG00000130762.14	ARHGEF16	1	3454845	1_2	0	0.0133465087789569	10.407526457986	4.37143649611764e-07	-1.04701940088831	2
ENSG00000158109.14	TPRG1L	1	3622271	1_2	0	0.00719762077500574	5.05777187838821	1.14566375079863e-07	0.355001238684289	1
ENSG00000116213.15	WRAP73	1	3655191	1_2	0	0.0070669838884958	4.95951737893558	1.10301772476987e-07	-0.415358560870928	2
ENSG00000235169.7	SMIM1	1	3772081	1_3	0	0.0291678578158141	7.84646899128233	7.20257469281008e-07	-0.855792266777158	1
ENSG00000130764.9	LRRC47	1	3816597	1_3	0	0.0209864365862675	4.81937642098579	3.18301382970383e-07	0.197986564459507	1
ENSG00000116198.12	CEP104	1	3856947	1_3	0	0.0261775568877507	6.85068784441736	5.64380844198523e-07	-0.768189109626637	1
ENSG00000169598.15	DFFB	1	3874969	1_3	0	0.0436005317926121	11.5601051241774	1.58621679347116e-06	-1.31519281726333	1
ENSG00000198912.10	C1orf174	1	3891607	1_3	0	0.0224941602405989	5.45653863239635	3.86274458720085e-07	-0.454868753900535	2
ENSG00000196581.10	AJAP1	1	4727098	1_4	0	0.0329500497341487	11.3935900424074	1.18147799413328e-06	1.30251715166001	1
ENSG00000131697.17	NPHP4	1	5989741	1_5	0	0.0502728585275034	14.5230539468696	2.29773798743139e-06	1.86883868112812	1
ENSG00000158286.12	RNF207	1	6205436	1_5	0	0.01707766156234	4.65486053570717	2.50175081505503e-07	-0.155874183901011	1
ENSG00000116251.9	RPL22	1	6295872	1_5	0	0.0195793830910439	6.52238226889457	4.01896502039058e-07	0.976980934494714	1
ENSG00000158292.6	GPR153	1	6263050	1_5	0	0.0169365887450165	4.57372607503749	2.43783925820819e-07	0.126593344613616	1
ENSG00000187017.15	ESPN	1	6424615	1_5	0	0.038719637101399	12.6290984682595	1.53890780166054e-06	-1.83357938424598	2
ENSG00000215788.9	TNFRSF25	1	6466259	1_5	0	0.0327130352460845	11.2369406144686	1.15685226426503e-06	1.72148207864715	1
ENSG00000171680.21	PLEKHG5	1	6520190	1_5	0	0.0178432956289469	6.03704629277602	3.39006910149488e-07	-1.05541325601932	1
ENSG00000162408.10	NOL9	1	6554687	1_5	0	0.016919603988188	5.12344738421261	2.72810730298265e-07	0.728803745158762	1
ENSG00000173662.20	TAS1R1	1	6555635	1_5	0	0.0169193435281021	5.14634373045263	2.74025684929922e-07	0.745936798593809	1
ENSG00000204859.12	ZBTB48	1	6579883	1_5	0	0.053578535965002	13.9106523965853	2.34556414624863e-06	-1.13413025279148	1
ENSG00000041988.15	THAP3	1	6624846	1_5	0	0.0233844941041247	6.99418556803467	5.14723626386641e-07	0.349638718001872	2
ENSG00000007923.15	DNAJC11	1	6701201	1_5	0	0.0186891014591504	10.5001176675526	6.17577636857154e-07	-2.64009456174818	2
ENSG00000049245.12	VAMP3	1	7771004	1_6	0	0.013621970547561	4.61845823869167	1.97991219945613e-07	-0.162378636543318	2
ENSG00000116288.12	PARK7	1	7954508	1_6	0	0.0139618551804588	4.78874457790512	2.10413585015196e-07	-0.129831577040027	1
ENSG00000116285.12	ERRFI1	1	8026467	1_6	0	0.0230169499480865	9.81095229039075	7.10669882396409e-07	1.51213726227584	1
ENSG00000142599.17	RERE	1	8371547	1_6	0	0.0376532866960899	32.419558645694	3.84166032920755e-06	-5.38101498816713	1
ENSG00000049239.12	H6PD	1	9235385	1_6	0	0.0144749603230347	5.13655002454711	2.33990312639974e-07	-0.351220894378109	2
ENSG00000171612.6	SLC25A33	1	9539060	1_7	0	0.0118292314318914	4.96647957099734	1.84890312150557e-07	0.166558111837109	1
ENSG00000171603.16	CLSTN1	1	9824341	1_7	0	0.0221804291054076	10.465906710555	7.30559809844329e-07	1.45900586070764	1
ENSG00000162441.11	LZIC	1	9943171	1_7	0	0.0127142752623	5.86627400993012	2.34726935070299e-07	1.01813736976702	1
ENSG00000173614.13	NMNAT1	1	9943262	1_7	0	0.0113350728937086	4.63626094971289	1.65386921389661e-07	-0.0404170656355983	2
ENSG00000162444.11	RBP7	1	9997599	1_7	0	0.0126890893073086	5.52100894619801	2.20474252361123e-07	-0.582562380290253	1
ENSG00000130939.18	UBE4B	1	10033313	1_7	0	0.012694631690135	5.54919440108485	2.2169659264315e-07	0.103789074297559	1
ENSG00000054523.17	KIF1B	1	10210438	1_7	0	0.0537486956021324	18.3923250147173	3.1110968819638e-06	-3.12072353339478	1
ENSG00000142657.20	PGD	1	10398423	1_7	0	0.0128584241442872	5.4577255586226	2.20855599287141e-07	-1.19494916090233	2
ENSG00000175279.21	CENPS	1	10429947	1_7	0	0.0119968738732	5.16258443674928	1.94914538754591e-07	-0.307363694499872	2
ENSG00000241563.3	CORT	1	10449352	1_7	0	0.0144048757748365	6.42505517967901	2.912697297587e-07	-0.171268748515396	1
ENSG00000160049.11	DFFA	1	10476578	1_7	0	0.0249380611505919	12.2414060682959	9.60733564645575e-07	2.2984526033631	1
ENSG00000204624.7	DISP3	1	11473739	1_8	0	0.022088453506553	5.10089364807737	3.54585157661047e-07	-0.348884985215854	1
ENSG00000120948.16	TARDBP	1	11012192	1_8	0	0.0278379355538323	7.22823413320761	6.33254391662243e-07	0.844711571824196	1
ENSG00000116649.9	SRM	1	11060463	1_8	0	0.0759085139774879	16.5425859049085	3.95187193044475e-06	-2.00711497055159	1
ENSG00000171824.13	EXOSC10	1	11099514	1_8	0	0.0210019861991768	4.63772150499904	3.06530722016451e-07	-0.126628621338768	2
ENSG00000171819.4	ANGPTL7	1	11187963	1_8	0	0.0208328038138964	4.56346660808663	2.99193100818671e-07	0.0744039799752933	1
ENSG00000198793.12	MTOR	1	11262571	1_8	0	0.055975126422815	13.6928837369681	2.41212037698879e-06	1.99219441178106	1
ENSG00000132879.13	FBXO44	1	11657243	1_8	0	0.0209806147176786	4.62837414752916	3.0560161243784e-07	0.131950657275923	1
ENSG00000116663.10	FBXO6	1	11656010	1_8	0	0.0223926180392469	5.22652033856129	3.68321008125022e-07	-0.450180528720222	2
ENSG00000116670.14	MAD2L2	1	11651428	1_8	0	0.0248760519215518	6.19315954267406	4.84844748900136e-07	-0.639140246520083	1
ENSG00000162493.16	PDPN	1	13583417	1_10	0	0.0355670082034225	8.98672935196694	1.00590732636991e-06	1.10358051104009	1
ENSG00000159363.17	ATP13A2	1	17011965	1_12	0	0.0237298264462732	4.58324521887829	3.42276143194714e-07	0.127184357983101	1
ENSG00000117154.11	IGSF21	1	18111324	1_12	0	0.0338110199492673	7.84384704084176	8.34634556219283e-07	1.00956538979749	1
ENSG00000142623.9	PADI1	1	17233181	1_12	0	0.0729228613468876	14.9895164211383	3.4400146894628e-06	-1.78317785852565	1
ENSG00000158748.3	HTR6	1	19665573	1_13	0	0.0384995725570801	14.7271404495653	1.78436341413908e-06	1.69611497728336	1
ENSG00000159423.16	ALDH4A1	1	18902527	1_13	0	0.0155555816378949	6.39217814187843	3.12927764654284e-07	-0.711224110938022	1
ENSG00000127463.13	EMC1	1	19251910	1_13	0	0.0180702636684408	7.76555400473954	4.41617126447377e-07	0.930711870142551	1
ENSG00000053372.4	MRTO4	1	19253475	1_13	0	0.0135900098520398	5.15523072507911	2.20483884839729e-07	0.548495599034083	1
ENSG00000162482.4	AKR7A3	1	19288862	1_13	0	0.0264247314345135	11.2560345908354	9.36062775229956e-07	1.36049448590908	1
ENSG00000053371.12	AKR7A2	1	19310633	1_13	0	0.0206973867814767	9.01093499772551	5.86940862776455e-07	-1.17104134344656	2
ENSG00000040487.12	PQLC2	1	19312089	1_13	0	0.0138076028390002	5.30063664958586	2.30332539169704e-07	0.451209612747157	1
ENSG00000077549.17	CAPZB	1	19485158	1_13	0	0.0133740274197665	5.0086025628243	2.10808323451239e-07	0.399404318689413	1
ENSG00000173436.13	MINOS1	1	19596564	1_13	0	0.0133964250128227	5.02391752200531	2.11807040522386e-07	0.334560304819709	1
ENSG00000169914.5	OTUD3	1	19885299	1_13	0	0.0216452031972466	9.42205746847392	6.41824645610293e-07	-1.19214161891441	2
ENSG00000188257.10	PLA2G2A	1	19979930	1_13	0	0.0521703428102118	17.5449654207968	2.8806147541692e-06	-1.91492176661368	1
ENSG00000127472.10	PLA2G5	1	20032693	1_13	0	0.013270658168915	4.93758870631758	2.06213145704652e-07	0.345343667503147	1
ENSG00000158816.15	VWA5B1	1	20291853	1_14	0	0.0315154152490769	7.92835727414554	7.86348784713131e-07	1.10376226857204	1
ENSG00000162543.5	UBXN10	1	20186547	1_14	0	0.0337715608982507	8.56618686233079	9.10432288144286e-07	-1.04783442982467	1
ENSG00000162545.5	CAMK2N1	1	20480580	1_14	0	0.0255566258712731	5.99831510424994	4.8243828552063e-07	0.777861290234448	1
ENSG00000090432.6	MUL1	1	20500193	1_14	0	0.0225797360544068	4.85984440659439	3.45342636021534e-07	0.343929070996859	2
ENSG00000183114.7	FAM43B	1	20551955	1_14	0	0.0252969457333474	5.90434031231303	4.70054748238569e-07	-0.564110218382784	1
ENSG00000158825.5	CDA	1	20594003	1_14	0	0.0991125616248079	18.6183114344257	5.80734952005131e-06	2.23637614729869	2
ENSG00000158828.7	PINK1	1	20633737	1_14	0	0.0220789728227377	4.65382968249499	3.23368955485869e-07	-0.454285373703594	1
ENSG00000117245.12	KIF17	1	20717668	1_14	0	0.0323568753734637	8.17150739508588	8.32104226527851e-07	1.76154584431098	1
ENSG00000127483.17	HP1BP3	1	20793534	1_14	0	0.0951551418045946	18.227597087362	5.45846656723423e-06	3.0758582303223	1
ENSG00000117298.14	ECE1	1	21345450	1_14	0	0.0369401142243579	9.39409139680004	1.09209894834322e-06	-0.864148651931236	1
ENSG00000187980.6	PLA2G2C	1	20174949	1_14	0	0.0233951067558297	5.18580370109117	3.81812443594116e-07	0.425663352870308	2
ENSG00000142794.18	NBPF3	1	21440170	1_15	0	0.0149263575600854	4.94581065158739	2.32327329349347e-07	0.396021915748686	2
ENSG00000076864.19	RAP1GAP	1	21669538	1_15	0	0.0163988786467647	5.90088123183066	3.04536953837756e-07	0.933218886044035	1
ENSG00000090686.15	USP48	1	21783925	1_15	0	0.0379254403288338	13.4780910941603	1.60867381539859e-06	1.78342407442782	2
ENSG00000070831.15	CDC42	1	22052387	1_15	0	0.0620015553621237	18.2615533988056	3.56327446406473e-06	-1.92809831863932	1
ENSG00000162552.14	WNT4	1	22143914	1_15	0	0.0354642239389	12.955286583775	1.44592730413975e-06	1.63223625941279	2
ENSG00000125944.18	HNRNPR	1	23343277	1_16	0	0.0330234782265624	11.2653780583711	1.17078610190466e-06	-1.56179806550604	1
ENSG00000204219.9	TCEA3	1	23424647	1_16	0	0.0316162575015989	10.8636297745084	1.08092208549033e-06	1.65353568092113	1
ENSG00000227868.5	C1orf234	1	23015869	1_16	0	0.0235205241879974	8.14084597971449	6.02594978431856e-07	1.28308992735387	1
ENSG00000142676.12	RPL11	1	23691734	1_17	0	0	135.673408151752	0	0.782701005098859	1
ENSG00000117308.14	GALE	1	23800401	1_17	0	0	152.0611837997	0	0.523171087799402	2
ENSG00000117305.14	HMGCL	1	23838758	1_17	0	0	3223.46302190369	0	3.00687374854056	1
ENSG00000142661.18	MYOM3	1	24089109	1_17	0	0	461.13891012366	0	-0.104865790791996	1
ENSG00000142677.3	IL22RA1	1	24143324	1_17	0	0	105.416264935386	0	-1.13073176616023	1
ENSG00000185436.11	IFNLR1	1	24187123	1_17	0	0	41.1034708868716	0	1.11062540762311	1
ENSG00000001460.17	STPG1	1	24416496	1_17	0	0	9.71715850744501	0	-0.115902622006471	2
ENSG00000001461.16	NIPAL3	1	24415622	1_17	0	0	5.98308158709517	0	-0.085819412540297	1
ENSG00000117602.11	RCAN3	1	24502439	1_17	0	0	8.43745563513944	0	-0.802567099418273	1
ENSG00000184454.6	NCMAP	1	24556399	1_17	0	0	23.8081176635285	0	-1.8423245872398	1
ENSG00000169504.14	CLIC4	1	24745177	1_17	0	0	17.1348328603784	0	-1.74342119476527	1
ENSG00000020633.18	RUNX3	1	24965206	1_17	0	0	6.05073418005897	0	-0.600121637928093	1
ENSG00000117614.9	SYF2	1	25232900	1_18	0	0	19.2292939031769	0	1.8794450645827	1
ENSG00000187010.19	RHD	1	25257119	1_18	0	0	6.63233405788993	0	-0.700484619048053	1
ENSG00000188672.17	RHCE	1	25430290	1_18	0	0	13.4093268946579	0	-1.44156835075424	1
ENSG00000204178.9	TMEM57	1	25430369	1_18	0	0	4.59319335587216	0	0.0827279484237992	1
ENSG00000157978.11	LDLRAP1	1	25563426	1_18	0	0	25.2445811179842	0	1.979309590727	1
ENSG00000117643.14	MAN1C1	1	25617022	1_18	0	0	10.1186341613147	0	1.08516072989922	1
ENSG00000162430.16	SELENON	1	25799884	1_18	0	0	30.9720669813446	0	-2.51233483201501	1
ENSG00000117640.17	MTFR1L	1	25818183	1_18	0	0	35.0816653454573	0	2.45646877243036	1
ENSG00000117632.22	STMN1	1	25909425	1_18	0	0	26.343454976469	0	-2.20245795860059	1
ENSG00000158006.13	PAFAH2	1	25998029	1_18	0	0	36.8312608692246	0	-1.90720123434041	1
ENSG00000158008.9	EXTL1	1	26019793	1_18	0	0	23.6111253048902	0	1.4961742201294	1
ENSG00000158014.14	SLC30A2	1	26045653	1_18	0	0	9.79167980915753	0	0.960156696927798	1
ENSG00000158022.6	TRIM63	1	26068506	1_18	0	0	18.4401942565343	0	-1.10569533864751	1
ENSG00000197245.5	FAM110D	1	26158943	1_18	0	0	11.8274776563741	0	-0.5183939706986	2
ENSG00000236782.6	RP11-96L14.7	1	26171145	1_18	0	0	11.2584921888987	0	0.0077020723616696	1
ENSG00000142675.17	CNKSR1	1	26170849	1_18	0	0	22.2298326894644	0	-0.399392783899879	2
ENSG00000130695.14	CEP85	1	26233875	1_18	0	0	49.0670565709199	0	-0.33434873191615	2
ENSG00000169442.8	CD52	1	26317723	1_18	0	0	14.0470693824855	0	-1.01288185426216	1
ENSG00000176083.17	ZNF683	1	26374140	1_18	0	0	23.5131860715371	0	1.86010984199172	1
ENSG00000117682.16	DHDDS	1	26432658	1_18	0	0	28.7491528603442	0	-1.11611060230836	1
ENSG00000117713.18	ARID1A	1	26693253	1_18	0	3.84137166520304e-14	6803.35782450257	8.22467253764911e-16	3.95413653122373	1
ENSG00000060642.10	PIGV	1	26787521	1_18	0	0	6191.26367939246	0	3.16168083757325	2
ENSG00000142751.14	GPN2	1	26890178	1_18	0	0	6604.17316089429	0	-3.85227575017537	1
ENSG00000090273.13	NUDC	1	26896349	1_18	0	0	6056.48990087914	0	-3.20398288239832	2
ENSG00000253368.3	TRNP1	1	26994239	1_18	0	0	63.1864011958327	0	0.0316046892501455	1
ENSG00000142784.15	WDTC1	1	27055087	1_18	0	0	46.6063762902558	0	-1.50985343642614	1
ENSG00000174950.10	CD164L2	1	27383368	1_19	0	0.0503389377024294	20.7228807571435	3.28294153165254e-06	2.82607222558541	1
ENSG00000090020.10	SLC9A1	1	27167188	1_19	0	0.00932911351842036	5.22524902518855	1.53410944686768e-07	1.07065885766664	1
ENSG00000186501.14	TMEM222	1	27335461	1_19	0	0.0386930417526765	18.2837595546786	2.22642129397294e-06	2.07841614258396	1
ENSG00000142765.17	SYTL1	1	27342119	1_19	0	0.0750091019572829	24.4481458391523	5.7712364405027e-06	2.46008047240404	3
ENSG00000142733.14	MAP3K6	1	27371699	1_19	0	0.00919058244307658	5.08855226027252	1.47179135633031e-07	0.644439257452214	1
ENSG00000142748.12	FCN3	1	27375143	1_19	0	0.0694658665612593	23.7277588591153	5.18724966705389e-06	2.58994831224582	1
ENSG00000158195.10	WASF2	1	27484872	1_19	0	0.037309662001095	17.9471236237953	2.10729405859775e-06	2.15708502529542	2
ENSG00000000938.12	FGR	1	27634281	1_19	0	0.110363774094337	28.1026681942275	9.76074738330857e-06	3.14640607597589	1
ENSG00000126709.14	IFI6	1	27671883	1_19	0	0.0101017959310316	5.95244691820969	1.89235710826779e-07	-0.627446449251082	1
ENSG00000130775.15	THEMIS2	1	27871748	1_19	0	0.0103166121058902	6.14478941683133	1.99504676214393e-07	-0.382133141838429	2
ENSG00000117748.9	RPA2	1	27914481	1_19	0	0.00875611590885339	4.64611250833724	1.28029543762075e-07	-0.106367449667545	2
ENSG00000158156.7	XKR8	1	27958990	1_19	0	0.03646221980406	17.7348078958909	2.03506632074735e-06	-1.92874565825941	2
ENSG00000158161.15	EYA3	1	28088578	1_19	0	0.015136324212045	9.65215065622042	4.59783611460612e-07	1.22391937804864	2
ENSG00000169403.11	PTAFR	1	28193492	1_19	0	0.00867497760244396	4.5610671302185	1.24521344177851e-07	-0.0273063705806345	1
ENSG00000126698.10	DNAJC8	1	28233309	1_19	0	0.0096075065587431	5.49393972174961	1.66112973904494e-07	-0.652304075930149	1
ENSG00000130770.17	ATPIF1	1	28236497	1_19	0	0.0108783296497916	6.62947439447593	2.26960503622179e-07	-0.871904484191457	2
ENSG00000130766.4	SESN2	1	28259165	1_19	0	0.01015372594802	5.99931653222116	1.91706212804872e-07	0.471130319641207	1
ENSG00000204138.12	PHACTR4	1	28349072	1_19	0	0.0115854327679488	7.20536014365407	2.62710195664452e-07	-1.25899752508924	4
ENSG00000180198.15	RCC1	1	28506185	1_19	0	0.0087103516045105	4.59824263875339	1.2604816979926e-07	0.269856128957474	2
ENSG00000180098.9	TRNAU1AP	1	28553045	1_19	0	0.0118674370301756	7.42532528122899	2.77320128790058e-07	-0.809188926081632	1
ENSG00000162419.12	GMEB1	1	28670248	1_19	0	0.0420314274314595	19.0496318813816	2.51982105659821e-06	-2.11885465834036	1
ENSG00000159023.19	EPB41	1	28886822	1_19	0	0.0173080279297771	10.8806652442303	5.92668724679132e-07	1.22038807184664	1
ENSG00000116353.15	MECR	1	29230712	1_19	0	0.0161226042668065	10.230367434058	5.19081319647721e-07	1.48940842726931	1
ENSG00000060656.19	PTPRU	1	29235857	1_19	0	0.0195741176386437	12.0089923895684	7.39771740890717e-07	-1.67288731036797	1
ENSG00000084628.9	NKAIN1	1	31239088	1_20	0	0	11.2917488565363	0	1.21892396242602	1
ENSG00000121766.15	ZCCHC17	1	31300649	1_20	0	0	24.252335990512	0	1.49126667076338	1
ENSG00000121769.7	FABP3	1	31376362	1_20	0	0	25.4820776000304	0	1.02293085655389	1
ENSG00000168528.11	SERINC2	1	31409124	1_20	0	0	16.4213650761409	0	0.50639014597338	2
ENSG00000142910.15	TINAGL1	1	31576075	1_20	0	0	7.49165342590834	0	-0.835226446012755	1
ENSG00000162517.12	PEF1	1	31645212	1_20	0	0	58.6559999588367	0	-2.12141047402817	2
ENSG00000084636.17	COL16A1	1	31703950	1_20	0	0	25.5000850991658	0	-0.964421230460426	2
ENSG00000134668.12	SPOCD1	1	31819799	1_20	0	0	5.82052092467262	0	-0.561727627216965	1
ENSG00000184007.18	PTP4A2	1	31945136	1_20	0	0	2551.70999632129	0	3.20680842942799	1
ENSG00000142698.14	C1orf94	1	34167058	1_21	0	0.0164300563882062	5.75359108384521	2.97500034436253e-07	-0.546410338859841	1
ENSG00000121775.17	TMEM39B	1	32070338	1_21	0	0.0292749541162323	11.0594273217201	1.01891471828887e-06	1.26391520541537	1
ENSG00000025800.13	KPNA6	1	32108863	1_21	0	0.0352494433268861	12.7723835365455	1.41688038426177e-06	1.81300279948414	1
ENSG00000084652.15	TXLNA	1	32179560	1_21	0	0.0326251305731167	12.0582740461471	1.2380733688387e-06	-1.7510092527251	1
ENSG00000160051.11	IQCC	1	32205429	1_21	0	0.0328272973651124	12.1152654083037	1.25163308790966e-06	1.75619123005214	1
ENSG00000084623.11	EIF3I	1	32222176	1_21	0	0.0332972894776674	12.2464307544911	1.28329761356426e-06	-1.76721526665912	1
ENSG00000160055.19	TMEM234	1	32222176	1_21	0	0.0332972894776674	12.2464307544911	1.28329761356426e-06	1.76721526665912	1
ENSG00000183615.5	FAM167B	1	32246914	1_21	0	0.0236339814189056	9.08993100723276	6.76093017000802e-07	1.29895373249216	1
ENSG00000116478.11	HDAC1	1	32291945	1_21	0	0.0165877134199569	5.84110808476139	3.04923390311421e-07	-0.574359601049014	1
ENSG00000176261.15	ZBTB8OS	1	32650943	1_21	0	0.016598983954485	5.84733213064998	3.05455705398527e-07	0.573933579733976	1
ENSG00000162521.18	RBBP4	1	32650943	1_21	0	0.0157122735859676	5.34430142789357	2.64264576247478e-07	-0.448619104510849	2
ENSG00000116497.17	S100PBP	1	32817982	1_21	0	0.0152186888545425	5.05192671599421	2.41959820511045e-07	-0.396944315326744	1
ENSG00000134684.10	YARS	1	32817927	1_21	0	0.0152124876691089	5.04819272524011	2.41682463742393e-07	0.331435002704977	1
ENSG00000121900.18	TMEM54	1	32895686	1_21	0	0.0360889168029649	12.9897840415443	1.47531497813961e-06	-1.67061719261359	1
ENSG00000142920.16	AZIN2	1	33080995	1_21	0	0.0144696662614936	4.58972978739553	2.09004003896251e-07	0.229017668450388	2
ENSG00000160094.14	ZNF362	1	33266591	1_21	0	0.0276446689645814	10.5317409528607	9.16263814971831e-07	-1.37895040520332	1
ENSG00000134686.18	PHC2	1	33431196	1_21	0	0.0150573656102728	4.95431909388961	2.34769645532869e-07	0.331622745310743	1
ENSG00000121903.14	ZSCAN20	1	33482375	1_21	0	0.129358780215798	24.9749973374388	1.01674099821368e-05	2.66013022335707	1
ENSG00000273274.1	ZBTB8B	1	32465491	1_21	0	0.0151558598904147	5.01403448738278	2.39153572186285e-07	-0.321174696835628	1
ENSG00000188910.7	GJB3	1	34760816	1_22	0	0.0113560809659881	4.76464722601615	1.70281789286712e-07	0.329259150092527	1
ENSG00000243749.1	TMEM35B	1	34984579	1_22	0	0.0113183731885506	4.73422902222113	1.68632875852281e-07	-0.288431392897401	1
ENSG00000116819.6	TFAP2E	1	35573174	1_22	0	0.020503209028469	10.1767558624998	6.56659405327803e-07	1.68100384760629	1
ENSG00000126067.11	PSMB2	1	35641909	1_22	0	0.0608694942620649	20.2342575479526	3.87610863659386e-06	-2.62550755010042	1
ENSG00000134698.10	AGO4	1	35808529	1_22	0	0.0140749841592512	6.72859674742887	2.98044690653935e-07	-0.903019589157706	1
ENSG00000092847.11	AGO1	1	35870261	1_22	0	0.0624598477741499	20.4751366540336	4.02472956616079e-06	-2.65508498707691	1
ENSG00000116863.10	ADPRHL2	1	36088841	1_22	0	0.0585843459701498	19.8771521477572	3.66475310562735e-06	-2.54565431201778	1
ENSG00000116871.15	MAP7D1	1	36155585	1_22	0	0.0117023450250281	5.03932804791154	1.85589970577749e-07	0.684615384615462	1
ENSG00000054116.11	TRAPPC3	1	36155585	1_22	0	0.0117023450250281	5.03932804791154	1.85589970577749e-07	0.684615384615462	1
ENSG00000054118.13	THRAP3	1	36225269	1_22	0	0.0132372931728045	6.1669564163901	2.56908835349558e-07	0.446332379105678	1
ENSG00000214193.10	SH3D21	1	36307804	1_22	0	0.0304568478671659	13.8161975418349	1.32428805501859e-06	1.69875026960166	1
ENSG00000142694.6	EVA1B	1	36323945	1_22	0	0.0280917446850351	13.0715391793783	1.15561831249183e-06	1.52380861558739	2
ENSG00000181817.5	LSM10	1	36393562	1_22	0	0.0121030507501579	5.34730803650559	2.03675612400015e-07	-0.515236832271556	3
ENSG00000116885.18	OSCP1	1	36449952	1_22	0	0.012293283387958	5.48996287887957	2.12395971284189e-07	0.544756374421871	1
ENSG00000116898.11	MRPS15	1	36464784	1_22	0	0.0113574899941571	4.76578493745819	1.70343582587429e-07	0.231106355406818	1
ENSG00000163874.10	ZC3H12A	1	37464693	1_23	0	0.0211217610627564	4.90237797356502	3.25871133634699e-07	0.0631857207146528	2
ENSG00000163875.15	MEAF6	1	37514479	1_23	0	0.0242081967255522	6.02961983402382	4.59368640905669e-07	0.415616527445873	1
ENSG00000163877.10	SNIP1	1	37554146	1_23	0	0.115402730650343	20.3057717886239	7.37470342582595e-06	-2.0313413415301	1
ENSG00000163879.10	DNALI1	1	37557547	1_23	0	0.0562664082440446	15.0758514775151	2.66956203182477e-06	2.20726946396925	1
ENSG00000134697.12	GNL2	1	37593092	1_23	0	0.0212645379061935	5.39656122975653	3.61145354057705e-07	0.747134214780918	1
ENSG00000116922.14	C1orf109	1	37692275	1_23	0	0.112075393802622	21.2111167810376	7.48139839696178e-06	-2.52662059324877	1
ENSG00000134690.10	CDCA8	1	37692586	1_23	0	0.020165681082241	4.74328809990436	3.01024173114611e-07	0.350955336125465	1
ENSG00000197982.13	C1orf122	1	37806988	1_23	0	0.0207406805912705	9.99988981997212	6.52720408567443e-07	-2.62332885727827	1
ENSG00000204084.12	INPP5B	1	37945678	1_23	1	0.442388956467789	24.1179850881373	3.3577957335696e-05	4.69970699172538	1
ENSG00000183431.11	SF3A3	1	37990434	1_23	1	0.259364819335883	25.5623894190392	2.08651488681892e-05	4.53567589814181	1
ENSG00000183520.11	UTP11	1	38008415	1_23	0	0.022736532345137	6.45893133156187	4.62161612867423e-07	1.07778498837958	1
ENSG00000116954.7	RRAGC	1	38861636	1_24	0	0.111408269766458	18.8449037101812	6.60724370508882e-06	-2.33136178717493	1
ENSG00000131233.9	GJA9	1	38881233	1_24	0	0.0301422756923598	6.63071668024074	6.28992523190094e-07	1.1200977278743	2
ENSG00000158315.10	RHBDL2	1	39016016	1_24	0	0.0332940326346578	7.54780318982	7.90853319617822e-07	-0.998466152611864	1
ENSG00000174574.15	AKIRIN1	1	38991334	1_24	0	0.0346196022615796	7.9081736399026	8.61603082979085e-07	-1.12467275812695	2
ENSG00000168653.10	NDUFS5	1	39026790	1_24	0	0.0377021359742386	8.6962072784721	1.03182206761557e-06	1.19030700487332	1
ENSG00000183682.7	BMP8A	1	39491596	1_24	0	0.0350149229592596	8.01300713046884	8.82993848528624e-07	1.14536920311493	1
ENSG00000090621.13	PABPC4	1	39570256	1_24	0	0.024089010370746	4.56749162032029	3.46262684372788e-07	-0.0820822571416249	1
ENSG00000163909.7	HEYL	1	39640423	1_24	0	0.0280007786549841	5.95185798733623	5.24483273504979e-07	-0.754211275740959	1
ENSG00000116983.12	HPCAL4	1	39691971	1_24	0	0.0347542317070253	7.94399779911765	8.6887195815201e-07	-0.836271451175332	1
ENSG00000043514.15	TRIT1	1	39883756	1_25	0	0.0464613642617331	16.0739815959884	2.35030594128669e-06	-1.99816412998179	2
ENSG00000131236.16	CAP1	1	40039999	1_25	0	0.0128960812558638	4.55980795661712	1.85060310553663e-07	0.12520448363881	1
ENSG00000131238.16	PPT1	1	40097321	1_25	0	0.0128942446598349	4.55262583350235	1.84742509431397e-07	0.0869193484050789	3
ENSG00000084073.8	ZMPSTE24	1	40257123	1_25	0	0.0258052434788241	10.8358091535673	8.79991104747305e-07	-1.36695527807676	2
ENSG00000049089.13	COL9A2	1	40318226	1_25	0	0.0375947776089028	14.2488102210204	1.68583511600396e-06	1.55585919401986	1
ENSG00000187801.14	ZFP69B	1	40450251	1_25	0	0.0153054898437351	6.12181706258548	2.94874049977676e-07	0.66594578952705	1
ENSG00000187815.9	ZFP69	1	40477181	1_25	0	0.0137817604996768	5.15482689131912	2.23577325961132e-07	0.401604874639841	1
ENSG00000164002.11	EXO5	1	40508257	1_25	0	0.0131556956796222	4.72849040085744	1.95769622845646e-07	0.213369287216086	3
ENSG00000117010.15	ZNF684	1	40531781	1_25	0	0.0135979127839535	5.03278583402687	2.15372215082781e-07	0.361422383041763	1
ENSG00000117016.9	RIMS3	1	40664752	1_25	0	0.012895607809828	4.55611798828634	1.84903764271239e-07	0.0945385838434045	2
ENSG00000171793.13	CTPS1	1	40979451	1_25	0	0.015952755375766	6.8682415606737	3.44818247698209e-07	0.943755550808563	1
ENSG00000171790.15	SLFNL1	1	41023485	1_25	0	0.0928242843136512	23.702825759429	6.92421759389393e-06	3.14098275897119	1
ENSG00000010803.16	SCMH1	1	41239838	1_25	0	0.05646630453194	19.0047008124199	3.3772201879835e-06	-2.92721728755013	1
ENSG00000186973.10	FAM183A	1	43144910	1_26	0	0.00905148235938724	6.31812211793007	1.79976871714906e-07	-0.636163344943878	1
ENSG00000198815.8	FOXJ3	1	42335341	1_26	0	0.00751773171310821	5.14411410545907	1.21704430932284e-07	0.411991023308966	1
ENSG00000066185.12	ZMYND12	1	42452404	1_26	0	0.0202013365301581	16.4686497671637	1.04700093828491e-06	-2.31497487672111	1
ENSG00000186409.14	CCDC30	1	42464495	1_26	0	0.0235053400205334	17.84140957521	1.31978951802625e-06	2.36849670985105	1
ENSG00000117385.15	P3H1	1	42766833	1_26	0	0.0181085550214426	13.5473339010759	7.72052094832756e-07	1.48869124332108	2
ENSG00000164008.14	C1orf50	1	42767127	1_26	0	0.0199914976502039	16.6037024325185	1.04462218623331e-06	1.98459291950301	2
ENSG00000274386.5	TMEM269	1	42785273	1_26	0	0.00834153316698871	5.6324423157191	1.47860308250161e-07	-0.0837169882902026	1
ENSG00000177868.11	SVBP	1	42816759	1_26	0	0.0154866103459532	13.4796002173736	6.5696518748998e-07	-1.73320794360119	2
ENSG00000164010.13	ERMAP	1	42836844	1_26	0	0.00784807517497577	5.48793555165072	1.35544259914201e-07	0.62518807084569	1
ENSG00000164011.17	ZNF691	1	42846835	1_26	0	0.00732178403488526	4.66198246408295	1.07422813800731e-07	-0.0377486383006177	1
ENSG00000117394.20	SLC2A1	1	42959206	1_26	0	0.00798727137792732	5.51934413670742	1.38737826897707e-07	0.608860101192772	2
ENSG00000179178.10	TMEM125	1	43269525	1_26	0	0.0121574302023311	8.9278804694717	3.41585263009615e-07	0.977363936689792	1
ENSG00000117395.12	EBNA1BP2	1	43271335	1_26	0	0.0293091579961832	17.2062139376005	1.58707567115839e-06	-1.8301346056496	1
ENSG00000253313.5	C1orf210	1	43285638	1_26	0	0.0118204771461863	8.58773462119642	3.19464494002798e-07	0.843493606196642	2
ENSG00000066056.13	TIE1	1	43300755	1_27	0	0.0256100743636033	30.0639223290155	2.4230671730574e-06	5.12694959068766	2
ENSG00000117400.16	MPL	1	43337551	1_27	0	0.0447859759973381	32.1311261660511	4.52873557922231e-06	5.55164333210164	1
ENSG00000117399.13	CDC20	1	43370309	1_27	0	0.0195107664441115	6.44843954330692	3.95947801942491e-07	0.418157278849138	1
ENSG00000066322.14	ELOVL1	1	43367703	1_27	1	0.0694601080080067	33.7268554427407	7.37259333265104e-06	5.67305136982265	1
ENSG00000159479.16	MED8	1	43389819	1_27	0	0.0175400526024407	11.65638074989	6.43433384023955e-07	-2.69531371246226	2
ENSG00000198198.15	SZT2	1	43388718	1_27	0	0.0193742269892753	8.17559891886206	4.98485964700074e-07	-1.48112904177893	2
ENSG00000126091.19	ST3GAL3	1	43705540	1_27	0	0.0159450148736786	8.20696839641052	4.11828751639872e-07	-1.52339902343081	1
ENSG00000117408.10	IPO13	1	43947230	1_27	0	0.0317665847401103	12.6563403240998	1.26528291510159e-06	1.90076350222772	1
ENSG00000132768.13	DPH2	1	43989531	1_27	0	0.040727216034909	13.2188821791092	1.69429266114223e-06	-1.53803210903517	1
ENSG00000117410.13	ATP6V0B	1	43974045	1_27	0	0.0156027163555946	5.08258316071434	2.49570747843764e-07	0.786661186463666	1
ENSG00000117411.16	B4GALT2	1	43978466	1_27	0	0.0171589344514956	6.50518669447885	3.51284553728053e-07	-1.21795253145797	1
ENSG00000159214.12	CCDC24	1	43991633	1_27	0	0.0613400968038559	18.5528210154703	3.58148705310888e-06	-2.36844718860058	2
ENSG00000196517.11	SLC6A9	1	44030807	1_27	0	0.0155843536283845	4.58958765752436	2.25097896685261e-07	0.169030379129857	2
ENSG00000198520.10	C1orf228	1	44672527	1_28	0	0.0218234064305349	6.55600275795854	4.50267542648202e-07	0.485207574023961	2
ENSG00000142945.12	KIF2C	1	44739926	1_28	0	0.0173689285053973	4.88774100771515	2.67171535577532e-07	-0.896555815769182	1
ENSG00000142937.11	RPS8	1	44775613	1_28	0	0.0271252388370074	8.09124229417959	6.90713192336578e-07	0.180730074953576	1
ENSG00000173846.12	PLK3	1	44802360	1_28	0	0.0180977379726937	5.28122591254205	3.00793200840229e-07	0.763363543532276	1
ENSG00000222009.8	BTBD19	1	44808328	1_28	0	0.0179239466244538	5.1742754445634	2.9187181558242e-07	0.728191706630379	1
ENSG00000126107.14	HECTD3	1	45010991	1_28	0	0.0195577629199637	6.74642466632466	4.15242527808849e-07	-1.72608542238068	2
ENSG00000126088.13	UROD	1	44990792	1_28	0	0.0213361732660297	6.98386601083991	4.68944451600974e-07	-1.3462199175429	1
ENSG00000132781.17	MUTYH	1	45384647	1_28	0	0.046856409108865	16.4093201255845	2.41973922280355e-06	-3.47024966755484	1
ENSG00000070759.16	TESK2	1	45491131	1_28	0	0.0187558497781931	5.47836412809429	3.23367682599679e-07	-0.69105880784109	1
ENSG00000280670.2	CCDC163	1	45499635	1_28	0	0.0549517931695301	16.7531237460134	2.89725445166535e-06	3.52633779139797	2
ENSG00000132763.14	MMACHC	1	45500626	1_28	0	0.0355353449532986	12.9043741857232	1.44313332985931e-06	2.48378977216373	1
ENSG00000117450.13	PRDX1	1	45522595	1_28	0	0.0568026955575055	18.4091327939882	3.29087396405585e-06	3.35679379148805	2
ENSG00000117448.13	AKR1A1	1	45550079	1_28	0	0.178828188835253	24.6185980593872	1.38550554914282e-05	-4.30839540184291	2
ENSG00000159588.14	CCDC17	1	45624129	1_28	0	0.0556355339804356	16.0627863671842	2.81243256340425e-06	-3.87725903010999	2
ENSG00000159592.10	GPBP1L1	1	45687531	1_28	0	0.0461936699498672	14.8404410554852	2.15743762793715e-06	-3.74636944061843	2
ENSG00000159596.6	TMEM69	1	45687531	1_28	0	0.0222676249036952	9.68409022796449	6.78643506391276e-07	2.97151958289162	2
ENSG00000197429.10	IPP	1	45750903	1_28	0	0.101732892293705	18.8913070504368	6.04828674210048e-06	-4.13436275360386	1
ENSG00000086015.20	MAST2	1	45787045	1_28	0	0.0227604406372194	9.00079326136481	6.44718935759041e-07	-1.92525208163032	1
ENSG00000117461.14	PIK3R3	1	46132601	1_28	0	0.018088358571321	6.46475990089108	3.68010773003064e-07	2.03833875302466	1
ENSG00000117481.10	NSUN4	1	46341925	1_28	0	0.0266949195267652	9.10271653128586	7.64730846118794e-07	-1.63544092999812	1
ENSG00000117480.15	FAAH	1	46394565	1_28	0	0.0219880273898753	7.73908558648692	5.35531341378121e-07	-1.51238909308401	2
ENSG00000079277.19	MKNK1	1	46616841	1_29	0	0.0287170690726234	9.80799875256696	8.86399471420248e-07	1.34998020159675	1
ENSG00000123472.12	ATPAF1	1	46673908	1_29	0	0.10045332968328	21.4825599491888	6.79140050799263e-06	-2.37801547249344	1
ENSG00000159658.10	EFCAB14	1	46719410	1_29	0	0.105992054426533	21.9931281080666	7.33616832971389e-06	-2.40389328090641	1
ENSG00000142973.13	CYP4B1	1	46763936	1_29	0	0.0201537691806089	6.5527407569363	4.15612155049701e-07	-0.76199573115503	1
ENSG00000187048.12	CYP4A11	1	46940506	1_29	0	0.0249828405944945	8.52602154743505	6.70343212751988e-07	-1.05863511626997	1
ENSG00000186377.7	CYP4X1	1	47029933	1_29	0	0.017338093677834	5.17245282369731	2.82232392358368e-07	0.551411044576532	1
ENSG00000162365.11	CYP4A22	1	47137271	1_29	0	0.0173895632776071	5.19963407952345	2.8455775803381e-07	-0.286778366614991	1
ENSG00000162366.7	PDZK1IP1	1	47190144	1_29	0	0.0164211844419883	4.67445101869376	2.41570593424506e-07	0.348463633779787	2
ENSG00000162368.13	CMPK1	1	47333764	1_29	0	0.039948330884669	12.8550189231687	1.61614503506305e-06	1.89912098277177	2
ENSG00000117834.12	SLC5A9	1	48222704	1_30	0	0.170577412560341	26.9525324961868	1.44687187420081e-05	-3.30641282987606	2
ENSG00000132122.11	SPATA6	1	48472019	1_30	0	0.102517980243049	22.3389707440264	7.20729294166603e-06	3.04649782390431	2
ENSG00000162373.12	BEND5	1	48777294	1_31	0	0.0175140600049749	5.37605226387008	2.9631885653462e-07	0.485172292236009	1
ENSG00000123091.4	RNF11	1	51235789	1_32	0	0.0279921302383994	8.41105844879678	7.40961383779619e-07	1.2770159611123	2
ENSG00000085831.15	TTC39A	1	51344853	1_33	0	0.0168452080024477	5.49131874041743	2.91113271241497e-07	0.516909427106725	3
ENSG00000085832.16	EPS15	1	51518880	1_33	0	0.0175851260403759	5.88537500353984	3.25708130289865e-07	-0.563912411536328	2
ENSG00000117859.18	OSBPL9	1	51577175	1_33	0	0.0238356027945635	8.67702512415117	6.50887555460247e-07	1.08127941036944	2
ENSG00000078618.21	NRDC	1	51826904	1_33	0	0.0588659599954242	17.0390370345536	3.15659054626089e-06	1.84190846837835	1
ENSG00000198841.3	KTI12	1	52033817	1_33	0	0.0221047859969334	7.98435601454609	5.55437480015576e-07	0.966515189392107	1
ENSG00000157077.14	ZFYVE9	1	52142437	1_33	0	0.0244119625452508	8.89666608368312	6.83500693028177e-07	1.06621646469448	1
ENSG00000154222.14	CC2D1B	1	52352516	1_33	0	0.0285287111986542	10.3306041199081	9.27506251516851e-07	-1.28076041229713	1
ENSG00000085840.12	ORC1	1	52384774	1_33	0	0.0259135232009269	9.44562565992417	7.70311120192713e-07	-1.38029416517273	1
ENSG00000134744.13	ZCCHC11	1	52553683	1_33	0	0.0159788731646101	5.00749369010717	2.5181148481784e-07	-0.355681210247877	1
ENSG00000116157.5	GPX7	1	52602734	1_33	0	0.0297001478713661	10.7012670199383	1.00023670167218e-06	-1.49452478827693	1
ENSG00000182183.14	FAM159A	1	52633413	1_33	0	0.0743598306278983	19.2255752579357	4.49911101010219e-06	2.02318409917969	1
ENSG00000162377.5	COA7	1	52693551	1_33	0	0.0152701683108012	4.5918968719709	2.20670827435177e-07	-0.000242026127199162	1
ENSG00000162378.12	ZYG11B	1	52731887	1_33	0	0.0163191522195594	5.20058086064623	2.67090487279509e-07	-0.560478398552544	1
ENSG00000121310.16	ECHDC2	1	52921197	1_33	0	0.0178264174323796	6.01033384166818	3.3718763562232e-07	0.687160358504632	3
ENSG00000116171.17	SCP2	1	52926925	1_33	0	0.0152778462547646	4.59650154819259	2.21003178443305e-07	-0.079680843412828	2
ENSG00000174348.13	PODN	1	53061947	1_33	0	0.044210805592004	14.3771655539759	2.00037158075393e-06	1.6740158957298	2
ENSG00000162383.11	SLC1A7	1	53134406	1_33	0	0.0342942308596007	12.0277394632017	1.29811764405851e-06	1.43607277010824	2
ENSG00000157184.6	CPT2	1	53196294	1_33	0	0.0533960676949625	16.1294628665564	2.71042973843297e-06	2.3777225599141	1
ENSG00000162384.13	C1orf123	1	53220711	1_33	0	0.0373788475195552	12.8225144825752	1.50837066932742e-06	2.19581939348934	2
ENSG00000157193.15	LRP8	1	53319335	1_33	0	0.0153141982316829	4.6182715161011	2.22578238150604e-07	0.117229891523028	1
ENSG00000174332.5	GLIS1	1	53737935	1_33	0	0.0867127483390614	20.672711854415	5.64143224166437e-06	2.30323027336871	1
ENSG00000162398.11	LEXM	1	54805572	1_34	0	0.0101695927291184	5.13693308042966	1.64405537946667e-07	0.450414356601095	2
ENSG00000058799.14	YIPF1	1	53889688	1_34	0	0.0111946878034684	6.01494560534106	2.11910591862376e-07	-0.560349984202759	2
ENSG00000211452.10	DIO1	1	53891048	1_34	0	0.0134894154768214	7.7208226602658	3.27767344194512e-07	0.899908925474893	1
ENSG00000081870.11	HSPB11	1	53945680	1_34	0	0.0244623336399842	13.1798467939062	1.01465224543644e-06	1.44383321860141	1
ENSG00000116212.14	LRRC42	1	53945680	1_34	0	0.0110686393194126	5.91139904604949	2.05917608948562e-07	0.367787303062248	2
ENSG00000116221.15	MRPL37	1	54175965	1_34	0	0.00971264987327281	4.71673934881606	1.44174543321372e-07	0.219636311889368	2
ENSG00000215883.10	CYB5RL	1	54154524	1_34	0	0.00982373232887779	4.82067088878569	1.4903661466746e-07	-0.337348699227695	1
ENSG00000157216.15	SSBP3	1	54413433	1_34	0	0.0262245807333651	13.8197134711649	1.14055587541475e-06	1.59499955005941	2
ENSG00000162390.17	ACOT11	1	54542148	1_34	0	0.0101037419854247	5.07755995154523	1.61453060121788e-07	0.493133403779453	2
ENSG00000162391.11	FAM151A	1	54623799	1_34	0	0.0118461708649044	6.53224580643905	2.43528326801967e-07	0.723839295256171	1
ENSG00000184313.19	MROH7	1	54641346	1_34	0	0.00982250597376499	4.81953890814541	1.48983017416149e-07	-0.345223125569117	2
ENSG00000162396.5	PARS2	1	54764790	1_34	0	0.0108071092122137	5.69277143368476	1.9361645362136e-07	-0.582574893414084	1
ENSG00000006555.10	TTC22	1	54801140	1_34	0	0.0108316817306681	5.71352280547241	1.9476406462166e-07	-0.562722233593538	2
ENSG00000116133.11	DHCR24	1	54886940	1_34	0	0.00973356686504878	4.73639899427281	1.45087257155863e-07	-0.133489641020601	2
ENSG00000143001.4	TMEM61	1	54980319	1_34	0	0.00954620071817691	4.5587765418877	1.36958137106618e-07	0.0183643078031669	1
ENSG00000162399.6	BSND	1	55000630	1_34	0	0.00959462345219409	4.60501316682146	1.39048972878541e-07	-0.12692581167989	1
ENSG00000162407.8	PLPP3	1	56547119	1_35	0	0.0174820196383787	8.56795735856755	4.71387295842914e-07	1.52502083979761	1
ENSG00000162409.10	PRKAA2	1	56645496	1_36	0	0.025588215725635	7.93621618006067	6.39090653967117e-07	0.993063480886309	1
ENSG00000173406.15	DAB1	1	58546313	1_38	0	0.0054676188075985	5.45461095880385	9.38579324461339e-08	0.552379191710635	2
ENSG00000162600.11	OMA1	1	58546732	1_38	0	0.00629317259254891	6.68147382766442	1.32327737715625e-07	-0.805098906230532	1
ENSG00000184292.6	TACSTD2	1	58577785	1_38	0	0.00525433258786057	5.10559885108579	8.4425418480345e-08	-0.445153734375245	1
ENSG00000172456.17	FGGY	1	59296555	1_38	0	0.00865911139149511	10.3126133273772	2.81028932882595e-07	-1.47549696299184	2
ENSG00000134709.10	HOOK1	1	59814713	1_38	0	0.00503608510757003	4.7752859997284	7.56835372886568e-08	0.232294618633495	2
ENSG00000134716.9	CYP2J2	1	59943385	1_38	0	0.00523221469085999	5.11635141794922	8.42470875349996e-08	0.395577262644285	1
ENSG00000162599.15	NFIA	1	60864880	1_38	0	0.0281652905928396	20.3819977417851	1.80663308490209e-06	-2.05048075699597	1
ENSG00000162604.12	TM2D1	1	61723869	1_39	0	0.0202214020181791	4.96729883136362	3.16111666929244e-07	-0.324090107150374	1
ENSG00000132854.18	KANK4	1	62318984	1_39	0	0.148187663684206	23.598848176133	1.10055520209327e-05	2.66545437481063	1
ENSG00000162607.12	USP1	1	62437203	1_39	0	0.0294557577690432	8.42575895962427	7.81066847105112e-07	-0.880330313199451	1
ENSG00000088035.15	ALG6	1	63367765	1_40	0	0.26083113203106	28.7876164265982	2.36305650944616e-05	2.9928275811272	1
ENSG00000203965.12	EFCAB7	1	63523814	1_40	0	0.0375959060890976	10.2282493496349	1.21018241156601e-06	-1.5384396742732	2
ENSG00000142856.16	ITGB3BP	1	63593973	1_40	0	0.0235071831240474	5.90089308769012	4.36543283193153e-07	0.624764531247714	1
ENSG00000177414.13	UBE2U	1	64252994	1_40	0	0.0353142121616619	9.64971032024688	1.07243942656198e-06	-1.27711432197408	1
ENSG00000162434.11	JAK1	1	64966741	1_41	0	0.0262986459971948	6.86786453885784	5.68413106567061e-07	0.764105815329618	1
ENSG00000162433.14	AK4	1	65147235	1_41	0	0.045046608072031	11.8373073143119	1.67812377882259e-06	1.41935700107732	2
ENSG00000116678.19	LEPR	1	65433313	1_41	0	0.0238316436606887	5.96200646910228	4.47152242534685e-07	-0.929906732979946	1
ENSG00000184588.17	PDE4B	1	65794495	1_41	0	0.0240285256590342	6.03762956452923	4.5656494304095e-07	-0.634796867953951	1
ENSG00000152760.9	TCTEX1D1	1	66759808	1_42	0	0.0332138440720869	16.2549031748493	1.69907481717402e-06	3.15777192042824	1
ENSG00000116704.7	SLC35D1	1	67052737	1_42	0	0.0174498953262734	8.56351897747659	4.70277352233244e-07	-1.29655487332103	2
ENSG00000172380.5	GNG12	1	67832765	1_42	0	0.0174966944696259	8.3509578078892	4.59834202853069e-07	-1.1676331490111	1
ENSG00000203963.11	C1orf141	1	67135003	1_42	0	0.0151310124311838	6.95048869068819	3.30972799025678e-07	0.878595225072183	1
ENSG00000116745.6	RPE65	1	68451599	1_43	0	0.0702771902849413	16.5782288848021	3.66658278392891e-06	2.22713528717343	1
ENSG00000033122.18	LRRC7	1	69567941	1_44	0	0.0284022420021085	5.79409910017171	5.17901914145144e-07	0.533331305828824	1
ENSG00000118454.12	ANKRD13C	1	70355197	1_44	0	0.0256776624509151	4.86593314297355	3.93215470942916e-07	-0.501399303355103	1
ENSG00000197568.13	HHLA3	1	70354325	1_44	0	0.0250826739844248	4.65031613753211	3.67083856071765e-07	0.384561304722844	2
ENSG00000050628.20	PTGER3	1	71047606	1_45	0	0.0143879331992669	4.55442825421962	2.06224971149272e-07	-0.00881818546547159	2
ENSG00000132485.13	ZRANB2	1	71081716	1_45	0	0.0153228896026442	5.13099465780394	2.47429346895041e-07	-0.461490387609084	1
ENSG00000172260.14	NEGR1	1	72280279	1_46	0	0.0162962045012353	5.75022149716541	2.94903558870091e-07	0.935096354177073	2
ENSG00000162623.15	TYW3	1	74720825	1_47	0	0.0320663055418819	11.5470288321943	1.16527425188688e-06	1.52151771597238	1
ENSG00000162620.15	LRRIQ3	1	74198025	1_47	0	0.0212161910574677	7.74664426955504	5.17237500950789e-07	-1.00402156207213	1
ENSG00000254685.6	FPGT	1	74198025	1_47	0	0.0185151173807485	6.49701092144281	3.78572480077414e-07	-0.792129121178267	2
ENSG00000116783.14	TNNI3K	1	74234228	1_47	0	0.0196486682450842	7.04214101646911	4.35458538893929e-07	-0.813456607533076	2
ENSG00000116791.13	CRYZ	1	74701793	1_47	0	0.0159108901493268	5.10751922707691	2.55748715539679e-07	-0.399451735234449	4
ENSG00000137968.16	SLC44A5	1	75610725	1_47	0	0.0160032469741137	5.16054267483606	2.59903695770485e-07	0.364186794676436	1
ENSG00000137955.15	RABGGTB	1	75786517	1_47	0	0.0247145978566484	9.14908612948263	7.11607043329126e-07	1.42831198753128	1
ENSG00000057468.6	MSH4	1	75779738	1_47	0	0.040726991310641	13.7556228497514	1.76307814307382e-06	2.20485981727405	3
ENSG00000184005.10	ST6GALNAC3	1	76074606	1_47	0	0.0162023433829214	5.27384119253381	2.68914273143465e-07	0.517345350206661	1
ENSG00000117069.14	ST6GALNAC5	1	76866942	1_48	0	0.0147137020464159	8.87454915292198	4.10938877346522e-07	-1.08855635759773	1
ENSG00000142892.14	PIGK	1	77219918	1_48	0	0.0212801987478849	12.2578558813563	8.209168393732e-07	1.52966344109288	2
ENSG00000154027.18	AK5	1	77282053	1_48	0	0.00921711151663918	4.59659990795433	1.33333880766217e-07	0.101731008945067	1
ENSG00000077254.14	USP33	1	77759973	1_48	0	0.0153281577835042	9.24917975528422	4.46171839400886e-07	1.34652454803691	1
ENSG00000180488.14	MIGA1	1	77778879	1_48	0	0.00956746686810817	4.93749519465797	1.48666332088136e-07	-0.29767501047966	1
ENSG00000162614.18	NEXN	1	77888397	1_48	0	0.00919041993587777	4.57010390160013	1.3218141709089e-07	0.0692967828209445	2
ENSG00000162613.16	FUBP1	1	77979050	1_48	0	0.0143131614239067	8.62177459725323	3.88366005057446e-07	1.23438315705519	2
ENSG00000162616.8	DNAJB4	1	77979050	1_48	0	0.0657067824032056	22.6885763609796	4.69165879891174e-06	-2.41955403539662	2
ENSG00000137960.5	GIPC2	1	77979050	1_48	0	0.0104498164777524	5.74379251654386	1.88893224583077e-07	0.492864273326147	1
ENSG00000137965.10	IFI44	1	78649621	1_48	0	0.0102245994577491	5.54461562725601	1.78413092945703e-07	-0.523972211430907	1
ENSG00000162618.13	ADGRL4	1	79006491	1_48	0	0.0109853397928955	6.20069961463592	2.14369582193935e-07	-0.700356339319397	1
ENSG00000137941.16	TTLL7	1	83998735	1_51	0	0.025099094071839	7.33468463629815	5.79359944087941e-07	-0.971187775847584	1
ENSG00000203943.8	SAMD13	1	84298566	1_51	0	0.0393463182358905	11.4804577960528	1.42158319309026e-06	1.39067133443857	2
ENSG00000171517.5	LPAR3	1	84893414	1_52	0	0.0188936803159808	5.06559466244032	3.01200696647363e-07	0.393685204999961	1
ENSG00000117133.10	RPF1	1	84478825	1_52	0	0.0180998509174738	4.67191651766292	2.66120937796478e-07	0.147479354043081	2
ENSG00000174021.10	GNG5	1	84506653	1_52	0	0.038161829834186	11.537021477504	1.38558082799227e-06	1.42962692943333	1
ENSG00000122432.17	SPATA1	1	84508444	1_52	0	0.0228466714150408	6.80964438007439	4.89616834421719e-07	0.748500150120982	1
ENSG00000117151.12	CTBS	1	84574387	1_52	0	0.0259819053449363	7.99190954937911	6.53477336043797e-07	-1.0482371254584	2
ENSG00000117155.16	SSX2IP	1	84691138	1_52	0	0.0388644310333497	11.7057174219568	1.43172406151148e-06	1.52779973878486	1
ENSG00000055732.12	MCOLN3	1	85048599	1_52	0	0.0238561828423922	7.20697914720153	5.410821335906e-07	0.811199496169522	1
ENSG00000097096.8	SYDE2	1	85200644	1_52	0	0.026363632137383	8.12610421923051	6.74212196686207e-07	1.0137265636603	1
ENSG00000162642.13	C1orf52	1	85259743	1_52	0	0.0198090130282557	5.4996397000539	3.42851496658044e-07	-0.640953062712403	1
ENSG00000142867.12	BCL10	1	85276340	1_52	0	0.0198164407956494	5.50308880503349	3.43195155680643e-07	-0.503195480875733	1
ENSG00000117174.10	ZNHIT6	1	85708260	1_52	0	0.027285249332479	8.44224528304654	7.24927986662228e-07	0.99314450395383	2
ENSG00000171502.14	COL24A1	1	86156862	1_53	0	0.0205005002719549	5.86009115412955	3.78074863884997e-07	0.722257611291545	1
ENSG00000122417.15	ODF2L	1	86396707	1_53	0	0.0177959088922049	4.57961152047651	2.56482528560119e-07	0.0675074034059621	1
ENSG00000137975.7	CLCA2	1	86455221	1_53	0	0.017774194831505	4.56847071466515	2.55546393009949e-07	0.0806526235158676	1
ENSG00000016602.9	CLCA4	1	86547045	1_53	0	0.0216803213208034	6.36092022780096	4.34004904532194e-07	-0.765599224762782	2
ENSG00000097033.14	SH3GLB1	1	86704810	1_53	0	0.0180521030255695	4.70220719667516	2.67139764603921e-07	0.338871285208258	1
ENSG00000183291.15	SELENOF	1	86913954	1_53	0	0.0188733977842561	5.08802583646224	3.02209682799034e-07	-0.595974933670337	1
ENSG00000065243.19	PKN2	1	88684130	1_54	0	0.0109079630480453	4.58102994491789	1.57259091502084e-07	-0.211113074925596	1
ENSG00000137944.17	KYAT3	1	88975234	1_54	0	0.0126588613408881	22.5879902418961	8.99872972304034e-07	4.65886149330647	1
ENSG00000213516.9	RBMXL1	1	88993078	1_54	0	0.0129225410461963	8.20916128643324	3.33853306893947e-07	1.40825594255151	1
ENSG00000117226.11	GBP3	1	89019515	1_54	0	0.0181968675914923	12.2053169015784	6.98963775657349e-07	1.88779354678669	2
ENSG00000213512.1	GBP7	1	89085986	1_54	0	0.0108941575168732	4.85363085675132	1.66406147781633e-07	0.293687372712875	1
ENSG00000162654.8	GBP4	1	89199262	1_54	0	0.0197415591815926	11.4804512211913	7.13262483602205e-07	1.63668872818858	1
ENSG00000154451.14	GBP5	1	89272549	1_54	0	0.0120733101388103	5.44277625548859	2.06802513103427e-07	0.439243320161942	1
ENSG00000197147.13	LRRC8B	1	89525155	1_54	0	0.061153593756364	22.1317734482754	4.25938771050472e-06	2.65081054069127	1
ENSG00000171488.14	LRRC8C	1	89633156	1_55	0	0.0422477565925793	12.0727680688552	1.60516426786652e-06	-1.77608693014783	1
ENSG00000162664.16	ZNF326	1	89987238	1_55	0	0.0216053034740299	5.89093866570371	4.00547334162357e-07	-0.580749216162267	1
ENSG00000122482.20	ZNF644	1	91022402	1_55	0	0.027623313150512	8.15013104772388	7.08515462115307e-07	0.908206433454294	1
ENSG00000162669.15	HFM1	1	91404433	1_55	0	0.0234594384069385	6.64732116885562	4.90764621474181e-07	0.830245599132103	3
ENSG00000097046.12	CDC7	1	91500849	1_56	0	0.0444566445126298	12.4141239509751	1.73684767280419e-06	1.53542918428255	3
ENSG00000284413.1	BTBD8	1	92080411	1_56	0	0.0255416511509645	7.2982355692133	5.86645602970873e-07	0.76401072496197	1
ENSG00000069712.12	KIAA1107	1	92114094	1_56	0	0.0300961664698096	8.80890345120425	8.34337961705985e-07	-0.997488546668992	1
ENSG00000162676.11	GFI1	1	92487304	1_56	0	0.0193833210154241	4.76386338509188	2.90600569204041e-07	-0.460740097438493	1
ENSG00000067208.14	EVI5	1	92792120	1_56	0	0.0266702173105517	7.69600924676406	6.45953281580131e-07	1.1714731844113	1
ENSG00000143033.17	MTF2	1	93079600	1_57	0	0.100983050883036	20.5327644684365	6.52536616088394e-06	2.31678685767893	1
ENSG00000117500.12	TMED5	1	93180650	1_57	0	0.0193619013762119	5.18506643786084	3.15944866151073e-07	0.420647538785168	1
ENSG00000122483.17	CCDC18	1	93180861	1_57	0	0.0360753049782282	10.912246863543	1.23889119759319e-06	-1.43034727331091	1
ENSG00000117505.12	DR1	1	93346012	1_57	0	0.0230981240429448	6.80506457842531	4.94672689416082e-07	0.920776419321785	1
ENSG00000137942.16	FNBP1L	1	93448904	1_57	0	0.0181693926241259	4.6019650526701	2.63143532054575e-07	0.133581928085641	1
ENSG00000067334.13	DNTTIP2	1	93880246	1_57	0	0.0227143656828933	6.65118143029887	4.75453864407931e-07	0.606407225620292	1
ENSG00000023909.9	GCLM	1	93909020	1_57	0	0.0181751895161948	4.60488680916909	2.63394608588008e-07	-0.368353404847591	1
ENSG00000143036.16	SLC44A3	1	94837100	1_58	0	0.0143000222573881	5.22910284777708	2.35327602829181e-07	-0.407254330256308	1
ENSG00000117519.15	CNN3	1	94927032	1_58	0	0.0283820552792006	11.521380242473	1.02909940058837e-06	1.39861666648824	1
ENSG00000172339.9	ALG14	1	95073327	1_58	0	0.0183557539122958	7.51698187789755	4.34234878282806e-07	1.05938523688185	2
ENSG00000122481.16	RWDD3	1	95234048	1_58	0	0.0207730047517007	8.65208646082751	5.65625714114992e-07	1.15041972464558	3
ENSG00000117569.18	PTBP2	1	96744557	1_59	0	0.0273893237535956	8.31174061805564	7.16444025075488e-07	1.18566739738672	1
ENSG00000188641.12	DPYD	1	97921399	1_60	0	0.0195306167711293	6.69628945642248	4.11584632017036e-07	1.30201392468324	1
ENSG00000162627.16	SNX7	1	98651799	1_60	0	0.0169175265035892	5.37926067106486	2.86396976819976e-07	-0.401334503471682	2
ENSG00000117598.11	PLPPR5	1	99005275	1_60	0	0.0157337869943278	4.71455120107088	2.33443935785235e-07	-0.228972138512569	1
ENSG00000099260.10	PALMD	1	99651294	1_61	0	0.0334040426917166	10.0424340069724	1.05571572442094e-06	1.09210744421416	1
ENSG00000156869.12	FRRS1	1	99766518	1_61	0	0.021887172329797	6.15111642892624	4.23694258138542e-07	-0.635102191279124	1
ENSG00000117620.14	SLC35A3	1	99969054	1_61	0	0.0503239675982026	13.83697052444	2.19141617833042e-06	2.17446026374239	1
ENSG00000156875.13	MFSD14A	1	100037607	1_61	0	0.0215294137592197	5.99973502240235	4.06511885744889e-07	0.826803982119596	2
ENSG00000156876.9	SASS6	1	100132743	1_61	0	0.018770331617604	4.74111865939709	2.80066873982054e-07	0.0294969432432235	1
ENSG00000122435.9	TRMT13	1	100132743	1_61	0	0.018770331617604	4.74111865939709	2.80066873982054e-07	-0.0294969432432235	1
ENSG00000122477.12	LRRC39	1	100178174	1_61	0	0.0833958407416438	18.562289558552	4.87174903801457e-06	-2.42592819766619	2
ENSG00000079335.18	CDC14A	1	100344610	1_61	0	0.253843317996809	29.4105176796032	2.34951043631057e-05	-3.39744420867415	1
ENSG00000181656.6	GPR88	1	100538206	1_62	0	0.0334908577438586	7.33953310650986	7.73577230110281e-07	-1.0426167891196	1
ENSG00000162694.13	EXTL2	1	100895622	1_62	0	0.0274257065158909	5.49815543676652	4.74552003712018e-07	0.495099972447199	1
ENSG00000162695.11	SLC30A7	1	100895622	1_62	0	0.0274257065158909	5.49815543676652	4.74552003712018e-07	-0.495099972447199	1
ENSG00000185946.15	RNPC3	1	103509781	1_65	0	0.0162949262452325	4.65301256030122	2.38613822290982e-07	0.239961258124327	1
ENSG00000240038.6	AMY2B	1	103555063	1_65	0	0.0301541839768008	10.3071824765324	9.78129863604598e-07	1.26479173623181	1
ENSG00000198890.7	PRMT6	1	107076229	1_66	0	0	49.8256275779353	0	-0.622006080434733	1
ENSG00000162631.18	NTNG1	1	107135646	1_66	0	0	10.9811449609187	0	0.788235720248744	1
ENSG00000134215.15	VAV3	1	107965542	1_67	0	0.0166892613950486	4.56298792283148	2.39659919895845e-07	-0.071801507940731	1
ENSG00000134186.11	PRPF38B	1	108715528	1_67	0	0.0285091208685326	9.48613910220659	8.51103325970786e-07	1.29830750627548	1
ENSG00000143107.8	FNDC7	1	108715528	1_67	0	0.0285091208685326	9.48613910220659	8.51103325970786e-07	1.29830750627548	1
ENSG00000116266.10	STXBP3	1	108746731	1_67	0	0.0268890109772645	8.88479264511411	7.51849817674025e-07	-1.10192471856171	1
ENSG00000121940.15	CLCC1	1	108963213	1_67	0	0.0190548089040824	5.73667659965943	3.44012274750378e-07	0.351428985753072	2
ENSG00000197780.9	TAF13	1	109075155	1_67	0	0.0167534674283795	4.60390219464751	2.42739117246272e-07	-0.170324988702105	2
ENSG00000215717.5	TMEM167B	1	109089398	1_67	0	0.0204933194319583	6.48103976617774	4.17990074647384e-07	-0.783418779973274	1
ENSG00000031698.12	SARS	1	109213564	1_67	0	0.0194941184025049	6.01687990598157	3.69133887538339e-07	-0.739096533075059	2
ENSG00000143126.7	CELSR2	1	109250412	1_67	0	0.0654906697200957	17.2273931805146	3.55065087118749e-06	-1.8763145928259	1
ENSG00000134222.16	PSRC1	1	109279782	1_67	0	0.098103066885863	21.1362631862282	6.52558973632354e-06	2.58212166517718	3
ENSG00000221986.6	MYBPHL	1	109525165	1_67	0	0.0436891601651104	13.4400811807567	1.84792594062755e-06	1.67057408682204	1
ENSG00000134243.11	SORT1	1	109397881	1_67	0	0.0218857259128582	7.11551745997896	4.90090651438712e-07	1.2298015410714	1
ENSG00000162650.16	ATXN7L2	1	109489809	1_67	0	0.0199534923540563	6.22020340828528	3.90600216355719e-07	0.84004661245749	1
ENSG00000174151.14	CYB561D1	1	109494012	1_67	0	0.0304634650581717	10.1781164354356	9.7578848539718e-07	1.62798013186513	2
ENSG00000181754.6	AMIGO1	1	109509517	1_67	0	0.0187185086039917	5.56449148728358	3.27797547101079e-07	0.257046209996978	2
ENSG00000156097.12	GPR61	1	109539929	1_67	0	0.0330148584326282	10.8676427496803	1.12915553188024e-06	1.33908214311935	1
ENSG00000065135.10	GNAI3	1	109548825	1_67	0	0.0170916919923325	4.77235509821996	2.56700540093321e-07	0.274643373173574	1
ENSG00000168765.16	GSTM4	1	109655596	1_67	0	0.0560865963179198	15.8521527055744	2.79805538110479e-06	2.28439303081299	3
ENSG00000213366.12	GSTM2	1	109667893	1_67	0	0.0352478468059114	11.4005319119636	1.26463931953271e-06	1.38185389643307	1
ENSG00000134184.12	GSTM1	1	109671748	1_67	0	0.0331413696520466	10.8126028790292	1.12774180313919e-06	1.32929462342554	2
ENSG00000134201.10	GSTM5	1	109736350	1_67	0	0.020292881492924	6.42394704060707	4.10255719870904e-07	0.950353484815135	1
ENSG00000134202.10	GSTM3	1	109724132	1_67	0	0.0170352193079885	4.77572232953532	2.56032897265469e-07	-0.503684598240812	3
ENSG00000179902.12	C1orf194	1	109113015	1_67	0	0.0188280864860692	5.69748682869652	3.37596929586845e-07	0.51749360462353	1
ENSG00000143093.14	STRIP1	1	110034040	1_68	0	0.147306596106074	21.7616929733467	1.00884360776235e-05	-2.68683312811678	1
ENSG00000134248.13	LAMTOR5	1	110407817	1_68	0	0.0252332852876449	5.22239106852861	4.14717308722569e-07	-0.472229686923862	2
ENSG00000143125.5	PROK1	1	110450350	1_68	0	0.0234603488752274	4.55261848354753	3.36128004430578e-07	0.00525423991189617	2
ENSG00000177272.8	KCNA3	1	110675201	1_68	0	0.029270375045829	6.58845195010159	6.06904899862463e-07	-1.143151294266	1
ENSG00000121931.15	LRIF1	1	110964484	1_68	0	0.0305260958361251	6.97551782719607	6.70126342074644e-07	-0.95646293681291	1
ENSG00000156171.14	DRAM2	1	111139496	1_68	0	0.0263406777154269	5.61748597768614	4.65669630308857e-07	-0.304344236934321	2
ENSG00000134255.13	CEPT1	1	111139496	1_68	0	0.0966200443812683	17.7179681462058	5.38753522735293e-06	-2.09371301354629	2
ENSG00000156150.6	ALX3	1	110071052	1_68	0	0.110498694343049	18.994800450866	6.60542636482138e-06	2.50575373074757	1
ENSG00000173947.13	PIFO	1	111346034	1_69	0	0.00818983725531708	6.80470428172156	1.75385425951708e-07	-0.849155017310832	2
ENSG00000116455.13	WDR77	1	111449473	1_69	0	0.00708033808084119	5.48242752878196	1.22161925286501e-07	-0.449228691632521	1
ENSG00000143110.11	C1orf162	1	111478407	1_69	0	0.00649585683403564	4.7544645122933	9.7195694765008e-08	-0.245493295168166	1
ENSG00000121933.18	TMIGD3	1	111490897	1_69	0	0.0079069039389813	6.53401541576419	1.62590658900503e-07	0.726486973997291	2
ENSG00000197852.9	FAM212B	1	111754009	1_69	0	0.0125296065300269	10.7626461201389	4.24390318004686e-07	1.28713078343216	2
ENSG00000143079.14	CTTNBP2NL	1	112375375	1_69	0	0.00730483694937079	5.79749512808823	1.33278437487667e-07	0.543001810189085	2
ENSG00000007341.18	ST7L	1	112624254	1_69	0	0.00702662749440419	6.27723402759612	1.38811109245254e-07	0.349515496018533	1
ENSG00000155363.18	MOV10	1	112673015	1_69	0	0.352498704409817	29.9871052765298	3.32660352315865e-05	-5.85083150741299	2
ENSG00000155367.15	PPM1J	1	112715671	1_69	0	0.0116401451694044	11.0748049485105	4.05698550839645e-07	1.42936918135376	1
ENSG00000184599.13	FAM19A3	1	112720490	1_69	0	0.0115429193375156	11.1564143210716	4.05274490971108e-07	-1.55029355591726	1
ENSG00000155380.11	SLC16A1	1	112956760	1_70	0	0.0147269873746355	6.05709977963303	2.8072921814222e-07	1.20996698034945	1
ENSG00000116793.15	PHTF1	1	113758713	1_70	0	0.0173164690408737	5.99221409890728	3.26554472736818e-07	-0.442393337190427	1
ENSG00000188761.11	BCL2L15	1	113887734	1_70	0	0.0143400998178733	4.57008079148528	2.06245758434652e-07	-0.184865609450871	1
ENSG00000134262.12	AP4B1	1	113905154	1_70	0	0.014448021542552	4.60022270034016	2.0916846577872e-07	-0.0737060009835964	1
ENSG00000118655.4	DCLRE1B	1	113904943	1_70	0	0.0193551722455292	6.92098936790221	4.21574366727794e-07	-0.657093457428461	1
ENSG00000163349.21	HIPK1	1	113928961	1_70	0	0.0701705735854238	18.8514920306219	4.16303180677437e-06	2.01090456596897	1
ENSG00000116774.11	OLFML3	1	113979261	1_70	0	0.086419297691629	20.6278110313132	5.61012903768866e-06	-2.14804364113502	1
ENSG00000134207.14	SYT6	1	114154379	1_70	0	0.0407294058366621	13.7964884899444	1.76842078723724e-06	1.51657543167904	1
ENSG00000116752.5	BCAS2	1	114587088	1_71	0	0.0142331746007633	5.06418426049759	2.26840319209513e-07	-0.116720404683057	1
ENSG00000213281.4	NRAS	1	114716596	1_71	0	0.0168086607782995	8.77324292627362	4.64090032771732e-07	2.03218090630017	2
ENSG00000009307.15	CSDE1	1	114757749	1_71	0	0.0165214757290938	6.68620820486625	3.47646376053065e-07	-0.886321654202355	1
ENSG00000134259.3	NGF	1	115349981	1_72	0	0.0115241830905022	6.89633993872352	2.50113874595418e-07	-0.7646063434875	1
ENSG00000118729.11	CASQ2	1	115768346	1_72	0	0.0410212778793468	18.5637211192926	2.39653179034473e-06	2.29503081392567	1
ENSG00000163393.12	SLC22A15	1	115976971	1_72	0	0.0258003059395929	14.2857323127029	1.15994216985109e-06	1.8977480266517	1
ENSG00000134247.9	PTGFRN	1	116909700	1_72	0	0.00933314977682786	4.96865656505962	1.45940620452679e-07	0.306710497797587	2
ENSG00000134256.12	CD101	1	117001709	1_72	0	0.00931736894136304	4.9531936676224	1.45240446506609e-07	0.316707374335031	2
ENSG00000116830.11	TTF2	1	117060534	1_72	0	0.0173517582616609	10.6432598161972	5.81202035054486e-07	-1.18229466363158	1
ENSG00000134253.9	TRIM45	1	117122142	1_72	0	0.0138611416905245	8.585768264325	3.74530455741918e-07	0.998730018557799	3
ENSG00000198162.12	MAN1A2	1	117367233	1_72	0	0.0277019841921518	14.9402064997434	1.30249615829659e-06	-1.75021454072852	2
ENSG00000183508.4	FAM46C	1	117605765	1_72	0	0.00892160005278719	4.55661764275986	1.27936454622687e-07	0.145372908932402	1
ENSG00000196505.10	GDAP2	1	117929798	1_72	0	0.0444360623402205	19.3046533145707	2.69964431019785e-06	-1.95974060051725	1
ENSG00000177551.5	NHLH2	1	115843484	1_72	0	0.011774030368615	7.09250507728787	2.6280509504064e-07	-0.815713921099485	2
ENSG00000092607.13	TBX15	1	118989141	1_73	0	0.00817027498080813	6.04845087937871	1.5552127398061e-07	-0.786076150836193	1
ENSG00000116874.11	WARS2	1	119012523	1_73	0	0.0079143922372531	5.78761765222024	1.44153893322888e-07	0.581180715226151	1
ENSG00000143067.4	ZNF697	1	119624681	1_73	0	0.00954889884884669	7.49852322078116	2.25339853317243e-07	-0.850019402405836	1
ENSG00000092621.11	PHGDH	1	119659675	1_73	0	0.00727664827823937	5.01363534464093	1.14813538140516e-07	-0.277407604099041	1
ENSG00000134250.19	NOTCH2	1	120073849	1_73	0	0.00696373890035884	4.60922656582471	1.01013520953319e-07	0.152265494058471	1
ENSG00000117262.18	GPR89A	1	145608293	1_73	0	0.00691846493020165	4.55332732573992	9.91396974353132e-08	-0.0922887253771763	1
ENSG00000117281.15	CD160	1	145704906	1_73	0	0.00698917390214393	4.64437102304066	1.0215549370302e-07	-0.181238760235782	2
ENSG00000265241.6	RBM8A	1	145927840	1_73	0	0.0247015174586892	16.2894529076277	1.26630728610894e-06	1.8971353830535	1
ENSG00000121851.12	POLR3GL	1	145963899	1_73	0	0.0387102564142855	20.4217374895606	2.48787015945076e-06	2.18504841726351	1
ENSG00000271425.7	NBPF10	1	146051718	1_73	0	0.011322451459681	9.06161646603335	3.22890388737541e-07	1.11077859222251	1
ENSG00000131791.7	PRKAB2	1	147173048	1_73	0	0.0138614340333988	10.8062595042825	4.71403202686357e-07	-1.34806702126881	1
ENSG00000131778.18	CHD1L	1	147243554	1_73	0	0.0335265015119982	18.8964928029802	1.99378542687292e-06	2.05701661132724	1
ENSG00000162836.11	ACP6	1	147631053	1_73	0	0.0176665897835188	13.0800778643625	7.27230404546212e-07	2.33159626169296	2
ENSG00000265107.2	GJA5	1	147773193	1_73	0	0.00699948617918922	4.71140365667558	1.03782815572683e-07	-0.456679518093906	2
ENSG00000178796.12	RIIAD1	1	151715696	1_74	0	0.0276127430114962	6.73745653940176	5.85483285729292e-07	-0.726717461359974	2
ENSG00000143376.12	SNX27	1	151608244	1_74	0	0.0250608059787815	5.84520939191079	4.61003350000402e-07	0.544195656263821	2
ENSG00000143450.16	OAZ3	1	151762965	1_74	0	0.0217776208011397	4.5547320401545	3.12163583216218e-07	-0.186163642770232	2
ENSG00000143436.10	MRPL9	1	151763587	1_74	0	0.0227053650779571	4.9379399687138	3.52844432242184e-07	0.38049723804828	1
ENSG00000182134.15	TDRKH	1	151799191	1_74	0	0.0561014110381588	13.297760239663	2.34780085566891e-06	-1.76863778179736	1
ENSG00000213171.2	LINGO4	1	151805451	1_74	0	0.0821342397652924	16.8683171210456	4.36018556133659e-06	1.95657362662467	1
ENSG00000143365.17	RORC	1	151831413	1_74	0	0.0227264583494282	4.94647403436904	3.53782599490852e-07	-0.290705242036576	1
ENSG00000196407.11	THEM5	1	151853515	1_74	0	0.0485600864879782	11.9550894896388	1.8270113974596e-06	-1.68290437114207	1
ENSG00000159445.12	THEM4	1	151910350	1_74	0	0.0264231545915961	6.33215494469066	5.26556735718515e-07	-0.777161809809883	1
ENSG00000197747.8	S100A10	1	151994269	1_74	0	0.0220230422433405	4.65765581929678	3.22814979082289e-07	-0.15202815981628	1
ENSG00000159450.12	TCHH	1	152116129	1_74	0	0.0375433446466361	9.57125942409841	1.13086567363838e-06	-1.02554385021027	1
ENSG00000143631.10	FLG	1	152256244	1_74	0	0.0302570792114939	7.57982051115447	7.21763469900952e-07	-0.821104782948497	2
ENSG00000143536.7	CRNN	1	152414760	1_74	0	0.0526413492792204	12.7051667965414	2.10482676217291e-06	1.68102139406457	1
ENSG00000169509.5	CRCT1	1	152513776	1_74	0	0.0594011563532431	13.8306594547295	2.58551321065619e-06	1.97798479865364	1
ENSG00000163207.6	IVL	1	152908247	1_74	0	0.0382981117675174	9.75528829122702	1.17578101708166e-06	1.29648012249468	2
ENSG00000241794.1	SPRR2A	1	153057485	1_74	0	0.025132414450366	5.87143956935912	4.64395263875236e-07	0.571331700413819	1
ENSG00000203785.8	SPRR2E	1	153106201	1_74	0	0.0217869943428354	4.55868330087204	3.12568865496193e-07	0.083428688888462	2
ENSG00000160716.5	CHRNB2	1	154576516	1_75	0	0.0253566943162911	8.15281720557671	6.50592891665903e-07	-1.0629139285139	1
ENSG00000163263.6	C1orf189	1	154206248	1_75	0	0.0569923847197411	15.8680871206307	2.84610146825958e-06	-1.95940106694624	1
ENSG00000203782.5	LOR	1	153259400	1_75	0	0.0481863098523242	13.8274318534445	2.09688285828652e-06	1.65421085978347	1
ENSG00000143546.9	S100A8	1	153391654	1_75	0	0.0193969512403562	5.47139717932308	3.33995557267421e-07	0.526997168914454	1
ENSG00000143556.8	S100A7	1	153460264	1_75	0	0.0176308822349471	4.61501935954277	2.56068728765333e-07	0.121750014893575	2
ENSG00000197956.9	S100A6	1	153536399	1_75	0	0.0203594596156036	5.89428738027057	3.77664815805247e-07	0.787493684513948	2
ENSG00000188015.9	S100A3	1	153548996	1_75	0	0.0860731038938435	19.3098701371989	5.23065156849559e-06	2.26944742955249	2
ENSG00000196154.11	S100A4	1	153549874	1_75	0	0.0472058864886993	13.6885284451219	2.03358296033333e-06	1.88905206714577	1
ENSG00000196754.10	S100A2	1	153567710	1_75	0	0.061125371292832	15.9935631940262	3.07663314554726e-06	-2.02186686954205	1
ENSG00000188643.10	S100A16	1	153614780	1_75	0	0.0187935700696374	5.13511059816324	3.03716273727218e-07	-0.205291499867937	1
ENSG00000189334.8	S100A14	1	153617113	1_75	0	0.018502084516598	5.00469733077091	2.91412013676982e-07	-0.0916396806370929	1
ENSG00000160678.11	S100A1	1	153627648	1_75	0	0.0180052072858105	4.7786483261691	2.7077724799268e-07	-0.0178478025643545	2
ENSG00000189171.14	S100A13	1	153628302	1_75	0	0.0180420507656386	4.79465513804307	2.72240196517756e-07	0.0163162467770791	1
ENSG00000143553.10	SNAPIN	1	153658595	1_75	0	0.0209786050101425	6.13054047455156	4.04747657352256e-07	0.535930441734832	1
ENSG00000143621.16	ILF2	1	153672987	1_75	0	0.0221264304380235	6.61378764158923	4.60543414665067e-07	-0.450918180540983	1
ENSG00000169418.9	NPR1	1	153678582	1_75	0	0.0237941185593479	7.40731566426429	5.54676092581114e-07	0.967744313574483	1
ENSG00000198837.9	DENND4B	1	153940147	1_75	0	0.0744281973669562	18.4398941101355	4.31921574002196e-06	2.21724906054338	1
ENSG00000143570.17	SLC39A1	1	153968263	1_75	0	0.018240262242229	5.42041097305244	3.11151763971916e-07	-1.00809468550387	1
ENSG00000143578.15	CREB3L4	1	153966654	1_75	0	0.0182407322282321	5.43004633643602	3.11712901206034e-07	-1.01706865618292	1
ENSG00000143552.9	NUP210L	1	154155073	1_75	0	0.0347905225865647	11.1609636877636	1.22200116841005e-06	1.55416157058488	1
ENSG00000143549.19	TPM3	1	154194640	1_75	0	0.0496864631340107	14.8890741405267	2.32817032478846e-06	-2.06878713481966	1
ENSG00000143569.18	UBAP2L	1	154219315	1_75	0	0.0207677330900367	5.90134793542391	3.85699688420359e-07	-0.173822080159722	1
ENSG00000143612.19	C1orf43	1	154219315	1_75	0	0.0207677330900367	5.90134793542391	3.85699688420359e-07	0.173822080159722	1
ENSG00000143515.16	ATP8B2	1	154315876	1_75	0	0.0209963450035712	5.97160394831457	3.94587815490916e-07	0.0439377151554155	2
ENSG00000169291.9	SHE	1	154348466	1_75	0	0.0674666705760685	17.8365222695707	3.78711447278032e-06	2.56304150159856	2
ENSG00000163239.12	TDRD10	1	154502081	1_75	0	0.07109665672628	17.6351106439066	3.94581156422828e-06	2.37655197937108	1
ENSG00000143603.18	KCNN3	1	154870871	1_76	0	0.0676153645518889	17.5344483049081	3.73118234342482e-06	-2.07290193515254	1
ENSG00000163344.5	PMVK	1	154936792	1_76	0	0.0384950556048239	12.2959222274743	1.48961841506075e-06	1.689279739362	2
ENSG00000160691.18	SHC1	1	154974041	1_76	0	0.0482009068597867	14.3795624534087	2.18127214921366e-06	-1.75876295081977	1
ENSG00000173207.12	CKS1B	1	154975020	1_76	0	0.0524745479234429	15.1690977816802	2.50505595051571e-06	1.81976107382277	1
ENSG00000163354.14	DCST2	1	155036782	1_76	0	0.0175206563485532	5.05246813627726	2.78588335403265e-07	0.275949917465379	1
ENSG00000163357.10	DCST1	1	155033615	1_76	0	0.0166010477554982	4.55825620549729	2.38145952369621e-07	-0.0434756343908025	1
ENSG00000169242.11	EFNA1	1	155081243	1_76	0	0.0181676371402795	5.38496894593512	3.07886483951178e-07	-0.930938629026153	1
ENSG00000169231.13	THBS3	1	155208991	1_76	0	0.0932469483669909	20.5603354481354	6.03356224607808e-06	-2.75449351764607	1
ENSG00000173171.14	MTX1	1	155208991	1_76	0	0.093246948366991	20.5603354481355	6.03356224607812e-06	-2.75449351764607	1
ENSG00000177628.15	GBA	1	155244216	1_76	0	0.0165929153819758	4.55376061337173	2.37794534537571e-07	-0.305153806258495	2
ENSG00000160767.20	FAM189B	1	155254510	1_76	0	0.0165890707296651	4.55163906000058	2.37628675963972e-07	0.245669760736325	3
ENSG00000143630.9	HCN3	1	155277916	1_76	0	0.0166481361196419	4.58421755231358	2.40181643072843e-07	-0.351273573923122	1
ENSG00000132676.15	DAP3	1	155688294	1_76	0	0.0190120186833413	5.80162825720658	3.47125967949459e-07	-0.832054779472456	1
ENSG00000116580.18	GON4L	1	155859720	1_76	0	0.0165906037992075	4.55248539702128	2.37694825316622e-07	0.105240029787176	1
ENSG00000143622.10	RIT1	1	155910600	1_76	0	0.016858382687154	4.6992209369274	2.49316341843717e-07	0.0676655486649742	1
ENSG00000132680.10	KIAA0907	1	155932607	1_76	0	0.0172440365288106	4.90654811791038	2.66271061813898e-07	0.340125005876633	1
ENSG00000116584.17	ARHGEF2	1	156006597	1_76	0	0.0166506559201249	4.58559690798432	2.4029027582103e-07	-0.0350393956592233	1
ENSG00000163479.13	SSR2	1	156020665	1_76	0	0.0323488349474246	10.6896060990891	1.08825161399201e-06	1.35260179670791	1
ENSG00000116586.11	LAMTOR2	1	156054582	1_76	0	0.016742123555298	4.63580633946705	2.44255752921414e-07	-0.147335521536818	2
ENSG00000196189.12	SEMA4A	1	156168070	1_76	0	0.227274361347327	29.2291151376031	2.09061993732454e-05	3.34950674730873	1
ENSG00000160785.13	SLC25A44	1	156193927	1_76	0	0.0210381626154864	6.73095844969869	4.45649774425635e-07	1.40773204949798	2
ENSG00000160783.19	PMF1	1	156212919	1_76	0	0.0924792829722635	20.4811210862322	5.96083571732491e-06	-2.74802483179599	1
ENSG00000242252.1	BGLAP	1	156263688	1_76	0	0.0389157473757858	12.3967005926584	1.51824011202738e-06	1.58293748747989	1
ENSG00000160781.15	PAQR6	1	156248323	1_76	0	0.0167107754328889	4.6186189294699	2.42894515066565e-07	0.0617839971281679	2
ENSG00000198952.8	SMG5	1	156282346	1_76	0	0.0244811349965149	8.12329490603301	6.25853582365906e-07	-0.810180021126621	1
ENSG00000198715.11	GLMP	1	156298013	1_76	0	0.0242495627734386	8.03591845518054	6.13265321667498e-07	-0.79886299411547	1
ENSG00000163467.11	TSACC	1	156337127	1_76	0	0.0240387375741337	7.95564875744074	6.01861039395573e-07	-0.787859875622248	1
ENSG00000125462.16	C1orf61	1	156408245	1_77	0	0.0748936658888958	23.7264810718705	5.59226051006716e-06	-2.57159306631768	1
ENSG00000163468.14	CCT3	1	156367085	1_77	0	0.088476249099021	25.072418535341	6.98122934045753e-06	-2.68173961481956	1
ENSG00000116604.17	MEF2D	1	156499572	1_77	0	0.0160282741925903	9.62565277364194	4.8554102210704e-07	1.27615788813456	1
ENSG00000183856.10	IQGAP3	1	156572426	1_77	0	0.0121773741194474	7.06866939982357	2.70894565633607e-07	0.793292562096383	1
ENSG00000163382.11	NAXE	1	156592216	1_77	0	0.00982598213989205	5.10645996147188	1.57908269854971e-07	0.369689433522321	1
ENSG00000160818.16	GPATCH4	1	156601987	1_77	0	0.0118749500336035	6.78481548463439	2.53558869022114e-07	-0.642290454799546	1
ENSG00000132702.12	HAPLN2	1	156619658	1_77	0	0.0332622217039122	16.2014847187566	1.69595780587444e-06	-1.82113696672785	1
ENSG00000132692.18	BCAN	1	156645322	1_77	0	0.0196083959488802	11.3197511877558	6.98534600138229e-07	-1.30169955601294	1
ENSG00000132688.10	NES	1	156677793	1_77	0	0.00976319291665195	5.12009761630561	1.57318242351257e-07	0.663601662943577	1
ENSG00000143320.8	CRABP2	1	156609786	1_77	0	0.0108081389591399	5.96602715196451	2.02929468999396e-07	-0.466993301394273	1
ENSG00000143319.16	ISG20L2	1	156728554	1_77	0	0.0217772682279287	12.1873768721198	8.35261791005015e-07	1.76954448281551	1
ENSG00000143303.11	RRNAD1	1	156728106	1_77	0	0.010625958480956	5.82543229581521	1.94807309141514e-07	0.574021165548241	1
ENSG00000143314.12	MRPL24	1	156741833	1_77	0	0.0948119599778092	25.5855321379878	7.63425306708287e-06	-3.2307372717949	1
ENSG00000143294.14	PRCC	1	156750590	1_77	0	0.0992573657587051	26.0147398239198	8.1262692076901e-06	-3.25414355726708	1
ENSG00000198400.11	NTRK1	1	156815564	1_77	0	0.0307021811837597	15.4854166232549	1.49623943954498e-06	2.09768770282062	2
ENSG00000027869.11	SH2D2A	1	156816783	1_77	0	0.0693393617642655	23.2391664367621	5.07118389904966e-06	-2.68366557352832	1
ENSG00000187800.13	PEAR1	1	156893825	1_77	0	0.00945807683835453	4.73806508381815	1.41030431175931e-07	0.00927423480040182	1
ENSG00000160838.13	LRRC71	1	156920880	1_77	0	0.0102498409767283	5.4139814548151	1.74639655087933e-07	-0.256985342568048	1
ENSG00000132694.18	ARHGEF11	1	157045172	1_77	0	0.0239720882968818	13.6457986192461	1.02947024862641e-06	-1.63678034463674	2
ENSG00000158473.6	CD1D	1	158180266	1_78	0	0.157962468183566	27.9125410464963	1.38759350849388e-05	-2.80840349439975	2
ENSG00000163564.14	PYHIN1	1	158930391	1_78	0	0.0130907801122996	4.67429200267684	1.92570758472665e-07	0.199492789024233	2
ENSG00000163565.18	IFI16	1	158999686	1_78	0	0.0134685027039388	4.93462310683541	2.09161756129999e-07	0.188186843415237	1
ENSG00000163568.14	AIM2	1	159147011	1_78	0	0.0162002599740616	6.62582288083009	3.37808660824201e-07	0.767580924409076	1
ENSG00000213088.9	ACKR1	1	159203749	1_78	0	0.0445901022171407	15.9486472208718	2.23805777363555e-06	-2.00316578831947	1
ENSG00000179639.10	FCER1A	1	159234143	1_78	0	0.0755531489581652	20.8668789174391	4.9615690475691e-06	2.64182987721805	1
ENSG00000158716.8	DUSP23	1	159781012	1_78	0	0.0289397438090031	11.9546641640871	1.08878225996007e-06	1.54044546074143	1
ENSG00000158714.10	SLAMF8	1	159826512	1_78	0	0.0174018376450532	7.28159004735814	3.98777191796049e-07	-0.915905734428777	2
ENSG00000188004.9	C1orf204	1	159854415	1_78	0	0.102293835159821	23.7307079390654	7.63957377765382e-06	-2.35696360013728	2
ENSG00000243284.1	VSIG8	1	159856126	1_78	0	0.019333047784771	8.24672915891872	5.01754215202452e-07	-0.995768580202634	2
ENSG00000158710.14	TAGLN2	1	159925332	1_78	0	0.0164505813087678	6.7663235545902	3.50302296103957e-07	-0.766133447369546	2
ENSG00000085552.16	IGSF9	1	159945634	1_79	0	0.0113588727726397	4.60806371775403	1.64726201710081e-07	0.0761350101206413	1
ENSG00000143315.6	PIGM	1	160029545	1_79	0	0.016245255178905	7.8831957127009	4.03030413395507e-07	0.969576147650098	1
ENSG00000177807.8	KCNJ10	1	160063712	1_79	0	0.0225664208364796	10.8984518042629	7.73991987138123e-07	1.38555085930529	1
ENSG00000162728.4	KCNJ9	1	160081123	1_79	0	0.0309496987412455	13.8053499055732	1.34466102895628e-06	-1.64391152860528	1
ENSG00000162729.13	IGSF8	1	160099056	1_79	0	0.0131989442371344	5.98156324592263	2.48463653435757e-07	-0.63483987467396	2
ENSG00000018625.14	ATP1A2	1	160114853	1_79	0	0.0113495634274579	4.60056561072966	1.64323379725064e-07	0.0742577066803671	1
ENSG00000132681.16	ATP1A4	1	160134931	1_79	0	0.0120993757907528	5.18569502809735	1.97459899422787e-07	-0.425442003876857	3
ENSG00000122218.14	COPA	1	160343943	1_79	0	0.0197280957866741	9.66429434082532	6.00018015403156e-07	1.14409298052336	1
ENSG00000162736.15	NCSTN	1	160343540	1_79	0	0.0205445136726363	10.0364494696173	6.4891070876614e-07	1.30758470542158	1
ENSG00000162738.5	VANGL2	1	160400615	1_79	0	0.011388144209645	4.6315994969744	1.65994206187377e-07	0.0786526073604524	1
ENSG00000066294.14	CD84	1	160579090	1_79	0	0.0597346406261815	19.8999241484264	3.74099088444055e-06	-2.11671060994105	2
ENSG00000117091.9	CD48	1	160711718	1_79	0	0.023553911579931	11.2919953701565	8.37033241154026e-07	-1.36288252124756	1
ENSG00000122223.12	CD244	1	160862395	1_79	0	0.0128440617970723	5.73214824284346	2.31701461700123e-07	0.578522200521046	2
ENSG00000158769.17	F11R	1	161021085	1_79	0	0.0409625152653383	16.3944623683792	2.11345385119227e-06	-1.85263791202829	3
ENSG00000215845.10	TSTD1	1	161038745	1_79	0	0.014174617522849	6.6343609649672	2.95950732915807e-07	-0.733893707457831	2
ENSG00000162755.13	KLHDC9	1	161098329	1_79	0	0.0116502451348318	4.83970011751323	1.77444478269678e-07	-0.27186506479378	1
ENSG00000143256.4	PFDN2	1	161117821	1_79	0	0.0113123794810677	4.57055560054047	1.62716627934292e-07	-0.0619198196696346	1
ENSG00000158793.13	NIT1	1	161118210	1_79	0	0.0116068534382765	4.80557244243383	1.75536972080131e-07	0.208410898830039	2
ENSG00000143222.11	UFC1	1	161152958	1_79	0	0.0137230762695186	6.33798827760341	2.73723372573961e-07	0.741588203944104	1
ENSG00000143224.17	PPOX	1	161167668	1_79	0	0.0113991002379971	4.6403937326634	1.66469386073515e-07	-0.143875424257591	1
ENSG00000158850.14	B4GALT3	1	161177981	1_79	0	0.0123750842916071	5.39181667679527	2.09986926553983e-07	0.45658026915236	1
ENSG00000158864.12	NDUFS2	1	161189357	1_79	0	0.0117311276111828	4.90297824121358	1.81012555066275e-07	-0.350321868463313	2
ENSG00000158869.10	FCER1G	1	161215085	1_79	0	0.0116457710271851	4.83618796408495	1.77247611907834e-07	-0.3226905173391	1
ENSG00000158882.14	TOMM40L	1	161226376	1_79	0	0.0243762088997755	11.6074204876359	8.9045269798066e-07	-1.43527306253032	1
ENSG00000158887.15	MPZ	1	161308930	1_79	0	0.0147801498821692	7.01739274610595	3.26410105205577e-07	-0.874165286361884	2
ENSG00000173110.7	HSPA6	1	161524256	1_79	0	0.0113980136517623	4.63952226982867	1.66422258001984e-07	0.138799895457203	1
ENSG00000132185.16	FCRLA	1	161707114	1_79	0	0.0391286610695851	15.9706225650199	1.96664425126649e-06	-1.96626245163984	2
ENSG00000162746.14	FCRLB	1	161721827	1_79	0	0.207198740426454	31.8233403106105	2.07511346152083e-05	-3.12856246237303	1
ENSG00000081721.11	DUSP12	1	161749589	1_79	0	0.029179201297998	13.2623082455987	1.21787156723259e-06	1.85669589886433	1
ENSG00000118217.5	ATF6	1	161766245	1_79	0	0.0182126542123949	8.93109358705723	5.11902035032166e-07	1.13525314366292	2
ENSG00000198929.12	NOS1AP	1	162369063	1_79	0	0.0161505049894424	7.82959753984958	3.97955506878486e-07	-0.901098473044411	1
ENSG00000239887.4	C1orf226	1	162366440	1_79	0	0.01494431787206	7.118557104354	3.3479352001195e-07	0.788668564443953	1
ENSG00000117143.13	UAP1	1	162561114	1_80	0	0.0157853021322205	8.08453166000436	4.01621300914138e-07	0.978317328262207	2
ENSG00000162733.16	DDR2	1	162631124	1_80	0	0.0128185501281886	6.17844388786388	2.4924530514418e-07	-0.641052003829137	1
ENSG00000132196.13	HSD17B7	1	162790775	1_80	0	0.0124107514492923	5.88263746013378	2.29762493576844e-07	-0.621382629422176	2
ENSG00000117152.13	RGS4	1	163069063	1_80	0	0.0123755939445424	5.85667983645657	2.28100642381136e-07	0.555924580660468	1
ENSG00000143228.12	NUF2	1	163266468	1_80	0	0.0142317402221651	7.13567104713274	3.19596343881172e-07	0.887308914313764	2
ENSG00000185630.18	PBX1	1	164555760	1_80	0	0.0120524852491366	5.61466656046356	2.12965646062072e-07	0.522936427530043	1
ENSG00000143171.12	RXRG	1	165445274	1_81	0	0.0403735408650434	9.06692292451283	1.15203516938581e-06	-1.08047328725726	1
ENSG00000143198.12	MGST3	1	165630621	1_81	0	0.0512869939888533	11.2862137856663	1.82164812585327e-06	1.70531668940802	1
ENSG00000143149.12	ALDH9A1	1	165614853	1_81	0	0.0249109911064298	4.61348251273644	3.61683635279011e-07	-0.111605930710727	4
ENSG00000188859.6	FAM78B	1	166167240	1_81	0	0.0248071029002709	4.57505333988633	3.57175107085318e-07	0.0870319478576598	1
ENSG00000143194.12	MAEL	1	166975891	1_83	0	0.0123545424091016	11.0811720376011	4.30845276160469e-07	-1.32765632427628	2
ENSG00000152382.5	TADA1	1	166876513	1_83	0	0.0130729837212397	11.5983653685413	4.77178073780128e-07	1.33931950358215	2
ENSG00000143190.21	POU2F1	1	167187182	1_83	0	0.00727984233333301	6.24773375512797	1.4313751102417e-07	-0.662287483736127	1
ENSG00000143162.7	CREG1	1	167553767	1_83	0	0.00831584772172822	7.46274722595254	1.95305391959727e-07	-0.856099608282159	1
ENSG00000197965.11	MPZL1	1	167720961	1_83	0	0.0125934125285574	11.2563811007173	4.4611948482156e-07	1.29761218483565	1
ENSG00000143199.17	ADCY10	1	167913803	1_83	0	0.018849625566602	14.9509464200817	8.86911704919115e-07	1.65433857505553	1
ENSG00000143158.10	MPC2	1	167936749	1_83	0	0.00840940531594003	7.5649318098371	2.00207008492003e-07	-0.896772580352329	1
ENSG00000143147.14	GPR161	1	168137545	1_83	0	0.00977507279448464	8.93983699476341	2.75016388132452e-07	1.04754790125146	2
ENSG00000143155.12	TIPRL	1	168178654	1_83	0	0.00655366730163087	5.2884718330916	1.09074582627216e-07	-0.441332290182147	2
ENSG00000213064.9	SFT2D2	1	168225689	1_83	0	0.00794116851338345	7.04169081282973	1.75982846364876e-07	0.782862863447914	1
ENSG00000143178.12	TBX19	1	168281906	1_83	0	0.00869976961163821	7.87501305878902	2.15609557393791e-07	-0.931356719492451	3
ENSG00000143196.4	DPT	1	168729632	1_83	0	0.00855900435660773	7.72600464554448	2.08107238368004e-07	-0.881219172830997	1
ENSG00000143153.12	ATP1B1	1	169110442	1_83	0	0.0813412802178798	28.498091207923	7.29517558431479e-06	-2.83031552728127	2
ENSG00000143156.13	NME7	1	169364597	1_83	0	0.00637297570397877	5.03331365773529	1.00949746191241e-07	-0.576086201165416	2
ENSG00000117477.12	CCDC181	1	169461980	1_83	0	0.0129689295253258	11.5246995655954	4.70373359475442e-07	2.04645505926099	1
ENSG00000117479.12	SLC19A2	1	169486744	1_83	0	0.0276581165380262	18.4740404806686	1.60802748208534e-06	-2.07495176615631	1
ENSG00000174175.16	SELP	1	169629757	1_83	0	0.00677606534926323	5.59307971577831	1.19271743731794e-07	0.562494508917381	1
ENSG00000000460.16	C1orf112	1	169661963	1_83	0	0.0185168940413419	14.7876028659717	8.61737304312902e-07	-1.59117460929308	1
ENSG00000188404.8	SELL	1	169671523	1_83	0	0.00973048688033828	8.89806116070025	2.72482698517222e-07	1.08584542461553	1
ENSG00000007908.15	SELE	1	169764425	1_83	0	0.00684692376698048	5.68804186820626	1.22565220437828e-07	0.561224224908235	1
ENSG00000171806.11	METTL18	1	169795279	1_83	0	0.00690790544457032	5.76897292520556	1.25416263775141e-07	0.554267620166134	1
ENSG00000000457.13	SCYL3	1	169787840	1_83	0	0.0135218082215144	11.9073096417501	5.06707570667668e-07	1.41254574290301	2
ENSG00000075945.12	KIFAP3	1	170084466	1_83	0	0.0103024594746679	9.42010458114526	3.05425724599478e-07	1.1357606909092	2
ENSG00000116132.11	PRRX1	1	170662622	1_84	0	0.0158336691185487	6.28445716221059	3.13154249186906e-07	-0.828423881540885	1
ENSG00000007933.12	FMO3	1	171090188	1_84	0	0.0675143895316787	19.6806207907226	4.18161564697879e-06	2.50888121361975	2
ENSG00000094963.13	FMO2	1	171185164	1_84	0	0.190407674502751	29.6189184842407	1.77485394042902e-05	3.22489028821557	2
ENSG00000010932.16	FMO1	1	171249786	1_84	0	0.0131330957666386	4.57217333829947	1.88972570962312e-07	-0.194497342971669	1
ENSG00000076258.9	FMO4	1	171399571	1_84	0	0.0131038045214263	4.55173888278847	1.87708405095248e-07	0.0133485244015715	1
ENSG00000034971.16	MYOC	1	171652737	1_84	0	0.0143931726477597	5.41083568618343	2.45092405445399e-07	-0.483695109365889	2
ENSG00000117533.14	VAMP4	1	171742440	1_84	0	0.0134137989700135	4.76572254442358	2.01182185457175e-07	0.175726845250602	1
ENSG00000010165.19	METTL13	1	171781417	1_84	0	0.0132042251130267	4.62160090344239	1.92050009477838e-07	-0.0398449277709009	1
ENSG00000197959.13	DNM3	1	171841015	1_84	0	0.0133756761734074	4.7396783532502	1.99514098388009e-07	0.233872093181495	2
ENSG00000135845.9	PIGC	1	172444386	1_84	0	0.015215035575969	5.91937343339377	2.83437745477734e-07	-0.765717562399563	1
ENSG00000094975.13	SUCO	1	172532059	1_84	0	0.0166447040894945	6.74217708338562	3.53171140164796e-07	0.750295711161974	2
ENSG00000120337.8	TNFSF18	1	173051434	1_84	0	0.0238570636142896	10.0459105645983	7.54249914723609e-07	-1.16623947215431	1
ENSG00000162753.11	SLC9C2	1	173604513	1_85	0	0.0331866443686256	7.2168692297682	7.5373928442504e-07	1.01727507462498	2
ENSG00000183831.6	ANKRD45	1	173664389	1_85	0	0.0358711052652749	7.93501098946603	8.95779799732652e-07	-1.1028673124242	1
ENSG00000076321.10	KLHL20	1	173714815	1_85	0	0.0248849587788532	4.5652534246359	3.57528601644929e-07	-0.422331220030591	1
ENSG00000117593.9	DARS2	1	173823772	1_85	0	0.033717370190398	7.36328080008748	7.81329155738085e-07	-1.21753557861769	2
ENSG00000185278.15	ZBTB37	1	173872214	1_85	0	0.0248552350644868	4.55426245983738	3.56241822241816e-07	0.0987500514170953	1
ENSG00000117601.13	SERPINC1	1	173916899	1_85	0	0.0248899609401466	4.56710063121231	3.57745162360169e-07	0.0595717553240933	1
ENSG00000116161.17	CACYBP	1	175000135	1_85	0	0.0395085225216905	8.82787790462144	1.09763028321743e-06	1.49874626865691	1
ENSG00000120333.4	MRPS14	1	175023749	1_85	0	0.026386653636284	5.10423661598884	4.23861615160583e-07	0.439028047841768	1
ENSG00000120332.15	TNN	1	175069235	1_85	0	0.0314475992546281	6.72038945202857	6.65106070489826e-07	0.828190437460706	1
ENSG00000152092.15	ASTN1	1	177165274	1_86	0	0.0161873304602475	7.52762090376822	3.83479317801705e-07	0.935365923745049	1
ENSG00000116147.16	TNR	1	175744070	1_86	0	0.0330144010643081	14.0780332088897	1.46269703781835e-06	1.57938726619622	1
ENSG00000235750.9	KIAA0040	1	175193171	1_86	0	0.0213652022199381	10.0731855100166	6.773027103371e-07	1.24148201751006	2
ENSG00000143207.19	RFWD2	1	176207677	1_86	0	0.01300003606134	5.51936180144174	2.25809596273611e-07	0.1132413038889	2
ENSG00000198797.6	BRINP2	1	177170676	1_86	0	0.0160612836444339	7.45599417990526	3.7687279270979e-07	-0.925122982840597	1
ENSG00000120341.18	SEC16B	1	177966530	1_87	0	0.024242924123018	4.75041647221003	3.62431271010035e-07	0.383130910231707	1
ENSG00000075391.16	RASAL2	1	178093905	1_87	0	0.0323886510918755	7.41783383978285	7.56099473473926e-07	0.95662130461256	2
ENSG00000116191.17	RALGPS2	1	178725006	1_87	0	0.0238137362048954	4.58621669964718	3.43709141864096e-07	-0.100767840401785	2
ENSG00000143340.6	FAM163A	1	179743263	1_89	0	0.013017039587034	5.6469013517008	2.31329702975148e-07	0.688465107031542	1
ENSG00000162779.21	AXDND1	1	179366027	1_89	0	0.0116219796218507	4.6098160312202	1.68605864836703e-07	-0.0106817978732893	1
ENSG00000116199.11	FAM20B	1	179026386	1_89	0	0.0120497514203657	4.9404309495977	1.87349222518469e-07	-0.300387440186157	1
ENSG00000186283.13	TOR3A	1	179081458	1_89	0	0.0319948970782524	13.9039233579189	1.39999684290528e-06	-1.64562696352338	1
ENSG00000143322.19	ABL2	1	179214631	1_89	0	0.0125652039205217	5.32363043030994	2.10516632219702e-07	-0.308009537509546	1
ENSG00000162782.15	TDRD5	1	179592019	1_89	0	0.0116102104978614	4.60055468871349	1.68096729995175e-07	-0.197545557983719	1
ENSG00000169905.12	TOR1AIP2	1	179878267	1_89	0	0.0539082291607564	18.7357881208131	3.17860092878192e-06	-2.4458039555248	1
ENSG00000143337.18	TOR1AIP1	1	179881408	1_89	0	0.0148413261086696	6.84758861824458	3.19830106753596e-07	-1.04680498771887	1
ENSG00000135837.15	CEP350	1	179954679	1_89	0	0.100040777951635	24.5433385330629	7.7271558513125e-06	2.87326505755067	2
ENSG00000230124.6	ACBD6	1	180504920	1_89	0	0.0115505723552367	4.55345269069257	1.65521078475776e-07	0.136223458086427	1
ENSG00000198216.10	CACNA1E	1	181412848	1_90	0	0.0221903884595748	4.61075058598127	3.21992316676223e-07	0.189668738547622	1
ENSG00000135821.17	GLUL	1	182392371	1_90	0	0.0225584983113081	4.7618871559329	3.38063481075776e-07	-0.255894819243364	1
ENSG00000135828.11	RNASEL	1	182579472	1_90	0	0.0362524807755102	9.13147647651586	1.04180805093536e-06	-1.07032349345274	1
ENSG00000143333.6	RGS16	1	182604092	1_90	0	0.0330242796127642	8.2703792446257	8.59543284044011e-07	-1.0774818671444	1
ENSG00000135862.5	LAMC1	1	183023054	1_91	0	0.0173497203851907	4.86913485979955	2.65860157024953e-07	0.362839004061467	1
ENSG00000058085.14	LAMC2	1	183187901	1_91	0	0.0182522671146806	5.34106452898242	3.06798770305749e-07	-0.583414408079993	2
ENSG00000157064.10	NMNAT2	1	183418808	1_91	0	0.0260668446950426	8.58347711059784	7.04142716646862e-07	1.1764700275391	2
ENSG00000116698.21	SMG7	1	183471970	1_91	0	0.0298647901914059	9.80163790462216	9.21227929636361e-07	1.25328441614008	2
ENSG00000162704.15	ARPC5	1	183636108	1_91	0	0.0182933103246801	5.35737959825343	3.084279270063e-07	0.426703710425568	1
ENSG00000143344.15	RGL1	1	183635770	1_91	0	0.0339205364653141	10.940169917793	1.16787336314643e-06	1.45360979366817	1
ENSG00000198756.10	COLGALT2	1	183966697	1_91	0	0.0247965795143625	8.42613388865277	6.57550491791269e-07	-1.35008215214993	1
ENSG00000198860.11	TSEN15	1	184051811	1_91	0	0.0283283192508962	9.35826137093905	8.3430520386617e-07	-1.19336898892718	1
ENSG00000135842.16	FAM129A	1	184974052	1_92	0	0.0201912503722529	5.48363309078805	3.48450086185139e-07	0.341213275173548	2
ENSG00000121486.11	TRMT1L	1	185156912	1_92	0	0.0217646051077613	6.51110701075145	4.45979194293011e-07	-0.991379767451248	1
ENSG00000116668.12	SWT1	1	185156912	1_92	0	0.0217646051077613	6.51110701075145	4.45979194293011e-07	0.991379767451248	1
ENSG00000116679.15	IVNS1ABP	1	185317057	1_92	0	0.0199652794610288	5.49305528171539	3.45142417701518e-07	-0.349980605872637	1
ENSG00000157181.15	C1orf27	1	186376034	1_92	0	0.0288019965827586	8.99511780493054	8.15339389210271e-07	1.01036704184316	1
ENSG00000262180.1	OCLM	1	186400270	1_92	0	0.0290034139068603	9.06396137484264	8.27324985335686e-07	1.02040646932444	1
ENSG00000150681.9	RGS18	1	192158507	1_96	0	0.0110924090369509	4.88163100785766	1.70411852900735e-07	0.304492604282425	1
ENSG00000116747.12	TROVE2	1	193061470	1_96	0	0.0195490085857418	9.77982422918725	6.01678870520677e-07	-0.954427078901044	1
ENSG00000023572.8	GLRX2	1	193105954	1_96	0	0.0152917182978752	7.94799220065192	3.82492298337954e-07	-1.08294566455053	2
ENSG00000134371.10	CDC73	1	193121735	1_96	0	0.026765912422033	11.3596950678972	9.56880490342645e-07	2.60579432284138	1
ENSG00000000971.15	CFH	1	196651787	1_98	0	0.0425707498776071	14.5480263745022	1.94905616294921e-06	-1.7198509224181	2
ENSG00000177888.7	ZBTB41	1	197200897	1_98	0	0.0166248290707283	6.63383935334485	3.47081217961155e-07	-0.542818283013607	1
ENSG00000203724.10	C1orf53	1	197909571	1_99	0	0.0174306393930576	4.5551625818422	2.49876937318934e-07	0.0857583256680221	1
ENSG00000151414.14	NEK7	1	198159051	1_99	0	0.017427362029213	4.55343720531752	2.49735325611499e-07	0.196566428388249	1
ENSG00000081237.18	PTPRC	1	198638198	1_99	0	0.0175059667413829	4.59469760623459	2.53134888880878e-07	0.139359363991477	2
ENSG00000081248.10	CACNA1S	1	201112815	1_101	0	0.0213190643632233	4.9799762305501	3.34121470654719e-07	0.329843728281766	1
ENSG00000163362.10	C1orf106	1	200887871	1_101	0	0.0262663147349239	6.89803268717785	5.70208077988652e-07	0.780703920002121	1
ENSG00000162702.7	ZNF281	1	200413761	1_101	0	0.0224153646537264	5.44051520606145	3.83791021507238e-07	0.584028600774166	1
ENSG00000118200.14	CAMSAP2	1	200740002	1_101	0	0.0355111414766091	9.67770989245423	1.08154901326347e-06	1.14408577375575	1
ENSG00000116852.14	KIF21B	1	201018890	1_101	0	0.0250171854535169	6.4498149710864	5.07802316485514e-07	-0.511821972776236	2
ENSG00000232237.3	ASCL5	1	201127640	1_101	0	0.0210677960346988	4.87111677755388	3.22965862682152e-07	-0.299567677273061	1
ENSG00000118194.18	TNNT2	1	201378187	1_101	0	0.0341222076417104	9.30932075772569	9.99687103540477e-07	-1.15225900478873	1
ENSG00000174307.6	PHLDA3	1	201470345	1_101	0	0.0234263638699547	5.84586250696472	4.30985297500208e-07	-0.570699585317184	1
ENSG00000122180.4	MYOG	1	203082926	1_102	0	0.0161686188352804	4.90823824286374	2.4975117009262e-07	0.330027818931241	1
ENSG00000198700.9	IPO9	1	201828710	1_102	0	0.0157710323875392	4.68012318646507	2.32287789772635e-07	-0.0660200569917032	2
ENSG00000198892.6	SHISA4	1	201887834	1_102	0	0.0243665500560915	8.67214029082518	6.65011740182152e-07	1.00624909911193	2
ENSG00000134375.10	TIMM17A	1	201955775	1_102	0	0.0415017869375894	13.5839385250605	1.77419551741402e-06	-1.55958115766388	1
ENSG00000176393.10	RNPEP	1	201979953	1_102	0	0.0393955296469106	13.1018630699493	1.62438501168184e-06	1.60558057124233	1
ENSG00000163435.15	ELF3	1	202008126	1_102	0	0.04394641458556	14.1141506401485	1.95203306820689e-06	-1.74882646089558	1
ENSG00000170075.8	GPR37L1	1	202122918	1_102	0	0.0254111063283957	9.05814939653181	7.24389299438443e-07	-1.1168749908629	1
ENSG00000143862.7	ARL8A	1	202144070	1_102	0	0.0572158791324805	16.5665132159681	2.98302340115772e-06	1.96586860151935	1
ENSG00000077152.9	UBE2T	1	202333104	1_102	0	0.0384682784109009	12.8815698302356	1.5594825386902e-06	1.5260951828904	1
ENSG00000077157.21	PPP1R12B	1	202324251	1_102	0	0.0186680321766107	6.22596193988678	3.6577496372716e-07	-0.725726242421959	2
ENSG00000117139.16	KDM5B	1	202808833	1_102	0	0.0210962425359852	7.34810964932852	4.87853821960534e-07	0.84132586215874	1
ENSG00000183155.4	RABIF	1	202889900	1_102	0	0.0289383133467283	10.254515693559	9.33893478474396e-07	-1.28919608647526	1
ENSG00000117153.15	KLHL12	1	202928138	1_102	0	0.0265252401790798	9.4529158684745	7.89103721129933e-07	1.20156715873437	2
ENSG00000159346.12	ADIPOR1	1	202958751	1_102	0	0.0244724643570966	8.71203857992653	6.70975199761144e-07	1.0095782646322	1
ENSG00000133048.12	CHI3L1	1	203186284	1_102	0	0.0302191846492128	10.6535553076388	1.01317923617685e-06	1.29384454277339	2
ENSG00000133063.15	CHIT1	1	203230276	1_102	0	0.0155521486029409	4.55209264122828	2.22797576775543e-07	-0.00991350948630992	2
ENSG00000122176.10	FMOD	1	203351776	1_102	0	0.0345123918001792	11.8788879626039	1.2902082602133e-06	-1.35924028725655	2
ENSG00000174567.7	GOLT1A	1	204214495	1_103	0	0.055000751990579	15.428184780007	2.67049908026332e-06	2.31796116504829	1
ENSG00000170498.8	KISS1	1	204196426	1_103	0	0.0167984291232814	4.8160801865914	2.54607594763545e-07	-0.267282962632758	2
ENSG00000188783.5	PRELP	1	203475432	1_103	0	0.0165445712557821	4.66702013533735	2.42998820412201e-07	-0.218754265999944	1
ENSG00000257315.2	ZBED6	1	203795675	1_103	0	0.0194680458738558	6.1088357956214	3.74274109861748e-07	0.547408044863229	1
ENSG00000182004.12	SNRPE	1	203861428	1_103	0	0.0184945255015183	5.67277955631144	3.3017795580447e-07	-0.492842826307808	2
ENSG00000143842.14	SOX13	1	204072756	1_103	0	0.0283442976191027	10.0906008135791	9.0010194243234e-07	1.56820232540189	1
ENSG00000158615.8	PPP1R15B	1	204412128	1_103	0	0.0275460443051443	9.38407687554101	8.13504149047794e-07	1.24788266276114	1
ENSG00000133056.13	PIK3C2B	1	204495053	1_103	0	0.0188613284757118	5.81056687157755	3.44905210933342e-07	-0.63392414947392	1
ENSG00000170382.11	LRRN2	1	204655829	1_103	0	0.0168610251559645	4.82527733329459	2.56044369232757e-07	0.133738976203355	1
ENSG00000186007.9	LEMD1	1	205457492	1_104	0	0.0213833042109178	4.68800966508477	3.15480330105146e-07	0.169322780983792	1
ENSG00000184144.11	CNTN2	1	205043070	1_104	0	0.0210700169159689	4.55249175760679	3.01872134867174e-07	0.253136137237884	1
ENSG00000174529.7	TMEM81	1	205084091	1_104	0	0.0210856078964108	4.55928234933108	3.02546120291237e-07	-0.363319581799729	2
ENSG00000117222.13	RBBP5	1	205121757	1_104	0	0.0210689191379593	4.55201344234815	3.01824691842548e-07	-0.419909630620177	1
ENSG00000133059.16	DSTYK	1	205210869	1_104	0	0.0241872663672225	5.82007079196043	4.43020709483558e-07	0.985507680892873	2
ENSG00000133069.15	TMCC2	1	205228311	1_104	0	0.0494719951272209	12.4289962112217	1.93510464068999e-06	-1.86628788470323	2
ENSG00000163545.8	NUAK2	1	205321732	1_104	0	0.0485547299652375	12.2551733118061	1.87266448520532e-06	-1.78674666251475	2
ENSG00000117266.15	CDK18	1	205519359	1_104	0	0.0369117455517395	9.7155201019218	1.1285988717843e-06	-1.1771907990897	1
ENSG00000174514.12	MFSD4A	1	205568730	1_104	0	0.0332301110576514	8.745221788769	9.14558719212305e-07	-1.14290907669502	1
ENSG00000158715.5	SLC45A3	1	205680319	1_104	0	0.0310520552512915	8.11996354700777	7.93511825815436e-07	-0.986514120225872	1
ENSG00000117280.12	RAB29	1	205775418	1_104	0	0.0221303816697842	5.00339063074363	3.48467507258379e-07	-0.359434988131832	2
ENSG00000133065.10	SLC41A1	1	205813269	1_104	0	0.0541978604894616	13.2774917947369	2.26468163403489e-06	-1.70481786170217	2
ENSG00000162877.12	PM20D1	1	205813590	1_104	0	0.0488571885506205	12.3128406109995	1.89319654614998e-06	1.61911565197509	1
ENSG00000117322.17	CR2	1	207454573	1_105	0	0.0177779885573247	8.35733972768435	4.67584011683401e-07	-1.80983139434297	3
ENSG00000263528.7	IKBKE	1	206468531	1_105	0	0.0190867000944199	8.03962921229109	4.82920723721298e-07	0.9501177349233	2
ENSG00000266094.7	RASSF5	1	206507816	1_105	0	0.0139873968587972	5.25919780801083	2.31507665991817e-07	-0.367315000664156	1
ENSG00000143486.15	EIF2D	1	206605289	1_105	0	0.0130018574202423	4.62499862746427	1.89245682896539e-07	0.130685776882681	1
ENSG00000162896.5	PIGR	1	206945992	1_105	0	0.0614979898770873	18.7058237713136	3.62031811064793e-06	2.01757327921829	2
ENSG00000196352.14	CD55	1	207399097	1_105	0	0.0427430725807817	15.9451268610735	2.1448784743312e-06	2.04283773121732	1
ENSG00000203710.10	CR1	1	207503423	1_105	0	0.0194867423672199	9.19276311831982	5.63760036158725e-07	-1.92854415856487	2
ENSG00000117335.19	CD46	1	207749736	1_105	0	0.0348794261058412	13.2811078798584	1.45784921951959e-06	-2.04303682228815	2
ENSG00000174059.16	CD34	1	207911570	1_105	0	0.0357895251118233	14.0384830355977	1.58119375722864e-06	1.83952656612148	1
ENSG00000143469.18	SYT14	1	209878032	1_106	0	0.0755771625667356	30.0409812271522	7.14518817031016e-06	-3.57852697761083	1
ENSG00000008118.9	CAMK1G	1	209584155	1_106	0	0.00482913681350339	8.5218810785674	1.29513175717089e-07	2.37853281191636	1
ENSG00000009790.14	TRAF3IP3	1	209756258	1_106	0	0.00642918023545014	7.42848451030293	1.50302012855816e-07	0.870223811415999	1
ENSG00000117597.17	DIEXF	1	209827828	1_106	0	0.0951388548935047	31.7716108014003	9.51275096385043e-06	-3.5651409772573	2
ENSG00000082497.11	SERTAD4	1	210233686	1_106	0	0.0266103873349001	18.5349557651616	1.55221445566756e-06	-2.01068876478744	1
ENSG00000054392.12	HHAT	1	210328160	1_106	0	0.00618209842605777	6.63217571599832	1.29033035163088e-07	-0.112041227256362	1
ENSG00000143473.12	KCNH1	1	211134467	1_107	0	0.0177677890826506	8.69481975545684	4.8618655792412e-07	1.11990168931123	2
ENSG00000117625.13	RCOR3	1	211257439	1_107	0	0.0335623315910043	14.5432160575559	1.5361073022631e-06	-1.91117389290208	1
ENSG00000082512.14	TRAF5	1	211325193	1_107	0	0.0160920478231165	7.7867888258434	3.94347130717414e-07	0.887799625309928	2
ENSG00000170385.9	SLC30A1	1	211578806	1_107	0	0.0163022385964859	7.9057281986013	4.05600141532648e-07	-1.06620936788145	1
ENSG00000123684.12	LPGAT1	1	211838633	1_107	0	0.0889091079635297	23.6237573699031	6.61004171310179e-06	2.41855029063972	2
ENSG00000143493.12	INTS7	1	212035474	1_107	0	0.0155672658631794	7.48308466853404	3.6660803172187e-07	0.969741451723401	1
ENSG00000143476.17	DTL	1	212035474	1_107	0	0.0155672658631794	7.48308466853404	3.6660803172187e-07	-0.969741451723401	1
ENSG00000066027.11	PPP2R5A	1	212285049	1_107	0	0.0149722693442556	7.12613386661113	3.35776719204553e-07	0.778419523985471	1
ENSG00000065600.12	TMEM206	1	212415300	1_107	0	0.0131160945296552	5.91440568738809	2.44131951391682e-07	-0.664887966676602	1
ENSG00000162772.16	ATF3	1	212565261	1_107	0	0.0118789400346285	5.00797201915159	1.87218412075376e-07	-0.367558957097375	1
ENSG00000185523.6	SPATA45	1	212847437	1_108	0	0.0246458281347137	6.79999175843957	5.27425077877765e-07	-0.895113495207871	2
ENSG00000203705.10	TATDN3	1	212792127	1_108	0	0.019798937955525	4.78864566220726	2.98375782388374e-07	-0.429522288387432	1
ENSG00000162769.12	FLVCR1	1	212858122	1_108	0	0.0281628441355992	8.02743801277275	7.11479589751516e-07	0.913731966872434	1
ENSG00000143494.15	VASH2	1	212950961	1_108	0	0.026844396939406	7.58606540348072	6.40883673846219e-07	-0.904257860218456	1
ENSG00000174606.13	ANGEL2	1	213016121	1_108	0	0.0505084100564793	13.4289561821038	2.13459224896049e-06	-1.71230338975683	2
ENSG00000143499.13	SMYD2	1	214281588	1_108	0	0.0969679828271589	19.5463204522477	5.96488876913493e-06	-2.13628854773719	1
ENSG00000152104.11	PTPN14	1	214552234	1_109	0	0.02022019950414	5.86233328752068	3.73048171332002e-07	-0.647571232956475	2
ENSG00000117724.12	CENPF	1	214602949	1_109	0	0.0318101030126147	10.0301121047545	1.00410663368617e-06	-1.24295673711614	1
ENSG00000136636.12	KCTD3	1	215567710	1_109	0	0.0289813841638322	9.17176483048815	8.3652901305004e-07	1.45830760169193	1
ENSG00000196482.16	ESRRG	1	217137681	1_110	0	0.00882910117961067	4.76458596544393	1.32388613732187e-07	-0.157949503800015	1
ENSG00000092978.10	GPATCH2	1	217631293	1_110	0	0.0211928251521787	13.1274379619151	8.75543651450304e-07	1.59488451143656	1
ENSG00000162814.10	SPATA17	1	217631425	1_110	0	0.0155521199049564	10.2713538413224	5.02720112182633e-07	1.39256582167945	2
ENSG00000067533.5	RRP15	1	218284423	1_110	0	0.0223055451364416	15.8626727079387	1.11352040280068e-06	3.36782987000352	2
ENSG00000143353.11	LYPLAL1	1	219173067	1_111	0	0.0934064093825325	19.3785566943158	5.69648658972626e-06	2.29990144755266	2
ENSG00000196660.10	SLC30A10	1	219959023	1_112	0	0.0139347629787387	6.10857950915712	2.67885243291617e-07	-0.666101179001099	1
ENSG00000162813.17	BPNT1	1	220089717	1_112	0	0.0222104784248408	10.3829187891051	7.25748830077019e-07	1.362349748939	2
ENSG00000067704.9	IARS2	1	220094327	1_112	0	0.0202667516680951	9.54192440986369	6.08595997062011e-07	1.27835428299431	1
ENSG00000116141.15	MARK1	1	220528008	1_112	0	0.0117629573784525	4.55822250134877	1.68741155122732e-07	-0.00366340563730175	1
ENSG00000162817.6	C1orf115	1	220690029	1_112	0	0.0121699448608978	4.86937355177201	1.86496496132793e-07	0.367406352050411	1
ENSG00000143498.17	TAF1A	1	222591036	1_114	0	0.021289781834185	10.3265796074183	6.91889407954831e-07	-1.33956313001398	1
ENSG00000186063.12	AIDA	1	222714565	1_114	0	0.0214903890591005	10.4126322917106	7.04228803030691e-07	1.21349701437719	1
ENSG00000197520.10	FAM177B	1	222736869	1_114	0	0.0220054513287089	10.6301269336149	7.36169303472687e-07	1.11843052840747	2
ENSG00000154309.8	DISP1	1	222868110	1_114	0	0.0185363519378304	9.05561891234221	5.28264440963916e-07	1.37599930116654	1
ENSG00000187554.11	TLR5	1	223142833	1_114	0	0.0115415548347741	4.71694715881051	1.71330350793832e-07	-0.19625806140388	1
ENSG00000143502.14	SUSD4	1	223344804	1_114	0	0.0136405378517832	6.24573566512415	2.6811682544471e-07	0.68982869594137	2
ENSG00000203697.11	CAPN8	1	223622616	1_114	0	0.0122382268731294	5.25304119050087	2.02319750068428e-07	-0.561440319993163	2
ENSG00000162909.17	CAPN2	1	223701931	1_114	0	0.0520007020983856	18.5710950527194	3.03917490095251e-06	2.21069086803626	1
ENSG00000143756.11	FBXO28	1	224114047	1_114	0	0.0117897503378054	4.91154206103351	1.82234856754644e-07	0.406079044322859	1
ENSG00000143771.11	CNIH4	1	224356329	1_114	0	0.011477782619007	4.66627369683584	1.68553268040912e-07	0.245443981318493	3
ENSG00000162923.14	WDR26	1	224437373	1_114	0	0.0115134953855965	4.69468388510687	1.70107130824513e-07	0.267621757347118	1
ENSG00000185155.11	MIXL1	1	226223616	1_115	0	0.108668648401983	22.3140381043947	7.63117493782901e-06	-2.59832236427421	1
ENSG00000143742.12	SRP9	1	225777848	1_115	0	0.0415174498452017	13.2948941534842	1.73709882869939e-06	-1.71122213120027	1
ENSG00000143819.12	EPHX1	1	225809711	1_115	0	0.0160943173094187	4.57349451380438	2.31648608414224e-07	-0.212368015372307	1
ENSG00000196187.11	TMEM63A	1	225873958	1_115	0	0.020492607696224	6.78906482429267	4.37840726059982e-07	-0.770625119315575	2
ENSG00000243709.1	LEFTY1	1	225912195	1_115	0	0.0161064350703578	4.58039089480583	2.32172588052544e-07	0.0152087371253873	3
ENSG00000143768.12	LEFTY2	1	225937917	1_115	0	0.0239097135836972	8.20563255500021	6.174409265127e-07	-0.848433190188606	2
ENSG00000143751.9	SDE2	1	225999428	1_115	0	0.0336407035926761	11.3501740912215	1.20164606056274e-06	-1.60029873620375	2
ENSG00000163041.9	H3F3A	1	226062051	1_115	0	0.0343650064577372	11.546783427965	1.24878140658531e-06	1.72116908738088	2
ENSG00000183814.15	LIN9	1	226309688	1_115	0	0.0175264058218656	5.35476050122667	2.95353341337623e-07	-0.499598273088222	1
ENSG00000203685.9	STUM	1	226550214	1_115	0	0.0182493212039209	5.72537454257497	3.28821034637494e-07	-0.510393844773876	1
ENSG00000143772.9	ITPKB	1	226738931	1_116	0	0.0149437428801331	8.09566976197394	3.80733546597075e-07	-0.989929819603531	1
ENSG00000143801.16	PSEN2	1	226875970	1_116	0	0.0716701980763891	22.5815589950339	5.0933263028876e-06	-2.62226296322859	1
ENSG00000163050.16	COQ8A	1	226938296	1_116	0	0.0101633159340268	4.56871072118179	1.46129554531323e-07	0.143349214346073	1
ENSG00000181450.17	ZNF678	1	227563411	1_116	0	0.0103081364642553	4.69802686411648	1.52406899765385e-07	-0.287766444583618	1
ENSG00000143740.14	SNAP47	1	227735217	1_116	0	0.0279891188711953	13.8564904057348	1.22053839480758e-06	-2.03224319112178	1
ENSG00000081692.12	JMJD4	1	227735217	1_116	0	0.0279891188711953	13.8564904057348	1.22053839480758e-06	2.03224319112178	1
ENSG00000143816.7	WNT9A	1	227947502	1_116	0	0.0549328685786468	20.095428087419	3.47406959521465e-06	-1.6581846447503	1
ENSG00000162910.18	MRPL55	1	228109044	1_116	0	0.036485074717822	16.3007992672036	1.87168652235422e-06	-2.46372902021209	1
ENSG00000143774.16	GUK1	1	228140298	1_116	0	0.0129768452333341	6.80377758131241	2.77861391751856e-07	-1.22046000470987	1
ENSG00000162931.11	TRIM17	1	228417087	1_116	0	0.0576949556414673	20.5534042803528	3.73190502160822e-06	2.63999737463778	1
ENSG00000196890.4	HIST3H2BB	1	228458562	1_116	0	0.0207387044012072	11.1003087069685	7.2447875097077e-07	-1.59727205681199	1
ENSG00000168159.11	RNF187	1	228486817	1_116	0	0.0112518876646264	5.49895767045964	1.94721872834166e-07	0.288389594081932	2
ENSG00000116574.5	RHOU	1	228734917	1_116	0	0.0137354654151167	7.32375636684782	3.16582017175485e-07	1.25492794693487	1
ENSG00000168118.11	RAB4A	1	229270336	1_117	0	0.257249821787972	30.9670376301691	2.50705417135974e-05	3.25212835625325	1
ENSG00000143632.14	ACTA1	1	229434388	1_117	0	0.108100378727658	22.4363923213594	7.63289370777793e-06	2.46919277642699	1
ENSG00000069248.11	NUP133	1	229508410	1_117	0	0.036724108107445	12.3323984545778	1.42530490275497e-06	-1.79036938616303	1
ENSG00000135801.9	TAF5L	1	229626307	1_117	0	0.0312910499636047	10.854748139295	1.0689290028419e-06	1.30087286834192	1
ENSG00000135763.9	URB2	1	229626572	1_117	0	0.0159091426278787	4.63988743292461	2.32307479835658e-07	-0.18682376277306	1
ENSG00000135775.13	COG2	1	230690196	1_118	0	0.0407136795302133	25.6116604955883	3.28161073551869e-06	4.30111869472179	1
ENSG00000135744.7	AGT	1	230713948	1_118	0	0.0264181051138463	13.306531512932	1.10630660262135e-06	1.54411936489759	1
ENSG00000135773.12	CAPN9	1	230746362	1_118	0	0.0206800588114949	11.9581742214594	7.78261630625838e-07	1.37368244237396	3
ENSG00000119280.16	C1orf198	1	230869835	1_118	0	0.0498238818324971	18.6390396463477	2.92260462121911e-06	1.96746407652309	1
ENSG00000143643.12	TTC13	1	230978849	1_118	0	0.0108093135739192	6.60086976311341	2.24547515153529e-07	1.26938370573417	1
ENSG00000173409.13	ARV1	1	230979465	1_118	0	0.00902648459569677	4.87851144559733	1.38584591896922e-07	-0.1635594338609	1
ENSG00000182118.7	FAM89A	1	231036940	1_118	0	0.00877662192625017	4.67224577504904	1.2905119908522e-07	-0.328910045723286	2
ENSG00000116906.11	GNPAT	1	231241335	1_118	0	0.00877243128767768	4.69207980397344	1.29537150363669e-07	-0.267708022245017	1
ENSG00000162946.21	DISC1	1	231626570	1_118	0	0.00924909392821327	5.07857339146522	1.47825683764757e-07	0.273788159649579	1
ENSG00000116991.10	SIPA1L2	1	232629911	1_119	0	0.0329317180652718	11.5518377417877	1.1972213210481e-06	1.58705102450758	1
ENSG00000212916.4	MAP10	1	232805608	1_119	0	0.0452776784110428	14.4965389400826	2.06565339288323e-06	-1.7785971459355	1
ENSG00000135778.11	NTPCR	1	232950261	1_119	0	0.0155901208263288	4.68007069711524	2.29620611050647e-07	0.187587263607415	4
ENSG00000135749.18	PCNX2	1	233295495	1_120	0	0.047142905433382	10.5678992153845	1.56788419135678e-06	1.36732244879766	1
ENSG00000059588.9	TARBP1	1	234478952	1_121	0	0.0289077752182811	7.67845188336547	6.98549699039874e-07	-0.904970357988354	1
ENSG00000173726.10	TOMM20	1	235129799	1_121	0	0.0409169414875556	10.7825484377824	1.38846058119009e-06	1.27974514702433	1
ENSG00000188739.14	RBM34	1	235161669	1_121	0	0.0211736762251785	4.83350928077025	3.22082996728364e-07	-0.202389940457957	1
ENSG00000116957.12	TBCE	1	235362921	1_121	0	0.023807984658181	5.9322512598048	4.4447889556672e-07	-0.616563748499271	2
ENSG00000162885.12	B3GALNT2	1	235504679	1_121	0	0.0205548424559908	4.55648532293275	2.94749516814633e-07	-0.210819388343917	1
ENSG00000143669.13	LYST	1	235883940	1_122	0	0.0389739330849375	13.2915565937468	1.63026818633077e-06	1.59815579111486	1
ENSG00000116962.14	NID1	1	236065637	1_122	0	0.0462646343646621	14.886563149095	2.16746728928458e-06	1.73023951402836	1
ENSG00000086619.13	ERO1B	1	236266653	1_122	0	0.0161721194728619	5.20467276544339	2.64892305934468e-07	-0.437261260471445	1
ENSG00000116977.18	LGALS8	1	236531294	1_122	0	0.0248952373092847	10.6419903927771	8.33773536356155e-07	-2.62111331933788	2
ENSG00000077522.12	ACTN2	1	236738549	1_122	0	0.021646060416547	9.33494931188198	6.35916075927923e-07	1.84646110302775	1
ENSG00000133019.11	CHRM3	1	239386955	1_124	0	0.0209726726982722	4.84786603260562	3.19973021856244e-07	0.335667819379707	1
ENSG00000155816.19	FMN2	1	240014481	1_125	0	0.0233766274483134	6.50882042164743	4.78842973258641e-07	-0.81324008872008	1
ENSG00000117009.11	KMO	1	241532545	1_127	0	0.0213587505867284	9.08109925443493	6.10412249818416e-07	1.09046671220483	1
ENSG00000203668.2	CHML	1	241640356	1_127	0	0.0132005419791257	4.69846699316677	1.9518970895987e-07	0.19803986799887	1
ENSG00000054277.13	OPN3	1	241682413	1_127	0	0.0173430907320971	7.11469430760517	3.88321748610344e-07	-0.755186819837943	1
ENSG00000180287.16	PLD5	1	242524418	1_128	0	0.0186977222948478	4.72074164926114	2.77784438224559e-07	-0.145340386384475	1
ENSG00000054282.15	SDCCAG8	1	243251389	1_128	0	0.0780071358225234	17.9484615382161	4.40626420758499e-06	-2.10111135747435	1
ENSG00000117020.16	AKT3	1	243851993	1_128	0	0.0204771219763717	5.55486499225921	3.579739295454e-07	-0.433787790786583	1
ENSG00000179456.10	ZBTB18	1	244361481	1_129	0	0.0189027838790785	4.99374128255074	2.97071357755021e-07	0.360095303755409	1
ENSG00000173728.10	C1orf100	1	244348945	1_129	0	0.201086663211853	27.2473132869959	1.72431230145647e-05	-2.80760416695865	1
ENSG00000179397.17	C1orf101	1	244454561	1_129	0	0.0183857627295937	4.73937603220498	2.74227997804729e-07	-0.216517822474105	1
ENSG00000203667.9	COX20	1	244836094	1_129	0	0.0199547422195321	5.49064109595103	3.44808649740592e-07	0.50368569636136	1
ENSG00000203666.12	EFCAB2	1	244970187	1_129	0	0.0192444321971708	5.1580671781317	3.12392838730614e-07	-0.451641223822097	1
ENSG00000162849.15	KIF26B	1	245155106	1_129	0	0.0256819693710701	7.80882540757887	6.31136083075192e-07	-0.930530108000451	1
ENSG00000197472.14	ZNF695	1	247008034	1_130	0	0.0180743558208329	8.03539018494622	4.57065847674447e-07	0.994088481613288	1
ENSG00000143653.9	SCCPDH	1	246723566	1_130	0	0.0168231311003633	7.37770877118812	3.90604561635724e-07	-0.886267226497701	2
ENSG00000153207.14	AHCTF1	1	246932175	1_130	0	0.0417473209103769	15.7443695233012	2.0685349264551e-06	-1.88678004952471	2
ENSG00000277462.1	ZNF670	1	247078730	1_130	0	0.0147685564008418	6.18439846283892	2.87438199058756e-07	0.695408968021011	1
ENSG00000188295.14	ZNF669	1	247104366	1_130	0	0.0130634420144112	5.06131392797781	2.08079775596436e-07	0.42030059397615	1
ENSG00000196418.12	ZNF124	1	247123343	1_130	0	0.0208570643992321	9.34924319247262	6.1367525617139e-07	-1.1985357609389	1
ENSG00000203663.3	OR2L2	1	247939716	1_131	0	0.0302393544222034	11.706745867466	1.11408333936621e-06	-1.33418695127453	2
ENSG00000196071.4	OR2L13	1	247939716	1_131	0	0.0140155029055445	4.65943943032806	2.05518693309829e-07	-0.0281538651694954	1
ENSG00000162714.12	ZNF496	1	247333032	1_131	0	0.013828838228902	4.55508432564056	1.98239909673176e-07	0.0583800630586712	2
ENSG00000162722.8	TRIM58	1	247857146	1_131	0	0.0182220042038755	7.52108484607641	4.31306103724607e-07	-1.07888263886689	2
ENSG00000238243.3	OR2W3	1	247914294	1_131	0	0.016033391051543	5.85744962179558	2.95558137272737e-07	0.525900064905717	2
ENSG00000175137.10	SH3BP5L	1	248826595	1_131	0	0.0543178028185396	18.2834618646782	3.12542871657282e-06	2.34057152391031	3
ENSG00000171163.15	ZNF692	1	248859244	1_131	0	0.015149463871834	5.22712212500793	2.49211962041302e-07	-0.0606140200524659	1
ENSG00000184731.5	FAM110C	2	47011	2_1	0	0.0510032120459721	19.0942630492982	3.0648512596692e-06	2.50930893102678	2
ENSG00000143727.15	ACP1	2	264227	2_1	0	0.112635814546647	26.5101398274365	9.39717892838113e-06	3.30418543259809	2
ENSG00000189292.15	ALKAL2	2	291359	2_1	0	0.0164352123031452	8.71971607699735	4.5101048279046e-07	-0.956323446630339	1
ENSG00000151353.14	TMEM18	2	677295	2_1	0	0.0103931950138739	6.8075275766918	2.22662693992467e-07	-1.61347045671027	2
ENSG00000115705.20	TPO	2	1373971	2_1	0	0.0113618854371154	5.71118352818494	2.04213992451953e-07	0.680241768419051	1
ENSG00000130508.10	PXDN	2	1794001	2_2	0	0.0190313383251659	11.2294965826465	6.72571702277988e-07	1.23205801520762	1
ENSG00000032389.12	TSSC1	2	3378347	2_2	0	0.0102360597648875	5.55155758883882	1.78836695266051e-07	0.59477597383128	1
ENSG00000171853.15	TRAPPC12	2	3379970	2_2	0	0.00941614214172515	4.78849925455935	1.41899675933193e-07	0.272874114847944	1
ENSG00000182551.13	ADI1	2	3519553	2_2	0	0.0609593389501799	21.9844630807729	4.21759706118114e-06	2.31376189694135	1
ENSG00000171865.9	RNASEH1	2	3558995	2_2	0	0.0105770776663791	5.85113400672766	1.94766702623886e-07	0.690022625104058	1
ENSG00000118004.17	COLEC11	2	3585937	2_2	0	0.0244264013481682	13.5214470145745	1.03942134980516e-06	1.61067850354173	4
ENSG00000151360.9	ALLC	2	3577209	2_2	0	0.149615194157162	30.5107931753559	1.43660764138922e-05	2.96149087250336	1
ENSG00000134321.11	RSAD2	2	6827812	2_5	0	0.278006507652024	32.9298823468106	2.88107202069175e-05	-3.22846618652767	1
ENSG00000134313.15	KIDINS220	2	8837975	2_6	0	0.0149993613226862	5.27840881808731	2.49163696039529e-07	0.443564960386815	1
ENSG00000143797.11	MBOAT2	2	9004209	2_6	0	0.0277166277412924	10.9151083872169	9.52088709896175e-07	-1.43696932932084	1
ENSG00000119185.12	ITGB1BP1	2	9412781	2_6	0	0.0157221466812136	5.70949661964375	2.82500120627694e-07	-0.531314410410541	1
ENSG00000134330.18	IAH1	2	9473160	2_6	0	0.01771122081745	6.80127983759311	3.79095051659089e-07	-0.775939166355876	2
ENSG00000151694.12	ADAM17	2	9555777	2_6	0	0.0139517249507753	4.61543620659179	2.02651411098581e-07	0.215126899280322	1
ENSG00000115750.16	TAF1B	2	9843401	2_6	0	0.0298018369158056	11.583202863327	1.08637726887959e-06	1.50272689466634	1
ENSG00000205795.4	CYS1	2	10080534	2_6	0	0.0509786635311225	16.5498524798409	2.65516519401651e-06	-1.87054247570695	1
ENSG00000171848.13	RRM2	2	10121909	2_6	0	0.0140562757634505	4.68378871392417	2.07193696320598e-07	-0.334271740427223	1
ENSG00000115756.12	HPCAL1	2	10302415	2_7	0	0.0485300357130597	17.5074286718223	2.67388023026423e-06	1.84492624572887	1
ENSG00000115758.12	ODC1	2	10448012	2_7	0	0.257586302456271	33.5687857388114	2.72124328770282e-05	-3.53217209545388	1
ENSG00000143882.10	ATP6V1C2	2	10688524	2_7	0	0.0145856958038625	6.43728530393657	2.95487343183385e-07	0.71177175271304	3
ENSG00000143870.12	PDIA6	2	10838059	2_7	0	0.0126943007757682	5.16598879400975	2.06381715274734e-07	-0.352290203235478	1
ENSG00000150873.11	C2orf50	2	11137315	2_7	0	0.0119479393978241	4.61163750728462	1.73403215889554e-07	0.130026511734823	1
ENSG00000162976.12	PQLC3	2	11155741	2_7	0	0.0119571036216889	4.61865068935011	1.73800124892036e-07	-0.123851503723786	1
ENSG00000134318.13	ROCK2	2	11348754	2_7	0	0.0140521524610391	6.09607009852619	2.69588758717976e-07	-0.627475033916875	2
ENSG00000196208.13	GREB1	2	11521897	2_7	0	0.0135315423758901	5.75048850621659	2.44884341043508e-07	-0.547421878960984	1
ENSG00000169006.6	NTSR2	2	11670362	2_7	0	0.0384554941372265	15.3512643118038	1.85785373194857e-06	-1.69608200641607	2
ENSG00000134324.11	LPIN1	2	11678577	2_7	0	0.0126293402647042	5.11904337356504	2.03459722283692e-07	0.366889622256007	2
ENSG00000162981.13	FAM84A	2	14674486	2_9	0	0.0167150789732233	7.449840540099	3.91890182234292e-07	0.93446012142178	1
ENSG00000151779.12	NBAS	2	15561827	2_9	0	0.0250983422025143	11.1810844093655	8.83157041930087e-07	1.96779744907679	1
ENSG00000079785.14	DDX1	2	15591459	2_9	0	0.0191997241601803	8.72058321180715	5.26925836284032e-07	-0.889201299854143	2
ENSG00000214842.5	RAD51AP2	2	17515306	2_10	0	0.0116643244123977	6.88584509226798	2.52770165001008e-07	-0.987381045188017	1
ENSG00000197872.11	FAM49A	2	16666179	2_10	0	0.010709917969437	6.1052410364847	2.05777521870351e-07	0.636523389674645	2
ENSG00000163032.11	VSNL1	2	17538936	2_10	0	0.0127056283556147	7.66767633454746	3.06597700919271e-07	-1.09652428223445	2
ENSG00000178295.14	GEN1	2	17754513	2_10	0	0.0938408954327424	26.1585205300782	7.7252811600745e-06	2.89884370514797	2
ENSG00000163029.15	SMC6	2	17800052	2_10	0	0.00926613405980803	4.78188162261102	1.39446100358284e-07	-0.190000000000061	1
ENSG00000170745.11	KCNS3	2	17878114	2_10	0	0.229362138791614	34.881839343559	2.51785131794538e-05	-3.56004318813233	1
ENSG00000240857.1	RDH14	2	18560992	2_11	0	0.0322841039800099	9.02315618747035	9.16761118928991e-07	-1.09997999919989	1
ENSG00000143867.6	OSR1	2	19359082	2_11	0	0.020254734511068	4.73461624579937	3.01800748599406e-07	-0.247631632413555	1
ENSG00000183891.5	TTC32	2	19901956	2_12	0	0.0121190216354997	4.69370172285385	1.79016071331433e-07	-0.395537693058551	1
ENSG00000118965.14	WDR35	2	19989254	2_12	0	0.0121567025040659	4.73378331583946	1.81106124515729e-07	0.427248929573683	1
ENSG00000068697.6	LAPTM4A	2	20052509	2_12	0	0.0327094703069274	14.797299502771	1.52322812209634e-06	-2.04908639964222	1
ENSG00000055917.15	PUM2	2	20352364	2_12	0	0.0178319778658889	8.03409089471168	4.50863658701506e-07	0.93321223604799	1
ENSG00000143869.6	GDF7	2	20684621	2_12	0	0.192724139924678	30.1122986965231	1.82637098744388e-05	2.64502484266232	1
ENSG00000118961.14	LDAH	2	20682296	2_12	0	0.031991101554958	13.2716188740515	1.33617108580373e-06	-1.85797407636491	2
ENSG00000119778.14	ATAD2B	2	23927293	2_14	0	0.0147717541577674	6.12759048992426	2.84859546368054e-07	-0.125272974127253	1
ENSG00000173960.13	UBXN2A	2	23927186	2_14	0	0.0137413474159929	5.69287673618355	2.46189810445571e-07	0.733742821203434	1
ENSG00000205639.9	MFSD2B	2	24009668	2_14	0	0.0131956366724114	5.04202493022564	2.09384395074485e-07	-0.43824877789312	1
ENSG00000119782.13	FKBP1B	2	24049526	2_14	0	0.0134855469434163	10.9335212740664	4.64020954569457e-07	-2.53735714204214	1
ENSG00000219626.8	FAM228B	2	24077362	2_14	0	0.0139451418893046	11.4287389329592	5.01568465026202e-07	2.6098828648972	1
ENSG00000176732.6	PFN4	2	24123824	2_14	0	0.0143058161629581	11.7764479880108	5.30195371164864e-07	2.65422156455459	1
ENSG00000198399.14	ITSN2	2	24360239	2_14	0	0.0137088683620363	5.68731382439658	2.45367915281136e-07	-1.34590504205075	2
ENSG00000173557.14	C2orf70	2	26562410	2_15	0	0.0123236435959021	5.13541730762039	1.99169963604993e-07	0.48422108238996	1
ENSG00000084676.15	NCOA1	2	24491962	2_15	0	0.0147607722134931	6.46183177193642	3.00174433264305e-07	0.247458779259153	1
ENSG00000138031.14	ADCY3	2	24898984	2_15	0	0.0185445120272714	18.4327274208062	1.07575651400315e-06	-3.85590384272054	1
ENSG00000115137.11	DNAJC27	2	24971258	2_15	0	0.059199969666473	18.2882653072409	3.40724192753222e-06	-1.74110836860163	2
ENSG00000084710.13	EFR3B	2	25041751	2_15	1	0.214165867175487	33.6621665947564	2.26882654499132e-05	5.98864773229302	1
ENSG00000119772.16	DNMT3A	2	25343038	2_15	0	0.0178839900983191	9.16867481574549	5.160359574372e-07	-1.30610579656676	1
ENSG00000138101.18	DTNB	2	25673259	2_15	0	0.0129375128626229	6.04751728853798	2.46227687794314e-07	0.770814984362745	1
ENSG00000143970.16	ASXL2	2	25878778	2_15	0	0.0116304357862503	4.69043383010794	1.71679316297282e-07	0.351114442427954	1
ENSG00000084731.14	KIF3C	2	25983137	2_15	0	0.0126215007546472	5.43641699061615	2.15939818695087e-07	0.682015447386115	1
ENSG00000157833.12	GAREM2	2	26173526	2_15	0	0.0138406047834284	6.26270214735864	2.72788337197704e-07	0.547370334995138	1
ENSG00000138029.13	HADHB	2	26241540	2_15	0	0.0118774837534359	4.75481361219669	1.77732527142009e-07	0.306970891841513	1
ENSG00000084754.10	HADHA	2	26244798	2_15	0	0.0187431796719637	8.65991337841635	5.10817526751197e-07	1.3964062241229	1
ENSG00000173567.14	ADGRF3	2	26347104	2_15	0	0.015210919924427	7.05827763825466	3.37880548977717e-07	-0.777378991982967	1
ENSG00000157856.10	DRC1	2	26401975	2_15	0	0.0319759931982945	13.8501690378156	1.3937603018323e-06	1.83136985409135	2
ENSG00000157851.16	DPYSL5	2	26843202	2_16	0	0.0623576576689314	17.4847465282251	3.4312953996963e-06	2.33125225506451	1
ENSG00000213699.8	SLC35F6	2	26764613	2_16	0	0.0407826896539828	12.8519593589758	1.64950707145373e-06	0.790724394002813	1
ENSG00000119777.18	TMEM214	2	27031928	2_16	0	0.0389468231820483	12.5183380077742	1.53436147750114e-06	1.19652787890442	1
ENSG00000228474.5	OST4	2	27072299	2_16	0	0.0306465712573043	13.4658611566002	1.29874831938139e-06	1.97284086411751	1
ENSG00000138080.13	EMILIN1	2	27078189	2_16	0	0.0186722588039442	7.09964574343968	4.17198281493944e-07	-0.93848531230777	2
ENSG00000138030.12	KHK	2	27086791	2_16	0	0.0430403338175749	13.2829232367481	1.79919513265879e-06	-1.26682214089536	1
ENSG00000138028.15	CGREF1	2	27119179	2_16	0	0.0740456811763651	18.9776449415068	4.42232874115533e-06	1.74020638543241	1
ENSG00000143994.13	ABHD1	2	27134061	2_16	0	0.0158252195686532	6.1790410539993	3.07737058867115e-07	0.129544006422157	1
ENSG00000138073.13	PREB	2	27134751	2_16	0	0.0162023330933784	6.65090877037697	3.39131023594729e-07	-0.684946913545021	1
ENSG00000138085.16	ATRAID	2	27212382	2_16	0	0.0220130517816002	9.50897545574126	6.58753529765786e-07	1.84507016384769	2
ENSG00000084774.13	CAD	2	27218777	2_16	0	0.0314616567964277	13.1714214627487	1.30413697886447e-06	-2.54641923482493	1
ENSG00000115194.10	SLC30A3	2	27275976	2_16	0	0.0144117184225377	5.25004773957784	2.38115679826773e-07	-0.564131870847298	1
ENSG00000138100.13	TRIM54	2	27281444	2_16	0	0.0550187425405461	18.2521448847288	3.16033806097056e-06	-2.97432414211769	1
ENSG00000163794.6	UCN	2	27308797	2_16	0	0.021676687225759	8.6438354125872	5.89669104620531e-07	1.18581086302657	1
ENSG00000115234.10	SNX17	2	27369556	2_16	0	0.0684630292689433	17.5472156520128	3.78070941285464e-06	2.65347981856247	1
ENSG00000163795.13	ZNF513	2	27380806	2_16	0	0.0292201420850805	10.9339297669951	1.00546643422235e-06	-2.23890632507046	2
ENSG00000157992.12	KRTCAP3	2	27512105	2_16	0	0.061821660824991	16.8635215265749	3.28093716564024e-06	2.20915138337577	1
ENSG00000138002.14	IFT172	2	27489541	2_16	0	0.0134621810265936	4.74483106330527	2.01022724229499e-07	0.202898498927915	1
ENSG00000243943.9	ZNF512	2	27585287	2_16	0	0.017609923286658	6.90233136592355	3.82527130588465e-07	1.49453466790469	1
ENSG00000198522.13	GPN1	2	27628084	2_16	0	0.0148888503185148	5.88709010074981	2.75848622902227e-07	-0.786638349985981	1
ENSG00000176714.9	CCDC121	2	27629397	2_16	0	0.0149428391465781	5.92402565351058	2.78585831934801e-07	-0.795744062045213	1
ENSG00000158019.20	BRE	2	27889788	2_16	0	0.0136268318968037	4.81294918706329	2.06402592886225e-07	0.106571462978797	2
ENSG00000171174.13	RBKS	2	27857994	2_16	0	0.015616658337587	6.18513398245717	3.03980828490695e-07	-0.425119394943263	1
ENSG00000163803.12	PLB1	2	28596959	2_17	0	0.016258216804973	5.94592940219179	3.04229716472169e-07	-0.450771783763452	1
ENSG00000213639.9	PPP1CB	2	28751273	2_17	0	0.0288214254818237	11.2039484429004	1.01623823822595e-06	2.15721048710773	1
ENSG00000163806.15	SPDYA	2	28783004	2_17	0	0.101136459261037	22.9082179569779	7.29135133514874e-06	-3.12674757340656	1
ENSG00000171103.10	TRMT61B	2	28869813	2_17	0	0.0467704566749292	15.6781026170939	2.30767203307554e-06	-2.5784686957371	2
ENSG00000163811.11	WDR43	2	28895415	2_17	0	0.016432405451838	6.04357210275906	3.12538716019166e-07	0.398251498791442	1
ENSG00000189350.12	TOGARAM2	2	28981189	2_17	0	0.0148876790917625	5.13926523819635	2.40789200556775e-07	-0.877166112541197	1
ENSG00000179270.6	C2orf71	2	29065243	2_18	0	0.0239162435494087	4.55168211640535	3.42589355461893e-07	0.142186297468534	2
ENSG00000115295.19	CLIP4	2	29097582	2_18	0	0.0696100567592167	14.4499931833119	3.16554581739533e-06	-1.75619989055188	1
ENSG00000172954.13	LCLAT1	2	30416486	2_19	0	0.0954912227365861	19.7253841205597	5.92785944038811e-06	2.36997167138768	1
ENSG00000013016.15	EHD3	2	31234492	2_19	0	0.0230261748097499	6.49984143747056	4.710136935329e-07	0.6526458784168	1
ENSG00000162961.13	DPY30	2	32032590	2_20	0	0.0212158531699955	7.04514168614342	4.70391219544155e-07	1.04049174500792	1
ENSG00000152683.14	SLC30A6	2	32165765	2_20	0	0.0239988958309783	8.17755580783302	6.17623413030823e-07	1.20510859632312	1
ENSG00000119820.10	YIPF4	2	32278100	2_20	0	0.0511557090702237	15.1693889414752	2.44214344261024e-06	1.80636168821631	1
ENSG00000115760.13	BIRC6	2	32357173	2_20	0	0.0165047607197368	4.74192928562992	2.46305029076689e-07	0.235719573585882	1
ENSG00000018699.11	TTC27	2	32687049	2_20	0	0.0843632222198925	19.8512492196494	5.27047763131149e-06	2.29065014942281	2
ENSG00000049323.15	LTBP1	2	32947295	2_20	0	0.0490427448532772	14.7774226326214	2.28077496352743e-06	-1.71860262060578	1
ENSG00000152689.17	RASGRP3	2	33470311	2_21	0	0.0634738106772783	21.0959122171522	4.21407106798341e-06	2.15837523154295	1
ENSG00000171055.14	FEZ2	2	36605369	2_23	0	0.01489050295817	13.5569393146386	6.35301664080884e-07	1.537578917142	1
ENSG00000205221.12	VIT	2	36696897	2_23	0	0.00767466861155841	7.38161871798395	1.78287220546094e-07	0.767657489618352	1
ENSG00000008869.11	HEATR5B	2	37084196	2_23	0	0.00558440099781199	4.81149553486497	8.45601328885486e-08	0.584586770031841	2
ENSG00000152133.14	GPATCH11	2	37090105	2_23	0	0.0129848577900192	14.3732580257653	5.87355978032738e-07	2.33210579081772	1
ENSG00000055332.16	EIF2AK2	2	37158021	2_23	0	0.0347892736777516	30.4200402465597	3.33053590332705e-06	-4.70858186286432	1
ENSG00000218739.9	CEBPZOS	2	37227143	2_23	0	0.00577712593170243	5.08607572197797	9.24705902806608e-08	-0.561256459621022	1
ENSG00000115816.14	CEBPZ	2	37231568	2_23	0	0.00829495715874262	7.4772203459413	1.95192578019669e-07	-0.269065867348163	3
ENSG00000003509.15	NDUFAF7	2	37231568	2_23	0	0.00581864724021808	7.8984464641996	1.4463476060388e-07	-1.85638053615798	1
ENSG00000115828.15	QPCT	2	37344154	2_23	0	0.00731605935518565	7.64258705040784	1.75965119205288e-07	-1.14921422462198	1
ENSG00000115841.19	RMDN2	2	37952945	2_24	0	0.0322519076685111	13.3540284976989	1.3554287093489e-06	-1.91613804430832	1
ENSG00000143889.15	HNRNPLL	2	38603270	2_24	0	0.0248974327487724	9.84756644075498	7.71600430514691e-07	-1.67697799271689	1
ENSG00000143891.16	GALM	2	38666042	2_24	0	0.0135229999975616	4.56181972676706	1.94142286655549e-07	0.130230251888733	1
ENSG00000163214.20	DHX57	2	38875912	2_25	0	0.0183633719057669	4.8485158360507	2.80201349120387e-07	-0.316923838253164	1
ENSG00000214694.10	ARHGEF33	2	38882417	2_25	0	0.0602180646026471	15.8169584663516	2.99749688987124e-06	2.02066849191263	1
ENSG00000115904.12	SOS1	2	39124428	2_25	0	0.019641278038841	5.46566878280927	3.37848525058286e-07	0.705925913423749	1
ENSG00000162878.12	PKDCC	2	42047712	2_26	0	0.0054486969852301	4.86551118470504	8.34315102994948e-08	0.230091324585813	1
ENSG00000143924.18	EML4	2	42168806	2_26	0	0.0134862892955763	13.1452094928776	5.57916180667759e-07	-1.42229943025497	2
ENSG00000115944.14	COX7A2L	2	42425044	2_26	0	0.0061092413107301	5.90956799904254	1.13619268202192e-07	-0.727396246869118	2
ENSG00000171126.7	KCNG3	2	42467197	2_26	0	0.00527269071951786	4.56595707774733	7.57657795324535e-08	-0.216643555780489	2
ENSG00000057935.13	MTA3	2	42494666	2_26	0	0.0144118191333664	13.7528395346526	6.23763779350139e-07	1.63659452810689	1
ENSG00000162881.6	OXER1	2	42788925	2_26	0	0.012178178489647	12.2115533073154	4.68017635694047e-07	1.88159255797913	1
ENSG00000162882.14	HAAO	2	42792787	2_26	0	0.0227808622682424	17.9517973312579	1.28702525372076e-06	2.26372446538826	2
ENSG00000143921.6	ABCG8	2	43839108	2_27	0	0.0136773294718394	4.77057249705915	2.05343416012304e-07	-0.00225961538461424	1
ENSG00000138075.11	ABCG5	2	43839108	2_27	0	0.0136773294718394	4.77057249705915	2.05343416012304e-07	-0.00225961538461424	1
ENSG00000152518.7	ZFP36L2	2	43226112	2_27	0	0.0166211154654341	6.31823496829093	3.30495014840748e-07	0.453725935232932	1
ENSG00000115970.18	THADA	2	43595379	2_27	0	0.0278452152218994	14.6790437308838	1.28634456824503e-06	3.08014690411052	1
ENSG00000152527.13	PLEKHH2	2	43708597	2_27	0	0.0228594617788471	8.98966141434548	6.46723004292651e-07	1.44835933043107	1
ENSG00000223658.7	C1GALT1C1L	2	43676123	2_27	0	0.0261687335899931	9.88557765490973	8.14129949692282e-07	-0.124409612402523	2
ENSG00000138036.18	DYNC2LI1	2	43774046	2_27	0	0.0430420016219188	17.1285061292686	2.32017594930992e-06	-2.57789137488486	1
ENSG00000138095.18	LRPPRC	2	43937342	2_27	0	0.0133748340382228	4.64609433759309	1.95562418384141e-07	0.27527097301459	2
ENSG00000143919.14	CAMKMT	2	44362007	2_28	0	0.0166786493492356	9.09536489529946	4.77408315212544e-07	-1.09959714467457	1
ENSG00000170577.7	SIX2	2	44964104	2_28	0	0.0109667811207258	5.25773595085464	1.81462513024522e-07	-0.452587932146314	3
ENSG00000068784.12	SRBD1	2	45612533	2_28	0	0.0183413157927003	9.96652553416038	5.75285258967776e-07	1.1274383857365	1
ENSG00000250565.6	ATP6V1E2	2	46541996	2_29	0	0.0191653350137945	4.93710254759215	2.97781379060726e-07	-0.154507199507616	2
ENSG00000119729.11	RHOQ	2	46541996	2_29	0	0.0184313145316496	4.59851567339358	2.66736811354184e-07	0.0748314077929592	2
ENSG00000151665.12	PIGF	2	46617108	2_29	0	0.020189490524033	5.45044479388835	3.4631099378127e-07	-0.563786663221571	2
ENSG00000180398.11	MCFD2	2	46921024	2_29	0	0.0334562311933732	10.0494137226544	1.05810000460414e-06	-1.27586568694791	2
ENSG00000143933.16	CALM2	2	47147428	2_30	0	0.0256077552856219	6.56668898335193	5.29208647326125e-07	0.745363558188114	1
ENSG00000119888.10	EPCAM	2	47345021	2_30	0	0.0210790021164261	4.7782368246154	3.16976227329485e-07	-0.251893767598009	2
ENSG00000095002.13	MSH2	2	47403074	2_30	0	0.0233980206791058	5.7369698475306	4.22445473945025e-07	-0.545038941582159	1
ENSG00000116062.14	MSH6	2	47797737	2_30	0	0.0975131330091584	19.0140606305547	5.83508192913852e-06	2.09637859126068	1
ENSG00000162869.15	PPP1R21	2	48439199	2_31	0	0.017221976335634	5.30376610956928	2.87459274875343e-07	-0.491878198347475	3
ENSG00000243244.5	STON1	2	48521669	2_31	0	0.0166576161424731	4.99837764604255	2.62029923031323e-07	0.326289440620369	3
ENSG00000242441.7	GTF2A1L	2	48595242	2_31	0	0.0223420842398355	7.69214919338385	5.40854388186977e-07	-0.804968225523875	1
ENSG00000178021.10	TSPYL6	2	54208366	2_35	0	0.0386905833009237	9.05805163637774	1.10293277623993e-06	1.46451485827507	1
ENSG00000143942.4	CHAC2	2	53767465	2_35	0	0.0238740437841554	4.60764355534898	3.46189454679353e-07	-0.058128198108149	2
ENSG00000068912.13	ERLEC1	2	53787421	2_35	0	0.0359292934875093	8.37365336348375	9.46831351483465e-07	-1.21268890523214	1
ENSG00000115239.21	ASB3	2	53787421	2_35	0	0.0359292934875093	8.37365336348375	9.46831351483465e-07	-1.21268890523214	1
ENSG00000119737.5	GPR75	2	53860333	2_35	0	0.0435985227535851	10.163699121254	1.39454504868101e-06	-1.41654918513686	1
ENSG00000068878.14	PSME4	2	53970692	2_35	0	0.0448335960209898	10.4226564293959	1.47058783782771e-06	-1.66898112677501	1
ENSG00000170634.12	ACYP2	2	53970692	2_35	0	0.0448335960209899	10.4226564293959	1.47058783782772e-06	-1.66898112677501	1
ENSG00000115306.15	SPTBN1	2	54456574	2_35	0	0.0255517228933114	5.23210153306741	4.20731787869258e-07	-0.525919794180589	1
ENSG00000028116.16	VRK2	2	57906783	2_38	0	0.0554620682063109	15.4766947665301	2.70136489469699e-06	-1.9054764037142	2
ENSG00000115392.11	FANCL	2	58241434	2_39	0	0	4.70451868429232	0	-0.0780211325705905	1
ENSG00000119866.20	BCL11A	2	60639214	2_40	0	0.0148926103525909	6.67478201697913	3.12836117774602e-07	0.8951638234499	1
ENSG00000162924.13	REL	2	60881694	2_40	0	0.0125545644717037	5.02519669696682	1.98547165149966e-07	0.750740988246588	1
ENSG00000162928.8	PEX13	2	61001370	2_40	0	0.0160117589171616	8.49977212823161	4.28307124908118e-07	1.88593406670842	1
ENSG00000162927.13	PUS10	2	61018416	2_40	0	0.0125319281041786	4.94300837612913	1.94947744443824e-07	0.511104133743452	2
ENSG00000162929.13	KIAA1841	2	61065721	2_40	0	0.0563173448024892	24.1320677824035	4.27706333232204e-06	-3.49939965458241	1
ENSG00000237651.6	C2orf74	2	61144588	2_40	0	0.0123887369533193	5.78610258364695	2.25591189705632e-07	-0.83099239060908	2
ENSG00000173209.22	AHSA2	2	61177770	2_40	0	0.0153592696491002	10.1795051615888	4.92046566435827e-07	-2.58047439921259	4
ENSG00000082898.16	XPO1	2	61538854	2_40	1	0.0426926359079922	17.6288161326883	2.3685638218301e-06	-3.97441417246609	1
ENSG00000170264.12	FAM161A	2	61853877	2_40	0	0.0250434494580821	10.8211460257312	8.52857315954875e-07	1.13091402578622	2
ENSG00000115484.14	CCT4	2	61888641	2_40	0	0.0145664509624437	6.00755725376834	2.75397912036007e-07	-0.660355263383993	1
ENSG00000186889.9	TMEM17	2	62502162	2_41	0	0.0740354905914318	17.4683613838176	4.07006270536125e-06	-1.87590457805557	1
ENSG00000143951.15	WDPCP	2	63825476	2_41	0	0.0541646591010309	14.5465582524793	2.47962061481155e-06	2.65875028181903	1
ENSG00000143952.19	VPS54	2	64018703	2_41	0	0.018563958493501	4.66599529428193	2.72598749264905e-07	0.355232648226713	2
ENSG00000119862.12	LGALSL	2	64453833	2_42	0	0.129790348827286	24.3592660179923	9.94982796015746e-06	-2.62728967402294	1
ENSG00000119844.15	AFTPH	2	64524123	2_42	0	0.0619358174617336	17.0915042507387	3.33143339633866e-06	1.68763372370897	1
ENSG00000115902.10	SLC1A4	2	64988123	2_42	0	0.0182242919872883	6.45309528079982	3.70107355435614e-07	-0.797811173266667	2
ENSG00000138069.16	RAB1A	2	65129770	2_42	0	0.156788323906206	23.6813414797817	1.1685007390829e-05	2.32595729570066	1
ENSG00000138071.13	ACTR2	2	65263987	2_42	0	0.0164811003509534	6.01742810762926	3.1210885306396e-07	0.718389255452498	1
ENSG00000143995.19	MEIS1	2	66529138	2_43	0	0.420628664817543	18.4028418035457	2.43608665089154e-05	-3.83312379648889	1
ENSG00000143971.7	ETAA1	2	67397667	2_44	0	0	7.58483789722804	0	0.0307885391294477	1
ENSG00000197223.11	C1D	2	68110613	2_45	0	0.0179781271832907	10.3926281044241	5.8800200730747e-07	2.05383025277093	1
ENSG00000243667.6	WDR92	2	68134727	2_45	0	0.100869921861629	23.3824873160477	7.42269072458651e-06	2.64855977737568	2
ENSG00000115946.7	PNO1	2	68157965	2_45	0	0.0523627697320706	19.7963392023469	3.26224422411819e-06	-3.04227343746797	2
ENSG00000221823.10	PPP3R1	2	68256264	2_45	0	0.0123114947060267	6.81530961640333	2.64061658585832e-07	1.70327728900392	1
ENSG00000119865.8	CNRIP1	2	68320518	2_45	0	0.0126786237962233	5.26483668048117	2.10070946771332e-07	-0.352163519798552	1
ENSG00000115956.9	PLEK	2	68365568	2_45	0	0.0156833665859726	8.05566275499675	3.97602900607325e-07	-1.25508895845492	1
ENSG00000204923.3	FBXO48	2	68467123	2_45	0	0.0117279535802745	4.61173130433524	1.7021397263903e-07	0.100083032967887	1
ENSG00000169621.9	APLF	2	68470846	2_45	0	0.0202215935426476	9.7655068080736	6.21468524112434e-07	-1.40433374042669	2
ENSG00000169618.6	PROKR1	2	68644398	2_45	0	0.0241137001046758	10.9270682342273	8.29232822949472e-07	1.27990587429969	1
ENSG00000169604.19	ANTXR1	2	69012709	2_46	0	0.0200713261895948	5.65740596622697	3.57357076653956e-07	-0.72047562906076	1
ENSG00000198380.12	GFPT1	2	69387541	2_46	0	0.148381568306135	18.2577319331655	8.5258120997882e-06	-4.05278431296002	2
ENSG00000169599.12	NFU1	2	69437844	2_46	0	0.235978241003206	19.8872114381344	1.47691269775669e-05	-4.20031223729986	1
ENSG00000087338.4	GMCL1	2	69829233	2_46	0	0.0272622949186424	8.14089760401454	6.98463438330009e-07	1.19084578607881	2
ENSG00000059728.10	MXD1	2	69897673	2_46	0	0.0389117873432985	11.5825497465867	1.4183856462306e-06	-1.76997989419292	1
ENSG00000244617.2	ASPRV1	2	69960595	2_46	0	0.0233594814065057	7.06707325922131	5.19531355694008e-07	1.16904618100767	1
ENSG00000115998.7	C2orf42	2	70248695	2_46	0	0.0195962161506881	5.49427299455519	3.38837469212636e-07	0.611195985166071	1
ENSG00000116005.11	PCYOX1	2	70280162	2_46	0	0.0542403277673256	14.3813724119086	2.45488759658697e-06	1.96720971647788	1
ENSG00000143977.13	SNRPG	2	70293983	2_46	0	0.0400484799546266	11.3825798588714	1.43461615372253e-06	1.53647216622941	1
ENSG00000035141.7	FAM136A	2	70302482	2_46	0	0.0382792492080911	10.9794647763088	1.32267624748637e-06	1.49370225145953	1
ENSG00000163235.15	TGFA	2	70552390	2_47	0	0.0124371067251978	4.56711543965297	1.78759990902593e-07	-0.0265583931464013	1
ENSG00000075340.22	ADD2	2	70767997	2_47	0	0.0125273900534821	4.63329038388241	1.82666578138883e-07	0.140874377979184	1
ENSG00000152672.7	CLEC4F	2	70821322	2_47	0	0.0213724893201876	9.52876126690055	6.40915136902916e-07	-1.11372407271565	1
ENSG00000116035.2	VAX2	2	70899809	2_47	0	0.0130024446084634	4.97385550008357	2.03529398938605e-07	0.431303952608012	2
ENSG00000144043.11	TEX261	2	70989116	2_47	0	0.0139967604516585	5.64832447984842	2.48803302862204e-07	-0.498133367927082	2
ENSG00000124357.12	NAGK	2	71065572	2_47	0	0.0131285048942621	5.06215777889376	2.0915098842417e-07	-0.281048836587097	2
ENSG00000124370.10	MCEE	2	71130504	2_47	0	0.0176960499644646	7.79679210610028	4.3421144241172e-07	0.952051130448141	2
ENSG00000124383.8	MPHOSPH10	2	71130504	2_47	0	0.0164621016289233	7.13426216492814	3.69609662841158e-07	-0.73310581630102	2
ENSG00000124374.8	PAIP2B	2	71229672	2_47	0	0.0124569825777461	4.5817255210016	1.79618431211351e-07	-0.0741265265812085	1
ENSG00000135636.13	DYSF	2	71453820	2_47	0	0.012670263408176	4.73704900570944	1.8888718530617e-07	0.14999066893376	1
ENSG00000115297.10	TLX2	2	74513834	2_48	0	0.0418427931199186	15.951842776453	2.10058616784239e-06	1.9641457447893	1
ENSG00000144040.12	SFXN5	2	73076866	2_48	0	0.013372436264364	5.49425309016823	2.31221477207398e-07	0.0251641668459131	1
ENSG00000135631.16	RAB11FIP5	2	73156338	2_48	0	0.0148862754501876	7.58106294943133	3.55160883168887e-07	1.46275594931715	1
ENSG00000135632.11	SMYD5	2	73214257	2_48	0	0.0153449527216775	8.33356440065222	4.02443877122123e-07	1.65355150634531	2
ENSG00000135617.3	PRADC1	2	73233389	2_48	0	0.0121165835760338	4.91281433801364	1.87335251547044e-07	-0.699179222544419	1
ENSG00000163013.11	FBXO41	2	73326080	2_48	0	0.0207935210529479	10.7376565996379	7.02662086280253e-07	2.35446476010776	1
ENSG00000144035.3	NAT8	2	73642431	2_48	0	0.0150921181100671	6.98748282733088	3.31879114416005e-07	-1.35303757781503	2
ENSG00000144034.14	TPRKB	2	73737087	2_48	0	0.0259069629513747	11.8578576101383	9.66789018512842e-07	-2.03569680858475	2
ENSG00000144048.10	DUSP11	2	73780218	2_48	0	0.0297598921348238	13.3514077384643	1.25045303645194e-06	2.31448259887726	1
ENSG00000163017.13	ACTG2	2	73892213	2_48	0	0.011871361745021	4.5916353760464	1.71544542477144e-07	0.108651055731749	1
ENSG00000163170.11	BOLA3	2	74148330	2_48	0	0.0119842045423101	4.70141331476065	1.77315466688167e-07	0.24784590525028	1
ENSG00000114978.17	MOB1A	2	74178825	2_48	0	0.0120292790598034	4.70058650234633	1.77951077819537e-07	0.123055103199013	2
ENSG00000065911.11	MTHFD2	2	74198820	2_48	0	0.0121399258071461	4.79867198027055	1.83335290234947e-07	-0.249963509122638	1
ENSG00000188687.17	SLC4A5	2	74343150	2_48	0	0.011864703048574	4.61003147492713	1.72135219366523e-07	-0.166983931288556	2
ENSG00000204843.12	DCTN1	2	74391633	2_48	0	0.0152043176419624	6.79583139267264	3.25176013946054e-07	0.84253203677756	2
ENSG00000284308.1	C2orf81	2	74421241	2_48	0	0.0268669506320063	11.9054718461294	1.00663948948148e-06	-1.62190400114731	1
ENSG00000005448.16	WDR54	2	74421241	2_48	0	0.0268669506320063	11.9054718461295	1.00663948948149e-06	-1.62190400114732	1
ENSG00000114993.16	RTKN	2	74442199	2_48	0	0.0120111128181418	4.73297877024984	1.7890677056887e-07	-0.267433355434117	1
ENSG00000239779.6	WBP1	2	74458316	2_48	0	0.0235071627363315	10.8513911673283	8.02776418506066e-07	1.35179586666089	1
ENSG00000115275.11	MOGS	2	74465064	2_48	0	0.0449776251978886	16.5671559792629	2.34505728403182e-06	1.93254807998116	2
ENSG00000135637.13	CCDC142	2	74483364	2_48	0	0.0368197622681338	14.7837209844538	1.71306448411667e-06	-1.88013492724399	1
ENSG00000115282.19	TTC31	2	74483364	2_48	0	0.0368197622681338	14.7837209844538	1.71306448411667e-06	1.88013492724399	1
ENSG00000179528.15	LBX2	2	74511877	2_48	0	0.0118199493126886	4.55799745455978	1.69550340452867e-07	0.0358564292017721	1
ENSG00000115325.13	DOK1	2	74548714	2_48	0	0.0126440317096768	5.18137808066596	2.06176818393363e-07	-0.565731701715459	1
ENSG00000159399.9	HK2	2	74834299	2_48	0	0.0156479215316707	7.06647542780528	3.47991380123543e-07	-0.785371946175797	1
ENSG00000115350.11	POLE4	2	74958540	2_48	0	0.0124187812200983	5.0024191961351	1.95509575231222e-07	-0.340016968123735	2
ENSG00000115353.10	TACR1	2	75200118	2_48	0	0.0165333822575265	7.6087414413736	3.95898181451415e-07	0.978165482182736	1
ENSG00000115363.13	EVA1A	2	75547171	2_49	0	0.0300177737289649	7.38951094321492	6.98076711736549e-07	1.0612308942629	1
ENSG00000005436.13	GCFC2	2	75713253	2_49	0	0.0281749219940606	6.80587795088612	6.03470232844633e-07	-0.837694788606483	1
ENSG00000115386.5	REG1A	2	79119924	2_51	0	0.0125424377826732	6.66189411968769	2.6295937269378e-07	0.943449481803375	1
ENSG00000163541.11	SUCLG1	2	84459875	2_53	0	0.0280319319826116	14.7956488689138	1.30525696838433e-06	2.092104355728	1
ENSG00000115423.18	DNAH6	2	84516307	2_53	0	0.0096358672271063	5.00684001397203	1.51832063804067e-07	0.545629074096906	2
ENSG00000034510.5	TMSB10	2	84905643	2_53	0	0.0138823000680907	8.34623117059234	3.64637063727962e-07	-1.19313736329144	1
ENSG00000186854.10	TRABD2A	2	84906737	2_53	0	0.0378383669036702	17.5631628976121	2.0914336301314e-06	-2.05605492112241	2
ENSG00000176407.17	KCMF1	2	84970689	2_54	0	0.00854483815713369	6.44187914443399	1.73230910443309e-07	-0.253533844598296	1
ENSG00000152291.13	TGOLN2	2	85328139	2_54	0	0.00688992158132196	5.20218702556358	1.12800029763602e-07	0.686552782470119	1
ENSG00000042445.13	RETSAT	2	85333536	2_54	0	0.00919182161250731	8.05468118543892	2.33001606910294e-07	-1.38641602353822	1
ENSG00000042493.15	CAPG	2	85394936	2_54	0	0.00701921231239189	4.99003358651558	1.10230257336553e-07	0.326133704815719	4
ENSG00000152292.16	SH2D6	2	85419294	2_54	0	0.00682388151994895	5.26753946163314	1.13122305896512e-07	-0.854397815008987	2
ENSG00000168906.12	MAT2A	2	85539177	2_54	0	0.00752078760192609	5.74188767986938	1.35902357403569e-07	0.448390751885283	2
ENSG00000115486.11	GGCX	2	85561052	2_54	0	0.00668544989000219	4.64787661953829	9.77899451614646e-08	-0.320358996216412	2
ENSG00000168899.4	VAMP5	2	85583547	2_54	0	0.00972078998323433	8.27577163234572	2.53173958430865e-07	1.04019579708916	1
ENSG00000168890.13	TMEM150A	2	85607518	2_54	0	0.0185612346687418	13.5585128849745	7.9200494538911e-07	-1.55312741284442	1
ENSG00000115523.16	GNLY	2	85693206	2_54	0	0.00785236277542467	5.9929600217604	1.4809851705873e-07	0.579258010118024	1
ENSG00000115525.17	ST3GAL5	2	85904899	2_54	0	0.00726566525616934	5.73104600592554	1.3104433570234e-07	-0.700147924237322	1
ENSG00000068654.15	POLR1A	2	86105686	2_54	0	0.0124917607003175	11.8344777781866	4.65245014754597e-07	2.21209941779426	1
ENSG00000132300.18	PTCD3	2	86105686	2_54	0	0.0124917607003175	11.8344777781866	4.65245014754597e-07	2.21209941779426	1
ENSG00000132305.20	IMMT	2	86195484	2_54	0	0.0189908340337459	14.4696632273316	8.64791545895411e-07	1.88365427797237	2
ENSG00000132313.14	MRPL35	2	86199115	2_54	0	0.019271923986536	14.0037393227596	8.49333131150161e-07	1.72638864225503	1
ENSG00000068615.17	REEP1	2	86332235	2_54	0	0.00790277605438805	7.08807614545555	1.76285675188936e-07	-2.11077109310644	2
ENSG00000115561.15	CHMP3	2	86563844	2_54	0	0.0068520055813549	4.87759049682481	1.05179721758994e-07	-0.11838282670936	1
ENSG00000172086.7	KRCC1	2	88049768	2_55	0	0.0525688623466035	15.5228910506558	2.56808953738819e-06	-1.76770302867869	1
ENSG00000115593.14	SMYD1	2	88067820	2_55	0	0.027142459352969	9.4097111203724	8.03774937869825e-07	-1.10776911076447	1
ENSG00000163586.9	FABP1	2	88129315	2_55	0	0.01622139045509	4.68324367126013	2.39080307998765e-07	0.356684339935541	1
ENSG00000144115.16	THNSL2	2	88170344	2_55	0	0.0182216281707122	5.74914931645689	3.29685420615891e-07	-0.578176867362239	1
ENSG00000172071.11	EIF2AK3	2	88633362	2_55	0	0.016533716194529	4.85796388931064	2.52774776176326e-07	-0.29623445867662	1
ENSG00000153574.8	RPIA	2	88691440	2_55	0	0.0161293120443787	4.63104980005895	2.35073822259384e-07	0.07528864798172	1
ENSG00000144029.11	MRPS5	2	95149561	2_57	0	0.0154708794293736	7.95027167832849	3.87084645877578e-07	2.11949142266146	1
ENSG00000144026.11	ZNF514	2	95164907	2_57	0	0.0151669159544009	6.32567660624602	3.0193484721405e-07	0.828678426427798	4
ENSG00000275111.4	ZNF2	2	95165349	2_57	0	0.0132524372450891	4.56297230103249	1.90306035708482e-07	-0.0745330720371445	1
ENSG00000155066.15	PROM2	2	95295669	2_57	0	0.0199302414325027	8.02407785922307	5.03288106546307e-07	0.748974630850038	1
ENSG00000115041.12	KCNIP3	2	95301998	2_57	0	0.0258677195852588	10.1080988960038	8.22880177061155e-07	-0.952216712098695	1
ENSG00000274286.1	ADRA2B	2	96116247	2_57	0	0.0153257130631775	5.92093216315535	2.85574713139906e-07	0.711014279682184	3
ENSG00000188886.3	ASTL	2	96138849	2_57	0	0.0136142197526181	4.85228630877952	2.07896964665573e-07	-0.0900282462513609	1
ENSG00000158050.4	DUSP2	2	96145593	2_57	0	0.0167699189203957	6.79107161369146	3.5840845542214e-07	0.808849268902698	1
ENSG00000084090.13	STARD7	2	96208677	2_57	0	0.0141616554862628	5.19811543364074	2.31669530356961e-07	-0.33791863932324	1
ENSG00000135956.8	TMEM127	2	96266108	2_57	0	0.0142426983919025	5.41519595414976	2.42725513157995e-07	0.686664862165222	1
ENSG00000144021.2	CIAO1	2	96275729	2_57	0	0.0176278818111394	7.61551177160813	4.22481987453341e-07	-1.62043137766253	1
ENSG00000144028.14	SNRNP200	2	96305671	2_57	0	0.0314024471286192	13.2530186220662	1.30974658564185e-06	2.31170923529138	1
ENSG00000198885.9	ITPRIPL1	2	96325607	2_57	0	0.0341877502344317	14.6836762308644	1.5798443308473e-06	2.69852775484653	2
ENSG00000196843.15	ARID5A	2	96535945	2_57	0	0.0457854272143642	16.0348515516176	2.31047454511894e-06	2.01023645496232	1
ENSG00000114988.11	LMAN2L	2	96739703	2_57	0	0.0134015391563082	4.80657555988196	2.02721320812679e-07	0.233579934467883	2
ENSG00000168754.14	FAM178B	2	96990429	2_57	0	0.0143436833543698	5.31563335708205	2.39952169608913e-07	0.657072983912458	1
ENSG00000115073.7	ACTR1B	2	97658891	2_57	0	0.0159086610087056	6.51972113668644	3.26416137750704e-07	-0.795534671217037	2
ENSG00000228486.10	LINC01125	2	97663552	2_57	0	0.0206000226681814	8.55445778796626	5.54586328877389e-07	1.04636351836659	1
ENSG00000115085.13	ZAP70	2	97713755	2_57	0	0.0301981815986915	13.2802095419503	1.26210269395976e-06	2.50229160597144	1
ENSG00000075568.16	TMEM131	2	97995531	2_57	0	0.0149186538067035	6.58916291676163	3.09363345327314e-07	-1.65117951054587	2
ENSG00000144191.11	CNGA3	2	98345664	2_57	0	0.0136277941535918	4.89171741592163	2.09795370008623e-07	-0.345479632475068	1
ENSG00000185674.9	LYG2	2	99254906	2_58	0	0.0299611088028435	16.2305153991803	1.53037959491011e-06	1.96448204424235	2
ENSG00000040933.15	INPP4A	2	98444410	2_58	0	0.020041495697051	12.5332240850817	7.90500061592744e-07	-1.61885875585055	1
ENSG00000183513.8	COA5	2	98608535	2_58	0	0.0273427693552795	15.3881779078301	1.32415453253714e-06	-1.85036216657135	1
ENSG00000115446.11	UNC50	2	98608535	2_58	0	0.0273427693552795	15.3881779078301	1.32415453253714e-06	-1.85036216657135	1
ENSG00000071073.12	MGAT4A	2	98731454	2_58	0	0.0714416791596735	24.2983043122894	5.46306784746279e-06	2.53666884279411	1
ENSG00000135951.14	TSGA10	2	99155218	2_58	0	0.00863196870286598	4.82339481834776	1.31030272202848e-07	-0.289522618394215	1
ENSG00000158411.11	MITD1	2	99180175	2_58	0	0.0107434009547734	6.8231133847668	2.30692431416853e-07	-0.889719958695354	1
ENSG00000144214.9	LYG1	2	99304742	2_58	0	0.00853020003869698	4.71506308389752	1.26577261972222e-07	0.139965146886636	2
ENSG00000115514.11	TXNDC9	2	99340840	2_58	0	0.024773600393275	14.4804798568618	1.12896650074196e-06	1.90680997769196	1
ENSG00000135945.9	REV1	2	99490335	2_58	0	0.0117310634460052	7.62732490843542	2.81590892401517e-07	1.09589619181909	2
ENSG00000115526.10	CHST10	2	100417235	2_58	0	0.0104490107001007	6.56906938042615	2.16017032817138e-07	0.746575174579356	2
ENSG00000115539.13	PDCL3	2	100562712	2_58	0	0.0740322306559108	24.6316310170456	5.73882496801049e-06	-3.22153575795623	2
ENSG00000175874.9	CREG2	2	101387171	2_59	0	0	35.5892054271204	0	0.467669794350718	1
ENSG00000158435.7	CNOT11	2	101252764	2_59	0	0	85.4923387042241	0	0.546437594187983	1
ENSG00000163162.8	RNF149	2	101308564	2_59	0	0	24.5641533932865	0	0.377078146429951	2
ENSG00000196460.12	RFX8	2	101474758	2_59	0	0	25.0023414460632	0	1.78582199955658	1
ENSG00000071054.16	MAP4K4	2	101697147	2_59	0	0	127.757378340622	0	1.09882385665258	1
ENSG00000115590.13	IL1R2	2	101991888	2_59	0	0	104.937135558225	0	-1.76398589240442	1
ENSG00000115616.2	SLC9A2	2	102641101	2_60	0	0.0462827446380536	13.136387150811	1.91339228449553e-06	-1.75591676983937	1
ENSG00000115598.9	IL1RL2	2	102200235	2_60	0	0.0193050819751167	4.97763309758707	3.02415122991284e-07	0.20383557758219	1
ENSG00000115602.16	IL1RL1	2	102309801	2_60	0	0.0304186423275964	9.23651923172798	8.84213494910839e-07	-1.31499735342716	2
ENSG00000115604.10	IL18R1	2	102310626	2_60	0	0.0192931846418828	5.02717732428749	3.0523694538846e-07	-0.500778202125545	2
ENSG00000115607.9	IL18RAP	2	102418584	2_60	0	0.0188088628097349	4.82083011890099	2.85360160172482e-07	-0.52451724336077	1
ENSG00000135972.8	MRPS9	2	105038372	2_62	0	0.0235876389333333	4.78844742466689	3.5545789794713e-07	0.259724720023434	2
ENSG00000135966.12	TGFBRAP1	2	105332024	2_62	0	0.0230650222846315	4.58254583323514	3.32636321695128e-07	-0.118757696304346	1
ENSG00000135974.9	C2orf49	2	105337683	2_62	0	0.0551033376923558	12.6309091269154	2.19039021060908e-06	-1.50948756563218	1
ENSG00000071051.13	NCK2	2	105744677	2_63	0	0.0260673693324124	4.84679723090835	3.97613416345354e-07	-0.188244230459732	1
ENSG00000119147.9	C2orf40	2	106054107	2_63	0	0.0287602799808926	5.75177284779029	5.20599575422952e-07	-0.579188697255876	1
ENSG00000115652.14	UXS1	2	106194416	2_63	0	0.0502335755226163	10.9092662912008	1.72464060919884e-06	1.36455886860379	2
ENSG00000198203.9	SULT1C2	2	108288834	2_65	0	0.0367063469187175	12.8821323685526	1.4881198026553e-06	1.41399727511842	2
ENSG00000198075.9	SULT1C4	2	108378352	2_65	0	0.0155129241944709	4.96294221990389	2.42293555514354e-07	0.49895903924221	1
ENSG00000135968.20	GCC2	2	108448548	2_65	0	0.0151827882793739	4.76590692834433	2.2772256478991e-07	0.378474796044703	2
ENSG00000153201.15	RANBP2	2	108719562	2_65	0	0.0953808793688424	21.800678851367	6.54395513410094e-06	2.37078708198395	1
ENSG00000163006.11	CCDC138	2	108786645	2_65	0	0.02044254734537	7.49312275600909	4.82066368021756e-07	0.983203849361939	1
ENSG00000186522.14	SEPT10	2	109574715	2_65	0	0.017435466837783	6.03359830008072	3.31069327446897e-07	-0.700731269431503	1
ENSG00000198142.4	SOWAHC	2	109614275	2_65	0	0.163152632007324	26.960380331422	1.38429634591224e-05	3.28355776623993	1
ENSG00000115008.5	IL1A	2	112784230	2_66	0	0.0165458046889156	7.10508322922318	3.69969597264602e-07	-0.852565767376185	2
ENSG00000144061.12	NPHP1	2	110205149	2_66	0	0.0134411141737988	5.04710683252364	2.1349452464268e-07	0.32164760392141	1
ENSG00000169679.14	BUB1	2	110678318	2_66	0	0.0135435403243345	5.10721947063695	2.1768359437111e-07	-0.348506680639042	1
ENSG00000153094.22	BCL2L11	2	111118962	2_66	0	0.0132087552990893	4.98687090067992	2.07299852827124e-07	-0.542730005017551	1
ENSG00000153208.16	MERTK	2	111924414	2_66	0	0.0150136952985829	5.78035571956675	2.73118511461684e-07	0.345671186210307	1
ENSG00000153214.9	TMEM87B	2	112055265	2_66	0	0.0128819204636477	6.68561295490784	2.71038395538232e-07	-1.58943924278888	2
ENSG00000144161.12	ZC3H8	2	112259159	2_66	0	0.0139695678140944	6.5999655575584	2.90157374657752e-07	-1.35085436167944	1
ENSG00000169629.11	RGPD8	2	112444220	2_66	0	0.0127229215478474	4.60416178925094	1.84351382636368e-07	0.0396851881441222	1
ENSG00000114999.7	TTL	2	112481811	2_66	0	0.0309278090020082	11.8779164140781	1.15610796464065e-06	1.0985037987055	2
ENSG00000125630.15	POLR1B	2	112544150	2_66	0	0.0265646834053143	10.6960380203292	8.94203892637858e-07	-1.12548217011189	1
ENSG00000125611.15	CHCHD5	2	112585522	2_66	0	0.0158941942842248	6.21984599746231	3.11119421633163e-07	0.148334472474205	1
ENSG00000144136.10	SLC20A1	2	112646085	2_66	0	0.0177003394284708	7.55339644678842	4.20758451336444e-07	0.857513326159051	1
ENSG00000136689.18	IL1RN	2	113109711	2_66	0	0.0167318229248538	7.65611476880272	4.03144434386239e-07	-1.30071985313067	1
ENSG00000175497.16	DPP10	2	114459819	2_67	0	0	32.955277662819	0	-1.07505907739554	1
ENSG00000125618.16	PAX8	2	113234393	2_67	0	0	25.1328591185455	0	1.21064782881925	2
ENSG00000115084.13	SLC35F5	2	113754647	2_67	0	0	1800.57373942597	0	3.98495277213074	2
ENSG00000144119.3	C1QL2	2	119168085	2_69	0	0.01573302666647	10.2407739273329	5.0705378778558e-07	-1.25290210615121	1
ENSG00000088205.12	DDX18	2	117816768	2_69	0	0.00855038591797297	4.66335941314564	1.25485509723268e-07	-0.116127081647824	1
ENSG00000125633.10	CCDC93	2	118013438	2_69	0	0.0157348196643059	10.2418263440701	5.07163688126917e-07	-1.32081131739739	2
ENSG00000125629.14	INSIG2	2	118088243	2_69	0	0.0162807273802091	10.5543140783966	5.40770250556965e-07	1.44246285099247	2
ENSG00000115107.19	STEAP3	2	119223081	2_69	0	0.00948438188919798	5.61051336698097	1.67463671163534e-07	0.520905228811904	2
ENSG00000186132.14	C2orf76	2	119320838	2_69	0	0.00886784268266661	4.99638077981478	1.39438429533842e-07	0.309100301890487	1
ENSG00000155368.16	DBI	2	119366113	2_69	0	0.00908430819612183	5.21672399558727	1.49141564071637e-07	-0.551561599470849	3
ENSG00000171227.6	TMEM37	2	119199240	2_69	0	0.0107255859477458	6.73463574295049	2.27323383774166e-07	0.79908784574929	2
ENSG00000163075.12	CFAP221	2	119544252	2_69	0	0.0152759192158886	9.97066404492683	4.79336400105325e-07	1.40564670020546	1
ENSG00000144120.12	TMEM177	2	119679105	2_69	0	0.00844727703596326	4.55253950410221	1.2102621023911e-07	0.123720467530209	2
ENSG00000088179.8	PTPN4	2	119759674	2_69	0	0.0367926689372453	18.052440670213	2.09028831450874e-06	2.27006706543369	1
ENSG00000115109.13	EPB41L5	2	120013281	2_69	0	0.0102803225308344	6.34700467469323	2.05345188921493e-07	1.09349143504925	1
ENSG00000074047.21	GLI2	2	120735673	2_70	0	0.0339434736503361	9.60929900578011	1.02649530014067e-06	-1.1262943853745	1
ENSG00000074054.17	CLASP1	2	121649389	2_70	0	0.0197903778182843	4.64544658480781	2.89328043228425e-07	0.240117890134066	2
ENSG00000155052.14	CNTNAP5	2	124025355	2_72	0	0.0219088588286802	7.45630475042349	5.14105654564996e-07	0.975289944700427	1
ENSG00000136732.14	GYPC	2	126655525	2_74	0	0.23626635532959	31.1476922017289	2.31599026713444e-05	3.51418203987827	1
ENSG00000136717.14	BIN1	2	127107516	2_74	0	0.0164508952798658	6.00177025518443	3.10726203169283e-07	-0.750665478633059	1
ENSG00000163161.12	ERCC3	2	127288972	2_75	0	0.0170830924294101	5.66049181917875	3.04319394698258e-07	-0.632204710449637	2
ENSG00000115718.17	PROC	2	127418286	2_75	0	0.0668461217654409	18.0500741319623	3.79720618245683e-06	-1.88750289731964	1
ENSG00000163166.14	IWS1	2	127526497	2_75	0	0.0152633803740001	4.59900808467202	2.20914322839211e-07	-0.0960420602859325	1
ENSG00000169994.18	MYO7B	2	127536206	2_75	0	0.0316924654510666	11.4481126704755	1.14182328244165e-06	-1.50198373719875	1
ENSG00000144230.16	GPR17	2	127645955	2_75	0	0.231595754373875	28.5164410168822	2.07842754752511e-05	-2.60680573404324	1
ENSG00000072163.19	LIMS2	2	127681837	2_75	0	0.0152663904393942	4.78184206414109	2.29742089700512e-07	-0.527550742129654	1
ENSG00000136715.17	SAP130	2	128028089	2_75	0	0.0167304811457834	5.38111576040144	2.83328158804214e-07	0.372811261537897	1
ENSG00000136731.12	UGGT1	2	128091077	2_75	0	0.0206200364139857	9.5199784092959	6.17780740635961e-07	-2.16905563830965	2
ENSG00000178171.10	AMER3	2	130755277	2_78	0	0.0273871831281993	4.58927185619724	3.95548848325324e-07	-0.237696653336671	1
ENSG00000173302.5	GPR148	2	130729192	2_78	0	0.0751804783971795	13.9633647906144	3.30372692394973e-06	-1.90483140259685	1
ENSG00000222014.5	RAB6C	2	129979296	2_78	0	0.0273737778732482	4.58476503762991	3.94966986225557e-07	-0.0868964453877911	3
ENSG00000136699.19	SMPD4	2	130182517	2_78	0	0.0721930142085155	13.5826810793571	3.08595545029099e-06	-1.64094737171683	1
ENSG00000136718.9	IMP4	2	130342325	2_78	0	0.0818730264519668	14.7656826093288	3.80455044737414e-06	1.55692161442559	2
ENSG00000072135.12	PTPN18	2	130356437	2_78	0	0.0304996887278154	5.58075545843854	5.35670060324755e-07	0.534824393436311	1
ENSG00000136002.18	ARHGEF4	2	130837191	2_78	0	0.071341062589223	13.4713230159849	3.02453627159066e-06	-1.716933703064	1
ENSG00000115762.16	PLEKHB2	2	131104358	2_78	0	0.118073528438135	18.2420246718251	6.77851488528201e-06	2.35580949619879	1
ENSG00000075886.10	TUBA3D	2	131475454	2_78	0	0.0404208567055009	8.18166916400162	1.04077392224779e-06	-1.14845730659039	2
ENSG00000173272.15	MZT2A	2	131493083	2_78	0	0.0280421885240046	4.80686521847604	4.24211876690728e-07	0.402791453173892	1
ENSG00000163040.14	CCDC74A	2	131527737	2_78	0	0.029133186390827	5.15838076065407	4.72944693615158e-07	-0.611594821558628	1
ENSG00000152128.13	TMEM163	2	134719289	2_80	0	0	2697.29628527031	0	-2.27590407124482	1
ENSG00000082258.12	CCNT2	2	134918338	2_80	0	1.64146908732121e-07	12470.6727997563	6.44216088511786e-09	5.208461958102	1
ENSG00000115839.17	RAB3GAP1	2	135052002	2_80	0	0	188.138121929937	0	-1.54319923092686	1
ENSG00000121988.17	ZRANB3	2	134594194	2_80	0	0	1379.94836918763	0	2.58080096370443	2
ENSG00000144224.16	UBXN4	2	135741666	2_80	0	0	684.356826407751	0	-0.831763041637748	2
ENSG00000115866.10	DARS	2	135985573	2_80	0	0	835.617275067119	0	3.6986094840509	2
ENSG00000144229.11	THSD7B	2	136765308	2_81	0	0.0140554004960687	4.93128934437709	2.18128636294794e-07	-0.85489153703453	1
ENSG00000150540.13	HNMT	2	137963983	2_82	0	0.0249870537246948	4.73494003385841	3.72338982386463e-07	-0.181467974347796	1
ENSG00000144228.8	SPOPL	2	138501652	2_82	0	0.0285042872388759	5.94688557861214	5.33468452669326e-07	-0.652149501742563	1
ENSG00000168702.17	LRP1B	2	142131968	2_85	0	0.0196376914550469	6.65087849748206	4.11034636349373e-07	0.777341738504629	2
ENSG00000115919.14	KYNU	2	142877245	2_85	0	0.0274062391315792	9.71398264554559	8.37829677372536e-07	-1.14889687375198	1
ENSG00000075884.13	ARHGAP15	2	143091525	2_85	0	0.0215729901997261	7.5136681083229	5.10118797764448e-07	0.905311893419252	1
ENSG00000121989.14	ACVR2A	2	147844140	2_88	0	0.017675947183372	8.17522177241694	4.54769375874402e-07	-0.938045598224416	1
ENSG00000115947.13	ORC4	2	148020474	2_88	0	0.0140633534801351	6.0805836773847	2.6911824121994e-07	0.787226421962709	1
ENSG00000184898.6	RBM43	2	151261518	2_90	0	0.0193985771667625	5.34343424649402	3.26211539638008e-07	-0.551907949311996	1
ENSG00000123609.10	NMI	2	151289680	2_90	0	0.0290805542105956	9.06496463260813	8.29617236653803e-07	1.30262821856528	2
ENSG00000123610.4	TNFAIP6	2	151356837	2_90	0	0.0205562374707783	5.8753853827809	3.80092200761545e-07	-0.716645956416691	2
ENSG00000080345.17	RIF1	2	151405528	2_90	0	0.0194052853315875	5.34660970457581	3.26518271599817e-07	-0.652158040806776	2
ENSG00000183091.19	NEB	2	151734675	2_91	0	0.0229134240409806	7.32317588887512	5.28078433217145e-07	-0.645427461487836	1
ENSG00000162980.16	ARL5A	2	151828599	2_91	0	0.0170854285124468	4.66127327153939	2.50633670253924e-07	0.0753823987717514	1
ENSG00000182389.19	CACNB4	2	152099291	2_91	0	0.0169325504862248	4.58771301751997	2.44471138948582e-07	-0.142887159445428	2
ENSG00000115145.9	STAM2	2	152176079	2_91	0	0.0168780692244046	4.56020325128298	2.42223311594847e-07	0.439301534399213	2
ENSG00000157827.19	FMNL2	2	152335728	2_91	0	0.016980305965533	4.61818244377421	2.46788870950292e-07	-0.366353487023282	1
ENSG00000177917.10	ARL6IP6	2	152717752	2_91	0	0.047715032881141	14.1434825038168	2.12383394929241e-06	-1.96378608007428	1
ENSG00000144278.14	GALNT13	2	153872099	2_92	0	0.125653150166494	18.5546006477799	7.33726096752461e-06	2.19759919317662	2
ENSG00000162989.4	KCNJ3	2	154857849	2_93	0	0.0180774225796848	4.55281312406237	2.59015234332252e-07	0.355683933525602	1
ENSG00000115165.9	CYTIP	2	157488690	2_94	0	0.0220505236264843	5.92739373202789	4.11331204427186e-07	-0.597097621979678	1
ENSG00000123612.15	ACVR1C	2	157628563	2_94	0	0.0208029649827438	5.39259368903461	3.53046500371835e-07	-0.452170977525185	1
ENSG00000153237.17	CCDC148	2	158456264	2_95	0	0.0948364160835703	30.1504426188444	8.99865909258275e-06	5.22330477996363	1
ENSG00000163331.11	DAPL1	2	158791767	2_96	0	0.00741813632986066	4.57143093702296	1.06722489452152e-07	0.198175748969682	1
ENSG00000115183.14	TANC1	2	158968845	2_96	0	0.00777596355932309	4.94008234086761	1.20891948685593e-07	0.0543587335389198	1
ENSG00000196151.10	WDSUB1	2	159287223	2_96	0	0.00863086490203802	5.97789761112397	1.62372233488254e-07	0.587629890868437	1
ENSG00000123636.17	BAZ2B	2	159616439	2_96	0	0.046724313055212	20.8821956851767	3.07063403914473e-06	-2.75283702932983	1
ENSG00000136536.14	MARCH7	2	159712477	2_96	0	0.0172869146411244	12.7893974997227	6.95787379196221e-07	1.91631628425018	2
ENSG00000241399.6	CD302	2	159798257	2_96	0	0.010366042578877	7.69501666331437	2.51033410679597e-07	1.16736281004416	1
ENSG00000054219.10	LY75	2	159904288	2_96	0	0.0111702833582207	8.48935647850083	2.98433748729523e-07	-1.03765276624467	1
ENSG00000153246.12	PLA2R1	2	160062509	2_96	0	0.0123200663990548	9.64322723767712	3.73890493492941e-07	-1.5916586984428	1
ENSG00000153250.19	RBMS1	2	160494127	2_96	0	0.00836780980029161	5.58823656446984	1.47161957648113e-07	-0.53175061565084	2
ENSG00000136560.13	TANK	2	161137211	2_97	0	0	112.356351318717	0	-2.63823471541841	2
ENSG00000115233.11	PSMD14	2	161222543	2_97	0	0	37.3444429319665	0	-0.589385221813134	2
ENSG00000197635.9	DPP4	2	162074564	2_97	0	0	13.2266177078613	0	-0.214807606055641	1
ENSG00000182263.13	FIGN	2	163735859	2_99	0	0.0131278778533581	10.4384218930377	4.31259174057976e-07	-1.15883885738052	2
ENSG00000115290.9	GRB14	2	164621693	2_100	0	0.0443209158355026	13.7252690330307	1.91442591952449e-06	-1.71847793084739	2
ENSG00000115339.13	GALNT3	2	165794201	2_100	0	0.0501767179947598	14.8771288584565	2.34925602605309e-06	-2.01869708612964	1
ENSG00000123607.14	TTC21B	2	165954114	2_100	0	0.0175520064352712	5.19311933532043	2.86856071025622e-07	0.589430565572287	1
ENSG00000169432.14	SCN9A	2	166375953	2_101	0	0.0148366821213327	4.57836773489778	2.13774765124103e-07	0.061835148484061	2
ENSG00000136546.13	SCN7A	2	166493861	2_101	0	0.0154838107115193	4.96939022790023	2.42153041788556e-07	-0.353471820008878	1
ENSG00000172292.14	CERS6	2	168456065	2_102	0	0.015563854187552	7.91219789897673	3.87546008556081e-07	-0.857006321706637	1
ENSG00000163072.15	NOSTRIN	2	168827417	2_102	0	0.0294508570650367	13.0274017714424	1.2074376640406e-06	1.20688679996814	1
ENSG00000152254.10	G6PC2	2	168901052	2_102	0	0.0376879688245436	18.8027333114233	2.23014289940372e-06	2.62292411311403	1
ENSG00000152253.8	SPC25	2	168881341	2_102	0	0.0163175335710719	7.74992462461374	3.9797974293136e-07	-0.0643537232202148	1
ENSG00000163093.11	BBS5	2	169478998	2_103	0	0.0552293556424438	14.0562068418072	2.4431328847156e-06	2.16379288788035	1
ENSG00000138399.17	FASTKD1	2	169565197	2_103	0	0.0264237362616599	7.23654685495546	6.01775604840498e-07	-1.0113990915777	2
ENSG00000138398.15	PPIG	2	169584236	2_103	0	0.0287137314987952	8.00180322863964	7.23080211148722e-07	-1.44535793304341	1
ENSG00000154479.12	CCDC173	2	169694539	2_103	0	0.100233514732289	19.6566481175558	6.20056688091558e-06	-2.77180445556628	1
ENSG00000213160.9	KLHL23	2	169694695	2_103	0	0.0197291460143052	4.55208212078195	2.82635915928722e-07	-0.151291319063426	1
ENSG00000138382.14	METTL5	2	169825274	2_103	0	0.0212994594320508	5.25511824365407	3.5225733693782e-07	-0.645300726940437	1
ENSG00000144357.16	UBR3	2	169827007	2_103	0	0.0345740198959845	9.71441170706593	1.05700089892773e-06	-1.52331587916905	1
ENSG00000204334.7	ERICH2	2	170784224	2_104	0	0.221209899371022	35.4757430240145	2.46970472266423e-05	3.18617080389697	2
ENSG00000128683.13	GAD1	2	170813566	2_104	0	0.00892881768536935	8.96616411984333	2.51947244608034e-07	1.30732274114878	2
ENSG00000115806.12	GORASP2	2	170928918	2_104	0	0.0189538592572955	14.8564569202559	8.86179854631583e-07	2.37490188871367	1
ENSG00000198586.13	TLK1	2	171231129	2_104	0	0.0468198913453798	24.1191759512722	3.55387248430755e-06	2.58604469122805	1
ENSG00000123600.19	METTL8	2	171435106	2_104	0	0.00753709269236524	9.518565901977	2.25779418989494e-07	1.23304625177735	1
ENSG00000115827.13	DCAF17	2	171434071	2_104	0	0.00656177763529975	8.3265814933141	1.71948035969112e-07	1.05704610533609	2
ENSG00000071967.11	CYBRD1	2	171521922	2_104	0	0.0285139562420442	17.6707401705976	1.58570061112984e-06	2.77355093990966	2
ENSG00000077380.15	DYNC1I2	2	171686599	2_104	0	0.00637409431214597	13.1543261638874	2.63873674544923e-07	2.53072761604692	1
ENSG00000115840.13	SLC25A12	2	172008155	2_104	0	0.00605870531060992	18.207330873095	3.47164322881388e-07	3.29518323236396	1
ENSG00000172878.13	METAP1D	2	171999243	2_104	0	0.00716999671182106	8.86431530869824	2.00019863214661e-07	-1.34625110605706	1
ENSG00000144355.14	DLX1	2	172084313	2_104	0	0.00491594646862803	4.69826863200223	7.26865345209099e-08	0.142886895015903	2
ENSG00000091409.14	ITGA6	2	172426046	2_105	0	0.0558035970879524	25.43236144061	4.46640247117889e-06	2.38292194796577	1
ENSG00000152256.13	PDK1	2	172545380	2_105	0	0.00625644748235887	5.88240890078608	1.1582224726527e-07	-0.627845499847083	2
ENSG00000091436.16	MAP3K20	2	173075305	2_105	0	0.0230148511493613	17.6965181477445	1.2817548513388e-06	1.87291266863327	1
ENSG00000172845.14	SP3	2	173965538	2_105	0	0.00538981046229137	4.60554418998297	7.81202133087717e-08	0.265267631988114	1
ENSG00000138430.15	OLA1	2	174248983	2_105	0	0.00559668758891752	5.4482080122289	9.59607689089122e-08	-0.819304721906381	1
ENSG00000144306.14	SCRN3	2	174395627	2_105	0	0.00925437956814812	14.1150368425803	4.11091311390677e-07	-2.74457037378342	2
ENSG00000115935.17	WIPF1	2	174575588	2_105	0	0.0336515393302302	23.5923927543334	2.49853765071939e-06	2.92155585937776	2
ENSG00000115966.16	ATF2	2	175168771	2_106	0	0.00994224585616965	5.20350096167423	1.62813012184836e-07	0.420134941519663	1
ENSG00000154518.9	ATP5G3	2	175184841	2_106	0	0.023249565522975	11.6932575856628	8.55577454303932e-07	-1.56396142833359	2
ENSG00000144320.13	LNPK	2	176002028	2_106	0	0.109950595242098	27.5830141703588	9.54439228649261e-06	-3.04380106610268	1
ENSG00000128652.11	HOXD3	2	176135663	2_106	0	0.0109413878928922	6.04613910799966	2.08189836272744e-07	0.0733787087973207	2
ENSG00000116044.15	NFE2L2	2	177392663	2_107	0	0.0551776313595376	14.1182998915312	2.45162719222514e-06	-2.08580742357049	1
ENSG00000018510.13	AGPS	2	177392663	2_107	0	0.0551776313595375	14.1182998915312	2.45162719222514e-06	-2.08580742357049	1
ENSG00000196659.9	TTC30B	2	177553107	2_107	0	0.0262178476493626	7.23547089126406	5.96997908755071e-07	0.831594369797926	1
ENSG00000180228.12	PRKRA	2	178451344	2_108	0	0.0368815237170441	20.6109417383763	2.39230013329349e-06	2.15070204825833	1
ENSG00000204311.12	DFNB59	2	178451344	2_108	0	0.0368815237170441	20.6109417383763	2.39230013329349e-06	-2.15070204825833	1
ENSG00000079150.17	FKBP7	2	178478636	2_108	0	0.0114082876928169	9.83491236056703	3.53101800899405e-07	1.25203908398748	1
ENSG00000116095.10	PLEKHA3	2	178480456	2_108	0	0.00651443533582463	4.71627658269908	9.66907696641336e-08	0.347626442384061	1
ENSG00000155657.26	TTN	2	178831108	2_108	0	0.0223555653606998	15.9993806763037	1.12563555593265e-06	-1.71168928626987	1
ENSG00000163492.14	CCDC141	2	179049620	2_108	0	0.00861900875861332	7.27240609381937	1.97262447738886e-07	0.913212190806701	1
ENSG00000144331.18	ZNF385B	2	179860841	2_108	0	0.00848603301952888	7.13032188572949	1.90424501224752e-07	-0.590763606438947	1
ENSG00000163510.13	CWC22	2	180006668	2_108	0	0.0132762127324568	11.2221604630174	4.68877778485196e-07	-1.54004565023888	2
ENSG00000115232.13	ITGA4	2	181456814	2_110	0	0.00924710489621083	4.99423064816201	1.45339396764243e-07	-0.380248465678554	2
ENSG00000138434.16	SSFA2	2	181892173	2_110	0	0.0092988710968892	5.42933232503296	1.58885998076044e-07	-0.440343952531571	2
ENSG00000150722.10	PPP1R1C	2	181953928	2_110	0	0.00928174671650184	4.69966897300582	1.37279584391832e-07	-0.101192237013072	1
ENSG00000115252.18	PDE1A	2	182585676	2_110	0	0.0142490588167763	9.98812403630198	4.47897955218578e-07	1.28421719957807	1
ENSG00000077232.17	DNAJC10	2	182715440	2_110	0	0.0092135715132774	4.58308601630526	1.32890823601686e-07	-0.10429481149145	1
ENSG00000162998.4	FRZB	2	182866669	2_110	0	0.0254073629906367	14.3680300245114	1.14885651885776e-06	-1.81754739683055	2
ENSG00000061676.14	NCKAP1	2	183036710	2_110	0	0.0191300387629184	11.6745478275211	7.02853630418574e-07	-1.5866208188052	1
ENSG00000163002.12	NUP35	2	183116059	2_110	0	0.0130974263990278	7.86013390607395	3.23984986251334e-07	1.08883868955991	3
ENSG00000170396.7	ZNF804A	2	184598393	2_112	0	0.00710242700370634	4.79991177792611	1.07287470895569e-07	0.211640699201764	2
ENSG00000065548.17	ZC3H15	2	186486293	2_112	0	0.00957652380606444	7.5297550260871	2.26933030775872e-07	0.984267391041808	1
ENSG00000138448.11	ITGAV	2	186590551	2_112	0	0.0142033156141346	11.1348505930123	4.97717722794324e-07	-1.4789006518097	1
ENSG00000144369.12	FAM171B	2	186693781	2_112	0	0.0091388218411036	7.10229278684316	2.04266786389203e-07	-0.833921095889065	2
ENSG00000064989.12	CALCRL	2	187448790	2_112	0	0.00799217652684703	5.87761026099974	1.47834169709641e-07	-0.650455719730241	1
ENSG00000168542.14	COL3A1	2	188974074	2_112	0	0.00691183449466137	4.55160145605194	9.90071437334879e-08	0.0170108239139047	1
ENSG00000204262.11	COL5A2	2	189180039	2_113	0	0.0139753366677224	6.33009560264325	2.78407879006428e-07	-1.08879556899771	2
ENSG00000115368.9	WDR75	2	189446256	2_113	0	0.0307820655968981	13.5803245611503	1.31557884863289e-06	1.84765314949635	1
ENSG00000138449.10	SLC40A1	2	189581210	2_113	0	0.0128218050656748	5.54140572446545	2.23603240207552e-07	-0.555071092271524	1
ENSG00000138381.9	ASNSD1	2	189661498	2_113	0	0.169872598596299	29.6820554710767	1.58681492429719e-05	3.96134101029511	1
ENSG00000151687.14	ANKAR	2	189674604	2_113	0	0.0150892548251332	7.0320831544142	3.33934095773719e-07	0.641006447606335	1
ENSG00000128699.13	ORMDL1	2	189784856	2_113	0	0.13617769396147	27.5294234836857	1.17980998070742e-05	-3.8757365863755	1
ENSG00000064933.17	PMS1	2	189783193	2_113	0	0.0709893526079544	21.3403187104649	4.76763600050139e-06	2.99433886956942	2
ENSG00000151689.12	INPP1	2	190343248	2_113	0	0.0216770683977308	10.3547686353936	7.06398748566831e-07	1.94246191198759	2
ENSG00000189362.11	NEMP2	2	190534402	2_113	0	0.0115718026402994	4.60309596848962	1.67633194489195e-07	0.135171933849058	1
ENSG00000138386.16	NAB1	2	190646582	2_113	0	0.022415775810875	10.6625231802268	7.52181653688772e-07	1.55061408245313	1
ENSG00000115415.18	STAT1	2	191021099	2_113	0	0.0155948887901649	7.33470648656349	3.59976371553021e-07	-1.82999156394833	1
ENSG00000138378.17	STAT4	2	191151202	2_114	0	0.0140380405141843	7.24685229856447	3.20158380909627e-07	-0.788360452187198	1
ENSG00000128641.18	MYO1B	2	191244832	2_114	0	0.0114912811839535	5.42793092131383	1.96296129911482e-07	-0.491520524552289	1
ENSG00000173559.12	NABP1	2	191677959	2_114	0	0.010531628918187	4.64664147403867	1.54008143785547e-07	0.154246497039183	2
ENSG00000196950.13	SLC39A10	2	195575506	2_115	0	0.0250546467060406	7.22582693626086	5.69750627992118e-07	0.820614117666554	1
ENSG00000118997.13	DNAH7	2	196068464	2_116	0	0.0859535047591409	18.0142610958928	4.87291702649921e-06	-2.86638158024886	1
ENSG00000138411.10	HECW2	2	196593392	2_116	0	0.0297187235824604	8.13298821036099	7.60657705404582e-07	0.868864188094727	2
ENSG00000144395.17	CCDC150	2	196640040	2_116	0	0.0218337446274948	5.29696765533513	3.63969105303748e-07	-0.462308287410154	1
ENSG00000119041.10	GTF3C3	2	196799713	2_116	0	0.0226390308969616	5.62964038588244	4.01095195134524e-07	-0.662546418994096	1
ENSG00000187944.2	C2orf66	2	196813099	2_116	0	0.0210265690092343	4.9510359459085	3.27622308401608e-07	-0.273867391569016	1
ENSG00000197121.14	PGAP1	2	196932578	2_116	0	0.0303076497346461	8.3137601338343	7.9297358999136e-07	-1.14306129650988	1
ENSG00000115520.8	COQ10B	2	197453059	2_117	0	0.034282476731728	9.87939145704314	1.06588747191133e-06	1.47454735545361	1
ENSG00000115541.10	HSPE1	2	197499794	2_117	0	0.0293348536981831	8.4421219737235	7.79371504375698e-07	-1.24803216260616	2
ENSG00000162944.10	RFTN2	2	197675986	2_117	0	0.0197641717658739	4.81167981441811	2.99284560806623e-07	-0.324016894434402	1
ENSG00000115896.15	PLCL1	2	197804386	2_117	0	0.0262273252475822	7.41123097182723	6.11720907315305e-07	1.02124214379861	1
ENSG00000226124.6	FTCDNL1	2	199756697	2_118	0	0.0275209780145915	6.81362038019259	5.90134181420384e-07	1.22911424348589	3
ENSG00000178074.5	C2orf69	2	199911021	2_118	0	0.0410302951390765	10.4995161625118	1.35576026412056e-06	-1.91390568124053	1
ENSG00000162971.10	TYW5	2	199955071	2_118	0	0.025379848777865	6.06835062212637	4.84695145051298e-07	1.2309570197885	1
ENSG00000162972.10	MAIP1	2	199954636	2_118	0	0.0607321196275996	14.1440781682966	2.70334865128089e-06	-2.25725608316555	2
ENSG00000196141.13	SPATS2L	2	200305923	2_118	0	0.0237520213330409	5.45886862163381	4.08048880439944e-07	-0.597001826572777	1
ENSG00000163535.17	SGO2	2	200510475	2_118	0	0.0233305714169444	5.29432050115862	3.88726884811754e-07	0.535687453043052	1
ENSG00000155729.12	KCTD18	2	200519526	2_118	0	0.0706680872450236	15.5618559135917	3.460937050033e-06	-1.82931161260016	1
ENSG00000138356.13	AOX1	2	200585011	2_118	0	0.024767367643978	5.84369196616512	4.55487160898595e-07	0.733604003226389	1
ENSG00000082153.17	BZW1	2	200810095	2_119	0	0.029251136869524	9.24352380617887	8.50921089935112e-07	2.29991612967394	1
ENSG00000013441.15	CLK1	2	200864612	2_119	0	0.0198253412518636	5.32604506931722	3.32303168558128e-07	0.940101241922343	1
ENSG00000240344.8	PPIL3	2	200889218	2_119	0	0.0197167777592741	4.80229184598175	2.97984356018795e-07	-0.44606516256409	1
ENSG00000115942.8	ORC2	2	200963642	2_119	0	0.0243149359632859	7.15619852720044	5.4760131714924e-07	-1.34054442204098	1
ENSG00000155744.9	FAM126B	2	201075522	2_119	0	0.0232963229532436	6.36922609945325	4.66963588735597e-07	-0.980901888907354	1
ENSG00000003402.19	CFLAR	2	201116120	2_119	0	0.0199077211425693	5.24514731789096	3.28615627675084e-07	-0.837965715241238	1
ENSG00000003400.14	CASP10	2	201183110	2_119	0	0.0193896968214908	4.58705024367536	2.79906825814343e-07	0.53195362617382	2
ENSG00000064012.21	CASP8	2	201232852	2_119	0	0.0336033998195294	8.91422639332883	9.42705091287066e-07	-0.753068913827447	1
ENSG00000155749.12	ALS2CR12	2	201357198	2_119	0	0.0254832278714422	7.49515364219842	6.01096156761559e-07	1.20875026915448	1
ENSG00000155755.18	TMEM237	2	201643412	2_119	0	0.0752659697285958	16.4668218018976	3.90047430171707e-06	1.78579212507231	2
ENSG00000082126.17	MPP4	2	201696387	2_119	0	0.0205028677015215	5.03473960753003	3.24863259265968e-07	-0.34331900713623	1
ENSG00000116030.16	SUMO1	2	202238678	2_120	0	0.0122281616710486	6.23986782604916	2.40129510825682e-07	0.745385259965793	1
ENSG00000055044.10	NOP58	2	202264235	2_120	0	0.0102152085111953	4.59512806315334	1.47724942253304e-07	0.425172201129944	1
ENSG00000138439.11	FAM117B	2	202634789	2_120	0	0.0145890617755716	7.85540382169334	3.60665708777058e-07	1.48527554505212	1
ENSG00000138380.17	CARF	2	202912242	2_120	0	0.0169798941442711	9.24587330750068	4.94073874861381e-07	1.17399738922288	1
ENSG00000118257.16	NRP2	2	205681675	2_121	0	0.0854589583579362	18.3997737590362	4.94856240824324e-06	1.99735561310018	1
ENSG00000023228.13	NDUFS1	2	206158896	2_122	0	0.070037092422429	22.9775631976537	5.06455219231316e-06	-2.69450397108187	2
ENSG00000183671.12	GPR1	2	206217980	2_122	0	0.00926866659635006	5.24238315247554	1.52916726809476e-07	-0.459908705899295	1
ENSG00000114948.12	ADAM23	2	206443099	2_122	0	0.0184744081150331	11.2681263232474	6.55135621856593e-07	-1.41094163821462	1
ENSG00000138400.12	MDH1B	2	206765180	2_122	0	0.0951091694490247	25.8218395450812	7.72891517582361e-06	2.60735856158657	2
ENSG00000118246.13	FASTKD2	2	206765614	2_122	0	0.00964702829429987	5.74554740000125	1.74435123819222e-07	0.693512682592754	2
ENSG00000168582.4	CRYGA	2	208165326	2_123	0	0.0564642762973215	12.502158305029	2.22160954967683e-06	-1.62637922661847	2
ENSG00000188674.10	C2orf80	2	208170500	2_123	0	0.0444861545383576	10.2862216026569	1.4400902705602e-06	1.33035906880024	1
ENSG00000138413.13	IDH1	2	208266212	2_123	0	0.0490172205324408	11.1863166524342	1.72561840385355e-06	1.72362315191171	1
ENSG00000115020.16	PIKFYVE	2	208266265	2_123	0	0.0333793089281641	7.62965331416574	8.01477101746412e-07	-1.05676979884572	1
ENSG00000144407.9	PTH2R	2	208359705	2_123	0	0.0494101483155997	11.2604874638663	1.75098458460188e-06	1.76751169428258	1
ENSG00000144406.18	UNC80	2	209772023	2_124	0	0.0242110125848141	16.5950423462924	1.26444601512997e-06	2.47155389269146	2
ENSG00000030419.16	IKZF2	2	213152260	2_126	0	0.0216611478481792	6.30449207331972	4.29774400661683e-07	0.789009330950939	1
ENSG00000144451.18	SPAG16	2	213282149	2_126	0	0.0183573216106745	4.78571472932993	2.76480876474416e-07	0.238062291761657	1
ENSG00000181378.13	CFAP65	2	219041992	2_129	0	0.00925042521329944	5.08785652951801	1.48117211183191e-07	0.39061306505007	1
ENSG00000182698.11	RESP18	2	219328485	2_129	0	0.012941297076799	8.25495255050359	3.36202827693582e-07	-0.854183502257604	3
ENSG00000231672.6	DIRC3	2	217756535	2_129	0	0.00876222212292666	4.87674328929118	1.3447858386444e-07	0.527634204008106	1
ENSG00000163464.7	CXCR1	2	218166777	2_129	0	0.0209187084605118	13.8255142124106	9.10175485205787e-07	-1.90561753491465	1
ENSG00000163466.15	ARPC2	2	218216699	2_129	0	0.00914212031205552	12.7348960686183	3.66396495467662e-07	3.2071325681809	2
ENSG00000179921.14	GPBAR1	2	218259499	2_129	0	0.0263797683442892	19.530056089053	1.62137488554099e-06	-4.36656988200898	1
ENSG00000127837.9	AAMP	2	218270227	2_129	0	0.0209535797691355	18.7598892620786	1.23707911186991e-06	4.26964168673765	1
ENSG00000127838.13	PNKD	2	218270205	2_129	1	0.193928743289068	24.6165490906071	1.5023749281693e-05	-4.97398410824465	1
ENSG00000135926.14	TMBIM1	2	218292881	2_129	0	0.00919332375735504	12.7006082149978	3.67456596095715e-07	-3.21096739191814	2
ENSG00000158428.3	CATIP	2	218356632	2_129	0	0.0094291729412993	9.72678034320091	2.88636788264103e-07	-2.58237546395768	1
ENSG00000018280.16	SLC11A1	2	218381258	2_129	0	0.0303500479088225	17.379878758853	1.6600267911048e-06	-2.12465863898538	1
ENSG00000144579.7	CTDSP1	2	218398735	2_129	0	0.0153766954639492	9.02059511773077	4.3652304622108e-07	0.672870105489022	1
ENSG00000135913.10	USP37	2	218568666	2_129	0	0.00967568394656892	5.76523564003252	1.75552779604504e-07	0.845027546541797	1
ENSG00000144580.13	CNOT9	2	218568874	2_129	0	0.0221272278203283	12.9867071662101	9.04346847254861e-07	-2.22015897189206	1
ENSG00000115556.13	PLCD4	2	218608011	2_129	0	0.0214390267005374	12.7053089152173	8.57233762822559e-07	2.20095482835728	1
ENSG00000074582.12	BCS1L	2	218658710	2_129	0	0.0330173876810365	16.8941349790988	1.75544667932005e-06	2.63650888836021	1
ENSG00000115568.15	ZNF142	2	218659583	2_129	0	0.0103527795799033	6.42442652818263	2.09314978799821e-07	-0.978101818625139	1
ENSG00000163481.7	RNF25	2	218672243	2_129	0	0.00975818847913479	5.85041004037807	1.79665413666647e-07	0.870220945713449	1
ENSG00000163482.11	STK36	2	218672452	2_129	0	0.0200740425306034	12.5981711172162	7.95886826963051e-07	2.23177354966534	2
ENSG00000135912.10	TTLL4	2	218710630	2_129	0	0.0107470037495685	6.89461270361745	2.33188027774943e-07	1.18463796407596	1
ENSG00000135929.8	CYP27A1	2	218782732	2_129	0	0.00903696817781696	4.95450161575176	1.40906718525939e-07	-0.469104068239533	1
ENSG00000115596.3	WNT6	2	218860595	2_129	0	0.00944098076660993	5.46989533577407	1.62519359820529e-07	0.545338548003453	1
ENSG00000187736.12	NHEJ1	2	219160659	2_129	0	0.02945868139492	15.323703732103	1.42064649393609e-06	-1.59551180379895	1
ENSG00000213901.10	SLC23A3	2	219170383	2_129	0	0.0198133722463586	12.2547729705006	7.64139487336563e-07	-1.84741935228279	2
ENSG00000115649.15	CNPPD1	2	219177206	2_129	0	0.0263345825310878	14.7191349547673	1.21988165137981e-06	1.94213978472572	2
ENSG00000115657.12	ABCB6	2	219218557	2_129	0	0.0177550222208078	10.8508147627701	6.0630694570911e-07	1.19750125226405	1
ENSG00000198925.10	ATG9A	2	219229829	2_129	0	0.0186130478884464	11.6231757660775	6.80849736430793e-07	-1.48976568779192	2
ENSG00000163516.13	ANKZF1	2	219229585	2_129	0	0.0115485037119172	7.26359885606354	2.63989433181415e-07	-0.974484623673123	2
ENSG00000115661.13	STK16	2	219241541	2_129	0	0.0120050077035041	7.34914615516893	2.77656791753937e-07	0.752854440056946	1
ENSG00000127824.13	TUBA4A	2	219278362	2_129	0	0.0926484473865065	25.6937416651139	7.49159813195993e-06	-2.43612347569573	1
ENSG00000135924.15	DNAJB2	2	219279688	2_129	0	0.0114193047657795	7.02156027263113	2.5233777288237e-07	0.89082174447	1
ENSG00000054356.13	PTPRN	2	219309801	2_129	0	0.00870690907047145	4.56690611573231	1.25139687566675e-07	-0.234943052274326	1
ENSG00000123992.18	DNPEP	2	219395442	2_129	0	0.0104444782315798	6.1969471641844	2.03691785968309e-07	-0.594613723038809	2
ENSG00000175084.11	DES	2	219418182	2_129	0	0.0121058025983153	7.5278017508933	2.86794444745201e-07	-0.814028897309836	2
ENSG00000072195.14	SPEG	2	219434550	2_129	0	0.00871637918990753	4.59477278493586	1.26040213136478e-07	0.0881576992387396	1
ENSG00000123999.4	INHA	2	219568391	2_129	0	0.00929321189844834	5.16898752237826	1.51175111394024e-07	0.302180467921294	1
ENSG00000124006.14	OBSL1	2	219572251	2_129	0	0.00879817567184282	4.69655629841613	1.30041250043005e-07	-0.284848632179338	1
ENSG00000144589.21	STK11IP	2	219597759	2_130	0	0.0171728962509184	6.98899846710825	3.77717811808751e-07	0.749725646751709	2
ENSG00000116106.11	EPHA4	2	221574191	2_130	0	0.0132253281466166	4.59670982918747	1.91320946033039e-07	0.0770039270414001	1
ENSG00000163082.9	SGPP2	2	222423832	2_131	0	0.116514607403091	26.7545927250302	9.81042211140218e-06	-2.69673453836459	1
ENSG00000123983.13	ACSL3	2	222860739	2_131	0	0.0109705932409805	4.84024559632772	1.67111556813631e-07	0.221611932929511	1
ENSG00000152056.16	AP1S3	2	223751889	2_131	0	0.0171451638640021	8.92755591587755	4.81707261223342e-07	1.20737804127541	2
ENSG00000135900.3	MRPL44	2	223957073	2_131	0	0.0106298674125255	4.5517850230504	1.5227147820435e-07	-0.0110553878503549	1
ENSG00000135919.12	SERPINE2	2	224039199	2_132	0	0.0148177740224563	4.58046107801667	2.13599945784184e-07	-0.044889356397051	1
ENSG00000124019.9	FAM124B	2	224402283	2_132	0	0.0181917785542349	7.09802007490605	4.06369736891446e-07	-0.890077204388349	1
ENSG00000144468.16	RHBDD1	2	226836102	2_133	0	0.0102667050166166	4.98095504294815	1.60935806085769e-07	-0.533808968109432	1
ENSG00000081052.11	COL4A4	2	227163765	2_133	0	0.0163044062570369	9.20968978003655	4.72562182301393e-07	1.13572398426409	1
ENSG00000169031.18	COL4A3	2	227155051	2_133	0	0.00980984336631852	4.580101318879	1.41398932948356e-07	0.092685181367511	1
ENSG00000135917.13	SLC19A3	2	227699914	2_134	0	0.0170670786694529	4.55296002880934	2.4454680976656e-07	0.203474974909647	3
ENSG00000115009.11	CCL20	2	227807863	2_134	0	0.0170828570276123	4.56143059074112	2.45228279181403e-07	0.0668172722708798	1
ENSG00000153832.11	FBXO36	2	229948378	2_135	0	0.00880476937917218	5.82113898428093	1.61300207961826e-07	-0.255763012666373	1
ENSG00000163053.10	SLC16A14	2	229978237	2_135	0	0.00752625321828482	4.84193971094044	1.14685147416576e-07	-0.710050299119103	2
ENSG00000135916.15	ITM2C	2	230860319	2_135	0	0.00761162596936327	4.73249568629733	1.13364385863657e-07	0.33875148184875	2
ENSG00000135898.9	GPR55	2	230895258	2_135	0	0.00821946396033058	5.3730686223253	1.38987216203685e-07	-0.497553136361632	2
ENSG00000237412.6	PRSS56	2	232520066	2_136	0	0.0163170121113058	4.61979197900252	2.37231322573744e-07	-1.4468847332653e-05	2
ENSG00000173699.15	SPATA3	2	231012492	2_136	0	0.0169009597082147	4.94203751198473	2.62861134294264e-07	0.305920001829792	1
ENSG00000204128.5	C2orf72	2	231053352	2_136	0	0.0746478094471746	18.6823787161908	4.38892554122422e-06	2.04159222762806	1
ENSG00000173692.12	PSMD1	2	231056872	2_136	0	0.0168050081471425	4.88985513104473	2.5860903502569e-07	0.387173588047332	1
ENSG00000135914.5	HTR2B	2	231125386	2_136	0	0.0363895959506668	11.9959095901848	1.37378696427914e-06	-1.48554020944282	1
ENSG00000115053.15	NCL	2	231483427	2_136	0	0.0175057538443795	5.26433277312366	2.90023457395351e-07	0.493969641542611	2
ENSG00000171596.6	NMUR1	2	231526615	2_136	0	0.0199091958063331	6.44435868268426	4.03777761601125e-07	0.553107735033157	2
ENSG00000187514.16	PTMA	2	231706100	2_136	0	0.0167379674209838	4.85321450685245	2.55647281553473e-07	-0.453837365985313	1
ENSG00000144524.17	COPS7B	2	231781537	2_136	0	0.0162121653684353	4.5607233879605	2.3269322106191e-07	0.0454045262294703	1
ENSG00000156973.13	PDE6D	2	231780366	2_136	0	0.0485402239372045	14.6643708708358	2.24013496594406e-06	-2.03924668237207	2
ENSG00000144535.19	DIS3L2	2	231961176	2_136	0	0.0216849739276099	7.22869920541232	4.93319214864016e-07	0.98632907073997	2
ENSG00000221944.6	TIGD1	2	232550122	2_136	0	0.0165184849660621	4.73225033508239	2.46006678171481e-07	-0.27969226245896	1
ENSG00000115468.11	EFHD1	2	232609746	2_136	0	0.0304583341398632	10.3540472440946	9.92487995935733e-07	1.26037066293925	1
ENSG00000204120.14	GIGYF2	2	232694905	2_137	0	0.0158949717889453	5.40728208566411	2.70487849740681e-07	0.679722608135675	1
ENSG00000115474.6	KCNJ13	2	232776373	2_137	0	0.0241825742742499	9.21707000768029	7.01462389306475e-07	-1.25935771135111	1
ENSG00000182600.9	C2orf82	2	232856815	2_137	0	0.026180050963808	9.94945302668033	8.1974479408758e-07	-1.33932611898594	2
ENSG00000066248.14	NGEF	2	233013260	2_137	0	0.0894720880749837	21.2631427975578	5.98720326143509e-06	-2.16291154457594	1
ENSG00000085978.21	ATG16L1	2	233237687	2_137	0	0.0187613704666212	6.99738649788575	4.1315155870569e-07	-0.811856586307209	1
ENSG00000085982.13	USP40	2	233566588	2_137	0	0.018584217380191	6.93161348285305	4.054035881871e-07	0.846299719501605	3
ENSG00000130147.15	SH3BP4	2	234951552	2_138	0	0.0240991711014673	4.72648448986602	3.58467111129089e-07	-0.309276595437027	1
ENSG00000198612.10	COPS8	2	237085776	2_140	0	0.0268007511452316	7.35181817362231	6.20084245473677e-07	-0.87219614403775	1
ENSG00000115648.13	MLPH	2	237492746	2_140	0	0.102458236016138	19.8487989053564	6.40014892930338e-06	-2.61401038908968	1
ENSG00000177483.11	RBM44	2	237798821	2_140	0	0.0214673538962193	5.31204825046281	3.58880202000534e-07	-0.496496331362822	2
ENSG00000132329.10	RAMP1	2	237858483	2_141	0	0.0246223553118602	4.99800681314216	3.87289222493767e-07	0.341192352796784	1
ENSG00000184182.18	UBE2F	2	237966682	2_141	0	0.0234853409607197	4.56340124624626	3.37283037219568e-07	-0.0601203126512243	2
ENSG00000132330.16	SCLY	2	238061377	2_141	0	0.0362076833636305	8.55156988206954	9.74441028443176e-07	1.28566979512117	2
ENSG00000144488.14	ESPNL	2	238099426	2_141	0	0.0266881470132139	5.73908090568503	4.82025198523546e-07	-0.640385322327179	2
ENSG00000168427.8	KLHL30	2	238138383	2_141	0	0.0266865023342262	5.73851938316773	4.8194833397505e-07	-0.466394128801672	1
ENSG00000178752.15	ERFE	2	238161285	2_141	0	0.0243092729524771	4.88035046106089	3.73363581455077e-07	-0.412286664709136	1
ENSG00000132323.8	ILKAP	2	238207218	2_141	0	0.0608489044774765	13.3706288514333	2.56043391360819e-06	-1.72803750929642	2
ENSG00000144485.10	HES6	2	238241004	2_141	0	0.0367979470079035	8.70100871532682	1.00763250068261e-06	1.25381976804869	1
ENSG00000204104.11	TRAF3IP1	2	238319497	2_141	0	0.0312121595541072	7.18140220678351	7.05410699787711e-07	-1.00642231312973	1
ENSG00000178602.7	OTOS	2	240127158	2_142	0	0.0154103575271575	5.28207884999433	2.56168997290513e-07	0.400845398917594	2
ENSG00000178586.4	OR6B3	2	240049434	2_142	0	0.0143125070193545	4.60525126963755	2.07433080693173e-07	-0.0991305077213437	1
ENSG00000172428.10	COPS9	2	240132846	2_142	0	0.0155931619925463	5.39010358127413	2.64508891467649e-07	0.431339988732809	1
ENSG00000144504.15	ANKMY1	2	240562434	2_142	0	0.0227340909729752	8.84871949468314	6.33092247419279e-07	0.989092113067425	2
ENSG00000142330.19	CAPN10	2	240587537	2_142	0	0.0142463847329134	4.56285442189391	2.04573914331765e-07	0.0433439671167293	1
ENSG00000178623.11	GPR35	2	240604773	2_142	0	0.0159500106914208	5.59739789897044	2.80967529386616e-07	0.54223509809253	1
ENSG00000172478.17	C2orf54	2	240897157	2_144	0	0.0184884184023468	5.24781250252799	3.05342350509527e-07	-0.449110965769455	2
ENSG00000122085.16	MTERF4	2	241094178	2_144	0	0.0336758402493423	10.7628994432985	1.14066127341357e-06	-1.34552886331887	3
ENSG00000115687.13	PASK	2	241147445	2_144	0	0.0172351447344677	4.6041940118473	2.4973391422219e-07	-0.105180851087398	1
ENSG00000115685.14	PPP1R7	2	241149506	2_144	0	0.0171638459484986	4.5661944555574	2.46648219081666e-07	-0.00819413022485926	1
ENSG00000146205.13	ANO7	2	241188486	2_144	0	0.0351170593580573	11.1497618280576	1.23223263261548e-06	-1.64035283738024	4
ENSG00000168385.17	SEPT2	2	241314902	2_144	0	0.0173878959835565	4.68507604583497	2.56373216261733e-07	0.241010636616509	1
ENSG00000115677.16	HDLBP	2	241317232	2_144	0	0.0224238739872151	7.0190889202974	4.95336535350638e-07	-0.843106014707411	2
ENSG00000006607.13	FARP2	2	241356233	2_144	0	0.0256469427464935	8.25366521359846	6.66179746539413e-07	-1.25076896388346	1
ENSG00000115694.14	STK25	2	241500573	2_144	0	0.028482447094367	9.21873410147671	8.2633768991845e-07	-1.12652217005675	2
ENSG00000168393.12	DTYMK	2	241687407	2_144	0	0.0175061045977947	4.74716703310461	2.61536920462786e-07	-0.141982860709298	1
ENSG00000168395.15	ING5	2	241698411	2_144	0	0.0172030776825051	4.58712906843076	2.48345379456723e-07	-0.31760154660647	1
ENSG00000180902.17	D2HGDH	2	241763768	2_144	0	0.0465908362051347	13.7665660750461	2.01852950744802e-06	1.77369774971792	1
ENSG00000154252.11	GAL3ST2	2	241777177	2_144	0	0.0381306140342246	11.9105360141656	1.4292693457734e-06	1.30431129860595	1
ENSG00000204099.11	NEU4	2	241809136	2_144	0	0.0203169200078104	6.1131001957756	3.90866417660527e-07	0.692218737534632	1
ENSG00000188389.10	PDCD1	2	241858748	2_144	0	0.0187069499763051	5.35558642625855	3.15296384529533e-07	-0.432441847775962	1
ENSG00000188011.5	RTP5	2	241869143	2_144	0	0.0178487629605431	4.92492137272413	2.76640905168985e-07	0.29370651219328	1
ENSG00000216921.7	AC131097.4	2	241902068	2_144	0	0.0185699003757351	5.28810487383088	3.09042783673781e-07	0.310957236279494	1
ENSG00000134121.9	CHL1	3	196883	3_1	0	0.0312323945354579	7.83747097870637	7.70353750911582e-07	-1.00318939575966	1
ENSG00000091181.19	IL5RA	3	3126271	3_3	0	0.031948846406431	11.2202431991279	1.12814890327656e-06	-1.3480344572454	2
ENSG00000072756.16	TRNT1	3	3160608	3_3	0	0.0790127530066009	19.6423422624464	4.88426750773805e-06	-2.10907886637451	1
ENSG00000113851.14	CRBN	3	3178805	3_3	0	0.0195615382634227	6.70842146364873	4.12983135218851e-07	0.680007929813319	2
ENSG00000170364.12	SETMAR	3	4301852	3_3	0	0.0177504925353769	5.81733260206229	3.24970004873932e-07	-0.6860908024206	2
ENSG00000144455.13	SUMF1	3	4467058	3_4	0	0.0244898736726967	8.69673978929591	6.7027341529665e-07	-1.30060467775734	2
ENSG00000134109.10	EDEM1	3	5187958	3_4	0	0.0169114737074252	5.29811767342329	2.81975923931541e-07	0.408546236930678	2
ENSG00000196277.15	GRM7	3	6777779	3_5	0	0.102771727330594	17.6221501629919	5.69956259096592e-06	2.24253230213461	1
ENSG00000125046.14	SSUH2	3	8744886	3_7	0	0.0636252443402109	14.9876530468122	3.00104196072979e-06	1.67940956898536	1
ENSG00000180914.10	OXTR	3	8769210	3_7	0	0.020739004382263	4.62136406104643	3.0162480885866e-07	-0.0147749564247445	2
ENSG00000070950.9	RAD18	3	8963418	3_7	0	0.034517098890464	9.31019037234301	1.0113507989552e-06	1.41004203597636	2
ENSG00000196220.15	SRGAP3	3	9363193	3_7	0	0.0331210605809276	8.92913787108906	9.30727910156271e-07	-1.17927703964496	1
ENSG00000134077.15	THUMPD3	3	9363240	3_7	0	0.059278373043977	14.3268033437767	2.6727266789406e-06	-1.64419211450046	1
ENSG00000168137.15	SETD5	3	9397385	3_7	0	0.0243546161542828	6.09770448636417	4.67365484581304e-07	0.601564247476376	1
ENSG00000163719.19	MTMR14	3	9649842	3_8	0	0.0395072678344156	10.1568504211255	1.26283039691554e-06	1.2196356558754	1
ENSG00000114026.21	OGG1	3	9749660	3_8	0	0.0232527632540609	5.27089085458864	3.8571592231646e-07	0.506245441360687	1
ENSG00000134072.10	CAMK1	3	9769618	3_8	0	0.0257319296515947	6.20232869198978	5.02268690805933e-07	0.739707363500593	2
ENSG00000171148.13	TADA3	3	9793221	3_8	0	0.0275663332949938	6.83602522960781	5.93050441197767e-07	-0.853504251189465	1
ENSG00000214021.15	TTLL3	3	9808579	3_8	0	0.0250752365690053	5.96455731792182	4.7068702762603e-07	-0.688219860537398	2
ENSG00000156990.14	RPUSD3	3	9843931	3_8	0	0.0250803896419374	5.96644483149787	4.70932737750241e-07	0.550899730769593	1
ENSG00000187288.10	CIDEC	3	9856286	3_8	0	0.0215033599090008	4.5523977124026	3.08074316794454e-07	0.031484772900389	1
ENSG00000163701.18	IL17RE	3	9865713	3_8	0	0.0313668403743763	8.02593732157871	7.92274195826673e-07	0.972373469709076	2
ENSG00000163703.17	CRELD1	3	9933702	3_8	0	0.0239439783240937	5.54011426090273	4.17468783323128e-07	-0.491902776416671	1
ENSG00000125037.12	EMC3	3	10010880	3_8	0	0.021689716260855	4.63164101062128	3.16153311500454e-07	-0.167653718562577	1
ENSG00000144554.10	FANCD2	3	9931110	3_8	0	0.0232947292360788	5.28746217647817	3.87626905552934e-07	0.477803609123567	2
ENSG00000254999.3	BRK1	3	10115521	3_8	0	0.0217003998972382	4.63616465350756	3.16617971671654e-07	0.225479993914581	1
ENSG00000157017.15	GHRL	3	10290784	3_8	0	0.14074272235699	22.118988860066	9.79715977753112e-06	-2.50993733494966	1
ENSG00000157087.17	ATP2B2	3	10708383	3_8	0	0.0388052995236095	9.99100698345211	1.22013890788262e-06	-1.28789583287268	1
ENSG00000157103.10	SLC6A1	3	10992869	3_9	0	0.0106708662180314	4.76260072285368	1.59938427725446e-07	-0.101543405491661	1
ENSG00000197548.12	ATG7	3	11272224	3_9	0	0.0185408703918462	31.5909895548798	1.84332673353347e-06	-5.63879944802018	1
ENSG00000144559.10	TAMM41	3	11837214	3_9	0	0.0153789367594026	7.9076438150477	3.82721080293245e-07	-0.863915587961138	2
ENSG00000157150.4	TIMP4	3	12159406	3_9	0	0.0132893937247329	6.66042100781113	2.78558120890011e-07	0.718555254407061	1
ENSG00000154743.17	TSEN2	3	12484157	3_9	0	0.0103938469549139	4.60936886405331	1.50774103651616e-07	0.0486146075458601	1
ENSG00000075975.15	MKRN2	3	12557101	3_9	0	0.0149418963676223	7.77292924765088	3.65510121953649e-07	1.29791879509786	2
ENSG00000225526.4	MKRN2OS	3	12560995	3_9	0	0.0105374832922623	4.73195932002909	1.56923098606064e-07	-0.0236596073765922	2
ENSG00000132155.11	RAF1	3	12664356	3_9	0	0.164713520335991	28.7775757454994	1.4917375730209e-05	3.17355220251747	1
ENSG00000144712.11	CAND2	3	12796583	3_9	0	0.0105229040567489	4.65454031193171	1.54142138669309e-07	0.204330504441529	2
ENSG00000144713.12	RPL32	3	12841340	3_9	0	0.0106536834995857	4.7608497567674	1.59622180988058e-07	0.12560109379681	2
ENSG00000144711.13	IQSEC1	3	13027994	3_9	0	0.0108389563762351	4.95343108471659	1.68967262221499e-07	-0.322916580315254	1
ENSG00000131379.9	C3orf20	3	14669081	3_10	0	0.0103009867914976	4.80922264206417	1.55905948983409e-07	0.137802730740233	2
ENSG00000132182.11	NUP210	3	13418461	3_10	0	0.0254453879968788	13.0970927609102	1.04880066634086e-06	1.9706656888591	2
ENSG00000163517.14	HDAC11	3	13479647	3_10	0	0.0101588173637742	4.68218698358799	1.49692788853362e-07	0.20056554678132	3
ENSG00000163528.12	CHCHD4	3	14124429	3_10	0	0.0114949611261588	5.81196240854446	2.10251584410943e-07	0.719225968581698	1
ENSG00000170876.7	TMEM43	3	14124463	3_10	0	0.0949596150529233	25.3512961971327	7.57614169443142e-06	2.53880478798853	1
ENSG00000144596.12	GRIP2	3	14555907	3_10	0	0.010503019592509	4.98677398813968	1.6483249589571e-07	-0.309992415556907	1
ENSG00000154781.15	CCDC174	3	14652143	3_10	0	0.0101683424738201	4.6907518577474	1.50107225555881e-07	0.28083326102168	2
ENSG00000131381.12	RBSN	3	15099772	3_11	0	0.0167367309844569	4.91851286838904	2.59067790560675e-07	-0.263884904535531	2
ENSG00000131370.15	SH3BP5	3	15281416	3_11	0	0.0243308432473415	8.64031213431752	6.61600106208521e-07	-1.3305866944026	1
ENSG00000206562.11	METTL6	3	15441199	3_11	0	0.0309361026554738	10.3045493442299	1.00323708381796e-06	1.41227970355588	1
ENSG00000131373.14	HACL1	3	15601536	3_11	0	0.0191468583921246	6.1272973924713	3.69211703078741e-07	-0.706250576884824	2
ENSG00000169814.12	BTD	3	15601668	3_11	0	0.0201301635015938	6.56733557472738	4.16049959682949e-07	-0.822109628916128	1
ENSG00000206560.11	ANKRD28	3	15862131	3_11	0	0.0186492327293751	5.81301139941752	3.41170221134109e-07	-0.636611885872782	1
ENSG00000154813.9	DPH3	3	16264511	3_12	0	0.26679567176593	20.3487204416344	1.70853885074711e-05	-4.15731363800863	1
ENSG00000154814.13	OXNAD1	3	16265263	3_12	0	0.0177881123525631	5.16849513404682	2.89336317207968e-07	0.178775686072795	1
ENSG00000154822.17	PLCL2	3	16802230	3_12	0	0.0436443065019029	13.1153015753629	1.8014194685827e-06	1.95622922416364	1
ENSG00000182568.16	SATB1	3	18445845	3_13	0	0.0199201135106276	4.64555293989155	2.91231398762154e-07	-0.0820008576569615	1
ENSG00000183960.8	KCNH8	3	19148202	3_14	0	0.0176573096328161	5.51017458980069	3.06195543920726e-07	0.510028482882224	1
ENSG00000163576.17	EFHB	3	19899966	3_14	0	0.015998807442462	4.60615881761337	2.31918553259423e-07	-0.266806536751137	3
ENSG00000144566.10	RAB5A	3	19947126	3_14	0	0.0210618137947276	7.12777521730458	4.72453137954339e-07	0.837978041164337	1
ENSG00000114166.7	KAT2B	3	20062862	3_15	0	0.0178043621485673	8.23465689298835	4.61403518105077e-07	1.05783931554675	1
ENSG00000182247.9	UBE2E2	3	23204447	3_17	0	0.0161922624423666	6.05017044092264	3.08307519655042e-07	1.12351657571389	1
ENSG00000170142.11	UBE2E1	3	23805720	3_18	0	0.0396396050473886	14.5835318871957	1.81928612764728e-06	-1.54619889402566	1
ENSG00000174748.18	RPL15	3	23904628	3_18	0	0.0134702566669691	4.66108257290449	1.97593039278688e-07	-0.242925431139235	1
ENSG00000197885.10	NKIRAS1	3	23946511	3_18	0	0.0134338961568161	4.63635657534679	1.96014315411231e-07	0.428494415391472	1
ENSG00000077097.15	TOP2B	3	25664786	3_19	0	0.020200048935875	4.57590198630286	2.90896240642401e-07	0.178623438706434	1
ENSG00000151093.7	OXSM	3	25782726	3_19	0	0.029955487007442	8.19905978494211	7.72946458143953e-07	-1.07521345027949	1
ENSG00000163491.16	NEK10	3	27369070	3_20	2	0.0276295366173815	18.3146655435512	1.59250779619027e-06	1.20842374498166	1
ENSG00000033867.16	SLC4A7	3	27484716	3_20	0	0.0438452570598812	15.969291298839	2.20352122101286e-06	-3.56507012161178	1
ENSG00000187118.12	CMC1	3	28241610	3_21	0	0.0674886011106755	12.1900394123923	2.5890742757805e-06	1.55675101184307	2
ENSG00000163512.13	AZI2	3	28348860	3_21	0	0.0400326801223515	7.33128487965689	9.23642133452723e-07	1.15467114720266	2
ENSG00000206559.7	ZCWPW2	3	28348860	3_21	0	0.0428517730061824	7.96138367292802	1.0736588869611e-06	-1.24356522480585	1
ENSG00000144642.21	RBMS3	3	28575079	3_21	0	0.0476118167098115	8.9382463419233	1.33929438036593e-06	-1.19076212955637	1
ENSG00000197385.5	ZNF860	3	31981522	3_23	0	0.02139047207004	5.72967577829999	3.85708660492427e-07	0.586328290519359	2
ENSG00000144645.13	OSBPL10	3	32078058	3_23	0	0.0189408959939411	4.61346022459955	2.750022668049e-07	-0.132859868532734	1
ENSG00000152642.10	GPD1L	3	32096623	3_23	0	0.0252809824678933	7.26531597779816	5.78039382221531e-07	-0.863335432374332	1
ENSG00000170293.8	CMTM8	3	32238447	3_23	0	0.0277193330099603	8.11259157664968	7.07703530048249e-07	-0.974413035948207	1
ENSG00000144635.8	DYNC1LI1	3	32570942	3_24	0	0.0274618166142935	6.53300915768716	5.64613818953986e-07	0.800436747964339	1
ENSG00000182973.18	CNOT10	3	32684690	3_24	0	0.0221383283868912	4.55161729406448	3.17117009848665e-07	-0.0191404858044061	1
ENSG00000188167.8	TMPPE	3	33097052	3_24	0	0.0226734136503237	4.77100935231508	3.40436528177781e-07	-0.201810198111029	2
ENSG00000170266.15	GLB1	3	33097285	3_24	0	0.0274583779592426	6.53185608629093	5.64443478894854e-07	-0.835970332273658	1
ENSG00000170275.14	CRTAP	3	33113385	3_24	0	0.0989187535332513	18.4729931354468	5.75075515960997e-06	-2.075615131409	2
ENSG00000173705.8	SUSD5	3	33218930	3_25	0	0.0156311015316085	4.70659135851188	2.31528815979312e-07	-0.604506598359341	2
ENSG00000153558.13	FBXL2	3	33277306	3_25	0	0.0803781048039898	19.8579279451468	5.02320226831161e-06	2.58679432140414	1
ENSG00000153560.11	UBP1	3	33440884	3_25	0	0.10797060058	22.6513931774807	7.69678595815098e-06	-3.29752038694624	1
ENSG00000170248.13	PDCD6IP	3	33799930	3_25	0	0.0612141690399094	17.3048264733555	3.33371278708146e-06	-2.32186322679154	1
ENSG00000144681.10	STAC	3	36380068	3_26	0	0.0276612958078643	4.81365332295274	4.19040794081915e-07	0.180996463126576	1
ENSG00000163673.7	DCLK3	3	36764447	3_27	0	0.0128088443421565	4.72243713776357	1.90364125119535e-07	-0.103763123104394	1
ENSG00000168016.13	TRANK1	3	36944995	3_27	0	0.0171121254916079	7.01152268947017	3.77594164509242e-07	-0.570574393705971	1
ENSG00000178567.7	EPM2AIP1	3	36993455	3_27	0	0.0165137800156151	7.74319871857709	4.02416587220853e-07	-1.61641874732074	1
ENSG00000093167.17	LRRFIP2	3	37183634	3_27	0	0.0331270909510967	14.5276026060003	1.51455910179057e-06	2.68159677877741	2
ENSG00000144674.16	GOLGA4	3	37243272	3_27	0	0.0452847312027033	17.7456980493249	2.529029268453e-06	2.86259026888131	2
ENSG00000198590.11	C3orf35	3	37386585	3_27	0	0.0157449372425696	6.29905619021953	3.1212272513462e-07	0.469808520629286	1
ENSG00000136059.14	VILL	3	37989256	3_27	0	0.0330589960261415	12.9639132484307	1.34876022508958e-06	1.40207933330634	1
ENSG00000187091.13	PLCD1	3	38027260	3_27	0	0.0255611829241799	11.3472118282096	9.12807257250211e-07	-1.40100122380869	1
ENSG00000093217.9	XYLB	3	38346523	3_28	0	0.0211781826211978	7.90689936938259	5.26991820125689e-07	0.967779780221264	1
ENSG00000114739.13	ACVR2B	3	38454810	3_28	0	0.0206303143553699	7.66627221120043	4.97736002224682e-07	-0.861412242772292	1
ENSG00000114742.13	WDR48	3	39051835	3_28	0	0.0172821340495001	6.04183437083482	3.28605750050808e-07	-0.604031172803671	1
ENSG00000114745.13	GORASP1	3	39107998	3_28	0	0.0213112250503137	7.964404795219	5.34159201718026e-07	1.01235939118394	1
ENSG00000168026.18	TTC21A	3	39108012	3_28	0	0.0175392640949588	6.17723054289129	3.40968415400643e-07	-0.726181372422783	2
ENSG00000168334.8	XIRP1	3	39191707	3_28	0	0.0826610587230761	20.5371247468719	5.3425620911281e-06	2.22170493775665	2
ENSG00000168329.13	CX3CR1	3	39281672	3_28	0	0.048250794399184	15.5042391496489	2.35431137145555e-06	-1.59424995945966	1
ENSG00000144659.10	SLC25A38	3	39385046	3_28	0	0.0489367851319748	15.635378663705	2.40797965131138e-06	-1.89423448096425	1
ENSG00000168028.13	RPSA	3	39406928	3_28	0	0.0385536013840685	13.4252593341935	1.6289082020942e-06	-1.70758830675123	2
ENSG00000168314.17	MOBP	3	39466391	3_28	0	0.0224402829450637	8.43852734878425	5.95941959334507e-07	-1.06058076588416	1
ENSG00000170011.13	MYRIP	3	39808955	3_28	0	0.0147337725939394	4.58018490517019	2.1237624964901e-07	0.122021694743074	1
ENSG00000114784.3	EIF1B	3	40309786	3_29	0	0.0189852802336163	5.50247375674523	3.28763780314104e-07	0.523938616536788	1
ENSG00000168032.8	ENTPD3	3	40387447	3_29	0	0.017273921623036	4.63620728451053	2.52036107368541e-07	-0.227673707583901	1
ENSG00000188846.13	RPL14	3	40457413	3_29	0	0.0200036102341172	5.98187215368665	3.76577601014203e-07	0.59945290978806	1
ENSG00000177873.12	ZNF619	3	40477330	3_29	0	0.0186220638654107	5.3252858827946	3.12089899138865e-07	0.517371359214115	1
ENSG00000182606.14	TRAK1	3	42014240	3_30	0	0	85.510020625597	0	0.573678293182404	1
ENSG00000114857.17	NKTR	3	42603651	3_31	0	0.0170220961322489	5.77865930882282	3.09563040182962e-07	-0.595468470965074	1
ENSG00000114853.13	ZBTB47	3	42653821	3_31	0	0.0557154215632111	16.7178442426657	2.93132970665427e-06	-1.93327428726532	1
ENSG00000157119.11	KLHL40	3	42685151	3_31	0	0.0151433863942573	4.70712647769435	2.24330252517246e-07	-0.225745491766814	1
ENSG00000010282.14	HHATL	3	42699368	3_31	0	0.01488874954619	4.55181650918587	2.13280890202739e-07	-0.151645843696494	2
ENSG00000244607.5	CCDC13	3	42773176	3_31	0	0.0169351630694603	5.73173435207323	3.05481145550292e-07	-0.51294095280571	1
ENSG00000181061.13	HIGD1A	3	42800848	3_31	0	0.0382733435942958	13.2335954321708	1.59398133450209e-06	-1.62296478606573	1
ENSG00000144648.15	ACKR2	3	42802658	3_31	0	0.0168996909736915	5.71251568229046	3.03819148501908e-07	0.491547736719569	2
ENSG00000182983.14	ZNF662	3	42905991	3_31	0	0.0202136542596963	7.35481253133385	4.67870231856292e-07	0.93910565888377	1
ENSG00000240747.7	KRBOX1	3	42809057	3_31	0	0.0148979087248224	4.5574488387055	2.13676167151578e-07	-0.0278414357298618	1
ENSG00000144649.8	FAM198A	3	43047594	3_31	0	0.0191166959961779	6.84282411585845	4.11677550489312e-07	0.920969496927677	1
ENSG00000144647.5	POMGNT2	3	43106046	3_31	0	0.0162762878765421	5.36805926474485	2.74967672889487e-07	0.241069411372692	1
ENSG00000011198.7	ABHD5	3	43689274	3_31	0	0.0365113309273637	12.7979357988857	1.4705390621055e-06	-1.61573071392624	1
ENSG00000160746.12	ANO10	3	43691692	3_31	0	0.0197757528379878	7.15381678422209	4.45225276701551e-07	-0.879612922546675	1
ENSG00000179152.19	TCAIM	3	44338737	3_31	0	0.0199503128310857	7.23446211512314	4.54218616795838e-07	0.828929882894378	1
ENSG00000225873.3	LINC00694	3	44439661	3_31	0	0.0148884776934394	4.55164934274053	2.13269163276467e-07	-0.062528236212691	1
ENSG00000144792.9	ZNF660	3	44578138	3_31	0	0.0157317873004534	5.05630571346684	2.50334302669133e-07	-0.345129716280156	2
ENSG00000169981.10	ZNF35	3	44649020	3_31	0	0.0170899983824537	5.81515933076157	3.12761014987776e-07	-0.858435662600608	1
ENSG00000196653.11	ZNF502	3	44712685	3_31	0	0.0152139456014923	4.74970236697581	2.27414016611747e-07	0.000173639374171514	2
ENSG00000186446.11	ZNF501	3	44721338	3_31	0	0.0205214353487873	7.49350787469264	4.83951539197409e-07	0.737206398813135	2
ENSG00000163807.5	KIAA1143	3	44761331	3_31	0	0.0177584943936633	6.16691888505753	3.4465402306964e-07	-0.612987796413844	2
ENSG00000163808.16	KIF15	3	44761638	3_31	0	0.118423926130218	23.8273785290429	8.88023979178899e-06	-2.63179462576728	1
ENSG00000169964.7	TMEM42	3	44861942	3_31	0	0.128725543702046	24.6283593166113	9.97721175349528e-06	-2.68123660028018	1
ENSG00000075914.12	EXOSC7	3	44975034	3_31	0	0.0153230008947787	4.8151264068384	2.3219907928919e-07	0.286701446670394	2
ENSG00000163812.13	ZDHHC3	3	44976413	3_31	0	0.0155919737877245	4.97452469073223	2.44096560812091e-07	-0.253228556035317	1
ENSG00000163815.5	CLEC3B	3	45003386	3_31	0	0.0155601814163561	4.95582807524521	2.42683283039982e-07	-0.422468444567419	1
ENSG00000283473.2	RP11-509I21.2	3	46612564	3_32	0	0.0217044515449033	5.23429877731594	3.57533136274604e-07	-0.401968082067551	2
ENSG00000163814.7	CDCP1	3	45145928	3_32	0	0.035663921519914	9.80706300363509	1.10072044821621e-06	-1.61884535803838	1
ENSG00000249992.1	TMEM158	3	45226624	3_32	0	0.0201570901938404	4.5552844660401	2.88969705623125e-07	-0.101033740895408	2
ENSG00000011376.9	LARS2	3	45486931	3_32	0	0.0550119250602864	13.8256953065184	2.39360673385243e-06	-1.94221728959749	1
ENSG00000144791.9	LIMD1	3	45554458	3_32	0	0.0301757185136854	8.26548167343787	7.84936927175383e-07	1.10886588159345	1
ENSG00000211456.10	SACM1L	3	45688625	3_32	0	0.0211446040806047	4.99434065359305	3.32343120035919e-07	-0.573941761021067	2
ENSG00000163817.15	SLC6A20	3	45796686	3_32	0	0.0201547488682692	4.55421784270645	2.88868486033659e-07	-0.0870221704881405	2
ENSG00000163818.16	LZTFL1	3	45916197	3_32	0	0.0647546676094551	15.3473050077499	3.12760699936986e-06	1.66488492308753	2
ENSG00000163820.14	FYCO1	3	45995932	3_32	0	0.020945600863243	4.9075155026398	3.23491949585121e-07	-0.378077804814699	1
ENSG00000163823.3	CCR1	3	46208231	3_32	0	0.0280186271010598	7.5822786868032	6.68583366698302e-07	-0.81270291538224	2
ENSG00000121807.5	CCR2	3	46353822	3_32	0	0.0201697571173849	4.56104956029894	2.89517242368577e-07	0.018708006093096	1
ENSG00000160791.13	CCR5	3	46370444	3_32	0	0.0257765887559314	6.81470892545211	5.52817429403734e-07	-0.846768686557462	2
ENSG00000012223.12	LTF	3	46484897	3_32	0	0.0273072063854294	7.34550505356498	6.3125947274594e-07	0.782400283114464	2
ENSG00000241186.9	TDGF1	3	46576012	3_32	0	0.0210174058747754	4.93893650398434	3.26679233287333e-07	0.432566910783683	2
ENSG00000163827.12	LRRC2	3	46547653	3_32	0	0.0263640285462325	7.02201400520503	5.82616041608508e-07	-0.78670843299332	1
ENSG00000261603.1	PRSS46	3	46736094	3_33	0	0.0164585182218842	7.71359756621208	3.99536704808698e-07	-0.90977432173562	2
ENSG00000178038.16	ALS2CL	3	46693690	3_33	0	0.0408545953877616	15.0714607094083	1.93778340850287e-06	1.73013631743216	2
ENSG00000181585.3	TMIE	3	46696489	3_33	0	0.277182893880595	32.2453648880441	2.81282487518766e-05	-3.34363337603729	1
ENSG00000188086.13	PRSS45	3	46744963	3_33	0	0.0156588553768143	7.36975176170158	3.63179934790774e-07	-0.870918388843154	2
ENSG00000178055.11	PRSS42	3	46834226	3_33	0	0.137161398226781	26.5427814091271	1.14574325135283e-05	-3.0286895926334	1
ENSG00000160801.13	PTH1R	3	46877309	3_33	0	0.0158446405724719	7.58373529378707	3.78159078805698e-07	-1.06498604191026	1
ENSG00000160796.16	NBEAL2	3	46979634	3_33	0	0.0111658661108643	4.58630413323718	1.61162590857802e-07	0.0430672026478785	2
ENSG00000160799.11	CCDC12	3	46982458	3_33	0	0.0114190417576222	5.1665967791675	1.85670626856342e-07	0.829986677581483	1
ENSG00000181555.20	SETD2	3	47163449	3_33	0	0.0113601085588869	4.98378068145571	1.78176481098649e-07	-0.674595446136608	2
ENSG00000114648.11	KLHL18	3	47287254	3_33	0	0.0112266716451208	4.70241029131284	1.66142412939589e-07	-0.20366361191152	1
ENSG00000076201.14	PTPN23	3	47380662	3_33	0	0.0134682565085881	6.04294168645678	2.56134899008793e-07	-0.0568758413586133	1
ENSG00000114650.18	SCAP	3	47476776	3_33	0	0.0138204152671101	6.2371717781652	2.71279996684676e-07	-0.0717023467060262	2
ENSG00000163832.15	ELP6	3	47513447	3_33	0	0.0139717740402792	6.50408724134812	2.85987390479361e-07	-0.796264305472925	1
ENSG00000114646.9	CSPG5	3	47580841	3_33	0	0.107338667342019	26.4766616844058	8.94393014995756e-06	3.33352613333819	1
ENSG00000229453.2	SPINK8	3	48327974	3_34	0	0.0170164471639891	21.5685393945925	1.15504418831077e-06	-4.88137590356087	1
ENSG00000173473.10	SMARCC1	3	47783493	3_34	0	0.0115306170121742	15.6408267723273	5.67572346108835e-07	3.58065778723783	1
ENSG00000047849.21	MAP4	3	48089403	3_34	0	0.0149176186913431	20.3196953641323	9.53950122945353e-07	4.29299536968517	1
ENSG00000164048.13	ZNF589	3	48241756	3_34	0	0.0130678681861963	19.2080715948028	7.8994614611273e-07	4.60510809782444	2
ENSG00000172113.8	NME6	3	48301516	3_34	0	0.016141054236774	21.3284584157408	1.08342870294395e-06	-4.80621269915738	2
ENSG00000164049.14	FBXW12	3	48372047	3_34	0	0.0131700785793391	6.6081489688426	2.73890623512641e-07	1.08517656975659	1
ENSG00000232112.3	TMA7	3	48440237	3_34	0	0.0174670170860055	8.32015314031586	4.57360905165881e-07	-0.687726356516607	1
ENSG00000164053.19	ATRIP	3	48446507	3_34	0	0.0127128654878104	5.85772004903569	2.34358676991134e-07	0.631454510899951	2
ENSG00000213689.11	TREX1	3	48465783	3_34	0	0.0156035175487386	7.50494137192444	3.68535044087808e-07	-0.607390123578489	2
ENSG00000114268.11	PFKFB4	3	48562511	3_34	0	0.0106785056389048	5.51966867895427	1.85495109780205e-07	0.781664769838207	1
ENSG00000145040.3	UCN2	3	48563473	3_34	0	0.0102550427497624	4.68773419302197	1.51289722706758e-07	-0.659466877283217	1
ENSG00000114270.17	COL7A1	3	48595323	3_34	0	0.0219385151853981	12.228226218141	8.44266717577653e-07	-1.755011479617	1
ENSG00000225697.12	SLC26A6	3	48634901	3_34	0	0.0127223755824349	7.28821147759536	2.91808643611665e-07	-1.74383232087883	1
ENSG00000068745.14	IP6K2	3	48694528	3_34	0	0.0145879876717063	7.65101623075785	3.51255784192552e-07	0.959699022575891	2
ENSG00000114302.15	PRKAR2A	3	48845667	3_34	0	0.0103300402056951	4.70353954398158	1.52909963677582e-07	-0.359408964001028	2
ENSG00000221883.2	ARIH2OS	3	48919429	3_34	0	0.0203678383343844	15.3197394884393	9.81985993017921e-07	-3.69922947788487	1
ENSG00000178467.17	P4HTM	3	48995534	3_34	0	0.0129056853523961	9.74106985396737	3.95636821349264e-07	2.79154598771856	1
ENSG00000178252.17	WDR6	3	49007280	3_34	0	0.0209496642234385	14.5897188921663	9.61906732583197e-07	-3.43325645368785	2
ENSG00000198218.10	QRICH1	3	49095877	3_34	0	0.016810287442305	13.0438536393738	6.90065047279436e-07	-3.50215323952451	1
ENSG00000177352.9	CCDC71	3	49165349	3_34	0	0.0339760259608913	19.7251662577182	2.10912454557655e-06	-3.89150670025693	1
ENSG00000185909.14	KLHDC8B	3	49171432	3_34	0	0.133848232194976	31.9632023929822	1.34639316439475e-05	-4.19680117390983	2
ENSG00000173421.16	CCDC36	3	49199901	3_34	0	0.0310933810564492	18.7846313569301	1.83814429019289e-06	3.82604134623582	1
ENSG00000188315.7	C3orf62	3	49277527	3_34	0	0.0140161584006568	8.00983102538624	3.53314389163657e-07	1.79199055766764	1
ENSG00000164076.16	CAMKV	3	49870905	3_35	3	0.07782860265985	26.1551573624866	6.40627450754615e-06	1.92589527409698	1
ENSG00000114316.12	USP4	3	49340655	3_35	0	0.00994568998889045	12.5384465001475	3.92452972528294e-07	-2.38323314865185	1
ENSG00000233276.3	GPX1	3	49358324	3_35	1	0.0519398319393361	39.4846792559084	6.4541362334714e-06	-4.05286145761972	1
ENSG00000067560.10	RHOA	3	49412205	3_35	0	0.0101463281897796	12.8657150937223	4.10820218587673e-07	-2.42601288592702	1
ENSG00000145022.4	TCTA	3	49412704	3_35	0	0.0091766255452842	5.55260230781084	1.60357232892933e-07	0.946865205803292	1
ENSG00000145020.15	AMT	3	49422917	3_35	0	0.0100340892669688	12.6688298419565	4.00058439995184e-07	2.39718064753078	1
ENSG00000145029.13	NICN1	3	49429438	3_35	0	0.00939844760415676	10.991949984655	3.25117122045015e-07	1.01376981165832	2
ENSG00000173531.15	MST1	3	49653194	3_35	0	0.00905649091902061	6.4987570782185	1.85224842059602e-07	0.642163905567541	2
ENSG00000164068.15	RNF123	3	49696796	3_35	0	0.0282878785281312	33.9456979267786	3.02199745559567e-06	-4.14947478863413	1
ENSG00000173540.12	GMPPB	3	49722998	3_35	0	0.00886419971643204	4.89662654492566	1.36598361093814e-07	0.312720607562588	1
ENSG00000185614.4	FAM212A	3	49803410	3_35	0	0.408900408202249	19.1440643825893	2.46354593197596e-05	-3.17266697766731	1
ENSG00000164078.12	MST1R	3	49903379	3_35	0	0.0139608057964489	19.4342391887134	8.53860656719866e-07	-2.72341082899301	2
ENSG00000004534.14	RBM6	3	49940636	3_35	0	0.0102609687328725	14.8771613650685	4.80415943153718e-07	2.0340209490806	1
ENSG00000001617.11	SEMA3F	3	50148075	3_35	0	0.0105336335432173	10.0906601054992	3.34508191117943e-07	0.173449005946895	1
ENSG00000188338.14	SLC38A3	3	50204954	3_35	0	0.0126335207110981	10.8635594487061	4.31922189150959e-07	-0.278048573643963	1
ENSG00000012171.19	SEMA3B	3	50267802	3_35	0	0.0296700528630579	16.0570269220768	1.49931342359675e-06	1.88927555793696	1
ENSG00000179564.3	LSMEM2	3	50278688	3_35	0	0.025882767092051	14.811391675267	1.2064672704044e-06	1.7941906525052	1
ENSG00000243477.5	NAT6	3	50299601	3_35	0	0.0122281429171011	8.49879828080369	3.270596750986e-07	-0.946828953275047	1
ENSG00000186792.16	HYAL3	3	50295266	3_35	0	0.0213002152096223	12.2408060642951	8.20546093861086e-07	1.82811762735369	2
ENSG00000007402.11	CACNA2D2	3	50504338	3_35	0	0.00881415241395411	5.57596832244168	1.54671332695673e-07	0.945194490860004	1
ENSG00000114735.9	HEMK1	3	50568446	3_35	0	0.0105580800045446	7.29720298686655	2.42465721736749e-07	1.36790766358067	2
ENSG00000114738.10	MAPKAPK3	3	50611291	3_35	0	0.00879933636821628	4.87794761386763	1.35081546860021e-07	-0.542649975106267	2
ENSG00000114737.15	CISH	3	50611939	3_35	0	0.00951344485584427	5.90919258949062	1.76919182268933e-07	0.975427845648219	1
ENSG00000088538.12	DOCK3	3	50673652	3_35	0	0.00918227391972259	5.59042180977657	1.61548821994876e-07	-0.896751657813177	1
ENSG00000145050.15	MANF	3	51380917	3_35	0	0.0275227223394724	14.3255017152755	1.24082405283069e-06	-1.72358791224791	2
ENSG00000259956.1	RBM15B	3	51391456	3_35	0	0.00876507243277425	4.60275564259559	1.2696452789803e-07	-0.144437334880974	1
ENSG00000164081.12	TEX264	3	51672163	3_35	0	0.0245503996631654	13.7493561462198	1.06230665389231e-06	-1.7957737485423	1
ENSG00000164082.14	GRM2	3	51707122	3_35	0	0.0100210984451454	7.36073595487718	2.32137627323482e-07	1.42740464817948	1
ENSG00000114767.6	RRP9	3	51941930	3_36	0	0.0496603868372468	27.5451861204155	4.30491700574594e-06	-2.46902259929705	1
ENSG00000041880.14	PARP3	3	51941929	3_36	0	0.0512030761528975	27.8295121745601	4.48446480979622e-06	2.48356163548443	1
ENSG00000180929.5	GPR62	3	51912114	3_36	0	0.00561225475287819	7.53548301332355	1.33093683657036e-07	1.02719394056929	1
ENSG00000114779.19	ABHD14B	3	51977896	3_36	0	0.0577655036649855	28.9523283956793	5.26333525951043e-06	-2.44443043999597	1
ENSG00000243989.8	ACY1	3	51982820	3_36	0	0.00522843867351008	6.88928244274355	1.13358732718941e-07	-0.917599629568622	1
ENSG00000162244.10	RPL29	3	52005208	3_36	0	0.00455625747694821	5.63398307441882	8.0785379594971e-08	0.497820643909799	1
ENSG00000164087.7	POC1A	3	52154292	3_36	0	0.0118596920162516	14.3697561064476	5.36329619048444e-07	1.82294811002752	1
ENSG00000239732.3	TLR9	3	52227452	3_36	0	0.00410061213587742	4.67318679684256	6.03074280492291e-08	0.334508184581388	1
ENSG00000247596.8	TWF2	3	52235475	3_36	0	0.00448779367836882	5.49598078835865	7.76223992095534e-08	0.632824863517593	2
ENSG00000164088.17	PPM1M	3	52245578	3_36	0	0.00455490327654606	5.63176423723179	8.07295624190475e-08	0.768665355023492	2
ENSG00000168237.17	GLYCTK	3	52291743	3_36	0	0.0337685719940047	23.9676742863982	2.54710919349274e-06	3.36625151055187	1
ENSG00000114841.17	DNAH1	3	52315396	3_36	0	0.00413553787016252	4.75048328561513	6.18270848808684e-08	0.518198199230454	2
ENSG00000010319.6	SEMA3G	3	52444898	3_36	0	0.0105269387733467	13.2797794453825	4.39948592763866e-07	2.00445821245379	1
ENSG00000114854.7	TNNC1	3	52454186	3_36	0	0.0040646871401322	4.59294684862294	5.87526576877345e-08	-0.206710209164248	2
ENSG00000010322.15	NISCH	3	52455611	3_36	0	0.00438695618722518	5.28872655682447	7.30168988934938e-08	-0.719281758775622	1
ENSG00000010327.10	STAB1	3	52495250	3_36	0	0.0040681183272413	4.60063927771115	5.89007375601343e-08	0.07095663598591	1
ENSG00000168268.10	NT5DC2	3	52533447	3_36	0	0.0156079573482391	16.8835142446184	8.29311889758717e-07	2.22839581808875	2
ENSG00000163938.16	GNL3	3	52681295	3_36	0	0.0270388955474234	21.919583819111	1.86522069691628e-06	3.39038910557295	2
ENSG00000016864.18	GLT8D1	3	52705620	3_36	0	0.0286597568815516	22.4586911148466	2.02565704044439e-06	-2.1804710383808	1
ENSG00000114904.12	NEK4	3	52771077	3_36	0	0.0321491672554826	23.5118640494138	2.37884290933481e-06	3.39169625348922	1
ENSG00000162267.12	ITIH3	3	52794612	3_36	0	0.0124399641709204	14.8022436159013	5.79502949549171e-07	-2.71208047504546	1
ENSG00000055955.15	ITIH4	3	52830677	3_36	0	0.010231723577701	13.0149071415402	4.19081844010417e-07	1.10177367324153	3
ENSG00000272573.5	MUSTN1	3	52834507	3_36	0	0.064121547893129	29.9289793943957	6.03955413820193e-06	3.26981555187806	1
ENSG00000213533.11	TMEM110	3	52897955	3_36	0	0.00404761857933289	4.55460363087697	5.80175175696755e-08	-0.878739766639018	1
ENSG00000163935.13	SFMBT1	3	53046971	3_36	0	0.0216827902607464	19.8982853876755	1.35781248578914e-06	-2.80077656226006	2
ENSG00000163933.9	RFT1	3	53091569	3_36	0	0.0172630470371525	17.8069609061308	9.67422609034888e-07	2.59019246767279	1
ENSG00000163932.13	PRKCD	3	53155654	3_36	0	0.0171873614308586	17.7663545569114	9.60984777779093e-07	1.9997717250321	1
ENSG00000163931.15	TKT	3	53256689	3_36	0	0.00559023439680828	7.50009605095482	1.31948913069272e-07	1.6050376769405	1
ENSG00000157388.15	CACNA1D	3	53328538	3_36	0	0.00490508763710129	6.30730133159971	9.73642055964748e-08	1.40281932469171	1
ENSG00000272886.5	DCP1A	3	53347519	3_36	0	0.00773464960475745	10.4636570468686	2.54702445419663e-07	1.62526475674448	2
ENSG00000016391.10	CHDH	3	53823890	3_36	0	0.00513367645234086	6.72237969653943	1.08607672450445e-07	-0.75649865397397	2
ENSG00000056736.9	IL17RB	3	53846762	3_36	0	0.00951513018485639	12.3555494970012	3.69986410775012e-07	1.64291962557478	2
ENSG00000113812.13	ACTR8	3	53882103	3_36	0	0.00428499426995177	5.07418466530343	6.84266829544312e-08	0.386420330881574	2
ENSG00000113811.10	SELENOK	3	53891990	3_36	0	0.00499012925092168	6.46359777700478	1.01506789318856e-07	0.902218247738042	1
ENSG00000157445.14	CACNA2D3	3	54122697	3_37	0	0.0234660903595759	5.12481613754055	3.7846698565475e-07	-0.32876976341526	2
ENSG00000180376.16	CCDC66	3	56460628	3_39	0	0.0320255714236614	11.1489257419962	1.12367025323803e-06	-1.89347068456789	2
ENSG00000163946.13	FAM208A	3	56682894	3_39	0	0.0195603441990433	6.61447244705984	4.07174599720471e-07	-1.20563949509324	1
ENSG00000163947.11	ARHGEF3	3	57077263	3_39	0	0.0244264341443012	8.65487300285518	6.65318722758903e-07	1.26901838936458	2
ENSG00000144730.17	IL17RD	3	57170597	3_39	0	0.0186945490419295	6.19913405243878	3.64716150106094e-07	0.835737611363099	1
ENSG00000163666.8	HESX1	3	57226802	3_39	0	0.0626163378688791	17.3683952679024	3.42260146633942e-06	2.04741599183879	1
ENSG00000174844.14	DNAH12	3	57544056	3_39	0	0.0175324280863187	5.61061022638454	3.0957161928552e-07	-0.87250766146658	2
ENSG00000168374.10	ARF4	3	57597538	3_39	0	0.0192357627798974	6.46094050561664	3.91123696007201e-07	1.00936422244259	2
ENSG00000174839.12	DENND6A	3	57692733	3_39	0	0.0174233539362285	5.55340747957865	3.04509098449736e-07	-1.00653297191617	2
ENSG00000163681.14	SLMAP	3	57755619	3_39	0	0.0513321225131156	15.5164359313606	2.5066296260488e-06	2.4450356874826	1
ENSG00000163684.11	RPP14	3	58306531	3_40	0	0.0304903193428076	14.8668666380295	1.42656114925525e-06	-1.6798982145534	2
ENSG00000168297.15	PXK	3	58332497	3_40	0	0.00990263646071565	4.5531305104294	1.41895920123665e-07	0.179908410092768	2
ENSG00000168291.12	PDHB	3	58431463	3_40	0	0.0124595326752229	6.65339382970763	2.60887912732392e-07	0.838010590494097	2
ENSG00000168309.16	FAM107A	3	58626677	3_40	0	0.0124712304641913	6.6619790277517	2.61469803063692e-07	-0.713809683610269	1
ENSG00000198643.6	FAM3D	3	58578073	3_40	0	0.010266840045808	4.88325921107477	1.57781306363801e-07	0.256671163552308	1
ENSG00000144724.19	PTPRG	3	61561600	3_41	0	0.0215387492840693	8.24746641746537	5.59049174501557e-07	0.968583688839327	1
ENSG00000114405.10	C3orf14	3	62295761	3_41	0	0.0232115339000855	8.93455910951133	6.52658413907425e-07	-1.1341474034948	1
ENSG00000163630.10	SYNPR	3	63237581	3_42	0	0.0164159728008775	5.39119833493835	2.78522898942213e-07	-0.494349348405727	1
ENSG00000163618.17	CADPS	3	62875160	3_42	0	0.0540045255747363	16.3722654905748	2.78258158953819e-06	-1.87701241830171	1
ENSG00000163632.12	C3orf49	3	63819161	3_43	0	0.126627215891866	24.8904077007893	9.91900347301501e-06	-2.76525368893824	1
ENSG00000163634.11	THOC7	3	63856221	3_43	0	0.0339439100151643	12.5447124567098	1.34008255064191e-06	-1.78489566133876	2
ENSG00000163635.17	ATXN7	3	63864984	3_43	0	0.0268516669543611	10.3846258253905	8.77548399419183e-07	-1.46806897013165	1
ENSG00000151276.23	MAGI1	3	66031041	3_44	0	0.116090661683191	21.3304531758207	7.79302990106607e-06	2.32302679769164	1
ENSG00000144741.17	SLC25A26	3	66236632	3_45	0	3.33066907387547e-16	381.003629715395	3.99364604860164e-19	2.71528103559593	1
ENSG00000144749.13	LRIG1	3	66501565	3_45	0	0	9.92701374167244	0	-0.970715848840832	1
ENSG00000172340.14	SUCLG2	3	67408138	3_45	0	0	7.38643114861316	0	0.834637027416265	2
ENSG00000163378.13	EOGT	3	69013777	3_46	0	0.0312269850765512	8.54698996988035	8.39947658373731e-07	1.00692296829169	1
ENSG00000144747.15	TMF1	3	69052218	3_46	0	0.0291170053001973	7.90228172658596	7.24116073807586e-07	-0.914977300780368	1
ENSG00000144744.16	UBA3	3	69078639	3_46	0	0.035186056376177	9.64844434995637	1.06840734291298e-06	1.39744166159734	1
ENSG00000187098.14	MITF	3	69739170	3_47	0	0.0223985640986953	4.72315114269567	3.32936182133018e-07	-0.135815685019402	1
ENSG00000163412.12	EIF4E3	3	71711724	3_48	0	0.013736824563551	10.0203756584718	4.33190903910899e-07	1.25006827928492	2
ENSG00000170837.2	GPR27	3	71752384	3_48	0	0.135670953611377	31.0185283187608	1.32439349831246e-05	2.89708592065885	2
ENSG00000163421.8	PROK2	3	71785567	3_48	0	0.00934073521588974	6.48051734135415	1.9050207565466e-07	0.786610227520267	1
ENSG00000144736.13	SHQ1	3	72861735	3_49	0	0.0196910709768433	6.26249052953849	3.88083692129608e-07	-0.732320208058453	1
ENSG00000172986.12	GXYLT2	3	72975199	3_49	0	0.0302005305089459	10.1948658060407	9.68958237535771e-07	-1.0839578667469	1
ENSG00000163605.14	PPP4R2	3	72996737	3_49	0	0.0169539379147952	4.88997171298631	2.60907106840747e-07	-0.638571929699815	1
ENSG00000113805.8	CNTN3	3	74521451	3_50	0	0	13.091839658371	0	0.312439906729537	1
ENSG00000185008.17	ROBO2	3	75906907	3_51	0	0.0214847954793114	5.18357286403323	3.50484975282333e-07	0.301561695980742	1
ENSG00000175161.13	CADM2	3	84936937	3_56	0	0.387923155991834	27.4796879474268	3.35479876704513e-05	4.39618820186518	1
ENSG00000064835.10	POU1F1	3	87277071	3_57	0	0.0588595952440505	17.588600816369	3.25804844301143e-06	2.36658783057418	1
ENSG00000206538.8	VGLL3	3	86909941	3_57	0	0.0152077334421804	4.87889281927518	2.33504224930308e-07	-0.148402006391356	2
ENSG00000083937.8	CHMP2B	3	87227121	3_57	0	0.0227106508285825	8.58223986270158	6.13393546104714e-07	-1.05459823100975	2
ENSG00000175105.6	ZNF654	3	88059041	3_58	0	0.0108189803585538	5.00019894894556	1.70248224152972e-07	0.357503213912061	2
ENSG00000163320.10	CGGBP1	3	88195691	3_58	0	0.0156410177214666	9.05732419714614	4.45834728364178e-07	1.76031648192803	1
ENSG00000044524.10	EPHA3	3	89107369	3_59	0	0.0274000905209135	12.2510192093758	1.05641167478725e-06	1.81857900049289	1
ENSG00000184500.14	PROS1	3	93974610	3_59	0	0.0121298802649188	4.77648468494113	1.82336610445673e-07	-0.0442084912790041	1
ENSG00000178750.2	STX19	3	94032097	3_59	0	0.0173063016494657	8.03063682576653	4.37384339281404e-07	-0.824683323815985	1
ENSG00000178700.7	DHFR2	3	94061265	3_59	0	0.0218080246036128	10.1519705999841	6.9674787609159e-07	1.12389638477113	2
ENSG00000178694.9	NSUN3	3	94062771	3_59	0	0.0128072312590597	5.27364968727086	2.12557044519174e-07	-0.595418951187702	1
ENSG00000080200.9	CRYBG3	3	97819433	3_61	0	0.0300282703729661	10.3756976508276	9.80520321906885e-07	1.49024571997408	2
ENSG00000170854.17	RIOX2	3	97967731	3_61	0	0.0527788806203275	15.595326695211	2.59038087917555e-06	1.92448946254638	2
ENSG00000080822.16	CLDND1	3	98523270	3_62	0	0.0240987511076021	5.13133151484285	3.89164828851227e-07	-0.443824019857709	1
ENSG00000057019.15	DCBLD2	3	98901239	3_62	0	0.0317572371357338	7.67213965018717	7.66775424414672e-07	-1.58457562160221	2
ENSG00000144810.15	COL8A1	3	99637984	3_62	0	0.0388113711370831	9.52390718457871	1.16327692622537e-06	-0.936827340576847	2
ENSG00000036054.12	TBC1D23	3	100261437	3_63	0	0.0295589455737458	10.0552983656864	9.3539032433612e-07	1.74175189937158	1
ENSG00000114021.11	NIT2	3	100334239	3_63	0	0.0252913798916082	8.62002869824559	6.86104409335191e-07	1.52633609958269	2
ENSG00000154174.7	TOMM70	3	100401425	3_63	0	0.0230883229129054	7.78219992765505	5.65462417160724e-07	-1.47882432952943	2
ENSG00000206535.7	LNP1	3	100402006	3_63	0	0.0162411537307924	4.55449832915952	2.3279111366188e-07	0.0850522562776544	1
ENSG00000181458.10	TMEM45A	3	100492481	3_63	0	0.0440305210918552	13.7369321352652	1.90349855586138e-06	-1.76964683578449	2
ENSG00000114354.13	TFG	3	100709093	3_63	0	0.0240945205554628	8.17425309805466	6.19833925919527e-07	1.40304667032601	2
ENSG00000154175.16	ABI3BP	3	100992739	3_64	0	0.0152619048491834	5.41774855040452	2.60217535807811e-07	0.76277247991978	2
ENSG00000081148.11	IMPG2	3	101320263	3_64	0	0.0153220226892498	5.45375974982966	2.62979004602955e-07	0.900089087008593	1
ENSG00000174173.6	TRMT10C	3	101561866	3_64	0	0.0740405303688931	20.0159868057709	4.66396734252297e-06	2.47386439253354	1
ENSG00000066422.4	ZBTB11	3	101677685	3_64	0	0.0162477548246396	5.99119971945351	3.06348760824821e-07	0.757379096858547	1
ENSG00000114391.12	RPL24	3	101687152	3_64	0	0.0188263158865047	7.34161391972176	4.34976562905398e-07	0.86577397941715	1
ENSG00000144815.15	NXPE3	3	101779081	3_64	0	0.0627996408806212	18.4737264517715	3.65107406011595e-06	2.34038069956466	1
ENSG00000170017.12	ALCAM	3	105360517	3_66	0	0.0114083506088051	4.57237382957839	1.64162351260268e-07	-0.195353905230992	1
ENSG00000138472.10	GUCA1C	3	108954349	3_67	0	0.0344151866803552	13.8597931391602	1.50112152242082e-06	1.77879673760106	1
ENSG00000144821.9	MYH15	3	108533471	3_67	0	0.0130501659728405	4.95314583231993	2.03425842631275e-07	-0.46285588413464	1
ENSG00000163507.13	KIAA1524	3	108588823	3_67	0	0.0154206356200801	6.48125391869525	3.14535946176651e-07	0.821895864893142	1
ENSG00000198919.12	DZIP3	3	108605518	3_67	0	0.0360700461360671	14.2935398452423	1.62254020929903e-06	1.76021597742071	1
ENSG00000177707.10	NECTIN3	3	111070094	3_69	0	0.0259521406177893	10.1353193079794	8.27788892938803e-07	1.37347986980803	1
ENSG00000153283.12	CD96	3	111292718	3_69	0	0.0285649114685446	11.0182884179849	9.90503449821651e-07	-1.37353368133975	1
ENSG00000240891.7	PLCXD2	3	111674240	3_69	0	0.0226602349931013	8.88833430905454	6.33860609592391e-07	-1.09003781692109	1
ENSG00000144824.20	PHLDB2	3	111732536	3_69	0	0.0143288547527591	4.68521412245566	2.11275869528764e-07	-0.197567703159827	1
ENSG00000144827.8	ABHD10	3	111978835	3_69	0	0.0229475674873698	9.00410251126479	6.50258533458099e-07	1.06338222411668	2
ENSG00000144834.13	TAGLN3	3	111998904	3_69	0	0.0143760419157893	4.71531717893925	2.13333576951579e-07	0.274356631233818	1
ENSG00000091972.18	CD200	3	112332846	3_69	0	0.0149582381162586	5.07885140127225	2.39086427290684e-07	-0.379402661214844	1
ENSG00000144848.10	ATG3	3	112561859	3_69	0	0.0142765376982031	4.65172334220542	2.08999740858044e-07	-0.152230593003704	2
ENSG00000138459.8	SLC35A5	3	112561371	3_69	0	0.0141569548847444	4.5747116436833	2.03818004967174e-07	0.108361574834206	1
ENSG00000091986.15	CCDC80	3	112649146	3_69	0	0.0185926710974068	7.07225920162802	4.13817573504908e-07	-0.789708784105966	1
ENSG00000163606.10	CD200R1	3	112974906	3_69	0	0.0143930108056618	4.72611816749231	2.14074629598845e-07	0.317068472227027	1
ENSG00000163607.15	GTPBP8	3	112991286	3_69	0	0.0147388403560487	4.94353407142759	2.29303044095302e-07	0.255209558101799	1
ENSG00000163608.14	NEPRO	3	113020058	3_69	0	0.0149443690446559	5.07035585706116	2.38465193563746e-07	-0.423244539120548	3
ENSG00000144857.14	BOC	3	113210770	3_70	0	0.0180921600106913	4.68681879380808	2.66856359191988e-07	-0.137877790739654	2
ENSG00000206530.10	CFAP44	3	113441300	3_70	0	0.0179549159579699	4.61699481220601	2.60886578395683e-07	-0.0330593109118805	1
ENSG00000072858.10	SIDT1	3	113533195	3_70	0	0.0206934471514363	5.91936655300401	3.85493491614797e-07	0.609532180195285	2
ENSG00000176542.9	USF3	3	113695274	3_70	0	0.145493807225367	24.1584676273973	1.10617252083084e-05	-3.24436800914089	1
ENSG00000178075.19	GRAMD1C	3	113827178	3_70	0	0.0179522290519044	4.6156416269897	2.60771086152255e-07	-0.409610521350305	1
ENSG00000184307.14	ZDHHC23	3	113948387	3_70	0	0.0189560223119276	5.11460740960476	3.05118463255279e-07	0.287807093057322	1
ENSG00000151576.10	QTRT2	3	114006229	3_70	0	0.0180095010409459	4.6448384727493	2.6325781362313e-07	-0.36359077918777	1
ENSG00000163617.10	CCDC191	3	114056663	3_70	0	0.0220827501135054	6.51603583006343	4.52840848473783e-07	-0.752355097684252	1
ENSG00000172020.12	GAP43	3	115503458	3_71	0	0.0240104823218006	8.58655413156232	6.48826784811713e-07	-0.822739466241182	1
ENSG00000144847.12	IGSF11	3	119145853	3_74	0	0.0637995640728197	20.4931061546637	4.1146649268477e-06	2.56539143206792	2
ENSG00000121578.12	B4GALT4	3	119240632	3_74	0	0.0145532058059863	6.85410226085852	3.13919449692372e-07	0.776983407011383	2
ENSG00000163389.10	POGLUT1	3	119469366	3_74	0	0.0391919820944251	15.9639886019311	1.96900858979742e-06	1.8405010363294	1
ENSG00000113845.9	TIMMDC1	3	119498262	3_74	0	0.0838068799573826	23.0537288525915	6.08036747458469e-06	-2.27754838738468	2
ENSG00000144843.11	ADPRH	3	119579733	3_74	0	0.0188100065550566	9.2054869440544	5.44934980394114e-07	-1.10835561408889	1
ENSG00000121577.13	POPDC2	3	119657615	3_74	0	0.0202999697530182	9.90494016529603	6.32785065682775e-07	-1.15711127945059	1
ENSG00000138495.6	COX17	3	119678349	3_74	0	0.0144753368641759	6.80497524032555	3.10001790555237e-07	0.723969289464858	1
ENSG00000183833.16	MAATS1	3	119702856	3_74	0	0.0114172835910094	4.63337184688815	1.6648262605198e-07	0.134627637215986	2
ENSG00000144852.17	NR1I2	3	119780660	3_74	0	0.0320280642725457	14.0995604949998	1.42116741173518e-06	-1.66433255353014	1
ENSG00000082701.14	GSK3B	3	120094435	3_74	0	0.0118517098129213	4.97491511041172	1.85556280117692e-07	0.187274929689427	1
ENSG00000163430.11	FSTL1	3	120458253	3_74	0	0.0136459962408838	6.26483891413291	2.6904450698339e-07	0.748009252097663	1
ENSG00000065518.7	NDUFB4	3	120596114	3_74	0	0.051666940577619	18.5267525409415	3.01245813625974e-06	-2.2119891156944	1
ENSG00000144840.8	RABL3	3	120742729	3_74	0	0.0113428465589805	4.57355366914697	1.63261886548702e-07	0.00306252489658339	1
ENSG00000153767.9	GTF2E1	3	120742872	3_74	0	0.0406702003328483	16.3065844998047	2.08712418522371e-06	-1.77878334250347	1
ENSG00000145087.12	STXBP5L	3	120907637	3_75	0	0	9.69688570956189	0	0.436377299234025	1
ENSG00000163833.7	FBXO40	3	121592799	3_75	0	0	66.6725028044932	0	-0.982348710249203	1
ENSG00000180353.10	HCLS1	3	121659058	3_75	0	0	100.489409541654	0	2.19541262755484	2
ENSG00000173230.15	GOLGB1	3	121749947	3_75	0	0	137.640274034798	0	2.23753920990725	1
ENSG00000173226.16	IQCB1	3	121738397	3_75	0	0	81.9554727537019	0	-2.51616260587042	2
ENSG00000114013.15	CD86	3	122056287	3_75	0	0	347.799388504161	0	-1.01198826010198	1
ENSG00000121552.3	CSTA	3	122325058	3_76	0	0.0173459471797105	10.7170405309507	5.85035023863389e-07	-2.43727788559975	1
ENSG00000114023.15	FAM162A	3	122384273	3_76	0	0.0166723788356383	7.68263296530228	4.0310355574653e-07	-1.06521090330278	1
ENSG00000196981.3	WDR5B	3	122416042	3_76	0	0.0158712597454818	11.47108302741	5.72960649716484e-07	-2.62240709632367	2
ENSG00000138496.16	PARP9	3	122564888	3_76	0	0.0354359165945518	18.2711823166882	2.03760170653403e-06	3.00860965240652	1
ENSG00000173200.12	PARP15	3	122577987	3_76	0	0.0153613725645025	8.02937600522219	3.88168949176705e-07	-1.51813585610397	2
ENSG00000173193.13	PARP14	3	122680360	3_76	0	0.0120083593913237	4.74101635605352	1.79169509380321e-07	0.383237634166414	2
ENSG00000169087.10	HSPBAP1	3	122793842	3_76	0	0.0213432587853949	9.38349308072547	6.30281038579801e-07	-0.95780412802621	2
ENSG00000138463.8	DIRC2	3	122796276	3_76	0	0.0123284482293127	4.7283652289733	1.83454514922486e-07	0.0142819372185125	1
ENSG00000065485.19	PDIA5	3	123066749	3_76	0	0.0213513404155748	9.71251131979019	6.52627930660083e-07	1.04246264634549	1
ENSG00000121542.11	SEC22A	3	123201160	3_76	0	0.0123058015742633	5.22101508189257	2.02196591117676e-07	0.893689855547138	2
ENSG00000206527.9	HACD2	3	123585847	3_76	0	0.0284179210995663	11.781785291016	1.05368884360897e-06	1.78844767839291	1
ENSG00000175455.14	CCDC14	3	123963214	3_77	0	0.0297036034422633	11.4675007143789	1.07198050596934e-06	-1.74195195657381	1
ENSG00000114491.13	UMPS	3	124730301	3_77	0	0.0196035285278759	6.90734044333048	4.26141749380275e-07	0.492000507648995	2
ENSG00000082781.11	ITGB5	3	124901003	3_77	0	0.0197194663484463	9.89621518185896	6.14148310503255e-07	1.84352798967379	1
ENSG00000221955.10	SLC12A8	3	125212258	3_77	0	0.0152527929563995	5.30230704960781	2.54520766438583e-07	-0.457867863290652	1
ENSG00000163885.11	CFAP100	3	126394860	3_79	0	0.0058892130791901	5.33192472698069	9.88212291250205e-08	0.371372962765056	1
ENSG00000114520.10	SNX4	3	125519762	3_79	0	0.00638119996791398	6.06407968783593	1.21780072349825e-07	-0.618385112824893	2
ENSG00000144909.7	OSBPL11	3	125595329	3_79	0	0.00792499027601235	8.04208196949386	2.00574725753675e-07	0.867759786260008	2
ENSG00000189366.9	ALG1L	3	125931221	3_79	0	0.00636523992010385	6.04126323498144	1.21018429071419e-07	0.783352829274915	1
ENSG00000114544.16	SLC41A3	3	126100697	3_79	0	0.00678830125949226	6.6285909428924	1.41609144955832e-07	-0.768072065557676	2
ENSG00000144908.13	ALDH1L1	3	126198488	3_79	0	0.0055576072799941	4.80314228146625	8.40083162141918e-08	-0.219538413349255	1
ENSG00000070476.14	ZXDC	3	126471761	3_79	0	0.00588536392632277	5.32596416718701	9.86462401179847e-08	-0.405344188797733	1
ENSG00000180767.9	CHST13	3	126490427	3_79	0	0.00633727278430718	6.0010716605923	1.19685127838984e-07	0.602137020983657	2
ENSG00000159650.8	UROC1	3	126518056	3_79	0	0.00645052836757065	6.16273057628371	1.25105800096972e-07	-0.640224987216653	1
ENSG00000197763.14	TXNRD3	3	126655148	3_79	0	0.0559444300528524	26.0121963872525	4.57976139185567e-06	-2.77545885153746	2
ENSG00000159685.10	CHCHD6	3	126696613	3_79	0	0.00679339874155804	6.63543901168933	1.41861890115295e-07	-0.780020800302439	2
ENSG00000114554.11	PLXNA1	3	126988533	3_79	0	0.0116258878650899	11.5441831150124	4.2237510271845e-07	-1.498213929468	1
ENSG00000073111.13	MCM2	3	127800337	3_79	0	0.00649378480111962	6.22372314795749	1.27191219574207e-07	0.604048008235285	1
ENSG00000114626.17	ABTB1	3	127672535	3_79	0	0.00977453899180458	9.9584010324112	3.0633376507402e-07	1.26095714271698	1
ENSG00000074416.13	MGLL	3	127747245	3_79	0	0.027193249366673	19.337023083376	1.65485404028071e-06	2.19566064659753	1
ENSG00000187715.13	KBTBD12	3	127914677	3_79	0	0.0114474055779971	11.402656515138	4.10792102681243e-07	1.36146793364412	2
[truncated: 7,666 more rows]
