# Supplementary material for: Adjusting for genetic confounders in transcriptome-wide association studies improves discovery of risk genes of complex traits
Source: Nat Genet. 2024 Jan 26;56(2):336–47. doi: 10.1038/s41588-023-01648-9 (PMC10864181; doi:10.1038/s41588-023-01648-9)
Supplement: Supplementary file 5 — cTWAS results of all analyzed genes across all tissues for IBD, SCZ, and SBP. Results are stored separately for each combination of traits and tissues. Column legends for each set of results are the same as in Supplementary Table 1. [file 41588_2023_1648_MOESM5_ESM.zip › SBP_Brain_Hypothalamus.csv]

id	genename	chrom	pos	region_tag	cs_index	PIP	tau2	PVE	z	num_eqtl
ENSG00000237330.2	RNF223	1	1074660	1_1	0	0.0256946390427374	10.0873231006006	8.15694298033696e-07	-1.2812448894638	1
ENSG00000188976.10	NOC2L	1	959139	1_1	0	0.0879283552306607	20.9989111329141	5.81078355442244e-06	2.25612452569632	1
ENSG00000187961.13	KLHL17	1	960326	1_1	0	0.110918669903884	23.0674774196607	8.05218475118061e-06	-2.47395050652676	1
ENSG00000187642.9	PERM1	1	982112	1_1	0	0.0163109801479768	6.01703640711139	3.08867115397595e-07	0.640290765460154	1
ENSG00000188290.10	HES4	1	1000018	1_1	0	0.0395292405988443	14.3989044155118	1.79125284654332e-06	1.92178119278083	1
ENSG00000187608.8	ISG15	1	1001107	1_1	0	0.0162397312906751	5.98592369204403	3.0592783186138e-07	-0.641233432091029	1
ENSG00000131591.17	C1orf159	1	1088408	1_1	0	0.0140163013882947	4.63621074238601	2.04505771964891e-07	-0.237409176189569	3
ENSG00000186827.10	TNFRSF4	1	1213065	1_1	0	0.015142726738815	5.27683754887614	2.51470348281217e-07	0.220297818870528	1
ENSG00000078808.16	SDF4	1	1231507	1_1	0	0.0139762563854916	4.85597915332581	2.13587900229372e-07	1.01232054427385	1
ENSG00000184163.3	C1QTNF12	1	1246946	1_1	0	0.0249312223707789	11.4172856018759	8.95808978678664e-07	2.13869253556378	1
ENSG00000160087.20	UBE2J2	1	1274159	1_1	0	0.0156998238023857	5.80937535501058	2.87033898788333e-07	-0.572523217143432	1
ENSG00000162572.20	SCNN1D	1	1280024	1_1	0	0.0140340040814616	5.07695616120999	2.24230138685343e-07	0.893189566440219	2
ENSG00000131584.18	ACAP3	1	1309988	1_1	0	0.0447995210270598	22.5422682133711	3.17819073504201e-06	4.33219942735622	1
ENSG00000224051.6	CPTP	1	1325353	1_1	0	0.0587098170643731	23.1365817267884	4.27483046845882e-06	4.76061422536212	1
ENSG00000169962.4	TAS1R3	1	1331096	1_1	0	0.0458218467521434	23.5604587117204	3.39754567526657e-06	4.62996103631591	1
ENSG00000162576.16	MXRA8	1	1361438	1_1	0	0.518078286801713	28.7863980006997	4.69344453866663e-05	-5.48669774595585	2
ENSG00000175756.13	AURKAIP1	1	1375267	1_1	0	0.014126082121582	6.97580030931324	3.10116404618403e-07	1.99326946334592	1
ENSG00000242485.5	MRPL20	1	1407232	1_1	0	0.0223342147469866	8.15016472011673	5.72856766814583e-07	1.03546137560388	1
ENSG00000235098.8	ANKRD65	1	1421170	1_1	0	0.0883591871845235	26.6625514914443	7.41416749450683e-06	-4.97778468491838	2
ENSG00000179403.11	VWA1	1	1434243	1_1	0	0.0204553094946354	7.29655707370299	4.69713467612889e-07	-0.620685803197656	2
ENSG00000215915.9	ATAD3C	1	1434243	1_1	0	0.134499660732254	29.0636407692004	1.23021262457799e-05	-4.10419911202348	2
ENSG00000160072.19	ATAD3B	1	1531013	1_1	0	0.058186585735338	19.7769491682336	3.62152214719829e-06	-2.95010250874071	1
ENSG00000160075.11	SSU72	1	1560765	1_1	0	0.0208920731611663	8.62411378468196	5.67028632652298e-07	-0.72502045656872	1
ENSG00000228594.3	FNDC10	1	1599330	1_1	0	0.0170424041568291	6.83850980147147	3.66776335992982e-07	1.0061172773869	1
ENSG00000189409.13	MMP23B	1	1631710	1_1	0	0.0248345311188781	9.80528288174615	7.66346302032791e-07	1.19239606027116	2
ENSG00000008128.22	CDK11A	1	1724489	1_1	0	0.0150802943512686	5.83483444498481	2.76915541334781e-07	-1.09505901411711	1
ENSG00000008130.15	NADK	1	1780639	1_1	0	0.0728322532913842	24.7814269004788	5.68013985956933e-06	3.36962177948407	1
ENSG00000169885.9	CALML6	1	1915022	1_1	0	0.0163490371666849	6.82378916627353	3.51096705932979e-07	1.14403936673186	2
ENSG00000205116.3	TMEM88B	1	1426175	1_1	0	0.0139754901396576	7.26729519309222	3.19630948195904e-07	-2.04650400385903	1
ENSG00000187730.8	GABRD	1	2019112	1_2	0	0.0420361162405177	20.3471577383634	2.69175364544268e-06	-2.23742275113607	1
ENSG00000162585.16	FAAP20	1	2189679	1_2	0	0.00921650719889844	6.26931989234174	1.81842657905061e-07	-0.976374369937212	1
ENSG00000157933.9	SKI	1	2228951	1_2	0	0.0821602862756513	26.216043756663	6.77856977429846e-06	2.65195375863267	1
ENSG00000116151.13	MORN1	1	2385630	1_2	0	0.0129998021208598	9.73364424102628	3.98218272777646e-07	-1.15258669170705	2
ENSG00000157916.19	RER1	1	2391287	1_2	0	0.00767426107475688	4.7002766659823	1.13519106788069e-07	0.17268584364208	1
ENSG00000157911.9	PEX10	1	2412603	1_2	0	0.0144738320225506	10.631553705983	4.84271865906088e-07	-1.18530855993867	1
ENSG00000157873.17	TNFRSF14	1	2556224	1_2	0	0.0100817770705337	7.22298050177713	2.29172502010136e-07	-0.913805932220423	1
ENSG00000157870.14	FAM213B	1	2586412	1_2	0	0.00758850938447475	4.60834214106807	1.10055097919666e-07	-0.0671367909861589	2
ENSG00000142606.15	MMEL1	1	2633026	1_2	0	0.00787989218706298	4.97115532216473	1.23278284408072e-07	0.266847632575402	1
ENSG00000215912.12	TTC34	1	2800905	1_2	0	0.0079322736965296	5.03107138582852	1.25593494398718e-07	0.301266931825815	2
ENSG00000142611.16	PRDM16	1	3082639	1_2	0	0.0080627793085778	5.18299615054158	1.31514801132401e-07	-0.325257953205019	1
ENSG00000130762.14	ARHGEF16	1	3454845	1_2	0	0.00797333368245223	4.99947587296782	1.25450787000452e-07	0.0367152292615594	1
ENSG00000162591.15	MEGF6	1	3566778	1_2	0	0.00813404042739563	5.26970877593942	1.34896883199245e-07	0.587280815499217	2
ENSG00000158109.14	TPRG1L	1	3641358	1_2	0	0.0385606510558205	19.0712543850092	2.31436893174319e-06	-1.77903875193449	1
ENSG00000116213.15	WRAP73	1	3654753	1_2	0	0.021508692648968	14.5872752226529	9.87409188711857e-07	-1.69826145338453	2
ENSG00000235169.7	SMIM1	1	3772844	1_3	0	0.088774015932369	17.3688085037825	4.8524924401929e-06	-1.89979352604239	1
ENSG00000130764.9	LRRC47	1	3775163	1_3	0	0.0515666218866736	12.2345045302486	1.98547325629929e-06	1.41243770957658	1
ENSG00000169598.15	DFFB	1	3885454	1_3	0	0.0227163006559052	4.59554733651301	3.28536650914462e-07	0.05565089953797	1
ENSG00000198912.10	C1orf174	1	3891607	1_3	0	0.0264277632116818	5.99942797120612	4.9897550252263e-07	-0.548675488546313	1
ENSG00000196581.10	AJAP1	1	4654263	1_4	0	0.0226402773303476	6.71669370944673	4.78570870311232e-07	-0.729952804125725	1
ENSG00000131697.17	NPHP4	1	5993995	1_5	0	0.0412946205239794	11.7235302867838	1.52356456376353e-06	1.70598832527646	2
ENSG00000158286.12	RNF207	1	6205436	1_5	0	0.0198037803941944	4.67955141277016	2.91649541852636e-07	-0.155874183901011	1
ENSG00000116251.9	RPL22	1	6208961	1_5	0	0.0208856351192265	5.12485945798996	3.3685160431307e-07	0.311583407714358	1
ENSG00000116237.15	ICMT	1	6235565	1_5	0	0.0210693328811871	5.22239930410735	3.46281933120331e-07	0.353267086624581	2
ENSG00000187017.15	ESPN	1	6424625	1_5	0	0.036675839820963	10.7950114172383	1.24598308629977e-06	-1.60942742390928	1
ENSG00000171680.21	PLEKHG5	1	6517705	1_5	0	0.0360095588125677	13.9121607971073	1.5765994210406e-06	-2.48595820900268	1
ENSG00000173662.20	TAS1R1	1	6554687	1_5	0	0.0196538153389008	5.17076991476297	3.19824005566241e-07	0.728803745158762	1
ENSG00000204859.12	ZBTB48	1	6579883	1_5	0	0.033743342362393	12.4359152372837	1.32061074114366e-06	-2.15095323030714	2
ENSG00000041988.15	THAP3	1	6625382	1_5	0	0.0221133726941323	6.89170624651985	4.79612746740476e-07	-1.27197053434908	1
ENSG00000007923.15	DNAJC11	1	6701642	1_5	1	0.0496954700672094	15.6432563022896	2.44654347490234e-06	-3.67467606462821	1
ENSG00000049247.13	UTS2	1	7854300	1_6	0	0.0159389436004657	4.75095324083101	2.38313839492359e-07	-0.106483829586107	1
ENSG00000049245.12	VAMP3	1	7773891	1_6	0	0.0163086248745046	4.92029241379967	2.52532472445759e-07	0.109004100761545	1
ENSG00000116288.12	PARK7	1	7954388	1_6	0	0.0165670841092024	5.70898071692161	2.97655304779971e-07	-0.919941738707581	2
ENSG00000142583.17	SLC2A5	1	9087829	1_6	0	0.0375299408572314	12.7363969599676	1.50429648294532e-06	1.68607283955321	2
ENSG00000049239.12	H6PD	1	9235385	1_6	0	0.0199982133499867	6.81494682380042	4.28906514319804e-07	0.894177829800297	1
ENSG00000171612.6	SLC25A33	1	9539060	1_7	0	0.0132084412910066	5.00546820700435	2.080679800922e-07	0.166558111837109	1
ENSG00000171603.16	CLSTN1	1	9824341	1_7	0	0.0248999933813076	10.6069711850102	8.31188631150117e-07	1.45900586070764	1
ENSG00000162444.11	RBP7	1	9997612	1_7	0	0.0126219883759507	4.76567409072224	1.89304565722746e-07	0.187971933054064	1
ENSG00000130939.18	UBE4B	1	10033012	1_7	0	0.0172644630383172	7.44701869568353	4.04617342400994e-07	-0.89329269347405	2
ENSG00000054523.17	KIF1B	1	10210333	1_7	0	0.0515270446442473	16.9608804620727	2.75037936509048e-06	-2.80784112636963	2
ENSG00000142657.20	PGD	1	10398376	1_7	0	0.0147955474311207	5.87278338411783	2.73453819975242e-07	-0.190749171933445	2
ENSG00000175279.21	CENPS	1	10430482	1_7	0	0.0145790327670794	5.74126532403863	2.6341791223291e-07	0.00693669126636849	1
ENSG00000241563.3	CORT	1	10449352	1_7	0	0.0160099454575314	6.43657992132903	3.24305259645888e-07	-0.171268748515396	1
ENSG00000204624.7	DISP3	1	11478999	1_8	0	0.0264062993666135	5.39775426571483	4.48569380866585e-07	-0.425609156276742	1
ENSG00000175262.14	C1orf127	1	10982502	1_8	0	0.0424392659565001	9.81628237783441	1.31106396311933e-06	1.04157961749908	1
ENSG00000120948.16	TARDBP	1	11012192	1_8	0	0.0320713245445609	7.20424373039642	7.27133690766007e-07	0.844711571824196	1
ENSG00000116649.9	SRM	1	11060199	1_8	0	0.0243874867918957	4.65968536426438	3.57628905616884e-07	-0.0516242185006453	2
ENSG00000171824.13	EXOSC10	1	11100310	1_8	0	0.0526923297019375	11.8429870863335	1.96389213104752e-06	1.84186053764027	2
ENSG00000171819.4	ANGPTL7	1	11189075	1_8	0	0.0872435965057543	16.6087348954156	4.5601495675481e-06	2.3090566010915	1
ENSG00000198793.12	MTOR	1	11262571	1_8	0	0.0578879963048329	12.726680412211	2.31852951866809e-06	1.99219441178106	1
ENSG00000120942.13	UBIAD1	1	11277502	1_8	0	0.0500130129235766	11.3534050540115	1.78697355090062e-06	1.79852098189547	1
ENSG00000132879.13	FBXO44	1	11654311	1_8	0	0.0543189316784481	12.1285301475048	2.07332968410252e-06	-1.38545541156064	1
ENSG00000116663.10	FBXO6	1	11663828	1_8	0	0.0368500579153209	8.49803116829728	9.85520058655302e-07	-1.06004398364613	2
ENSG00000162490.6	DRAXIN	1	11691235	1_8	0	0.0275170376348437	5.78037017538834	5.00571711636955e-07	-0.586601674609344	1
ENSG00000177674.15	AGTRAP	1	11730868	1_9	0	0.0124530842576566	6.54960309595856	2.56685231997647e-07	0.238127100233296	2
ENSG00000177000.10	MTHFR	1	11794419	1_9	3	0.553577831911751	47.1451280473505	8.21342855468513e-05	10.4574707003597	1
ENSG00000011021.21	CLCN6	1	11806385	1_9	0	0.00966362905630602	27.2150273619001	8.27671498022436e-07	-5.56180908383836	1
ENSG00000116685.15	KIAA2013	1	11926564	1_9	0	0.0433663247315442	18.9871474223026	2.59132159104615e-06	-1.5841603031764	2
ENSG00000083444.16	PLOD1	1	11935354	1_9	0	0.0100609812227406	6.21983372025713	1.96937348603246e-07	0.677250252860618	2
ENSG00000116691.10	MIIP	1	12022869	1_9	0	0.00967961173643228	6.13569292572692	1.86909134912576e-07	1.57370835168059	1
ENSG00000028137.18	TNFRSF1B	1	12166660	1_9	0	0.0108103269096814	6.04904468297077	2.05794893263921e-07	0.863846516859929	1
ENSG00000162496.8	DHRS3	1	12615264	1_9	0	0.0161561273592219	9.77847842835153	4.97184434713179e-07	-1.30166237987771	1
ENSG00000162493.16	PDPN	1	13523543	1_10	0	0.0251687218827181	4.6861532848814	3.71181759244465e-07	0.170644296933526	1
ENSG00000116731.22	PRDM2	1	13698512	1_10	0	0.0249232592882838	4.5952159496082	3.60429006708782e-07	-0.0450857385723339	1
ENSG00000189337.16	KAZN	1	13892372	1_10	0	0.0357672210527855	7.95391365070508	8.9531331715584e-07	-0.960156461769938	1
ENSG00000117122.13	MFAP2	1	16985387	1_12	0	0.0389935861066639	8.17571154182362	1.00329283656333e-06	0.960774092908028	1
ENSG00000159363.17	ATP13A2	1	17011965	1_12	0	0.0270992708580361	4.78852718061846	4.08383828617886e-07	0.271951993960054	2
ENSG00000117118.9	SDHB	1	17045190	1_12	0	0.0302981129593898	5.82539375465093	5.5545622717995e-07	-0.530768661570125	1
ENSG00000159339.13	PADI4	1	17317968	1_12	0	0.0429539761340781	9.07923135027632	1.22733022003041e-06	-1.08683320393749	1
ENSG00000117154.11	IGSF21	1	18111835	1_12	0	0.0789950481941054	14.8144330462138	3.68293350344608e-06	1.66184423604064	1
ENSG00000158748.3	HTR6	1	19665573	1_13	0	0.04405685017719	14.8522503636657	2.05927657579806e-06	1.69611497728336	1
ENSG00000159423.16	ALDH4A1	1	18903008	1_13	0	0.0178256916908892	6.44256982234261	3.61421928127124e-07	-0.707134530325035	1
ENSG00000127481.14	UBR4	1	19202710	1_13	0	0.0152758509248496	5.01522550849192	2.41104241715999e-07	0.398520442419924	1
ENSG00000053372.4	MRTO4	1	19249541	1_13	0	0.0156239423862981	5.22346494068567	2.56837412873232e-07	0.538732578886391	2
ENSG00000053371.12	AKR7A2	1	19311596	1_13	0	0.0146685911739627	4.64038507829415	2.14215750559407e-07	0.037969021784159	1
ENSG00000040487.12	PQLC2	1	19354964	1_13	0	0.0213092644876244	8.0950830644889	5.42873625730858e-07	-1.07087618989221	1
ENSG00000077549.17	CAPZB	1	19485158	1_13	0	0.0153513411855563	5.06078496185483	2.44496801349994e-07	0.399404318689412	1
ENSG00000173436.13	MINOS1	1	19596564	1_13	0	0.0152445200547693	4.99625187449613	2.39699459013687e-07	0.307594151707895	2
ENSG00000158747.13	NBL1	1	19649383	1_13	0	0.0187570893594328	6.91383673994239	4.08125321939705e-07	-0.7608296244672	1
ENSG00000169914.5	OTUD3	1	19882213	1_13	0	0.0250271412175007	9.58610624628648	7.55026954032923e-07	-1.19948578110461	3
ENSG00000188257.10	PLA2G2A	1	19979930	1_13	0	0.0595925819938472	17.6861102253179	3.31690859518519e-06	-1.91492176661368	1
ENSG00000158816.15	VWA5B1	1	20291737	1_14	0	0.0282801768989608	5.74641766938087	5.1143245474614e-07	-0.569466631792702	1
ENSG00000162543.5	UBXN10	1	20186547	1_14	0	0.0385834596809472	8.63872461908253	1.04896203678058e-06	1.04783442982467	1
ENSG00000090432.6	MUL1	1	20508245	1_14	0	0.0329154749857056	7.15795230857012	7.41477369794286e-07	0.967222691717391	2
ENSG00000183114.7	FAM43B	1	20551955	1_14	0	0.0288589019335612	5.93469914333559	5.38998409406999e-07	0.739345931791235	2
ENSG00000158825.5	CDA	1	20608589	1_14	0	0.112089854548515	18.7218051935623	6.60424234166063e-06	2.16877235044098	1
ENSG00000158828.7	PINK1	1	20633253	1_14	0	0.028842613716483	5.92934329277269	5.38208042025787e-07	0.813998523762443	2
ENSG00000117245.12	KIF17	1	20717668	1_14	0	0.0385517375390368	8.63116757763045	1.04718274863024e-06	1.74219632676521	2
ENSG00000189410.11	SH2D5	1	20732634	1_14	0	0.0284516454793909	5.80266203846823	5.19569488205397e-07	-0.671904235290897	2
ENSG00000117298.14	ECE1	1	21345450	1_14	0	0.0424928824712628	9.53975987758504	1.27574128187935e-06	-0.864148651931236	1
ENSG00000187980.6	PLA2G2C	1	20174949	1_14	0	0.0268931432655065	5.27930770337605	4.46814763652335e-07	0.440705257604312	2
ENSG00000142794.18	NBPF3	1	21439691	1_15	0	0.0203214251776881	6.6408979789505	4.24707513963326e-07	0.619020307114776	1
ENSG00000076864.19	RAP1GAP	1	21669538	1_15	0	0.0186999994164788	5.97592253720154	3.51686361016986e-07	0.933218886044035	1
ENSG00000090686.15	USP48	1	21783925	1_15	0	0.0344506051871279	11.5448987508784	1.25168762247486e-06	1.5534746131301	1
ENSG00000142798.17	HSPG2	1	21936377	1_15	0	0.0162799181597807	4.59498142938227	2.35420865248134e-07	0.00319500462713158	1
ENSG00000070831.15	CDC42	1	22048572	1_15	0	0.0240612977230316	8.05971349709384	6.1030597888905e-07	0.973593010329269	2
ENSG00000162552.14	WNT4	1	22143958	1_15	0	0.0624381587817326	17.2523328749799	3.39005614218326e-06	1.93949596098025	2
ENSG00000184677.16	ZBTB40	1	22427380	1_15	0	0.0187245974414205	6.05498526434197	3.56807975945343e-07	0.745299463127537	1
ENSG00000159189.11	C1QC	1	22872126	1_16	0	0.0222951652644179	6.05198221630435	4.24636491404746e-07	-0.590856927644175	1
ENSG00000173369.15	C1QB	1	22872126	1_16	0	0.0222951652644179	6.05198221630435	4.24636491404746e-07	-0.590856927644175	1
ENSG00000004487.15	KDM1A	1	23017420	1_16	0	0.0190447499074879	4.59250513964229	2.75254164647306e-07	-0.0100617844709409	1
ENSG00000169641.13	LUZP1	1	23179401	1_16	0	0.0202997066078668	5.18332608490226	3.31136661620054e-07	-0.394650826197105	1
ENSG00000125945.14	ZNF436	1	23367745	1_16	0	0.0223011740188033	6.0544913032373	4.24927032071433e-07	-0.67226510316192	1
ENSG00000204219.9	TCEA3	1	23375090	1_16	0	0.0996249357627125	20.100403503111	6.30204940866845e-06	2.56829090226385	2
ENSG00000088280.18	ASAP3	1	23484568	1_16	0	0.0212245586066976	5.59601659093605	3.73789101312255e-07	0.873068619594444	2
ENSG00000197880.8	MDS2	1	23581212	1_16	0	0.0443172557711488	12.4451882844065	1.73573453778756e-06	-1.49223694973677	1
ENSG00000227868.5	C1orf234	1	23015869	1_16	0	0.0276652474352421	8.05431560077673	7.01248871822287e-07	1.28308992735387	1
ENSG00000142676.12	RPL11	1	23691734	1_17	0	0	137.977529779222	0	0.782701005098859	1
ENSG00000117308.14	GALE	1	23800401	1_17	0	0	145.939381595218	0	0.499403097271551	2
ENSG00000117305.14	HMGCL	1	23838758	1_17	0	0	3279.04282365359	0	3.00687374854056	1
ENSG00000179163.11	FUCA1	1	23868759	1_17	0	0	518.93255203566	0	-0.159662639112034	1
ENSG00000185436.11	IFNLR1	1	24180723	1_17	0	0	19.5782528797988	0	-0.173726394930602	3
ENSG00000001460.17	STPG1	1	24417293	1_17	0	0	9.35861411284374	0	0.0546181956079501	1
ENSG00000001461.16	NIPAL3	1	24415329	1_17	0	0	9.53286835572438	0	-0.303519318103881	2
ENSG00000117602.11	RCAN3	1	24502439	1_17	0	0	8.5474558508264	0	-0.802567099418273	1
ENSG00000184454.6	NCMAP	1	24555515	1_17	0	0	23.3315275538532	0	-1.67643616045317	2
ENSG00000169504.14	CLIC4	1	24745177	1_17	0	0	17.4024301856086	0	-1.74342119476527	1
ENSG00000020633.18	RUNX3	1	24965206	1_17	0	0	6.11859611702991	0	-0.600121637928093	1
ENSG00000174950.10	CD164L2	1	27383368	1_19	0	0.0541117512584455	20.7172923748065	3.52804047072269e-06	2.82607222558541	1
ENSG00000090020.10	SLC9A1	1	27167188	1_19	0	0.0102277115726838	5.25024879611755	1.68992460744855e-07	-1.07065885766664	1
ENSG00000142784.15	WDTC1	1	27234636	1_19	0	0.0102363579785744	5.25804235436785	1.69386392636491e-07	-0.596101632544026	1
ENSG00000186501.14	TMEM222	1	27335461	1_19	0	0.043015413467348	18.5670582010865	2.51348428467321e-06	2.07841614258396	1
ENSG00000142765.17	SYTL1	1	27342119	1_19	0	0.184375537577102	32.5073155808108	1.8862244961198e-05	3.10963521318831	2
ENSG00000142733.14	MAP3K6	1	27367112	1_19	0	0.011419122121878	6.26673126303348	2.25207454815896e-07	-0.771656248609901	2
ENSG00000142748.12	FCN3	1	27375143	1_19	0	0.0787753438643879	24.2623895751119	6.0149615166172e-06	2.58994831224582	1
ENSG00000181773.6	GPR3	1	27315196	1_19	0	0.0229290440607547	12.7125139085376	9.17331619843702e-07	-1.63493568886993	1
ENSG00000158195.10	WASF2	1	27489587	1_19	0	0.0391522534323822	17.6880334736955	2.179441861574e-06	2.6394459450859	1
ENSG00000126705.13	AHDC1	1	27604387	1_19	0	0.013693199148171	7.94323349082395	3.42303411035813e-07	-0.887965856707581	1
ENSG00000000938.12	FGR	1	27634281	1_19	0	0.119522829957119	28.2543844434003	1.06278567299597e-05	3.14640607597589	1
ENSG00000126709.14	IFI6	1	27671883	1_19	0	0.0111001245282848	6.00531093243566	2.09783981259421e-07	-0.627446449251082	1
ENSG00000130775.15	THEMIS2	1	27873352	1_19	0	0.0115178100210414	6.34613668209624	2.30032026888557e-07	-0.85102235189485	1
ENSG00000117748.9	RPA2	1	27914481	1_19	0	0.00958472911783537	4.65149222298918	1.40307574258921e-07	0.284414284994815	3
ENSG00000130768.14	SMPDL3B	1	27935089	1_19	0	0.0123976914173848	7.02555413571451	2.74113472090737e-07	-0.620344590261434	1
ENSG00000158156.7	XKR8	1	27959314	1_19	0	0.0424089205301582	18.4343282402954	2.46033082626667e-06	-1.96782428914655	1
ENSG00000158161.15	EYA3	1	28064504	1_19	0	0.012737205758711	7.27495902129705	2.9161757189666e-07	0.885526655524475	2
ENSG00000169403.11	PTAFR	1	28193492	1_19	0	0.00953523092348663	4.60375257608161	1.38150405431669e-07	-0.0273063705806345	1
ENSG00000130770.17	ATPIF1	1	28235584	1_19	0	0.0111097727709591	6.01333098022218	2.10246734224706e-07	0.896403587820078	1
ENSG00000204138.12	PHACTR4	1	28349072	1_19	0	0.0134050119320402	7.74679958973738	3.26812379814428e-07	-1.32218831932191	2
ENSG00000180098.9	TRNAU1AP	1	28553045	1_19	0	0.0101964421382407	5.22200660268967	1.67569529163555e-07	-0.316934031960301	2
ENSG00000162419.12	GMEB1	1	28670248	1_19	0	0.0463649341004582	19.2685169259622	2.81155710859911e-06	-2.11885465834036	1
ENSG00000198492.15	YTHDF2	1	28736724	1_19	0	0.0140475742171579	8.17922565589269	3.61595068638112e-07	0.864586493780534	1
ENSG00000060656.19	PTPRU	1	29236899	1_19	0	0.0098459258973892	4.89940801338287	1.51813063693431e-07	0.553161969542012	1
ENSG00000162511.7	LAPTM5	1	30734934	1_20	0	0	5.19448372902495	0	-0.392399899601029	2
ENSG00000162512.15	SDC3	1	30421321	1_20	0	0	6.13685117051094	0	-0.606747176801538	1
ENSG00000134644.15	PUM1	1	31066204	1_20	0	0	13.1580887928975	0	-1.13414665045068	1
ENSG00000084628.9	NKAIN1	1	31195268	1_20	0	0	24.1891983916953	0	1.19283381750677	2
ENSG00000121766.15	ZCCHC17	1	31296178	1_20	0	0	32.5474732091809	0	1.1847698768965	2
ENSG00000168528.11	SERINC2	1	31409395	1_20	0	0	5.09043094108906	0	0.0458505274167957	1
ENSG00000142910.15	TINAGL1	1	31576228	1_20	0	0	23.3380703736107	0	-1.8337192894791	1
ENSG00000162517.12	PEF1	1	31644486	1_20	0	0	61.8530341662629	0	-2.20228787707848	2
ENSG00000084636.17	COL16A1	1	31703950	1_20	0	0	26.2100978585888	0	-0.960546140083801	2
ENSG00000134668.12	SPOCD1	1	31815803	1_20	0	0	1621.52982237805	0	2.26242287948919	1
ENSG00000121775.17	TMEM39B	1	32070338	1_21	0	0.0342289048661949	11.1643138936705	1.20263549211902e-06	1.26391520541537	1
ENSG00000160051.11	IQCC	1	32205429	1_21	0	0.0384720039438822	12.253722208299	1.48361704061921e-06	1.75619123005214	1
ENSG00000222046.2	DCDC2B	1	32220993	1_21	0	0.0512723656329186	14.9406042649108	2.4107961651065e-06	1.96544871362573	1
ENSG00000084623.11	EIF3I	1	32222176	1_21	0	0.0390133374062094	12.3841132282463	1.52050198534172e-06	-1.76721526665912	1
ENSG00000160055.19	TMEM234	1	32222176	1_21	0	0.0390133374062094	12.3841132282463	1.52050198534172e-06	1.76721526665912	1
ENSG00000183615.5	FAM167B	1	32246914	1_21	0	0.0274176793672468	9.10068928757008	7.85260865032491e-07	1.29895373249216	1
ENSG00000116478.11	HDAC1	1	32291945	1_21	0	0.0194735741439573	5.92851810049671	3.63329609678605e-07	-0.574359601049014	1
ENSG00000162526.6	TSSK3	1	32366691	1_21	0	0.0211279990040029	6.68362748859364	4.44405656332046e-07	0.484375470556481	1
ENSG00000176261.15	ZBTB8OS	1	32650758	1_21	0	0.0170391825096939	4.69286397492681	2.51649281399905e-07	0.160476391299909	1
ENSG00000162521.18	RBBP4	1	32651491	1_21	0	0.0192129668492101	5.8037967107723	3.50926042799218e-07	-0.532900002460591	1
ENSG00000134684.10	YARS	1	32817982	1_21	0	0.017743476338972	5.06749899934725	2.82970626939967e-07	0.396944315326744	1
ENSG00000004455.16	AK2	1	33080995	1_21	0	0.0168879334141628	4.61040666361106	2.45033078253228e-07	-0.201119533400252	1
ENSG00000142920.16	AZIN2	1	33080047	1_21	0	0.0178665574269112	5.13144950931246	2.88529294175451e-07	-0.310887634765963	2
ENSG00000160094.14	ZNF362	1	33254241	1_21	0	0.0497138756342089	14.6511182106616	2.29222564822764e-06	-1.79662651447388	1
ENSG00000121904.17	CSMD2	1	34165500	1_21	0	0.0170243979678341	4.68483606903816	2.51000817152165e-07	0.145690150402315	1
ENSG00000273274.1	ZBTB8B	1	32465491	1_21	0	0.0177110605402204	5.05058180911645	2.81510729006078e-07	-0.321174696835628	1
ENSG00000188910.7	GJB3	1	34781052	1_22	0	0.0123728671869946	4.65340902548959	1.81196812122411e-07	0.0646978889009515	1
ENSG00000163866.8	SMIM12	1	34877261	1_22	0	0.0166610725579609	7.40249960993374	3.88141716898554e-07	-0.833366434027197	1
ENSG00000116544.11	DLGAP3	1	34930171	1_22	0	0.0123120531174361	4.60792618731475	1.78543879792053e-07	0.2715148611465	1
ENSG00000163867.16	ZMYM6	1	35031112	1_22	0	0.0122982046760076	4.59753898707633	1.77941034476322e-07	-0.0168518693751819	1
ENSG00000116560.10	SFPQ	1	35192273	1_22	0	0.0127301960834091	4.91624181090785	1.96959667687303e-07	0.124810386116411	1
ENSG00000020129.15	NCDN	1	35557823	1_22	0	0.014798671955816	6.30679950133243	2.93724884380126e-07	-0.679414221100686	1
ENSG00000116819.6	TFAP2E	1	35573174	1_22	0	0.022300305328212	10.1010976788959	7.08905513036727e-07	1.68100384760629	1
ENSG00000126067.11	PSMB2	1	35641909	1_22	0	0.0657441689887117	20.1968695918033	4.17878738737038e-06	-2.62550755010042	1
ENSG00000142686.7	C1orf216	1	35718988	1_22	0	0.038278532590163	15.123721613488	1.82189325914529e-06	2.1832794875712	1
ENSG00000134698.10	AGO4	1	35808004	1_22	0	0.0326145206597017	13.6315249216873	1.39915044714342e-06	-1.91971883092844	1
ENSG00000092847.11	AGO1	1	35870261	1_22	0	0.0681992782046103	20.5431488483034	4.40915904600466e-06	-2.65508498707691	1
ENSG00000116863.10	ADPRHL2	1	36088841	1_22	0	0.0633439436509734	19.8459261287432	3.95626562183478e-06	-2.54565431201778	1
ENSG00000116871.15	MAP7D1	1	36155585	1_22	0	0.0129709197464516	5.08917595886091	2.07743389345077e-07	0.684615384615462	1
ENSG00000214193.10	SH3D21	1	36307804	1_22	0	0.0327757632722876	13.6775018836859	1.41081013581562e-06	1.69875026960166	1
ENSG00000142694.6	EVA1B	1	36323755	1_22	0	0.0553923414576786	18.5834719399354	3.23955645929269e-06	1.89315691370559	2
ENSG00000196182.10	STK40	1	36386242	1_22	0	0.0127909554700365	4.96020172057453	1.99669301819229e-07	-0.125896995622969	1
ENSG00000181817.5	LSM10	1	36393562	1_22	0	0.0141336453489733	5.88202078162546	2.61631311211771e-07	-0.634376920445455	1
ENSG00000116898.11	MRPS15	1	36464784	1_22	0	0.0126014176133564	4.82237649491772	1.91244736813044e-07	0.231106355406818	1
ENSG00000183317.16	EPHA10	1	37765311	1_23	0	0.0243614153359232	4.61189568657795	3.53582665542143e-07	0.097799012890669	1
ENSG00000163877.10	SNIP1	1	37553609	1_23	0	0.0615183376451225	13.1186427476882	2.53981726114548e-06	-1.43447680437758	2
ENSG00000163879.10	DNALI1	1	37557547	1_23	0	0.072808748101204	15.4290679636071	3.53534848593134e-06	2.20726946396925	1
ENSG00000134697.12	GNL2	1	37597823	1_23	0	0.0267983293401605	5.77256539522821	4.86839217126895e-07	0.717668827409063	1
ENSG00000169218.13	RSPO1	1	37635248	1_23	0	0.0279113778845779	6.68393278218161	5.87113847940825e-07	-1.11833398474035	1
ENSG00000116922.14	C1orf109	1	37692275	1_23	0	0.153121942941389	21.9353513000692	1.05703897045152e-05	-2.53619018245308	2
ENSG00000134690.10	CDCA8	1	37692586	1_23	0	0.0244322812555186	4.85165292081653	3.7304628333726e-07	0.350955336125465	1
ENSG00000196449.3	YRDC	1	37812907	1_23	0	0.0253154654752726	5.46921475941542	4.35732413813303e-07	-0.796229429507191	1
ENSG00000197982.13	C1orf122	1	37805518	1_23	0	0.0257177141515688	5.35054036102149	4.3305093739554e-07	-0.824988749401379	2
ENSG00000188786.9	MTF1	1	37861712	1_23	0	0.0289697109131333	12.3170046105223	1.12294436225055e-06	-2.93251688002541	1
ENSG00000204084.12	INPP5B	1	37946598	1_23	0	0.047752600601924	16.2636946058702	2.44413512599616e-06	2.87824482876989	1
ENSG00000183431.11	SF3A3	1	37990434	1_23	1	0.219789339392019	22.8563421758954	1.58096525858305e-05	4.53567589814181	1
ENSG00000183386.9	FHL3	1	37996149	1_23	1	0.659376399549734	25.3968457450466	5.27014001626693e-05	4.8345004077738	1
ENSG00000183520.11	UTP11	1	38008125	1_23	0	0.0341984790884615	7.34266486398169	7.90259039396699e-07	-0.542053614045402	1
ENSG00000116981.3	NT5C1A	1	39672606	1_24	0	0.0851500990524862	15.0597223908893	4.03562772864281e-06	-1.68910202860487	1
ENSG00000158315.10	RHBDL2	1	38941917	1_24	0	0.0317719572230355	5.79914617741681	5.79851785592052e-07	0.686879927065849	1
ENSG00000168653.10	NDUFS5	1	39026790	1_24	0	0.0453713965657892	9.12326919289547	1.30269159326809e-06	1.24512298727027	2
ENSG00000183682.7	BMP8A	1	39491596	1_24	0	0.0306018145290966	5.45007127199892	5.24877956645923e-07	-0.594373581817169	2
ENSG00000090621.13	PABPC4	1	39570256	1_24	0	0.027950377498289	4.60768281264716	4.05302447823996e-07	-0.0820822571416249	1
ENSG00000163909.7	HEYL	1	39640410	1_24	0	0.0281255026563646	4.66570994666566	4.12978082097383e-07	-0.328649505028641	2
ENSG00000116983.12	HPCAL4	1	39693503	1_24	0	0.0433451200631407	8.69589914786379	1.18621572858601e-06	1.06967048036629	1
ENSG00000043514.15	TRIT1	1	39883738	1_25	0	0.0224257859274192	8.46589374145401	5.97488373805288e-07	-1.154403158854	1
ENSG00000131236.16	CAP1	1	40040567	1_25	0	0.0154287905407157	5.08886546148275	2.47093787316918e-07	-0.381812738682362	1
ENSG00000131238.16	PPT1	1	40097347	1_25	0	0.0145585967877243	4.59608446712073	2.10579695484977e-07	0.0701185665340294	2
ENSG00000084073.8	ZMPSTE24	1	40256236	1_25	0	0.0193812355923459	7.14988756691564	4.36103575071209e-07	-0.8155329809708	2
ENSG00000049089.13	COL9A2	1	40318226	1_25	0	0.0428199040566034	14.4489474597825	1.94711174036138e-06	1.55585919401986	1
ENSG00000187815.9	ZFP69	1	40455473	1_25	0	0.0207372716126266	7.85384244159506	5.12557714188118e-07	0.94739039109939	3
ENSG00000164002.11	EXO5	1	40464952	1_25	0	0.0153887090303502	5.10194779952624	2.47085450301003e-07	0.381410253731536	2
ENSG00000117010.15	ZNF684	1	40530624	1_25	0	0.0200945075985542	7.55918141537207	4.78036557809009e-07	0.914741498033785	1
ENSG00000117013.14	KCNQ4	1	40793312	1_25	0	0.0632460647973964	18.3661060663027	3.65560759060542e-06	2.13979449054901	1
ENSG00000179862.6	CITED4	1	40862201	1_25	0	0.0145733026632524	4.61667998828688	2.11736987634098e-07	-0.162423651512476	1
ENSG00000171793.13	CTPS1	1	40979451	1_25	0	0.0197283785680478	7.66246628665997	4.75739206015129e-07	0.943755550808563	1
ENSG00000171790.15	SLFNL1	1	41023232	1_25	0	0.0767007358609643	21.4231016380067	5.17119425737943e-06	2.98787018853587	2
ENSG00000010803.16	SCMH1	1	41249135	1_25	0	0.303192728199328	19.5106599874712	1.86165720355082e-05	-4.11877827672627	1
ENSG00000127124.14	HIVEP3	1	42035651	1_26	0	0.0151020256999838	15.476625202582	7.35563963186649e-07	3.23383380938482	1
ENSG00000171960.10	PPIH	1	42658184	1_26	0	0.0136375297580343	11.125502558564	4.77490046436877e-07	1.4940173082254	1
ENSG00000065978.18	YBX1	1	42679786	1_26	0	0.00926420054310595	6.03762407472783	1.76028500765256e-07	-0.799524528442233	1
ENSG00000164008.14	C1orf50	1	42767127	1_26	0	0.0160164088394293	13.3058744574565	6.70683375431129e-07	1.80512941077316	1
ENSG00000274386.5	TMEM269	1	42785273	1_26	0	0.0098079338762036	5.69981798237908	1.75933073627933e-07	-0.0837169882902026	1
ENSG00000177868.11	SVBP	1	42816309	1_26	0	0.0284759704204758	18.9026456412952	1.69398710370368e-06	-2.20132616455534	2
ENSG00000164010.13	ERMAP	1	42817988	1_26	0	0.00887495387792281	5.10473239284309	1.42576535765469e-07	0.51120528209283	2
ENSG00000164011.17	ZNF691	1	42846835	1_26	0	0.00859164612861873	4.70243683341666	1.27147646339301e-07	-0.0377486383006177	1
ENSG00000117394.20	SLC2A1	1	42959206	1_26	0	0.00958919228712107	5.82000526337001	1.75636340006772e-07	0.683482536350974	2
ENSG00000179178.10	TMEM125	1	43269525	1_26	0	0.0143560755754212	9.06727988943516	4.09658274502376e-07	0.977363936689793	1
ENSG00000253313.5	C1orf210	1	43285671	1_26	0	0.0184706858418131	11.2883724481194	6.56180508048969e-07	1.16259294453372	2
ENSG00000066056.13	TIE1	1	43301467	1_27	0	0.0217278049973018	21.0501209606033	1.43939312613407e-06	3.99398458397349	1
ENSG00000117400.16	MPL	1	43337449	1_27	1	0.0561092471120938	32.9176413017029	5.81262256382143e-06	5.56414231731672	1
ENSG00000117399.13	CDC20	1	43359194	1_27	0	0.0853279489331388	17.2110105585507	4.62175214168107e-06	-1.19829882255093	1
ENSG00000066322.14	ELOVL1	1	43367703	1_27	1	0.0848645644537605	34.3626858643046	9.17745919590502e-06	5.67305136982265	1
ENSG00000159479.16	MED8	1	43389955	1_27	0	0.0221973243640363	28.0831293914302	1.96180168387739e-06	-5.11215930285238	2
ENSG00000198198.15	SZT2	1	43389819	1_27	0	0.0324800162571032	11.4684515353199	1.17227632794863e-06	-1.63464517841833	2
ENSG00000126091.19	ST3GAL3	1	43705540	1_27	0	0.0177466847244847	8.40016829985328	4.69152672980063e-07	-1.52339902343081	1
ENSG00000117408.10	IPO13	1	43947230	1_27	0	0.0222291319213882	7.31299350313698	5.11595439621489e-07	1.18692132721434	2
ENSG00000117410.13	ATP6V0B	1	43974045	1_27	0	0.0174738200295009	5.07567726375274	2.79119919921212e-07	0.786661186463666	1
ENSG00000117411.16	B4GALT2	1	43978466	1_27	0	0.0176198939124942	5.19225140385132	2.87917442118303e-07	-0.983920839227617	2
ENSG00000159214.12	CCDC24	1	43991070	1_27	0	0.134079069542098	24.8050505770792	1.04667072682624e-05	-2.65775467075201	2
ENSG00000196517.11	SLC6A9	1	44031093	1_27	0	0.0553493253146364	15.4724942376679	2.695141892752e-06	1.79609106325172	1
ENSG00000178028.13	DMAP1	1	44213884	1_27	0	0.0185315987457536	5.03010506434366	2.93358663309981e-07	0.00230464286552412	2
ENSG00000198520.10	C1orf228	1	44674693	1_28	0	0.0852625507839493	18.3845821795569	4.93311294814907e-06	2.00758385707587	1
ENSG00000142945.12	KIF2C	1	44739744	1_28	0	0.0195884734210933	5.0659274770579	3.12297518638742e-07	-0.994712327833261	2
ENSG00000142959.4	BEST4	1	44786343	1_28	0	0.0204291958265987	5.17967402140136	3.33014139558131e-07	-0.469402843514261	2
ENSG00000188396.3	TCTEX1D4	1	44806240	1_28	0	0.0195363080261017	4.93930097956239	3.03680537051797e-07	0.898628226717527	1
ENSG00000222009.8	BTBD19	1	44808328	1_28	0	0.0200664178294782	5.19152461570202	3.27848908623331e-07	0.728191706630379	1
ENSG00000117425.13	PTCH2	1	44842737	1_28	0	0.0201435689283972	4.990109047808	3.16340960506363e-07	-0.608118999366306	1
ENSG00000126107.14	HECTD3	1	45010991	1_28	0	0.0215938911531403	6.85036257138996	4.65536181216101e-07	-1.73301027336018	2
ENSG00000132781.17	MUTYH	1	45340760	1_28	0	0.048823581595686	17.102047680367	2.62776619767402e-06	-3.4995341269749	2
ENSG00000280670.2	CCDC163	1	45499635	1_28	0	0.1749593788523	22.0861441583776	1.21609108404366e-05	4.24632146015794	1
ENSG00000132763.14	MMACHC	1	45499668	1_28	0	0.022664910317301	9.42462359370408	6.72244089848191e-07	-2.38300903578523	1
ENSG00000117450.13	PRDX1	1	45522595	1_28	0	0.0385696683790485	13.220880130294	1.60477905016016e-06	2.49140543579609	1
ENSG00000117448.13	AKR1A1	1	45550079	1_28	0	0.176687377650106	21.9583140593603	1.22099389111257e-05	-4.28945778465153	2
ENSG00000159588.14	CCDC17	1	45624129	1_28	0	0.0486298188259875	15.8097126954015	2.41955558094718e-06	-3.82197364836149	2
ENSG00000159592.10	GPBP1L1	1	45687876	1_28	0	0.0197771441999608	6.30525539037738	3.92441779090345e-07	-1.95500364104419	2
ENSG00000159596.6	TMEM69	1	45687531	1_28	0	0.108332476539892	19.4300196785152	6.6243136230933e-06	4.18042017315392	1
ENSG00000197429.10	IPP	1	45750903	1_28	0	0.0963780947170668	18.8437109408893	5.715493614186e-06	-4.13436275360386	1
ENSG00000086015.20	MAST2	1	45786746	1_28	0	0.0219420609123906	7.89725806235749	5.45334181300993e-07	-1.79002850631243	1
ENSG00000117461.14	PIK3R3	1	46132601	1_28	0	0.0257323867543096	8.64787838200017	7.00323366912333e-07	-1.49679345264375	2
ENSG00000173660.11	UQCRH	1	46309111	1_28	0	0.024660759048871	6.61462397736092	5.13358283781109e-07	-0.669429742290522	1
ENSG00000117481.10	NSUN4	1	46341925	1_28	0	0.0298253275351716	9.19947256643112	8.63489625448095e-07	-1.63544092999812	1
ENSG00000117480.15	FAAH	1	46393076	1_28	0	0.0197147614952383	4.8266755211703	2.99466746963933e-07	-0.19410352862428	2
ENSG00000079277.19	MKNK1	1	46616841	1_29	0	0.0276700424027436	8.0004230495174	6.96677445508267e-07	1.16477865861484	2
ENSG00000142961.14	MOB3C	1	46616841	1_29	0	0.0328064777282885	9.58372438723079	9.89470598839801e-07	1.34998020159675	1
ENSG00000186118.8	TEX38	1	46668649	1_29	0	0.0253040723617989	7.17056399710712	5.71021829017758e-07	-0.988829520316366	1
ENSG00000123472.12	ATPAF1	1	46673908	1_29	0	0.13812011814848	23.2027313313551	1.00856763183287e-05	-2.39870178293259	2
ENSG00000159658.10	EFCAB14	1	46719410	1_29	0	0.0206100428228047	5.26836961901937	3.41715048290037e-07	-0.355190670858209	2
ENSG00000142973.13	CYP4B1	1	46814117	1_29	0	0.0278561838350558	8.06268889365078	7.06822711992292e-07	-0.93742083837033	1
ENSG00000162365.11	CYP4A22	1	47131212	1_29	0	0.0253017048953997	7.16970643554914	5.70900119019469e-07	-0.646071546394109	2
ENSG00000162366.7	PDZK1IP1	1	47190903	1_29	0	0.0191617509941167	4.5937358152128	2.77019398099987e-07	0.228519289218815	2
ENSG00000162367.11	TAL1	1	47227548	1_29	0	0.0542216174119625	14.280274687381	2.43678943659845e-06	-1.91931762623779	1
ENSG00000162368.13	CMPK1	1	47333168	1_29	0	0.0221253221881835	5.92566606834583	4.12606201469496e-07	-0.569040093558795	1
ENSG00000282881.1	RP11-49P4.7	1	46534086	1_29	0	0.0419009519045495	11.8655416289456	1.56466162224828e-06	1.63658067217467	1
ENSG00000117834.12	SLC5A9	1	48254629	1_30	0	0.162792340591351	25.6395298064903	1.31356932370962e-05	-3.30861733009877	1
ENSG00000132122.11	SPATA6	1	48472019	1_30	0	0.161757034959089	25.6566664940639	1.30608782234495e-05	3.31882408116345	1
ENSG00000123091.4	RNF11	1	51235789	1_32	0	0.0340688373584649	9.16051339458595	9.82168724737337e-07	1.36391080331764	2
ENSG00000085831.15	TTC39A	1	51345495	1_33	0	0.0194626915243353	5.4459976988843	3.33571798484441e-07	0.511217803342143	2
ENSG00000117859.18	OSBPL9	1	51577175	1_33	0	0.0270657487981646	8.50333478148631	7.24299688256967e-07	1.07655729308787	2
ENSG00000078618.21	NRDC	1	51826904	1_33	0	0.0677344563034481	17.084253851039	3.64178781683383e-06	1.84190846837835	1
ENSG00000198841.3	KTI12	1	52033817	1_33	0	0.0177695494521269	4.60374845652463	2.57452418737033e-07	-0.0151438288497852	2
ENSG00000157077.14	ZFYVE9	1	52142437	1_33	0	0.0287818636548202	9.0744400805355	8.21954395984971e-07	1.06621646469448	1
ENSG00000154222.14	CC2D1B	1	52352516	1_33	0	0.033101652411584	10.3751084128129	1.08081482031204e-06	-1.28076041229713	1
ENSG00000116157.5	GPX7	1	52602734	1_33	0	0.08442699406776	19.1727679074638	5.09418972659978e-06	-2.23163460230316	2
ENSG00000182183.14	FAM159A	1	52632886	1_33	0	0.0835709642851267	19.0758526274393	5.0170490336426e-06	2.05436447084562	2
ENSG00000162377.5	COA7	1	52686506	1_33	0	0.0182380111663938	4.84450627885238	2.78058370970545e-07	-0.377282629063857	1
ENSG00000121310.16	ECHDC2	1	52926925	1_33	0	0.0241200856880609	7.43400608582849	5.64300886206781e-07	1.0092822813736	2
ENSG00000116171.17	SCP2	1	52926925	1_33	0	0.0484546547124531	13.9333226771361	2.12470760184867e-06	-1.71230297418343	1
ENSG00000174348.13	PODN	1	53061947	1_33	0	0.0466065107595948	13.5690688194202	1.99024072688303e-06	1.61934264494894	1
ENSG00000162383.11	SLC1A7	1	53144121	1_33	0	0.0392556014316751	11.9645377116604	1.47810924086931e-06	1.4056893626953	1
ENSG00000162384.13	C1orf123	1	53220711	1_33	0	0.0203170910249443	5.84385790514842	3.73654440213941e-07	1.06139749376484	1
ENSG00000157193.15	LRP8	1	53327576	1_33	0	0.0177834838946064	4.61099281312487	2.58059745684876e-07	0.0785906788717902	1
ENSG00000058799.14	YIPF1	1	53889688	1_34	0	0.0107756973407428	4.61680129242976	1.56565309672178e-07	0.0545560779003153	1
ENSG00000211452.10	DIO1	1	53891048	1_34	0	0.0152125979198203	7.80051626043528	3.73452788751746e-07	0.899908925474893	1
ENSG00000081870.11	HSPB11	1	53945795	1_34	0	0.0112650074290839	5.02648811639916	1.78198939976959e-07	0.582096178202468	1
ENSG00000116212.14	LRRC42	1	53945680	1_34	0	0.0277815623102905	13.379062960733	1.16974537314055e-06	1.44383321860141	1
ENSG00000116209.11	TMEM59	1	54053622	1_34	0	0.0278877164619519	13.4144930493678	1.1773245297985e-06	-1.65127853839711	1
ENSG00000116221.15	MRPL37	1	54182860	1_34	0	0.0113424114182447	5.08967407101777	1.8167883739703e-07	-0.494930532278011	2
ENSG00000215883.10	CYB5RL	1	54154524	1_34	0	0.0110586233348341	4.85589448787264	1.68997111271866e-07	-0.337348699227695	1
ENSG00000157216.15	SSBP3	1	54413433	1_34	0	0.0737074534056704	22.5159659054432	5.22289100328908e-06	-2.83318910685028	2
ENSG00000162390.17	ACOT11	1	54543040	1_34	0	0.0107490252613235	4.59394014445679	1.55404428148109e-07	0.0540997138454823	1
ENSG00000162391.11	FAM151A	1	54623490	1_34	0	0.0107588820133196	4.60239483161638	1.55833201067721e-07	-0.0871027391851724	2
ENSG00000184313.19	MROH7	1	54548340	1_34	0	0.0109758930242858	4.78661609276675	1.65339810616177e-07	0.160395568652981	2
ENSG00000243725.6	TTC4	1	54604117	1_34	0	0.0160172210962453	8.27692238356419	4.1721991167384e-07	-1.09158197756308	1
ENSG00000162396.5	PARS2	1	54764162	1_34	0	0.0108769595423519	4.70309262961833	1.60990414774612e-07	-0.288830469408512	2
ENSG00000006555.10	TTC22	1	54801124	1_34	0	0.0147232492630518	7.4983756413316	3.47440012195979e-07	-0.920812007591703	2
ENSG00000116133.11	DHCR24	1	54886292	1_34	0	0.035181637331003	15.5760008576283	1.7245706214256e-06	1.69471567626776	1
ENSG00000162409.10	PRKAA2	1	56645496	1_36	0	0.0293582653628529	8.02040184859096	7.41029493846338e-07	0.993063480886309	1
ENSG00000173406.15	DAB1	1	58547019	1_37	0	0.0130575439331811	4.8710651921114	2.00167890089138e-07	-0.2171561494183	1
ENSG00000162600.11	OMA1	1	58546759	1_37	0	0.0136042334145307	5.15886608506277	2.20870290776828e-07	-0.478351651466317	2
ENSG00000184292.6	TACSTD2	1	58577781	1_37	0	0.0133433627762377	4.98628536373853	2.09387811055746e-07	-0.445007139113402	1
ENSG00000172456.17	FGGY	1	59296555	1_37	0	0.151446788822444	32.9407022333613	1.57000811155764e-05	-4.78333546912562	2
ENSG00000134709.10	HOOK1	1	59814713	1_38	0	0.0183428182766895	5.30719905408119	3.06365892505617e-07	0.459607711964057	1
ENSG00000134716.9	CYP2J2	1	59927744	1_38	0	0.0515422537349344	14.9221983633104	2.42050055805676e-06	-1.76785431939802	1
ENSG00000162604.12	TM2D1	1	61723869	1_39	0	0.0236459798253906	5.01975127371354	3.73549781739047e-07	-0.324090107150374	1
ENSG00000162607.12	USP1	1	62437203	1_39	0	0.0344511161510587	8.51711767360982	9.2343199533528e-07	-0.880330313199451	1
ENSG00000125703.14	ATG4C	1	62782101	1_39	0	0.0232602396451584	4.86723713038353	3.56291666076695e-07	-0.323436163292601	2
ENSG00000088035.15	ALG6	1	63367779	1_40	0	0.264250883428406	27.8712516761827	2.31783168038379e-05	2.92235625427095	1
ENSG00000203965.12	EFCAB7	1	63523814	1_40	0	0.043948432757574	10.4675961099808	1.4477691666287e-06	1.55535753938686	1
ENSG00000142856.16	ITGB3BP	1	63593801	1_40	0	0.0277247653042447	6.1748254168993	5.38767680275364e-07	0.655820640913103	2
ENSG00000162434.11	JAK1	1	64966237	1_41	0	0.0764776566345321	15.9161440896178	3.83072881106619e-06	-2.00733232857677	2
ENSG00000162433.14	AK4	1	65147235	1_41	0	0.0561749692097935	13.0037091491131	2.29889461994039e-06	1.53399180192706	2
ENSG00000213625.8	LEPROT	1	65397619	1_41	0	0.0349808052999081	8.57225110385057	9.43699361284891e-07	1.15365767332331	3
ENSG00000116678.19	LEPR	1	65422877	1_41	0	0.0582287977297882	13.3414232660352	2.44483165211281e-06	-1.48113913331873	1
ENSG00000184588.17	PDE4B	1	65792155	1_41	0	0.0294285163372463	6.96384391712693	6.44950478940322e-07	-0.959398734792197	1
ENSG00000152760.9	TCTEX1D1	1	66752321	1_42	0	0.0138976414600687	6.27763481150043	2.74565600519518e-07	1.26662710448834	1
ENSG00000152763.16	WDR78	1	66924785	1_42	0	0.0256590511331936	11.0292134162672	8.90623409955201e-07	-1.78624734241178	1
ENSG00000116704.7	SLC35D1	1	67054457	1_42	0	0.125001100385157	26.1487423539056	1.02866417666691e-05	-3.23081839149283	1
ENSG00000081985.10	IL12RB2	1	67307648	1_42	0	0.0128873570019302	4.8508975266377	1.96741026723693e-07	-0.280052144701556	1
ENSG00000116717.11	GADD45A	1	67684588	1_42	0	0.0326097165003891	13.3558625417222	1.37065431467024e-06	1.65060847500059	1
ENSG00000172380.5	GNG12	1	67835887	1_42	0	0.0357442375861099	14.1639703752815	1.59330904491111e-06	-1.5619374840116	1
ENSG00000172410.4	INSL5	1	66801397	1_42	0	0.0413205519936354	14.4552652945406	1.87975459375762e-06	0.816482188669467	1
ENSG00000024526.16	DEPDC1	1	68497714	1_43	0	0.0907426730351041	18.0298462885231	5.14887758024332e-06	-2.29428932736588	1
ENSG00000033122.18	LRRC7	1	69567941	1_44	0	0.0348284806447688	6.5708811299912	7.20223211210481e-07	-0.830772828085422	2
ENSG00000066557.5	LRRC40	1	70204629	1_44	0	0.0321350966058241	5.82136571326494	5.88726340419321e-07	0.722610636703167	2
ENSG00000118454.12	ANKRD13C	1	70354325	1_44	0	0.0286938041668595	4.7680937235722	4.30568136210441e-07	0.430853720575537	1
ENSG00000197568.13	HHLA3	1	70347903	1_44	0	0.0303716578111199	5.2963961867479	5.06241723522056e-07	0.522775638066823	2
ENSG00000050628.20	PTGER3	1	71047606	1_45	0	0.0184681791002831	5.70265512595617	3.31443998229152e-07	0.775404542466987	2
ENSG00000132485.13	ZRANB2	1	71081716	1_45	0	0.0174639129247722	5.18535720141232	2.84989729946138e-07	-0.461490387609084	1
ENSG00000172260.14	NEGR1	1	72282986	1_46	0	0.0185432018695256	5.73010601028061	3.34392367940027e-07	0.920086788129143	2
ENSG00000162620.15	LRRIQ3	1	74198130	1_47	0	0.0240198188317704	7.76777201707807	5.87185296099218e-07	-1.0035422387598	1
ENSG00000254685.6	FPGT	1	74198025	1_47	0	0.0240288025539713	7.77124027344383	5.87667183198486e-07	-1.00402156207213	1
ENSG00000116783.14	TNNI3K	1	74234228	1_47	0	0.0246792687474	8.01902279450772	6.22820227714466e-07	-0.980726836217543	2
ENSG00000116791.13	CRYZ	1	74711064	1_47	0	0.0181824494309458	5.18871840599021	2.96907702273881e-07	0.515281034383766	3
ENSG00000162623.15	TYW3	1	74720825	1_47	0	0.0363637145359779	11.6231789061244	1.3301546471261e-06	1.52151771597238	1
ENSG00000137968.16	SLC44A5	1	75610725	1_47	0	0.0182227459162398	5.2091964046278	2.98740102435602e-07	0.364186794676436	1
ENSG00000117054.13	ACADM	1	75724387	1_47	0	0.0171555594990737	4.65092731588579	2.51103873731081e-07	-0.192516363791447	1
ENSG00000137955.15	RABGGTB	1	75786199	1_47	0	0.0185843210005912	5.39100441385759	3.15301008146974e-07	-0.513548272463236	1
ENSG00000057468.6	MSH4	1	75795152	1_47	0	0.0823490017217006	19.3070475383664	5.00360684988353e-06	2.75768708330355	2
ENSG00000117069.14	ST6GALNAC5	1	76866942	1_48	0	0.0167475752290828	8.98736597779124	4.73689041914053e-07	-1.08855635759773	1
ENSG00000077254.14	USP33	1	77760195	1_48	0	0.020790220993573	10.9884204430663	7.18957713771168e-07	1.51403644008401	1
ENSG00000162614.18	NEXN	1	77888397	1_48	0	0.0104203428017575	4.60567806420448	1.51037419713192e-07	0.0725609347986294	2
ENSG00000162613.16	FUBP1	1	77979050	1_48	0	0.0136545829273826	7.10046352066413	3.05122415345718e-07	1.01454038254125	2
ENSG00000162616.8	DNAJB4	1	77979478	1_48	0	0.0831048313241903	23.9541103907741	6.26491658184103e-06	-2.49562560491942	1
ENSG00000122420.9	PTGFR	1	78303991	1_48	0	0.0516576345526221	19.4649059645339	3.16443223033242e-06	2.16591790110714	1
ENSG00000137959.15	IFI44L	1	78626599	1_48	0	0.044017230308834	17.9656607382184	2.48871336431496e-06	-1.88903690987075	1
ENSG00000162618.13	ADGRL4	1	79006491	1_48	0	0.0124561624799405	6.25231796257344	2.45094911214541e-07	-0.700356339319397	1
ENSG00000137941.16	TTLL7	1	83998735	1_51	0	0.0284800508013386	7.42133481648505	6.65168629150969e-07	-0.971187775847584	1
ENSG00000203943.8	SAMD13	1	84298566	1_51	0	0.0558908137323594	13.7179978568414	2.41290452047064e-06	1.64186038955559	2
ENSG00000171517.5	LPAR3	1	84893289	1_52	0	0.0206358497604598	4.98614036342108	3.23814156309981e-07	0.342940912919573	1
ENSG00000117133.10	RPF1	1	84478281	1_52	0	0.0259027649674443	7.09376970742389	5.78272026361831e-07	-0.861342202581507	3
ENSG00000174021.10	GNG5	1	84506653	1_52	0	0.041742021958602	11.5362304479138	1.51546663354768e-06	1.42962692943333	1
ENSG00000122432.17	SPATA1	1	84507751	1_52	0	0.0202487606747657	4.81076574779077	3.06564336843519e-07	0.197999804553921	1
ENSG00000117151.12	CTBS	1	84574387	1_52	0	0.0313443632346913	8.86565284487094	8.74538929745366e-07	-1.26141223983161	2
ENSG00000117155.16	SSX2IP	1	84691138	1_52	0	0.0607938780387072	15.0625299620247	2.88181929878366e-06	1.80072215505872	2
ENSG00000153898.12	MCOLN2	1	84997425	1_52	0	0.0199906904214526	4.69199126525272	2.9518478081732e-07	0.192704489233112	1
ENSG00000055732.12	MCOLN3	1	85048551	1_52	0	0.0261332019746473	7.17596831844322	5.90176770172986e-07	0.802786693106615	2
ENSG00000097096.8	SYDE2	1	85200644	1_52	0	0.0292809526387952	8.23241635955318	7.5861513474864e-07	1.0137265636603	1
ENSG00000162642.13	C1orf52	1	85259743	1_52	0	0.022028057974269	5.59098848088263	3.87591087414644e-07	-0.640953062712403	1
ENSG00000142867.12	BCL10	1	85277178	1_52	0	0.0221273053390983	5.63267437467435	3.92240241709417e-07	-0.550443020024172	1
ENSG00000142871.16	CYR61	1	85575929	1_52	0	0.0824617916281398	17.9470842005518	4.65752977988816e-06	2.00979565869946	1
ENSG00000117174.10	ZNHIT6	1	85708260	1_52	0	0.0311650315794104	8.81217284571293	8.64290127016076e-07	1.0180699750884	2
ENSG00000171502.14	COL24A1	1	85999499	1_53	0	0.0688561987616069	15.8586553526157	3.43651606290252e-06	1.97769253033383	2
ENSG00000122417.15	ODF2L	1	86396707	1_53	0	0.0202912708305746	4.62401627870226	2.95282409147118e-07	0.0675074034059621	1
ENSG00000137975.7	CLCA2	1	86424561	1_53	0	0.0208067861944395	4.86429147914296	3.18517698578024e-07	0.227781354466518	1
ENSG00000016602.9	CLCA4	1	86547045	1_53	0	0.0243292000921305	6.27624865075862	4.80548189014994e-07	-0.741963823355604	2
ENSG00000097033.14	SH3GLB1	1	86704810	1_53	0	0.0205854449411227	4.74863769983248	3.07636787940486e-07	0.338871285208258	1
ENSG00000065243.19	PKN2	1	88684130	1_54	0	0.0126074472125545	4.62290570376689	1.83421891239318e-07	-0.211113074925596	1
ENSG00000137944.17	KYAT3	1	88975234	1_54	0	0.0159735616184646	24.8620986428091	1.24982302232311e-06	4.72327909861657	3
ENSG00000213516.9	RBMXL1	1	89013185	1_54	0	0.0129959998413951	4.84703545684661	1.98241633554306e-07	-0.0408500425895861	1
ENSG00000117226.11	GBP3	1	89015900	1_54	0	0.0173846240412804	10.2999774909918	5.63521580576619e-07	1.68841400833979	1
ENSG00000117228.9	GBP1	1	89064901	1_54	0	0.0142039525225524	7.26490903485393	3.247494068107e-07	-1.26391751805948	1
ENSG00000162654.8	GBP4	1	89199262	1_54	0	0.0227746560063956	11.5733867385654	8.29509311605228e-07	1.63668872818858	1
ENSG00000154451.14	GBP5	1	89272549	1_54	0	0.0139569080010967	5.49450464915531	2.41338569773657e-07	0.439243320161942	1
ENSG00000197147.13	LRRC8B	1	89525143	1_54	0	0.023524583916003	11.2806669668108	8.3515234014119e-07	1.70872517906973	2
ENSG00000122482.20	ZNF644	1	91022402	1_55	0	0.0321162109105753	8.23596078551379	8.32429658285303e-07	0.908206433454294	1
ENSG00000162669.15	HFM1	1	91404853	1_55	0	0.0217298513653929	4.60867187069325	3.15167565922165e-07	0.101835450592549	1
ENSG00000097046.12	CDC7	1	91495557	1_56	0	0.176766952557135	24.8252347793388	1.38103095427882e-05	2.60071805451328	2
ENSG00000284413.1	BTBD8	1	92080411	1_56	0	0.0280708060535726	7.32781811971634	6.47349085249635e-07	0.76401072496197	1
ENSG00000162676.11	GFI1	1	92487304	1_56	0	0.0214195120486534	4.81905008154815	3.24847842308153e-07	0.460740097438493	1
ENSG00000067208.14	EVI5	1	92792120	1_56	0	0.0293536536819301	7.74307180020062	7.15293743139057e-07	1.1714731844113	1
ENSG00000122406.12	RPL5	1	92831623	1_56	0	0.037077603080835	9.91777631179952	1.15727063556528e-06	1.50937271446639	1
ENSG00000143033.17	MTF2	1	93037633	1_56	0	0.0220783739632542	5.09976355841922	3.54344829544099e-07	-0.365421765905841	1
ENSG00000117500.12	TMED5	1	93180650	1_57	0	0.0205743268912202	4.67585351404981	3.02757915536929e-07	-0.220120904448144	2
ENSG00000122483.17	CCDC18	1	93179625	1_57	0	0.0217904228621438	5.20785187042217	3.57135691320662e-07	-0.48854565843639	2
ENSG00000117505.12	DR1	1	93346012	1_57	0	0.0264935593176319	7.02045127765415	5.85348232787234e-07	0.920776419321785	1
ENSG00000067334.13	DNTTIP2	1	93879527	1_57	0	0.0204173405935801	4.60491979014131	2.95889951854052e-07	0.209577224873606	2
ENSG00000137962.12	ARHGAP29	1	94273293	1_58	0	0.0216228758820429	7.95558471417005	5.41370433868895e-07	-1.21281254003204	1
ENSG00000143036.16	SLC44A3	1	94820196	1_58	0	0.0150377339657926	4.59507423796354	2.17462263082645e-07	0.0837884165100221	2
ENSG00000117519.15	CNN3	1	94927226	1_58	0	0.0205407834128203	7.47990161009365	4.83528260610848e-07	0.924614624429925	1
ENSG00000172339.9	ALG14	1	95073027	1_58	0	0.0168463053372567	5.6449311175676	2.99276274143915e-07	-0.641055346289499	2
ENSG00000152078.9	TMEM56	1	95109214	1_58	0	0.03682420227912	12.9026998856893	1.49528135141462e-06	-1.61570054352736	2
ENSG00000122481.16	RWDD3	1	95224713	1_58	0	0.0197393982753906	7.11137771346569	4.41770416651988e-07	0.908784018785371	4
ENSG00000188641.12	DPYD	1	97921165	1_60	0	0.0250854320023117	7.79365140017614	6.15278209712041e-07	-0.914742879438725	2
ENSG00000162627.16	SNX7	1	98661649	1_60	0	0.0220573311523047	6.60115755314272	4.58228435010122e-07	-0.665203968489896	1
ENSG00000156869.12	FRRS1	1	99766518	1_61	0	0.025132179451111	6.2119809490521	4.9132542771597e-07	-0.635102191279124	1
ENSG00000117620.14	SLC35A3	1	99969054	1_61	0	0.0507697354139085	12.7675212340092	2.03995441423902e-06	2.00036478233686	2
ENSG00000156875.13	MFSD14A	1	100043808	1_61	0	0.0476560001928451	12.174285596812	1.82587082066449e-06	-1.44597882491639	1
ENSG00000122435.9	TRMT13	1	100133310	1_61	0	0.0600357320326656	14.3429144924959	2.7099182733779e-06	2.18516057973135	1
ENSG00000122477.12	LRRC39	1	100178174	1_61	0	0.0549630453486062	13.5124142097167	2.33729059265284e-06	-1.82995202719577	2
ENSG00000137992.14	DBT	1	99650838	1_61	0	0.0247478925230437	6.0690411663908	4.72680055967092e-07	1.03537803125399	2
ENSG00000079335.18	CDC14A	1	100344610	1_61	0	0.106935876998056	19.8293857005724	6.67331567886925e-06	-2.44777567319743	2
ENSG00000181656.6	GPR88	1	100538206	1_62	0	0.038584869692215	7.40864386310902	8.99631658622991e-07	-1.0426167891196	1
ENSG00000162692.10	VCAM1	1	100718269	1_62	0	0.0285221949185205	4.59519654824566	4.12473459462274e-07	-0.173169489996929	1
ENSG00000162694.13	EXTL2	1	100895622	1_62	0	0.0316638914076792	5.56678388356756	5.54724851234924e-07	0.50168264463076	2
ENSG00000162695.11	SLC30A7	1	100895622	1_62	0	0.0315840609417715	5.54329697263229	5.50991740157341e-07	-0.495099972447199	1
ENSG00000118733.16	OLFM3	1	101996600	1_63	0	0.0332750909275364	7.13903121199448	7.47596923134364e-07	-0.89183840522288	1
ENSG00000185946.15	RNPC3	1	103550405	1_65	0	0.0184674715497205	4.59488652630415	2.67049151855574e-07	0.11060439647903	1
ENSG00000240038.6	AMY2B	1	103555063	1_65	0	0.0345816381967258	10.4171715090265	1.13371619604598e-06	1.26479173623181	1
ENSG00000134215.15	VAV3	1	107965542	1_67	0	0.0191405726719642	4.60585509571895	2.77443255399287e-07	-0.071801507940731	1
ENSG00000116266.10	STXBP3	1	108746144	1_67	0	0.0302815338584098	8.81894487265656	8.40433724695202e-07	-1.0979591408605	1
ENSG00000162641.18	AKNAD1	1	108858213	1_67	0	0.0192545863341557	4.66619767268085	2.82752399468991e-07	0.201709244883544	1
ENSG00000121957.12	GPSM2	1	108875055	1_67	0	0.019515198550661	4.79375285232776	2.94413410109625e-07	0.274197110837712	2
ENSG00000121940.15	CLCC1	1	108930983	1_67	0	0.0195496162484683	4.80532241496975	2.95644458174631e-07	-0.25068224390977	2
ENSG00000197780.9	TAF13	1	109075155	1_67	0	0.0192108367936574	4.64966208767484	2.81110228390446e-07	-0.199506631084475	2
ENSG00000215717.5	TMEM167B	1	109091810	1_67	0	0.0191208360932742	4.60105313587774	2.768682152469e-07	0.0705034615641461	1
ENSG00000116299.16	KIAA1324	1	109113798	1_67	0	0.0210479821302246	5.55553341955635	3.67997784886068e-07	-0.653335626397317	1
ENSG00000031698.12	SARS	1	109213564	1_67	0	0.0195332382561917	4.78698957172837	2.94269805681361e-07	-0.240407407407386	1
ENSG00000143126.7	CELSR2	1	109250412	1_67	0	0.074293192425721	17.311333432958	4.04751545497638e-06	-1.8763145928259	1
ENSG00000134222.16	PSRC1	1	109282969	1_67	0	0.0230131409264692	6.22941207362643	4.51161395102544e-07	-0.228992123776388	1
ENSG00000221986.6	MYBPHL	1	109306632	1_67	0	0.0390025405867969	11.3532529389518	1.39354880990842e-06	-1.69744546730209	1
ENSG00000162650.16	ATXN7L2	1	109483259	1_67	0	0.0377629116323449	11.0567042320393	1.31401444154747e-06	1.67168276487182	1
ENSG00000174151.14	CYB561D1	1	109494012	1_67	0	0.0259291370172257	7.44803413970767	6.07769210513337e-07	0.972267578841835	1
ENSG00000181754.6	AMIGO1	1	109509517	1_67	0	0.0192432064506683	4.67625072831884	2.83194100405117e-07	-0.504250777728985	1
ENSG00000065135.10	GNAI3	1	109548649	1_67	0	0.104605067022612	20.4460104912151	6.73085562346527e-06	-2.42506675095689	2
ENSG00000168765.16	GSTM4	1	109639783	1_67	0	0.0332527825232624	9.82391841980756	1.02806769620566e-06	1.66402760544564	2
ENSG00000213366.12	GSTM2	1	109667893	1_67	0	0.0409619753406253	11.6342699092095	1.49978498186402e-06	1.38185389643307	1
ENSG00000134184.12	GSTM1	1	109671748	1_67	0	0.0288242517498561	8.34728070723222	7.57202491650706e-07	1.03127961341238	3
ENSG00000134201.10	GSTM5	1	109710593	1_67	0	0.0229587736338769	6.28488223032042	4.54103452486835e-07	0.786937044085618	2
ENSG00000134202.10	GSTM3	1	109731286	1_67	0	0.0191316553025335	4.6107296439829	2.77607489573235e-07	-0.225361242144803	2
ENSG00000179902.12	C1orf194	1	109113015	1_67	0	0.0215400311377459	5.73194043163101	3.88558996509994e-07	0.51749360462353	1
ENSG00000168710.17	AHCYL1	1	109984850	1_68	0	0.047621929671486	10.3552413969583	1.55194451537104e-06	-1.34473723846215	1
ENSG00000197106.6	SLC6A17	1	110150641	1_68	0	0.0286502899694772	5.61623584577305	5.0638791492277e-07	0.505661221325638	2
ENSG00000116396.14	KCNC4	1	110209228	1_68	0	0.0395311935370364	8.61419206874957	1.07167586823437e-06	-1.03875004450788	1
ENSG00000168679.17	SLC16A4	1	110390514	1_68	0	0.0490479077214876	10.6317019528438	1.64108944751425e-06	1.28537583458995	1
ENSG00000134248.13	LAMTOR5	1	110407817	1_68	0	0.0273499738902729	5.18473055724927	4.46264233869181e-07	-0.434531545204345	2
ENSG00000143125.5	PROK1	1	110451368	1_68	0	0.0531292027932949	11.3814847078823	1.90301053372692e-06	1.37538982114865	1
ENSG00000177272.8	KCNA3	1	110675201	1_68	0	0.0323472757432691	6.74490507826289	6.86629607900281e-07	-1.143151294266	1
ENSG00000143119.12	CD53	1	110873219	1_68	0	0.025701052493894	4.60739133949136	3.72661891514127e-07	0.0544600134264636	1
ENSG00000121931.15	LRIF1	1	110964484	1_68	0	0.033530657530911	7.07938230773893	7.47044391860321e-07	-0.95646293681291	1
ENSG00000156171.14	DRAM2	1	111139496	1_68	0	0.0311818279570343	6.40344581460442	6.28382792107059e-07	-0.590344166497493	1
ENSG00000134255.13	CEPT1	1	111139496	1_68	0	0.120141857989792	19.1405547392665	7.23698776201337e-06	-2.07381187821766	2
ENSG00000156150.6	ALX3	1	110071052	1_68	0	0.141340682350306	20.7200861324939	9.21653578656382e-06	2.50575373074757	1
ENSG00000064886.13	CHI3L2	1	111200918	1_69	0	0.0539588743853071	22.3981557324081	3.8035060821502e-06	-2.21030151156953	1
ENSG00000173947.13	PIFO	1	111346034	1_69	0	0.00858295472114212	6.24237032109958	1.6861465730911e-07	0.781504437817967	2
ENSG00000116455.13	WDR77	1	111449473	1_69	0	0.00790645068188189	5.53140784482425	1.37634155121501e-07	-0.449228691632521	1
ENSG00000143110.11	C1orf162	1	111478407	1_69	0	0.00724785779330273	4.78599863260991	1.09166957734908e-07	-0.245493295168166	1
ENSG00000121933.18	TMIGD3	1	111563720	1_69	0	0.00926539650619573	7.21159585782974	2.10283096562848e-07	-0.846170388158004	1
ENSG00000064703.11	DDX20	1	111754860	1_69	0	0.00774273309165685	5.26996997959057	1.2841371297612e-07	-0.451268742791344	1
ENSG00000171385.9	KCND3	1	111988885	1_69	0	0.0154241842082777	12.275741770233	5.95880153695383e-07	1.56935304294216	1
ENSG00000143079.14	CTTNBP2NL	1	112391270	1_69	0	0.00991827691929326	8.75097070222804	2.7315014362469e-07	1.4847325080959	1
ENSG00000007341.18	ST7L	1	112628967	1_69	0	0.00769191677670211	6.33328112707455	1.53310647082068e-07	0.321636968786803	1
ENSG00000155363.18	MOV10	1	112673095	1_69	0	0.248799635368493	28.5177404683789	2.23292340303064e-05	-5.28255246326002	1
ENSG00000155367.15	PPM1J	1	112715671	1_69	0	0.0125017508752632	10.9278020871857	4.29944734946458e-07	-1.42936918135376	1
ENSG00000184599.13	FAM19A3	1	112720490	1_69	0	0.0123464587771112	10.9937070461597	4.27164884952031e-07	-1.55029355591726	1
ENSG00000155380.11	SLC16A1	1	112956760	1_70	0	0.0169978688725544	6.09798673777648	3.26204481942951e-07	1.20996698034945	1
ENSG00000081026.18	MAGI3	1	113390860	1_70	0	0.0165677025856854	4.5972134362788	2.39698839149732e-07	0.0625505707820823	1
ENSG00000116793.15	PHTF1	1	113758270	1_70	0	0.0209588876405414	6.81149217094432	4.49282460882473e-07	0.890619360855094	1
ENSG00000188761.11	BCL2L15	1	113886718	1_70	0	0.0210379637670197	6.5154403919148	4.31376470135011e-07	0.59348701952431	2
ENSG00000134262.12	AP4B1	1	113905292	1_70	0	0.0357540797323849	11.2278453339154	1.26337127869892e-06	1.27624931086848	1
ENSG00000163349.21	HIPK1	1	113908685	1_70	0	0.0241518203194741	7.6404257853239	5.80732864830717e-07	-0.624652652159582	1
ENSG00000116774.11	OLFML3	1	113979261	1_70	0	0.0691087966073922	17.7009822953279	3.84981333106386e-06	-2.00278185853469	2
ENSG00000134207.14	SYT6	1	114154379	1_70	0	0.0469265857701319	13.8922595197972	2.0516383991915e-06	1.51657543167904	1
ENSG00000197323.11	TRIM33	1	114511320	1_71	0	0.0399491920450453	14.1080552459625	1.77371617163927e-06	-1.70219334307871	1
ENSG00000116752.5	BCAS2	1	114577676	1_71	0	0.0475724957113048	15.3259817318076	2.29452721352981e-06	1.91899105575815	1
ENSG00000213281.4	NRAS	1	114716596	1_71	0	0.0240078238843647	9.62728332165918	7.27386980089236e-07	1.65767143804832	1
ENSG00000009307.15	CSDE1	1	114757749	1_71	0	0.0186914609544062	6.63151855227625	3.90090353192381e-07	-0.886321654202355	1
ENSG00000134198.9	TSPAN2	1	115089792	1_71	0	0.0254948112511155	10.5476243420723	8.46282632944997e-07	1.84902889014676	1
ENSG00000118729.11	CASQ2	1	115768346	1_72	0	0.0471369558052727	18.7666065646789	2.7839168169534e-06	-2.29503081392567	1
ENSG00000163393.12	SLC22A15	1	115976971	1_72	0	0.0297441070822908	14.4718701123596	1.35467328280062e-06	1.8977480266517	1
ENSG00000173212.4	MAB21L3	1	116106845	1_72	0	0.0102633916490288	4.62596812845701	1.49417859911375e-07	-0.0888697871838775	2
ENSG00000116815.15	CD58	1	116571486	1_72	0	0.0148614102286819	8.04314066299861	3.76179097414399e-07	-0.92664628330375	1
ENSG00000134247.9	PTGFRN	1	116909700	1_72	0	0.0109890948733657	5.25616969431553	1.81777562017608e-07	0.387020497420068	2
ENSG00000134256.12	CD101	1	117001709	1_72	0	0.0121486931284952	6.18188230486002	2.36351992667973e-07	0.60452639565445	2
ENSG00000116830.11	TTF2	1	117060534	1_72	0	0.0200280911947615	10.8028697048902	6.80906800904685e-07	-1.18229466363158	1
ENSG00000134253.9	TRIM45	1	117122142	1_72	0	0.0310703165615923	14.8775297346353	1.45474032902692e-06	1.64607485056646	2
ENSG00000198162.12	MAN1A2	1	117367233	1_72	0	0.0318651712079504	15.1125384940356	1.51552341276329e-06	-1.75558865539536	2
ENSG00000183508.4	FAM46C	1	117605762	1_72	0	0.010341336868831	4.69574769652593	1.52823595551313e-07	0.260953463929544	2
ENSG00000177551.5	NHLH2	1	115843623	1_72	0	0.0107639773758218	5.06522042288208	1.71585308243022e-07	-0.278745200529074	1
ENSG00000092607.13	TBX15	1	118989141	1_73	0	0.0091885608201312	6.13290675854129	1.77346584952669e-07	0.786076150836193	1
ENSG00000116874.11	WARS2	1	119012523	1_73	0	0.00775870111146049	4.59609575159996	1.12224340893639e-07	-0.0731610259038288	2
ENSG00000143067.4	ZNF697	1	119647482	1_73	0	0.0301166710652335	17.1065997549707	1.62136066852048e-06	-2.02752802178004	2
ENSG00000092621.11	PHGDH	1	119735449	1_73	0	0.032779870657112	17.895534750895	1.84612409119694e-06	1.82641753551763	1
ENSG00000134240.11	HMGCS2	1	119766525	1_73	0	0.00982523992229489	6.7771398670162	2.09555269738174e-07	-0.753282587248004	1
ENSG00000117262.18	GPR89A	1	145608293	1_73	0	0.00775843934745291	4.59667349184369	1.12234661047584e-07	-0.0922887253771763	1
ENSG00000174827.13	PDZK1	1	145707383	1_73	0	0.0473252000490877	21.2981519962015	3.1720743213181e-06	2.20913662611981	1
ENSG00000131779.10	PEX11B	1	145919802	1_73	0	0.0151296778525634	10.7329011304232	5.11041045987514e-07	-1.28259544196254	1
ENSG00000265241.6	RBM8A	1	145927840	1_73	0	0.029265891113951	16.9606922664274	1.5621196683173e-06	1.8971353830535	1
ENSG00000272031.2	ANKRD34A	1	145968997	1_73	0	0.0247361687597215	15.2781123425563	1.18935391918105e-06	-1.76957717496667	1
ENSG00000131791.7	PRKAB2	1	147171976	1_73	0	0.00788563103534634	4.73880397881347	1.17601854660379e-07	0.15821780214878	2
ENSG00000131778.18	CHD1L	1	147243554	1_73	0	0.031921196354975	17.5693987475321	1.7650013131505e-06	1.9912007233307	2
ENSG00000131781.12	FMO5	1	147244865	1_73	0	0.00799655362986806	4.87087266369696	1.2257971411693e-07	-0.397809495787785	1
ENSG00000116128.10	BCL9	1	147541592	1_73	0	0.0084273316520822	5.62335660120302	1.49140187302956e-07	-0.964031555784788	1
ENSG00000162836.11	ACP6	1	147631053	1_73	0	0.0192557784767577	13.0009335575294	7.87851912406552e-07	2.28463949057442	4
ENSG00000265107.2	GJA5	1	147773393	1_73	0	0.00780095338421583	4.68212220280849	1.14947465785831e-07	-0.368940484555626	2
ENSG00000178796.12	RIIAD1	1	151715696	1_74	0	0.0318569414724703	6.80731034276645	6.82477914281024e-07	-0.710611185416111	2
ENSG00000159409.14	CELF3	1	151717135	1_74	0	0.0258653799363469	4.87111089700681	3.96511559455304e-07	0.400513543301152	1
ENSG00000143376.12	SNX27	1	151616339	1_74	0	0.0283746027813753	5.73095650638822	5.11759456768771e-07	0.447462521320214	1
ENSG00000143436.10	MRPL9	1	151763100	1_74	0	0.0260299211392027	4.92997270319477	4.03855815135551e-07	0.409782153944967	2
ENSG00000182134.15	TDRKH	1	151789389	1_74	0	0.0709053567963861	14.3055130097846	3.19221002446585e-06	-1.85236643266915	1
ENSG00000213171.2	LINGO4	1	151806423	1_74	0	0.0570625131371551	12.2570485080252	2.2011304075226e-06	-1.56849967721723	2
ENSG00000196407.11	THEM5	1	151844087	1_74	0	0.0501031977730624	11.0358280137708	1.74012057617988e-06	-1.40703446615533	2
ENSG00000159445.12	THEM4	1	151910350	1_74	0	0.0309849681290003	6.549122320417	6.38620902871546e-07	-0.777161809809883	1
ENSG00000197747.8	S100A10	1	151993591	1_74	0	0.0252097024228324	4.63281717855525	3.67554593965029e-07	0.362530068073612	1
ENSG00000163191.5	S100A11	1	152040041	1_74	0	0.029903534198761	6.21873689426994	5.85239560763666e-07	0.946880787647808	1
ENSG00000197915.5	HRNR	1	152220810	1_74	0	0.0272989789951849	5.37196562269038	4.61517956333138e-07	-0.621125202684739	1
ENSG00000143631.10	FLG	1	152187297	1_74	0	0.0454990586986388	10.1328612238265	1.45092004383279e-06	1.35063833891214	1
ENSG00000143536.7	CRNN	1	152414760	1_74	0	0.0616731096166006	12.9885433756815	2.52095602059573e-06	1.68102139406457	1
ENSG00000169474.4	SPRR1A	1	152985097	1_74	0	0.0263587128282002	5.04649515816857	4.18622949398176e-07	0.646331702979149	1
ENSG00000241794.1	SPRR2A	1	153057485	1_74	0	0.0251321948028098	4.60424206252548	3.64164443042987e-07	-0.121452689411625	2
ENSG00000203785.8	SPRR2E	1	153106201	1_74	0	0.0256488899764445	4.79309863026463	3.8689570993254e-07	0.203974183690044	2
ENSG00000160716.5	CHRNB2	1	154576470	1_75	0	0.0282625240335551	8.15753612952175	7.25569342683971e-07	-1.03028102068923	1
ENSG00000163263.6	C1orf189	1	154206248	1_75	0	0.0621137100130528	15.7361209831266	3.07605523605129e-06	-1.95940106694624	1
ENSG00000203782.5	LOR	1	153259400	1_75	0	0.0537917565390232	13.9069212702299	2.35426689569784e-06	1.65421085978347	1
ENSG00000163220.10	S100A9	1	153357702	1_75	0	0.0204662628700093	4.97542745790381	3.20463019329801e-07	0.392092148480639	1
ENSG00000143546.9	S100A8	1	153391654	1_75	0	0.0216905602264686	5.48157076623032	3.74183616384273e-07	0.526997168914454	1
ENSG00000143556.8	S100A7	1	153461271	1_75	0	0.0396162347144822	11.1222102067279	1.38667047493829e-06	1.36009856323619	1
ENSG00000197956.9	S100A6	1	153535924	1_75	0	0.0266260115090422	7.33298444238781	6.14463163826876e-07	0.896637913944639	1
ENSG00000188015.9	S100A3	1	153549020	1_75	0	0.087670840892855	18.5744288039972	5.12483176404043e-06	2.20489771195089	2
ENSG00000196154.11	S100A4	1	153549456	1_75	0	0.0403397845484989	11.32284709	1.43746801640954e-06	1.42395026404952	2
ENSG00000196754.10	S100A2	1	153567844	1_75	0	0.0681672299106482	16.1079957842882	3.45562117873363e-06	-1.9954124387811	1
ENSG00000188643.10	S100A16	1	153604000	1_75	0	0.0197084075203813	4.6322855585015	2.87313366748254e-07	0.182744190623771	2
ENSG00000160678.11	S100A1	1	153627648	1_75	0	0.0202862032462321	4.8483297663129	3.09529393946828e-07	-0.0184525298763891	2
ENSG00000189171.14	S100A13	1	153612510	1_75	0	0.0196683010090819	4.62527339430457	2.86294647332466e-07	-0.201948942625031	1
ENSG00000143621.16	ILF2	1	153697023	1_75	0	0.0227389224100851	5.8357472136972	4.17614264799596e-07	-0.181705371388101	1
ENSG00000169418.9	NPR1	1	153678582	1_75	0	0.0267533306501206	7.48622222771645	6.30303248986262e-07	0.967744313574483	1
ENSG00000143554.13	SLC27A3	1	153774134	1_75	0	0.0361157884070318	10.3524845162147	1.17665911451841e-06	1.39978911057665	1
ENSG00000143614.9	GATAD2B	1	153923736	1_75	0	0.0358345994828025	11.0681930026811	1.24821170858411e-06	1.94407558258582	1
ENSG00000198837.9	DENND4B	1	153940147	1_75	0	0.0819211343151454	18.4350694152838	4.7528018456998e-06	2.21724906054338	1
ENSG00000143570.17	SLC39A1	1	153968263	1_75	0	0.0204738024611788	5.51201321788008	3.55154836087927e-07	-1.00809468550387	1
ENSG00000143552.9	NUP210L	1	154155073	1_75	0	0.0381203365643886	11.0297011454283	1.32321204412328e-06	1.55416157058488	1
ENSG00000143569.18	UBAP2L	1	154219315	1_75	0	0.0241228479293552	6.23474959152454	4.73321866204535e-07	-0.173822080159722	1
ENSG00000143515.16	ATP8B2	1	154325898	1_75	0	0.0230122536963516	6.17987628495142	4.47556540220954e-07	-0.615292852754477	1
ENSG00000169291.9	SHE	1	154501655	1_75	0	0.0901043221896146	19.0017380772663	5.38825232688391e-06	2.48057537510665	2
ENSG00000160714.9	UBE2Q1	1	154559434	1_75	0	0.0834139160473607	18.1373190526343	4.76124551942897e-06	-2.25926483022315	1
ENSG00000163344.5	PMVK	1	154936792	1_76	0	0.0462588986432357	12.1643655099853	1.77089871783103e-06	1.69408571043477	2
ENSG00000163346.16	PBXIP1	1	154943630	1_76	0	0.0469170745280019	12.2966305933686	1.81562445789001e-06	-1.68568661937061	1
ENSG00000160691.18	SHC1	1	154974220	1_76	0	0.0636325946090145	15.1599398712301	3.0358903684077e-06	-1.8221500355295	1
ENSG00000173207.12	CKS1B	1	154975020	1_76	0	0.0634246976657134	15.1290777502142	3.01981149653004e-06	1.81976107382277	1
ENSG00000163354.14	DCST2	1	155033615	1_76	0	0.0205958445800164	4.63540601479868	3.0045287186335e-07	-0.360780934608489	3
ENSG00000163357.10	DCST1	1	155033615	1_76	0	0.020500613935763	4.5924826862245	2.96294348952222e-07	-0.20344627879988	2
ENSG00000143537.13	ADAM15	1	155063135	1_76	0	0.0205242417683004	4.60314980839389	2.97324847407686e-07	0.0465466112022865	1
ENSG00000143590.13	EFNA3	1	155098691	1_76	0	0.0521210985052456	13.2826718341682	2.17875289400458e-06	2.00125907076498	1
ENSG00000169242.11	EFNA1	1	155127487	1_76	0	0.050278773871482	12.9449203019103	2.04829749002091e-06	-2.13484840064041	2
ENSG00000169241.17	SLC50A1	1	155135691	1_76	0	0.027426172810995	7.29162765157532	6.29359315840349e-07	0.784190302666391	1
ENSG00000169231.13	THBS3	1	155208991	1_76	0	0.108591350893329	20.2459257274285	6.91897639314522e-06	-2.75449351764607	1
ENSG00000173171.14	MTX1	1	155208991	1_76	0	0.108591350893329	20.2459257274285	6.91897639314522e-06	-2.75449351764607	1
ENSG00000177628.15	GBA	1	155244216	1_76	0	0.0205381828185179	4.60943622502056	2.97933130282455e-07	-0.284505596188051	2
ENSG00000160767.20	FAM189B	1	155255194	1_76	0	0.0234794393106396	5.84974221528308	4.3224842905715e-07	-0.751367376919437	2
ENSG00000116521.10	SCAMP3	1	155262283	1_76	0	0.0212953171008596	4.94478350294194	3.31390738402185e-07	0.576395657521112	1
ENSG00000143630.9	HCN3	1	155277916	1_76	0	0.020547594500461	4.61368559289074	2.98344444807423e-07	-0.351273573923122	1
ENSG00000163374.19	YY1AP1	1	155689149	1_76	0	0.0207489959323374	4.70401774102868	3.07167321180055e-07	-0.0425608843103087	1
ENSG00000116580.18	GON4L	1	155859720	1_76	0	0.0205075449421862	4.59561241142938	2.96596511969186e-07	0.105240029787176	1
ENSG00000132718.8	SYT11	1	155859720	1_76	0	0.0205075449421862	4.59561241142938	2.96596511969186e-07	0.105240029787176	1
ENSG00000143622.10	RIT1	1	155911161	1_76	0	0.0224321905020445	5.42670989678009	3.83104509160864e-07	0.276766061087275	1
ENSG00000116584.17	ARHGEF2	1	156006597	1_76	0	0.020638353932346	4.65449967581811	3.02313146923481e-07	-0.0350393956592233	1
ENSG00000163479.13	SSR2	1	156020665	1_76	0	0.0394205888146347	10.6691005107543	1.32360953522679e-06	1.35260179670791	1
ENSG00000160803.7	UBQLN4	1	156046565	1_76	0	0.0224169481507741	5.42043857858753	3.82401765424361e-07	-0.531061366888987	1
ENSG00000160785.13	SLC25A44	1	156193927	1_76	0	0.0288147877614944	7.75050046300575	7.02836237740122e-07	1.35705649173966	2
ENSG00000242252.1	BGLAP	1	156240066	1_76	0	0.0548356567304702	13.7594481157979	2.37450472276858e-06	1.69718792288248	1
ENSG00000198952.8	SMG5	1	156282346	1_76	0	0.0285342403620309	7.65957158239778	6.87827868735939e-07	-0.810180021126621	1
ENSG00000163472.18	TMEM79	1	156282500	1_76	0	0.0285342403620309	7.65957158239778	6.87827868735939e-07	0.810180021126621	1
ENSG00000183856.10	IQGAP3	1	156572426	1_77	0	0.0140138050911144	6.99117250205679	3.08329490115569e-07	0.793292562096383	1
ENSG00000163382.11	NAXE	1	156590832	1_77	0	0.0515328660996504	18.987849770487	3.07942093488291e-06	-2.02565988871625	2
ENSG00000160818.16	GPATCH4	1	156601451	1_77	0	0.0111741015604678	4.90551733595835	1.72506872985498e-07	-0.30091122258179	1
ENSG00000132702.12	HAPLN2	1	156573690	1_77	0	0.0418910785658778	17.015343880496	2.24321678821757e-06	-1.89703653278416	2
ENSG00000132688.10	NES	1	156677793	1_77	0	0.0113967188164124	5.16240874525105	1.85157451629294e-07	0.663601662943577	1
ENSG00000143320.8	CRABP2	1	156705979	1_77	0	0.0111185960772701	4.86262470402897	1.70149108931605e-07	-0.143667678406204	1
ENSG00000143319.16	ISG20L2	1	156728554	1_77	0	0.0302759176184703	13.959132224076	1.33004002228598e-06	-1.76954448281551	1
ENSG00000143303.11	RRNAD1	1	156731053	1_77	0	0.0421669666090528	16.9532592242797	2.24975142917105e-06	2.64436587098241	1
ENSG00000143314.12	MRPL24	1	156741831	1_77	0	0.0569566207582682	19.8265312039684	3.5538568160791e-06	2.62954067847525	1
ENSG00000143294.14	PRCC	1	156750590	1_77	0	0.120432398570983	26.6876990145712	1.0114943020907e-05	-3.25414355726708	1
ENSG00000198400.11	NTRK1	1	156815190	1_77	0	0.124287493625781	27.1433814551806	1.06169642226153e-05	3.00288138543079	2
ENSG00000187800.13	PEAR1	1	156893825	1_77	0	0.0110556998718993	4.78656557423587	1.66540255688102e-07	0.00927423480040182	1
ENSG00000160838.13	LRRC71	1	156920880	1_77	0	0.0120860432138539	5.5453641846585	2.10922635662621e-07	-0.256985342568048	1
ENSG00000132694.18	ARHGEF11	1	157044910	1_77	0	0.0225913208014523	11.3780825980139	8.08946273145747e-07	-1.199662321964	2
ENSG00000117036.11	ETV3	1	157138367	1_77	0	0.0108952923799485	4.85073897709393	1.66324324522274e-07	-0.525702346573612	1
ENSG00000183853.17	KIRREL	1	157995066	1_77	0	0.013857604052207	6.87513550663476	2.99832277976718e-07	0.826294208292574	1
ENSG00000163564.14	PYHIN1	1	158930485	1_78	0	0.0232476010771607	8.52498725509225	6.23707342454427e-07	-1.16501164306793	2
ENSG00000163565.18	IFI16	1	159000007	1_78	0	0.0152715717227054	4.6356702914353	2.22794902152196e-07	-0.0159684486187068	1
ENSG00000163568.14	AIM2	1	159147011	1_78	0	0.0191403954588336	6.72412025793776	4.05037610383136e-07	0.767580924409076	1
ENSG00000179639.10	FCER1A	1	159288755	1_78	0	0.112798239611606	23.3782487882929	8.29895236101387e-06	2.909346323487	2
ENSG00000181036.13	FCRL6	1	159800388	1_78	0	0.0350677403309029	12.3452125941995	1.36243354791184e-06	1.41942457181795	1
ENSG00000158714.10	SLAMF8	1	159826640	1_78	0	0.0249222540877043	9.17021109317432	7.19242970669055e-07	-1.16537916442109	1
ENSG00000188004.9	C1orf204	1	159854415	1_78	0	0.101569411456783	22.3715643872479	7.1510244660344e-06	-2.23890091116529	2
ENSG00000243284.1	VSIG8	1	159856126	1_78	0	0.0210279864464755	7.59502141350433	5.02615253761905e-07	-0.937128908349327	2
ENSG00000213085.9	CFAP45	1	159899758	1_78	0	0.021146516900347	7.64709972780351	5.08914202913688e-07	0.903694276714026	1
ENSG00000158710.14	TAGLN2	1	159925320	1_78	0	0.0194450090782307	6.87026611729901	4.20427082021753e-07	0.741023446911674	1
ENSG00000085552.16	IGSF9	1	159945134	1_79	0	0.0130422231108721	4.80193979117489	1.97095772583437e-07	-0.220129314013424	1
ENSG00000143315.6	PIGM	1	160031560	1_79	0	0.0128667638263017	4.67688374414003	1.89380333776819e-07	0.125983055554128	1
ENSG00000162728.4	KCNJ9	1	160081123	1_79	0	0.0360822445385286	14.2349205176503	1.6164324701007e-06	-1.64391152860528	1
ENSG00000162729.13	IGSF8	1	160099056	1_79	0	0.0148543708381644	6.00364656571122	2.80658599005352e-07	-0.624758424887851	2
ENSG00000132681.16	ATP1A4	1	160141022	1_79	0	0.0130742240947304	4.82456733082835	1.98510402523226e-07	-0.300412180470295	3
ENSG00000143318.12	CASQ1	1	160193656	1_79	0	0.0501842693738742	17.3186919866068	2.73521624860437e-06	1.81780729437762	1
ENSG00000162735.18	PEX19	1	160285766	1_79	0	0.0149713871984077	6.07615279833238	2.86285731164745e-07	-0.670111906939781	2
ENSG00000122218.14	COPA	1	160343540	1_79	0	0.0226600318006176	9.91161934295352	7.068285828249e-07	1.30758470542158	1
ENSG00000162736.15	NCSTN	1	160343540	1_79	0	0.0226600318006176	9.91161934295352	7.068285828249e-07	1.30758470542158	1
ENSG00000171786.5	NHLH1	1	160370157	1_79	0	0.013070468966913	4.82191484160906	1.98344279846512e-07	0.278999100530056	1
ENSG00000162738.5	VANGL2	1	160400615	1_79	0	0.0128360118622348	4.65479104790181	1.88035250876754e-07	0.0786526073604524	1
ENSG00000066294.14	CD84	1	160579933	1_79	0	0.0667875300184689	20.0078792378487	4.20538163234364e-06	-2.13535086391526	1
ENSG00000117090.14	SLAMF1	1	160642238	1_79	0	0.0162672008422313	6.84341250459797	3.50343868711432e-07	0.792374573026463	2
ENSG00000122223.12	CD244	1	160862395	1_79	0	0.0163399245146213	6.88465435489571	3.54030893295615e-07	0.791976124179275	1
ENSG00000179914.4	ITLN1	1	160884736	1_79	0	0.0304886347120034	12.6666429814644	1.21536991159586e-06	-1.6096335496899	1
ENSG00000158769.17	F11R	1	161021779	1_79	0	0.0865045645259838	22.4610373291196	6.11473735329015e-06	-2.38959222250087	2
ENSG00000158773.14	USF1	1	161044937	1_79	0	0.0431653892165663	15.9080854030024	2.16103872212773e-06	1.76976232359648	1
ENSG00000162755.13	KLHDC9	1	161098450	1_79	0	0.0212049105076564	9.29657985937415	6.20395475573273e-07	-1.17554753347461	1
ENSG00000143256.4	PFDN2	1	161117821	1_79	0	0.0127612246545323	4.60084241682	1.84773075023891e-07	-0.0619198196696346	1
ENSG00000158793.13	NIT1	1	161118210	1_79	0	0.0127681538557173	4.60585409565574	1.85074786565451e-07	0.0637576183871589	1
ENSG00000143224.17	PPOX	1	161167668	1_79	0	0.0128827012205552	4.68831250825527	1.90078265804504e-07	-0.143875424257591	1
ENSG00000158850.14	B4GALT3	1	161188558	1_79	0	0.0129954789364386	4.76878816213682	1.95033535733262e-07	0.316073470828977	1
ENSG00000158864.12	NDUFS2	1	161196933	1_79	0	0.0132373697895197	4.93907745298022	2.05757896562052e-07	-0.365823155590824	3
ENSG00000158869.10	FCER1G	1	161215268	1_79	0	0.0195735300583397	8.55519600548471	5.26996941559643e-07	1.07722962066213	1
ENSG00000158874.11	APOA2	1	161223893	1_79	0	0.0902075323706089	22.8606683313243	6.48994026357399e-06	2.35867838152485	1
ENSG00000158887.15	MPZ	1	161309728	1_79	0	0.0163180303262325	6.87225933633565	3.52919982942967e-07	-0.843469728716033	2
ENSG00000143252.14	SDHC	1	161311979	1_79	0	0.0188604716813466	8.2116559803603	4.87407570241589e-07	-1.23863764787569	1
ENSG00000173110.7	HSPA6	1	161523790	1_79	0	0.0171829829828505	7.34986984525082	3.97454283745007e-07	0.87350852106233	1
ENSG00000132185.16	FCRLA	1	161706295	1_79	0	0.0131758430559232	4.89605819513272	2.03017725573039e-07	0.228221907952465	1
ENSG00000162746.14	FCRLB	1	161721796	1_79	0	0.0136542733882785	5.22543738193982	2.24543359285285e-07	0.471491836188895	2
ENSG00000081721.11	DUSP12	1	161749589	1_79	0	0.0436631615179416	16.0152914928216	2.20069065757783e-06	1.85669589886433	1
ENSG00000118217.5	ATF6	1	161766482	1_79	0	0.0247184119627623	10.7179156660523	8.33757733390058e-07	1.39202027065886	2
ENSG00000152332.15	UHMK1	1	162406451	1_80	0	0.0185259399969436	8.37765873754574	4.88440753182155e-07	0.967645334670699	1
ENSG00000162733.16	DDR2	1	162631124	1_80	0	0.0147104835079512	6.24531111942852	2.8912789838799e-07	-0.641052003829137	1
ENSG00000132196.13	HSD17B7	1	162790775	1_80	0	0.0124456977277908	4.70131943654591	1.84139934128408e-07	-0.218093548170689	2
ENSG00000117152.13	RGS4	1	163068894	1_80	0	0.0254990361802102	11.3380269182531	9.09850886537173e-07	1.3207752616954	1
ENSG00000143228.12	NUF2	1	163266611	1_80	0	0.0133903607654245	5.37679395546898	2.26581603457654e-07	-0.432873406121228	1
ENSG00000162761.14	LMX1A	1	165357021	1_81	0	0.0360068366693446	6.79239647015203	7.69691995361811e-07	-0.796847880299218	1
ENSG00000143171.12	RXRG	1	165444407	1_81	0	0.0293427816979356	4.88745267090936	4.51328564806377e-07	-0.261883870761343	1
ENSG00000143198.12	MGST3	1	165630412	1_81	0	0.0331231919723861	6.01478819962784	6.26991270635509e-07	0.968194225194347	2
ENSG00000143149.12	ALDH9A1	1	165699056	1_81	0	0.0289848874921511	4.773389235	4.3541906611001e-07	0.154339172585143	1
ENSG00000143195.12	ILDR2	1	166975891	1_82	0	0.0251024120216757	12.2411766594654	9.67047024226352e-07	1.48824911403592	1
ENSG00000143194.12	MAEL	1	166975572	1_82	0	0.0188292158646264	9.57656310476862	5.67480421775667e-07	-1.19176730557347	2
ENSG00000143157.11	POGK	1	166839016	1_82	0	0.0131336780418706	6.24669003866045	2.58193494952468e-07	0.762725728307871	1
ENSG00000152382.5	TADA1	1	166876513	1_82	0	0.0212383284249298	10.6913946995871	7.14601081183508e-07	1.28942333765223	1
ENSG00000198842.9	DUSP27	1	167093885	1_82	0	0.0115543999931655	5.06412347772688	1.84145308246117e-07	0.360731553290236	2
ENSG00000143167.11	GPA33	1	167067788	1_82	0	0.0116062364920572	5.10542885576608	1.86480153494194e-07	0.474675559057495	2
ENSG00000198821.10	CD247	1	167518220	1_82	0	0.0113718492085959	4.91717452129605	1.7597691040405e-07	-0.279113237698054	2
ENSG00000143162.7	CREG1	1	167553767	1_82	0	0.015038068087442	7.49744989153907	3.54825311250682e-07	-0.856099608282159	1
ENSG00000198771.10	RCSD1	1	167630346	1_82	0	0.0266220020971016	12.786709488499	1.07129353782438e-06	1.47701426168018	1
ENSG00000197965.11	MPZL1	1	167721558	1_82	0	0.0137858869407325	6.69426463384283	2.90433402548831e-07	-0.749825978808786	1
ENSG00000143199.17	ADCY10	1	167916307	1_82	0	0.0160665616838307	8.10890240386205	4.10009569225919e-07	0.976374399223408	1
ENSG00000143164.15	DCAF6	1	167936173	1_82	0	0.0387078054227495	16.2702350642125	1.98198950461028e-06	1.85584174621003	1
ENSG00000143158.10	MPC2	1	167936749	1_82	0	0.0150803060708508	7.52336565066011	3.57051859913266e-07	-0.896772580352329	1
ENSG00000143147.14	GPR161	1	168137478	1_82	0	0.0183818755777484	9.35404520222484	5.41125823926469e-07	-1.21172640729264	1
ENSG00000143155.12	TIPRL	1	168178654	1_82	0	0.0118269155859708	5.27924837708155	1.96495480507301e-07	-0.440364365842407	2
ENSG00000143178.12	TBX19	1	168281906	1_82	0	0.0127970748277515	6.00697493271769	2.41922077149039e-07	-0.621539149700397	1
ENSG00000143153.12	ATP1B1	1	169105498	1_82	0	0.0865413639679722	23.8453621666253	6.49436408734441e-06	2.39632270459128	1
ENSG00000143156.13	NME7	1	169364597	1_83	0	0.0439600231377788	9.24616696702101	1.27917103736227e-06	-1.50900398631792	1
ENSG00000000460.16	C1orf112	1	169661963	1_83	0	0.0764240349860432	14.4507564816516	3.47559784905472e-06	-1.59117460929308	1
ENSG00000188404.8	SELL	1	169667840	1_83	0	0.0370893876043557	7.65894536562519	8.93979598388239e-07	1.07273055409818	2
ENSG00000007908.15	SELE	1	169764425	1_83	0	0.0297320391543457	5.60034017431311	5.24020258880557e-07	0.561224224908235	1
ENSG00000000457.13	SCYL3	1	169891332	1_83	0	0.0619420103920885	12.4646211108916	2.42981580211199e-06	1.59428368362344	2
ENSG00000120370.12	GORAB	1	170532605	1_83	0	0.0307668785256762	5.91847008470117	5.73062338015727e-07	0.732767636901928	1
ENSG00000007933.12	FMO3	1	171090963	1_84	0	0.03342067889967	12.0970355705518	1.27234005375636e-06	1.36656798968118	1
ENSG00000094963.13	FMO2	1	171185964	1_84	0	0.0449519318586554	14.8633075972915	2.10267814192011e-06	1.99313035075662	2
ENSG00000010932.16	FMO1	1	171248306	1_84	0	0.0153296368746709	4.87064730079136	2.3497817325896e-07	0.585123769735819	2
ENSG00000076258.9	FMO4	1	171269020	1_84	0	0.0158274478621034	5.16603308755608	2.57322077289963e-07	-0.354152626323297	2
ENSG00000117523.15	PRRC2C	1	171486183	1_84	0	0.0365542912257021	12.9320587190612	1.48769878762956e-06	-1.4606738408458	1
ENSG00000034971.16	MYOC	1	171652737	1_84	0	0.036682845606017	12.9647515178097	1.49670492975128e-06	1.47913359443012	1
ENSG00000117533.14	VAMP4	1	171742190	1_84	0	0.0267155119673601	10.0149795328146	8.42020259577456e-07	1.18118259134157	2
ENSG00000010165.19	METTL13	1	171782299	1_84	0	0.0148886991368411	4.60094598578827	2.1558218158468e-07	0.141452601433457	1
ENSG00000197959.13	DNM3	1	171840580	1_84	0	0.0150709576406484	4.7133753132475	2.23553691504846e-07	0.099450160331644	2
ENSG00000135845.9	PIGC	1	172443855	1_84	0	0.0177021082464237	6.20116105290814	3.45467324446228e-07	-0.799210721902985	1
ENSG00000094975.13	SUCO	1	172532059	1_84	0	0.0189826433398645	6.84740804460193	4.09064574208971e-07	0.786436136410446	2
ENSG00000117560.7	FASLG	1	172658724	1_84	0	0.0567659892717104	17.0517998376455	3.0462631049401e-06	1.77184598969553	1
ENSG00000120337.8	TNFSF18	1	173051434	1_84	0	0.0271005235589779	10.1478689701021	8.6548890681997e-07	-1.16623947215431	1
ENSG00000162753.11	SLC9C2	1	173611164	1_85	0	0.0435492112832853	8.39325426124929	1.15032258658421e-06	1.13670275619412	1
ENSG00000117593.9	DARS2	1	173823772	1_85	0	0.0387893856040493	7.31206209798786	8.92609994774589e-07	-1.25281531943502	1
ENSG00000117601.13	SERPINC1	1	173916899	1_85	0	0.0290459634707917	4.61837603550097	4.22166775623724e-07	0.0157768943816421	2
ENSG00000135870.11	RC3H1	1	174026662	1_85	0	0.0289651216108439	4.59247313839728	4.18630585132559e-07	-0.109606463932067	1
ENSG00000152061.23	RABGAP1L	1	174159319	1_85	0	0.0289999242321058	4.60363374124133	4.20152160754434e-07	0.154872028902791	1
ENSG00000120333.4	MRPS14	1	175023749	1_85	0	0.0308262138136889	5.17145067659233	5.0169704955274e-07	0.439028047841768	1
ENSG00000116147.16	TNR	1	175744070	1_86	0	0.0380007863556495	14.2238154961146	1.70105230407808e-06	1.57938726619622	1
ENSG00000235750.9	KIAA0040	1	175193132	1_86	0	0.0277774785956247	11.3068988708423	9.88428600010433e-07	1.41064906943356	2
ENSG00000143207.19	RFWD2	1	176207359	1_86	0	0.0276113525151314	11.2509126303136	9.77652255369037e-07	1.20286839620075	1
ENSG00000120341.18	SEC16B	1	177960805	1_87	0	0.0296485871883766	5.49666094604756	5.12875467512087e-07	0.636892879174051	2
ENSG00000075391.16	RASAL2	1	178093905	1_87	0	0.0362509729035374	7.36822059620726	8.40603627902074e-07	0.929737209608348	2
ENSG00000116191.17	RALGPS2	1	178725006	1_87	0	0.029387133385091	5.41437601723865	5.00742682124002e-07	0.727242162490934	1
ENSG00000143340.6	FAM163A	1	179796951	1_89	0	0.0165567588311808	6.80586031117672	3.5462334954354e-07	-0.88658806150711	1
ENSG00000162779.21	AXDND1	1	179358896	1_89	0	0.0134452838179953	4.88229078346577	2.06586810128842e-07	0.320685905059343	3
ENSG00000116199.11	FAM20B	1	179025509	1_89	0	0.0145622026290446	5.61940428038092	2.57529106747445e-07	-0.587670287412159	2
ENSG00000186283.13	TOR3A	1	179088875	1_89	0	0.0248819843100663	10.5784136813582	8.28351250479759e-07	-1.43980716857389	1
ENSG00000143322.19	ABL2	1	179229941	1_89	0	0.0139693360873984	5.2354280995446	2.3016375776213e-07	-0.251218146177493	1
ENSG00000162782.15	TDRD5	1	179591583	1_89	0	0.0131697335469202	4.69107934274609	1.94427969408497e-07	-0.240196804456206	1
ENSG00000169905.12	TOR1AIP2	1	179878267	1_89	0	0.0603999014649859	18.8591035899089	3.5848108868762e-06	-2.4458039555248	1
ENSG00000135837.15	CEP350	1	179954679	1_89	0	0.1383927188646	26.7859728765191	1.16662059763682e-05	3.03916064441806	2
ENSG00000116260.16	QSOX1	1	180154450	1_89	0	0.0141465440915196	5.35186327429835	2.3826724378496e-07	-0.415131929559067	2
ENSG00000121454.5	LHX4	1	180270400	1_89	0	0.0230490134371911	9.86871632236562	7.15849918874451e-07	1.22119126374188	1
ENSG00000230124.6	ACBD6	1	180502528	1_89	0	0.0151200988759926	5.96680143459556	2.83926017184675e-07	-0.683682841829101	1
ENSG00000162783.10	IER5	1	181089177	1_89	0	0.0130841907510374	4.63090362634425	1.90687218404045e-07	0.0498774368622854	2
ENSG00000198216.10	CACNA1E	1	181412848	1_90	0	0.0250143133777205	4.65468348067947	3.66427208657688e-07	0.189668738547622	1
ENSG00000135824.12	RGS8	1	182689016	1_90	0	0.0366385875209571	8.20392170232893	9.45952225010095e-07	-0.952909890950917	1
ENSG00000179930.5	ZNF648	1	182061558	1_90	0	0.0515269845893914	11.3926838217611	1.84743746330713e-06	-1.51662991760518	1
ENSG00000135828.11	RNASEL	1	182589002	1_90	0	0.0488797692801324	10.898148632543	1.67645093606781e-06	-1.30367612325998	1
ENSG00000143333.6	RGS16	1	182604092	1_90	0	0.0369586429040139	8.28502215540175	9.63648530918059e-07	-1.0774818671444	1
ENSG00000135862.5	LAMC1	1	183023054	1_91	0	0.0231881116693514	6.46831875115862	4.72025836070752e-07	0.816947428660561	2
ENSG00000058085.14	LAMC2	1	183186170	1_91	0	0.0208225183053659	5.46485773500558	3.58113824604487e-07	-0.582283830306378	1
ENSG00000157064.10	NMNAT2	1	183418808	1_91	0	0.0360855632309359	10.5528423518919	1.19842790320592e-06	1.38795645389394	1
ENSG00000116698.21	SMG7	1	183471970	1_91	0	0.0347439636200131	10.1542285670597	1.11028703941798e-06	1.2895511942864	2
ENSG00000116701.14	NCF2	1	183590900	1_91	0	0.0256585814781202	7.46984612567419	6.03188804687374e-07	-0.996562114988504	1
ENSG00000162704.15	ARPC5	1	183635461	1_91	0	0.0355895397069453	10.3513061148522	1.15938184883047e-06	-1.38116624350068	2
ENSG00000143344.15	RGL1	1	183636108	1_91	0	0.0207210462311951	5.41855986275045	3.53349539022484e-07	-0.426703710425568	1
ENSG00000198756.10	COLGALT2	1	183966697	1_91	0	0.023106837391212	6.63074778129762	4.82183106316785e-07	-1.03342970708644	2
ENSG00000198860.11	TSEN15	1	184080844	1_91	0	0.0284636304585331	8.28048148491234	7.4174539110529e-07	-0.970207091798999	1
ENSG00000116406.18	EDEM3	1	184759740	1_92	1	0.276900108771108	27.7340301010157	2.41682432058524e-05	4.62255976552898	1
ENSG00000135842.16	FAM129A	1	184974052	1_92	0	0.0231092925790968	5.86955167614263	4.26874837113327e-07	0.46184563215633	2
ENSG00000121486.11	TRMT1L	1	185156912	1_92	0	0.0237144379485341	6.49903835445756	4.85032577975185e-07	-0.991379767451248	1
ENSG00000116668.12	SWT1	1	185156912	1_92	0	0.0237144379485341	6.49903835445756	4.85032577975185e-07	0.991379767451248	1
ENSG00000116679.15	IVNS1ABP	1	185317057	1_92	0	0.0222835827098977	5.65387247096753	3.9649708528616e-07	0.349980605872637	1
ENSG00000047410.13	TPR	1	186376365	1_92	0	0.0206588735732633	5.04952018045477	3.28296100170751e-07	0.367644773393938	1
ENSG00000157181.15	C1orf27	1	186376034	1_92	0	0.0377010467486867	10.7065786579425	1.27031987796088e-06	1.1933539063756	2
ENSG00000262180.1	OCLM	1	186400848	1_92	0	0.0249684520484799	6.68219383880967	5.25072969790993e-07	-0.710102979344412	1
ENSG00000073756.11	PTGS2	1	186680089	1_92	0	0.0245089295508024	6.64327591249639	5.12407652856979e-07	-0.882830676168725	1
ENSG00000162670.10	BRINP3	1	190477676	1_95	0	0.0238862766346425	5.4336426128749	4.08459029893917e-07	-0.481325559545787	1
ENSG00000150681.9	RGS18	1	192158507	1_96	0	0.0126722875018099	4.92958644017692	1.96595909524178e-07	0.304492604282424	1
ENSG00000090104.11	RGS1	1	192575969	1_96	0	0.0383241785165812	15.0891390611025	1.81989482127435e-06	-1.66268019730813	2
ENSG00000116747.12	TROVE2	1	193058991	1_96	0	0.0387812633138693	13.1171946935989	1.60092833245765e-06	2.7689248547101	1
ENSG00000023572.8	GLRX2	1	193106283	1_96	0	0.0171923775057071	7.88570082522896	4.26663222129076e-07	-1.06111923861925	2
ENSG00000177888.7	ZBTB41	1	197200897	1_98	0	0.0188481328078302	6.70816509457132	3.97906514471355e-07	-0.542818283013607	1
ENSG00000213047.12	DENND1B	1	197777356	1_99	0	0.0395727083012049	11.0976964722216	1.38209402654423e-06	1.61484355575371	1
ENSG00000203724.10	C1orf53	1	197902889	1_99	0	0.0418156325497001	11.6126730197404	1.5281987572565e-06	-1.39579768184451	1
ENSG00000151414.14	NEK7	1	198156887	1_99	0	0.0328441611094805	9.36056394610898	9.67540519778187e-07	-1.40581046192426	2
ENSG00000081237.18	PTPRC	1	198638643	1_99	0	0.0200645233937181	4.78608442424276	3.02216503630257e-07	-0.23525392193755	1
ENSG00000081248.10	CACNA1S	1	201112649	1_101	0	0.0233532948568774	5.0540544672394	3.7144717044053e-07	-0.392711350478805	1
ENSG00000118193.11	KIF14	1	200620641	1_101	0	0.0236736924240877	5.18040739032712	3.85956970455368e-07	-0.30102576979234	1
ENSG00000118200.14	CAMSAP2	1	200740002	1_101	0	0.0387516535590131	9.76361939854675	1.19072111260454e-06	1.14408577375575	1
ENSG00000116852.14	KIF21B	1	201079485	1_101	0	0.0334650176892438	8.39645664485748	8.84292786706459e-07	1.07496132729656	1
ENSG00000232237.3	ASCL5	1	201126714	1_101	0	0.0388394633300476	9.78475046374813	1.19600211745694e-06	1.23857623040883	2
ENSG00000116857.16	TMEM9	1	201171082	1_101	0	0.0222476859971934	4.60444779284664	3.22382436368141e-07	0.0470359096338584	1
ENSG00000163395.16	IGFN1	1	201188719	1_101	0	0.0234537764838324	5.09386463104388	3.75983819229349e-07	0.386022945476288	1
ENSG00000081277.12	PKP1	1	201283573	1_101	0	0.0271820641016897	6.46285501327232	5.52860827088549e-07	-0.794391227710872	1
ENSG00000118194.18	TNNT2	1	201378187	1_101	0	0.0360483546370977	9.0892104694037	1.03114699538727e-06	-1.15225900478873	1
ENSG00000159166.13	LAD1	1	201400120	1_101	0	0.126398430907621	20.9677394760726	8.34069553634371e-06	-2.28054681204856	1
ENSG00000159176.13	CSRP1	1	201509697	1_101	0	0.0308608133354963	7.64253100782036	7.42255716192673e-07	-0.921410723728207	1
ENSG00000198700.9	IPO9	1	201828710	1_102	0	0.0184455627699642	4.78090682487324	2.77530784618131e-07	-0.0331711930428116	2
ENSG00000198892.6	SHISA4	1	201888432	1_102	0	0.02123371814261	6.08423150683714	4.06575076727806e-07	0.57097100365519	2
ENSG00000176393.10	RNPEP	1	201958005	1_102	0	0.092538030847258	19.8792492447214	5.78934200616942e-06	2.14153411066455	1
ENSG00000163435.15	ELF3	1	202007073	1_102	0	0.0622460259429116	16.1185554059616	3.15752443072863e-06	-1.81494417695812	1
ENSG00000170075.8	GPR37L1	1	202122918	1_102	0	0.0294825327778709	9.12973373335553	8.47094526101601e-07	-1.1168749908629	1
ENSG00000133067.17	LGR6	1	202214180	1_102	0	0.0268092884978179	8.2466655824459	6.95781128624085e-07	-1.03401981918339	1
ENSG00000077152.9	UBE2T	1	202339980	1_102	0	0.0358686311126857	10.9546461195225	1.23657974606509e-06	-1.40271699155982	1
ENSG00000077157.21	PPP1R12B	1	202348568	1_102	0	0.032414798456721	10.0116568724192	1.02131157983004e-06	-1.21211219436296	1
ENSG00000117139.16	KDM5B	1	202808933	1_102	0	0.0287096451459102	8.88283232639924	8.02579869904209e-07	-1.03830647376877	2
ENSG00000159346.12	ADIPOR1	1	202958751	1_102	0	0.0282483543301821	8.73232082061561	7.76303973091059e-07	1.0095782646322	1
ENSG00000133055.8	MYBPH	1	203164734	1_102	0	0.0196889123938689	5.3846980087132	3.33650708916314e-07	-0.488152909012477	1
ENSG00000133048.12	CHI3L1	1	203186284	1_102	0	0.0399391589115369	11.9574125847822	1.50295197352174e-06	1.40784896673928	1
ENSG00000133063.15	CHIT1	1	203230276	1_102	0	0.0180797662815342	4.59557009867181	2.61481628286012e-07	0.0075446174241436	2
ENSG00000174567.7	GOLT1A	1	204214495	1_103	0	0.0619113163754925	15.6836352060378	3.05580575274841e-06	2.31796116504829	1
ENSG00000170498.8	KISS1	1	204191941	1_103	0	0.0194370233015451	5.18672899773097	3.1727239432925e-07	-0.498319445416985	1
ENSG00000188770.9	OPTC	1	203493789	1_103	0	0.0198285053613018	5.34512510050276	3.33546837214159e-07	-0.409099859061375	1
ENSG00000058668.14	ATP2B4	1	203626383	1_103	0	0.0219211821403372	6.25215086164263	4.31322777390479e-07	0.584499375852875	1
ENSG00000257315.2	ZBED6	1	203795675	1_103	0	0.0217113621707098	6.158355035798	4.20785502489425e-07	0.547408044863229	1
ENSG00000182004.12	SNRPE	1	203861428	1_103	0	0.0206461830204485	5.72619031688657	3.72061321942006e-07	-0.498020120921049	2
ENSG00000143842.14	SOX13	1	204072756	1_103	0	0.0324235067850566	10.3626533029757	1.05740151085501e-06	1.56820232540189	1
ENSG00000143845.14	ETNK2	1	204151824	1_103	0	0.111832868210207	21.9053063588172	7.70952761925834e-06	2.69189254544959	2
ENSG00000158615.8	PPP1R15B	1	204412128	1_103	0	0.030869683148688	9.50377735505286	9.23288442210508e-07	1.24788266276114	1
ENSG00000198625.12	MDM4	1	204515489	1_103	0	0.0206286905387754	5.68155612205999	3.68848426835415e-07	-0.588284097413926	1
ENSG00000186007.9	LEMD1	1	205457492	1_104	0	0.0243474492501947	4.73341282632404	3.62691039512155e-07	-0.169322780983792	1
ENSG00000163531.15	NFASC	1	204828332	1_104	0	0.0614760958117627	13.3819317271128	2.58901199356248e-06	1.97209152850359	1
ENSG00000184144.11	CNTN2	1	205042978	1_104	0	0.0429180229273273	10.0101271045952	1.35203605487414e-06	-1.50440054986727	1
ENSG00000133059.16	DSTYK	1	205210329	1_104	0	0.0247732778185136	4.89426245099093	3.81574813897284e-07	0.681116229133061	2
ENSG00000133069.15	TMCC2	1	205228311	1_104	0	0.0269533222313352	5.67710358310649	4.81557438194757e-07	0.536281157016361	1
ENSG00000163545.8	NUAK2	1	205321732	1_104	0	0.0250859305179991	5.01062587054156	3.95577120791853e-07	0.323889879070117	1
ENSG00000162873.14	KLHDC8A	1	205356330	1_104	0	0.0298057034234127	6.6117643376913	6.20191364875733e-07	0.810775648928507	2
ENSG00000117266.15	CDK18	1	205504306	1_104	0	0.0279992241779873	6.03070277003827	5.31401646585442e-07	-0.662117897233947	2
ENSG00000158711.13	ELK4	1	205632336	1_104	0	0.0334444744111081	7.68346145955032	8.08705256810822e-07	-0.798528393473083	1
ENSG00000069275.12	NUCKS1	1	205750404	1_104	0	0.0377865204044953	8.82103908221943	1.04897616794481e-06	1.2552821610055	1
ENSG00000117280.12	RAB29	1	205770268	1_104	0	0.0288781839198754	6.31790845551018	5.74185446499993e-07	-0.728388839458236	2
ENSG00000133065.10	SLC41A1	1	205813381	1_104	0	0.0429085334855867	10.0080541805391	1.35145718993696e-06	-1.37213479210547	2
ENSG00000162877.12	PM20D1	1	205830859	1_104	0	0.0555610924575293	12.4299420833681	2.17344600330995e-06	1.61846007307841	1
ENSG00000117322.17	CR2	1	207375834	1_105	0	0.0152711086861924	6.2194681045832	2.98904729430305e-07	1.55494294866274	2
ENSG00000263528.7	IKBKE	1	206470431	1_105	0	0.0234423191948562	8.97370829610949	6.62035833503049e-07	1.05832675304224	1
ENSG00000266094.7	RASSF5	1	206507650	1_105	0	0.0190754033372059	7.36860453949315	4.42351956618007e-07	-0.949743531724502	2
ENSG00000143486.15	EIF2D	1	206602743	1_105	0	0.0212136883630433	8.01211331353157	5.3489956054888e-07	-1.02712041884831	1
ENSG00000143479.15	DYRK3	1	206634569	1_105	0	0.0248255354302734	9.45813741280171	7.38946875400163e-07	-1.18180852695791	1
ENSG00000162889.10	MAPKAPK2	1	206684062	1_105	0	0.0143480369000721	4.62027313569926	2.08626325520449e-07	0.0686195502734957	1
ENSG00000162894.11	FCMR	1	206923405	1_105	0	0.0410330211376219	14.0157556091185	1.80991835246355e-06	1.69448670432308	1
ENSG00000123838.10	C4BPA	1	207104083	1_105	0	0.019076726931422	7.33833218697951	4.4056521479847e-07	0.951467390708107	1
ENSG00000196352.14	CD55	1	207321334	1_105	0	0.280822747426505	18.4406711769156	1.62973871116971e-05	3.62023995826702	1
ENSG00000203710.10	CR1	1	207496579	1_105	0	0.0168660979619802	7.0190010063314	3.72562292112839e-07	-1.31201657555275	1
ENSG00000117335.19	CD46	1	207749736	1_105	0	0.0179862608709123	6.55054147865076	3.70789188745835e-07	-1.11404538145785	2
ENSG00000174059.16	CD34	1	207911570	1_105	0	0.0393849626424694	14.1219146527084	1.75038262629915e-06	1.83952656612148	1
ENSG00000143469.18	SYT14	1	209936838	1_106	0	0.00689816383116726	6.78247852457538	1.47241728015681e-07	-1.48037218648022	1
ENSG00000076356.6	PLXNA2	1	208244589	1_106	0	0.00760555221954051	7.36317175505108	1.76240070257138e-07	-0.827675979947096	1
ENSG00000008118.9	CAMK1G	1	209584155	1_106	0	0.00566020651018762	8.63625484673479	1.53839089066157e-07	-2.37853281191636	1
ENSG00000196878.14	LAMB3	1	209654352	1_106	0	0.00605729505459696	5.67341745605039	1.0815147409379e-07	-0.787512136010623	1
ENSG00000009790.14	TRAF3IP3	1	209756234	1_106	0	0.00633318414143258	5.84584884309069	1.16514149896694e-07	-1.17917287507072	1
ENSG00000117595.10	IRF6	1	209806173	1_106	0	0.0182865842714284	15.0182642068146	8.64293617164511e-07	1.57394967512942	1
ENSG00000117597.17	DIEXF	1	209823230	1_106	0	0.098341271078356	31.761274225709	9.82975534037164e-06	-3.82143746697516	3
ENSG00000054392.12	HHAT	1	210363639	1_106	0	0.00612166972426409	5.38552614197267	1.03754515545192e-07	-0.61298438253817	1
ENSG00000143473.12	KCNH1	1	211134467	1_107	0	0.0302978422031333	12.3133474634223	1.1740776148817e-06	1.40208795846131	1
ENSG00000117625.13	RCOR3	1	211258687	1_107	0	0.0151181297298427	5.8713366258981	2.79347006797411e-07	-0.547262981386099	1
ENSG00000082512.14	TRAF5	1	211326278	1_107	0	0.0215449635163685	9.14905432596883	6.20341653172806e-07	1.10312961796743	2
ENSG00000170385.9	SLC30A1	1	211578806	1_107	0	0.0190981391838493	8.0326469134472	4.8279048813778e-07	-1.06620936788145	1
ENSG00000117650.12	NEK2	1	211675781	1_107	0	0.0133016762837248	4.68890934546735	1.96285032563362e-07	-0.130484942774091	3
ENSG00000143493.12	INTS7	1	212035474	1_107	0	0.0181105652059623	7.54130731235034	4.29820986733514e-07	0.969741451723401	1
ENSG00000143476.17	DTL	1	212035474	1_107	0	0.0181105652059623	7.54130731235034	4.29820986733514e-07	-0.969741451723401	1
ENSG00000066027.11	PPP2R5A	1	212285049	1_107	0	0.0164616914344917	6.65837901696753	3.44946659463653e-07	0.685550634691915	2
ENSG00000065600.12	TMEM206	1	212414848	1_107	0	0.0131672985261763	4.59514892568956	1.90416793106594e-07	-0.0672890518404548	3
ENSG00000185523.6	SPATA45	1	212847216	1_108	0	0.0243126609605985	5.3300859392436	4.07826722343961e-07	-0.55499538711693	2
ENSG00000123685.8	BATF3	1	212699232	1_108	0	0.0502110544463353	12.0891517529006	1.91031130017215e-06	-1.63231053094769	1
ENSG00000203705.10	TATDN3	1	212792127	1_108	0	0.0229425402228886	4.79219802248076	3.46007275712696e-07	-0.429522288387432	1
ENSG00000174606.13	ANGEL2	1	213008574	1_108	0	0.0687681595546068	15.0496260052953	3.25703242876347e-06	-1.93737127453359	1
ENSG00000143499.13	SMYD2	1	214280940	1_108	0	0.0228302930302238	4.74672559367422	3.41047276313266e-07	-0.168143082618429	1
ENSG00000152104.11	PTPN14	1	214552234	1_109	0	0.0408348647320586	11.2090058389152	1.44047985930297e-06	-1.29613012224845	1
ENSG00000117724.12	CENPF	1	214603264	1_109	0	0.0202178164882527	4.67463190161378	2.97434021088512e-07	0.20531855826974	1
ENSG00000136636.12	KCTD3	1	215567710	1_109	0	0.0332525138289528	9.29365693263509	9.72568262473459e-07	1.45830760169193	1
ENSG00000196482.16	ESRRG	1	217137474	1_110	0	0.0102500922717654	4.91227591724693	1.58459945165606e-07	-0.206958612824194	1
ENSG00000092978.10	GPATCH2	1	217631213	1_110	0	0.0122143636390063	6.47327244789696	2.48830553236069e-07	-0.658282539341843	2
ENSG00000162814.10	SPATA17	1	217631613	1_110	0	0.0258921629811786	13.8585696937116	1.12926460468036e-06	1.63117018566362	1
ENSG00000067533.5	RRP15	1	218285209	1_110	0	0.0120875880733968	8.02524678660103	3.05286093467854e-07	1.52715355054082	1
ENSG00000136628.17	EPRS	1	220043811	1_112	0	0.0257624038640737	10.7770898312833	8.73769459119074e-07	-1.37795635425085	1
ENSG00000162813.17	BPNT1	1	220090248	1_112	0	0.0612885306860119	18.8724778697937	3.64013179706292e-06	2.02978552286459	1
ENSG00000067704.9	IARS2	1	220093626	1_112	0	0.0171398045700725	7.00188478370446	3.77685054522866e-07	0.926571176052471	1
ENSG00000116141.15	MARK1	1	220528008	1_112	0	0.0132159021408124	4.59934865365011	1.91294340018118e-07	-0.00366340563730175	1
ENSG00000162817.6	C1orf115	1	220690029	1_112	0	0.0136400670833687	4.89109821488513	2.09957727557727e-07	0.367406352050411	1
ENSG00000117791.15	MARC2	1	220747806	1_112	0	0.015162085052619	5.86843389843402	2.80020688626199e-07	0.60057488360563	2
ENSG00000186205.12	MARC1	1	220787573	1_112	0	0.0168724406656542	6.85639170881158	3.64067996901398e-07	0.714234218882712	1
ENSG00000143507.17	DUSP10	1	221742965	1_113	0	0.0671370136621075	17.2208772491862	3.63853254766924e-06	-1.83819960979199	1
ENSG00000143498.17	TAF1A	1	222566559	1_114	0	0.0340360488359818	13.6147316720409	1.45833466165138e-06	-1.70844112513001	2
ENSG00000154305.16	MIA3	1	222617179	1_114	0	0.0163150955587322	6.79434006086473	3.48855741710664e-07	-0.712757881429772	2
ENSG00000162819.11	BROX	1	222712777	1_114	0	0.0147776807153658	5.87957650120161	2.73439529561626e-07	0.709742844247095	1
ENSG00000186063.12	AIDA	1	222663654	1_114	0	0.0131022804268192	4.76811595383887	1.9660867317103e-07	-0.377934160392873	1
ENSG00000197520.10	FAM177B	1	222736869	1_114	0	0.0133539328678489	4.94378042494137	2.07767366919229e-07	0.266428731874105	1
ENSG00000154309.8	DISP1	1	222862817	1_114	0	0.0128978649928171	4.62292236372312	1.87647766887516e-07	-0.113021169492996	1
ENSG00000187554.11	TLR5	1	223142833	1_114	0	0.013100769035058	4.76704591857027	1.96541876919582e-07	-0.19625806140388	1
ENSG00000143502.14	SUSD4	1	223344829	1_114	0	0.0129813112460938	4.68246661100938	1.91294386465488e-07	-0.154847002002906	1
ENSG00000203697.11	CAPN8	1	223624542	1_114	0	0.0134136412820073	4.98497610728377	2.10435372339866e-07	-0.391197498576196	2
ENSG00000162909.17	CAPN2	1	223701813	1_114	0	0.0605483972037366	19.0065593973017	3.62172217458863e-06	-2.22529833073646	1
ENSG00000143753.12	DEGS1	1	224176228	1_114	0	0.0132720717705592	4.88700328566803	2.04122240319067e-07	-0.27176649476972	1
ENSG00000143748.17	NVL	1	224330140	1_114	0	0.0182484934650246	7.83017937049832	4.49684274855734e-07	0.99126899544542	1
ENSG00000143771.11	CNIH4	1	224357044	1_114	0	0.022712052602187	9.85662550125886	7.04520468238477e-07	-1.23654851738671	1
ENSG00000185842.15	DNAH14	1	224895916	1_115	0	0.0262065256368802	8.11087988065114	6.6893880652939e-07	0.909545913402704	1
ENSG00000143815.14	LBR	1	225427864	1_115	0	0.296150310174073	31.5247035943942	2.9381379141177e-05	3.4455121108798	1
ENSG00000143742.12	SRP9	1	225812858	1_115	0	0.0215626685026288	6.30201536850601	4.27652423854828e-07	0.704465073398101	1
ENSG00000143819.12	EPHX1	1	225809711	1_115	0	0.0179397525931684	4.59896770106025	2.59648478826367e-07	-0.212368015372307	1
ENSG00000196187.11	TMEM63A	1	225881227	1_115	0	0.0199029919444439	5.56016304005985	3.4826903892982e-07	-0.527960320929237	1
ENSG00000243709.1	LEFTY1	1	225912195	1_115	0	0.0179746335573985	4.61693795452774	2.6116986061507e-07	0.0122826285180484	3
ENSG00000143811.18	PYCR2	1	225924245	1_115	0	0.0179376169866081	4.59786481653236	2.5955531019329e-07	-0.0243781216289383	1
ENSG00000143768.12	LEFTY2	1	225937917	1_115	0	0.0279389609190363	8.705293245688	7.65424975861918e-07	-0.863452817094922	1
ENSG00000143751.9	SDE2	1	225999428	1_115	0	0.0194931856161841	5.36752708585014	3.29280518213374e-07	-0.466387572312715	1
ENSG00000163041.9	H3F3A	1	226062051	1_115	0	0.0413663278672151	12.3606226532181	1.60914911949479e-06	1.72238176822583	2
ENSG00000143772.9	ITPKB	1	226738931	1_116	0	0.0171180057343731	8.24383851677602	4.44111089092247e-07	-0.989929819603531	1
ENSG00000143801.16	PSEN2	1	226870643	1_116	0	0.0139315915932348	6.34017923568634	2.77978523447351e-07	-0.895231606524239	1
ENSG00000163050.16	COQ8A	1	226897945	1_116	0	0.0115648709917133	4.62122669676136	1.6819266027023e-07	0.12591123514329	1
ENSG00000143776.18	CDC42BPA	1	227318273	1_116	0	0.0115392859726187	4.60079783684312	1.67078689620078e-07	-0.126382933401687	2
ENSG00000181450.17	ZNF678	1	227563411	1_116	0	0.0124843989881742	5.32728458848501	2.09306401575427e-07	0.0890807589657784	2
ENSG00000143740.14	SNAP47	1	227735217	1_116	0	0.0334439937739794	14.4566032551302	1.52157502110899e-06	-2.03224319112178	1
ENSG00000143816.7	WNT9A	1	227947502	1_116	0	0.0626638809687603	20.3340421442266	4.01005179018855e-06	-1.6581846447503	1
ENSG00000143793.12	C1orf35	1	228106599	1_116	0	0.109471024219751	25.6404469757458	8.83351898603042e-06	3.45972822804355	1
ENSG00000162910.18	MRPL55	1	228109044	1_116	0	0.0377877895953807	15.5935329736707	1.85440668900376e-06	-2.46372902021209	1
ENSG00000143774.16	GUK1	1	228140298	1_116	0	0.0146451637192131	6.80170073265595	3.13487857898998e-07	-1.22046000470987	1
ENSG00000181873.12	IBA57	1	228165950	1_116	0	0.0115305427024496	4.59380878575416	1.66698478606175e-07	-0.525118978434718	1
ENSG00000162931.11	TRIM17	1	228414812	1_116	0	0.0212575716510297	10.2486265632743	6.85627603408453e-07	1.54482672848194	2
ENSG00000181218.5	HIST3H2A	1	228457362	1_116	0	0.011637154422045	4.67866937394673	1.71347639980333e-07	0.540694967487954	1
ENSG00000196890.4	HIST3H2BB	1	228458562	1_116	0	0.0236165073378489	11.2240093455947	8.34204759248733e-07	-1.59727205681199	1
ENSG00000168159.11	RNF187	1	228484557	1_116	0	0.0246698139840302	11.628790672268	9.02837109034275e-07	1.74814030938831	2
ENSG00000168118.11	RAB4A	1	229271486	1_117	0	0.0196660950850214	5.03924897320665	3.11883877037515e-07	-0.41392640614695	1
ENSG00000143632.14	ACTA1	1	229433845	1_117	0	0.132318822591281	22.9896867098703	9.573343772832e-06	2.54332682771168	1
ENSG00000069248.11	NUP133	1	229508410	1_117	0	0.0413301245375822	11.9423554857238	1.55333698237329e-06	-1.79036938616303	1
ENSG00000135776.4	ABCB10	1	229559119	1_117	0	0.0379828537981034	11.1539332640574	1.33328995525625e-06	1.71634403943667	1
ENSG00000177614.10	PGBD5	1	230425881	1_117	0	0.0187539307844158	4.5996309606802	2.71471517810798e-07	-0.0464501110180596	1
ENSG00000135773.12	CAPN9	1	230747720	1_118	0	0.012166017967031	6.18052987420845	2.36637264976654e-07	-0.337821571536554	1
ENSG00000119280.16	C1orf198	1	230869758	1_118	0	0.0101454794950275	4.89025939665579	1.56139738395541e-07	0.695851336465257	2
ENSG00000143643.12	TTC13	1	230978719	1_118	0	0.0422913694056757	17.7424828970444	2.36143022077704e-06	-2.63699309267249	1
ENSG00000173409.13	ARV1	1	230955434	1_118	0	0.016389154190172	8.61568017822255	4.44380592829982e-07	0.849127594377931	2
ENSG00000182118.7	FAM89A	1	231036940	1_118	0	0.0100745105396043	4.76005893046948	1.50919465574477e-07	-0.296959428922818	2
ENSG00000143633.12	C1orf131	1	231241335	1_118	0	0.0099999504664191	4.72424954579482	1.4867558378164e-07	0.267708022245017	1
ENSG00000116906.11	GNPAT	1	231240905	1_118	0	0.00986356597989269	4.6034788420148	1.42898963648775e-07	-0.0442848789722828	2
ENSG00000116903.7	EXOC8	1	231332860	1_118	0	0.0117409440133121	6.20754397701041	2.29367454994278e-07	0.878843124901462	1
ENSG00000135766.8	EGLN1	1	231433945	1_118	0	0.0109921552565705	5.84672338692149	2.02257379014152e-07	0.610421746518227	1
ENSG00000116918.13	TSNAX	1	231528861	1_118	0	0.0110608474449015	5.92355720336566	2.06195870256786e-07	-0.599584923593432	1
ENSG00000162946.21	DISC1	1	231627258	1_118	0	0.0628829919835195	21.0421253857383	4.16420187298222e-06	-2.23716293338472	1
ENSG00000116991.10	SIPA1L2	1	232561778	1_119	0	0.0190496114152287	5.20178329060435	3.11851150110597e-07	-0.260003096758519	1
ENSG00000135778.11	NTPCR	1	232955717	1_119	0	0.0205409355071271	5.89967720208762	3.81379585846126e-07	0.60552623479655	1
ENSG00000143674.10	MAP3K21	1	233321986	1_120	0	0.0282654820940956	4.73616522104063	4.21300733429012e-07	-0.192152951265905	1
ENSG00000135750.14	KCNK1	1	233613275	1_120	0	0.0382164172879665	7.54411044439397	9.07333575059531e-07	-0.843440876682976	1
ENSG00000183780.12	SLC35F3	1	233904754	1_120	0	0.0310878888946062	5.62097861797468	5.49935984297771e-07	0.5144682221967	1
ENSG00000059588.9	TARBP1	1	234479133	1_121	0	0.031204308285917	7.0854982918799	6.95815231465721e-07	-0.80274744490493	1
ENSG00000173726.10	TOMM20	1	235128439	1_121	0	0.0400763680643909	9.33545553748647	1.17742389448776e-06	1.11112471116426	1
ENSG00000188739.14	RBM34	1	235161669	1_121	0	0.0245455840909757	4.87430133939573	3.76525782243161e-07	-0.202389940457957	1
ENSG00000116957.12	TBCE	1	235371963	1_121	0	0.0274847427943963	5.92727432138188	5.12690981687125e-07	-0.575987845967623	1
ENSG00000162885.12	B3GALNT2	1	235504442	1_121	0	0.0238454716100668	4.60583904486852	3.45639721875883e-07	0.261900252654242	2
ENSG00000168243.10	GNG4	1	235651207	1_121	0	0.0254044682967104	5.22248954256267	4.17538630556767e-07	-0.500256321211834	1
ENSG00000143669.13	LYST	1	235883940	1_122	0	0.0443612672771199	13.4298168546592	1.87492114960726e-06	1.59815579111486	1
ENSG00000116962.14	NID1	1	236065637	1_122	0	0.0525666816468129	15.0240405220584	2.48545716237045e-06	1.73023951402836	1
ENSG00000086619.13	ERO1B	1	236260619	1_122	0	0.0176745714694774	4.89812151559904	2.72450382351253e-07	-0.317214013102434	1
ENSG00000119285.10	HEATR1	1	236604526	1_122	0	0.0628123636198247	14.2754729380012	2.82191946293894e-06	3.20790070971633	1
ENSG00000077522.12	ACTN2	1	236732553	1_122	0	0.042429242010111	14.872414386755	1.98589244915968e-06	2.43481534347096	1
ENSG00000117009.11	KMO	1	241532545	1_127	0	0.0246156997431174	9.17933826951039	7.11103037830443e-07	1.09046671220483	1
ENSG00000203668.2	CHML	1	241637863	1_127	0	0.0151280581158328	4.68498284333258	2.23048939511745e-07	-0.127983202262397	1
ENSG00000054277.13	OPN3	1	241676920	1_127	0	0.0151650990842102	4.70731037901778	2.2466067561049e-07	0.0974039191612183	1
ENSG00000174371.16	EXO1	1	241847755	1_127	0	0.0198319368147214	6.72523294455865	4.19741041248167e-07	0.359564652757777	1
ENSG00000197769.5	MAP1LC3C	1	241998087	1_128	0	0.0209693814774222	4.63843907000126	3.06102199558891e-07	-0.135746812630461	1
ENSG00000180287.16	PLD5	1	242526417	1_128	0	0.0291679225427888	7.70025342326686	7.0683735030776e-07	0.90434264335363	1
ENSG00000143702.15	CEP170	1	243256404	1_128	0	0.0350964439603838	9.42208629132008	1.04068469165838e-06	-1.31205026510637	1
ENSG00000054282.15	SDCCAG8	1	243256404	1_128	0	0.0350964439603838	9.42208629132008	1.04068469165838e-06	-1.31205026510637	1
ENSG00000117020.16	AKT3	1	243851261	1_128	0	0.0299523464054181	7.9469471538275	7.49100606182747e-07	0.945472235379158	1
ENSG00000035687.9	ADSS	1	244452097	1_129	0	0.146295088549917	22.7009492971021	1.04515989966664e-05	2.51070765265608	1
ENSG00000179397.17	C1orf101	1	244454207	1_129	0	0.0214928415915061	4.59298280799651	3.10668793861855e-07	0.00418214082007659	1
ENSG00000185420.18	SMYD3	1	246507807	1_131	0	0.00671618342181468	5.64517578839889	1.19318831685122e-07	-0.550690392800243	1
ENSG00000162851.7	TFB2M	1	246540837	1_131	0	0.00851148026600479	7.81958411320044	2.09458373042889e-07	0.923767163864244	1
ENSG00000143653.9	SCCPDH	1	246723418	1_131	0	0.00648096122714303	5.32670558178574	1.08644336008232e-07	-0.424689231923797	2
ENSG00000277462.1	ZNF670	1	247078021	1_131	0	0.00722121637207074	6.32791683223175	1.43807022508022e-07	0.627889903799908	2
ENSG00000188295.14	ZNF669	1	247104366	1_131	0	0.00638420176320464	5.18458247838608	1.04166810173884e-07	0.405822084187361	2
ENSG00000196418.12	ZNF124	1	247123343	1_131	0	0.0111446539203709	10.2965987940715	3.61134809056173e-07	-1.22428157126358	2
ENSG00000203663.3	OR2L2	1	247803190	1_131	0	0.012794129567306	10.8496315568009	4.3685238233112e-07	0.913847908636225	1
ENSG00000196071.4	OR2L13	1	247939716	1_131	0	0.0123007252577347	11.0223632725767	4.26691913577521e-07	1.31157322940182	3
ENSG00000198128.3	OR2L3	1	247936006	1_131	0	0.0738674593247103	26.9875905856211	6.27373612875149e-06	2.32434756408486	2
ENSG00000162714.12	ZNF496	1	247337348	1_131	0	0.00624916156342636	5.00579812571165	9.84473562613498e-08	0.413003212116815	1
ENSG00000169224.12	GCSAML	1	247507598	1_131	0	0.00886708916560319	8.15587169418687	2.27593803809155e-07	-0.940092602786755	1
ENSG00000162722.8	TRIM58	1	247857146	1_131	0	0.00684864104277727	5.63606265653087	1.21475638478765e-07	0.23013860390819	1
ENSG00000238243.3	OR2W3	1	247896121	1_131	0	0.00641749955670112	5.32982128406949	1.07643415119281e-07	0.633598114702612	1
ENSG00000175137.10	SH3BP5L	1	248831450	1_131	0	0.00784999424466393	6.90086010736371	1.70483179207928e-07	0.619309974513385	1
ENSG00000171163.15	ZNF692	1	248859244	1_131	0	0.0064765443103123	5.18874835665362	1.05758412630297e-07	-0.0606140200524659	1
ENSG00000184731.5	FAM110C	2	47011	2_1	0	0.0574639093659357	19.3789162853082	3.50456104102232e-06	2.50542186141223	2
ENSG00000143727.15	ACP1	2	264429	2_1	0	0.114790108748991	25.5777693439448	9.24008800691111e-06	3.34708426075426	1
ENSG00000035115.21	SH3YL1	2	266895	2_1	0	0.115220293886088	25.6129602307558	9.28747649150087e-06	3.34878938921652	1
ENSG00000189292.15	ALKAL2	2	286812	2_1	0	0.0157890808843274	7.36853835248639	3.66139995237436e-07	0.532548967636422	1
ENSG00000151353.14	TMEM18	2	677295	2_1	0	0.0117029355049872	6.92890716636079	2.55192865197492e-07	-1.6230989126294	2
ENSG00000130508.10	PXDN	2	1709206	2_1	0	0.0117813332811817	4.82479597059696	1.78888477700691e-07	-0.318039230579424	1
ENSG00000171853.15	TRAPPC12	2	3379891	2_2	0	0.0106916786209149	4.66091331103376	1.56828827336611e-07	0.184262512384423	2
ENSG00000182551.13	ADI1	2	3519553	2_2	0	0.0982608859900335	25.371061845776	7.84563849856771e-06	2.55459753959113	2
ENSG00000171865.9	RNASEH1	2	3558529	2_2	0	0.0108902397535077	4.83066529613654	1.6555921638713e-07	0.224032301572099	2
ENSG00000171863.12	RPS7	2	3575950	2_2	0	0.01111567619277	5.0196958587457	1.7559909159918e-07	-0.343155360559767	1
ENSG00000118004.17	COLEC11	2	3577209	2_2	0	0.121313511718511	27.3997733973376	1.04608053120416e-05	2.70795727890616	5
ENSG00000151692.14	RNF144A	2	6978543	2_5	0	0.0545728676264103	15.3530255535481	2.63681537037669e-06	-1.98157011300666	1
ENSG00000134313.15	KIDINS220	2	8837975	2_6	0	0.0167213035693978	5.32946175773865	2.80454527441494e-07	0.443564960386815	1
ENSG00000143797.11	MBOAT2	2	9003515	2_6	0	0.0269793377733544	9.76175771868206	8.28835384460849e-07	-1.29496567205836	1
ENSG00000151693.9	ASAP2	2	9217739	2_6	0	0.0181005511447143	6.06258354614325	3.45349243584878e-07	0.702704930369867	1
ENSG00000134330.18	IAH1	2	9473160	2_6	0	0.0222053614042769	7.95522309989037	5.55928812807133e-07	-0.982408622342842	1
ENSG00000151694.12	ADAM17	2	9555153	2_6	0	0.0157712853939357	4.788675526409	2.37679363236817e-07	0.303002787947599	1
ENSG00000115750.16	TAF1B	2	9843084	2_6	0	0.0986918937586615	21.9515314547803	6.8179730551782e-06	2.41872608668437	1
ENSG00000172059.10	KLF11	2	10042369	2_6	0	0.0535756959341727	16.1637498408127	2.72532886014783e-06	1.67473252011537	1
ENSG00000205795.4	CYS1	2	10080534	2_6	0	0.0572489977975662	16.787030904641	3.02448024348228e-06	-1.87054247570695	1
ENSG00000171848.13	RRM2	2	10121909	2_6	0	0.0159616998736442	4.89961978973277	2.46122033329815e-07	-0.430992921145061	2
ENSG00000115758.12	ODC1	2	10447043	2_7	0	0.070502439629983	19.6710260026759	4.36455661679627e-06	2.1852296056452	1
ENSG00000143882.10	ATP6V1C2	2	10722013	2_7	0	0.0165560617342008	6.15769941976774	3.20837036620553e-07	0.631266707292746	2
ENSG00000150873.11	C2orf50	2	11132831	2_7	0	0.0140240536433075	4.62378431283727	2.04070442034761e-07	0.0946604293552596	1
ENSG00000162976.12	PQLC3	2	11155741	2_7	0	0.0140771085337063	4.65866377058615	2.06387694633543e-07	0.123851503723786	1
ENSG00000169016.16	E2F6	2	11466097	2_7	0	0.0147114735101559	5.06587143994415	2.34541291359334e-07	-0.3596195319857	1
ENSG00000196208.13	GREB1	2	11614615	2_7	0	0.0145925406283085	4.99087244489718	2.29200919336554e-07	-0.318290925552771	1
ENSG00000169006.6	NTSR2	2	11669965	2_7	0	0.0762129045411034	20.4086841703249	4.89499769784959e-06	-2.09047780985235	3
ENSG00000134324.11	LPIN1	2	11784824	2_7	0	0.0147577716862456	5.09490358413562	2.36627780793028e-07	0.343803020653886	1
ENSG00000151779.12	NBAS	2	15560878	2_9	0	0.0301055370600366	11.623732113893	1.10128809686343e-06	1.9994783575499	1
ENSG00000214842.5	RAD51AP2	2	17518453	2_10	0	0.020458545440439	10.5197207754989	6.77310704212298e-07	-1.27526255804287	1
ENSG00000197872.11	FAM49A	2	16642599	2_10	0	0.021151599956324	10.828026139529	7.20777951559813e-07	1.26524468880488	1
ENSG00000178295.14	GEN1	2	17749607	2_10	0	0.0115951774680746	5.27108386958141	1.92347391116719e-07	0.48350199774705	2
ENSG00000163029.15	SMC6	2	17800093	2_10	0	0.0363349429524094	15.8420373853718	1.81152566025108e-06	-2.13965227365575	1
ENSG00000170745.11	KCNS3	2	17877838	2_10	0	0.0110962064210484	4.86548311870294	1.69906295509275e-07	-0.272522827682311	2
ENSG00000240857.1	RDH14	2	18559834	2_11	0	0.0293754443830144	7.17060335407651	6.62901678721058e-07	-0.776811703776536	1
ENSG00000183891.5	TTC32	2	19901956	2_12	0	0.0148336340420945	4.7810667595686	2.23193396911646e-07	-0.404704035363762	2
ENSG00000118965.14	WDR35	2	19952058	2_12	0	0.0370245466117324	12.8791053818656	1.50066730089408e-06	-1.38288442116256	2
ENSG00000132031.12	MATN3	2	20012886	2_12	0	0.0146578029231034	4.67137255870958	2.15487636177541e-07	0.282260762943938	2
ENSG00000143869.6	GDF7	2	20666939	2_12	0	0.0203105925786634	7.76490438545165	4.96326747689046e-07	-1.09693873784746	1
ENSG00000118961.14	LDAH	2	20688505	2_12	0	0.063099624687921	17.933716380261	3.56127939492214e-06	-2.13790935883345	1
ENSG00000084674.14	APOB	2	21044375	2_13	0	0.0128114988052352	4.90833302057004	1.97898697195722e-07	0.205928977088253	2
ENSG00000119778.14	ATAD2B	2	23927186	2_14	0	0.0132790999853463	5.5982873848855	2.33955254475467e-07	-0.733742821203434	1
ENSG00000173960.13	UBXN2A	2	23927762	2_14	1	0.245330807103174	24.8874331676968	1.92150344787394e-05	-4.79326651609156	1
ENSG00000205639.9	MFSD2B	2	24009112	2_14	1	0.488164352971103	26.7626711826316	4.11153976398338e-05	-4.90257276363331	2
ENSG00000163026.11	WDCP	2	24047480	2_14	0	0.0203187400419589	8.37506676767449	5.3554260366959e-07	-0.401479688499578	2
ENSG00000119782.13	FKBP1B	2	24049526	2_14	0	0.0126755058172455	10.6708584167173	4.25670575149654e-07	-2.53735714204214	1
ENSG00000219626.8	FAM228B	2	24064728	2_14	0	0.0125515188188389	8.75862754148089	3.45972288040742e-07	1.91663842059895	1
ENSG00000115129.13	TP53I3	2	24084600	2_14	0	0.279151706271652	35.2401744434751	3.09590275030581e-05	-3.97532879249032	1
ENSG00000176732.6	PFN4	2	24124223	2_14	0	0.0124511159829417	8.91738403630949	3.49425602511762e-07	1.98491679305278	1
ENSG00000186453.12	FAM228A	2	24152593	2_14	0	0.0125761618013824	5.87672712611163	2.32590844491502e-07	-1.60687533810054	1
ENSG00000198399.14	ITSN2	2	24360992	2_14	0	0.0146429647433916	6.46133325559208	2.97755732601127e-07	-1.49054219040172	2
ENSG00000173557.14	C2orf70	2	26562410	2_15	0	0.0139514464927031	5.17775726338813	2.27336881399965e-07	0.48422108238996	1
ENSG00000115155.16	OTOF	2	26562410	2_15	0	0.0139514464927031	5.17775726338813	2.27336881399965e-07	0.48422108238996	1
ENSG00000084676.15	NCOA1	2	24491696	2_15	0	0.016726659842356	6.51822346480701	3.43121114674528e-07	0.246147169787648	2
ENSG00000115137.11	DNAJC27	2	24971717	2_15	0	0.0754066295034994	32.7709540445056	7.77691922087602e-06	-4.62429472473257	2
ENSG00000084710.13	EFR3B	2	25041751	2_15	1	0.264146414857507	33.5901393664806	2.79232201269531e-05	5.98864773229302	1
ENSG00000119772.16	DNMT3A	2	25343038	2_15	0	0.0202793161528873	9.26116787474563	5.91055191364798e-07	-1.30610579656676	1
ENSG00000138101.18	DTNB	2	25673259	2_15	0	0.0146940755711724	6.1305040102022	2.83496318583831e-07	0.770814984362745	1
ENSG00000143970.16	ASXL2	2	25878763	2_15	0	0.0398196578222224	14.7446622920635	1.84774198648701e-06	-1.9005317939233	2
ENSG00000157833.12	GAREM2	2	26173526	2_15	0	0.0157031208089722	6.33851516033078	3.13243796497215e-07	0.547370334995138	1
ENSG00000138029.13	HADHB	2	26241540	2_15	0	0.0137568808510455	4.9828523483677	2.15728223892844e-07	0.420638842465329	2
ENSG00000084754.10	HADHA	2	26244479	2_15	0	0.0206416921357693	8.53921496111053	5.54717946299335e-07	1.37730568528967	2
ENSG00000157856.10	DRC1	2	26401975	2_15	0	0.035778933835324	13.8665576814874	1.56136712617195e-06	1.81784187718784	2
ENSG00000157884.10	CIB4	2	26641739	2_15	0	0.0133615922499565	4.75128175684536	1.99791944396057e-07	0.0839459357072032	1
ENSG00000213699.8	SLC35F6	2	26779105	2_16	0	0.149282196298772	22.3404200217125	1.04956254431991e-05	0.0556716557757484	1
ENSG00000084764.10	MAPRE3	2	26971145	2_16	0	0.0232460414184668	8.21896330910604	6.01277596821245e-07	-0.270435292532815	1
ENSG00000228474.5	OST4	2	27072299	2_16	0	0.0345170882184638	13.4569273053658	1.46180361836127e-06	1.97284086411751	1
ENSG00000138030.12	KHK	2	27086538	2_16	0	0.0486429348340061	13.3302260384838	2.04063935155038e-06	-1.21443538540332	1
ENSG00000143994.13	ABHD1	2	27134061	2_16	0	0.0180506970669166	6.24211776961611	3.54596879709956e-07	0.129544006422157	1
ENSG00000138073.13	PREB	2	27134751	2_16	0	0.0179359072242186	6.38215537250174	3.6024643797321e-07	-0.684946913545021	1
ENSG00000138085.16	ATRAID	2	27212506	2_16	0	0.0227863682913079	8.57809954734853	6.15141699318923e-07	1.74586635122716	1
ENSG00000138074.14	SLC5A6	2	27212382	2_16	0	0.0159311022845606	4.99495676753513	2.50430103698334e-07	-0.557401754586312	2
ENSG00000084774.13	CAD	2	27217016	2_16	0	0.0375339447137705	13.6375407788246	1.61090246424653e-06	-2.62593637315165	2
ENSG00000115194.10	SLC30A3	2	27275976	2_16	0	0.0547577375430949	17.1094386605119	2.94842598891593e-06	2.92278160451521	2
ENSG00000163794.6	UCN	2	27308797	2_16	0	0.0917420123054106	22.7906648169587	6.58012629923121e-06	-3.43744438047045	2
ENSG00000163795.13	ZNF513	2	27380806	2_16	0	0.0151019932490288	4.64597863014513	2.20810872270951e-07	-0.785085762221725	1
ENSG00000115216.13	NRBP1	2	27428187	2_16	0	0.0584859284245125	15.3840195683783	2.83158879937774e-06	-2.46967086777502	2
ENSG00000157992.12	KRTCAP3	2	27444317	2_16	0	0.0163615387325997	5.18728846058488	2.67099772355429e-07	0.350512687466477	1
ENSG00000138002.14	IFT172	2	27489541	2_16	0	0.015592622074823	4.85855676828077	2.38416005831163e-07	0.202898498927915	1
ENSG00000221843.4	C2orf16	2	27536773	2_16	0	0.024586270129049	8.79852088778822	6.80787059433528e-07	-1.4605513811468	1
ENSG00000198522.13	GPN1	2	27623410	2_16	0	0.0199005737238588	6.66928578872613	4.17689827741045e-07	0.486725453103016	2
ENSG00000176714.9	CCDC121	2	27629397	2_16	0	0.0170673267095944	5.97873178444447	3.2113197213615e-07	-0.795744062045213	1
ENSG00000158019.20	BRE	2	27889788	2_16	0	0.0160392596865976	5.05428746779212	2.55125125810009e-07	0.208224840241019	2
ENSG00000171174.13	RBKS	2	27891044	2_16	0	0.0423055513769961	14.2397717293938	1.89587352006447e-06	-2.26003369674119	1
ENSG00000213639.9	PPP1CB	2	28751273	2_17	0	0.0341975379485585	11.7633162707189	1.26599965561033e-06	2.15721048710773	1
ENSG00000163806.15	SPDYA	2	28782736	2_17	0	0.0335604887958731	11.5882960345623	1.22393071127724e-06	-2.09046341909843	1
ENSG00000171103.10	TRMT61B	2	28875677	2_17	0	0.0553031602729646	16.2580906378843	2.82962226212511e-06	-2.55056827806548	1
ENSG00000163811.11	WDR43	2	28895392	2_17	0	0.0157925935040262	4.59851442800377	2.28549346613616e-07	-0.313092508745711	1
ENSG00000179270.6	C2orf71	2	29064039	2_18	0	0.0269297932243853	4.74240416892184	4.01920868519446e-07	0.441138800282521	2
ENSG00000115295.19	CLIP4	2	29097582	2_18	0	0.0772669987344664	14.616646544166	3.55427283379664e-06	-1.75619989055188	1
ENSG00000119801.12	YPEL5	2	30146010	2_18	0	0.19230439568207	23.4660369314691	1.42016215410642e-05	2.66796865820789	1
ENSG00000172954.13	LCLAT1	2	30481238	2_19	0	0.0217443479813446	4.65362211818104	3.18453831301606e-07	0.120209085558853	1
ENSG00000013016.15	EHD3	2	31234492	2_19	0	0.026739020028961	6.5714907520429	5.52991379617588e-07	0.6526458784168	1
ENSG00000162959.13	MEMO1	2	32011261	2_20	0	0.0265051650362578	7.74760000851297	6.46259108809169e-07	0.96409338661355	1
ENSG00000162961.13	DPY30	2	32040056	2_20	0	0.0364441025382961	10.7097601346789	1.22833259851581e-06	1.73840969023278	1
ENSG00000119820.10	YIPF4	2	32277426	2_20	0	0.0632874120341785	15.8809899985456	3.16303416337363e-06	2.28618395217002	2
ENSG00000115760.13	BIRC6	2	32356560	2_20	0	0.0339874682069881	10.0596202950616	1.07599282763641e-06	-1.40185906037032	2
ENSG00000018699.11	TTC27	2	32678481	2_20	0	0.0239145344860371	6.7932160437221	5.11265316404176e-07	0.852293751277721	1
ENSG00000119812.18	FAM98A	2	33600209	2_21	0	0.0122272466246118	4.59644372203034	1.76872206126165e-07	0.0819572910974065	1
ENSG00000150938.9	CRIM1	2	36349906	2_23	0	0.0496190892609663	22.8977752917879	3.5756174779256e-06	-2.07799836187122	1
ENSG00000205221.12	VIT	2	36696897	2_23	0	0.00884393932547123	7.50299809098575	2.08828401454598e-07	0.767657489618352	1
ENSG00000008869.11	HEATR5B	2	37084350	2_23	0	0.00642258257770345	4.66045554149678	9.4199162134792e-08	-0.0122637689566332	1
ENSG00000055332.16	EIF2AK2	2	37161746	2_23	0	0.00716928886789392	15.4519955318358	3.48633910361906e-07	-3.78567864732563	1
ENSG00000218739.9	CEBPZOS	2	37196344	2_23	0	0.00676776539324064	5.04329774327806	1.07415975675415e-07	-0.121032164375591	2
ENSG00000115816.14	CEBPZ	2	37231568	2_23	0	0.00668087082241975	8.01868448860858	1.68595187579495e-07	1.85638053615798	1
ENSG00000003509.15	NDUFAF7	2	37231568	2_23	0	0.00668087082241975	8.01868448860858	1.68595187579495e-07	-1.85638053615798	1
ENSG00000115828.15	QPCT	2	37344154	2_23	0	0.0083797288231563	7.71406235228331	2.03433318343918e-07	-1.14921422462198	1
ENSG00000115841.19	RMDN2	2	37926319	2_24	0	0.0300380158772362	11.315499746102	1.06968019610225e-06	-1.59663017447786	1
ENSG00000119787.13	ATL2	2	38377077	2_24	0	0.0164057930020259	5.72962232628666	2.95823177252985e-07	-1.33440523353384	1
ENSG00000143891.16	GALM	2	38666042	2_24	0	0.0154860008552115	4.60021134878239	2.24195059327019e-07	0.130230251888733	1
ENSG00000152147.10	GEMIN6	2	38751622	2_24	0	0.06215135421814	17.2999894835384	3.38380563064979e-06	-2.33517010152299	1
ENSG00000163214.20	DHX57	2	38875912	2_25	0	0.021204140750968	4.88908131562593	3.26254802014955e-07	-0.316923838253164	1
ENSG00000188010.12	MORN2	2	38875912	2_25	0	0.021204140750968	4.88908131562593	3.26254802014955e-07	-0.316923838253164	1
ENSG00000214694.10	ARHGEF33	2	38889976	2_25	0	0.0442734689496645	11.7379323231807	1.63547581539054e-06	1.65525361165917	1
ENSG00000115904.12	SOS1	2	39124428	2_25	0	0.0227372097142571	5.53598545666597	3.96133053567513e-07	0.705925913423748	1
ENSG00000162878.12	PKDCC	2	41999704	2_26	0	0.00656154604535142	5.38561089083289	1.11211609743846e-07	0.495906258761262	2
ENSG00000143924.18	EML4	2	42168854	2_26	0	0.00853819548217183	7.81152440187724	2.09899237639757e-07	-0.804939905209543	2
ENSG00000115944.14	COX7A2L	2	42425044	2_26	0	0.00972206166002554	9.00854107278396	2.75627031529039e-07	-1.04404267204352	1
ENSG00000171126.7	KCNG3	2	42494311	2_26	0	0.0241143731675444	17.4057490802247	1.32092350869283e-06	2.20350723297668	1
ENSG00000057935.13	MTA3	2	42494666	2_26	0	0.0164924973295888	13.8879654632276	7.20831943313704e-07	1.63659452810689	1
ENSG00000162881.6	OXER1	2	42773759	2_26	0	0.0121784310304304	11.0866618686418	4.24914074803014e-07	1.77847114987115	1
ENSG00000162882.14	HAAO	2	42792787	2_26	0	0.0255376421026404	17.9377664313855	1.44164435143375e-06	2.26269373577801	2
ENSG00000143921.6	ABCG8	2	43839108	2_28	0	0.00493414630445199	4.73797482162427	7.35722003710542e-08	-0.00225961538461424	1
ENSG00000138075.11	ABCG5	2	43839108	2_28	0	0.00493414630445199	4.73797482162427	7.35722003710542e-08	-0.00225961538461424	1
ENSG00000152518.7	ZFP36L2	2	43226112	2_28	0	0.00615014891431343	6.52218525606394	1.2623731116377e-07	0.453725935232932	1
ENSG00000115970.18	THADA	2	43591341	2_28	0	0.0051025544528861	5.59036047119247	8.97710767308093e-08	0.904327896812967	1
ENSG00000152527.13	PLEKHH2	2	43714392	2_28	0	0.00938751195465126	10.3040620243238	3.04416326575929e-07	1.34492853789588	1
ENSG00000138036.18	DYNC2LI1	2	43774077	2_28	0	0.0217077455569621	20.49956653347	1.4004524705797e-06	-2.60318992511029	1
ENSG00000138095.18	LRPPRC	2	43937342	2_28	0	0.00487791926579784	4.71498615398923	7.2380904090945e-08	0.27697778393572	2
ENSG00000138078.15	PREPL	2	43557865	2_28	0	0.00526537486653012	5.23879784902244	8.68100307944977e-08	-0.25533589761699	2
ENSG00000138079.13	SLC3A1	2	44275649	2_28	0	0.0124221416090096	13.1233820469862	5.13039993758684e-07	1.62906709421849	1
ENSG00000143919.14	CAMKMT	2	44361802	2_28	0	0.00816651579671879	9.38769740005148	2.41270854536328e-07	-1.09644357122329	2
ENSG00000170577.7	SIX2	2	45009664	2_28	0	0.0048447529807365	4.59682192162197	7.00871325197887e-08	-0.036396857410694	1
ENSG00000068784.12	SRBD1	2	45612605	2_28	0	0.00577117262083982	6.19371307913495	1.12492643188256e-07	-0.65893491806982	2
ENSG00000116016.13	EPAS1	2	46295790	2_29	0	0.0465847538030633	11.9462098204105	1.75139020551609e-06	-1.41550566998427	1
ENSG00000250565.6	ATP6V1E2	2	46541996	2_29	0	0.0228551396192475	5.25074663451184	3.77671240761917e-07	-0.26994591915094	1
ENSG00000151665.12	PIGF	2	46617108	2_29	0	0.0212136834958646	4.59833010239527	3.06990689028997e-07	-0.0815770898982734	2
ENSG00000119878.5	CRIPT	2	46617108	2_29	0	0.0298309312742515	7.69088032389014	7.22024340780792e-07	0.877268043452054	2
ENSG00000068724.15	TTC7A	2	46916048	2_29	0	0.0232912944881446	5.46797574160743	4.00801353411159e-07	-0.49335492968381	1
ENSG00000180398.11	MCFD2	2	46923487	2_29	0	0.046745986669591	11.8797178528887	1.74766999751266e-06	-1.48050905543248	1
ENSG00000143933.16	CALM2	2	47176244	2_30	0	0.0346646478127844	8.33998164445577	9.09831273469872e-07	0.932975227024712	1
ENSG00000095002.13	MSH2	2	47403074	2_30	0	0.0264390576655597	5.82102738491297	4.84344740593403e-07	-0.545038941582159	1
ENSG00000170802.15	FOXN2	2	48327816	2_31	0	0.0197926435186289	5.47486561243212	3.41025017401099e-07	0.596447327440623	1
ENSG00000162869.15	PPP1R21	2	48439199	2_31	0	0.0215682788456069	6.27060229740613	4.2563145980966e-07	-0.717373906767288	2
ENSG00000243244.5	STON1	2	48552883	2_31	0	0.0181392987587036	4.66750440594378	2.66449067130483e-07	0.042663401484505	1
ENSG00000242441.7	GTF2A1L	2	48595242	2_31	0	0.0253846479912576	7.7813095864415	6.21631213966829e-07	-0.804968225523875	1
ENSG00000138039.14	LHCGR	2	48755346	2_31	0	0.0230707305531029	6.89474825931068	5.00597567055118e-07	0.794194626519322	1
ENSG00000068912.13	ERLEC1	2	53787421	2_35	0	0.0408283726843367	8.31619618148128	1.06855226689066e-06	-1.21268890523214	1
ENSG00000115239.21	ASB3	2	53787166	2_35	0	0.142349646514482	20.1900847268109	9.04489455351931e-06	-2.5631998271158	2
ENSG00000119737.5	GPR75	2	53860333	2_35	0	0.0494204258386917	10.1031422100481	1.57134635702285e-06	-1.41654918513686	1
ENSG00000170634.12	ACYP2	2	53968877	2_35	0	0.0313632030904174	5.85794454400056	5.78195410367429e-07	0.975959817797095	1
ENSG00000177994.15	C2orf73	2	54340453	2_35	0	0.0296459913940708	5.33427833765044	4.97680500297599e-07	0.319686897880543	1
ENSG00000115380.19	EFEMP1	2	56021874	2_37	0	0.03869162964235	10.7924967644294	1.31415902781889e-06	-1.43930402354505	1
ENSG00000055813.5	CCDC85A	2	56183655	2_37	0	0.0323318925032345	9.11889815720935	9.27860026834708e-07	-0.91607313566805	1
ENSG00000028116.16	VRK2	2	57907323	2_38	0	0.116380871117062	21.6361155610042	7.92446350503562e-06	-2.33304836367532	1
ENSG00000162928.8	PEX13	2	61013401	2_40	0	0.0199971128331753	9.26136478738512	5.828425657664e-07	1.96635634464392	1
ENSG00000162927.13	PUS10	2	61018416	2_40	0	0.0142153896038167	4.59880651676527	2.05737225490126e-07	-0.114038497652648	1
ENSG00000162929.13	KIAA1841	2	61065721	2_40	0	0.0642021076292808	24.2938135882644	4.90855830208097e-06	-3.49939965458241	1
ENSG00000237651.6	C2orf74	2	61144588	2_40	0	0.0143610769700707	5.85872304899421	2.64788398109648e-07	-0.830654824602724	2
ENSG00000170264.12	FAM161A	2	61854233	2_40	0	0.0224167122515571	8.29557942945641	5.85231396080177e-07	0.575777382690678	2
ENSG00000115484.14	CCT4	2	61888641	2_40	0	0.0168944800332539	6.07098162975668	3.22784537491819e-07	-0.660355263383993	1
ENSG00000173163.10	COMMD1	2	61889168	2_40	0	0.0150819894069048	5.626270572654	2.67047317035027e-07	0.925389847666276	1
ENSG00000186889.9	TMEM17	2	62504619	2_41	0	0.0242854939994638	6.07143485041739	4.64031277742993e-07	-0.486796548071705	3
ENSG00000115504.14	EHBP1	2	62680937	2_41	0	0.0211270918057328	4.77995957188553	3.17813921155727e-07	-0.0963027653895802	1
ENSG00000014641.17	MDH1	2	63588667	2_41	0	0.0432214813902987	11.4376120742965	1.55576495470918e-06	2.09920181629721	2
ENSG00000143951.15	WDPCP	2	63819852	2_41	0	0.0592971047833998	14.4036642701844	2.68791451718636e-06	2.20228869030412	2
ENSG00000169764.15	UGP2	2	63841144	2_41	0	0.0450969092986324	11.8350247711189	1.67967370560313e-06	-1.60740263021406	1
ENSG00000143952.19	VPS54	2	64018703	2_41	0	0.0207231165524361	4.60113103415945	3.00074191651142e-07	0.178600664026764	2
ENSG00000119844.15	AFTPH	2	64524123	2_42	0	0.0704165628557016	17.0698532309073	3.7828017679456e-06	-1.68763372370897	1
ENSG00000179833.4	SERTAD2	2	64751025	2_42	0	0.0358927252980183	11.2222925823402	1.26764309771687e-06	-1.27359821591106	1
ENSG00000115902.10	SLC1A4	2	64988123	2_42	0	0.0222216086726008	6.98743617627089	4.88654973136029e-07	-0.895258319067427	2
ENSG00000138069.16	RAB1A	2	65129770	2_42	0	0.177356614608305	23.7123183147423	1.32351960976642e-05	2.32595729570066	1
ENSG00000138071.13	ACTR2	2	65224723	2_42	0	0.0173837812659291	5.86247743038042	3.20726175992055e-07	1.07179684359556	1
ENSG00000143995.19	MEIS1	2	66434177	2_43	0	0.0415260243775357	10.3012599314033	1.34623127019891e-06	1.40329617967166	1
ENSG00000143971.7	ETAA1	2	67397170	2_44	0	0	5.95767539005106	0	0.542851246765412	2
ENSG00000243667.6	WDR92	2	68157965	2_45	0	0.0649362919004057	20.5409489484832	4.19775378698627e-06	3.03907429016037	1
ENSG00000115946.7	PNO1	2	68157965	2_45	0	0.0629287503170318	20.2092315992601	4.00228380888646e-06	-3.01249072418511	2
ENSG00000119865.8	CNRIP1	2	68319317	2_45	0	0.0150497007534894	5.27967171153731	2.50059729650295e-07	0.0954270739331706	2
ENSG00000204923.3	FBXO48	2	68467123	2_45	0	0.0138281830990579	4.64155844286984	2.01993743628663e-07	0.100083032967887	1
ENSG00000169621.9	APLF	2	68467927	2_45	0	0.0338394310758344	12.656976640438	1.34791344452799e-06	1.43774794816615	1
ENSG00000169604.19	ANTXR1	2	69012709	2_46	0	0.0230537865197966	5.69580437601169	4.13243761347133e-07	-0.720475629060761	1
ENSG00000198380.12	GFPT1	2	69386794	2_46	0	0.0779759985145103	14.6700754004212	3.59999804134959e-06	0.231682438495007	2
ENSG00000115977.18	AAK1	2	69676444	2_46	0	0.0213591490627297	6.18149696230252	4.15514879588079e-07	1.4174818419259	1
ENSG00000087338.4	GMCL1	2	69830316	2_46	0	0.0341596487659923	9.16454255182071	9.85219870312211e-07	1.48580556454222	1
ENSG00000059728.10	MXD1	2	69897673	2_46	0	0.0457675901445083	11.6978130936049	1.684890560796e-06	-1.6482025060816	2
ENSG00000244617.2	ASPRV1	2	69964228	2_46	0	0.0676633172157187	15.5672063866207	3.31491916356829e-06	2.05501879182416	1
ENSG00000115998.7	C2orf42	2	70249066	2_46	0	0.0220176001445841	5.29481656258924	3.6688492958078e-07	0.551630193850076	1
ENSG00000143977.13	SNRPG	2	70293366	2_46	0	0.0218232923691988	5.20605644711535	3.57551099076489e-07	0.523556068917494	1
ENSG00000035141.7	FAM136A	2	70302110	2_46	0	0.0451747155259653	11.3924526531555	1.61965170461844e-06	1.56096883065305	1
ENSG00000163235.15	TGFA	2	70556290	2_48	0	0.00565271214958174	4.94088861325968	8.78963635199024e-08	-0.314132704074153	1
ENSG00000152672.7	CLEC4F	2	70820139	2_48	0	0.00744629578483236	7.49403244126977	1.75616301223034e-07	-0.779268583677737	1
ENSG00000116035.2	VAX2	2	70900154	2_48	0	0.00588000418274459	5.3009958646924	9.80943681498993e-08	0.45327976873871	2
ENSG00000116039.11	ATP6V1B1	2	70935866	2_48	0	0.0165231287579657	14.8349757413785	7.71415038980137e-07	1.55899638692961	1
ENSG00000144031.11	ANKRD53	2	70978846	2_48	0	0.00641651877561222	6.10070957418526	1.23193783641801e-07	-0.6508393247142	1
ENSG00000144043.11	TEX261	2	70990491	2_48	0	0.00560875650337356	4.87785327253518	8.61002261650009e-08	-0.179996748914066	1
ENSG00000124357.12	NAGK	2	71066480	2_48	0	0.00561260686705067	4.87846801545146	8.61701916709465e-08	-0.251953780957696	1
ENSG00000124370.10	MCEE	2	71130287	2_48	0	0.00665664189478776	6.45801516525023	1.3528923099687e-07	-0.622164421595552	1
ENSG00000124383.8	MPHOSPH10	2	71124357	2_48	0	0.00555926360022829	4.78583889179842	8.37306216372787e-08	0.278635841043638	1
ENSG00000135636.13	DYSF	2	71453820	2_48	0	0.00757983996152711	7.63089007607308	1.82030519019869e-07	0.905514768496354	2
ENSG00000144040.12	SFXN5	2	72942371	2_48	0	0.00640127440909066	5.87731373118379	1.18400706148857e-07	0.165757369242008	2
ENSG00000135625.7	EGR4	2	73294038	2_48	0	0.0086193396982468	8.98289979086007	2.43668576234235e-07	1.1257750633719	1
ENSG00000115297.10	TLX2	2	74513834	2_48	0	0.0245061242893713	18.3576914714109	1.41579923105398e-06	1.9641457447893	1
ENSG00000135631.16	RAB11FIP5	2	73156338	2_48	0	0.00842873462447491	9.88348742873106	2.62169139337689e-07	2.01000777158003	2
ENSG00000135632.11	SMYD5	2	73214257	2_48	0	0.00562301899494311	5.2336466094024	9.26153385873641e-08	0.708337308883575	1
ENSG00000135617.3	PRADC1	2	73233389	2_48	0	0.00553815585805528	4.94671814175584	8.62166835190538e-08	-0.699179222544419	1
ENSG00000135624.15	CCT7	2	73233389	2_48	0	0.00553815585805528	4.94671814175584	8.62166835190538e-08	0.699179222544419	1
ENSG00000116127.17	ALMS1	2	73395535	2_48	0	0.0152996300659564	14.8831551572825	7.16613380541719e-07	2.24494777186036	1
ENSG00000144035.3	NAT8	2	73642539	2_48	0	0.00702715656186603	7.26393111861909	1.60642450528229e-07	-1.32381291812962	2
ENSG00000144034.14	TPRKB	2	73737087	2_48	0	0.00631227008084778	5.85986234534463	1.16407767519545e-07	-0.512661110090766	1
ENSG00000124356.15	STAMBP	2	73828835	2_48	0	0.00555652979039267	4.75501265544417	8.31503914149615e-08	-0.171065033147609	2
ENSG00000163170.11	BOLA3	2	74148330	2_48	0	0.00553054071433989	4.75774206803075	8.28089849870394e-08	0.24784590525028	1
ENSG00000114978.17	MOB1A	2	74178928	2_48	0	0.00550235210115535	4.7077412356345	8.15210819677775e-08	-0.215361554866954	1
ENSG00000065911.11	MTHFD2	2	74198911	2_48	0	0.00580401394859886	5.16037698115756	9.42581367305115e-08	0.343109067814851	1
ENSG00000188687.17	SLC4A5	2	74343150	2_48	0	0.00545964236383401	4.63660377895185	7.96660259693926e-08	-0.150822909127361	2
ENSG00000204843.12	DCTN1	2	74361478	2_48	0	0.00548736998650568	4.68837025250737	8.09645896172353e-08	0.206927812218385	2
ENSG00000284308.1	C2orf81	2	74421241	2_48	0	0.0148932290518996	13.7639119880927	6.45118846305165e-07	-1.62190400114732	1
ENSG00000005448.16	WDR54	2	74421241	2_48	0	0.0148932290518996	13.7639119880927	6.45118846305165e-07	-1.62190400114732	1
ENSG00000114993.16	RTKN	2	74442009	2_48	0	0.00662764646227076	6.32968829327828	1.32023314338206e-07	0.612387401931631	2
ENSG00000239779.6	WBP1	2	74458316	2_48	0	0.0114921284806985	11.4953033028643	4.15747724595487e-07	1.35179586666089	1
ENSG00000115275.11	MOGS	2	74465064	2_48	0	0.0248360589848234	18.4200284051493	1.43973297573724e-06	1.91219831041155	2
ENSG00000135637.13	CCDC142	2	74483364	2_48	0	0.0213312132356828	17.0807183544134	1.14664943773055e-06	-1.88013492724399	1
ENSG00000179528.15	LBX2	2	74502935	2_48	0	0.0054525791530714	4.60949089391351	7.9097710664304e-08	0.0492947103274461	1
ENSG00000115289.13	PCGF1	2	74508487	2_48	0	0.0100392850019407	10.1669189812602	3.21218921695751e-07	1.31112298727722	1
ENSG00000115325.13	DOK1	2	74548714	2_48	0	0.00597113035443231	5.46390582090968	1.02675950266537e-07	-0.565731701715459	1
ENSG00000159374.17	M1AP	2	75184152	2_48	0	0.00610499426117583	5.66554965556939	1.08851967665735e-07	-0.492048444144992	1
ENSG00000159399.9	HK2	2	74834299	2_48	0	0.00733201343711065	7.289132113986	1.68193050613431e-07	-0.785371946175797	1
ENSG00000115350.11	POLE4	2	74911271	2_48	0	0.0320671103995487	20.9135035458731	2.1105497556187e-06	-2.10407296133588	2
ENSG00000115353.10	TACR1	2	75156080	2_48	0	0.00751494624132365	7.5472464147101	1.78493901183208e-07	-0.839925646642884	1
ENSG00000005436.13	GCFC2	2	75711125	2_49	0	0.0492979746992945	10.7912154205864	1.67420414779579e-06	-1.38913241181263	1
ENSG00000176204.13	LRRTM4	2	77593146	2_50	0	0.0271183010545083	4.88010592570559	4.16486280805825e-07	-0.342589650296347	1
ENSG00000163541.11	SUCLG1	2	84459875	2_53	0	0.0312357326759679	14.7169396977778	1.44669900051023e-06	2.092104355728	1
ENSG00000115423.18	DNAH6	2	84516244	2_53	0	0.0434028956940368	17.7844609191618	2.4292285927134e-06	-2.31022824752217	1
ENSG00000034510.5	TMSB10	2	84905643	2_53	0	0.0164060528611992	8.74725689566235	4.51632265906096e-07	-1.19313736329144	1
ENSG00000186854.10	TRABD2A	2	84904611	2_53	0	0.0383236559589794	16.6221761455122	2.00476645420723e-06	-1.89788622717247	1
ENSG00000176407.17	KCMF1	2	84970689	2_54	0	0.00971524410242197	6.53025276582204	1.99660742808831e-07	-0.253533844598296	1
ENSG00000152291.13	TGOLN2	2	85328087	2_54	0	0.0076733796097157	5.06990119469428	1.22432058921809e-07	-0.690565613510661	1
ENSG00000042445.13	RETSAT	2	85344587	2_54	0	0.00762159768837101	5.20523361052376	1.2485191831857e-07	-0.864325193592987	1
ENSG00000042493.15	CAPG	2	85440734	2_54	0	0.00753006777595544	4.63281782234332	1.09787546957393e-07	-0.0769380294054454	1
ENSG00000152292.16	SH2D6	2	85418827	2_54	0	0.0114728898169403	7.84728190507388	2.83335538370507e-07	0.495040627283618	2
ENSG00000168906.12	MAT2A	2	85539422	2_54	0	0.00759595174074479	4.69500417654872	1.1223470089333e-07	-0.00601362511837325	1
ENSG00000115486.11	GGCX	2	85561615	2_54	0	0.00751650749278343	4.60694296437795	1.08977766796241e-07	-0.0820288421518038	2
ENSG00000118640.10	VAMP8	2	85566439	2_54	0	0.019647607557523	12.6648823118266	7.83104657769796e-07	1.18486445277805	1
ENSG00000168899.4	VAMP5	2	85584106	2_54	0	0.0127140477461529	9.83114424140415	3.93366054509238e-07	1.37415954037849	1
ENSG00000168874.12	ATOH8	2	85751663	2_54	0	0.026737593076864	15.4350541366227	1.29879150734337e-06	-1.64116102255197	1
ENSG00000068654.15	POLR1A	2	86138590	2_54	0	0.0139994181160718	10.8487978351496	4.7796992941393e-07	1.71619175771587	1
ENSG00000132300.18	PTCD3	2	86105686	2_54	0	0.0189168005427511	13.9251987555402	8.29006739102324e-07	2.21209941779426	1
ENSG00000132305.20	IMMT	2	86195484	2_54	0	0.515130731204967	23.5181194352757	3.81266830984325e-05	4.51601116433544	2
ENSG00000068615.17	REEP1	2	86335779	2_54	0	0.00910944764221422	8.22742291918988	2.35865727300722e-07	-2.29552932831541	1
ENSG00000115561.15	CHMP3	2	86579922	2_54	0	0.00959795774661909	7.24825320125908	2.18938008530125e-07	0.998419059271921	1
ENSG00000153563.15	CD8A	2	86807953	2_54	0	0.0143069189206455	12.0747950472538	5.43669359707421e-07	2.28656404795078	1
ENSG00000172086.7	KRCC1	2	88049768	2_55	0	0.0273662079852347	8.35289611730284	7.19383839149685e-07	-0.970566530587216	2
ENSG00000115593.14	SMYD1	2	88067820	2_55	0	0.0312596892399499	9.58927050617129	9.43363784754029e-07	-1.10776911076447	1
ENSG00000163586.9	FABP1	2	88128319	2_55	0	0.0182962175019145	4.62093203451944	2.66072425729124e-07	0.105519286019842	2
ENSG00000144115.16	THNSL2	2	88170095	2_55	0	0.0190366398903208	4.98809129098669	2.98836513927626e-07	-0.281456337622642	2
ENSG00000153574.8	RPIA	2	88691440	2_55	0	0.0184007302601567	4.67364324307187	2.70644739792322e-07	0.07528864798172	1
ENSG00000163060.7	TEKT4	2	94871756	2_57	0	0.0191373097256452	8.21498630603963	4.94762417878656e-07	-2.18681820717634	1
ENSG00000144029.11	MRPS5	2	95149561	2_57	0	0.0181969528540771	7.71968418398659	4.42086422655163e-07	2.11949142266146	1
ENSG00000144026.11	ZNF514	2	95142476	2_57	0	0.0206796355559274	8.43483557149031	5.48944547016221e-07	1.33971294973539	3
ENSG00000275111.4	ZNF2	2	95165349	2_57	0	0.0155853447296319	4.61864322663303	2.26537342945345e-07	-0.0745330720371445	1
ENSG00000233757.6	AC092835.2	2	95207631	2_57	0	0.0157779683242055	4.77977316013959	2.37338033565494e-07	0.383196636488691	1
ENSG00000274286.1	ADRA2B	2	96116663	2_57	0	0.0360599141357818	12.2612522713804	1.39145283490731e-06	1.28856029750316	1
ENSG00000158050.4	DUSP2	2	96145593	2_57	0	0.0804120123324382	20.552403808281	5.20106795978254e-06	3.07054387857074	2
ENSG00000084090.13	STARD7	2	96208569	2_57	0	0.0164140970432238	5.05766666267756	2.61261955517373e-07	0.316538126641354	3
ENSG00000135956.8	TMEM127	2	96266108	2_57	0	0.0160664962977863	5.04368513069878	2.55022276602566e-07	0.686664862165222	1
ENSG00000144021.2	CIAO1	2	96275729	2_57	0	0.0202293448801267	7.17373338207968	4.56705270945976e-07	-1.62043137766253	1
ENSG00000198885.9	ITPRIPL1	2	96325754	2_57	0	0.032977165672346	12.3278985852329	1.27941474863292e-06	2.69577568382005	1
ENSG00000196843.15	ARID5A	2	96536506	2_57	0	0.229472133989406	31.3217288744174	2.26195861107969e-05	3.97773425742548	1
ENSG00000114988.11	LMAN2L	2	96739703	2_57	0	0.0156577470279596	4.69905231781396	2.31551994509835e-07	0.246428573420411	2
ENSG00000158158.11	CNNM4	2	96757889	2_57	0	0.0165232809777576	5.09787893055072	2.65090875205599e-07	0.0410414488897166	1
ENSG00000115073.7	ACTR1B	2	97658891	2_57	0	0.0160578682290075	4.8707390325917	2.46145400414286e-07	-0.209407794173183	2
ENSG00000228486.10	LINC01125	2	97662613	2_57	0	0.0175260651751328	5.7916933590223	3.19447104630024e-07	0.600011748868431	2
ENSG00000115085.13	ZAP70	2	97713755	2_57	0	0.0448873804687787	14.7043298009974	2.07720074748318e-06	2.50229160597144	1
ENSG00000075568.16	TMEM131	2	97995161	2_57	0	0.0176446572968769	5.90082804484242	3.27668852694363e-07	-1.47587677597012	2
ENSG00000144191.11	CNGA3	2	98345690	2_57	0	0.0159532457019524	4.93552159593069	2.47794169977953e-07	-0.340113288502967	1
ENSG00000185674.9	LYG2	2	99254906	2_58	0	0.0284856175199764	14.6935745667029	1.31723139632657e-06	1.75307785182601	1
ENSG00000183513.8	COA5	2	98608705	2_58	0	0.0312387287463239	15.5512125179115	1.52885600031305e-06	-1.85834048428757	1
ENSG00000115446.11	UNC50	2	98608535	2_58	0	0.0308762894328981	15.4426595162825	1.50056970121049e-06	-1.85036216657135	1
ENSG00000071073.12	MGAT4A	2	98731416	2_58	0	0.0225954899014607	12.5438290115913	8.91991797922484e-07	-1.4385654115214	1
ENSG00000273045.5	C2orf15	2	99141233	2_58	0	0.0197321505736432	11.2885895331132	7.01008164905689e-07	1.3031474307434	1
ENSG00000135951.14	TSGA10	2	99155127	2_58	0	0.0103560992840627	5.33247858684442	1.73793808026018e-07	0.530763707877631	1
ENSG00000144182.16	LIPT1	2	99155070	2_58	0	0.00963937529955183	4.67108385702538	1.41701852230171e-07	0.19551219393438	2
ENSG00000158411.11	MITD1	2	99182804	2_58	0	0.0102978478071494	5.28045298609018	1.71130186255922e-07	-0.515161209775301	1
ENSG00000185414.19	MRPL30	2	99180175	2_58	0	0.0121713583574181	6.82266096718527	2.61337549119069e-07	0.889719958695354	1
ENSG00000115514.11	TXNDC9	2	99340840	2_58	0	0.0294402294562006	14.9999282280338	1.38975852030141e-06	1.90680997769195	1
ENSG00000135945.9	REV1	2	99490335	2_58	0	0.0100551634926376	5.06049039088843	1.60136641028295e-07	0.391601617567778	1
ENSG00000144218.18	AFF3	2	100013653	2_58	0	0.0307896512971817	15.4167295076614	1.49384657843447e-06	2.15641920661207	1
ENSG00000115526.10	CHST10	2	100417235	2_58	0	0.0119768372173603	6.67392430960321	2.51554677697531e-07	0.753380324823934	2
ENSG00000115539.13	PDCL3	2	100562712	2_58	0	0.0838100360711566	24.8172182852923	6.54573021795513e-06	-3.21910061628502	2
ENSG00000175874.9	CREG2	2	101387171	2_59	0	0	129.449960773927	0	-1.23774416840665	2
ENSG00000158435.7	CNOT11	2	101252764	2_59	0	0	86.9313881786127	0	0.546437594187983	1
ENSG00000163162.8	RNF149	2	101303817	2_59	0	0	15.1972080038374	0	0.658093692840708	2
ENSG00000196460.12	RFX8	2	101474758	2_59	0	0	25.4064591424432	0	1.78582199955658	1
ENSG00000115590.13	IL1R2	2	101991888	2_59	0	0	106.72104546969	0	-1.76398589240442	1
ENSG00000115594.11	IL1R1	2	102064141	2_59	0	0	40.774770400493	0	-0.627050834269532	1
ENSG00000115616.2	SLC9A2	2	102619621	2_60	0	0.0324728536464015	8.94866997697882	9.1450886689823e-07	-1.56071134207344	1
ENSG00000115598.9	IL1RL2	2	102186984	2_60	0	0.0211422626249194	4.60457382326324	3.06372568235996e-07	0.228854324363877	1
ENSG00000115602.16	IL1RL1	2	102311266	2_60	0	0.0233157972650415	5.57095236914646	4.08779105887641e-07	-0.752434640921488	2
ENSG00000115604.10	IL18R1	2	102310626	2_60	0	0.0214059791143879	4.73014673215705	3.18653493446326e-07	-0.401465390425562	2
ENSG00000115607.9	IL18RAP	2	102418584	2_60	0	0.0218319220969979	4.86998670467644	3.34602146156812e-07	0.133977069907765	2
ENSG00000135973.2	GPR45	2	105241362	2_62	0	0.139458833856207	20.5764768193583	9.03079571648818e-06	-2.20897570331023	1
ENSG00000135972.8	MRPS9	2	104992000	2_62	0	0.0345756127969584	7.35232823088486	8.00025346863363e-07	-0.815141699425436	2
ENSG00000135966.12	TGFBRAP1	2	105330291	2_62	0	0.0396771863157134	8.63575416102227	1.07832608503301e-06	1.14545859808898	1
ENSG00000135974.9	C2orf49	2	105337452	2_62	0	0.0654882405862131	13.3372660300033	2.74877448131316e-06	-1.59414628429572	2
ENSG00000071051.13	NCK2	2	105744738	2_63	0	0.0389808165129402	7.48943462193206	9.18774513564567e-07	0.900492474546362	1
ENSG00000119147.9	C2orf40	2	106063128	2_63	0	0.0563746159524597	10.9446397225923	1.94175324653404e-06	1.35195570864369	2
ENSG00000115652.14	UXS1	2	106193777	2_63	0	0.0755486769514804	13.7079897656056	3.25918946875865e-06	-1.74924888996906	2
ENSG00000144057.15	ST6GAL2	2	106886868	2_64	0	0.193549294803816	25.694234280074	1.56507893698659e-05	-3.48943414437665	1
ENSG00000115665.8	SLC5A7	2	107984304	2_65	0	0.0246841232166412	8.17194894132065	6.34822518639135e-07	-1.08514174477728	1
ENSG00000198203.9	SULT1C2	2	108287884	2_65	0	0.0347946756630336	11.3632378526192	1.244296454376e-06	1.23721484190727	1
ENSG00000198075.9	SULT1C4	2	108378352	2_65	0	0.0175657073000465	5.02056234196672	2.77540891949821e-07	-0.49895903924221	1
ENSG00000135968.20	GCC2	2	108443158	2_65	0	0.019540604008664	6.00654196546823	3.6937838078714e-07	0.753065303270792	2
ENSG00000153201.15	RANBP2	2	108719562	2_65	0	0.10629609064617	21.8991253044208	7.32576587054938e-06	2.37078708198395	1
ENSG00000163006.11	CCDC138	2	108786645	2_65	0	0.023065517431066	7.54296046317436	5.47537673940186e-07	0.983203849361939	1
ENSG00000186522.14	SEPT10	2	109574715	2_65	0	0.018820994043548	5.6592710033671	3.35206184171391e-07	0.888490055019938	2
ENSG00000198142.4	SOWAHC	2	109614275	2_65	0	0.187272652402854	27.4349163951125	1.61691420462473e-05	3.28840588557633	2
ENSG00000115008.5	IL1A	2	112784242	2_66	0	0.0181363762870841	6.79391663969007	3.87774909648662e-07	-0.834455204272722	1
ENSG00000144061.12	NPHP1	2	110205149	2_66	0	0.0154589390151556	5.09486328295676	2.47868416390617e-07	-0.32164760392141	1
ENSG00000169679.14	BUB1	2	110678318	2_66	0	0.0155812620103906	5.15823861235207	2.52937389713965e-07	-0.348506680639042	1
ENSG00000153094.22	BCL2L11	2	111120167	2_66	0	0.0320603537066864	11.7362450411089	1.18414927020996e-06	1.33051800593142	2
ENSG00000153214.9	TMEM87B	2	112055586	2_66	0	0.0277490584820898	12.6533585424027	1.10500193919819e-06	-2.19729224074115	2
ENSG00000169629.11	RGPD8	2	112434543	2_66	0	0.0146394715741489	5.07642896723363	2.33879786136454e-07	0.796897827028569	2
ENSG00000114999.7	TTL	2	112481811	2_66	0	0.0358882716115538	12.0715886398579	1.36340833440387e-06	1.09623435599483	2
ENSG00000125611.15	CHCHD5	2	112586470	2_66	0	0.0185389126923712	6.37731810170476	3.72075704787298e-07	0.115726234938093	1
ENSG00000144136.10	SLC20A1	2	112645515	2_66	0	0.0190171977035974	6.9264078459645	4.14537243850448e-07	0.708883087624526	2
ENSG00000125637.15	PSD4	2	113131542	2_66	0	0.0146144217192263	4.83705648263882	2.22470160303257e-07	0.550570472677422	1
ENSG00000115084.13	SLC35F5	2	113754647	2_67	0	0.102628346912165	32.1946060972351	1.03982300875758e-05	4.16112596357924	3
ENSG00000115091.11	ACTR3	2	113889855	2_67	0	0.0130955364288466	8.25171489849905	3.40076389451433e-07	1.07050868593015	1
ENSG00000088205.12	DDX18	2	117812637	2_69	0	0.0101320969523938	5.04248810499725	1.60787837009525e-07	-0.297799041771942	1
ENSG00000125633.10	CCDC93	2	118011713	2_69	0	0.0115556100846564	6.25523121345235	2.27481047892481e-07	-0.639054616485906	2
ENSG00000125629.14	INSIG2	2	118088372	2_69	0	0.00991913188984095	4.84658809322637	1.51292970387297e-07	-0.223242886556637	1
ENSG00000115107.19	STEAP3	2	119224095	2_69	0	0.00965187069395557	4.5947238570298	1.39566081127175e-07	0.0282654946780109	2
ENSG00000155368.16	DBI	2	119366701	2_69	0	0.0104422982050294	5.32062713070754	1.74850907106183e-07	-0.491087448409958	1
ENSG00000171227.6	TMEM37	2	119430179	2_69	0	0.0112603645187001	6.0164173357664	2.13205977886529e-07	0.529636142572031	2
ENSG00000080293.9	SCTR	2	119525597	2_69	0	0.0100345907259978	4.95330962292726	1.56424261552086e-07	0.234405550171765	1
ENSG00000163075.12	CFAP221	2	119544252	2_69	0	0.0177167393225489	10.2031804600898	5.68890048503986e-07	1.40564670020546	1
ENSG00000144120.12	TMEM177	2	119679197	2_69	0	0.00966467635657164	4.60694949869196	1.4012310119126e-07	0.0640291781019933	1
ENSG00000115109.13	EPB41L5	2	120013281	2_69	0	0.0118292566916698	6.47120482651922	2.40908196269027e-07	1.09349143504925	1
ENSG00000226479.3	TMEM185B	2	120221746	2_69	0	0.0135885753096771	7.75124185538578	3.31477601211726e-07	-1.29410539549904	2
ENSG00000144118.13	RALB	2	120264205	2_69	0	0.024549377310873	13.2245786599202	1.02171859771931e-06	-1.84528948991366	1
ENSG00000163083.5	INHBB	2	120298772	2_69	0	0.0294944898162897	14.9287727028115	1.38571515843318e-06	1.80763007749305	1
ENSG00000074047.21	GLI2	2	120735869	2_70	0	0.0380855999377987	9.56364866002905	1.14628705480193e-06	-1.11033021205804	1
ENSG00000115112.7	TFCP2L1	2	121285174	2_70	0	0.0232479508881004	4.9739209955986	3.63908781720978e-07	0.269943837656678	1
ENSG00000074054.17	CLASP1	2	121649389	2_70	0	0.0225018336184383	4.67151371982549	3.30814480603753e-07	-0.0643442737269911	2
ENSG00000136732.14	GYPC	2	126655525	2_74	0	0.257805789106579	31.1661457551793	2.52862679929274e-05	3.51418203987827	1
ENSG00000136717.14	BIN1	2	127107479	2_74	0	0.0186723352155554	6.06536663289374	3.56422134653337e-07	-0.750528289532918	1
ENSG00000163161.12	ERCC3	2	127294150	2_75	0	0.0182097669671997	4.67055724934792	2.67659129759471e-07	-0.225401958849949	2
ENSG00000169967.16	MAP3K2	2	127389023	2_75	0	0.01826729570812	4.66128865816912	2.67971884853318e-07	-0.0421418911731995	1
ENSG00000115718.17	PROC	2	127426338	2_75	0	0.0323677989635482	9.63416858624202	9.81378147813759e-07	-1.1231620926028	1
ENSG00000169994.18	MYO7B	2	127536206	2_75	0	0.0409572691211878	12.3408513972413	1.59068830561188e-06	-1.50198373719875	1
ENSG00000144230.16	GPR17	2	127648067	2_75	0	0.0225561554209345	6.7125818673433	4.76500814704275e-07	-0.851316538182745	1
ENSG00000072163.19	LIMS2	2	127680943	2_75	0	0.0309648681512914	9.54985630101544	9.30625708015391e-07	-1.21127119112551	1
ENSG00000136709.11	WDR33	2	127811674	2_75	0	0.020125815864295	5.65797066363729	3.58362996978628e-07	-0.767276432381496	1
ENSG00000144231.10	POLR2D	2	127857926	2_75	0	0.0996512125191261	21.3472111939593	6.6947244704391e-06	-2.55755115688797	1
ENSG00000136715.17	SAP130	2	128028089	2_75	0	0.0203853052777596	5.66069912169934	3.63158543028213e-07	0.372811261537897	1
ENSG00000136731.12	UGGT1	2	128091077	2_75	0	0.0253403837201465	9.4007526585299	7.49695297699903e-07	-2.16971107804735	2
ENSG00000233087.7	WTH3DI	2	131364366	2_78	0	0.0747796387030805	13.0480106839894	3.07069470326939e-06	1.87106880464396	1
ENSG00000178171.10	AMER3	2	130755277	2_78	0	0.0304551563831145	4.62727711040779	4.4350172783183e-07	-0.237696653336671	1
ENSG00000173302.5	GPR148	2	130729192	2_78	0	0.0838731589179007	14.1377790380595	3.73175534534681e-06	-1.90483140259685	1
ENSG00000222014.5	RAB6C	2	129979058	2_78	0	0.0304728986389407	4.63269323776576	4.44279510123372e-07	0.0889095011673325	2
ENSG00000152082.13	MZT2B	2	130181775	2_78	0	0.0810372472612317	13.8106873902034	3.52215893076873e-06	-1.64037425307844	1
ENSG00000136710.9	CCDC115	2	130343161	2_78	0	0.0890372701402257	14.7069659393608	4.12101216439751e-06	-1.52076210873683	1
ENSG00000136718.9	IMP4	2	130342325	2_78	0	0.087712327548932	14.5640181784904	4.02022927453423e-06	1.79051588214858	1
ENSG00000072135.12	PTPN18	2	130356469	2_78	0	0.0303953598935859	4.60900031841598	4.40882643264619e-07	-0.1427352391061	1
ENSG00000136002.18	ARHGEF4	2	130837191	2_78	0	0.0749872332494966	13.0743062372373	3.08542473544648e-06	-1.716933703064	1
ENSG00000115762.16	PLEKHB2	2	131104358	2_78	0	0.125821673996505	18.0310860198782	7.13980446192984e-06	2.35580949619879	1
ENSG00000163040.14	CCDC74A	2	131527737	2_78	0	0.0325986139335442	5.26006253944004	5.39633641085569e-07	-0.611594821558628	1
ENSG00000150551.10	LYPD1	2	132589208	2_79	0	0.0325048386318428	9.08298580730895	9.29149555825877e-07	1.05324583664955	1
ENSG00000176771.16	NCKAP5	2	133568910	2_79	0	0.0201624764812091	4.65027116137737	2.95074123134614e-07	-0.127094892722525	1
ENSG00000152127.8	MGAT5	2	134119836	2_79	0	0.0200835779142315	4.6139641711553	2.91624681120836e-07	0.0416242197922767	1
ENSG00000144229.11	THSD7B	2	136765466	2_81	0	0.0205914628656324	6.88242474200276	4.46002862278554e-07	1.17176406597453	1
ENSG00000144227.4	NXPH2	2	138780751	2_82	0	0.0362705273868602	7.11242352198909	8.11858708753482e-07	0.886037982600532	1
ENSG00000150540.13	HNMT	2	137963983	2_82	0	0.0282212674130984	4.77729917163376	4.24295012604247e-07	0.181467974347796	1
ENSG00000168702.17	LRP1B	2	142131604	2_85	0	0.0186104955110831	4.95098858357216	2.8997385024262e-07	-0.257615490248284	1
ENSG00000115919.14	KYNU	2	142877245	2_85	0	0.0285870552186532	8.93075983966592	8.0346470754439e-07	-1.04363499088707	2
ENSG00000075884.13	ARHGAP15	2	143091525	2_85	0	0.0247753931479546	7.602070198765	5.92736135226472e-07	0.905311893419251	1
ENSG00000169554.18	ZEB2	2	144524878	2_86	0	0.0249045547493046	9.61239640246919	7.5338926489458e-07	-0.967994006429009	1
ENSG00000121989.14	ACVR2A	2	147844091	2_88	0	0.0306634389466579	12.2195677269083	1.17919512877447e-06	-1.5007545992865	2
ENSG00000115947.13	ORC4	2	148020474	2_88	0	0.0142864627540014	5.14338959883134	2.31250728340232e-07	0.334241707234579	2
ENSG00000150556.16	LYPD6B	2	149038442	2_88	0	0.0508474562158383	16.9416982729671	2.71103514403167e-06	1.92763630510983	1
ENSG00000184898.6	RBM43	2	151261443	2_90	0	0.0268672699909512	7.49349146322942	6.33602278232446e-07	-1.13051737940121	2
ENSG00000123610.4	TNFAIP6	2	151349214	2_90	0	0.090541401418318	18.8977607063612	5.38476223122908e-06	-2.09333552790297	1
ENSG00000183091.19	NEB	2	151734675	2_91	0	0.0261698767818745	7.39889895698757	6.09365339306207e-07	-0.645427461487836	1
ENSG00000162980.16	ARL5A	2	151828599	2_91	0	0.0194968452693577	4.70240802174446	2.88531762285725e-07	0.0753823987717514	1
ENSG00000182389.19	CACNB4	2	152099291	2_91	0	0.0207110139581128	5.28614697493673	3.44547869680792e-07	0.499421342084843	2
ENSG00000115145.9	STAM2	2	152176179	2_91	0	0.0196307512709586	4.78648780107819	2.95707847845955e-07	0.837079511721291	1
ENSG00000157827.19	FMNL2	2	152335728	2_91	0	0.0193812687901622	4.66092270211598	2.84290978870066e-07	-0.366353487023282	1
ENSG00000177917.10	ARL6IP6	2	152717578	2_91	0	0.0544344321410841	14.2827085575138	2.4467705513223e-06	-1.96242291091117	2
ENSG00000177519.3	RPRM	2	153477985	2_92	0	0.0330137503374257	4.84017892219554	5.02881029116341e-07	-0.244040936678546	1
ENSG00000144278.14	GALNT13	2	153872211	2_92	0	0.0863002095413919	13.8716662220955	3.76746697651356e-06	1.60750616326052	1
ENSG00000123612.15	ACVR1C	2	157628563	2_94	0	0.0234064220126262	5.44627731833156	4.01184140280414e-07	-0.452170977525185	1
ENSG00000153237.17	CCDC148	2	158457154	2_95	0	0.0202366152572477	6.20333523127416	3.95068223805286e-07	1.09237919475076	1
ENSG00000144283.21	PKP4	2	158457154	2_95	0	0.0202366152572477	6.20333523127416	3.95068223805286e-07	-1.09237919475076	1
ENSG00000163331.11	DAPL1	2	158815739	2_96	0	0.0102912070024336	6.48057842466533	2.09888700264154e-07	-0.72719436498324	1
ENSG00000196151.10	WDSUB1	2	159286471	2_96	0	0.0101895731284862	6.40016234300793	2.05237140140684e-07	0.655517104978409	1
ENSG00000123636.17	BAZ2B	2	159616439	2_96	0	0.0521272483543507	20.9376533586207	3.43480257237399e-06	-2.75283702932983	1
ENSG00000136536.14	MARCH7	2	159712477	2_96	0	0.0604681487766673	23.3015441499677	4.43425177460025e-06	3.07406873099832	2
ENSG00000241399.6	CD302	2	159798279	2_96	0	0.0143352540616415	9.50372093739988	4.28753860434704e-07	1.80005299173214	1
ENSG00000054219.10	LY75	2	159900954	2_96	0	0.012664339759581	8.38933125125056	3.34363505483827e-07	-1.23295603791999	1
ENSG00000153246.12	PLA2R1	2	160062473	2_96	0	0.00842216432724086	4.60796625786334	1.22135516903347e-07	-0.131085855320768	1
ENSG00000115221.10	ITGB6	2	160270221	2_96	0	0.0309549759755724	17.6643761319832	1.72082912815894e-06	2.77057714423644	1
ENSG00000153250.19	RBMS1	2	160494127	2_96	0	0.00911880765809525	5.27233468982832	1.51303857530189e-07	-0.330831957297924	2
ENSG00000136560.13	TANK	2	161137211	2_97	0	0	365.184207120957	0	1.67716655406057	2
ENSG00000197635.9	DPP4	2	162074215	2_97	0	0	40.2893566599341	0	1.92388570890523	1
ENSG00000182263.13	FIGN	2	163735905	2_99	0	0.0136210092418281	10.1008841637309	4.32989786264889e-07	-1.05356562834924	2
ENSG00000115290.9	GRB14	2	164622004	2_100	0	0.0205137966302144	5.64181924783691	3.64228719936037e-07	0.546696909209464	1
ENSG00000082438.15	COBLL1	2	164843369	2_100	0	0.120470946805508	22.2915346897365	8.45145077582149e-06	2.48121472698446	2
ENSG00000178662.15	CSRNP3	2	165426755	2_100	0	0.0214161103276236	6.04052575572921	4.07121754632668e-07	-0.506400738654387	1
ENSG00000123607.14	TTC21B	2	165954060	2_100	0	0.0523303453932291	14.3636666560243	2.36552690830945e-06	-1.58706708190133	2
ENSG00000169432.14	SCN9A	2	166375953	2_101	0	0.0178322780751595	5.11778436032267	2.87208827715705e-07	0.34034179031679	2
ENSG00000136546.13	SCN7A	2	166493861	2_101	0	0.0183607618785797	5.38800548292261	3.11334824022432e-07	-0.476618464888092	2
ENSG00000163072.15	NOSTRIN	2	168827417	2_102	0	0.0345647993106176	13.246579895635	1.44094291698825e-06	1.20688679996814	1
ENSG00000152254.10	G6PC2	2	168861031	2_102	0	0.024076158603313	9.68262104192115	7.33650307788633e-07	-0.433896783617707	2
ENSG00000163093.11	BBS5	2	169478998	2_103	0	0.057914637757999	13.6784984659204	2.49307729793213e-06	2.16379288788035	1
ENSG00000239474.6	KLHL41	2	169509786	2_103	0	0.0226764048733215	4.93239607606158	3.51998748769031e-07	-0.230082420524534	1
ENSG00000138399.17	FASTKD1	2	169573465	2_103	0	0.0264973516813635	6.37714950877746	5.31787399241901e-07	-1.02715116457489	3
ENSG00000138398.15	PPIG	2	169584491	2_103	0	0.0218830454159722	4.60234828254134	3.16953984802627e-07	-0.133729286462171	1
ENSG00000154479.12	CCDC173	2	169694453	2_103	0	0.0894298224964267	17.7924021701628	5.00755731749308e-06	-2.61302583539645	2
ENSG00000144362.11	PHOSPHO2	2	169693707	2_103	0	0.191439214880431	25.2007054810077	1.51828246748022e-05	3.60282983664592	2
ENSG00000213160.9	KLHL23	2	169694622	2_103	0	0.0475501581421231	11.8277266641456	1.76995497567908e-06	-1.96962189683753	1
ENSG00000138382.14	METTL5	2	169825274	2_103	0	0.0235176670415518	5.2702487626798	3.90062613301025e-07	-0.645300726940437	1
ENSG00000144357.16	UBR3	2	169826710	2_103	0	0.0229359209680032	5.03790992897426	3.63643271130725e-07	-0.357809526712429	2
ENSG00000071909.18	MYO3B	2	170178390	2_103	0	0.0318648723846506	8.09154155674853	8.11432551914024e-07	-1.06230542650132	2
ENSG00000204335.3	SP5	2	170715782	2_104	0	0.0250623527845298	16.3827297613785	1.29216234210516e-06	1.77329426892878	1
ENSG00000204334.7	ERICH2	2	170784224	2_104	0	0.0695344751319916	25.2966773683885	5.53570115055743e-06	2.4106757878857	1
ENSG00000128683.13	GAD1	2	170813566	2_104	0	0.0114834743066707	10.2684103220989	3.71095331936576e-07	1.28257878827667	2
ENSG00000115806.12	GORASP2	2	170929058	2_104	0	0.0150846336309992	14.1284065938707	6.70713310480223e-07	2.29234294918081	1
ENSG00000198586.13	TLK1	2	171231129	2_104	0	0.053556600827689	24.2511342269826	4.08746487979133e-06	2.58604469122805	1
ENSG00000123600.19	METTL8	2	171435106	2_104	0	0.00871436632306821	9.70286510331662	2.6609994175877e-07	1.23304625177735	1
ENSG00000115827.13	DCAF17	2	171434071	2_104	0	0.0669585508023833	27.3168930950562	5.75633846959785e-06	-2.4752119625319	1
ENSG00000071967.11	CYBRD1	2	171522308	2_104	0	0.0267579957459644	17.7301110728279	1.493048826017e-06	2.5540878781248	2
ENSG00000077380.15	DYNC1I2	2	171687403	2_104	1	0.33923222200146	30.0574090173983	3.20891055614681e-05	-4.41762938621554	1
ENSG00000128708.12	HAT1	2	171922612	2_104	0	0.00688720753785455	6.26762957010454	1.35848693076103e-07	-0.0353344432900561	1
ENSG00000115840.13	SLC25A12	2	172024653	2_104	0	0.00728779439653104	19.7612407315624	4.53230673640557e-07	3.41916654674456	2
ENSG00000144355.14	DLX1	2	172084313	2_104	0	0.00595573685829265	5.14472116596342	9.64287010510227e-08	-0.0570464637701945	2
ENSG00000091409.14	ITGA6	2	172427651	2_105	0	0.00812746699275291	7.29878760997273	1.86687359992847e-07	-1.02049044435118	1
ENSG00000152256.13	PDK1	2	172555526	2_105	0	0.0354022130514264	20.4752671101924	2.28122940551463e-06	-2.14375105097808	1
ENSG00000091436.16	MAP3K20	2	173075305	2_105	0	0.0264166629935201	17.9199922231275	1.48978894177527e-06	1.87291266863327	1
ENSG00000144354.13	CDCA7	2	173355045	2_105	0	0.00674846625818548	5.78545891858118	1.22871700435442e-07	-0.87183243139028	1
ENSG00000138430.15	OLA1	2	174248036	2_105	0	0.0179234077470261	21.1081172227538	1.19063612654897e-06	-4.35223013267743	1
ENSG00000144306.14	SCRN3	2	174387099	2_105	0	0.00614812454988534	4.88764600817169	9.4569561402813e-08	-0.56399600300949	2
ENSG00000115935.17	WIPF1	2	174589913	2_105	0	0.0769756294392187	30.2657879515164	7.33186074146005e-06	3.31990320286914	1
ENSG00000128656.13	CHN1	2	175005877	2_106	0	0.0127992010124155	6.3056213412556	2.53991814595276e-07	-0.974883472956548	1
ENSG00000115966.16	ATF2	2	175168302	2_106	0	0.0125880405157222	6.00181996241682	2.37766174005593e-07	0.602908616309713	1
ENSG00000154518.9	ATP5G3	2	175184841	2_106	0	0.0274648114811416	11.8523858682701	1.02445144191351e-06	-1.5692697450719	2
ENSG00000144320.13	LNPK	2	176002028	2_106	0	0.0199641154366214	11.9977358780667	7.53803835822107e-07	-1.91429158084855	2
ENSG00000128652.11	HOXD3	2	176136417	2_106	0	0.0125555719734888	5.9656312786642	2.35722958283969e-07	-0.611514438082136	2
ENSG00000116044.15	NFE2L2	2	177392552	2_107	0	0.0261874142701494	6.08665429387254	5.01626218750429e-07	0.684563605736552	1
ENSG00000018510.13	AGPS	2	177392486	2_107	0	0.0412404034076872	10.3146906929736	1.3387148712644e-06	-1.61712659301247	2
ENSG00000197557.6	TTC30A	2	177618848	2_107	0	0.0408383658126331	10.2231883485714	1.31390416973636e-06	-1.1536865577441	1
ENSG00000128655.16	PDE11A	2	178108391	2_108	0	0.0206301808754708	14.2128823783689	9.22771496904971e-07	1.68487857908007	2
ENSG00000155636.14	RBM45	2	178112094	2_108	0	0.00727878596770626	4.59458064995716	1.05247987947918e-07	0.0308319268824584	1
ENSG00000079156.16	OSBPL6	2	178194197	2_108	0	0.0106666926211269	8.11724067891642	2.72487871918871e-07	0.956840090812782	1
ENSG00000180228.12	PRKRA	2	178451344	2_108	0	0.0416272623730324	20.7398385539683	2.71701599684149e-06	2.15070204825833	1
ENSG00000204311.12	DFNB59	2	178451344	2_108	0	0.0416272623730323	20.7398385539683	2.71701599684149e-06	-2.15070204825833	1
ENSG00000079150.17	FKBP7	2	178478636	2_108	0	0.0130417820243717	9.97248637738012	4.09307179688714e-07	1.25203908398748	1
ENSG00000116095.10	PLEKHA3	2	178480456	2_108	0	0.00740902139075539	4.7579455072627	1.10940287264229e-07	0.347626442384061	1
ENSG00000155657.26	TTN	2	178831108	2_108	0	0.00770382853102214	5.11743229563609	1.24070258516637e-07	-0.356858478625936	2
ENSG00000163492.14	CCDC141	2	178855239	2_108	0	0.0241819198306033	15.6851873136839	1.19368424047376e-06	-1.87025647860803	1
ENSG00000163510.13	CWC22	2	180007524	2_108	0	0.00738720516024205	4.73078557662757	1.09982198882349e-07	-0.339145002888621	2
ENSG00000170035.15	UBE2E3	2	180967386	2_109	0	0	22.5063458249271	0	2.12626297863142	1
ENSG00000115232.13	ITGA4	2	181456814	2_110	0	0.0106001411098706	4.62177254873603	1.54180407467186e-07	-0.000711208843789333	1
ENSG00000188452.13	CERKL	2	181688745	2_110	0	0.0112980280161312	5.23637420587037	1.86183974020375e-07	0.35676110239588	1
ENSG00000138434.16	SSFA2	2	181892173	2_110	0	0.0107046386409154	5.04085808640045	1.69818678144266e-07	0.0244098626475879	1
ENSG00000150722.10	PPP1R1C	2	181953928	2_110	0	0.0106971062559128	4.74358977061433	1.59691723190652e-07	-0.101192237013072	1
ENSG00000115252.18	PDE1A	2	182550763	2_110	0	0.0108919389680964	6.31319951857876	2.16403204522289e-07	0.536408230654628	1
ENSG00000162998.4	FRZB	2	182866669	2_110	0	0.0298809382839025	14.7259028061341	1.38479387489958e-06	-1.81766640720523	2
ENSG00000163002.12	NUP35	2	183117127	2_110	0	0.012928286990333	6.86394633709498	2.79269712205696e-07	0.997097388809329	2
ENSG00000170396.7	ZNF804A	2	184598393	2_112	0	0.043335399384615	20.4484940798459	2.78877262839825e-06	2.28409743037503	2
ENSG00000188738.14	FSIP2	2	185739764	2_112	0	0.00801668809454082	4.81711948846265	1.21532205584002e-07	-0.293736566643908	3
ENSG00000065548.17	ZC3H15	2	186486293	2_112	0	0.0109268221504771	7.67241044550489	2.63836377837871e-07	0.984267391041808	1
ENSG00000138448.11	ITGAV	2	186590551	2_112	0	0.0161424846829867	11.2760178050899	5.72842339368659e-07	-1.4789006518097	1
ENSG00000163012.3	ZSWIM2	2	186849535	2_112	0	0.0674345485423833	24.6026016831995	5.22122565718964e-06	2.6289081125269	1
ENSG00000168542.14	COL3A1	2	188974074	2_112	0	0.00782358589592314	4.59244953591507	1.13073079857134e-07	0.0170108239139047	1
ENSG00000204262.11	COL5A2	2	189180039	2_113	0	0.0158466084957978	6.52406652157512	3.25359642893378e-07	-1.11405847990897	2
ENSG00000115368.9	WDR75	2	189439885	2_113	0	0.0515334350831941	17.4894923265929	2.8364508942468e-06	-2.18489539357155	2
ENSG00000138449.10	SLC40A1	2	189576560	2_113	0	0.0284117535613191	11.933519048861	1.06702733037364e-06	-1.58910145649013	2
ENSG00000138381.9	ASNSD1	2	189661498	2_113	0	0.0535963267497954	17.8566718190476	3.01192752090466e-06	3.02456487026992	2
ENSG00000151687.14	ANKAR	2	189674604	2_113	0	0.0224413944242676	9.74366924038348	6.8814719740129e-07	-2.22019564652089	2
ENSG00000128694.11	OSGEPL1	2	189761107	2_113	0	0.0215944926080824	9.38780439109084	6.37993141013283e-07	-1.73832867883945	1
ENSG00000128699.13	ORMDL1	2	189783978	2_113	0	0.227707904917293	31.86371057131	2.28340753447132e-05	-4.07065565681467	2
ENSG00000064933.17	PMS1	2	189783978	2_113	0	0.0461956123102276	16.4637850010074	2.39353282434046e-06	-2.68340955427729	2
ENSG00000198130.15	HIBCH	2	190344069	2_113	0	0.0211292709923134	9.18671501936069	6.1087693993853e-07	-2.09321472023628	1
ENSG00000151690.14	MFSD6	2	190399759	2_113	0	0.12510206463482	25.9273691648688	1.02077941208427e-05	3.43768605707071	1
ENSG00000189362.11	NEMP2	2	190533819	2_113	0	0.0332189685094413	13.3878602452099	1.39960758289252e-06	2.66826770025414	2
ENSG00000138386.16	NAB1	2	190647213	2_113	0	0.028081539687692	11.8248769422807	1.0450246138734e-06	-2.63624033167277	1
ENSG00000173559.12	NABP1	2	191677959	2_114	0	0.0121263822601257	4.66099467844309	1.77876606378559e-07	0.132152908994597	1
ENSG00000118997.13	DNAH7	2	196068464	2_116	0	0.096456864799346	18.2120005456103	5.52840396770316e-06	-2.86590190912543	2
ENSG00000138411.10	HECW2	2	196593392	2_116	0	0.0527564154467964	12.5003012220211	2.07541395066322e-06	1.52470339880079	2
ENSG00000144395.17	CCDC150	2	196640040	2_116	0	0.0246286540315579	5.39689679380659	4.1830568294557e-07	-0.462308287410154	1
ENSG00000119041.10	GTF3C3	2	196799713	2_116	0	0.025438660993785	5.69713221773422	4.56099420066187e-07	-0.662546418994096	1
ENSG00000187944.2	C2orf66	2	196816319	2_116	0	0.0353420976365328	8.75438013536209	9.73703423060891e-07	-1.14767480633162	2
ENSG00000115524.15	SF3B1	2	197439853	2_117	0	0.0272769649143463	6.62457646713691	5.68673690548341e-07	-0.898646068788484	1
ENSG00000115520.8	COQ10B	2	197453059	2_117	0	0.0389196607626794	9.93331399248226	1.21666827431468e-06	1.47454735545361	1
ENSG00000115541.10	HSPE1	2	197499794	2_117	0	0.0286215762788622	7.07159513580621	6.36971366505877e-07	-0.969178883655984	1
ENSG00000115896.15	PLCL1	2	197805147	2_117	0	0.0297806076998395	7.44054520613252	6.97344353986902e-07	1.17093507557438	1
ENSG00000226124.6	FTCDNL1	2	199851396	2_118	0	0.0283016255196377	5.76177304226494	5.13188010131504e-07	1.04931482149309	1
ENSG00000162971.10	TYW5	2	199955071	2_118	0	0.0301704100675698	6.35609849634568	6.03504906514514e-07	1.2309570197885	1
ENSG00000162972.10	MAIP1	2	199954933	2_118	0	0.0260237685913436	4.9825000544944	4.08062301102485e-07	-0.331294580763341	2
ENSG00000196141.13	SPATS2L	2	200305923	2_118	0	0.0275787931365173	5.52141439848348	4.79219602323697e-07	-0.597001826572777	1
ENSG00000163535.17	SGO2	2	200510401	2_118	0	0.0271397421109707	5.37235760244912	4.58859368751871e-07	0.537978470887867	1
ENSG00000155729.12	KCTD18	2	200519526	2_118	0	0.0804223037088384	15.5544255506129	3.9367647162519e-06	-1.82931161260016	1
ENSG00000082153.17	BZW1	2	200810095	2_119	0	0.0338624996188395	9.26203043183135	9.87038721676419e-07	2.29991612967394	1
ENSG00000240344.8	PPIL3	2	200889218	2_119	0	0.0223731771673409	4.83012771777832	3.40091086723498e-07	-0.44606516256409	1
ENSG00000115942.8	ORC2	2	200963642	2_119	0	0.0281842349489442	7.39302933072012	6.55749024847686e-07	-1.34054442204098	1
ENSG00000003402.19	CFLAR	2	201116120	2_119	0	0.0225744087123145	5.24198510261557	3.72409833299684e-07	-0.837965715241238	1
ENSG00000003400.14	CASP10	2	201183110	2_119	0	0.0362462348605321	8.86524545864415	1.01125955610403e-06	1.4555575134723	1
ENSG00000064012.21	CASP8	2	201233408	2_119	0	0.0225232306297412	4.79893198386071	3.40160790576787e-07	0.034307344829341	2
ENSG00000155749.12	ALS2CR12	2	201280889	2_119	0	0.0311892354983532	7.88468137921561	7.73923174423724e-07	1.25169084416874	2
ENSG00000082146.12	STRADB	2	201387816	2_119	0	0.0263467317224251	6.39378768436424	5.30144101443539e-07	-0.919055435822529	1
ENSG00000155755.18	TMEM237	2	201643412	2_119	0	0.0229455899077462	5.0336386304104	3.63488131564626e-07	-0.387553371246003	1
ENSG00000082126.17	MPP4	2	201664756	2_119	0	0.13361997488501	21.8081000910545	9.17060929667758e-06	-2.47957783612091	1
ENSG00000155760.2	FZD7	2	202034208	2_120	0	0.0316071598240379	13.9832015657227	1.39091651636025e-06	1.47519590183278	1
ENSG00000116030.16	SUMO1	2	202238678	2_120	0	0.0138355591721909	6.32926846622264	2.7558730458501e-07	0.745385259965793	1
ENSG00000138439.11	FAM117B	2	202634789	2_120	0	0.016591571876311	8.00783589119092	4.18130329633607e-07	1.48527554505212	1
ENSG00000163596.16	ICA1L	2	202871528	2_120	0	0.0158019199655138	7.55720157495215	3.75819956477806e-07	1.19430370845323	2
ENSG00000138442.9	WDR12	2	203014780	2_120	0	0.020464595557467	9.94902198544062	6.40755776872642e-07	-1.49365267386205	1
ENSG00000144426.18	NBEAL1	2	203014780	2_120	0	0.020464595557467	9.94902198544062	6.40755776872642e-07	1.49365267386205	1
ENSG00000118257.16	NRP2	2	205681675	2_121	0	0.0954681731804152	18.4780071019489	5.55165814446962e-06	1.99735561310018	1
ENSG00000114933.15	INO80D	2	206084527	2_122	0	0.0289772032060455	14.7557682852978	1.34563497568684e-06	2.06187298057783	1
ENSG00000023228.13	NDUFS1	2	206158896	2_122	0	0.0614779613930698	21.1167068632406	4.08558850332986e-06	-2.57732693151314	1
ENSG00000114948.12	ADAM23	2	206447723	2_122	0	0.159968578819271	30.0423919802589	1.51244004777705e-05	-2.96855017469983	1
ENSG00000138400.12	MDH1B	2	206765180	2_122	0	0.0813048495901788	23.8779931681728	6.10974729839312e-06	2.42489308466289	1
ENSG00000118246.13	FASTKD2	2	206765614	2_122	0	0.0107313780047197	5.89573176488546	1.99114176952671e-07	0.687282946943464	2
ENSG00000144401.14	METTL21A	2	207629451	2_122	0	0.0145039696920163	11.8396609630384	5.40424617067472e-07	-2.28467139767805	1
ENSG00000163249.11	CCNYL1	2	207712007	2_122	0	0.00988339710035802	5.1723185375975	1.60879416267361e-07	-0.488104317417028	1
ENSG00000118231.4	CRYGD	2	208124857	2_123	0	0.0283314730870984	4.66697383513062	4.1611511926898e-07	-0.299057711246804	1
ENSG00000168582.4	CRYGA	2	208165326	2_123	0	0.0552407471741787	10.9022802857561	1.89533446907823e-06	-1.41597286006292	1
ENSG00000188674.10	C2orf80	2	208147743	2_123	0	0.0483132515832272	9.64499591603868	1.46648386553993e-06	-1.17936113137542	2
ENSG00000178385.14	PLEKHM3	2	208025325	2_123	0	0.0340913729474938	6.38853755305632	6.85417072044136e-07	0.795369467767734	1
ENSG00000138413.13	IDH1	2	208266212	2_123	0	0.0551339184247946	10.8840899107182	1.8885128913111e-06	1.72362315191171	1
ENSG00000115020.16	PIKFYVE	2	208266644	2_123	0	0.0554169184675002	10.9322030186735	1.90659756716198e-06	-1.72895866929903	1
ENSG00000144407.9	PTH2R	2	208359705	2_123	0	0.0558555290641274	11.0062994234937	1.93471263095804e-06	1.76751169428258	1
ENSG00000144406.18	UNC80	2	209772130	2_124	0	0.0281761858954445	17.1690209245834	1.52242780645983e-06	2.40884722901477	2
ENSG00000115365.11	LANCL1	2	210477007	2_124	0	0.0136527936494573	9.40034251353438	4.03900302030834e-07	0.637816612554	2
ENSG00000030419.16	IKZF2	2	213152260	2_126	0	0.0249572907330476	6.36935732790577	5.00267196054846e-07	0.789009330950939	1
ENSG00000163497.2	FEV	2	218984911	2_129	0	0.00976130824229027	4.6087396886208	1.41579110598465e-07	-0.0119567149969028	1
ENSG00000171450.5	CDK5R2	2	218959212	2_129	0	0.0106752871118815	5.49688543880974	1.84673773675279e-07	0.458460593234829	1
ENSG00000181378.13	CFAP65	2	219041645	2_129	0	0.0106977349015578	5.39650189881287	1.81682517637082e-07	0.490613634565228	2
ENSG00000231672.6	DIRC3	2	217756664	2_129	0	0.00982464635222435	4.92796499362845	1.52367911335628e-07	0.54103559216897	1
ENSG00000188282.12	RUFY4	2	218034910	2_129	0	0.00988556554946796	5.24319512708328	1.63119737650613e-07	0.927425268122443	2
ENSG00000163464.7	CXCR1	2	218166777	2_129	0	0.023765536015001	14.0722774970089	1.05249727043012e-06	-1.90561753491465	1
ENSG00000163466.15	ARPC2	2	218216699	2_129	0	0.0103843008575211	12.7880767922607	4.17918379626751e-07	3.16733530376426	2
ENSG00000179921.14	GPBAR1	2	218259499	2_129	1	0.0374221712469264	19.8892379602485	2.3423732476044e-06	-4.36656988200898	1
ENSG00000127838.13	PNKD	2	218270227	2_129	0	0.0289042483139268	19.0948791823434	1.73695100427024e-06	-4.26964168673765	1
ENSG00000135926.14	TMBIM1	2	218292881	2_129	0	0.0227723991741914	14.0114077272242	1.00415217355784e-06	2.01547198114319	1
ENSG00000158428.3	CATIP	2	218395121	2_129	0	0.0205229325792264	15.1996564059245	9.81707621764621e-07	2.76657779749685	1
ENSG00000018280.16	SLC11A1	2	218381984	2_129	0	0.00975029021583074	4.6644245834989	1.43127996434253e-07	0.272188909358989	1
ENSG00000135913.10	USP37	2	218568230	2_129	0	0.0224396312080846	12.0847938840626	8.53422200771921e-07	-2.11741472961909	2
ENSG00000144580.13	CNOT9	2	218568666	2_129	0	0.0258637756951456	13.4560347386135	1.09526194548483e-06	-2.3023073507005	2
ENSG00000115556.13	PLCD4	2	218607602	2_129	0	0.0326197025043608	15.7722160905253	1.61912988257403e-06	2.5631138610476	1
ENSG00000074582.12	BCS1L	2	218658716	2_129	0	0.0115773248930195	6.44252411336836	2.34732512546114e-07	-0.983892198169074	1
ENSG00000115568.15	ZNF142	2	218659366	2_129	0	0.0300135307717726	15.3290199388927	1.44790627855848e-06	-2.47185008588549	2
ENSG00000163481.7	RNF25	2	218672514	2_129	0	0.0110407199744718	5.9742015317902	2.07580348897437e-07	0.890990035793769	1
ENSG00000163482.11	STK36	2	218672514	2_129	0	0.0110407199744718	5.9742015317902	2.07580348897437e-07	0.890990035793769	1
ENSG00000135929.8	CYP27A1	2	218780754	2_129	0	0.0351081311527364	15.8903978444358	1.75570463815282e-06	-2.39602734237468	1
ENSG00000187736.12	NHEJ1	2	219160400	2_129	0	0.0273988267735263	13.9167789112196	1.19999564013032e-06	-1.85968248889958	2
ENSG00000213901.10	SLC23A3	2	219170383	2_129	0	0.0217224446392831	12.0937057381283	8.26755456674888e-07	-1.8501970944583	2
ENSG00000115649.15	CNPPD1	2	219177953	2_129	0	0.039254588251611	17.3541802415517	2.14389496222347e-06	2.15473356673714	1
ENSG00000115657.12	ABCB6	2	219218557	2_129	0	0.0197705298980421	10.8618312381666	6.75818901545411e-07	1.19750125226405	1
ENSG00000198925.10	ATG9A	2	219220216	2_129	0	0.0184193358588094	10.3617793584491	6.00644190468578e-07	1.27935589260426	2
ENSG00000163516.13	ANKZF1	2	219229829	2_129	0	0.0135982403463016	7.78469657237768	3.33145058800902e-07	-1.03120671542737	2
ENSG00000163521.15	GLB1L	2	219243701	2_129	0	0.00976710271261661	4.60960019791786	1.4168960452791e-07	0.258619877309781	1
ENSG00000115661.13	STK16	2	219248662	2_129	0	0.015685517152724	8.7662818884591	4.32736220242826e-07	1.16280646958713	1
ENSG00000127824.13	TUBA4A	2	219278362	2_129	0	0.10151079404122	25.662987571246	8.1983869465912e-06	2.43612347569573	1
ENSG00000135924.15	DNAJB2	2	219279688	2_129	0	0.0127512579519529	7.03063513805811	2.82134740117962e-07	0.89082174447	1
ENSG00000123992.18	DNPEP	2	219378573	2_129	0	0.0186377927247721	10.4295001829107	6.11740096527699e-07	-1.15896911515524	2
ENSG00000175084.11	DES	2	219418182	2_129	0	0.0114190899567218	6.13393529606645	2.20434546644554e-07	-0.710505815686404	2
ENSG00000072195.14	SPEG	2	219434550	2_129	0	0.00978383465778232	4.63724859937267	1.42783642576631e-07	-0.0881576992387395	1
ENSG00000123999.4	INHA	2	219572251	2_129	0	0.00995819880310478	4.81937153592463	1.510358952547e-07	-0.337823319404597	2
ENSG00000124006.14	OBSL1	2	219572251	2_129	0	0.00986619460096738	4.72806725164023	1.46805489753531e-07	-0.284848632179338	1
ENSG00000144589.21	STK11IP	2	219597759	2_130	0	0.0229627709546183	8.48857648791771	6.13434410338855e-07	0.949924619491253	1
ENSG00000116106.11	EPHA4	2	221574191	2_130	0	0.0151476312924812	4.63824733741415	2.21109602115102e-07	0.0770039270414001	1
ENSG00000124003.12	MOGAT1	2	222671822	2_131	0	0.013248085526793	5.18087659692579	2.16005766284085e-07	0.322699512596138	1
ENSG00000123983.13	ACSL3	2	222860739	2_131	0	0.0128398542443308	4.89188303873646	1.97671989015686e-07	-0.221611932929511	1
ENSG00000152056.16	AP1S3	2	223776179	2_131	0	0.0203952776933917	9.17032703232381	5.88604286219719e-07	1.10656156326283	1
ENSG00000135900.3	MRPL44	2	223957073	2_131	0	0.0124301175085015	4.59248481207818	1.7965195047156e-07	-0.0110553878503549	1
ENSG00000036257.12	CUL3	2	224584525	2_132	0	0.0265616409846287	8.11634128671653	6.78459888361701e-07	-0.370394154955711	1
ENSG00000135905.18	DOCK10	2	225041976	2_133	0	0.0112661884490226	4.60624176612536	1.63317496487619e-07	0.411217534519013	2
ENSG00000081052.11	COL4A4	2	227163765	2_133	0	0.0187913568918857	9.31556870819392	5.50904713226441e-07	1.13572398426409	1
ENSG00000168958.19	MFF	2	227327757	2_134	0	0.0199935226840392	5.08515777321951	3.19965184673623e-07	0.399490435186504	1
ENSG00000135917.13	SLC19A3	2	227713287	2_134	0	0.0622781231234763	15.6817798583646	3.07354688474254e-06	-1.77282290393224	1
ENSG00000115009.11	CCL20	2	227805760	2_134	0	0.0214391651588439	5.73175920869659	3.86727255442797e-07	0.541553155245252	1
ENSG00000123977.9	DAW1	2	227870551	2_134	0	0.0632530050618311	15.8280994074187	3.15078599147964e-06	-1.8642501324319	1
ENSG00000153832.11	FBXO36	2	229921921	2_135	1	0.365045281713774	22.8839560528941	2.62897719117756e-05	4.60736042978539	1
ENSG00000079263.18	SP140	2	230203425	2_135	0	0.0113859135875727	7.09666073722659	2.5429094807424e-07	0.770853642532731	1
ENSG00000135899.17	SP110	2	230177224	2_135	0	0.00842861409729201	4.94956304557762	1.31290107634809e-07	-0.700038918894547	1
ENSG00000185404.16	SP140L	2	230328083	2_135	0	0.0103576860978284	6.82629299665241	2.22513642853056e-07	-0.635510858125386	1
ENSG00000067066.16	SP100	2	230415917	2_135	0	0.249038959617745	36.9831814970859	2.89854826167051e-05	4.03969941224883	2
ENSG00000135916.15	ITM2C	2	230864420	2_135	0	0.0245400578129843	14.718216885973	1.13668401746577e-06	1.73207471363169	2
ENSG00000237412.6	PRSS56	2	232520066	2_136	0	0.018607760661041	5.03445463264032	2.94819032531582e-07	0.188778167271565	2
ENSG00000173699.15	SPATA3	2	230994591	2_136	0	0.188072115135152	26.9619763666359	1.59582441873185e-05	-2.68622807259031	1
ENSG00000204128.5	C2orf72	2	231037334	2_136	0	0.0576923608216289	15.5757343073494	2.82797662254897e-06	-1.72214355525863	1
ENSG00000173692.12	PSMD1	2	231056872	2_136	0	0.0186350979285175	5.04804556382501	2.96049218670724e-07	0.387173588047332	1
ENSG00000135914.5	HTR2B	2	231125386	2_136	0	0.0408856447091585	12.3486609089694	1.58891143009371e-06	-1.48554020944282	1
ENSG00000115053.15	NCL	2	231483427	2_136	0	0.0301521101690395	9.5110489956962	9.02516403070817e-07	1.19514766907298	1
ENSG00000171596.6	NMUR1	2	231526615	2_136	0	0.022496600551774	6.79214369028772	4.80875593983569e-07	0.606524025779742	2
ENSG00000144524.17	COPS7B	2	231781537	2_136	0	0.017760501717957	4.60326689995111	2.57294415443382e-07	0.0454045262294703	1
ENSG00000156973.13	PDE6D	2	231783948	2_136	0	0.0368250939627356	11.3725181648568	1.3179819924022e-06	-1.59433639357669	1
ENSG00000144535.19	DIS3L2	2	231961176	2_136	0	0.0474393285161614	13.7391572967148	2.05119808573321e-06	1.63791499701457	1
ENSG00000221944.6	TIGD1	2	232550122	2_136	0	0.0182667494458336	4.86330106396798	2.79576974688467e-07	-0.335324338331698	2
ENSG00000115468.11	EFHD1	2	232593743	2_136	0	0.0206228868675563	5.98638562774233	3.88528715756513e-07	0.605511267557031	1
ENSG00000204120.14	GIGYF2	2	232697018	2_137	0	0.0648492304395639	17.4645416398984	3.56427325958802e-06	-1.92221367741057	2
ENSG00000182600.9	C2orf82	2	232856815	2_137	0	0.0206995991965925	6.83598411536386	4.45319748303105e-07	-0.73621000218544	1
ENSG00000066248.14	NGEF	2	233013260	2_137	0	0.100132827010158	21.4251685315337	6.75164653861649e-06	-2.16291154457594	1
ENSG00000085978.21	ATG16L1	2	233234598	2_137	0	0.0190099626513937	6.06300413431579	3.62725511397461e-07	-0.610529437601637	1
ENSG00000085982.13	USP40	2	233566344	2_137	0	0.0325130968513085	11.0877139053011	1.13451259799296e-06	1.3600895697176	3
ENSG00000123485.11	HJURP	2	233854092	2_137	0	0.0240222227545011	8.1598666428078	6.16886440896266e-07	1.06771706063206	1
ENSG00000163359.15	COL6A3	2	237416756	2_140	0	0.0230699162116249	4.73403463372389	3.43705452466186e-07	0.131812536106284	1
ENSG00000115648.13	MLPH	2	237484493	2_140	0	0.0610358881991355	13.8144127332021	2.65354630034693e-06	-2.03346855983834	1
ENSG00000177483.11	RBM44	2	237798649	2_140	0	0.0342709085989418	8.41123525189114	9.07181890776382e-07	1.06213763304222	2
ENSG00000132329.10	RAMP1	2	237923705	2_141	0	0.0573662551371826	11.6822001180963	2.10906573178729e-06	1.32846572959668	1
ENSG00000184182.18	UBE2F	2	237966682	2_141	0	0.0308602639419739	5.88671948978844	5.71718112776655e-07	-0.715075416567819	1
ENSG00000132330.16	SCLY	2	238051863	2_141	0	0.0505518810112585	10.4945096052332	1.66958464987147e-06	1.53439780975765	2
ENSG00000144488.14	ESPNL	2	238099977	2_141	0	0.0269048421225201	4.61201900438524	3.90508516585306e-07	0.181783454655064	3
ENSG00000168427.8	KLHL30	2	238138383	2_141	0	0.0305798123649894	5.80181869743778	5.58351829224288e-07	-0.466394128801672	1
ENSG00000132323.8	ILKAP	2	238201873	2_141	0	0.0419252087982827	8.74300963610736	1.1535732186509e-06	-1.26371084507525	1
ENSG00000132326.11	PER2	2	238289924	2_141	0	0.0270166713164611	4.65053698344083	3.95406601102323e-07	-0.192957979545362	1
ENSG00000204104.11	TRAF3IP1	2	238320939	2_141	0	0.0270537011038042	4.66325479905738	3.97031356031958e-07	0.167255827825975	1
ENSG00000130414.11	NDUFA10	2	240027895	2_142	0	0.0164296238581888	4.61490815529626	2.38616052454432e-07	-0.0467463126395608	1
ENSG00000188542.9	DUSP28	2	240560414	2_142	0	0.0164413949203582	4.6215302390546	2.39129653117425e-07	0.0907857739347535	1
ENSG00000144504.15	ANKMY1	2	240540529	2_142	0	0.0287399487398193	9.79718216477514	8.86127360191561e-07	1.08799443938222	1
ENSG00000142330.19	CAPN10	2	240586423	2_142	0	0.0196359335765994	6.26429976290972	3.8710881388874e-07	-0.66314733409019	2
ENSG00000172478.17	C2orf54	2	240897157	2_143	0	0.025130108435575	6.48102356482693	5.12562626930322e-07	-0.681789398923876	2
ENSG00000162804.13	SNED1	2	241063142	2_143	0	0.022884164893215	5.61271510531156	4.04219295330943e-07	-0.550625497952199	1
ENSG00000122085.16	MTERF4	2	241103233	2_143	0	0.0406652784211963	10.9604154242396	1.40268366358465e-06	-1.36042386599926	2
ENSG00000115687.13	PASK	2	241150158	2_143	0	0.0304818973825343	8.27443728937504	7.93760419547654e-07	1.10436747283849	1
ENSG00000115685.14	PPP1R7	2	241149506	2_143	0	0.0205333764012957	4.60833557608948	2.97792282606441e-07	-0.00819413022485926	1
ENSG00000115677.16	HDLBP	2	240647676	2_143	0	0.0305576692270434	8.29751358790057	7.97952742140032e-07	-0.992707154532831	1
ENSG00000146205.13	ANO7	2	241214256	2_144	0	0.0491116853560084	13.0719059889654	2.02037844978628e-06	-1.83207092741103	2
ENSG00000168385.17	SEPT2	2	241315963	2_144	0	0.0218130281497315	5.51429095762611	3.78542469597576e-07	0.760383220715039	1
ENSG00000006607.13	FARP2	2	241356233	2_144	0	0.0288522904838329	8.10958468341046	7.36356089896589e-07	-1.25076896388346	1
ENSG00000115694.14	STK25	2	241509931	2_144	0	0.0238866708944859	6.3561700097829	4.77815357707803e-07	-0.928552376991262	1
ENSG00000168397.16	ATG4B	2	241636401	2_144	0	0.107569466481072	20.500241996084	6.93996013976731e-06	-2.85086707154405	1
ENSG00000168393.12	DTYMK	2	241682911	2_144	0	0.0202076798445318	4.80619730800269	3.05651845357632e-07	-0.531213678159765	2
ENSG00000168395.15	ING5	2	241640242	2_144	0	0.0257198695950921	7.04186196298768	5.6998738456379e-07	-0.42364885007728	2
ENSG00000180902.17	D2HGDH	2	241734689	2_144	0	0.0479014937273638	12.8379700968281	1.93532715265676e-06	1.63140233303293	2
ENSG00000154252.11	GAL3ST2	2	241771938	2_144	0	0.0433408166451774	11.9016633075354	1.62335582615648e-06	-1.62310793508199	2
ENSG00000204099.11	NEU4	2	241809136	2_144	0	0.0233918672512152	6.16206578075003	4.53628356327727e-07	0.692218737534631	1
ENSG00000216921.7	AC131097.4	2	241901626	2_144	0	0.0212946280252868	5.29137018312987	3.54606896510648e-07	0.284436234680525	2
ENSG00000134121.9	CHL1	3	196638	3_1	0	0.0797306526882243	15.5886446613246	3.91149383917186e-06	-1.85303631102509	1
ENSG00000134115.12	CNTN6	3	1092518	3_1	0	0.0312365055052108	6.79527709441323	6.68003267839498e-07	0.740216304370646	1
ENSG00000072756.16	TRNT1	3	3160608	3_4	0	0.0503182786832529	21.2056586750104	3.35804503757974e-06	-2.10907886637451	1
ENSG00000113851.14	CRBN	3	3179746	3_4	0	0.00841212535412261	4.61899810058599	1.22281988684906e-07	-0.147158190883127	2
ENSG00000175928.5	LRRN1	3	3799747	3_4	0	0.0266722305311808	15.285942091477	1.28310004390237e-06	-1.666674149737	1
ENSG00000170364.12	SETMAR	3	4303252	3_4	0	0.0114160360125612	7.43468347362926	2.67107933423168e-07	-0.895474673290715	1
ENSG00000144455.13	SUMF1	3	4368850	3_4	0	0.0120213505904466	7.91146850168737	2.99308699635753e-07	-1.01427469163911	2
ENSG00000150995.18	ITPR1	3	4492945	3_4	0	0.04739166600181	20.6436238365273	3.07890923773644e-06	-2.25957890894199	1
ENSG00000134109.10	EDEM1	3	5185978	3_4	0	0.0100170783562182	6.22878034782611	1.96360016893088e-07	0.628244509000932	1
ENSG00000071282.11	LMCD1	3	8501609	3_6	0	0	4.6042502185598	0	-0.192161572577678	1
ENSG00000182533.6	CAV3	3	8733693	3_7	0	0.0236805065576139	4.59609043770791	3.42522044567586e-07	-0.0289665483541706	1
ENSG00000125046.14	SSUH2	3	8744602	3_7	0	0.068381954282044	14.5068315613026	3.12192920498973e-06	1.62943277451994	1
ENSG00000180914.10	OXTR	3	8769960	3_7	0	0.0303841839400759	6.91078665817875	6.60821305137703e-07	0.925520144599942	2
ENSG00000070950.9	RAD18	3	8957253	3_7	0	0.0512271572374277	11.7876521273332	1.90036288760172e-06	1.69777175950422	2
ENSG00000196220.15	SRGAP3	3	9363240	3_7	0	0.06340075420047	13.7928179752223	2.75205052392383e-06	1.64419211450046	1
ENSG00000134077.15	THUMPD3	3	9363240	3_7	0	0.06340075420047	13.7928179752223	2.75205052392383e-06	-1.64419211450046	1
ENSG00000168137.15	SETD5	3	9397062	3_7	0	0.0250372291542303	5.11287994100792	4.0286620064919e-07	0.47558137252427	2
ENSG00000163719.19	MTMR14	3	9649842	3_8	0	0.0439458825260537	10.1717050138009	1.40676294751967e-06	-1.2196356558754	1
ENSG00000114026.21	OGG1	3	9749660	3_8	0	0.0260050050550134	5.28484989078403	4.32512409363299e-07	0.506245441360687	1
ENSG00000134072.10	CAMK1	3	9769618	3_8	0	0.0339908899054455	7.77466030125616	8.3167362913523e-07	0.898985649242238	1
ENSG00000241553.12	ARPC4	3	9792302	3_8	0	0.0277876055319511	5.90051177514784	5.16000093293682e-07	0.650472116375525	1
ENSG00000214021.15	TTLL3	3	9808579	3_8	0	0.0476198776983547	10.9231873963713	1.63699228929112e-06	-1.35192998787198	3
ENSG00000156990.14	RPUSD3	3	9843931	3_8	0	0.0279074450865537	5.94048836266369	5.2173647780468e-07	0.550899730769593	1
ENSG00000187288.10	CIDEC	3	9879932	3_8	0	0.0791451621813109	15.7114687243169	3.91336297982922e-06	-1.75309048846769	1
ENSG00000171135.13	JAGN1	3	9892039	3_8	0	0.0242486057116873	4.63596524840448	3.53782150347894e-07	-0.131946127564019	1
ENSG00000163701.18	IL17RE	3	9902449	3_8	0	0.0404323074107799	9.39297014733867	1.19519960880894e-06	1.20304222185869	2
ENSG00000163702.18	IL17RC	3	9917083	3_8	0	0.0244156981110139	4.69966558828776	3.61114623974378e-07	0.186329802345872	1
ENSG00000163703.17	CRELD1	3	9933702	3_8	0	0.02668942946951	5.52602868283352	4.64153253073052e-07	-0.491902776416671	1
ENSG00000125037.12	EMC3	3	10010880	3_8	0	0.0243686712473622	4.68178140759803	3.59047539838268e-07	-0.167653718562577	1
ENSG00000144554.10	FANCD2	3	10025967	3_8	0	0.0246043345720302	4.77106238013383	3.69433004981336e-07	-0.180459455482962	1
ENSG00000254999.3	BRK1	3	10115521	3_8	0	0.0246764089892707	4.7981991281821	3.72622607737381e-07	-0.190847959938046	2
ENSG00000157014.10	TATDN2	3	10252086	3_8	0	0.0255099550155528	5.1064564392528	4.09956992057437e-07	0.430917915547053	1
ENSG00000157087.17	ATP2B2	3	10707748	3_8	0	0.0417132942423539	9.68431904463612	1.27131318518646e-06	-1.24030215641011	1
ENSG00000157103.10	SLC6A1	3	10992869	3_9	0	0.0237612986671451	10.6570283117874	7.96920991145986e-07	-1.14857918493642	2
ENSG00000197548.12	ATG7	3	11272457	3_9	0	0.0222006509203433	32.0498335274303	2.23923905347406e-06	-5.64057444296091	1
ENSG00000144559.10	TAMM41	3	11848313	3_9	0	0.0120693076979995	4.92309673659219	1.86994874465619e-07	0.540761490967382	1
ENSG00000157152.16	SYN2	3	12004293	3_9	0	0.0122287682962461	4.86067778740513	1.87063270406942e-07	0.174364008285256	1
ENSG00000157150.4	TIMP4	3	12159968	3_9	0	0.0148051926814596	6.49035653096129	3.02406827332627e-07	0.582866744411584	2
ENSG00000132170.19	PPARG	3	12287696	3_9	0	0.0213511599766304	9.74255170110075	6.54640948503543e-07	1.15140485861686	1
ENSG00000154743.17	TSEN2	3	12473070	3_9	0	0.0143299303374401	6.2617075668033	2.82387737764789e-07	0.736381773338712	2
ENSG00000075975.15	MKRN2	3	12557101	3_9	0	0.0179600070024702	8.2987606583502	4.69060340816461e-07	1.30490612410396	2
ENSG00000225526.4	MKRN2OS	3	12561203	3_9	0	0.0119488886706715	4.63820489100682	1.74416038427225e-07	-0.137767792016036	1
ENSG00000144712.11	CAND2	3	12760186	3_9	0	0.0499358199039784	17.8490405193344	2.80502046498957e-06	2.18028294350759	2
ENSG00000144713.12	RPL32	3	12841340	3_9	0	0.0174484326280495	8.29764834420277	4.55638506848281e-07	-1.10471512263987	1
ENSG00000131379.9	C3orf20	3	14669081	3_10	0	0.0145384675985881	6.94131596944788	3.17591902268359e-07	0.670190643517186	2
ENSG00000144711.13	IQSEC1	3	13072626	3_10	0	0.0638922629013982	20.7258702389969	4.16744635841014e-06	-2.19938003150708	1
ENSG00000163517.14	HDAC11	3	13480018	3_10	0	0.0139004049467344	6.52672798978299	2.85516978653831e-07	0.67001217557323	1
ENSG00000163528.12	CHCHD4	3	14123707	3_10	0	0.0662602909058131	21.0693382306292	4.39352606215645e-06	2.42052275632219	1
ENSG00000154767.14	XPC	3	14145845	3_10	0	0.0121505016534124	5.28440244303623	2.0206870919456e-07	-0.114604017753698	1
ENSG00000170860.3	LSM3	3	14179017	3_10	0	0.0420549363519704	16.8007773133984	2.22359315879139e-06	1.88146087620997	1
ENSG00000131389.16	SLC6A6	3	14402293	3_10	0	0.0265676409784248	12.5237826584042	1.04712249526459e-06	1.42232666767143	1
ENSG00000154781.15	CCDC174	3	14652153	3_10	0	0.0115276750177326	4.79880322276293	1.74093934383388e-07	0.315545317599495	3
ENSG00000154783.11	FGD5	3	14815331	3_11	0	0.0310649661206415	15.5709907741961	1.52228548142659e-06	3.23762902671196	1
ENSG00000131375.9	CAPN7	3	15206289	3_11	0	0.0183979423000189	5.21236484477806	3.0179568993899e-07	-0.827713013094717	1
ENSG00000131370.15	SH3BP5	3	15340705	3_11	0	0.0186735804533451	4.90920338414549	2.88501181277576e-07	0.309330139499825	2
ENSG00000206562.11	METTL6	3	15439219	3_11	0	0.102706663414264	20.1066074120156	6.49899784068377e-06	2.17877270762565	1
ENSG00000206561.12	COLQ	3	15521294	3_11	0	0.0180252120941633	4.64532658007843	2.63515162209029e-07	-0.1075222848123	1
ENSG00000131373.14	HACL1	3	15601536	3_11	0	0.0205883124478174	5.87133027274648	3.80422534852853e-07	-0.618924163200816	2
ENSG00000169814.12	BTD	3	15601668	3_11	0	0.022441214377689	6.63957141816466	4.68916349034189e-07	-0.822109628916128	1
ENSG00000131386.17	GALNT15	3	16087387	3_11	0	0.0179368599442056	4.60939731591774	2.60195352640136e-07	-0.00889764359845286	1
ENSG00000154813.9	DPH3	3	16264511	3_12	0	0.301209810987316	20.5420091166975	1.9472468272123e-05	-4.15731363800863	1
ENSG00000154814.13	OXNAD1	3	16265068	3_12	0	0.0501262646793772	16.8708724354722	2.6614104529683e-06	3.38410430066228	2
ENSG00000131378.13	RFTN1	3	16513716	3_12	0	0.0253063542979441	7.72632476822634	6.1533485654222e-07	-0.95424030165982	1
ENSG00000154822.17	PLCL2	3	16800279	3_12	0	0.084695508686167	18.0989403706849	4.82416888969379e-06	2.54263517564722	2
ENSG00000182568.16	SATB1	3	18445845	3_13	0	0.0225434795945467	4.68713586636096	3.32535079842193e-07	-0.0820008576569616	1
ENSG00000183960.8	KCNH8	3	19148202	3_14	0	0.0202653723571035	5.56569804880122	3.54963095306939e-07	-0.510028482882224	1
ENSG00000163576.17	EFHB	3	19937288	3_14	0	0.0199286154719919	5.41050926061229	3.39331553851072e-07	0.40482174717378	2
ENSG00000144566.10	RAB5A	3	19946616	3_14	0	0.0393768368964156	11.738828115693	1.45470370181556e-06	1.48068376890718	2
ENSG00000183977.13	PP2D1	3	20012243	3_14	0	0.0192922924599973	5.11009653675463	3.10257233224097e-07	0.397040433713121	2
ENSG00000114166.7	KAT2B	3	20063346	3_15	0	0.0208063905352751	8.47221468996448	5.54756848184745e-07	1.07683549656767	1
ENSG00000182247.9	UBE2E2	3	23198143	3_17	0	0.0677929201015608	16.130945525467	3.4415425177043e-06	-1.91690983657263	2
ENSG00000174748.18	RPL15	3	23918589	3_18	0	0.0210521556333975	7.54312443590899	4.99754620199399e-07	-0.714542939059141	1
ENSG00000197885.10	NKIRAS1	3	23946351	3_18	0	0.0173366791064022	5.74569016629123	3.13485232783228e-07	-0.338392191444284	1
ENSG00000077092.18	RARB	3	25174179	3_18	0	0.0172860491232332	5.7187399063341	3.11103617716489e-07	0.598107395587579	1
ENSG00000151093.7	OXSM	3	25782726	3_19	0	0.0340897350597452	8.29087892808312	8.89473825886622e-07	1.07521345027949	1
ENSG00000151092.16	NGLY1	3	25788580	3_19	0	0.0288070622775016	6.72445446502463	6.09628135463875e-07	-0.679237722016619	1
ENSG00000179796.11	LRRC3B	3	26622421	3_19	0	0.0244820833337343	5.21403232250053	4.01727039861787e-07	-0.383221431950279	1
ENSG00000163491.16	NEK10	3	27364507	3_20	2	0.0467466881626967	19.9029290140365	2.92803872222994e-06	1.41101588628755	1
ENSG00000033867.16	SLC4A7	3	27484716	3_20	0	0.0505856761236229	16.2551343724193	2.58777847866328e-06	-3.56507012161178	1
ENSG00000187118.12	CMC1	3	28241610	3_21	0	0.0708083641713305	11.7357386939156	2.61519433038876e-06	1.42148082687196	1
ENSG00000163512.13	AZI2	3	28348860	3_21	0	0.0470009392681864	7.87986553962456	1.16555914849024e-06	1.18991286014703	2
ENSG00000144642.21	RBMS3	3	28575079	3_21	0	0.0536351139633984	9.1180052427102	1.53906874598471e-06	-1.19076212955637	1
ENSG00000197385.5	ZNF860	3	31981522	3_23	0	0.0233069270038229	5.29084574585775	3.88078059087198e-07	0.460739082803422	2
ENSG00000152642.10	GPD1L	3	32113556	3_23	0	0.0298502389910904	7.58813266632698	7.12839409058455e-07	-0.957406096083089	1
ENSG00000170293.8	CMTM8	3	32238241	3_23	0	0.0350513746837321	9.0830507490381	1.00194935414153e-06	-1.10318031881424	2
ENSG00000153551.13	CMTM7	3	32392093	3_24	0	0.0259739469679359	4.71769255319472	3.85635101958451e-07	0.223270074376764	1
ENSG00000144635.8	DYNC1LI1	3	32570942	3_24	0	0.031794292276514	6.59670423708798	6.60062635169639e-07	0.800436747964339	1
ENSG00000182973.18	CNOT10	3	32684690	3_24	0	0.025625822638923	4.59245107265522	3.70366184739749e-07	-0.0191404858044061	1
ENSG00000188167.8	TMPPE	3	33097052	3_24	0	0.0256332679374028	4.59514716069718	3.70691284395937e-07	0.0375399682772439	2
ENSG00000170266.15	GLB1	3	33097285	3_24	0	0.0317151459092911	6.57351282038758	6.56104779908948e-07	-0.835970332273658	1
ENSG00000170275.14	CRTAP	3	33113893	3_24	0	0.104975476436501	17.8521233594277	5.89775472553961e-06	-2.02371539976688	2
ENSG00000173705.8	SUSD5	3	33218930	3_25	0	0.0181910088323912	4.78374425985281	2.73863221494877e-07	-0.64971584371787	2
ENSG00000153558.13	FBXL2	3	33252688	3_25	0	0.0243048582864766	7.46771773516191	5.71202317756876e-07	0.443345124271757	1
ENSG00000153560.11	UBP1	3	33440884	3_25	0	0.128813937342995	23.1916614641155	9.4016416055141e-06	-3.29752038694624	1
ENSG00000170248.13	PDCD6IP	3	33804220	3_25	0	0.0182286695497887	4.80285553038018	2.75526559409718e-07	-0.530649543895871	1
ENSG00000172995.16	ARPP21	3	35639025	3_26	0	0.0338064440098854	5.46225072372487	5.81139098987144e-07	-0.626604220749796	1
ENSG00000144681.10	STAC	3	36380068	3_26	0	0.0316819372008981	4.85809716693789	4.8438077682354e-07	0.180996463126576	1
ENSG00000163673.7	DCLK3	3	36764355	3_27	0	0.0144706018936247	4.77988386204432	2.17677185701532e-07	-0.242251753652195	1
ENSG00000168016.13	TRANK1	3	36944858	3_27	0	0.01645730715977	5.68944153887577	2.94670993828034e-07	-0.195440659597135	2
ENSG00000178567.7	EPM2AIP1	3	36993455	3_27	0	0.018761779207527	7.82044487555404	4.61758026837682e-07	-1.61641874732074	1
ENSG00000076242.14	MLH1	3	36993455	3_27	0	0.018761779207527	7.82044487555404	4.61758026837682e-07	-1.61641874732074	1
ENSG00000093167.17	LRRFIP2	3	37183476	3_27	0	0.0455349874864035	16.7110289575631	2.3947345886049e-06	2.85362463324045	1
ENSG00000144674.16	GOLGA4	3	37243088	3_27	0	0.0188218700945035	6.78948233535617	4.02168830368776e-07	0.560093183062381	2
ENSG00000198590.11	C3orf35	3	37386585	3_27	0	0.0179114963709331	6.36871437164355	3.58998484221136e-07	0.469808520629286	1
ENSG00000136059.14	VILL	3	37989256	3_27	0	0.0377373985634467	13.1251830309458	1.55878529698128e-06	1.40207933330634	1
ENSG00000187091.13	PLCD1	3	38029646	3_27	0	0.022148421638707	9.2144868856125	6.4227780209496e-07	-1.27641101886439	1
ENSG00000144671.10	SLC22A14	3	38281798	3_27	0	0.0142122400702165	4.64997698905509	2.07980353636566e-07	0.234813212538644	1
ENSG00000093217.9	XYLB	3	38345025	3_28	0	0.0170848586618753	4.60409437432048	2.47550940825924e-07	-0.0840096594652938	1
ENSG00000114739.13	ACVR2B	3	38454810	3_28	0	0.0239472861979971	7.73111617020114	5.82649633231273e-07	-0.861412242772292	1
ENSG00000114742.13	WDR48	3	39051835	3_28	0	0.0198869691514724	6.00948082349268	3.76109694144413e-07	-0.604031172803671	1
ENSG00000114745.13	GORASP1	3	39108714	3_28	0	0.0287745986272968	9.43593135863281	8.54482201701261e-07	-1.07999663077936	1
ENSG00000168026.18	TTC21A	3	39107689	3_28	0	0.0177994594345081	4.98310415948944	2.79135936431204e-07	0.245957395851583	3
ENSG00000144655.14	CSRNP1	3	39154473	3_28	0	0.0191841986232184	5.67639589200267	3.42708844754748e-07	0.549538116796823	1
ENSG00000168334.8	XIRP1	3	39192679	3_28	0	0.072420876699103	18.0807867364337	4.12088101758606e-06	1.97024090433597	1
ENSG00000168329.13	CX3CR1	3	39281352	3_28	0	0.0303473526819023	9.93062405265847	9.48432279302254e-07	1.05962405682946	1
ENSG00000168028.13	RPSA	3	39406253	3_28	0	0.0493261498288389	14.4642040765997	2.24533285949904e-06	-1.76189034140977	2
ENSG00000170011.13	MYRIP	3	39808955	3_28	0	0.0171190111778596	4.62256360789869	2.49040824266523e-07	0.122021694743074	1
ENSG00000114784.3	EIF1B	3	40309786	3_29	0	0.0216829704576725	5.55416008724247	3.79006052131089e-07	0.523938616536788	1
ENSG00000168032.8	ENTPD3	3	40387447	3_29	0	0.0197380238818433	4.68369499904386	2.9093853656098e-07	-0.227673707583901	1
ENSG00000188846.13	RPL14	3	40457413	3_29	0	0.0228669017862535	6.04688870843228	4.35159306281357e-07	0.59945290978806	1
ENSG00000172888.11	ZNF621	3	40527244	3_29	0	0.0196262433985664	4.63111391769132	2.86043193650114e-07	0.171132366384107	1
ENSG00000168036.16	CTNNB1	3	41195090	3_30	0	0	67.2591154423107	0	-3.69565446939893	1
ENSG00000168038.10	ULK4	3	41962012	3_30	0	2.64291477591883e-10	15450.4765252381	1.28509138212387e-11	5.77030858476433	2
ENSG00000182606.14	TRAK1	3	42098050	3_30	0	0	219.735962734944	0	-0.00314946485072542	1
ENSG00000114857.17	NKTR	3	42603651	3_31	0	0.0191215975019644	5.83179355426833	3.50941952136777e-07	-0.595468470965074	1
ENSG00000114853.13	ZBTB47	3	42653821	3_31	0	0.0630419439220653	16.956024115138	3.36405118867966e-06	-1.93327428726532	1
ENSG00000010282.14	HHATL	3	42691682	3_31	0	0.0183891266172804	5.47031942952259	3.16579481694833e-07	0.384041843221554	3
ENSG00000244607.5	CCDC13	3	42773176	3_31	0	0.0190403391218131	5.7923872912237	3.47089315476059e-07	-0.51294095280571	1
ENSG00000181061.13	HIGD1A	3	42800848	3_31	0	0.0433900402710049	13.4494702115044	1.83655612234891e-06	-1.62296478606573	1
ENSG00000144648.15	ACKR2	3	42804792	3_31	0	0.0167938077520826	4.6308472124732	2.44747691029987e-07	-0.185200967077246	2
ENSG00000240747.7	KRBOX1	3	42809057	3_31	0	0.016735476071143	4.59867280906961	2.42203021064095e-07	-0.0278414357298618	1
ENSG00000144649.8	FAM198A	3	42979515	3_31	0	0.0215155245424733	6.92416227446126	4.68843770187752e-07	0.856374290562604	1
ENSG00000144647.5	POMGNT2	3	43106046	3_31	0	0.0182660524223337	5.40817866217079	3.1088853311857e-07	0.241069411372692	1
ENSG00000011198.7	ABHD5	3	43689274	3_31	0	0.0409865078135532	12.9169099056576	1.66612860506932e-06	-1.61573071392624	1
ENSG00000160746.12	ANO10	3	43691692	3_31	0	0.0222699512132262	7.24353015189436	5.07666506461666e-07	-0.879612922546675	1
ENSG00000179152.19	TCAIM	3	44338372	3_31	0	0.0171282489492179	4.81320704292112	2.59451677949866e-07	0.126269111224979	1
ENSG00000225873.3	LINC00694	3	44439661	3_31	0	0.0167384697989823	4.60032609284512	2.42333438353438e-07	-0.062528236212691	1
ENSG00000196345.12	ZKSCAN7	3	44555404	3_31	0	0.0167259724542804	4.5934195538053	2.4178895915677e-07	-0.156931713020281	1
ENSG00000144792.9	ZNF660	3	44573260	3_31	0	0.0176813902191012	5.10719854140967	2.84189562797286e-07	-0.357170478273907	3
ENSG00000186448.14	ZNF197	3	44584405	3_31	0	0.0167550434957215	4.60947736610592	2.43055929308989e-07	-0.100496845127861	1
ENSG00000169981.10	ZNF35	3	44649020	3_31	0	0.0191404268314959	5.8409253576652	3.51837599012506e-07	-0.858435662600608	1
ENSG00000196653.11	ZNF502	3	44712685	3_31	0	0.021610190697275	6.96484571680523	4.73673483629663e-07	-1.22155970564242	1
ENSG00000186446.11	ZNF501	3	44721338	3_31	0	0.0295909098900885	9.88154863606822	9.20221351310831e-07	0.974278664884732	1
ENSG00000163807.5	KIAA1143	3	44761638	3_31	0	0.114520921726186	22.6423533659641	8.16047375491801e-06	-2.63179462576728	1
ENSG00000163808.16	KIF15	3	44761638	3_31	0	0.114520921726186	22.6423533659641	8.16047375491801e-06	-2.63179462576728	1
ENSG00000169964.7	TMEM42	3	44861352	3_31	0	0.122116222238608	23.2629896937542	8.94021293005575e-06	-2.75642764152126	2
ENSG00000075914.12	EXOSC7	3	44975034	3_31	0	0.0174678288595926	4.99478911398023	2.74577570802453e-07	0.294825937288773	2
ENSG00000163814.7	CDCP1	3	45145928	3_32	0	0.0248983238503721	5.48691922893504	4.29939802183005e-07	-0.640474882250591	2
ENSG00000249992.1	TMEM158	3	45226648	3_32	0	0.0315210395644644	7.67812825533126	7.61666523528669e-07	0.996669000686669	2
ENSG00000011376.9	LARS2	3	45388191	3_32	0	0.0524335901449812	12.4317434036393	2.05140120474958e-06	-1.80276505321237	3
ENSG00000144791.9	LIMD1	3	45554458	3_32	0	0.0244033146678325	5.30061248081571	4.07083826801822e-07	0.285407972344947	2
ENSG00000211456.10	SACM1L	3	45688944	3_32	0	0.0363047723201276	8.99396733869637	1.0275997673862e-06	-1.4029731964186	1
ENSG00000163818.16	LZTFL1	3	45916204	3_32	0	0.16446871126673	23.3831535913721	1.21030644351447e-05	2.49623453946093	1
ENSG00000172215.5	CXCR6	3	45940684	3_32	0	0.0237980396545291	5.06766861855443	3.7954070992142e-07	-0.285976303024112	1
ENSG00000163820.14	FYCO1	3	45995913	3_32	0	0.0233108580729566	4.8758638343068	3.57699886782189e-07	-0.348283984440009	1
ENSG00000163823.3	CCR1	3	46208857	3_32	0	0.0353128978242314	8.73577475014881	9.70831275664525e-07	-0.94734635940569	2
ENSG00000121807.5	CCR2	3	46353822	3_32	0	0.0226262324891737	4.59950654826763	3.27515954155039e-07	0.018708006093096	1
ENSG00000160791.13	CCR5	3	46371068	3_32	0	0.038880126042677	9.63319156261271	1.17870963747942e-06	-1.04370727767193	1
ENSG00000012223.12	LTF	3	46484897	3_32	0	0.0368817314179939	9.14095846694362	1.06099175802933e-06	0.990796623383908	2
ENSG00000241186.9	TDGF1	3	46576229	3_32	0	0.0235080223826416	4.95396241812421	3.66503205020328e-07	0.418674823868221	1
ENSG00000261603.1	PRSS46	3	46735496	3_33	0	0.0625488776379525	18.6173181007761	3.66476063820529e-06	-2.10868931740227	1
ENSG00000188086.13	PRSS45	3	46722730	3_33	0	0.0187430966408472	7.51930496163559	4.43535123296442e-07	-0.820796928450507	3
ENSG00000178038.16	ALS2CL	3	46692951	3_33	0	0.0142142001798277	5.32987641580769	2.38423215153965e-07	-0.225211983223759	2
ENSG00000178055.11	PRSS42	3	46834226	3_33	0	0.182115421258386	28.1718465442638	1.61462253851571e-05	3.0286895926334	1
ENSG00000160801.13	PTH1R	3	46892800	3_33	0	0.0246854353301973	10.4437375979727	8.11345283081583e-07	1.343102543303	1
ENSG00000160796.16	NBEAL2	3	46978582	3_33	0	0.0132750235119444	4.61753003692312	1.92909671655633e-07	0.0756983964076842	2
ENSG00000160799.11	CCDC12	3	46982458	3_33	0	0.0137677268277508	5.26554547101262	2.28146904976813e-07	0.829986677581483	1
ENSG00000181555.20	SETD2	3	47164415	3_33	0	0.0346554009290744	13.1990986366009	1.43954145393545e-06	-1.77182424949273	1
ENSG00000076201.14	PTPN23	3	47380662	3_33	0	0.0153015149942389	5.7436290692898	2.76585743452747e-07	-0.0568758413586133	1
ENSG00000114650.18	SCAP	3	47476755	3_33	0	0.0153877972659208	5.78737857052619	2.80264003425265e-07	-0.0509120741425739	2
ENSG00000163832.15	ELP6	3	47513447	3_33	0	0.0165980991604826	6.56599424232543	3.42979234002641e-07	-0.796264305472925	1
ENSG00000229453.2	SPINK8	3	48327974	3_34	0	0.0211021162623434	21.944503687368	1.45733953980206e-06	-4.88137590356087	1
ENSG00000173473.10	SMARCC1	3	47783493	3_34	0	0.0141707025352564	15.6735018833126	6.989826497045e-07	3.58065778723783	1
ENSG00000047849.21	MAP4	3	48089403	3_34	0	0.0182117714631801	20.5169390276059	1.17590905132511e-06	4.29299536968517	1
ENSG00000164045.11	CDC25A	3	48188134	3_34	0	0.0178876260586662	20.567471437728	1.15782409678675e-06	4.76484843428241	1
ENSG00000164048.13	ZNF589	3	48234587	3_34	0	0.0205301412551901	21.2082582376206	1.37026925670456e-06	4.85800943871299	1
ENSG00000172113.8	NME6	3	48301771	3_34	0	0.0202550378633747	21.7971411487716	1.38944566954843e-06	-4.81859174420717	2
ENSG00000164049.14	FBXW12	3	48372047	3_34	0	0.0164240322835708	6.71263613343381	3.46961966059847e-07	1.08517656975659	1
ENSG00000232112.3	TMA7	3	48440237	3_34	0	0.0218981062372925	8.48317119718528	5.846201278508e-07	-0.687726356516608	1
ENSG00000164053.19	ATRIP	3	48446507	3_34	0	0.0159809192975702	6.01873525710493	3.02702475554153e-07	0.634342882502423	2
ENSG00000213689.11	TREX1	3	48465783	3_34	0	0.0190582559108953	7.49535846580642	4.49556763361702e-07	-0.624518500098245	2
ENSG00000114268.11	PFKFB4	3	48518906	3_34	0	0.0127903621731821	5.51026187103196	2.21801283381404e-07	1.10718865987478	2
ENSG00000145040.3	UCN2	3	48564341	3_34	0	0.0219937323902492	10.5222229832794	7.28308554557226e-07	-1.63138585620109	1
ENSG00000114270.17	COL7A1	3	48595323	3_34	0	0.0268194071714232	12.2467181953089	1.03366038442841e-06	-1.755011479617	1
ENSG00000225697.12	SLC26A6	3	48634901	3_34	0	0.0165494910210219	8.01881832286614	4.17641829319156e-07	-1.74383232087883	1
ENSG00000213672.7	NCKIPSD	3	48683607	3_34	0	0.0169726738641125	10.4915638262511	5.60401729474626e-07	2.76256812509586	1
ENSG00000068745.14	IP6K2	3	48694054	3_34	0	0.013736247005067	6.65444412917536	2.87666207946307e-07	-0.829938670547425	2
ENSG00000114302.15	PRKAR2A	3	48847779	3_34	0	0.017277936160827	8.29244567067102	4.50903362081925e-07	1.74265028469255	1
ENSG00000178537.9	SLC25A20	3	48903390	3_34	0	0.0267723222246907	11.081430491642	9.3366449464917e-07	0.836252392536106	1
ENSG00000177479.19	ARIH2	3	48919429	3_34	0	0.026908282189698	16.5268669441259	1.3995405233109e-06	3.69922947788487	1
ENSG00000178467.17	P4HTM	3	48987668	3_34	0	0.0267181881186711	16.443750906462	1.38266467171277e-06	3.69292928511604	1
ENSG00000178252.17	WDR6	3	49007280	3_34	0	0.028440055693692	15.7788452421282	1.41225991637642e-06	-3.31832788205118	2
ENSG00000178149.16	DALRD3	3	49023895	3_34	0	0.0150533066571706	9.1150109679211	4.31815351761393e-07	2.70033388407063	1
ENSG00000177352.9	CCDC71	3	49165349	3_34	0	0.0467751662998223	21.4199528999217	3.15313688900281e-06	-3.89150670025693	1
ENSG00000185909.14	KLHDC8B	3	49171625	3_34	0	0.0200613329742478	9.71697461419127	6.13479179609396e-07	-1.87208623525319	1
ENSG00000173421.16	CCDC36	3	49199901	3_34	0	0.0426215816257787	20.4198306165799	2.73899141288272e-06	3.82604134623582	1
ENSG00000188315.7	C3orf62	3	49277527	3_34	0	0.0187088328012403	9.01796851624439	5.30963151297121e-07	1.79199055766764	1
ENSG00000164076.16	CAMKV	3	49870590	3_35	0	0.0105044381731991	13.2807450415155	4.3904015427853e-07	1.9129895595528	1
ENSG00000114316.12	USP4	3	49340655	3_35	0	0.0127820681790721	24.5727860090131	9.88472296546871e-07	0.327193109176836	2
ENSG00000233276.3	GPX1	3	49358927	3_35	0	0.011403990463714	29.9257568427492	1.07401652112683e-06	-3.7887151281367	2
ENSG00000067560.10	RHOA	3	49413016	3_35	1	0.0624665939677477	40.070162926037	7.87730948382161e-06	-4.03856303832585	1
ENSG00000145022.4	TCTA	3	49412205	3_35	0	0.0110063695548555	9.26749080319818	3.21007536100958e-07	1.89493276232146	2
ENSG00000145020.15	AMT	3	49421819	3_35	0	0.0110377582358149	6.70703819939335	2.32981067502782e-07	1.22190660306666	2
ENSG00000145029.13	NICN1	3	49429438	3_35	0	0.0112563733851589	29.2893944039187	1.03757107585016e-06	3.75876143169235	2
ENSG00000164062.12	APEH	3	49673881	3_35	0	0.0100205497495803	18.8602789527595	5.94769423947736e-07	1.74794649524374	1
ENSG00000173531.15	MST1	3	49684099	3_35	0	0.0104592097710715	30.7508788765745	1.01219777820233e-06	2.74390134605434	3
ENSG00000164068.15	RNF123	3	49696796	3_35	0	0.032026359293913	34.5046777094596	3.47771925969091e-06	-4.14947478863413	1
ENSG00000185614.4	FAM212A	3	49803410	3_35	0	0.456428302871281	18.9936630544271	2.72828835930975e-05	-3.17266697766731	1
ENSG00000183763.8	TRAIP	3	49856597	3_35	0	0.0172418346806119	19.0628867392021	1.0343823891833e-06	-2.51868868838544	1
ENSG00000164078.12	MST1R	3	49903379	3_35	0	0.0155606074609636	19.7030357677553	9.64869695964066e-07	-2.72467588371091	2
ENSG00000004534.14	RBM6	3	49940636	3_35	0	0.0113816721216663	15.0672402943606	5.39695452484536e-07	2.0340209490806	1
ENSG00000188338.14	SLC38A3	3	50204954	3_35	0	0.013923806233593	11.018850047262	4.82839973611955e-07	-0.278048573643963	1
ENSG00000012171.19	SEMA3B	3	50267465	3_35	0	0.0248898499937376	13.7549937099022	1.07743641340241e-06	1.75574687498378	2
ENSG00000243477.5	NAT6	3	50299601	3_35	0	0.0124761677346595	8.09960434788347	3.1801967065268e-07	-1.04783012107958	2
ENSG00000186792.16	HYAL3	3	50295266	3_35	0	0.0367841587139508	17.5697805131224	2.03393063490617e-06	2.36645137704047	1
ENSG00000068028.17	RASSF1	3	50341515	3_35	0	0.0345654660984608	16.68525994261	1.81503234228457e-06	1.91642507093142	1
ENSG00000007402.11	CACNA2D2	3	50504338	3_35	0	0.00974192522982287	5.63586546973673	1.72788320560924e-07	0.945194490860004	1
ENSG00000114735.9	HEMK1	3	50568943	3_35	0	0.00988020228409903	5.67432361524827	1.76436693618626e-07	0.905950383339797	1
ENSG00000114738.10	MAPKAPK3	3	50611291	3_35	0	0.00974360171642885	6.1932293766608	1.89909050349232e-07	-1.5140549806059	1
ENSG00000114737.15	CISH	3	50612068	3_35	0	0.0133144396302466	8.39991182902232	3.51970766526659e-07	1.43523059300758	1
ENSG00000145050.15	MANF	3	51384757	3_35	0	0.0104403726019822	5.18985644073513	1.70521960359498e-07	-0.17661904471467	1
ENSG00000259956.1	RBM15B	3	51391456	3_35	0	0.00968652729329245	4.64263916129009	1.41527883043942e-07	-0.144437334880974	1
ENSG00000164080.13	RAD54L2	3	51535000	3_35	0	0.010991065151585	5.69797274915948	1.97092057748975e-07	0.182092733162505	1
ENSG00000164081.12	TEX264	3	51661849	3_35	0	0.0299309331588135	14.3732004693753	1.35388792124442e-06	-1.70160176504374	1
ENSG00000164082.14	GRM2	3	51707122	3_35	0	0.0110003773122845	7.38986878789482	2.55831067288272e-07	1.42740464817948	1
ENSG00000114767.6	RRP9	3	51941930	3_36	0	0.0661011974356281	29.0950950835623	6.05254575717984e-06	-2.46902259929705	1
ENSG00000041880.14	PARP3	3	52026704	3_36	0	0.00472636629954726	4.63539138589923	6.8948172584848e-08	0.0393068937361395	1
ENSG00000248487.8	ABHD14A	3	51972037	3_36	0	0.0581126220901792	27.8819201068828	5.09920091114462e-06	-2.37697365804487	1
ENSG00000243989.8	ACY1	3	51982820	3_36	0	0.00610431957801083	6.99058733153434	1.34295017874455e-07	0.917599629568622	1
ENSG00000162244.10	RPL29	3	51993314	3_36	0	0.0193139863117008	17.6192020047393	1.07094490185057e-06	1.88371564190757	1
ENSG00000247596.8	TWF2	3	52239094	3_36	0	0.00843724625347186	9.9723080107431	2.64792318592715e-07	1.13472251699506	1
ENSG00000164088.17	PPM1M	3	52245578	3_36	0	0.00540868671813688	5.87730655057091	1.0004125794952e-07	0.894758171627035	2
ENSG00000168237.17	GLYCTK	3	52286212	3_36	0	0.0196503716832659	17.770674376357	1.09896447112453e-06	2.86791295411788	2
ENSG00000164091.11	WDR82	3	52287960	3_36	0	0.00548744468091811	6.00984298664104	1.03786831732083e-07	0.916999626511763	1
ENSG00000114841.17	DNAH1	3	52316196	3_36	0	0.00533683928225071	5.75357215659815	9.66341569220118e-08	0.920001126700573	1
ENSG00000163930.9	BAP1	3	52407590	3_36	0	0.00473643467088369	4.65502081031359	6.93876456619095e-08	0.251372068039684	1
ENSG00000010319.6	SEMA3G	3	52444898	3_36	0	0.0123355854961618	13.4756385873472	5.23140202513889e-07	2.00445821245379	1
ENSG00000114854.7	TNNC1	3	52454186	3_36	0	0.00475739849504153	4.69563944197182	7.03029010319127e-08	-0.233666726092847	2
ENSG00000010327.10	STAB1	3	52495250	3_36	0	0.00471309095728101	4.60961578808097	6.83721951174311e-08	0.07095663598591	1
ENSG00000168273.7	SMIM4	3	52533601	3_36	0	0.0124861557040155	13.5819319720829	5.33702541477915e-07	-2.72235940978186	1
ENSG00000168268.10	NT5DC2	3	52534789	3_36	0	0.012585478772748	13.6553320949729	5.40855165367252e-07	2.70534142825111	2
ENSG00000163938.16	GNL3	3	52681295	3_36	0	0.0309528621546705	21.9814096078651	2.14123989487968e-06	3.37827273907378	2
ENSG00000163939.18	PBRM1	3	52685800	3_36	0	0.00991086161570054	11.451424659211	3.57174056345667e-07	-2.41999756966903	1
ENSG00000114902.13	SPCS1	3	52705504	3_36	0	0.0530117486691648	26.9934947127262	4.50339683344181e-06	-3.69609248792368	1
ENSG00000016864.18	GLT8D1	3	52705620	3_36	0	0.0332757242279907	22.6537463581498	2.37233777244233e-06	-2.1804710383808	1
ENSG00000114904.12	NEK4	3	52770471	3_36	0	0.0361458556503687	23.4176540597194	2.66385676753995e-06	3.40415824337335	1
ENSG00000162267.12	ITIH3	3	52794612	3_36	0	0.0137346465183944	14.4586711595558	6.24963769149098e-07	2.71208047504546	1
ENSG00000055955.15	ITIH4	3	52831109	3_36	0	0.0143585090345203	14.8689132648007	6.71889025617741e-07	1.22514243074867	2
ENSG00000213533.11	TMEM110	3	52897955	3_36	0	0.00470612869123588	4.59593539213118	6.80685795048212e-08	-0.878739766639018	1
ENSG00000163935.13	SFMBT1	3	53046121	3_36	0	0.00497584250584215	5.10829700211935	7.99929547877021e-08	-0.111729985965437	1
ENSG00000163933.9	RFT1	3	53088241	3_36	0	0.0183255115872659	17.1303544174231	9.87941956263206e-07	2.54328084477193	1
ENSG00000163932.13	PRKCD	3	53155654	3_36	0	0.019696595897102	17.8002885008658	1.10338529004634e-06	1.9997717250321	1
ENSG00000157388.15	CACNA1D	3	53328538	3_36	0	0.00570413051122798	6.36686779296293	1.14294217661444e-07	1.40281932469171	1
ENSG00000272886.5	DCP1A	3	53347519	3_36	0	0.0102921250078096	11.8043556515674	3.82345789518229e-07	1.51654915101701	1
ENSG00000113811.10	SELENOK	3	53891990	3_36	0	0.00583115902014186	6.56904903617827	1.20549763468171e-07	0.902218247738042	1
ENSG00000157445.14	CACNA2D3	3	54122697	3_37	0	0.0294247973343296	6.13666820392155	5.68270480335153e-07	-0.667055931877343	1
ENSG00000187672.12	ERC2	3	56468050	3_39	0	0.0217311616943523	6.55471751975345	4.4827642227184e-07	-0.984090514998908	1
ENSG00000180376.16	CCDC66	3	56557180	3_39	0	0.0229168456199016	7.04709691934596	5.08246102863018e-07	1.02805480915723	1
ENSG00000163946.13	FAM208A	3	56682894	3_39	0	0.0222626093832224	6.77862496129138	4.74926766204646e-07	-1.20563949509324	1
ENSG00000163666.8	HESX1	3	57226802	3_39	0	0.0723448791666259	17.7946580641869	4.05141205921885e-06	2.04741599183879	1
ENSG00000239388.8	ASB14	3	57271142	3_39	0	0.0538059381441079	15.0036182363319	2.54059352443048e-06	2.25604022045554	2
ENSG00000174844.14	DNAH12	3	57544056	3_39	0	0.0188400077254661	5.23264014391568	3.10249377619024e-07	-0.734078907754303	2
ENSG00000168374.10	ARF4	3	57597538	3_39	0	0.031161709168098	9.90075619897103	9.70953898980276e-07	1.7040200068337	1
ENSG00000174839.12	DENND6A	3	57692733	3_39	0	0.0341732159313247	10.7594249792732	1.15713461707356e-06	1.43031193082059	1
ENSG00000163681.14	SLMAP	3	57755619	3_39	0	0.0564645781305365	15.4568160897402	2.74666125288264e-06	2.4450356874826	1
ENSG00000136068.14	FLNB	3	58024201	3_39	0	0.0188314932483404	5.22845327712478	3.09861032709072e-07	-0.668019045947187	1
ENSG00000163687.13	DNASE1L3	3	58215019	3_40	0	0.0139369256465315	6.79508501764855	2.98037458703362e-07	0.891533793022269	1
ENSG00000163686.14	ABHD6	3	58237077	3_40	0	0.0813262459078617	23.2540766338374	5.95166938790297e-06	2.30469339871512	1
ENSG00000163684.11	RPP14	3	58305894	3_40	0	0.0113286042495933	4.88219272903067	1.74060528891628e-07	-0.189777110104379	2
ENSG00000168297.15	PXK	3	58332796	3_40	0	0.0131768470131183	6.2771677809318	2.60306021403393e-07	0.806971794570126	1
ENSG00000168291.12	PDHB	3	58431463	3_40	0	0.0137942131060517	6.70001750916998	2.90858555158294e-07	0.845028832822957	2
ENSG00000168301.12	KCTD6	3	58493243	3_40	0	0.0303668296372145	14.0098189415791	1.33887782702076e-06	1.77431896054591	1
ENSG00000168306.12	ACOX2	3	58548942	3_40	0	0.018937243798316	9.62968637788612	5.73902196791707e-07	1.17397470234515	1
ENSG00000168309.16	FAM107A	3	58627651	3_40	0	0.014751990270475	7.32014857846434	3.39843906317269e-07	0.867306172243244	2
ENSG00000198643.6	FAM3D	3	58666565	3_40	0	0.0336910787462903	14.9765015913395	1.58794065364326e-06	1.61908620462992	1
ENSG00000144724.19	PTPRG	3	61561600	3_41	0	0.0248501149918694	8.33617391197065	6.51934768105806e-07	0.968583688839328	1
ENSG00000163618.17	CADPS	3	62875367	3_42	0	0.0215761485672366	6.6035259722787	4.48392962623573e-07	-0.730591420709485	2
ENSG00000163632.12	C3orf49	3	63819161	3_43	0	0.141816849688903	25.0170983036322	1.11653860211948e-05	-2.76525368893824	1
ENSG00000163634.11	THOC7	3	63856953	3_43	0	0.0311631575760262	10.6619170841221	1.04564852733568e-06	-1.56843184893718	1
ENSG00000163635.17	ATXN7	3	63864984	3_43	0	0.0307996191822287	10.5527738623703	1.02287120312311e-06	-1.46806897013165	1
ENSG00000163638.13	ADAMTS9	3	64688923	3_43	0	0.0167173719785324	4.88757056224575	2.57140225332764e-07	-0.255902685657533	1
ENSG00000144741.17	SLC25A26	3	66134027	3_45	0	4.44089209850063e-16	387.67390183312	5.41808432764217e-19	2.71482567363276	2
ENSG00000144749.13	LRIG1	3	66501565	3_45	0	0	10.0632726658464	0	0.970715848840832	1
ENSG00000172340.14	SUCLG2	3	67408138	3_45	0	0	5.63003854092339	0	0.502424707433615	1
ENSG00000183662.10	FAM19A1	3	68003750	3_45	0	0	7.99385773137004	0	1.00214963003885	1
ENSG00000163378.13	EOGT	3	69013777	3_46	0	0.0359275447010226	8.81630416805099	9.96834538968711e-07	1.0069229682917	1
ENSG00000144747.15	TMF1	3	69052218	3_46	0	0.0335879026451412	8.18899285624622	8.65610172703899e-07	-0.914977300780368	1
ENSG00000144746.6	ARL6IP5	3	69088388	3_46	0	0.0793541681543855	16.2619386635934	4.06116875075402e-06	2.01455285535799	1
ENSG00000163412.12	EIF4E3	3	71708864	3_48	0	0.0118092505479669	7.12573925775424	2.6482637585775e-07	0.841214104565721	2
ENSG00000170837.2	GPR27	3	71765280	3_48	0	0.0195143144109518	11.6761463277324	7.17070408390297e-07	1.33500599103021	1
ENSG00000144736.13	SHQ1	3	72862051	3_49	0	0.0223343121198898	6.23674841660886	4.38368945000758e-07	-0.712718653340115	1
ENSG00000172986.12	GXYLT2	3	72888981	3_49	0	0.0315627477398229	9.44797987096705	9.38475063471294e-07	-0.973648129787249	2
ENSG00000163605.14	PPP4R2	3	72996720	3_49	0	0.0262008338808202	7.71779944211833	6.36381543925267e-07	-1.25914535400475	2
ENSG00000113805.8	CNTN3	3	74520712	3_50	0	0	29.3053601740388	0	-0.784826936754494	2
ENSG00000114480.12	GBE1	3	81761728	3_54	0	0	23.8079671438275	0	-0.872931555961374	2
ENSG00000175161.13	CADM2	3	84934767	3_56	0	0.468145291260906	25.5321905711732	3.76164416229877e-05	4.37134513983832	1
ENSG00000064835.10	POU1F1	3	87272380	3_57	0	0.0725107046795591	18.5074660563958	4.22335959762042e-06	2.52420202528658	1
ENSG00000206538.8	VGLL3	3	86990820	3_57	0	0.0322725134949318	10.6000932072074	1.07659274494463e-06	1.2910989085484	1
ENSG00000083937.8	CHMP2B	3	87227121	3_57	0	0.0218260373338827	7.06633553857998	4.85375804171745e-07	-0.829189426607291	1
ENSG00000179097.5	HTR1F	3	88022512	3_58	0	0.0130410653457927	7.03825689440526	2.88859835219745e-07	1.28520925010046	1
ENSG00000175105.6	ZNF654	3	88058839	3_58	1	0.118280723020073	18.3710006474264	6.83841978127679e-06	3.40616377862107	2
ENSG00000163320.10	CGGBP1	3	88122078	3_58	0	0.0290421442452598	13.7884510951763	1.26023963702997e-06	2.20292653130293	1
ENSG00000178750.2	STX19	3	94032097	3_59	0	0.0198977533465198	8.07169877893934	5.05449723341768e-07	-0.824683323815985	1
ENSG00000178700.7	DHFR2	3	94061265	3_59	0	0.0302531157459841	11.9588593346305	1.1385938670812e-06	1.33153029556184	2
ENSG00000178694.9	NSUN3	3	94062771	3_59	0	0.0147765580089146	5.31974876854601	2.47385009382328e-07	-0.595418951187702	1
ENSG00000080200.9	CRYBG3	3	97822174	3_61	0	0.0422367107405943	12.3128514854616	1.63665712023559e-06	1.56664149901782	1
ENSG00000080822.16	CLDND1	3	98523270	3_62	0	0.0274697168035446	5.18103517417331	4.47898591311972e-07	-0.443824019857709	1
ENSG00000064225.12	ST3GAL6	3	98734166	3_62	0	0.0292851475478905	5.77574177933827	5.32309428697788e-07	-0.745206907084709	1
ENSG00000057019.15	DCBLD2	3	98901239	3_62	0	0.0258399623281255	4.61315689333198	3.75144924493258e-07	-0.21535751285172	2
ENSG00000144810.15	COL8A1	3	99638508	3_62	0	0.031811254737903	6.5456536458096	6.55303963295293e-07	1.34319150034056	1
ENSG00000036054.12	TBC1D23	3	100261437	3_63	0	0.0335164866115587	10.139737046517	1.06953291214056e-06	-1.74175189937158	1
ENSG00000114021.11	NIT2	3	100336281	3_63	0	0.0501903425903375	13.9118744713745	2.19742865799347e-06	2.12804223096243	1
ENSG00000154174.7	TOMM70	3	100402296	3_63	0	0.0255740338339954	7.62570395489796	6.13745258755493e-07	-1.47005602665063	1
ENSG00000206535.7	LNP1	3	100402006	3_63	0	0.0184467536261339	4.59839717993843	2.66953365979447e-07	0.0850522562776543	1
ENSG00000114354.13	TFG	3	100709093	3_63	0	0.0241964787437261	7.11196185593805	5.4156496495212e-07	1.05606694900969	2
ENSG00000154175.16	ABI3BP	3	100993920	3_64	0	0.0195399950552382	6.48960308258447	3.99072276491119e-07	0.94159031413596	1
ENSG00000081148.11	IMPG2	3	101320737	3_64	0	0.0264379181680219	9.29232541615543	7.73144441747224e-07	-1.58725293020435	1
ENSG00000174173.6	TRMT10C	3	101561866	3_64	0	0.0885350302771313	20.632402920815	5.74875663967827e-06	2.47386439253354	1
ENSG00000066422.4	ZBTB11	3	101677685	3_64	0	0.0159429038334575	4.60752624700254	2.31176784135189e-07	-0.000273652447160344	2
ENSG00000114391.12	RPL24	3	101687152	3_64	0	0.0213951894938192	7.32960994694907	4.93521383619899e-07	0.86577397941715	1
ENSG00000144815.15	NXPE3	3	101779081	3_64	0	0.034492829204029	11.7654154642226	1.27715926824484e-06	1.78989495459895	2
ENSG00000170017.12	ALCAM	3	105363204	3_66	0	0.0130581884715538	4.59264578927541	1.8873604832495e-07	-0.0414697610508376	2
ENSG00000196776.14	CD47	3	108081155	3_67	0	0.0144797118359613	4.73444946260695	2.15743826735369e-07	-0.351608039277	1
ENSG00000114446.4	IFT57	3	108222767	3_67	0	0.0270136376041283	10.5088572548016	8.93403266409628e-07	-1.49441607385624	2
ENSG00000144821.9	MYH15	3	108529575	3_67	0	0.0437582851399443	15.0024532080674	2.06600585760458e-06	1.71406306685358	1
ENSG00000163507.13	KIAA1524	3	108588823	3_67	0	0.0176297981007709	6.5541455582698	3.63640624241901e-07	0.821895864893142	1
ENSG00000198919.12	DZIP3	3	108590476	3_67	0	0.0142932130880864	4.61468783416495	2.07577926788395e-07	0.0227985205335428	2
ENSG00000177707.10	NECTIN3	3	111070094	3_69	0	0.0297011723625837	10.2621776579756	9.59228546092225e-07	1.37347986980803	1
ENSG00000153283.12	CD96	3	111292718	3_69	0	0.0305177429279577	10.5143819005519	1.00982270526072e-06	-1.31720177008266	2
ENSG00000144824.20	PHLDB2	3	111732536	3_69	0	0.0163520967628188	4.73040825068928	2.43433893650143e-07	0.197567703159827	1
ENSG00000144827.8	ABHD10	3	111978835	3_69	0	0.0210775215200828	7.07962881841491	4.69611802760433e-07	0.81871796368419	2
ENSG00000174500.12	GCSAM	3	112133466	3_69	0	0.0354052362065143	11.8972577399403	1.32563310136888e-06	-1.39732505214966	1
ENSG00000091972.18	CD200	3	112332846	3_69	0	0.0170801072215214	5.13319815497258	2.75922804673576e-07	-0.379402661214844	1
ENSG00000144848.10	ATG3	3	112561859	3_69	0	0.0161366998385174	4.6078151375513	2.34001553988438e-07	-0.0642155573020161	1
ENSG00000138459.8	SLC35A5	3	112561371	3_69	0	0.016149781781109	4.61530691889563	2.34572026136593e-07	0.108361574834206	1
ENSG00000091986.15	CCDC80	3	112649146	3_69	0	0.0211652558684057	7.11810821436149	4.74129614909525e-07	-0.789708784105965	1
ENSG00000163606.10	CD200R1	3	112975136	3_69	0	0.0277961907222821	9.64619091414348	8.43820573125993e-07	1.26860919331246	2
ENSG00000163608.14	NEPRO	3	112998126	3_69	0	0.0317313827411135	10.8771490630563	1.08620813601712e-06	1.22288117388874	2
ENSG00000206530.10	CFAP44	3	113441282	3_70	0	0.0435944836868694	11.7813077824742	1.61634481370198e-06	-1.51103617451606	2
ENSG00000072858.10	SIDT1	3	113603517	3_70	0	0.02246830682874	5.61359313951456	3.96935783877852e-07	0.520658775840017	1
ENSG00000121579.12	NAA50	3	113746012	3_70	0	0.0876649874888856	18.36593191139	5.0669675007513e-06	-2.8657778120309	1
ENSG00000114573.9	ATP6V1A	3	113746914	3_70	0	0.0865585460086699	18.2449272908563	4.97005349525237e-06	-2.85787445570411	1
ENSG00000184307.14	ZDHHC23	3	113948387	3_70	0	0.0207059133885341	4.85669085895174	3.16478219881858e-07	-0.374519175999465	2
ENSG00000151576.10	QTRT2	3	114006229	3_70	0	0.0203255299153924	4.68498354051029	2.99680800574542e-07	-0.36359077918777	1
ENSG00000163617.10	CCDC191	3	114056663	3_70	0	0.0249688819797075	6.59218240489109	5.18008976933194e-07	-0.752355097684252	1
ENSG00000113845.9	TIMMDC1	3	119498262	3_74	0	0.0918771934157809	22.9724702704103	6.64239032167263e-06	-2.2550470884544	2
ENSG00000144847.12	IGSF11	3	119146150	3_74	0	0.115408744034925	25.1610302077324	9.1385250693908e-06	2.86022245704361	1
ENSG00000121578.12	B4GALT4	3	119239772	3_74	0	0.0170973186808825	7.24037252660681	3.89581111349355e-07	0.893345620524154	3
ENSG00000163389.10	POGLUT1	3	119464494	3_74	0	0.0363396129186997	14.2379113069494	1.62830424059278e-06	1.69438773009153	2
ENSG00000144843.11	ADPRH	3	119579762	3_74	0	0.020711400035238	9.01516930059616	5.87614248034781e-07	-1.06962500552146	1
ENSG00000121577.13	POPDC2	3	119663680	3_74	0	0.0161666440884244	6.72280861610116	3.42042127466847e-07	-0.666821238858732	1
ENSG00000138495.6	COX17	3	119678349	3_74	0	0.0164051326446505	6.85820573032214	3.54078232564301e-07	0.723969289464858	1
ENSG00000183833.16	MAATS1	3	119702856	3_74	0	0.0128423806376381	4.59610056670923	1.85756506374567e-07	0.030312364931337	2
ENSG00000144852.17	NR1I2	3	119781188	3_74	0	0.0254426407789797	10.922603566394	8.7457554872941e-07	-1.35697487215126	1
ENSG00000082701.14	GSK3B	3	120094435	3_74	0	0.013468731575275	5.03581065724214	2.13454376675993e-07	0.187274929689427	1
ENSG00000175697.10	GPR156	3	120285369	3_74	0	0.0192093430488554	8.3180602999185	5.02855900483391e-07	-1.21032245301034	2
ENSG00000163428.3	LRRC58	3	120349139	3_74	0	0.0171145382260389	7.24969053571408	3.90475354520891e-07	-0.968504614422416	1
ENSG00000163430.11	FSTL1	3	120450401	3_74	0	0.0162345913149499	6.76159627077297	3.45461432720559e-07	0.817954435517144	1
ENSG00000065518.7	NDUFB4	3	120595989	3_74	0	0.0139576125596823	5.36509735716309	2.35666428294397e-07	-0.377765663494109	2
ENSG00000153767.9	GTF2E1	3	120742872	3_74	0	0.0464182334428174	16.5245307975875	2.4139413763334e-06	-1.77878334250347	1
ENSG00000145087.12	STXBP5L	3	120907582	3_75	0	0	36.8526224367357	0	1.34680292327454	1
ENSG00000180353.10	HCLS1	3	121659058	3_75	0	0	54.4698212171557	0	3.17148217020496	2
ENSG00000173230.15	GOLGB1	3	121749947	3_75	0	0	139.996888204122	0	2.23753920990725	1
ENSG00000173226.16	IQCB1	3	121788384	3_75	0	0	36.9456022271789	0	-2.76169115357142	2
ENSG00000145088.8	EAF2	3	121835482	3_75	0	0	304.682706189062	0	-2.62868389014688	2
ENSG00000163406.10	SLC15A2	3	121893969	3_75	0	0	95.5188214489249	0	-4.52303451474773	2
ENSG00000121552.3	CSTA	3	122325058	3_76	0	0.0188569863265508	10.5579687105234	6.26558506298869e-07	-2.43727788559975	1
ENSG00000160124.9	CCDC58	3	122382060	3_76	0	0.0308486564098882	15.7865051437491	1.53260847414178e-06	2.91336375900926	1
ENSG00000114023.15	FAM162A	3	122384273	3_76	0	0.0195587773727075	8.073506464418	4.96950205362219e-07	-1.06521090330278	1
ENSG00000196981.3	WDR5B	3	122416042	3_76	0	0.018841700850336	11.6983646166265	6.93672106549822e-07	-2.62308072082612	2
ENSG00000114030.12	KPNA1	3	122515768	3_76	0	0.0147773177889943	8.88169807324768	4.13048065277791e-07	-2.07918943441895	1
ENSG00000138496.16	PARP9	3	122564248	3_76	0	0.258023791455792	27.1570197425012	2.20521447364941e-05	4.1840724059121	2
ENSG00000173200.12	PARP15	3	122577987	3_76	0	0.0144984862446782	6.79198739661759	3.09904944843772e-07	-1.56694612430005	1
ENSG00000173193.13	PARP14	3	122680360	3_76	0	0.0135444407185614	4.60998495835949	1.96503169061475e-07	0.00202003480181466	2
ENSG00000169087.10	HSPBAP1	3	122793695	3_76	0	0.0544660702546765	17.3892373698027	2.98068135809123e-06	-1.89955198854844	2
ENSG00000138463.8	DIRC2	3	122795125	3_76	0	0.0255925298192609	9.96000860544233	8.02198610355426e-07	-1.09131001002246	1
ENSG00000082684.14	SEMA5B	3	123028920	3_76	0	0.026471348753823	11.0261483776693	9.18562847727121e-07	-1.38613767003811	1
ENSG00000121542.11	SEC22A	3	123202292	3_76	0	0.0241413548036333	9.86213440767307	7.49275495687719e-07	1.16010766088736	1
ENSG00000206527.9	HACD2	3	123588902	3_76	0	0.0369519473217802	13.1476198276486	1.52895055696565e-06	1.8980868481456	1
ENSG00000114491.13	UMPS	3	124730970	3_77	0	0.0252162091859465	8.61023648613923	6.83288091967232e-07	1.30583035987746	1
ENSG00000082781.11	ITGB5	3	124902344	3_77	0	0.0183926637227609	25.5208533511557	1.4772323042533e-06	4.87824528187917	1
ENSG00000221955.10	SLC12A8	3	125212648	3_77	0	0.0800489943825071	18.7502872119952	4.7235963534791e-06	-1.82391200180484	1
ENSG00000163885.11	CFAP100	3	126394612	3_78	0	0.0220791732967741	7.20837196990907	5.00874556767912e-07	0.825353792879079	1
ENSG00000163848.19	ZNF148	3	125375658	3_78	0	0.147922305485071	25.1731358810406	1.17187141493498e-05	-2.72085852464014	1
ENSG00000114520.10	SNX4	3	125521025	3_78	0	0.0206490300809229	6.58796405211224	4.28114415189437e-07	0.912399579767955	1
ENSG00000144909.7	OSBPL11	3	125593286	3_78	0	0.0477513436498495	14.3903913178846	2.16255506170219e-06	1.47970983636526	1
ENSG00000114547.9	ROPN1B	3	125965031	3_78	0	0.0219947566421771	7.17266869161039	4.96488171185676e-07	-1.21953060375908	2
ENSG00000070476.14	ZXDC	3	126481303	3_78	0	0.0191194608463939	5.87530613150164	3.53520917256191e-07	-0.496811571034465	2
ENSG00000180767.9	CHST13	3	126523826	3_79	0	0.0137850752725471	4.5924894848388	1.99235299120967e-07	0.0288754648684433	1
ENSG00000197763.14	TXNRD3	3	126655148	3_79	0	0.102867489612005	23.396153471528	7.57410945005659e-06	-2.82416385556414	2
ENSG00000159685.10	CHCHD6	3	126703986	3_79	0	0.0140651783438699	4.77829038076814	2.11507979079105e-07	-0.267862464815816	1
ENSG00000114554.11	PLXNA1	3	126987682	3_79	0	0.0951973149757506	22.6537961238691	6.78695017214702e-06	-2.75355591224561	1
ENSG00000114626.17	ABTB1	3	127672535	3_79	0	0.0183249493539089	7.22412546202456	4.16617047205964e-07	0.863695896089309	2
ENSG00000187715.13	KBTBD12	3	127915675	3_79	0	0.023901696803721	9.68524220636285	7.28531262193668e-07	1.25455187741911	1
ENSG00000058262.9	SEC61A1	3	128050565	3_79	0	0.0559419097753259	17.6171554141157	3.10157328837514e-06	2.43286641342198	1
ENSG00000175792.11	RUVBL1	3	128153759	3_79	0	0.0174470655619555	6.76989805913575	3.71717917903462e-07	1.27435368539618	2
ENSG00000132394.10	EEFSEC	3	128148554	3_79	0	0.0379609430323112	13.987121169717	1.67099174175513e-06	-1.9993658420882	2
ENSG00000170893.3	TRH	3	129973831	3_80	0	0.041805669513557	13.0299182044932	1.71429613551906e-06	1.59806683631142	2
ENSG00000179348.11	GATA2	3	128493683	3_80	0	0.201839540404891	28.1415237096789	1.7875690665908e-05	-3.10001855045976	1
ENSG00000163902.11	RPN1	3	128680780	3_80	0	0.0179208913063279	5.15981996506813	2.91006793790815e-07	0.0542626193271881	1
ENSG00000177646.18	ACAD9	3	128881395	3_80	0	0.0175367450294722	4.95940716444115	2.73708148253498e-07	-0.502188903142929	1
ENSG00000114654.7	EFCC1	3	129001644	3_80	0	0.0533458418711461	15.3129635454	2.57080298555339e-06	1.8581572253499	1
ENSG00000114656.10	KIAA1257	3	129002467	3_80	0	0.0523660968798054	15.1389474808197	2.49490986876291e-06	1.84528803806193	1
ENSG00000172780.16	RAB43	3	129122809	3_80	0	0.0187247121574617	5.56585725991928	3.27986666104933e-07	-0.57184939144088	1
[truncated: 7,749 more rows]
