# Supplementary material for: Adjusting for genetic confounders in transcriptome-wide association studies improves discovery of risk genes of complex traits
Source: Nat Genet. 2024 Jan 26;56(2):336–47. doi: 10.1038/s41588-023-01648-9 (PMC10864181; doi:10.1038/s41588-023-01648-9)
Supplement: Supplementary file 5 — cTWAS results of all analyzed genes across all tissues for IBD, SCZ, and SBP. Results are stored separately for each combination of traits and tissues. Column legends for each set of results are the same as in Supplementary Table 1. [file 41588_2023_1648_MOESM5_ESM.zip › SBP_Brain_Nucleus_accumbens_basal_ganglia.csv]

id	genename	chrom	pos	region_tag	cs_index	PIP	tau2	PVE	z	num_eqtl
ENSG00000237330.2	RNF223	1	1074660	1_1	0	0.0140779496227447	11.0748158749558	4.90664790903658e-07	-1.2812448894638	1
ENSG00000187961.13	KLHL17	1	960326	1_1	0	0.0739911217417771	26.4390583853035	6.15650971419697e-06	-2.47395050652676	1
ENSG00000187583.10	PLEKHN1	1	956565	1_1	0	0.0084980681564768	6.24437104788362	1.67000543688657e-07	-0.678007777422099	1
ENSG00000187642.9	PERM1	1	989148	1_1	0	0.00737862663337463	4.9836144478554	1.157254678003e-07	-0.291934768448767	1
ENSG00000188290.10	HES4	1	1000018	1_1	0	0.00916402013748741	7.19865198957325	2.07609005064336e-07	1.01496911639886	2
ENSG00000187608.8	ISG15	1	1000830	1_1	0	0.00931915152030427	7.36394627232558	2.15971257951692e-07	-1.0452812822347	1
ENSG00000188157.14	AGRN	1	1019397	1_1	0	0.00880803834853838	6.62538777870448	1.83653611374732e-07	-0.724291699840322	1
ENSG00000131591.17	C1orf159	1	1073854	1_1	0	0.00716111428082467	4.76664650129838	1.07424297828165e-07	-0.321629930526891	2
ENSG00000162571.13	TTLL10	1	1173815	1_1	0	0.0385533275750155	25.0424260893296	3.03841605863353e-06	3.26121073307455	2
ENSG00000176022.4	B3GALT6	1	1167770	1_1	0	0.00717531566753216	5.17408948240419	1.16837947998477e-07	-1.04227953563252	2
ENSG00000184163.3	C1QTNF12	1	1246946	1_1	0	0.0118593936474111	11.8895513704779	4.43748528715967e-07	2.13869253556378	1
ENSG00000162572.20	SCNN1D	1	1280024	1_1	0	0.00740298693940866	9.57476150082153	2.23071414800552e-07	2.46398578303553	1
ENSG00000131584.18	ACAP3	1	1307327	1_1	0	0.0124562194510544	17.9404777777648	7.03281558238773e-07	-4.17241432619311	1
ENSG00000169962.4	TAS1R3	1	1331096	1_1	0	0.0486722351173625	30.3244658069303	4.64497545133446e-06	4.62996103631591	1
ENSG00000162576.16	MXRA8	1	1322213	1_1	0	0.024569193000394	21.9633522209805	1.69823775515934e-06	-4.47304708035423	1
ENSG00000175756.13	AURKAIP1	1	1375267	1_1	0	0.00718812407687786	7.87537011573922	1.78153973020857e-07	1.99326946334592	1
ENSG00000242485.5	MRPL20	1	1361679	1_1	0	0.0391216487188604	20.9678584130321	2.5815479623276e-06	2.72700223603736	2
ENSG00000179403.11	VWA1	1	1434687	1_1	0	0.0222307237630023	14.0437094243958	9.8252681263372e-07	-1.60676973550277	1
ENSG00000160072.19	ATAD3B	1	1524911	1_1	0	0.0197726519604016	17.7491180887372	1.10446173635161e-06	-2.71577255379829	2
ENSG00000197785.13	ATAD3A	1	1511945	1_1	0	0.0131797720429052	14.9214090601859	6.1890887281416e-07	-2.77234671507614	1
ENSG00000228594.3	FNDC10	1	1600379	1_1	0	0.0171308482275375	12.9575305254163	6.98570242497627e-07	1.62289569795411	1
ENSG00000189409.13	MMP23B	1	1631827	1_1	0	0.0135196879520048	11.4976621352421	4.89198575772624e-07	1.43652374804646	1
ENSG00000215790.6	SLC35E2	1	1677726	1_1	0	0.108209525396801	29.2991497740981	9.97767798858534e-06	-2.47537514953333	1
ENSG00000008130.15	NADK	1	1780639	1_1	0	0.0410466127439524	26.6633121457733	3.44429542387721e-06	3.36962177948407	1
ENSG00000169885.9	CALML6	1	1915143	1_1	0	0.010122012097187	14.9229792229515	4.75369550724099e-07	2.99696958486725	1
ENSG00000178821.12	TMEM52	1	1919746	1_1	0	0.00724950678490099	5.05923538844255	1.15425647749282e-07	-0.357677341215734	1
ENSG00000205116.3	TMEM88B	1	1425822	1_1	0	0.00736795224693432	8.05321720740751	1.86734769092972e-07	-2.16399913082243	2
ENSG00000067606.16	PRKCZ	1	2050574	1_2	0	0.00443242343771966	4.98339618186668	6.95145365155074e-08	-0.20824443591715	1
ENSG00000162585.16	FAAP20	1	2189679	1_2	0	0.0052439722628298	6.4534023618381	1.06502083329744e-07	-0.976374369937212	1
ENSG00000116151.13	MORN1	1	2368718	1_2	0	0.00444857356467387	5.08541389227068	7.11960756011902e-08	-0.321974843770429	2
ENSG00000157916.19	RER1	1	2391287	1_2	0	0.00436372722094214	4.83888040568665	6.64525203307539e-08	0.17268584364208	1
ENSG00000157911.9	PEX10	1	2412603	1_2	0	0.00460750339713589	5.37010994731003	7.78677839625125e-08	-0.32558653301016	2
ENSG00000149527.17	PLCH2	1	2443353	1_2	0	0.0144506696740239	16.0574699442371	7.30254202825888e-07	1.61958766472323	1
ENSG00000197921.5	HES5	1	2437936	1_2	0	0.0080690801306228	10.5958423237699	2.69071988903189e-07	1.23553639322231	1
ENSG00000157873.17	TNFRSF14	1	2555429	1_2	0	0.00553358890012567	7.09707101364007	1.23593324976184e-07	-0.850200762461959	2
ENSG00000157870.14	FAM213B	1	2586412	1_2	0	0.00431349460919561	4.7418082225869	6.4369808738735e-08	-0.0709891309711523	2
ENSG00000142606.15	MMEL1	1	2631811	1_2	0	0.00458218200027771	5.34638362626098	7.70977007963158e-08	-0.378791728532364	2
ENSG00000215912.12	TTC34	1	2800905	1_2	0	0.00464700472957913	5.46576044595826	7.99342089890751e-08	0.373446594905477	1
ENSG00000130762.14	ARHGEF16	1	3453260	1_2	0	0.00436889954848674	4.97745444325377	6.84365844953792e-08	0.382608553593413	2
ENSG00000162591.15	MEGF6	1	3601923	1_2	0	0.00543208590700339	7.15101508727667	1.22248432046061e-07	0.876485313350028	1
ENSG00000158109.14	TPRG1L	1	3641358	1_2	0	0.0239151981625114	20.4072529682345	1.53591614484106e-06	-1.77903875193449	1
ENSG00000116213.15	WRAP73	1	3654319	1_2	0	0.0075577455624114	10.0080929805424	2.38041441844619e-07	-1.11301503453866	1
ENSG00000235169.7	SMIM1	1	3772844	1_3	0	0.0565174133071569	18.9712861832554	3.37433367380867e-06	-1.89979352604239	1
ENSG00000130764.9	LRRC47	1	3802493	1_3	0	0.0130444031176797	4.9411377647559	2.02843057407513e-07	-0.30451758840735	1
ENSG00000116198.12	CEP104	1	3857154	1_3	0	0.0140683435249316	5.65945391490892	2.50568495875607e-07	-0.46552854534951	3
ENSG00000169598.15	DFFB	1	3856947	1_3	0	0.0180129954097504	8.01121478158798	4.54143693194323e-07	-0.799675985844733	3
ENSG00000198912.10	C1orf174	1	3891607	1_3	0	0.0139817693750951	5.60076613179206	2.46444168692007e-07	-0.414728199606097	2
ENSG00000131697.17	NPHP4	1	5900258	1_5	0	0.0223469544861808	11.4357204000982	8.04249587094683e-07	1.42026983802987	2
ENSG00000116254.17	CHD5	1	6179322	1_5	0	0.0111869075614991	5.16308050616968	1.81772391079572e-07	0.448326234675543	1
ENSG00000158286.12	RNF207	1	6222890	1_5	0	0.0226696106685069	12.1610968967223	8.67612467351102e-07	1.33446727276583	1
ENSG00000116251.9	RPL22	1	6209280	1_5	0	0.0117212215592033	5.42117529565612	1.99974813068175e-07	-0.231379032177731	1
ENSG00000116237.15	ICMT	1	6236734	1_5	0	0.0116701485052475	5.46718082494733	2.0079310451537e-07	-0.388777988788489	1
ENSG00000158292.6	GPR153	1	6285758	1_5	0	0.0389288716262193	16.1882270224339	1.9832619309668e-06	1.73589954507383	1
ENSG00000187017.15	ESPN	1	6424625	1_5	0	0.0280780128740394	14.3400370232107	1.26714296012611e-06	-1.87919977880871	2
ENSG00000162408.10	NOL9	1	6554170	1_5	0	0.0107911257471193	5.33223431637148	1.81086032028139e-07	0.697655035643519	1
ENSG00000173662.20	TAS1R1	1	6554687	1_5	0	0.0107919688201885	5.36194546847447	1.8210926789695e-07	0.728803745158762	1
ENSG00000204859.12	ZBTB48	1	6579883	1_5	0	0.0369596531577716	15.0874547184691	1.75490188456543e-06	-1.13413025279148	1
ENSG00000041988.15	THAP3	1	6625382	1_5	0	0.0122460417777102	7.27084217137092	2.80213740786097e-07	-1.27197053434908	1
ENSG00000049245.12	VAMP3	1	7771004	1_6	0	0.00837161679161891	4.80082089283688	1.26483483449549e-07	-0.140914423893718	2
ENSG00000116285.12	ERRFI1	1	8024295	1_6	0	0.0122598586383568	9.15376843363652	3.53178581558805e-07	1.35887758518352	2
ENSG00000162426.14	SLC45A1	1	8319003	1_6	0	0.0141883069637704	9.36876569505298	4.18332809510041e-07	0.659650427668503	1
ENSG00000142583.17	SLC2A5	1	9088411	1_6	0	0.0290502198978685	16.9183822926503	1.54673969774636e-06	1.98366393544623	1
ENSG00000049239.12	H6PD	1	9271218	1_6	0	0.051266384701904	21.8397812149733	3.523627163064e-06	-2.24615094614989	1
ENSG00000171621.13	SPSB1	1	9276689	1_6	0	0.019488006551673	12.5021545132333	7.66763184928966e-07	1.54550627895516	1
ENSG00000171612.6	SLC25A33	1	9539060	1_7	0	0.00724809324833553	5.16875314466954	1.17901284547771e-07	0.166558111837109	1
ENSG00000171608.15	PIK3CD	1	9650914	1_7	0	0.010351449213009	8.83496863794774	2.87816138126486e-07	0.998955023738802	1
ENSG00000171603.16	CLSTN1	1	9824341	1_7	0	0.0140493440755418	11.1852306978263	4.94549729155492e-07	1.45900586070764	1
ENSG00000178585.14	CTNNBIP1	1	9876983	1_7	0	0.0144347368742843	11.4140190449741	5.18509166186015e-07	1.4947302734749	1
ENSG00000130939.18	UBE4B	1	10032712	1_7	0	0.0150214911669636	11.7130362187126	5.53721652906702e-07	-1.33469123639049	2
ENSG00000054523.17	KIF1B	1	10210369	1_7	0	0.00691538125620761	4.91671159564999	1.07003956553612e-07	-0.447716780023183	2
ENSG00000142657.20	PGD	1	10398382	1_7	0	0.00742369295101131	5.74251545206081	1.34162501439911e-07	0.916389648185048	2
ENSG00000175279.21	CENPS	1	10430228	1_7	0	0.0125688762932421	10.6219921626538	4.20156805202083e-07	-2.05430855452155	1
ENSG00000241563.3	CORT	1	10449352	1_7	0	0.00890860903458179	6.75545924507939	1.89397286150492e-07	-0.171268748515396	1
ENSG00000204624.7	DISP3	1	11528174	1_8	0	0.0130093655033962	4.74821294332769	1.94399559620671e-07	0.0273870513443238	1
ENSG00000120948.16	TARDBP	1	11012192	1_8	0	0.0271197862931456	11.7471289714991	1.00259832217714e-06	1.54277700142608	2
ENSG00000009724.16	MASP2	1	11047382	1_8	0	0.0204484473014908	9.05206219397146	5.82528046045817e-07	1.48583552747586	1
ENSG00000116649.9	SRM	1	11060199	1_8	0	0.0129839659297327	4.72964014854369	1.93261096787412e-07	0.0260844085337893	2
ENSG00000171824.13	EXOSC10	1	11077721	1_8	0	0.0445772304385401	16.5131379664186	2.3166032729484e-06	2.19905161162133	1
ENSG00000171819.4	ANGPTL7	1	11189075	1_8	0	0.0523551218410657	18.0641381067364	2.97635954710884e-06	-2.3090566010915	1
ENSG00000198793.12	MTOR	1	11262571	1_8	0	0.0341465948909173	13.9524452907193	1.49936270536289e-06	1.99219441178106	1
ENSG00000116663.10	FBXO6	1	11656010	1_8	0	0.014525566398691	5.7962015763259	2.64963181760479e-07	-0.531852998444458	1
ENSG00000116670.14	MAD2L2	1	11706832	1_8	0	0.0217333177958211	9.63312614129383	6.58873819986438e-07	-1.08525833116994	1
ENSG00000162493.16	PDPN	1	13583417	1_10	0	0.0227165966450961	9.59098159737279	6.85670236654951e-07	1.10358051104009	1
ENSG00000171729.13	TMEM51	1	15156436	1_11	0	0.0014216357830108	5.25541921673122	2.35128181336118e-08	0.252353689567421	1
ENSG00000142621.19	FHAD1	1	15235284	1_11	0	0.00137573443961747	5.17690432095236	2.24137086077238e-08	-0.388389899631559	2
ENSG00000142634.12	EFHD2	1	15409565	1_11	0	0.00293890835505728	11.4114548147184	1.05544603367179e-07	0.928657320471827	1
ENSG00000215704.9	CELA2B	1	15461056	1_11	0	0.0255269067062656	18.5882997015185	1.49329919468761e-06	-2.27113336418385	1
ENSG00000132906.17	CASP9	1	15526244	1_11	0	0.00140812704196769	6.00003886163129	2.65891758212959e-08	0.817715339954492	2
ENSG00000116138.12	DNAJC16	1	15526794	1_11	0	0.00185407717635788	14.6768233284312	8.56384597980865e-08	2.49363804566607	1
ENSG00000116771.5	AGMAT	1	15584854	1_11	0	0.00137016533841083	8.7804766479532	3.78616941336732e-08	-1.20521871095132	1
ENSG00000116786.11	PLEKHM2	1	15683361	1_11	0	0.00193508635520179	23.462384254348	1.42883298498493e-07	3.07013661694137	2
ENSG00000162461.7	SLC25A34	1	15737916	1_11	0	0.00133250123015982	9.9002886005562	4.15168549858645e-08	-2.58826128781102	1
ENSG00000162458.12	FBLIM1	1	15756481	1_11	0	0.00145271284602233	7.13500492254241	3.26199302208939e-08	1.66285808419113	1
ENSG00000065526.10	SPEN	1	15847319	1_11	0	0.00236492675225897	9.26663410558187	6.89681668828274e-08	2.16328715086462	1
ENSG00000186510.11	CLCNKA	1	16017999	1_11	0	0.032765558921479	25.8297655029363	2.66346514446536e-06	3.62109678860517	2
ENSG00000173641.17	HSPB7	1	16019962	1_11	0	0.00137147907518409	5.11253820638385	2.20665646101533e-08	0.706347571123004	1
ENSG00000184908.17	CLCNKB	1	16044169	1_11	0	0.00512121357599937	16.7062813079443	2.69253682530224e-07	-2.04231751042857	2
ENSG00000185519.8	FAM131C	1	16069823	1_11	0	0.00330490832089869	11.8606022567525	1.2336021919224e-07	1.84755033918434	1
ENSG00000142632.16	ARHGEF19	1	16210794	1_11	0	0.00137538300000817	4.92483772545247	2.13169246819434e-08	-0.158010470409407	2
ENSG00000132881.11	RSG1	1	16237068	1_11	0	0.00482477639785339	16.5123382908145	2.50723327035671e-07	2.12351270688313	2
ENSG00000037637.10	FBXO42	1	16352633	1_11	0	0.00341947580715307	13.8813673380572	1.49382855236099e-07	1.66116053028585	1
ENSG00000055070.16	SZRD1	1	16352086	1_11	0	0.0107699587402369	25.0726585480159	8.49813056862162e-07	-2.60869461494192	1
ENSG00000157191.19	NECAP2	1	16439071	1_11	0	0.00198713178449939	8.95459456754324	5.59991675398917e-08	1.1276647016721	1
ENSG00000219481.10	NBPF1	1	16520975	1_11	0	0.00167026169548878	6.61307171572278	3.47613574535396e-08	0.464217741182707	1
ENSG00000058453.16	CROCC	1	16963416	1_12	0	0.0198894663656559	7.50752158909259	4.69925156365278e-07	-0.810595038377357	1
ENSG00000117122.13	MFAP2	1	16979325	1_12	0	0.0163516074633	5.64229153080888	2.90352084648152e-07	0.453985371593745	1
ENSG00000159363.17	ATP13A2	1	17011965	1_12	0	0.0148998471749312	4.7577667297362	2.23097103945321e-07	0.127184357983101	1
ENSG00000159423.16	ALDH4A1	1	18902884	1_13	0	0.00999572903472712	6.72611626146687	2.11586433548263e-07	-0.7083122707235	1
ENSG00000053372.4	MRTO4	1	19249541	1_13	0	0.0117274971136911	8.2432114917386	3.04236103957495e-07	1.18393511361361	3
ENSG00000162482.4	AKR7A3	1	19284993	1_13	0	0.0437963898482678	20.8236196215652	2.87014282431727e-06	2.28716074704182	1
ENSG00000053371.12	AKR7A2	1	19312389	1_13	0	0.0121276018547943	8.56190354926749	3.26779072378841e-07	-1.1282571808316	1
ENSG00000040487.12	PQLC2	1	19312063	1_13	0	0.0119572659987346	8.42752303027204	3.17132544620759e-07	-1.22779291645996	2
ENSG00000077549.17	CAPZB	1	19485158	1_13	0	0.00852099835394005	5.21144571071567	1.39751884547972e-07	0.399404318689412	1
ENSG00000173436.13	MINOS1	1	19596564	1_13	0	0.00857994608135071	5.27684583557474	1.4248460365198e-07	0.334560304819709	1
ENSG00000158747.13	NBL1	1	19639545	1_13	0	0.00814771334982267	4.78653182960332	1.22734219828578e-07	0.139917241759477	1
ENSG00000169914.5	OTUD3	1	19882213	1_13	0	0.0142295783341375	10.0810185382486	4.51445593062246e-07	-1.1985354082664	3
ENSG00000188257.10	PLA2G2A	1	19979786	1_13	0	0.00828153928447606	4.94105821713398	1.28777506284982e-07	-0.215140966978147	1
ENSG00000127472.10	PLA2G5	1	20071983	1_13	0	0.00810659469602026	4.73854433185365	1.20890557939355e-07	0.127197397780663	1
ENSG00000162543.5	UBXN10	1	20186547	1_14	0	0.0221278447839697	9.06639330721177	6.31368114492355e-07	-1.04783442982467	1
ENSG00000090432.6	MUL1	1	20500193	1_14	0	0.0199366993478786	8.07212973597365	5.064660827029e-07	1.05634422836467	2
ENSG00000183114.7	FAM43B	1	20551955	1_14	0	0.0153419350548136	5.57796553893365	2.69317727035091e-07	0.592613926117011	2
ENSG00000158825.5	CDA	1	20608589	1_14	0	0.0772421108645386	21.101557445143	5.12953051603494e-06	2.28304191505657	2
ENSG00000158828.7	PINK1	1	20535219	1_14	0	0.0257568198685626	10.515998617443	8.52416278402578e-07	1.38846901461994	2
ENSG00000189410.11	SH2D5	1	20732634	1_14	0	0.015169333861513	5.47035299164632	2.61150483929736e-07	-0.436031893866005	1
ENSG00000117298.14	ECE1	1	21347512	1_14	0	0.0309456936964155	12.2711504733414	1.19507311898716e-06	-1.3312099218892	1
ENSG00000187980.6	PLA2G2C	1	20174949	1_14	0	0.0143711654835116	4.95628166516281	2.24159393722657e-07	-0.198511599063481	2
ENSG00000070886.11	EPHA8	1	22564006	1_15	0	0.00892500981486544	4.8419125408702	1.35998656035759e-07	-0.229909704394097	1
ENSG00000142794.18	NBPF3	1	21439691	1_15	0	0.00884119522680271	4.74049949568204	1.31899776285695e-07	0.0332648820321963	2
ENSG00000162551.13	ALPL	1	21528675	1_15	0	0.0391033872024024	18.8705945989276	2.32224981382273e-06	2.14417897344267	1
ENSG00000090686.15	USP48	1	21774470	1_15	0	0.0112495458971289	6.90492554183858	2.44457274492755e-07	-0.783398430814495	1
ENSG00000070831.15	CDC42	1	22052387	1_15	0	0.0431729326145536	20.0836492433082	2.72874624846792e-06	-1.92809831863932	1
ENSG00000162552.14	WNT4	1	22019154	1_15	0	0.0440483801366828	19.4668043231972	2.69856932367369e-06	2.16033974301065	1
ENSG00000184677.16	ZBTB40	1	22491224	1_15	0	0.00965016688789055	5.71965272352527	1.7370545554988e-07	0.644578829987853	1
ENSG00000159189.11	C1QC	1	22648968	1_15	0	0.00976388242422077	5.81841402471162	1.78787081933576e-07	0.634338853964422	1
ENSG00000173369.15	C1QB	1	22653162	1_15	0	0.00916359257941624	5.02219514110343	1.44833267645398e-07	-0.0851149385683444	1
ENSG00000004487.15	KDM1A	1	23018558	1_16	0	0.022906460711392	12.5172034840577	9.02348451393426e-07	1.65694329973776	1
ENSG00000169641.13	LUZP1	1	23177591	1_16	0	0.0127892750177127	6.96861197455594	2.80479537737753e-07	-0.843381903023068	2
ENSG00000125945.14	ZNF436	1	23371627	1_16	0	0.0748056806174234	23.9095608741158	5.62879137462298e-06	-2.61617763194054	1
ENSG00000204219.9	TCEA3	1	23423064	1_16	0	0.0462833326840463	19.2569380806059	2.80492227213745e-06	2.3914847058287	3
ENSG00000227868.5	C1orf234	1	23015700	1_16	0	0.0246938590446935	13.2344078562431	1.02849563543512e-06	1.7107866004263	2
ENSG00000179546.4	HTR1D	1	23195342	1_16	0	0.0101390514736117	4.76319798399198	1.51986472361318e-07	0.117045932152484	1
ENSG00000142676.12	RPL11	1	23691734	1_17	0	0	140.514122562508	0	0.782701005098859	1
ENSG00000011007.12	ELOA	1	23743147	1_17	0	0	1986.15170839654	0	3.72582769113586	1
ENSG00000117308.14	GALE	1	23800401	1_17	0	0	188.761746044444	0	0.602831351238837	1
ENSG00000117305.14	HMGCL	1	23838758	1_17	0	7.45031214499647e-09	3336.92592042616	7.82402100741597e-11	3.00687374854056	1
ENSG00000179163.11	FUCA1	1	23868298	1_17	0	0	523.268765843995	0	-0.0399910245178556	1
ENSG00000142677.3	IL22RA1	1	24143903	1_17	0	0	53.3380817182685	0	-0.880600522348628	1
ENSG00000185436.11	IFNLR1	1	24187278	1_17	0	0	43.4812866950709	0	1.18051166148038	1
ENSG00000158055.15	GRHL3	1	24318866	1_17	0	0	8.13208206478441	0	-0.741263279334719	1
ENSG00000001460.17	STPG1	1	24416496	1_17	0	0	10.0471210114815	0	-0.132389453470134	2
ENSG00000001461.16	NIPAL3	1	24412730	1_17	0	0	5.84832355018617	0	-0.468291301543157	1
ENSG00000117602.11	RCAN3	1	24502439	1_17	0	0	8.86724525266685	0	-0.802567099418273	1
ENSG00000184454.6	NCMAP	1	24555524	1_17	0	0	12.837837533179	0	-0.908266792302622	1
ENSG00000020633.18	RUNX3	1	24965206	1_17	0	0	6.34295203290048	0	-0.600121637928093	1
ENSG00000162511.7	LAPTM5	1	30757821	1_20	0	0	6.66655852160285	0	0.64576471436201	1
ENSG00000084628.9	NKAIN1	1	31239088	1_20	0	0	11.9667204254982	0	1.21892396242602	1
ENSG00000121766.15	ZCCHC17	1	31287818	1_20	0	0	29.300975986284	0	1.36991638576438	1
ENSG00000121769.7	FABP3	1	31375861	1_20	0	0	13.0229999439313	0	1.30260188599647	2
ENSG00000168528.11	SERINC2	1	31378553	1_20	0	0	24.5576568803278	0	2.0895900718632	2
ENSG00000162517.12	PEF1	1	31644486	1_20	0	0	64.6264817787663	0	-2.19086212454844	2
ENSG00000084636.17	COL16A1	1	31708210	1_20	0	0	21.2314316620016	0	-0.959889198473219	1
ENSG00000121753.12	ADGRB2	1	31767341	1_20	0	0	42.547596302273	0	-0.636516942028727	1
ENSG00000134668.12	SPOCD1	1	31815803	1_20	0	0	1651.46845600834	0	2.26242287948919	1
ENSG00000184007.18	PTP4A2	1	31944881	1_20	0	0	2066.58642389611	0	3.10997661627821	2
ENSG00000025800.13	KPNA6	1	32108863	1_21	0	0.0250583903640944	14.050377557622	1.10802647835056e-06	1.81300279948414	1
ENSG00000084652.15	TXLNA	1	32179560	1_21	0	0.0230689140411265	13.2606649447912	9.62723174970473e-07	-1.7510092527251	1
ENSG00000160051.11	IQCC	1	32205429	1_21	0	0.023221888443316	13.3237371686733	9.73716580055623e-07	1.75619123005214	1
ENSG00000084623.11	EIF3I	1	32222176	1_21	0	0.0235795578143516	13.4696148607116	9.99539147721818e-07	-1.76721526665912	1
ENSG00000160055.19	TMEM234	1	32222176	1_21	0	0.0235795578143517	13.4696148607116	9.99539147721823e-07	1.76721526665912	1
ENSG00000116478.11	HDAC1	1	32291945	1_21	0	0.0109029759483432	6.12889493917553	2.10298514296447e-07	-0.574359601049014	1
ENSG00000225828.1	FAM229A	1	32366691	1_21	0	0.011930725684803	6.98441029079204	2.62244010302168e-07	0.484375470556481	1
ENSG00000176261.15	ZBTB8OS	1	32651022	1_21	0	0.0109932254688969	6.2071698425309	2.14747312709453e-07	0.589746584141136	1
ENSG00000162521.18	RBBP4	1	32651536	1_21	0	0.0107103192328278	5.95961637548749	2.00876759652622e-07	-0.532824931287575	1
ENSG00000116497.17	S100PBP	1	32817174	1_21	0	0.00996857145353069	5.27828742181063	1.65590316145797e-07	-0.336705873249236	1
ENSG00000134684.10	YARS	1	32817927	1_21	0	0.00995185743738136	5.26235955371031	1.64813824728459e-07	0.331435002704977	1
ENSG00000160097.16	FNDC5	1	32872031	1_21	0	0.00962571741736229	4.94611012199671	1.49832443807145e-07	0.289623006002329	2
ENSG00000142920.16	AZIN2	1	33080047	1_21	0	0.0113932850123895	6.54662058491443	2.34733517727255e-07	-0.699272888416208	2
ENSG00000134686.18	PHC2	1	33431196	1_21	0	0.00982729265070348	5.14280787688432	1.59053475495148e-07	0.331622745310743	1
ENSG00000121903.14	ZSCAN20	1	33471534	1_21	0	0.0719291637893965	24.2035670284803	5.47889983156529e-06	2.44754897251254	1
ENSG00000121904.17	CSMD2	1	34166108	1_21	0	0.0109958029450319	6.20939621484089	2.14874705545854e-07	-0.582245287973354	1
ENSG00000273274.1	ZBTB8B	1	32465491	1_21	0	0.00993302867881474	5.24438444716776	1.6394009553443e-07	-0.321174696835628	1
ENSG00000188910.7	GJB3	1	34780696	1_22	0	0.0133585390203826	11.019835069839	4.63279445038064e-07	1.43943105950655	1
ENSG00000163866.8	SMIM12	1	34732965	1_22	0	0.00708732844566129	5.00369581929419	1.11604687001643e-07	-0.396995367726415	1
ENSG00000243749.1	TMEM35B	1	34984759	1_22	0	0.0212650705574031	15.4453217745921	1.03364822258255e-06	1.62770606902621	1
ENSG00000163867.16	ZMYM6	1	35031112	1_22	0	0.00688856587776243	4.73402363667718	1.02628554441912e-07	-0.0168518693751819	1
ENSG00000197056.9	ZMYM1	1	35082838	1_22	0	0.00704378447679155	4.9452665630945	1.0962377137887e-07	-0.524040664929831	1
ENSG00000116819.6	TFAP2E	1	35573174	1_22	0	0.0133577673604285	11.0192634368702	4.63228653212825e-07	1.68100384760629	1
ENSG00000126067.11	PSMB2	1	35641909	1_22	0	0.0421607368546086	21.9966598132848	2.91859547344249e-06	-2.62550755010042	1
ENSG00000142686.7	C1orf216	1	35718988	1_22	0	0.0237332745589832	16.4929063117597	1.23186702220139e-06	2.1832794875712	1
ENSG00000134698.10	AGO4	1	35808004	1_22	0	0.0191288206711037	14.436186115799	8.69059761273804e-07	-1.91971883092844	1
ENSG00000092847.11	AGO1	1	35870261	1_22	0	0.043572149279471	22.3134876504801	3.05974626551468e-06	-2.65508498707691	1
ENSG00000116863.10	ADPRHL2	1	36088841	1_22	0	0.0405310633444395	21.6175847832807	2.75742775293133e-06	2.54565431201778	1
ENSG00000171812.12	COL8A2	1	36136601	1_22	0	0.00716634900220714	5.10882010149073	1.15219911745482e-07	0.318008045435701	1
ENSG00000054116.11	TRAPPC3	1	36136601	1_22	0	0.00829480252554271	6.4955502321539	1.6956295269441e-07	0.908966107556733	2
ENSG00000116871.15	MAP7D1	1	36155585	1_22	0	0.00731783497274541	5.30714086969567	1.22222792038953e-07	0.684615384615462	1
ENSG00000214193.10	SH3D21	1	36323945	1_22	0	0.035103614397013	20.2374552328808	2.23571638711664e-06	1.96589539456964	1
ENSG00000142694.6	EVA1B	1	36323755	1_22	0	0.0217484248515538	15.6596692003455	1.0718138522376e-06	1.61287626849129	3
ENSG00000196182.10	STK40	1	36386242	1_22	0	0.00712611896432058	5.05544876903675	1.13376163151947e-07	-0.125896995622969	1
ENSG00000181817.5	LSM10	1	36393562	1_22	0	0.00797925584490011	6.1277105638092	1.5387554627835e-07	-0.634376920445455	1
ENSG00000116885.18	OSCP1	1	36439159	1_22	0	0.00743708842705959	5.46042762394979	1.27802271848265e-07	-0.355320835798177	2
ENSG00000116898.11	MRPS15	1	36464387	1_22	0	0.00775455113983326	5.85679359284245	1.42930711906521e-07	-0.55960443931422	2
ENSG00000163875.15	MEAF6	1	37515602	1_23	0	0.0190730309493561	8.10435646151488	4.86460096851928e-07	0.616960222418784	1
ENSG00000163877.10	SNIP1	1	37554146	1_23	0	0.0833643180737076	22.3502848253615	5.86370668258903e-06	-2.0313413415301	1
ENSG00000163879.10	DNALI1	1	37557547	1_23	0	0.0488056686260574	19.1415895390408	2.94006708339921e-06	2.5004099424079	2
ENSG00000134697.12	GNL2	1	37596105	1_23	0	0.0214120704786236	11.16202545053	7.52160714360602e-07	1.82916510789381	1
ENSG00000116922.14	C1orf109	1	37691932	1_23	0	0.0735371570807923	22.5480241860595	5.21824303213102e-06	-2.54405216613216	2
ENSG00000134690.10	CDCA8	1	37692045	1_23	0	0.0412114556952402	14.9799047829054	1.94283528226119e-06	1.54145986875261	1
ENSG00000185090.14	MANEAL	1	37792972	1_23	0	0.013008695297808	10.5272053639852	4.30978703391723e-07	-2.59737664373867	1
ENSG00000188786.9	MTF1	1	37859751	1_23	0	0.0194686775203378	8.11780788372241	4.97375277290758e-07	0.308237355273019	1
ENSG00000183431.11	SF3A3	1	37990434	1_23	1	0.266542488532937	26.930664795928	2.2590325889062e-05	4.53567589814181	1
ENSG00000183386.9	FHL3	1	37983893	1_23	1	0.354584522782112	24.8993166003047	2.77853694817996e-05	4.63305909598882	1
ENSG00000185668.7	POU3F1	1	37977310	1_23	0	0.0195981975745345	10.1195216246288	6.24144414104148e-07	1.56254103048537	1
ENSG00000116981.3	NT5C1A	1	39672835	1_24	0	0.0186455022257512	6.55649922435492	3.84729132853861e-07	0.714337640937223	1
ENSG00000116954.7	RRAGC	1	38859391	1_24	0	0.0942296398846513	22.1709561693717	6.57477550475614e-06	-2.83401862981605	1
ENSG00000131233.9	GJA9	1	38881233	1_24	0	0.0187494455307682	6.60946710184293	3.899993183828e-07	1.09767872441497	1
ENSG00000158315.10	RHBDL2	1	38941917	1_24	0	0.0155219427712788	4.81117458957646	2.35020728746252e-07	0.155860741882423	2
ENSG00000174574.15	AKIRIN1	1	38991022	1_24	0	0.0365893303804988	12.9991885895462	1.4968548184486e-06	-1.63380544833776	1
ENSG00000168653.10	NDUFS5	1	39026790	1_24	0	0.023987889940568	8.9588996237723	6.76325390596644e-07	1.19030700487332	1
ENSG00000183682.7	BMP8A	1	39491596	1_24	0	0.0168253926784745	5.57846802472409	2.95385471340398e-07	-0.584672194193562	2
ENSG00000163909.7	HEYL	1	39640410	1_24	0	0.0174137815363909	5.90567316317745	3.23646916447625e-07	0.3927958060938	1
ENSG00000116983.12	HPCAL4	1	39685811	1_24	0	0.0154349509861573	4.75771029741977	2.31106532874519e-07	-0.0671072477292058	2
ENSG00000198754.5	OXCT2	1	39793180	1_25	0	0.0125111802983087	8.98677462987929	3.53843406203183e-07	1.02990608161713	1
ENSG00000116985.11	BMP8B	1	39789243	1_25	0	0.0113565106358314	8.04018590756382	2.87355805979815e-07	1.03680278494861	1
ENSG00000043514.15	TRIT1	1	39880989	1_25	0	0.010971320821301	7.66298400169557	2.64585358268028e-07	-0.898522921833655	2
ENSG00000131236.16	CAP1	1	40039889	1_25	0	0.00866870048270452	5.4498817620881	1.48679143808404e-07	-0.516171505960293	2
ENSG00000131238.16	PPT1	1	40096750	1_25	0	0.0102840433483115	7.01724639183853	2.2711174707305e-07	0.785226421693156	2
ENSG00000084073.8	ZMPSTE24	1	40257123	1_25	0	0.016488786036316	11.4907856669604	5.96276069700701e-07	-1.36173142997216	2
ENSG00000049089.13	COL9A2	1	40318226	1_25	0	0.0249728611204156	15.3879566352653	1.20936732182587e-06	1.55585919401986	1
ENSG00000187815.9	ZFP69	1	40476891	1_25	0	0.00860364091642074	5.40212554204886	1.46270222716986e-07	0.403742958851926	1
ENSG00000164002.11	EXO5	1	40508257	1_25	0	0.00805696523345956	4.78216902184861	1.21256599600828e-07	0.100442469929966	2
ENSG00000117010.15	ZNF684	1	40531781	1_25	0	0.00847567457103327	5.26102980359458	1.40331125725482e-07	0.361422383041763	1
ENSG00000117016.9	RIMS3	1	40640911	1_25	0	0.00846686360331961	5.18829215743798	1.38247078026398e-07	0.35908455320072	1
ENSG00000117013.14	KCNQ4	1	40799578	1_25	0	0.0342040352761985	18.3348079325474	1.97361612224292e-06	1.99418555894114	1
ENSG00000179862.6	CITED4	1	40862378	1_25	0	0.0136484006865307	9.30677960594783	3.99751559896046e-07	0.786515318724275	1
ENSG00000171793.13	CTPS1	1	40978873	1_25	0	0.0192570706735845	11.8552168929635	7.18470104415589e-07	0.813444439753875	2
ENSG00000171790.15	SLFNL1	1	41023485	1_25	0	0.0673863062519474	26.2947787631622	5.57635156303823e-06	3.14098275897119	1
ENSG00000010803.16	SCMH1	1	41249135	1_25	0	0.22243515321847	20.6823351371164	1.44781132106605e-05	-4.11877827672627	1
ENSG00000204060.6	FOXO6	1	41358872	1_25	0	0.00804754984477374	4.87268583609604	1.23407359604933e-07	0.7537404265681	1
ENSG00000127129.9	EDN2	1	41484842	1_25	0	0.0216197787187663	14.4948021760528	9.86217059796427e-07	1.80431083205508	1
ENSG00000186973.10	FAM183A	1	43144910	1_26	0	0.00523252595245161	6.0478742816632	9.95916940021757e-08	0.750172148789443	2
ENSG00000127124.14	HIVEP3	1	42035651	1_26	0	0.00837253387563086	16.3014394751914	4.29528359131863e-07	3.23383380938482	1
ENSG00000198815.8	FOXJ3	1	42334969	1_26	0	0.0049146231671916	5.58012294839694	8.6306392737681e-08	0.403194108572805	2
ENSG00000177181.14	RIMKLA	1	42381115	1_26	0	0.00524455632179166	5.59874520678533	9.24077574738532e-08	-0.673993018166098	2
ENSG00000066185.12	ZMYND12	1	42452404	1_26	0	0.0135997055351563	17.7699517283232	7.60544669395625e-07	-2.31497487672111	1
ENSG00000186409.14	CCDC30	1	42463059	1_26	0	0.00684389504947913	7.49986021085727	1.61534571300036e-07	0.426632541758173	1
ENSG00000065978.18	YBX1	1	42679786	1_26	0	0.00505256236212293	6.32135791125385	1.00515036978006e-07	-0.799524528442233	1
ENSG00000117385.15	P3H1	1	42766833	1_26	0	0.0123094723302233	14.8055218034132	5.7355111493052e-07	1.51935842788552	2
ENSG00000164008.14	C1orf50	1	42767127	1_26	0	0.00781568287964074	12.7217023979186	3.12911219469454e-07	1.71762469533541	2
ENSG00000274386.5	TMEM269	1	42785273	1_26	0	0.0108209110173669	15.7955397513084	5.37907092027763e-07	1.94571165175359	2
ENSG00000177868.11	SVBP	1	42816309	1_26	0	0.0162193805617741	20.0265229084523	1.02223039326421e-06	-2.20142092120647	2
ENSG00000164010.13	ERMAP	1	42817988	1_26	0	0.00483374800019298	5.31976283120174	8.09254736268382e-08	0.520184642928694	2
ENSG00000164011.17	ZNF691	1	42846835	1_26	0	0.00465690359268667	4.84754329865949	7.10440837982577e-08	-0.0377486383006177	1
ENSG00000117394.20	SLC2A1	1	42959411	1_26	0	0.00497874373073071	5.50994489769711	8.63328348851034e-08	0.523441706023726	1
ENSG00000243710.7	CFAP57	1	43172514	1_26	0	0.00825875917300856	10.5380417508539	2.73894739249268e-07	-1.34866569280574	1
ENSG00000179178.10	TMEM125	1	43269525	1_26	0	0.0080003791457206	9.60067071222767	2.41724748550882e-07	0.977363936689793	1
ENSG00000117395.12	EBNA1BP2	1	43171303	1_26	0	0.00707380940366009	9.03169707108359	2.01062783387276e-07	1.18984278377146	1
ENSG00000253313.5	C1orf210	1	43285671	1_26	0	0.00469152824479802	4.86657731490216	7.18533360031873e-08	-0.220349032849401	1
ENSG00000066056.13	TIE1	1	43300755	1_27	0	0.0174027428729371	32.4531993820506	1.77739598636048e-06	5.08967470507931	2
ENSG00000117400.16	MPL	1	43337551	1_27	1	0.0425649468805198	34.946602856905	4.68129526066952e-06	5.55164333210164	1
ENSG00000117399.13	CDC20	1	43359194	1_27	0	0.0537019623520781	18.7205876156463	3.16386982176217e-06	-1.19829882255093	1
ENSG00000066322.14	ELOVL1	1	43367735	1_27	0	0.0117155268623863	8.38760720281801	3.0924941148108e-07	1.46064636841186	1
ENSG00000159479.16	MED8	1	43365874	1_27	0	0.0108307928050604	5.63235209292664	1.91981339412365e-07	0.0924456931164856	2
ENSG00000198198.15	SZT2	1	43389819	1_27	0	0.0116495302346853	12.097157739035	4.43507256665992e-07	2.51750188835682	2
ENSG00000117407.16	ARTN	1	43937817	1_27	0	0.0378549408337496	18.9725085821364	2.26024909157581e-06	-2.21257076955294	1
ENSG00000117408.10	IPO13	1	43947230	1_27	0	0.0205062335495009	13.6230062578635	8.79159815360503e-07	-1.90076350222772	1
ENSG00000132768.13	DPH2	1	43968192	1_27	0	0.0291929935780305	15.5652213529381	1.43002261811636e-06	-1.78646838254019	1
ENSG00000117410.13	ATP6V0B	1	43974045	1_27	0	0.00967291249703583	5.31587601229243	1.61823308320262e-07	0.786661186463666	1
ENSG00000117411.16	B4GALT2	1	43978466	1_27	0	0.00971202348171052	5.36623400401823	1.64016788633278e-07	-1.00380944114693	2
ENSG00000159214.12	CCDC24	1	43991070	1_27	0	0.0161305587823724	10.341107567446	5.2495906736508e-07	-1.43611088429802	1
ENSG00000196517.11	SLC6A9	1	44031093	1_27	0	0.0250940066359294	13.6929557558951	1.08137465650761e-06	1.4248091885936	2
ENSG00000178028.13	DMAP1	1	44213884	1_27	0	0.0107979028833319	5.5885205191849	1.89908866065151e-07	0.176020225329654	1
ENSG00000198520.10	C1orf228	1	44673580	1_28	0	0.0151627240864981	7.26268917776773	3.46564172688583e-07	0.531995673249361	2
ENSG00000142945.12	KIF2C	1	44739926	1_28	0	0.0113580766912371	5.13856242460589	1.83677266380228e-07	-0.896555815769182	1
ENSG00000142937.11	RPS8	1	44775613	1_28	0	0.0189904862517116	8.82774978394841	5.27588200008882e-07	0.180730074953576	1
ENSG00000142959.4	BEST4	1	44786343	1_28	0	0.012155655230892	5.49603890976728	2.10250552700198e-07	-0.440359947330051	2
ENSG00000222009.8	BTBD19	1	44808328	1_28	0	0.011724475689868	5.41510543065975	1.9980636586744e-07	0.728191706630379	1
ENSG00000117425.13	PTCH2	1	44839834	1_28	0	0.013554067446088	7.09775101693723	3.02760613553588e-07	-1.23586756659763	1
ENSG00000126107.14	HECTD3	1	45011467	1_28	0	0.014845376462935	7.63653495074484	3.5677673991883e-07	-1.02085647888862	1
ENSG00000126088.13	UROD	1	45012003	1_28	0	0.0125925073650255	7.14731998227823	2.83246409225478e-07	-1.71756383590463	1
ENSG00000132781.17	MUTYH	1	45341261	1_28	0	0.0483341974604823	22.0202150022335	3.34953901458433e-06	-3.7346391014415	2
ENSG00000132773.11	TOE1	1	45317712	1_28	0	0.0131817100844656	7.32556722143697	3.03893903199476e-07	1.27801275646282	1
ENSG00000070759.16	TESK2	1	45491131	1_28	0	0.020429095883401	11.067952634095	7.11582751420493e-07	1.83567686269946	2
ENSG00000280670.2	CCDC163	1	45499668	1_28	0	0.0139414531363139	10.487146234346	4.60123421765912e-07	2.38300903578523	1
ENSG00000132763.14	MMACHC	1	45499668	1_28	0	0.0139414531363139	10.487146234346	4.60123421765912e-07	-2.38300903578523	1
ENSG00000117450.13	PRDX1	1	45522595	1_28	0	0.0298720097290972	15.6510152623539	1.47134978690208e-06	2.49140543579609	1
ENSG00000117448.13	AKR1A1	1	45566871	1_28	0	0.0136451061134074	7.25623970462503	3.11600045173085e-07	-1.38453157379097	1
ENSG00000132780.16	NASP	1	45583288	1_28	0	0.0148134769564873	6.94486115828158	3.23764738553119e-07	-0.300461683783086	1
ENSG00000159588.14	CCDC17	1	45624542	1_28	0	0.127296365021035	21.1135631658021	8.45836667248445e-06	-4.22433497057855	1
ENSG00000159592.10	GPBP1L1	1	45687876	1_28	0	0.0115353549280585	6.77015430613057	2.45775451572411e-07	-1.99744083315065	2
ENSG00000159596.6	TMEM69	1	45687531	1_28	0	0.0154946618371582	11.7165455910122	5.7133478046659e-07	3.18686083154968	2
ENSG00000086015.20	MAST2	1	45787339	1_28	0	0.0120241481195634	7.73156136352414	2.92570475998753e-07	-2.22681750604637	1
ENSG00000117461.14	PIK3R3	1	46132597	1_28	0	0.0384470774374247	17.5337753201683	2.12152299421854e-06	-3.56910214787274	2
ENSG00000117472.9	TSPAN1	1	46174934	1_28	0	0.01248934160236	5.75909043106867	2.2636142334164e-07	-0.735390405991102	1
ENSG00000173660.11	UQCRH	1	46309111	1_28	0	0.0135060013295997	6.37994069103271	2.71176719902362e-07	-0.669429742290522	1
ENSG00000117480.15	FAAH	1	46394077	1_28	0	0.0233330974586765	13.4459104046476	9.87351025926581e-07	-2.24300891594772	2
ENSG00000123472.12	ATPAF1	1	46191548	1_28	0	0.0130121931164904	5.85919142757155	2.39936964954166e-07	0.0166127869135319	1
ENSG00000079277.19	MKNK1	1	46616841	1_29	0	0.0185762237742892	9.97091918404264	5.82910131731242e-07	1.34998020159675	1
ENSG00000142961.14	MOB3C	1	46616841	1_29	0	0.0185762237742892	9.97091918404264	5.82910131731242e-07	1.34998020159675	1
ENSG00000186118.8	TEX38	1	46668649	1_29	0	0.0138765809333887	7.19545082045699	3.14231309951376e-07	-0.988829520316366	1
ENSG00000159658.10	EFCAB14	1	46719410	1_29	0	0.0115063903559328	5.41570882181993	1.96111645354359e-07	-0.241657356864227	2
ENSG00000142973.13	CYP4B1	1	46814117	1_29	0	0.0158678292259095	8.47071922591845	4.23006244130687e-07	-0.93742083837033	1
ENSG00000187048.12	CYP4A11	1	47020219	1_29	0	0.0135438730020061	6.96475112510532	2.96863941064489e-07	-0.953212359778058	1
ENSG00000162365.11	CYP4A22	1	47138337	1_29	0	0.0276169449345025	13.7546147195554	1.19545446258823e-06	-1.29740522105389	1
ENSG00000186377.7	CYP4X1	1	47025688	1_29	0	0.035696014511672	16.2118734735843	1.82121789426555e-06	1.87005077315486	1
ENSG00000162366.7	PDZK1IP1	1	47190144	1_29	0	0.0111504067305832	5.11724330922014	1.79570813387589e-07	0.480146175798443	1
ENSG00000162367.11	TAL1	1	47230909	1_29	0	0.05187151131852	19.8084756619602	3.23361962241859e-06	-2.25460322535522	1
ENSG00000123473.15	STIL	1	47314279	1_29	0	0.0360518093977333	16.3070718038686	1.85017165640156e-06	2.21925218580589	1
ENSG00000162368.13	CMPK1	1	47333764	1_29	0	0.0299084137638762	14.5170953629423	1.36641330955559e-06	2.0150243964593	2
ENSG00000282881.1	RP11-49P4.7	1	46534086	1_29	0	0.0255358192823553	13.0058940246901	1.0451989885885e-06	1.63658067217467	1
ENSG00000162456.9	KNCN	1	46553679	1_29	0	0.0110211715535348	5.00654537739249	1.7365004215462e-07	-0.315311753844428	1
ENSG00000117834.12	SLC5A9	1	48222704	1_30	0	0.0840920780809736	25.6291717042484	6.78263785225154e-06	-3.19418119382005	2
ENSG00000132122.11	SPATA6	1	48472019	1_30	0	0.137075306652798	30.1750405615936	1.30171545857521e-05	3.31565531064168	2
ENSG00000162373.12	BEND5	1	48775925	1_31	0	0.0178569095026114	10.1800311269662	5.72090027404856e-07	1.26583086400278	2
ENSG00000123091.4	RNF11	1	51235789	1_32	0	0.0202250325020681	10.02853458375	6.38315923338362e-07	1.41382598242654	2
ENSG00000085831.15	TTC39A	1	51344853	1_33	0	0.0115564592633386	6.14622718991075	2.23533375326283e-07	0.570823759063208	3
ENSG00000085832.16	EPS15	1	51518880	1_33	0	0.0110458035026881	5.71700581059667	1.98735256857748e-07	-0.568104518542684	2
ENSG00000117859.18	OSBPL9	1	51577431	1_33	0	0.0159906394666028	9.23334542935816	4.6465850258839e-07	1.07702617794458	2
ENSG00000078618.21	NRDC	1	51826904	1_33	0	0.0418070843604106	18.4189859071727	2.42339702302531e-06	1.84190846837835	1
ENSG00000198841.3	KTI12	1	52033817	1_33	0	0.00997909872053981	4.75285990922256	1.4926407925322e-07	-0.152136116496923	2
ENSG00000157077.14	ZFYVE9	1	52142437	1_33	0	0.0165480113243752	9.55939002076252	4.9783447043215e-07	1.06621646469448	1
ENSG00000154222.14	CC2D1B	1	52352516	1_33	0	0.01938974157356	11.0685108397866	6.75414203401404e-07	-1.28076041229713	1
ENSG00000116157.5	GPX7	1	52602734	1_33	0	0.0201682249527915	11.4436043166344	7.2633919991131e-07	-1.49452478827693	1
ENSG00000182183.14	FAM159A	1	52632886	1_33	0	0.0574277920935481	21.4816268558311	3.88238197129807e-06	2.05641272733673	2
ENSG00000121310.16	ECHDC2	1	52862722	1_33	0	0.0159517431747186	9.21024734806517	4.62368688582893e-07	1.19087074185402	3
ENSG00000116171.17	SCP2	1	52926925	1_33	0	0.0102498689143815	5.00699765112586	1.61511954463692e-07	0.334306656386288	2
ENSG00000174348.13	PODN	1	53062276	1_33	0	0.0259389777036295	13.844797374966	1.13018212334231e-06	1.57982095466597	2
ENSG00000162383.11	SLC1A7	1	53130458	1_33	0	0.0410788345828951	18.2499651221659	2.35933237157379e-06	1.87163406622735	2
ENSG00000157184.6	CPT2	1	53196294	1_33	0	0.0290787326765141	14.9363587561895	1.36687621062755e-06	2.16112405956733	2
ENSG00000162384.13	C1orf123	1	53220711	1_33	0	0.0324661059063787	15.9900849987687	1.63376635076827e-06	2.39732985863837	2
ENSG00000157193.15	LRP8	1	53327576	1_33	0	0.00997809704121788	4.75189801749102	1.49218891181531e-07	0.0785906788717902	1
ENSG00000174332.5	GLIS1	1	53738775	1_33	0	0.0612186388955398	22.1010189299814	4.2579929665654e-06	2.28331078312722	1
ENSG00000162398.11	LEXM	1	54804288	1_34	0	0.0059955351352996	4.73079880912885	8.92629848189654e-08	0.062936891776997	2
ENSG00000058799.14	YIPF1	1	53890131	1_34	0	0.00732309032040002	6.62677682360562	1.52723443961044e-07	-0.620192415698048	2
ENSG00000081870.11	HSPB11	1	53945680	1_34	0	0.00866989627842396	8.22787370754782	2.24496974503582e-07	1.13719900889205	2
ENSG00000116212.14	LRRC42	1	53945680	1_34	0	0.0161672352126666	14.1474457299037	7.19818107006643e-07	1.44383321860141	1
ENSG00000116221.15	MRPL37	1	54175965	1_34	0	0.0059975342093509	4.73395626613167	8.93523437995926e-08	0.0332087252694058	3
ENSG00000215883.10	CYB5RL	1	54154524	1_34	0	0.00617826911124164	5.01532074549977	9.75156921545933e-08	-0.337348699227695	1
ENSG00000162390.17	ACOT11	1	54543040	1_34	0	0.00599419982957716	4.72868741780626	8.92032745895817e-08	0.0540997138454823	1
ENSG00000162391.11	FAM151A	1	54623490	1_34	0	0.0156037932224172	13.8099467743238	6.78158430355357e-07	-1.42356627704605	1
ENSG00000243725.6	TTC4	1	54713332	1_34	0	0.00602770876796088	4.7815158536869	9.07040825148149e-08	-0.11587911533661	1
ENSG00000162396.5	PARS2	1	54764778	1_34	0	0.00599332106992112	4.72729789671024	8.91639887716513e-08	-0.03348406140205	1
ENSG00000006555.10	TTC22	1	54801888	1_34	0	0.00604493862382038	4.80856200706462	9.14778797482964e-08	-0.11321895636816	1
ENSG00000143001.4	TMEM61	1	54980319	1_34	0	0.00599775227209121	4.73430135669035	8.93621062798707e-08	-0.0183643078031669	1
ENSG00000162402.13	USP24	1	55214518	1_34	0	0.0560556562383632	26.057124409082	4.59679251381812e-06	-2.61716370121651	1
ENSG00000162399.6	BSND	1	55000630	1_34	0	0.00602919355754239	4.78384974359042	9.0770709587625e-08	-0.12692581167989	1
ENSG00000173406.15	DAB1	1	58547019	1_37	0	0.00733497718807441	5.00664704515381	1.1557255570329e-07	-0.2171561494183	1
ENSG00000162600.11	OMA1	1	58546732	1_37	0	0.00755209189920514	5.20399672788973	1.23683923828452e-07	-0.423763706773826	2
ENSG00000162601.9	MYSM1	1	58700166	1_37	0	0.019916562250729	14.665044931797	9.19193087400545e-07	-1.99168670041963	2
ENSG00000177606.6	JUN	1	58784746	1_37	0	0.0072058020993826	4.78654743594255	1.08545961853224e-07	0.347671400750102	1
ENSG00000172456.17	FGGY	1	59296555	1_37	0	0.0163415411549757	20.7376462658351	1.06650144423193e-06	-4.07354147336925	1
ENSG00000134709.10	HOOK1	1	59814713	1_38	0	0.0100512617456214	5.52005272395944	1.746114754752e-07	0.459607711964057	1
ENSG00000134716.9	CYP2J2	1	59928048	1_38	0	0.00998861999281597	5.46071201387573	1.71657877467505e-07	0.452222826671591	2
ENSG00000162604.12	TM2D1	1	61723869	1_39	0	0.0129907428561464	5.31864909225263	2.17442432509206e-07	-0.3654926538291	2
ENSG00000132849.19	PATJ	1	61747237	1_39	0	0.0183415894371943	8.60006952682686	4.96418438138888e-07	-0.931825943328223	1
ENSG00000162607.12	USP1	1	62436136	1_39	0	0.0127114188816515	5.11209303347025	2.04503974490999e-07	-0.120633758363272	2
ENSG00000116641.17	DOCK7	1	62690427	1_39	0	0.0152084427000779	6.81717073599116	3.26285587325319e-07	0.952230004544942	1
ENSG00000125703.14	ATG4C	1	62784595	1_39	0	0.0172979862923792	8.04224831048705	4.37806293657089e-07	-1.06302587088159	1
ENSG00000088035.15	ALG6	1	63365138	1_40	0	0.0137002363028349	4.92310069187809	2.12263709729476e-07	0.346167339905683	2
ENSG00000203965.12	EFCAB7	1	63523814	1_40	0	0.0269083350786822	11.3553781621431	9.61606527477536e-07	1.55535753938686	1
ENSG00000142856.16	ITGB3BP	1	63593973	1_40	0	0.0162622933137241	6.55362637114113	3.35407246851509e-07	0.624764531247714	1
ENSG00000079739.15	PGM1	1	63592409	1_40	0	0.0173089192368142	7.1472951883736	3.89332487324249e-07	-0.848006386325001	2
ENSG00000162434.11	JAK1	1	64868174	1_41	0	0.0151732013238481	6.39104248653699	3.05181285892522e-07	-0.613158652961953	2
ENSG00000162433.14	AK4	1	65147235	1_41	0	0.0261443192720064	11.5770353559912	9.52540986330118e-07	1.30771456091995	2
ENSG00000213625.8	LEPROT	1	65386076	1_41	0	0.029238541853853	12.646455805928	1.16367985103107e-06	1.51806182525113	2
ENSG00000116678.19	LEPR	1	65443424	1_41	0	0.0164569442441957	7.16376724659267	3.71021979756576e-07	0.810128444744881	1
ENSG00000152760.9	TCTEX1D1	1	66754297	1_42	0	0.086608014881866	24.7165800084114	6.73682763772392e-06	4.22822047408073	2
ENSG00000198160.14	MIER1	1	66925320	1_42	0	0.0164985332686073	12.6091778910632	6.54698102700497e-07	1.80721926765901	1
ENSG00000116704.7	SLC35D1	1	67049020	1_42	0	0.01117692862692	9.26635340821037	3.2594198869372e-07	-1.31036460588254	1
ENSG00000116717.11	GADD45A	1	67684588	1_42	0	0.0190503561415829	14.033389369018	8.41346026653626e-07	1.65060847500059	1
ENSG00000172380.5	GNG12	1	67833648	1_42	0	0.0351156240409443	19.9756671785613	2.20755055360244e-06	-2.1713657860061	1
ENSG00000116729.13	WLS	1	68232448	1_43	0	0.0171714912939814	8.00552589405389	4.32620260306681e-07	-0.842127214032406	1
ENSG00000033122.18	LRRC7	1	69567941	1_44	0	0.0176215651667944	5.97786325668196	3.3151213497173e-07	-0.662477332051362	2
ENSG00000118454.12	ANKRD13C	1	70349109	1_44	0	0.0178346422390754	6.09226792619613	3.41941939010372e-07	-0.540636266477997	1
ENSG00000197568.13	HHLA3	1	70354325	1_44	0	0.0165995294905102	5.40905150395674	2.82569880963319e-07	0.64393142030511	3
ENSG00000050628.20	PTGER3	1	71047606	1_45	0	0.00917747638442623	4.87397500085837	1.4077176201924e-07	0.271243482130572	2
ENSG00000132485.13	ZRANB2	1	71081716	1_45	0	0.009657405853148	5.35768985775658	1.62834725579065e-07	-0.461490387609084	1
ENSG00000172260.14	NEGR1	1	71930739	1_46	0	0.0103541072953626	6.22080552855933	2.02706772869226e-07	0.87342061428606	2
ENSG00000162620.15	LRRIQ3	1	74198025	1_47	0	0.0136117744003249	8.22411776489149	3.52300319295452e-07	-1.00402156207213	1
ENSG00000254685.6	FPGT	1	74194517	1_47	0	0.00947304614494904	4.78150210981568	1.42548607188124e-07	-0.13527164873804	1
ENSG00000116783.14	TNNI3K	1	74234228	1_47	0	0.0113894977351825	6.53057202075601	2.34080248367752e-07	-0.676835726196384	4
ENSG00000116791.13	CRYZ	1	74702349	1_47	0	0.010773877786329	6.00290926323801	2.03536732077483e-07	0.612929184123947	4
ENSG00000162623.15	TYW3	1	74720825	1_47	0	0.0220985321410067	12.8377589241676	8.92815285422727e-07	1.57196597404061	2
ENSG00000137968.16	SLC44A5	1	75610725	1_47	0	0.01009616231169	5.38612705196998	1.71136202685327e-07	0.364186794676436	1
ENSG00000117054.13	ACADM	1	75537577	1_47	0	0.0121948799133932	7.17959790001722	2.75541249574073e-07	1.07565137769424	2
ENSG00000137955.15	RABGGTB	1	75786326	1_47	0	0.0214551263832441	12.555793891011	8.47782072841271e-07	-2.0143316641831	1
ENSG00000057468.6	MSH4	1	75779738	1_47	0	0.010637708550667	5.88216761622404	1.96922099320742e-07	1.03777799123972	4
ENSG00000117069.14	ST6GALNAC5	1	76867670	1_48	0	0.0100244177493969	10.0442232188151	3.16872453261311e-07	-1.15730596113747	1
ENSG00000142892.14	PIGK	1	77175475	1_48	0	0.00696549680312208	6.59087013381768	1.44478700022344e-07	-0.588679938475704	1
ENSG00000154027.18	AK5	1	77283842	1_48	0	0.00677003461872916	6.32105283630516	1.34675713062942e-07	-0.721382460389733	1
ENSG00000077254.14	USP33	1	77760195	1_48	0	0.0112449692122587	11.1350084741656	3.94055865450103e-07	1.51403644008401	1
ENSG00000162614.18	NEXN	1	77796140	1_48	0	0.0117569668361464	11.5579067657873	4.27645054163389e-07	-1.46162371091797	2
ENSG00000162613.16	FUBP1	1	77977804	1_48	0	0.0724519275046485	28.9868586386484	6.60937008086396e-06	2.85026154975854	2
ENSG00000162616.8	DNAJB4	1	77979050	1_48	0	0.036131600270134	22.2657751355834	2.53182678079139e-06	-2.31294183096763	2
ENSG00000137960.5	GIPC2	1	77975827	1_48	0	0.0114503964669971	11.3070083591493	4.07452710486445e-07	-1.33932713599073	2
ENSG00000162618.13	ADGRL4	1	79006491	1_48	0	0.00759242103673452	7.40799288519579	1.77006744278719e-07	-0.843349955050227	2
ENSG00000203943.8	SAMD13	1	84298566	1_51	0	0.0755468843005972	22.7693686790423	5.41347980259336e-06	2.3968270826696	1
ENSG00000137976.7	DNASE2B	1	84402249	1_52	0	0.0120057257421872	5.38653442967384	2.03519877211657e-07	0.40936168347212	1
ENSG00000117133.10	RPF1	1	84478825	1_52	0	0.020702366918551	10.570876490151	6.8871568493171e-07	-1.26323225155499	2
ENSG00000117151.12	CTBS	1	84574852	1_52	0	0.0157923047783934	7.99266444342348	3.97233686694649e-07	-0.956144466001168	1
ENSG00000117155.16	SSX2IP	1	84691138	1_52	0	0.0254375206006867	12.5363649564189	1.00358781269986e-06	1.52779973878486	1
ENSG00000153898.12	MCOLN2	1	84996982	1_52	0	0.0113579549455274	4.85970591986007	1.7370771378577e-07	0.207649415638698	1
ENSG00000162643.12	WDR63	1	84999492	1_52	0	0.0114591760614114	4.94397007026855	1.78294603616495e-07	0.25997898349924	1
ENSG00000055732.12	MCOLN3	1	85048551	1_52	0	0.0152083589631096	7.6342213057574	3.65389508933885e-07	0.815036597642611	2
ENSG00000097096.8	SYDE2	1	85201203	1_52	0	0.0175726979647109	9.00937344657488	4.98243919598012e-07	1.05982209833393	1
ENSG00000162642.13	C1orf52	1	85259743	1_52	0	0.012504463939862	5.77321927493945	2.27191513687937e-07	0.640953062712403	1
ENSG00000142867.12	BCL10	1	85276340	1_52	0	0.0138171863279333	6.7219939467369	2.92298579584532e-07	-0.713225085584154	2
ENSG00000142871.16	CYR61	1	85575929	1_52	0	0.0520451670467865	19.4080840436774	3.17886470701002e-06	2.00979565869946	1
ENSG00000117174.10	ZNHIT6	1	85708260	1_52	0	0.0143305363310049	7.06875044445644	3.18796883938802e-07	0.656022864509433	3
ENSG00000171502.14	COL24A1	1	86082899	1_53	0	0.0183128686093509	9.45508943820837	5.44917799843814e-07	1.29870193493445	2
ENSG00000122417.15	ODF2L	1	86396707	1_53	0	0.0111213968283371	4.75863666236193	1.66552385442829e-07	0.0675074034059621	1
ENSG00000137975.7	CLCA2	1	86424561	1_53	0	0.0111194441477014	4.76044409262742	1.66586391378946e-07	-0.0601823191706878	2
ENSG00000016602.9	CLCA4	1	86547462	1_53	0	0.0110894158248998	4.73342300229265	1.65193501726395e-07	-0.0768929129568425	1
ENSG00000153936.16	HS2ST1	1	86914948	1_53	0	0.0116372792812992	5.16126151487652	1.89023715491983e-07	0.544835694526967	1
ENSG00000143013.12	LMO4	1	87329332	1_53	0	0.0113673913980995	4.96009789360569	1.7744347554871e-07	0.18252615226318	1
ENSG00000065243.19	PKN2	1	88684130	1_54	0	0.00687221635372803	4.75863997011128	1.02917361934398e-07	-0.211113074925596	1
ENSG00000137944.17	KYAT3	1	88992247	1_54	0	0.0103306070138883	12.3224315908174	4.00618712023317e-07	1.87766144299948	3
ENSG00000117226.11	GBP3	1	89015900	1_54	0	0.0104441538728637	11.7129167310928	3.84988087135246e-07	1.8335261665517	3
ENSG00000162645.12	GBP2	1	89150019	1_54	0	0.0139501383634966	13.7762956625195	6.04811365485832e-07	1.87830497703906	1
ENSG00000213512.1	GBP7	1	89176923	1_54	0	0.00689813139523743	4.9526809042931	1.07517902643231e-07	0.203565358898133	2
ENSG00000162654.8	GBP4	1	89199262	1_54	0	0.0126809542981304	12.1437428509656	4.84633547024876e-07	1.63668872818858	1
ENSG00000197147.13	LRRC8B	1	89524974	1_54	0	0.0361153675423611	19.1797316210793	2.17993497126432e-06	1.64573475894887	1
ENSG00000171488.14	LRRC8C	1	89633477	1_55	0	0.0302561555664644	13.7878123149478	1.31285898626697e-06	-1.84778301619751	1
ENSG00000122482.20	ZNF644	1	91022402	1_55	0	0.0176808578723633	8.66062734555802	4.81905251176427e-07	0.908206433454294	1
ENSG00000162669.15	HFM1	1	91404433	1_55	0	0.0133246459991423	5.96980020400671	2.50336657930339e-07	0.600405970161038	2
ENSG00000097046.12	CDC7	1	91500849	1_56	0	0.0709212392419038	22.2188650292044	4.95914903485015e-06	2.2149518834658	2
ENSG00000172031.6	EPHX4	1	92031098	1_56	0	0.0156014540253714	7.68718242863837	3.77434188853781e-07	-0.863371551242341	1
ENSG00000284413.1	BTBD8	1	92080411	1_56	0	0.0157053014541816	7.75031074476227	3.8306666984546e-07	0.76401072496197	1
ENSG00000069712.12	KIAA1107	1	92167501	1_56	0	0.011878305267104	5.09538448149755	1.90476067412188e-07	-0.460150440812011	1
ENSG00000162676.11	GFI1	1	92487304	1_56	0	0.0116777733496497	4.93368288456511	1.81317719068831e-07	-0.460740097438493	1
ENSG00000067208.14	EVI5	1	92792062	1_56	0	0.0167151555592523	8.34310801330693	4.3888148784931e-07	0.932646798953228	3
ENSG00000122406.12	RPL5	1	92831623	1_56	0	0.0206249588147035	10.3453710032811	6.71503272548892e-07	1.50937271446639	1
ENSG00000137948.18	BRDT	1	91949492	1_56	0	0.0139401958083157	6.61635368927918	2.90266262472302e-07	-0.285247347471253	1
ENSG00000203910.8	C1orf146	1	92218250	1_56	0	0.159422384249453	30.2414926139351	1.51726519753512e-05	3.38641535292445	1
ENSG00000143033.17	MTF2	1	93079600	1_57	0	0.0716281537252766	22.3517473386556	5.03853419438234e-06	2.31678685767893	1
ENSG00000117500.12	TMED5	1	93180650	1_57	0	0.0120477660434326	5.2661674108096	1.99668778082993e-07	-0.442451701551285	2
ENSG00000122483.17	CCDC18	1	93179625	1_57	0	0.0122551934388647	5.42837406294944	2.09362507474214e-07	0.421215490231241	1
ENSG00000117505.12	DR1	1	93345343	1_57	0	0.0198108191260792	9.99767158180475	6.23318867391366e-07	1.30085229912118	2
ENSG00000137936.16	BCAR3	1	93847526	1_57	0	0.0162686085242038	8.12184238658331	4.15828201321176e-07	1.01068880443803	1
ENSG00000067334.13	DNTTIP2	1	93879024	1_57	0	0.0114433938469198	4.77732864302565	1.72047726223158e-07	0.127814042734598	2
ENSG00000023909.9	GCLM	1	93909186	1_57	0	0.0114101050548989	4.74965409835538	1.70553485516047e-07	-0.331284005181832	1
ENSG00000117528.11	ABCD3	1	94411329	1_58	0	0.0088117084150513	5.34681642962381	1.48273782003218e-07	-0.412825328465452	1
ENSG00000143036.16	SLC44A3	1	94822014	1_58	0	0.00875510695948911	5.28567210266819	1.45636639071885e-07	-0.38480200167904	2
ENSG00000117519.15	CNN3	1	94915378	1_58	0	0.00851175309495245	5.01824542532203	1.34424951472572e-07	-0.500883770956507	1
ENSG00000172339.9	ALG14	1	95073027	1_58	0	0.00849003628610112	4.99402002352621	1.33434704876266e-07	-0.371717587358963	2
ENSG00000152078.9	TMEM56	1	95118216	1_58	0	0.00826211197750515	4.73588294624207	1.23140527622655e-07	0.198559026638491	1
ENSG00000122481.16	RWDD3	1	95231973	1_58	0	0.0176510266892124	11.9482001078955	6.63714694362664e-07	1.47716069021049	3
ENSG00000188641.12	DPYD	1	97921165	1_60	0	0.0109038257982788	5.91887990386801	2.03108176113314e-07	-0.389747616132157	2
ENSG00000162627.16	SNX7	1	98661649	1_60	0	0.0120695454859758	6.88391968880878	2.61478319095533e-07	-0.665203968489896	1
ENSG00000162688.16	AGL	1	99852080	1_61	0	0.0381680648165149	16.1112059239975	1.93525038860048e-06	-1.86502971158057	1
ENSG00000117620.14	SLC35A3	1	99969054	1_61	0	0.0278292316820865	13.0844744380869	1.14595212200589e-06	1.9717598311896	2
ENSG00000156875.13	MFSD14A	1	100038319	1_61	0	0.0135280938353726	6.21029298854639	2.64397698515871e-07	0.691704579531296	1
ENSG00000156876.9	SASS6	1	100132743	1_61	0	0.0118547002614635	4.95558285677943	1.84881856366772e-07	0.0294969432432235	1
ENSG00000122435.9	TRMT13	1	100133310	1_61	0	0.033441469697987	14.8429968818626	1.56212551361155e-06	2.18516057973135	1
ENSG00000122477.12	LRRC39	1	100178174	1_61	0	0.0576769652550405	20.0909584474214	3.64680070844863e-06	-2.43626572425124	2
ENSG00000137992.14	DBT	1	100249898	1_61	0	0.0232077291895219	11.3498094986263	8.28953546444049e-07	1.77592400248813	1
ENSG00000079335.18	CDC14A	1	100344610	1_61	0	0.197990216826353	32.3404745652492	2.01511155530405e-05	-3.39744420867415	1
ENSG00000162692.10	VCAM1	1	100735052	1_62	0	0.0186257954383429	6.2421491330763	3.6589623686345e-07	0.609454507302906	1
ENSG00000162694.13	EXTL2	1	100894659	1_62	0	0.0220070669213185	7.83215668297047	5.42440996054756e-07	0.866069921946576	2
ENSG00000162695.11	SLC30A7	1	100895622	1_62	0	0.0177111364259472	5.76258543069028	3.21197960463539e-07	-0.495099972447199	1
ENSG00000117543.20	DPH5	1	101025552	1_62	0	0.0317091471289094	11.3226060754186	1.12989980276608e-06	1.38670728689098	1
ENSG00000170989.8	S1PR1	1	101237269	1_62	0	0.0204533839913905	7.13402792022639	4.59207476405305e-07	0.743030349901736	1
ENSG00000185946.15	RNPC3	1	103529898	1_65	0	0.0101170069619432	4.84475279440136	1.54252653782021e-07	0.194082195603657	1
ENSG00000240038.6	AMY2B	1	103555063	1_65	0	0.0193716656862388	11.0212756456985	6.71904892603577e-07	1.26479173623181	1
ENSG00000198890.7	PRMT6	1	107076229	1_67	0	0	51.6424109009986	0	-0.622006080434733	1
ENSG00000162631.18	NTNG1	1	107135646	1_67	0	0	11.496566169589	0	0.788235720248744	1
ENSG00000134215.15	VAV3	1	107754654	1_67	0	0	7.33334649679905	0	0.596967748064414	2
ENSG00000085491.15	SLC25A24	1	108200420	1_67	0	0	8.55192541502335	0	-0.925183978627003	2
ENSG00000197780.9	TAF13	1	109075155	1_67	0	0	4.90839191861116	0	-0.201538318132066	2
ENSG00000215717.5	TMEM167B	1	109089398	1_67	0	0	7.46951827164303	0	-0.783418779973274	1
ENSG00000031698.12	SARS	1	109213564	1_67	0	0	4.98515514473508	0	-0.240407407407386	1
ENSG00000143126.7	CELSR2	1	109250412	1_67	0	0	20.4591482632402	0	-1.8763145928259	1
ENSG00000134222.16	PSRC1	1	109313684	1_67	0	0	25.765377079525	0	2.16978826043387	1
ENSG00000221986.6	MYBPHL	1	109307500	1_67	0	0	17.7326831725747	0	1.70599817068509	1
ENSG00000143106.12	PSMA5	1	109427531	1_67	0	0	7.85942822239366	0	-0.837256708224125	1
ENSG00000174151.14	CYB561D1	1	109494012	1_67	0	0	8.90795910539383	0	0.967284030727666	2
ENSG00000181754.6	AMIGO1	1	109509517	1_67	0	0	9.42539650699272	0	-1.02539271589911	2
ENSG00000065135.10	GNAI3	1	109548649	1_67	0	0	31.5724346680947	0	-2.45101629855361	1
ENSG00000116337.15	AMPD2	1	109616709	1_67	0	0	41.8560720554798	0	-2.8824897206854	1
ENSG00000168765.16	GSTM4	1	109649355	1_67	0	0	20.369856587954	0	1.87098231276741	3
ENSG00000213366.12	GSTM2	1	109667893	1_67	0	0	5.05118954497545	0	0.269393502693214	2
ENSG00000134184.12	GSTM1	1	109669671	1_67	0	0	5.82514740656927	0	0.495750619652553	4
ENSG00000134202.10	GSTM3	1	109724132	1_67	0	0	4.83572091765288	0	-0.156062235864426	4
ENSG00000134201.10	GSTM5	1	109711119	1_67	0	0	7.54015047618089	0	0.793442509832621	1
ENSG00000143107.8	FNDC7	1	108715528	1_67	0	0	12.259313254576	0	1.29830750627548	1
ENSG00000179902.12	C1orf194	1	109113015	1_67	0	0	5.92448270835586	0	0.517685107042118	2
ENSG00000168710.17	AHCYL1	1	109984850	1_68	0	0.0303861910934641	11.3858708268624	1.08880847042221e-06	-1.34473723846215	1
ENSG00000197106.6	SLC6A17	1	110150825	1_68	0	0.0151923977943398	4.77408022055479	2.28257475319769e-07	-0.0753036396235431	1
ENSG00000134248.13	LAMTOR5	1	110407098	1_68	0	0.0153536800292665	4.87453022719661	2.35534336000064e-07	0.180372929034991	2
ENSG00000143125.5	PROK1	1	110451368	1_68	0	0.0329090865753273	12.1497272434622	1.25832066857289e-06	1.37538982114865	1
ENSG00000177272.8	KCNA3	1	110675350	1_68	0	0.0187440141345669	6.77375446341589	3.9957750148339e-07	-1.11792155334243	1
ENSG00000143119.12	CD53	1	110873219	1_68	0	0.0151411827213868	4.74196143531685	2.25957516034108e-07	-0.0544600134264635	1
ENSG00000121931.15	LRIF1	1	110961918	1_68	0	0.0158832692628553	5.19714592911264	2.59784827855663e-07	-0.448304156357002	2
ENSG00000156171.14	DRAM2	1	111139496	1_68	0	0.0188614071676145	6.83316980795586	4.05606846784952e-07	-0.590344166497493	1
ENSG00000134255.13	CEPT1	1	111139496	1_68	0	0.0710082408414131	19.5703711556695	4.3733757195114e-06	-1.94438111810699	2
ENSG00000085465.12	OVGP1	1	111427097	1_70	0	0.00114945544553846	5.31768549865873	1.92363984531876e-08	0.321983443999761	1
ENSG00000116455.13	WDR77	1	111449473	1_70	0	0.00120334306608816	5.76046951445439	2.18150551924788e-08	-0.449228691632521	1
ENSG00000143110.11	C1orf162	1	111473751	1_70	0	0.00137387904892428	7.05172238730732	3.048966699633e-08	-0.721517238732668	1
ENSG00000282608.1	ADORA3	1	111503935	1_70	0	0.00205509617753408	10.5593414938817	6.82932782635412e-08	-1.07324288662126	1
ENSG00000116473.14	RAP1A	1	111543408	1_70	0	0.00178189437729037	9.46995810959425	5.31054372522811e-08	1.01901811924246	1
ENSG00000121933.18	TMIGD3	1	111483576	1_70	0	0.00139421736749701	7.16049120527427	3.14182707320851e-08	0.737517521810617	2
ENSG00000197852.9	FAM212B	1	111755756	1_70	0	0.00678167940848307	21.7047674462816	4.63235000838264e-07	2.05734726106848	1
ENSG00000171385.9	KCND3	1	111991106	1_70	0	0.00194227986862638	10.586689041149	6.47114214141481e-08	1.37735073292822	1
ENSG00000116489.12	CAPZA1	1	112624254	1_70	0	0.00134329930252575	5.87508556494367	2.48368182357041e-08	0.349515496018533	1
ENSG00000007341.18	ST7L	1	112611778	1_70	0	0.00223211337151696	8.62357216283762	6.05776504305572e-08	-0.529983456562374	1
ENSG00000155363.18	MOV10	1	112673015	1_70	0	0.0420564277929474	40.1369714066216	5.31234111857026e-06	-5.55653613301803	2
ENSG00000155367.15	PPM1J	1	112715671	1_70	0	0.00155859001477909	9.96915344990543	4.88989061438192e-08	1.42936918135376	1
ENSG00000184599.13	FAM19A3	1	112720490	1_70	0	0.00156509739481547	10.118695268655	4.98396357053052e-08	-1.55029355591726	1
ENSG00000155380.11	SLC16A1	1	112956760	1_70	0	0.0011066368885142	6.28513332450913	2.18891355769926e-08	1.20996698034945	1
ENSG00000081026.18	MAGI3	1	113390860	1_70	0	0.00108262480780841	4.7373568198433	1.61407252673537e-08	0.0624838777850489	2
ENSG00000116793.15	PHTF1	1	113758942	1_70	0	0.00138281028999465	7.5189467365164	3.27211519514359e-08	1.04483863607342	1
ENSG00000188761.11	BCL2L15	1	113887734	1_70	0	0.00108115617342663	4.74377798885334	1.6140677561932e-08	-0.184865609450871	1
ENSG00000118655.4	DCLRE1B	1	113905154	1_70	0	0.00108771124627949	4.78258614234569	1.63713839427036e-08	-0.0737060009835964	1
ENSG00000163349.21	HIPK1	1	113929699	1_70	0	0.0116293780673458	27.0004462039998	9.88180784170602e-07	2.27942096295389	1
ENSG00000116774.11	OLFML3	1	113979663	1_70	0	0.00116428624526965	5.61343726733648	2.05682628670101e-08	-0.600873971417825	1
ENSG00000197323.11	TRIM33	1	114510087	1_71	0	0.0123449441218346	9.15444254352308	3.55655889985139e-07	1.35460183093805	1
ENSG00000213281.4	NRAS	1	114716978	1_71	0	0.00920131610111585	7.40972485341481	2.14566049832776e-07	1.68453518188926	1
ENSG00000173218.14	VANGL1	1	115642226	1_72	0	0.00643004763515798	5.99455911499361	1.21305477385586e-07	0.654039934212161	1
ENSG00000116815.15	CD58	1	116571486	1_72	0	0.00829918633507876	8.41403993783817	2.19760208447143e-07	-0.92664628330375	1
ENSG00000134247.9	PTGFRN	1	116909755	1_72	0	0.00639397329763758	5.94123370661601	1.19551885027811e-07	0.511891500406938	1
ENSG00000134256.12	CD101	1	117001393	1_72	0	0.00616331711644436	5.59301876246687	1.08485017564866e-07	-0.429447677533735	2
ENSG00000116830.11	TTF2	1	117060534	1_72	0	0.0113456048682936	11.3815886005001	4.0638672380127e-07	-1.18229466363158	1
ENSG00000134253.9	TRIM45	1	117122955	1_72	0	0.0156063498550273	14.4121847621467	7.07848201984412e-07	1.54369833235503	1
ENSG00000198162.12	MAN1A2	1	117367233	1_72	0	0.0184977701419369	16.0301454995278	9.3318084679365e-07	-1.75597189644883	2
ENSG00000183508.4	FAM46C	1	117604520	1_72	0	0.0064172795335371	5.97571976244304	1.20684127122488e-07	-0.448407614066504	2
ENSG00000196505.10	GDAP2	1	117929798	1_72	0	0.0308753513990356	20.9211409155047	2.03285427542989e-06	1.95974060051725	1
ENSG00000177551.5	NHLH2	1	115844102	1_72	0	0.0110306595319916	11.1142435648128	3.85824998958561e-07	-1.50150970719987	2
ENSG00000092607.13	TBX15	1	118989141	1_73	0	0.00515081925407579	6.31548117668912	1.02374484801587e-07	0.786076150836193	1
ENSG00000116874.11	WARS2	1	119012523	1_73	0	0.00477263210980616	5.63404978797049	8.46228432256228e-08	0.434941406145145	2
ENSG00000143067.4	ZNF697	1	119612175	1_73	0	0.0444928722074478	26.6934109634897	3.73769180806358e-06	-2.51233534305656	2
ENSG00000186364.11	NUDT17	1	145844876	1_73	0	0.00434380287951386	4.72827749820848	6.46371262418682e-08	0.1921755885064	1
ENSG00000198483.12	ANKRD35	1	145872788	1_73	0	0.00434652100386823	4.73286117254563	6.47402723328802e-08	0.0769333250951728	1
ENSG00000131779.10	PEX11B	1	145919802	1_73	0	0.0087617591659207	11.3510355093498	3.12993823576531e-07	-1.28259544196254	1
ENSG00000265241.6	RBM8A	1	145927840	1_73	0	0.0177475879176654	18.196429790973	1.01632941679072e-06	1.8971353830535	1
ENSG00000272031.2	ANKRD34A	1	145990515	1_73	0	0.00698039144450546	9.22676814152335	2.02692817070832e-07	-1.16170102579428	1
ENSG00000131791.7	PRKAB2	1	147173048	1_73	0	0.00896368449053442	11.4822767248193	3.23909394670994e-07	-1.34806702126881	1
ENSG00000131778.18	CHD1L	1	147207724	1_73	0	0.015092946261776	16.4597088476652	7.81817069564159e-07	1.84901099110212	2
ENSG00000162836.11	ACP6	1	147656613	1_73	0	0.00436283718180253	4.80653345596182	6.59948352412496e-08	-0.324409462581495	3
ENSG00000265107.2	GJA5	1	147773193	1_73	0	0.0061987364401499	8.15932436198048	1.59171879030984e-07	1.05422937505133	1
ENSG00000178796.12	RIIAD1	1	151715696	1_74	0	0.0207776402307432	8.29571391173716	5.42449061586152e-07	-0.979300840719327	2
ENSG00000163206.5	SMCP	1	152799707	1_74	0	0.0271189872274681	10.8382261761239	9.24997693935291e-07	-1.52125158116129	1
ENSG00000186226.8	LCE1E	1	152786180	1_74	0	0.0202910278375043	8.06980131593135	5.1531865262024e-07	-1.14368949421521	2
ENSG00000143376.12	SNX27	1	151616259	1_74	0	0.0163206999376676	5.99604138507985	3.07972809971629e-07	-0.670037941854494	1
ENSG00000143450.16	OAZ3	1	151763100	1_74	0	0.015171805957125	5.30159513116073	2.53135358148786e-07	0.499950424099296	1
ENSG00000143436.10	MRPL9	1	151763587	1_74	0	0.0148780162417901	5.1156068523224	2.39525173044133e-07	-0.38049723804828	1
ENSG00000182134.15	TDRKH	1	151791573	1_74	0	0.014466629486222	4.84894951591848	2.20761834765851e-07	0.00498680454247346	1
ENSG00000213171.2	LINGO4	1	151805451	1_74	0	0.0165554815690706	6.13200962737568	3.19487315241922e-07	0.575530438220116	2
ENSG00000143365.17	RORC	1	151811212	1_74	0	0.0331470932570133	12.7589857617049	1.33097707946442e-06	-1.50793799406188	2
ENSG00000225556.1	C2CD4D	1	151841929	1_74	0	0.0143866354644734	4.79622063691352	2.17153766468587e-07	-0.0573525439717408	1
ENSG00000196407.11	THEM5	1	151855702	1_74	0	0.0235341237965165	9.48402154386964	7.0242431913448e-07	1.13488709974123	1
ENSG00000197747.8	S100A10	1	151993591	1_74	0	0.0157964468010136	5.68540975850524	2.82637741121092e-07	-0.400127106161618	2
ENSG00000159450.12	TCHH	1	152106838	1_74	0	0.0249896262765762	10.0569346492828	7.90923287743119e-07	-1.28480848494132	1
ENSG00000197915.5	HRNR	1	152220349	1_74	0	0.0164193685985617	6.05344130369725	3.12800732815836e-07	-0.725256365483738	1
ENSG00000143631.10	FLG	1	152325041	1_74	0	0.0144456929713747	4.83517197261531	2.19815989036163e-07	-0.00912591809154831	1
ENSG00000143536.7	CRNN	1	152415152	1_74	0	0.0174419961985015	6.6284996931625	3.63848343214904e-07	-0.581023982693555	1
ENSG00000163207.6	IVL	1	152908247	1_74	0	0.0289254629009589	11.4549026122549	1.04275118659364e-06	-1.3130476403293	2
ENSG00000241794.1	SPRR2A	1	153057485	1_74	0	0.0166672237416026	6.19601401586946	3.25000950133128e-07	-0.571331700413819	1
ENSG00000203785.8	SPRR2E	1	153106201	1_74	0	0.0143378002767766	4.76389201938204	2.1495789923661e-07	-0.0557302406582317	1
ENSG00000203782.5	LOR	1	153259400	1_75	0	0.0342004620882892	14.8397930584053	1.59723490464966e-06	1.65421085978347	1
ENSG00000163220.10	S100A9	1	153357702	1_75	0	0.0122970794607754	5.16172034098962	1.99758571685801e-07	0.392092148480639	1
ENSG00000143546.9	S100A8	1	153391654	1_75	0	0.0130862676179231	5.71353015789894	2.35303992048377e-07	0.526997168914454	1
ENSG00000143556.8	S100A7	1	153460264	1_75	0	0.0127034119597504	5.41102934871267	2.16326261645792e-07	0.40392158653477	2
ENSG00000197956.9	S100A6	1	153535924	1_75	0	0.0158603015026948	7.49229942125434	3.73968943804199e-07	0.912555797529181	2
ENSG00000188015.9	S100A3	1	153548996	1_75	0	0.0651735545399679	21.1574360801295	4.33953723413145e-06	2.2454571334028	2
ENSG00000196154.11	S100A4	1	153549456	1_75	0	0.0228214650346593	11.0832221043012	7.96010013169536e-07	1.37580716360464	2
ENSG00000196754.10	S100A2	1	153567710	1_75	0	0.0476106976077172	17.9868431089707	2.69506016660264e-06	-2.02186686954205	1
ENSG00000188643.10	S100A16	1	153613108	1_75	0	0.0125358410490357	5.39620444770912	2.12887835320975e-07	0.491977454466898	1
ENSG00000189334.8	S100A14	1	153616367	1_75	0	0.0127439066909563	5.40348759211563	2.16713374747955e-07	-0.170343420588597	2
ENSG00000160678.11	S100A1	1	153627648	1_75	0	0.0121575693414823	4.99998765081799	1.9130426862093e-07	-0.0191299319100466	2
ENSG00000189171.14	S100A13	1	153609782	1_75	0	0.0119454474208012	4.8599029310261	1.82700186096068e-07	-0.10580388045727	1
ENSG00000169418.9	NPR1	1	153678582	1_75	0	0.0162146599201711	7.8250803762934	3.99305806219912e-07	0.967744313574483	1
ENSG00000143554.13	SLC27A3	1	153774134	1_75	0	0.0219894412127083	10.8162540267069	7.4851420300607e-07	1.39978911057665	1
ENSG00000143614.9	GATAD2B	1	153923736	1_75	0	0.0216180360979941	11.6429662162395	7.92116114825907e-07	1.94407558258582	1
ENSG00000198837.9	DENND4B	1	153940057	1_75	0	0.0528098111246466	19.7024242448011	3.27448687684688e-06	2.22055668948899	2
ENSG00000143570.17	SLC39A1	1	153969609	1_75	0	0.0264736979527014	12.9067861327177	1.07532983886177e-06	1.64027696259805	1
ENSG00000143578.15	CREB3L4	1	153966654	1_75	0	0.0123336472902483	5.78456069351476	2.24528192635955e-07	-1.01706865618292	1
ENSG00000143552.9	NUP210L	1	154155073	1_75	0	0.0245580571484927	12.1121012510342	9.36100488778199e-07	1.55416157058488	1
ENSG00000143569.18	UBAP2L	1	154219315	1_75	0	0.0145577009347849	6.45798231722384	2.95868424052172e-07	-0.173822080159722	1
ENSG00000143595.12	AQP10	1	154321199	1_75	0	0.0117848055474802	4.81949860665992	1.78744733082318e-07	0.365096234064031	2
ENSG00000143515.16	ATP8B2	1	154325898	1_75	0	0.0137839655408346	6.38765648007189	2.77092457712569e-07	-0.615292852754477	1
ENSG00000160712.12	IL6R	1	154405422	1_75	0	0.0178571458490367	8.13166072769097	4.56983237376277e-07	-0.408025697422301	1
ENSG00000169291.9	SHE	1	154502081	1_75	0	0.0515995617127	18.9979490938671	3.08504644059155e-06	2.37655197937108	1
ENSG00000160714.9	UBE2Q1	1	154559434	1_75	0	0.0549876943228782	19.5268613239648	3.37914575919551e-06	-2.25926483022315	1
ENSG00000160710.15	ADAR	1	154628057	1_75	0	0.0118193758321555	4.83614464378672	1.79888250418818e-07	0.396238261913351	1
ENSG00000183856.10	IQGAP3	1	156572426	1_77	0	0.00831210919451086	7.3532620420745	1.92353572353378e-07	0.793292562096383	1
ENSG00000187862.11	TTC24	1	156562941	1_77	0	0.0211917565330615	16.1550911427045	1.07742076658551e-06	-1.71630771383399	2
ENSG00000163382.11	NAXE	1	156582919	1_77	0	0.0230109291151061	16.9307667006395	1.22608266902325e-06	-1.81461513390164	1
ENSG00000160818.16	GPATCH4	1	156601724	1_77	0	0.0123567224002737	11.0694406912877	4.30465094848644e-07	-1.27416927697828	2
ENSG00000132702.12	HAPLN2	1	156619658	1_77	0	0.0233102338184349	17.0508109985962	1.25083678308131e-06	-1.82113696672785	1
ENSG00000132692.18	BCAN	1	156645322	1_77	0	0.013744211844303	12.0014961803184	5.19115749765194e-07	-1.30169955601294	1
ENSG00000143320.8	CRABP2	1	156705979	1_77	0	0.00648107941529907	4.99935272073696	1.01969454383541e-07	-0.143667678406204	1
ENSG00000143303.11	RRNAD1	1	156728106	1_77	0	0.00713974199544754	5.9108357362157	1.32812937473805e-07	0.574021165548241	1
ENSG00000143294.14	PRCC	1	156750590	1_77	0	0.0907448104272301	29.7874461584773	8.5067572863358e-06	-3.25414355726708	1
ENSG00000143321.18	HDGF	1	156763509	1_77	0	0.00928261523815088	8.32065865822749	2.43073172492918e-07	-1.08693969144458	1
ENSG00000198400.11	NTRK1	1	156815564	1_77	0	0.0572801150220959	25.478522256066	4.59290106629811e-06	2.4786594411073	1
ENSG00000187800.13	PEAR1	1	156893825	1_77	0	0.00647568879814275	4.95933038138464	1.01069003685309e-07	0.00927423480040182	1
ENSG00000160838.13	LRRC71	1	156920880	1_77	0	0.00702568880808885	5.66984684744319	1.25362952282771e-07	-0.256985342568048	1
ENSG00000132694.18	ARHGEF11	1	157044910	1_77	0	0.0138796727564932	12.1950192286511	5.32685272735573e-07	-1.19975006132221	2
ENSG00000117036.11	ETV3	1	157138777	1_77	0	0.00676605878888481	5.62529398532562	1.19781559978705e-07	-0.724644592942878	1
ENSG00000158473.6	CD1D	1	158180329	1_78	0	0.0201057412395633	13.205315006657	8.35560359620234e-07	1.41673302864054	2
ENSG00000163565.18	IFI16	1	158999863	1_78	0	0.0082807784979243	4.77394473955737	1.24410641406892e-07	-0.016397763334949	1
ENSG00000163568.14	AIM2	1	159147011	1_78	0	0.0103223794173004	6.86514440356975	2.23017256393951e-07	0.767580924409076	1
ENSG00000213088.9	ACKR1	1	159203354	1_78	0	0.0334127506330489	18.0586162544122	1.8989156444501e-06	-2.10984252702773	1
ENSG00000179639.10	FCER1A	1	159289239	1_78	0	0.0976386083986535	28.4499758213446	8.74203329673718e-06	3.19192470819787	2
ENSG00000132693.12	CRP	1	159677600	1_78	0	0.071807366121337	25.4428684713846	5.74968488674174e-06	-2.53775984737037	1
ENSG00000158716.8	DUSP23	1	159780839	1_78	0	0.0209727570730878	13.6078432090914	8.98160180243023e-07	1.60713872877502	1
ENSG00000181036.13	FCRL6	1	159800388	1_78	0	0.0198808058937218	13.0981073955379	8.19504807825585e-07	-1.41942457181795	1
ENSG00000158714.10	SLAMF8	1	159826512	1_78	0	0.00897359669008857	5.53617929431105	1.56345601286424e-07	0.404023341108157	1
ENSG00000188004.9	C1orf204	1	159838179	1_78	0	0.0741121357423384	25.7507518922173	6.00603995450344e-06	-2.34169846921904	3
ENSG00000243284.1	VSIG8	1	159856126	1_78	0	0.0116039342362613	7.97638534192759	2.91286501352639e-07	-0.860429377446494	2
ENSG00000213085.9	CFAP45	1	159899758	1_78	0	0.011434081856769	7.83633639027518	2.81983269269888e-07	0.903694276714026	1
ENSG00000158710.14	TAGLN2	1	159925746	1_78	0	0.00825197097635866	4.74089354771604	1.23119507410635e-07	-0.0597496006389857	1
ENSG00000085552.16	IGSF9	1	159945634	1_79	0	0.0134313651853633	10.2575240502988	4.3358242985835e-07	1.06749287606527	2
ENSG00000162723.9	SLAMF9	1	159954467	1_79	0	0.00763237179465548	4.89219621253341	1.17509332334008e-07	0.215290223233104	2
ENSG00000143315.6	PIGM	1	160032438	1_79	0	0.00750953867330639	4.73834531620544	1.11982185588616e-07	0.0514951740368049	1
ENSG00000162728.4	KCNJ9	1	160081123	1_79	0	0.0221364452098926	15.0143297188161	1.04597860981714e-06	-1.64391152860528	1
ENSG00000162729.13	IGSF8	1	160101153	1_79	0	0.00750332211204263	4.73049226792757	1.11704045377203e-07	-0.0173834557538945	2
ENSG00000132681.16	ATP1A4	1	160125835	1_79	0	0.00859896758007772	6.02317579594314	1.62997455259175e-07	-0.601438399750002	1
ENSG00000162735.18	PEX19	1	160285766	1_79	0	0.0107084658273073	8.10530034824333	2.73152601695732e-07	0.871209559452457	1
ENSG00000122218.14	COPA	1	160343943	1_79	0	0.0134005755200733	10.2357093690663	4.31668512124772e-07	1.14409298052336	1
ENSG00000162736.15	NCSTN	1	160342711	1_79	0	0.00978701648450031	7.25115517111837	2.23339990028151e-07	0.878040453748392	2
ENSG00000162738.5	VANGL2	1	160400615	1_79	0	0.00757316117641138	4.81834434704741	1.14837573543183e-07	0.0786526073604524	1
ENSG00000162739.13	SLAMF6	1	160522266	1_79	0	0.00878857106525643	6.23008370917858	1.72314222387798e-07	-0.634276922613462	1
ENSG00000066294.14	CD84	1	160579933	1_79	0	0.0433493049430127	21.4502587547288	2.92633234472349e-06	-2.13535086391526	1
ENSG00000117091.9	CD48	1	160711718	1_79	0	0.00932881097048022	6.79610780566474	1.99524176104947e-07	-0.735853279849094	2
ENSG00000122223.12	CD244	1	160862395	1_79	0	0.00983963804226407	7.30205063613177	2.26116855258536e-07	0.791976124179275	1
ENSG00000158769.17	F11R	1	161021085	1_79	0	0.0152402538559473	11.4588977176938	5.49596575108381e-07	-1.36047870644604	2
ENSG00000215845.10	TSTD1	1	161037536	1_79	0	0.00772165587374984	5.00248354601352	1.21564028954513e-07	-0.263707257990988	4
ENSG00000158773.14	USF1	1	161044937	1_79	0	0.0294154283959851	17.7300828258015	1.64132625180879e-06	1.76976232359648	1
ENSG00000162755.13	KLHDC9	1	161098450	1_79	0	0.0132475227012504	10.1265249123683	4.22186246786435e-07	-1.17554753347461	1
ENSG00000158793.13	NIT1	1	161118210	1_79	0	0.00750165260202151	4.72838225105631	1.11629376866975e-07	-0.080357977412876	2
ENSG00000143224.17	PPOX	1	161156915	1_79	0	0.00781118923041979	5.11181150664796	1.25661130902096e-07	-0.323239487608734	2
ENSG00000158850.14	B4GALT3	1	161177981	1_79	0	0.00826332425664011	5.64549378577833	1.46813402005114e-07	0.45658026915236	1
ENSG00000158864.12	NDUFS2	1	161196933	1_79	0	0.00765588914857052	4.92137071692555	1.18574333187947e-07	0.173825045492298	2
ENSG00000158869.10	FCER1G	1	161216523	1_79	0	0.0164753279199076	12.2003106224967	6.32577774726251e-07	-1.41743697796317	1
ENSG00000248485.1	PCP4L1	1	161259053	1_79	0	0.0379989867126691	20.1839941768027	2.41372673997154e-06	-2.08290934151122	2
ENSG00000158887.15	MPZ	1	161309440	1_79	0	0.00757702614016165	4.82318221229508	1.15011542581124e-07	-0.168737571144472	1
ENSG00000143226.13	FCGR2A	1	161505035	1_79	0	0.00794625074068489	5.27439385638505	1.31899696268068e-07	-0.431112153385775	1
ENSG00000203747.10	FCGR3A	1	161550682	1_79	0	0.00806323343520543	5.41299633608938	1.37358626616189e-07	0.385224556855399	1
ENSG00000132185.16	FCRLA	1	161707114	1_79	0	0.0309641270296283	18.2211569825974	1.7755943888541e-06	-2.04748196553113	1
ENSG00000162746.14	FCRLB	1	161714831	1_79	0	0.0383313818654896	20.2676251418344	2.44492934414123e-06	-2.14398894852445	2
ENSG00000081721.11	DUSP12	1	161749589	1_79	0	0.0264510562161749	16.7144108466622	1.39137137825269e-06	1.85669589886433	1
ENSG00000118217.5	ATF6	1	161766482	1_79	0	0.015331254412229	11.5155303583615	5.55610710221702e-07	1.42438126987387	2
ENSG00000239887.4	C1orf226	1	162366749	1_79	0	0.0079784488190785	5.31274409815089	1.33397083517307e-07	0.351476667007936	1
ENSG00000117143.13	UAP1	1	162561114	1_80	0	0.0106990515333845	9.20362940274865	3.09894148536858e-07	1.05564712633094	2
ENSG00000162733.16	DDR2	1	162631124	1_80	0	0.00803539763065519	6.4868780839616	1.6404087686139e-07	-0.641052003829137	1
ENSG00000132196.13	HSD17B7	1	162790775	1_80	0	0.00671431762146302	4.78382155591668	1.01084793175935e-07	-0.121867005415544	3
ENSG00000185860.13	CCDC190	1	162867897	1_80	0	0.00671507856782405	4.78489598209324	1.01118955099296e-07	-0.12818774062026	1
ENSG00000117152.13	RGS4	1	163069063	1_80	0	0.00775009342173805	6.14402149904765	1.49854102868214e-07	0.555924580660468	1
ENSG00000143228.12	NUF2	1	163266611	1_80	0	0.00728894499936017	5.56231833672781	1.27593775138445e-07	-0.432873406121228	1
ENSG00000143198.12	MGST3	1	165630412	1_81	0	0.0340238759178579	12.1847421065173	1.30469530996697e-06	1.71518800160415	1
ENSG00000143149.12	ALDH9A1	1	165683798	1_81	0	0.0159784131613604	4.96974703073932	2.49906126640725e-07	-0.362187916651472	1
ENSG00000188859.6	FAM78B	1	166167240	1_81	0	0.0156153775903399	4.75108528480636	2.33482476022832e-07	0.0870319478576598	1
ENSG00000143194.12	MAEL	1	166975572	1_82	0	0.01028149232894	9.77457523756203	3.1627365925729e-07	-1.13240155955421	3
ENSG00000143157.11	POGK	1	166839016	1_82	0	0.00734502661989545	6.5838811103295	1.52189372966499e-07	0.762725728307871	1
ENSG00000152382.5	TADA1	1	166876710	1_82	0	0.00651481391472086	5.44679842686722	1.11674056603644e-07	-0.316039258088705	1
ENSG00000198842.9	DUSP27	1	167093281	1_82	0	0.06408122716177	27.2828543723186	5.50211417843375e-06	-2.42582952098851	2
ENSG00000143167.11	GPA33	1	167165807	1_82	0	0.0060565597623351	4.75552838192502	9.06428930764353e-08	-0.107218617814865	3
ENSG00000198821.10	CD247	1	167518220	1_82	0	0.00625392931781255	5.05944303464714	9.95782873738245e-08	-0.275125188749545	2
ENSG00000143162.7	CREG1	1	167553767	1_82	0	0.00836330588267709	7.81514414786516	2.0569510069365e-07	-0.856099608282159	1
ENSG00000198771.10	RCSD1	1	167630346	1_82	0	0.0151530446797391	13.459883401356	6.41874577707365e-07	1.47701426168018	1
ENSG00000197965.11	MPZL1	1	167720961	1_82	0	0.0126406347511664	11.7364550827942	4.66890242058548e-07	1.29761218483565	1
ENSG00000143199.17	ADCY10	1	167902779	1_82	0	0.0939460670618276	31.0201643975061	9.17131631626046e-06	-2.72040865873605	1
ENSG00000143158.10	MPC2	1	167936749	1_82	0	0.00856099055763693	8.03675399970972	2.16527801713167e-07	-0.896772580352329	1
ENSG00000143147.14	GPR161	1	168137980	1_82	0	0.0132082607825121	12.1538926974342	5.0520775275962e-07	1.32170299752363	1
ENSG00000143155.12	TIPRL	1	168178854	1_82	0	0.00631310364047355	5.14869733699516	1.0229378670884e-07	-0.368995240559847	2
ENSG00000213064.9	SFT2D2	1	168225689	1_82	0	0.00804180636065965	7.44332841302398	1.88377819874289e-07	0.782862863447914	1
ENSG00000143178.12	TBX19	1	168281906	1_82	0	0.00708332808951939	6.23991122083074	1.39099235341231e-07	-0.621539149700397	1
ENSG00000143196.4	DPT	1	168729632	1_82	0	0.00867696017938646	8.16441152888416	2.22946914041213e-07	-0.881219172830997	1
ENSG00000143153.12	ATP1B1	1	169128225	1_83	0	0.119310821018054	25.1119776740755	9.42908877207207e-06	-2.7708341610058	1
ENSG00000143156.13	NME7	1	169330256	1_83	0	0.0162137977693749	5.8311530154341	2.97541921595099e-07	1.00741778204985	2
ENSG00000117477.12	CCDC181	1	169464882	1_83	0	0.0155515313339765	5.43430760142004	2.65966140290761e-07	0.765608108312826	1
ENSG00000000460.16	C1orf112	1	169662225	1_83	0	0.0198070717518306	7.73717764184955	4.82293952896812e-07	0.989479041724561	1
ENSG00000188404.8	SELL	1	169633003	1_83	0	0.0417474323785989	14.8710001179931	1.9537946708084e-06	1.70964544443009	1
ENSG00000007908.15	SELE	1	169764425	1_83	0	0.0162472774710485	5.85062356298749	2.99151873482355e-07	0.555032583154344	2
ENSG00000171806.11	METTL18	1	169793984	1_83	0	0.0162067280020158	5.82679152608652	2.97189729752371e-07	0.576996230336915	2
ENSG00000000457.13	SCYL3	1	169891332	1_83	0	0.0347600976231144	13.1120390499632	1.4343667032195e-06	1.61157975035887	2
ENSG00000120370.12	GORAB	1	170532434	1_83	0	0.0157783461216238	5.5719370516063	2.76679290797737e-07	0.433217562313342	1
ENSG00000116132.11	PRRX1	1	170663243	1_84	0	0.00861002526140275	4.87737625567097	1.32159887116112e-07	0.0845859872791603	3
ENSG00000007933.12	FMO3	1	171094121	1_84	0	0.0101775143418733	6.46452391114367	2.07055724928868e-07	0.697612646952604	1
ENSG00000094963.13	FMO2	1	171187688	1_84	0	0.024468036021165	14.812033417561	1.14057216339553e-06	1.70694072631869	1
ENSG00000034971.16	MYOC	1	171652737	1_84	0	0.0222402570933339	13.9009273440074	9.72954543346362e-07	1.47913359443012	1
ENSG00000117533.14	VAMP4	1	171742012	1_84	0	0.00851883277090615	4.77636366721234	1.28052025573286e-07	0.0587080840161059	2
ENSG00000197959.13	DNM3	1	171840580	1_84	0	0.00884398479658677	5.13172791807234	1.42830377234123e-07	-0.466870015612488	3
ENSG00000135845.9	PIGC	1	172443657	1_84	0	0.00847821528966375	4.73102726042309	1.26231826051395e-07	-0.0865435900720026	1
ENSG00000094975.13	SUCO	1	172528734	1_84	0	0.0171065908112685	11.4001984143876	6.13740596317279e-07	1.29494668247545	2
ENSG00000120337.8	TNFSF18	1	173051434	1_84	0	0.0158858593831079	10.6956056072717	5.34718325164431e-07	-1.16623947215431	1
ENSG00000162753.11	SLC9C2	1	173611164	1_85	0	0.023969017198846	8.70316523405871	6.56502568589386e-07	1.13670275619412	1
ENSG00000183831.6	ANKRD45	1	173677634	1_85	0	0.0222097974544134	7.9757408719024	5.57473987153077e-07	-1.04430322068784	1
ENSG00000076321.10	KLHL20	1	173714815	1_85	0	0.0228472545983488	8.24570961631522	5.92885776254608e-07	1.35243015162165	2
ENSG00000117593.9	DARS2	1	173823772	1_85	0	0.0211554148572678	7.51187178063422	5.00125140435431e-07	-1.25281531943502	1
ENSG00000185278.15	ZBTB37	1	173868168	1_85	0	0.023964371867308	8.70130326391261	6.56234908597917e-07	1.42154921295766	1
ENSG00000117601.13	SERPINC1	1	173898583	1_85	0	0.0158182433746058	4.74287478194181	2.36107012330406e-07	0.163488437331538	2
ENSG00000152061.23	RABGAP1L	1	174159319	1_85	0	0.015807159818138	4.73620585030718	2.35609820198662e-07	0.154872028902791	1
ENSG00000120333.4	MRPS14	1	175022306	1_85	0	0.0221995835322584	7.97132211897415	5.56908901989293e-07	1.288397030425	1
ENSG00000152092.15	ASTN1	1	176926245	1_86	0	0.0112645142959654	8.85968826930013	3.14079713134463e-07	-1.36503761185646	1
ENSG00000116147.16	TNR	1	175744070	1_86	0	0.0218340471641323	15.1567589650372	1.0414767087055e-06	1.57938726619622	1
ENSG00000235750.9	KIAA0040	1	175193171	1_86	0	0.028113725183863	17.570801450601	1.55460099083699e-06	1.83875510449135	1
ENSG00000198797.6	BRINP2	1	177170676	1_86	0	0.0102365312608633	7.95108842935345	2.56146469485719e-07	-0.925122982840597	1
ENSG00000120341.18	SEC16B	1	177966530	1_87	0	0.0151921913061081	4.78958895547144	2.28995863747253e-07	0.0108701501492697	2
ENSG00000075391.16	RASAL2	1	178093563	1_87	0	0.0227491407213161	8.63547570853862	6.18244466124901e-07	0.907467958309506	2
ENSG00000116191.17	RALGPS2	1	178725006	1_87	0	0.0152320379155082	4.81450487717186	2.30790865995333e-07	0.178345913938498	2
ENSG00000116194.12	ANGPTL1	1	178868209	1_87	0	0.0167973665922799	5.74543552638177	3.03719817119354e-07	0.754679850437298	1
ENSG00000143340.6	FAM163A	1	179743304	1_89	0	0.0153876098618828	11.9030971344137	5.76421429320963e-07	-1.29750358661641	1
ENSG00000162779.21	AXDND1	1	179358896	1_89	0	0.00799567033728477	5.68588543162806	1.43074408148656e-07	-0.534417795572639	2
ENSG00000116199.11	FAM20B	1	179026386	1_89	0	0.00752298955989739	5.10799633684345	1.20934443355764e-07	-0.300387440186157	1
ENSG00000186283.13	TOR3A	1	179095990	1_89	0	0.00870194964980564	6.4888066037286	1.7770120392811e-07	0.698238610883842	2
ENSG00000143322.19	ABL2	1	179226558	1_89	0	0.00792328443965995	5.59960829581948	1.39627791557171e-07	-0.219561695839627	2
ENSG00000169905.12	TOR1AIP2	1	179878267	1_89	0	0.0374558463119533	20.3984415348025	2.40450440004194e-06	-2.4458039555248	1
ENSG00000135837.15	CEP350	1	179954679	1_89	0	0.0755757620067323	27.1857581971015	6.46595917431949e-06	2.89984578459506	2
ENSG00000230124.6	ACBD6	1	180502528	1_89	0	0.00722664173632448	4.72693432265435	1.07504109660173e-07	0.113203551781331	2
ENSG00000153029.14	MR1	1	181053759	1_89	0	0.0500656536131673	23.1910650548288	3.65400854105845e-06	-2.23988874213135	1
ENSG00000198216.10	CACNA1E	1	181412848	1_90	0	0.0138005354763489	4.79125151801925	2.08091279891159e-07	0.189668738547622	1
ENSG00000135828.11	RNASEL	1	182589002	1_90	0	0.0282315400636094	11.6131261785263	1.03179326451537e-06	-1.30367612325998	1
ENSG00000143333.6	RGS16	1	182604092	1_90	0	0.0207115085035569	8.65581364688402	5.64194181513505e-07	-1.0774818671444	1
ENSG00000135838.13	NPL	1	182784538	1_90	0	0.0337483399269944	13.3219364145324	1.41490976857394e-06	1.60274071443914	1
ENSG00000058085.14	LAMC2	1	183186170	1_91	0	0.0116817411251409	5.66166128693992	2.08142341220769e-07	-0.582283830306378	1
ENSG00000157064.10	NMNAT2	1	183418808	1_91	0	0.0164381291310806	8.88504625794444	4.59643427694742e-07	1.13526406944652	2
ENSG00000116698.21	SMG7	1	183468867	1_91	0	0.0154983692861332	8.32660036363551	4.06127782289677e-07	1.01455099406808	2
ENSG00000116701.14	NCF2	1	183590726	1_91	0	0.0154526686976896	8.39762995369	4.08384453130932e-07	1.0683606604285	1
ENSG00000143344.15	RGL1	1	183636108	1_91	0	0.0115798296249531	5.57636044553789	2.03217910354099e-07	-0.426703710425568	1
ENSG00000198756.10	COLGALT2	1	183966697	1_91	0	0.0160141128553807	8.94858345191437	4.50989209560694e-07	-1.35008215214993	1
ENSG00000198860.11	TSEN15	1	184051811	1_91	0	0.0183913844035476	9.96343002127604	5.76676521771981e-07	-1.19336898892718	1
ENSG00000135842.16	FAM129A	1	184974705	1_92	0	0.0550196937298456	21.6053281892422	3.74100259919594e-06	2.84070635672942	1
ENSG00000121486.11	TRMT1L	1	185156912	1_92	0	0.0136638180598958	6.87162983652268	2.95488648014494e-07	-0.991379767451248	1
ENSG00000116668.12	SWT1	1	185156912	1_92	0	0.0136638180598958	6.87162983652268	2.95488648014494e-07	0.991379767451248	1
ENSG00000116679.15	IVNS1ABP	1	185317057	1_92	0	0.0124980393509678	5.7782791759305	2.27273804646542e-07	-0.349980605872637	1
ENSG00000157181.15	C1orf27	1	186369764	1_92	0	0.0138695293653979	6.78215131478621	2.96031668589536e-07	0.915571151844736	2
ENSG00000262180.1	OCLM	1	186400270	1_92	0	0.0187421648644242	9.79473338416043	5.77725246225112e-07	1.02040646932444	1
ENSG00000073756.11	PTGS2	1	186680089	1_92	0	0.0138927866875874	6.88701771991579	3.01113024844454e-07	-0.882830676168725	1
ENSG00000162670.10	BRINP3	1	190476968	1_95	0	0.0133114009389198	5.88435412934321	2.46508295984553e-07	-0.969621975883362	1
ENSG00000150681.9	RGS18	1	192158507	1_96	0	0.00689690929499376	5.08541126223158	1.10379791295628e-07	0.304492604282425	1
ENSG00000090104.11	RGS1	1	192575665	1_96	0	0.0177466350568121	13.9727372965592	7.80380638943156e-07	-1.49935767532355	2
ENSG00000116747.12	TROVE2	1	193058704	1_96	0	0.0092806871573311	8.01251834702042	2.34022785302694e-07	-1.0362985894699	1
ENSG00000023572.8	GLRX2	1	193105978	1_96	0	0.00836670505693093	7.64407588216288	2.01274345370494e-07	1.72188495154957	2
ENSG00000134371.10	CDC73	1	193121735	1_96	0	0.0178282120333169	12.1188082963166	6.79949532965289e-07	2.60579432284138	1
ENSG00000162687.16	KCNT2	1	196608415	1_98	0	0.00838972447163711	4.88580193203768	1.29000837228763e-07	0.133127312050355	1
ENSG00000213047.12	DENND1B	1	197774968	1_99	0	0.011336760879169	5.23633468795955	1.86820855884412e-07	0.470235947759607	1
ENSG00000203724.10	C1orf53	1	197902889	1_99	0	0.0239801915382808	12.3674203177719	9.33341855821156e-07	-1.39579768184451	1
ENSG00000151414.14	NEK7	1	198156916	1_99	0	0.0214207171835593	11.2905208199631	7.61126699709579e-07	-1.60911809841698	1
ENSG00000081237.18	PTPRC	1	198638643	1_99	0	0.0109807290649049	4.93333687871604	1.70482938534478e-07	-0.23525392193755	1
ENSG00000081248.10	CACNA1S	1	201112815	1_101	0	0.0133705342908814	5.1936413060632	2.18539370636581e-07	0.329843728281766	1
ENSG00000163362.10	C1orf106	1	200891082	1_101	0	0.0185083059777169	8.28737805546942	4.82717224027532e-07	1.00081392962441	1
ENSG00000170128.4	GPR25	1	200872533	1_101	0	0.01772097528145	7.87337849299475	4.39094222750492e-07	0.818204472937124	1
ENSG00000162702.7	ZNF281	1	200413761	1_101	0	0.0141010818080723	5.69935395428348	2.52922249169205e-07	0.584028600774166	1
ENSG00000118197.13	DDX59	1	200620065	1_101	0	0.0127367123311168	4.73209945429563	1.89679404418507e-07	0.00984517371229463	1
ENSG00000118200.14	CAMSAP2	1	200733267	1_101	0	0.0141383565300657	5.724466292147	2.54708187411386e-07	-0.591965348715808	2
ENSG00000116852.14	KIF21B	1	201018995	1_101	0	0.0153261190957348	6.49156666303654	3.13105496061732e-07	-0.435940796870491	1
ENSG00000116857.16	TMEM9	1	201153688	1_101	0	0.0136563780266408	5.39471402022987	2.31853112803862e-07	0.480062549118895	2
ENSG00000081277.12	PKP1	1	201283573	1_101	0	0.0159709970928856	6.88372630880062	3.45990838403529e-07	-0.794391227710872	1
ENSG00000174307.6	PHLDA3	1	201469321	1_101	0	0.0129558931678919	4.89423963581978	1.99554516574908e-07	-0.187050629873062	1
ENSG00000159176.13	CSRP1	1	201509157	1_101	0	0.0129361503082904	4.8797465336228	1.98660393339828e-07	0.199736883805061	1
ENSG00000134369.15	NAV1	1	201622146	1_102	0	0.0108957352033043	5.51517559987859	1.89114512912511e-07	0.469998467716914	1
ENSG00000198700.9	IPO9	1	201828710	1_102	0	0.010422846600683	5.0938887435501	1.6708781313522e-07	0.043532338790947	2
ENSG00000198892.6	SHISA4	1	201887834	1_102	0	0.0171816655824332	9.84511575962359	5.32347308302005e-07	1.09338158338429	2
ENSG00000134375.10	TIMM17A	1	201954677	1_102	0	0.0132076401876229	7.34313900455364	3.05222083183355e-07	-1.0061323283566	2
ENSG00000176393.10	RNPEP	1	201981821	1_102	0	0.0106225318418006	5.2740606637544	1.76312107278962e-07	-0.431830704397714	1
ENSG00000143851.15	PTPN7	1	202161626	1_102	0	0.0133565877867086	7.44972003370938	3.1314425504208e-07	0.890972757205541	2
ENSG00000133067.17	LGR6	1	202216851	1_102	0	0.0144003083956304	8.1650131775282	3.70030614282722e-07	-0.969850061224654	1
ENSG00000077152.9	UBE2T	1	202333104	1_102	0	0.0261445404406961	13.8483024524725	1.13942705207065e-06	1.5260951828904	1
ENSG00000077157.21	PPP1R12B	1	202348568	1_102	0	0.026176658954689	13.8600019458056	1.14179064322299e-06	-1.58133995154409	2
ENSG00000143858.11	SYT2	1	202710717	1_102	0	0.0148494883091724	8.45710598776159	3.95223023139591e-07	-1.0850801280761	1
ENSG00000117139.16	KDM5B	1	202808833	1_102	0	0.0137421053991723	7.72019655192898	3.33880154833408e-07	0.84132586215874	1
ENSG00000183155.4	RABIF	1	202889900	1_102	0	0.0195985876274185	11.0986694173131	6.84549195676406e-07	-1.28919608647526	1
ENSG00000159346.12	ADIPOR1	1	202958751	1_102	0	0.0161037506718887	9.22849051337653	4.67699258877326e-07	1.0095782646322	1
ENSG00000143847.15	PPFIA4	1	203025545	1_102	0	0.0137507155539889	7.72614929901178	3.34346951850682e-07	0.999354258764492	2
ENSG00000133055.8	MYBPH	1	203175705	1_102	0	0.0150211989033134	8.56645827936993	4.04962561325276e-07	-0.953380816143879	1
ENSG00000133048.12	CHI3L1	1	203186284	1_102	0	0.0198442092759568	11.2173543665804	7.00540441892122e-07	1.27898631163169	2
ENSG00000133063.15	CHIT1	1	203274075	1_102	0	0.0514121195559476	20.3398471073569	3.29095668735288e-06	2.14382041757021	1
ENSG00000159388.5	BTG2	1	203305808	1_102	0	0.0130354166468589	7.21839268042133	2.96124536937155e-07	-0.784694670172339	1
ENSG00000122176.10	FMOD	1	203350688	1_102	0	0.024798713840422	13.3434837880843	1.04137551720832e-06	-1.4086440313746	1
ENSG00000174567.7	GOLT1A	1	204213637	1_103	0	0.0116310046713846	5.95304577205802	2.17904111934934e-07	-0.869066263691366	2
ENSG00000188783.5	PRELP	1	203475432	1_103	0	0.010334489902055	4.84701804364051	1.57642261079581e-07	-0.218754265999944	1
ENSG00000188770.9	OPTC	1	203493789	1_103	0	0.0546392335969881	20.7074705740639	3.5607429706598e-06	1.9973307318718	2
ENSG00000257315.2	ZBED6	1	203795675	1_103	0	0.0122387503792145	6.40009975783263	2.46509008031952e-07	0.547408044863229	1
ENSG00000182004.12	SNRPE	1	203861428	1_103	0	0.0116195378007844	5.94626440903811	2.1744130388375e-07	-0.500732230457299	2
ENSG00000143842.14	SOX13	1	204077146	1_103	0	0.016168516413045	9.43284916255727	4.79978777628559e-07	1.43691375891037	1
ENSG00000143850.13	PLEKHA6	1	204328995	1_103	0	0.0193105337452222	11.0072767590699	6.68933795637567e-07	-1.37437106466209	1
ENSG00000158615.8	PPP1R15B	1	204412128	1_103	0	0.0176456135788451	9.97162864414609	5.53747571411674e-07	1.24788266276114	1
ENSG00000198625.12	MDM4	1	204517114	1_103	0	0.0134723383321311	7.30590299028197	3.09760370937288e-07	-0.884875795041022	1
ENSG00000184144.11	CNTN2	1	205042978	1_104	0	0.0242567445708298	10.4415493560014	7.97088299918296e-07	-1.50440054986727	1
ENSG00000174529.7	TMEM81	1	205084022	1_104	0	0.0133802084623443	4.77556847889729	2.01092989463063e-07	-0.282671455711417	2
ENSG00000133059.16	DSTYK	1	205210869	1_104	0	0.0182294685202699	7.71783942926711	4.42770542370269e-07	1.25932505636654	3
ENSG00000133069.15	TMCC2	1	205275825	1_104	0	0.0582475612358817	18.8560007840305	3.45649798375992e-06	-2.31117716862017	1
ENSG00000163545.8	NUAK2	1	205305547	1_104	0	0.0223783727329706	9.6723410899897	6.81191280399984e-07	-1.37509642891442	2
ENSG00000162873.14	KLHDC8A	1	205368932	1_104	0	0.0356929115280126	14.137449265338	1.58804208872107e-06	-1.61597035013198	1
ENSG00000174514.12	MFSD4A	1	205576857	1_104	0	0.0133837699370557	4.77809981440477	2.01253134979519e-07	0.221477859424429	1
ENSG00000158711.13	ELK4	1	205632336	1_104	0	0.0188849385377933	8.05431579973354	4.78688730407628e-07	-0.798528393473083	1
ENSG00000069275.12	NUCKS1	1	205750729	1_104	0	0.0203621446307485	8.7719798859076	5.62121399368276e-07	-1.0067139942261	1
ENSG00000117280.12	RAB29	1	205770138	1_104	0	0.0211346904136349	9.12698798112102	6.07061013834474e-07	-1.2163074715558	1
ENSG00000133065.10	SLC41A1	1	205813381	1_104	0	0.0265996783309656	11.3222643077866	9.47804240278003e-07	-1.42181282674523	2
ENSG00000162877.12	PM20D1	1	205830859	1_104	0	0.0333644191995439	13.4906114807019	1.41652478552691e-06	1.61846007307841	1
ENSG00000174502.18	SLC26A9	1	205943691	1_104	0	0.0496702578567231	17.3162142350872	2.70681352920511e-06	1.79745660883928	1
ENSG00000263528.7	IKBKE	1	206470431	1_105	0	0.0131538932672551	9.11597910240815	3.7736933646659e-07	1.0303177162577	2
ENSG00000266094.7	RASSF5	1	206507103	1_105	0	0.0108439238353623	7.37996982294156	2.51854675841218e-07	-0.808073745153641	2
ENSG00000143486.15	EIF2D	1	206605289	1_105	0	0.00823029454538915	4.80651715935691	1.24495842566811e-07	0.130685776882681	1
ENSG00000162889.10	MAPKAPK2	1	206684062	1_105	0	0.00817364536429322	4.76278054499875	1.22513891635589e-07	0.0686195502734957	1
ENSG00000162896.5	PIGR	1	206946508	1_105	0	0.0375351132119842	19.0597664692747	2.25146022463354e-06	1.92655559455234	1
ENSG00000196352.14	CD55	1	207321071	1_105	0	0.0434672863894875	16.2160136958469	2.21827612370963e-06	2.83200008698875	2
ENSG00000203710.10	CR1	1	207518704	1_105	0	0.0121416750507803	9.49877779044691	3.62957109308381e-07	-1.74819345979665	1
ENSG00000117335.19	CD46	1	207749736	1_105	0	0.0135608697817321	9.26411951809606	3.95367228822622e-07	-1.54097748243012	2
ENSG00000174059.16	CD34	1	207911570	1_105	0	0.0237413879896915	15.0184195954288	1.12212002557658e-06	1.83952656612148	1
ENSG00000143469.18	SYT14	1	209936838	1_106	0	0.00388720676368148	7.3233324006478	8.95891388951386e-08	-1.48037218648022	1
ENSG00000196878.14	LAMB3	1	209618270	1_106	0	0.0032066628473848	5.13051678509397	5.17753909082024e-08	-0.286029879901628	1
ENSG00000009790.14	TRAF3IP3	1	209756234	1_106	0	0.0033527304629799	5.65564568735887	5.96746400795237e-08	-1.0208066387213	2
ENSG00000162757.4	C1orf74	1	209785254	1_106	0	0.0123311102444829	17.2956690118938	6.71194701995094e-07	-1.64348671754385	1
ENSG00000117597.17	DIEXF	1	209827828	1_106	0	0.00766247666120368	12.2327113487614	2.94985634211137e-07	-1.27616101536859	2
ENSG00000054392.12	HHAT	1	210349840	1_106	0	0.011437783578551	17.8730077314784	6.4335175743002e-07	2.28907807594514	1
ENSG00000143473.12	KCNH1	1	211134467	1_107	0	0.0146456564785972	11.4965164236844	5.29887995876787e-07	1.20140051878947	2
ENSG00000117625.13	RCOR3	1	211258687	1_107	0	0.00831760872427712	6.12371637472745	1.60295941965897e-07	-0.547262981386099	1
ENSG00000082512.14	TRAF5	1	211326278	1_107	0	0.0076875226115164	5.37661488813641	1.3007813757172e-07	0.429858271922558	3
ENSG00000198570.5	RD3	1	211495400	1_107	0	0.0115907134377493	9.27328002018231	3.38261458052264e-07	-1.12241743636442	1
ENSG00000117650.12	NEK2	1	211675781	1_107	0	0.0144557392727046	11.3724380074163	5.17371925232117e-07	-1.16841974241852	1
ENSG00000143493.12	INTS7	1	212035474	1_107	0	0.0233411387275215	15.9360866906744	1.17061125971928e-06	1.8066800030361	2
ENSG00000143476.17	DTL	1	212035474	1_107	0	0.00991709630409399	7.79261884104788	2.4320748600417e-07	-0.969741451723401	1
ENSG00000066027.11	PPP2R5A	1	212283381	1_107	0	0.00743528225281609	5.06026352461147	1.18407597006226e-07	-0.336168988616283	1
ENSG00000065600.12	TMEM206	1	212391911	1_107	0	0.00717955802410353	4.72841953079265	1.06837246371817e-07	-0.0237594033002523	4
ENSG00000117691.9	NENF	1	212431624	1_107	0	0.00859999274383816	6.44045463940782	1.74310514315874e-07	0.646228014245325	1
ENSG00000185523.6	SPATA45	1	212844894	1_108	0	0.0130226155664187	5.32632011048326	2.18290310059065e-07	-0.488018369040474	3
ENSG00000117697.14	NSL1	1	212792127	1_108	0	0.0125405442821296	4.96788211663757	1.96063450568972e-07	0.429522288387432	1
ENSG00000203705.10	TATDN3	1	212788704	1_108	0	0.0160446538734134	7.31077547944665	3.69149915072539e-07	-0.756913674560978	1
ENSG00000162769.12	FLVCR1	1	212904839	1_108	0	0.0163516194077649	7.49110425143801	3.85492191013815e-07	0.787756821431918	1
ENSG00000143494.15	VASH2	1	212969114	1_108	0	0.0150975977034423	6.73198183542365	3.19859871152235e-07	-0.879938766583921	1
ENSG00000174606.13	ANGEL2	1	213016121	1_108	0	0.0164976794108501	7.57574404414681	3.93330049469058e-07	-0.860580632769384	1
ENSG00000143499.13	SMYD2	1	214275218	1_108	0	0.0191053714760862	8.97308383234534	5.39518306309349e-07	1.02360226721666	1
ENSG00000152104.11	PTPN14	1	214325078	1_108	0	0.0130596332890018	5.35329898416681	2.20019642930079e-07	-0.362073704241183	1
ENSG00000117724.12	CENPF	1	214602949	1_109	0	0.0152581535069039	7.87578759013027	3.78185565053395e-07	-0.908913862435142	2
ENSG00000136636.12	KCTD3	1	215567710	1_109	0	0.0185919737026798	9.75677587273128	5.70874703225642e-07	1.45830760169193	1
ENSG00000092978.10	GPATCH2	1	217631213	1_110	0	0.00657945563050422	6.62920953983763	1.37265274497495e-07	-0.638954502793395	1
ENSG00000162814.10	SPATA17	1	217631425	1_110	0	0.00533949391179578	4.78653171656418	8.04322115825823e-08	0.302805566898114	1
ENSG00000067533.5	RRP15	1	218284423	1_110	0	0.0114024672940347	15.7946989498132	5.66786061526745e-07	3.14176910496487	2
ENSG00000092969.11	TGFB2	1	218348267	1_110	0	0.0272562756509763	19.1967327515518	1.6466557131442e-06	-1.56157633936581	1
ENSG00000143353.11	LYPLAL1	1	219173067	1_111	0	0.0521799924035694	18.9876644028976	3.11806046282571e-06	2.2096669242344	1
ENSG00000196660.10	SLC30A10	1	219959023	1_112	0	0.00874031163604827	6.41855180120947	1.7655212206515e-07	-0.666101179001099	1
ENSG00000136628.17	EPRS	1	220024785	1_112	0	0.00919396103640158	6.89867741357572	1.99607782571168e-07	-0.758823183509225	1
ENSG00000067704.9	IARS2	1	220093626	1_112	0	0.00951817886917405	7.2275412576663	2.16497763914232e-07	0.926571176052471	1
ENSG00000116141.15	MARK1	1	220528008	1_112	0	0.00743513080648639	4.88464021219047	1.14295772579604e-07	-0.156197176490961	2
ENSG00000162817.6	C1orf115	1	220679434	1_112	0	0.00896159321216372	6.65585672912832	1.87714648705887e-07	-0.737838451095479	2
ENSG00000117791.15	MARC2	1	220757885	1_112	0	0.00742028263649763	4.86566738227172	1.13624461664192e-07	0.181033171848632	1
ENSG00000143512.12	HHIPL2	1	222544616	1_114	0	0.00711179527785988	4.83154682313736	1.08137023866095e-07	0.0166033959175935	2
ENSG00000143498.17	TAF1A	1	222584580	1_114	0	0.0274378954900657	17.6737041339048	1.52611531860629e-06	-1.86253078456694	1
ENSG00000154305.16	MIA3	1	222617179	1_114	0	0.00794571909142294	5.88293732037701	1.47108037601931e-07	-0.494985009554134	2
ENSG00000162819.11	BROX	1	222712777	1_114	0	0.00815661911276278	6.13140729127908	1.57390792563367e-07	0.709742844247095	1
ENSG00000186063.12	AIDA	1	222672069	1_114	0	0.0091909782526638	7.26403098566419	2.10110811558361e-07	0.704768940813679	1
ENSG00000197520.10	FAM177B	1	222736869	1_114	0	0.0143321318842793	11.4837498846026	5.17968673477601e-07	1.11962196608274	2
ENSG00000154309.8	DISP1	1	222872138	1_114	0	0.0581021679234219	24.8864370590468	4.55055151161089e-06	2.62532430094945	1
ENSG00000187554.11	TLR5	1	223142833	1_114	0	0.00717311429174672	4.91294524558014	1.10906920937707e-07	0.191109487852178	2
ENSG00000203697.11	CAPN8	1	223671486	1_114	0	0.00727767959560721	5.0501558307133	1.15666257683047e-07	-0.289235808597102	2
ENSG00000143514.16	TP53BP2	1	223802921	1_114	0	0.0175590061033116	13.4158862561472	7.41358499509126e-07	-1.32721051745597	1
ENSG00000143756.11	FBXO28	1	224116252	1_114	0	0.00704715993849747	4.74499020539703	1.05234567885965e-07	0.181683413064011	1
ENSG00000143753.12	DEGS1	1	224176106	1_114	0	0.00722324002667085	4.97896916914675	1.13182806177549e-07	-0.246850706863208	1
ENSG00000143771.11	CNIH4	1	224356827	1_114	0	0.0073078574535882	5.08939574369634	1.17048341231995e-07	-0.24947284282361	2
ENSG00000162923.14	WDR26	1	224436689	1_114	0	0.00719212840895478	4.93804194748767	1.11768952633598e-07	0.301237000233557	2
ENSG00000185155.11	MIXL1	1	226223248	1_115	0	0.071448267590992	23.4067991185453	5.26311312169295e-06	-2.53995953271657	1
ENSG00000185842.15	DNAH14	1	224895916	1_115	0	0.0153801179356152	8.66721120079819	4.19515507094045e-07	0.909545913402704	1
ENSG00000143819.12	EPHX1	1	225809711	1_115	0	0.0101836369161804	4.74964057545203	1.52220318557002e-07	-0.212368015372307	1
ENSG00000196187.11	TMEM63A	1	225877755	1_115	0	0.0103131545776538	4.86961245502964	1.58050145653521e-07	-0.100229581350117	1
ENSG00000243709.1	LEFTY1	1	225912195	1_115	0	0.010189558968656	4.75515951444543	1.52485816945837e-07	0.0194052197124813	2
ENSG00000143768.12	LEFTY2	1	225939743	1_115	0	0.015715031972185	8.87215982053731	4.3878684530196e-07	-0.807302495770639	1
ENSG00000143751.9	SDE2	1	225995099	1_115	0	0.0284644502355478	14.5370814628225	1.30223390380173e-06	-1.82693594081688	2
ENSG00000163041.9	H3F3A	1	226066225	1_115	0	0.023264993786231	12.6101182594516	9.23274995593382e-07	1.73445864955043	1
ENSG00000182827.8	ACBD3	1	226187566	1_115	0	0.0181035550670088	10.2189042341061	5.82206661526304e-07	-1.37160696311909	1
ENSG00000183814.15	LIN9	1	226309688	1_115	0	0.0110964918191954	5.56469926254175	1.94328442263755e-07	-0.499598273088222	1
ENSG00000203685.9	STUM	1	226549501	1_115	0	0.0135970194977186	7.49545893649052	3.20738374037182e-07	0.816004961502091	1
ENSG00000143772.9	ITPKB	1	226738931	1_116	0	0.0381275695917632	21.6498988130654	2.59778955937544e-06	-2.03734695622558	2
ENSG00000143801.16	PSEN2	1	226870643	1_116	0	0.00792193382298267	6.6789378900415	1.66512786535245e-07	-0.89523160652424	1
ENSG00000143776.18	CDC42BPA	1	227318012	1_116	0	0.00668098491762237	5.06351875450046	1.06463781506812e-07	-0.167122839713362	1
ENSG00000181450.17	ZNF678	1	227563411	1_116	0	0.00654069188550865	4.86235135210889	1.00087306637306e-07	-0.287766444583618	1
ENSG00000143740.14	SNAP47	1	227729944	1_116	0	0.00826631522428034	7.08256169100301	1.84251614561085e-07	-1.08774120987891	2
ENSG00000143816.7	WNT9A	1	227947502	1_116	0	0.0383998426691151	21.7173291118487	2.62448945123707e-06	-1.6581846447503	1
ENSG00000162910.18	MRPL55	1	228109044	1_116	0	0.0239332163301313	17.1918312155747	1.29488791830615e-06	-2.46372902021209	1
ENSG00000143774.16	GUK1	1	228140298	1_116	0	0.00827239270698221	7.08955763972875	1.84569210504422e-07	-1.22046000470987	1
ENSG00000181873.12	IBA57	1	228165950	1_116	0	0.00646356592158148	4.74996325334057	9.66209728691264e-08	-0.525118978434718	1
ENSG00000154358.20	OBSCN	1	228210617	1_116	0	0.0419861396404528	22.5744701708897	2.98285735790647e-06	-3.12719259935661	1
ENSG00000162931.11	TRIM17	1	228416547	1_116	0	0.0326023623116244	20.1485926424985	2.06729645386074e-06	2.49467757855231	1
ENSG00000181218.5	HIST3H2A	1	228457362	1_116	0	0.00652607995159382	4.84112939614581	9.94278514047303e-08	0.540694967487954	1
ENSG00000196890.4	HIST3H2BB	1	228458562	1_116	0	0.0134904507643828	11.7328820443272	4.98127065413204e-07	-1.59727205681199	1
ENSG00000168159.11	RNF187	1	228486817	1_116	0	0.00718066761549507	5.74736121555027	1.29880003257407e-07	0.587547609041976	2
ENSG00000168118.11	RAB4A	1	229270336	1_117	0	0.0104344680697144	4.92060910228916	1.61583925179171e-07	0.198703683799804	2
ENSG00000143632.14	ACTA1	1	229433845	1_117	0	0.136095488700327	29.7055245008488	1.27230117450687e-05	2.85015556688534	2
ENSG00000069248.11	NUP133	1	229508410	1_117	0	0.0239496531068067	12.826928788888	9.66787184172598e-07	-1.79036938616303	1
ENSG00000135763.9	URB2	1	229626307	1_117	0	0.0214448370402432	11.7729940838929	7.94545275920462e-07	-1.30087286834192	1
ENSG00000177614.10	PGBD5	1	230389318	1_117	0	0.015325562801259	8.57339579275411	4.13502632986218e-07	-1.04575548369217	1
ENSG00000135744.7	AGT	1	230689701	1_118	0	0.00914498026597743	8.68026917888147	2.49818697307487e-07	0.768693565203521	1
ENSG00000135773.12	CAPN9	1	230752680	1_118	0	0.00825847665667845	8.0560435291186	2.09377843962346e-07	0.425454092881509	2
ENSG00000119280.16	C1orf198	1	230839708	1_118	0	0.00588596800312891	5.65168905808147	1.04689983318861e-07	-0.139040384154551	2
ENSG00000143643.12	TTC13	1	230978719	1_118	0	0.0111847325830183	11.4712532748503	4.03780598422911e-07	-1.96589172388659	2
ENSG00000173409.13	ARV1	1	230979465	1_118	0	0.00567697383505694	5.0652486095537	9.0495426727893e-08	-0.1635594338609	1
ENSG00000182118.7	FAM89A	1	231037850	1_118	0	0.00544032386619198	4.79221453996541	8.20483743200276e-08	-0.567065867429361	3
ENSG00000119283.15	TRIM67	1	231162257	1_118	0	0.00646483651461816	6.65619811071828	1.35423102760953e-07	0.790049498540714	1
ENSG00000143633.12	C1orf131	1	231228825	1_118	0	0.00554234178218827	5.1443682965594	8.9729310576691e-08	0.507441975472544	1
ENSG00000116906.11	GNPAT	1	231240905	1_118	0	0.00544185633851202	4.74620830547249	8.12835833727785e-08	-0.0293054839473157	2
ENSG00000116903.7	EXOC8	1	231337950	1_118	0	0.00911827914857621	9.22178867688729	2.64628748670473e-07	1.04487516843674	2
ENSG00000116918.13	TSNAX	1	231528861	1_118	0	0.00610927622957014	6.11751366162378	1.17617971125552e-07	-0.599584923593432	1
ENSG00000162946.21	DISC1	1	231627258	1_118	0	0.0381688687066194	22.484662138362	2.70087588849184e-06	-2.23716293338472	1
ENSG00000116991.10	SIPA1L2	1	232561778	1_119	0	0.0103432178142118	5.38022981332199	1.75131985276992e-07	-0.260003096758519	1
ENSG00000212916.4	MAP10	1	232804701	1_119	0	0.0101617759241605	5.21226000652319	1.66688124287191e-07	-0.385313984280607	2
ENSG00000135749.18	PCNX2	1	233295041	1_120	0	0.0267241204866183	10.1283878921584	8.51829586300242e-07	1.2497585779186	2
ENSG00000143674.10	MAP3K21	1	233379188	1_120	0	0.0152267674231314	4.76631726485152	2.28401859478559e-07	-0.163559348309889	2
ENSG00000183780.12	SLC35F3	1	233904391	1_120	0	0.0152557654266936	4.78441638196543	2.29705791357134e-07	-0.175157492713233	2
ENSG00000173726.10	TOMM20	1	235129236	1_122	0	0.00898189468952104	10.4016278902246	2.94020929113661e-07	1.1412990920324	1
ENSG00000188739.14	RBM34	1	235161669	1_122	0	0.00505120074405463	4.94941724231877	7.86787894315646e-08	-0.202389940457957	1
ENSG00000116957.12	TBCE	1	235368136	1_122	0	0.0105931005684824	11.9203684104159	3.97394403799469e-07	-1.39093715101162	1
ENSG00000162885.12	B3GALNT2	1	235504390	1_122	0	0.00517380018166636	5.16012316271176	8.40192292045384e-08	0.444861986180819	2
ENSG00000168243.10	GNG4	1	235647113	1_122	0	0.00641198407780452	7.20487292516897	1.45387722825797e-07	0.762110424604925	1
ENSG00000143669.13	LYST	1	235883940	1_122	0	0.0144337393444578	14.9144374394445	6.77477238587601e-07	1.59815579111486	1
ENSG00000116962.14	NID1	1	236065637	1_122	0	0.0174825737029076	16.7482349976803	9.2147463994336e-07	1.73023951402836	1
ENSG00000077585.13	GPR137B	1	236202063	1_122	0	0.00624779061831049	7.00819382984377	1.37797565605466e-07	-0.742797237687296	1
ENSG00000116977.18	LGALS8	1	236517797	1_122	0	0.0107551914517443	11.6693042797303	3.949772517015e-07	-2.61219871552955	2
ENSG00000077522.12	ACTN2	1	236686652	1_122	0	0.00726369429232654	8.63051920629069	1.97289264961411e-07	-1.09552317920965	1
ENSG00000116984.12	MTR	1	236983781	1_122	0	0.00613864760311444	6.59129767233261	1.27336410108695e-07	-0.407579062964246	1
ENSG00000198626.15	RYR2	1	237008394	1_122	0	0.005782297452402	6.16946731829349	1.12268280359164e-07	-0.52263965324964	2
ENSG00000133019.11	CHRM3	1	239386955	1_124	0	0.0130156643513946	5.04989583461672	2.06851052049311e-07	0.335667819379707	1
ENSG00000155816.19	FMN2	1	240014481	1_125	0	0.0148794918536749	6.85116257125741	3.20819935129777e-07	-0.81324008872008	1
ENSG00000182901.16	RGS7	1	241357612	1_126	0	0.0144473721443504	5.34189982701318	2.42881017260838e-07	-0.401037174294519	1
ENSG00000117009.11	KMO	1	241532492	1_127	0	0.0134443688686324	9.38071069826105	3.9690368926071e-07	1.06124120577505	1
ENSG00000203668.2	CHML	1	241640356	1_127	0	0.00835377562655759	4.88789653566109	1.285031532089e-07	0.19803986799887	1
ENSG00000054277.13	OPN3	1	241653927	1_127	0	0.00921333612747766	5.80659783823027	1.68363380604809e-07	-0.517720899139642	2
ENSG00000174371.16	EXO1	1	241847755	1_127	0	0.0110077725474207	6.99560381570666	2.42344756116893e-07	0.359564652757777	1
ENSG00000143702.15	CEP170	1	243487724	1_128	0	0.0130785141430438	5.99868119156453	2.4690117765154e-07	0.57128471220065	1
ENSG00000054282.15	SDCCAG8	1	243251389	1_128	0	0.0537695647998723	19.5219356388675	3.30345482150665e-06	-2.10111135747434	1
ENSG00000117020.16	AKT3	1	243851993	1_128	0	0.013118731704443	6.02786238025555	2.48865189164819e-07	-0.475892511793322	2
ENSG00000035687.9	ADSS	1	244451195	1_129	0	0.0208715776281362	10.3056422110432	6.76923064432188e-07	1.35645660387886	2
ENSG00000179397.17	C1orf101	1	244454264	1_129	0	0.10519899494111	25.9327873088773	8.58558243457349e-06	-2.5825959695965	1
ENSG00000203666.12	EFCAB2	1	244970187	1_129	0	0.012423406238911	5.36859612003678	2.09899011599723e-07	-0.451641223822097	1
ENSG00000162849.15	KIF26B	1	245155106	1_129	0	0.0169638588155948	8.33084627294393	4.447569503095e-07	0.930530108000451	1
ENSG00000197472.14	ZNF695	1	247008034	1_130	0	0.0114724371899673	8.52632771003806	3.07841157355972e-07	0.994088481613288	1
ENSG00000185420.18	SMYD3	1	246507763	1_130	0	0.00829426707337677	5.44757417274032	1.42196904179767e-07	0.476203415996364	1
ENSG00000162852.13	CNST	1	246566688	1_130	0	0.00876644768902302	5.97279903930044	1.64782285463202e-07	0.569885030368312	1
ENSG00000143653.9	SCCPDH	1	246723744	1_130	0	0.00815295245838432	5.28457432653405	1.35591946118791e-07	-0.332908751433658	3
ENSG00000153207.14	AHCTF1	1	246932175	1_130	0	0.0215783710520591	14.5374029895134	9.87221170594338e-07	-1.66601277707197	1
ENSG00000277462.1	ZNF670	1	247078730	1_130	0	0.00930591864724917	6.53941852864598	1.9151701261949e-07	0.695408968021011	1
ENSG00000188295.14	ZNF669	1	247104366	1_130	0	0.00816725801022733	5.30120112804061	1.3625722218073e-07	0.42030059397615	1
ENSG00000196418.12	ZNF124	1	247123343	1_130	0	0.0133932558145813	9.99713776526368	4.21376988185162e-07	-1.1985357609389	1
ENSG00000203663.3	OR2L2	1	247965627	1_131	0	0.0146686529186887	9.64912717483394	4.4543797244386e-07	1.09775024599458	3
ENSG00000196071.4	OR2L13	1	247939716	1_131	0	0.0189224204307613	11.9841965208352	7.1366530426717e-07	1.30876392381554	3
ENSG00000189181.4	OR14I1	1	248680013	1_131	0	0.0490567435414088	19.6647697976035	3.03596357169973e-06	1.66518044800322	2
ENSG00000259823.5	LYPD8	1	248738222	1_131	0	0.0157298045984275	10.9372813224382	5.41429212661315e-07	-1.44504870671969	1
ENSG00000162714.12	ZNF496	1	247321312	1_131	0	0.00867890726756138	4.80066471437526	1.31121949302658e-07	0.212699559922261	3
ENSG00000162722.8	TRIM58	1	247857146	1_131	0	0.0095878407499066	6.11887446338557	1.846296000164e-07	-0.794915109875339	2
ENSG00000175137.10	SH3BP5L	1	248826595	1_131	0	0.0176459181946088	11.8090544787669	6.5579539293919e-07	1.49439843379962	2
ENSG00000171163.15	ZNF692	1	248859244	1_131	0	0.00941251266048349	5.41828206109907	1.60500413836382e-07	-0.0606140200524659	1
ENSG00000184731.5	FAM110C	2	47011	2_2	0	0.0196690176672656	24.8322648466769	1.53712071598629e-06	2.50901653643943	2
ENSG00000143727.15	ACP1	2	263270	2_2	0	0.00254354787972877	5.35219188783376	4.28430683113386e-08	0.151025783438855	1
ENSG00000151353.14	TMEM18	2	677213	2_2	0	0.00241718519817924	5.32330216297704	4.04948708553901e-08	-0.651708813964124	2
ENSG00000115705.20	TPO	2	1373971	2_2	0	0.00240383110192821	4.92684858276139	3.72719520689991e-08	-0.248935000999135	2
ENSG00000130508.10	PXDN	2	1760019	2_2	0	0.00236254185704188	4.73875960453015	3.52332871219928e-08	-0.134688731513595	2
ENSG00000171853.15	TRAPPC12	2	3379970	2_2	0	0.00260152635053001	5.64806515912453	4.62420310711209e-08	0.466463097976984	2
ENSG00000182551.13	ADI1	2	3519553	2_2	0	0.00611643661423766	13.6909934604375	2.6353749657505e-07	1.48614009299475	3
ENSG00000171865.9	RNASEH1	2	3558529	2_2	0	0.00245383957881939	5.08781089718463	3.929036848965e-08	-0.350174527296983	2
ENSG00000118004.17	COLEC11	2	3594575	2_2	0	0.00783331719445446	16.0305277384388	3.95186869621442e-07	1.65906259294029	4
ENSG00000151360.9	ALLC	2	3657240	2_2	0	0.00263529437339238	5.76919387962754	4.7846838025618e-08	0.49699408403445	1
ENSG00000214866.8	DCDC2C	2	3747106	2_2	0	0.009309883658559	17.6862487616195	5.18189915239496e-07	-1.74756429885536	1
ENSG00000176887.6	SOX11	2	5690406	2_4	0	0.115434519699484	24.1454783977996	8.77163372220102e-06	2.31943626201462	1
ENSG00000151692.14	RNF144A	2	6917071	2_5	0	0.0119595734405484	7.08663636615019	2.66725668496492e-07	-0.669253389661432	1
ENSG00000134313.15	KIDINS220	2	8837357	2_6	0	0.00875348592938174	4.7959842146973	1.32119754089295e-07	0.144797987980962	1
ENSG00000143797.11	MBOAT2	2	9003515	2_6	0	0.015509528908744	10.2293568665511	4.99293497610206e-07	-1.29496567205836	1
ENSG00000151693.9	ASAP2	2	9214540	2_6	0	0.00881248101853982	4.85970906832614	1.34777513171352e-07	-0.3173903851123	1
ENSG00000119185.12	ITGB1BP1	2	9420800	2_6	0	0.0129114762149559	8.48618682000724	3.44823981074025e-07	1.04784840711404	1
ENSG00000134330.18	IAH1	2	9473199	2_6	0	0.0125408571532253	8.20943191666487	3.24003200513676e-07	-0.974020241257555	1
ENSG00000151694.12	ADAM17	2	9555759	2_6	0	0.00875641584300113	4.79915866263107	1.32251455360244e-07	0.186660408222758	2
ENSG00000115750.16	TAF1B	2	9842495	2_6	0	0.00869989443788199	4.73772310307329	1.29715726230519e-07	0.0542451090707801	1
ENSG00000134317.17	GRHL1	2	9952004	2_6	0	0.00873619180077678	4.77721950353924	1.31342818209465e-07	-0.0228829082144908	1
ENSG00000205795.4	CYS1	2	10080534	2_6	0	0.0347519164003873	17.9307473107205	1.96103851261866e-06	-1.87054247570695	1
ENSG00000115761.15	NOL10	2	10695873	2_7	0	0.00772627809591853	4.72750279222678	1.14950563240669e-07	0.0256002811370804	1
ENSG00000143882.10	ATP6V1C2	2	10722013	2_7	0	0.00811778893484727	5.19629847990395	1.32751922249061e-07	-0.31236637222922	1
ENSG00000150873.11	C2orf50	2	11156148	2_7	0	0.00778474682638763	4.79899745721863	1.17572021831118e-07	-0.118958794674681	1
ENSG00000162976.12	PQLC3	2	11155741	2_7	0	0.0077842443468259	4.79838537282209	1.17549438283334e-07	-0.123851503723786	1
ENSG00000134318.13	ROCK2	2	11347918	2_7	0	0.00786919531626074	4.90132049132544	1.2138147199982e-07	0.195350821164881	2
ENSG00000169016.16	E2F6	2	11466521	2_7	0	0.0271227118575853	16.6734048448377	1.42320145550142e-06	-1.80450583912105	1
ENSG00000196208.13	GREB1	2	11582998	2_7	0	0.0111896890521239	8.24204892609583	2.90243284538996e-07	0.899470297071954	1
ENSG00000169006.6	NTSR2	2	11669965	2_7	0	0.0242937377186379	15.6211207535593	1.19430569074863e-06	-1.63071594722135	2
ENSG00000134324.11	LPIN1	2	11784824	2_7	0	0.00975102012035378	6.9355273465232	2.12832778505421e-07	0.696278022938382	2
ENSG00000151779.12	NBAS	2	15561827	2_9	0	0.0161486499440899	11.9026539295158	6.04907543928312e-07	1.96779744907679	1
ENSG00000079785.14	DDX1	2	15590379	2_9	0	0.0104594152903321	7.77499116745907	2.55927105556872e-07	0.879834331206895	2
ENSG00000197872.11	FAM49A	2	16666648	2_10	0	0.00993147234705949	9.70974587946353	3.03480279394962e-07	1.13651741028995	1
ENSG00000163032.11	VSNL1	2	17313471	2_10	0	0.00587754035685151	4.73533737991964	8.7590200449987e-08	0.44218449180735	2
ENSG00000178295.14	GEN1	2	17749607	2_10	0	0.0122091272640282	11.6705516305062	4.48420004463396e-07	1.53934101956084	3
ENSG00000163029.15	SMC6	2	17800052	2_10	0	0.00603736627471674	4.98964058416847	9.48038035266799e-08	-0.190000000000061	1
ENSG00000170745.11	KCNS3	2	17877838	2_10	0	0.00782687192912834	7.4502644919903	1.83513869272898e-07	-1.07653960968771	2
ENSG00000240857.1	RDH14	2	18547010	2_11	0	0.0220155720811496	10.2081864305021	7.07273753213279e-07	-1.04079343149534	2
ENSG00000183891.5	TTC32	2	19901956	2_12	0	0.00808816724442774	4.88824707462213	1.24426316809949e-07	-0.395537693058552	1
ENSG00000118965.14	WDR35	2	19990398	2_12	0	0.0196915517781687	13.3600214846215	8.27934675320753e-07	-1.43638013953354	1
ENSG00000068697.6	LAPTM4A	2	20052509	2_12	0	0.022906685152623	15.8579386853837	1.14318878325901e-06	-2.04908639964222	1
ENSG00000115884.10	SDC1	2	20225748	2_12	0	0.0118321027657055	8.36446392514423	3.11464833620798e-07	0.876453507585389	1
ENSG00000143878.9	RHOB	2	20447480	2_12	0	0.00949320276737786	6.42226567635315	1.91871291286944e-07	-0.676071029768432	1
ENSG00000118961.14	LDAH	2	20684786	2_12	0	0.022208868133024	14.2277860313304	9.94426580923286e-07	-1.80266051397168	3
ENSG00000173960.13	UBXN2A	2	23927186	2_14	0	0.00823894445761253	5.77011374032052	1.49611481273588e-07	0.733742821203434	1
ENSG00000205639.9	MFSD2B	2	24009112	2_14	1	0.556520869581901	28.771205560033	5.03904792298104e-05	-4.89762122276598	2
ENSG00000119782.13	FKBP1B	2	24049787	2_14	0	0.00796067420094371	11.9846134965945	3.00249889759442e-07	2.60578987444758	1
ENSG00000115128.6	SF3B6	2	24077362	2_14	0	0.00797733381831611	12.004862223614	3.0138658648093e-07	-2.6098828648972	1
ENSG00000219626.8	FAM228B	2	24077362	2_14	0	0.00797733381831611	12.004862223614	3.0138658648093e-07	2.6098828648972	1
ENSG00000176732.6	PFN4	2	24123824	2_14	0	0.00810249215432513	12.3099018236745	3.13893398499579e-07	2.65422156455459	1
ENSG00000198399.14	ITSN2	2	24360529	2_14	0	0.0147785821039039	11.0344120270348	5.13205070934869e-07	-1.81278519857259	1
ENSG00000173557.14	C2orf70	2	26557983	2_15	0	0.0105230230171803	7.89224478628516	2.6136657144615e-07	1.18932469838627	1
ENSG00000084676.15	NCOA1	2	24488615	2_15	0	0.0102235582296446	7.15893656144209	2.3033480238875e-07	0.200932809452474	1
ENSG00000119772.16	DNMT3A	2	25343038	2_15	0	0.0119734860310804	9.82037595630588	3.70047692028381e-07	-1.30610579656676	1
ENSG00000143970.16	ASXL2	2	25878763	2_15	0	0.0331530424985019	18.8225431237981	1.96386063468332e-06	-2.22650081651671	1
ENSG00000084731.14	KIF3C	2	25983137	2_15	0	0.00820269339168911	5.63421748565262	1.45445088140203e-07	-0.682015447386116	1
ENSG00000157833.12	GAREM2	2	26168095	2_15	0	0.00912466516513966	6.34116801879546	1.82093805042267e-07	-0.993491825692457	2
ENSG00000138029.13	HADHB	2	26241540	2_15	0	0.00775089163044518	4.96124860123291	1.21018461639677e-07	0.306970891841513	1
ENSG00000084754.10	HADHA	2	26244479	2_15	0	0.0124548637376911	9.18648185257817	3.6007848745455e-07	-1.41373989194636	2
ENSG00000157856.10	DRC1	2	26401975	2_15	0	0.00766118664174909	4.89139906044941	1.17933751082218e-07	0.316606996523796	1
ENSG00000171303.6	KCNK3	2	26696561	2_16	0	0.0104541918888831	28.2153691101564	9.28293217058604e-07	4.08566427184358	2
ENSG00000213699.8	SLC35F6	2	26717366	2_16	0	0.132251729979937	27.1252031068428	1.12897242424552e-05	-0.510367756628304	1
ENSG00000228474.5	OST4	2	27072299	2_16	0	0.0207064187569814	14.3341599483561	9.34084601358952e-07	1.97284086411751	1
ENSG00000138030.12	KHK	2	27086791	2_16	0	0.0323912618519758	14.8883021249737	1.51768630028686e-06	-1.25543289761224	2
ENSG00000138028.15	CGREF1	2	27101095	2_16	0	0.0101848807673539	6.10358907778801	1.95636646620324e-07	-0.0925697044147424	2
ENSG00000143994.13	ABHD1	2	27125819	2_16	0	0.00871444518368936	6.82678759600531	1.87225546448129e-07	0.971148779202556	1
ENSG00000138073.13	PREB	2	27134751	2_16	0	0.010427636082006	6.72754616290521	2.20775830081357e-07	-0.684946913545021	1
ENSG00000138085.16	ATRAID	2	27212382	2_16	0	0.0155181276157521	10.6566894652983	5.20439922342252e-07	1.86897855581858	2
ENSG00000138074.14	SLC5A6	2	27212382	2_16	0	0.0162209863766132	12.3234786920274	6.29099806692786e-07	-1.81826923076859	1
ENSG00000084774.13	CAD	2	27215949	2_16	0	0.0233308726902055	14.863319030736	1.09132915418849e-06	-2.59887666908249	2
ENSG00000115194.10	SLC30A3	2	27275976	2_16	0	0.0381745601626539	19.5593626982834	2.3498368803187e-06	2.92544255685675	2
ENSG00000163794.6	UCN	2	27308797	2_16	0	0.0146882723246143	9.27874893042573	4.2891290470558e-07	1.18581086302657	1
ENSG00000115234.10	SNX17	2	27369556	2_16	0	0.0509246104512077	19.2663387192037	3.08770556498571e-06	2.65347981856247	1
ENSG00000163795.13	ZNF513	2	27380806	2_16	0	0.00864979086193118	4.8162624570582	1.31106651654186e-07	-0.785085762221725	1
ENSG00000115241.10	PPM1G	2	27419867	2_16	0	0.0096101997598983	6.36285787571132	1.92439230440617e-07	-0.0275337973435031	1
ENSG00000157992.12	KRTCAP3	2	27444317	2_16	0	0.00926273437428426	5.25544744167356	1.53199688029841e-07	0.350512687466477	1
ENSG00000138002.14	IFT172	2	27489541	2_16	0	0.00886185766557246	4.96196243115732	1.38384425709304e-07	0.202898498927915	1
ENSG00000198522.13	GPN1	2	27628084	2_16	0	0.0601329388521386	21.3412323085621	4.03869350957045e-06	-3.08857247167689	2
ENSG00000176714.9	CCDC121	2	27629397	2_16	0	0.0104681115327038	6.83516634991393	2.25178231259034e-07	-1.00946430065861	2
ENSG00000158019.20	BRE	2	27889788	2_16	0	0.00899406556033366	5.05686994406505	1.43135317909458e-07	0.119082841842253	2
ENSG00000171174.13	RBKS	2	27891044	2_16	0	0.0249989646147818	14.9179760382721	1.17365620922137e-06	-2.26003369674119	1
ENSG00000163803.12	PLB1	2	28596747	2_17	0	0.0111774664090726	7.11986360575168	2.50451721427481e-07	-0.633039690458284	1
ENSG00000213639.9	PPP1CB	2	28751273	2_17	0	0.0225215186405469	13.7858213888121	9.77100629365427e-07	2.24644123276691	2
ENSG00000163806.15	SPDYA	2	28782736	2_17	0	0.0195813501531396	12.4521377323388	7.67353578844162e-07	-2.09046341909843	1
ENSG00000171103.10	TRMT61B	2	28869813	2_17	0	0.0206316789330482	12.9499528163965	8.40836838264871e-07	-2.20698890139967	1
ENSG00000179270.6	C2orf71	2	29063498	2_18	0	0.0158183175059647	5.48318672630958	2.72962066822939e-07	0.665745416291019	2
ENSG00000115295.19	CLIP4	2	29097582	2_18	0	0.0464000168715475	15.7752938862529	2.3035867447011e-06	-1.75619989055188	1
ENSG00000119801.12	YPEL5	2	30146010	2_18	0	0.131086650726447	25.9385413997558	1.07007197921136e-05	2.66796865820789	1
ENSG00000013016.15	EHD3	2	31234492	2_19	0	0.0147027886139599	6.85953839825989	3.17397556156512e-07	0.6526458784168	1
ENSG00000162959.13	MEMO1	2	32011261	2_20	0	0.0147440102209376	8.12518375685046	3.77014270026496e-07	0.96409338661355	1
ENSG00000162961.13	DPY30	2	32040056	2_20	0	0.0208500888531935	11.4244201537217	7.49637062952196e-07	1.73840969023278	1
ENSG00000119820.10	YIPF4	2	32304347	2_20	0	0.0166421576333291	9.27735811617725	4.8589555502139e-07	1.16451108029636	1
ENSG00000115760.13	BIRC6	2	32357173	2_20	0	0.0105257018716231	4.92299270455354	1.63075692278637e-07	0.235719573585882	1
ENSG00000049323.15	LTBP1	2	32947295	2_20	0	0.033893229507088	16.0681828591184	1.71391267900941e-06	-1.71860262060578	1
ENSG00000152689.17	RASGRP3	2	33536528	2_21	0	0.0118361799483513	10.2987366978907	3.83622867995127e-07	-1.23211037664637	1
ENSG00000171055.14	FEZ2	2	36427275	2_23	0	0.00507724082010497	8.29379739405198	1.32522664333922e-07	0.948437343313672	3
ENSG00000205221.12	VIT	2	36696897	2_23	0	0.00488644631959945	7.79747175878875	1.19910141738307e-07	0.767657489618352	1
ENSG00000008869.11	HEATR5B	2	37084196	2_23	0	0.00613233543629554	13.7000570702623	2.64397444095875e-07	-2.79284110409409	1
ENSG00000055332.16	EIF2AK2	2	37156965	2_23	0	0.0036404304486708	5.27641204509728	6.04505720422261e-08	-0.463714481292114	1
ENSG00000218739.9	CEBPZOS	2	37196980	2_23	0	0.00725205178040556	20.9614376925494	4.78399741743969e-07	-3.79799050924015	2
ENSG00000115816.14	CEBPZ	2	37231568	2_23	0	0.00539508386543619	8.49234891252306	1.44189953856152e-07	-0.921148217376095	2
ENSG00000003509.15	NDUFAF7	2	37451720	2_23	0	0.00472780025574038	8.44903992187475	1.25711629447309e-07	-1.3503758236237	1
ENSG00000115828.15	QPCT	2	37344154	2_23	0	0.00469916418392091	8.21880538919903	1.21545333558477e-07	-1.19344609286696	2
ENSG00000115841.19	RMDN2	2	37922508	2_24	0	0.0103873988051968	8.04749918247822	2.63073268606836e-07	1.65316154372554	1
ENSG00000119787.13	ATL2	2	38439125	2_24	0	0.00865881965372484	4.79553607339603	1.30678707435526e-07	0.0768806713802702	1
ENSG00000143889.15	HNRNPLL	2	38602595	2_24	0	0.00999598294971193	6.12740474981921	1.92757395359859e-07	0.501159128505151	1
ENSG00000143891.16	GALM	2	38689828	2_24	0	0.0133375898139394	9.01129633625475	3.78245354031171e-07	1.30253340311148	2
ENSG00000163214.20	DHX57	2	38875912	2_25	0	0.0116890331647374	5.03988459575923	1.85399328368105e-07	-0.316923838253164	1
ENSG00000188010.12	MORN2	2	38875912	2_25	0	0.0116890331647374	5.03988459575923	1.85399328368105e-07	-0.316923838253164	1
ENSG00000214694.10	ARHGEF33	2	38889976	2_25	0	0.0253116226124355	12.3962598931036	9.87460274992316e-07	1.65525361165917	1
ENSG00000115904.12	SOS1	2	39124428	2_25	0	0.0125672344892633	5.72809495281662	2.26547305301623e-07	0.705925913423749	1
ENSG00000143924.18	EML4	2	42168806	2_26	0	0.00464331426246312	8.02250628883844	1.17232254736883e-07	-0.945239574640602	2
ENSG00000115944.14	COX7A2L	2	42425044	2_26	0	0.00367308816856005	5.80290461502651	6.70788732312933e-08	-0.656698742582868	2
ENSG00000171126.7	KCNG3	2	42494311	2_26	0	0.0141350406995654	18.5828376175359	8.26643145443598e-07	-2.20350723297668	1
ENSG00000057935.13	MTA3	2	42494666	2_26	0	0.00942985963719045	14.7382616775415	4.37381555906139e-07	1.63659452810689	1
ENSG00000162881.6	OXER1	2	42764706	2_26	0	0.0064290556725104	11.1055009287478	2.24695468009956e-07	1.70886529372687	2
ENSG00000162882.14	HAAO	2	42786632	2_26	0	0.00757734953739009	12.6634774353696	3.01980761490485e-07	1.67797938116014	2
ENSG00000115970.18	THADA	2	43556002	2_27	0	0.00940722083079082	6.41794434748097	1.90005538109604e-07	0.843487960612393	1
ENSG00000152527.13	PLEKHH2	2	43636950	2_27	0	0.0115809150239836	7.92126714354036	2.88699817064818e-07	1.31918655662749	3
ENSG00000223658.7	C1GALT1C1L	2	43675895	2_27	0	0.0142599427505803	9.52736441191844	4.27562425895105e-07	-0.0210997821089437	2
ENSG00000138036.18	DYNC2LI1	2	43774077	2_27	0	0.0149554308998077	10.9833280460016	5.16942048383016e-07	-1.70323563239342	2
ENSG00000138075.11	ABCG5	2	43839108	2_27	0	0.00839247945874966	4.96916663809628	1.3124501638792e-07	-0.00225961538461424	1
ENSG00000138079.13	SLC3A1	2	44275649	2_28	0	0.013777604869067	12.1805792943427	5.281419229775e-07	1.62906709421849	1
ENSG00000138078.15	PREPL	2	44370610	2_28	0	0.00635044110246918	4.83015109826823	9.65325064848254e-08	0.00221306662222615	1
ENSG00000143919.14	CAMKMT	2	44362007	2_28	0	0.0105695401125327	9.66245462296901	3.21404928727877e-07	-1.09959714467457	1
ENSG00000068784.12	SRBD1	2	45612533	2_28	0	0.0116829484991892	10.6135084855959	3.90229778485635e-07	1.1274383857365	1
ENSG00000116016.13	EPAS1	2	46321211	2_29	0	0.0120242372583169	4.90758914368327	1.85709751033781e-07	-0.296759382918434	1
ENSG00000250565.6	ATP6V1E2	2	46541996	2_29	0	0.0123433341944921	5.11478658777314	1.98686783443764e-07	-0.138291863581484	2
ENSG00000119729.11	RHOQ	2	46542063	2_29	0	0.0122495959136074	5.07953608213929	1.95818980830437e-07	0.458057579420316	1
ENSG00000151665.12	PIGF	2	46617108	2_29	0	0.0118195365145048	4.73037831477178	1.75956492188507e-07	-0.0649029871726134	1
ENSG00000119878.5	CRIPT	2	46617930	2_29	0	0.01889196728882	9.17100938426587	5.45259569645109e-07	1.13022506817336	1
ENSG00000171150.7	SOCS5	2	46698925	2_29	0	0.0124777879783384	5.25386350428301	2.06312414237345e-07	0.529400372003948	1
ENSG00000180398.11	MCFD2	2	46941864	2_29	0	0.016050625864614	7.63048584630778	3.85436763925297e-07	-0.871367274439382	1
ENSG00000119888.10	EPCAM	2	47345021	2_30	0	0.0137474502690638	5.44645300391949	2.35637763219901e-07	-0.417583204226235	2
ENSG00000116062.14	MSH6	2	47797737	2_30	0	0.0688057407166306	20.886503075087	4.52271667724574e-06	2.09637859126068	1
ENSG00000170802.15	FOXN2	2	48327816	2_31	0	0.0108521926590481	5.66910904745146	1.93616016125984e-07	0.596447327440623	1
ENSG00000162869.15	PPP1R21	2	48440788	2_31	0	0.0120350043582737	6.65163393104822	2.51932134134603e-07	-0.717183188667629	2
ENSG00000243244.5	STON1	2	48529416	2_31	0	0.0101393908320648	5.02410977360039	1.60317140233423e-07	0.258542371543406	4
ENSG00000242441.7	GTF2A1L	2	48595242	2_31	0	0.013431959429128	7.69516651216079	3.25286745066083e-07	-0.758421912016218	2
ENSG00000068912.13	ERLEC1	2	53787421	2_35	0	0.0241988268360708	9.17417935404294	6.98667452027483e-07	-1.21268890523214	1
ENSG00000115239.21	ASB3	2	53785773	2_35	0	0.0185525587701979	6.64062235610963	3.87723007522845e-07	-0.700701955717225	2
ENSG00000119737.5	GPR75	2	53856276	2_35	0	0.0256244540790074	9.72084298126156	7.83912380591836e-07	-1.52849019614496	1
ENSG00000068878.14	PSME4	2	53970692	2_35	0	0.030418297886661	11.3606819650065	1.08754762554424e-06	-1.66898112677501	1
ENSG00000170634.12	ACYP2	2	54051530	2_35	0	0.0185302531473663	6.62916531573989	3.86588717864765e-07	0.885700142609974	1
ENSG00000177994.15	C2orf73	2	54320207	2_35	0	0.0159230768230366	5.18564017080921	2.59859346590191e-07	0.189066858848555	2
ENSG00000055813.5	CCDC85A	2	56183915	2_37	0	0.0195085334891187	10.2130373135128	6.27030282722746e-07	1.20069569195684	1
ENSG00000028116.16	VRK2	2	57907323	2_38	0	0.0767996970214124	23.6999945790566	5.72818092952618e-06	-2.33304836367532	1
ENSG00000162924.13	REL	2	60881694	2_40	0	0.00796032789822587	5.24306396862962	1.31348490913302e-07	0.750740988246588	1
ENSG00000162928.8	PEX13	2	61020375	2_40	0	0.0101888006872165	8.72341023092361	2.79716661806636e-07	1.83840224675562	1
ENSG00000162927.13	PUS10	2	61018416	2_40	0	0.00777350340116378	4.73432941688035	1.15820181097167e-07	-0.114038497652648	1
ENSG00000162929.13	KIAA1841	2	61065721	2_40	0	0.0390290132950202	26.1358876025197	3.21021263214907e-06	-3.49939965458241	1
ENSG00000237651.6	C2orf74	2	61145163	2_40	0	0.00799883337126917	6.03034874874376	1.51802195446298e-07	-0.723991575312644	1
ENSG00000173209.22	AHSA2	2	61177770	2_40	0	0.00777702219274412	4.74650798537981	1.161706790169e-07	-0.193044792479546	3
ENSG00000082898.16	XPO1	2	61538854	2_40	1	0.0326300797412825	18.921551696215	1.94304946806742e-06	-3.97441417246609	1
ENSG00000170264.12	FAM161A	2	61853877	2_40	0	0.0158444039983293	10.8852237417239	5.42778006181131e-07	0.923682166034634	3
ENSG00000115484.14	CCT4	2	61888641	2_40	0	0.00928483959939397	6.29015245215205	1.83799595202472e-07	-0.660355263383993	1
ENSG00000186889.9	TMEM17	2	62506054	2_41	0	0.0171407570764123	8.47191664256279	4.57004680166995e-07	-0.911142885907416	3
ENSG00000169764.15	UGP2	2	63841654	2_41	0	0.0119510076836541	5.04264372379982	1.89658269885074e-07	-0.345550800983347	1
ENSG00000143952.19	VPS54	2	64018703	2_41	0	0.0116050139237864	4.76357106208762	1.73975177346226e-07	0.254294701856734	2
ENSG00000119862.12	LGALSL	2	64453833	2_42	0	0.0965738572298874	26.7380089786323	8.12638916178517e-06	-2.62728967402294	1
ENSG00000119844.15	AFTPH	2	64524123	2_42	0	0.0430415513708649	18.5688339728304	2.51525211748284e-06	-1.68763372370897	1
ENSG00000179833.4	SERTAD2	2	64751025	2_42	0	0.0205318404762905	11.970580938079	7.73485332141096e-07	1.27359821591106	1
ENSG00000115902.10	SLC1A4	2	64989311	2_42	0	0.0640948630696632	24.0772148883329	4.8566683389243e-06	2.81476866518966	1
ENSG00000138069.16	RAB1A	2	65129770	2_42	0	0.115072039221425	25.7078554941811	9.30989178963958e-06	2.32595729570066	1
ENSG00000138071.13	ACTR2	2	65227510	2_42	0	0.00967169159530068	5.82010745984508	1.77150513929425e-07	-0.970063265076797	1
ENSG00000143995.19	MEIS1	2	66434177	2_43	0	0.0238388051560021	10.8396659568411	8.13222444725429e-07	1.40329617967166	1
ENSG00000143971.7	ETAA1	2	67392524	2_44	0	0	8.44677700851042	0	0.53345727122687	2
ENSG00000197223.11	C1D	2	68111647	2_45	0	0.00794057495013922	5.22136996056568	1.30480433021385e-07	-0.319335952274162	1
ENSG00000115946.7	PNO1	2	68157965	2_45	0	0.0370567023837309	21.5125897349319	2.50881384753827e-06	-3.03907429016037	1
ENSG00000221823.10	PPP3R1	2	68256264	2_45	0	0.00796867535377921	7.15462959201092	1.79424713757425e-07	1.70327728900392	1
ENSG00000119865.8	CNRIP1	2	68319317	2_45	0	0.00814689301973248	5.38625065329312	1.38098050220747e-07	0.0828717239440423	2
ENSG00000115956.9	PLEK	2	68268331	2_45	0	0.0878780584659965	30.2780804185346	8.37370708553827e-06	-3.56454874451096	2
ENSG00000204923.3	FBXO48	2	68467123	2_45	0	0.00752985362512493	4.78178930226429	1.1331461920932e-07	0.100083032967887	1
ENSG00000169621.9	APLF	2	68472328	2_45	0	0.00755581871264499	4.84900691068283	1.15303716565274e-07	-0.374685123104843	1
ENSG00000163219.11	ARHGAP25	2	68679529	2_45	0	0.00790970808420199	5.18817840728195	1.29147002682453e-07	-0.297355598138563	1
ENSG00000169604.19	ANTXR1	2	69012341	2_46	0	0.0159575453160862	8.54345234028811	4.29050548147215e-07	-1.6424482148145	2
ENSG00000198380.12	GFPT1	2	69387506	2_46	0	0.121293735167192	25.4752119607888	9.72445228982168e-06	2.27012453123286	2
ENSG00000196975.15	ANXA4	2	69645665	2_46	0	0.0356696881696088	18.6103328466167	2.08911538287935e-06	-2.77525647244789	1
ENSG00000124380.10	SNRNP27	2	69891253	2_46	0	0.0114524152329603	4.77147829451147	1.71972502954495e-07	0.523739486686462	2
ENSG00000244617.2	ASPRV1	2	69957458	2_46	0	0.0204962032483181	10.2991329008471	6.64328761297111e-07	1.55927592453937	2
ENSG00000115998.7	C2orf42	2	70249066	2_46	0	0.0122798588552979	5.47699636936504	2.11662929079671e-07	0.551630193850076	1
ENSG00000143977.13	SNRPG	2	70293743	2_46	0	0.0122080812601949	5.41571378863418	2.08071256423535e-07	0.532263714141943	1
ENSG00000035141.7	FAM136A	2	70302110	2_46	0	0.0263540620542088	12.1595868019178	1.00849872898934e-06	1.56096883065305	1
ENSG00000075340.22	ADD2	2	70767997	2_47	0	0.00776002652299157	4.81691135886395	1.17636158486388e-07	0.140874377979184	1
ENSG00000152672.7	CLEC4F	2	70821134	2_47	0	0.00777570202448363	4.83604975995843	1.18342119718437e-07	0.135973261449393	1
ENSG00000116035.2	VAX2	2	70899809	2_47	0	0.00806307213722624	5.18022494616383	1.31449257689841e-07	0.425011917325001	2
ENSG00000116039.11	ATP6V1B1	2	70935800	2_47	0	0.00996290180186543	7.18763839940629	2.25362184459054e-07	0.68429768058018	1
ENSG00000144031.11	ANKRD53	2	70979137	2_47	0	0.0105167062819839	7.70116338770242	2.54885456604903e-07	0.82162602111973	1
ENSG00000144043.11	TEX261	2	70993663	2_47	0	0.00830002639781002	5.4549529697625	1.42488382987597e-07	-0.390110730636114	3
ENSG00000124357.12	NAGK	2	71063957	2_47	0	0.00772936975580707	4.77937388860021	1.16258325579664e-07	-0.041833041242463	2
ENSG00000124370.10	MCEE	2	71130504	2_47	0	0.00957656407645091	6.81226650030862	2.05310103558305e-07	-0.630814751548172	1
ENSG00000124383.8	MPHOSPH10	2	71130287	2_47	0	0.00952785945403944	6.76387796625208	2.02815003514429e-07	-0.622164421595552	1
ENSG00000124374.8	PAIP2B	2	71184996	2_47	0	0.00994103508405986	7.16678323275262	2.24215095818293e-07	0.710222407456334	1
ENSG00000075292.18	ZNF638	2	71230319	2_47	0	0.0222785184588523	14.8427751802318	1.04066366067269e-06	1.62870528285409	1
ENSG00000003137.8	CYP26B1	2	72145857	2_47	0	0.0096940360499641	6.92798714279263	2.1135896673502e-07	-0.795422656105406	1
ENSG00000116096.5	SPR	2	72887223	2_47	0	0.0237809379137636	15.4653086615944	1.15743482410471e-06	2.09172164682425	1
ENSG00000135625.7	EGR4	2	73294038	2_48	0	0.0120483090061874	9.3111884146718	3.53053227448901e-07	1.1257750633719	1
ENSG00000115297.10	TLX2	2	74513834	2_48	0	0.0288582367616785	17.2109665601932	1.56309015115903e-06	1.9641457447893	1
ENSG00000144040.12	SFXN5	2	73073331	2_48	0	0.00875278815641589	5.86200883639014	1.61473723433728e-07	0.0525667979081914	2
ENSG00000135631.16	RAB11FIP5	2	73156338	2_48	0	0.0104265880909368	9.35911433150929	3.07104332378603e-07	2.01125865748307	2
ENSG00000135632.11	SMYD5	2	73207898	2_48	0	0.00891577742061367	7.69173447849961	2.15820391210693e-07	1.54741026694111	1
ENSG00000135617.3	PRADC1	2	73233389	2_48	0	0.00778757908275973	5.12005357323848	1.25483305039626e-07	-0.699179222544419	1
ENSG00000135624.15	CCT7	2	73233389	2_48	0	0.00778757908275973	5.12005357323848	1.25483305039626e-07	0.699179222544419	1
ENSG00000144035.3	NAT8	2	73642539	2_48	0	0.0146081823455192	10.9956818256505	5.05507169453143e-07	1.51549083914212	1
ENSG00000144034.14	TPRKB	2	73737087	2_48	0	0.0124243179303288	9.31994667322353	3.64413919452908e-07	-1.43054743103223	2
ENSG00000144048.10	DUSP11	2	73780218	2_48	0	0.0200131031171794	14.3068402230803	9.01087849926408e-07	-2.31448259887726	1
ENSG00000163170.11	BOLA3	2	74147514	2_48	0	0.00769597622960694	4.88737949281198	1.18371936786789e-07	0.252173090469909	1
ENSG00000114978.17	MOB1A	2	74178928	2_48	0	0.00778259399858094	4.95380896282742	1.21331230776693e-07	0.153586135616545	2
ENSG00000188687.17	SLC4A5	2	74361478	2_48	0	0.00764987500123771	4.8386765497441	1.16490337735992e-07	-0.213827664830046	1
ENSG00000204843.12	DCTN1	2	74391633	2_48	0	0.0108790226519414	8.13530868448946	2.78530584852107e-07	-1.06343335266525	2
ENSG00000284308.1	C2orf81	2	74421241	2_48	0	0.0181066046692709	12.8066205102775	7.29760804675853e-07	-1.62190400114731	1
ENSG00000005448.16	WDR54	2	74421241	2_48	0	0.0181066046692709	12.8066205102775	7.29760804675853e-07	-1.62190400114731	1
ENSG00000114993.16	RTKN	2	74442009	2_48	0	0.00914362296074567	6.40839887394546	1.84406752032781e-07	0.62007713567379	2
ENSG00000115274.14	INO80B	2	74451794	2_48	0	0.0210982178157927	14.2479223043152	9.46032994703239e-07	-1.7408577252437	1
ENSG00000239779.6	WBP1	2	74458316	2_48	0	0.013065682970425	9.75103214866692	4.00951348177848e-07	-1.30460431138486	2
ENSG00000115275.11	MOGS	2	74463251	2_48	0	0.038850392562959	19.9617377382729	2.44063441332205e-06	2.05755683475814	2
ENSG00000135637.13	CCDC142	2	74483364	2_48	0	0.0252755644234283	15.9600779258995	1.26953548285469e-06	-1.88013492724399	1
ENSG00000115282.19	TTC31	2	74483364	2_48	0	0.0252755644234283	15.9600779258995	1.26953548285469e-06	1.88013492724399	1
ENSG00000179528.15	LBX2	2	74502935	2_48	0	0.00759629719870014	4.74647120178551	1.13470187295311e-07	0.0492947103274461	1
ENSG00000115289.13	PCGF1	2	74508487	2_48	0	0.0124978559271016	9.34689621645477	3.67630815910493e-07	1.31112298727722	1
ENSG00000115325.13	DOK1	2	74548714	2_48	0	0.00813378063482251	5.40385515243776	1.38326417267081e-07	-0.565731701715459	1
ENSG00000159399.9	HK2	2	74834299	2_48	0	0.0101747900443924	7.45712221572425	2.38784257256773e-07	-0.785371946175797	1
ENSG00000115350.11	POLE4	2	74959210	2_48	0	0.0416306467148158	20.7889410512953	2.72367007333222e-06	-2.14176679647154	1
ENSG00000115363.13	EVA1A	2	75569824	2_49	0	0.0172809308776507	6.94234873704535	3.77557005272715e-07	0.841126535785133	2
ENSG00000005436.13	GCFC2	2	75710261	2_49	0	0.0256784535699298	10.7188486199457	8.66215552315256e-07	-1.40931909384336	2
ENSG00000066032.18	CTNNA2	2	79201482	2_51	0	0.00734383076727208	5.96691163715509	1.37905389913371e-07	-0.347881557182362	1
ENSG00000163541.11	SUCLG1	2	84459875	2_53	0	0.0183898183921841	15.8612218354796	9.17958512033255e-07	2.092104355728	1
ENSG00000115423.18	DNAH6	2	84516244	2_53	0	0.00582567448215376	4.94600698088067	9.06796662105619e-08	-0.179689667144531	2
ENSG00000034510.5	TMSB10	2	84905643	2_53	0	0.00886284878263943	8.92429916585995	2.48918074982697e-07	-1.19313736329144	1
ENSG00000186854.10	TRABD2A	2	84906737	2_53	0	0.0262336019439948	19.2498854725539	1.58926034905766e-06	-2.07437945782268	2
ENSG00000176407.17	KCMF1	2	84970689	2_54	0	0.00541365248715875	6.77277420954031	1.15389407983668e-07	-0.253533844598296	1
ENSG00000152291.13	TGOLN2	2	85328087	2_54	0	0.00832633203800037	11.6240717444798	3.04593745407066e-07	1.47659665707809	2
ENSG00000042493.15	CAPG	2	85392602	2_54	0	0.00541607390300214	6.68095590710557	1.13875988769874e-07	-0.117616401525305	3
ENSG00000152292.16	SH2D6	2	85428279	2_54	0	0.00458624380130324	6.06312406257643	8.751098380673e-08	-0.89013500648733	1
ENSG00000168906.12	MAT2A	2	85539177	2_54	0	0.00543566000039275	7.47481285606744	1.27867914336711e-07	0.909848581881599	1
ENSG00000115486.11	GGCX	2	85561017	2_54	0	0.00498600798178772	6.64417883526261	1.04256527707108e-07	-0.889816462759598	2
ENSG00000118640.10	VAMP8	2	85561615	2_54	0	0.00482619348086355	6.16811620282539	9.3684177720138e-08	0.435396438741519	1
ENSG00000168899.4	VAMP5	2	85584469	2_54	0	0.00678878977118791	9.26999554206395	1.98052741790572e-07	-1.10715649600442	2
ENSG00000115523.16	GNLY	2	85695737	2_54	0	0.00697195226191405	9.44704703353065	2.07280981305766e-07	1.02971156273695	1
ENSG00000068654.15	POLR1A	2	86105686	2_54	0	0.0071423277537277	12.3371997688345	2.77309882211489e-07	2.4209056398364	2
ENSG00000132300.18	PTCD3	2	86105686	2_54	0	0.00889260392149838	13.7074945202322	3.8361537391987e-07	2.21209941779426	1
ENSG00000132305.20	IMMT	2	86195693	2_54	0	0.142041758042274	22.6946820328287	1.0144931406539e-05	3.38235060818467	2
ENSG00000132313.14	MRPL35	2	86199115	2_54	0	0.00434639858230146	6.25163233417866	8.55129625884933e-08	-0.900081340588893	2
ENSG00000068615.17	REEP1	2	86334134	2_54	0	0.00422180388945959	5.06749981964847	6.73287840544184e-08	-0.0817748774097364	2
ENSG00000115548.16	KDM3A	2	86442426	2_54	0	0.0045328516189308	5.74049215624237	8.18897611481926e-08	0.638460108327515	1
ENSG00000115561.15	CHMP3	2	86565206	2_54	0	0.00685480299138186	10.8447690696312	2.33950651948845e-07	1.98102849475141	1
ENSG00000239305.6	RNF103	2	86623855	2_54	0	0.10514192773033	19.0028200885468	6.28786147907643e-06	3.87929930974644	1
ENSG00000153563.15	CD8A	2	86807953	2_54	0	0.00824212956742265	12.9999372840709	3.37201632280572e-07	2.28656404795078	1
ENSG00000172086.7	KRCC1	2	88056216	2_55	0	0.0100595540046738	4.83494857556578	1.53066291237009e-07	-0.109333276391534	1
ENSG00000115593.14	SMYD1	2	88067820	2_55	0	0.0175846820620277	10.1436824338451	5.61356994836702e-07	-1.10776911076447	1
ENSG00000163586.9	FABP1	2	88128319	2_55	0	0.010003263754768	4.78170038952704	1.50533463599879e-07	0.303262607729416	2
ENSG00000144115.16	THNSL2	2	88170095	2_55	0	0.0104455284020609	5.19237414824643	1.706889343317e-07	-0.301334320369058	2
ENSG00000163060.7	TEKT4	2	94871756	2_57	0	0.010722385245425	8.63442617363301	2.91362638414856e-07	-2.18681820717634	1
ENSG00000144029.11	MRPS5	2	95124586	2_57	0	0.00917369569713222	5.00509884517323	1.44499372910135e-07	-0.238377757988103	3
ENSG00000144026.11	ZNF514	2	95164907	2_57	0	0.00895943014997302	5.24506939221617	1.47890609878466e-07	-1.12586204645157	3
ENSG00000275111.4	ZNF2	2	95165349	2_57	0	0.00885959034014205	4.74470866870844	1.32291568597335e-07	0.0745330720371445	1
ENSG00000233757.6	AC092835.2	2	95207631	2_57	0	0.00906064474699297	5.01431667564649	1.42981495266639e-07	0.383196636488691	1
ENSG00000155066.15	PROM2	2	95295669	2_57	0	0.0138039804518479	8.76867977316786	3.80932054914567e-07	0.748974630850038	1
ENSG00000274286.1	ADRA2B	2	96082306	2_57	0	0.0105820525818596	6.32634496978093	2.10684098772021e-07	0.670016845339734	2
ENSG00000188886.3	ASTL	2	96138165	2_57	0	0.00896473301435419	5.01664921372627	1.4153376771882e-07	0.582379028284083	1
ENSG00000158050.4	DUSP2	2	96145593	2_57	0	0.110907609233384	30.1447462781218	1.05216039472467e-05	3.55915148579283	2
ENSG00000084090.13	STARD7	2	96208569	2_57	0	0.0731518896020084	25.1976776718413	5.80089545773626e-06	3.25476298417323	2
ENSG00000135956.8	TMEM127	2	96266108	2_57	0	0.00935779386868485	5.4825286472287	1.61459408724755e-07	0.686664862165222	1
ENSG00000144021.2	CIAO1	2	96268766	2_57	0	0.0181957765477018	11.9118446707215	6.82116555257781e-07	-2.09534689436726	1
ENSG00000144028.14	SNRNP200	2	96305671	2_57	0	0.0222157260255372	13.8090628240006	9.65458676735551e-07	2.31170923529138	1
ENSG00000198885.9	ITPRIPL1	2	96325607	2_57	0	0.0140990780762981	9.17768083495271	4.07223319458899e-07	-1.22827440902996	1
ENSG00000114988.11	LMAN2L	2	96739703	2_57	0	0.00887147046798076	4.85537998123169	1.3555882888751e-07	0.238317195561054	2
ENSG00000158158.11	CNNM4	2	96757889	2_57	0	0.00914753525152068	5.04179357119226	1.45143678516625e-07	0.0125143748759961	2
ENSG00000168754.14	FAM178B	2	96912592	2_57	0	0.00932309176079438	5.17879327686245	1.5194888162029e-07	0.3674516222502	1
ENSG00000144199.11	FAHD2B	2	97095539	2_57	0	0.0099786159965829	6.08201137524121	1.90996985090293e-07	-1.54458360129693	1
ENSG00000115073.7	ACTR1B	2	97663552	2_57	0	0.0174459324939744	11.8804844619083	6.52284880499267e-07	-2.09801439643117	2
ENSG00000228486.10	LINC01125	2	97661341	2_57	0	0.00932523616571412	5.34287861093852	1.56799300250333e-07	-0.903842942481801	2
ENSG00000115085.13	ZAP70	2	97713755	2_57	0	0.0257325037792366	15.2813292339156	1.23751978657544e-06	2.50229160597144	1
ENSG00000075568.16	TMEM131	2	97996336	2_57	0	0.00900916756855774	4.88665219607758	1.38549533550242e-07	-0.276798786286513	1
ENSG00000144191.11	CNGA3	2	98345690	2_57	0	0.00907310400423489	5.08265402544362	1.45129403848238e-07	-0.340113288502968	1
ENSG00000185674.9	LYG2	2	99254906	2_58	0	0.0163904712642092	15.5714713008749	8.03211770421295e-07	1.75307785182601	1
ENSG00000040933.15	INPP4A	2	98444410	2_58	0	0.013034007971316	13.3923307331881	5.49342401766379e-07	-1.61885875585055	1
ENSG00000183513.8	COA5	2	98608535	2_58	0	0.0180316327055134	16.4798062507235	9.35181975273545e-07	-1.85036216657135	1
ENSG00000115446.11	UNC50	2	98608535	2_58	0	0.0180316327055134	16.4798062507235	9.35181975273545e-07	-1.85036216657135	1
ENSG00000273045.5	C2orf15	2	99141233	2_58	0	0.0112991797331006	12.0355174133554	4.27977222739493e-07	1.3031474307434	1
ENSG00000135951.14	TSGA10	2	99155070	2_58	0	0.00571475547383626	5.56983923122522	1.00172678345614e-07	0.528536532068115	1
ENSG00000144182.16	LIPT1	2	99155127	2_58	0	0.00572001454139515	5.57855518156718	1.00421762616803e-07	0.530763707877631	1
ENSG00000158411.11	MITD1	2	99179774	2_58	0	0.0052446085535518	4.75643272396404	7.85061014133433e-08	-0.121321599412897	2
ENSG00000185414.19	MRPL30	2	99183057	2_58	0	0.00568909726246047	5.52720025889721	9.89595091232932e-08	0.516575771052307	1
ENSG00000144214.9	LYG1	2	99305150	2_58	0	0.00752241987602653	8.17493015035888	1.9353102415135e-07	0.941248432050529	1
ENSG00000115514.11	TXNDC9	2	99340840	2_58	0	0.0172889573187035	16.0794390119648	8.74880362754066e-07	1.90680997769195	1
ENSG00000135945.9	REV1	2	99490335	2_58	0	0.00554115670294497	5.27753208590334	9.20323026391814e-08	0.391601617567778	1
ENSG00000144218.18	AFF3	2	100142995	2_58	0	0.0301258441190404	21.3787293306678	2.02688956639053e-06	2.40088554278197	2
ENSG00000170500.12	LONRF2	2	100323039	2_58	0	0.00532716265164857	4.90439186069752	8.22223894879594e-08	-0.231716560070704	1
ENSG00000115526.10	CHST10	2	100417235	2_58	0	0.00537324817915064	4.98602355861483	8.43140983513326e-08	-0.427210367489314	2
ENSG00000115539.13	PDCL3	2	100562583	2_58	0	0.0174094136190094	16.1453647762163	8.84587868032927e-07	-2.3174437551632	2
ENSG00000071082.10	RPL31	2	101001757	2_58	0	0.0528039947184044	26.77286640655	4.44908418565309e-06	-2.37455727828576	1
ENSG00000175874.9	CREG2	2	101386663	2_59	0	0	53.1778629928731	0	-1.1562900078277	2
ENSG00000158435.7	CNOT11	2	101252764	2_59	0	0	88.605839679141	0	0.546437594187983	1
ENSG00000163162.8	RNF149	2	101303817	2_59	0	0	22.9383461650669	0	0.587425520369103	2
ENSG00000196460.12	RFX8	2	101474613	2_59	0	0	10.8157342186719	0	1.10377840723483	1
ENSG00000071054.16	MAP4K4	2	101698595	2_59	0	0	111.192916965716	0	0.634167733722019	1
ENSG00000115590.13	IL1R2	2	101991888	2_59	0	0	109.262312541087	0	-1.76398589240442	1
ENSG00000115616.2	SLC9A2	2	102619621	2_60	0	0.0183651134775291	9.34681530823385	5.40214517485919e-07	-1.56071134207344	1
ENSG00000115598.9	IL1RL2	2	102187581	2_60	0	0.0120061584052951	4.93994393112088	1.86653037728285e-07	-0.338950495921706	2
ENSG00000115602.16	IL1RL1	2	102310051	2_60	0	0.0135996033106024	6.14252791554493	2.62895016194013e-07	-0.818109836564741	1
ENSG00000115604.10	IL18R1	2	102309906	2_60	0	0.0124383205267561	5.27781396715838	2.06597373452753e-07	-0.550065072261032	2
ENSG00000115607.9	IL18RAP	2	102419008	2_60	0	0.0127738483395585	5.52477074250969	2.22098175241378e-07	-0.472857664391703	1
ENSG00000135953.10	MFSD9	2	102734774	2_60	0	0.0133066703557674	5.8155463678735	2.43539211012208e-07	-0.404859652640647	1
ENSG00000170417.15	TMEM182	2	102734774	2_60	0	0.0133066703557674	5.8155463678735	2.43539211012208e-07	0.404859652640647	1
ENSG00000135973.2	GPR45	2	105240960	2_62	0	0.0206783450184628	8.0306823837975	5.2260938041962e-07	-0.871710270337502	1
ENSG00000135972.8	MRPS9	2	105037516	2_62	0	0.0146976196965739	4.78020742019341	2.21107116614561e-07	0.145894152847248	1
ENSG00000135966.12	TGFBRAP1	2	105330280	2_62	0	0.0160929073942486	5.64293862387456	2.85791174007068e-07	-0.435990719340473	2
ENSG00000135974.9	C2orf49	2	105337683	2_62	0	0.0371709155403153	13.6385960697664	1.59544522680364e-06	-1.50948756563218	1
ENSG00000119147.9	C2orf40	2	106063485	2_63	0	0.034399780823101	12.1799790014551	1.31859428388007e-06	1.42834649568973	2
ENSG00000115652.14	UXS1	2	106194693	2_63	0	0.0377846260547594	13.0804147608045	1.55541261598014e-06	-1.5599151676557	1
ENSG00000144057.15	ST6GAL2	2	106885458	2_64	0	0.104225627659743	25.6898693913402	8.42646437750352e-06	-3.25919021325432	2
ENSG00000198203.9	SULT1C2	2	108287884	2_65	0	0.0130606371729218	7.88621566754026	3.24146986351563e-07	0.755608752428686	3
ENSG00000135968.20	GCC2	2	108448548	2_65	0	0.00945684081744791	4.82017618712	1.43455751662125e-07	0.153123769334494	1
ENSG00000169756.16	LIMS1	2	108534035	2_65	0	0.0115215713970265	6.69500693674926	2.42756976860541e-07	-0.711583803478278	2
ENSG00000153201.15	RANBP2	2	108719562	2_65	0	0.0668018879425155	23.5259255124997	4.94588971289101e-06	2.37078708198395	1
ENSG00000163006.11	CCDC138	2	108786656	2_65	0	0.0617996223320851	22.770137049257	4.42853864969096e-06	2.38675446083243	1
ENSG00000186522.14	SEPT10	2	109613671	2_65	0	0.0126630561445001	7.59245044426849	3.02572512856193e-07	1.19778716644323	2
ENSG00000198142.4	SOWAHC	2	109614115	2_65	0	0.0600147927715503	22.4844904309725	4.2466877955548e-06	2.85926638303099	1
ENSG00000115008.5	IL1A	2	112784230	2_66	0	0.0103708364279267	7.3764733248852	2.40752904030631e-07	-0.840146791945018	2
ENSG00000144061.12	NPHP1	2	110205149	2_66	0	0.00846032604364955	5.26751047251264	1.40249551652522e-07	-0.32164760392141	1
ENSG00000169679.14	BUB1	2	110678318	2_66	0	0.00849334005291214	5.29325547342293	1.41484981220439e-07	-0.348506680639042	1
ENSG00000153094.22	BCL2L11	2	111120650	2_66	0	0.0408079671716154	19.8150810253268	2.54477733084221e-06	1.91147100314318	1
ENSG00000153107.11	ANAPC1	2	111892217	2_66	0	0.025382283901762	19.6665661435754	1.57097114506509e-06	2.89404872349895	1
ENSG00000153208.16	MERTK	2	111898795	2_66	0	0.0136239109901121	8.98644634154627	3.85299776162204e-07	0.755385707816513	2
ENSG00000153214.9	TMEM87B	2	112055613	2_66	0	0.00999280113654977	6.46635520459955	2.03355431049985e-07	-0.301420327223754	2
ENSG00000144161.12	ZC3H8	2	112254425	2_66	0	0.00797544664807348	4.90481337262823	1.23108056459254e-07	0.437498578964376	1
ENSG00000114999.7	TTL	2	112481811	2_66	0	0.00829692705863872	6.45215116759526	1.6847318242681e-07	1.2771572704883	2
ENSG00000125630.15	POLR1B	2	112542706	2_66	0	0.0179388396361712	11.6738461256402	6.59048363152621e-07	-1.10151337141517	1
ENSG00000125611.15	CHCHD5	2	112585522	2_66	0	0.00967946175192647	6.26450479394227	1.9083012187958e-07	0.252161914847355	2
ENSG00000144136.10	SLC20A1	2	112645686	2_66	0	0.0107839133737871	7.493305166548	2.543072748082e-07	0.754509194866831	2
ENSG00000184492.6	FOXD4L1	2	113328335	2_67	0	0.0179516180591723	16.6519636071276	9.40758229984175e-07	-1.53175712183039	1
ENSG00000175497.16	DPP10	2	114455417	2_67	0	0.00563175839402841	6.90772247418384	1.22430005688689e-07	-1.08291561723	2
ENSG00000125637.15	PSD4	2	113166061	2_67	0	0.00530338200731251	6.07371342165186	1.01371571964353e-07	0.80636266593514	1
ENSG00000125618.16	PAX8	2	113277339	2_67	0	0.004912423614861	4.92021242859583	7.60656599896988e-08	0.0905022724624017	1
ENSG00000144134.18	RABL2A	2	113629672	2_67	0	0.0053696882793034	5.62316517758473	9.50252212298311e-08	0.338412871185919	1
ENSG00000115084.13	SLC35F5	2	113754647	2_67	0	0.0690209388012752	34.4456987334829	7.48212285054126e-06	3.96656302536316	2
ENSG00000144119.3	C1QL2	2	119158412	2_69	0	0.00765869780530315	8.3185453164912	2.00498576756629e-07	0.979427546144114	1
ENSG00000088205.12	DDX18	2	117812516	2_69	0	0.00884688430091152	9.68650680596556	2.69691034549901e-07	-1.11286132750031	2
ENSG00000125633.10	CCDC93	2	118013438	2_69	0	0.0070130581151997	7.48351390384452	1.65166505893133e-07	-0.905563927073815	5
ENSG00000125629.14	INSIG2	2	118088372	2_69	0	0.0186824533024237	16.7910143187818	9.87233334311979e-07	1.81306698410476	2
ENSG00000115107.19	STEAP3	2	119223947	2_69	0	0.012053263720493	12.6225173652659	4.78806027996665e-07	-1.36941019821339	2
ENSG00000186132.14	C2orf76	2	119366701	2_69	0	0.00569054573205363	5.50295757073305	9.85505507965507e-08	-0.491087448409957	1
ENSG00000155368.16	DBI	2	119366113	2_69	0	0.0073210874273737	7.89106202052495	1.81810944778323e-07	-1.09175879575741	1
ENSG00000171227.6	TMEM37	2	119358465	2_69	0	0.00941171777314931	10.2737668442656	3.04303939542434e-07	-1.06942779322741	2
ENSG00000163075.12	CFAP221	2	119546244	2_69	0	0.00544246867248077	5.08062359040198	8.70205716605599e-08	-0.222299462204229	1
ENSG00000144120.12	TMEM177	2	119679197	2_69	0	0.00525201137448061	4.74314150429035	7.83972290869792e-08	0.0640291781019933	1
ENSG00000088179.8	PTPN4	2	119759674	2_69	0	0.0245802050576379	19.4072290909404	1.50126724024204e-06	2.27006706543369	1
ENSG00000226479.3	TMEM185B	2	120222852	2_69	0	0.0198217889162133	17.3548794858649	1.08261346146747e-06	-2.23857781843883	2
ENSG00000163083.5	INHBB	2	120303619	2_69	0	0.0175916827444343	16.2180756562466	8.97874587479381e-07	1.8540440021231	1
ENSG00000074047.21	GLI2	2	120735869	2_70	0	0.0213013391398722	10.1097669816188	6.77730493087559e-07	-1.11033021205804	1
ENSG00000115112.7	TFCP2L1	2	121285174	2_70	0	0.0126324604153144	5.13693938531751	2.04221452573037e-07	0.269943837656678	1
ENSG00000074054.17	CLASP1	2	121649389	2_70	0	0.0121011000028173	4.72864872031031	1.8008223670723e-07	0.102312978490931	2
ENSG00000155438.11	NIFK	2	121736192	2_70	0	0.0125383421256321	5.06587519612813	1.9989575701583e-07	0.255986609931186	1
ENSG00000136732.14	GYPC	2	126655525	2_74	0	0.00908086493374505	4.7897303742823	1.36882288178634e-07	0.353681301169259	2
ENSG00000136717.14	BIN1	2	127101168	2_74	0	0.0282036290892592	15.5770114582523	1.38260495064638e-06	-1.96579810951477	2
ENSG00000163161.12	ERCC3	2	127292424	2_75	0	0.00985876343440484	4.84457808827329	1.50309828709592e-07	-0.240468273247066	1
ENSG00000169967.16	MAP3K2	2	127388669	2_75	0	0.0329472772601643	16.2057210211516	1.68033882715797e-06	-1.70142220799502	1
ENSG00000115718.17	PROC	2	127419130	2_75	0	0.00997519818911363	4.89645709070549	1.53713658692819e-07	0.173819542764404	2
ENSG00000163166.14	IWS1	2	127526497	2_75	0	0.00980928621459798	4.77599229340883	1.47438192327277e-07	-0.0960420602859325	1
ENSG00000144230.16	GPR17	2	127645955	2_75	0	0.189307199998671	31.6920711282946	1.88810754465913e-05	-2.60680573404324	1
ENSG00000136709.11	WDR33	2	127811674	2_75	0	0.010440348636829	5.42002158807288	1.780840367033e-07	-0.767276432381496	1
ENSG00000144231.10	POLR2D	2	127858003	2_75	0	0.0204093637143636	11.7016631225229	7.51598717028033e-07	1.62273083310559	1
ENSG00000136731.12	UGGT1	2	128091310	2_75	0	0.0103695061923127	5.32866119599537	1.73894224049455e-07	-0.489349346624758	1
ENSG00000233087.7	WTH3DI	2	131360175	2_78	0	0.0259652420210255	8.31231436340205	6.79240085728522e-07	1.32014866751583	1
ENSG00000173302.5	GPR148	2	130729192	2_78	0	0.0520838704183553	14.9950197382748	2.45787201724914e-06	-1.90483140259685	1
ENSG00000222014.5	RAB6C	2	129979058	2_78	0	0.0179429765520717	4.78770650450935	2.70352869038981e-07	0.118207685911635	2
ENSG00000136710.9	CCDC115	2	130343161	2_78	0	0.054783546514497	15.4834298840255	2.66947765018053e-06	-1.52076210873683	1
ENSG00000136718.9	IMP4	2	130342325	2_78	0	0.0583595138500157	16.095381104691	2.95611893634854e-06	1.79051588214858	1
ENSG00000072135.12	PTPN18	2	130356437	2_78	0	0.0201542370556251	5.89487505871388	3.73895243951646e-07	0.534824393436311	1
ENSG00000115762.16	PLEKHB2	2	131104358	2_78	0	0.0844708567272369	19.6959330188038	5.23591311561973e-06	2.35580949619879	1
ENSG00000075886.10	TUBA3D	2	131476081	2_78	0	0.0259484519900755	8.3061414704983	6.78296774139744e-07	-1.04091367527239	1
ENSG00000163040.14	CCDC74A	2	131527737	2_78	0	0.0183520092990971	5.00236711000896	2.88913712244006e-07	-0.426650034110031	3
ENSG00000144229.11	THSD7B	2	136765297	2_81	0	0.012143947454699	8.24481010684487	3.15100803487904e-07	-0.992557762979621	2
ENSG00000144227.4	NXPH2	2	138780751	2_82	0	0.0206112905978422	7.44107165158286	4.82669266697319e-07	0.886037982600532	1
ENSG00000150540.13	HNMT	2	137963983	2_82	0	0.0265944011899216	9.87353480783133	8.26364879252887e-07	1.17212126217269	2
ENSG00000144228.8	SPOPL	2	138501652	2_82	0	0.0181750732305762	6.24253509342887	3.57064057313241e-07	0.652149501742563	1
ENSG00000168702.17	LRP1B	2	142131284	2_85	0	0.0107723803584932	5.67082121572926	1.92250115123172e-07	-0.485245371927272	2
ENSG00000115919.14	KYNU	2	142813546	2_85	0	0.0118950792393036	6.61234385194155	2.47532223280798e-07	-0.651548647717356	2
ENSG00000121989.14	ACVR2A	2	147844091	2_88	0	0.0169352237703455	12.7470105142895	6.79372959781591e-07	-1.4747730267707	2
ENSG00000115947.13	ORC4	2	148001707	2_88	0	0.0155242086967718	11.9192310679227	5.82326675992995e-07	1.19267089600115	1
ENSG00000204406.12	MBD5	2	148020474	2_88	0	0.0086637529336675	6.37923736586418	1.73933723707859e-07	-0.783310649528575	2
ENSG00000187123.14	LYPD6	2	149329628	2_88	0	0.0305115050006882	18.3650143403256	1.76345294436122e-06	1.85214625145442	1
ENSG00000123609.10	NMI	2	151291765	2_90	0	0.0867072976718278	24.5882903175861	6.70954325612977e-06	2.36914356461086	1
ENSG00000123610.4	TNFAIP6	2	151347960	2_90	0	0.0139128332049685	7.00357550378575	3.06650987312746e-07	-0.856648562577778	2
ENSG00000080345.17	RIF1	2	151409797	2_90	0	0.0115467805965361	5.23230571188518	1.90135406852914e-07	-0.523842438173733	1
ENSG00000183091.19	NEB	2	151734675	2_91	0	0.0144150323446332	7.71413314987571	3.49954615414017e-07	-0.645427461487836	1
ENSG00000162980.16	ARL5A	2	151828599	2_91	0	0.0106068951856908	4.83381268884911	1.6135672418879e-07	0.0753823987717514	1
ENSG00000182389.19	CACNB4	2	152099291	2_91	0	0.0104918175886932	4.7451360878593	1.5667812920481e-07	0.0446478937134772	2
ENSG00000115145.9	STAM2	2	152177778	2_91	0	0.102170213269009	26.4971798277749	8.51986918821178e-06	2.97977698804596	1
ENSG00000177917.10	ARL6IP6	2	152717752	2_91	0	0.0307041197577189	14.9712935969887	1.44665493284085e-06	-1.96378608007428	1
ENSG00000177519.3	RPRM	2	153477985	2_92	0	0.0181726662136567	4.99223905466264	2.85511099778965e-07	0.246017341789011	2
ENSG00000144278.14	GALNT13	2	153872211	2_92	0	0.0179967720579368	4.89962177295755	2.77502017969943e-07	-0.407597347065092	2
ENSG00000115159.15	GPD2	2	156434411	2_93	0	0.0115347580194752	5.01570229552181	1.82074536517464e-07	0.252328375486929	1
ENSG00000123612.15	ACVR1C	2	157628563	2_94	0	0.0130615717128102	5.64473495743654	2.32032045061161e-07	-0.452170977525185	1
ENSG00000007001.12	UPP2	2	158048006	2_95	0	0.0113169033353926	6.5737009052272	2.34124315351621e-07	-1.19173959666502	1
ENSG00000144283.21	PKP4	2	158457154	2_95	0	0.0112834782920713	6.48294005694859	2.30209890045063e-07	-1.09237919475076	1
ENSG00000163331.11	DAPL1	2	158815739	2_96	0	0.00574352163637781	6.72909008973978	1.21630804092335e-07	-0.72719436498324	1
ENSG00000196151.10	WDSUB1	2	159286274	2_96	0	0.00609216508652644	7.20488624299466	1.38136282853927e-07	-0.556613490011036	1
ENSG00000123636.17	BAZ2B	2	159616439	2_96	0	0.0322076914075685	22.4823054890664	2.27881681213308e-06	-2.75283702932983	1
ENSG00000241399.6	CD302	2	159798279	2_96	0	0.00856465869248879	10.4945763746162	2.82868082764793e-07	1.80005299173214	1
ENSG00000153246.12	PLA2R1	2	160062473	2_96	0	0.00467211289773994	4.74565140935235	6.97779387759488e-08	-0.131085855320768	1
ENSG00000153250.19	RBMS1	2	160494127	2_96	0	0.00471616212046122	4.8195659775745	7.15328666216649e-08	0.123811341708899	1
ENSG00000136560.13	TANK	2	161136430	2_97	0	0	127.608677928714	0	2.5294108803514	2
ENSG00000115233.11	PSMD14	2	161308497	2_97	0	0	1710.0840473167	0	-1.49491370104441	1
ENSG00000182263.13	FIGN	2	163614686	2_99	0	0.00406190152166164	8.1207148226837	1.03808430091326e-07	-0.365601218028303	2
ENSG00000144285.17	SCN1A	2	166060846	2_100	0	0.0103690611839696	4.96808656614957	1.62120362203662e-07	0.218953104426215	1
ENSG00000115290.9	GRB14	2	164622004	2_100	0	0.0110061370344507	5.61408365932807	1.94456636509486e-07	-0.546696909209464	1
ENSG00000123607.14	TTC21B	2	165954060	2_100	0	0.0201718477907701	11.3313381060486	7.19342722801178e-07	-1.19688082974187	2
ENSG00000169432.14	SCN9A	2	166375953	2_101	0	0.00967106785106153	5.10009407144009	1.55224972185067e-07	0.27232784123624	2
ENSG00000136546.13	SCN7A	2	166493861	2_101	0	0.00975167411013034	5.1788697143801	1.58936314612746e-07	-0.353471820008878	1
ENSG00000172292.14	CERS6	2	168456065	2_102	0	0.009971451381943	8.36463402424472	2.62490925371522e-07	-0.857006321706637	1
ENSG00000163072.15	NOSTRIN	2	168786836	2_102	0	0.0105953353966762	9.50408316567608	3.16908516582772e-07	-1.21192373823349	1
ENSG00000239474.6	KLHL41	2	169509786	2_103	0	0.0126403266823129	4.93467388206826	1.9630245391095e-07	-0.368251564721986	2
ENSG00000138399.17	FASTKD1	2	169438993	2_103	0	0.0128421706910504	5.08521080611285	2.05521079741168e-07	-0.500735170955788	3
ENSG00000138398.15	PPIG	2	169584236	2_103	0	0.0148470169958983	6.46438982852609	3.02047828358538e-07	0.9251058138747	2
ENSG00000154479.12	CCDC173	2	169692261	2_103	0	0.0640864700326314	20.4822069490642	4.13097031616709e-06	-2.72656226167189	1
ENSG00000144362.11	PHOSPHO2	2	169693707	2_103	0	0.125070227917951	27.0483795367813	1.06464340133452e-05	3.60232428683844	2
ENSG00000213160.9	KLHL23	2	169694217	2_103	0	0.039628652008422	15.8405783034106	1.97555582368127e-06	-2.62533043732417	2
ENSG00000138382.14	METTL5	2	169825274	2_103	0	0.0134804812715796	5.54628923690576	2.3529726827946e-07	-0.645300726940437	1
ENSG00000144357.16	UBR3	2	169827007	2_103	0	0.0189933863338323	8.80862336149016	5.26525508959771e-07	-1.22985069148854	2
ENSG00000115844.10	DLX2	2	172103018	2_104	0	0.00626923654013212	10.0480704928819	1.98246853514979e-07	-0.713377577146026	1
ENSG00000204335.3	SP5	2	170714891	2_104	0	0.00342148817749999	5.13581318138878	5.53010318736202e-08	0.465723394266249	1
ENSG00000128683.13	GAD1	2	170808815	2_104	0	0.00335677319438754	5.22206466756058	5.51662188215589e-08	0.170944456806804	2
ENSG00000115806.12	GORASP2	2	170929058	2_104	0	0.00920848210530734	14.9565529179182	4.33439547265281e-07	2.29234294918081	1
ENSG00000198586.13	TLK1	2	171231129	2_104	0	0.0334253625740071	25.4604505005037	2.67825043674319e-06	2.58604469122805	1
ENSG00000123600.19	METTL8	2	171435106	2_104	0	0.00514977169668862	10.0814140714651	1.63387340042389e-07	1.23304625177735	1
ENSG00000115827.13	DCAF17	2	171434071	2_104	0	0.00418615230319663	8.23298435955508	1.08462919236055e-07	0.968257576020845	2
ENSG00000071967.11	CYBRD1	2	171519723	2_104	0	0.0165174224298505	18.8353616449225	9.79095856883591e-07	2.71449663663972	4
ENSG00000115840.13	SLC25A12	2	172024653	2_104	1	0.0178734902074635	24.8754301758997	1.39922945944153e-06	3.79554056920862	1
ENSG00000172878.13	METAP1D	2	171999938	2_104	0	0.00359524497554631	16.6102411683006	1.87937480261288e-07	-2.90845229818997	1
ENSG00000144355.14	DLX1	2	172084313	2_104	0	0.00543341919459928	9.13272552538516	1.56164599560146e-07	0.876811100239449	2
ENSG00000091409.14	ITGA6	2	172414049	2_105	0	0.0227356822550352	22.3475958333673	1.59899745725117e-06	2.07795366670153	1
ENSG00000152256.13	PDK1	2	172555077	2_105	0	0.021368063317311	21.9024692817895	1.47287949300005e-06	-2.15664532401942	1
ENSG00000091436.16	MAP3K20	2	173075305	2_105	0	0.0155037828413339	19.0337881152161	9.28692377078723e-07	1.87291266863327	1
ENSG00000144354.13	CDCA7	2	173355045	2_105	0	0.00373157424548776	5.99586208876065	7.04129752887948e-08	-0.87183243139028	1
ENSG00000144306.14	SCRN3	2	174396420	2_105	0	0.00338513084652337	6.22041747021903	6.62680156872653e-08	-1.38502110504026	1
ENSG00000163328.13	GPR155	2	174487330	2_105	0	0.00352621070104553	5.64343705439245	6.26269004697833e-08	0.863627981891535	1
ENSG00000115935.17	WIPF1	2	174575588	2_105	0	0.0253725817895921	26.3991437711603	2.10796538992103e-06	2.97731429773848	1
ENSG00000138435.15	CHRNA1	2	174763128	2_106	0	0.00829885313743373	7.60945914018948	1.98737966665204e-07	0.592505565837752	1
ENSG00000115966.16	ATF2	2	175168771	2_106	0	0.00620764613519897	5.42221582278659	1.05928476420551e-07	0.420134941519663	1
ENSG00000154518.9	ATP5G3	2	175184841	2_106	0	0.014848380859777	12.3061920164657	5.75058145590708e-07	-1.5452638431594	2
ENSG00000144320.13	LNPK	2	176002028	2_106	0	0.0808656572685961	30.2864439853217	7.70763924042359e-06	-3.04380106610268	1
ENSG00000128645.14	HOXD1	2	176188221	2_106	1	0.648206923834664	31.6965011544352	6.46597415284727e-05	5.47732688094241	1
ENSG00000116044.15	NFE2L2	2	177392663	2_107	0	0.0651861580304179	20.6608079918433	4.2384948570039e-06	2.12676728196765	2
ENSG00000018510.13	AGPS	2	177392663	2_107	0	0.0378340333551132	15.409575143721	1.83477274865356e-06	-2.08580742357049	1
ENSG00000196659.9	TTC30B	2	177553217	2_107	0	0.0146625705860011	6.35880095765074	2.93423113112299e-07	0.62994428522681	1
ENSG00000197557.6	TTC30A	2	177618742	2_107	0	0.0126330090877435	4.94261960985042	1.96504712603145e-07	0.261665929144735	1
ENSG00000128655.16	PDE11A	2	178108547	2_108	0	0.00502405201853517	6.83143736579385	1.08012791930592e-07	0.904369941715124	1
ENSG00000155636.14	RBM45	2	178111787	2_108	0	0.0197232900913712	19.8161525476949	1.23000725464684e-06	2.06771305475206	2
ENSG00000079156.16	OSBPL6	2	178281719	2_108	0	0.00555141994788433	7.77707445622037	1.35871794760864e-07	-0.874305767588023	1
ENSG00000180228.12	PRKRA	2	178445893	2_108	0	0.0067306954507802	9.60258546003908	2.03402878552632e-07	1.16507667051269	1
ENSG00000204311.12	DFNB59	2	178447910	2_108	0	0.00472852916212541	6.25720535378339	9.31141008099725e-08	0.565770368140767	1
ENSG00000079150.17	FKBP7	2	178478636	2_108	0	0.00733896978308823	10.4228372352898	2.40729896472865e-07	1.25203908398748	1
ENSG00000116095.10	PLEKHA3	2	178480456	2_108	0	0.00408398382374797	4.86939319593844	6.25846505273923e-08	0.347626442384061	1
ENSG00000155657.26	TTN	2	178831108	2_108	0	0.0040239310248833	4.72912392422789	5.98880532714567e-08	0.0330576428982886	2
ENSG00000163492.14	CCDC141	2	178873778	2_108	0	0.00572401052739313	8.06716721666783	1.45321695633878e-07	-0.878126797091616	3
ENSG00000187231.13	SESTD1	2	179264451	2_108	0	0.00556199179791017	7.79508898555554	1.36445870080754e-07	0.870920038026645	1
ENSG00000163510.13	CWC22	2	180007267	2_108	0	0.011549049488481	14.7252812899769	5.35203340791136e-07	-1.81717428119058	2
ENSG00000170035.15	UBE2E3	2	180967386	2_109	0	0	23.6672406401259	0	-2.12626297863142	1
ENSG00000138434.16	SSFA2	2	181892173	2_110	0	0.0058696920422241	5.1982144263173	9.60237096997337e-08	0.0244098626475879	1
ENSG00000150722.10	PPP1R1C	2	181953928	2_110	0	0.00586470447580412	4.88536090218337	9.01678592526082e-08	-0.101192237013072	1
ENSG00000115252.18	PDE1A	2	182522885	2_110	0	0.00668074684230124	7.84022322419016	1.64839928208442e-07	0.85597489728963	2
ENSG00000162998.4	FRZB	2	182866669	2_110	0	0.00581773602157554	4.75661063946265	8.70884554020133e-08	0.0530753432600276	2
ENSG00000061676.14	NCKAP1	2	183036710	2_110	0	0.0128108863367922	12.7436116305028	5.1378412268168e-07	-1.5866208188052	1
ENSG00000162999.12	DUSP19	2	183069294	2_110	0	0.00658170102946654	6.13166790202515	1.27006441911371e-07	0.860001719616285	1
ENSG00000170396.7	ZNF804A	2	184598393	2_112	0	0.00535147919816559	6.82205660707965	1.14894207536317e-07	-0.724561354314591	1
ENSG00000188738.14	FSIP2	2	185738225	2_112	0	0.00536615403505469	6.84803494832512	1.15647986713465e-07	0.984191245349009	2
ENSG00000065548.17	ZC3H15	2	186485252	2_112	0	0.00493213310720608	6.0490494060171	9.38924981040119e-08	0.767869478390724	1
ENSG00000138448.11	ITGAV	2	186605617	2_112	0	0.00471958928050276	5.63181349479752	8.36491329765704e-08	0.498917315421555	2
ENSG00000144369.12	FAM171B	2	186693557	2_112	0	0.00440345422311228	4.97515549133792	6.89460068448303e-08	0.306128991869172	1
ENSG00000144366.15	GULP1	2	188283426	2_112	0	0.0043310307546196	4.81805845947176	6.56707999443825e-08	-0.0993065216037181	1
ENSG00000168542.14	COL3A1	2	188974074	2_112	0	0.00428952922050729	4.72688458726908	6.38107138196726e-08	0.0170108239139047	1
ENSG00000204262.11	COL5A2	2	189180039	2_113	0	0.00915256650440388	6.89552012322045	1.98618133871581e-07	-1.11964209264609	2
ENSG00000115368.9	WDR75	2	189442861	2_113	0	0.0221921616317655	15.3185974377582	1.06986156054897e-06	-1.86834903297485	1
ENSG00000138449.10	SLC40A1	2	189576560	2_113	0	0.0161534266488794	12.2929249146258	6.24926392456397e-07	-1.57252925470023	2
ENSG00000138381.9	ASNSD1	2	189661479	2_113	0	0.0418149729352688	21.380322562686	2.81355265175586e-06	3.05635666318532	2
ENSG00000151687.14	ANKAR	2	189674447	2_113	0	0.0123254787155865	9.72121856882356	3.77079981871508e-07	-1.67912849966311	1
ENSG00000128694.11	OSGEPL1	2	189761107	2_113	0	0.0129268433099694	10.1738489907818	4.1389172681737e-07	-1.73832867883945	1
ENSG00000128699.13	ORMDL1	2	189784590	2_113	0	0.0614975487257938	25.1026025535405	4.85831342384547e-06	-3.37798502426918	2
ENSG00000064933.17	PMS1	2	189783193	2_113	0	0.0074471848295351	4.93967159104349	1.15770839503844e-07	0.0570243779986717	2
ENSG00000198130.15	HIBCH	2	190343248	2_113	0	0.0102805396601954	7.99854251175365	2.58783000421214e-07	-1.34223209986914	2
ENSG00000151689.12	INPP1	2	190343248	2_113	0	0.0155862718771082	11.9528432964093	5.86303446446954e-07	2.17552987617313	3
ENSG00000151690.14	MFSD6	2	190391306	2_113	0	0.0074405633562995	4.9312447571068	1.15470581143504e-07	-0.154307156786477	1
ENSG00000189362.11	NEMP2	2	190534402	2_113	0	0.00731991817301403	4.77623955588078	1.10027514126526e-07	0.135171933849058	1
ENSG00000138386.16	NAB1	2	190647213	2_113	0	0.0162299985216862	12.3376840523025	6.30174896082822e-07	2.63624033167277	1
ENSG00000115419.12	GLS	2	190972045	2_113	0	0.0728520112183005	26.7535243716869	6.13382697827631e-06	3.66793697382897	1
ENSG00000115415.18	STAT1	2	191020034	2_113	0	0.0207752310023751	14.689508836697	9.60422022677324e-07	1.49237096116781	1
ENSG00000138378.17	STAT4	2	191151202	2_114	0	0.00882165714080207	7.653706046518	2.12486296313706e-07	-0.788360452187198	1
ENSG00000128641.18	MYO1B	2	191245493	2_114	0	0.00709777915126086	5.60484810033443	1.25197397963638e-07	-0.474010074821031	1
ENSG00000173559.12	NABP1	2	191678067	2_114	0	0.006494145261292	4.77741948701333	9.76392307344413e-08	0.100125106567609	1
ENSG00000196950.13	SLC39A10	2	195616029	2_116	0	0.0269749587898716	11.9764658852005	1.01671316081493e-06	2.322810168277	1
ENSG00000118997.13	DNAH7	2	196067609	2_116	0	0.0462642041228332	17.1511571169562	2.49716646777584e-06	-2.62061846312832	2
ENSG00000138411.10	HECW2	2	196593392	2_116	0	0.0336547744788773	14.0943513383525	1.49279699301446e-06	1.63284744053765	2
ENSG00000144395.17	CCDC150	2	196639821	2_116	0	0.0143694243997294	5.97442353971416	2.70174497837592e-07	-0.610211319068755	2
ENSG00000119041.10	GTF3C3	2	196799713	2_116	0	0.0142590919844877	5.90111569332678	2.64810361104032e-07	-0.662546418994096	1
ENSG00000197121.14	PGAP1	2	196932578	2_116	0	0.0192494936890502	8.75718787702008	5.30509239136328e-07	-1.14306129650988	1
ENSG00000115524.15	SF3B1	2	197439853	2_117	0	0.0154076106423129	7.03301951979327	3.41024901026458e-07	-0.898646068788484	1
ENSG00000115541.10	HSPE1	2	197499794	2_117	0	0.0160347865535566	7.41261923386696	3.74062221774848e-07	-0.969178883655984	1
ENSG00000162944.10	RFTN2	2	197675986	2_117	0	0.0124671691035937	5.01982141089673	1.96954129293384e-07	-0.324016894434402	1
ENSG00000115896.15	PLCL1	2	197804386	2_117	0	0.0169598769191136	7.94642450984021	4.24134335473094e-07	-1.02124214379861	1
ENSG00000226124.6	FTCDNL1	2	199761955	2_118	0	0.0136051849801848	4.72907142521236	2.02483340963514e-07	0.434649977291583	3
ENSG00000178074.5	C2orf69	2	199911021	2_118	0	0.0278566010796516	11.5584785262146	1.01329936174676e-06	-1.91390568124053	1
ENSG00000162971.10	TYW5	2	199955071	2_118	0	0.017684322616894	7.22372764939741	4.020302820689e-07	1.37334462531187	2
ENSG00000162972.10	MAIP1	2	199954636	2_118	0	0.021433928388218	9.05608794357941	6.10873633251149e-07	-1.27333118953444	2
ENSG00000196141.13	SPATS2L	2	200305923	2_118	0	0.0151021276297961	5.72164057563507	2.71936612049135e-07	-0.597001826572777	1
ENSG00000163535.17	SGO2	2	200510401	2_118	0	0.0148605504849142	5.56825964429881	2.60413412757079e-07	0.537978470887867	1
ENSG00000155729.12	KCTD18	2	200519526	2_118	0	0.0476781824885604	16.7163738770561	2.50824953976121e-06	-1.82931161260016	1
ENSG00000138356.13	AOX1	2	200586283	2_118	0	0.0187842843416743	7.79841593791057	4.61009656502693e-07	0.994078254276193	1
ENSG00000082153.17	BZW1	2	200811128	2_119	0	0.0122583773215985	5.05667173625071	1.95077292919755e-07	-0.384140891885883	1
ENSG00000013441.15	CLK1	2	200864612	2_119	0	0.0122708543152635	5.53637073231162	2.13800608934851e-07	0.940101241922342	1
ENSG00000240344.8	PPIL3	2	200889218	2_119	0	0.0122257433826677	5.02096455727712	1.9318411164215e-07	-0.44606516256409	1
ENSG00000115942.8	ORC2	2	200963642	2_119	0	0.0154069680174624	7.68329566285201	3.72540677839676e-07	-1.34054442204098	1
ENSG00000155744.9	FAM126B	2	201058759	2_119	0	0.0167038174326435	8.43107396206979	4.43208016967617e-07	-1.3670996999355	1
ENSG00000003400.14	CASP10	2	201183110	2_119	0	0.0203095687012209	9.34822636467518	5.97501355098394e-07	1.4555575134723	1
ENSG00000064012.21	CASP8	2	201232852	2_119	0	0.02232654984397	9.9559767937625	6.99543080909594e-07	-0.897075844195215	2
ENSG00000155749.12	ALS2CR12	2	201357198	2_119	0	0.0160164739826061	7.93679372997413	4.00056176417738e-07	1.20875026915448	1
ENSG00000155755.18	TMEM237	2	201640822	2_119	0	0.0121377921801886	5.15447032173048	1.96894105390064e-07	-0.472628099054391	1
ENSG00000155760.2	FZD7	2	202034208	2_120	0	0.0182988242977038	14.9559144393944	8.61281527653371e-07	1.47519590183278	1
ENSG00000116030.16	SUMO1	2	202238678	2_120	0	0.00756805464286037	6.56862724264195	1.56447219864724e-07	0.745385259965793	1
ENSG00000055044.10	NOP58	2	202259195	2_120	0	0.00624616389503663	4.74876541909269	9.3347580539459e-08	0.401649062827544	2
ENSG00000138439.11	FAM117B	2	202634789	2_120	0	0.015433769442544	13.3343305052343	6.47667638136632e-07	2.14626380555522	2
ENSG00000163596.16	ICA1L	2	202823312	2_120	0	0.0252236260568702	18.0134669947478	1.42992678444108e-06	-2.80360103113246	1
ENSG00000138442.9	WDR12	2	203012510	2_120	0	0.00881091511373178	8.01087874310004	2.22131499813858e-07	1.13846822991727	2
ENSG00000144426.18	NBEAL1	2	203014780	2_120	0	0.011708327795995	10.7093392275746	3.94608578192411e-07	1.49365267386205	1
ENSG00000118257.16	NRP2	2	205681426	2_121	0	0.0427260794776689	16.7065602545938	2.24641018283401e-06	1.82890194468979	2
ENSG00000114933.15	INO80D	2	206085163	2_122	0	0.00582474861927851	5.52064093513299	1.01198869768589e-07	0.733644804166608	1
ENSG00000023228.13	NDUFS1	2	206159383	2_122	0	0.0199121960084317	16.4804377746542	1.03275397720777e-06	-2.14288384672016	1
ENSG00000114942.13	EEF1B2	2	206159383	2_122	0	0.0199121960084317	16.4804377746542	1.03275397720777e-06	2.14288384672015	1
ENSG00000183671.12	GPR1	2	206217980	2_122	0	0.00583952985493597	5.50954329747945	1.01251731127519e-07	-0.459908705899295	1
ENSG00000204186.7	ZDBF2	2	206278506	2_122	0	0.00961123119657426	10.1025154294932	3.05574788861251e-07	1.63078060681788	1
ENSG00000138400.12	MDH1B	2	206765180	2_122	0	0.0531104153622151	25.8118373240805	4.31427268120572e-06	2.42489308466289	1
ENSG00000118246.13	FASTKD2	2	206765614	2_122	0	0.00608989449791031	6.05860888723411	1.16115891310125e-07	0.685402878962697	2
ENSG00000163249.11	CCNYL1	2	207712007	2_122	0	0.00562632036778366	5.35186265393328	9.4762910476046e-08	-0.488104317417028	1
ENSG00000163251.3	FZD5	2	207769445	2_122	0	0.00533090428132155	5.67284826975111	9.51724010665601e-08	-0.900080509521892	1
ENSG00000118231.4	CRYGD	2	208124828	2_123	0	0.0166361510287086	5.43417194352044	2.84508472492485e-07	0.259686187835677	2
ENSG00000168582.4	CRYGA	2	208165326	2_123	0	0.0310502972407073	11.3891797217037	1.11292828945265e-06	-1.41597286006292	1
ENSG00000188674.10	C2orf80	2	208190440	2_123	0	0.0165605744982539	5.39083717063391	2.80957472045164e-07	-0.542135847931906	1
ENSG00000178385.14	PLEKHM3	2	208025325	2_123	0	0.0189272819362756	6.66274602282061	3.96872021890282e-07	-0.795369467767734	1
ENSG00000138413.13	IDH1	2	208266212	2_123	0	0.0329447602465527	11.9564192705889	1.23964251048551e-06	1.72362315191171	1
ENSG00000115020.16	PIKFYVE	2	208252029	2_123	0	0.0526335267296028	16.4628128524654	2.72693939435754e-06	-2.02385250291457	3
ENSG00000144407.9	PTH2R	2	208360711	2_123	0	0.0171798298602466	5.74026987143871	3.10355997857515e-07	-0.535011705107842	1
ENSG00000144406.18	UNC80	2	209772023	2_124	0	0.0111424517146411	13.5729997601137	4.75954651868748e-07	0.888274315794693	2
ENSG00000197713.14	RPE	2	210002122	2_124	0	0.00829153226868895	12.6624637750545	3.30416696538735e-07	1.6179704751044	1
ENSG00000144445.16	KANSL1L	2	210170701	2_124	0	0.253092718857586	21.8789598702938	1.74267056885159e-05	3.91684767719395	1
ENSG00000115365.11	LANCL1	2	210477007	2_124	0	0.00419377218957229	5.6945506856346	7.51576637824361e-08	-0.614275372898063	1
ENSG00000021826.14	CPS1	2	210678365	2_124	0	0.00900076045057285	12.6995064534041	3.59728643628701e-07	1.47519398853733	1
ENSG00000178568.14	ERBB4	2	212538367	2_125	0	0.00722385076486909	7.04241683192716	1.60102998602202e-07	-0.768343945763041	1
ENSG00000144451.18	SPAG16	2	213291661	2_126	0	0.0186508620507644	9.63751295853922	5.6568264979251e-07	-1.50473414188135	1
ENSG00000138376.10	BARD1	2	214809366	2_127	0	0.00988441335065282	8.60777278770775	2.67763062816533e-07	1.26175508565015	2
ENSG00000138363.14	ATIC	2	215312057	2_127	0	0.0271702853417294	17.9206850951856	1.53234932543877e-06	1.82063611652178	3
ENSG00000118242.15	MREG	2	216033935	2_127	0	0.00868292078607114	7.3190143000866	1.99998808511534e-07	0.700070545564732	1
ENSG00000138375.12	SMARCAL1	2	216412329	2_127	0	0.00719138352706739	5.55298110376731	1.25674631431072e-07	0.473250098055981	3
ENSG00000197756.9	RPL37A	2	216500041	2_127	0	0.00662325218453941	4.74326178132695	9.88683665823751e-08	0.0457676567679462	1
ENSG00000115457.9	IGFBP2	2	216632342	2_127	0	0.00901842203644065	7.64212227202157	2.16896982896118e-07	-0.824395095130569	1
ENSG00000181378.13	CFAP65	2	219041645	2_129	0	0.00919433316416474	9.48005886940996	2.74309118567351e-07	1.09717890723113	1
ENSG00000182698.11	RESP18	2	219332702	2_129	0	0.00786501761332581	7.9988224662937	1.97986113733474e-07	-0.73813218490524	2
ENSG00000231672.6	DIRC3	2	217754478	2_129	0	0.00562325843637024	4.83398773828972	8.55465622168343e-08	0.224604083236229	2
ENSG00000188282.12	RUFY4	2	218034910	2_129	0	0.00589221979420485	5.51512068840719	1.02268746538711e-07	0.807510519913271	1
ENSG00000163464.7	CXCR1	2	218166777	2_129	0	0.0130036965849717	15.6350157855838	6.39844034621042e-07	-2.29878695824841	2
ENSG00000163466.15	ARPC2	2	218217396	2_129	0	0.0093485261891515	18.7280154237577	5.50990208336739e-07	3.95835229304117	1
ENSG00000179921.14	GPBAR1	2	218259499	2_129	0	0.0184400765094823	21.2054808751651	1.23060823705888e-06	-4.36656988200898	1
ENSG00000127837.9	AAMP	2	218270227	2_129	0	0.0143980387291045	20.2231577271918	9.16349780587802e-07	4.26964168673765	1
ENSG00000127838.13	PNKD	2	218270205	2_129	1	0.217552960804238	27.8202262452639	1.90473529519721e-05	-5.0532329466726	2
ENSG00000135926.14	TMBIM1	2	218292881	2_129	1	0.138830923346027	30.9576906194761	1.35258242960356e-05	4.94121014612701	2
ENSG00000018280.16	SLC11A1	2	218381984	2_129	0	0.00560812838902658	4.80345146964632	8.47774459243156e-08	0.272188909358989	1
ENSG00000144579.7	CTDSP1	2	218398735	2_129	0	0.0100325840598694	9.46416852046441	2.98816273715922e-07	-0.672870105489022	1
ENSG00000135913.10	USP37	2	218568666	2_129	0	0.00639491299341644	6.12772168203359	1.23322592333932e-07	0.845027546541797	1
ENSG00000144580.13	CNOT9	2	218568666	2_129	0	0.00639491299341644	6.12772168203359	1.23322592333932e-07	-0.845027546541797	1
ENSG00000115556.13	PLCD4	2	218607609	2_129	0	0.0113867287078628	11.3443988743906	4.06527037697306e-07	1.90789142339595	2
ENSG00000074582.12	BCS1L	2	218658716	2_129	0	0.00692025034985788	6.90271498089905	1.50331752744374e-07	-0.983892198169074	1
ENSG00000115568.15	ZNF142	2	218649059	2_129	0	0.0285733648636038	20.7780099015685	1.86841914832571e-06	-2.82441739872026	3
ENSG00000163481.7	RNF25	2	218672452	2_129	0	0.00645794133449662	6.22868129670134	1.26589935627478e-07	0.870963543809379	1
ENSG00000163482.11	STK36	2	218672501	2_129	0	0.0155578211209926	14.6710326403909	7.18320781105652e-07	2.34338514460906	2
ENSG00000135912.10	TTLL4	2	218710704	2_129	0	0.00586599307451274	5.15311234552121	9.51305768960061e-08	-0.446560298865981	1
ENSG00000135929.8	CYP27A1	2	218760005	2_129	0	0.00598173748644748	5.34824149299765	1.00680956416718e-07	-0.52951496028963	1
ENSG00000163501.6	IHH	2	219058317	2_129	0	0.0204371253229895	16.7576723455129	1.07781066437194e-06	2.0416299635061	1
ENSG00000187736.12	NHEJ1	2	219160400	2_129	0	0.0160062197669885	14.4261578407898	7.26688736547599e-07	-1.85001062567124	2
ENSG00000213901.10	SLC23A3	2	219170383	2_129	0	0.00986206878010199	10.2643198741132	3.18571689355515e-07	-1.60161287625907	1
ENSG00000115649.15	CNPPD1	2	219177636	2_129	0	0.0167364334341826	14.9579064678462	7.8784847999974e-07	1.81879571750597	2
ENSG00000158552.12	ZFAND2B	2	219194103	2_129	0	0.0147909131652247	13.8480454289467	6.44603175562345e-07	1.8480242244153	1
ENSG00000115657.12	ABCB6	2	219218731	2_129	0	0.0101714850492558	10.1292909867064	3.24244326840404e-07	1.08283581909846	1
ENSG00000198925.10	ATG9A	2	219220216	2_129	0	0.0127771154066532	12.4184510832714	4.99354792269605e-07	1.43837564406872	1
ENSG00000163516.13	ANKZF1	2	219230067	2_129	0	0.00980178547873001	9.92580950825988	3.06182315573374e-07	-1.16604778678081	1
ENSG00000115661.13	STK16	2	219248662	2_129	0	0.00921934714841233	9.22871269455058	2.6776281671992e-07	1.16280646958713	1
ENSG00000127824.13	TUBA4A	2	219278362	2_129	0	0.0697116292012796	28.0820470275662	6.16088310327672e-06	2.43612347569573	1
ENSG00000135924.15	DNAJB2	2	219324717	2_129	0	0.00997906003543725	10.2820194131151	3.2290667940925e-07	-1.23053231055319	1
ENSG00000054356.13	PTPRN	2	219295922	2_129	0	0.00560962282452082	4.72940689798935	8.34928557355919e-08	-0.157526874155667	2
ENSG00000123992.18	DNPEP	2	219400504	2_129	0	0.00663801438450296	6.27217653234147	1.31028399465702e-07	-0.5405663497662	1
ENSG00000175084.11	DES	2	219418537	2_129	0	0.00742661501287756	7.32296701675944	1.71153964341827e-07	-0.71719024079116	1
ENSG00000072195.14	SPEG	2	219434550	2_129	0	0.0056285834121439	4.77690113395138	8.46163588310773e-08	-0.0881576992387395	1
ENSG00000072182.12	ASIC4	2	219514838	2_129	0	0.00655737453858796	6.17519210162187	1.27435209180891e-07	0.692760006091187	1
ENSG00000123989.13	CHPF	2	219543916	2_129	0	0.043912412247248	23.4769750443156	3.2444299881806e-06	2.29211757794299	1
ENSG00000188760.10	TMEM198	2	219543916	2_129	0	0.043912412247248	23.4769750443156	3.2444299881806e-06	2.29211757794299	1
ENSG00000123999.4	INHA	2	219572251	2_129	0	0.00570104643774139	4.91560390261304	8.81942827418058e-08	-0.284848632179338	1
ENSG00000124006.14	OBSL1	2	219564961	2_129	0	0.00578013334907568	4.95389807956577	9.01143384430096e-08	-0.304845692182389	2
ENSG00000144589.21	STK11IP	2	219597759	2_130	0	0.0126702417556803	8.91521931793613	3.55488787121994e-07	0.949924619491253	1
ENSG00000116106.11	EPHA4	2	221574191	2_130	0	0.0081924266624257	4.77588636252951	1.23133300518961e-07	0.0770039270414001	1
ENSG00000163082.9	SGPP2	2	222519796	2_131	0	0.00683415049041625	4.90543182095228	1.05504444585637e-07	0.107479089473909	1
ENSG00000116120.9	FARSB	2	222656186	2_131	0	0.00754303749902452	5.84114411446581	1.38660627695079e-07	-0.416854102371939	1
ENSG00000124003.12	MOGAT1	2	222673472	2_131	0	0.0196498159616562	14.9388642025195	9.238150652885e-07	1.59427216714534	1
ENSG00000152056.16	AP1S3	2	223783848	2_131	0	0.011037454520723	9.4532245408074	3.28365767050436e-07	1.16443441218362	2
ENSG00000135900.3	MRPL44	2	223957073	2_131	0	0.00670670566818199	4.72698531498218	9.97705747383322e-08	-0.0110553878503549	1
ENSG00000135919.12	SERPINE2	2	224039199	2_132	0	0.0093468496491913	4.73100477455973	1.39164228671916e-07	0.0414288724378914	2
ENSG00000124019.9	FAM124B	2	224402706	2_132	0	0.00968941622094366	5.03263904413519	1.53462535132203e-07	-0.164380442482551	1
ENSG00000036257.12	CUL3	2	224584525	2_132	0	0.0151760854273826	8.44099105429412	4.03145833983962e-07	-0.370394154955711	1
ENSG00000135905.18	DOCK10	2	225041976	2_133	0	0.00935029352680694	9.19796201991961	2.7066109233769e-07	-1.13597095161783	1
ENSG00000169047.5	IRS1	2	226775564	2_133	0	0.0172726202636424	14.7995521394957	8.0448096381945e-07	-1.61765818236932	1
ENSG00000144468.16	RHBDD1	2	226914475	2_133	0	0.0128023899307838	11.7907035472952	4.75050461585846e-07	-1.6041165017681	1
ENSG00000081052.11	COL4A4	2	227163765	2_133	0	0.0102912514559427	9.79141222970478	3.17119171952783e-07	1.13572398426409	1
ENSG00000168958.19	MFF	2	227324777	2_134	0	0.0116717705782978	5.80788957331474	2.133359600314e-07	0.42080256427697	2
ENSG00000173744.17	AGFG1	2	227472263	2_134	0	0.0324935723557904	15.5676344446686	1.59194866543406e-06	-1.79948361885544	1
ENSG00000135917.13	SLC19A3	2	227717537	2_134	0	0.0175269935142176	9.67397177435782	5.33606628227791e-07	-1.09814961612132	2
ENSG00000115009.11	CCL20	2	227805760	2_134	0	0.0118359988980229	5.94066948824045	2.21283626693392e-07	0.541553155245252	1
ENSG00000123977.9	DAW1	2	227871322	2_134	0	0.0129260153277156	6.77765117914343	2.75710213018617e-07	0.725467593193973	1
ENSG00000187957.7	DNER	2	229714567	2_135	1	0.0141570603964781	17.4939232541396	7.79415925779713e-07	-3.64433668018466	1
ENSG00000163053.10	SLC16A14	2	230069998	2_135	0	0.00522371265061239	6.43447698620623	1.05779498709441e-07	0.877015223221015	1
ENSG00000079263.18	SP140	2	230226508	2_135	0	0.054365374331574	25.8970686284457	4.43079813338593e-06	2.36019486446478	2
ENSG00000135899.17	SP110	2	230213733	2_135	0	0.00796740594707868	10.632124218864	2.66591293048888e-07	-1.60719132896068	1
ENSG00000135932.10	CAB39	2	230711387	2_135	0	0.00577744529012503	6.9603539850995	1.26554077521655e-07	-0.84479282865849	1
ENSG00000135916.15	ITM2C	2	230864420	2_135	0	0.00523256870932443	5.94809986675653	9.79494868443105e-08	0.53687713230828	1
ENSG00000135898.9	GPR55	2	230886829	2_135	0	0.00877165680278014	10.8040674463566	2.98248241449453e-07	-1.13676635366976	2
ENSG00000237412.6	PRSS56	2	232522925	2_136	0	0.0104741876983435	4.78993892187816	1.57891700281831e-07	0.00297890463476862	1
ENSG00000135902.9	CHRND	2	232522925	2_136	0	0.0142285955555419	7.7003372530105	3.44810716511386e-07	0.815906620598127	2
ENSG00000173699.15	SPATA3	2	231011823	2_136	0	0.0109471770806218	5.20929690876866	1.79469324464291e-07	0.309962443999631	1
ENSG00000204128.5	C2orf72	2	231052211	2_136	0	0.010847713015124	5.12262931565494	1.74879978533979e-07	0.306589137817241	1
ENSG00000135914.5	HTR2B	2	231125386	2_136	0	0.0252666702489314	13.1714173916365	1.04734436056043e-06	-1.48554020944282	1
ENSG00000135931.17	ARMC9	2	231198852	2_136	0	0.010412802287992	4.73413805941568	1.55137759451505e-07	-0.0138053608663279	2
ENSG00000115053.15	NCL	2	231483427	2_136	0	0.0178700450869435	9.86854743729367	5.54993446650801e-07	1.19486323498634	2
ENSG00000171596.6	NMUR1	2	231524502	2_136	0	0.0119534203703653	6.04446111195133	2.27383399055496e-07	0.610348876966529	2
ENSG00000187514.16	PTMA	2	231706100	2_136	0	0.0107798396045363	5.06302774970611	1.71763776554027e-07	-0.453837365985313	1
ENSG00000156973.13	PDE6D	2	231788301	2_136	0	0.010432352774895	4.75194412843482	1.56013637953961e-07	-0.0463084116923703	1
ENSG00000144535.19	DIS3L2	2	231961176	2_136	0	0.0290340659909506	14.4998862000046	1.32489489602714e-06	1.63791499701457	1
ENSG00000221944.6	TIGD1	2	232550122	2_136	0	0.0106158129429262	4.91745293106227	1.64286713847194e-07	-0.27969226245896	1
ENSG00000115468.11	EFHD1	2	232606133	2_136	0	0.0109908316952123	5.24708152589596	1.81491940124059e-07	0.218803891119768	2
ENSG00000204120.14	GIGYF2	2	232697500	2_137	0	0.0147080881479832	9.30161823804458	4.30550114126173e-07	1.22214888913632	1
ENSG00000182600.9	C2orf82	2	232856815	2_137	0	0.0210458382165633	12.7063568659084	8.41581635232999e-07	-1.53181186664503	2
ENSG00000066248.14	NGEF	2	233013260	2_137	0	0.0644531483405423	23.3634297897246	4.73903272966183e-06	-2.16291154457594	1
ENSG00000168918.13	INPP5D	2	233060456	2_137	0	0.00978954599257687	5.51701848561742	1.69971443968757e-07	-0.352577332093276	1
ENSG00000077044.10	DGKD	2	233439428	2_137	0	0.00983117925067145	5.50448909707576	1.70306649158527e-07	0.5174918989162	1
ENSG00000085982.13	USP40	2	233565958	2_137	0	0.020559098860266	12.5914895013354	8.14685818135904e-07	1.41473243538647	4
ENSG00000123485.11	HJURP	2	233854491	2_137	0	0.0143368021974353	9.30238173903957	4.1971590273496e-07	1.17024376070006	1
ENSG00000182177.13	ASB18	2	236236963	2_139	0	0.0157569274366127	9.79880187864403	4.85907369120572e-07	1.71414363538064	1
ENSG00000157985.18	AGAP1	2	235508529	2_139	0	0.0090696626541209	4.7947331542348	1.36856222818403e-07	0.163181009272576	1
ENSG00000132321.16	IQCA1	2	236488292	2_139	0	0.00904043125536669	4.74271324967922	1.34935116781037e-07	-0.0446679357411439	3
ENSG00000177483.11	RBM44	2	237798649	2_140	0	0.0129684006650879	5.06938090866183	2.06895153947626e-07	0.363948957212775	2
ENSG00000184182.18	UBE2F	2	237966682	2_141	0	0.017205688975118	6.10248269217865	3.30436183895928e-07	-0.715075416567819	1
ENSG00000132330.16	SCLY	2	238060509	2_141	0	0.03626415931516	13.2247194027067	1.50929124831802e-06	1.77012430149807	2
ENSG00000144488.14	ESPNL	2	238099356	2_141	0	0.0187114519051509	6.90138980258457	4.06399363563512e-07	-0.817984870159014	2
ENSG00000168427.8	KLHL30	2	238138383	2_141	0	0.0170834755478823	6.03463213451003	3.24441204549327e-07	-0.466394128801673	1
ENSG00000178752.15	ERFE	2	238159318	2_141	0	0.0416480121976381	14.5543865413143	1.90764323407982e-06	-1.74371367121576	1
ENSG00000132323.8	ILKAP	2	238227502	2_141	0	0.0238777655851991	9.2262108662164	6.93307716985882e-07	-1.20172706245184	1
ENSG00000144485.10	HES6	2	238240329	2_141	0	0.0156616707215397	5.20769518897348	2.56680347903879e-07	0.496623816923153	1
ENSG00000065802.11	ASB1	2	238426593	2_141	0	0.0150067538654134	4.80135844676657	2.26756561460279e-07	-0.00420065259325223	2
ENSG00000178602.7	OTOS	2	240127158	2_143	0	0.00707551336010448	5.58692748664822	1.24405609602757e-07	0.420384460435437	1
ENSG00000130414.11	NDUFA10	2	240027895	2_143	0	0.00647549006054093	4.7468937313411	9.6736667912106e-08	-0.0467463126395608	1
ENSG00000172428.10	COPS9	2	240132846	2_143	0	0.00710785883496556	5.63016960337615	1.25941611302176e-07	0.431339988732809	1
ENSG00000063660.8	GPC1	2	240446198	2_143	0	0.00807518889766745	6.84010545714787	1.73829892452762e-07	0.694337153669863	1
ENSG00000188542.9	DUSP28	2	240557353	2_143	0	0.00840352413345713	7.21813431488356	1.90895365325563e-07	-0.740162513353345	1
ENSG00000142327.12	RNPEPL1	2	240584247	2_143	0	0.00826368472381367	7.05896226996693	1.83579242672957e-07	0.750682785174604	1
ENSG00000144504.15	ANKMY1	2	240570295	2_143	0	0.00963002376374467	8.51073576687342	2.57930939286186e-07	0.880063262393615	2
ENSG00000142330.19	CAPN10	2	240586128	2_143	0	0.0174770549900043	14.1752111062676	7.79662707626524e-07	-1.52543770190575	2
ENSG00000178623.11	GPR35	2	240605435	2_143	0	0.00651984908510528	4.81160267679442	9.87270760090769e-08	-0.123723394030027	1
ENSG00000122085.16	MTERF4	2	241094178	2_143	0	0.012572790329057	11.0428042237647	4.36938204240446e-07	-1.26173472433354	2
ENSG00000115687.13	PASK	2	241144457	2_143	0	0.00666015595933722	5.01342259682641	1.05081844398274e-07	-0.246396831872779	1
ENSG00000115685.14	PPP1R7	2	241157445	2_143	0	0.0143468093782941	12.297413206816	5.55236576484656e-07	1.37201698429246	1
ENSG00000146205.13	ANO7	2	241214256	2_144	0	0.0261704162380443	13.2870532995889	1.09432993896952e-06	-1.83351400922565	2
ENSG00000115677.16	HDLBP	2	241317397	2_144	0	0.0147645719612355	7.83181536653341	3.63908563122077e-07	-0.878098800259467	1
ENSG00000006607.13	FARP2	2	241356233	2_144	0	0.0877184533946235	24.9653993121451	6.8918918913391e-06	-2.53209735904796	3
ENSG00000115694.14	STK25	2	241504711	2_144	0	0.0174304461060547	9.41122784836104	5.16254397435306e-07	-1.06165115111572	1
ENSG00000168397.16	ATG4B	2	241680597	2_144	0	0.015918380801906	8.54750992993038	4.28200803051117e-07	0.716413029036275	1
ENSG00000168393.12	DTYMK	2	241643942	2_144	0	0.0117947459150943	5.69743418853918	2.11483690596471e-07	-0.556830960764375	2
ENSG00000180902.17	D2HGDH	2	241733731	2_144	0	0.0144149092328276	7.60390493270726	3.4495112388837e-07	0.81765968720628	2
ENSG00000154252.11	GAL3ST2	2	241771949	2_144	0	0.0257321568762721	13.1256544427896	1.06293358769866e-06	-1.63335191688641	1
ENSG00000204099.11	NEU4	2	241804528	2_144	0	0.0107645705959976	4.82947196636246	1.63608300519584e-07	0.224143284770529	2
ENSG00000188389.10	PDCD1	2	241858748	2_144	0	0.0116977705121469	5.61899958668279	2.06857404384724e-07	-0.432441847775962	1
ENSG00000216921.7	AC131097.4	2	241902620	2_144	0	0.0125560206638966	6.29155862414229	2.48610371837483e-07	0.473834980835268	1
ENSG00000134121.9	CHL1	3	148517	3_1	0	0.0152810265662995	5.8941821354435	2.83455609680193e-07	0.778478159549472	1
ENSG00000134115.12	CNTN6	3	1092761	3_1	0	0.0156609976556764	6.12783200417607	3.02019683943492e-07	0.567874015748038	1
ENSG00000072756.16	TRNT1	3	3126942	3_3	0	0.096971567673016	26.8771680151534	8.20232354916215e-06	-2.51448373795447	2
ENSG00000170364.12	SETMAR	3	4303252	3_3	0	0.010688613776622	5.68820071792232	1.91339780326214e-07	-0.575790466591182	2
ENSG00000134109.10	EDEM1	3	5185978	3_4	0	0.0116122919682047	6.44317613616811	2.35465304908052e-07	0.628244509000931	1
ENSG00000182533.6	CAV3	3	8733693	3_7	0	0.0137442950147124	5.30460913182228	2.29448292847621e-07	0.447710909169422	3
ENSG00000125046.14	SSUH2	3	8744886	3_7	0	0.0432071230305874	16.2468035195057	2.20918584351751e-06	1.67940956898536	1
ENSG00000180914.10	OXTR	3	8769477	3_7	0	0.0164475912550536	7.01243128237333	3.62977660191934e-07	0.886658219182325	3
ENSG00000070950.9	RAD18	3	8963418	3_7	0	0.0449523489714886	16.627982387142	2.35234447704379e-06	1.96856783186335	2
ENSG00000134077.15	THUMPD3	3	9362987	3_7	0	0.0410662924283489	15.7580018514735	2.03655252843103e-06	-1.64867436508312	2
ENSG00000168137.15	SETD5	3	9397385	3_7	0	0.0153837866114181	6.37622859757705	3.08699623390255e-07	-0.601564247476376	1
ENSG00000163719.19	MTMR14	3	9649842	3_8	0	0.0257162841665299	11.0294895214549	8.92632309099171e-07	1.2196356558754	1
ENSG00000144550.12	CPNE9	3	9703359	3_8	0	0.090324546508646	23.1624063400277	6.58413064418383e-06	-2.32306063896082	1
ENSG00000114026.21	OGG1	3	9749660	3_8	0	0.0144313371030667	5.52447546561807	2.50903427689205e-07	0.506245441360687	1
ENSG00000134072.10	CAMK1	3	9746484	3_8	0	0.0202401958878671	8.74466393569163	5.57014895271076e-07	-1.08452881523599	1
ENSG00000241553.12	ARPC4	3	9792302	3_8	0	0.0154005186959187	6.14267181503998	2.97715629481977e-07	0.650472116375525	1
ENSG00000214021.15	TTLL3	3	9763506	3_8	0	0.0142803999476008	5.42449787204227	2.43786070758112e-07	-0.337978401257795	3
ENSG00000156990.14	RPUSD3	3	9843931	3_8	0	0.015742840959865	6.35181708580039	3.14695160998473e-07	0.550899730769593	1
ENSG00000187288.10	CIDEC	3	9885582	3_8	0	0.0233656959225812	10.1142326550804	7.43739133760235e-07	-1.05061240528497	1
ENSG00000171135.13	JAGN1	3	9890513	3_8	0	0.0137452629499442	5.06137892270588	2.18942906090553e-07	-0.304499550686847	1
ENSG00000163701.18	IL17RE	3	9901671	3_8	0	0.0187320609954837	8.00682765354922	4.72014149268332e-07	0.938667940272022	3
ENSG00000163702.18	IL17RC	3	9918029	3_8	0	0.0143439420942739	5.46671484891143	2.46776566899843e-07	0.40738159291687	2
ENSG00000163703.17	CRELD1	3	9933125	3_8	0	0.0148941548578511	5.82467037229026	2.73021087132903e-07	-0.504335741142119	2
ENSG00000125037.12	EMC3	3	10010880	3_8	0	0.0134197084727625	4.83352838004392	2.04134461737739e-07	-0.167653718562577	1
ENSG00000144554.10	FANCD2	3	10025967	3_8	0	0.0135749520728713	4.9428568289619	2.1116664009335e-07	-0.180459455482962	1
ENSG00000254999.3	BRK1	3	10115548	3_8	0	0.0133300484393843	4.76981124741588	2.00097606874418e-07	-0.0975861558263144	2
ENSG00000134086.7	VHL	3	10141318	3_8	0	0.0138930258309767	5.16302897288576	2.2574096592453e-07	-0.26411283368821	1
ENSG00000134070.4	IRAK2	3	10164461	3_8	0	0.0135792763110389	4.94588739140667	2.11363417899364e-07	-0.317186651894868	1
ENSG00000157014.10	TATDN2	3	10247632	3_8	0	0.042683155710464	15.8854916144914	2.13386113823463e-06	1.87081315333019	2
ENSG00000157017.15	GHRL	3	10296572	3_8	0	0.0556996490818448	18.4528751524893	3.23463645003603e-06	-2.15815377369665	1
ENSG00000157020.17	SEC13	3	10320608	3_8	0	0.0433982289660485	16.0452235069388	2.19142570531151e-06	-1.996565037632	1
ENSG00000157087.17	ATP2B2	3	10708383	3_8	0	0.0248295195301655	10.6943286026409	8.35662307638235e-07	-1.28789583287268	1
ENSG00000157103.10	SLC6A1	3	10992219	3_9	0	0.00720020960154144	5.73039568868761	1.29849034342039e-07	-0.498679458492123	2
ENSG00000197548.12	ATG7	3	11272224	3_9	0	0.0144804413206499	33.9166719969306	1.54562453546858e-06	-5.63879944802018	1
ENSG00000144560.14	VGLL4	3	11772675	3_9	0	0.00668833825469595	5.31701338179681	1.1191671545347e-07	-0.560123862385813	1
ENSG00000144559.10	TAMM41	3	11837214	3_9	0	0.00894967893355025	7.5729655697512	2.13295852842462e-07	-0.756598678630456	2
ENSG00000157152.16	SYN2	3	11982693	3_9	0	0.0199460019821275	15.348371265733	9.63445444239063e-07	-1.66654578250892	1
ENSG00000157150.4	TIMP4	3	12159406	3_9	0	0.00814776476166446	6.78899180917095	1.74081548084341e-07	0.601337556643349	2
ENSG00000132170.19	PPARG	3	12287696	3_9	0	0.0119192535208719	10.2528967434088	3.84595868527261e-07	1.15140485861686	1
ENSG00000154743.17	TSEN2	3	12484699	3_9	0	0.00669550101608152	5.07292350745811	1.0689327120568e-07	-0.308809082567323	1
ENSG00000075975.15	MKRN2	3	12557101	3_9	0	0.0103792705811528	8.97258191893239	2.9308476226313e-07	1.37808628451483	2
ENSG00000225526.4	MKRN2OS	3	12561203	3_9	0	0.00668491616861222	5.08835731875748	1.07048981639376e-07	-0.110701098760632	2
ENSG00000132155.11	RAF1	3	12664356	3_9	0	0.124828242824754	31.5566944677241	1.23969067887851e-05	3.17355220251747	1
ENSG00000144712.11	CAND2	3	12628723	3_9	0	0.00741900252896133	5.87294216301969	1.37122971732493e-07	0.541927029270787	3
ENSG00000144713.12	RPL32	3	12841494	3_9	0	0.00925740597958724	7.87181790789024	2.29336575371907e-07	0.757824245889309	2
ENSG00000131379.9	C3orf20	3	14669081	3_10	0	0.00635987556758422	4.99758866490591	1.00027197287118e-07	0.135394459217411	2
ENSG00000144711.13	IQSEC1	3	13072626	3_10	0	0.0235166031910643	17.4259202832751	1.28967204989048e-06	-1.88582123535512	2
ENSG00000132182.11	NUP210	3	13419856	3_10	0	0.0412021343791313	22.7959838865705	2.95588156686931e-06	2.66337758302891	1
ENSG00000163517.14	HDAC11	3	13496579	3_10	0	0.00659182778589185	5.33712091727618	1.10718927091919e-07	0.461922366619923	1
ENSG00000163520.13	FBLN2	3	13548846	3_10	0	0.0188000995963206	15.2915907264813	9.04735829113153e-07	1.74072333251877	1
ENSG00000170876.7	TMEM43	3	14124463	3_10	0	0.0689540334404564	27.7740529931845	6.02709321950016e-06	2.53880478798853	1
ENSG00000154767.14	XPC	3	14169601	3_10	0	0.00647441009059424	5.1667479617204	1.05275292014954e-07	-0.237791396443468	2
ENSG00000131389.16	SLC6A6	3	14386980	3_10	0	0.0149100509942129	13.0850575702705	6.13993452906792e-07	1.37658404550302	1
ENSG00000154781.15	CCDC174	3	14629129	3_10	0	0.00619510445136384	4.74880573022923	9.25852940262128e-08	0.0165261516427287	2
ENSG00000177463.15	NR2C2	3	14947241	3_11	0	0.0100551875858359	4.93538232105988	1.56178034095795e-07	0.452250932021083	1
ENSG00000131368.7	MRPS25	3	15064685	3_11	0	0.0376593993333553	16.950538961393	2.00893494861653e-06	-1.70116666991868	1
ENSG00000131381.12	RBSN	3	15099992	3_11	0	0.0150337855671994	8.0068297171997	3.78824376849576e-07	-0.39531382968646	1
ENSG00000206562.11	METTL6	3	15437148	3_11	0	0.0107543818116863	5.2945775654934	1.79194939075211e-07	0.337843092911635	2
ENSG00000131373.14	HACL1	3	15601668	3_11	0	0.0127883037108054	6.97430223920857	2.80687246127348e-07	-0.822109628916129	1
ENSG00000154813.9	DPH3	3	16265068	3_12	0	0.0126259403222386	6.37881599705649	2.53461955177201e-07	-0.178571705339171	1
ENSG00000154814.13	OXNAD1	3	16265263	3_12	0	0.0299276149980396	18.3123061213326	1.72474193031555e-06	3.18484075396807	2
ENSG00000131378.13	RFTN1	3	16513716	3_12	0	0.0124691104195451	6.85437667609407	2.68975306782516e-07	-0.813231592735565	2
ENSG00000154822.17	PLCL2	3	16802230	3_12	0	0.0285086643374114	14.0807489452188	1.26331484512737e-06	1.95622922416364	1
ENSG00000183960.8	KCNH8	3	19148202	3_14	0	0.0112233788270841	5.76776167032584	2.03722924685141e-07	-0.510028482882224	1
ENSG00000163576.17	EFHB	3	19946616	3_14	0	0.010077453116904	4.74523890575667	1.50493534625124e-07	-0.215756331458364	3
ENSG00000144566.10	RAB5A	3	19946690	3_14	0	0.0115624464871288	6.05043468300629	2.20163482587562e-07	0.528720030754157	2
ENSG00000183977.13	PP2D1	3	20004298	3_14	0	0.0101925898237436	4.85305959267611	1.55671512611428e-07	-0.0279194912224925	1
ENSG00000114166.7	KAT2B	3	20067768	3_15	0	0.189224431149655	35.1938397627247	2.09581446939258e-05	3.5949725806192	1
ENSG00000182247.9	UBE2E2	3	23203537	3_17	0	0.0156033520994162	12.0523268986726	5.91831102731212e-07	2.37420897902275	1
ENSG00000197885.10	NKIRAS1	3	23916438	3_18	0	0.0512910976844562	22.1361166300763	3.5731594895037e-06	-2.65722742202103	3
ENSG00000151090.17	THRB	3	24534703	3_18	0	0.0083241514000918	4.77962362284748	1.25211045878377e-07	-0.108892354344494	1
ENSG00000151093.7	OXSM	3	25782726	3_19	0	0.0190066984455608	8.7102051415677	5.21007579840853e-07	-1.07521345027949	1
ENSG00000151092.16	NGLY1	3	25793169	3_19	0	0.0193476129719503	8.87958682764465	5.40666079080347e-07	1.3438521904982	1
ENSG00000163491.16	NEK10	3	27364507	3_20	2	0.0290158247756452	20.9004668006536	1.90853390489799e-06	1.41101588628755	1
ENSG00000033867.16	SLC4A7	3	27484716	3_20	0	0.0298956055731601	17.0585345678995	1.6049372190375e-06	-3.56507012161178	1
ENSG00000187118.12	CMC1	3	28241610	3_21	0	0.0425361779060379	12.5748485638967	1.68333363436934e-06	1.42148082687196	1
ENSG00000163512.13	AZI2	3	28348860	3_21	0	0.0265105991718753	8.04268359231651	6.71010785016463e-07	1.17619158790982	2
ENSG00000206559.7	ZCWPW2	3	28348860	3_21	0	0.0280342350160049	8.57686756850927	7.56704624070002e-07	-1.24356522480585	1
ENSG00000144642.21	RBMS3	3	28575079	3_21	0	0.0312638079976815	9.62016567060509	9.46527856239998e-07	-1.19076212955637	1
ENSG00000163527.9	STT3B	3	31531033	3_23	0	0.0120928265737308	5.01009842972069	1.90670302900776e-07	0.326163720024903	1
ENSG00000144645.13	OSBPL10	3	32078058	3_23	0	0.0118188506868719	4.79239986659954	1.78253172124111e-07	-0.132859868532734	1
ENSG00000152642.10	GPD1L	3	32104696	3_23	0	0.0127528935208138	5.51504358941118	2.21343440706986e-07	0.409292177596934	2
ENSG00000170293.8	CMTM8	3	32238447	3_23	0	0.0176699743548256	8.61681949912786	4.79172503162039e-07	-0.974413035948207	1
ENSG00000206557.5	TRIM71	3	33038984	3_24	0	0.0417029327993433	14.940854567271	1.96087996998831e-06	1.74484321077651	1
ENSG00000153551.13	CMTM7	3	32392093	3_24	0	0.0145160181104423	4.85893461789024	2.21971660186024e-07	0.223270074376764	1
ENSG00000091317.7	CMTM6	3	32496755	3_24	0	0.0197639947905911	7.79657485018939	4.84939496351255e-07	0.88327427723189	2
ENSG00000144635.8	DYNC1LI1	3	32570942	3_24	0	0.0179581047990661	6.88377982702972	3.89041961855702e-07	0.800436747964339	1
ENSG00000182973.18	CNOT10	3	32684690	3_24	0	0.0143158663546166	4.72691072979073	2.12962928170495e-07	-0.0191404858044061	1
ENSG00000188167.8	TMPPE	3	33097052	3_24	0	0.0145282572681698	4.86694942932638	2.22525266150625e-07	-0.14923426423789	2
ENSG00000170266.15	GLB1	3	33097411	3_24	0	0.0154672843765573	5.46264856269255	2.6590487851721e-07	-0.433900383016988	1
ENSG00000170275.14	CRTAP	3	33113893	3_24	0	0.0636633415414828	19.0268671131325	3.81211232427526e-06	-2.02907800563242	1
ENSG00000173705.8	SUSD5	3	33215942	3_25	0	0.0116024394269677	6.35323903622714	2.3198156776271e-07	0.159884025041813	2
ENSG00000153560.11	UBP1	3	33440884	3_25	0	0.0801332556367438	24.8890945062111	6.27669257549327e-06	-3.29752038694624	1
ENSG00000172995.16	ARPP21	3	35639025	3_26	0	0.0189789250158987	5.6488680904575	3.37397621787596e-07	0.626604220749796	1
ENSG00000144681.10	STAC	3	36380288	3_26	0	0.0178550117897673	5.06745994285529	2.84747185004295e-07	0.378817360958075	2
ENSG00000163673.7	DCLK3	3	36764447	3_27	0	0.00798484194880744	4.92070949105679	1.23652534860569e-07	-0.103763123104394	1
ENSG00000168016.13	TRANK1	3	36944858	3_27	0	0.00899245639033652	5.83859167432925	1.65232478623047e-07	-0.170547628141269	2
ENSG00000178567.7	EPM2AIP1	3	36993455	3_27	0	0.0105005495390516	8.29692102184665	2.74181379971611e-07	-1.61641874732074	1
ENSG00000076242.14	MLH1	3	36988891	3_27	0	0.00783270058110985	4.81621652916846	1.18720714788071e-07	-0.326556264760973	2
ENSG00000093167.17	LRRFIP2	3	37183347	3_27	0	0.0263937048372558	17.7679032424065	1.47586118115585e-06	2.85368542203586	1
ENSG00000144674.16	GOLGA4	3	37243272	3_27	0	0.0260207195966521	17.0389627695945	1.39531232477141e-06	2.06621140572317	1
ENSG00000144668.11	ITGA9	3	37452932	3_27	0	0.00786013129647634	4.82692110296207	1.19401277802999e-07	-0.374099212456444	1
ENSG00000144677.14	CTDSPL	3	37862772	3_27	0	0.0134067852526633	10.7352179454495	4.52943980674291e-07	-1.74336933451957	1
ENSG00000136059.14	VILL	3	37989442	3_27	0	0.0222187668614041	14.1398343129473	9.88719833765297e-07	1.42146252758328	1
ENSG00000187091.13	PLCD1	3	38029646	3_27	0	0.0122823068206874	9.6094498628435	3.7143894834827e-07	-1.27641101886439	1
ENSG00000008226.19	DLEC1	3	38039461	3_27	0	0.0340180320977813	18.4386118814859	1.97399652190978e-06	1.99298657118701	1
ENSG00000093217.9	XYLB	3	38346523	3_28	0	0.0155298300623524	9.47774395234344	4.63212903549229e-07	1.01688409008154	2
ENSG00000114739.13	ACVR2B	3	38454574	3_28	0	0.0482305999564083	20.3177226798339	3.08394529918211e-06	-2.44253247672232	1
ENSG00000157036.12	EXOG	3	38495746	3_28	0	0.0110921168977628	6.27930498854084	2.1919719333069e-07	0.651561127149605	1
ENSG00000183873.15	SCN5A	3	38647751	3_28	0	0.0106219451129689	5.86805644353335	1.9615858010604e-07	0.524630429838563	1
ENSG00000168356.11	SCN11A	3	38950616	3_28	0	0.00951561361036435	4.82403944774372	1.44462997872205e-07	0.185128077782665	1
ENSG00000114742.13	WDR48	3	39051835	3_28	0	0.0111349562868792	6.31593664420239	2.21327437086212e-07	-0.604031172803671	1
ENSG00000114745.13	GORASP1	3	39107998	3_28	0	0.0138654266598676	8.3996581554843	3.66525186536838e-07	1.01235939118394	1
ENSG00000168026.18	TTC21A	3	39132039	3_28	0	0.0116644727785427	6.75714218692494	2.4804880851265e-07	0.665416914013729	1
ENSG00000168334.8	XIRP1	3	39192679	3_28	0	0.0435626006325345	19.3372974964441	2.65105385974717e-06	1.97024090433597	1
ENSG00000144659.10	SLC25A38	3	39383433	3_28	0	0.0201656505581003	11.9650392060269	7.59338354647647e-07	1.51850120059849	2
ENSG00000168028.13	RPSA	3	39406574	3_28	0	0.0117553250171067	6.83086160046737	2.52708064289883e-07	-0.826158571211985	1
ENSG00000168314.17	MOBP	3	39467949	3_28	0	0.0101234380029938	5.41172404594134	1.7241404630122e-07	0.343108092282333	1
ENSG00000114784.3	EIF1B	3	40309993	3_29	0	0.0109019637136887	4.79432160162602	1.64490518239521e-07	0.0411895851580419	1
ENSG00000168032.8	ENTPD3	3	40387447	3_29	0	0.0109294653429729	4.81824502863467	1.65728337186673e-07	-0.227673707583901	1
ENSG00000188846.13	RPL14	3	40457413	3_29	0	0.0127565583521448	6.28661347984547	2.52382508774174e-07	0.59945290978806	1
ENSG00000177873.12	ZNF619	3	40477330	3_29	0	0.0118192832654391	5.56158717581719	2.06870642813047e-07	0.517371359214115	1
ENSG00000172888.11	ZNF621	3	40524103	3_29	0	0.0117054031002536	5.46962263476058	2.01489635838239e-07	0.490309840724407	1
ENSG00000168036.16	CTNNB1	3	41195090	3_30	0	0	70.5632183555936	0	-3.69565446939893	1
ENSG00000168038.10	ULK4	3	41962206	3_30	1	0.164521811901413	15479.5445634995	0.00801476210840966	5.78250734004585	2
ENSG00000182606.14	TRAK1	3	42013418	3_30	0	0	8950.03837183998	0	-5.68233431807514	1
ENSG00000114812.12	VIPR1	3	42488703	3_30	0	0	6.9082526593782	0	-0.332183610872952	1
ENSG00000008324.11	SS18L2	3	42577769	3_31	0	0.0328487702418813	16.4935687130381	1.70507200262867e-06	-1.89290089309332	1
ENSG00000093183.13	SEC22C	3	42602204	3_31	0	0.0332814069649259	16.6189474594358	1.74066086886775e-06	1.90180102363104	1
ENSG00000114853.13	ZBTB47	3	42653821	3_31	0	0.0356151729793651	17.2687349558382	1.93555071718054e-06	-1.93327428726532	1
ENSG00000157119.11	KLHL40	3	42685226	3_31	0	0.0135798074469731	8.06858183939944	3.44825833031806e-07	-0.946400672996219	1
ENSG00000010282.14	HHATL	3	42702091	3_31	0	0.0164720676091683	9.90501292940948	5.13466526441584e-07	1.04566586372113	3
ENSG00000244607.5	CCDC13	3	42773176	3_31	0	0.011045432282576	6.10607162554292	2.12252876918916e-07	-0.51294095280571	1
ENSG00000181061.13	HIGD1A	3	42800848	3_31	0	0.0257813318519167	14.1759634791573	1.15018290494158e-06	-1.62296478606573	1
ENSG00000144648.15	ACKR2	3	42804792	3_31	0	0.0137497703961208	8.18682329400077	3.54258138579291e-07	0.893213294298235	1
ENSG00000180432.5	CYP8B1	3	42883463	3_31	0	0.0111159804199765	6.16652884023215	2.15723527783257e-07	0.482915429299032	1
ENSG00000182983.14	ZNF662	3	42905991	3_31	0	0.0132534351579621	7.8373562899342	3.26894054515409e-07	0.93910565888377	1
ENSG00000240747.7	KRBOX1	3	42809828	3_31	0	0.0125211235236069	7.29719434168668	2.87546566614501e-07	-1.03022321253766	1
ENSG00000160746.12	ANO10	3	43635662	3_31	0	0.0153798198249013	9.25220400054838	4.47821995983261e-07	-1.17748200113736	1
ENSG00000179152.19	TCAIM	3	44338768	3_31	0	0.0110037611015902	6.07018067780863	2.10209212227368e-07	-0.856081827673854	1
ENSG00000225873.3	LINC00694	3	44439661	3_31	0	0.00956067050277565	4.73566780813165	1.42488086771995e-07	-0.062528236212691	1
ENSG00000185219.16	ZNF445	3	44479488	3_31	0	0.00955199631606185	4.72705377525991	1.42099864194027e-07	-0.39627320975357	2
ENSG00000196345.12	ZKSCAN7	3	44555404	3_31	0	0.00955321642235152	4.72826588470344	1.42154456903747e-07	-0.156931713020281	1
ENSG00000144792.9	ZNF660	3	44578138	3_31	0	0.00958606619570157	4.76084350419102	1.43626078597125e-07	-0.120186771971582	3
ENSG00000186448.14	ZNF197	3	44584405	3_31	0	0.00955243174368159	4.72748677865401	1.42119358913655e-07	-0.359959168254903	2
ENSG00000169981.10	ZNF35	3	44649020	3_31	0	0.0112041498013683	6.24156016297647	2.20080235214163e-07	-0.858435662600608	1
ENSG00000196653.11	ZNF502	3	44721338	3_31	0	0.0169052691052709	10.1520574001965	5.40113617208528e-07	0.974278664884732	1
ENSG00000163807.5	KIAA1143	3	44761638	3_31	0	0.0844660715651302	25.6268586895401	6.81218829679618e-06	-2.63179462576728	1
ENSG00000163808.16	KIF15	3	44761638	3_31	0	0.0844660715651302	25.6268586895401	6.81218829679618e-06	-2.63179462576728	1
ENSG00000169964.7	TMEM42	3	44861353	3_31	0	0.0940257448600432	26.6793777925245	7.8946240467299e-06	-2.79401396336612	2
ENSG00000075914.12	EXOSC7	3	44975427	3_31	0	0.00959652604300998	4.77119339529876	1.44095374642717e-07	0.191718702390907	1
ENSG00000163812.13	ZDHHC3	3	44976413	3_31	0	0.00997979708029717	5.14287777755568	1.6152393558783e-07	-0.253228556035317	1
ENSG00000163814.7	CDCP1	3	45146849	3_32	0	0.142199955557627	28.0432862923422	1.25498154687616e-05	-2.8419043279824	1
ENSG00000249992.1	TMEM158	3	45226648	3_32	0	0.012921165040783	4.84836097478221	1.97154000681195e-07	0.279892077279976	1
ENSG00000011376.9	LARS2	3	45388191	3_32	0	0.0393629971986375	15.4816132934034	1.91784430943002e-06	-2.0056111311315	3
ENSG00000144791.9	LIMD1	3	45554458	3_32	0	0.0129058226327747	4.83706720708049	1.96461197773723e-07	0.0211431561101738	2
ENSG00000211456.10	SACM1L	3	45688625	3_32	0	0.0784019755519128	22.1504386428483	5.46535417002064e-06	-2.15631307674839	2
ENSG00000163818.16	LZTFL1	3	45916197	3_32	0	0.0162677255544758	7.03852118934842	3.60343948518926e-07	0.618000503223223	1
ENSG00000163820.14	FYCO1	3	45921260	3_32	0	0.0137549074170521	5.44268200509875	2.35602343575813e-07	0.280384785738082	2
ENSG00000163823.3	CCR1	3	46208438	3_32	0	0.0130409425072262	4.9360495528296	2.02580418912965e-07	0.189609943234586	1
ENSG00000160791.13	CCR5	3	46370444	3_32	0	0.0207243413239985	9.34463534816786	6.09469629032938e-07	-1.08862797357407	3
ENSG00000012223.12	LTF	3	46485538	3_32	0	0.0209486787686991	9.44728278208828	6.22834306535966e-07	0.977728311542234	1
ENSG00000241186.9	TDGF1	3	46576229	3_32	0	0.0132774322900411	5.10685580894773	2.13391278216188e-07	0.418674823868221	1
ENSG00000261603.1	PRSS46	3	46735496	3_33	0	0.033289712010776	18.9295095509257	1.9831628286522e-06	-2.10868931740227	1
ENSG00000178038.16	ALS2CL	3	46692951	3_33	0	0.0219028976580076	14.9268618125386	1.02891396059611e-06	1.71018884873571	2
ENSG00000181585.3	TMIE	3	46680029	3_33	0	0.27604471210781	39.9781939062119	3.47305432108816e-05	-3.92746080355958	2
ENSG00000188086.13	PRSS45	3	46744963	3_33	0	0.00997253767327344	7.44436495963875	2.33637373608496e-07	1.23165902193893	2
ENSG00000178055.11	PRSS42	3	46834226	3_33	0	0.104654225980066	30.0434087324349	9.89498066647699e-06	3.0286895926334	1
ENSG00000160801.13	PTH1R	3	46877889	3_33	0	0.0146328766428828	11.0870118309858	5.10567534825674e-07	1.33084305665253	2
ENSG00000160796.16	NBEAL2	3	46979634	3_33	0	0.0074905183035473	4.72910966324401	1.11480838925747e-07	-0.0192366701325231	2
ENSG00000181555.20	SETD2	3	47163449	3_33	0	0.00764103697713703	4.9178338220597	1.18259251124371e-07	-0.580143637416419	2
ENSG00000076201.14	PTPN23	3	47380662	3_33	0	0.00775558841981217	5.05878702189956	1.23472466264281e-07	-0.0568758413586133	1
ENSG00000114650.18	SCAP	3	47476776	3_33	0	0.00790660251891728	5.24164731116735	1.30426750988978e-07	-0.122226910827992	1
ENSG00000163832.15	ELP6	3	47513447	3_33	0	0.00911526123533057	6.59112213769161	1.89076455745733e-07	-0.796264305472925	1
ENSG00000114646.9	CSPG5	3	47580841	3_33	0	0.103487634512675	29.9329773305367	9.74871447049846e-06	3.33352613333819	1
ENSG00000229453.2	SPINK8	3	48327974	3_34	0	0.0120492244065437	23.2688939906035	8.82355927493777e-07	-4.88137590356087	1
ENSG00000173473.10	SMARCC1	3	47781357	3_34	0	0.00657962807243795	10.8545916171782	2.24762475749276e-07	2.64722931298549	2
ENSG00000047849.21	MAP4	3	48089403	3_34	0	0.00999891965645161	21.7985216366975	6.85944681970205e-07	4.29299536968518	1
ENSG00000164045.11	CDC25A	3	48187406	3_34	0	0.010041190242792	21.8704202266902	6.91116556159804e-07	4.7703683824709	2
ENSG00000164048.13	ZNF589	3	48234587	3_34	0	0.0120312172077829	22.5179736242812	8.52604945186696e-07	4.85800943871299	1
ENSG00000172113.8	NME6	3	48301516	3_34	0	0.0110804437532345	22.9988235981425	8.01995163773801e-07	-4.79315753780585	2
ENSG00000164049.14	FBXW12	3	48372047	3_34	0	0.00851545394071018	6.96721625983195	1.86713650042379e-07	1.08517656975659	1
ENSG00000164051.13	CCDC51	3	48440237	3_34	0	0.0114329896448453	8.81415762551254	3.17138959259424e-07	0.687726356516607	1
ENSG00000232112.3	TMA7	3	48440024	3_34	0	0.0114129137229231	8.80261640560677	3.16167543361146e-07	-0.689461196844622	1
ENSG00000164053.19	ATRIP	3	48446507	3_34	0	0.00818890366132008	6.13151624283937	1.58016565677949e-07	0.624690159756677	2
ENSG00000213689.11	TREX1	3	48467186	3_34	0	0.014740380928113	10.4785658008381	4.86093177378258e-07	-0.347114482200658	1
ENSG00000114268.11	PFKFB4	3	48553084	3_34	0	0.00899891898027827	8.99372120319539	2.54705742299912e-07	1.35652219067246	2
ENSG00000145040.3	UCN2	3	48563473	3_34	0	0.0116350126772755	11.1490989882405	4.08240047547404e-07	-1.63715916073945	2
ENSG00000114270.17	COL7A1	3	48595323	3_34	0	0.0142885329580726	12.9787588232219	5.83619476703619e-07	1.755011479617	1
ENSG00000068745.14	IP6K2	3	48740313	3_34	0	0.0105258034494985	9.42461940701856	3.12196515117375e-07	1.20433432552283	2
ENSG00000114302.15	PRKAR2A	3	48847779	3_34	0	0.00887794311512635	8.47871582998686	2.36892554705667e-07	1.74265028469255	1
ENSG00000221883.2	ARIH2OS	3	48919714	3_34	0	0.0143173656588308	17.501085788727	7.88564249903295e-07	-3.69922947788487	1
ENSG00000178467.17	P4HTM	3	48987668	3_34	0	0.0142123912297605	17.41263516145	7.78826335012656e-07	3.69292928511604	1
ENSG00000178252.17	WDR6	3	49007280	3_34	0	0.0150285178947451	16.7704895366628	7.93178377315069e-07	-3.39034870339426	2
ENSG00000178057.14	NDUFAF3	3	49015786	3_34	0	0.00775478607679847	9.42420716870074	2.29997767256132e-07	2.64560856516861	1
ENSG00000178149.16	DALRD3	3	49015352	3_34	0	0.0133920563181131	16.6342249429978	7.0106584730574e-07	3.62061375563169	1
ENSG00000198218.10	QRICH1	3	49072486	3_34	0	0.00735786526224813	8.66278780127141	2.00594250386153e-07	-2.56150970514761	1
ENSG00000177352.9	CCDC71	3	49165349	3_34	0	0.0253858606311305	22.6529144021172	1.809776518631e-06	-3.89150670025693	1
ENSG00000185909.14	KLHDC8B	3	49171432	3_34	0	0.0641239188304726	30.1918225631203	6.09282016711531e-06	-3.77482150490416	2
ENSG00000173421.16	CCDC36	3	49199961	3_34	0	0.0230189224207846	21.5744525981993	1.56290920217793e-06	3.82409339196478	1
ENSG00000188315.7	C3orf62	3	49277527	3_34	0	0.00961147625423242	9.21869293334296	2.78848569093972e-07	1.79199055766764	1
ENSG00000164076.16	CAMKV	3	49870590	3_35	0	0.00635752197623163	15.4889060452223	3.09897154938373e-07	-1.52891513776121	2
ENSG00000114316.12	USP4	3	49340655	3_35	0	0.00725925196294097	13.4798799399906	3.07954722567097e-07	2.38323314865185	1
ENSG00000233276.3	GPX1	3	49358927	3_35	0	0.00741857004079916	30.3620844052416	7.08860469875881e-07	-3.72233592753685	2
ENSG00000067560.10	RHOA	3	49413431	3_35	0	0.00667919986879306	16.0532599050718	3.37440068265565e-07	-1.59887639542454	1
ENSG00000145022.4	TCTA	3	49412704	3_35	0	0.0065310010095907	5.79258894207813	1.1905878204163e-07	0.946865205803292	1
ENSG00000145020.15	AMT	3	49421943	3_35	0	0.00734437428480828	7.14477020779373	1.65139908813058e-07	1.25216067009943	2
ENSG00000145029.13	NICN1	3	49429438	3_35	0	0.00744352087522171	6.62906325537916	1.55288590307533e-07	-0.926526261712233	2
ENSG00000173531.15	MST1	3	49653194	3_35	0	0.00682289550981563	7.01000728159113	1.50520677018521e-07	0.468541801132031	1
ENSG00000164068.15	RNF123	3	49699132	3_35	0	0.0190788343033808	35.6849534600716	2.14262389832563e-06	-4.14690883063357	1
ENSG00000182179.12	UBA7	3	49816363	3_35	0	0.00999356038587573	14.1786894759757	4.45928578305053e-07	2.62366295636397	1
ENSG00000164078.12	MST1R	3	49903379	3_35	0	0.00915802327929971	19.8959730477271	5.73424046071503e-07	-2.72539493622028	2
ENSG00000004534.14	RBM6	3	49940636	3_35	0	0.00696351576108611	15.2804687473846	3.34868435831481e-07	2.0340209490806	1
ENSG00000188338.14	SLC38A3	3	50204954	3_35	0	0.00985851358087897	11.8708596503055	3.68300732891624e-07	-0.278048573643963	1
ENSG00000012171.19	SEMA3B	3	50267465	3_35	0	0.0201350962131094	15.0738549100581	9.55183943920364e-07	-1.32278666432295	1
ENSG00000179564.3	LSMEM2	3	50278688	3_35	0	0.0191491021803837	15.6263453116711	9.41704850542085e-07	-1.7941906525052	1
ENSG00000243477.5	NAT6	3	50298716	3_35	0	0.00732713509678573	6.89154011643347	1.58913012764675e-07	-0.513089888850874	2
ENSG00000186792.16	HYAL3	3	50295266	3_35	0	0.0224156556876914	18.0088998019357	1.27042082011344e-06	2.36645137704047	1
ENSG00000068028.17	RASSF1	3	50341515	3_35	0	0.0235189406156152	17.5638910896217	1.30001230988735e-06	1.91642507093142	1
ENSG00000114395.10	CYB561D2	3	50350442	3_35	0	0.0152369598717108	21.7199375190452	1.04151581535955e-06	-2.04736954099458	1
ENSG00000007402.11	CACNA2D2	3	50504484	3_35	0	0.0063005291443845	5.89130241961297	1.16814650934857e-07	0.943764989341145	1
ENSG00000114735.9	HEMK1	3	50568446	3_35	0	0.00643220388926613	5.87303337639177	1.18886145022303e-07	0.931582229997114	2
ENSG00000088543.14	C3orf18	3	50569633	3_35	0	0.00627812898778379	5.44082435484612	1.07498873655719e-07	-0.393508777697233	1
ENSG00000114738.10	MAPKAPK3	3	50611291	3_35	0	0.00618797116095426	5.77972804900285	1.12554965430453e-07	-1.24290760924242	2
ENSG00000114737.15	CISH	3	50611939	3_35	0	0.00681648171543603	6.22302249259264	1.33496727139564e-07	0.975427845648219	1
ENSG00000088538.12	DOCK3	3	50654963	3_35	0	0.00624733625214413	8.02122707313222	1.57704710816099e-07	0.931213297299312	1
ENSG00000259956.1	RBM15B	3	51391456	3_35	0	0.00624508976230198	4.79143393782218	9.41701285643597e-08	-0.144437334880974	1
ENSG00000164081.12	TEX264	3	51672163	3_35	0	0.0185481856383641	14.8240612011458	8.65321723954137e-07	-1.7957737485423	1
ENSG00000164082.14	GRM2	3	51704240	3_35	0	0.0197379071593817	15.6962886364867	9.75005469180034e-07	-2.02015709833292	2
ENSG00000173389.15	IQCF1	3	51902507	3_36	0	0.00571361624248112	12.5686875267906	2.26000796842024e-07	1.58705462318975	1
ENSG00000114767.6	RRP9	3	51941930	3_36	0	0.0368238763481839	30.2251812586706	3.50273588143888e-06	-2.46902259929705	1
ENSG00000041880.14	PARP3	3	51933999	3_36	0	0.00563209764977801	12.0217520350674	2.13082074129412e-07	-1.2297820348374	1
ENSG00000248487.8	ABHD14A	3	51972037	3_36	0	0.0386027220790873	30.0366176824357	3.64903417294783e-06	-2.37697365804487	1
ENSG00000114779.19	ABHD14B	3	51988726	3_36	0	0.0178837791384593	22.9797541343384	1.29334279850011e-06	2.24703546068524	1
ENSG00000243989.8	ACY1	3	51982820	3_36	0	0.00333126012672391	7.22460968681866	7.57411525294483e-08	0.917599629568622	1
ENSG00000164087.7	POC1A	3	52154292	3_36	0	0.00597408415744871	13.447221710769	2.52820843117649e-07	1.82294811002752	1
ENSG00000239732.3	TLR9	3	52227452	3_36	0	0.00257545378694379	4.82906597385611	3.9140455351527e-08	0.334508184581388	1
ENSG00000247596.8	TWF2	3	52239094	3_36	0	0.00476499290727839	10.4136044597984	1.56160902428111e-07	1.13472251699506	1
ENSG00000164088.17	PPM1M	3	52245935	3_36	0	0.00391800320247926	8.26458912146381	1.01904890717569e-07	-1.05177089280233	1
ENSG00000168237.17	GLYCTK	3	52291743	3_36	0	0.0233164077366507	25.6449794538602	1.88179786043365e-06	3.36625151055187	1
ENSG00000114841.17	DNAH1	3	52316196	3_36	0	0.00313712000190469	6.46185908886683	6.37966080589819e-08	0.920001126700573	1
ENSG00000163930.9	BAP1	3	52414897	3_36	0	0.00282527747647476	5.50395148929022	4.8937826665601e-08	-0.174067121689874	1
ENSG00000010319.6	SEMA3G	3	52444898	3_36	0	0.00535262023529459	12.4942326934054	2.10467477165357e-07	2.00445821245379	1
ENSG00000114854.7	TNNC1	3	52454186	3_36	0	0.00257328340061291	4.82199681998876	3.90502224194985e-08	-0.317420987094547	1
ENSG00000010322.15	NISCH	3	52455611	3_36	0	0.00360256386932556	7.56803799366629	8.58032951203298e-08	-0.953429481536829	2
ENSG00000010327.10	STAB1	3	52495250	3_36	0	0.00264507018173421	4.9641437600831	4.13228744174353e-08	0.07095663598591	1
ENSG00000168273.7	SMIM4	3	52533601	3_36	0	0.00645843037546678	13.7409953524744	2.79289204143987e-07	-2.72235940978186	1
ENSG00000168268.10	NT5DC2	3	52533447	3_36	0	0.0160309247355598	23.2963413134741	1.17531768037606e-06	3.14457505650359	2
ENSG00000163938.16	GNL3	3	52680384	3_36	0	0.0119498882113482	19.9737756353832	7.51160916940084e-07	3.22765059140789	2
ENSG00000163939.18	PBRM1	3	52685800	3_36	0	0.00545047384597763	11.6347945176827	1.99573076096457e-07	-2.24095042547272	2
ENSG00000114902.13	SPCS1	3	52704149	3_36	0	0.0239580348383157	26.1490299681225	1.97158610423296e-06	-3.4743284202791	1
ENSG00000016864.18	GLT8D1	3	52705504	3_36	0	0.0053096546055208	11.5598671631924	1.93164844257675e-07	2.41014045762982	2
ENSG00000114904.12	NEK4	3	52770471	3_36	0	0.0206718577890783	24.7419098237661	1.60961385633884e-06	3.40415824337335	1
ENSG00000055955.15	ITIH4	3	52830844	3_36	0	0.00325308414725645	6.62502402300243	6.78253007811778e-08	-0.423841524524595	2
ENSG00000213533.11	TMEM110	3	52897955	3_36	0	0.0027052863180691	5.17111124603134	4.40256818265131e-08	-0.878739766639018	1
ENSG00000163935.13	SFMBT1	3	53046971	3_36	0	0.00606732025586587	13.1993413817238	2.52033432559217e-07	-2.73596284683851	2
ENSG00000163933.9	RFT1	3	53088241	3_36	0	0.00485871419246342	11.8096064707519	1.80578380026216e-07	2.54328084477193	1
ENSG00000163932.13	PRKCD	3	53133458	3_36	0	0.498726891419934	28.2050530374903	4.42688948800704e-05	4.56693445271625	2
ENSG00000163931.15	TKT	3	53236046	3_36	0	0.00797674362824363	15.6234151685817	3.92202702082079e-07	2.47346270829712	2
ENSG00000272886.5	DCP1A	3	53347519	3_36	0	0.00499725484533553	11.3370194189382	1.78295081172706e-07	1.51654915101701	1
ENSG00000016391.10	CHDH	3	53823890	3_36	0	0.00263902935061844	4.97540734183652	4.13220478936191e-08	0.102090743471042	2
ENSG00000056736.9	IL17RB	3	53846762	3_36	0	0.00263796107518555	4.96680411700138	4.12338976967118e-08	0.119874035794431	1
ENSG00000113812.13	ACTR8	3	53881831	3_36	0	0.0349063851288854	29.675658351566	3.25997456955062e-06	2.75229536123454	2
ENSG00000187672.12	ERC2	3	56468050	3_39	0	0.00988392864879317	4.72688945409495	1.47032730020731e-07	0.039311071830772	2
ENSG00000180376.16	CCDC66	3	56557150	3_39	0	0.0139798917890605	8.02025625041067	3.52858860946762e-07	-1.36151272123732	2
ENSG00000163947.11	ARHGEF3	3	57078950	3_39	0	0.0125796358342131	7.01715583534338	2.77803788467e-07	0.803019530026281	2
ENSG00000144730.17	IL17RD	3	57170597	3_39	0	0.0120119506524042	6.57841997984951	2.48681861341611e-07	0.835737611363099	1
ENSG00000157500.10	APPL1	3	57219853	3_39	0	0.0169957759003684	9.87848414126712	5.28372586026672e-07	0.740194055191617	1
ENSG00000239388.8	ASB14	3	57294482	3_39	0	0.0299970004970848	15.2996629357127	1.44433743300731e-06	2.22555438225976	1
ENSG00000174844.14	DNAH12	3	57544056	3_39	0	0.011542436700523	6.1997097264362	2.25204897747964e-07	0.878113626627213	2
ENSG00000168374.10	ARF4	3	57597538	3_39	0	0.0182662795622119	10.5649801440099	6.07334229875006e-07	1.7040200068337	1
ENSG00000174839.12	DENND6A	3	57692733	3_39	0	0.0110617449348958	5.79569360423713	2.01761376319033e-07	0.448978953693129	2
ENSG00000136068.14	FLNB	3	58007522	3_39	0	0.0100165275136817	4.85338601570973	1.5299280122634e-07	-0.433428479351671	1
ENSG00000163681.14	SLMAP	3	58726993	3_40	0	0.00758071178815511	6.70871684388787	1.60051010724823e-07	-0.753761537578528	1
ENSG00000163686.14	ABHD6	3	58274433	3_40	0	0.0141947733938135	12.663981672616	5.65728047817467e-07	-1.64218939873698	1
ENSG00000163684.11	RPP14	3	58305740	3_40	0	0.00777387745906943	6.94732772056503	1.69966937843957e-07	-0.668082029469502	2
ENSG00000168297.15	PXK	3	58332748	3_40	0	0.00718672563221157	6.20265749443033	1.40287132823038e-07	0.764326362276606	1
ENSG00000168291.12	PDHB	3	58424704	3_40	0	0.00729536029135891	6.34490460105969	1.45673587363279e-07	0.768754668864619	3
ENSG00000168306.12	ACOX2	3	58530656	3_40	0	0.0117452750256316	10.8638637176575	4.01565573383397e-07	1.38340582270359	1
ENSG00000144724.19	PTPRG	3	61561091	3_41	0	0.0110243766735152	6.69475629593787	2.32272497415631e-07	0.769357063354427	1
ENSG00000163618.17	CADPS	3	62875367	3_42	0	0.0148330525940942	9.08980620512554	4.24320617555565e-07	1.01397298948302	2
ENSG00000163634.11	THOC7	3	63846536	3_43	0	0.00963437802282974	5.46288318395154	1.65635937513765e-07	-0.632581779832716	2
ENSG00000163636.10	PSMD6	3	64023642	3_43	0	0.0438604406779412	19.9240002455623	2.75016343094901e-06	-1.81946802112704	1
ENSG00000163637.12	PRICKLE2	3	64445875	3_43	0	0.00891638444939558	4.7279799503191	1.3267020055162e-07	-0.0264859622216082	1
ENSG00000163638.13	ADAMTS9	3	64688923	3_43	0	0.00921501037677031	5.04056005016568	1.46178531716393e-07	-0.255902685657534	1
ENSG00000144741.17	SLC25A26	3	66236632	3_45	0	5.55111512312578e-16	402.3179347622	7.02843448694015e-19	2.71528103559593	1
ENSG00000144749.13	LRIG1	3	66501565	3_45	0	0	10.4428978033673	0	-0.970715848840832	1
ENSG00000163376.11	KBTBD8	3	66998338	3_45	0	0	10.4195204471308	0	1.39012142306814	1
ENSG00000172340.14	SUCLG2	3	67313464	3_45	0	0	5.37468415161214	0	-0.281856252032795	2
ENSG00000163378.13	EOGT	3	69014785	3_46	0	0.0131382215836021	5.12578232943157	2.11936479268189e-07	-0.397843935325143	1
ENSG00000144744.16	UBA3	3	69079592	3_46	0	0.0421264430843189	16.2528970682539	2.15473839291116e-06	1.68427305269497	1
ENSG00000114541.14	FRMD4B	3	69541898	3_47	0	0.0152505557994768	5.52903874591503	2.65365389301303e-07	-0.435135321991497	1
ENSG00000187098.14	MITF	3	69738563	3_47	0	0.0143488658154197	4.94941746994468	2.23501599163914e-07	0.201632854212849	2
ENSG00000163412.12	EIF4E3	3	71638541	3_48	0	0.0347314234879209	23.4688440492104	2.56521196096697e-06	2.26611394857107	3
ENSG00000170837.2	GPR27	3	71735170	3_48	0	0.00870060101901082	10.2757698093392	2.81366633541221e-07	1.16113461469218	1
ENSG00000144736.13	SHQ1	3	72862051	3_49	0	0.0122606945649855	6.48482982685215	2.50220352262889e-07	-0.712718653340115	1
ENSG00000172986.12	GXYLT2	3	72887991	3_49	0	0.0168192102452909	9.49077259764309	5.0236125968518e-07	-0.935139669907292	2
ENSG00000227124.8	ZNF717	3	75778402	3_51	0	0.0167696525994033	7.61322347517548	4.01792307383431e-07	-0.932920505118076	2
ENSG00000185008.17	ROBO2	3	75906907	3_51	0	0.0133357545101311	5.4340118929077	2.28058965768959e-07	0.301561695980742	1
ENSG00000114480.12	GBE1	3	81761728	3_54	0	0	14.0753475587782	0	-0.900401764895789	1
ENSG00000175161.13	CADM2	3	85346772	3_56	0	0.0215687651196086	11.1173225625588	7.54630686350938e-07	1.81552377764491	1
ENSG00000064835.10	POU1F1	3	87277071	3_57	0	0.0396081892115514	18.9583033708871	2.36316165034615e-06	2.36658783057418	1
ENSG00000206538.8	VGLL3	3	86990820	3_57	0	0.00998645493180805	5.61915215867021	1.76600168015295e-07	0.763994862094611	2
ENSG00000083937.8	CHMP2B	3	87227421	3_57	0	0.0151346596037864	9.51664222168628	4.53278764692949e-07	-1.05333753991534	1
ENSG00000179097.5	HTR1F	3	87969238	3_58	0	0.0425482518471024	19.6310341344429	2.62865671044689e-06	-1.45176479187615	1
ENSG00000175105.6	ZNF654	3	88059041	3_58	0	0.00673350065465317	5.15064942991552	1.09147017215283e-07	0.332074584918161	2
ENSG00000163320.10	CGGBP1	3	88195691	3_58	0	0.00986913615214213	9.54068140752755	2.96324464192742e-07	1.76031648192803	1
ENSG00000179021.9	C3orf38	3	88150148	3_58	1	0.108978804109841	18.8980581326023	6.48139055775617e-06	3.44434876400762	1
ENSG00000044524.10	EPHA3	3	89108441	3_59	0	0.0149471884397399	11.4283470774761	5.37590895226452e-07	-1.52841131363143	1
ENSG00000178750.2	STX19	3	94032097	3_59	0	0.0109674322906148	8.48609218011757	2.9290155717113e-07	-0.824683323815985	1
ENSG00000178700.7	DHFR2	3	94061265	3_59	0	0.0200598917984542	14.2289887210883	8.98279719992373e-07	1.50638634860926	2
ENSG00000178694.9	NSUN3	3	94062771	3_59	0	0.00798863993378618	5.47895358194048	1.3774614129185e-07	-0.595418951187702	1
ENSG00000113966.9	ARL6	3	97763730	3_61	0	0.0176617530064052	10.2869277821494	5.717793566188e-07	1.15182478860911	1
ENSG00000080200.9	CRYBG3	3	97822174	3_61	0	0.0226731345599019	12.6675506596862	9.03885020020013e-07	1.56664149901782	1
ENSG00000170854.17	RIOX2	3	97971479	3_61	0	0.0390123470099484	17.8614350334859	2.19294328827332e-06	1.9551381758688	1
ENSG00000231861.2	OR5K2	3	98507518	3_62	0	0.0143013697653852	4.9274827369188	2.21774557151847e-07	-0.0241917927117156	1
ENSG00000080822.16	CLDND1	3	98523270	3_62	0	0.0149606453086201	5.356090227003	2.52177993438819e-07	-0.443824019857709	1
ENSG00000064225.12	ST3GAL6	3	98734166	3_62	0	0.0160090582317213	6.00049417596296	3.02316448202369e-07	-0.745206907084709	1
ENSG00000057019.15	DCBLD2	3	98899365	3_62	0	0.0298303048618168	11.9374865819542	1.12067468552258e-06	-1.93543107981809	2
ENSG00000144810.15	COL8A1	3	99637984	3_62	0	0.0229943497268849	9.45093561981292	6.83919380678928e-07	-1.69410986544975	2
ENSG00000114021.11	NIT2	3	100358136	3_63	0	0.019777134231996	11.096546643661	6.90653437827024e-07	1.77645051194571	1
ENSG00000154174.7	TOMM70	3	100401425	3_63	0	0.0110052634648991	5.52152500097689	1.91235475757277e-07	-0.387663290184045	1
ENSG00000206535.7	LNP1	3	100402006	3_63	0	0.0101235548517286	4.72869097405764	1.50654790979017e-07	0.0850522562776543	1
ENSG00000181458.10	TMEM45A	3	100492450	3_63	0	0.010349385749105	4.93809180453703	1.60835794198178e-07	0.0327725341083103	2
ENSG00000114354.13	TFG	3	100709093	3_63	0	0.0264649118783495	13.8761266910504	1.15570683639376e-06	1.94825288658728	1
ENSG00000154175.16	ABI3BP	3	100901117	3_64	0	0.00905039909986938	5.16971608232141	1.4724596316025e-07	0.586621452790738	2
ENSG00000081148.11	IMPG2	3	101320737	3_64	0	0.0145308705017602	9.66665123919203	4.42055355219381e-07	-1.58725293020435	1
ENSG00000138468.15	SENP7	3	101513077	3_64	0	0.0502081053895743	21.5260157703153	3.40131192184403e-06	2.75927200397897	1
ENSG00000174173.6	TRMT10C	3	101561866	3_64	0	0.0502465340358884	21.5342405908213	3.40521583609872e-06	2.47386439253354	1
ENSG00000081154.11	PCNP	3	101574832	3_64	0	0.0556411498952429	22.5196488313517	3.94336233757395e-06	2.52916201606271	1
ENSG00000066422.4	ZBTB11	3	101677685	3_64	0	0.00869445774664612	4.78903308988713	1.31038620591129e-07	-0.0322172520268173	2
ENSG00000144815.15	NXPE3	3	101779233	3_64	0	0.00868676814714575	4.78064636021881	1.30693450042225e-07	0.278405986257109	2
ENSG00000170017.12	ALCAM	3	105366626	3_66	0	0.00724887297247845	5.0508134071384	1.15223426915278e-07	0.280717028002253	1
ENSG00000114423.18	CBLB	3	105855788	3_66	0	0.0194886086367644	14.4472143844675	8.8608202266634e-07	-1.49056381221931	1
ENSG00000138483.2	CCDC54	3	107377044	3_67	0	0.0293119929459353	17.415483035443	1.60653372069261e-06	-1.99096339035409	1
ENSG00000114455.13	HHLA2	3	108296400	3_67	0	0.00953244652245233	6.72013314810414	2.0160032559169e-07	0.889223393209777	1
ENSG00000121570.12	DPPA4	3	109337061	3_67	0	0.0146463481811534	10.7999577604183	4.97806295753432e-07	1.38695750965638	1
ENSG00000196776.14	CD47	3	108084656	3_67	0	0.00822708065244904	5.32290110319733	1.3781710594049e-07	-0.540976137416758	1
ENSG00000114446.4	IFT57	3	108222767	3_67	0	0.019692137713493	13.6178775738821	8.4393940139345e-07	-1.53367014024512	1
ENSG00000198919.12	DZIP3	3	108590476	3_67	0	0.0104448063813462	7.58771559890379	2.49413761297326e-07	-1.02089785877977	1
ENSG00000177707.10	NECTIN3	3	111070094	3_69	0	0.0168400821872511	10.7580588399779	5.70147331081626e-07	1.37347986980803	1
ENSG00000177494.5	ZBED2	3	111595007	3_69	0	0.0105767984371592	6.33719683143001	2.10940707410888e-07	-0.590141445910353	1
ENSG00000240891.7	PLCXD2	3	111674240	3_69	0	0.0147248834505707	9.48106744590531	4.39357531700484e-07	-1.09003781692109	1
ENSG00000144824.20	PHLDB2	3	111732536	3_69	0	0.00906369239435301	4.87189802096213	1.38967204311064e-07	0.197567703159827	1
ENSG00000144827.8	ABHD10	3	111978760	3_69	0	0.0117375165035029	7.32602249422234	2.7061597943997e-07	0.811176463316101	2
ENSG00000091972.18	CD200	3	112334718	3_69	0	0.0146261458753214	9.41708431392377	4.33466294352392e-07	-1.09610073619703	1
ENSG00000144848.10	ATG3	3	112561859	3_69	0	0.00894099164717366	4.74257507085195	1.33447019060598e-07	-0.0642155573020161	1
ENSG00000138459.8	SLC35A5	3	112561371	3_69	0	0.0089486896913864	4.7507403763798	1.33791868654881e-07	0.108361574834206	1
ENSG00000091986.15	CCDC80	3	112649146	3_69	0	0.011916745528913	7.46997138582871	2.80146742804756e-07	-0.789708784105966	1
ENSG00000163606.10	CD200R1	3	112975136	3_69	0	0.015329283235661	9.86366998264056	4.75849213249824e-07	1.14090317393413	1
ENSG00000163608.14	NEPRO	3	113019471	3_69	0	0.00971661365410559	5.53199534687536	1.69163130981507e-07	0.449165606307464	2
ENSG00000151577.12	DRD3	3	114199596	3_70	0	0.131111801244597	28.4528553677904	1.17402302341528e-05	3.10822913265012	1
ENSG00000144857.14	BOC	3	113210774	3_70	0	0.0211937275143471	10.7818675736677	7.19134813258332e-07	-1.3794028664321	2
ENSG00000206530.10	CFAP44	3	113434563	3_70	0	0.0114710364239961	4.94114526118737	1.7837716367799e-07	0.363556643024775	2
ENSG00000163611.11	SPICE1	3	113515462	3_70	0	0.0135683968217417	6.53661712136296	2.7911974349479e-07	-0.825723934802345	1
ENSG00000121579.12	NAA50	3	113746012	3_70	0	0.0558897241782898	20.0826003122394	3.53232686994938e-06	-2.8657778120309	1
ENSG00000178075.19	GRAMD1C	3	113829383	3_70	0	0.0112160552934554	4.72765681614769	1.66876452407818e-07	-0.232402524853669	1
ENSG00000184307.14	ZDHHC23	3	113948387	3_70	0	0.0119506892644754	5.33022520179736	2.0046912106962e-07	0.287807093057322	1
ENSG00000151576.10	QTRT2	3	114006229	3_70	0	0.0113082881301423	4.8054385270119	1.7101683520943e-07	-0.36359077918777	1
ENSG00000163617.10	CCDC191	3	114056663	3_70	0	0.0118052220654418	5.21388211347667	1.93706565999569e-07	0.0954265141034597	2
ENSG00000181847.11	TIGIT	3	114217026	3_70	0	0.0274145090002769	13.2389725063613	1.14220412938959e-06	-1.61313732976149	1
ENSG00000114638.7	UPK1B	3	119164666	3_74	0	0.0134704742134909	10.6064395595317	4.4963641868748e-07	-1.49130669702425	2
ENSG00000144847.12	IGSF11	3	119145853	3_74	0	0.045383131649941	22.2128536645449	3.17254499448918e-06	2.58052896328248	2
ENSG00000121578.12	B4GALT4	3	119239772	3_74	0	0.0075443678941034	5.10351388470712	1.21171680919502e-07	0.28198400076721	3
ENSG00000163389.10	POGLUT1	3	119469366	3_74	0	0.0281986315508134	17.6472906794504	1.56608397609448e-06	1.8405010363294	1
ENSG00000113845.9	TIMMDC1	3	119498262	3_74	0	0.0463468198560992	22.4154040354205	3.26945590875744e-06	-2.07415034249156	2
ENSG00000144843.11	ADPRH	3	119579733	3_74	0	0.0128001659799805	10.1213462446525	4.07720789895341e-07	-1.16549406501654	2
ENSG00000121577.13	POPDC2	3	119665057	3_74	0	0.00985107874776214	7.63436803029966	2.36682341232147e-07	0.792924022378122	1
ENSG00000183833.16	MAATS1	3	119702856	3_74	0	0.00726905568503766	4.75102394805894	1.08686146010398e-07	-0.0753303846818669	1
ENSG00000144852.17	NR1I2	3	119780660	3_74	0	0.0216924018088084	15.1423463088307	1.03373635094848e-06	-1.66433255353014	1
ENSG00000082701.14	GSK3B	3	120094435	3_74	0	0.0076243917181692	5.20356463363473	1.24857641753189e-07	0.187274929689427	1
ENSG00000175697.10	GPR156	3	120284297	3_74	0	0.0114288325253604	9.04482593631277	3.25320218934002e-07	-1.10156896805894	2
ENSG00000163430.11	FSTL1	3	120450401	3_74	0	0.00926238453207506	7.04959870018867	2.05492594768167e-07	0.817954435517143	1
ENSG00000065518.7	NDUFB4	3	120595989	3_74	0	0.00766652313788252	5.25581406715464	1.26808223198605e-07	-0.28150577650714	2
ENSG00000113924.11	HGD	3	120683541	3_74	0	0.00809246830008659	5.76862212361101	1.46913623968543e-07	-0.574179264009787	1
ENSG00000144840.8	RABL3	3	120743477	3_74	0	0.00850519257207871	6.24044678882345	1.67035510724503e-07	-0.638389163891777	1
ENSG00000153767.9	GTF2E1	3	120742872	3_74	0	0.0282010962273895	17.6481291359653	1.56629527243325e-06	-1.77878334250347	1
ENSG00000145087.12	STXBP5L	3	120907637	3_75	0	0	10.0969345093505	0	0.436377299234025	1
ENSG00000180353.10	HCLS1	3	121659058	3_75	0	0	98.1365957104171	0	2.2667483469918	1
ENSG00000173226.16	IQCB1	3	121788384	3_75	0	0	85.2594154273565	0	-2.60189999678366	2
[truncated: 8,094 more rows]
