# Supplementary material for: Adjusting for genetic confounders in transcriptome-wide association studies improves discovery of risk genes of complex traits
Source: Nat Genet. 2024 Jan 26;56(2):336–47. doi: 10.1038/s41588-023-01648-9 (PMC10864181; doi:10.1038/s41588-023-01648-9)
Supplement: Supplementary file 5 — cTWAS results of all analyzed genes across all tissues for IBD, SCZ, and SBP. Results are stored separately for each combination of traits and tissues. Column legends for each set of results are the same as in Supplementary Table 1. [file 41588_2023_1648_MOESM5_ESM.zip › SBP_Brain_Putamen_basal_ganglia.csv]

id	genename	chrom	pos	region_tag	cs_index	PIP	tau2	PVE	z	num_eqtl
ENSG00000237330.2	RNF223	1	1074061	1_1	0	0.0153001116743199	10.8897085510449	5.24348259760013e-07	-1.28348920787377	2
ENSG00000188976.10	NOC2L	1	959139	1_1	0	0.0597462125925263	23.4211643710022	4.40380251916388e-06	2.25612452569632	1
ENSG00000187961.13	KLHL17	1	960326	1_1	0	0.0758039186140262	25.6232798153205	6.1127319175997e-06	-2.47395050652676	1
ENSG00000187583.10	PLEKHN1	1	966689	1_1	0	0.0166696841131635	11.4178479225901	5.98991415125276e-07	1.37407522812118	1
ENSG00000187642.9	PERM1	1	981454	1_1	0	0.00792972289564631	4.77246390631525	1.1909941749452e-07	0.139736712824487	1
ENSG00000188290.10	HES4	1	1000018	1_1	0	0.0232428754729146	15.2914633982378	1.11853062294691e-06	1.92178119278083	1
ENSG00000131591.17	C1orf159	1	1067673	1_1	0	0.00805087631917956	4.87070056922047	1.23408069986692e-07	-0.130063298902343	2
ENSG00000162571.13	TTLL10	1	1173724	1_1	0	0.013476882544692	12.4356877121537	5.27434124068194e-07	2.35706595083334	1
ENSG00000186891.13	TNFRSF18	1	1199253	1_1	0	0.00880314953396011	5.53444486402826	1.53327875417771e-07	-0.237571861594527	1
ENSG00000186827.10	TNFRSF4	1	1227685	1_1	0	0.0079451558085224	5.02156914797793	1.25559864813515e-07	0.600488354953993	1
ENSG00000176022.4	B3GALT6	1	1231507	1_1	0	0.00799763486513405	5.50106534834898	1.3845777559161e-07	-1.29166820990555	2
ENSG00000184163.3	C1QTNF12	1	1246946	1_1	0	0.0147188544118632	12.5185530272726	5.79878646549264e-07	-2.13869253556378	1
ENSG00000160087.20	UBE2J2	1	1274159	1_1	0	0.00892533437297782	6.02240634885445	1.69162277716317e-07	0.572523217143432	1
ENSG00000162572.20	SCNN1D	1	1279694	1_1	0	0.00793165003858531	6.07625360033885	1.51673046141297e-07	1.2677782298901	2
ENSG00000127054.20	INTS11	1	1325753	1_1	0	0.0529961219180492	20.6210588675937	3.43925221972427e-06	2.12326717597713	1
ENSG00000169962.4	TAS1R3	1	1331096	1_1	1	0.0256782419704876	24.3481675998767	1.96761689598753e-06	4.62996103631591	1
ENSG00000162576.16	MXRA8	1	1362042	1_1	1	0.559931181098411	30.9442362535071	5.45284803766892e-05	-5.49910607423506	2
ENSG00000221978.11	CCNL2	1	1399838	1_1	0	0.0190407510531355	23.1446279582984	1.38689394679972e-06	-4.4922381258862	1
ENSG00000242485.5	MRPL20	1	1407232	1_1	0	0.0134024473133836	8.80210733930741	3.71261352687345e-07	1.03546137560388	1
ENSG00000235098.8	ANKRD65	1	1421658	1_1	0	0.00798727453304071	7.59588510309998	1.90935187723502e-07	-1.975667666325	1
ENSG00000215915.9	ATAD3C	1	1434243	1_1	0	0.0818981833838528	31.4627924725937	8.10924661117903e-06	-4.07275306735019	2
ENSG00000160072.19	ATAD3B	1	1486372	1_1	0	0.0353585578574449	20.0083178915386	2.22645589291753e-06	-2.50046564705043	2
ENSG00000228594.3	FNDC10	1	1599234	1_1	0	0.0100387950880529	7.83999966738439	2.47688935941876e-07	1.25525773331449	1
ENSG00000197530.12	MIB2	1	1615869	1_1	0	0.00854684685986862	5.78203720960621	1.55523412981635e-07	-0.646957332540314	1
ENSG00000169885.9	CALML6	1	1915143	1_1	0	0.0112636442965193	14.9545497722406	5.30104197741372e-07	2.99696958486725	1
ENSG00000178821.12	TMEM52	1	1918989	1_1	0	0.0110863864541806	18.2162635263048	6.35562533292452e-07	3.82785452725303	2
ENSG00000205116.3	TMEM88B	1	1425936	1_1	0	0.00795704294415789	8.21087309699401	2.056127376581e-07	-2.1512387349035	2
ENSG00000142609.17	CFAP74	1	2004049	1_2	0	0.0134934394942192	15.2020374841844	6.45555281701236e-07	1.72956542656953	1
ENSG00000187730.8	GABRD	1	2019112	1_2	0	0.0268716904820383	21.6804119711246	1.83346022398188e-06	-2.23742275113607	1
ENSG00000067606.16	PRKCZ	1	2075289	1_2	0	0.0066230156449506	8.42868684475011	1.75680950795802e-07	1.17156671394688	1
ENSG00000162585.16	FAAP20	1	2189679	1_2	0	0.00546498048550392	6.47817876022347	1.11416757951835e-07	-0.976374369937212	1
ENSG00000157933.9	SKI	1	2228951	1_2	0	0.0561902210251532	28.3360605908074	5.01082443519075e-06	2.65195375863267	1
ENSG00000116151.13	MORN1	1	2368718	1_2	0	0.00465498341504467	5.14706851831337	7.54027284907422e-08	-0.335024328348342	2
ENSG00000157916.19	RER1	1	2391287	1_2	0	0.00454096519092551	4.84651424320462	6.92606622598516e-08	0.17268584364208	1
ENSG00000157911.9	PEX10	1	2395479	1_2	0	0.00587210223528034	7.35833157065147	1.3598215998526e-07	0.873601239125922	2
ENSG00000149527.17	PLCH2	1	2442548	1_2	0	0.0155933498818353	16.4531276561924	8.07415095304886e-07	-1.54754565692556	1
ENSG00000157873.17	TNFRSF14	1	2545919	1_2	0	0.00525140569019578	6.25147455073524	1.03315863931989e-07	-0.719622776919779	1
ENSG00000157870.14	FAM213B	1	2586412	1_2	0	0.00617514328107582	7.86340773737958	1.52815289361705e-07	0.914902994886102	1
ENSG00000142606.15	MMEL1	1	2632528	1_2	0	0.0047233374449791	5.25055877610758	7.80483042676176e-08	-0.30437779986193	2
ENSG00000215912.12	TTC34	1	2800905	1_2	0	0.00448723833113307	4.75075545081899	6.70889177185947e-08	-0.0948342710551407	2
ENSG00000162591.15	MEGF6	1	3540307	1_2	0	0.0048580522832089	5.36620606851944	8.20424279264472e-08	0.200547141253142	1
ENSG00000116213.15	WRAP73	1	3654319	1_2	0	0.00795201667929224	10.1374810962583	2.5369757347966e-07	-1.11301503453866	1
ENSG00000235169.7	SMIM1	1	3771175	1_3	0	0.119713337119895	26.1421115842373	9.84900085320629e-06	-2.38471827170567	1
ENSG00000130764.9	LRRC47	1	3784927	1_3	0	0.0130807942918934	4.73987063832714	1.95123500538601e-07	0.0419211050896354	2
ENSG00000116198.12	CEP104	1	3857251	1_3	0	0.014199093677033	5.52133728108302	2.46725407946375e-07	-0.557612117457663	2
ENSG00000169598.15	DFFB	1	3856947	1_3	0	0.013388929367374	4.96163516821947	2.09064190581297e-07	-0.239075762051315	2
ENSG00000198912.10	C1orf174	1	3891607	1_3	0	0.014103959158925	5.45728301121747	2.42229198401614e-07	-0.426077343455487	2
ENSG00000069424.14	KCNAB2	1	6013790	1_5	0	0.0142884518391029	6.84154337315274	3.07643847103188e-07	0.841200531270913	1
ENSG00000131697.17	NPHP4	1	5900258	1_5	0	0.0172044293234377	8.53779798007991	4.622693716714e-07	1.06845072797974	1
ENSG00000158286.12	RNF207	1	6205436	1_5	0	0.0114005258840616	4.83753007282608	1.73563155177213e-07	-0.155874183901011	1
ENSG00000116251.9	RPL22	1	6209280	1_5	0	0.0122643356213475	5.42560141737461	2.09411672961917e-07	0.231379032177731	1
ENSG00000116237.15	ICMT	1	6236734	1_5	0	0.0122209613526671	5.47782450287994	2.10679587185019e-07	-0.388777988788489	1
ENSG00000097021.19	ACOT7	1	6394534	1_5	0	0.0293480356731976	12.9721493402951	1.19811899015285e-06	1.43272669917144	1
ENSG00000187017.15	ESPN	1	6424615	1_5	0	0.0278145407694447	13.8432185021506	1.21176370842979e-06	-1.84399788995794	2
ENSG00000215788.9	TNFRSF25	1	6465275	1_5	0	0.0204667049303827	9.92781546692599	6.39455899107057e-07	1.27254641547329	1
ENSG00000171680.21	PLEKHG5	1	6495329	1_5	0	0.0202871206966785	9.48634494020278	6.05659172731796e-07	0.922716313435264	1
ENSG00000162408.10	NOL9	1	6554687	1_5	0	0.0113030046496675	5.37699136559092	1.91267956993448e-07	0.728803745158762	1
ENSG00000173662.20	TAS1R1	1	6555635	1_5	0	0.0113066925752989	5.40488078494288	1.9232275735786e-07	0.745936798593808	1
ENSG00000204859.12	ZBTB48	1	6579883	1_5	0	0.0203796112324561	13.4352305695317	8.61687896377279e-07	-2.15940015100231	2
ENSG00000041988.15	THAP3	1	6625382	1_5	0	0.0128033656202746	7.22293408612416	2.91036040319844e-07	-1.27197053434908	1
ENSG00000007923.15	DNAJC11	1	6701642	1_5	1	0.032601146159616	16.6268586457956	1.70589402143437e-06	-3.67467606462821	1
ENSG00000171735.18	CAMTA1	1	6788383	1_5	0	0.0144617069942689	7.04954550182784	3.20840843829505e-07	0.741155501285505	1
ENSG00000049245.12	VAMP3	1	7781270	1_6	0	0.00898841051295807	4.85070729439136	1.37213531348747e-07	-0.271340283748917	1
ENSG00000116285.12	ERRFI1	1	8026467	1_6	0	0.0155640094201556	10.4803228220112	5.13340015005489e-07	1.51213726227584	1
ENSG00000142599.17	RERE	1	8661343	1_6	0	0.00907102711332386	20.2401799317088	5.77803020383957e-07	-4.3046633563686	1
ENSG00000142583.17	SLC2A5	1	9087829	1_6	0	0.0217376815422443	13.2836204012755	9.08737923081964e-07	-1.46876942746855	1
ENSG00000049239.12	H6PD	1	9235735	1_6	0	0.00914067943603058	4.91432883759041	1.41368179622144e-07	0.212079890585879	3
ENSG00000171612.6	SLC25A33	1	9539060	1_7	0	0.00758830300402014	5.18604928692198	1.23848365033789e-07	0.166558111837109	1
ENSG00000171603.16	CLSTN1	1	9824341	1_7	0	0.0147890132642208	11.2745742509583	5.24745017044206e-07	1.45900586070764	1
ENSG00000178585.14	CTNNBIP1	1	9919625	1_7	0	0.0098773279703086	7.42993906466043	2.30958366979044e-07	0.94756855878331	1
ENSG00000130939.18	UBE4B	1	10033012	1_7	0	0.00875825691302301	6.65831387774619	1.83523176887931e-07	-0.814638696145242	2
ENSG00000054523.17	KIF1B	1	10210333	1_7	0	0.00724891630339408	4.9274257672612	1.12409275659988e-07	-0.460953494961472	2
ENSG00000142657.20	PGD	1	10398382	1_7	0	0.00767323759353999	5.11444995380442	1.23505572410767e-07	-0.49855939866417	3
ENSG00000175279.21	CENPS	1	10430054	1_7	0	0.00768766116778374	5.92547443944802	1.43359453378524e-07	-1.30269061500871	2
ENSG00000241563.3	CORT	1	10449646	1_7	0	0.00894230741044821	6.45038320673746	1.81528193350325e-07	-0.0995305283728376	1
ENSG00000160049.11	DFFA	1	10469137	1_7	0	0.0171393642334352	13.3100664735763	7.17932983571752e-07	2.28705202640419	1
ENSG00000204624.7	DISP3	1	11528709	1_8	0	0.0140707915793715	4.79055692527307	2.12135576718569e-07	-0.153672843432441	1
ENSG00000120948.16	TARDBP	1	11012192	1_8	0	0.0163452336670539	6.21882856175637	3.19895913119132e-07	0.998101207370258	2
ENSG00000009724.16	MASP2	1	11046609	1_8	0	0.0230085069033111	9.48389301022569	6.8672689500696e-07	1.52302211634614	2
ENSG00000116649.9	SRM	1	11060199	1_8	0	0.0143214795356603	4.9588219074169	2.23498890550725e-07	-0.202568948908948	2
ENSG00000171824.13	EXOSC10	1	11099932	1_8	0	0.014109081697762	4.8164491781308	2.13862531855983e-07	-0.0923142932674816	2
ENSG00000171819.4	ANGPTL7	1	11189075	1_8	0	0.0569825311701374	18.2086168822796	3.26533443814897e-06	-2.3090566010915	1
ENSG00000198793.12	MTOR	1	11262571	1_8	0	0.0366684714483284	13.9522737721206	1.61007745756864e-06	1.99219441178106	1
ENSG00000120942.13	UBIAD1	1	11263844	1_8	0	0.0348641151648659	13.4671880795856	1.47762607600087e-06	1.95183574285063	1
ENSG00000132879.13	FBXO44	1	11648679	1_8	0	0.0140930041926883	4.8055861772681	2.13137037282188e-07	0.124873794793674	2
ENSG00000116661.9	FBXO2	1	11656530	1_8	0	0.0160541096907102	6.04744355381968	3.05539260438577e-07	-0.574216478882948	2
ENSG00000116663.10	FBXO6	1	11663828	1_8	0	0.0179019081352173	7.08666491122796	3.99254845653779e-07	-0.769545086328776	1
ENSG00000162490.6	DRAXIN	1	11706832	1_8	0	0.023484592254942	9.67978072067393	7.15414135911038e-07	-1.08525833116994	1
ENSG00000162493.16	PDPN	1	13583417	1_10	0	0.0294135404694006	11.5791316825465	1.07184569933061e-06	1.31419811138052	2
ENSG00000058453.16	CROCC	1	16963416	1_12	0	0.0208500050553518	7.515105996551	4.9311731093737e-07	-0.810595038377356	1
ENSG00000159363.17	ATP13A2	1	17011965	1_12	0	0.0156319244212034	4.76615279648047	2.34471132682798e-07	0.127184357983101	1
ENSG00000159339.13	PADI4	1	17317968	1_12	0	0.0259847889101962	9.62071036112923	7.8674738288135e-07	-1.08683320393749	1
ENSG00000179051.13	RCC2	1	17439260	1_12	0	0.0166962693031395	5.39429245319734	2.83441151011398e-07	-0.418844772182358	1
ENSG00000158748.3	HTR6	1	19665573	1_13	0	0.0270869822771703	15.7903995392289	1.34605472305158e-06	1.69611497728336	1
ENSG00000159423.16	ALDH4A1	1	18902311	1_13	0	0.0105065539444097	6.75420971240875	2.2332832535634e-07	-0.710731866391708	1
ENSG00000127463.13	EMC1	1	19253475	1_13	0	0.00905339104013825	5.33835444582447	1.52099455266997e-07	0.548495599034083	1
ENSG00000053372.4	MRTO4	1	19251559	1_13	0	0.0138788508626982	9.40434859546503	4.10762890844126e-07	1.30089366210535	3
ENSG00000053371.12	AKR7A2	1	19311790	1_13	0	0.00916499207706689	5.45484991549683	1.57334467094411e-07	-0.70059869811226	1
ENSG00000040487.12	PQLC2	1	19312063	1_13	0	0.0129054128183025	8.71168187667655	3.53820411262282e-07	-1.23023802570425	2
ENSG00000077549.17	CAPZB	1	19485158	1_13	0	0.00896874459398234	5.2490396705139	1.4815642342353e-07	0.399404318689412	1
ENSG00000173436.13	MINOS1	1	19596819	1_13	0	0.0209333786899306	13.3250843784083	8.77845872494129e-07	1.45609195752687	1
ENSG00000158747.13	NBL1	1	19621479	1_13	0	0.0149160778513691	10.091158311843	4.73701363287136e-07	-1.13665642190494	2
ENSG00000169914.5	OTUD3	1	19882332	1_13	0	0.0151138031613335	10.2166859456631	4.85951334503781e-07	-1.20552988388059	3
ENSG00000188257.10	PLA2G2A	1	19979786	1_13	0	0.009115363040059	5.40322638096637	1.55001573702086e-07	-0.389681649623753	2
ENSG00000127472.10	PLA2G5	1	20068220	1_13	0	0.009981756527219	6.26675591680178	1.9686056438951e-07	-0.515773997162936	1
ENSG00000162543.5	UBXN10	1	20186547	1_14	0	0.023001312661332	9.10109087193638	6.5880220769716e-07	1.04783442982467	1
ENSG00000162545.5	CAMK2N1	1	20487951	1_14	0	0.0260808340329908	10.3034531036384	8.45693997125755e-07	1.3482475532813	1
ENSG00000090432.6	MUL1	1	20500192	1_14	0	0.014992065847281	5.01510097515756	2.36619284258657e-07	0.328051003266161	2
ENSG00000158825.5	CDA	1	20588925	1_14	0	0.0750829931234442	20.514522122565	4.84743456717867e-06	2.28149865496662	2
ENSG00000244038.9	DDOST	1	20662264	1_14	0	0.0196988168680112	7.61974389046423	4.72377812645638e-07	0.965568148564364	1
ENSG00000117245.12	KIF17	1	20717420	1_14	0	0.0184338882120706	6.98648104564995	4.0530728359442e-07	1.47410954803882	1
ENSG00000189410.11	SH2D5	1	20732634	1_14	0	0.0168953924374602	6.15482250849233	3.27259898109516e-07	-0.687344978794628	2
ENSG00000117298.14	ECE1	1	21345450	1_14	0	0.0253775954067272	10.0414208494317	8.01963517770202e-07	-0.864148651931236	1
ENSG00000142794.18	NBPF3	1	21439691	1_15	0	0.0119836805140375	6.94653627256546	2.6197961747011e-07	0.619020307114776	1
ENSG00000076864.19	RAP1GAP	1	21669538	1_15	0	0.0109780712467673	6.22376172978696	2.150245148527e-07	0.933218886044035	1
ENSG00000090686.15	USP48	1	21783662	1_15	0	0.0190645286865972	11.3565061575352	6.81364947159902e-07	1.46850774510907	2
ENSG00000187942.11	LDLRAD2	1	21811974	1_15	0	0.00996654262821162	5.20634023835357	1.63299948773341e-07	0.509248836289586	1
ENSG00000142798.17	HSPG2	1	21936377	1_15	0	0.00949931605469556	4.74050914942425	1.41718419502373e-07	0.00319500462713158	1
ENSG00000142789.19	CELA3A	1	22001714	1_15	0	0.0113577825594373	6.42110425363596	2.29515618699608e-07	0.766402047826208	1
ENSG00000162552.14	WNT4	1	22143958	1_15	0	0.0230701163381001	13.3644439910602	9.70308092637014e-07	-1.43784189483778	1
ENSG00000173372.16	C1QA	1	22636557	1_15	0	0.0101729855463343	5.8637399326517	1.87729317592631e-07	-0.905701342491544	1
ENSG00000125945.14	ZNF436	1	23371627	1_16	0	0.104725199289329	26.8448038008507	8.84749657888501e-06	-2.89718645486416	2
ENSG00000204219.9	TCEA3	1	23266158	1_16	0	0.0319841831482477	15.3168090791315	1.54174495626707e-06	2.09306046731811	2
ENSG00000088280.18	ASAP3	1	23485008	1_16	0	0.0111685560775102	5.26886858959633	1.85192489497972e-07	-0.327654665936046	1
ENSG00000197880.8	MDS2	1	23581212	1_16	0	0.0255659299779607	13.1702585200899	1.05965591972488e-06	-1.49223694973677	1
ENSG00000227868.5	C1orf234	1	23015700	1_16	0	0.0254936655731596	13.1431706138546	1.05448742171802e-06	1.70632325970072	2
ENSG00000179546.4	HTR1D	1	23198048	1_16	0	0.0149005641174904	8.01452624769297	3.75828352200315e-07	1.08150655878063	1
ENSG00000142676.12	RPL11	1	23691734	1_17	0	0	137.386174808662	0	0.782701005098859	1
ENSG00000117308.14	GALE	1	23800401	1_17	0	0	184.453172310499	0	0.602831351238837	1
ENSG00000179163.11	FUCA1	1	23868780	1_17	0	0	515.458972951291	0	-0.159465382827604	1
ENSG00000185436.11	IFNLR1	1	24187118	1_17	0	0	41.6314449362708	0	0.65320269306595	2
ENSG00000158055.15	GRHL3	1	24318866	1_17	0	0	8.1307752731694	0	0.741263279334719	1
ENSG00000001460.17	STPG1	1	24416496	1_17	0	0	9.94023370327962	0	-0.128646100424428	2
ENSG00000001461.16	NIPAL3	1	24415622	1_17	0	0	16.3807529523659	0	-1.08456610418691	2
ENSG00000117602.11	RCAN3	1	24502439	1_17	0	0	8.86149352669042	0	-0.802567099418273	1
ENSG00000169504.14	CLIC4	1	24745177	1_17	0	0	18.3556556154435	0	1.74342119476527	1
ENSG00000020633.18	RUNX3	1	24965206	1_17	0	0	6.35945424945919	0	-0.600121637928093	1
ENSG00000090020.10	SLC9A1	1	27126124	1_19	0	0.00659790979333652	5.6066720612247	1.16418098594449e-07	-0.189440971420587	2
ENSG00000142765.17	SYTL1	1	27342119	1_19	0	0.142395557694254	35.257248269954	1.57998814496902e-05	3.0833244375972	1
ENSG00000142733.14	MAP3K6	1	27367112	1_19	0	0.00919907159805056	8.76529005166831	2.53757720636017e-07	-0.933657598983246	1
ENSG00000142748.12	FCN3	1	27379075	1_19	0	0.0470158590484268	24.3675379330094	3.60549585155675e-06	-2.93533479951837	1
ENSG00000181773.6	GPR3	1	27392588	1_19	0	0.0349933191567805	21.5225113612739	2.37021126129173e-06	-2.78446101111945	1
ENSG00000158195.10	WASF2	1	27484872	1_19	0	0.0135418903435591	12.4453769636384	5.30391214983439e-07	1.36832997438797	1
ENSG00000126705.13	AHDC1	1	27604387	1_19	0	0.00867318498302849	8.20557664582437	2.23973527136254e-07	0.887965856707581	1
ENSG00000130775.15	THEMIS2	1	27872858	1_19	0	0.00819072271514654	7.66151814473708	1.97490419319994e-07	-1.03438106694919	1
ENSG00000117748.9	RPA2	1	27914481	1_19	0	0.00610694441935966	4.87223054135449	9.36398632727157e-08	-0.117542529559809	2
ENSG00000158156.7	XKR8	1	27959314	1_19	0	0.0287878046216983	19.6491114683273	1.78016573179308e-06	-1.96782428914655	1
ENSG00000169403.11	PTAFR	1	28193492	1_19	0	0.00602816528911687	4.74892138270096	9.00925969144143e-08	-0.0273063705806345	1
ENSG00000126698.10	DNAJC8	1	28234425	1_19	0	0.00765655866117809	7.02054472643337	1.69166123892576e-07	-0.888548194991946	1
ENSG00000130770.17	ATPIF1	1	28226866	1_19	0	0.00695805977993735	6.11158226051727	1.3382917199684e-07	-0.731171355604171	2
ENSG00000130766.4	SESN2	1	28259165	1_19	0	0.00717922098560819	6.40887168297763	1.44799769886463e-07	0.471130319641207	1
ENSG00000204138.12	PHACTR4	1	28340025	1_19	0	0.00621050524544742	5.03193307290723	9.83491844131961e-08	0.0263083222876723	2
ENSG00000180198.15	RCC1	1	28506185	1_19	0	0.00779815347235624	7.19469615926702	1.7656849272373e-07	0.962182128456325	1
ENSG00000180098.9	TRNAU1AP	1	28553045	1_19	0	0.00836474868166792	7.86135790818882	2.06947145271632e-07	-0.809188926081632	1
ENSG00000198492.15	YTHDF2	1	28736301	1_19	0	0.00941409575596286	8.98500571213653	2.66198707622647e-07	0.90968457859982	1
ENSG00000253304.1	TMEM200B	1	29124455	1_19	0	0.00606670452630709	4.8094451249676	9.18241234057368e-08	0.0793971746197908	1
ENSG00000060656.19	PTPRU	1	29235558	1_19	0	0.0142700911816236	12.9443361888673	5.81320322327104e-07	-1.48896179383542	2
ENSG00000162511.7	LAPTM5	1	30757348	1_20	0	0	10.0703684576743	0	-1.06831279350946	1
ENSG00000162512.15	SDC3	1	30884821	1_20	0	0	14.6823246993165	0	0.95022587912431	1
ENSG00000134644.15	PUM1	1	31066204	1_20	0	0	13.6423002959942	0	-1.13414665045068	1
ENSG00000084628.9	NKAIN1	1	31239088	1_20	0	0	11.9872484238781	0	1.21892396242602	1
ENSG00000121766.15	ZCCHC17	1	31287818	1_20	0	0	28.9588923751981	0	1.36991638576438	1
ENSG00000121769.7	FABP3	1	31376362	1_20	0	0	32.9751417733894	0	1.74277804597645	2
ENSG00000168528.11	SERINC2	1	31378553	1_20	0	0	24.6593312642109	0	2.09019895316678	2
ENSG00000142910.15	TINAGL1	1	31576075	1_20	0	0	7.91199253717124	0	-0.835226446012755	1
ENSG00000121764.11	HCRTR1	1	31519845	1_20	0	0	40.8683683137521	0	-1.5480312987072	2
ENSG00000162517.12	PEF1	1	31644486	1_20	0	0	9.4658789642259	0	-0.755690523591904	1
ENSG00000084636.17	COL16A1	1	31708210	1_20	0	0	20.9562340351639	0	-0.959889198473219	1
ENSG00000134668.12	SPOCD1	1	31825648	1_20	0	0	263.602067983739	0	0.301510366026687	1
ENSG00000184007.18	PTP4A2	1	31944881	1_20	0	0	1989.46432168888	0	3.09736334057003	2
ENSG00000142698.14	C1orf94	1	34169243	1_21	0	0.0107673881175461	5.56474695858729	1.88566596420639e-07	0.445244722736928	1
ENSG00000121775.17	TMEM39B	1	32073181	1_21	0	0.0179453128976455	10.4316587273317	5.89133039720733e-07	1.12313897021022	1
ENSG00000025800.13	KPNA6	1	32108863	1_21	0	0.0260266839663762	13.9852106202516	1.14550456333043e-06	1.81300279948414	1
ENSG00000084652.15	TXLNA	1	32179560	1_21	0	0.023968442802151	13.1967416180523	9.95440959506575e-07	-1.7510092527251	1
ENSG00000160051.11	IQCC	1	32205429	1_21	0	0.0241261606470382	13.2594880356843	1.0067553467349e-06	1.75619123005214	1
ENSG00000084623.11	EIF3I	1	32222176	1_21	0	0.0244973022919535	13.4055550830848	1.03350370180002e-06	-1.76721526665912	1
ENSG00000160055.19	TMEM234	1	32222176	1_21	0	0.0244973022919535	13.4055550830848	1.03350370180002e-06	1.76721526665912	1
ENSG00000183615.5	FAM167B	1	32247598	1_21	0	0.0171275943542007	9.98666657435678	5.38301875149449e-07	1.32048887228501	1
ENSG00000116478.11	HDAC1	1	32291945	1_21	0	0.0114531963404695	6.15236084795054	2.21757072291757e-07	-0.574359601049014	1
ENSG00000176261.15	ZBTB8OS	1	32650943	1_21	0	0.011501480439334	6.19240088520778	2.24141246542079e-07	0.573933579733976	1
ENSG00000116497.17	S100PBP	1	32817174	1_21	0	0.0104523186928068	5.28218203382953	1.73754067646685e-07	-0.336705873249236	1
ENSG00000134684.10	YARS	1	32817982	1_21	0	0.010413806836393	5.24706432615079	1.71962947282058e-07	-0.396944315326744	1
ENSG00000160097.16	FNDC5	1	32872031	1_21	0	0.0113676569396873	6.08101116560216	2.17548319696914e-07	-0.617186092595722	1
ENSG00000116514.16	RNF19B	1	32966260	1_21	0	0.0166312609227228	9.70615705216614	5.08020766037567e-07	1.00645749113169	1
ENSG00000004455.16	AK2	1	33080995	1_21	0	0.00989513516980356	4.76106139145132	1.4826358132437e-07	-0.201119533400252	1
ENSG00000142920.16	AZIN2	1	33080995	1_21	0	0.0100102220302775	4.87105423417684	1.5345309392056e-07	0.308880745536918	2
ENSG00000134686.18	PHC2	1	33431196	1_21	0	0.0103092171368553	5.15103163328826	1.67120173424659e-07	0.331622745310743	1
ENSG00000121903.14	ZSCAN20	1	33470746	1_21	0	0.022594680079201	12.6322452871012	8.98246885779711e-07	1.54457821573887	1
ENSG00000121904.17	CSMD2	1	33826414	1_21	0	0.0147803736672615	8.58127395922978	3.99159210139154e-07	0.936226360984118	1
ENSG00000273274.1	ZBTB8B	1	32465491	1_21	0	0.0104042360024063	5.23831545857762	1.71518439692639e-07	-0.321174696835628	1
ENSG00000189280.3	GJB5	1	34740326	1_22	0	0.00848438232019455	6.2764192471801	1.67587317531498e-07	0.517261594057191	1
ENSG00000243749.1	TMEM35B	1	34984579	1_22	0	0.00931894955647239	7.16848686928581	2.10234230036787e-07	0.713774871295166	2
ENSG00000197056.9	ZMYM1	1	35070852	1_22	0	0.00752023935117019	5.12989428396883	1.21408488521452e-07	-0.590253430224714	1
ENSG00000116560.10	SFPQ	1	35194135	1_22	0	0.00737394936708646	4.94322570143188	1.14714829813123e-07	-0.386268341957781	1
ENSG00000020129.15	NCDN	1	35557823	1_22	0	0.00878436685106709	6.60674906575362	1.82644773902215e-07	-0.679414221100686	1
ENSG00000116819.6	TFAP2E	1	35573174	1_22	0	0.013970511999326	11.0222342130491	4.84608393073837e-07	1.68100384760629	1
ENSG00000126067.11	PSMB2	1	35641909	1_22	0	0.0438790395457167	21.9810395389954	3.03538870694796e-06	-2.62550755010042	1
ENSG00000142686.7	C1orf216	1	35719866	1_22	0	0.0564851407948154	24.4233787915484	4.34159126155995e-06	2.80200521171023	1
ENSG00000134698.10	AGO4	1	35808004	1_22	0	0.0197976220209125	14.3473591970041	8.93910365819313e-07	-1.91971883092844	1
ENSG00000116863.10	ADPRHL2	1	36088841	1_22	0	0.0423553609903542	21.640193343759	2.88455283324828e-06	2.54565431201778	1
ENSG00000116871.15	MAP7D1	1	36155585	1_22	0	0.00768098815368079	5.33087552469733	1.28861923859171e-07	0.684615384615462	1
ENSG00000054116.11	TRAPPC3	1	36155585	1_22	0	0.00768098815368079	5.33087552469733	1.28861923859171e-07	0.684615384615462	1
ENSG00000054118.13	THRAP3	1	36224998	1_22	0	0.00776530692201349	5.43465374858274	1.3281266128079e-07	0.262213459354821	1
ENSG00000214193.10	SH3D21	1	36292460	1_22	0	0.0330730250007888	19.2604949023505	2.00470436070987e-06	1.95808297851242	1
ENSG00000142694.6	EVA1B	1	36323755	1_22	0	0.0307691272347216	18.567462015589	1.7979462136858e-06	1.84894425032663	2
ENSG00000196182.10	STK40	1	36386242	1_22	0	0.00743945264626456	5.02726983070116	1.17701542216607e-07	-0.125896995622969	1
ENSG00000181817.5	LSM10	1	36393562	1_22	0	0.00835079336729094	6.12555459809513	1.60983782135713e-07	-0.634376920445455	1
ENSG00000116885.18	OSCP1	1	36246432	1_22	0	0.0393682165874919	20.9358259620493	2.59384974197647e-06	-2.0615864330878	1
ENSG00000116898.11	MRPS15	1	36463302	1_22	0	0.016591974439255	12.6616350822799	6.61145180373378e-07	1.38265672801083	2
ENSG00000163877.10	SNIP1	1	37556851	1_23	0	0.0130275145882484	4.93062694774089	2.02149507137298e-07	-0.350457675631323	1
ENSG00000163879.10	DNALI1	1	37556733	1_23	0	0.0401586486527492	16.3925242151968	2.07173354384137e-06	2.20842570825456	2
ENSG00000134697.12	GNL2	1	37596105	1_23	0	0.0272469082923459	13.013935461169	1.11592460215443e-06	1.82916510789381	1
ENSG00000116922.14	C1orf109	1	37691982	1_23	0	0.105657686651089	23.8500284188254	7.93047083371357e-06	-2.41342555666217	2
ENSG00000134690.10	CDCA8	1	37692275	1_23	0	0.0816954666500959	22.5408457848188	5.79531623544824e-06	2.52662059324877	1
ENSG00000196449.3	YRDC	1	37799147	1_23	0	0.0131258539624921	9.78551097709966	4.04222096444965e-07	2.376109271582	1
ENSG00000197982.13	C1orf122	1	37806988	1_23	0	0.0131868767012794	10.7515879385239	4.46193799254384e-07	-2.62332885727827	1
ENSG00000188786.9	MTF1	1	37859751	1_23	0	0.0198585865179328	8.03822426307019	5.02362745956702e-07	0.308237355273019	1
ENSG00000204084.12	INPP5B	1	37945678	1_23	1	0.169270755714761	25.8475882703699	1.37692705675759e-05	4.69970699172538	1
ENSG00000183431.11	SF3A3	1	37990219	1_23	1	0.723749154216017	28.1696021184202	6.41619797321461e-05	4.95369342830209	1
ENSG00000131233.9	GJA9	1	38881233	1_24	0	0.0205681898287912	6.87174513895184	4.44807487783111e-07	1.09767872441497	1
ENSG00000158315.10	RHBDL2	1	38937110	1_24	0	0.0185910208417851	5.90662551300379	3.45582425451365e-07	0.62837497068922	2
ENSG00000174574.15	AKIRIN1	1	38999904	1_24	0	0.0177038519796392	5.43996678223035	3.03090965611008e-07	-0.48603573533396	1
ENSG00000168653.10	NDUFS5	1	39026790	1_24	0	0.0260965173490668	9.14845148709033	7.51344508487537e-07	1.19030700487332	1
ENSG00000183682.7	BMP8A	1	39491497	1_24	0	0.0199355710032494	6.5733375280026	4.12404681035706e-07	-0.888436699535198	2
ENSG00000116983.12	HPCAL4	1	39683879	1_24	0	0.045819729676623	14.558450088526	2.09931030786983e-06	1.66486884495807	3
ENSG00000084072.16	PPIE	1	39740626	1_25	0	0.0103392179385272	6.43780974600401	2.09476255250004e-07	-0.708794596399041	1
ENSG00000116985.11	BMP8B	1	39788850	1_25	0	0.0111961724948938	7.21538712908541	2.54236670237595e-07	-0.790806239863679	1
ENSG00000043514.15	TRIT1	1	39883756	1_25	0	0.030731726108214	16.6196324597524	1.60737549416307e-06	-1.93607371198472	2
ENSG00000116990.10	MYCL	1	39989736	1_25	0	0.0121779382066506	7.97480086558575	3.05634648663579e-07	-0.83124020829134	1
ENSG00000131236.16	CAP1	1	40039889	1_25	0	0.00931644380725283	5.47132262506087	1.60417397696742e-07	-0.504017387041296	2
ENSG00000131238.16	PPT1	1	40096357	1_25	0	0.0100602389857619	6.19878179080705	1.9625630593512e-07	0.644088955755525	2
ENSG00000084073.8	ZMPSTE24	1	40256236	1_25	0	0.0115824545453925	7.49309867376131	2.73131022089356e-07	-0.814603612415107	2
ENSG00000049089.13	COL9A2	1	40316302	1_25	0	0.00918375951227002	5.32934843823842	1.54029388816108e-07	-0.286025941812208	2
ENSG00000187801.14	ZFP69B	1	40449693	1_25	0	0.00900471868089281	5.17376921072333	1.46617623263369e-07	0.324831715671303	2
ENSG00000187815.9	ZFP69	1	40473715	1_25	0	0.0175823604734886	11.5191003266986	6.37389220196426e-07	1.28897009533024	2
ENSG00000164002.11	EXO5	1	40508257	1_25	0	0.00864498884106035	4.78830997926758	1.30273376065466e-07	0.10420394243112	2
ENSG00000117016.9	RIMS3	1	40667593	1_25	0	0.00887578934571343	5.01460983164365	1.40072573489594e-07	0.0845377829899904	1
ENSG00000066136.20	NFYC	1	40690819	1_25	0	0.00985924441868091	6.01834813437072	1.86736800334451e-07	0.633470974010119	1
ENSG00000117013.14	KCNQ4	1	40799578	1_25	0	0.0363342035017068	18.3058753437794	2.09322117115051e-06	1.99418555894114	1
ENSG00000179862.6	CITED4	1	40862201	1_25	0	0.00861541612845751	4.77204092913334	1.29386627348561e-07	-0.162423651512476	1
ENSG00000171793.13	CTPS1	1	40987208	1_25	0	0.0115379176457985	8.56889928979726	3.11144011785287e-07	1.47890432932886	1
ENSG00000171790.15	SLFNL1	1	41023050	1_25	0	0.0487050462262203	22.3805407611443	3.43046908092216e-06	2.97587219183167	2
ENSG00000186973.10	FAM183A	1	43144910	1_26	0	0.00609268157046938	6.67176102574279	1.2792573954732e-07	-0.636163344943878	1
ENSG00000127124.14	HIVEP3	1	42035577	1_26	1	0.278671966521848	30.8090812951497	2.70197299522613e-05	-5.57027642825294	1
ENSG00000198815.8	FOXJ3	1	42349314	1_26	0	0.00832882528421364	7.85952721099355	2.0601040099224e-07	0.26784379231781	1
ENSG00000066185.12	ZMYND12	1	42452404	1_26	0	0.0142745103849187	17.7789863328499	7.98688057558972e-07	-2.31497487672111	1
ENSG00000186409.14	CCDC30	1	42463059	1_26	0	0.00745347745190572	7.78338109978841	1.82572856759827e-07	0.426632541758173	1
ENSG00000171960.10	PPIH	1	42658184	1_26	0	0.00788366793967121	11.7645319249527	2.91885116039414e-07	1.4940173082254	1
ENSG00000065978.18	YBX1	1	42684427	1_26	0	0.0048519169228749	4.76541180821605	7.27650389822042e-08	0.162086148435747	1
ENSG00000117385.15	P3H1	1	42767136	1_26	0	0.00515854868397148	5.59682199778393	9.08611024600506e-08	0.354694737887467	2
ENSG00000164008.14	C1orf50	1	42767127	1_26	0	0.0137297921480705	17.7866443479005	7.6854085206898e-07	1.98445368189523	2
ENSG00000274386.5	TMEM269	1	42785273	1_26	0	0.0104408460340328	15.1185764555008	4.96770234287018e-07	1.91239854399596	2
ENSG00000177868.11	SVBP	1	42816309	1_26	0	0.0125101055862472	17.3010202753409	6.81148279468766e-07	-2.05305089897009	2
ENSG00000164010.13	ERMAP	1	42816759	1_26	0	0.00523621629726967	5.78416301521166	9.53162781469809e-08	0.648997127192716	2
ENSG00000164011.17	ZNF691	1	42846835	1_26	0	0.00488259230476296	4.87965748586659	7.49805764533922e-08	-0.0377486383006177	1
ENSG00000117394.20	SLC2A1	1	42959206	1_26	0	0.00543279495112403	5.99562036834769	1.0251004256757e-07	0.671101236913114	2
ENSG00000243710.7	CFAP57	1	43172514	1_26	0	0.00872695644358956	10.6723522368734	2.93110875462905e-07	-1.34866569280574	1
ENSG00000117395.12	EBNA1BP2	1	43271335	1_26	0	0.0209860621670211	18.6248643929129	1.23007912410861e-06	-1.8301346056496	1
ENSG00000066056.13	TIE1	1	43300755	1_27	1	0.0582381451250109	36.8165169730968	6.74775347745941e-06	5.61104866542093	1
ENSG00000117400.16	MPL	1	43337449	1_27	1	0.0464155361271659	34.744073633925	5.07519906896643e-06	5.56414231731672	1
ENSG00000066322.14	ELOVL1	1	43367703	1_27	1	0.0748308128574667	36.2877778398142	8.54574265798216e-06	5.67305136982265	1
ENSG00000159479.16	MED8	1	43389819	1_27	0	0.0104835268388265	24.9486067828336	8.2311910723127e-07	-4.64196840472533	3
ENSG00000126091.19	ST3GAL3	1	43705540	1_27	0	0.0102717916505978	8.60798902319338	2.78263907856e-07	-1.52339902343081	1
ENSG00000117407.16	ARTN	1	43935553	1_27	0	0.0116175091101414	6.84930937442852	2.50419865857236e-07	-1.15279973426658	1
ENSG00000117408.10	IPO13	1	43947230	1_27	0	0.0210064015019695	13.3502118712105	8.82569253897692e-07	-1.90076350222772	1
ENSG00000117410.13	ATP6V0B	1	43974045	1_27	0	0.0101239642678924	5.28866566566755	1.6850224457929e-07	0.786661186463666	1
ENSG00000117411.16	B4GALT2	1	43978466	1_27	0	0.0101518242244599	5.50810518523711	1.75976748208876e-07	-1.08499824312433	2
ENSG00000159214.12	CCDC24	1	43991070	1_27	0	0.0914530155397401	27.1401668052522	7.81123163387988e-06	-2.65691428287076	2
ENSG00000196517.11	SLC6A9	1	44031093	1_27	0	0.0350787716992078	16.8071898615109	1.85544659093884e-06	1.79609106325172	1
ENSG00000178028.13	DMAP1	1	44214003	1_27	0	0.0111581731280329	5.49681847488982	1.93024957030251e-07	0.216150956340937	2
ENSG00000117419.14	ERI3	1	44354647	1_27	0	0.0130884629380673	6.81990324376048	2.80915585160734e-07	0.430307423056081	1
ENSG00000198520.10	C1orf228	1	44672527	1_28	0	0.0154566263878893	7.07796234911466	3.44295963600183e-07	0.489626342251004	2
ENSG00000142945.12	KIF2C	1	44739744	1_28	0	0.0118101206630032	4.85254683478663	1.80357017194762e-07	-0.385171252105292	1
ENSG00000142937.11	RPS8	1	44774829	1_28	0	0.0161484914150675	7.18243929990608	3.65016834953381e-07	-0.0582607054388748	2
ENSG00000142959.4	BEST4	1	44786343	1_28	0	0.0134362354034683	6.35284361152376	2.68630142329768e-07	-0.870923005804144	1
ENSG00000222009.8	BTBD19	1	44808328	1_28	0	0.0122347410579503	5.43249867683018	2.09171921073141e-07	0.728191706630379	1
ENSG00000117425.13	PTCH2	1	44842737	1_28	0	0.0121633163478324	5.14697449870769	1.97021214719587e-07	-0.608118999366306	1
ENSG00000070785.16	EIF2B3	1	44752870	1_28	0	0.0132851016498032	6.19921996139673	2.59185619493837e-07	1.06191427811707	1
ENSG00000126107.14	HECTD3	1	45011467	1_28	0	0.0155087003439047	7.6680566891123	3.74256794285884e-07	-1.02085647888862	1
ENSG00000126088.13	UROD	1	45012003	1_28	0	0.0132048555420431	7.17273903355338	2.9807644523388e-07	-1.71756383590463	1
ENSG00000132781.17	MUTYH	1	45384647	1_28	0	0.033604186128693	18.3997018083195	1.94586694197152e-06	-3.47024966755484	1
ENSG00000070759.16	TESK2	1	45470679	1_28	0	0.0221824152086588	11.7503290697535	8.20290785524795e-07	2.07793346131444	2
ENSG00000132763.14	MMACHC	1	45499635	1_28	0	0.0307997892191391	16.4319390666627	1.59274237213363e-06	-3.28743521656891	2
ENSG00000117450.13	PRDX1	1	45522595	1_28	0	0.0308191222935735	15.4077469355193	1.49440522251239e-06	2.49140543579609	1
ENSG00000117448.13	AKR1A1	1	45550079	1_28	0	0.0485240852443141	20.0563608440214	3.06279877920032e-06	-2.82369364962794	1
ENSG00000132780.16	NASP	1	45583288	1_28	0	0.0154816274555936	6.99837135135526	3.40975024885859e-07	0.300461683783086	1
ENSG00000159588.14	CCDC17	1	45624129	1_28	0	0.0502869047476535	17.5376145333572	2.77545633269761e-06	-3.92970567463077	2
ENSG00000159592.10	GPBP1L1	1	45687876	1_28	0	0.0120482583482724	6.8150505471573	2.58405841149714e-07	-2.03406405632395	2
ENSG00000159596.6	TMEM69	1	45688394	1_28	0	0.0205963205876053	10.9967839757557	7.12794451674268e-07	-1.47719735759888	1
ENSG00000197429.10	IPP	1	45750903	1_28	0	0.100393393794574	19.8677914815065	6.27716728674183e-06	-4.13436275360386	1
ENSG00000086015.20	MAST2	1	45787339	1_28	0	0.0125336427722598	7.66281338665215	3.02255724928052e-07	2.22681750604637	1
ENSG00000117461.14	PIK3R3	1	46132597	1_28	0	0.0370357245382771	17.3417239418816	2.02125956220967e-06	-3.4492716922024	2
ENSG00000117472.9	TSPAN1	1	46174934	1_28	0	0.0129163853401371	5.72667728572816	2.32783758948984e-07	-0.735390405991102	1
ENSG00000085998.13	POMGNT1	1	46256717	1_28	0	0.0173869521200298	8.70858848480281	4.7651897700205e-07	-1.53308929428727	1
ENSG00000173660.11	UQCRH	1	46309111	1_28	0	0.0140699596275264	6.40476830070476	2.83599361186883e-07	-0.669429742290522	1
ENSG00000117480.15	FAAH	1	46394077	1_28	0	0.0153410742511265	8.58552224848133	4.14506612973088e-07	-1.58343723035609	2
ENSG00000079277.19	MKNK1	1	46616841	1_29	0	0.0196578832932496	10.1616852482148	6.28653683894279e-07	1.34998020159675	1
ENSG00000142961.14	MOB3C	1	46616841	1_29	0	0.0196578832932496	10.1616852482148	6.28653683894279e-07	1.34998020159675	1
ENSG00000186118.8	TEX38	1	46668649	1_29	0	0.0148705717584005	7.49915899948145	3.50953196590582e-07	-0.988829520316366	1
ENSG00000123472.12	ATPAF1	1	46673908	1_29	0	0.0935826490222525	25.2381625692277	7.43296421030919e-06	-2.37801547249344	1
ENSG00000159658.10	EFCAB14	1	46719410	1_29	0	0.0129351685481864	6.1707331896617	2.51198958547058e-07	-0.521805296433175	2
ENSG00000142973.13	CYP4B1	1	46814117	1_29	0	0.0165852015804696	8.53958315814086	4.45724390852513e-07	-0.93742083837033	1
ENSG00000187048.12	CYP4A11	1	46945876	1_29	0	0.0193138696130303	9.99313148212176	6.07407108869024e-07	-1.36055554641321	1
ENSG00000186377.7	CYP4X1	1	47023329	1_29	0	0.0111514788807283	4.75818255385571	1.66986952988701e-07	0.168838133891008	1
ENSG00000162365.11	CYP4A22	1	47131212	1_29	0	0.0150514751103018	7.61442074190174	3.60682365213655e-07	-0.653188852422738	2
ENSG00000162366.7	PDZK1IP1	1	47191326	1_29	0	0.011214348416605	4.81168120960646	1.6981649185898e-07	0.295842736396986	1
ENSG00000162367.11	TAL1	1	47227548	1_29	0	0.0335331325683317	15.2750963194821	1.61200749597245e-06	-1.91931762623779	1
ENSG00000162368.13	CMPK1	1	47333764	1_29	0	0.0164385173978663	8.45492568154262	4.37402653982971e-07	1.25644324961899	1
ENSG00000162456.9	KNCN	1	46544355	1_29	0	0.0111390880325776	4.74760166930689	1.66430486911327e-07	-0.181151547480399	1
ENSG00000117834.12	SLC5A9	1	48254629	1_30	0	0.13110648640273	29.4011031569675	1.213100490088e-05	-3.30861733009877	1
ENSG00000132122.11	SPATA6	1	48472019	1_30	0	0.0676160846826812	23.0420932460165	4.90321483974675e-06	2.89020884369086	2
ENSG00000123091.4	RNF11	1	51235789	1_32	0	0.0229558517819437	10.8952373939051	7.8711662085631e-07	1.50429592690245	2
ENSG00000085831.15	TTC39A	1	51344915	1_33	0	0.0120015996304921	5.99949826288465	2.26601635652028e-07	0.549138629418228	1
ENSG00000085832.16	EPS15	1	51518880	1_33	0	0.010638574008745	4.85216983956913	1.62453243519378e-07	0.169446817670322	2
ENSG00000078618.21	NRDC	1	51826904	1_33	0	0.0438600805621223	18.4009937221358	2.53991788325555e-06	1.84190846837835	1
ENSG00000198841.3	KTI12	1	52034079	1_33	0	0.0299068378658828	14.7186409677991	1.38531067753705e-06	-1.79601126190386	2
ENSG00000157077.14	ZFYVE9	1	52142437	1_33	0	0.0174605740131812	9.57226441240542	5.25995679823213e-07	1.06621646469448	1
ENSG00000154222.14	CC2D1B	1	52352516	1_33	0	0.0202755448359213	10.9991768634999	7.01845778980345e-07	-1.28076041229713	1
ENSG00000085840.12	ORC1	1	52400660	1_33	0	0.0213548811019876	11.4946636761582	7.72506958564468e-07	-1.53683808244872	1
ENSG00000116157.5	GPX7	1	52601411	1_33	0	0.021040613520055	11.3529945598742	7.51757557197077e-07	-1.51050736213401	2
ENSG00000182183.14	FAM159A	1	52631909	1_33	0	0.015242866351142	8.27689079427517	3.97047842608225e-07	0.861153462733769	1
ENSG00000162378.12	ZYG11B	1	52750522	1_33	0	0.0162495471716997	8.88668100359314	4.54453892532382e-07	-1.14149751267665	1
ENSG00000121310.16	ECHDC2	1	52921197	1_33	0	0.0128130388922941	6.6224529503199	2.670422629293e-07	0.748994397348823	3
ENSG00000116171.17	SCP2	1	52926925	1_33	0	0.010561825281331	4.783281293188	1.58991488038264e-07	0.177290704061317	2
ENSG00000174348.13	PODN	1	53061947	1_33	0	0.0508282511563118	19.8253124162552	3.17127702167641e-06	2.03311074184391	3
ENSG00000162383.11	SLC1A7	1	53134406	1_33	0	0.0232432064275088	12.3047535497963	9.00073411499264e-07	1.42993829902974	3
ENSG00000157184.6	CPT2	1	53196294	1_33	0	0.0385472849688214	17.1556646557109	2.08118322448569e-06	2.3777225599141	1
ENSG00000162384.13	C1orf123	1	53220711	1_33	0	0.039111678430086	17.2949273479389	2.12879660650782e-06	2.48705594779585	2
ENSG00000174332.5	GLIS1	1	53737935	1_33	0	0.0662679818567864	22.3997280868702	4.67149044373214e-06	2.30323027336871	1
ENSG00000162398.11	LEXM	1	54649935	1_34	0	0.0064298389580818	4.95575649686665	1.00281085966881e-07	-0.162182152703398	2
ENSG00000081870.11	HSPB11	1	53945680	1_34	0	0.0166238065664928	13.9939670044382	7.32116670693881e-07	1.44383321860141	1
ENSG00000116212.14	LRRC42	1	53945680	1_34	0	0.0166238065664929	13.9939670044382	7.32116670693885e-07	1.44383321860141	1
ENSG00000116221.15	MRPL37	1	54206819	1_34	0	0.0229955255827764	17.0925272904773	1.23696837359238e-06	1.74507235786116	1
ENSG00000215883.10	CYB5RL	1	54154524	1_34	0	0.00647995498292098	5.02951104954194	1.02566781809624e-07	-0.337348699227695	1
ENSG00000157216.15	SSBP3	1	54413433	1_34	0	0.0213005589168128	16.3606237802147	1.09673027167643e-06	-1.73487091295295	1
ENSG00000162390.17	ACOT11	1	54543445	1_34	0	0.00672426642847201	5.38107962958054	1.13873666742584e-07	0.448423656951665	1
ENSG00000184313.19	MROH7	1	54607723	1_34	0	0.00658052600243086	5.17581936375793	1.07188623611644e-07	-0.443143263436163	2
ENSG00000162396.5	PARS2	1	54764162	1_34	0	0.006522819274007	5.09212483336741	1.04530580287703e-07	0.121751565472652	1
ENSG00000006555.10	TTC22	1	54801441	1_34	0	0.00739072714683453	6.27893661588741	1.46043503151156e-07	-0.617661525549839	1
ENSG00000116133.11	DHCR24	1	54886940	1_34	0	0.00637810154891638	4.87902339551852	9.79339573259689e-08	-0.103642162910496	2
ENSG00000143001.4	TMEM61	1	54980319	1_34	0	0.00628869443609181	4.74494274576846	9.39075355302791e-08	-0.0183643078031669	1
ENSG00000162402.13	USP24	1	55214518	1_34	0	0.0588723667533974	26.1392404541812	4.84298844601106e-06	-2.61716370121651	1
ENSG00000162600.11	OMA1	1	58546315	1_37	0	0.00889441658762891	6.6403027568116	1.85872149483761e-07	-0.794821385583594	1
ENSG00000162601.9	MYSM1	1	58700166	1_37	0	0.0177207646626723	13.6264999603463	7.59933782023862e-07	-1.94688408849358	1
ENSG00000172456.17	FGGY	1	59296796	1_37	0	0.161184543632343	34.4020172681671	1.74508376083432e-05	-3.97563595621563	1
ENSG00000134716.9	CYP2J2	1	59943385	1_38	0	0.0102216813807122	5.2523201963237	1.68959457807929e-07	0.395577262644285	1
ENSG00000162599.15	NFIA	1	60864880	1_38	0	0.049819662936016	20.4119785749798	3.2003307352942e-06	-2.05048075699597	1
ENSG00000162604.12	TM2D1	1	61723869	1_39	0	0.0135168773225183	5.19744444238183	2.21093106359888e-07	-0.324090107150374	1
ENSG00000132849.19	PATJ	1	61766359	1_39	0	0.0137585801872264	5.36628329808782	2.32357229379064e-07	-0.373697531582082	1
ENSG00000240563.1	L1TD1	1	62181004	1_39	0	0.0128789904796951	4.73701105517153	1.91997332155581e-07	0.00367942510381382	2
ENSG00000162607.12	USP1	1	62436136	1_39	0	0.0306158464035951	13.0091525373358	1.25344202094706e-06	1.64246078865029	1
ENSG00000125703.14	ATG4C	1	62784304	1_39	0	0.0143625099957477	5.77558905146032	2.61057155796402e-07	-0.599608064751952	2
ENSG00000088035.15	ALG6	1	63366969	1_40	0	0.0383293932776453	14.3401745255041	1.72979785953322e-06	1.54031887513997	2
ENSG00000203965.12	EFCAB7	1	63523814	1_40	0	0.0281246436771829	11.3675677839116	1.00615190807586e-06	1.55535753938686	1
ENSG00000142856.16	ITGB3BP	1	63593801	1_40	0	0.0176007384733343	6.88642940965995	3.81446789196997e-07	0.655884349503777	2
ENSG00000079739.15	PGM1	1	63592409	1_40	0	0.01498931085068	5.35484064390786	2.52602236218554e-07	-0.442276491206651	1
ENSG00000158966.13	CACHD1	1	64493520	1_40	0	0.0140496890554376	4.73791707393521	2.09489925096894e-07	0.0135923707409967	1
ENSG00000162437.14	RAVER2	1	64745107	1_41	0	0.159340606249915	29.1939317077021	1.46395600909001e-05	-2.61916817652411	1
ENSG00000162434.11	JAK1	1	64966741	1_41	0	0.0166950096352116	7.23854021318936	3.80317788616549e-07	0.764105815329618	1
ENSG00000162433.14	AK4	1	65147235	1_41	0	0.0288274957160092	12.4602677838654	1.1304289360943e-06	1.38690976293467	2
ENSG00000213625.8	LEPROT	1	65401708	1_41	0	0.0331098708418972	13.7890764277622	1.43681759962819e-06	1.64124054299138	2
ENSG00000116678.19	LEPR	1	65442209	1_41	0	0.0173113746453625	7.5843800609506	4.13200289179469e-07	0.816637460470914	1
ENSG00000184588.17	PDE4B	1	65792155	1_41	0	0.0168583225432724	7.33139497717161	3.88964485788648e-07	-0.959398734792197	1
ENSG00000152760.9	TCTEX1D1	1	66742208	1_42	0	0.0720564440030829	25.8093700672718	5.85273963193922e-06	3.99167066657723	3
ENSG00000152763.16	WDR78	1	66893512	1_42	0	0.0076502855869709	5.0627241459379	1.21890788359795e-07	-0.358335669945055	1
ENSG00000198160.14	MIER1	1	66924785	1_42	0	0.0168428046944215	12.4346757597475	6.59109925476578e-07	1.78624734241178	1
ENSG00000116704.7	SLC35D1	1	67059360	1_42	0	0.00810567273200535	5.5528556102127	1.41649295695614e-07	0.566379263314449	2
ENSG00000116717.11	GADD45A	1	67684588	1_42	0	0.0201178408050907	14.1763760896519	8.97543626090344e-07	1.65060847500059	1
ENSG00000172380.5	GNG12	1	67833869	1_42	0	0.00843028751776553	6.0202437556512	1.59722256170409e-07	0.579298798810567	1
ENSG00000172410.4	INSL5	1	66801397	1_42	0	0.00751733093401497	5.21911960560864	1.23472400849606e-07	-1.15522488392886	2
ENSG00000203963.11	C1orf141	1	67135003	1_42	0	0.00992546715767395	7.37991421273557	2.3052139751178e-07	-0.878595225072183	1
ENSG00000116729.13	WLS	1	68165839	1_43	0	0.181472582662453	30.8845006673836	1.7638456480014e-05	3.32193500142704	2
ENSG00000033122.18	LRRC7	1	69568154	1_44	0	0.0420970175089058	13.851764263289	1.83512390944225e-06	2.11180831937341	1
ENSG00000066557.5	LRRC40	1	70207243	1_44	0	0.0194113039769511	6.43017458614234	3.92813539771253e-07	-0.77916655708377	1
ENSG00000197568.13	HHLA3	1	70355624	1_44	0	0.0211191100213533	7.23562341183847	4.80906383264086e-07	0.91258462569508	2
ENSG00000132485.13	ZRANB2	1	71081716	1_45	0	0.010047992105265	5.36978431790498	1.69802899202795e-07	-0.461490387609084	1
ENSG00000172260.14	NEGR1	1	72267927	1_46	0	0.0100456473229188	5.42629026380592	1.71549683912657e-07	0.676894210577212	2
ENSG00000162620.15	LRRIQ3	1	74196897	1_47	0	0.0195815600317515	11.171325305262	6.8843185954925e-07	-1.39386931503036	2
ENSG00000116783.14	TNNI3K	1	74234228	1_47	0	0.013203394015881	7.41302888231355	3.08028037992572e-07	-0.812152192434099	2
ENSG00000116791.13	CRYZ	1	74711064	1_47	0	0.0125760270989376	6.94941587266142	2.75043090996107e-07	0.801735554790155	3
ENSG00000162623.15	TYW3	1	74733103	1_47	0	0.0122426594084948	6.69360600496619	2.57896166636633e-07	0.737901710244294	3
ENSG00000137968.16	SLC44A5	1	75610705	1_47	0	0.0107809159744084	5.4834423074981	1.86044961724016e-07	-0.841505419939082	2
ENSG00000137955.15	RABGGTB	1	75786199	1_47	0	0.0109217142877961	5.60688564797561	1.92717646643423e-07	-0.513548272463236	1
ENSG00000057468.6	MSH4	1	75779738	1_47	0	0.0181510246539384	10.4470972083354	5.96768314452649e-07	1.71611247921091	2
ENSG00000184005.10	ST6GALNAC3	1	76074606	1_47	0	0.0108371336517239	5.5329188839806	1.88702522800169e-07	0.517345350206661	1
ENSG00000117069.14	ST6GALNAC5	1	76866942	1_48	0	0.006720860878215	5.58603033158164	1.18150936636673e-07	-0.339924832191245	2
ENSG00000142892.14	PIGK	1	77220252	1_48	0	0.00984593065044093	9.21553225027709	2.85552633304789e-07	-0.91991221712157	1
ENSG00000154027.18	AK5	1	77281102	1_48	0	0.00617363803482574	4.77934515241134	9.28578303168069e-08	0.244547104016527	2
ENSG00000077254.14	USP33	1	77760195	1_48	0	0.0127658296706277	11.687177201584	4.69534650974857e-07	1.51403644008401	1
ENSG00000162613.16	FUBP1	1	77979050	1_48	0	0.0139725581607478	12.5475315907567	5.51751087085193e-07	1.52992000688096	2
ENSG00000162616.8	DNAJB4	1	77979050	1_48	0	0.00699704371223542	5.96863438197038	1.31431219348924e-07	0.492864273326147	1
ENSG00000137960.5	GIPC2	1	77979050	1_48	0	0.00699704371223542	5.96863438197038	1.31431219348924e-07	0.492864273326147	1
ENSG00000137941.16	TTLL7	1	83761549	1_51	0	0.0183902385218923	8.70171692284938	5.0361804968997e-07	-1.10574068035532	2
ENSG00000142875.19	PRKACB	1	84077863	1_51	0	0.0276255037392812	12.5925304654772	1.09479344858303e-06	-1.56482201615361	1
ENSG00000203943.8	SAMD13	1	84298566	1_51	0	0.0792129227079102	22.7766695833869	5.67799797092227e-06	2.3968270826696	1
ENSG00000171517.5	LPAR3	1	84916245	1_52	0	0.0510592111730861	18.8217629484329	3.02442886331503e-06	1.84788699622936	1
ENSG00000117133.10	RPF1	1	84479257	1_52	0	0.020474811087112	10.0452050857295	6.47273288335027e-07	-1.23837498418487	1
ENSG00000174021.10	GNG5	1	84506136	1_52	0	0.0352506171785667	15.2495937257735	1.69174138030021e-06	1.69642849600166	2
ENSG00000117151.12	CTBS	1	84574852	1_52	0	0.0148793980064021	6.99942810993708	3.27760710061723e-07	-0.81453595931944	2
ENSG00000117155.16	SSX2IP	1	84690036	1_52	0	0.031719016248784	14.2356787996295	1.42104183474612e-06	1.65432531657972	2
ENSG00000153898.12	MCOLN2	1	84997288	1_52	0	0.0119021725834156	4.87288382468558	1.82524544963532e-07	0.21036875423281	1
ENSG00000162643.12	WDR63	1	84998826	1_52	0	0.011885180942994	4.85928400279968	1.81755287507538e-07	0.201361769083326	1
ENSG00000055732.12	MCOLN3	1	85048599	1_52	0	0.0158595548098888	7.60756490389892	3.7970440203167e-07	0.811199496169522	1
ENSG00000097096.8	SYDE2	1	85201203	1_52	0	0.0183663425135756	9.00749944462023	5.20638040719352e-07	1.05982209833393	1
ENSG00000162642.13	C1orf52	1	85259743	1_52	0	0.0130600811281661	5.75686879921051	2.36614404734157e-07	0.640953062712403	1
ENSG00000142867.12	BCL10	1	85277134	1_52	0	0.013452668750756	6.03896884942421	2.55670259154686e-07	0.496806033149339	1
ENSG00000117174.10	ZNHIT6	1	85708260	1_52	0	0.018431424220362	9.04118788366347	5.24437046708455e-07	0.998739327484058	2
ENSG00000171502.14	COL24A1	1	86151439	1_53	0	0.0116298648179894	4.74960562284728	1.73836588469307e-07	0.172773869863676	1
ENSG00000122417.15	ODF2L	1	86396707	1_53	0	0.0116569468312548	4.77101272505068	1.75026724029142e-07	0.0675074034059621	1
ENSG00000137975.7	CLCA2	1	86417871	1_53	0	0.0167706666008458	8.22477171171962	4.34093368597461e-07	-1.03752791004016	2
ENSG00000016602.9	CLCA4	1	86546626	1_53	0	0.0137754934982143	6.33356998571873	2.74577352791007e-07	-0.714913564189997	3
ENSG00000097033.14	SH3GLB1	1	86703725	1_53	0	0.0121643210326881	5.17442266674054	1.98088264748988e-07	-0.38531872595931	2
ENSG00000183291.15	SELENOF	1	86913954	1_53	0	0.0124438748834478	5.36024195559407	2.09917672918107e-07	-0.595974933670337	1
ENSG00000153936.16	HS2ST1	1	86914303	1_53	0	0.0423671387449304	16.9747320931141	2.26329434010898e-06	2.2049563216287	1
ENSG00000137947.11	GTF2B	1	88900645	1_54	0	0.00762968421330446	5.44458533404358	1.30731530590146e-07	0.548793445889398	1
ENSG00000137944.17	KYAT3	1	88970498	1_54	0	0.00876154111170813	24.7388150519504	6.8213191693136e-07	4.69426310707374	2
ENSG00000213516.9	RBMXL1	1	88993078	1_54	0	0.00872941235811564	8.71221719579885	2.39344072633528e-07	1.40825594255151	1
ENSG00000117226.11	GBP3	1	89015900	1_54	0	0.010164443023117	10.8078051563223	3.45724427438799e-07	1.69324530707206	2
ENSG00000162645.12	GBP2	1	89150019	1_54	0	0.0148777313161937	13.8431269753158	6.48156510113804e-07	1.87830497703906	1
ENSG00000213512.1	GBP7	1	89182399	1_54	0	0.00751043255116446	5.50023600472536	1.30003561021973e-07	0.529449593188262	1
ENSG00000154451.14	GBP5	1	89272549	1_54	0	0.00811696541419049	5.70415677852644	1.45711598558694e-07	0.439243320161942	1
ENSG00000197147.13	LRRC8B	1	89527275	1_54	0	0.00874871884553985	6.82067799572045	1.87793683542988e-07	1.02723486760182	1
ENSG00000171492.14	LRRC8D	1	89822760	1_55	0	0.0613946695402979	20.2117716576376	3.90520667480069e-06	-1.96699013744075	1
ENSG00000122482.20	ZNF644	1	91022402	1_55	0	0.018502734423777	8.68064356054252	5.05471661814448e-07	0.908206433454294	1
ENSG00000162669.15	HFM1	1	91404853	1_55	0	0.012255828346563	4.75417912940104	1.83369535359906e-07	0.101835450592549	1
ENSG00000097046.12	CDC7	1	91500849	1_56	0	0.0637758253049188	20.6451247589245	4.14364530430277e-06	2.10350848049022	2
ENSG00000284413.1	BTBD8	1	92080411	1_56	0	0.0165512968675255	7.68061326943013	4.00070842057043e-07	0.76401072496197	1
ENSG00000122484.8	RPAP2	1	92299545	1_56	0	0.0154972572141526	7.05318519930592	3.43992601864014e-07	-1.08920749186735	1
ENSG00000162676.11	GFI1	1	92484758	1_56	0	0.0260358584907272	12.0086656924364	9.83955892390732e-07	1.29903694206088	2
ENSG00000067208.14	EVI5	1	92792120	1_56	0	0.0172417163271866	8.07042433690823	4.37910984777516e-07	1.1714731844113	1
ENSG00000122406.12	RPL5	1	92831623	1_56	0	0.0221751168137184	10.4734404893662	7.30910598429047e-07	1.50937271446639	1
ENSG00000154511.11	FAM69A	1	92962430	1_56	0	0.0772123000865601	22.5103052269307	5.46986801809524e-06	-2.31829085609135	1
ENSG00000143033.17	MTF2	1	93079600	1_57	0	0.074813836638954	22.4203990482679	5.27878821911691e-06	2.31678685767893	1
ENSG00000117500.12	TMED5	1	93180650	1_57	0	0.01212929585426	4.93736246707199	1.884688472933e-07	-0.252692688088358	2
ENSG00000122483.17	CCDC18	1	93179181	1_57	0	0.0142968954954863	6.50339291607154	2.92611041520046e-07	0.670690257946261	2
ENSG00000117505.12	DR1	1	93346012	1_57	0	0.0155166379661427	7.28365566332786	3.55677184230264e-07	0.920776419321785	1
ENSG00000137936.16	BCAR3	1	93847526	1_57	0	0.0169941503787976	8.15108639544539	4.35937196556991e-07	1.01068880443803	1
ENSG00000067334.13	DNTTIP2	1	93880063	1_57	0	0.0120455087000756	4.87137407201725	1.84665429123808e-07	-0.0233623701748203	1
ENSG00000023909.9	GCLM	1	93909753	1_57	0	0.0119702771342534	4.81172511789397	1.81265013674223e-07	-0.388295280099455	1
ENSG00000143036.16	SLC44A3	1	94820196	1_58	0	0.00876330137764936	4.74643694035656	1.30901443816136e-07	0.0603220410878147	3
ENSG00000172339.9	ALG14	1	95073027	1_58	0	0.00982623165776952	5.83512067573094	1.80445399619746e-07	-0.641508136244936	1
ENSG00000122481.16	RWDD3	1	95234048	1_58	0	0.0293368039050892	16.2727195650665	1.50238732756429e-06	1.81619448502228	2
ENSG00000117569.18	PTBP2	1	96546830	1_59	0	0.0122409942060645	5.00264580339866	1.92719393916035e-07	0.601510112428886	1
ENSG00000188641.12	DPYD	1	97921165	1_60	0	0.0131284595807712	7.1848536823043	2.96852474435844e-07	-0.711681448368951	2
ENSG00000162627.16	SNX7	1	98661649	1_60	0	0.0138220410905159	7.67565607719671	3.33884809304308e-07	-0.833653436814317	2
ENSG00000099260.10	PALMD	1	99669780	1_61	0	0.0286476830251774	12.7136742732999	1.14622415663327e-06	1.47738663184831	1
ENSG00000156869.12	FRRS1	1	99766518	1_61	0	0.0147957664440245	6.40054011749864	2.98032115076817e-07	0.635102191279124	1
ENSG00000117620.14	SLC35A3	1	99969054	1_61	0	0.0359239126076759	14.8863393561974	1.68298606494408e-06	2.19399002739059	2
ENSG00000156875.13	MFSD14A	1	100038319	1_61	0	0.014515948763999	6.21858267458746	2.8408337106379e-07	-0.691704579531296	1
ENSG00000156876.9	SASS6	1	100132743	1_61	0	0.0126879405823627	4.93641308272244	1.97111337335109e-07	0.0294969432432235	1
ENSG00000122435.9	TRMT13	1	100132743	1_61	0	0.0126879405823627	4.93641308272244	1.97111337335109e-07	-0.0294969432432235	1
ENSG00000122477.12	LRRC39	1	100178174	1_61	0	0.0597906916266866	19.8068343736416	3.72698479369343e-06	-2.42797880635681	2
ENSG00000137992.14	DBT	1	100240012	1_61	0	0.039981459816105	15.9160389508845	2.0026387448981e-06	2.24426707101069	1
ENSG00000137996.12	RTCA	1	100262745	1_61	0	0.0289550394154101	12.8160476062414	1.16785048681839e-06	-1.82671508945134	1
ENSG00000162692.10	VCAM1	1	100675207	1_62	0	0.0324520288574284	11.6193372380226	1.18667606812975e-06	1.28300829841329	1
ENSG00000162694.13	EXTL2	1	100872926	1_62	0	0.134396654010396	25.4966479636885	1.07840158575524e-05	2.60200728482023	1
ENSG00000162695.11	SLC30A7	1	100895622	1_62	0	0.0176076408100831	5.76923564449127	3.19689536487127e-07	-0.495099972447199	1
ENSG00000060718.20	COL11A1	1	103107371	1_64	0	0.0187627562970906	5.88841114518395	3.47699236812624e-07	0.695879437122649	1
ENSG00000240038.6	AMY2B	1	103554070	1_65	0	0.0176731290668851	9.62869756503466	5.35537600825984e-07	1.1011754168934	2
ENSG00000198890.7	PRMT6	1	107058247	1_66	0	0	15.6772232270307	0	-0.938942632314753	1
ENSG00000162631.18	NTNG1	1	107135646	1_66	0	0	11.418740183072	0	0.788235720248745	1
ENSG00000162639.15	HENMT1	1	108662004	1_67	0	0.0226521246320552	11.4105834468316	8.1344045507561e-07	1.42186840974238	1
ENSG00000116266.10	STXBP3	1	108746614	1_67	0	0.0191072151574382	9.70832973507031	5.83782250002654e-07	-1.1255334898232	1
ENSG00000162641.18	AKNAD1	1	108858213	1_67	0	0.0113419214237499	4.82033688969599	1.72057258882453e-07	0.201709244883544	1
ENSG00000121940.15	CLCC1	1	108963869	1_67	0	0.0175517553640356	9.00619555154925	4.97474590662771e-07	-1.0760052474862	1
ENSG00000085433.15	WDR47	1	109040930	1_67	0	0.0139922767524882	6.86082291232627	3.02115891347021e-07	0.864826986842456	1
ENSG00000215717.5	TMEM167B	1	109089398	1_67	0	0.0140080869446088	6.87167913239115	3.02935852080506e-07	-0.783418779973274	1
ENSG00000031698.12	SARS	1	109213564	1_67	0	0.0134050124901218	6.44751169460074	2.71999643738015e-07	-0.73732687698228	2
ENSG00000143126.7	CELSR2	1	109250412	1_67	0	0.0490497904801096	18.8882212806068	2.91566210450761e-06	-1.8763145928259	1
ENSG00000134222.16	PSRC1	1	109278889	1_67	0	0.0117238899649189	5.12565853121882	1.89116916286679e-07	0.514826499454387	2
ENSG00000221986.6	MYBPHL	1	109306632	1_67	0	0.0185363672755587	9.64581244444774	5.62694166372219e-07	1.54681811459617	2
ENSG00000134243.11	SORT1	1	109406915	1_67	0	0.0119706150805445	5.31633900186507	2.00280241410062e-07	-0.292077247395266	1
ENSG00000174151.14	CYB561D1	1	109494012	1_67	0	0.02322848923842	11.7832437869326	8.61380034550134e-07	1.62195495475107	2
ENSG00000181754.6	AMIGO1	1	109509517	1_67	0	0.0113342040068843	4.83252432918848	1.72374908310372e-07	-0.504250777728985	1
ENSG00000156097.12	GPR61	1	109539929	1_67	0	0.0236616030302698	11.8791395197202	8.84582046667577e-07	1.33908214311935	1
ENSG00000065135.10	GNAI3	1	109548649	1_67	0	0.0661567213370745	21.6513532207062	4.5078348080365e-06	-2.40761505647381	2
ENSG00000168765.16	GSTM4	1	109636098	1_67	0	0.0153768727347873	7.76752753474978	3.7588915439555e-07	1.29839173808405	3
ENSG00000213366.12	GSTM2	1	109667893	1_67	0	0.0158408319128421	8.0165406202601	3.99644607111197e-07	1.03432990981997	2
ENSG00000134184.12	GSTM1	1	109671748	1_67	0	0.121388330117692	27.4033901826689	1.04686385500662e-05	2.48582457272034	3
ENSG00000134201.10	GSTM5	1	109710593	1_67	0	0.0152658285973128	7.70921119810945	3.70372982781722e-07	0.981685074178593	2
ENSG00000134202.10	GSTM3	1	109724132	1_67	0	0.0115938567588715	5.06566790427744	1.84830491733245e-07	-0.44244398201968	3
ENSG00000143107.8	FNDC7	1	108702681	1_67	0	0.0124951484475173	5.81434558488502	2.28639485917739e-07	-0.555521792942808	1
ENSG00000179902.12	C1orf194	1	109113015	1_67	0	0.0127585996977725	5.97253194964158	2.39811754777701e-07	0.51749360462353	1
ENSG00000168710.17	AHCYL1	1	109984850	1_68	0	0.0307693935601975	11.0964211938713	1.07451094502018e-06	-1.34473723846215	1
ENSG00000197106.6	SLC6A17	1	110150825	1_68	0	0.0158919627271243	4.77944055748861	2.39036144930088e-07	0.0753036396235431	1
ENSG00000134248.13	LAMTOR5	1	110407235	1_68	0	0.0160605857130712	4.88008352772313	2.46659364741102e-07	0.185032493560055	2
ENSG00000143125.5	PROK1	1	110447016	1_68	0	0.0158221964245983	4.73749031958061	2.35897903397085e-07	-0.0529160488065504	1
ENSG00000177272.8	KCNA3	1	110545223	1_68	0	0.0195153417216977	6.73922656857832	4.13899776008328e-07	-0.962768276605197	2
ENSG00000143119.12	CD53	1	110873219	1_68	0	0.0158492685064033	4.75379072890361	2.37114578213473e-07	-0.0544600134264635	1
ENSG00000121931.15	LRIF1	1	110964484	1_68	0	0.0207374233909527	7.31936548689311	4.77680158408168e-07	-0.95646293681291	1
ENSG00000156171.14	DRAM2	1	111139496	1_68	0	0.0207450487935336	7.32284602415522	4.78083039328013e-07	-0.590344166497493	1
ENSG00000134255.13	CEPT1	1	111139685	1_68	0	0.0558471288181527	16.8423538648589	2.96014245577298e-06	-1.92815186791411	1
ENSG00000156150.6	ALX3	1	110071052	1_68	0	0.098798256577018	22.4202939104168	6.97107180489786e-06	2.50575373074757	1
ENSG00000064886.13	CHI3L2	1	111200918	1_69	0	0.0311865296763296	24.0218979309851	2.35767176087926e-06	2.21030151156953	1
ENSG00000085465.12	OVGP1	1	111427097	1_69	0	0.00395200178331923	5.29672398151822	6.58769444938844e-08	0.321983443999761	1
ENSG00000143110.11	C1orf162	1	111473751	1_69	0	0.00471025294064698	6.92945305059369	1.02719325669021e-07	-0.721517238732668	1
ENSG00000116473.14	RAP1A	1	111526151	1_69	0	0.0039483863070946	5.38652130709023	6.69324917130496e-08	-0.342737726982893	1
ENSG00000197852.9	FAM212B	1	111755544	1_69	0	0.0403330409119187	26.0938934996724	3.31214107162628e-06	-2.32755207441289	2
ENSG00000064703.11	DDX20	1	111754860	1_69	0	0.00401542386076281	5.33011911672302	6.73561543898664e-08	-0.451268742791344	1
ENSG00000171385.9	KCND3	1	111988885	1_69	0	0.00752429037269331	12.1834957656061	2.8850041193785e-07	1.56935304294216	1
ENSG00000143079.14	CTTNBP2NL	1	112375375	1_69	0	0.00406999937983643	5.83491181897249	7.47373360669521e-08	0.73433147982436	1
ENSG00000116489.12	CAPZA1	1	112621345	1_69	0	0.167430871141609	22.2466079061204	1.1722177979404e-05	4.7309425019027	1
ENSG00000007341.18	ST7L	1	112624254	1_69	0	0.00430373142461871	8.67409255817618	1.17483854562568e-07	0.349515496018533	1
ENSG00000155363.18	MOV10	1	112673095	1_69	0	0.0094619055146834	23.6638161843343	7.04648227411793e-07	-5.28255246326002	1
ENSG00000155367.15	PPM1J	1	112715671	1_69	0	0.00889982945215695	13.4343438628011	3.76276519510569e-07	1.42936918135376	1
ENSG00000184599.13	FAM19A3	1	112720490	1_69	0	0.0086650819605516	13.4327068460358	3.66306972604476e-07	-1.55029355591726	1
ENSG00000155380.11	SLC16A1	1	112956760	1_70	0	0.0099798267523693	6.356382781572	1.99637452028399e-07	1.20996698034945	1
ENSG00000081026.18	MAGI3	1	113390166	1_70	0	0.0106001773123987	5.46738696378139	1.82390375106466e-07	0.269424262891048	1
ENSG00000188761.11	BCL2L15	1	113887734	1_70	0	0.00970824799192394	4.75161683310813	1.45174803711091e-07	-0.184865609450871	1
ENSG00000134262.12	AP4B1	1	113905292	1_70	0	0.0214598323931408	11.7732313897048	7.95116890263314e-07	1.27624931086848	1
ENSG00000163349.21	HIPK1	1	113929596	1_70	0	0.116783592454299	27.82914731097	1.02279996409643e-05	2.6146536345323	2
ENSG00000116774.11	OLFML3	1	113979663	1_70	0	0.0101312898335068	5.22461189974205	1.66581875991727e-07	-0.600873971417825	1
ENSG00000197323.11	TRIM33	1	114511320	1_71	0	0.0246235844240423	15.1830181987262	1.17657159446649e-06	1.70219334307871	1
ENSG00000116752.5	BCAS2	1	114558791	1_71	0	0.0102922543275388	6.35946927011938	2.0598725780395e-07	0.662872542182893	1
ENSG00000175984.14	DENND2C	1	114669904	1_71	0	0.0111691740850114	7.14898418538052	2.51289516095811e-07	0.793220971591114	1
ENSG00000213281.4	NRAS	1	114716978	1_71	0	0.00980395797500977	7.45299947608995	2.29954284293371e-07	1.68453518188926	1
ENSG00000134198.9	TSPAN2	1	115089792	1_71	0	0.0092124258022569	5.34003613438742	1.54820038990587e-07	-0.496198740273257	2
ENSG00000173218.14	VANGL1	1	115617281	1_72	0	0.00648585904115784	5.60999987157239	1.14508923217118e-07	-0.34788689904831	1
ENSG00000163393.12	SLC22A15	1	115974852	1_72	0	0.0145800445168359	13.3151700604831	6.10962481136616e-07	1.57152891326594	1
ENSG00000116815.15	CD58	1	116571486	1_72	0	0.00873658161354152	8.44084222055681	2.3207924037753e-07	-0.92664628330375	1
ENSG00000134247.9	PTGFRN	1	116909700	1_72	0	0.00626378228208235	5.27907893975555	1.04064783223987e-07	0.337686182329011	2
ENSG00000134256.12	CD101	1	117001709	1_72	0	0.0060962804154906	5.02164421547987	9.63429297015666e-08	-0.250052705000085	2
ENSG00000116830.11	TTF2	1	117060534	1_72	0	0.0119089820008961	11.3877671639894	4.26797819024608e-07	-1.18229466363158	1
ENSG00000134253.9	TRIM45	1	117103122	1_72	0	0.0104271097656355	10.1231574734145	3.32191802935939e-07	1.09292118480986	1
ENSG00000198162.12	MAN1A2	1	117367404	1_72	0	0.0155899186164149	13.9535189878375	6.84599487128365e-07	-1.60820575217213	1
ENSG00000183508.4	FAM46C	1	117605762	1_72	0	0.00599073881022505	4.85578718554474	9.15480300692874e-08	0.268998291832566	2
ENSG00000196505.10	GDAP2	1	117929798	1_72	0	0.0324396718407162	20.9607873439778	2.13989772894024e-06	1.95974060051725	1
ENSG00000065183.15	WDR3	1	117931602	1_72	0	0.00743617927688456	6.90903052957515	1.61687310458372e-07	0.812651692245176	1
ENSG00000177551.5	NHLH2	1	115937434	1_72	0	0.0160545287911169	14.2335198821693	7.19148947762174e-07	-1.78883466517314	1
ENSG00000116874.11	WARS2	1	119035214	1_73	0	0.00473787119767311	5.04935587169212	7.52884235959003e-08	0.310103353524237	3
ENSG00000143067.4	ZNF697	1	119647482	1_73	0	0.00644249226534044	7.97839838643276	1.61762778421035e-07	-0.946322598780385	2
ENSG00000092621.11	PHGDH	1	119667608	1_73	0	0.00489491836897249	5.3539859350857	8.24767716562855e-08	0.375284370270852	2
ENSG00000117262.18	GPR89A	1	145608293	1_73	0	0.00458497532676272	4.73899178731691	6.8380446567405e-08	0.0922887253771763	1
ENSG00000265241.6	RBM8A	1	145927840	1_73	0	0.0169931075766756	17.2873772281679	9.24508459238371e-07	1.8971353830535	1
ENSG00000271601.3	LIX1L	1	145956846	1_73	0	0.00776198806853246	9.70148299872606	2.36984570715655e-07	-0.984708871673029	1
ENSG00000272031.2	ANKRD34A	1	145963899	1_73	0	0.0269233167455677	21.6741507117703	1.83645217622489e-06	2.18504841726351	1
ENSG00000121851.12	POLR3GL	1	145963899	1_73	0	0.0269233167455677	21.6741507117703	1.83645217622489e-06	2.18504841726351	1
ENSG00000271425.7	NBPF10	1	146049817	1_73	0	0.0068398113075332	8.54901984662107	1.84021861613841e-07	0.984635106304082	1
ENSG00000131791.7	PRKAB2	1	147173048	1_73	0	0.00944244002275774	11.4929795327637	3.41527628042144e-07	-1.34806702126881	1
ENSG00000131778.18	CHD1L	1	147238513	1_73	0	0.00475081142168143	5.06437440892234	7.57185992484104e-08	0.267561546092454	2
ENSG00000131781.12	FMO5	1	147242938	1_73	0	0.00612252887427556	7.43141861429951	1.43189621666061e-07	-0.751496267648978	1
ENSG00000162836.11	ACP6	1	147656613	1_73	0	0.00460731108623969	4.83591785970224	7.0118953552593e-08	-0.372361631745009	3
ENSG00000265107.2	GJA5	1	147773551	1_73	0	0.00602191794274387	7.37995254038787	1.39861240518011e-07	0.941310134796991	1
ENSG00000178796.12	RIIAD1	1	151729587	1_74	0	0.042558139555722	14.828204010506	1.98600419078857e-06	-1.67812065435954	2
ENSG00000159409.14	CELF3	1	151717135	1_74	0	0.015427423773152	5.10945268892802	2.48071438537244e-07	0.400513543301152	1
ENSG00000186207.4	LCE5A	1	152511158	1_74	0	0.039178818170198	14.0310170497875	1.73001336170929e-06	1.90505902790061	1
ENSG00000143376.12	SNX27	1	151626607	1_74	0	0.016257802516786	5.60932949422631	2.86999915559566e-07	0.240147577413247	1
ENSG00000143450.16	OAZ3	1	151762965	1_74	0	0.0150253635865453	4.85771704843521	2.29702741281931e-07	0.103706841827385	2
ENSG00000143436.10	MRPL9	1	151763587	1_74	0	0.0154147428622016	5.10161341594045	2.47487235374157e-07	0.401774962265719	2
ENSG00000182134.15	TDRKH	1	151789148	1_74	0	0.05872343004464	17.942033801516	3.31582849248756e-06	-1.94433241838272	1
ENSG00000143365.17	RORC	1	151808852	1_74	0	0.0390623721637241	14.0022223595333	1.72133166200051e-06	-1.65719857102627	1
ENSG00000196407.11	THEM5	1	151853237	1_74	0	0.0410126617941778	14.4716859469694	1.86786747400383e-06	-1.8562237153589	1
ENSG00000159445.12	THEM4	1	151910350	1_74	0	0.0181239382882256	6.64594953089181	3.79069277379813e-07	-0.777161809809883	1
ENSG00000197747.8	S100A10	1	151993591	1_74	0	0.014889675517832	4.77126448162209	2.23577295458467e-07	0.317711807769221	2
ENSG00000159450.12	TCHH	1	152094872	1_74	0	0.0150190746527059	4.85374090247974	2.29418660219023e-07	0.418739559528477	2
ENSG00000143631.10	FLG	1	152325041	1_74	0	0.0150159516923396	4.85175052963989	2.29276898406804e-07	-0.00912591809154831	1
ENSG00000143536.7	CRNN	1	152414760	1_74	0	0.0335488778816395	12.5394087031249	1.32392697271822e-06	1.58822783846626	2
ENSG00000203786.6	KPRP	1	152761711	1_74	0	0.0291912833496808	11.2043346340764	1.02931483804442e-06	1.57487758704713	1
ENSG00000163209.14	SPRR3	1	153001778	1_74	0	0.0234121128711634	9.09184993640343	6.69887450413706e-07	1.32653492292419	1
ENSG00000241794.1	SPRR2A	1	153057485	1_74	0	0.0195029758801921	7.34600087323386	4.50879856261605e-07	0.871016323216455	2
ENSG00000203785.8	SPRR2E	1	153106201	1_74	0	0.0148818264406693	4.7662375246561	2.23224002268854e-07	-0.0557302406582317	1
ENSG00000203782.5	LOR	1	153259400	1_75	0	0.0433439992666171	16.3801241335192	2.23437026262566e-06	1.7621498291368	2
ENSG00000163220.10	S100A9	1	153357702	1_75	0	0.0131768550382642	5.13853826056011	2.13088659050633e-07	0.392092148480639	1
ENSG00000143546.9	S100A8	1	153391654	1_75	0	0.0140244953822941	5.69417155744081	2.51319834567996e-07	0.526997168914454	1
ENSG00000188015.9	S100A3	1	153549020	1_75	0	0.0610053688558226	19.8304009568614	3.80722484982781e-06	2.20559684353737	2
ENSG00000196154.11	S100A4	1	153549874	1_75	0	0.0371400426739498	15.0499867059737	1.75908768576396e-06	1.88905206714577	1
ENSG00000196754.10	S100A2	1	153567844	1_75	0	0.0468729894408749	17.1800680022646	2.53429113736935e-06	-1.9954124387811	1
ENSG00000188643.10	S100A16	1	153614832	1_75	0	0.0136080257527192	5.3567663285825	2.29407070094003e-07	-0.129990283881375	1
ENSG00000160678.11	S100A1	1	153628302	1_75	0	0.0130719066889763	5.0103472694598	2.06117915071866e-07	0.0163162467770791	1
ENSG00000189171.14	S100A13	1	153628302	1_75	0	0.013003032912172	4.96797834805218	2.03298104718368e-07	-0.0376913594112558	2
ENSG00000160679.12	CHTOP	1	153634941	1_75	0	0.0128269110158424	4.96195049653821	2.00301168464002e-07	0.37083488918652	1
ENSG00000143553.10	SNAPIN	1	153656550	1_75	0	0.0140067186731304	5.59778244433483	2.4675240560681e-07	0.260847717465375	1
ENSG00000169418.9	NPR1	1	153678582	1_75	0	0.0172929254605974	7.7603694939978	4.22337692700636e-07	0.967744313574483	1
ENSG00000143554.13	SLC27A3	1	153774134	1_75	0	0.0234383337184383	10.7537515364562	7.93223743010722e-07	1.39978911057665	1
ENSG00000143614.9	GATAD2B	1	153923736	1_75	0	0.0228367354652127	11.487012778737	8.25562769039995e-07	1.94407558258582	1
ENSG00000198837.9	DENND4B	1	153940057	1_75	0	0.0562912663024636	19.6648712185312	3.4837028096137e-06	2.22707921770798	2
ENSG00000160741.16	CRTC2	1	153959736	1_75	0	0.0267496927272769	13.0336565644524	1.0972208318761e-06	-2.06295620437873	1
ENSG00000143570.17	SLC39A1	1	153968263	1_75	0	0.0132341064339114	5.78586467865351	2.40974933343118e-07	-1.00809468550387	1
ENSG00000143612.19	C1orf43	1	154219315	1_75	0	0.0157274230080223	6.51260850822079	3.22345427262705e-07	0.173822080159722	1
ENSG00000143515.16	ATP8B2	1	154325898	1_75	0	0.0150044901603262	6.52800317750639	3.08255315254797e-07	-0.615292852754477	1
ENSG00000160712.12	IL6R	1	154405422	1_75	0	0.0189169160444239	8.02439350757049	4.77717914770959e-07	-0.408025697422301	1
ENSG00000169291.9	SHE	1	154502081	1_75	0	0.0646698415819437	20.6166853571689	4.19594332720561e-06	2.47910133080394	2
ENSG00000163239.12	TDRD10	1	154502081	1_75	0	0.0126712297101889	4.77199310319322	1.90295073503397e-07	-0.114436745083691	2
ENSG00000160710.15	ADAR	1	154838959	1_76	0	0.0118610570931084	4.89478256289924	1.82711454259897e-07	0.175497191688385	1
ENSG00000143603.18	KCNN3	1	154870871	1_76	0	0.050158437621455	18.7044253777538	2.95255056916742e-06	-2.07290193515254	1
ENSG00000163344.5	PMVK	1	154936792	1_76	0	0.0275234823078595	12.9301001038924	1.11999024858329e-06	1.68424854756472	2
ENSG00000160691.18	SHC1	1	154974041	1_76	0	0.0369808190965188	15.7651381000419	1.83477696617284e-06	-1.75876295081977	1
ENSG00000173207.12	CKS1B	1	154975020	1_76	0	0.0404611809860116	16.6308771926654	2.11769145958373e-06	1.81976107382277	1
ENSG00000163354.14	DCST2	1	155033615	1_76	0	0.0116661591829799	4.73706910140526	1.73918824618319e-07	-0.177038202482543	2
ENSG00000143537.13	ADAM15	1	155051833	1_76	0	0.0116671431877442	4.73787217089701	1.73962980869112e-07	-0.232121314045988	2
ENSG00000169242.11	EFNA1	1	155127471	1_76	0	0.0293561239131388	13.5478319858786	1.25163439179943e-06	-2.09123744628778	2
ENSG00000169241.17	SLC50A1	1	155135691	1_76	0	0.0324333442796168	14.5042129685223	1.48045385018903e-06	2.16960795835707	2
ENSG00000169231.13	THBS3	1	155208991	1_76	0	0.0731418890704236	22.3695257204041	5.1491070727663e-06	-2.75449351764607	1
ENSG00000173171.14	MTX1	1	155208991	1_76	0	0.0731418890704236	22.3695257204041	5.1491070727663e-06	-2.75449351764607	1
ENSG00000177628.15	GBA	1	155244216	1_76	0	0.0118050404181091	4.84971381436077	1.80174183786171e-07	-0.134164341051758	2
ENSG00000160767.20	FAM189B	1	155254510	1_76	0	0.0116668762821628	4.73765388625567	1.73950986482161e-07	0.274153621622357	1
ENSG00000116521.10	SCAMP3	1	155262283	1_76	0	0.0121309126381054	5.10895180543151	1.95044745381586e-07	0.576395657521113	1
ENSG00000143630.9	HCN3	1	155277916	1_76	0	0.011692746431146	4.75873919179044	1.75112605039e-07	-0.351273573923122	1
ENSG00000176444.18	CLK2	1	155278322	1_76	0	0.0116786696694482	4.74727233762428	1.74480338444278e-07	0.32953110054707	1
ENSG00000116580.18	GON4L	1	155859720	1_76	0	0.0116732982223369	4.74289156548324	1.74239152552264e-07	0.105240029787176	1
ENSG00000143622.10	RIT1	1	155910600	1_76	0	0.0119202532620579	4.94217054638065	1.85401047908572e-07	0.0676655486649742	1
ENSG00000132680.10	KIAA0907	1	155934601	1_76	0	0.0264078032769289	12.5337442053665	1.04165062060168e-06	1.27830097859455	1
ENSG00000116584.17	ARHGEF2	1	156006597	1_76	0	0.011765018246517	4.81739019932367	1.78366546434144e-07	-0.0350393956592233	1
ENSG00000163479.13	SSR2	1	156020665	1_76	0	0.0238371112762262	11.5535313679414	8.66717060527921e-07	1.35260179670791	1
ENSG00000160803.7	UBQLN4	1	156023887	1_76	0	0.0138884575128145	6.39752712061979	2.79624437778302e-07	-0.71797120082572	2
ENSG00000116586.11	LAMTOR2	1	156055222	1_76	0	0.0142066874833601	6.61337606437074	2.95682090410975e-07	0.743481079252914	1
ENSG00000132698.14	RAB25	1	156061029	1_76	0	0.0509918477831097	18.8638790124428	3.0271972884731e-06	-1.89417090162574	1
ENSG00000196189.12	SEMA4A	1	156146697	1_76	0	0.0356256895663317	15.4061799695311	1.72729779954793e-06	1.90270748716962	1
ENSG00000160785.13	SLC25A44	1	156193927	1_76	0	0.0136787072953023	6.25254408648751	2.69160169219069e-07	-0.522055288216618	2
ENSG00000160783.19	PMF1	1	156212919	1_76	0	0.0896634529252019	24.3663115822131	6.87565736863286e-06	-2.74802483179599	1
ENSG00000160781.15	PAQR6	1	156248323	1_76	0	0.0116949532688759	4.76053375466022	1.75211704008943e-07	0.0680899032305233	2
ENSG00000198952.8	SMG5	1	156274030	1_76	0	0.0123087759009322	5.2475246472436	2.0327235823165e-07	-0.17372662630997	2
ENSG00000163472.18	TMEM79	1	156282500	1_76	0	0.0167287694718193	8.17126112283955	4.30191732025473e-07	0.810180021126621	1
ENSG00000198715.11	GLMP	1	156298013	1_76	0	0.0165729496229027	8.08200362955861	4.21529356057805e-07	-0.79886299411547	1
ENSG00000163467.11	TSACC	1	156337127	1_76	0	0.0164307948417536	7.99984371867721	4.13665259627499e-07	-0.787859875622248	1
ENSG00000163468.14	CCT3	1	156362428	1_76	0	0.0161200326514138	7.81774862227055	3.9660354567227e-07	-0.764005969575758	1
ENSG00000253831.1	ETV3L	1	157100090	1_77	0	0.00808517917985963	6.31054331538597	1.60570357657688e-07	-0.00401180698861064	1
ENSG00000187862.11	TTC24	1	156579579	1_77	0	0.00994737768302834	8.51619197855237	2.66601767505167e-07	-1.04697980156499	3
ENSG00000160818.16	GPATCH4	1	156601451	1_77	0	0.00692886010224769	5.12726449825726	1.11803780332099e-07	-0.30091122258179	1
ENSG00000132692.18	BCAN	1	156645322	1_77	0	0.014791492948713	12.2159373178831	5.68653583273186e-07	-1.30169955601294	1
ENSG00000132688.10	NES	1	156677793	1_77	0	0.0070188796353311	5.33075919104892	1.17751333191423e-07	0.663601662943577	1
ENSG00000143320.8	CRABP2	1	156705979	1_77	0	0.00683562432546603	4.99992694275328	1.07560006279818e-07	-0.143667678406204	1
ENSG00000143319.16	ISG20L2	1	156729510	1_77	0	0.0130632672061588	11.0776397872309	4.55415725857655e-07	1.27013527064289	1
ENSG00000143303.11	RRNAD1	1	156728106	1_77	0	0.00750411496095271	5.87957202471225	1.38852648258219e-07	0.574021165548241	1
ENSG00000143314.12	MRPL24	1	156741833	1_77	0	0.0881590538006999	29.0547628801297	8.06107996725748e-06	-3.2307372717949	1
ENSG00000143294.14	PRCC	1	156751115	1_77	0	0.0571865638243323	24.8273430713257	4.46820634559112e-06	-2.46979457859514	1
ENSG00000198400.11	NTRK1	1	156815987	1_77	0	0.0189604660983441	14.634695703593	8.73256203690771e-07	1.97078186367301	1
ENSG00000027869.11	SH2D2A	1	156817136	1_77	0	0.0769886421764989	27.8094065529943	6.73794334689496e-06	-2.88921176773336	1
ENSG00000187800.13	PEAR1	1	156893412	1_77	0	0.00681565517961524	5.15542501754129	1.10581138943721e-07	-0.478382653987049	1
ENSG00000160838.13	LRRC71	1	156920880	1_77	0	0.00741538108572071	5.67933197735539	1.32537783708183e-07	-0.256985342568048	1
ENSG00000158473.6	CD1D	1	158180266	1_78	0	0.009230149052038	5.11704896984593	1.48640535440169e-07	0.230233348615952	1
ENSG00000163563.7	MNDA	1	158830693	1_78	0	0.00912702490598449	5.01020953959826	1.43911035744993e-07	-0.210358330637256	1
ENSG00000163565.18	IFI16	1	159000146	1_78	0	0.00893959008905776	4.81290510049512	1.35404743090446e-07	0.0137705055810922	1
ENSG00000163568.14	AIM2	1	159146891	1_78	0	0.0131508467377576	8.48593674887355	3.51206447788985e-07	0.901861370964972	1
ENSG00000213088.9	ACKR1	1	159203354	1_78	0	0.0393610003037546	18.973695155261	2.35032012427719e-06	-2.10984252702773	1
ENSG00000179639.10	FCER1A	1	159289239	1_78	0	0.0102164689448273	6.08267347265931	1.95570927934656e-07	0.637118064360905	1
ENSG00000181036.13	FCRL6	1	159800388	1_78	0	0.0213790325365829	13.1212288644496	8.82818717665297e-07	-1.41942457181795	1
ENSG00000158714.10	SLAMF8	1	159826640	1_78	0	0.0149633614191138	9.71619051101608	4.57545366016785e-07	-1.16537916442109	1
ENSG00000188004.9	C1orf204	1	159854415	1_78	0	0.0912625903480983	27.1485981064445	7.79738850656043e-06	-2.42918599591793	2
ENSG00000243284.1	VSIG8	1	159856858	1_78	0	0.010654012789003	6.48164237615383	2.17323781193271e-07	-0.6783738265448	2
ENSG00000213085.9	CFAP45	1	159899758	1_78	0	0.0122686493385998	7.82470089166127	3.02115823622114e-07	0.903694276714026	1
ENSG00000158710.14	TAGLN2	1	159925320	1_78	0	0.0135226708934508	8.75151568095877	3.72438636091062e-07	0.9442774531024	2
ENSG00000085552.16	IGSF9	1	159945134	1_79	0	0.00773231046024037	4.81546674477916	1.17180850222485e-07	0.0944422475258898	2
ENSG00000162723.9	SLAMF9	1	159954467	1_79	0	0.007853079093604	4.96275527249648	1.22651200857e-07	0.246331741166487	1
ENSG00000177807.8	KCNJ10	1	160046674	1_79	0	0.00812847995933097	5.29035805178504	1.35332897151948e-07	0.367350017008916	1
ENSG00000162728.4	KCNJ9	1	160061698	1_79	0	0.0226652728821497	15.0613587138985	1.07432103207655e-06	-1.63239253386897	2
ENSG00000132681.16	ATP1A4	1	160106434	1_79	0	0.00767365935466191	4.74310688865488	1.14544542464573e-07	-0.0351207201373683	2
ENSG00000143318.12	CASQ1	1	160178570	1_79	0	0.0236717615492489	15.4768812221395	1.15298325691111e-06	1.57080378492147	1
ENSG00000132716.18	DCAF8	1	160262716	1_79	0	0.00882617027925026	6.0731795305955	1.68693129507396e-07	-0.528239081724201	1
ENSG00000122218.14	COPA	1	160343540	1_79	0	0.0309762232020605	18.0530931743256	1.7599043400099e-06	1.88158871095679	3
ENSG00000162736.15	NCSTN	1	160343540	1_79	0	0.0140655229284816	10.5081588175761	4.65148349933416e-07	1.30758470542158	1
ENSG00000162738.5	VANGL2	1	160400615	1_79	0	0.00774825937658197	4.83504887038463	1.1790005081349e-07	0.0786526073604524	1
ENSG00000162739.13	SLAMF6	1	160522266	1_79	0	0.00898915792158483	6.24715659322398	1.76730040148543e-07	-0.634276922613462	1
ENSG00000066294.14	CD84	1	160579933	1_79	0	0.0441764968941585	21.4676922162346	2.98459638121074e-06	-2.13535086391526	1
ENSG00000117091.9	CD48	1	160711718	1_79	0	0.0164823565193299	12.0196614538572	6.23477109097357e-07	-1.36288252124756	1
ENSG00000122223.12	CD244	1	160862395	1_79	0	0.0159771243660315	11.7227813935788	5.89438169908195e-07	1.40968564160225	2
ENSG00000158769.17	F11R	1	161021088	1_79	0	0.0126464261727627	9.49514227818539	3.77901193441937e-07	-1.20678616117124	1
ENSG00000215845.10	TSTD1	1	161038745	1_79	0	0.0115685572392726	8.64702797385811	3.14814724803367e-07	-1.07013146316047	1
ENSG00000158773.14	USF1	1	161041926	1_79	0	0.0135607116983689	10.1599479100239	4.33593674598211e-07	1.19619149040505	1
ENSG00000186517.13	ARHGAP30	1	161083854	1_79	0	0.0587472617036524	24.225838025951	4.47894171749478e-06	2.22796453439291	1
ENSG00000162755.13	KLHDC9	1	161098329	1_79	0	0.00792201103732937	5.04581608605774	1.25798607495369e-07	-0.27186506479378	1
ENSG00000143256.4	PFDN2	1	161117821	1_79	0	0.00768208354143218	4.7535338774242	1.14922375055548e-07	0.0619198196696346	1
ENSG00000158793.13	NIT1	1	161118210	1_79	0	0.00771245158921718	4.79102726265764	1.16286705520204e-07	0.0637576183871589	1
ENSG00000143222.11	UFC1	1	161153113	1_79	0	0.00874111232685393	5.98111128471345	1.64534720504207e-07	-0.563597685634685	1
ENSG00000143224.17	PPOX	1	161166434	1_79	0	0.00818442961099663	5.35555918311455	1.37943809241513e-07	-0.385453598309158	2
ENSG00000158850.14	B4GALT3	1	161177981	1_79	0	0.00844846923956089	5.65738248859192	1.50418946516171e-07	0.45658026915236	1
ENSG00000158864.12	NDUFS2	1	161196933	1_79	0	0.00871386406931385	5.951426891138	1.63207780068341e-07	0.49294535225636	3
ENSG00000158869.10	FCER1G	1	161215268	1_79	0	0.0130013820115048	9.75875417462051	3.99294079635846e-07	1.07722962066213	1
ENSG00000158882.14	TOMM40L	1	161226376	1_79	0	0.0345290573887346	19.0956219185485	2.07504492500217e-06	-2.01636602789996	2
ENSG00000143257.11	NR1I3	1	161237587	1_79	0	0.0083522071616311	5.5484506891812	1.45841781951246e-07	0.428859932300748	1
ENSG00000248485.1	PCP4L1	1	161259053	1_79	0	0.0662133319905718	25.3890753965973	5.29055583302981e-06	-2.41605190868222	2
ENSG00000158887.15	MPZ	1	161309728	1_79	0	0.00970561962392846	6.97641922393459	2.13090854323065e-07	-0.841956940713244	2
ENSG00000173110.7	HSPA6	1	161524256	1_79	0	0.00776004522610785	4.84949257114623	1.18432125719169e-07	0.138799895457203	1
ENSG00000203747.10	FCGR3A	1	161550682	1_79	0	0.00825683502558727	5.43927829596072	1.41339600911413e-07	0.385224556855399	1
ENSG00000132185.16	FCRLA	1	161707114	1_79	0	0.0333512146715687	18.7622228238653	1.96926843128501e-06	-2.04748196553113	1
ENSG00000162746.14	FCRLB	1	161721796	1_79	0	0.0252812257455579	16.1062958969955	1.28145327044411e-06	-1.71885744565388	3
ENSG00000081721.11	DUSP12	1	161749425	1_79	0	0.00816086587698239	5.3281513885254	1.36842742668899e-07	-0.35314800895812	1
ENSG00000118217.5	ATF6	1	161766262	1_79	0	0.0104941295879836	7.7194474700561	2.54942131643979e-07	0.902296509364845	1
ENSG00000239887.4	C1orf226	1	162366749	1_79	0	0.00815617221147047	5.32268561673001	1.36623742006605e-07	0.351476667007936	1
ENSG00000152332.15	UHMK1	1	162497224	1_80	0	0.00749774982449702	5.38164823114252	1.2698581947215e-07	-0.450218627554344	1
ENSG00000117143.13	UAP1	1	162560869	1_80	0	0.0130008414916905	10.6172807788216	4.34403924036304e-07	1.21357303797833	2
ENSG00000132196.13	HSD17B7	1	162800626	1_80	0	0.00752724542830552	5.4189587989912	1.2836921909994e-07	-0.453125181674231	1
ENSG00000117152.13	RGS4	1	163068894	1_80	0	0.00988814046881759	8.01254006887699	2.49341067974235e-07	0.857791329354807	2
ENSG00000143248.12	RGS5	1	163322602	1_80	0	0.00722799115841799	5.03347419534515	1.1449708573324e-07	-0.306564111447478	1
ENSG00000143228.12	NUF2	1	163266611	1_80	0	0.00765196024249126	5.57511660918532	1.34256596740682e-07	-0.432873406121228	1
ENSG00000185630.18	PBX1	1	164555760	1_80	0	0.0239182443728477	16.4348940380085	1.23710106510994e-06	-1.68837409493565	2
ENSG00000143198.12	MGST3	1	165679243	1_81	0	0.0202447287673341	6.68404377894379	4.25853501053343e-07	0.701785230721985	1
ENSG00000188859.6	FAM78B	1	165970619	1_81	0	0.0232021412921636	7.98723373438991	5.83221377665899e-07	1.02951028948582	2
ENSG00000143195.12	ILDR2	1	166975572	1_82	0	0.0133072525884286	11.5263189787599	4.82711903123663e-07	-1.4196433328019	2
ENSG00000143194.12	MAEL	1	166975572	1_82	0	0.0111934392087107	9.87941489757816	3.48019631770716e-07	-1.14765331040798	3
ENSG00000143157.11	POGK	1	166839016	1_82	0	0.00792880142332819	6.60006096181508	1.64688950408468e-07	0.762725728307871	1
ENSG00000152382.5	TADA1	1	166876513	1_82	0	0.0129689592763989	11.2810728540288	4.60430944812618e-07	1.28942333765223	1
ENSG00000198842.9	DUSP27	1	167093281	1_82	0	0.0110654107221786	9.76994633743088	3.40226933279572e-07	1.06319716034377	2
ENSG00000143162.7	CREG1	1	167553767	1_82	0	0.00887642769245933	7.67326894757039	2.14352036411507e-07	-0.837435991560625	2
ENSG00000198771.10	RCSD1	1	167580510	1_82	0	0.0068301787572479	5.18281724795569	1.11405578748607e-07	0.350934087255379	1
ENSG00000197965.11	MPZL1	1	167720961	1_82	0	0.0138180720492314	11.8851600156518	5.16846357285576e-07	1.29761218483565	1
ENSG00000143199.17	ADCY10	1	167916307	1_82	0	0.00964601257349462	8.46392346496335	2.56938109871576e-07	0.976374399223408	1
ENSG00000143164.15	DCAF6	1	167936173	1_82	0	0.0245120869553946	17.356703901079	1.33892582086232e-06	1.85584174621003	1
ENSG00000143158.10	MPC2	1	167936749	1_82	0	0.00903526321718962	7.8419010716176	2.22982685678941e-07	-0.896772580352329	1
ENSG00000143147.14	GPR161	1	168137980	1_82	0	0.0138580553197143	11.9126874522484	5.1954241872557e-07	1.32170299752363	1
ENSG00000143155.12	TIPRL	1	168178654	1_82	0	0.00885445892978964	7.64970814015248	2.13164984710995e-07	-0.861502308010562	2
ENSG00000143178.12	TBX19	1	168281906	1_82	0	0.00764791845111579	6.25728206880886	1.50604502186847e-07	-0.621539149700397	1
ENSG00000143196.4	DPT	1	168728935	1_82	0	0.0203101634636776	15.5590001384939	9.94498373408969e-07	-1.65707926401326	2
ENSG00000203740.3	METTL11B	1	170146015	1_83	0	0.0165898269474171	5.62658504213661	2.93762067995909e-07	-0.363268289117959	1
ENSG00000143153.12	ATP1B1	1	169129799	1_83	0	0.120374198749335	24.8188438449471	9.40207972746329e-06	-2.72952264896762	1
ENSG00000143156.13	NME7	1	169325738	1_83	0	0.0241355146416399	9.20745925620111	6.99367333504361e-07	1.7612198275543	2
ENSG00000117477.12	CCDC181	1	169441248	1_83	0	0.0165164438186851	5.58418560463201	2.90258778212122e-07	-0.266852035465549	2
ENSG00000117479.12	SLC19A2	1	169485770	1_83	0	0.0153700453763371	4.8983583010741	2.36937975153944e-07	0.0890198953998218	1
ENSG00000198734.10	F5	1	169544198	1_83	0	0.0166483962683052	5.66033414667365	2.96567426011449e-07	-0.918877906109939	2
ENSG00000000460.16	C1orf112	1	169698214	1_83	0	0.0156833598919263	5.09077956469577	2.51265217884236e-07	0.509688163503354	1
ENSG00000188404.8	SELL	1	169667840	1_83	0	0.0232987814308612	8.86992525803416	6.50372457608757e-07	1.11075912148448	1
ENSG00000007908.15	SELE	1	169764425	1_83	0	0.0170123785683217	5.86652585765953	3.14090644874186e-07	0.556105525871458	2
ENSG00000171806.11	METTL18	1	169795279	1_83	0	0.0168410960379964	5.76995177221672	3.05809877863093e-07	0.554267620166134	1
ENSG00000000457.13	SCYL3	1	169796199	1_83	0	0.0258947331554761	9.88073869998653	8.05211238930547e-07	1.2601509354116	2
ENSG00000075945.12	KIFAP3	1	170085160	1_83	0	0.0161433974021049	5.36642746930783	2.72639750456669e-07	-0.287787200952509	1
ENSG00000116132.11	PRRX1	1	170662279	1_84	0	0.0150848851143226	9.86836808303902	4.68485680112576e-07	1.19988311358915	1
ENSG00000007933.12	FMO3	1	171090188	1_84	0	0.0510941848449092	21.566577808666	3.46786102780169e-06	2.44212380558895	2
ENSG00000094963.13	FMO2	1	171185164	1_84	0	0.0470631251138332	20.7720865287761	3.07659166266722e-06	2.44430636837684	2
ENSG00000076258.9	FMO4	1	171314054	1_84	0	0.00880127265562114	4.73975951694209	1.31283684330276e-07	0.00815019168854984	4
ENSG00000034971.16	MYOC	1	171652737	1_84	0	0.00965532598214369	5.62044381823403	1.70783742232588e-07	-0.470382383964202	2
ENSG00000010165.19	METTL13	1	171781634	1_84	0	0.00885943210828555	4.80237752574024	1.33897095387161e-07	-0.0371860236680876	1
ENSG00000197959.13	DNM3	1	171841015	1_84	0	0.00981737764961477	5.77874899057208	1.78541139317762e-07	-0.455118276085619	1
ENSG00000135845.9	PIGC	1	172443657	1_84	0	0.0100114270997771	5.96493408093868	1.87936273678045e-07	-0.718184798202931	2
ENSG00000094975.13	SUCO	1	172528734	1_84	0	0.012366560897606	7.9755000534816	3.10395800210981e-07	0.95914773324842	2
ENSG00000117560.7	FASLG	1	172658724	1_84	0	0.0367179947997846	18.3798964003894	2.12388495644454e-06	1.77184598969553	1
ENSG00000120337.8	TNFSF18	1	173051434	1_84	0	0.0165207063623913	10.7352650369022	5.58149264516283e-07	-1.16623947215431	1
ENSG00000162753.11	SLC9C2	1	173611164	1_85	0	0.0251215227696351	8.76448961418987	6.92917557000388e-07	1.13670275619412	1
ENSG00000117586.10	TNFSF4	1	173181588	1_85	0	0.0280252138975206	9.81199587921864	8.65396763775415e-07	-1.12645399456674	1
ENSG00000183831.6	ANKRD45	1	173664389	1_85	0	0.0244222399550129	8.49432731168778	6.52865109054358e-07	-1.1028673124242	1
ENSG00000076321.10	KLHL20	1	173714815	1_85	0	0.0165124241626755	4.75590100251495	2.47145447828259e-07	-0.422331220030591	1
ENSG00000117593.9	DARS2	1	173821939	1_85	0	0.0220878122600349	7.53347336085903	5.23669081303865e-07	-1.23510337777612	1
ENSG00000117601.13	SERPINC1	1	173916899	1_85	0	0.016499699329224	4.74854741603408	2.46573149716843e-07	0.0595717553240933	1
ENSG00000135870.11	RC3H1	1	174023397	1_85	0	0.0164906831293896	4.74333496488966	2.46167896808694e-07	-0.145816378335962	1
ENSG00000152061.23	RABGAP1L	1	174097622	1_85	0	0.0164808467287577	4.73764416767104	2.4572589922638e-07	0.0262560644193625	2
ENSG00000116161.17	CACYBP	1	175000135	1_85	0	0.0267491950495379	9.36554260033662	7.88410927198904e-07	1.49874626865691	1
ENSG00000120333.4	MRPS14	1	175023749	1_85	0	0.0175853562812617	5.35644542223831	2.96440016966565e-07	0.439028047841768	1
ENSG00000152092.15	ASTN1	1	176926245	1_86	0	0.0119052211388619	8.89290595614075	3.33188604942684e-07	-1.36503761185646	1
ENSG00000116147.16	TNR	1	175744070	1_86	0	0.0230161964153094	15.1810127964171	1.09962163279034e-06	1.57938726619622	1
ENSG00000235750.9	KIAA0040	1	175192713	1_86	0	0.0108667336539252	8.02421233973956	2.74416618763225e-07	0.962737354554463	2
ENSG00000143207.19	RFWD2	1	176207359	1_86	0	0.0163528559176137	11.9169944041178	6.13294852186116e-07	1.20286839620075	1
ENSG00000198797.6	BRINP2	1	177170676	1_86	0	0.0108051314895847	7.97013269930736	2.71022022713969e-07	-0.925122982840597	1
ENSG00000120341.18	SEC16B	1	177960244	1_87	0	0.0162163207374302	5.11418230942467	2.6099819558313e-07	0.450592585939779	2
ENSG00000075391.16	RASAL2	1	178094621	1_87	0	0.020379866688537	7.29529380994776	4.67900058851956e-07	0.840291798906131	1
ENSG00000116191.17	RALGPS2	1	178727615	1_87	0	0.0162901458235033	5.15756836623969	2.6441064716961e-07	-0.565913998346405	1
ENSG00000116194.12	ANGPTL1	1	178893269	1_87	0	0.0240411161537872	8.87482678671439	6.71465163693117e-07	-1.35466768589167	1
ENSG00000143340.6	FAM163A	1	179743263	1_89	0	0.0159842368189397	11.9410234571742	6.00678974300832e-07	-1.29745492333182	2
ENSG00000116199.11	FAM20B	1	179026365	1_89	0	0.00958594612404162	7.07243417133043	2.1335993546015e-07	-0.825826543436337	2
ENSG00000186283.13	TOR3A	1	179095990	1_89	0	0.00878606193347165	6.24390435396028	1.72647174734443e-07	0.65436286001965	1
ENSG00000143322.19	ABL2	1	179229941	1_89	0	0.00803461691319352	5.3939787532062	1.3639026706168e-07	-0.251218146177493	1
ENSG00000162782.15	TDRD5	1	179592019	1_89	0	0.00753962252840013	4.78967560224158	1.13648753672303e-07	0.197545557983719	1
ENSG00000169905.12	TOR1AIP2	1	179878267	1_89	0	0.0391080221710144	20.5072820207345	2.52396268790992e-06	-2.4458039555248	1
ENSG00000135837.15	CEP350	1	179954679	1_89	0	0.0732528236524892	26.5886055067886	6.12955440483641e-06	2.85590422952254	2
ENSG00000116260.16	QSOX1	1	180154450	1_89	0	0.0242352275467506	15.9159747685913	1.21391790550285e-06	-1.88879413817668	1
ENSG00000230124.6	ACBD6	1	180502528	1_89	0	0.00880956325492099	6.26930974036897	1.73813329564609e-07	-0.683682841829101	1
ENSG00000135835.11	KIAA1614	1	180980990	1_89	0	0.00759632378636532	4.86086719629713	1.16205369894934e-07	0.222339285643235	1
ENSG00000135823.13	STX6	1	181025454	1_89	0	0.0371678685297765	20.0176618526878	2.34147744486056e-06	2.03579348118165	1
ENSG00000153029.14	MR1	1	181055268	1_89	0	0.0387657443840888	20.4226431492579	2.49154680655977e-06	-2.04799063597344	1
ENSG00000162783.10	IER5	1	181089177	1_89	0	0.0101330000600337	7.60031891193138	2.42369984298784e-07	0.804300294360673	1
ENSG00000198216.10	CACNA1E	1	181412848	1_90	0	0.0145087319710824	4.80336041213076	2.19322711217209e-07	0.189668738547622	1
ENSG00000179930.5	ZNF648	1	182061558	1_90	0	0.0311661581520877	12.1112988612024	1.18790843147666e-06	-1.51662991760518	1
ENSG00000135828.11	RNASEL	1	182573716	1_90	0	0.0503265821656311	16.7263456791218	2.64915566806735e-06	-1.75049464054188	2
ENSG00000143333.6	RGS16	1	182604092	1_90	0	0.0218181500444866	8.69678824435698	5.971532406217e-07	-1.0774818671444	1
ENSG00000135862.5	LAMC1	1	183023054	1_91	0	0.0115782713109647	5.08132045698204	1.85152372177512e-07	0.362839004061467	1
ENSG00000058085.14	LAMC2	1	183186170	1_91	0	0.0141438087101227	6.99134048005812	3.11197285879263e-07	-0.858019852412813	2
ENSG00000157064.10	NMNAT2	1	183411272	1_91	0	0.0113630402621826	4.90314401258375	1.75338855927128e-07	0.265500995214593	2
ENSG00000116698.21	SMG7	1	183471970	1_91	0	0.0214193648209011	10.8912658226893	7.34165411033673e-07	1.29274130578206	2
ENSG00000116701.14	NCF2	1	183590706	1_91	0	0.015469803869566	7.91908499618737	3.85539416395833e-07	1.00235693698857	1
ENSG00000198756.10	COLGALT2	1	183966697	1_91	0	0.0169184718359732	8.98278775506237	4.78278925340193e-07	-1.35008215214993	1
ENSG00000198860.11	TSEN15	1	184051811	1_91	0	0.019426165727838	10.0018191167851	6.11469865816089e-07	-1.19336898892718	1
ENSG00000135842.16	FAM129A	1	184974052	1_92	0	0.0137389448463304	5.94458528421366	2.57030058957932e-07	0.409444022562527	1
ENSG00000121486.11	TRMT1L	1	185156912	1_92	0	0.0145651605123754	6.88957863265945	3.1580347894068e-07	-0.991379767451248	1
ENSG00000116668.12	SWT1	1	185156912	1_92	0	0.0145651605123754	6.88957863265945	3.1580347894068e-07	0.991379767451248	1
ENSG00000116679.15	IVNS1ABP	1	185317057	1_92	0	0.0132813994782377	5.76383190351887	2.40915154604019e-07	-0.349980605872637	1
ENSG00000047410.13	TPR	1	186376149	1_92	0	0.0199058232913891	9.7827838809985	6.12846312660126e-07	1.01035782123099	1
ENSG00000262180.1	OCLM	1	186400848	1_92	0	0.0153418186865838	7.06060498718246	3.40900575699889e-07	-0.710102979344412	1
ENSG00000162670.10	BRINP3	1	190477676	1_95	0	0.0136790771749143	5.64308837713639	2.42930825153139e-07	-0.481325559545787	1
ENSG00000150681.9	RGS18	1	192159053	1_96	0	0.0112619317687759	9.22377401607575	3.26911741849522e-07	1.10101145172824	1
ENSG00000090104.11	RGS1	1	192575969	1_96	0	0.0226561997285921	15.8838471369762	1.13253527317912e-06	-1.64454813732645	2
ENSG00000116741.7	RGS2	1	192808677	1_96	0	0.00700655027355257	4.80303036027319	1.05907946665198e-07	-0.0799650582845494	1
ENSG00000023572.8	GLRX2	1	193106283	1_96	0	0.00985439988004611	8.23385675031162	2.55353880588719e-07	-1.07403628775317	2
ENSG00000162630.5	B3GALT2	1	193188887	1_96	0	0.0727592156515456	17.9852687570849	4.11826144768515e-06	-3.30564712627309	1
ENSG00000000971.15	CFH	1	196604375	1_98	0	0.0143136528429925	9.06911822553478	4.08530529505092e-07	0.450642909864607	2
ENSG00000203724.10	C1orf53	1	197902363	1_99	0	0.0198662682374008	10.100979134181	6.31522375611411e-07	-1.15200834970393	2
ENSG00000151414.14	NEK7	1	198156923	1_99	0	0.0118632545343124	5.18565524769516	1.93604952669677e-07	-0.392483881850815	1
ENSG00000081237.18	PTPRC	1	198638198	1_99	0	0.0608449775366341	20.865818998175	3.99548168780702e-06	2.49228896130371	2
ENSG00000081248.10	CACNA1S	1	201106668	1_101	0	0.0157522221521678	6.17248913571634	3.05992749415101e-07	0.588892257275988	2
ENSG00000170128.4	GPR25	1	200872533	1_101	0	0.0188501528916174	7.88534945890712	4.67783388735411e-07	0.818204472937124	1
ENSG00000118197.13	DDX59	1	200669007	1_101	0	0.0257771099606021	10.8771394843223	8.82384550766262e-07	1.43037465931503	1
ENSG00000118200.14	CAMSAP2	1	200740002	1_101	0	0.0244570554218442	10.3739811193588	7.98469983639304e-07	1.14408577375575	1
ENSG00000232237.3	ASCL5	1	201127255	1_101	0	0.0235623369636924	10.0174445527215	7.4282118892706e-07	1.16996971092544	2
ENSG00000118194.18	TNNT2	1	201378187	1_101	0	0.0233878035644081	9.94633696436679	7.32085119646084e-07	-1.15225900478873	1
ENSG00000134369.15	NAV1	1	201622146	1_102	0	0.011655372909213	5.52574726524883	2.026871258223e-07	0.469998467716914	1
ENSG00000198700.9	IPO9	1	201828710	1_102	0	0.0109149137061783	4.90106258996868	1.68352484116917e-07	-0.0583571554340716	2
ENSG00000198892.6	SHISA4	1	201887834	1_102	0	0.016746862556549	8.97903409845124	4.73229762449347e-07	0.964761005296815	2
ENSG00000163431.12	LMOD1	1	201928918	1_102	0	0.0107309956492707	4.73936461430666	1.60054951492136e-07	-0.0750588539727245	1
ENSG00000134375.10	TIMM17A	1	201957275	1_102	0	0.0181022569288603	9.72159617155947	5.53833568282993e-07	-1.32289147399383	2
ENSG00000163435.15	ELF3	1	202007073	1_102	0	0.0391989952302525	17.1231833217783	2.11236233487895e-06	-1.81494417695812	1
ENSG00000143851.15	PTPN7	1	202161626	1_102	0	0.0129261367833239	6.5110189792409	2.64866286260711e-07	0.667186841706176	1
ENSG00000133067.17	LGR6	1	202194388	1_102	0	0.014775601571749	7.7850299909233	3.62004888593061e-07	-0.873678004313268	1
ENSG00000077152.9	UBE2T	1	202333104	1_102	0	0.0276917483886082	13.7860002008485	1.20142767312827e-06	1.5260951828904	1
ENSG00000077157.21	PPP1R12B	1	202348568	1_102	0	0.0198157715895875	10.5850201479682	6.60102914592167e-07	-1.21211219436296	1
ENSG00000117139.16	KDM5B	1	202809133	1_102	0	0.015313453306074	8.1258315049255	3.91606529968786e-07	-0.833614873894617	1
ENSG00000117153.15	KLHL12	1	202928138	1_102	0	0.0182973344332932	9.82389310463947	5.65692509213138e-07	1.15535727184876	1
ENSG00000159346.12	ADIPOR1	1	202958751	1_102	0	0.0171774567175893	9.22123164897578	4.98490365292478e-07	1.0095782646322	1
ENSG00000163485.16	ADORA1	1	203090600	1_102	0	0.0120810426196348	5.86721408310918	2.2307213566647e-07	-0.691333858326781	1
ENSG00000133055.8	MYBPH	1	203175705	1_102	0	0.016130641719003	8.62150981163277	4.37667144546779e-07	-0.953380816143879	1
ENSG00000122176.10	FMOD	1	203351950	1_102	0	0.0190697736960438	10.2186050531874	6.13262101668377e-07	-1.12067305071425	1
ENSG00000174567.7	GOLT1A	1	204214495	1_103	0	0.0114798915188915	5.2317689547941	1.89014583775312e-07	-0.878618254516956	2
ENSG00000188783.5	PRELP	1	203471605	1_103	0	0.0207338294511574	10.8109982008637	7.05430593772155e-07	1.17798969354325	1
ENSG00000257315.2	ZBED6	1	203795675	1_103	0	0.0130426649554104	6.42897340208381	2.63886358914834e-07	0.547408044863229	1
ENSG00000182004.12	SNRPE	1	203861428	1_103	0	0.0125881117232611	6.13026117251108	2.42855833545255e-07	-0.536729788200342	1
ENSG00000143842.14	SOX13	1	204072756	1_103	0	0.0196400093342038	10.8792646195559	6.72434835367457e-07	1.56820232540189	1
ENSG00000143850.13	PLEKHA6	1	204346711	1_103	0	0.0207626053467901	11.1236487621926	7.26838778632889e-07	-1.38355336589351	1
ENSG00000158615.8	PPP1R15B	1	204412128	1_103	0	0.0188356260174215	10.0238177127429	5.9418569618016e-07	1.24788266276114	1
ENSG00000133056.13	PIK3C2B	1	204495053	1_103	0	0.0125648519066516	6.06510006674192	2.39830447886211e-07	-0.63392414947392	1
ENSG00000198625.12	MDM4	1	204517114	1_103	0	0.0142968384089891	7.296510552306	3.28294946140104e-07	-0.884875795041022	1
ENSG00000186007.9	LEMD1	1	205457492	1_104	0	0.0141504750129459	4.88395986895399	2.17496403160508e-07	-0.169322780983792	1
ENSG00000184144.11	CNTN2	1	205072824	1_104	0	0.0145835998366538	5.17125817262963	2.37339450775304e-07	0.673790762417946	1
ENSG00000174529.7	TMEM81	1	205084022	1_104	0	0.0140168656304503	4.79356809546369	2.11455402243648e-07	-0.244594996036418	2
ENSG00000133059.16	DSTYK	1	205210869	1_104	0	0.0159991095727906	6.05431831409696	3.04838655361664e-07	0.934562991313708	1
ENSG00000133069.15	TMCC2	1	205228311	1_104	0	0.0157545848328938	5.90746344889458	2.92898386968627e-07	0.536281157016361	1
ENSG00000163545.8	NUAK2	1	205321666	1_104	0	0.0269385212402361	11.032692199509	9.35328628918787e-07	-1.55681712684124	2
ENSG00000162873.14	KLHDC8A	1	205356481	1_104	0	0.0180245261733882	7.19140462343748	4.07930854870666e-07	0.854944301354516	1
ENSG00000117266.15	CDK18	1	205504852	1_104	0	0.025264767041431	10.418486977485	8.28378703054379e-07	-1.18105332056103	2
ENSG00000174514.12	MFSD4A	1	205593074	1_104	0	0.0147627073604744	5.28758970949754	2.45659030330281e-07	-0.256355789785009	1
ENSG00000158711.13	ELK4	1	205632336	1_104	0	0.0197964749804421	8.08660698636808	5.03805814819968e-07	-0.798528393473083	1
ENSG00000158715.5	SLC45A3	1	205680319	1_104	0	0.0143632289159984	5.02615860247351	2.27194202356042e-07	0.149573101964754	2
ENSG00000117280.12	RAB29	1	205728010	1_104	0	0.024191541113893	10.00308775412	7.61564319157819e-07	-1.31392852489947	3
ENSG00000133065.10	SLC41A1	1	205813590	1_104	0	0.0333042364038226	13.067100740907	1.36958090909236e-06	-1.61911565197509	1
ENSG00000162877.12	PM20D1	1	205813590	1_104	0	0.0327883489191905	12.9171902276636	1.33289695878004e-06	1.60505463342152	2
ENSG00000174502.18	SLC26A9	1	205943691	1_104	0	0.0518577863075517	17.3351968991978	2.82912232858731e-06	1.79745660883928	1
ENSG00000276600.4	RAB7B	1	205830859	1_104	0	0.0332746382993758	13.0585620517079	1.36746958018006e-06	-1.61846007307841	1
ENSG00000263528.7	IKBKE	1	206470431	1_105	0	0.0142927349479207	9.41004558551752	4.23268589543021e-07	1.05832675304224	1
ENSG00000266094.7	RASSF5	1	206507103	1_105	0	0.0114822727853771	7.41621401488454	2.67990308079964e-07	-0.810254906776913	2
ENSG00000143486.15	EIF2D	1	206602743	1_105	0	0.0127931199299753	8.32295225120147	3.35091065167011e-07	-1.02712041884831	1
ENSG00000162889.10	MAPKAPK2	1	206684062	1_105	0	0.00863698258738288	4.77382134229013	1.29758907232125e-07	0.0686195502734957	1
ENSG00000162896.5	PIGR	1	206945992	1_105	0	0.0449097871849502	20.2434442647379	2.8611088257576e-06	2.01588209497658	2
ENSG00000180667.10	YOD1	1	207096513	1_105	0	0.00876979786382359	4.8938851808983	1.35067957618912e-07	-0.125179420541101	1
ENSG00000203710.10	CR1	1	207495998	1_105	0	0.0129735150606373	9.62514530099154	3.92983148987066e-07	-1.75580970425197	2
ENSG00000117335.19	CD46	1	207749736	1_105	0	0.0109082521544063	6.85172928813534	2.35214633863653e-07	-1.1158660397929	1
ENSG00000174059.16	CD34	1	207911570	1_105	0	0.0252097030984275	15.0934637748143	1.19747270054803e-06	1.83952656612148	1
ENSG00000143469.18	SYT14	1	209867952	1_106	0	0.0382191808336594	28.996694921822	3.4876978001711e-06	-3.43429976845951	1
ENSG00000076356.6	PLXNA2	1	208244589	1_106	0	0.0043881305708583	7.69334987965674	1.06243898736855e-07	-0.827675979947096	1
ENSG00000008118.9	CAMK1G	1	209589819	1_106	0	0.00494111832203481	13.6143971714981	2.11705745034046e-07	2.71342398394172	1
ENSG00000196878.14	LAMB3	1	209618270	1_106	0	0.00334504464566232	5.14004247797476	5.41100082750378e-08	-0.286029879901628	1
ENSG00000009790.14	TRAF3IP3	1	209756258	1_106	0	0.00435868202262968	7.85397166480093	1.0773417518461e-07	0.870223811415999	1
ENSG00000117597.17	DIEXF	1	209827888	1_106	0	0.0564252977923417	32.4221851244069	5.75738291484321e-06	-3.80764306573178	2
ENSG00000082497.11	SERTAD4	1	210233686	1_106	0	0.0195302458177329	20.205233010615	1.24188261202654e-06	-2.01068876478744	1
ENSG00000054392.12	HHAT	1	210308795	1_106	0	0.00472825839674229	7.65285340066872	1.13876358285811e-07	-0.166489629361741	1
ENSG00000143473.12	KCNH1	1	211134467	1_107	0	0.0183312162968484	13.0970691394282	7.55569425560769e-07	1.40208795846131	1
ENSG00000117625.13	RCOR3	1	211257612	1_107	0	0.00900143498087158	6.3231843971056	1.79125150974048e-07	-0.856828627593743	2
ENSG00000082512.14	TRAF5	1	211326561	1_107	0	0.00830004611358903	5.55195129804786	1.45022412917533e-07	0.533187760793067	2
ENSG00000170385.9	SLC30A1	1	211578806	1_107	0	0.0112172405909877	8.41656669342563	2.97118694179299e-07	-1.06620936788145	1
ENSG00000143493.12	INTS7	1	212035474	1_107	0	0.0106935578227089	7.96162692647763	2.67937202682341e-07	0.969741451723401	1
ENSG00000066027.11	PPP2R5A	1	212384257	1_107	0	0.00903657190813745	6.36024387846485	1.8087829314828e-07	-0.683359984875362	1
ENSG00000065600.12	TMEM206	1	212414848	1_107	0	0.00761974089903705	4.73915861521756	1.13645023280264e-07	-0.0261250518048358	3
ENSG00000162772.16	ATF3	1	212565261	1_107	0	0.00802339587624357	5.2297416829793	1.32052744742899e-07	-0.367558957097375	1
ENSG00000117697.14	NSL1	1	212616187	1_107	0	0.00850606623558559	5.78503521639177	1.54861599620535e-07	0.449883621578557	1
ENSG00000185523.6	SPATA45	1	212847379	1_108	0	0.0130631648983489	4.97051604484665	2.04342575463159e-07	-0.310823280259262	2
ENSG00000162769.12	FLVCR1	1	212858008	1_108	0	0.0130955814470678	4.99411248333528	2.05822135303836e-07	0.127217301536838	3
ENSG00000143494.15	VASH2	1	212950961	1_108	0	0.0181643390382471	8.11333251109696	4.6379690723515e-07	-0.904257860218456	1
ENSG00000174606.13	ANGEL2	1	213024283	1_108	0	0.0537459440074487	18.5294542490779	3.13413209765895e-06	-2.13129290192041	1
ENSG00000136643.11	RPS6KC1	1	213051377	1_108	0	0.044570486950982	16.7197504418782	2.34523379373165e-06	2.04471919719109	1
ENSG00000143499.13	SMYD2	1	214276404	1_108	0	0.0696920942708325	21.054784837486	4.61788694948347e-06	-2.10434912841237	2
ENSG00000117724.12	CENPF	1	214603487	1_109	0	0.0117035691929833	4.87249720705897	1.79464643105775e-07	-0.162517707052537	2
ENSG00000082482.13	KCNK2	1	215058125	1_109	0	0.0126872892394506	5.64087923210134	2.25229159609256e-07	-0.178262591249254	1
ENSG00000136636.12	KCTD3	1	215567710	1_109	0	0.0196202700610655	9.79780626984344	6.04982486515761e-07	1.45830760169193	1
ENSG00000196482.16	ESRRG	1	217137681	1_110	0	0.00581309417102172	4.96899422109615	9.0904383084067e-08	-0.157949503800015	1
ENSG00000092978.10	GPATCH2	1	217631213	1_110	0	0.00698443174541985	6.63855646087205	1.45919624895601e-07	-0.638954502793395	1
ENSG00000162814.10	SPATA17	1	217631425	1_110	0	0.00567156237545263	4.79656692307867	8.5613488712254e-08	0.302805566898114	1
ENSG00000067533.5	RRP15	1	218284423	1_110	0	0.0140892105490207	16.4349456193321	7.28725395093297e-07	3.26208646966737	2
ENSG00000143353.11	LYPLAL1	1	219173067	1_111	0	0.0544684362627376	19.0976879716852	3.27366830960865e-06	2.2096669242344	1
ENSG00000196660.10	SLC30A10	1	219959023	1_112	0	0.00912436720962362	6.39375589136511	1.83597929849851e-07	-0.666101179001099	1
ENSG00000136628.17	EPRS	1	220024785	1_112	0	0.00956431844149086	6.84161070636916	2.05930825256103e-07	-0.758823183509225	1
ENSG00000162813.17	BPNT1	1	220090119	1_112	0	0.0187718102879264	13.2654442389345	7.83676689005786e-07	1.61355156084364	2
ENSG00000067704.9	IARS2	1	220094327	1_112	0	0.00916983203447896	6.44106174845005	1.85877925555601e-07	-0.712058006677791	2
ENSG00000116141.15	MARK1	1	220528008	1_112	0	0.00768322695259505	4.75959804766011	1.15086110649436e-07	-0.0460842154615218	2
ENSG00000162817.6	C1orf115	1	220692391	1_112	0	0.0089071174115658	6.16474529288738	1.7280698318871e-07	-0.657366289748102	2
ENSG00000117791.15	MARC2	1	220747806	1_112	0	0.0092568529599778	6.53086779106076	1.90258133156166e-07	0.681201136095119	2
ENSG00000186205.12	MARC1	1	220747032	1_112	0	0.00861271811156261	5.84505578999336	1.58430162533185e-07	0.510404701431835	3
ENSG00000143512.12	HHIPL2	1	222547946	1_114	0	0.00742186891307872	4.82145193667947	1.12615999309984e-07	0.0165997425587118	1
ENSG00000143498.17	TAF1A	1	222589893	1_114	0	0.00910830871462143	6.76776229267644	1.93995569745373e-07	-0.802690615307033	1
ENSG00000154305.16	MIA3	1	222618304	1_114	0	0.0114350426416437	8.931949735609	3.2143490278551e-07	1.15190726141077	1
ENSG00000186063.12	AIDA	1	222714565	1_114	0	0.0145076270892689	11.1983976840245	5.11282871646494e-07	1.21349701437719	1
ENSG00000197520.10	FAM177B	1	222736869	1_114	0	0.0146981340624931	11.3227129636967	5.23747153746429e-07	1.1167254504663	2
ENSG00000154309.8	DISP1	1	222872138	1_114	0	0.0611378979329011	25.0083832733395	4.81177257888902e-06	2.62532430094945	1
ENSG00000187554.11	TLR5	1	223142833	1_114	0	0.0074929383623179	4.91201362679456	1.15829904078115e-07	0.183284604999092	2
ENSG00000143502.14	SUSD4	1	223364043	1_114	0	0.00807966823487016	5.62849804366388	1.43118251393908e-07	0.495182429169088	1
ENSG00000203697.11	CAPN8	1	223653524	1_114	0	0.0123393340937249	9.65644914580477	3.74988677307444e-07	1.35406806400707	1
ENSG00000162909.17	CAPN2	1	223701931	1_114	0	0.0372766357933503	20.2270011206794	2.37288768659798e-06	2.21069086803626	1
ENSG00000143514.16	TP53BP2	1	223802921	1_114	0	0.018418575130475	13.4747734585818	7.81063738971089e-07	-1.32721051745597	1
ENSG00000143756.11	FBXO28	1	224114047	1_114	0	0.00766665108806619	5.12980788604476	1.2377010898719e-07	0.406079044322859	1
ENSG00000143753.12	DEGS1	1	224199032	1_114	0	0.008516529275445	6.12905160349798	1.64272510847711e-07	-0.484498610220301	1
ENSG00000143748.17	NVL	1	224330140	1_114	0	0.0105756155373431	8.18843084667217	2.72530625856876e-07	0.99126899544542	1
ENSG00000143771.11	CNIH4	1	224356329	1_114	0	0.00847633655572799	6.08407223246213	1.62297386883276e-07	-0.591473527143061	2
ENSG00000162923.14	WDR26	1	224436689	1_114	0	0.00786232392738551	5.36931979927575	1.32855389803529e-07	0.486679846763675	2
ENSG00000185155.11	MIXL1	1	226223248	1_115	0	0.0696017252503054	22.7569411062864	4.98474405488877e-06	-2.53995953271657	1
ENSG00000143742.12	SRP9	1	225778101	1_115	0	0.0107125889591886	4.79708433262612	1.61726343831981e-07	0.0107932296316772	1
ENSG00000196187.11	TMEM63A	1	225848608	1_115	0	0.0131723160041033	6.76475147307559	2.80429024001507e-07	-0.749952668914381	3
ENSG00000243709.1	LEFTY1	1	225912195	1_115	0	0.0106803222611656	4.76838255096612	1.60274496336276e-07	0.0290397349121052	2
ENSG00000143811.18	PYCR2	1	225920500	1_115	0	0.0106814154891645	4.76935591572153	1.60323621894693e-07	-0.1758503920249	2
ENSG00000143768.12	LEFTY2	1	225937917	1_115	0	0.0165600796114904	8.94613771383674	4.66237255098262e-07	-0.863452817094922	1
ENSG00000143751.9	SDE2	1	225999428	1_115	0	0.0115545863677353	5.51713308017793	2.00621205955567e-07	-0.466387572312715	1
ENSG00000163041.9	H3F3A	1	226063226	1_115	0	0.0174525853329048	9.44683761263358	5.18865976700788e-07	1.46994276144799	2
ENSG00000182827.8	ACBD3	1	226185741	1_115	0	0.100359902909917	26.349323121331	8.32220998067313e-06	-2.75700024807436	1
ENSG00000183814.15	LIN9	1	226309688	1_115	0	0.0115911203418682	5.54718410227958	2.02351751631831e-07	-0.499598273088222	1
ENSG00000203685.9	STUM	1	226550214	1_115	0	0.0121691283026592	6.01042880511234	2.30183347128315e-07	-0.510393844773876	1
ENSG00000143801.16	PSEN2	1	226894149	1_116	0	0.00706317632894871	4.89647916104722	1.08841102568337e-07	-0.431842776140871	1
ENSG00000163050.16	COQ8A	1	226897761	1_116	0	0.00695435072912998	4.74893997642322	1.03935101328806e-07	0.158117721209726	1
ENSG00000181450.17	ZNF678	1	227563901	1_116	0	0.00796671147383365	6.04031350376773	1.51442420539218e-07	0.363254341776314	1
ENSG00000143740.14	SNAP47	1	227730861	1_116	0	0.00765334856189448	5.65902463757967	1.36301944497145e-07	-0.677027977596567	2
ENSG00000081692.12	JMJD4	1	227735217	1_116	0	0.020763205460382	15.1647276859543	9.90918624766997e-07	2.03224319112178	1
ENSG00000143816.7	WNT9A	1	227855186	1_116	0	0.00711885809017476	4.97107535153026	1.11370368219155e-07	-0.469000762311388	2
ENSG00000162910.18	MRPL55	1	228109044	1_116	0	0.0264472915356589	17.4781299575995	1.4547391960031e-06	-2.46372902021209	1
ENSG00000143774.16	GUK1	1	228140298	1_116	0	0.00898620732429456	7.18520341537006	2.03200361152793e-07	-1.22046000470987	1
ENSG00000181873.12	IBA57	1	228165950	1_116	0	0.00697754410904483	4.78060468780936	1.04977057966529e-07	-0.525118978434718	1
ENSG00000162931.11	TRIM17	1	228417087	1_116	0	0.0434038199207452	22.2386816713587	3.03770758051332e-06	2.63999737463778	1
ENSG00000181218.5	HIST3H2A	1	228459118	1_116	0	0.0121100659970184	10.0236768570924	3.82016869251606e-07	-1.57416819842642	1
ENSG00000168159.11	RNF187	1	228486873	1_116	0	0.00804163038072969	6.1294165742726	1.55121580026746e-07	0.84985686127901	2
ENSG00000116574.5	RHOU	1	228815437	1_116	0	0.00705714162643967	4.88833914115615	1.08567324525285e-07	0.200589694328424	1
ENSG00000168118.11	RAB4A	1	229271486	1_117	0	0.0114118963040815	5.20591171856717	1.86966410180489e-07	-0.41392640614695	1
ENSG00000143632.14	ACTA1	1	229434388	1_117	0	0.0811178387246363	24.0611337769069	6.14244720521861e-06	2.46919277642699	1
ENSG00000069248.11	NUP133	1	229508410	1_117	0	0.0264972903719786	13.2446817820632	1.10446502345772e-06	-1.79036938616303	1
ENSG00000135776.4	ABCB10	1	229559119	1_117	0	0.0241768144564666	12.3674335334135	9.40995694279289e-07	1.71634403943667	1
ENSG00000135801.9	TAF5L	1	229628464	1_117	0	0.0135672298242314	6.85316824320213	2.92611607028228e-07	0.809311897662559	1
ENSG00000135763.9	URB2	1	229626572	1_117	0	0.0109528310644974	4.81516989101083	1.65976643450896e-07	-0.18682376277306	1
ENSG00000135744.7	AGT	1	230689701	1_118	0	0.00955598856211348	8.70247781852943	2.61714340325892e-07	0.768693565203521	1
ENSG00000135773.12	CAPN9	1	230752755	1_118	0	0.00861015534141796	8.08628072108394	2.19113317669788e-07	0.480626779275568	3
ENSG00000119280.16	C1orf198	1	230846184	1_118	0	0.0344529665347475	22.4426780880769	2.43338191531381e-06	2.72401935840185	2
ENSG00000143643.12	TTC13	1	230978719	1_118	0	0.0256647635350584	18.7401902727517	1.51363177789162e-06	-2.63699309267249	1
ENSG00000173409.13	ARV1	1	230979465	1_118	0	0.00594567009678049	5.0957946895249	9.53502209408568e-08	-0.1635594338609	1
ENSG00000182118.7	FAM89A	1	231032152	1_118	0	0.00938954416934079	9.76558217722862	2.8857029397715e-07	-1.62874237788994	2
ENSG00000116906.11	GNPAT	1	231240905	1_118	0	0.0056812512631067	4.75215821001963	8.49657434152108e-08	-0.0398205678260537	2
ENSG00000116903.7	EXOC8	1	231337950	1_118	0	0.0361717744153397	21.9002528050869	2.49303235869419e-06	-2.28623877932473	1
ENSG00000116918.13	TSNAX	1	231528861	1_118	0	0.00637192372626239	6.11415366931382	1.22607176720088e-07	-0.599584923593432	1
ENSG00000162946.21	DISC1	1	231627258	1_118	0	0.0401317267318724	22.6009278482874	2.85445426428695e-06	-2.23716293338472	1
ENSG00000212916.4	MAP10	1	232805207	1_119	0	0.0108219613692232	5.30393825529124	1.8063978707902e-07	-0.410845435155387	2
ENSG00000135778.11	NTPCR	1	232950648	1_119	0	0.0109201380057178	5.38986675011693	1.85231621769377e-07	0.410765755977751	2
ENSG00000143674.10	MAP3K21	1	233376616	1_120	0	0.0229079605880351	8.12305382434587	5.85618424512683e-07	-0.955968642618415	1
ENSG00000168275.14	COA6	1	234372958	1_120	0	0.0165232257724766	5.00314696340312	2.60163921930772e-07	0.27717259503773	1
ENSG00000059588.9	TARBP1	1	234478952	1_121	0	0.0194042434190859	8.16284710429813	4.98479554009018e-07	-0.904970357988353	1
ENSG00000168264.10	IRF2BP2	1	234593897	1_121	0	0.0217756112672194	9.27362017172432	6.35519137129078e-07	-0.901097058300695	1
ENSG00000188739.14	RBM34	1	235160983	1_121	0	0.0135806758847387	4.77419658804528	2.04047207815695e-07	-0.0750496219931791	1
ENSG00000116957.12	TBCE	1	235365804	1_121	0	0.0229581063530203	9.78413945223028	7.06915771688427e-07	-1.20658652622805	2
ENSG00000162885.12	B3GALNT2	1	235504390	1_121	0	0.0135450308997356	4.75237973737091	2.0258165244172e-07	0.26855331217316	2
ENSG00000168243.10	GNG4	1	235651207	1_121	0	0.0144737763670521	5.41423410317712	2.46619754930709e-07	-0.500256321211834	1
ENSG00000116962.14	NID1	1	236065637	1_122	0	0.0327069889418122	16.1285963720933	1.66014534258895e-06	1.73023951402836	1
ENSG00000077585.13	GPR137B	1	236132533	1_122	0	0.0258634605386211	13.7806209178065	1.12166816249484e-06	1.54762203894732	1
ENSG00000116977.18	LGALS8	1	236505880	1_122	0	0.0107589740224759	5.49691684338096	1.86122552419941e-07	0.362325913157186	2
ENSG00000119285.10	HEATR1	1	236604526	1_122	0	0.0409294225663103	15.1020563511139	1.94527353240233e-06	3.20790070971633	1
ENSG00000077522.12	ACTN2	1	236686652	1_122	0	0.0144917501196752	8.62604425185005	3.9340646480948e-07	-1.09552317920965	1
ENSG00000133019.11	CHRM3	1	239386955	1_124	0	0.0137430200031168	5.0613898466882	2.18907651537379e-07	0.335667819379707	1
ENSG00000155816.19	FMN2	1	240013588	1_125	0	0.0124393170082304	4.7739638668167	1.86889385893397e-07	0.0676439588165558	1
ENSG00000117009.11	KMO	1	241532545	1_127	0	0.0143736331928019	9.6851353030421	4.38108040397866e-07	1.09046671220483	1
ENSG00000203668.2	CHML	1	241642887	1_127	0	0.0106541972663425	6.87470169628896	2.30506706507304e-07	0.711637091580421	1
ENSG00000174371.16	EXO1	1	241845525	1_127	0	0.0140861333932929	10.1384093929322	4.49438833514784e-07	-1.34295750561056	2
ENSG00000180287.16	PLD5	1	242524418	1_128	0	0.0123200434037244	4.91869699409182	1.90709040506115e-07	0.145340386384475	1
ENSG00000054282.15	SDCCAG8	1	243301471	1_128	0	0.041052286290124	16.4330603207412	2.12307224113605e-06	-1.78436616867405	1
ENSG00000117020.16	AKT3	1	243851261	1_128	0	0.0177527899194254	8.40053300892794	4.6933444651742e-07	0.945472235379158	1
ENSG00000035687.9	ADSS	1	244454207	1_129	0	0.0122680461588596	4.73722714086171	1.82897843077015e-07	-0.00418214082007659	1
ENSG00000179397.17	C1orf101	1	244454264	1_129	0	0.111065705888215	26.0037756250947	9.08919382780359e-06	-2.58259596959651	1
ENSG00000203666.12	EFCAB2	1	244970187	1_129	0	0.01312621063421	5.3810790359073	2.22288867692148e-07	-0.451641223822097	1
ENSG00000162849.15	KIF26B	1	245155106	1_129	0	0.0179281579181134	8.35313939637847	4.71296670412607e-07	-0.930530108000451	1
ENSG00000162852.13	CNST	1	246566688	1_130	0	0.0092888204273901	5.98491049756021	1.74955339306e-07	0.569885030368312	1
ENSG00000143653.9	SCCPDH	1	246719132	1_130	0	0.0082395559645666	4.84529927236559	1.25641579711758e-07	-0.171999533676314	2
ENSG00000153207.14	AHCTF1	1	246932175	1_130	0	0.0228675574465631	14.5722384928192	1.04870906694978e-06	-1.66601277707197	1
ENSG00000277462.1	ZNF670	1	247078334	1_130	0	0.00814673721972525	4.73761432489725	1.21465344113194e-07	-0.0222440825712917	2
ENSG00000188295.14	ZNF669	1	247104366	1_130	0	0.00864359958453442	5.30038542389147	1.44182006356554e-07	0.42030059397615	1
ENSG00000196418.12	ZNF124	1	247124720	1_130	0	0.017915727245398	12.2411273355761	6.90183911202902e-07	-1.41039867869086	1
ENSG00000203663.3	OR2L2	1	247939716	1_131	0	0.00935955882427286	4.8587317183623	1.43115697455806e-07	-0.0281538651694954	1
ENSG00000196071.4	OR2L13	1	247939716	1_131	0	0.00938376485192338	4.86965931253201	1.43808537100333e-07	-0.0932841079409159	2
ENSG00000189181.4	OR14I1	1	248682157	1_131	0	0.0175398458832503	9.68162344751836	5.34420284777326e-07	0.328924233165032	1
ENSG00000177462.6	OR2T8	1	247875023	1_131	0	0.0106887745961308	6.48087483273407	2.18007044042975e-07	-0.846848882711984	1
ENSG00000162714.12	ZNF496	1	247323376	1_131	0	0.00988225922985675	5.35984286241639	1.66692965620248e-07	0.515002926242637	1
ENSG00000162722.8	TRIM58	1	247857146	1_131	0	0.0120559582790752	7.75313966163588	2.94163183760158e-07	-1.0552289312077	2
ENSG00000238243.3	OR2W3	1	247851213	1_131	0	0.0102590113842796	6.17582675698417	1.99392854243343e-07	-0.84441420876059	1
ENSG00000184731.5	FAM110C	2	47011	2_1	0	0.0182388528672867	14.3820675806347	8.25520416833684e-07	2.16687697584877	2
ENSG00000143727.15	ACP1	2	264227	2_1	0	0.078263182566252	27.9726705485373	6.88970153642691e-06	3.28512613712338	2
ENSG00000035115.21	SH3YL1	2	265970	2_1	0	0.0845934887602651	28.4887682328183	7.58437122836129e-06	3.34870065738681	1
ENSG00000151353.14	TMEM18	2	677213	2_1	0	0.00691855929949647	5.4128324563669	1.17855329366785e-07	-0.667988514607541	2
ENSG00000130508.10	PXDN	2	1817522	2_2	0	0.0060675684564816	4.74277667673322	9.05641539048544e-08	-0.0525248418088387	1
ENSG00000171853.15	TRAPPC12	2	3379591	2_2	0	0.01594860142965	13.936344511493	6.99488295977681e-07	1.62234765611742	2
ENSG00000182551.13	ADI1	2	3519553	2_2	0	0.0631149870777677	27.1533220962876	5.3934225005056e-06	2.53472145546669	2
ENSG00000171865.9	RNASEH1	2	3558846	2_2	0	0.00778170423101743	7.10660348705546	1.74038679051665e-07	0.897608395577959	2
ENSG00000171863.12	RPS7	2	3578504	2_2	0	0.00724022126487833	6.42124441337468	1.46312022346521e-07	-0.824981122957884	1
ENSG00000118004.17	COLEC11	2	3594575	2_2	0	0.0171953793181662	14.6542671075005	7.93021272881529e-07	1.65654529884543	4
ENSG00000151360.9	ALLC	2	3577209	2_2	0	0.122174591002431	33.652747205836	1.2939288336201e-05	2.96149087250336	1
ENSG00000134321.11	RSAD2	2	6869802	2_5	0	0.00985313905395657	4.79071113891907	1.48553733451375e-07	0.0851145661451437	1
ENSG00000134326.11	CMPK2	2	6869802	2_5	0	0.00985313905395657	4.79071113891907	1.48553733451375e-07	0.0851145661451437	1
ENSG00000151692.14	RNF144A	2	6917071	2_5	0	0.0125654020519342	7.10474176198	2.80952991038496e-07	-0.669253389661432	1
ENSG00000134313.15	KIDINS220	2	8840996	2_6	0	0.039244279277808	18.8363319386886	2.32638541504242e-06	1.85570271516787	1
ENSG00000143797.11	MBOAT2	2	9003515	2_6	0	0.0159257320657192	10.2016368219304	5.11302877879865e-07	-1.29496567205836	1
ENSG00000151693.9	ASAP2	2	9230334	2_6	0	0.0108081791534529	6.5095999349472	2.21419470137952e-07	0.562688165524971	1
ENSG00000134330.18	IAH1	2	9473199	2_6	0	0.0114654273377142	7.07138808987353	2.55154888124847e-07	-0.754217272039477	2
ENSG00000151694.12	ADAM17	2	9555759	2_6	0	0.00904406841186411	4.81464486490115	1.37036756538065e-07	0.193769531361203	2
ENSG00000115750.16	TAF1B	2	9843557	2_6	0	0.00930729000889152	5.08745006733791	1.49015820988779e-07	0.252739065720609	1
ENSG00000134317.17	GRHL1	2	9952004	2_6	0	0.0089997920308309	4.76797943100982	1.35044163995946e-07	-0.0228829082144908	1
ENSG00000205795.4	CYS1	2	10080534	2_6	0	0.117229189067119	29.5195055361496	1.0890650300752e-05	2.68384430499839	2
ENSG00000115756.12	HPCAL1	2	10302415	2_7	0	0.0351924274354833	19.023728418151	2.10694808533683e-06	1.84492624572887	1
ENSG00000115758.12	ODC1	2	10448012	2_7	0	0.219466935954399	37.1404876898749	2.56522625463375e-05	-3.53217209545389	1
ENSG00000115761.15	NOL10	2	10695873	2_7	0	0.00787718347781063	4.73711185831372	1.17433924554371e-07	0.0256002811370804	1
ENSG00000143882.10	ATP6V1C2	2	10701688	2_7	0	0.00796472483882194	4.8421555070643	1.21371992927087e-07	0.18720922572865	2
ENSG00000143870.12	PDIA6	2	10767885	2_7	0	0.0186095477544229	12.9230929790245	7.56852520906121e-07	-1.40525753655786	2
ENSG00000162976.12	PQLC3	2	11156148	2_7	0	0.00793589998423361	4.80769301915756	1.20072039863959e-07	0.118958794674681	1
ENSG00000134318.13	ROCK2	2	11347918	2_7	0	0.00805010273243723	4.94349409913758	1.25240391482892e-07	0.212890324495099	2
ENSG00000169016.16	E2F6	2	11466097	2_7	0	0.00830454097423905	5.23927461017822	1.36929104513288e-07	-0.3596195319857	1
ENSG00000196208.13	GREB1	2	11612793	2_7	0	0.0111735999539422	8.06166025792285	2.83482715203033e-07	0.879915740133584	1
ENSG00000169006.6	NTSR2	2	11669965	2_7	0	0.0262150836095437	16.1987777338756	1.33641846417658e-06	-1.66761731178956	2
ENSG00000134324.11	LPIN1	2	11677686	2_7	0	0.00830582955174331	5.2407496046272	1.36988906321871e-07	0.329059849076924	2
ENSG00000151779.12	NBAS	2	15511722	2_9	0	0.018737805288471	12.832949690935	7.56753062386261e-07	2.01724266690924	2
ENSG00000079785.14	DDX1	2	15591459	2_9	0	0.0110089318409992	7.76484282659626	2.6902139842164e-07	-0.675931132646753	2
ENSG00000197872.11	FAM49A	2	16666179	2_10	0	0.0061591181317403	4.98358150290657	9.65982086631716e-08	-0.283399523834993	1
ENSG00000163032.11	VSNL1	2	17538936	2_10	0	0.0197879869861	16.0895860217123	1.00197171022042e-06	1.84349052427429	2
ENSG00000178295.14	GEN1	2	17754513	2_10	0	0.0591471073364083	26.6052857207802	4.9523395149795e-06	2.80562652574658	1
ENSG00000163029.15	SMC6	2	17800093	2_10	0	0.0195290357790749	15.9600065716861	9.8089572239131e-07	-2.13965227365575	1
ENSG00000170745.11	KCNS3	2	17877838	2_10	0	0.187965494505897	38.1161961489087	2.25474098132939e-05	-3.53125419566543	2
ENSG00000240857.1	RDH14	2	18560992	2_11	0	0.0214708870892174	9.6512347413925	6.52141503817326e-07	-1.09997999919989	1
ENSG00000183891.5	TTC32	2	19901956	2_12	0	0.00858215320389155	4.91890540785036	1.32853716414655e-07	-0.395537693058552	1
ENSG00000118965.14	WDR35	2	19989328	2_12	0	0.0129599661918709	8.55540147727697	3.48941992558369e-07	-0.824809114991266	2
ENSG00000132031.12	MATN3	2	20012886	2_12	0	0.00871368093069225	5.17163623821057	1.41820364399417e-07	0.429197907449648	1
ENSG00000068697.6	LAPTM4A	2	20052246	2_12	0	0.00962718838322019	5.94425832153334	1.80096850582292e-07	0.608573838318371	1
ENSG00000143878.9	RHOB	2	20447480	2_12	0	0.0100584599275927	6.43703756152599	2.03763554085922e-07	-0.676071029768432	1
ENSG00000118960.12	HS1BP3	2	20641962	2_12	0	0.0184083633800128	12.0093024320988	6.95731928191451e-07	1.33571230077637	1
ENSG00000143869.6	GDF7	2	20673689	2_12	0	0.0121139117617096	8.11297597821021	3.0929547739732e-07	1.07595320192128	1
ENSG00000119771.14	KLHL29	2	23386174	2_14	0	0.0118872390920748	8.63793499751427	3.23146832383708e-07	-0.107892950682007	1
ENSG00000119778.14	ATAD2B	2	23927186	2_14	0	0.00900386665607211	5.97041046390538	1.69177350085354e-07	-0.733742821203434	1
ENSG00000173960.13	UBXN2A	2	23927186	2_14	0	0.0115914716389405	7.91021705529639	2.8855988171457e-07	0.563178374589791	2
ENSG00000205639.9	MFSD2B	2	24009668	2_14	0	0.00861688529463789	5.25817888307946	1.42591829824905e-07	-0.43824877789312	1
ENSG00000163026.11	WDCP	2	24049526	2_14	0	0.00888761638571034	11.6447273693185	3.25704380667701e-07	-2.53735714204214	1
ENSG00000119782.13	FKBP1B	2	24049526	2_14	0	0.00888761638571034	11.6447273693185	3.25704380667701e-07	-2.53735714204214	1
ENSG00000219626.8	FAM228B	2	24077362	2_14	0	0.00921734427220411	12.1862217695494	3.53495475831509e-07	2.6098828648972	1
ENSG00000176732.6	PFN4	2	24123824	2_14	0	0.00947548016695732	12.5657893265942	3.74714047805243e-07	2.65422156455459	1
ENSG00000186453.12	FAM228A	2	24102366	2_14	0	0.00878699195042298	10.8044342779377	2.98779801447386e-07	-2.37778384690116	2
ENSG00000198399.14	ITSN2	2	24360606	2_14	0	0.00932302760303372	6.32714088781711	1.85640807497001e-07	-1.41639588364274	2
ENSG00000173557.14	C2orf70	2	26558243	2_15	0	0.00796608128783638	4.94016920515219	1.2384986330277e-07	-0.0953158188932292	1
ENSG00000084676.15	NCOA1	2	24488615	2_15	0	0.0105159621258045	7.13164358719108	2.36019354147038e-07	0.200932809452474	1
ENSG00000138031.14	ADCY3	2	24919113	2_15	0	0.0142313481219568	10.8987580623243	4.8812609780497e-07	-1.38898399014148	1
ENSG00000115137.11	DNAJC27	2	24971258	2_15	0	0.0449561144066254	20.0448764803453	2.83596669221183e-06	-1.74741048661943	2
ENSG00000084710.13	EFR3B	2	25037759	2_15	0	0.008036649084736	17.2384497392949	4.35995680053034e-07	3.80133591418837	2
ENSG00000143970.16	ASXL2	2	25868775	2_15	0	0.00879396972155167	5.88560648937182	1.62886526245158e-07	-0.586027077459538	1
ENSG00000084731.14	KIF3C	2	25983137	2_15	0	0.00852792605632968	5.68844595685707	1.52667303937967e-07	0.682015447386116	1
ENSG00000157833.12	GAREM2	2	26173526	2_15	0	0.00942369614804517	6.61498705676615	1.96182040340061e-07	0.547370334995138	1
ENSG00000138029.13	HADHB	2	26249466	2_15	0	0.00967634943881823	6.9697888793797	2.12246305984086e-07	-0.787994893649688	1
ENSG00000084754.10	HADHA	2	26244785	2_15	0	0.0128318471372916	9.17133365059895	3.70365601847921e-07	-1.40485739959143	2
ENSG00000173567.14	ADGRF3	2	26348543	2_15	0	0.0175191977989423	12.4381535512727	6.85770981068257e-07	1.63388741161663	1
ENSG00000157856.10	DRC1	2	26401975	2_15	0	0.0079295785164355	4.89650887716909	1.22192801972393e-07	0.316606996523796	1
ENSG00000115155.16	OTOF	2	26575723	2_15	0	0.0116980728817947	8.72729759591145	3.21294345116297e-07	1.27423803873855	1
ENSG00000171303.6	KCNK3	2	26696561	2_16	0	0.0237956476469142	54.7651488429813	4.10119836476769e-06	6.55520477417814	1
ENSG00000084764.10	MAPRE3	2	26971145	2_16	0	0.0146443050424812	8.57467652277227	3.95180481253042e-07	-0.270435292532815	1
ENSG00000138080.13	EMILIN1	2	27078189	2_16	0	0.013200214533946	7.36209168365006	3.05837816810364e-07	-0.92938834035792	2
ENSG00000138030.12	KHK	2	27086791	2_16	0	0.0335131419377759	14.5461256892353	1.53416282680335e-06	-1.26682214089536	1
ENSG00000138028.15	CGREF1	2	27101095	2_16	0	0.0204987614951371	11.9445183490666	7.70557830308367e-07	-1.5676504401403	2
ENSG00000143994.13	ABHD1	2	27136537	2_16	0	0.017548891114693	9.7076820320973	5.36135044585866e-07	-1.0564663802656	1
ENSG00000138085.16	ATRAID	2	27212382	2_16	0	0.0174072716271796	11.0632743242256	6.0607080083271e-07	1.99748523950865	2
ENSG00000138074.14	SLC5A6	2	27212506	2_16	0	0.0148261539870996	9.31879995820758	4.34807943111221e-07	-1.74586635122716	1
ENSG00000084774.13	CAD	2	27217854	2_16	0	0.023416591621406	14.0547362120002	1.03575098416698e-06	-2.5849302311983	2
ENSG00000115194.10	SLC30A3	2	27275976	2_16	0	0.0375987750324651	18.5968544761384	2.20050399919378e-06	2.9237279301468	2
ENSG00000163794.6	UCN	2	27308797	2_16	0	0.0158353603050234	9.25981336049252	4.61465413246312e-07	-1.18581086302657	1
ENSG00000115211.15	EIF2B4	2	27369556	2_16	0	0.0480272629788203	18.0594565986563	2.72961558727273e-06	2.65347981856247	1
ENSG00000115234.10	SNX17	2	27363288	2_16	0	0.0822707838885429	23.0905021558912	5.97844153887995e-06	3.07448376706807	1
ENSG00000163795.13	ZNF513	2	27380806	2_16	0	0.00936685588546038	4.79143184304736	1.41243388151937e-07	-0.785085762221725	1
ENSG00000115216.13	NRBP1	2	27428187	2_16	0	0.0374724582370297	15.8994004953124	1.87500274128541e-06	-2.48522792730213	1
ENSG00000157992.12	KRTCAP3	2	27444317	2_16	0	0.00999060936707508	5.23744699043186	1.64672315571693e-07	0.350512687466477	1
ENSG00000138002.14	IFT172	2	27489541	2_16	0	0.00957427101516128	4.95878403887837	1.49413515782264e-07	0.202898498927915	1
ENSG00000198522.13	GPN1	2	27628084	2_16	0	0.010565928534694	6.14173900304038	2.04224574308639e-07	-0.786638349985981	1
ENSG00000176714.9	CCDC121	2	27629397	2_16	0	0.0106045768408788	6.18037789239414	2.06261108485061e-07	-0.795744062045213	1
ENSG00000243147.7	MRPL33	2	27770976	2_16	0	0.0250661733820325	14.7124277602912	1.1605967670276e-06	2.51300564324829	1
ENSG00000158019.20	BRE	2	27889788	2_16	0	0.00950844069795465	4.88589174329228	1.46204963266303e-07	-0.0295928018069454	2
ENSG00000171174.13	RBKS	2	27891044	2_16	0	0.0273895692781146	15.0502152151298	1.29728945122747e-06	-2.26003369674119	1
ENSG00000163803.12	PLB1	2	28596747	2_17	0	0.0117839098139179	7.14375618752971	2.64926259453754e-07	-0.633039690458284	1
ENSG00000213639.9	PPP1CB	2	28751273	2_17	0	0.0210604367025271	12.6800491986575	8.40421752466549e-07	2.15721048710773	1
ENSG00000163806.15	SPDYA	2	28782736	2_17	0	0.0206612501553859	12.4973169948913	8.12610361168088e-07	2.09046341909843	1
ENSG00000171103.10	TRMT61B	2	28869813	2_17	0	0.0217849693265423	13.00321383293	8.91490317971924e-07	-2.20698890139967	1
ENSG00000189350.12	TOGARAM2	2	28957249	2_17	0	0.0107660727771364	6.28407962203707	2.12915835986867e-07	0.535165316543989	2
ENSG00000179270.6	C2orf71	2	29074488	2_18	0	0.0166796420183342	5.43723633821219	2.85413104761726e-07	-0.619622675297592	1
ENSG00000115295.19	CLIP4	2	29076489	2_18	0	0.0172762415245389	5.77247389774453	3.13848616387303e-07	-0.66525395614715	2
ENSG00000119801.12	YPEL5	2	30146010	2_18	0	0.137104589604717	25.8815750531256	1.11673896346937e-05	2.66796865820789	1
ENSG00000172954.13	LCLAT1	2	30481238	2_19	0	0.0124056615494556	4.8025547225392	1.87499979419806e-07	0.120209085558853	1
ENSG00000214711.9	CAPN14	2	31217463	2_19	0	0.0130655273531098	5.29606668148161	2.17765642889756e-07	-0.206291545545043	1
ENSG00000013016.15	EHD3	2	31237546	2_19	0	0.0174558644233603	8.05752036880313	4.42641109620309e-07	-0.869803951896324	1
ENSG00000152683.14	SLC30A6	2	32165765	2_20	0	0.0161991227981833	8.53815114621283	4.35275587048318e-07	1.20510859632312	1
ENSG00000119820.10	YIPF4	2	32274098	2_20	0	0.0447621007492168	18.2771253793281	2.57470410328604e-06	2.43770687042911	3
ENSG00000115760.13	BIRC6	2	32356560	2_20	0	0.0175508492066063	9.30262668264224	5.13822007378054e-07	-1.24897959754218	2
ENSG00000018699.11	TTC27	2	32642841	2_20	0	0.012887165174702	6.35850342612294	2.57882147561809e-07	0.700776024351755	2
ENSG00000049323.15	LTBP1	2	32947612	2_20	0	0.0265949912283225	13.275134602481	1.1110862123145e-06	1.51119823507004	1
ENSG00000152689.17	RASGRP3	2	33510490	2_21	0	0.00713961122992479	4.98399304517423	1.1198528646435e-07	-0.226648008695055	1
ENSG00000171055.14	FEZ2	2	36549128	2_23	0	0.00377375171524741	4.97212844418477	5.90506437202135e-08	0.231829269152239	2
ENSG00000008869.11	HEATR5B	2	37084350	2_23	0	0.00370615749215608	4.80728142205869	5.60702369105206e-08	-0.0122637689566332	1
ENSG00000152133.14	GPATCH11	2	37097965	2_23	0	0.0131943501859927	21.5349963805178	8.94214655043326e-07	2.87697634875515	2
ENSG00000055332.16	EIF2AK2	2	37156629	2_23	0	0.00401849865827453	11.7600941633497	1.48724870864263e-07	-2.90931095510719	2
ENSG00000218739.9	CEBPZOS	2	37196344	2_23	0	0.00588407433755711	9.53745446504102	1.76611753316614e-07	-1.40874548353591	2
ENSG00000115816.14	CEBPZ	2	37231568	2_23	0	0.00387202995438862	5.88016547625786	7.16534704860749e-08	0.790232661778674	2
ENSG00000003509.15	NDUFAF7	2	37229689	2_23	0	0.00385598661484377	8.4361565615161	1.02373870295677e-07	-1.87190109986555	2
ENSG00000115825.9	PRKD3	2	37309293	2_23	0	0.0083441543198588	15.9815071254853	4.19671071706327e-07	-2.69219370780697	1
ENSG00000115828.15	QPCT	2	37335649	2_23	0	0.00416190189229604	7.74827134928453	1.01485882760281e-07	1.47692637739485	2
ENSG00000115841.19	RMDN2	2	37922508	2_24	0	0.00975861727760963	6.41743801951254	1.97087437247695e-07	-1.0817534053662	2
ENSG00000138061.11	CYP1B1	2	38070372	2_24	0	0.0113942682422157	6.66995654264966	2.39176450999427e-07	0.489927431768764	2
ENSG00000143889.15	HNRNPLL	2	38602595	2_24	0	0.0103956638404449	6.13781505009662	2.00805220313916e-07	0.501159128505151	1
ENSG00000143891.16	GALM	2	38666042	2_24	0	0.00893829597488027	4.74909118659708	1.33590081124077e-07	-0.130230251888733	1
ENSG00000163214.20	DHX57	2	38875912	2_25	0	0.0122637367264743	5.05158433525914	1.9496623280651e-07	-0.316923838253164	1
ENSG00000188010.12	MORN2	2	38875912	2_25	0	0.0137611914583368	6.14878238891133	2.66289556353211e-07	0.558105517011947	2
ENSG00000214694.10	ARHGEF33	2	38889128	2_25	0	0.0132704890323275	5.80289904448181	2.4234882369852e-07	0.486691160127173	1
ENSG00000115904.12	SOS1	2	39124428	2_25	0	0.0178231207033631	8.61474765722166	4.83209298147863e-07	-1.21804914479545	2
ENSG00000138050.14	THUMPD2	2	39778359	2_25	0	0.0205390900617483	9.96895278185956	6.44376527149713e-07	-1.12866215121046	1
ENSG00000162878.12	PKDCC	2	42052827	2_26	0	0.00455324362168341	7.37663198515502	1.05703161992966e-07	-0.829847553221554	1
ENSG00000143924.18	EML4	2	42169582	2_26	0	0.00355198233154563	5.02010708385338	5.61167811083866e-08	-0.0678417247032559	1
ENSG00000115944.14	COX7A2L	2	42425044	2_26	0	0.00356421144297825	5.05271502097297	5.66757450602036e-08	0.0520144701639056	2
ENSG00000171126.7	KCNG3	2	42494311	2_26	0	0.0146771347734973	18.5041307086564	8.54710311364641e-07	2.20350723297668	1
ENSG00000057935.13	MTA3	2	42494666	2_26	0	0.00988475185336712	14.7407699648392	4.58558675044225e-07	1.63659452810689	1
ENSG00000162881.6	OXER1	2	42902496	2_26	0	0.0302050215018516	25.4015618128913	2.41461860665481e-06	2.69726001876862	1
ENSG00000162882.14	HAAO	2	42786632	2_26	0	0.0150386201518612	18.7360075844669	8.86735339996312e-07	2.24394700600972	2
ENSG00000143921.6	ABCG8	2	43839108	2_27	0	0.00886849229460418	4.97139130104806	1.38751189432098e-07	-0.00225961538461424	1
ENSG00000138075.11	ABCG5	2	43839108	2_27	0	0.00886849229460418	4.97139130104806	1.38751189432098e-07	-0.00225961538461424	1
ENSG00000115970.18	THADA	2	43591341	2_27	0	0.00929105672138075	6.03744715345743	1.76533620206549e-07	0.904327896812966	1
ENSG00000152527.13	PLEKHH2	2	43685422	2_27	0	0.0127741935613871	8.01424049365512	3.22184643823389e-07	1.15613825244895	2
ENSG00000223658.7	C1GALT1C1L	2	43675895	2_27	0	0.00869153603672235	4.82298818018119	1.31923360753069e-07	0.0964885414635741	2
ENSG00000138036.18	DYNC2LI1	2	43774046	2_27	0	0.0301058071231715	18.6147769596233	1.76366901687241e-06	-2.57789137488486	1
ENSG00000138095.18	LRPPRC	2	44010196	2_27	0	0.00868324151451228	4.79175070239526	1.30943839027146e-07	-0.0540195534135668	1
ENSG00000138079.13	SLC3A1	2	44275649	2_28	0	0.0145138816340666	12.2308323401744	5.58661269004969e-07	1.62906709421849	1
ENSG00000138078.15	PREPL	2	44361802	2_28	0	0.00660293259255751	4.73895883612628	9.84756313180845e-08	-0.349565628375848	1
ENSG00000143919.14	CAMKMT	2	44359482	2_28	0	0.00949402924538267	8.19046737355858	2.44719301025063e-07	-0.93428534305796	2
ENSG00000170577.7	SIX2	2	45009664	2_28	0	0.00660334388646466	4.73955073427271	9.84940657418908e-08	-0.036396857410694	1
ENSG00000068784.12	SRBD1	2	45612533	2_28	0	0.0122904796141977	10.6469614445855	4.11816255933291e-07	1.1274383857365	1
ENSG00000171132.13	PRKCE	2	45629751	2_28	0	0.0154988906244915	12.8567126228439	6.27103931758457e-07	1.37515857379121	2
ENSG00000250565.6	ATP6V1E2	2	46541420	2_29	0	0.0131530308456315	5.41559886264172	2.24171966011107e-07	-0.306528647421166	2
ENSG00000119729.11	RHOQ	2	46541996	2_29	0	0.0131897744246817	5.44331052338904	2.25948494517764e-07	-0.26994591915094	1
ENSG00000151665.12	PIGF	2	46617108	2_29	0	0.0122202349305401	4.75698234580235	1.82944799518295e-07	-0.112916421783786	2
ENSG00000119878.5	CRIPT	2	46630262	2_29	0	0.0163759001681277	7.49176380378689	3.86098605002633e-07	0.826759349611253	2
ENSG00000068724.15	TTC7A	2	46836523	2_29	0	0.0124183473964162	4.89702085408928	1.91383605473339e-07	-0.132606486827606	1
ENSG00000180398.11	MCFD2	2	46905916	2_29	0	0.0212374358324121	9.98498113343628	6.67357125667021e-07	-1.19619499687272	2
ENSG00000143933.16	CALM2	2	47176244	2_30	0	0.0204492182701986	8.80186556116849	5.66448479154562e-07	0.932975227024712	1
ENSG00000119888.10	EPCAM	2	47345224	2_30	0	0.0133535068385005	4.73712243250639	1.9907600469951e-07	-0.174139540274762	1
ENSG00000170802.15	FOXN2	2	48327816	2_31	0	0.0114037118449182	5.6844334312263	2.04005742968851e-07	0.596447327440623	1
ENSG00000162869.15	PPP1R21	2	48439199	2_31	0	0.0112055450516541	5.51759355790696	1.9457707279796e-07	-0.481885404306443	3
ENSG00000243244.5	STON1	2	48528338	2_31	0	0.0108061586908638	5.1722330684557	1.75896987367164e-07	0.244705580682503	3
ENSG00000242441.7	GTF2A1L	2	48595242	2_31	0	0.0151269068955308	8.37545062508386	3.98719329461655e-07	-0.831462863727071	2
ENSG00000138039.14	LHCGR	2	48755729	2_31	0	0.0214015053861386	11.6869287689874	7.87143101257268e-07	-1.33292823527541	1
ENSG00000143942.4	CHAC2	2	53767465	2_35	0	0.0163232989084491	4.93842172872204	2.53691012588071e-07	0.235582830628046	1
ENSG00000115239.21	ASB3	2	53787166	2_35	0	0.0990208683296252	22.3462255072432	6.96369724257394e-06	-2.57601294623235	2
ENSG00000177994.15	C2orf73	2	54308233	2_35	0	0.04005352513325	13.5345346395324	1.70605507200965e-06	-1.65098582519576	3
ENSG00000115306.15	SPTBN1	2	54456574	2_35	0	0.0173228289474737	5.50531944331063	3.00130626263308e-07	-0.525919794180589	1
ENSG00000055813.5	CCDC85A	2	56183915	2_37	0	0.0201955190406602	10.2524683387787	6.51617035661459e-07	1.20069569195684	1
ENSG00000028116.16	VRK2	2	57906783	2_38	0	0.0119600706386706	5.37936052566249	2.02475914946152e-07	-0.599289895998005	2
ENSG00000119866.20	BCL11A	2	60552705	2_40	0	0.0253742059368732	15.71602658951	1.25500133811565e-06	-1.34528367048547	1
ENSG00000115421.12	PAPOLG	2	60778041	2_40	0	0.0209504534008402	13.958698752648	9.20337958778546e-07	1.5502242981702	1
ENSG00000162924.13	REL	2	60833999	2_40	0	0.00935534137731386	6.2677507344606	1.84535671584901e-07	0.774035385325113	1
ENSG00000162928.8	PEX13	2	61013401	2_40	0	0.0116816123548265	9.81392648591522	3.60790060509785e-07	1.96635634464392	1
ENSG00000162927.13	PUS10	2	61018416	2_40	0	0.00836432675957788	5.28478640975856	1.39112899871589e-07	0.58252809071514	2
ENSG00000162929.13	KIAA1841	2	61067987	2_40	0	0.00926054174478963	5.84332233693785	1.7029629974595e-07	0.131074479964224	1
ENSG00000237651.6	C2orf74	2	61144588	2_40	0	0.00820227489984526	6.10493924107065	1.57588543030502e-07	-0.831276091452582	2
ENSG00000082898.16	XPO1	2	61538854	2_40	1	0.0344997775127156	19.0755107224944	2.07110178272336e-06	-3.97441417246609	1
ENSG00000170264.12	FAM161A	2	61854082	2_40	0	0.0171537759362052	11.7086081542179	6.32082808720831e-07	1.21096176150064	1
ENSG00000115484.14	CCT4	2	61888641	2_40	0	0.00974634956117426	6.34708349993681	1.94681717568765e-07	-0.660355263383993	1
ENSG00000173163.10	COMMD1	2	61889168	2_40	0	0.00860749905816272	5.79842193841683	1.57070914524295e-07	-0.925389847666276	1
ENSG00000186889.9	TMEM17	2	62511324	2_41	0	0.0236766523232244	11.2465572050854	8.38009355596031e-07	-1.32491860756295	1
ENSG00000115507.9	OTX1	2	63045589	2_41	0	0.0163809892480128	7.72847419933871	3.98421586393599e-07	-0.928978239459317	2
ENSG00000014641.17	MDH1	2	63588667	2_41	0	0.0334057014308534	14.545075946053	1.52913406076063e-06	2.47259524660938	1
ENSG00000143951.15	WDPCP	2	63825476	2_41	0	0.0366599730645023	15.4382607892716	1.78114586975289e-06	2.65875028181903	1
ENSG00000169764.15	UGP2	2	63841144	2_41	0	0.0263084592697114	12.2553973208858	1.01468627067056e-06	1.60740263021406	1
ENSG00000143952.19	VPS54	2	64018703	2_41	0	0.0228868478907013	10.9221716495169	7.86690588249474e-07	-1.49811637014078	1
ENSG00000119862.12	LGALSL	2	64453833	2_42	0	0.101327962951407	26.7794381605418	8.53964361673142e-06	-2.62728967402294	1
ENSG00000119844.15	AFTPH	2	64524123	2_42	0	0.0477565033848129	19.4699019442863	2.9262084445964e-06	-1.90097316420417	2
ENSG00000179833.4	SERTAD2	2	64751025	2_42	0	0.0215599444278145	11.9796369103714	8.12831014095819e-07	1.27359821591106	1
ENSG00000115902.10	SLC1A4	2	64989311	2_42	0	0.0275199479843783	14.7095801592437	1.2739631313986e-06	1.94775451045284	2
ENSG00000138071.13	ACTR2	2	65228167	2_42	0	0.0101700551441374	5.79616817125071	1.85512534622109e-07	-0.970086861496863	1
ENSG00000143971.7	ETAA1	2	67397667	2_44	0	0	7.92053574785317	0	-0.0307885391294477	1
ENSG00000243667.6	WDR92	2	68157965	2_45	0	0.0419646837460114	22.4252699238546	2.96162868216765e-06	3.03907429016037	1
ENSG00000115946.7	PNO1	2	68157965	2_45	0	0.0181484682473789	12.8599940224692	7.34496475821751e-07	-1.97841261019953	2
ENSG00000221823.10	PPP3R1	2	68255078	2_45	0	0.0408628188905087	18.1716180928932	2.33685032785547e-06	-1.55169362902076	1
ENSG00000119865.8	CNRIP1	2	68319317	2_45	0	0.00883997288545801	5.59405948214159	1.55627731332323e-07	0.111860309544818	1
ENSG00000204923.3	FBXO48	2	68467123	2_45	0	0.00797907751731819	4.78873187391197	1.20249195388873e-07	0.100083032967887	1
ENSG00000169621.9	APLF	2	68467927	2_45	0	0.0203896482975728	13.4454826746803	8.62770139566582e-07	1.43774794816615	1
ENSG00000169604.19	ANTXR1	2	69014127	2_46	0	0.0122239656258673	4.77363043363568	1.83641100761459e-07	0.16366174265908	1
ENSG00000198380.12	GFPT1	2	69387029	2_46	0	0.0350984729576234	14.5654061367952	1.60886570557446e-06	-3.31254693624155	2
ENSG00000087338.4	GMCL1	2	69829233	2_46	0	0.0144892909085151	6.13751725015542	2.79865156358477e-07	0.435296026479329	1
ENSG00000124380.10	SNRNP27	2	69895604	2_46	0	0.0444923063625548	17.0557024857037	2.38816046445526e-06	1.6784870436089	1
ENSG00000115998.7	C2orf42	2	70249066	2_46	0	0.0130903015033504	5.47457479110904	2.25532438988207e-07	0.551630193850076	1
ENSG00000116005.11	PCYOX1	2	70280162	2_46	0	0.0381762264660653	15.404811768586	1.85079521499225e-06	1.96720971647788	1
ENSG00000143977.13	SNRPG	2	70293366	2_46	0	0.012968632573555	5.37991576558669	2.19572848305827e-07	0.523556068917495	1
ENSG00000035141.7	FAM136A	2	70302110	2_46	0	0.0279630638718014	12.1531067335101	1.06950061944134e-06	1.56096883065305	1
ENSG00000075340.22	ADD2	2	70768085	2_47	0	0.00821653190083216	4.80538684950214	1.24258433709013e-07	0.122501532326295	1
ENSG00000116035.2	VAX2	2	70899809	2_47	0	0.00858702355766483	5.22464340359645	1.41191412183893e-07	0.33402526038026	2
ENSG00000116039.11	ATP6V1B1	2	70935866	2_47	0	0.025148451310179	15.4685091364689	1.22424595397555e-06	1.55899638692961	1
ENSG00000144031.11	ANKRD53	2	70978846	2_47	0	0.00944741410623329	6.13258465729017	1.82333084080619e-07	-0.6508393247142	1
ENSG00000144043.11	TEX261	2	70995028	2_47	0	0.00904940741213744	5.72329574167392	1.62995382926914e-07	-0.443136334314801	2
ENSG00000124357.12	NAGK	2	71063957	2_47	0	0.00818325339172843	4.76681125714918	1.22761709963668e-07	-0.063023101867162	2
ENSG00000124370.10	MCEE	2	71130580	2_47	0	0.0116034693670786	8.08832215488711	2.95362445021292e-07	0.945354763737234	2
ENSG00000124383.8	MPHOSPH10	2	71130287	2_47	0	0.0103604126556999	7.010061026283	2.28563999112304e-07	-0.660501749422772	2
ENSG00000075292.18	ZNF638	2	71275577	2_47	0	0.00836563782735345	4.9763426400842	1.31014181510729e-07	0.168374445165754	2
ENSG00000116096.5	SPR	2	72887223	2_47	0	0.0252427085354379	15.5040933157828	1.23166131245094e-06	2.09172164682425	1
ENSG00000135625.7	EGR4	2	73294038	2_48	0	0.0129506502840963	9.3268638305974	3.80133536375478e-07	1.1257750633719	1
ENSG00000135631.16	RAB11FIP5	2	73157004	2_48	0	0.00871374972537198	6.10278586467591	1.67356346898304e-07	1.28025351062553	1
ENSG00000135632.11	SMYD5	2	73214385	2_48	0	0.00838919099030988	5.48062804506004	1.44696952412424e-07	0.712322938505238	1
ENSG00000135617.3	PRADC1	2	73233389	2_48	0	0.00837480573085625	5.12902038078331	1.35181773569058e-07	-0.699179222544419	1
ENSG00000135624.15	CCT7	2	73233389	2_48	0	0.00837480573085625	5.12902038078331	1.35181773569058e-07	0.699179222544419	1
ENSG00000144035.3	NAT8	2	73642539	2_48	0	0.00953489977680899	6.47447919834107	1.94280828135025e-07	-1.30910106828675	2
ENSG00000144034.14	TPRKB	2	73737087	2_48	0	0.0187295281946638	12.7854947319329	7.53621619442911e-07	-2.06147227896075	2
ENSG00000144048.10	DUSP11	2	73780218	2_48	0	0.021370844871643	14.2642522857739	9.59355736856981e-07	-2.31448259887726	1
ENSG00000124356.15	STAMBP	2	73829050	2_48	0	0.00831349760255928	4.89882401205734	1.28169469714303e-07	-0.223428801841177	3
ENSG00000163170.11	BOLA3	2	74147514	2_48	0	0.00828037332112752	4.90334739512789	1.2777666671336e-07	0.252173090469909	1
ENSG00000114978.17	MOB1A	2	74178740	2_48	0	0.0083589371468864	4.95357737204917	1.3031037187635e-07	0.149838815824958	2
ENSG00000188687.17	SLC4A5	2	74343150	2_48	0	0.0161964902064208	11.197953213514	5.70779721276956e-07	1.42954174806022	1
ENSG00000284308.1	C2orf81	2	74421241	2_48	0	0.020443752118809	13.3172672014943	8.56810329900787e-07	-1.62190400114732	1
ENSG00000005448.16	WDR54	2	74421241	2_48	0	0.020443752118809	13.3172672014943	8.56810329900787e-07	-1.62190400114732	1
ENSG00000114993.16	RTKN	2	74442009	2_48	0	0.00949732838515072	6.10304135356164	1.82413401193784e-07	0.550354593788133	2
ENSG00000239779.6	WBP1	2	74458316	2_48	0	0.00963214135404922	6.2816408335093	1.90416650754134e-07	-0.611074264007483	2
ENSG00000115275.11	MOGS	2	74465064	2_48	0	0.0352994517461149	18.447301488917	2.049320004639e-06	1.93465632892612	2
ENSG00000135637.13	CCDC142	2	74483364	2_48	0	0.028896909822778	16.6060167036874	1.51017002839303e-06	-1.88013492724399	1
ENSG00000115282.19	TTC31	2	74483364	2_48	0	0.028896909822778	16.6060167036874	1.51017002839303e-06	1.88013492724399	1
ENSG00000179528.15	LBX2	2	74502935	2_48	0	0.00816963544531091	4.75756348177055	1.22319653738393e-07	0.0492947103274461	1
ENSG00000115289.13	PCGF1	2	74508487	2_48	0	0.0139815212917587	9.75593948061408	4.29271938572969e-07	1.31112298727722	1
ENSG00000115325.13	DOK1	2	74548714	2_48	0	0.00878689271768063	5.46124264091623	1.51020453529944e-07	-0.565731701715459	1
ENSG00000159399.9	HK2	2	74834299	2_48	0	0.0109397135449981	7.47204400673236	2.57249384836294e-07	-0.785371946175797	1
ENSG00000115350.11	POLE4	2	74958540	2_48	0	0.013214844547487	9.30834098261473	3.87117956281451e-07	-1.1353341564325	2
ENSG00000115363.13	EVA1A	2	75569824	2_49	0	0.0197802441744313	7.72217965286093	4.80707085016756e-07	0.958263324636297	1
ENSG00000005436.13	GCFC2	2	75710675	2_49	0	0.0181659036461677	6.90939743407597	3.95008239205494e-07	-0.894333865039409	1
ENSG00000176204.13	LRRTM4	2	77593146	2_50	0	0.0155094479051643	5.04810090848118	2.46395822114282e-07	-0.342589650296348	1
ENSG00000172023.7	REG1B	2	79088225	2_51	0	0.0085477844907258	7.3408389611782	1.97473232189916e-07	1.00385401547539	2
ENSG00000115386.5	REG1A	2	79119924	2_51	0	0.00825551268908697	7.02181528750481	1.82432590011206e-07	0.943449481803374	1
ENSG00000163541.11	SUCLG1	2	84459875	2_53	0	0.0194166781081101	15.9105045489083	9.72227400327845e-07	2.092104355728	1
ENSG00000115423.18	DNAH6	2	84556951	2_53	0	0.0129779293997893	12.0689504427668	4.92928450234406e-07	-1.51297373014136	1
ENSG00000034510.5	TMSB10	2	84905643	2_53	0	0.00935250099706408	8.95133891657956	2.63466096862255e-07	-1.19313736329143	1
ENSG00000186854.10	TRABD2A	2	84906737	2_53	0	0.0275389037497449	19.2528012396084	1.6685896644906e-06	-2.07135254562087	2
ENSG00000176407.17	KCMF1	2	84970689	2_54	0	0.00558122668372785	6.78657710479789	1.19203614206192e-07	-0.253533844598296	1
ENSG00000152291.13	TGOLN2	2	85328087	2_54	0	0.0092428183811738	12.518272965335	3.64131131203854e-07	1.6041428431495	2
ENSG00000042445.13	RETSAT	2	85428279	2_54	0	0.00473955229861134	6.09805952810874	9.09573822942168e-08	-0.890135006487329	1
ENSG00000042493.15	CAPG	2	85417978	2_54	0	0.00688614353360184	8.79541005103358	1.90608005086644e-07	-0.765289379169733	2
ENSG00000152292.16	SH2D6	2	85418470	2_54	0	0.00575946386318593	6.93142345932469	1.25635815550457e-07	0.178733282162226	2
ENSG00000168906.12	MAT2A	2	85539177	2_54	0	0.00561001867221833	7.51137635399481	1.32615046860056e-07	0.909848581881599	1
ENSG00000115486.11	GGCX	2	85556005	2_54	0	0.00455988725372336	5.38609176587054	7.72924060454862e-08	-0.559656464405655	1
ENSG00000168899.4	VAMP5	2	85584469	2_54	0	0.0068036197829876	9.01227832953825	1.92967248666065e-07	-1.07797083237573	2
ENSG00000168883.19	USP39	2	85600891	2_54	0	0.00483288298906759	5.77128115780281	8.77783648126271e-08	-0.439382453617605	1
ENSG00000115523.16	GNLY	2	85693206	2_54	0	0.00501761483037122	6.1620603543712	9.73043468209227e-08	0.579258010118024	1
ENSG00000168874.12	ATOH8	2	85751663	2_54	0	0.0162940484937757	16.486469946045	8.45406637814261e-07	-1.64116102255197	1
ENSG00000115525.17	ST3GAL5	2	85904899	2_54	0	0.00460923395722179	6.02114203173135	8.73406859202765e-08	-0.700147924237322	1
ENSG00000068654.15	POLR1A	2	86105686	2_54	0	0.00942653780396763	14.0787718786603	4.17662957343189e-07	2.21209941779426	1
ENSG00000132300.18	PTCD3	2	86098392	2_54	0	0.0043941978343266	5.02770127292276	6.95277291398953e-08	-0.425578132215693	1
ENSG00000132305.20	IMMT	2	86195484	2_54	0	0.177153482000901	23.3565466118539	1.30216883494976e-05	3.48961930975877	2
ENSG00000132313.14	MRPL35	2	86195693	2_54	0	0.12345659842117	24.8435756543239	9.65244605229776e-06	3.38853169903558	2
ENSG00000068615.17	REEP1	2	86296237	2_54	0	0.00533676684425943	8.29228422006996	1.39271220783515e-07	-2.2050865750529	2
ENSG00000115561.15	CHMP3	2	86565206	2_54	0	0.0069322814450985	10.7566797687316	2.34673148321168e-07	1.98102849475141	1
ENSG00000153563.15	CD8A	2	86808016	2_54	0	0.00515826566385258	7.86218009603769	1.27630851641258e-07	1.84307921800047	1
ENSG00000172086.7	KRCC1	2	88056216	2_55	0	0.0104437584194489	4.84598695845156	1.59275153413861e-07	-0.109333276391534	1
ENSG00000163586.9	FABP1	2	88129315	2_55	0	0.010490268787392	4.88828743839	1.61380971250537e-07	0.355414729896732	2
ENSG00000144115.16	THNSL2	2	88170095	2_55	0	0.0107467201538445	5.11806999460269	1.7309763515104e-07	-0.263407447146739	2
ENSG00000144029.11	MRPS5	2	95149561	2_57	0	0.0101007512021858	6.59210032328871	2.09549416420841e-07	1.15567547446749	2
ENSG00000144026.11	ZNF514	2	95164907	2_57	0	0.00957697544466329	5.34563999004401	1.61115400343227e-07	0.467676428216321	3
ENSG00000275111.4	ZNF2	2	95165349	2_57	0	0.00931493294548036	4.75600101386106	1.3942178708294e-07	-0.0745330720371445	1
ENSG00000233757.6	AC092835.2	2	95207631	2_57	0	0.00950373731106469	4.99907578860729	1.49517875756174e-07	0.383196636488691	1
ENSG00000155066.15	PROM2	2	95274094	2_57	0	0.0126226134911704	7.51270558684705	2.98438348205614e-07	-0.883284650006649	1
ENSG00000115041.12	KCNIP3	2	95296800	2_57	0	0.0152578888645799	9.25781647816754	4.44541170064128e-07	-0.789468795438399	1
ENSG00000274286.1	ADRA2B	2	96116247	2_57	0	0.0103711378883895	5.81724174330354	1.89868314009883e-07	0.621044622637705	3
ENSG00000158050.4	DUSP2	2	96145593	2_57	0	0.0118136281111566	7.11737015444818	2.64613393172379e-07	0.808849268902698	1
ENSG00000084090.13	STARD7	2	96208569	2_57	0	0.014542361301674	8.76238889676401	4.01020365447859e-07	-0.887565689563271	1
ENSG00000135956.8	TMEM127	2	96266108	2_57	0	0.00984349190404177	5.48646462782317	1.69961574506659e-07	0.686664862165222	1
ENSG00000144021.2	CIAO1	2	96268766	2_57	0	0.0179481750789164	11.2656816806658	6.36336370865295e-07	-2.09534689436726	1
ENSG00000198885.9	ITPRIPL1	2	96325607	2_57	0	0.021620184883167	13.7265975308555	9.33966453400805e-07	2.67538223992618	2
ENSG00000196843.15	ARID5A	2	96536506	2_57	0	0.180249549141476	34.9166064132367	1.98068397676702e-05	3.97773425742548	1
ENSG00000114988.11	LMAN2L	2	96739703	2_57	0	0.00933738560402741	4.84273376512177	1.42306540728316e-07	0.234290394468722	1
ENSG00000158158.11	CNNM4	2	96762583	2_57	0	0.00973275740455415	5.13741296817087	1.57358189373596e-07	-0.019952145308388	1
ENSG00000168754.14	FAM178B	2	97086095	2_57	0	0.0230050747468107	13.0964155242364	9.48167507097788e-07	1.51622140278999	1
ENSG00000144199.11	FAHD2B	2	97095539	2_57	0	0.0105301016090698	6.1152708000159	2.02654956007304e-07	-1.54458360129693	1
ENSG00000135940.6	COX5B	2	97648394	2_57	0	0.0138590457564991	9.06047275178149	3.95178365787537e-07	-1.81266195004172	1
ENSG00000115073.7	ACTR1B	2	97661341	2_57	0	0.0131226381128611	8.34660534519439	3.44698985428533e-07	-1.77712564097344	2
ENSG00000228486.10	LINC01125	2	97663552	2_57	0	0.0139991344827256	8.69269729212693	3.82969965476782e-07	1.04636351836659	1
ENSG00000115085.13	ZAP70	2	97713755	2_57	0	0.0271131993217171	15.2915411802776	1.30479114018112e-06	2.50229160597144	1
ENSG00000075568.16	TMEM131	2	97995797	2_57	0	0.00941527920466856	4.89257371106471	1.44970472501041e-07	-0.102007752645679	2
ENSG00000183513.8	COA5	2	98608705	2_58	0	0.0197803832724797	16.7471773811905	1.04252216284343e-06	-1.85834048428757	1
ENSG00000115446.11	UNC50	2	98608705	2_58	0	0.0197803832724797	16.7471773811905	1.04252216284343e-06	-1.85834048428757	1
ENSG00000071073.12	MGAT4A	2	98731454	2_58	0	0.01849863188032	16.1076515767497	9.3773647845424e-07	1.79738890052933	2
ENSG00000273045.5	C2orf15	2	99141233	2_58	0	0.0122650189871254	12.1904628756	4.70540917285325e-07	-1.3031474307434	1
ENSG00000135951.14	TSGA10	2	99155070	2_58	0	0.00567632525952877	4.86609622817427	8.69274499621823e-08	0.192610428859471	2
ENSG00000158411.11	MITD1	2	99179774	2_58	0	0.00677872998510964	6.55178324431014	1.39770921952655e-07	0.733279241170855	1
ENSG00000144214.9	LYG1	2	99305023	2_58	0	0.0134136427769851	13.0429819403178	5.50595430723424e-07	1.60938308450001	2
ENSG00000135945.9	REV1	2	99490335	2_58	0	0.00597030763471729	5.34558845782045	1.00438728015327e-07	0.391601617567778	1
ENSG00000115526.10	CHST10	2	100417235	2_58	0	0.00714540387822604	7.05225102573516	1.58585515302755e-07	0.758994267849203	2
ENSG00000115539.13	PDCL3	2	100562583	2_58	0	0.00568580849342504	4.88196013625711	8.73565412466661e-08	-0.468442170521948	2
ENSG00000071082.10	RPL31	2	101001757	2_58	0	0.0560441106115531	26.7556435092207	4.71904757867422e-06	2.37455727828576	1
ENSG00000175874.9	CREG2	2	101387500	2_59	0	0	123.325363258976	0	-1.37363958893157	1
ENSG00000158435.7	CNOT11	2	101252764	2_59	0	0	86.5904795730645	0	0.546437594187983	1
ENSG00000163162.8	RNF149	2	101300903	2_59	0	0	62.4792076754378	0	0.919250470204358	3
ENSG00000196460.12	RFX8	2	101474613	2_59	0	0	10.8289606937964	0	1.10377840723483	1
ENSG00000071054.16	MAP4K4	2	101697147	2_59	0	0	129.55521990198	0	1.09882385665258	1
ENSG00000115590.13	IL1R2	2	101991888	2_59	0	0	107.115292728412	0	-1.76398589240442	1
ENSG00000115594.11	IL1R1	2	102055220	2_59	0	0	66.7577026722665	0	0.617662899326596	1
ENSG00000115616.2	SLC9A2	2	102619621	2_60	0	0.0190674600165578	9.46690221931134	5.680802745123e-07	-1.56071134207344	1
ENSG00000115598.9	IL1RL2	2	102158528	2_60	0	0.0136921729059011	5.91311922823999	2.54799155592913e-07	0.512763361316721	2
ENSG00000115602.16	IL1RL1	2	102309801	2_60	0	0.0196648305385786	9.44927206706063	5.84786765584923e-07	-1.27718966148733	2
ENSG00000115604.10	IL18R1	2	102310626	2_60	0	0.0148183899566593	6.75093333252325	3.14828334789614e-07	-0.934566913463985	1
ENSG00000115607.9	IL18RAP	2	102418584	2_60	0	0.0123753059672018	5.03557146554217	1.96116296272573e-07	-0.52451724336077	1
ENSG00000198914.3	POU3F3	2	104855039	2_62	0	0.0175877326161166	6.21301788053183	3.43891492229666e-07	-0.608619641828197	1
ENSG00000135972.8	MRPS9	2	105037516	2_62	0	0.0151569474497155	4.79448668270074	2.28698246750807e-07	0.145894152847248	1
ENSG00000135974.9	C2orf49	2	105338262	2_62	0	0.0162651648535653	5.46728853028332	2.79859102472557e-07	0.401687223168596	1
ENSG00000071051.13	NCK2	2	105744677	2_63	0	0.0174672460849526	5.24306764885458	2.88216522412296e-07	0.423681914140326	2
ENSG00000119147.9	C2orf40	2	106073280	2_63	0	0.0339397965052917	11.600019596981	1.23901604567977e-06	1.36045788196883	1
ENSG00000115652.14	UXS1	2	106194693	2_63	0	0.017043740651796	5.00890107672758	2.68668249344608e-07	0.27645341869438	2
ENSG00000153165.18	RGPD3	2	106485962	2_63	0	0.0166549974560045	4.7888165829092	2.5100463882634e-07	0.0614696723398543	1
ENSG00000144057.15	ST6GAL2	2	106886868	2_64	0	0.0252901640320861	11.6302451914151	9.25655723057046e-07	-1.84833358262284	2
ENSG00000198203.9	SULT1C2	2	108287884	2_65	0	0.0103153724526708	5.16060419986823	1.67530713704495e-07	0.17135911563406	2
ENSG00000198075.9	SULT1C4	2	108378352	2_65	0	0.0103372880643959	5.18079140764073	1.68543380043459e-07	0.49895903924221	1
ENSG00000135968.20	GCC2	2	108448565	2_65	0	0.0099689751140134	4.83567058088622	1.51710693430835e-07	0.152283762813192	2
ENSG00000169756.16	LIMS1	2	108535151	2_65	0	0.0165462691598255	9.66118576814993	5.03082825465247e-07	-1.12054151839416	1
ENSG00000153201.15	RANBP2	2	108719562	2_65	0	0.0727991282742201	23.9184276875775	5.4798387600018e-06	2.37078708198395	1
ENSG00000163006.11	CCDC138	2	108786645	2_65	0	0.0139209002982149	8.01426903815527	3.51107587137314e-07	0.983203849361939	1
ENSG00000186522.14	SEPT10	2	109607234	2_65	0	0.027590131844676	14.5470763593845	1.26310213155456e-06	2.20922521947229	3
ENSG00000198142.4	SOWAHC	2	109613916	2_65	0	0.105534305166406	27.566202463244	9.15544736819969e-06	3.18233206743676	2
ENSG00000115008.5	IL1A	2	112784242	2_66	0	0.0118105516389838	8.33587357824283	3.0983485763162e-07	-0.938841350922637	2
ENSG00000144061.12	NPHP1	2	110177146	2_66	0	0.00940119209224266	5.94928470430538	1.76017826106409e-07	0.492678974426636	2
ENSG00000169679.14	BUB1	2	110678318	2_66	0	0.00883334459181451	5.38127183136894	1.49595688578921e-07	-0.348506680639042	1
ENSG00000153094.22	BCL2L11	2	111118962	2_66	0	0.00857228007600808	5.21425348321349	1.40668697311149e-07	-0.542730005017551	1
ENSG00000153208.16	MERTK	2	111898795	2_66	0	0.0132575780046186	8.53954635935418	3.56293554080184e-07	0.761325349408924	2
ENSG00000153214.9	TMEM87B	2	112055265	2_66	1	0.0674861781845373	26.5164408384496	5.63169386142535e-06	-4.33285287532836	2
ENSG00000144161.12	ZC3H8	2	112254425	2_66	0	0.00893470205415292	7.81115199587144	2.19636309166252e-07	-1.70425762993055	3
ENSG00000188177.13	ZC3H6	2	112274743	2_66	0	0.239425505299756	33.9502598659898	2.55812928349372e-05	-2.86243374843759	1
ENSG00000169629.11	RGPD8	2	112434543	2_66	0	0.00825325396261267	5.18416480456422	1.34652053840728e-07	0.793216450641282	2
ENSG00000114999.7	TTL	2	112487093	2_66	0	0.0205463834441851	12.5202631099182	8.09576359946577e-07	1.07705001768093	1
ENSG00000125611.15	CHCHD5	2	112586470	2_66	0	0.0105877310815135	6.67552188872276	2.22431914583463e-07	0.115726234938093	1
ENSG00000144136.10	SLC20A1	2	112645515	2_66	0	0.0108451385277899	7.27609294587186	2.48337506181056e-07	0.748330324811426	2
ENSG00000175497.16	DPP10	2	114461499	2_67	0	0.00583061514821126	6.73710771007665	1.23622306153514e-07	-1.04711661494577	1
ENSG00000125637.15	PSD4	2	113182186	2_67	0	0.00786034384713896	8.98390919649525	2.22236747219316e-07	0.925349395284756	1
ENSG00000125618.16	PAX8	2	113238217	2_67	0	0.00821436392875408	9.71127098901531	2.51049283768334e-07	1.22034555431778	1
ENSG00000144134.18	RABL2A	2	113629672	2_67	0	0.00564274569230494	5.63178579215525	1.00010495599326e-07	0.338412871185919	1
ENSG00000115084.13	SLC35F5	2	113756521	2_67	0	0.102161691237011	36.3622251766448	1.16908879862631e-05	3.80987045951566	3
ENSG00000088205.12	DDX18	2	117814219	2_69	0	0.00876178701340358	9.08063102490045	2.50390412040391e-07	-0.916049526417993	2
ENSG00000125633.10	CCDC93	2	118013874	2_69	0	0.00671468873060377	6.55183241881253	1.38451491743314e-07	-0.752419490675549	2
ENSG00000125629.14	INSIG2	2	118088243	2_69	0	0.0136975717831893	13.3327440266618	5.74740895070049e-07	1.62922874046618	1
ENSG00000115107.19	STEAP3	2	119223670	2_69	0	0.0141164271387095	13.6197037041379	6.05064153371081e-07	-1.43614687193214	2
ENSG00000186132.14	C2orf76	2	119366701	2_69	0	0.00601535584259438	5.50719765558756	1.04255976616693e-07	-0.491087448409958	1
ENSG00000155368.16	DBI	2	119366701	2_69	0	0.00601535584259438	5.50719765558756	1.04255976616693e-07	-0.491087448409958	1
ENSG00000171227.6	TMEM37	2	119381366	2_69	0	0.0113507175894043	11.5432342568211	4.12344115628799e-07	-1.33204353681823	2
ENSG00000163075.12	CFAP221	2	119544252	2_69	0	0.00572044855130183	5.02982719779302	9.05507647642945e-08	-0.190370810734714	2
ENSG00000144120.12	TMEM177	2	119679197	2_69	0	0.00555689448423891	4.7543840706219	8.314485614026e-08	0.0640291781019933	1
ENSG00000088179.8	PTPN4	2	119759674	2_69	0	0.0259356314845438	19.4278962439683	1.58573851943174e-06	2.27006706543369	1
ENSG00000115109.13	EPB41L5	2	120090473	2_69	0	0.00637551979941264	6.05947650707753	1.21579311180815e-07	-0.392522707315953	1
ENSG00000226479.3	TMEM185B	2	120222852	2_69	0	0.0213831398766354	17.5817201930762	1.18315546668307e-06	-2.24543680010908	1
ENSG00000144118.13	RALB	2	120283738	2_69	0	0.0122062087570551	12.2348754136169	4.69990758307272e-07	-1.7035904551129	1
ENSG00000074047.21	GLI2	2	120735869	2_70	0	0.0225423174658544	10.1338757849986	7.18924215289101e-07	-1.11033021205804	1
ENSG00000074054.17	CLASP1	2	121649921	2_70	0	0.014048121087007	5.6208968067489	2.48503681963971e-07	0.544267293227415	1
ENSG00000155438.11	NIFK	2	121736192	2_70	0	0.0132691836080446	5.07746412112084	2.12031331427492e-07	0.255986609931186	1
ENSG00000155052.14	CNTNAP5	2	124819969	2_72	0	0.0105100023021142	4.81382518608327	1.59221642489821e-07	-0.0454223873570325	1
ENSG00000136717.14	BIN1	2	127106970	2_74	0	0.101935078399935	27.8030554308746	8.91918476275339e-06	-3.18765544737641	1
ENSG00000163161.12	ERCC3	2	127296171	2_75	0	0.0109071239663403	4.83124735200486	1.6583587863684e-07	-0.228691948722232	2
ENSG00000169967.16	MAP3K2	2	127388145	2_75	0	0.0186209490548808	9.67277648499861	5.66841890728073e-07	-1.12881597252905	2
ENSG00000115718.17	PROC	2	127420696	2_75	0	0.0128128239150057	6.20830195594562	2.50337933661627e-07	0.629414352704666	1
ENSG00000144230.16	GPR17	2	127645955	2_75	0	0.0169380738779026	9.07829857858767	4.83924331431787e-07	-1.09481943129743	2
ENSG00000072163.19	LIMS2	2	127681153	2_75	0	0.0274885345259283	13.4035965156769	1.15952977961818e-06	-1.57574805203601	2
ENSG00000136709.11	WDR33	2	127810860	2_75	0	0.0130857947055217	6.86916166723231	2.82886885378126e-07	0.895465862183432	1
ENSG00000144231.10	POLR2D	2	127843035	2_75	0	0.011086350727449	5.00124602653253	1.74492115046232e-07	-0.279799347707282	2
ENSG00000136715.17	SAP130	2	128028089	2_75	0	0.0228883748152356	12.9273277111585	9.31177961606707e-07	-2.26746901492355	2
ENSG00000136731.12	UGGT1	2	128091540	2_75	0	0.0136226281508244	6.9778966539417	2.99153720776228e-07	0.820341564624962	1
ENSG00000233087.7	WTH3DI	2	131364366	2_78	0	0.0501631464270933	14.1875119329924	2.23975225655958e-06	1.87106880464396	1
ENSG00000173302.5	GPR148	2	130729192	2_78	0	0.0541494248844675	14.9277433156246	2.54388210805852e-06	1.90483140259685	1
ENSG00000222014.5	RAB6C	2	129979968	2_78	0	0.0189881534791807	4.86233450657924	2.90560477218361e-07	-0.203664248905236	1
ENSG00000136699.19	SMPD4	2	130182517	2_78	0	0.0485446711144198	13.8704297028489	2.11904633188089e-06	-1.64094737171683	1
ENSG00000152082.13	MZT2B	2	130181775	2_78	0	0.0485057858751388	13.862684456445	2.11616660655393e-06	-1.64037425307844	1
ENSG00000072135.12	PTPN18	2	130356437	2_78	0	0.0218055084752681	6.18389367823996	4.24362701999088e-07	0.534824393436311	1
ENSG00000115762.16	PLEKHB2	2	131104358	2_78	0	0.0881824493971281	19.6845856346488	5.46282651557762e-06	2.35580949619879	1
ENSG00000075886.10	TUBA3D	2	131476212	2_78	0	0.0271956410243733	8.2974836408608	7.1015750077878e-07	-1.04077611926269	1
ENSG00000173272.15	MZT2A	2	131493083	2_78	0	0.0193307106477532	5.03304646737376	3.06187695316183e-07	0.402791453173892	1
ENSG00000163040.14	CCDC74A	2	131527737	2_78	0	0.0201198154712661	5.41514153138385	3.42880493596406e-07	-0.611594821558628	1
ENSG00000183840.6	GPR39	2	132366649	2_79	0	0.0118617764537947	5.04745556290704	1.88421828042026e-07	0.345904590749918	1
ENSG00000150551.10	LYPD1	2	132589208	2_79	0	0.0191274563823823	9.60205506711351	5.78003390917019e-07	1.05324583664955	1
ENSG00000176771.16	NCKAP5	2	133568910	2_79	0	0.0115563894407886	4.79917960285596	1.74541275599655e-07	0.127094892722525	1
ENSG00000082258.12	CCNT2	2	134918338	2_80	0	0	11201.4452783214	0	4.92985610904875	2
ENSG00000121988.17	ZRANB3	2	135533093	2_80	0	0	87.1329928502088	0	-0.119443021066699	1
ENSG00000048991.16	R3HDM1	2	135531995	2_80	0	0	55.4514308365485	0	-1.45257532831205	1
ENSG00000144224.16	UBXN4	2	135741596	2_80	0	0	507.541111263772	0	-0.837624237364489	3
ENSG00000076003.4	MCM6	2	135876392	2_80	0	0	1115.71407868791	0	-3.06118102315689	1
ENSG00000115866.10	DARS	2	135985602	2_80	0	0	51.623747661102	0	2.13704185893013	2
ENSG00000144229.11	THSD7B	2	136765297	2_81	0	0.0278443281807451	14.9935202187835	1.31386071475558e-06	-1.49217856378371	2
ENSG00000144227.4	NXPH2	2	138780751	2_82	0	0.0214038530300328	7.46585910394785	5.02898943849117e-07	0.886037982600532	1
ENSG00000150540.13	HNMT	2	137963983	2_82	0	0.0164237507793078	4.937570339626	2.55208194745997e-07	0.181467974347796	1
ENSG00000144228.8	SPOPL	2	138501652	2_82	0	0.0188779888986853	6.26642912180768	3.72292966873379e-07	0.652149501742563	1
ENSG00000168702.17	LRP1B	2	142131604	2_85	0	0.0106838303764086	5.12258211152198	1.72236378987285e-07	-0.257615490248284	1
ENSG00000115919.14	KYNU	2	142877245	2_85	0	0.0150830107716851	8.40641963074045	3.99032326396405e-07	-0.933736163934051	2
ENSG00000075884.13	ARHGAP15	2	143091525	2_85	0	0.0144005764626599	7.96515318097843	3.60979869394181e-07	0.905311893419251	1
ENSG00000121964.14	GTDC1	2	144329174	2_86	0	0.00989520898654184	6.52506395015408	2.03197666865956e-07	-0.513867753756336	1
ENSG00000121989.14	ACVR2A	2	147844091	2_88	0	0.0178874349126437	12.7884292827211	7.19903436084583e-07	-1.47872340318904	2
ENSG00000115947.13	ORC4	2	148020474	2_88	0	0.00781065761847322	4.89972209608865	1.20439244567232e-07	-0.371099187542863	2
ENSG00000135999.11	EPC2	2	148645644	2_88	0	0.0164224503911904	11.9734101673938	6.18820642658785e-07	-1.40180699387555	1
ENSG00000150556.16	LYPD6B	2	149038442	2_88	0	0.0314705600364064	18.1934060423074	1.80188660763092e-06	1.92763630510983	1
ENSG00000187123.14	LYPD6	2	149142610	2_88	0	0.009351404063076	6.61125279241713	1.9456716902079e-07	-0.585144867777271	1
ENSG00000184898.6	RBM43	2	151261761	2_90	0	0.0144275434126422	6.79477290012935	3.08515017893279e-07	-0.843229737964792	1
ENSG00000123609.10	NMI	2	151292072	2_90	0	0.0400919708404565	16.5769432807046	2.09156242449791e-06	-1.94922796035512	1
ENSG00000123610.4	TNFAIP6	2	151347960	2_90	0	0.012567487781286	5.47997451667246	2.1673846050731e-07	0.33566720028259	1
ENSG00000080345.17	RIF1	2	151409797	2_90	0	0.0122947330392126	5.2710633882531	2.03951223875512e-07	-0.523842438173733	1
ENSG00000162980.16	ARL5A	2	151828599	2_91	0	0.0111774846792466	4.87123626041939	1.71353212453119e-07	0.0753823987717514	1
ENSG00000182389.19	CACNB4	2	152099342	2_91	0	0.0317859398692053	14.7997746749184	1.48046837457512e-06	-1.95332269722977	1
ENSG00000115145.9	STAM2	2	152176179	2_91	0	0.0112427677293059	4.94858894743903	1.75090907191939e-07	0.837079511721291	1
ENSG00000157827.19	FMNL2	2	152335141	2_91	0	0.0177058694878565	9.28691522877748	5.17484937988258e-07	-1.12911917821359	1
ENSG00000196504.15	PRPF40A	2	152717752	2_91	0	0.0313187807112807	14.7183786291754	1.45068723828101e-06	-1.96378608007428	1
ENSG00000177917.10	ARL6IP6	2	152717014	2_91	0	0.0580807923266247	20.7091866013564	3.78533697843835e-06	-2.36342011758039	2
ENSG00000144278.14	GALNT13	2	153872281	2_92	0	0.0231308517624284	6.76383938005529	4.92372609140827e-07	0.812811333102481	1
ENSG00000123612.15	ACVR1C	2	157628563	2_94	0	0.0136062079055721	5.657816658523	2.42267382149314e-07	-0.452170977525185	1
ENSG00000153237.17	CCDC148	2	158457154	2_96	0	0.00254552171048394	6.75471942167753	5.41119385943456e-08	1.09237919475076	1
ENSG00000144283.21	PKP4	2	158457154	2_96	0	0.00355314538165907	9.81045632034699	1.09701144805758e-07	-1.26527586901277	2
ENSG00000163331.11	DAPL1	2	158708610	2_96	0	0.00358860199168343	8.6450267404329	9.76338934486238e-08	-0.652824327638656	1
ENSG00000123636.17	BAZ2B	2	159616439	2_96	0	0.0235603834411763	25.6037970102258	1.89843487449714e-06	-2.75283702932983	1
ENSG00000136536.14	MARCH7	2	159712477	2_96	0	0.00929310672957284	18.6237074718912	5.44673241679501e-07	2.28270756854329	1
ENSG00000241399.6	CD302	2	159798013	2_96	0	0.0698872775770071	36.3907219106015	8.00382838105541e-06	3.29864916518595	2
ENSG00000153246.12	PLA2R1	2	160062509	2_96	0	0.00416454137152567	11.096539028326	1.45433246675771e-07	-1.5916586984428	1
ENSG00000153250.19	RBMS1	2	160494213	2_96	0	0.00293328905638657	7.32423986638009	6.76124065988247e-08	-1.094434407086	1
ENSG00000136560.13	TANK	2	161136430	2_97	0	0	125.837648868022	0	2.50992009391591	2
ENSG00000115233.11	PSMD14	2	161308497	2_97	0	0	1667.10571977592	0	-1.49491370104441	1
ENSG00000184611.11	KCNH7	2	162837826	2_98	0	0.0206841664346128	12.1108731580905	7.88356137359179e-07	-1.5810308335861	1
ENSG00000182263.13	FIGN	2	163615595	2_99	0	0.00624619680135663	9.71700653871352	1.91010451987619e-07	-0.453287164010867	1
ENSG00000144285.17	SCN1A	2	166080610	2_100	0	0.0112890396838999	5.25594051001471	1.86730996285721e-07	-0.0842764166616019	1
ENSG00000115290.9	GRB14	2	164621393	2_100	0	0.0721882344418592	23.0732563136561	5.24184632170583e-06	-2.49915036326171	2
ENSG00000178662.15	CSRNP3	2	165469352	2_100	0	0.0218532484534815	11.5542392155752	7.946325153072e-07	-1.73058587864886	2
ENSG00000123607.14	TTC21B	2	165954114	2_100	0	0.0115158932571845	5.44528838008637	1.97345618748031e-07	0.589430565572287	1
ENSG00000169432.14	SCN9A	2	166375953	2_101	0	0.0137059836238889	7.98847173130644	3.44574301910237e-07	-0.882565623422945	1
ENSG00000136546.13	SCN7A	2	166493861	2_101	0	0.0102228547684819	5.19730023845824	1.67208738602677e-07	-0.353471820008878	1
ENSG00000163072.15	NOSTRIN	2	168881341	2_102	0	0.0114167509011385	8.42364826832846	3.02657697332882e-07	0.0643537232202148	1
ENSG00000239474.6	KLHL41	2	169508867	2_103	0	0.014635868706888	5.86578837451254	2.70180417907424e-07	0.808229820094631	2
ENSG00000138399.17	FASTKD1	2	169573878	2_103	0	0.016426610714977	6.96625882607967	3.60127714759793e-07	-1.0604854516492	2
ENSG00000154479.12	CCDC173	2	169694453	2_103	0	0.0688872161924744	20.7537841034866	4.49929949693417e-06	-2.75308525592873	1
ENSG00000144362.11	PHOSPHO2	2	169693707	2_103	0	0.14253736698491	27.9414726995027	1.25339223055189e-05	3.65690015036943	1
ENSG00000213160.9	KLHL23	2	169694622	2_103	0	0.0301099298135975	12.7599902352199	1.20911903675378e-06	1.96962189683753	1
ENSG00000138385.15	SSB	2	169793110	2_103	0	0.0216016687860706	9.58042800196537	6.513001646785e-07	-0.768372166756955	1
ENSG00000138382.14	METTL5	2	169825274	2_103	0	0.0141532623544661	5.54626996010275	2.47039577264262e-07	-0.645300726940437	1
ENSG00000144357.16	UBR3	2	169827007	2_103	0	0.019132842633798	8.42142596836461	5.07077228940942e-07	-1.1498046008438	2
ENSG00000204335.3	SP5	2	170714891	2_104	0	0.00352561572826737	5.13566348173504	5.69823698404848e-08	0.122867840001196	2
ENSG00000204334.7	ERICH2	2	170784224	2_104	0	0.0494801083335824	27.4971381398005	4.28180722829865e-06	2.4106757878857	1
ENSG00000115806.12	GORASP2	2	170929058	2_104	0	0.00959498481337162	14.964131481488	4.51860918541304e-07	2.29234294918081	1
ENSG00000198586.13	TLK1	2	171231129	2_104	0	0.0351527230620935	25.631241492349	2.83555182285096e-06	-2.58604469122805	1
ENSG00000123600.19	METTL8	2	171429503	2_104	0	0.00459756736992134	8.34450476100284	1.20736238748654e-07	0.861296156685308	3
ENSG00000115827.13	DCAF17	2	171434071	2_104	0	0.00463691767851571	8.80721911376898	1.28521906906591e-07	1.05232403894706	2
ENSG00000071967.11	CYBRD1	2	171522308	2_104	0	0.00917856796198668	15.8207142496226	4.56993463331169e-07	2.23995287086197	2
ENSG00000128708.12	HAT1	2	171922612	2_104	0	0.00420887560168359	6.48124185122202	8.58486146396865e-08	-0.0353344432900561	1
ENSG00000172878.13	METAP1D	2	171999243	2_104	0	0.00852261502777885	12.5295359491829	3.36060006708339e-07	-1.10233715860487	2
ENSG00000144355.14	DLX1	2	172084313	2_104	0	0.00342715594932597	4.90393915777415	5.28917472626568e-08	0.297522292538262	1
ENSG00000091409.14	ITGA6	2	172426046	2_105	0	0.0406083363242076	27.6406147422183	3.53241620769479e-06	2.38292194796577	1
ENSG00000152256.13	PDK1	2	172555526	2_105	0	0.0215617577567034	21.8407430393593	1.48204211635753e-06	-2.14375105097808	1
ENSG00000091428.17	RAPGEF4	2	172713166	2_105	0	0.00366079259159224	5.29817534202987	6.10394237084651e-08	0.449379616805097	1
ENSG00000091436.16	MAP3K20	2	173040375	2_105	0	0.0953165820841805	35.414267672753	1.06232083674198e-05	3.16283445158612	1
ENSG00000144354.13	CDCA7	2	173355045	2_105	0	0.00382781308863489	6.05046191335703	7.2886690031392e-08	-0.87183243139028	1
ENSG00000138430.15	OLA1	2	174248784	2_105	0	0.0245292023601333	24.6305275780361	1.90136770960709e-06	-4.56372131175407	2
ENSG00000138433.15	CIR1	2	174456665	2_105	0	0.00472821670810286	11.2071395774369	1.66763548531499e-07	-2.29150273158069	1
ENSG00000144306.14	SCRN3	2	174387099	2_105	0	0.00351701817713468	5.09324213854029	5.63738778482553e-08	-0.458390353586219	1
ENSG00000115935.17	WIPF1	2	174575588	2_105	0	0.0262349297634772	26.5681775576794	2.19356568971377e-06	2.97731429773848	1
ENSG00000115966.16	ATF2	2	175168302	2_106	0	0.00733741962516654	6.2470903958072	1.44254749492957e-07	0.602908616309713	1
ENSG00000154518.9	ATP5G3	2	175184841	2_106	0	0.0156153979125518	12.0420521117067	5.91783063023549e-07	-1.51939932763365	2
ENSG00000128652.11	HOXD3	2	176136417	2_106	0	0.00882701974664957	7.99419844138459	2.22074143836858e-07	-0.978240823274057	2
ENSG00000116044.15	NFE2L2	2	177392936	2_107	0	0.0392442625684605	15.4922608001112	1.91337434184505e-06	1.58195768235614	1
ENSG00000196659.9	TTC30B	2	177553107	2_107	0	0.017294011589855	7.64361926292411	4.16009995535693e-07	0.831594369797926	1
ENSG00000197557.6	TTC30A	2	177618742	2_107	0	0.0130372122196019	4.95043600692396	2.03112737532262e-07	0.261665929144735	1
ENSG00000128655.16	PDE11A	2	178108547	2_108	0	0.00529046964679303	6.9097707851622	1.15044759799083e-07	0.904369941715124	1
ENSG00000155636.14	RBM45	2	178112094	2_108	0	0.00435323665713916	5.05889853603916	6.93070191148917e-08	-0.326212256822705	2
ENSG00000079156.16	OSBPL6	2	178276742	2_108	0	0.00555637759500038	7.3753731461921	1.28968818974015e-07	-0.805996827484726	1
ENSG00000180228.12	PRKRA	2	178445893	2_108	0	0.0190060253680684	19.0780669970498	1.1411287515488e-06	1.91507458138927	2
ENSG00000204311.12	DFNB59	2	178451344	2_108	0	0.029086571273366	23.1484408415293	2.11896238726952e-06	-2.15070204825833	1
ENSG00000079150.17	FKBP7	2	178478636	2_108	0	0.00757088508655657	10.3139588643803	2.4574292487174e-07	1.25203908398748	1
ENSG00000116095.10	PLEKHA3	2	178480456	2_108	0	0.00427597393240697	4.88894153562806	6.57898454886714e-08	0.347626442384061	1
ENSG00000155657.26	TTN	2	178831108	2_108	0	0.0043293340412156	5.00663801263658	6.82144312271492e-08	-0.252021823415915	2
ENSG00000163492.14	CCDC141	2	179049620	2_108	0	0.00632568687819968	8.60681976766704	1.71340240775446e-07	0.975262453127284	2
ENSG00000163510.13	CWC22	2	180006668	2_108	0	0.0493719615724826	28.2405529667496	4.38795891117034e-06	-2.70727770658244	1
ENSG00000170035.15	UBE2E3	2	180967386	2_109	0	0	23.7311387903301	0	2.12626297863142	1
ENSG00000150722.10	PPP1R1C	2	181953928	2_110	0	0.00619613095357563	4.89492256218392	9.54498801050609e-08	-0.101192237013072	1
ENSG00000077232.17	DNAJC10	2	182716604	2_110	0	0.0121806741443292	13.9329346322101	5.34100394107361e-07	-1.7337708783649	1
ENSG00000162998.4	FRZB	2	182833364	2_110	0	0.00895733092703266	8.61286037366639	2.4279235067145e-07	-1.12763784771213	3
ENSG00000163002.12	NUP35	2	183117700	2_110	0	0.0164352980086881	14.5112146387002	7.50568480821878e-07	1.81796692517364	2
ENSG00000170396.7	ZNF804A	2	184598393	2_112	0	0.024387684928924	20.769867776856	1.5940916286101e-06	-2.21178552654634	2
ENSG00000065548.17	ZC3H15	2	186486293	2_112	0	0.00636767059341126	7.97873527905673	1.59890852700714e-07	0.984267391041808	1
ENSG00000138448.11	ITGAV	2	186566873	2_112	0	0.00521060609999013	6.0744595538242	9.96104407979119e-08	0.699550125303002	2
ENSG00000144369.12	FAM171B	2	186693557	2_112	0	0.0061739915786182	7.68536712615286	1.49327441717357e-07	-0.894933469713414	3
ENSG00000168542.14	COL3A1	2	188974074	2_112	0	0.00452584664721889	4.73700914987863	6.74703606526539e-08	0.0170108239139047	1
ENSG00000204262.11	COL5A2	2	189180039	2_113	0	0.00902544477904443	6.39518916071484	1.8164815115333e-07	-1.01942002996504	2
ENSG00000115368.9	WDR75	2	189441060	2_113	0	0.00908034024189264	6.45283415381627	1.84400289661679e-07	0.733576593815204	2
ENSG00000138449.10	SLC40A1	2	189584239	2_113	0	0.00883107495498925	6.188184659174	1.71983114486301e-07	0.702578100095621	1
ENSG00000138381.9	ASNSD1	2	189661498	2_113	0	0.138850605627784	32.8144183471083	1.43390857733324e-05	3.96134101029511	1
ENSG00000151687.14	ANKAR	2	189674604	2_113	0	0.0100072056868622	7.37693683148824	2.32326026459753e-07	0.641006447606335	1
ENSG00000128694.11	OSGEPL1	2	189761107	2_113	0	0.0124489499725112	9.45522871750305	3.70436467464915e-07	-1.73832867883945	1
ENSG00000128699.13	ORMDL1	2	189784856	2_113	0	0.109458973856831	30.4373236838347	1.04849607475618e-05	-3.8757365863755	1
ENSG00000064933.17	PMS1	2	189783193	2_113	0	0.0444426759199742	21.6358610413512	3.02610056997038e-06	2.88068489716009	1
ENSG00000151689.12	INPP1	2	190343248	2_113	0	0.0123884164663814	9.40873266859154	3.66822443523481e-07	1.76037447164289	2
ENSG00000151690.14	MFSD6	2	190408058	2_113	0	0.0999679284599108	29.5394471036474	9.2933443317873e-06	3.52518484368318	1
ENSG00000138386.16	NAB1	2	190647268	2_113	0	0.0162709003162002	12.0067871984521	6.14819129338554e-07	-2.4044640716986	1
ENSG00000115419.12	GLS	2	190880843	2_113	0	0.0382477385647952	20.1887320680132	2.43009795657038e-06	3.32310746399975	2
ENSG00000115415.18	STAT1	2	191020034	2_113	0	0.0217426129928747	14.7735244775096	1.0108921532231e-06	1.49237096116781	1
ENSG00000128641.18	MYO1B	2	191245493	2_114	0	0.00746023400922746	5.62290617854945	1.32014690307313e-07	-0.474010074821031	1
ENSG00000173559.12	NABP1	2	191677959	2_114	0	0.00686440433857194	4.84805289005116	1.04731947645328e-07	0.159065911025862	2
ENSG00000144339.11	TMEFF2	2	192194079	2_114	0	0.0321534462735594	19.7625878584467	1.99977122847569e-06	1.97231522078358	2
ENSG00000196950.13	SLC39A10	2	195583781	2_116	0	0.0137847878976993	5.34932191479312	2.32064011757328e-07	0.478191958611783	1
ENSG00000138411.10	HECW2	2	196593392	2_116	0	0.0236733202214193	10.510730956991	7.83070865216592e-07	1.16305026331205	2
ENSG00000119041.10	GTF3C3	2	196799713	2_116	0	0.0146762801774123	5.94643139307573	2.74651123764105e-07	-0.662546418994096	1
ENSG00000187944.2	C2orf66	2	196816319	2_116	0	0.0439106414999184	16.4425176139686	2.27220269863816e-06	-1.88411296457849	1
ENSG00000197121.14	PGAP1	2	196932578	2_116	0	0.0197474086342951	8.77766853673713	5.45504407344497e-07	-1.14306129650988	1
ENSG00000115524.15	SF3B1	2	197439853	2_117	0	0.015972617461076	6.92653141674041	3.48177636321555e-07	-0.898646068788484	1
ENSG00000115520.8	COQ10B	2	197453059	2_117	0	0.0231719460763029	10.4791718136745	7.64184885763134e-07	1.47454735545361	1
ENSG00000115541.10	HSPE1	2	197499794	2_117	0	0.0229980092959534	10.4071318602867	7.53234625739051e-07	-1.44172775531602	2
ENSG00000162944.10	RFTN2	2	197675986	2_117	0	0.013075648768896	5.01944963831166	2.06551484745197e-07	-0.324016894434402	1
ENSG00000115896.15	PLCL1	2	197805147	2_117	0	0.0175199853905461	7.80848717904455	4.30536142107187e-07	1.17093507557438	1
ENSG00000226124.6	FTCDNL1	2	199756040	2_118	0	0.0171799143961904	6.46461144532082	3.4952029316781e-07	1.07532042349498	2
ENSG00000178074.5	C2orf69	2	199911021	2_118	0	0.0294125269132047	11.605674330042	1.07426565386509e-06	-1.91390568124053	1
ENSG00000162971.10	TYW5	2	199955071	2_118	0	0.0174522666742784	6.61465957438039	3.63302437897416e-07	1.2309570197885	1
ENSG00000162972.10	MAIP1	2	199954933	2_118	0	0.044745659737969	15.6407750120488	2.2025113664258e-06	-1.79478325115253	1
ENSG00000196141.13	SPATS2L	2	200308032	2_118	0	0.0143612085006379	4.7559282316485	2.14948913149085e-07	0.136386400444648	1
ENSG00000163535.17	SGO2	2	200510475	2_118	0	0.0156827543229617	5.59500976040002	2.76141806261845e-07	0.535687453043052	1
ENSG00000155729.12	KCTD18	2	200519526	2_118	0	0.0504622795972667	16.8023122661264	2.66836288277678e-06	-1.82931161260016	1
ENSG00000082153.17	BZW1	2	200810095	2_119	0	0.0198502973614169	9.8014030515459	6.12299971463098e-07	2.29991612967394	1
ENSG00000240344.8	PPIL3	2	200889218	2_119	0	0.012641519239224	5.01638851621857	1.99571907636723e-07	-0.44606516256409	1
ENSG00000115942.8	ORC2	2	200963642	2_119	0	0.0161422154975026	7.8219774717877	3.97364143224657e-07	-1.34054442204098	1
ENSG00000003402.19	CFLAR	2	201116120	2_119	0	0.0762293813652352	20.995368695191	5.03680195109876e-06	2.31528898796031	2
ENSG00000003400.14	CASP10	2	201183110	2_119	0	0.0201528906240542	8.96173003737812	5.68379202922961e-07	1.4555575134723	1
ENSG00000064012.21	CASP8	2	201233408	2_119	0	0.0200112843868229	10.6446622707409	6.70371935212398e-07	-1.86658897887918	1
ENSG00000155749.12	ALS2CR12	2	201357198	2_119	0	0.0164365292173868	7.85481467079331	4.06307680890414e-07	1.20875026915448	1
ENSG00000155754.14	ALS2CR11	2	201618330	2_119	0	0.0150984703419838	6.43024985888883	3.055411947166e-07	-0.612303149075718	1
ENSG00000155755.18	TMEM237	2	201640822	2_119	0	0.0125674107194966	5.16278153347323	2.04191909421095e-07	-0.472628099054391	1
ENSG00000138439.11	FAM117B	2	202634789	2_120	0	0.00797520392014306	7.68171987021344	1.92800979444372e-07	1.48527554505212	1
ENSG00000163596.16	ICA1L	2	202823312	2_120	0	0.020755121331162	16.0059626536258	1.04548077096764e-06	-2.80360103113246	1
ENSG00000138380.17	CARF	2	202912242	2_120	0	0.0101479293902145	9.32623372230764	2.97846640138646e-07	1.17399738922288	1
ENSG00000138442.9	WDR12	2	203016111	2_120	0	0.00767643481451286	7.18545310640068	1.73589199141549e-07	1.34123792240836	1
ENSG00000144426.18	NBEAL1	2	203014780	2_120	0	0.00966824788998211	9.230567370967	2.80856931801612e-07	1.49365267386205	1
ENSG00000138443.15	ABI2	2	203300830	2_120	0	0.196230146771531	26.3883000025372	1.62961913384224e-05	4.14760502100001	1
ENSG00000235118.7	AC010731.4	2	205742976	2_121	0	0.0141103209822323	5.64948123692099	2.50873297066454e-07	-0.467141469731309	1
ENSG00000118257.16	NRP2	2	205681055	2_121	0	0.0212422308833332	9.55257228675681	6.38600760478289e-07	1.09710918623658	1
ENSG00000023228.13	NDUFS1	2	206136174	2_122	0	0.0266139464149116	18.6328638994571	1.56062249846262e-06	-2.29240997420984	2
ENSG00000183671.12	GPR1	2	206217980	2_122	0	0.0061894125756663	5.52850498083435	1.07687702603303e-07	-0.459908705899295	1
ENSG00000204186.7	ZDBF2	2	206276156	2_122	0	0.0107499675840192	10.6248001475864	3.59448684118017e-07	1.68733087815343	1
ENSG00000114948.12	ADAM23	2	206443099	2_122	0	0.0127024872394571	12.059344407256	4.8208258101987e-07	-1.41094163821462	1
ENSG00000138400.12	MDH1B	2	206765180	2_122	0	0.046271515228556	24.1649824181845	3.51891825739664e-06	2.33619624397956	2
ENSG00000118246.13	FASTKD2	2	206765614	2_122	0	0.00641670212024892	6.01950721710232	1.21557509025328e-07	0.69119356406762	2
ENSG00000163249.11	CCNYL1	2	207710546	2_122	0	0.00566638915445639	5.43066173265555	9.68429752054758e-08	-0.729560985714726	2
ENSG00000163251.3	FZD5	2	207769445	2_122	0	0.00564579196029247	5.6836617939397	1.00986209650378e-07	-0.900080509521892	1
ENSG00000118231.4	CRYGD	2	208101942	2_123	0	0.110213362558972	23.7390502417981	8.23391853794113e-06	-2.54692603643248	1
ENSG00000188674.10	C2orf80	2	208167974	2_123	0	0.0170952195466459	5.71098257024804	3.07251839049889e-07	0.489886698923569	2
ENSG00000138413.13	IDH1	2	208266091	2_123	0	0.0248309472252699	9.27737148560661	7.24981972684283e-07	1.30522052070213	2
ENSG00000115020.16	PIKFYVE	2	208243207	2_123	0	0.0494735682760305	15.9045197120043	2.47629720434461e-06	-2.02818430346931	2
ENSG00000144407.9	PTH2R	2	208359917	2_123	0	0.0386985901529304	13.5350332288032	1.64840317864684e-06	1.8824334386505	1
ENSG00000144406.18	UNC80	2	209772023	2_124	0	0.0213120340678804	20.7648352318783	1.39271535803078e-06	2.7771343996602	2
ENSG00000078018.19	MAP2	2	209423138	2_124	0	0.00428804071908839	5.46505154320187	7.3750019037263e-08	-0.571607858976958	1
ENSG00000197713.14	RPE	2	210002122	2_124	0	0.0088249556681893	12.7275390866832	3.53480894670487e-07	1.6179704751044	1
ENSG00000144445.16	KANSL1L	2	210170701	2_124	0	0.262158791492029	22.1485906345658	1.8273405697519e-05	3.91684767719395	1
ENSG00000021826.14	CPS1	2	210469923	2_124	0	0.0052141696561181	6.76230409415878	1.10965718175714e-07	-0.382001645943796	3
ENSG00000178568.14	ERBB4	2	212539139	2_125	0	0.0231892174485333	16.1789098469443	1.18071293680334e-06	1.28155322418272	1
ENSG00000138376.10	BARD1	2	214809366	2_127	0	0.0209026251022276	15.3235351972408	1.00801913262686e-06	2.10534600318369	2
ENSG00000138363.14	ATIC	2	215305609	2_127	0	0.0115751173737025	9.34170986447438	3.40299062017679e-07	0.987316816678186	4
ENSG00000118242.15	MREG	2	216033935	2_127	0	0.00904924141790264	7.26922825987768	2.0701864160789e-07	0.700070545564732	1
ENSG00000115425.13	PECR	2	216037704	2_127	0	0.0247029739361174	16.9355831069585	1.31661369513569e-06	-1.78461730692344	1
ENSG00000079246.15	XRCC5	2	216150735	2_127	0	0.0141637551253823	11.6090614206651	5.17469184330719e-07	-1.25572979003963	1
ENSG00000138375.12	SMARCAL1	2	216412846	2_127	0	0.00749993629845969	5.51907650383603	1.3026656534645e-07	0.487969127103719	1
ENSG00000197756.9	RPL37A	2	216498338	2_127	0	0.00693430471125323	4.73702752149552	1.03375542903134e-07	0.0213056252006364	1
ENSG00000171450.5	CDK5R2	2	218959212	2_129	0	0.00661652769390553	5.67578573788714	1.18185745952543e-07	-0.458460593234829	1
ENSG00000181378.13	CFAP65	2	219041645	2_129	0	0.0065679833113268	5.4864364312323	1.13404781431513e-07	0.456115113280868	2
ENSG00000182698.11	RESP18	2	219332702	2_129	0	0.00875603605378328	8.31616040959741	2.29160294993863e-07	-0.842764888227594	1
ENSG00000079308.16	TNS1	2	217954673	2_129	0	0.0197849624603058	15.6614859631963	9.75162899143504e-07	1.49937780251339	1
ENSG00000188282.12	RUFY4	2	218034910	2_129	0	0.0061339729686305	5.44865731413002	1.05181733920594e-07	0.925690225992263	2
ENSG00000163464.7	CXCR1	2	218166777	2_129	0	0.0151984691716381	14.8626380680011	7.10893793581606e-07	-1.90561753491465	1
ENSG00000163466.15	ARPC2	2	218217396	2_129	0	0.0112368490538745	18.4945229109444	6.54028469425108e-07	3.95835229304117	1
ENSG00000179921.14	GPBAR1	2	218259499	2_129	1	0.0263165844177551	21.0649414820112	1.74461158873348e-06	-4.36656988200898	1
ENSG00000127838.13	PNKD	2	218270227	2_129	0	0.0199116243731008	20.2196610852212	1.26703769733923e-06	-4.26964168673765	1
ENSG00000135926.14	TMBIM1	2	218292881	2_129	0	0.00888779749415802	7.98674723930219	2.23394802582952e-07	-0.50867855576383	2
ENSG00000158428.3	CATIP	2	218356632	2_129	0	0.00657205902790481	10.3819390749843	2.1472811176227e-07	-2.58237546395768	1
ENSG00000018280.16	SLC11A1	2	218381258	2_129	0	0.00614078152906661	4.85425406419911	9.38112933112736e-08	0.0544874617973351	2
ENSG00000144580.13	CNOT9	2	218568666	2_129	0	0.0067136885774538	5.98466750670194	1.26447484153162e-07	-0.845027546541797	1
ENSG00000115556.13	PLCD4	2	218608011	2_129	0	0.0157912485490759	13.7976375243335	6.85693723876982e-07	2.20095482835728	1
ENSG00000074582.12	BCS1L	2	218658716	2_129	0	0.00721654365941671	6.71579545698457	1.52523118900286e-07	-0.983892198169074	1
ENSG00000115568.15	ZNF142	2	218658710	2_129	0	0.0202993396356097	16.7374775929224	1.06925402135658e-06	-2.47186430815053	2
ENSG00000163481.7	RNF25	2	218672452	2_129	0	0.00677887470689187	6.08386804768952	1.2979153442144e-07	0.870963543809379	1
ENSG00000163482.11	STK36	2	218672243	2_129	0	0.0132514692313751	12.6605011106118	5.27987817371497e-07	2.1246172841128	2
ENSG00000135929.8	CYP27A1	2	218782732	2_129	0	0.00627281298872962	5.14072276057501	1.01483513988787e-07	-0.469104068239533	1
ENSG00000115592.11	PRKAG3	2	218831291	2_129	0	0.00765620133681966	7.0619427013651	1.70155702684263e-07	-0.593724217302378	1
ENSG00000187736.12	NHEJ1	2	219160400	2_129	0	0.0180983286081285	14.9753850981327	8.52953670258364e-07	-1.86208212603446	2
ENSG00000213901.10	SLC23A3	2	219170396	2_129	0	0.0137235212952359	12.5429518941325	5.41719277882409e-07	-1.7145244004549	1
ENSG00000115649.15	CNPPD1	2	219177206	2_129	0	0.0186869147122243	15.5028346843864	9.11712046252262e-07	1.94503970089675	2
ENSG00000115657.12	ABCB6	2	219218557	2_129	0	0.0126466663451289	11.5019724874039	4.5778057352244e-07	1.19750125226405	1
ENSG00000198925.10	ATG9A	2	219229829	2_129	0	0.0134409256726413	12.4328839047365	5.25908307873832e-07	-1.50266326562712	2
ENSG00000163516.13	ANKZF1	2	219229829	2_129	0	0.00856358658352185	8.17122877092276	2.2021760567471e-07	-1.05229674317334	2
ENSG00000163521.15	GLB1L	2	219243701	2_129	0	0.00605958424974329	4.77332311410469	9.10275041735568e-08	0.258619877309781	1
ENSG00000115661.13	STK16	2	219242427	2_129	0	0.00689602840352976	5.89715123117158	1.27982409002152e-07	0.609818119947138	2
ENSG00000127824.13	TUBA4A	2	219278362	2_129	0	0.0742763364261136	28.0730397469817	6.56219133276205e-06	2.43612347569573	1
ENSG00000135924.15	DNAJB2	2	219279688	2_129	0	0.00796355616363931	7.32726107692375	1.83635941992014e-07	0.89082174447	1
ENSG00000054356.13	PTPRN	2	219287136	2_129	0	0.00895319442840459	8.32871107964131	2.34673897524614e-07	-1.1305420618402	1
ENSG00000123992.18	DNPEP	2	219399651	2_129	0	0.00606574499523993	4.77563825879906	9.11642461381658e-08	-0.02058603373147	2
ENSG00000072195.14	SPEG	2	219434550	2_129	0	0.00605852214628255	4.78389136812565	9.12130509740213e-08	0.0881576992387395	1
ENSG00000123989.13	CHPF	2	219543916	2_129	0	0.0506825877604251	24.3476933441179	3.88352028511733e-06	2.29211757794299	1
ENSG00000123999.4	INHA	2	219572251	2_129	0	0.0061629693360874	4.96904902572634	9.63767467130749e-08	-0.325444105882443	2
ENSG00000124006.14	OBSL1	2	219553834	2_129	0	0.0152464585128702	13.4464111071389	6.4518510889553e-07	-1.56439305401275	2
ENSG00000188760.10	TMEM198	2	220284429	2_130	0	0.0118446912062782	7.80136415752903	2.90805936144496e-07	1.09198320255533	1
ENSG00000144589.21	STK11IP	2	219597759	2_130	0	0.0113544186560492	7.39883839529191	2.64385369526727e-07	0.749992213890913	2
ENSG00000116106.11	EPHA4	2	221483714	2_130	0	0.0105708699020362	6.71840180641818	2.23504193323299e-07	0.621006871456423	2
ENSG00000163082.9	SGPP2	2	222423832	2_131	0	0.00890898634026371	6.89090842583652	1.93202946423289e-07	0.676261727654416	2
ENSG00000116120.9	FARSB	2	222656186	2_131	0	0.00798947199032996	5.85533739326793	1.47224123370424e-07	-0.416854102371939	1
ENSG00000123983.13	ACSL3	2	222860739	2_131	0	0.00734521493088558	5.05634502553935	1.16882685905766e-07	0.221611932929511	1
ENSG00000152056.16	AP1S3	2	223837891	2_131	0	0.00960004184953722	7.60132457883668	2.29652605691031e-07	0.914147969590456	1
ENSG00000135900.3	MRPL44	2	223957073	2_131	0	0.00710254687869893	4.7371378369715	1.05886136942253e-07	-0.0110553878503549	1
ENSG00000135919.12	SERPINE2	2	224039199	2_132	0	0.00976876176143127	4.76851754701648	1.46599293390512e-07	-0.044889356397051	1
ENSG00000124019.9	FAM124B	2	224402283	2_132	0	0.0120531744990132	7.46548419530635	2.83183795406675e-07	-0.890077204388349	1
ENSG00000036257.12	CUL3	2	224584525	2_132	0	0.0158194944363116	8.46884437608263	4.21624390218307e-07	-0.370394154955711	1
ENSG00000135905.18	DOCK10	2	225041976	2_133	0	0.00994184953119737	9.22188620163141	2.88533283642203e-07	-1.13597095161783	1
ENSG00000144468.16	RHBDD1	2	226832746	2_133	0	0.0117118305215427	10.4532943114515	3.85289284690441e-07	-1.39993258013692	1
ENSG00000081052.11	COL4A4	2	227152676	2_133	0	0.00665411961019879	5.08394269288404	1.0646337345823e-07	-0.240801064336424	2
ENSG00000168958.19	MFF	2	227327757	2_134	0	0.0117076428007666	5.26030851069853	1.9381601196237e-07	0.399490435186504	1
ENSG00000135917.13	SLC19A3	2	227717302	2_134	0	0.01685563299703	8.73273116627329	4.63237950113699e-07	-0.93264713903576	1
ENSG00000115009.11	CCL20	2	227807863	2_134	0	0.0110939777999715	4.7478726330798	1.65765949723621e-07	0.0668172722708798	1
ENSG00000123977.9	DAW1	2	227871322	2_134	0	0.0137419169031333	6.78588433262732	2.93469346139588e-07	0.725467593193973	1
ENSG00000187957.7	DNER	2	229714875	2_135	1	0.0156865278693258	17.6399715230219	8.70830595082978e-07	-3.65163852814937	1
ENSG00000135899.17	SP110	2	230177224	2_135	0	0.00497533440923714	5.17030054315058	8.0955626674832e-08	-0.700038918894547	1
ENSG00000185404.16	SP140L	2	230325532	2_135	0	0.016622706873286	15.7426779285612	8.2354878493118e-07	-1.7141970274246	1
ENSG00000067066.16	SP100	2	230407858	2_135	0	0.019558465580943	18.0164218120095	1.10895084216702e-06	-1.91356702992935	1
ENSG00000135932.10	CAB39	2	230717583	2_135	0	0.00846158047917034	9.96731544848487	2.65423068879172e-07	-1.12065621959337	1
ENSG00000135916.15	ITM2C	2	230864420	2_135	0	0.00553270590617661	5.95250334638981	1.03644487311275e-07	0.53687713230828	1
ENSG00000135898.9	GPR55	2	230895258	2_135	0	0.005373445131023	5.69565195158949	9.63175074028028e-08	-0.510848953184824	1
ENSG00000135902.9	CHRND	2	232526097	2_136	0	0.0542615401354537	20.008855329647	3.41682970642109e-06	-2.18381270985301	1
ENSG00000173699.15	SPATA3	2	231011576	2_136	0	0.0121804990514298	5.691128658666	2.18158661192137e-07	0.46401465880943	1
ENSG00000204128.5	C2orf72	2	231016475	2_136	0	0.0111082678869967	4.81402683837327	1.6829213711186e-07	0.165183895506188	1
ENSG00000135914.5	HTR2B	2	231125386	2_136	0	0.0178745160693286	9.34663223870328	5.25773170895745e-07	-1.11949654829859	2
ENSG00000135931.17	ARMC9	2	231199000	2_136	0	0.0110783554446106	4.78836638580108	1.66944317997349e-07	-0.0828003232395858	1
ENSG00000115053.15	NCL	2	231483427	2_136	0	0.0118280486989318	5.41159914149771	2.0144092028655e-07	0.463324740643532	2
ENSG00000171596.6	NMUR1	2	231530546	2_136	0	0.0237952318185061	12.0800500366236	9.04623044873115e-07	1.23192933105258	1
ENSG00000187514.16	PTMA	2	231706100	2_136	0	0.0113278539508649	5.00031651772396	1.78260085540621e-07	-0.41584690382368	2
ENSG00000221944.6	TIGD1	2	232550122	2_136	0	0.0112372810562781	4.92392024605086	1.74133057974318e-07	-0.27969226245896	1
ENSG00000115468.11	EFHD1	2	232643967	2_136	0	0.0178025317220163	9.30813070928106	5.21498682076859e-07	-1.09794914062652	1
ENSG00000204120.14	GIGYF2	2	232697500	2_137	0	0.0132023079349067	7.94642455351211	3.30164668067028e-07	1.05316637477552	2
ENSG00000182600.9	C2orf82	2	232856815	2_137	0	0.0119943203078376	7.09717550183389	2.67898425353996e-07	-0.73621000218544	1
ENSG00000066248.14	NGEF	2	233013260	2_137	0	0.0670906964741756	23.4423279123103	4.94962174075828e-06	-2.16291154457594	1
ENSG00000085978.21	ATG16L1	2	233286109	2_137	0	0.0105969334390857	5.86606788620314	1.95630364808162e-07	0.529119819872985	1
ENSG00000077044.10	DGKD	2	233348808	2_137	0	0.081729003839364	25.2270790910878	6.4886171185617e-06	-2.23102808628063	1
ENSG00000085982.13	USP40	2	233565958	2_137	0	0.016867698597053	10.4337389458763	5.53866084390361e-07	1.17600248093059	3
ENSG00000123485.11	HJURP	2	233854278	2_137	0	0.0147412269585784	9.00299025264671	4.17666253202585e-07	1.1238572068221	1
ENSG00000182177.13	ASB18	2	236241668	2_139	0	0.0217261705285207	12.2902622090893	8.40336652236975e-07	1.9525855481026	1
ENSG00000132321.16	IQCA1	2	236491462	2_139	0	0.0102977879703999	5.44789894101765	1.76555789002706e-07	0.510100960660154	3
ENSG00000198612.10	COPS8	2	237085776	2_140	0	0.0180583899189007	7.79721206864996	4.4312611585075e-07	-0.87219614403775	1
ENSG00000124831.18	LRRFIP1	2	237627240	2_140	0	0.0177603604110647	7.63839879571428	4.26936295295506e-07	0.876824523201402	2
ENSG00000177483.11	RBM44	2	237798821	2_140	0	0.0131018537095328	4.73839146242564	1.95376649103394e-07	0.0951686333284076	1
ENSG00000132329.10	RAMP1	2	237867634	2_141	0	0.0165660827331775	5.2907843701882	2.75834675881154e-07	-0.348028996527325	1
ENSG00000184182.18	UBE2F	2	237966849	2_141	0	0.0178334013173359	5.99403118209505	3.36404777214217e-07	0.702874004131139	1
ENSG00000132330.16	SCLY	2	238060509	2_141	0	0.0390495302694843	13.5015985562985	1.65924294111358e-06	1.78701642103623	1
ENSG00000144488.14	ESPNL	2	238099356	2_141	0	0.0157052761575595	4.78193932438656	2.36351635725072e-07	-0.145941891395442	2
ENSG00000168427.8	KLHL30	2	238138383	2_141	0	0.0178865659434815	6.0224468023724	3.39007193840969e-07	-0.466394128801672	1
ENSG00000178752.15	ERFE	2	238158500	2_141	0	0.0226198071693988	8.26494894894749	5.88353101739451e-07	-0.975685711573829	1
ENSG00000144485.10	HES6	2	238221444	2_141	0	0.039658165483047	13.6505531707195	1.70369498599396e-06	1.6390580003513	1
ENSG00000204104.11	TRAF3IP1	2	238323145	2_141	0	0.017869008145748	6.01307589697296	3.38147441681335e-07	-0.560451738506108	1
ENSG00000065802.11	ASB1	2	238421338	2_141	0	0.019282300034142	6.73966886309354	4.08984047876453e-07	0.729098989058833	1
ENSG00000068024.16	HDAC4	2	239401967	2_142	0	0.0108748836178844	6.21942799219702	2.12855087850838e-07	0.679681384962478	1
ENSG00000130414.11	NDUFA10	2	240025297	2_142	0	0.0098381399559414	5.26626994248407	1.63051608287939e-07	0.365174468521541	2
ENSG00000063660.8	GPC1	2	240433762	2_142	0	0.0100864078424906	5.5033308787089	1.74691238300163e-07	-0.40805932637641	2
ENSG00000188542.9	DUSP28	2	240564697	2_142	0	0.0115850034393361	6.82142578958604	2.48702585124122e-07	-0.676677053629114	1
ENSG00000144504.15	ANKMY1	2	240521955	2_142	0	0.0194823786527456	11.7763139811915	7.22038457785566e-07	1.22173760257959	1
ENSG00000142330.19	CAPN10	2	240586423	2_142	0	0.0194009030684819	11.7362970380366	7.16575593754475e-07	-1.31769987616841	2
ENSG00000178623.11	GPR35	2	240605435	2_142	0	0.00939029231747179	4.82316316103741	1.42534514048612e-07	-0.123723394030027	1
ENSG00000130294.15	KIF1A	2	240820795	2_143	0	0.0248601336282167	12.1155845449143	9.47887519183162e-07	-1.42462849690536	1
ENSG00000122085.16	MTERF4	2	241102692	2_143	0	0.0239501011794855	11.7587636324027	8.86294362121953e-07	-1.3655554846774	2
ENSG00000115687.13	PASK	2	241145310	2_143	0	0.0114724492655545	4.73769045344022	1.71053435560197e-07	0.0501153748910473	2
ENSG00000146205.13	ANO7	2	241217672	2_144	0	0.0145256327670882	7.33005133341687	3.35081962251045e-07	-1.25537813111125	3
ENSG00000168385.17	SEPT2	2	241314902	2_144	0	0.0119296469757404	5.45471691647513	2.04790017328334e-07	0.241010636616509	1
ENSG00000115677.16	HDLBP	2	241317397	2_144	0	0.0166298549508199	8.61967343375859	4.51116017192045e-07	-0.878098800259467	1
ENSG00000006607.13	FARP2	2	241356106	2_144	0	0.237619652042487	34.7520698958207	2.59879490310149e-05	-3.39147275042387	2
ENSG00000115694.14	STK25	2	241500573	2_144	0	0.0257276196943292	12.7888245565285	1.03547402873878e-06	-1.34107809975236	2
ENSG00000176720.4	BOK	2	241558436	2_144	0	0.0112186432300044	4.86986885930269	1.71935904219696e-07	0.15136746763088	2
ENSG00000176946.11	THAP4	2	241630482	2_144	0	0.0729008931903662	22.8421194263643	5.24056631401327e-06	-2.85352197592408	1
ENSG00000168397.16	ATG4B	2	241636401	2_144	0	0.065027659289164	21.7271640942688	4.44641648584084e-06	-2.85086707154405	1
ENSG00000168395.15	ING5	2	241687101	2_144	0	0.0118395071508161	5.38252754677249	2.00552859694851e-07	-0.142161901370969	1
ENSG00000180902.17	D2HGDH	2	241756485	2_144	0	0.0290558305753289	13.9543878394548	1.27600700178638e-06	1.6724159545777	1
ENSG00000204099.11	NEU4	2	241809136	2_144	0	0.0132138230896519	6.42827922497677	2.67320456861999e-07	0.692218737534632	1
ENSG00000188389.10	PDCD1	2	241858748	2_144	0	0.0121409936835001	5.62194178723173	2.14807554673696e-07	-0.432441847775962	1
ENSG00000188011.5	RTP5	2	241869143	2_144	0	0.0115526467950744	5.14908851392703	1.87206458197138e-07	0.29370651219328	1
ENSG00000216921.7	AC131097.4	2	241854676	2_144	0	0.0141085457912153	7.0523988555001	3.13132461560634e-07	0.841465630206382	1
ENSG00000134121.9	CHL1	3	196216	3_1	0	0.0262432577139097	10.5799727935111	8.737984498268e-07	1.24332363189449	1
ENSG00000134115.12	CNTN6	3	1092761	3_1	0	0.0164903865018795	6.14044776204247	3.18669023492014e-07	0.567874015748038	1
ENSG00000072756.16	TRNT1	3	3126942	3_3	0	0.0986955127521455	26.7319738129776	8.30304531917379e-06	-2.49965389373734	2
ENSG00000113851.14	CRBN	3	3136638	3_3	0	0.014312779649288	8.10362177475392	3.65016184920489e-07	0.876949768508549	1
ENSG00000175928.5	LRRN1	3	3801087	3_3	0	0.0356372067043621	16.8286384519436	1.88738982692552e-06	-1.66864439316535	1
ENSG00000170364.12	SETMAR	3	4303252	3_3	0	0.0288185178849362	14.7900970555007	1.34137942091646e-06	-1.67133953394807	2
ENSG00000144455.13	SUMF1	3	4467058	3_4	0	0.0230643259172963	12.6719722624547	9.19801161515492e-07	-1.66149632286486	1
ENSG00000150995.18	ITPR1	3	4492945	3_4	0	0.0484391791634077	19.8005576348283	3.01844432740053e-06	-2.25957890894199	1
ENSG00000134107.4	BHLHE40	3	4977455	3_4	0	0.0166072974451174	9.53561411016236	4.98375409434106e-07	-1.02509889050291	1
ENSG00000134108.12	ARL8B	3	5132114	3_4	0	0.0198896285703369	11.2569360834427	7.04621428966113e-07	-1.22656134903292	1
ENSG00000134109.10	EDEM1	3	5190141	3_4	0	0.0108494750801095	5.4802223430786	1.87118134609448e-07	0.39816784218661	1
ENSG00000071282.11	LMCD1	3	8501609	3_6	0	0	4.7489191823545	0	-0.192161572577678	1
ENSG00000182533.6	CAV3	3	8731098	3_7	0	0.0136520285220653	4.87867443337545	2.09608069494994e-07	-0.18027633648765	1
ENSG00000180914.10	OXTR	3	8769477	3_7	0	0.0146882346156869	5.57575577092176	2.57740292563017e-07	0.602698834989968	3
ENSG00000070950.9	RAD18	3	8961362	3_7	0	0.0260952636711453	11.0644725846954	9.08659936554017e-07	1.57153968540022	2
ENSG00000134077.15	THUMPD3	3	9362987	3_7	0	0.042578974034711	15.7672600580095	2.11280977299585e-06	-1.64900523662548	2
ENSG00000168137.15	SETD5	3	9397385	3_7	0	0.0159889800558332	6.38464215022011	3.21267131187967e-07	-0.601564247476375	1
ENSG00000163719.19	MTMR14	3	9649842	3_8	0	0.0275024428938528	11.0694941264882	9.580937771911e-07	1.2196356558754	1
ENSG00000144550.12	CPNE9	3	9703359	3_8	0	0.0946910591544493	23.0503870110169	6.86904196325821e-06	-2.32306063896082	1
ENSG00000114026.21	OGG1	3	9749660	3_8	0	0.0154610724814304	5.56651839145974	2.70852119311085e-07	0.506245441360687	1
ENSG00000134072.10	CAMK1	3	9769618	3_8	0	0.0173701041093715	6.67686355661193	3.64992463045053e-07	0.784115725672578	2
ENSG00000171148.13	TADA3	3	9793221	3_8	0	0.0182795793828628	7.16385679603314	4.12118459533315e-07	-0.853504251189465	1
ENSG00000241553.12	ARPC4	3	9794628	3_8	0	0.0141956887569474	4.7527061126336	2.12327576452816e-07	-0.0598288855690763	1
ENSG00000214021.15	TTLL3	3	9809721	3_8	0	0.0395207639357866	14.5511250940073	1.80980122937984e-06	-1.59752917908109	1
ENSG00000156990.14	RPUSD3	3	9843931	3_8	0	0.0167985389175737	6.35767797366047	3.36108124102093e-07	0.550899730769593	1
ENSG00000187288.10	CIDEC	3	9890653	3_8	0	0.0216300520254945	8.77122225169249	5.97071928697305e-07	-0.911823714305102	1
ENSG00000171135.13	JAGN1	3	9890428	3_8	0	0.0251611610195087	10.2175031685791	8.09066895906768e-07	-1.12869726138392	2
ENSG00000163701.18	IL17RE	3	9716401	3_8	0	0.0268542553716946	10.8410298163148	9.16204935829204e-07	1.17846493930314	2
ENSG00000163702.18	IL17RC	3	9917083	3_8	0	0.0144273371938691	4.9069450249288	2.22795465883753e-07	0.186329802345872	1
ENSG00000163703.17	CRELD1	3	9933125	3_8	0	0.0159183775531697	5.84442892646728	2.92785696589728e-07	-0.504331889870666	2
ENSG00000125037.12	EMC3	3	10010880	3_8	0	0.0143502384210003	4.85588542076864	2.19298934185217e-07	-0.167653718562577	1
ENSG00000144554.10	FANCD2	3	10025967	3_8	0	0.0144721060971954	4.93646957166886	2.24831509239124e-07	-0.180459455482962	1
ENSG00000254999.3	BRK1	3	10117289	3_8	0	0.014520568411053	4.96832825469451	2.27040258536035e-07	-0.264330051826859	1
ENSG00000157014.10	TATDN2	3	10272469	3_8	0	0.0311896022256192	12.2757364748962	1.20494262126846e-06	1.55874382985679	1
ENSG00000157087.17	ATP2B2	3	10707042	3_8	0	0.0141968265296275	4.75346971812709	2.12378711210835e-07	-0.117113943602232	2
ENSG00000157103.10	SLC6A1	3	10992869	3_9	0	0.00716771313165521	4.96822554143113	1.120703923612e-07	-0.101543405491661	1
ENSG00000196639.6	HRH1	3	11135354	3_9	0	0.0080549750962251	5.84933435687998	1.48278991213839e-07	0.0124604515780847	1
ENSG00000197548.12	ATG7	3	11271528	3_9	0	0.00807679865284061	13.627273678119	3.46383509524103e-07	-3.0050140199907	1
ENSG00000144559.10	TAMM41	3	11808893	3_9	0	0.009201253609191	7.23922143090393	2.09627297591337e-07	-0.73000136544177	2
ENSG00000157152.16	SYN2	3	12004293	3_9	0	0.00715706014395645	5.02337177953109	1.13145936641419e-07	0.174364008285256	1
ENSG00000157150.4	TIMP4	3	12159406	3_9	0	0.00976731052303936	7.7156735136674	2.37168939186854e-07	0.79093269771197	2
ENSG00000132170.19	PPARG	3	12287696	3_9	0	0.0128474864534682	10.3031589682318	4.16579162724269e-07	1.15140485861686	1
ENSG00000154743.17	TSEN2	3	12484699	3_9	0	0.00718170705973431	5.0614960286531	1.14397243659545e-07	-0.308809082567323	1
ENSG00000075975.15	MKRN2	3	12557101	3_9	0	0.0120408525826363	9.84180147435263	3.72941585944638e-07	1.42576266426707	2
ENSG00000225526.4	MKRN2OS	3	12561203	3_9	0	0.0069850167982275	4.78212397793708	1.05122882220513e-07	-0.137767792016036	1
ENSG00000144712.11	CAND2	3	12796583	3_9	0	0.00701107109152788	4.79392365776444	1.05775346878226e-07	0.120245342441124	3
ENSG00000144713.12	RPL32	3	12841494	3_9	0	0.00958553003804963	7.55229273936416	2.27826333922844e-07	0.702131546000491	2
ENSG00000154764.5	WNT7A	3	13787960	3_10	0	0.0250448646240042	17.7321325108725	1.39761846658014e-06	2.27095250128317	1
ENSG00000144711.13	IQSEC1	3	13072626	3_10	0	0.0262061847998766	18.1663824998848	1.49823944604073e-06	-1.89703700118681	2
ENSG00000132182.11	NUP210	3	13419788	3_10	0	0.0139770317648465	12.164114992006	5.35062411911458e-07	-1.27452651767316	1
ENSG00000163517.14	HDAC11	3	13496554	3_10	0	0.00692425819526343	5.48275160330142	1.19476034044429e-07	-0.436750627381727	1
ENSG00000163520.13	FBLN2	3	13548846	3_10	0	0.0195334705806552	15.3565176451567	9.44019857005674e-07	1.74072333251877	1
ENSG00000163528.12	CHCHD4	3	14123707	3_10	0	0.0383751447671035	21.827274546658	2.63607954769826e-06	2.42052275632219	1
ENSG00000170876.7	TMEM43	3	14124463	3_10	0	0.065964544801202	27.0684532102923	5.61930988906376e-06	2.53880478798853	1
ENSG00000154767.14	XPC	3	14179017	3_10	0	0.0294215142520032	19.275195896111	1.78473111516325e-06	-2.02835020149739	2
ENSG00000131389.16	SLC6A6	3	14482291	3_10	0	0.0357451222003905	21.1443600053437	2.37859391932142e-06	2.04529815379973	1
ENSG00000144596.12	GRIP2	3	14629129	3_10	0	0.00647068774434378	4.83917152245791	9.85440556630155e-08	0.145626883641751	1
ENSG00000154781.15	CCDC174	3	14660765	3_10	0	0.00643609587072969	4.78825761772492	9.69859862706035e-08	-0.0155955111528383	1
ENSG00000177463.15	NR2C2	3	14947241	3_11	0	0.010535317011369	4.94657499586207	1.64006545006257e-07	0.452250932021083	1
ENSG00000131368.7	MRPS25	3	15064685	3_11	0	0.0393728315708186	16.9679921289423	2.10250034991793e-06	-1.70116666991868	1
ENSG00000131381.12	RBSN	3	15099992	3_11	0	0.0157448462478259	8.02056506236317	3.97422420260932e-07	-0.39531382968646	1
ENSG00000131375.9	CAPN7	3	15197385	3_11	0	0.0113915743937368	5.46027060423116	1.95752307753902e-07	-0.408291280484155	1
ENSG00000206562.11	METTL6	3	15431907	3_11	0	0.0139336900642925	7.17143163173683	3.14471275495775e-07	0.888861791053136	1
ENSG00000206561.12	COLQ	3	15518642	3_11	0	0.0108894836173915	5.20647499384862	1.78426783454726e-07	-0.533898050330889	1
ENSG00000131373.14	HACL1	3	15586321	3_11	0	0.0105543504767912	4.81038936630924	1.59779374301684e-07	0.221697269481376	1
ENSG00000154814.13	OXNAD1	3	16265263	3_12	0	0.0122155948449755	5.97912829137492	2.29858974972987e-07	-0.674156583937555	2
ENSG00000182568.16	SATB1	3	18441823	3_13	0	0.0153453529070263	6.41326225693603	3.09716864675174e-07	0.720546118155044	2
ENSG00000183960.8	KCNH8	3	19148202	3_14	0	0.0115413316309647	5.78530472791877	2.10131486782538e-07	-0.510028482882224	1
ENSG00000144566.10	RAB5A	3	19946616	3_14	0	0.0217521748304105	11.8289579250905	8.0976340454609e-07	1.40951691811877	2
ENSG00000182247.9	UBE2E2	3	23202760	3_17	0	0.0210965161439577	12.4397961567059	8.25910485619344e-07	-2.1130066782507	2
ENSG00000170142.11	UBE2E1	3	23805720	3_18	0	0.0276817229244916	15.7445927218929	1.37161909302922e-06	-1.54619889402566	1
ENSG00000197885.10	NKIRAS1	3	23946351	3_18	0	0.00878032055215416	4.79368397945041	1.32461218317631e-07	0.380220599666111	2
ENSG00000077092.18	RARB	3	25174821	3_18	0	0.0105776642446582	6.56488504968873	2.1853745306238e-07	-0.722942285474445	1
ENSG00000077097.15	TOP2B	3	25664786	3_19	0	0.0130903012122904	4.76278331338724	1.96209231610332e-07	0.178623438706434	1
ENSG00000151093.7	OXSM	3	25782726	3_19	0	0.0199170601572385	8.76528847700299	5.49414886648218e-07	-1.07521345027949	1
ENSG00000179796.11	LRRC3B	3	26623087	3_19	0	0.0627492679535292	19.8052593745762	3.91109325888715e-06	-2.2366055282884	1
ENSG00000163491.16	NEK10	3	27369070	3_20	2	0.0207126550246267	19.5955196798139	1.27732534966128e-06	1.20842374498166	1
ENSG00000033867.16	SLC4A7	3	27484198	3_20	0	0.00920463558649287	12.1832099169944	3.52920836746916e-07	2.77656404340537	2
ENSG00000187118.12	CMC1	3	28241610	3_21	0	0.043371632229838	12.6416031922822	1.72550767087498e-06	1.42148082687196	1
ENSG00000163512.13	AZI2	3	28348860	3_21	0	0.0289923801523475	8.76961041798955	8.00153197210232e-07	1.24356522480585	1
ENSG00000144642.21	RBMS3	3	28575079	3_21	0	0.0319644453614288	9.7057345711525	9.76347811175106e-07	-1.19076212955637	1
ENSG00000197385.5	ZNF860	3	31981522	3_23	0	0.0136670810582499	5.61769475316079	2.41625564279139e-07	0.496602781994518	2
ENSG00000170293.8	CMTM8	3	32238447	3_23	0	0.0187550039255037	8.63547264354515	5.09697197606542e-07	-0.974413035948207	1
ENSG00000153551.13	CMTM7	3	32392093	3_24	0	0.0147974906346728	4.87147661788229	2.26859865273579e-07	0.223270074376764	1
ENSG00000144635.8	DYNC1LI1	3	32570942	3_24	0	0.0183066415109434	6.90108532426427	3.97589629297314e-07	0.800436747964339	1
ENSG00000182973.18	CNOT10	3	32684690	3_24	0	0.0145902042717979	4.73702996302885	2.17508622400405e-07	-0.0191404858044061	1
ENSG00000188167.8	TMPPE	3	33097052	3_24	0	0.0156965948627409	5.43376206303819	2.68420103866644e-07	-0.372801908644072	2
ENSG00000170266.15	GLB1	3	33097285	3_24	0	0.0179606407338959	6.71897932780134	3.79781761378655e-07	-0.835970332273657	1
ENSG00000170275.14	CRTAP	3	33113893	3_24	0	0.0918829562209963	22.4768918942347	6.4995036219907e-06	-2.26357938636851	2
ENSG00000173705.8	SUSD5	3	33218930	3_25	0	0.0107699359468209	5.22639753450327	1.77143219846872e-07	-0.817922171186507	2
ENSG00000153560.11	UBP1	3	33440884	3_25	0	0.0828264050604926	24.8346701189091	6.47345571357867e-06	-3.29752038694624	1
ENSG00000163539.16	CLASP2	3	33651615	3_25	0	0.0379762546856358	17.270590653358	2.06408841186353e-06	-2.31965040189958	1
ENSG00000170248.13	PDCD6IP	3	33797856	3_25	0	0.010230721832496	4.7376836279089	1.52539144519051e-07	-0.363771680798866	1
ENSG00000144681.10	STAC	3	36380068	3_26	0	0.0204990793905546	6.26722553152305	4.04313883473384e-07	0.631091209497012	2
ENSG00000163673.7	DCLK3	3	36764355	3_27	0	0.00846474731542302	4.9356784814875	1.31483069216949e-07	0.242251753652195	1
ENSG00000168016.13	TRANK1	3	36944858	3_27	0	0.00944016855427132	5.71400023277646	1.69757502081973e-07	-0.137424967309532	2
ENSG00000178567.7	EPM2AIP1	3	36993455	3_27	0	0.0112107063697441	8.31163406119253	2.93243480531459e-07	-1.61641874732074	1
ENSG00000076242.14	MLH1	3	36997973	3_27	0	0.00898423724190467	5.32723692416241	1.5062331353975e-07	0.237008103829924	1
ENSG00000093167.17	LRRFIP2	3	37183476	3_27	0	0.0281208338675136	17.7665497996354	1.57231756426183e-06	2.85362463324045	1
ENSG00000144674.16	GOLGA4	3	37243272	3_27	0	0.0277359546875673	17.0549630855892	1.48868521982425e-06	2.06621140572317	1
ENSG00000198590.11	C3orf35	3	37386585	3_27	0	0.0106284844080111	6.69401771157051	2.23906741927332e-07	0.469808520629286	1
ENSG00000136059.14	VILL	3	37989256	3_27	0	0.023166177967742	13.960718384734	1.01782034737022e-06	1.40207933330634	1
ENSG00000144671.10	SLC22A14	3	38281798	3_27	0	0.00830989971710372	4.79653551376435	1.25438953117532e-07	0.234813212538644	1
ENSG00000093217.9	XYLB	3	38346523	3_28	0	0.0147924685128287	8.4043019211574	3.91247227544033e-07	0.967779780221264	1
ENSG00000114742.13	WDR48	3	39051835	3_28	0	0.0114750343050893	5.98573267609294	2.16162464671603e-07	-0.532616052125675	2
ENSG00000168026.18	TTC21A	3	39115520	3_28	0	0.021975812117714	12.1819389409184	8.42500806898061e-07	1.3442785485052	1
ENSG00000144655.14	CSRNP1	3	39154473	3_28	0	0.0113776426114548	5.90459825836356	2.11422700415664e-07	0.549538116796823	1
ENSG00000168334.8	XIRP1	3	39192679	3_28	0	0.0463642784166166	19.3501962444286	2.82343538112142e-06	1.97024090433597	1
ENSG00000144659.10	SLC25A38	3	39383433	3_28	0	0.0211760671590934	11.8277023183856	7.88233094254984e-07	1.51460399991711	2
ENSG00000168028.13	RPSA	3	39407090	3_28	0	0.0309486253359749	15.4605020310975	1.50582301046254e-06	-1.77659734626684	1
ENSG00000114784.3	EIF1B	3	40309993	3_29	0	0.0113202237156621	4.80218580732441	1.71081458181769e-07	0.0411895851580419	1
ENSG00000168032.8	ENTPD3	3	40387447	3_29	0	0.0113557875939442	4.83203910342705	1.72685818916993e-07	-0.227673707583901	1
ENSG00000188846.13	RPL14	3	40457413	3_29	0	0.013251956509402	6.30225178559469	2.62835925193709e-07	0.59945290978806	1
ENSG00000177873.12	ZNF619	3	40477330	3_29	0	0.0122908429546346	5.58526672085347	2.16040195011729e-07	0.517371359214115	1
ENSG00000114857.17	NKTR	3	42598902	3_31	0	0.0127874939746738	6.89512490829937	2.77483110266122e-07	-0.797488562714351	1
ENSG00000093183.13	SEC22C	3	42602204	3_31	0	0.0366106454842612	16.9526444069777	1.95323191652852e-06	1.90180102363104	1
ENSG00000114853.13	ZBTB47	3	42653821	3_31	0	0.0389853446290646	17.5573383684739	2.15411572179753e-06	-1.93327428726532	1
ENSG00000157119.11	KLHL40	3	42685151	3_31	0	0.0108246209622717	5.30882650642834	1.808507042761e-07	-0.418369731966784	2
ENSG00000010282.14	HHATL	3	42702091	3_31	0	0.0102022251614283	4.74542331783508	1.52362762309351e-07	-0.133399441180871	3
ENSG00000244607.5	CCDC13	3	42769748	3_31	0	0.0102058557126965	4.74880805305179	1.52525695338966e-07	0.0961462473931968	2
ENSG00000181061.13	HIGD1A	3	42800848	3_31	0	0.0278637219268607	14.332125987376	1.25677842964362e-06	-1.62296478606573	1
ENSG00000144648.15	ACKR2	3	42804792	3_31	0	0.0102173421292012	4.75950792397395	1.53041411991308e-07	-0.168694908369566	2
ENSG00000144649.8	FAM198A	3	43047594	3_31	0	0.013289301857254	7.26171984054316	3.03704082289408e-07	0.920969496927677	1
ENSG00000144647.5	POMGNT2	3	43105337	3_31	0	0.011255384364616	5.68018224409994	2.01201666756081e-07	0.27073786290547	2
ENSG00000011198.7	ABHD5	3	43689274	3_31	0	0.0261355091974578	13.7188026311304	1.12838199470036e-06	-1.61573071392624	1
ENSG00000160746.12	ANO10	3	43691692	3_31	0	0.0136820052660137	7.53913463066682	3.24623701725139e-07	-0.879612922546675	1
ENSG00000179152.19	TCAIM	3	44335678	3_31	0	0.0142448017035082	7.92319403134941	3.5519404267135e-07	-1.18139401523909	2
ENSG00000225873.3	LINC00694	3	44439661	3_31	0	0.0101947133741331	4.73841604436324	1.52025760241183e-07	-0.062528236212691	1
ENSG00000185219.16	ZNF445	3	44479488	3_31	0	0.0102005149370583	4.74382762922676	1.52285996685352e-07	-0.333378438792215	1
ENSG00000196345.12	ZKSCAN7	3	44557611	3_31	0	0.0102003874160855	4.74370971560766	1.52280307686597e-07	-0.408895917762058	1
ENSG00000144792.9	ZNF660	3	44578138	3_31	0	0.0108258865379777	5.30994074181307	1.80909810716005e-07	-0.347520418881955	2
ENSG00000186448.14	ZNF197	3	44584405	3_31	0	0.0101940572562541	4.73780376500197	1.51996333167565e-07	-0.100496845127861	1
ENSG00000196653.11	ZNF502	3	44712685	3_31	0	0.010497906490036	5.01722334832776	1.65758232942371e-07	0.0265654790413942	2
ENSG00000186446.11	ZNF501	3	44721338	3_31	0	0.013710289652876	7.5587987901463	3.26143245531809e-07	0.664226738361604	2
ENSG00000163807.5	KIAA1143	3	44761331	3_31	0	0.0107887645382775	5.27725521457685	1.79179692209907e-07	-0.224780014056841	2
ENSG00000163808.16	KIF15	3	44761638	3_31	0	0.0986948667911479	26.5968533167261	8.26102234797354e-06	-2.63179462576728	1
ENSG00000169964.7	TMEM42	3	44861942	3_31	0	0.107847925780184	27.4749319860139	9.32518371332298e-06	-2.68123660028018	1
ENSG00000075914.12	EXOSC7	3	44975427	3_31	0	0.0102341462224815	4.77514135819872	1.5379663164846e-07	0.191718702390907	1
ENSG00000249992.1	TMEM158	3	45226648	3_32	0	0.0141113512123634	4.89451822236552	2.17363953407707e-07	0.279892077279977	1
ENSG00000011376.9	LARS2	3	45388191	3_32	0	0.0371392459450227	14.1515543167613	1.65404072419087e-06	-1.88653602795833	2
ENSG00000144791.9	LIMD1	3	45551240	3_32	0	0.0205845604517203	8.49641548031956	5.50409996656439e-07	1.08336875227081	1
ENSG00000163817.15	SLC6A20	3	45796686	3_32	0	0.0138814238366561	4.73799960463909	2.06984587605205e-07	-0.0854254173602174	2
ENSG00000163818.16	LZTFL1	3	45916197	3_32	0	0.0147241971711899	5.29963446509615	2.45576335150177e-07	0.228472600637333	2
ENSG00000163820.14	FYCO1	3	45995932	3_32	0	0.0144378961348365	5.11250692920979	2.32298709166723e-07	-0.378077804814698	1
ENSG00000163823.3	CCR1	3	46208517	3_32	0	0.0195342694024812	7.99621487833275	4.91575922359688e-07	-0.798240127833137	2
ENSG00000160791.13	CCR5	3	46370444	3_32	0	0.0178578440496789	7.13969103560353	4.01252192188606e-07	-0.84768526120348	2
ENSG00000121797.9	CCRL2	3	46406481	3_32	0	0.019022499546996	7.74273105724294	4.63522404214945e-07	-1.01705865714309	1
ENSG00000012223.12	LTF	3	46485538	3_32	0	0.0230567620255234	9.5804784054007	6.95175546756264e-07	0.977728311542233	1
ENSG00000241186.9	TDGF1	3	46576229	3_32	0	0.0144387269723141	5.11305653324144	2.32337050918258e-07	0.418674823868221	1
ENSG00000178038.16	ALS2CL	3	46693608	3_33	0	0.00816548188307298	5.3423361739207	1.37284658073336e-07	-0.324446890010653	2
ENSG00000181585.3	TMIE	3	46699809	3_33	0	0.034413537155726	19.4015668994005	2.10123725703476e-06	-2.29251053658793	1
ENSG00000188086.13	PRSS45	3	46744963	3_33	0	0.0105259629384568	7.86984685071198	2.60697634906013e-07	1.27332394892807	2
ENSG00000178055.11	PRSS42	3	46834226	3_33	0	0.129561465088472	30.9313512165168	1.26119928648514e-05	3.0286895926334	1
ENSG00000160801.13	PTH1R	3	46877309	3_33	0	0.0146103811971817	10.8930841676081	5.00865802166893e-07	1.30788265775909	2
ENSG00000160796.16	NBEAL2	3	46979634	3_33	0	0.00775108161912408	4.76982462530067	1.16351957739677e-07	0.0170909022242183	2
ENSG00000160799.11	CCDC12	3	46982458	3_33	0	0.00802427144838713	5.35690914920375	1.35278527217783e-07	0.829986677581483	1
ENSG00000181555.20	SETD2	3	47164415	3_33	0	0.00948665056156128	6.94086922944079	2.07221942046986e-07	-1.10784118887515	2
ENSG00000076201.14	PTPN23	3	47380662	3_33	0	0.00889469023639078	5.91107915659114	1.65465165066889e-07	-0.0568758413586133	1
ENSG00000114650.18	SCAP	3	47454974	3_33	0	0.00908629740342692	6.08662378571017	1.74049339739971e-07	-0.0965797644811348	2
ENSG00000163832.15	ELP6	3	47513447	3_33	0	0.0097849054643887	6.89866480352717	2.12437240547779e-07	-0.796264305472925	1
ENSG00000114646.9	CSPG5	3	47580841	3_33	0	0.0884826717251734	28.6992745355175	7.99168063179952e-06	3.33352613333819	1
ENSG00000229453.2	SPINK8	3	48327974	3_34	0	0.0128119667796182	23.3454326920028	9.41297066616793e-07	-4.88137590356087	1
ENSG00000173473.10	SMARCC1	3	47781387	3_34	0	0.00745336204458058	14.5761341792808	3.41903501603647e-07	3.18602232963615	1
ENSG00000132153.14	DHX30	3	47802110	3_34	0	0.00741803204034863	15.762493455823	3.67978629666599e-07	3.48138845441034	1
ENSG00000164045.11	CDC25A	3	48188134	3_34	0	0.0105774340273092	21.8874944376036	7.2859359264352e-07	4.76484843428241	1
ENSG00000164048.13	ZNF589	3	48234587	3_34	0	0.0128499696981561	22.6052939399512	9.14157940250271e-07	4.85800943871299	1
ENSG00000172113.8	NME6	3	48301597	3_34	0	0.0116628296608153	23.0619235361147	8.46463886693647e-07	-4.7777390881969	2
ENSG00000164049.14	FBXW12	3	48372047	3_34	0	0.00907760668632529	7.03948336445578	2.01104191473465e-07	1.08517656975659	1
ENSG00000232112.3	TMA7	3	48440024	3_34	0	0.0122331409019121	8.93944530327297	3.44157725724537e-07	-0.689461196844622	1
ENSG00000213689.11	TREX1	3	48447994	3_34	0	0.00963772847151978	7.44554817574411	2.25829325954799e-07	-0.967016966063975	1
ENSG00000114268.11	PFKFB4	3	48562511	3_34	0	0.00713350115161238	5.66949222072438	1.2727874168569e-07	0.781664769838207	1
ENSG00000145040.3	UCN2	3	48563473	3_34	0	0.00688806519359153	4.89808816599969	1.06177579546961e-07	-0.659466877283217	1
ENSG00000114270.17	COL7A1	3	48595323	3_34	0	0.0151573980116165	13.1153802069884	6.25625603048271e-07	-1.755011479617	1
ENSG00000225697.12	SLC26A6	3	48634401	3_34	0	0.00766226355929678	6.45436694951951	1.55639459064663e-07	-1.4296557386902	1
ENSG00000068745.14	IP6K2	3	48694528	3_34	0	0.0103719174686405	8.64433673219157	2.82162764772209e-07	1.05910510465912	1
ENSG00000114302.15	PRKAR2A	3	48845667	3_34	0	0.00693055148876298	4.93814445683855	1.07706163941505e-07	-0.586089606514475	2
ENSG00000221883.2	ARIH2OS	3	48919429	3_34	0	0.0155090191084214	17.9621951392053	8.76703448715449e-07	-3.69922947788487	1
ENSG00000178467.17	P4HTM	3	48995534	3_34	0	0.00881912813432917	10.6240390203967	2.94865718212804e-07	2.79154598771856	1
ENSG00000178252.17	WDR6	3	49007334	3_34	0	0.0145652551466605	17.2117615415463	7.88955287348391e-07	-3.64752779346565	1
ENSG00000198218.10	QRICH1	3	49088219	3_34	0	0.00822561457957094	9.60868977442042	2.48737635715197e-07	-2.6716767418339	1
ENSG00000172053.17	QARS	3	49106005	3_34	0	0.00751072982493839	7.9777281251509	1.88569020578248e-07	2.40008994964861	1
ENSG00000177352.9	CCDC71	3	49165349	3_34	0	0.0276859098327736	23.175443605145	2.01927667940159e-06	-3.89150670025693	1
ENSG00000185909.14	KLHDC8B	3	49171432	3_34	0	0.0537321197421924	27.8072340142809	4.70219612579073e-06	-3.55279114172064	2
ENSG00000173421.16	CCDC36	3	49199961	3_34	0	0.0250670915885894	22.0776434858936	1.7416690626117e-06	3.82409339196478	1
ENSG00000188315.7	C3orf62	3	49277527	3_34	0	0.0103900152808989	9.55428302518539	3.12408802500391e-07	1.79199055766764	1
ENSG00000164076.16	CAMKV	3	49870590	3_35	0	0.00695534112065455	13.3319902644465	2.91824934088858e-07	-1.9129895595528	1
ENSG00000114316.12	USP4	3	49340655	3_35	0	0.00889600850706596	25.628411993493	7.17506533723273e-07	0.313441030278388	2
ENSG00000233276.3	GPX1	3	49358927	3_35	0	0.00796294604936598	29.5496424164872	7.40516904084745e-07	-3.67505772056149	2
ENSG00000067560.10	RHOA	3	49413016	3_35	1	0.0631363939707588	41.9286058456941	8.3310390343423e-06	-4.03856303832585	1
ENSG00000145022.4	TCTA	3	49412205	3_35	0	0.00760973899003314	9.32131048309872	2.23231618866925e-07	1.82180222006584	2
ENSG00000145020.15	AMT	3	49420922	3_35	0	0.00774674409811083	25.944262502221	6.32513083765802e-07	3.43567287727555	2
ENSG00000145029.13	NICN1	3	49429438	3_35	0	0.00794859351173916	6.55344761597081	1.63934021915784e-07	-0.79740862454658	2
ENSG00000173531.15	MST1	3	49602173	3_35	0	0.0093670998357519	8.27982436895428	2.44081715687249e-07	0.856862457140151	2
ENSG00000164068.15	RNF123	3	49696796	3_35	0	0.0209116207932015	35.752444414569	2.3528942516144e-06	-4.14947478863413	1
ENSG00000164078.12	MST1R	3	49903379	3_35	0	0.00983111265225978	19.8297052991108	6.13518843686219e-07	-2.72486142554321	2
ENSG00000004534.14	RBM6	3	49940636	3_35	0	0.00744971778917258	15.2173565492329	3.56769739449392e-07	2.0340209490806	1
ENSG00000188338.14	SLC38A3	3	50204954	3_35	0	0.0104988680564553	11.8683556161824	3.92140774502884e-07	-0.278048573643963	1
ENSG00000012171.19	SEMA3B	3	50267802	3_35	0	0.0235984252391492	17.0352514711558	1.26514570476588e-06	1.88927555793696	1
ENSG00000179564.3	LSMEM2	3	50278688	3_35	0	0.0204701165727977	15.6969880600148	1.01121992305468e-06	1.7941906525052	1
ENSG00000243477.5	NAT6	3	50295266	3_35	0	0.0149652546800841	12.2080440713468	5.74962041936201e-07	-1.79230935082364	2
ENSG00000186792.16	HYAL3	3	50295266	3_35	0	0.02386383549128	17.9693931787852	1.34953027403796e-06	2.36645137704047	1
ENSG00000114395.10	CYB561D2	3	50350442	3_35	0	0.0165668884046847	21.6848773148067	1.13059455598885e-06	-2.04736954099458	1
ENSG00000007402.11	CACNA2D2	3	50504338	3_35	0	0.00671872972853549	5.88268280887456	1.24386021486843e-07	0.945194490860003	1
ENSG00000114735.9	HEMK1	3	50568446	3_35	0	0.00685008950837684	5.85680973093827	1.26260160030903e-07	0.930756948059957	2
ENSG00000114738.10	MAPKAPK3	3	50611291	3_35	0	0.00663225695176517	5.20675527829636	1.08676960449345e-07	-0.783822877319493	2
ENSG00000088538.12	DOCK3	3	50673652	3_35	0	0.00700456984821496	5.88111264913158	1.29643259679068e-07	0.896751657813177	1
ENSG00000259956.1	RBM15B	3	51391456	3_35	0	0.00665791943460747	4.8017357633426	1.00611069753987e-07	-0.144437334880974	1
ENSG00000164081.12	TEX264	3	51661078	3_35	0	0.0194011209768665	14.6858290083269	8.9667335497311e-07	-1.79281910962294	2
ENSG00000164082.14	GRM2	3	51702328	3_35	0	0.0202907750158831	15.2837629849362	9.75973224958372e-07	-1.93042111800675	2
ENSG00000114767.6	RRP9	3	51941929	3_36	0	0.0466319457362016	31.7100236666484	4.65360027857027e-06	-2.48356163548443	1
ENSG00000041880.14	PARP3	3	51940709	3_36	0	0.0536557880853186	33.0661389705352	5.58353237222106e-06	2.59143107503618	1
ENSG00000248487.8	ABHD14A	3	51972037	3_36	0	0.0333530584994314	28.4824141425651	2.98965748693016e-06	-2.37697365804487	1
ENSG00000114779.19	ABHD14B	3	51981220	3_36	0	0.00303696803031095	5.66604051217728	5.41537915932737e-08	0.550889009880364	1
ENSG00000243989.8	ACY1	3	51982820	3_36	0	0.00360806825798443	7.30070683683476	8.28988733385997e-08	-0.917599629568622	1
ENSG00000162244.10	RPL29	3	52005208	3_36	0	0.0031146966387966	5.90555578873328	5.78875946971347e-08	0.497820643909799	1
ENSG00000164087.7	POC1A	3	52154345	3_36	0	0.00486385993945571	10.1346721729807	1.55131409775101e-07	1.15352490051981	1
ENSG00000239732.3	TLR9	3	52226766	3_36	0	0.00283646783622848	5.01804153360496	4.47941281964322e-08	-0.239128479832051	2
ENSG00000247596.8	TWF2	3	52239094	3_36	0	0.0027867635064549	4.8506131759796	4.25408076145359e-08	-0.80829373168069	2
ENSG00000164088.17	PPM1M	3	52245935	3_36	0	0.00341990664596947	6.79252862371715	7.31062827948291e-08	-1.05177089280233	1
ENSG00000164091.11	WDR82	3	52288401	3_36	0	0.0116779056820516	18.452008507443	6.78137222487626e-07	-2.69574026561995	1
ENSG00000114841.17	DNAH1	3	52316196	3_36	0	0.00311446288133821	5.90498982322217	5.78777029371946e-08	0.920001126700573	1
ENSG00000010318.20	PHF7	3	52408338	3_36	0	0.00291994349040214	5.29292981262017	4.8638430834909e-08	0.503968458260557	2
ENSG00000010319.6	SEMA3G	3	52459396	3_36	0	0.00350392381845366	7.02338457842873	7.74479770845262e-08	1.1272134683401	1
ENSG00000114854.7	TNNC1	3	52454186	3_36	0	0.0028071247076541	4.91941081930934	4.34594046274292e-08	-0.317420987094547	1
ENSG00000010322.15	NISCH	3	52455611	3_36	0	0.00300644783327886	5.57007504435596	5.27015869141053e-08	-0.719281758775622	1
ENSG00000010327.10	STAB1	3	52495250	3_36	0	0.00275958619492833	4.75740584514876	4.13164633456821e-08	0.07095663598591	1
ENSG00000168273.7	SMIM4	3	52533601	3_36	0	0.00771213095771017	14.5093851940291	3.52153800525606e-07	-2.72235940978186	1
ENSG00000168268.10	NT5DC2	3	52533447	3_36	0	0.0104169795331226	17.3721784997955	5.69514869610208e-07	2.13034880459482	1
ENSG00000163938.16	GNL3	3	52681295	3_36	0	0.0204979528601059	23.8105203930513	1.53598986823567e-06	3.39307139846896	2
ENSG00000163939.18	PBRM1	3	52685800	3_36	0	0.00606732294878187	12.231582289465	2.33554762252513e-07	-2.41999756966903	1
ENSG00000016864.18	GLT8D1	3	52706166	3_36	0	0.0280465942076038	26.8054685508145	2.36598783646903e-06	3.48980236585059	1
ENSG00000114904.12	NEK4	3	52771077	3_36	0	0.0230380068658601	24.9242128632381	1.80707146745419e-06	3.39169625348922	1
ENSG00000055955.15	ITIH4	3	52830677	3_36	0	0.00973085192635503	16.7164148492533	5.11921038405831e-07	1.33420620708835	2
ENSG00000213533.11	TMEM110	3	52897955	3_36	0	0.00275454133436504	4.74005229453258	4.1090497593553e-08	-0.878739766639018	1
ENSG00000163935.13	SFMBT1	3	53046971	3_36	0	0.00385268102805103	7.92328643770308	9.60676980883095e-08	1.36903317523866	1
ENSG00000163933.9	RFT1	3	53088241	3_36	0	0.0113472084822414	18.1860544276136	6.49436202406644e-07	2.54328084477193	1
ENSG00000163932.13	PRKCD	3	53159532	3_36	0	0.0471268594982133	31.8138934964754	4.71839501280713e-06	-3.32158789735926	1
ENSG00000163931.15	TKT	3	53255618	3_36	0	0.0150505904481224	20.8761283392807	9.88809134666929e-07	2.5197461589433	1
ENSG00000157388.15	CACNA1D	3	53328538	3_36	0	0.00334498561300911	6.58291947844924	6.92981707453255e-08	1.40281932469171	1
ENSG00000272886.5	DCP1A	3	53346026	3_36	0	0.00638536723348493	12.7200259751386	2.55612949233455e-07	1.95105434769507	2
ENSG00000016391.10	CHDH	3	53823890	3_36	0	0.00329402700024717	6.43671451967035	6.67268120013505e-08	-0.670932880892484	2
ENSG00000056736.9	IL17RB	3	53845345	3_36	0	0.00971050853812616	16.7032879126937	5.10449655680154e-07	-1.59104128312678	1
ENSG00000113812.13	ACTR8	3	53881831	3_36	0	0.0446075664014918	31.282215200697	4.39152140256566e-06	2.80880007131829	2
ENSG00000113811.10	SELENOK	3	53891990	3_36	0	0.0035697369063189	7.199181302409	8.08776071756465e-08	0.902218247738042	1
ENSG00000157445.14	CACNA2D3	3	54123043	3_37	0	0.0149395482418975	5.12497560581587	2.40956275299867e-07	-0.238361552504046	1
ENSG00000180376.16	CCDC66	3	56557480	3_39	0	0.0124921300933644	6.49407015661599	2.55306838723926e-07	-1.05559566494106	1
ENSG00000163947.11	ARHGEF3	3	57017692	3_39	0	0.0570860453788843	21.0633321790872	3.78412966195826e-06	2.6001267631254	2
ENSG00000157500.10	APPL1	3	57226802	3_39	0	0.0450718904789015	18.7771345310839	2.66344704108402e-06	2.04741599183879	1
ENSG00000174844.14	DNAH12	3	57544429	3_39	0	0.0228757513623974	12.2655659826438	8.83022834450673e-07	-1.85598508892463	1
ENSG00000174840.8	PDE12	3	57555006	3_39	0	0.0122625638139049	6.31747126591405	2.43799903512722e-07	0.869485924915065	1
ENSG00000168374.10	ARF4	3	57597538	3_39	0	0.0125504912860148	6.53843585550549	2.58251925164399e-07	0.945892977170614	3
ENSG00000174839.12	DENND6A	3	57694551	3_39	0	0.0233436504637414	12.4590510772817	9.15298417826258e-07	-2.11244228129279	1
ENSG00000136068.14	FLNB	3	57951256	3_39	0	0.0129434527077533	6.83198679947561	2.78295467685717e-07	-0.806852377712937	4
ENSG00000163686.14	ABHD6	3	58237077	3_40	0	0.0529796068195034	24.9906645538797	4.1667314407455e-06	2.30469339871512	1
ENSG00000163684.11	RPP14	3	58305380	3_40	0	0.00644416441318418	4.8507715783339	9.83753771206171e-08	-0.0616027234859985	2
ENSG00000168297.15	PXK	3	58342238	3_40	0	0.0150464210026291	12.9172899773971	6.11664945879385e-07	-1.53185378058257	1
ENSG00000168291.12	PDHB	3	58431463	3_40	0	0.00755986971368783	6.36782472832738	1.51500611497431e-07	0.6911496381224	2
ENSG00000168306.12	ACOX2	3	58527394	3_40	0	0.021384248028784	16.2719159888745	1.09506941662301e-06	1.86988185825442	3
ENSG00000168309.16	FAM107A	3	58627651	3_40	0	0.0503611632733615	24.5001028595727	3.88304688634948e-06	2.29881054634263	1
ENSG00000189283.9	FHIT	3	61250788	3_41	0	0.0120049845676943	7.03441329781336	2.65765413127869e-07	-0.778463895071961	1
ENSG00000144724.19	PTPRG	3	61561600	3_41	0	0.0144191866050929	8.77965819955162	3.98407352569185e-07	0.968583688839327	1
ENSG00000163632.12	C3orf49	3	63819161	3_43	0	0.0969877821912476	27.3013212166712	8.3331589710776e-06	-2.76525368893824	1
ENSG00000163634.11	THOC7	3	63846536	3_43	0	0.00958308647986594	5.02672886112643	1.5160022340242e-07	-0.446802327864572	1
ENSG00000163636.10	PSMD6	3	64023642	3_43	0	0.0449598242682652	19.8084488687177	2.80274797536605e-06	-1.81946802112704	1
ENSG00000163638.13	ADAMTS9	3	64688923	3_43	0	0.00960788369307819	5.05131096785638	1.52735790192206e-07	-0.255902685657533	1
ENSG00000144741.17	SLC25A26	3	66236632	3_45	0	7.7715611723761e-16	397.934871983489	9.73260824487288e-19	2.71528103559593	1
ENSG00000144749.13	LRIG1	3	66501565	3_45	0	0	10.4188448175353	0	-0.970715848840832	1
ENSG00000172340.14	SUCLG2	3	67367296	3_45	0	0	4.77187059492557	0	-0.107760453427489	3
ENSG00000183662.10	FAM19A1	3	67987339	3_45	0	0	13.6479715548752	0	1.37038170293671	1
ENSG00000144747.15	TMF1	3	69052218	3_46	0	0.019440382176336	8.50458671791116	5.2031576643562e-07	-0.914977300780368	1
ENSG00000144746.6	ARL6IP5	3	69088068	3_46	0	0.0326406935476785	13.4652084835705	1.38318870468295e-06	1.6806399788887	2
ENSG00000114541.14	FRMD4B	3	69542649	3_47	0	0.027292824361746	10.8339586510165	9.30560529858356e-07	1.55884773662532	1
ENSG00000187098.14	MITF	3	69739170	3_47	0	0.0276983781373089	10.9752434122379	9.56703746235055e-07	1.69461655357776	2
ENSG00000163412.12	EIF4E3	3	71706777	3_48	0	0.00547878655350165	5.68262851408285	9.79811699978669e-08	0.557874383507186	1
ENSG00000170837.2	GPR27	3	71752384	3_48	0	0.118985233035287	34.9302876053354	1.30798932844604e-05	2.94532075461118	2
ENSG00000163421.8	PROK2	3	71785567	3_48	0	0.00626373809972258	6.90487781415019	1.36112672817405e-07	0.786610227520267	1
ENSG00000144736.13	SHQ1	3	72862051	3_49	0	0.0129092041136961	6.50682520981516	2.6434894530249e-07	-0.712718653340115	1
ENSG00000172986.12	GXYLT2	3	72887991	3_49	0	0.0153970170980574	8.18596293709259	3.966571980415e-07	-0.751317901203323	3
ENSG00000163605.14	PPP4R2	3	72996500	3_49	0	0.0224914379581559	11.8036185618867	8.35490204895649e-07	-1.64804758979107	2
ENSG00000113805.8	CNTN3	3	74520712	3_50	0	0	50.3700782038576	0	-0.996443003407958	1
ENSG00000227124.8	ZNF717	3	75785558	3_51	0	0.0181295677236687	7.86057091496974	4.4848767521304e-07	-0.930233400111023	1
ENSG00000185008.17	ROBO2	3	75906907	3_51	0	0.0140578509602585	5.43509860693208	2.40455843736223e-07	0.301561695980742	1
ENSG00000114480.12	GBE1	3	81762506	3_54	0	0	288.851627517978	0	0.222944692441653	1
ENSG00000175161.13	CADM2	3	84974870	3_56	0	0.0969229822956714	25.4303160723653	7.75688763778014e-06	3.66716371641477	1
ENSG00000064835.10	POU1F1	3	87272380	3_57	0	0.0458011437633911	19.8902534398534	2.86698627645603e-06	2.52420202528658	1
ENSG00000206538.8	VGLL3	3	86991242	3_57	0	0.00986247758761505	4.98251463784085	1.54647743051761e-07	0.549207781427041	1
ENSG00000083937.8	CHMP2B	3	87227121	3_57	0	0.0127610546937338	7.41917633097256	2.97955383541973e-07	-0.829189426607291	1
ENSG00000179097.5	HTR1F	3	87991532	3_58	0	0.0158353208713243	13.057418649585	6.50718524605174e-07	-1.72282822428744	1
ENSG00000175105.6	ZNF654	3	88058839	3_58	1	0.0664199928762733	18.9091949016374	3.95258152741687e-06	-3.34704173791975	2
ENSG00000163320.10	CGGBP1	3	88150148	3_58	0	0.0112595827420331	11.4082145074588	4.04248995089266e-07	2.18916594873343	2
ENSG00000179021.9	C3orf38	3	88150148	3_58	1	0.108653088123567	18.8778455474475	6.45510746001592e-06	3.44434876400762	1
ENSG00000044524.10	EPHA3	3	89107369	3_59	0	0.0187942004490226	13.1199176306132	7.76003958484898e-07	1.81857900049289	1
ENSG00000184500.14	PROS1	3	93974610	3_59	0	0.00800469181459862	4.99225983508722	1.25762386746578e-07	-0.0442084912790041	1
ENSG00000178750.2	STX19	3	94032097	3_59	0	0.0117132969593611	8.61298786907222	3.17498708490901e-07	-0.824683323815985	1
ENSG00000178700.7	DHFR2	3	94073881	3_59	0	0.00887546439212927	5.97384924940336	1.66860798910565e-07	0.472674754842505	1
ENSG00000178694.9	NSUN3	3	94062771	3_59	0	0.00844663973075976	5.50310604329168	1.46285346991231e-07	-0.595418951187702	1
ENSG00000113966.9	ARL6	3	97768942	3_61	0	0.0115829777617171	5.69758014313388	2.0769193808267e-07	0.526021384296774	1
ENSG00000080200.9	CRYBG3	3	97822174	3_61	0	0.0252000164025423	13.1141844097769	1.04004249272186e-06	1.56664149901782	1
ENSG00000231861.2	OR5K2	3	98506816	3_62	0	0.0153305476400917	5.03507120338288	2.42925026765092e-07	-0.0721990906304251	1
ENSG00000080822.16	CLDND1	3	98523270	3_62	0	0.0158725432332911	5.36633983864578	2.68061019195471e-07	-0.443824019857709	1
ENSG00000057019.15	DCBLD2	3	98901528	3_62	0	0.0271472082637828	10.4945694922419	8.96600085741272e-07	-1.99708990533099	1
ENSG00000144810.15	COL8A1	3	99638508	3_62	0	0.0185264472299236	6.84173055714631	3.98902799424482e-07	-1.34319150034056	1
ENSG00000114021.11	NIT2	3	100334239	3_63	0	0.0305578257736511	14.9209624703015	1.43492189411513e-06	1.9949588072628	2
ENSG00000154174.7	TOMM70	3	100401425	3_63	0	0.0113894518559869	5.49687579842346	1.97027896625955e-07	-0.387663290184045	1
ENSG00000206535.7	LNP1	3	100402006	3_63	0	0.0105261678180566	4.74680607182045	1.5724641487362e-07	0.0850522562776543	1
ENSG00000181458.10	TMEM45A	3	100492450	3_63	0	0.0113222853932896	5.44061526735799	1.93861285057358e-07	-0.91972424603541	2
ENSG00000114354.13	TFG	3	100661012	3_63	0	0.0705642768562174	23.007721971379	5.10937159884459e-06	2.71887768088038	1
ENSG00000154175.16	ABI3BP	3	100992739	3_64	0	0.0093145112484545	4.75253426135678	1.39313852338832e-07	0.250874816673348	1
ENSG00000081148.11	IMPG2	3	101320263	3_64	0	0.00948216742704922	4.9221830160659	1.4688395256996e-07	-0.165780822639407	2
ENSG00000066422.4	ZBTB11	3	101677685	3_64	0	0.0110447975072113	6.37339072222719	2.21532411744112e-07	0.757379096858547	1
ENSG00000144815.15	NXPE3	3	101779081	3_64	0	0.0319153876414919	16.5070013515459	1.65797235261623e-06	2.07356205505236	2
ENSG00000114455.13	HHLA2	3	108296400	3_67	0	0.0100469141706271	6.74376493424559	2.13227929408442e-07	0.889223393209777	1
ENSG00000121570.12	DPPA4	3	109320184	3_67	0	0.0236351451693757	14.9006934088623	1.10834183627215e-06	1.72514178307701	1
ENSG00000114446.4	IFT57	3	108222767	3_67	0	0.0152727339470303	10.7314650895942	5.15804084843042e-07	-1.46107365484432	2
ENSG00000144821.9	MYH15	3	108530804	3_67	0	0.00833336516718308	4.96560228675841	1.30227084885028e-07	0.151074594356131	1
ENSG00000163507.13	KIAA1524	3	108585988	3_67	0	0.0274120853204177	16.3198231483644	1.40788277899599e-06	1.84613103961757	1
ENSG00000198919.12	DZIP3	3	108593980	3_67	0	0.0298085014172929	17.123102422592	1.60631816698542e-06	-2.0297577965109	1
ENSG00000177707.10	NECTIN3	3	111070094	3_69	0	0.017776079231273	10.7951233817191	6.03910473337256e-07	1.37347986980803	1
ENSG00000177494.5	ZBED2	3	111595007	3_69	0	0.0111555689225509	6.3556799069987	2.23132439724428e-07	-0.590141445910353	1
ENSG00000240891.7	PLCXD2	3	111674240	3_69	0	0.0155156147871882	9.49793434345486	4.63774777176844e-07	-1.09003781692109	1
ENSG00000144824.20	PHLDB2	3	111732536	3_69	0	0.0101109304504354	5.42018460852387	1.7247024303488e-07	-0.423980728695256	2
ENSG00000144827.8	ABHD10	3	111978835	3_69	0	0.00970337584638803	5.02883658985678	1.53567512923358e-07	0.238767593657436	1
ENSG00000091972.18	CD200	3	112332846	3_69	0	0.00999506033703035	5.31054423441855	1.67044978333812e-07	-0.379402661214844	1
ENSG00000144848.10	ATG3	3	112561859	3_69	0	0.00959191657067282	4.91895637547121	1.48486625402982e-07	-0.191843780974712	2
ENSG00000138459.8	SLC35A5	3	112561371	3_69	0	0.00943003498532169	4.75708175136734	1.41176656606776e-07	-0.0429617106410133	2
ENSG00000091986.15	CCDC80	3	112649146	3_69	0	0.0125514692957659	7.47799543757422	2.9538520405279e-07	-0.789708784105966	1
ENSG00000163606.10	CD200R1	3	112975136	3_69	0	0.0145573776773723	8.89029990430007	4.0729448998912e-07	1.11647267169065	2
ENSG00000163607.15	GTPBP8	3	112991286	3_69	0	0.00984177783591356	5.16354113894703	1.59930086595658e-07	0.255209558101799	1
ENSG00000163608.14	NEPRO	3	113020325	3_69	0	0.00989437352673972	5.2142374898016	1.62363379788222e-07	-0.396565587387165	2
ENSG00000144857.14	BOC	3	113230234	3_70	0	0.0116582659810183	4.73875674655661	1.73863071969832e-07	-0.0832635787281054	1
ENSG00000206530.10	CFAP44	3	113440894	3_70	0	0.0116650151664121	4.74426487208663	1.74165932407984e-07	0.0557264373739408	2
ENSG00000163611.11	SPICE1	3	113515462	3_70	0	0.014159937708989	6.59010170083551	2.93671927276237e-07	-0.825723934802346	1
ENSG00000072858.10	SIDT1	3	113532232	3_70	0	0.0189842536491877	9.38630941473822	5.60786264717829e-07	-1.10954779711004	1
ENSG00000121579.12	NAA50	3	113746012	3_70	0	0.0590291562132814	20.2882557296924	3.76894898809461e-06	-2.8657778120309	1
ENSG00000184307.14	ZDHHC23	3	113951951	3_70	0	0.0122219516820867	5.1882527277225	1.99558696830501e-07	-0.438048369864336	1
ENSG00000151576.10	QTRT2	3	114006229	3_70	0	0.0117848705158221	4.84157703845219	1.79564564066972e-07	-0.36359077918777	1
ENSG00000163617.10	CCDC191	3	114056663	3_70	0	0.0124711432372633	5.38044824166846	2.11170719180652e-07	-0.425371026323087	2
ENSG00000144847.12	IGSF11	3	119146150	3_74	0	0.0786872732659978	27.0399831924285	6.69606848873849e-06	2.86022245704361	1
ENSG00000121578.12	B4GALT4	3	119240632	3_74	0	0.0110944521973573	8.21445055928427	2.86809384169937e-07	0.920673720280125	2
ENSG00000163389.10	POGLUT1	3	119464857	3_74	0	0.01729015997993	12.4417550146051	6.77001500008241e-07	1.44946872236672	3
ENSG00000113845.9	TIMMDC1	3	119498262	3_74	0	0.0605147526298584	24.4794140160325	4.66198909755375e-06	-2.21282488447884	2
[truncated: 7,978 more rows]
