# Supplementary material for: Adjusting for genetic confounders in transcriptome-wide association studies improves discovery of risk genes of complex traits
Source: Nat Genet. 2024 Jan 26;56(2):336–47. doi: 10.1038/s41588-023-01648-9 (PMC10864181; doi:10.1038/s41588-023-01648-9)
Supplement: Supplementary file 5 — cTWAS results of all analyzed genes across all tissues for IBD, SCZ, and SBP. Results are stored separately for each combination of traits and tissues. Column legends for each set of results are the same as in Supplementary Table 1. [file 41588_2023_1648_MOESM5_ESM.zip › SBP_Brain_Spinal_cord_cervical_c-1.csv]

id	genename	chrom	pos	region_tag	cs_index	PIP	tau2	PVE	z	num_eqtl
ENSG00000188976.10	NOC2L	1	959139	1_1	0	0.0755225513541952	23.1355790515475	5.49877564729174e-06	2.25612452569632	1
ENSG00000187583.10	PLEKHN1	1	966689	1_1	0	0.0125972742264889	6.61225055506553	2.62140943926477e-07	0.597500036560511	2
ENSG00000188290.10	HES4	1	1000018	1_1	0	0.0104058521558615	4.9640304479661	1.62562759048604e-07	-0.208235788596389	2
ENSG00000131591.17	C1orf159	1	1116489	1_1	0	0.0120242110650718	6.19836773110639	2.34554031916997e-07	-0.573149863811374	2
ENSG00000186827.10	TNFRSF4	1	1214801	1_1	0	0.01477088789729	9.03345005833886	4.19922575758263e-07	1.00969517608778	1
ENSG00000184163.3	C1QTNF12	1	1246946	1_1	0	0.015407905915523	11.271934492903	5.46576616352864e-07	-2.13869253556378	1
ENSG00000162572.20	SCNN1D	1	1280332	1_1	0	0.0120609796592457	14.0154089267444	5.31982483246394e-07	3.26168474415797	1
ENSG00000131584.18	ACAP3	1	1306366	1_1	0	0.0100851408202085	10.469625640059	3.32293689189941e-07	-2.66869914252338	1
ENSG00000107404.19	DVL1	1	1351517	1_1	1	0.393376437903533	27.8131685692784	3.44324388633762e-05	-5.3192494137309	1
ENSG00000162576.16	MXRA8	1	1361679	1_1	0	0.0756541176132698	25.648495684601	6.10665580646112e-06	-3.47793876905567	2
ENSG00000235098.8	ANKRD65	1	1421658	1_1	0	0.0102976978221855	7.96919384393538	2.58263782961874e-07	-1.975667666325	1
ENSG00000160072.19	ATAD3B	1	1524911	1_1	0	0.016546167734605	12.1167107266973	6.30944466712051e-07	-2.27592802563538	1
ENSG00000189409.13	MMP23B	1	1631827	1_1	0	0.017084951282193	10.0103424504618	5.38234650340227e-07	1.43652374804646	1
ENSG00000189339.11	SLC35E2B	1	1659060	1_1	0	0.187161803367358	32.0117835943936	1.88554137682997e-05	-3.09972678087647	2
ENSG00000008130.15	NADK	1	1780791	1_1	0	0.0135481820753158	9.33795026026884	3.98145264375475e-07	-1.89203761325555	2
ENSG00000169885.9	CALML6	1	1914634	1_1	2	0.214567605885178	27.2020485570172	1.83685443269055e-05	5.10012092974528	1
ENSG00000205116.3	TMEM88B	1	1426253	1_1	0	0.0238832936213792	11.2991503349763	8.49276248677732e-07	1.3057480205586	1
ENSG00000187730.8	GABRD	1	2019112	1_2	0	0.0358719456203428	20.6334229514945	2.32935234828686e-06	-2.23742275113607	1
ENSG00000067606.16	PRKCZ	1	2050574	1_2	0	0.00652676491674986	4.85876068907547	9.98004393472345e-08	-0.20824443591715	1
ENSG00000162585.16	FAAP20	1	2212668	1_2	0	0.010425914728753	9.2938227374218	3.04942198570295e-07	1.02628531183963	1
ENSG00000157933.9	SKI	1	2228951	1_2	0	0.0714859479104564	26.7086785927545	6.00872123289957e-06	2.65195375863267	1
ENSG00000116151.13	MORN1	1	2391287	1_2	0	0.00643764364436805	4.73457044931195	9.59216166022327e-08	-0.17268584364208	1
ENSG00000157911.9	PEX10	1	2409065	1_2	0	0.0127350429165578	11.193982737699	4.48635896233577e-07	1.37942144978006	2
ENSG00000149527.17	PLCH2	1	2469925	1_2	0	0.00665670442206923	5.07796468884956	1.0637949482737e-07	-0.422344113113354	1
ENSG00000157870.14	FAM213B	1	2586971	1_2	0	0.00651319820835994	4.88728406582917	1.00177652590698e-07	-0.338641713684076	2
ENSG00000142606.15	MMEL1	1	2632557	1_2	0	0.00720324476703982	5.81419525091711	1.31803443908547e-07	0.629825365279925	2
ENSG00000142611.16	PRDM16	1	3425232	1_2	0	0.00637539516794861	13.8307217294925	2.77498682891319e-07	-3.18451749470291	1
ENSG00000116213.15	WRAP73	1	3654319	1_2	0	0.0110872676552288	9.75009642645725	3.40206350649941e-07	-1.11301503453866	1
ENSG00000078900.14	TP73	1	3676034	1_3	0	0.0277763771965862	8.05904381197657	7.04479064827744e-07	-0.92463020975873	1
ENSG00000235169.7	SMIM1	1	3772844	1_3	0	0.0510919910344737	13.7852214940125	2.21653987984517e-06	-1.53001397876646	2
ENSG00000130764.9	LRRC47	1	3780573	1_3	0	0.0253118641507842	7.19031950886705	5.72771359634107e-07	0.717360839463528	1
ENSG00000116198.12	CEP104	1	3856982	1_3	0	0.0285749803902664	8.32425247969987	7.48583342368783e-07	-0.967631287896878	2
ENSG00000169598.15	DFFB	1	3856982	1_3	0	0.0232313725801232	6.38913495788799	4.67117250046846e-07	-0.602309282376709	2
ENSG00000198912.10	C1orf174	1	3891607	1_3	0	0.0203568795948643	5.15658232932381	3.30355953344568e-07	-0.333462127000362	2
ENSG00000196581.10	AJAP1	1	4654467	1_4	0	0.0152553032000128	5.04791157907946	2.42349181019633e-07	-0.360285924120188	1
ENSG00000069424.14	KCNAB2	1	5991653	1_5	0	0.0294255440378322	10.6252911206518	9.839529062908e-07	-1.3849434454434	1
ENSG00000131697.17	NPHP4	1	5992498	1_5	0	0.026540198184298	9.64014448515313	8.05186858894716e-07	1.28140741949377	1
ENSG00000116254.17	CHD5	1	6284093	1_5	0	0.0163709028935455	4.93133657347811	2.54065825071595e-07	0.0384296403402017	1
ENSG00000158286.12	RNF207	1	6205436	1_5	0	0.0159040386883721	4.71888547494145	2.36186915536755e-07	-0.155874183901011	1
ENSG00000116251.9	RPL22	1	6208961	1_5	0	0.016799831057714	5.18020326023639	2.73880233188538e-07	-0.311583407714358	1
ENSG00000116237.15	ICMT	1	6236734	1_5	0	0.0170102627346308	5.32434901837187	2.85027334646862e-07	-0.388777988788489	1
ENSG00000097021.19	ACOT7	1	6394534	1_5	0	0.0397752893522331	12.431016664027	1.55606942714838e-06	-1.43272669917144	1
ENSG00000187017.15	ESPN	1	6424625	1_5	0	0.0338931626855917	12.238197823706	1.30538476248079e-06	-1.74664919745629	2
ENSG00000215788.9	TNFRSF25	1	6465275	1_5	0	0.0280789449746004	9.55410593367589	8.44266995201283e-07	1.27254641547329	1
ENSG00000162408.10	NOL9	1	6554687	1_5	0	0.0157721799482614	5.22966246281878	2.59581869723892e-07	0.728803745158762	1
ENSG00000204859.12	ZBTB48	1	6579883	1_5	0	0.0512177131181811	14.3453402627284	2.31227780660233e-06	-1.13413025279148	1
ENSG00000007923.15	DNAJC11	1	6701642	1_5	1	0.0408345572905638	16.0336607287473	2.06048527353076e-06	-3.67467606462821	1
ENSG00000049245.12	VAMP3	1	7771004	1_6	0	0.0133714331166149	5.10539170840697	2.14840422978418e-07	0.166661178803326	2
ENSG00000116288.12	PARK7	1	7954508	1_6	0	0.0128690778570495	4.87443243655958	1.9741514043887e-07	0.129831577040027	1
ENSG00000116285.12	ERRFI1	1	8026467	1_6	0	0.0214204160518421	10.0795773726447	6.79483943392634e-07	1.51213726227584	1
ENSG00000180758.11	GPR157	1	9130195	1_6	0	0.0132242809046859	5.10928490082913	2.12638137523476e-07	-0.316068464592569	1
ENSG00000049239.12	H6PD	1	9240549	1_6	0	0.012557448919014	4.64645337749522	1.83625071415234e-07	-0.00182297680354569	2
ENSG00000171621.13	SPSB1	1	9226316	1_6	0	0.0484198077517447	16.9359136182929	2.58071867387318e-06	1.71018696420773	2
ENSG00000171612.6	SLC25A33	1	9539060	1_7	0	0.0111357493605284	5.04435699907949	1.76780450369709e-07	0.166558111837109	1
ENSG00000171603.16	CLSTN1	1	9824341	1_7	0	0.0210849804737555	10.716180006525	7.11086079768716e-07	1.45900586070764	1
ENSG00000162441.11	LZIC	1	9943171	1_7	0	0.0120124195418864	6.00163700576639	2.2688677924236e-07	1.01813736976702	1
ENSG00000173614.13	NMNAT1	1	9943262	1_7	0	0.0106527534539985	4.76557315326031	1.59766598905683e-07	-0.00368988721892562	1
ENSG00000162444.11	RBP7	1	9997612	1_7	0	0.010637516818192	4.80164596180077	1.60745701623455e-07	0.187971933054064	1
ENSG00000130939.18	UBE4B	1	10033012	1_7	0	0.0165394440408989	8.44434841286785	4.39537592088475e-07	0.833399403506551	2
ENSG00000054523.17	KIF1B	1	10210369	1_7	0	0.0402677285747438	16.3029891009819	2.06601440131468e-06	-2.68616502325058	2
ENSG00000142657.20	PGD	1	10398382	1_7	0	0.0125048862821238	6.02972662684874	2.37293773740181e-07	-0.388932291671379	2
ENSG00000175279.21	CENPS	1	10429947	1_7	0	0.0115047043168052	5.35415668757633	1.93854332459736e-07	-0.228335127265132	2
ENSG00000241563.3	CORT	1	10465803	1_7	0	0.0128226748090363	6.1547486633548	2.48369306575368e-07	-0.0903032495682805	1
ENSG00000160049.11	DFFA	1	10475753	1_7	0	0.0121131342395769	6.093323236429	2.32284227194615e-07	-0.410993862486826	1
ENSG00000204624.7	DISP3	1	11478999	1_8	0	0.0211389575734356	5.4660220744272	3.63633530110649e-07	-0.425609156276742	1
ENSG00000175262.14	C1orf127	1	10957552	1_8	0	0.0838789490028763	18.4567516925467	4.87211155163389e-06	-2.14582137419883	1
ENSG00000120948.16	TARDBP	1	11012060	1_8	0	0.0222748705477532	5.95443739204193	4.17411966780702e-07	0.981486759930265	2
ENSG00000116649.9	SRM	1	11060199	1_8	0	0.0199033753072404	4.90428678463441	3.07193176132851e-07	-0.262685478623496	2
ENSG00000171824.13	EXOSC10	1	11100055	1_8	0	0.0605045982425467	15.3435132104542	2.9216094917066e-06	-1.71406472286325	1
ENSG00000198793.12	MTOR	1	11262508	1_8	0	0.0522860502645826	13.9612820246215	2.29731268118536e-06	1.99078325531412	1
ENSG00000116663.10	FBXO6	1	11663828	1_8	0	0.024382184990094	6.79848683658143	5.2166759097367e-07	-0.769545086328776	1
ENSG00000116670.14	MAD2L2	1	11691235	1_8	0	0.0295869887101768	8.60780098735199	8.01497103521064e-07	-1.00011273437719	2
ENSG00000162490.6	DRAXIN	1	11691322	1_8	0	0.0218540161524812	5.77642149427031	3.97282201449307e-07	-0.580069799176706	1
ENSG00000162493.16	PDPN	1	13577220	1_10	0	0.021923922950567	5.27527428344524	3.639756130005e-07	0.413797571689508	1
ENSG00000058453.16	CROCC	1	16963416	1_12	0	0.0290364800518036	7.2346578835505	6.61105758912044e-07	-0.810595038377356	1
ENSG00000159363.17	ATP13A2	1	17011965	1_12	0	0.0220169666305196	4.6484134539068	3.22085524964357e-07	0.127184357983101	1
ENSG00000142623.9	PADI1	1	17233884	1_12	0	0.0744958997038468	16.1250605959868	3.780443037309e-06	-1.8422235402908	1
ENSG00000159423.16	ALDH4A1	1	18902530	1_13	0	0.0148990017599301	6.53532910553219	3.06431641600252e-07	-0.712084483379592	1
ENSG00000169991.10	IFFO2	1	18956450	1_13	0	0.0142563087968115	6.12506115180993	2.74806180817728e-07	0.634510395333776	2
ENSG00000127463.13	EMC1	1	19276485	1_13	0	0.0186374024062475	8.62010844609885	5.05600023588805e-07	-1.03973900977178	1
ENSG00000053372.4	MRTO4	1	19251533	1_13	0	0.0274477557488304	12.2339402555361	1.05677412079703e-06	1.63692751193028	2
ENSG00000053371.12	AKR7A2	1	19319817	1_13	0	0.0125068750964957	4.90755374177657	1.93162514642584e-07	-0.451171426383824	1
ENSG00000173436.13	MINOS1	1	19596564	1_13	0	0.0173159325434132	7.93490414192502	4.32410811067756e-07	0.90796248450349	2
ENSG00000158747.13	NBL1	1	19640599	1_13	0	0.0121753119814682	4.65779570221144	1.78471760608414e-07	-0.0851076758131924	1
ENSG00000169914.5	OTUD3	1	19885299	1_13	0	0.0244979111150461	11.1711768801208	8.61265312976886e-07	-1.33564854006174	3
ENSG00000158816.15	VWA5B1	1	20289228	1_14	0	0.0296382216275963	7.82684050849798	7.3004158447954e-07	1.04864870990676	1
ENSG00000162543.5	UBXN10	1	20186547	1_14	0	0.0326663341102933	8.73810334732051	8.98310653630935e-07	1.04783442982467	1
ENSG00000162545.5	CAMK2N1	1	20480580	1_14	0	0.0248186427427789	6.16709180179998	4.81689760603468e-07	0.777861290234448	1
ENSG00000090432.6	MUL1	1	20339045	1_14	0	0.0224475586673965	5.22930353986328	3.69421307051068e-07	0.47591687417816	2
ENSG00000244038.9	DDOST	1	20659303	1_14	0	0.0501041583873449	12.7612498570512	2.01222229793543e-06	1.67497205237038	1
ENSG00000189410.11	SH2D5	1	20733213	1_14	0	0.0236398377023994	5.71254939067899	4.24994619934263e-07	-0.565936906685778	2
ENSG00000075151.20	EIF4G3	1	21169081	1_14	0	0.024389304766346	6.00421594275833	4.60855418062043e-07	1.41243175276559	1
ENSG00000070886.11	EPHA8	1	22564006	1_15	0	0.0133707815061056	4.73554424960303	1.99267129521381e-07	-0.229909704394097	1
ENSG00000142794.18	NBPF3	1	21436639	1_15	0	0.0132869620801919	4.65832127601085	1.94788856007186e-07	-0.148517441293703	2
ENSG00000076864.19	RAP1GAP	1	21669538	1_15	0	0.0152385386369437	6.03909297465176	2.89616972961241e-07	0.933218886044035	1
ENSG00000090686.15	USP48	1	21783459	1_15	0	0.0283374371599751	11.722334035735	1.04540274585333e-06	1.55748495408311	2
ENSG00000142798.17	HSPG2	1	21937058	1_15	0	0.0158767537034552	6.24052124022995	3.11811082511351e-07	0.724874059914167	1
ENSG00000142789.19	CELA3A	1	22001714	1_15	0	0.0157403062492246	6.21946911853495	3.08088485537035e-07	0.766402047826208	1
ENSG00000070831.15	CDC42	1	22052867	1_15	0	0.0194807886645395	8.12083191700382	4.97870083005717e-07	0.888218749824909	1
ENSG00000162552.14	WNT4	1	22144389	1_15	0	0.0214386978956022	9.13461737963514	6.16307906096902e-07	1.19781183806146	1
ENSG00000184677.16	ZBTB40	1	22453334	1_15	0	0.0160486652041908	6.25795407195223	3.16067806428759e-07	-0.45249196523306	1
ENSG00000173372.16	C1QA	1	22636557	1_15	0	0.0141645474178632	5.70740400057363	2.54419439563396e-07	-0.905701342491544	1
ENSG00000169641.13	LUZP1	1	23178302	1_16	0	0.023735489134922	8.79410913309592	6.56899619768489e-07	1.19528980089959	1
ENSG00000125945.14	ZNF436	1	23369659	1_16	0	0.0215816810959728	7.90610823552973	5.36978627017903e-07	1.15588175079937	1
ENSG00000204219.9	TCEA3	1	23424647	1_16	0	0.0303536360915738	11.093957860669	1.05975679210333e-06	1.65353568092113	1
ENSG00000088280.18	ASAP3	1	23485008	1_16	0	0.0159950976356309	5.11427530243306	2.57442338406165e-07	0.327654665936046	1
ENSG00000197880.8	MDS2	1	23581212	1_16	0	0.0361124392379507	12.7227600235246	1.44592955018209e-06	-1.49223694973677	1
ENSG00000227868.5	C1orf234	1	23015700	1_16	0	0.0362389812432103	12.7556110604961	1.45474281981345e-06	1.71518970713496	2
ENSG00000142676.12	RPL11	1	23691734	1_17	0	0	137.14837021755	0	0.782701005098859	1
ENSG00000011007.12	ELOA	1	23743147	1_17	0	0	1937.96082407743	0	-3.72582769113586	1
ENSG00000057757.9	PITHD1	1	23729228	1_17	0	0	2412.3590067345	0	-2.6699054266158	1
ENSG00000117308.14	GALE	1	23800401	1_17	0	0	154.103905286396	0	0.524354782193055	2
ENSG00000117305.14	HMGCL	1	23838758	1_17	0	3.33066907387547e-15	3257.31492250053	3.41428843578542e-17	3.00687374854056	1
ENSG00000179163.11	FUCA1	1	23868759	1_17	0	0	515.377068628885	0	-0.159662639112034	1
ENSG00000142677.3	IL22RA1	1	24143324	1_17	0	0	63.4672375177746	0	-2.03077715701241	2
ENSG00000001460.17	STPG1	1	24417389	1_17	0	0	9.44825516116423	0	0.0645174307116998	1
ENSG00000001461.16	NIPAL3	1	24415622	1_17	0	0	6.07135296049242	0	-0.085819412540297	1
ENSG00000117602.11	RCAN3	1	24502439	1_17	0	0	8.61112066327384	0	-0.802567099418273	1
ENSG00000169504.14	CLIC4	1	24745177	1_17	0	0	17.6127400205779	0	-1.74342119476527	1
ENSG00000020633.18	RUNX3	1	24965206	1_17	0	0	6.17217450392524	0	-0.600121637928093	1
ENSG00000116329.10	OPRD1	1	28864430	1_19	0	0.0103957985203404	7.02516881563321	2.29838930678139e-07	0.758095540830329	1
ENSG00000090020.10	SLC9A1	1	27166703	1_19	0	0.0777602844843074	25.894045055217	6.33675204700223e-06	3.2420097601901	2
ENSG00000186501.14	TMEM222	1	27335461	1_19	0	0.0361124717630094	18.6400811116168	2.11842935983014e-06	2.06085225976219	2
ENSG00000142765.17	SYTL1	1	27342119	1_19	0	0.177822367577129	33.9594680386991	1.90044909215976e-05	3.15331924042777	2
ENSG00000142733.14	MAP3K6	1	27367112	1_19	0	0.0123373398172016	8.61620945535765	3.3453899553407e-07	-0.933657598983246	1
ENSG00000142748.12	FCN3	1	27375143	1_19	0	0.0686189172606115	24.7031081177967	5.33463160814665e-06	2.58994831224582	1
ENSG00000158195.10	WASF2	1	27372958	1_19	0	0.0574606298004836	23.0182102127754	4.16246799633049e-06	2.37622629821105	2
ENSG00000126705.13	AHDC1	1	27604387	1_19	0	0.0114952724768751	7.95916333802486	2.87935797058575e-07	0.887965856707581	1
ENSG00000000938.12	FGR	1	27569006	1_19	0	0.00807733447018655	4.68248835390033	1.19029263478056e-07	-0.071299190692941	1
ENSG00000126709.14	IFI6	1	27671883	1_19	0	0.00934086997864791	6.03150510616102	1.77305415422626e-07	-0.627446449251082	1
ENSG00000130775.15	THEMIS2	1	27872858	1_19	0	0.0109922133876417	7.54339929093176	2.60952355199642e-07	-1.03438106694919	1
ENSG00000117748.9	RPA2	1	27914572	1_19	0	0.00812622109632166	4.73848433512127	1.21181704616314e-07	-0.0351789014528605	2
ENSG00000169403.11	PTAFR	1	28193492	1_19	0	0.00803814012774329	4.63735140542098	1.1730986995714e-07	-0.0273063705806345	1
ENSG00000126698.10	DNAJC8	1	28232589	1_19	0	0.00971484175023796	6.39600659625571	1.9554810298565e-07	0.925851158119359	1
ENSG00000130770.17	ATPIF1	1	28236497	1_19	0	0.0103319156173127	6.96791113005931	2.26564794856105e-07	-0.914264683798057	2
ENSG00000204138.12	PHACTR4	1	28349072	1_19	0	0.0223179585410532	14.1362935468537	9.92885103894329e-07	1.63216455813033	3
ENSG00000180198.15	RCC1	1	28506185	1_19	0	0.00806864815390496	4.67250617710218	1.1864778520486e-07	0.273594368369314	2
ENSG00000180098.9	TRNAU1AP	1	28553045	1_19	0	0.0111146259287706	7.64628356156826	2.67457157210103e-07	-0.809188926081632	1
ENSG00000198492.15	YTHDF2	1	28736724	1_19	0	0.0118183795746446	8.21676732564261	3.05610236632684e-07	0.864586493780534	1
ENSG00000159023.19	EPB41	1	28886822	1_19	0	0.0161477249210495	11.1199956805408	5.6509951526222e-07	1.22038807184664	1
ENSG00000253304.1	TMEM200B	1	29123661	1_19	0	0.0230092693167913	14.4210831727919	1.04426250043309e-06	-1.88136458241864	1
ENSG00000060656.19	PTPRU	1	29269572	1_19	0	0.00976891621209408	6.4475498213854	1.98221183615048e-07	0.539744924334454	1
ENSG00000162511.7	LAPTM5	1	30757348	1_20	0	0	9.71410509610113	0	-1.06831279350946	1
ENSG00000134644.15	PUM1	1	31066204	1_20	0	0	13.2530680456257	0	-1.13414665045068	1
ENSG00000084628.9	NKAIN1	1	31239467	1_20	0	0	45.7463935950934	0	0.608358439601998	1
ENSG00000121766.15	ZCCHC17	1	31297741	1_20	0	0	8.2623564482751	0	0.0612154423716535	1
ENSG00000121769.7	FABP3	1	31376362	1_20	0	0	25.8886937733246	0	1.02293085655389	1
ENSG00000168528.11	SERINC2	1	31453899	1_20	0	0	59.1266142658052	0	-0.468692624479799	1
ENSG00000142910.15	TINAGL1	1	31576075	1_20	0	0	7.6574118738117	0	-0.835226446012755	1
ENSG00000121764.11	HCRTR1	1	31703950	1_20	0	0	16.5254036011952	0	-0.339617732242068	1
ENSG00000084636.17	COL16A1	1	31703950	1_20	0	0	24.6129828057113	0	-0.972872160150311	2
ENSG00000162517.12	PEF1	1	31644486	1_20	0	0	62.1696692359464	0	-2.20148244772833	2
ENSG00000121753.12	ADGRB2	1	31764679	1_20	0	0	19.8791885190464	0	0.966485021918963	1
ENSG00000134668.12	SPOCD1	1	31815803	1_20	0	0	81.3480667940163	0	-0.0960337881251689	2
ENSG00000184007.18	PTP4A2	1	31944881	1_20	0	0	2099.567712501	0	3.14649588722059	2
ENSG00000084652.15	TXLNA	1	32179560	1_21	0	0.0322283801679314	12.6127825465357	1.27925864311764e-06	-1.7510092527251	1
ENSG00000160051.11	IQCC	1	32205429	1_21	0	0.0324330173475186	12.6721053731663	1.29343647411987e-06	-1.75619123005214	1
ENSG00000084623.11	EIF3I	1	32222176	1_21	0	0.0329100276133474	12.8089659666632	1.32663451494336e-06	-1.76721526665912	1
ENSG00000160055.19	TMEM234	1	32222176	1_21	0	0.0329100276133474	12.8089659666632	1.32663451494336e-06	1.76721526665912	1
ENSG00000183615.5	FAM167B	1	32247598	1_21	0	0.0233499806256655	9.59848934135259	7.05339791650899e-07	1.32048887228501	1
ENSG00000116478.11	HDAC1	1	32291652	1_21	0	0.0144380176469398	5.11843686751111	2.32570107120202e-07	-0.354546561780326	2
ENSG00000176261.15	ZBTB8OS	1	32650758	1_21	0	0.0138412729153183	4.72577831487665	2.05853545174886e-07	0.160476391299909	1
ENSG00000162521.18	RBBP4	1	32651536	1_21	0	0.0156306624870783	5.85704020473291	2.88114134246707e-07	-0.532824931287575	1
ENSG00000116497.17	S100PBP	1	32815516	1_21	0	0.01370490544346	4.63368720399784	1.99853487242839e-07	-0.0740819375069997	1
ENSG00000134684.10	YARS	1	32817927	1_21	0	0.014396638825721	5.09173413391741	2.30693735791223e-07	0.309973291234249	2
ENSG00000160097.16	FNDC5	1	32872031	1_21	0	0.0157917634944793	5.95249052622284	2.95827346290652e-07	-0.617186092595721	1
ENSG00000004455.16	AK2	1	33080995	1_21	0	0.0137132313154744	4.63933586227883	2.0021867806418e-07	-0.201119533400252	1
ENSG00000142920.16	AZIN2	1	33080995	1_21	0	0.0138033333233075	4.7002479799303	2.04180244998271e-07	-0.0187041180447398	2
ENSG00000116525.13	TRIM62	1	33182762	1_21	0	0.0136941091660401	4.62635735311051	1.99380157715112e-07	-0.00508768007798108	1
ENSG00000184389.9	A3GALT2	1	33321277	1_21	0	0.0163391332031685	6.26971749070664	3.22393264056129e-07	0.889025252302025	2
ENSG00000121903.14	ZSCAN20	1	33468801	1_21	0	0.105675724362639	23.8847395886633	7.9433686349975e-06	2.50332798160609	1
ENSG00000121904.17	CSMD2	1	34166108	1_21	0	0.0159432244054247	6.04134839283965	3.03123086218881e-07	-0.582245287973354	1
ENSG00000273274.1	ZBTB8B	1	32465491	1_21	0	0.0144234306080447	5.10903170932933	2.31908219357779e-07	-0.321174696835628	1
ENSG00000188910.7	GJB3	1	34780696	1_22	0	0.019219802887822	10.6315023144742	6.43061547252332e-07	1.43943105950655	1
ENSG00000163866.8	SMIM12	1	34852255	1_22	0	0.0107883981569211	5.25859444994848	1.78540036228717e-07	0.239544875794574	1
ENSG00000020129.15	NCDN	1	35557823	1_22	0	0.0121879628376658	6.3920523371868	2.45177389874077e-07	-0.679414221100686	1
ENSG00000116819.6	TFAP2E	1	35573174	1_22	0	0.0182780741982952	10.1632267803738	5.84616442863892e-07	1.68100384760629	1
ENSG00000126067.11	PSMB2	1	35641909	1_22	0	0.0540406055911211	20.3262291351373	3.45689348315587e-06	-2.62550755010042	1
ENSG00000142686.7	C1orf216	1	35719096	1_22	0	0.0678822242801462	22.48931976048	4.80442432790406e-06	2.80684620098171	1
ENSG00000134698.10	AGO4	1	35808004	1_22	0	0.0263229984359898	13.5672146180005	1.12391903538701e-06	-1.91971883092844	1
ENSG00000092847.11	AGO1	1	35870261	1_22	0	0.0565532172077684	20.7563208809385	3.69416820311893e-06	-2.65508498707691	1
ENSG00000116863.10	ADPRHL2	1	36088841	1_22	0	0.0522310498206072	20.0041669366557	3.28819980201101e-06	-2.54565431201778	1
ENSG00000116871.15	MAP7D1	1	36155585	1_22	0	0.0106522827623016	5.14062046255775	1.72332504833421e-07	0.684615384615462	1
ENSG00000214193.10	SH3D21	1	36307804	1_22	0	0.0277829026821336	14.072086328133	1.23039648592654e-06	1.69875026960166	1
ENSG00000142694.6	EVA1B	1	36323755	1_22	0	0.0441042396451576	18.4088674047303	2.55514989461708e-06	1.83800988802853	2
ENSG00000196182.10	STK40	1	36386242	1_22	0	0.0105076413699057	5.01364735696501	1.65793690660586e-07	-0.125896995622969	1
ENSG00000181817.5	LSM10	1	36397922	1_22	0	0.0139755736303392	7.66465089677703	3.37109502819013e-07	0.792356950333834	1
ENSG00000116885.18	OSCP1	1	36449952	1_22	0	0.0111455150903405	5.56113101039807	1.95061807548456e-07	0.544756374421871	1
ENSG00000116898.11	MRPS15	1	36464387	1_22	0	0.0121728443974433	6.38050197720694	2.44430778986636e-07	-0.718079074954572	1
ENSG00000163873.9	GRIK3	1	37027605	1_22	0	0.0240755672093971	12.7333129496491	9.64776939763349e-07	-1.38976105064733	1
ENSG00000183317.16	EPHA10	1	37765311	1_23	0	0.047671465982369	11.8288545523323	1.77463961870472e-06	0.097799012890669	1
ENSG00000163877.10	SNIP1	1	37554146	1_23	0	0.104227286256458	20.5900575954724	6.75379641811042e-06	-2.0313413415301	1
ENSG00000163879.10	DNALI1	1	37548222	1_23	0	0.0668482410589307	18.5581040876003	3.90420455964247e-06	2.54988096975026	2
ENSG00000116922.14	C1orf109	1	37692275	1_23	0	0.0851119594244115	20.0386476142781	5.36744954482561e-06	-2.52662059324877	1
ENSG00000134690.10	CDCA8	1	37692275	1_23	0	0.0851119594244115	20.0386476142781	5.36744954482561e-06	2.52662059324877	1
ENSG00000185090.14	MANEAL	1	37792972	1_23	0	0.0190707891489839	10.4557785111803	6.27529306870083e-07	-2.59737664373867	1
ENSG00000197982.13	C1orf122	1	37803164	1_23	0	0.0183893235496563	5.06900583200307	2.93357717982462e-07	-0.699573947386694	2
ENSG00000188786.9	MTF1	1	37859751	1_23	0	0.0290520889287977	8.16252934021471	7.46295965671048e-07	0.308237355273019	1
ENSG00000204084.12	INPP5B	1	37946598	1_23	0	0.0438502324587341	17.7436277056318	2.44863070033167e-06	2.87824482876989	1
ENSG00000183431.11	SF3A3	1	37987369	1_23	1	0.486379523117945	23.1980102076678	3.55087178826724e-05	4.60334874381618	1
ENSG00000183520.11	UTP11	1	37977547	1_23	0	0.0321632484455756	13.8197973663074	1.39884809053562e-06	2.47522287085356	2
ENSG00000116981.3	NT5C1A	1	39672835	1_24	0	0.0272090017154393	6.32666587239349	5.4174695700122e-07	0.714337640937224	1
ENSG00000131233.9	GJA9	1	38881233	1_24	0	0.0281727085042335	6.65225464754537	5.89802271824204e-07	1.09767872441497	1
ENSG00000158315.10	RHBDL2	1	38941917	1_24	0	0.0259560748223061	5.88588825550457	4.80795067743e-07	0.686879927065848	1
ENSG00000174574.15	AKIRIN1	1	38992438	1_24	0	0.0273510401870293	6.3753681897863	5.48767132958053e-07	-0.760695280007358	1
ENSG00000168653.10	NDUFS5	1	39026790	1_24	0	0.0353055959819852	8.76686383780533	9.74084835081954e-07	1.19030700487332	1
ENSG00000183682.7	BMP8A	1	39492307	1_24	0	0.0807156604686445	16.5915118542618	4.21456484415644e-06	1.91395111511888	1
ENSG00000198754.5	OXCT2	1	39536141	1_24	0	0.067109392183123	14.830417069199	3.13217229471905e-06	1.67479045215934	1
ENSG00000043514.15	TRIT1	1	39880989	1_25	0	0.0417253482590214	15.8653110123907	2.08332743955919e-06	-1.93354127931364	2
ENSG00000116990.10	MYCL	1	39903560	1_25	0	0.0229795000880036	10.408937008487	7.52758954734011e-07	1.36565100327739	1
ENSG00000131236.16	CAP1	1	40040200	1_25	0	0.0121850420929027	4.62989664383556	1.77544532849076e-07	0.118267606568813	1
ENSG00000131238.16	PPT1	1	40073556	1_25	0	0.0122839541401621	4.69177529169264	1.81377897741958e-07	0.146873474513536	2
ENSG00000049089.13	COL9A2	1	40318226	1_25	0	0.0362021462661999	14.648782631561	1.66895576908407e-06	1.55585919401986	1
ENSG00000164002.11	EXO5	1	40508756	1_25	0	0.0126031555196494	4.93263050840171	1.95644144269951e-07	0.276982894816052	2
ENSG00000066136.20	NFYC	1	40690819	1_25	0	0.0139970056970771	5.89324299595014	2.59596278217029e-07	0.633470974010119	1
ENSG00000117013.14	KCNQ4	1	40821211	1_25	0	0.0135588454357574	5.63060905675481	2.40263090031012e-07	-0.499190494356208	2
ENSG00000171790.15	SLFNL1	1	41023325	1_25	0	0.0859650507157538	23.8991506966103	6.46566747136951e-06	3.11254401613454	2
ENSG00000010803.16	SCMH1	1	41239838	1_25	0	0.055097101132127	19.6117146004834	3.40058228288942e-06	-2.92721728755013	1
ENSG00000186973.10	FAM183A	1	43144910	1_26	0	0.00843696194540966	6.45572548673996	1.71411564485848e-07	-0.636163344943878	1
ENSG00000127124.14	HIVEP3	1	42035651	1_26	0	0.00735955309324454	8.52727366671849	1.97501599636325e-07	-0.895231108721903	2
ENSG00000198815.8	FOXJ3	1	42335341	1_26	0	0.00697825929505447	5.23343891316297	1.1493260113446e-07	0.411991023308966	1
ENSG00000177181.14	RIMKLA	1	42381115	1_26	0	0.0135243912101041	11.9082533951936	5.06844532391877e-07	2.21779856711557	1
ENSG00000127125.8	PPCS	1	42452404	1_26	0	0.0192751389672904	17.0547063476337	1.03454821936772e-06	2.31497487672111	1
ENSG00000186409.14	CCDC30	1	42463459	1_26	0	0.0073958802239662	7.09446594310596	1.65127175010288e-07	1.41408907771213	1
ENSG00000164007.10	CLDN19	1	42740306	1_26	0	0.00836460525138416	6.65039341644403	1.75065980900188e-07	1.02136147005733	1
ENSG00000117385.15	P3H1	1	42767127	1_26	0	0.0128281016091407	13.5679584970332	5.47754395628523e-07	1.80512941077316	1
ENSG00000164008.14	C1orf50	1	42767127	1_26	0	0.0192331038122113	17.2556773381853	1.04445650910874e-06	1.98423988190068	2
ENSG00000274386.5	TMEM269	1	42785273	1_26	0	0.00775390941743659	5.73386510321654	1.39919153251074e-07	-0.0837169882902026	1
ENSG00000177868.11	SVBP	1	42816309	1_26	0	0.0122312945773388	12.6566638852571	4.87192558856678e-07	-1.7578810466991	2
ENSG00000164010.13	ERMAP	1	42816759	1_26	0	0.00774398078508554	6.39932848845257	1.55957995342394e-07	-0.858624230571446	1
ENSG00000164011.17	ZNF691	1	42846835	1_26	0	0.00679548076347714	4.7358810003394	1.01281457466856e-07	-0.0377486383006177	1
ENSG00000117394.20	SLC2A1	1	42959206	1_26	0	0.00752971124109869	5.79943349817433	1.37427253797616e-07	0.66648797469525	2
ENSG00000243710.7	CFAP57	1	43171878	1_26	0	0.0115478093612301	9.9222831521519	3.60595411133126e-07	1.31528632884098	1
ENSG00000179178.10	TMEM125	1	43269525	1_26	0	0.0114283357869062	9.1894774680612	3.30508614246279e-07	0.977363936689793	1
ENSG00000117395.12	EBNA1BP2	1	43271335	1_26	0	0.0279639920074509	17.7405749506148	1.56126215917526e-06	-1.8301346056496	1
ENSG00000253313.5	C1orf210	1	43285671	1_26	0	0.00684395007175453	4.75322432070639	1.02377404944592e-07	-0.220349032849401	1
ENSG00000117400.16	MPL	1	43337449	1_27	1	0.0493124001397045	33.4790884039905	5.19563625852112e-06	5.56414231731672	1
ENSG00000117399.13	CDC20	1	43359194	1_27	0	0.0715551538029112	17.6730459986373	3.97980048905259e-06	-1.19829882255093	1
ENSG00000066322.14	ELOVL1	1	43367735	1_27	0	0.0168645217935325	8.10289726550814	4.30054342431305e-07	1.46064636841186	1
ENSG00000159479.16	MED8	1	43389875	1_27	1	0.0866713585960253	35.3499109044355	9.64212820085939e-06	-5.70486793276569	1
ENSG00000198198.15	SZT2	1	43389819	1_27	0	0.0254142889612656	11.5659034461737	9.25052752378116e-07	-1.66610652828388	2
ENSG00000126091.19	ST3GAL3	1	43705540	1_27	0	0.0142024770825139	8.55338375480883	3.82305924569381e-07	-1.52339902343081	1
ENSG00000117407.16	ARTN	1	43930974	1_27	0	0.0694231678459373	20.6487753915973	4.51136224822951e-06	-2.4486414909918	1
ENSG00000117408.10	IPO13	1	43947230	1_27	0	0.0275614842602405	12.4872873607716	1.08312774676953e-06	1.90076350222772	1
ENSG00000117410.13	ATP6V0B	1	43974045	1_27	0	0.0175769469872994	6.36991096839332	3.52359332707901e-07	-0.349366411888321	2
ENSG00000117411.16	B4GALT2	1	43978466	1_27	0	0.0152311327054637	6.45550929039657	3.09436604050253e-07	-1.21795253145797	1
ENSG00000159214.12	CCDC24	1	43991070	1_27	0	0.109992693152419	25.0097717972965	8.6573014190602e-06	-2.65280145666809	2
ENSG00000178028.13	DMAP1	1	44220650	1_27	0	0.0182522033416779	6.7571593845794	3.88140030021559e-07	0.539782386310687	1
ENSG00000198520.10	C1orf228	1	44674693	1_28	0	0.0722112069672414	18.9329125047051	4.3026003240555e-06	2.00758385707587	1
ENSG00000142945.12	KIF2C	1	44739744	1_28	0	0.0156946181083315	4.71894986855965	2.33080043239125e-07	-0.385171252105292	1
ENSG00000142937.11	RPS8	1	44775441	1_28	0	0.0238380783553513	7.87663921558063	5.90909769185734e-07	0.126843205746755	2
ENSG00000142959.4	BEST4	1	44787956	1_28	0	0.0156893184629796	4.63486141550056	2.28849414262495e-07	0.249797524555345	1
ENSG00000188396.3	TCTEX1D4	1	44806240	1_28	0	0.0157188045882598	4.99742832921175	2.47215139229445e-07	0.898628226717527	1
ENSG00000222009.8	BTBD19	1	44808328	1_28	0	0.0161287540987409	5.24833152179722	2.66398058069255e-07	0.728191706630379	1
ENSG00000117425.13	PTCH2	1	44842737	1_28	0	0.0161977879796241	5.01605884383382	2.55697985377804e-07	-0.608118999366306	1
ENSG00000126107.14	HECTD3	1	45011467	1_28	0	0.0202653099677825	7.3483399442722	4.68653067213359e-07	1.02085647888862	1
ENSG00000126088.13	UROD	1	45012003	1_28	0	0.0171243073134806	6.80607244221646	3.66790901446799e-07	-1.71756383590463	1
ENSG00000186603.5	HPDL	1	45325517	1_28	0	0.038171751626642	12.2727675433003	1.47432615933827e-06	1.21559765779475	1
ENSG00000132781.17	MUTYH	1	45384647	1_28	0	0.0348483407486524	15.6684840000019	1.71837543963845e-06	-3.47024966755484	1
ENSG00000070759.16	TESK2	1	45491131	1_28	0	0.0161801427446875	5.22571551038967	2.66095227443974e-07	0.721940509860135	3
ENSG00000280670.2	CCDC163	1	45499635	1_28	0	0.191474279048193	21.7988435749335	1.31356894251362e-05	4.24632146015794	1
ENSG00000132763.14	MMACHC	1	45499635	1_28	0	0.191474279048193	21.7988435749335	1.31356894251362e-05	-4.24632146015794	1
ENSG00000117450.13	PRDX1	1	45522595	1_28	0	0.0280276214677073	12.7081704720096	1.12092937157858e-06	-2.49140543579609	1
ENSG00000117448.13	AKR1A1	1	45550079	1_28	0	0.0414799930893617	16.7519137397422	2.1868151656882e-06	-2.82369364962794	1
ENSG00000159588.14	CCDC17	1	45624129	1_28	0	0.0166815964470095	7.2792871164958	3.821513815697e-07	2.18320641969462	1
ENSG00000159592.10	GPBP1L1	1	45688394	1_28	0	0.0266159027452899	10.4903200984836	8.78696537284187e-07	1.47719735759888	1
ENSG00000086015.20	MAST2	1	45787045	1_28	0	0.0156827559433215	4.64201157159458	2.29106587370708e-07	0.478644375137828	2
ENSG00000117461.14	PIK3R3	1	46132597	1_28	0	0.0186402277966591	9.43267045958319	5.53343549089697e-07	2.68683239120407	2
ENSG00000171357.5	LURAP1	1	46204587	1_28	0	0.0275451519764639	10.6352740642198	9.21940370255856e-07	1.92180585723029	1
ENSG00000085999.11	RAD54L	1	46256717	1_28	0	0.0213749600499566	7.86050810229583	5.2876768399118e-07	1.53308929428727	1
ENSG00000173660.11	UQCRH	1	46302736	1_28	0	0.0174450886733283	6.52833085398654	3.5841346021331e-07	1.56775658555625	1
ENSG00000117481.10	NSUN4	1	46341925	1_28	0	0.023888588205598	9.22740756888361	6.93711926894008e-07	-1.63544092999812	1
ENSG00000117480.15	FAAH	1	46391817	1_28	0	0.0157129947908933	5.05576632166576	2.50008591162685e-07	-0.462776718068812	2
ENSG00000079277.19	MKNK1	1	46616841	1_29	0	0.026753431357155	9.59494643578083	8.07850541126914e-07	1.34998020159675	1
ENSG00000142961.14	MOB3C	1	46616841	1_29	0	0.026753431357155	9.59494643578083	8.07850541126914e-07	1.34998020159675	1
ENSG00000123472.12	ATPAF1	1	46674003	1_29	0	0.019553833636989	6.66814760816293	4.10342116847952e-07	-0.930233955542301	1
ENSG00000159658.10	EFCAB14	1	46719410	1_29	0	0.0222160308703468	7.85880827405428	5.49455009914987e-07	-0.782409623293218	2
ENSG00000187048.12	CYP4A11	1	46940278	1_29	0	0.028210756373399	10.0910981221515	8.95905356546511e-07	-1.41557640618097	1
ENSG00000186377.7	CYP4X1	1	47023329	1_29	0	0.0157315772358227	4.64200675521984	2.29819570482045e-07	0.168838133891008	1
ENSG00000162366.7	PDZK1IP1	1	47191326	1_29	0	0.0158547615284196	4.71461010326978	2.35241787316037e-07	0.295842736396986	1
ENSG00000162368.13	CMPK1	1	47333764	1_29	0	0.0303800046042695	10.7845662796194	1.03109692790614e-06	1.63151648118665	2
ENSG00000162456.9	KNCN	1	46552034	1_29	0	0.0261486027271708	9.3811470630145	7.71993075385145e-07	-1.32326065100653	1
ENSG00000117834.12	SLC5A9	1	48222058	1_30	0	0.0942982250587943	22.3238339017426	6.62492970487127e-06	-2.85111543378199	2
ENSG00000132122.11	SPATA6	1	48472277	1_30	0	0.0205266960282776	8.4917118891723	5.48558912582535e-07	1.37824370343436	2
ENSG00000185104.19	FAF1	1	50913813	1_32	0	0.0542896024961541	15.326272515361	2.61855788631042e-06	1.51412245456935	2
ENSG00000123091.4	RNF11	1	51235789	1_32	0	0.0309054636934728	10.0255287694062	9.75105318550672e-07	1.46081961798862	2
ENSG00000142700.11	DMRTA2	1	50423583	1_32	0	0.0410061329345911	12.6795218347178	1.6362914641562e-06	2.02073776564944	1
ENSG00000085831.15	TTC39A	1	51344853	1_33	0	0.015317032548573	4.62813575445443	2.23094928750521e-07	-0.0468871949744244	2
ENSG00000085832.16	EPS15	1	51518880	1_33	0	0.0173020820285291	5.76271992659786	3.13786932272876e-07	-0.59637977839439	1
ENSG00000198841.3	KTI12	1	52033817	1_33	0	0.0159432621134107	5.0011182219568	2.50930401105294e-07	-0.396026760047467	2
ENSG00000157077.14	ZFYVE9	1	52142437	1_33	0	0.0252282159248292	9.28089769219487	7.36860876511204e-07	1.06621646469448	1
ENSG00000134744.13	ZCCHC11	1	52553683	1_33	0	0.0169298218727122	5.56014988792651	2.96242839392034e-07	-0.636035780935863	2
ENSG00000116157.5	GPX7	1	52601914	1_33	0	0.0229775168579384	8.40808428561276	6.08007762028595e-07	-1.12518032412426	2
ENSG00000162377.5	COA7	1	52692075	1_33	0	0.0160124998954498	5.04146979099303	2.54053558731564e-07	-0.456702115681037	1
ENSG00000121310.16	ECHDC2	1	52926925	1_33	0	0.0407590481344838	13.7771300918536	1.76722467244757e-06	1.71230297418343	1
ENSG00000116171.17	SCP2	1	52926925	1_33	0	0.0407590481344837	13.7771300918536	1.76722467244757e-06	-1.71230297418343	1
ENSG00000174348.13	PODN	1	53061947	1_33	0	0.0408075935815218	13.7883158380135	1.77076602935389e-06	1.61934264494894	1
ENSG00000162383.11	SLC1A7	1	53124129	1_33	0	0.0167085439448138	5.43765114824745	2.85929471122503e-07	0.548515829773064	2
ENSG00000162384.13	C1orf123	1	53220711	1_33	0	0.0355354846845198	12.4875596842458	1.39652525509213e-06	2.13089068595623	2
ENSG00000162398.11	LEXM	1	54805572	1_34	0	0.00951587924910613	5.2936686573642	1.58531164763482e-07	0.465312239956418	2
ENSG00000058804.11	NDC1	1	53838107	1_34	0	0.0119974172642743	7.44633111710061	2.81150643264304e-07	0.84799128891928	1
ENSG00000058799.14	YIPF1	1	53889688	1_34	0	0.0104245133760901	6.14060496288342	2.01454013396727e-07	-0.560290162387148	2
ENSG00000211452.10	DIO1	1	53891048	1_34	0	0.012547541959426	7.86308241746172	3.10499180383333e-07	0.899908925474893	1
ENSG00000081870.11	HSPB11	1	53945795	1_34	0	0.00928025852670611	5.06085834710689	1.47806396861064e-07	0.582096178202468	1
ENSG00000116212.14	LRRC42	1	53945680	1_34	0	0.00901999408497933	4.79679212294825	1.36165198788587e-07	-0.0518393906778745	2
ENSG00000116221.15	MRPL37	1	54206869	1_34	0	0.0320907426949922	16.6224873829866	1.67874508443065e-06	1.78246876561704	1
ENSG00000215883.10	CYB5RL	1	54192913	1_34	0	0.0213374628474923	12.8070261125425	8.60003159246585e-07	-1.54636992571038	1
ENSG00000162390.17	ACOT11	1	54542139	1_34	0	0.00907960515368322	4.85794131922988	1.38812380138001e-07	0.276771496561143	2
ENSG00000162391.11	FAM151A	1	54623108	1_34	0	0.0228004190597916	13.4258896813659	9.63373902407757e-07	-1.46526380783539	1
ENSG00000184313.19	MROH7	1	54641793	1_34	0	0.0237778878608579	13.8178474550802	1.03400500785305e-06	-1.49578156189751	1
ENSG00000162396.5	PARS2	1	54737957	1_34	0	0.00949491025433602	5.27317081241291	1.57569326018381e-07	-0.42105088568987	1
ENSG00000116133.11	DHCR24	1	54888520	1_34	0	0.00902288438857091	4.79976110166439	1.36293137184984e-07	-0.230438367730797	2
ENSG00000143001.4	TMEM61	1	54980410	1_34	0	0.00912927645316863	4.90858360067978	1.41026758700427e-07	-0.23907983636536	1
ENSG00000162409.10	PRKAA2	1	56647328	1_36	0	0.0164906344167333	4.64704684879571	2.41170058286985e-07	0.0572405577126771	1
ENSG00000173406.15	DAB1	1	58547019	1_37	0	0.0109956289354956	4.90474727234607	1.6972494769256e-07	-0.2171561494183	1
ENSG00000162600.11	OMA1	1	58546315	1_37	0	0.0113327370955729	5.10386877535444	1.82030133378008e-07	-0.442868131813829	2
ENSG00000184292.6	TACSTD2	1	58580872	1_37	0	0.01289567466004	6.11832925124778	2.48305240806087e-07	-0.555000482578907	1
ENSG00000162601.9	MYSM1	1	58699370	1_37	0	0.0132782326955329	6.70957539073048	2.80378227579638e-07	-1.14607960604833	2
ENSG00000172456.17	FGGY	1	59296555	1_37	0	0.0238542996424259	19.870373387965	1.49170062628135e-06	4.07354147336925	1
ENSG00000134709.10	HOOK1	1	59814713	1_38	0	0.0149915124926293	5.38570689957275	2.54095596803139e-07	0.459607711964057	1
ENSG00000134716.9	CYP2J2	1	59926822	1_38	0	0.0256468630308667	10.3922368161011	8.38788100879533e-07	-1.28751579208408	1
ENSG00000132854.18	KANK4	1	62318984	1_39	0	0.144123926863611	24.3131191765727	1.10277202176231e-05	2.66545437481063	1
ENSG00000162607.12	USP1	1	62436136	1_39	0	0.0182476316223519	4.69877923217863	2.69836390741118e-07	0.0488497251455553	2
ENSG00000088035.15	ALG6	1	63367765	1_40	0	0.256006674057403	29.7098273975045	2.39364857684078e-05	2.9928275811272	1
ENSG00000203965.12	EFCAB7	1	63523814	1_40	0	0.0359212078161486	10.6195825024175	1.20051432866329e-06	1.55535753938686	1
ENSG00000142856.16	ITGB3BP	1	63593801	1_40	0	0.0224326213590639	6.2136561642425	4.38668265349501e-07	0.65534107098295	2
ENSG00000079739.15	PGM1	1	63589207	1_40	0	0.0211579113609893	5.66769213103683	3.77387940765038e-07	0.447297263666022	2
ENSG00000162437.14	RAVER2	1	64743428	1_41	0	0.0602541619473053	15.7077849119592	2.97859166499439e-06	-1.65018577330227	2
ENSG00000162434.11	JAK1	1	64966237	1_41	0	0.0657048337171505	16.5299146793453	3.41803815330434e-06	-2.02912907555322	2
ENSG00000162433.14	AK4	1	65147235	1_41	0	0.0463381793841241	13.2250088570319	1.92860776819104e-06	1.54940320795942	1
ENSG00000116675.15	DNAJC6	1	65248258	1_41	0	0.0211007928530066	5.85278270145087	3.88660269884801e-07	0.665043333068313	1
ENSG00000213625.8	LEPROT	1	65420279	1_41	0	0.0208018426458907	5.7196772382407	3.74440057072974e-07	0.430931204957546	1
ENSG00000116678.19	LEPR	1	65433313	1_41	0	0.0216620261729585	6.09770468736607	4.1569465225519e-07	-0.929906732979946	1
ENSG00000118473.21	SGIP1	1	66537796	1_42	0	0.0907731191552008	26.0826080773105	7.45104606355894e-06	-3.90834587539778	1
ENSG00000152760.9	TCTEX1D1	1	66752321	1_42	0	0.011932328936194	6.52258854012152	2.44936875621328e-07	1.26662710448834	1
ENSG00000198160.14	MIER1	1	66924785	1_42	0	0.0232358300581215	11.9240477493237	8.71948573765276e-07	1.78624734241178	1
ENSG00000116704.7	SLC35D1	1	67053650	1_42	0	0.0259939545634899	12.8245856958783	1.04911880849413e-06	1.85804192920909	1
ENSG00000116717.11	GADD45A	1	67684588	1_42	0	0.0275616598091408	13.5705243512408	1.17709352392278e-06	1.65060847500059	1
ENSG00000116745.6	RPE65	1	68450440	1_43	0	0.0274172282373795	8.53893533455842	7.36777315067041e-07	1.19945310878133	1
ENSG00000033122.18	LRRC7	1	69568369	1_44	0	0.0678405081612893	14.8551229930374	3.17157012231509e-06	1.7984048587509	1
ENSG00000118454.12	ANKRD13C	1	70354325	1_44	0	0.0233078507774519	4.80205588211172	3.52239789035685e-07	0.430853720575537	1
ENSG00000197568.13	HHLA3	1	70355624	1_44	0	0.0246130463021402	5.31096879433221	4.11384658711206e-07	0.629897123055446	2
ENSG00000050628.20	PTGER3	1	71047606	1_45	0	0.0160377578878842	6.30864757202037	3.1841160885481e-07	-0.940360067418665	2
ENSG00000132485.13	ZRANB2	1	71078194	1_45	0	0.0537969919351067	17.6465310963547	2.98762656354665e-06	2.31469075778111	2
ENSG00000172260.14	NEGR1	1	72282986	1_46	0	0.0147541080757845	5.61214103464415	2.6058565859654e-07	0.77917471956006	1
ENSG00000162620.15	LRRIQ3	1	74198130	1_47	0	0.0199224888268474	7.97744791371151	5.0016873722337e-07	-1.0035422387598	1
ENSG00000116783.14	TNNI3K	1	74234228	1_47	0	0.0216982801997271	8.77390851188155	5.9913872158203e-07	-1.07924431273859	3
ENSG00000116791.13	CRYZ	1	74733056	1_47	0	0.0149191762207221	5.28371080384956	2.48080630242152e-07	0.427525925954797	3
ENSG00000162623.15	TYW3	1	74733615	1_47	0	0.0150343834775381	5.35530883490453	2.53383959492571e-07	0.504458512270855	1
ENSG00000137968.16	SLC44A5	1	75610725	1_47	0	0.0149345491052773	5.29330436289851	2.48787155903266e-07	0.364186794676436	1
ENSG00000117054.13	ACADM	1	75724060	1_47	0	0.111452521651264	24.2582654727482	8.50860998704526e-06	-3.03666571069001	1
ENSG00000137955.15	RABGGTB	1	75786199	1_47	0	0.0149908262178384	5.32831548964084	2.51376384055031e-07	-0.513548272463236	1
ENSG00000057468.6	MSH4	1	75795152	1_47	0	0.047769087358688	16.1714445931463	2.43111070037258e-06	2.46804547284863	2
ENSG00000117069.14	ST6GALNAC5	1	76866942	1_48	0	0.0137887847460977	9.09299879586171	3.94586387874465e-07	-1.08855635759773	1
ENSG00000142892.14	PIGK	1	77228410	1_48	0	0.0447524120899264	20.099784039693	2.83084970846273e-06	2.15511009321541	1
ENSG00000154027.18	AK5	1	77282053	1_48	0	0.00855425287319744	4.65743412276388	1.25382746484327e-07	0.101731008945067	1
ENSG00000162614.18	NEXN	1	77886599	1_48	0	0.00855357765013731	4.65670224256057	1.25353148112409e-07	0.129203371355954	2
ENSG00000162613.16	FUBP1	1	77979050	1_48	0	0.0124414259140334	8.13683367917906	3.1859178293371e-07	1.13369228356553	2
ENSG00000137960.5	GIPC2	1	77979050	1_48	0	0.00965943529886692	5.78544945163445	1.75872450552717e-07	0.492864273326147	1
ENSG00000162616.8	DNAJB4	1	77979478	1_48	0	0.0719379256731729	24.5955973914289	5.56832095593414e-06	-2.49562560491942	1
ENSG00000137959.15	IFI44L	1	78610051	1_48	0	0.0100087032040265	6.11529382156725	1.92621212842273e-07	0.552354921902378	1
ENSG00000162618.13	ADGRL4	1	79006274	1_48	0	0.00904580965932311	5.17607005106867	1.47352179564349e-07	0.382272755657231	2
ENSG00000142875.19	PRKACB	1	84077863	1_51	0	0.0380740162917422	12.0249353039122	1.44085545002832e-06	-1.56482201615361	1
ENSG00000203943.8	SAMD13	1	84298566	1_51	0	0.0508484212157795	14.7500241048387	2.36036505795596e-06	1.7264284641609	2
ENSG00000171517.5	LPAR3	1	84893414	1_52	0	0.0178022017128788	5.15134823137992	2.88604833639566e-07	0.393685204999961	1
ENSG00000117133.10	RPF1	1	84478281	1_52	0	0.0210902820479536	6.73142646116525	4.46784879658583e-07	-0.712390072663244	1
ENSG00000174021.10	GNG5	1	84506653	1_52	0	0.0365141007232875	11.8668115537811	1.36365223518519e-06	1.42962692943333	1
ENSG00000117151.12	CTBS	1	84574852	1_52	0	0.0234838581030605	7.73478460886543	5.71645311191463e-07	-0.956144466001168	1
ENSG00000117155.16	SSX2IP	1	84691138	1_52	0	0.0371695560958767	12.033854340329	1.40767078920318e-06	-1.52779973878486	1
ENSG00000162643.12	WDR63	1	84998826	1_52	0	0.017065253605655	4.7575326382777	2.55507408276182e-07	0.201361769083326	1
ENSG00000055732.12	MCOLN3	1	85048551	1_52	0	0.0177393176008194	5.11837756898858	2.8574471225287e-07	0.292481559179665	1
ENSG00000097096.8	SYDE2	1	85200644	1_52	0	0.0249570750920392	8.30312477667175	6.52145082516563e-07	1.0137265636603	1
ENSG00000117174.10	ZNHIT6	1	85708880	1_52	0	0.0202656002318319	6.35931123234519	4.05581862650056e-07	0.61160975609769	1
ENSG00000171502.14	COL24A1	1	86156862	1_53	0	0.0193431938808123	5.97179395278534	3.63531437039311e-07	0.722257611291545	1
ENSG00000122417.15	ODF2L	1	86395109	1_53	0	0.0167096818877206	4.62725006787252	2.43332504544658e-07	-0.0402044398875294	1
ENSG00000016602.9	CLCA4	1	86547045	1_53	0	0.0197724096711337	6.16649695192822	3.83713514131441e-07	-0.709008658139162	2
ENSG00000065243.19	PKN2	1	88682820	1_54	0	0.0108563919612161	9.13966215560952	3.12265950245757e-07	2.12571104547672	2
ENSG00000137944.17	KYAT3	1	88992247	1_54	0	0.0182363981638932	14.1859498053289	8.14153807608971e-07	2.10630329013852	1
ENSG00000117226.11	GBP3	1	89015900	1_54	0	0.0141993838598883	10.3931086078364	4.64433928826005e-07	1.68841400833979	1
ENSG00000213512.1	GBP7	1	89185167	1_54	0	0.0106064664566582	5.39842419718839	1.80196646356271e-07	0.552889174701801	1
ENSG00000162654.8	GBP4	1	89198593	1_54	0	0.0237713436948499	14.7117075547928	1.10059057202458e-06	2.03282758109596	1
ENSG00000154451.14	GBP5	1	89272549	1_54	0	0.011392371854128	5.53979956253215	1.98617347425058e-07	0.439243320161942	1
ENSG00000197147.13	LRRC8B	1	89523775	1_54	0	0.0140549434749672	8.21488384272086	3.63361997214396e-07	1.36533902658036	2
ENSG00000171488.14	LRRC8C	1	89669874	1_55	0	0.0341852593446298	10.9215987893582	1.17498973127704e-06	-1.67505931768567	1
ENSG00000162664.16	ZNF326	1	89987238	1_55	0	0.020213368052541	6.00857682656452	3.82225164332526e-07	-0.580749216162267	1
ENSG00000122482.20	ZNF644	1	91022402	1_55	0	0.0175171137372969	4.67422288140593	2.57680135724691e-07	-0.340351177199513	2
ENSG00000162669.15	HFM1	1	91404853	1_55	0	0.0174539169338774	4.64055242693022	2.54901013321447e-07	0.101835450592549	1
ENSG00000097046.12	CDC7	1	91461405	1_56	0	0.0375496007244593	11.6902993478714	1.38146513611781e-06	1.40259991729859	3
ENSG00000284413.1	BTBD8	1	92080411	1_56	0	0.023893513501053	7.45718562068238	5.60743107270507e-07	0.76401072496197	1
ENSG00000162676.11	GFI1	1	92487304	1_56	0	0.0180340226657475	4.83280328793985	2.74284144444464e-07	-0.460740097438493	1
ENSG00000067208.14	EVI5	1	92792062	1_56	0	0.0252802821316146	7.98420801322988	6.35217908104853e-07	1.10937076133145	2
ENSG00000122406.12	RPL5	1	92831623	1_56	0	0.0311693051021345	9.94348595677809	9.75382048898223e-07	1.50937271446639	1
ENSG00000143033.17	MTF2	1	93079600	1_57	0	0.0972420435358388	21.0728887217527	6.44892200414963e-06	2.31678685767893	1
ENSG00000117500.12	TMED5	1	93180650	1_57	0	0.0181865299934428	5.25889787555402	3.00991030628146e-07	0.420647538785168	1
ENSG00000122483.17	CCDC18	1	93179625	1_57	0	0.0194173860117536	5.86923604375796	3.58658653725038e-07	-0.620088467601987	2
ENSG00000117505.12	DR1	1	93346012	1_57	0	0.0218733839062967	6.98008517220979	4.80491457764163e-07	0.920776419321785	1
ENSG00000137936.16	BCAR3	1	93847526	1_57	0	0.0239660837566784	7.83313658500678	5.90801712877806e-07	1.01068880443803	1
ENSG00000067334.13	DNTTIP2	1	93879711	1_57	0	0.0177084475844514	5.01068481468473	2.79245735389802e-07	-0.166240155399321	2
ENSG00000023909.9	GCLM	1	93904963	1_57	0	0.0192140072906779	5.77110305058106	3.48968120272657e-07	0.47672549721568	1
ENSG00000143036.16	SLC44A3	1	94820196	1_58	0	0.0134822263480661	5.43756408734691	2.30714545867956e-07	-0.429816341046235	2
ENSG00000172339.9	ALG14	1	95073332	1_58	0	0.0305974726535969	13.0824957906123	1.25975222088174e-06	1.51019214719177	1
ENSG00000122481.16	RWDD3	1	95232272	1_58	0	0.0282357208461951	12.3304411909524	1.09568690048955e-06	1.50210185821112	2
ENSG00000117569.18	PTBP2	1	96737285	1_59	0	0.0235132569694199	7.70934090099428	5.70478148724918e-07	1.08214792791696	1
ENSG00000188641.12	DPYD	1	97921165	1_60	0	0.0144502072133994	4.65531895346959	2.11705670179136e-07	0.220273194146082	2
ENSG00000162627.16	SNX7	1	98661649	1_60	0	0.0179488779885498	6.67397322860337	3.7699078903507e-07	-0.665203968489896	1
ENSG00000117620.14	SLC35A3	1	99969523	1_61	0	0.0296943932472824	9.68157529326344	9.04751801743921e-07	1.49070197667956	1
ENSG00000156876.9	SASS6	1	100132743	1_61	0	0.0175323335079747	4.76201052550975	2.62747775643179e-07	0.0294969432432235	1
ENSG00000122435.9	TRMT13	1	100132743	1_61	0	0.0175323335079747	4.76201052550975	2.62747775643179e-07	-0.0294969432432235	1
ENSG00000122477.12	LRRC39	1	100178174	1_61	0	0.0517359128509894	14.9011042408616	2.4261605845677e-06	-1.92793756233936	1
ENSG00000137992.14	DBT	1	100250235	1_61	0	0.0306106393759672	9.96615258055379	9.60083280176479e-07	1.5826332232234	1
ENSG00000079335.18	CDC14A	1	100344610	1_61	0	0.0889437499060559	20.0584568771259	5.61464016811903e-06	-2.42223209882965	2
ENSG00000181656.6	GPR88	1	100538206	1_62	0	0.031466732463953	7.50065889610509	7.42779718861471e-07	-1.0426167891196	1
ENSG00000162694.13	EXTL2	1	100894659	1_62	0	0.0314143292239504	7.48503790050541	7.39998378809467e-07	0.859962194513821	2
ENSG00000162695.11	SLC30A7	1	100895622	1_62	0	0.0256047711971268	5.5716424312405	4.48965645260536e-07	-0.495099972447199	1
ENSG00000243480.7	AMY2A	1	103616163	1_65	0	0.017133144696086	5.83677072967627	3.14715904345572e-07	-0.556787942524207	1
ENSG00000162631.18	NTNG1	1	107139382	1_66	0	0	7.85126321409858	0	0.764304899509014	1
ENSG00000134215.15	VAV3	1	107965542	1_67	0	0.0156079969408642	4.63595012896246	2.27716709878853e-07	0.071801507940731	1
ENSG00000085491.15	SLC25A24	1	108200518	1_67	0	0.0215452645310383	7.5694326427308	5.13244297908166e-07	-1.07487624610929	1
ENSG00000134186.11	PRPF38B	1	108716296	1_67	0	0.0181465764031898	5.99412888914645	3.42318012857315e-07	0.666852626413538	1
ENSG00000116266.10	STXBP3	1	108746731	1_67	0	0.0258236713265796	9.26731683211491	7.53149115201742e-07	-1.10192471856171	1
ENSG00000121957.12	GPSM2	1	108875057	1_67	0	0.0159807763313776	4.86422759946166	2.44636206914502e-07	0.282894610945519	1
ENSG00000121940.15	CLCC1	1	108963213	1_67	0	0.0168399302440108	5.34737616095812	2.83393573453115e-07	0.358467173476011	1
ENSG00000197780.9	TAF13	1	109075686	1_67	0	0.0156013103913285	4.63407375685909	2.27527027376739e-07	-0.0864962172087869	1
ENSG00000215717.5	TMEM167B	1	109089398	1_67	0	0.0192134413255534	6.61124958297712	3.9975847967648e-07	-0.783418779973274	1
ENSG00000031698.12	SARS	1	109213564	1_67	0	0.0159373756022289	4.82347454199715	2.41927797867525e-07	-0.240407407407386	1
ENSG00000143126.7	CELSR2	1	109250412	1_67	0	0.0627562513543085	17.7275580831872	3.50118359160419e-06	1.8763145928259	1
ENSG00000134222.16	PSRC1	1	109313684	1_67	0	0.0469421981044378	15.059106361538	2.22470072477173e-06	2.16978826043387	1
ENSG00000221986.6	MYBPHL	1	109307500	1_67	0	0.0466967364177687	15.0321993192966	2.20911349469261e-06	2.16664028799609	2
ENSG00000134243.11	SORT1	1	109397881	1_67	0	0.0378587741836584	13.047472760648	1.55454006845801e-06	2.0065083531302	2
ENSG00000174151.14	CYB561D1	1	109494297	1_67	0	0.0353720323322922	12.1590969249285	1.35353754652985e-06	-1.17560676758171	2
ENSG00000181754.6	AMIGO1	1	109509517	1_67	0	0.0156647436939931	4.68830914149588	2.3112584282098e-07	-0.504250777728985	1
ENSG00000156097.12	GPR61	1	109539929	1_67	0	0.0311956604376631	11.1386338624862	1.0935410402814e-06	1.33908214311935	1
ENSG00000168765.16	GSTM4	1	109656105	1_67	0	0.0274324748818451	9.9937651282866	8.62786025846352e-07	1.67101185883653	2
ENSG00000213366.12	GSTM2	1	109667893	1_67	0	0.0505403376752539	15.5990841648343	2.48111111462147e-06	1.79141136254043	2
ENSG00000134184.12	GSTM1	1	109671748	1_67	0	0.0204716244444437	7.11150136204038	4.58165704034695e-07	0.837442524015268	2
ENSG00000134201.10	GSTM5	1	109711119	1_67	0	0.019339072503641	6.68898848956554	4.07103713488195e-07	0.793442509832621	1
ENSG00000134202.10	GSTM3	1	109741163	1_67	0	0.0166919447824273	5.3181465196169	2.79367712287818e-07	-0.623081980760988	2
ENSG00000143107.8	FNDC7	1	108725819	1_67	0	0.0723293076118259	18.8710912137745	4.295565001139e-06	1.93217288905892	1
ENSG00000168710.17	AHCYL1	1	109984850	1_68	0	0.0439930174934673	10.8955410198627	1.50848683789224e-06	1.34473723846215	1
ENSG00000116396.14	KCNC4	1	110211143	1_68	0	0.0236243530808991	5.06713220423205	3.7673080527821e-07	0.321932837360575	1
ENSG00000134248.13	LAMTOR5	1	110407655	1_68	0	0.0234592132081168	5.00162466177304	3.69261061473684e-07	0.381278933696163	2
ENSG00000143125.5	PROK1	1	110450727	1_68	0	0.0225394902565894	4.62822737581342	3.28297632264037e-07	-0.0113307564553122	1
ENSG00000143119.12	CD53	1	110840441	1_68	0	0.0246115777917861	5.4495357631286	4.22092793051732e-07	-0.550670691979741	2
ENSG00000121931.15	LRIF1	1	110961918	1_68	0	0.0225314660976157	4.62490355781214	3.27945069826301e-07	-0.0266747955317867	1
ENSG00000156171.14	DRAM2	1	111137871	1_68	0	0.02722824586414	6.39394372585123	5.47895138405662e-07	-0.451849904102603	2
ENSG00000134255.13	CEPT1	1	111139685	1_68	0	0.0746893999456378	15.9107210113828	3.73988118180301e-06	-1.92815186791411	1
ENSG00000064886.13	CHI3L2	1	111200918	1_69	0	0.0489987743648576	22.7533284231874	3.50864255196555e-06	-2.21030151156953	1
ENSG00000085465.12	OVGP1	1	111427438	1_69	0	0.00666196965934351	4.89378568201167	1.02602175685881e-07	0.263165851744686	1
ENSG00000116455.13	WDR77	1	111449473	1_69	0	0.00710251497088354	5.4980631153891	1.22894048817367e-07	-0.449228691632521	1
ENSG00000143110.11	C1orf162	1	111472670	1_69	0	0.00689371550512818	5.25627953189117	1.14035687066995e-07	-0.386881686635406	2
ENSG00000282608.1	ADORA3	1	111505642	1_69	0	0.00700649099116457	5.31848166477799	1.17272776647787e-07	-0.397739515161359	1
ENSG00000121933.18	TMIGD3	1	111563822	1_69	0	0.0145847184160924	11.9611740152884	5.49010728232729e-07	-1.40959116627143	1
ENSG00000197852.9	FAM212B	1	111756253	1_69	0	0.00696349174619448	5.36996337095104	1.17681274227812e-07	-0.55574936917941	1
ENSG00000171385.9	KCND3	1	111991106	1_69	0	0.0104350741453058	9.34537974598601	3.0690323509823e-07	-1.37735073292822	1
ENSG00000143079.14	CTTNBP2NL	1	112396295	1_69	0	0.0143376554762064	9.7759798565242	4.41110516705306e-07	0.484971251862965	1
ENSG00000134245.17	WNT2B	1	112464917	1_69	0	0.0119730587605752	8.59881741152602	3.24005822553479e-07	1.16338087486975	1
ENSG00000116489.12	CAPZA1	1	112614432	1_69	0	0.0122338024025109	9.0308865591024	3.47696902898312e-07	-0.554048835611719	1
ENSG00000007341.18	ST7L	1	112624254	1_69	0	0.0075270318898264	5.72524373994647	1.35620927533897e-07	0.349515496018533	1
ENSG00000155363.18	MOV10	1	112673164	1_69	0	0.0430200141954502	28.0336455156014	3.79541352125037e-06	-4.75272046630558	1
ENSG00000155366.16	RHOC	1	112706864	1_69	0	0.0215254321462084	22.5158709305512	1.52528009695666e-06	-4.11297513114772	1
ENSG00000184599.13	FAM19A3	1	112720490	1_69	0	0.00938013778019386	9.6978865293774	2.86282822001442e-07	-1.55029355591726	1
ENSG00000155380.11	SLC16A1	1	112956760	1_70	0	0.0140593136609191	6.15400282826119	2.72289431549901e-07	1.20996698034945	1
ENSG00000198799.11	LRIG2	1	113072822	1_70	0	0.0204841767665037	19.0518774574302	1.22818918273812e-06	-4.1011671943871	1
ENSG00000116793.15	PHTF1	1	113760344	1_70	0	0.0147693689229949	5.18928935250252	2.41200831131249e-07	-0.198035399773275	1
ENSG00000188761.11	BCL2L15	1	113887734	1_70	0	0.0136887655432515	4.65315175497219	2.00456653294635e-07	-0.184865609450871	1
ENSG00000134262.12	AP4B1	1	113905154	1_70	0	0.0209998524161203	8.21418499524677	5.42862316820219e-07	0.853469027189476	2
ENSG00000163349.21	HIPK1	1	113929596	1_70	0	0.0932685085039262	22.0590675744643	6.47487154105883e-06	2.24419032459138	1
ENSG00000116774.11	OLFML3	1	113979778	1_70	0	0.0165062020088662	6.77540553710617	3.51958472552557e-07	1.03362682976543	1
ENSG00000134258.16	VTCN1	1	117210906	1_72	0	0.00834074726383527	4.70306232335681	1.23451016211236e-07	-0.12576191668291	1
ENSG00000173218.14	VANGL1	1	115641021	1_72	0	0.00974029434603008	6.14306205125476	1.88306779978061e-07	0.608382935814808	1
ENSG00000118729.11	CASQ2	1	115768346	1_72	0	0.0389896840345363	19.0827055159667	2.34152413059047e-06	2.29503081392567	1
ENSG00000163393.12	SLC22A15	1	115977048	1_72	0	0.0178091981760686	11.7548653312868	6.58826407276966e-07	1.49015090834295	2
ENSG00000116815.15	CD58	1	116571486	1_72	0	0.0120752992315304	8.13943141355842	3.09314972882281e-07	-0.92664628330375	1
ENSG00000134247.9	PTGFRN	1	116909755	1_72	0	0.00937434559473149	5.78748853982133	1.70741887428114e-07	0.511891500406938	1
ENSG00000134256.12	CD101	1	117001709	1_72	0	0.010798192666629	7.1007118766903	2.41302563979439e-07	0.748469772829138	2
ENSG00000116830.11	TTF2	1	117060534	1_72	0	0.0162608776172194	10.9077766205592	5.58199175157135e-07	-1.18229466363158	1
ENSG00000134253.9	TRIM45	1	117122142	1_72	0	0.00872056632657781	5.11637491350724	1.40415814702187e-07	0.291242397023091	2
ENSG00000198162.12	MAN1A2	1	117367233	1_72	0	0.0260026604447786	15.2865387884007	1.25093839099027e-06	-1.72749648487984	3
ENSG00000183508.4	FAM46C	1	117605762	1_72	0	0.00829643883899567	4.65362969832355	1.21504541788538e-07	0.191147078259608	2
ENSG00000196505.10	GDAP2	1	117929798	1_72	0	0.0424873404587617	19.8908769414151	2.65963752032464e-06	-1.95974060051725	1
ENSG00000177551.5	NHLH2	1	115843623	1_72	0	0.00872044740537758	5.11624450594249	1.40410320962517e-07	-0.278745200529075	1
ENSG00000116874.11	WARS2	1	119012523	1_73	0	0.00731654506445012	5.90231269313546	1.35905564694076e-07	0.581180715226151	1
ENSG00000143067.4	ZNF697	1	119647482	1_73	0	0.0997349951855975	30.0282346163296	9.42510821230142e-06	-3.10321370961785	1
ENSG00000117281.15	CD160	1	145718303	1_73	0	0.00838736794970774	7.14650512410012	1.88637650604869e-07	-0.861381031214991	1
ENSG00000198483.12	ANKRD35	1	145875906	1_73	0	0.0239501513019684	16.9037270018976	1.27408882110883e-06	1.91737091084032	1
ENSG00000131779.10	PEX11B	1	145919802	1_73	0	0.0126064595684743	10.9225842568152	4.33338736307945e-07	-1.28259544196254	1
ENSG00000265241.6	RBM8A	1	145928009	1_73	0	0.00652730125376011	4.85275128064904	9.96851952087667e-08	0.297827552211183	1
ENSG00000168509.19	HFE2	1	146036954	1_73	0	0.0320598550338438	19.7556198514349	1.99324731880867e-06	-2.07535141235201	1
ENSG00000271425.7	NBPF10	1	146051718	1_73	0	0.0105540098611744	9.30542343067557	3.09074097099496e-07	1.11077859222252	1
ENSG00000131791.7	PRKAB2	1	147172842	1_73	0	0.012987076889927	11.1218065352645	4.54564715561008e-07	-1.3485242623935	1
ENSG00000131778.18	CHD1L	1	147243554	1_73	0	0.0318916633147885	19.4798845233263	1.95511596590092e-06	2.05701661132724	1
ENSG00000162836.11	ACP6	1	147670174	1_73	0	0.00881298930789109	7.94164194092239	2.20263491608126e-07	-1.27086715380512	1
ENSG00000178796.12	RIIAD1	1	151715696	1_74	0	0.0596718903047789	14.4497128150836	2.71355097980585e-06	-1.73645032808718	1
ENSG00000159409.14	CELF3	1	151710027	1_74	0	0.0240479954994076	5.90723224772024	4.47066266694146e-07	0.712940026495047	1
ENSG00000186844.5	LCE1A	1	152805642	1_74	0	0.0578005045821084	14.1477118231003	2.57351561918169e-06	-1.91893329311387	1
ENSG00000143376.12	SNX27	1	151616339	1_74	0	0.0233021518383889	5.61300607543448	4.11623834285559e-07	0.447462521320214	1
ENSG00000143450.16	OAZ3	1	151763100	1_74	0	0.0221578274252454	5.14292744031441	3.5862994229198e-07	-0.499950424099296	1
ENSG00000143436.10	MRPL9	1	151763587	1_74	0	0.0215515692823178	4.88404004204051	3.3125854385358e-07	0.399508870790589	2
ENSG00000143365.17	RORC	1	151831413	1_74	0	0.0218651933796119	5.01885462398136	3.45355925960057e-07	-0.290705242036576	1
ENSG00000196407.11	THEM5	1	151853237	1_74	0	0.0554114409252681	13.7480262589879	2.39744564942988e-06	-1.8562237153589	1
ENSG00000197747.8	S100A10	1	151994269	1_74	0	0.0212676951890093	4.76032797508809	3.18615043001465e-07	-0.15202815981628	1
ENSG00000197915.5	HRNR	1	152220810	1_74	0	0.0423404035910278	11.2091593930955	1.49360930977997e-06	-1.53727785457571	4
ENSG00000143631.10	FLG	1	152243866	1_74	0	0.0209942246989487	4.63959219732857	3.06541038357362e-07	0.272150426060345	1
ENSG00000143536.7	CRNN	1	152414760	1_74	0	0.0531246463850871	13.3493045247064	2.23184313135907e-06	1.68102139406457	1
ENSG00000163207.6	IVL	1	152908247	1_74	0	0.0355414922389244	9.56414068886902	1.06977042638462e-06	1.26322682668672	2
ENSG00000203785.8	SPRR2E	1	153106201	1_74	0	0.0209688192563456	4.62829509644775	3.05424584245811e-07	0.0145705490470943	2
ENSG00000143546.9	S100A8	1	153391654	1_75	0	0.0191996985057524	5.55410487877625	3.35596527948767e-07	0.526997168914454	1
ENSG00000197956.9	S100A6	1	153535924	1_75	0	0.0231319549534021	7.24604599678655	5.27499920026014e-07	0.914879255016935	2
ENSG00000188015.9	S100A3	1	153549049	1_75	0	0.0861175191558734	19.7311054557342	5.34751364908309e-06	2.21648656200666	2
ENSG00000196154.11	S100A4	1	153549456	1_75	0	0.0375367971852747	11.9068814077437	1.40657927991967e-06	1.46733967387434	2
ENSG00000188643.10	S100A16	1	153613108	1_75	0	0.0183449977014448	5.20749418673668	3.00645999376787e-07	0.491977454466898	1
ENSG00000143553.10	SNAPIN	1	153658595	1_75	0	0.0225223644895471	6.86498023700992	4.86588955957989e-07	0.476768649427887	2
ENSG00000169418.9	NPR1	1	153678582	1_75	0	0.023403156094146	7.46187442002675	5.49580530242896e-07	0.967744313574483	1
ENSG00000143554.13	SLC27A3	1	153774134	1_75	0	0.0320809218753213	10.4909923920868	1.05918637475886e-06	-1.39978911057665	1
ENSG00000198837.9	DENND4B	1	153940057	1_75	0	0.0754383807391227	18.9818054806054	4.50649454912252e-06	2.22845795276848	2
ENSG00000143578.15	CREB3L4	1	153968263	1_75	0	0.0180953549341014	5.54184349873608	3.15595161977101e-07	-1.00809468550387	1
ENSG00000143552.9	NUP210L	1	154155073	1_75	0	0.0355297194150589	11.6276645550272	1.30014935797045e-06	1.51182449724846	2
ENSG00000143549.19	TPM3	1	154194640	1_75	0	0.0500733029418924	15.3435872464236	2.41792107229343e-06	-2.06878713481966	1
ENSG00000143575.14	HAX1	1	154301165	1_75	0	0.0528690870599473	16.0924431710455	2.67752027989344e-06	-2.26943664805486	1
ENSG00000160712.12	IL6R	1	154405422	1_75	0	0.0256825166334584	7.79454078258865	6.29994975040449e-07	-0.408025697422301	1
ENSG00000169291.9	SHE	1	154502424	1_75	0	0.0476790985077389	14.2518279223754	2.13849174967516e-06	2.03546817918934	1
ENSG00000163239.12	TDRD10	1	154502399	1_75	0	0.0476790985077389	14.2518279223754	2.13849174967516e-06	-2.03546817918934	1
ENSG00000160714.9	UBE2Q1	1	154559434	1_75	0	0.0757733696963658	18.5274397327869	4.41815536672897e-06	-2.25926483022315	1
ENSG00000160710.15	ADAR	1	154628057	1_75	0	0.0176760686735068	4.80001295872449	2.67015863504902e-07	0.136079872690911	2
ENSG00000143603.18	KCNN3	1	154870871	1_76	0	0.0637102211461574	17.6851368894918	3.54590023171884e-06	-2.07290193515254	1
ENSG00000163344.5	PMVK	1	154936792	1_76	0	0.0362200916148275	12.3556558698801	1.40839450508361e-06	1.69028079354116	2
ENSG00000160691.18	SHC1	1	154974041	1_76	0	0.0473865559499101	14.8840063632228	2.21964727521817e-06	1.75876295081977	1
ENSG00000173207.12	CKS1B	1	154975020	1_76	0	0.0516666475302523	15.7003461623477	2.55286873264528e-06	1.81976107382277	1
ENSG00000163354.14	DCST2	1	155033615	1_76	0	0.0158344200854853	4.62527144505436	2.30488022402205e-07	-0.177279751193718	2
ENSG00000163357.10	DCST1	1	155033975	1_76	0	0.0158990828409339	4.66320961786269	2.33327530161819e-07	-0.297303081206728	1
ENSG00000169242.11	EFNA1	1	155127376	1_76	0	0.0508065047529696	15.5415474981291	2.48497802335202e-06	-2.37322857901242	2
ENSG00000169231.13	THBS3	1	155208991	1_76	0	0.0897009991525851	20.9519391858476	5.91466945862123e-06	-2.75449351764607	1
ENSG00000173171.14	MTX1	1	155208991	1_76	0	0.0897009991525852	20.9519391858476	5.91466945862124e-06	-2.75449351764607	1
ENSG00000177628.15	GBA	1	155244216	1_76	0	0.0258923853076375	9.21173451772715	7.50624003111387e-07	-1.43931340230317	1
ENSG00000160767.20	FAM189B	1	155255194	1_76	0	0.0233770414086881	8.25698215665471	6.07463049361821e-07	-1.29882164721528	1
ENSG00000116521.10	SCAMP3	1	155262283	1_76	0	0.0163926808004446	4.94785823072983	2.55256143501598e-07	0.576395657521112	1
ENSG00000143630.9	HCN3	1	155277916	1_76	0	0.0158559167177614	4.63790216503916	2.31431202987173e-07	0.351273573923122	1
ENSG00000132676.15	DAP3	1	155688294	1_76	0	0.0179581680666124	5.79738918783285	3.27644937223965e-07	-0.832054779472456	1
ENSG00000116580.18	GON4L	1	155859720	1_76	0	0.0158532505830741	4.63633394564441	2.3131404743013e-07	0.105240029787176	1
ENSG00000143622.10	RIT1	1	155911161	1_76	0	0.0173985165310875	5.50242299944086	3.01283374927799e-07	0.276766061087275	1
ENSG00000132680.10	KIAA0907	1	155934601	1_76	0	0.0346443496485049	11.9382464289191	1.30161314562047e-06	1.27830097859455	1
ENSG00000163479.13	SSR2	1	156020665	1_76	0	0.0313501887951791	11.0015795484791	1.08543589031138e-06	1.35260179670791	1
ENSG00000116586.11	LAMTOR2	1	156054582	1_76	0	0.0167077583931089	5.12513100870453	2.69483470314979e-07	0.38217318886511	2
ENSG00000132698.14	RAB25	1	156061029	1_76	0	0.0647589812035063	17.8403011864167	3.63589358181502e-06	-1.89417090162574	1
ENSG00000160785.13	SLC25A44	1	156193927	1_76	0	0.0191920199289723	6.41664507937259	3.87558867049544e-07	-0.597081113650733	2
ENSG00000160783.19	PMF1	1	156212919	1_76	0	0.112839635161558	23.1681552449982	8.22739032462828e-06	-2.74802483179599	1
ENSG00000242252.1	BGLAP	1	156240066	1_76	0	0.0428767777849118	13.9416730048303	1.88124780609532e-06	1.69718792288248	1
ENSG00000198952.8	SMG5	1	156279714	1_76	0	0.016011183733866	4.72861810425989	2.38268513613016e-07	0.394898785095653	1
ENSG00000163472.18	TMEM79	1	156282500	1_76	0	0.0222589809136899	7.79944224574257	5.46358617312168e-07	0.810180021126621	1
ENSG00000198715.11	GLMP	1	156294209	1_76	0	0.0216907829340735	7.55812512538152	5.15938907089187e-07	-0.776655240177999	1
ENSG00000163467.11	TSACC	1	156337389	1_76	0	0.0217180815780855	7.56986154908596	5.17390404708868e-07	-0.778144607055621	1
ENSG00000132677.12	RHBG	1	156373901	1_77	0	0.166184696741551	31.5501239871318	1.65006507768898e-05	-3.14417063456621	1
ENSG00000183856.10	IQGAP3	1	156572426	1_77	0	0.0117487726729189	7.16201546950182	2.64811431582625e-07	0.793292562096383	1
ENSG00000187862.11	TTC24	1	156580080	1_77	0	0.0104266022788266	6.0546313373168	1.98673290970758e-07	-0.604162074942122	1
ENSG00000160818.16	GPATCH4	1	156601175	1_77	0	0.00944729670450606	5.13684567119571	1.52726024475045e-07	-0.354218046165183	2
ENSG00000132702.12	HAPLN2	1	156618957	1_77	0	0.0355193718327107	17.401344237356	1.9451676968839e-06	-1.83699701620532	1
ENSG00000132692.18	BCAN	1	156640896	1_77	0	0.00920313076364432	4.89070694346269	1.41649878608453e-07	0.216468935755917	1
ENSG00000132688.10	NES	1	156677793	1_77	0	0.00950170273757911	5.28150487039481	1.57931259041799e-07	0.663601662943577	1
ENSG00000143320.8	CRABP2	1	156705979	1_77	0	0.00922793675990896	4.92434677915048	1.43008618811603e-07	-0.143667678406204	1
ENSG00000143319.16	ISG20L2	1	156728554	1_77	0	0.0227950529994984	13.1268437729833	9.41694202185621e-07	1.76954448281551	1
ENSG00000143303.11	RRNAD1	1	156728554	1_77	0	0.0227950529994984	13.1268437729833	9.41694202185621e-07	-1.76954448281551	1
ENSG00000143294.14	PRCC	1	156751115	1_77	0	0.0646447489784854	22.638549488065	4.6056488632495e-06	-2.46979457859514	1
ENSG00000198400.11	NTRK1	1	156815564	1_77	0	0.0684104547420833	23.3375517743771	5.02442936816547e-06	2.4786594411073	1
ENSG00000187800.13	PEAR1	1	156893398	1_77	0	0.00903184437994131	4.86448277369128	1.38268130065664e-07	-0.390859436358293	1
ENSG00000160838.13	LRRC71	1	156920880	1_77	0	0.00992684971099267	5.50981770846085	1.72130428969759e-07	0.256985342568048	1
ENSG00000132694.18	ARHGEF11	1	157044910	1_77	0	0.0183530887866352	11.1910914234866	6.46383977903036e-07	-1.15801597864085	1
ENSG00000183853.17	KIRREL	1	157995066	1_77	0	0.00949119479639993	5.17870106207602	1.54685890885675e-07	-0.317941966898513	2
ENSG00000158473.6	CD1D	1	158180266	1_78	0	0.0129937448310644	4.98404213416546	2.03809776489421e-07	-0.230233348615952	1
ENSG00000163568.14	AIM2	1	159147011	1_78	0	0.0157274535410811	6.76039972761896	3.34610650488316e-07	0.767580924409077	1
ENSG00000213088.9	ACKR1	1	159203749	1_78	0	0.0443319649891588	16.4542089174938	2.29563566046262e-06	-2.00316578831947	1
ENSG00000179639.10	FCER1A	1	159288755	1_78	0	0.0587375246167723	19.1118632708578	3.53286989099869e-06	2.49120775796793	1
ENSG00000181036.13	FCRL6	1	159800388	1_78	0	0.0292213900625133	12.5413024832169	1.15332707614711e-06	1.41942457181795	1
ENSG00000158714.10	SLAMF8	1	159826512	1_78	0	0.017273313193755	7.63340470942256	4.14956822826905e-07	-0.947156420214452	2
ENSG00000188004.9	C1orf204	1	159854415	1_78	0	0.113586092754958	25.4303966471089	9.09048947410224e-06	-2.43235533962468	1
ENSG00000158710.14	TAGLN2	1	159925332	1_78	0	0.0140376810919822	5.70273118254914	2.51934268943671e-07	-0.593642997362176	1
ENSG00000085552.16	IGSF9	1	159945634	1_79	0	0.0109428043947776	4.68368549873641	1.61296645390236e-07	0.0761350101206413	1
ENSG00000162723.9	SLAMF9	1	159953685	1_79	0	0.0111747494141021	4.87855817390171	1.71568776775339e-07	-0.289594330568507	1
ENSG00000143315.6	PIGM	1	160032438	1_79	0	0.0108825123461778	4.63235669930272	1.58650021626986e-07	0.0514951740368049	1
ENSG00000177807.8	KCNJ10	1	160071368	1_79	0	0.0318753604098353	14.6517085625777	1.46978005328661e-06	1.69486136561195	1
ENSG00000162728.4	KCNJ9	1	160081123	1_79	0	0.0306134304091327	14.2732859192073	1.3751337361522e-06	-1.64391152860528	1
ENSG00000162729.13	IGSF8	1	160099056	1_79	0	0.0514441849381324	19.1540645177556	3.10103173325383e-06	-1.9496391700278	1
ENSG00000018625.14	ATP1A2	1	160114853	1_79	0	0.0109318803310382	4.67440635156486	1.60816388948532e-07	0.0742577066803671	1
ENSG00000132681.16	ATP1A4	1	160151964	1_79	0	0.0110416951138977	4.76726836980797	1.65658729286013e-07	0.26872718169017	2
ENSG00000132716.18	DCAF8	1	160262886	1_79	0	0.0129226395099488	6.22927701000233	2.53336547165014e-07	-0.586882208494713	1
ENSG00000162735.18	PEX19	1	160286214	1_79	0	0.0123311222962887	5.79368140515647	2.24836175005565e-07	-0.498474277203926	1
ENSG00000122218.14	COPA	1	160343943	1_79	0	0.0189084698350781	9.77237660173488	5.81521202536953e-07	1.14409298052336	1
ENSG00000162736.15	NCSTN	1	160342835	1_79	0	0.0190833821022327	9.85820319943712	5.92055044142045e-07	1.26985932238385	1
ENSG00000066294.14	CD84	1	160579789	1_79	0	0.0634078265976956	21.1344663748157	4.21738382248262e-06	-2.18389631148651	2
ENSG00000117090.14	SLAMF1	1	160647238	1_79	0	0.0112492139912909	4.94026757678837	1.74896703567944e-07	-0.265039977981531	1
ENSG00000117091.9	CD48	1	160711718	1_79	0	0.0128788977607116	6.19774990115349	2.51201203835093e-07	-0.65213714814965	2
ENSG00000026751.16	SLAMF7	1	160740367	1_79	0	0.0136332933736522	6.72710421390041	2.88627634280721e-07	-0.818146335490025	1
ENSG00000122223.12	CD244	1	160861601	1_79	0	0.0188074260365504	9.72243614529441	5.75457739942562e-07	1.13890228222469	1
ENSG00000158773.14	USF1	1	161052103	1_79	0	0.0202579180046427	10.4150737135293	6.63997020654299e-07	1.24108110797942	1
ENSG00000162755.13	KLHDC9	1	161098329	1_79	0	0.0111933154731472	4.89398267297118	1.7239717510616e-07	-0.27186506479378	1
ENSG00000143256.4	PFDN2	1	161077430	1_79	0	0.0499059605486508	18.8673221588443	2.96327295743867e-06	1.93544647299851	1
ENSG00000158793.13	NIT1	1	161118210	1_79	0	0.0109292148268157	4.67214067308189	1.60699248844122e-07	0.0697738828974552	2
ENSG00000143222.11	UFC1	1	161152958	1_79	0	0.0132882706023282	6.48871744066745	2.71354044995926e-07	0.741588203944104	1
ENSG00000143224.17	PPOX	1	161167668	1_79	0	0.0110058389620231	4.73704881361874	1.64074083718633e-07	-0.143875424257591	1
ENSG00000158864.12	NDUFS2	1	161196933	1_79	0	0.0131489098374439	6.39067978496025	2.64451343782982e-07	-0.688487987630399	2
ENSG00000158869.10	FCER1G	1	161215085	1_79	0	0.0121408439424622	5.64913069066337	2.15843747445878e-07	0.471993174785692	2
ENSG00000248485.1	PCP4L1	1	161259053	1_79	0	0.0109637287066864	4.70143281425748	1.62217419476174e-07	-0.0944990557852371	1
ENSG00000158887.15	MPZ	1	161309440	1_79	0	0.0109872346965274	4.72133041013967	1.63253225124016e-07	-0.168737571144472	1
ENSG00000143252.14	SDHC	1	161311979	1_79	0	0.0161765240753408	8.3186989953399	4.23496272505238e-07	-1.23863764787569	1
ENSG00000143226.13	FCGR2A	1	161505171	1_79	0	0.0125473709632079	5.95529119670529	2.35160683544464e-07	-0.544722958922024	1
ENSG00000203747.10	FCGR3A	1	161550682	1_79	0	0.0116976584408013	5.30351044734382	1.95241141733068e-07	0.385224556855399	1
ENSG00000162746.14	FCRLB	1	161721796	1_79	0	0.0113538679937489	5.02631229048063	1.79598325249957e-07	0.369028578080208	1
ENSG00000081721.11	DUSP12	1	161749589	1_79	0	0.0114205670904336	5.08073825805582	1.826095411704e-07	0.36362876900373	2
ENSG00000118217.5	ATF6	1	161764807	1_79	0	0.0167472831870088	8.64160793751701	4.55457540489499e-07	-1.11385022651658	3
ENSG00000117143.13	UAP1	1	162561114	1_80	0	0.0184559145477787	10.3555875174412	6.01477363979489e-07	1.22243962733291	1
ENSG00000162733.16	DDR2	1	162631124	1_80	0	0.0119347309813456	6.29896226695348	2.3658685686958e-07	-0.641052003829137	1
ENSG00000185860.13	CCDC190	1	162868927	1_80	0	0.0245642996649755	13.0231240460512	1.00676599394925e-06	-1.52233940136524	1
ENSG00000143228.12	NUF2	1	163266611	1_80	0	0.0108613366591021	5.42324191682392	1.85375026726269e-07	-0.432873406121228	1
ENSG00000185630.18	PBX1	1	164555424	1_80	0	0.0101124751443915	4.7596603970026	1.51475504511142e-07	-0.193011089430076	1
ENSG00000143171.12	RXRG	1	165445274	1_81	0	0.0380136795117277	9.29210312396079	1.11163676977841e-06	-1.08047328725726	1
ENSG00000143198.12	MGST3	1	165630621	1_81	0	0.0606804387578018	13.7052036483141	2.61723777086905e-06	1.9235438305541	2
ENSG00000143149.12	ALDH9A1	1	165698175	1_81	0	0.023478362742142	4.77988910264618	3.53178780500446e-07	0.256827488565206	2
ENSG00000143195.12	ILDR2	1	166975572	1_83	0	0.0231486217973086	17.7666247270682	1.29431219251878e-06	-1.92823914714505	1
ENSG00000143194.12	MAEL	1	166975891	1_83	0	0.0119374370369426	11.5989582007878	4.35751660769128e-07	-1.34854624533937	2
ENSG00000152382.5	TADA1	1	166862888	1_83	0	0.00692074259349029	6.53777949592583	1.42394081661604e-07	-0.668193370239457	2
ENSG00000198842.9	DUSP27	1	167094253	1_83	0	0.0080447564869911	7.93400261026764	2.00869600278061e-07	-0.938978430166889	2
ENSG00000198821.10	CD247	1	167518220	1_83	0	0.00714678621575304	6.83589962701752	1.53750112434903e-07	0.737231950469104	1
ENSG00000143162.7	CREG1	1	167553767	1_83	0	0.00778069529760939	7.62431711334581	1.86693128367519e-07	-0.856099608282159	1
ENSG00000198771.10	RCSD1	1	167630103	1_83	0	0.0118507804090702	11.5312458239369	4.30063074272815e-07	-1.27441191740863	1
ENSG00000143199.17	ADCY10	1	167913803	1_83	0	0.0178074422578055	15.3201962274643	8.58568294022483e-07	1.65433857505553	1
ENSG00000143164.15	DCAF6	1	167936173	1_83	0	0.0221142160844361	17.3398885048812	1.20677644113677e-06	1.85584174621003	1
ENSG00000143158.10	MPC2	1	167936749	1_83	0	0.00790835367392651	7.77531912989623	1.93514396693247e-07	-0.896772580352329	1
ENSG00000143147.14	GPR161	1	168137478	1_83	0	0.00879167172422435	8.75800650938222	2.42318013901032e-07	0.985227907853697	2
ENSG00000143155.12	TIPRL	1	168178854	1_83	0	0.00858160490568716	8.53353129169131	2.30465687278879e-07	-1.00099811616059	1
ENSG00000213064.9	SFT2D2	1	168225689	1_83	0	0.00743528311960595	7.20301557221539	1.6854692653547e-07	0.782862863447914	1
ENSG00000143178.12	TBX19	1	168281906	1_83	0	0.00662783015177704	6.13668511998206	1.28001242062031e-07	-0.621539149700397	1
ENSG00000143184.4	XCL1	1	168555657	1_83	0	0.00583788010822939	4.95988342520328	9.11245957159654e-08	0.24876936104009	1
ENSG00000143196.4	DPT	1	168722662	1_83	0	0.0363413656741559	21.9884018547855	2.51480249625511e-06	2.1175529702055	1
ENSG00000143153.12	ATP1B1	1	168657615	1_83	0	0.0431427402143388	23.6011992962522	3.20442987337703e-06	-2.3314151456565	3
ENSG00000143156.13	NME7	1	169367825	1_83	0	0.00817592003661505	8.08409241093919	2.08006486528715e-07	0.99236757143579	1
ENSG00000117477.12	CCDC181	1	169459706	1_83	0	0.00838619706668242	8.31974691732258	2.1957563773734e-07	-0.889343468380319	2
ENSG00000198734.10	F5	1	169586812	1_83	0	0.00704842700868247	6.70735187089331	1.48782643439709e-07	0.724024271710564	1
ENSG00000174175.16	SELP	1	169629757	1_83	0	0.00632250422869018	5.6993204679859	1.134021216397e-07	-0.562494508917381	1
ENSG00000000460.16	C1orf112	1	169698214	1_83	0	0.0060902382659741	5.35226161206601	1.02584227041386e-07	0.509688163503354	1
ENSG00000171806.11	METTL18	1	169794673	1_83	0	0.0064336116225483	5.86086491170755	1.18665787414626e-07	0.555282263898244	1
ENSG00000000457.13	SCYL3	1	169894240	1_83	0	0.00700101673300757	6.6447449870896	1.46402471223596e-07	0.705469919132259	1
ENSG00000075945.12	KIFAP3	1	170085160	1_83	0	0.00592272310507469	5.09365622404451	9.49423623540724e-08	-0.287787200952509	1
ENSG00000116132.11	PRRX1	1	170662279	1_84	0	0.0226140376244581	10.6908511934011	7.60850567184222e-07	1.34621700311188	2
ENSG00000007933.12	FMO3	1	171091680	1_84	0	0.155161227138395	29.0323707462762	1.4176684704926e-05	3.19218789671173	1
ENSG00000094963.13	FMO2	1	171185164	1_84	0	0.169043079634822	29.8840848701275	1.58981405065388e-05	3.24597533838138	1
ENSG00000010932.16	FMO1	1	171248552	1_84	0	0.0137334043602931	6.0443264376339	2.61237243445043e-07	0.480107162040651	1
ENSG00000076258.9	FMO4	1	171313714	1_84	0	0.0117912848720813	4.62679193802275	1.71692006347915e-07	-0.0877698323087631	1
ENSG00000034971.16	MYOC	1	171652737	1_84	0	0.057028390419991	19.3780797726312	3.4778498425302e-06	-2.07668350701353	2
ENSG00000117533.14	VAMP4	1	171742190	1_84	0	0.014420871535365	6.4986904133035	2.94935011355822e-07	0.613763840914034	2
ENSG00000010165.19	METTL13	1	171783148	1_84	0	0.0122748100838019	5.0003329509875	1.93162438015409e-07	0.423567255679909	1
ENSG00000197959.13	DNM3	1	171841015	1_84	0	0.0129044381840048	5.46536237747608	2.21956075937126e-07	-0.443174677854256	2
ENSG00000135845.9	PIGC	1	172443855	1_84	0	0.0140552011614589	6.25979314210092	2.76889203098464e-07	-0.799210721902985	1
ENSG00000094975.13	SUCO	1	172532503	1_84	0	0.0159974313466293	7.46427803236	3.75791572646866e-07	0.863157014601088	1
ENSG00000117560.7	FASLG	1	172658724	1_84	0	0.0457829578576295	17.3030715887488	2.4930789143653e-06	1.77184598969553	1
ENSG00000120337.8	TNFSF18	1	173051434	1_84	0	0.0217216056034972	10.315034428218	7.05133876005484e-07	-1.16623947215431	1
ENSG00000162753.11	SLC9C2	1	173604513	1_85	0	0.0268581190361786	5.85354506788155	4.94770200270646e-07	0.723625638628762	1
ENSG00000076321.10	KLHL20	1	173714815	1_85	0	0.0235952337152581	4.64318288460492	3.44785542730979e-07	0.422331220030591	1
ENSG00000117593.9	DARS2	1	173823772	1_85	0	0.0317714245092217	7.42608332506382	7.42515423130646e-07	-1.25281531943502	1
ENSG00000117601.13	SERPINC1	1	173916899	1_85	0	0.0235914499981814	4.64168419307836	3.44618983705499e-07	0.0190655229762159	2
ENSG00000152061.23	RABGAP1L	1	174159319	1_85	0	0.0235934997258646	4.64249636657694	3.44709230260391e-07	0.154872028902791	1
ENSG00000120333.4	MRPS14	1	175023749	1_85	0	0.0251405779038377	5.23579484600287	4.14254134375797e-07	0.439028047841768	1
ENSG00000120332.15	TNN	1	175068086	1_85	0	0.0252753355857689	5.28575106488987	4.20448309031285e-07	0.535101067606689	2
ENSG00000116147.16	TNR	1	175744070	1_86	0	0.0313528656902979	14.4885499221552	1.42958880063353e-06	1.57938726619622	1
ENSG00000235750.9	KIAA0040	1	175193171	1_86	0	0.0398983925812649	16.7505504599512	2.10326239230166e-06	1.83875510449135	1
ENSG00000143207.19	RFWD2	1	176205188	1_86	0	0.0213137378566587	10.8801931335557	7.29802250415177e-07	1.07804126256041	2
ENSG00000120341.18	SEC16B	1	177984617	1_87	0	0.0223071788340194	4.67428477027158	3.28147265782906e-07	0.202392380430047	1
ENSG00000075391.16	RASAL2	1	178093905	1_87	0	0.033299683284966	8.42168323800387	8.82567598053324e-07	1.13330981576478	2
ENSG00000116191.17	RALGPS2	1	178725006	1_87	0	0.0242581637279623	5.45724844189522	4.16620486941664e-07	0.727242162490934	1
ENSG00000143340.6	FAM163A	1	179743345	1_89	0	0.0193051754342305	10.1611420878271	6.17341184116157e-07	-1.31788991609569	1
ENSG00000162779.21	AXDND1	1	179366003	1_89	0	0.0108371559807722	4.78877236308659	1.63323429619078e-07	-0.296973219283687	1
ENSG00000116199.11	FAM20B	1	179025509	1_89	0	0.0109331234376051	4.8706767989786	1.67587853081039e-07	0.299049645496856	1
ENSG00000186283.13	TOR3A	1	179079288	1_89	0	0.0111012122554501	5.01242250659991	1.75116493135447e-07	0.286349684823666	1
ENSG00000143322.19	ABL2	1	179228204	1_89	0	0.0166297864954006	8.77122632693468	4.5904574331011e-07	-0.985543807606097	3
ENSG00000162782.15	TDRD5	1	179592019	1_89	0	0.0106841807208428	4.65670316804856	1.56577283718701e-07	-0.197545557983719	1
ENSG00000169905.12	TOR1AIP2	1	179878267	1_89	0	0.0492216963146934	18.9322221324949	2.93269664069683e-06	2.4458039555248	1
ENSG00000143337.18	TOR1AIP1	1	179883025	1_89	0	0.0511495829563045	19.2950204670755	3.10596326096374e-06	2.55292810787823	1
ENSG00000135837.15	CEP350	1	179954679	1_89	0	0.0772473325932752	23.2099778595005	5.64244314531175e-06	2.66316424658059	1
ENSG00000116260.16	QSOX1	1	180154450	1_89	0	0.0127499711909127	6.29941483109296	2.52765842809354e-07	-0.615038581766295	2
ENSG00000230124.6	ACBD6	1	180502528	1_89	0	0.012399101685468	6.04001122844409	2.35687712516119e-07	-0.683682841829101	1
ENSG00000135823.13	STX6	1	180980990	1_89	0	0.0108359737928148	4.78775013012904	1.63270753276509e-07	0.222339285643235	1
ENSG00000135838.13	NPL	1	182814887	1_91	0	0.0216656936863427	8.57353335078291	5.84576582474826e-07	-1.02573858459873	1
ENSG00000135862.5	LAMC1	1	183023054	1_91	0	0.017886707834204	6.99460264676061	3.93733561053384e-07	0.934813475542984	2
ENSG00000058085.14	LAMC2	1	183186170	1_91	0	0.0154350171194079	5.51905773230348	2.68090254036471e-07	-0.582283830306378	1
ENSG00000157064.10	NMNAT2	1	183418808	1_91	0	0.0249156232126598	9.84784783582284	7.72186238829312e-07	1.25886526089071	2
ENSG00000116701.14	NCF2	1	183591057	1_91	0	0.0184272127996065	7.63703117946294	4.42887260903697e-07	-1.07434520904493	1
ENSG00000162704.15	ARPC5	1	183635770	1_91	0	0.0300636121409239	11.4746240706196	1.08564690774e-06	-1.45360979366817	1
ENSG00000198860.11	TSEN15	1	184051811	1_91	0	0.0305504333909575	11.0349876089147	1.06095801757394e-06	-1.19336898892718	1
ENSG00000116667.12	C1orf21	1	184385111	1_91	0	0.480764756242358	20.8873827638518	3.16028043171889e-05	-4.03690875705547	1
ENSG00000116406.18	EDEM3	1	184756263	1_92	1	0.112709628538478	23.0031456502588	8.15938116107799e-06	4.39270707328	1
ENSG00000121486.11	TRMT1L	1	185156912	1_92	0	0.0198870263967367	6.5477691644137	4.09800217188246e-07	-0.991379767451248	1
ENSG00000116668.12	SWT1	1	185156912	1_92	0	0.0198870263967367	6.5477691644137	4.09800217188246e-07	0.991379767451248	1
ENSG00000116679.15	IVNS1ABP	1	185317057	1_92	0	0.0184516183840713	5.58682317431847	3.24420555498311e-07	0.349980605872637	1
ENSG00000157181.15	C1orf27	1	186357857	1_92	0	0.0202569783877949	6.60188286094677	4.2087337510449e-07	-0.563092805678097	1
ENSG00000262180.1	OCLM	1	186400848	1_92	0	0.0212044208354423	6.811875155096	4.54571358557719e-07	-0.710102979344412	1
ENSG00000073756.11	PTGS2	1	186680089	1_92	0	0.0206247458476572	6.71764971282826	4.36028556747264e-07	-0.882830676168725	1
ENSG00000162670.10	BRINP3	1	190261183	1_95	0	0.0562125366636311	15.5324769982466	2.74778581147977e-06	1.74692072935304	1
ENSG00000150681.9	RGS18	1	192158507	1_96	0	0.0103102589018624	4.96844974506968	1.61212772184019e-07	0.304492604282425	1
ENSG00000090104.11	RGS1	1	192575980	1_96	0	0.0158394641552398	8.88986995518868	4.431439934665e-07	-1.0087947446846	1
ENSG00000023572.8	GLRX2	1	193104590	1_96	0	0.0116990760686897	6.19513295299816	2.28092586317628e-07	-0.74014839710578	3
ENSG00000134371.10	CDC73	1	193121735	1_96	0	0.025442139614123	11.6859310055956	9.35676932990213e-07	2.60579432284138	1
ENSG00000162630.5	B3GALT2	1	193185382	1_96	0	0.0234250482438018	11.1915814789517	8.25051253702179e-07	2.55448265899254	1
ENSG00000162687.16	KCNT2	1	196608415	1_98	0	0.0125342261760876	4.78181341532981	1.88624945333792e-07	0.133127312050355	1
ENSG00000000971.15	CFH	1	196651787	1_98	0	0.026268289014614	10.3362152537996	8.54480792072074e-07	-0.723269751185835	1
ENSG00000066279.17	ASPM	1	197147397	1_98	0	0.0687265644852195	17.4805626832724	3.78084624737955e-06	-0.507292232755678	1
ENSG00000203724.10	C1orf53	1	197902889	1_99	0	0.0348205171468609	11.8280794339331	1.29615942755622e-06	-1.39579768184451	1
ENSG00000151414.14	NEK7	1	198156916	1_99	0	0.0166258491893215	4.92154941660515	2.57510333082417e-07	-0.0255948227348607	2
ENSG00000081237.18	PTPRC	1	198638643	1_99	0	0.0164449150106322	4.81968566720393	2.4943610835782e-07	-0.23525392193755	1
ENSG00000081248.10	CACNA1S	1	201112570	1_101	0	0.0189249698130582	4.63376648892637	2.75980446898205e-07	-0.069554223117939	2
ENSG00000163362.10	C1orf106	1	200891082	1_101	0	0.0270818191720008	7.97939679555172	6.80075093055553e-07	1.00081392962441	1
ENSG00000118193.11	KIF14	1	200620685	1_101	0	0.0189157849498077	4.62924102458449	2.75577105880233e-07	0.0726251537957681	1
ENSG00000118197.13	DDX59	1	200669007	1_101	0	0.0351529684440692	10.4227496597445	1.1530636589608e-06	1.43037465931503	1
ENSG00000118200.14	CAMSAP2	1	200740002	1_101	0	0.0333263537459548	9.92221622303226	1.04065184952078e-06	1.14408577375575	1
ENSG00000232237.3	ASCL5	1	201127580	1_101	0	0.0350981135936183	10.4080860008357	1.14964464569913e-06	1.28280187769453	1
ENSG00000116857.16	TMEM9	1	201168372	1_101	0	0.0221559043124936	6.10385874932945	4.25601283971626e-07	0.664834328643545	2
ENSG00000159176.13	CSRP1	1	201509157	1_101	0	0.0192029971658578	4.76970861670541	2.88250347906121e-07	-0.199736883805061	1
ENSG00000198700.9	IPO9	1	201828710	1_102	0	0.015686432024121	4.92706232803317	2.43232274927459e-07	-0.370982969523938	2
ENSG00000198892.6	SHISA4	1	201888432	1_102	0	0.0170995265590785	5.7301569425063	3.08361093254765e-07	0.406886422333055	1
ENSG00000176393.10	RNPEP	1	201979953	1_102	0	0.0394678967660587	13.5515528853981	1.68322441354217e-06	1.60558057124233	1
ENSG00000170075.8	GPR37L1	1	202113933	1_102	0	0.0154324510847154	4.77511950853063	2.31914620237886e-07	-0.230014393776989	1
ENSG00000133067.17	LGR6	1	202194236	1_102	0	0.01813099256115	6.27581677702831	3.58097104361993e-07	0.859282147981557	1
ENSG00000077157.21	PPP1R12B	1	202348568	1_102	0	0.027474785616447	10.1555793225501	8.78108110984869e-07	-1.21211219436296	1
ENSG00000117139.16	KDM5B	1	202808833	1_102	0	0.0152585302671484	4.66963527853961	2.24235638997906e-07	0.0769232632732164	2
ENSG00000117153.15	KLHL12	1	202928138	1_102	0	0.0254961432068075	9.45678206674365	7.5879916491772e-07	1.15535727184876	1
ENSG00000159346.12	ADIPOR1	1	202958751	1_102	0	0.0239998356329395	8.89171518088417	6.71587778080317e-07	1.0095782646322	1
ENSG00000163444.11	TMEM183A	1	203025505	1_102	0	0.0202125697902139	7.28889227927357	4.63651893880701e-07	0.854200062496879	1
ENSG00000133055.8	MYBPH	1	203139380	1_102	0	0.015520749766273	4.82822472911229	2.35835482278376e-07	0.381824631197696	2
ENSG00000133063.15	CHIT1	1	203231185	1_102	0	0.01519349081536	4.62988129379741	2.21378987875898e-07	0.0129156176166902	1
ENSG00000159388.5	BTG2	1	203305808	1_102	0	0.0195359785134892	6.97143941092451	4.2861424416345e-07	-0.784694670172339	1
ENSG00000122176.10	FMOD	1	203351950	1_102	0	0.0264652339642556	9.80549543352474	8.1668438724193e-07	-1.12067305071425	1
ENSG00000174567.7	GOLT1A	1	204213637	1_103	0	0.0163792022958356	5.39388316900621	2.7803742387273e-07	0.74139378900396	2
ENSG00000170498.8	KISS1	1	204196915	1_103	0	0.0151081618498343	4.64166480078017	2.20695956818374e-07	-0.0949922207728801	1
ENSG00000058668.14	ATP2B4	1	203626383	1_103	0	0.0181588826981853	6.31867826286202	3.61097381568398e-07	0.584499375852875	1
ENSG00000122188.12	LAX1	1	203764731	1_103	0	0.0155658444210406	4.90150297972267	2.40110377246644e-07	0.181831194287229	1
ENSG00000058673.16	ZC3H11A	1	203795675	1_103	0	0.0179206704327723	6.19032817979874	3.4912174569282e-07	-0.547408044863229	1
ENSG00000257315.2	ZBED6	1	203795675	1_103	0	0.0179206704327723	6.19032817979874	3.4912174569282e-07	0.547408044863229	1
ENSG00000182004.12	SNRPE	1	203861428	1_103	0	0.0170790462901974	5.77889502215402	3.10611402498662e-07	-0.498825813524494	2
ENSG00000143845.14	ETNK2	1	204151824	1_103	0	0.0420660284024185	14.3156669770945	1.89518701151841e-06	1.78381920434598	1
ENSG00000143850.13	PLEKHA6	1	204280949	1_103	0	0.0468484382773052	14.9033272280924	2.19728974543757e-06	2.08479471070738	2
ENSG00000158615.8	PPP1R15B	1	204412128	1_103	0	0.0255393637046913	9.58607758802403	7.7047754559167e-07	1.24788266276114	1
ENSG00000186007.9	LEMD1	1	205457492	1_104	0	0.0195842249310038	4.76481551349526	2.93671263842556e-07	-0.169322780983792	1
ENSG00000163531.15	NFASC	1	204828864	1_104	0	0.045750842471847	12.7123837454366	1.83035387809166e-06	-1.89248963932575	1
ENSG00000184144.11	CNTN2	1	205043070	1_104	0	0.0208353610754222	5.3423249321245	3.50300134516149e-07	0.651557489976095	2
ENSG00000174529.7	TMEM81	1	205084022	1_104	0	0.0391580337801226	11.2478564037375	1.38611611816538e-06	-1.33504437970077	1
ENSG00000117222.13	RBBP5	1	205121305	1_104	0	0.0206639472159441	5.26526794222828	3.42407078545063e-07	-0.703298148696063	1
ENSG00000133059.16	DSTYK	1	205211346	1_104	0	0.0194651168939066	4.7079421068258	2.88401226858227e-07	0.332665218647707	2
ENSG00000133069.15	TMCC2	1	205228229	1_104	0	0.0939955462594866	19.5615953695073	5.78656080635927e-06	-2.26014817174978	2
ENSG00000163545.8	NUAK2	1	205321732	1_104	0	0.0203125809658085	5.10531254223108	3.26359618981434e-07	0.323889879070117	1
ENSG00000117266.15	CDK18	1	205504902	1_104	0	0.0381000071468491	10.9904601720745	1.31780122705992e-06	-1.26842209244437	2
ENSG00000174514.12	MFSD4A	1	205568730	1_104	0	0.0307224848147879	8.97169334493313	8.67440575264644e-07	-1.14290907669502	1
ENSG00000158715.5	SLC45A3	1	205680199	1_104	0	0.0203725633677246	5.13281272456417	3.2908650240704e-07	0.252531665442057	2
ENSG00000069275.12	NUCKS1	1	205844544	1_104	0	0.0198156802393565	4.87436161642911	3.03973486288614e-07	-0.0986429370486815	1
ENSG00000133065.10	SLC41A1	1	205813381	1_104	0	0.0357535837509272	10.3935687652588	1.16948120659284e-06	-1.36764392176328	2
ENSG00000162877.12	PM20D1	1	205830859	1_104	0	0.0473196365139486	13.0302655429893	1.94045528671388e-06	1.61846007307841	1
ENSG00000174502.18	SLC26A9	1	205928290	1_104	0	0.0202062071074959	5.05634698317123	3.21536768535785e-07	0.370891444847523	2
ENSG00000117322.17	CR2	1	207454348	1_105	0	0.0132352646660835	6.23085224054977	2.59530890245081e-07	1.02112942231058	1
ENSG00000263528.7	IKBKE	1	206470431	1_105	0	0.019308286104834	9.04958034414356	5.49896732734776e-07	1.05832675304224	1
ENSG00000266094.7	RASSF5	1	206507650	1_105	0	0.0144304836590172	6.59003424604128	2.9927988790027e-07	0.835391201160984	2
ENSG00000143486.15	EIF2D	1	206612625	1_105	0	0.0174918963922958	8.40602863454096	4.62739672658919e-07	1.08820780344377	1
ENSG00000136634.5	IL10	1	206771607	1_105	0	0.0131248061916399	5.6287699643557	2.32495939876421e-07	0.516893255858194	1
ENSG00000162894.11	FCMR	1	206923405	1_105	0	0.0322718920636294	13.7036636663245	1.39177840315434e-06	1.69448670432308	1
ENSG00000162896.5	PIGR	1	206945992	1_105	0	0.0613459326130798	19.6951600295032	3.80236900235316e-06	2.07361803878086	2
ENSG00000182795.12	C1orf116	1	207032059	1_105	0	0.0120932366990267	4.80783449028801	1.82978909788067e-07	-0.0877437502375738	1
ENSG00000123838.10	C4BPA	1	207104083	1_105	0	0.0159571023204443	7.48590855951849	3.75930464591245e-07	0.951467390708107	1
ENSG00000196352.14	CD55	1	207321071	1_105	0	0.0153074952156494	7.8976483452357	3.80461659836153e-07	-1.3442589576545	1
ENSG00000203710.10	CR1	1	207497093	1_105	0	0.0137233388641013	5.90710302208752	2.55119295043536e-07	-0.0923595232949057	1
ENSG00000117335.19	CD46	1	207749736	1_105	0	0.0149160489314295	6.66097883688268	3.12680520975844e-07	-1.1158660397929	1
ENSG00000174059.16	CD34	1	207911570	1_105	0	0.0336099314355705	14.4818139624567	1.53179117915386e-06	1.83952656612148	1
ENSG00000143469.18	SYT14	1	209882285	1_106	0	0.0897425381855914	32.8315307578177	9.27253442198957e-06	-3.6126848296362	1
ENSG00000076356.6	PLXNA2	1	208243841	1_106	0	0.00824287373407751	10.1990944082062	2.64575260763923e-07	1.21780053178772	1
ENSG00000123689.5	G0S2	1	209675255	1_106	0	0.0123104519612421	13.1254389259404	5.08506849223004e-07	1.07704275478939	1
ENSG00000009790.14	TRAF3IP3	1	209756258	1_106	0	0.00612371355035024	7.58229498653124	1.46124997802621e-07	0.870223811415999	1
ENSG00000054392.12	HHAT	1	210328160	1_106	0	0.00585580511186556	6.70751566290354	1.23611046617034e-07	-0.112041227256362	1
ENSG00000143473.12	KCNH1	1	211134467	1_107	0	0.0249422008655101	12.5198740398434	9.8275147791266e-07	1.40208795846131	1
ENSG00000082512.14	TRAF5	1	211326278	1_107	0	0.0151557375289906	7.87508799404484	3.75613734698694e-07	0.928243208824003	2
ENSG00000170385.9	SLC30A1	1	211578806	1_107	0	0.0155981829097946	8.14288266159324	3.9972486001286e-07	-1.06620936788145	1
ENSG00000117650.12	NEK2	1	211675781	1_107	0	0.013612775472812	6.87618700724433	2.94580051985763e-07	-0.644642519677289	2
ENSG00000143493.12	INTS7	1	212035474	1_107	0	0.0147740027757045	7.63769690079726	3.55115451614672e-07	0.969741451723401	1
ENSG00000143476.17	DTL	1	212035474	1_107	0	0.0147740027757045	7.63769690079726	3.55115451614672e-07	-0.969741451723401	1
ENSG00000066027.11	PPP2R5A	1	212285915	1_107	0	0.013563802250524	6.84265743836862	2.92089013394352e-07	0.690009109726672	2
ENSG00000065600.12	TMEM206	1	212414864	1_107	0	0.0106892989612284	4.62902014967847	1.55721030348834e-07	-0.0176202129668603	1
ENSG00000117691.9	NENF	1	212433402	1_107	0	0.0132051303626635	6.59343761181659	2.74008205096165e-07	0.745907701022261	1
ENSG00000162772.16	ATF3	1	212565261	1_107	0	0.0112333106992059	5.09020526605969	1.79950078602889e-07	-0.367558957097375	1
ENSG00000185523.6	SPATA45	1	212847216	1_108	0	0.0190574421819046	5.27384633982341	3.16301357960667e-07	-0.498824035025921	3
ENSG00000123685.8	BATF3	1	212699510	1_108	0	0.0204221915822975	5.91871936255106	3.80398738470236e-07	-0.563933404923722	2
ENSG00000117697.14	NSL1	1	212792127	1_108	0	0.0182106448678073	4.85026131571949	2.77970966019724e-07	0.429522288387432	1
ENSG00000162769.12	FLVCR1	1	212922612	1_108	0	0.0183608596520315	4.9268074675101	2.84686960489982e-07	-0.315588305775173	1
ENSG00000143494.15	VASH2	1	212950961	1_108	0	0.0248693607890383	7.7577854331569	6.07171474981038e-07	0.904257860218456	1
ENSG00000174606.13	ANGEL2	1	213019116	1_108	0	0.0406756058396954	12.3685267077767	1.58329184584071e-06	-1.62801094281735	1
ENSG00000136643.11	RPS6KC1	1	213051377	1_108	0	0.0612720616056389	16.2374108796174	3.13103734251021e-06	2.04471919719109	1
ENSG00000143499.13	SMYD2	1	214313129	1_108	0	0.0893630109414303	19.8388344186457	5.57934117971343e-06	-2.11208797276831	1
ENSG00000152104.11	PTPN14	1	214552234	1_109	0	0.0182037804895654	5.61148153551489	3.21475663858716e-07	-0.566405657680308	2
ENSG00000117724.12	CENPF	1	214602949	1_109	0	0.0300835079636631	10.3028188258168	9.75424171512043e-07	-1.24295673711614	1
ENSG00000092978.10	GPATCH2	1	217631213	1_110	0	0.00998380702725421	6.52350642832645	2.04968086385895e-07	-0.681231247180997	2
ENSG00000067533.5	RRP15	1	218284423	1_110	0	0.015862234567306	14.9647404064696	7.47037716492201e-07	3.12424933641697	2
ENSG00000143353.11	LYPLAL1	1	219173067	1_111	0	0.0728047180155198	18.1252538994536	4.15291073946959e-06	2.2096669242344	1
ENSG00000136628.17	EPRS	1	219984507	1_112	0	0.0412357888845384	17.1272868926649	2.2226539602046e-06	-1.87712849114838	1
ENSG00000162813.17	BPNT1	1	220090119	1_112	0	0.0120782664495086	5.659455611405	2.15123689501049e-07	-0.4292925076724	2
ENSG00000067704.9	IARS2	1	220093626	1_112	0	0.0140914174389106	7.09292977964529	3.14549728374346e-07	0.926571176052471	1
ENSG00000116141.15	MARK1	1	220510764	1_112	0	0.0117376877550032	5.39366801486676	1.99239635103426e-07	-0.369987192209483	1
ENSG00000162817.6	C1orf115	1	220690029	1_112	0	0.0108881494437417	4.69556479143076	1.60898088369839e-07	0.213533534183628	2
ENSG00000117791.15	MARC2	1	220723562	1_112	0	0.0127854640192318	6.1884574650214	2.49004891373759e-07	0.623524026454202	2
ENSG00000186205.12	MARC1	1	220787573	1_112	0	0.0138056867772253	6.90230539406841	2.99889431167699e-07	0.714234218882712	1
ENSG00000143507.17	DUSP10	1	221742291	1_113	0	0.0146751413832774	4.81134427389525	2.22206982329207e-07	-0.219923684217323	1
ENSG00000143512.12	HHIPL2	1	222547946	1_114	0	0.0102651775006689	4.710583804214	1.52177404161813e-07	0.0165997425587118	1
ENSG00000143498.17	TAF1A	1	222589893	1_114	0	0.012469123994476	6.51785516982649	2.55770011677596e-07	-0.802690615307033	1
ENSG00000154305.16	MIA3	1	222612690	1_114	0	0.0112575592676006	5.56787267769836	1.97261581801152e-07	0.564081133378695	2
ENSG00000162819.11	BROX	1	222712777	1_114	0	0.0117611684487245	5.97454623641078	2.21138505545548e-07	0.709742844247095	1
ENSG00000186063.12	AIDA	1	222714565	1_114	0	0.0198381945257531	10.8405133428	6.76800960659782e-07	1.21349701437719	1
ENSG00000197520.10	FAM177B	1	222736869	1_114	0	0.0105198248009762	4.93818701661051	1.63487673638091e-07	0.266428731874105	1
ENSG00000154309.8	DISP1	1	222872138	1_114	0	0.0775850795793727	23.676973808598	5.7811385447195e-06	-2.62532430094945	1
ENSG00000187554.11	TLR5	1	223142833	1_114	0	0.0103579633707278	4.79416246248799	1.56277369222004e-07	-0.185037536475499	2
ENSG00000143502.14	SUSD4	1	223365057	1_114	0	0.0142046897408792	7.7297125114578	3.455445659581e-07	-0.842965868633766	1
ENSG00000203697.11	CAPN8	1	223665771	1_114	0	0.093136210319663	25.4286235107191	7.45333065023213e-06	-2.6232594358278	1
ENSG00000162909.17	CAPN2	1	223709793	1_114	0	0.0166935332483158	9.23237260796784	4.85032191858957e-07	1.22659371794179	1
ENSG00000143514.16	TP53BP2	1	223811641	1_114	0	0.0226048838793244	12.0585688671633	8.57841440211808e-07	-1.24771497434679	1
ENSG00000143748.17	NVL	1	224330652	1_114	0	0.0137730436987178	7.44266611081128	3.22602282203119e-07	0.926399726280002	1
ENSG00000143771.11	CNIH4	1	224356827	1_114	0	0.0123514004084285	6.42965823089341	2.4992693498465e-07	0.805965345385094	1
ENSG00000143786.7	CNIH3	1	224473274	1_114	0	0.0301195061392899	14.7416694292872	1.39734449567526e-06	1.74002952946677	1
ENSG00000162923.14	WDR26	1	224436689	1_114	0	0.0111329031609263	5.46440361147615	1.91452117797982e-07	0.57128536862067	2
ENSG00000185155.11	MIXL1	1	226223616	1_115	0	0.106165848403357	23.1131066822762	7.72239713791535e-06	-2.59832236427421	1
ENSG00000154380.17	ENAH	1	225658862	1_115	0	0.0156274257269302	5.03887692733167	2.47816471009076e-07	-0.528636633807404	1
ENSG00000143742.12	SRP9	1	225777848	1_115	0	0.0394888607484848	13.7034640590469	1.70299723685483e-06	-1.71122213120027	1
ENSG00000196187.11	TMEM63A	1	225880099	1_115	0	0.0170489943117007	5.84950793479273	3.13853570707306e-07	-0.554470373082702	1
ENSG00000243709.1	LEFTY1	1	225907348	1_115	0	0.0152039249152623	4.78316861919031	2.28865526612437e-07	-0.238976266282917	2
ENSG00000143811.18	PYCR2	1	225924245	1_115	0	0.0149564259334555	4.63043204624675	2.17950722696137e-07	-0.0243781216289383	1
ENSG00000143768.12	LEFTY2	1	225939743	1_115	0	0.0225133694699408	8.44161325798639	5.98101544589205e-07	-0.792207195126112	2
ENSG00000143751.9	SDE2	1	225999428	1_115	0	0.0160330453625199	5.27741004232912	2.66284467245985e-07	-0.466387572312715	1
ENSG00000163041.9	H3F3A	1	226062051	1_115	0	0.0324576678433183	11.8629339407637	1.21176498013097e-06	1.72123246671764	2
ENSG00000183814.15	LIN9	1	226309688	1_115	0	0.0163516337783208	5.46060318208285	2.81002862095055e-07	-0.499598273088222	1
ENSG00000143799.12	PARP1	1	226407946	1_115	0	0.0166271265886232	5.61617587708273	2.93877865431203e-07	0.423124205797867	1
ENSG00000143772.9	ITPKB	1	226738931	1_116	0	0.0145254922157483	8.40372845031659	3.84159734223129e-07	-0.989929819603531	1
ENSG00000163050.16	COQ8A	1	226897945	1_116	0	0.00970176137931766	4.65256896169825	1.42053644854876e-07	0.12591123514329	1
ENSG00000143776.18	CDC42BPA	1	227318012	1_116	0	0.0100610536732971	4.99024994544539	1.58006421773743e-07	0.167122839713362	1
ENSG00000181450.17	ZNF678	1	227563411	1_116	0	0.0111570776806098	5.95084361231746	2.08947879327362e-07	1.16446565163627	2
ENSG00000143740.14	SNAP47	1	227735217	1_116	0	0.0271650231126758	14.2417820729031	1.21754042176056e-06	-2.03224319112178	1
ENSG00000081692.12	JMJD4	1	227735217	1_116	0	0.0271650231126757	14.2417820729031	1.21754042176055e-06	2.03224319112178	1
ENSG00000143816.7	WNT9A	1	227945621	1_116	0	0.0417343950500008	18.2685509285048	2.39942509438521e-06	2.64525626610381	1
ENSG00000162910.18	MRPL55	1	228109044	1_116	0	0.035210710857258	16.6711724599926	1.84735308805013e-06	-2.46372902021209	1
ENSG00000143774.16	GUK1	1	228140298	1_116	0	0.0124016955482585	6.93373637627555	2.70618426677412e-07	-1.22046000470987	1
ENSG00000162931.11	TRIM17	1	228417087	1_116	0	0.0560342515703133	21.0493654140759	3.71194520606438e-06	2.63999737463778	1
ENSG00000196890.4	HIST3H2BB	1	228458562	1_116	0	0.019927391461514	11.3486575846524	7.11711393883471e-07	-1.59727205681199	1
ENSG00000168159.11	RNF187	1	228486873	1_116	0	0.010036258628547	4.96735392700168	1.56893850937887e-07	0.280418281868697	1
ENSG00000168118.11	RAB4A	1	229275713	1_117	0	0.0179855457151169	6.19552117070405	3.50679548470428e-07	-0.614631096290245	1
ENSG00000143632.14	ACTA1	1	229433845	1_117	0	0.1177473594355	23.9658273632013	8.88080996212165e-06	2.54332682771168	1
ENSG00000069248.11	NUP133	1	229508410	1_117	0	0.0354478332495779	12.5372748261617	1.39862669688473e-06	-1.79036938616303	1
ENSG00000135801.9	TAF5L	1	229626307	1_117	0	0.0312646448471917	11.3599320894687	1.11773334801593e-06	1.30087286834192	1
ENSG00000135763.9	URB2	1	229626572	1_117	0	0.0153178771135066	4.70051321250056	2.2659630959641e-07	-0.18682376277306	1
ENSG00000177614.10	PGBD5	1	230426554	1_117	0	0.0152391288109711	4.65254405958768	2.23130844057903e-07	0.048661957123757	1
ENSG00000135744.7	AGT	1	230713948	1_118	0	0.0253519460642896	13.8172723477085	1.10240860324246e-06	1.54411936489759	1
ENSG00000135773.12	CAPN9	1	230745009	1_118	0	0.0238037791676342	13.328204344569	9.98450477159133e-07	1.03542584128067	2
ENSG00000119280.16	C1orf198	1	230869758	1_118	0	0.0112665815086843	7.52638458273023	2.66862495411655e-07	1.18394962819141	2
ENSG00000143643.12	TTC13	1	230978849	1_118	0	0.0100392276689039	6.7240952664327	2.12443346888212e-07	1.26938370573417	1
ENSG00000173409.13	ARV1	1	230978849	1_118	0	0.00955511309988166	6.09112006833395	1.83164778910383e-07	0.727265999913811	2
ENSG00000182118.7	FAM89A	1	231039252	1_118	0	0.00801378026975863	4.67387786060262	1.17875558395989e-07	-0.497630850666213	1
ENSG00000116906.11	GNPAT	1	231240905	1_118	0	0.00800790000401241	4.63051689568935	1.16696300495258e-07	-0.0613283644573288	2
ENSG00000116903.7	EXOC8	1	231334904	1_118	0	0.00930838663590094	6.02754183834095	1.76572725741758e-07	0.824258510844606	2
ENSG00000162946.21	DISC1	1	231627073	1_118	0	0.0928769805565682	26.6120714654334	7.77849797033259e-06	-2.57825671572376	2
ENSG00000116991.10	SIPA1L2	1	232561778	1_119	0	0.0153061901728985	5.24257354706094	2.52534437667887e-07	-0.260003096758519	1
ENSG00000212916.4	MAP10	1	232805608	1_119	0	0.0430011589720399	14.902110263142	2.01667960889316e-06	-1.7785971459355	1
ENSG00000135778.11	NTPCR	1	232950261	1_119	0	0.0146700090276584	4.84754532611668	2.2380059321398e-07	0.248185645831732	3
ENSG00000135749.18	PCNX2	1	233295495	1_120	0	0.0441426400317003	10.8597718345527	1.50864819614877e-06	1.36732244879766	1
ENSG00000183780.12	SLC35F3	1	234266824	1_120	0	0.0237234527081034	5.03846462456277	3.76170802703559e-07	0.34504492000194	1
ENSG00000059588.9	TARBP1	1	234478952	1_121	0	0.0276544447472001	7.85712339489528	6.83813216501019e-07	-0.904970357988353	1
ENSG00000173726.10	TOMM20	1	235127607	1_121	0	0.0341806006993995	9.76422881527557	1.05033203759042e-06	1.24341320079197	1
ENSG00000188739.14	RBM34	1	235160983	1_121	0	0.0196267555497197	4.67152161486636	2.88546525866594e-07	-0.0750496219931791	1
ENSG00000116957.12	TBCE	1	235362921	1_121	0	0.0196930971346408	4.74477949398093	2.94062084056907e-07	-0.390093322146199	1
ENSG00000162885.12	B3GALNT2	1	235504390	1_121	0	0.0195428150138178	4.63016936190149	2.84769171504647e-07	0.223810220520677	1
ENSG00000168243.10	GNG4	1	235651207	1_121	0	0.0208390395336845	5.26198127628184	3.45092857499653e-07	-0.500256321211833	1
ENSG00000143669.13	LYST	1	235866977	1_122	0	0.0141628535010909	4.70424438014682	2.09676428902074e-07	0.242160066925554	1
ENSG00000116962.14	NID1	1	236065637	1_122	0	0.0441256755262564	15.3084698503076	2.1258475846666e-06	1.73023951402836	1
ENSG00000116977.18	LGALS8	1	236538909	1_122	0	0.0397012184483486	13.0111429066314	1.62565452141863e-06	3.05865838958969	1
ENSG00000077522.12	ACTN2	1	236734076	1_122	0	0.0142787368539049	4.96456033163079	2.23089718998631e-07	0.570809865800518	1
ENSG00000116984.12	MTR	1	236795952	1_122	0	0.0154354162553542	5.43815629777283	2.6416726813132e-07	-0.348540530759013	1
ENSG00000133019.11	CHRM3	1	239386955	1_124	0	0.0194787160170556	4.93133427077647	3.02296933620439e-07	0.335667819379707	1
ENSG00000180875.4	GREM2	1	240384769	1_125	0	0.0190761118603189	5.34574800538417	3.20927783529979e-07	0.38350189429133	1
ENSG00000182901.16	RGS7	1	241459273	1_127	0	0.0125948384470945	4.79543628591572	1.90077057423174e-07	-0.149210610469129	1
ENSG00000117009.11	KMO	1	241532545	1_127	0	0.0204724629795331	9.30170413461536	5.99296290660331e-07	1.09046671220483	1
ENSG00000203668.2	CHML	1	241640356	1_127	0	0.0125463751186926	4.77146978298897	1.88399358512832e-07	0.19803986799887	1
ENSG00000054277.13	OPN3	1	241628245	1_127	0	0.0128883831573087	5.02420034983114	2.03786007942333e-07	0.303703228059111	2
ENSG00000174371.16	EXO1	1	241847755	1_127	0	0.0164244575619723	6.78910779778016	3.50923711135959e-07	0.359564652757777	1
ENSG00000180287.16	PLD5	1	242524418	1_128	0	0.0175164242472642	4.79994671271461	2.6460061237363e-07	-0.145340386384475	1
ENSG00000054282.15	SDCCAG8	1	243256404	1_128	0	0.0570397746465752	15.8708620666522	2.8489661679435e-06	-1.91823657161315	2
ENSG00000173728.10	C1orf100	1	244352788	1_129	0	0.0242629530916634	7.58666838417134	5.79300273567461e-07	0.991023395253974	1
ENSG00000035687.9	ADSS	1	244449682	1_129	0	0.0181386318490576	4.87284712310434	2.78161030302464e-07	0.324225214351823	2
ENSG00000162849.15	KIF26B	1	245155106	1_129	0	0.025378385691766	8.00662175357928	6.39473098530369e-07	-0.930530108000451	1
ENSG00000143653.9	SCCPDH	1	246723566	1_130	0	0.0134650859063415	6.00696738576016	2.54550161086413e-07	-0.605387020744031	3
ENSG00000277462.1	ZNF670	1	247078730	1_130	0	0.0139795562754053	6.35571239557955	2.79618947690022e-07	0.695408968021011	1
ENSG00000188295.14	ZNF669	1	247103972	1_130	0	0.0120494789915721	4.9742413186945	1.886271023138e-07	0.289727054761675	1
ENSG00000196418.12	ZNF124	1	247124720	1_130	0	0.0248170464052541	11.7051059555241	9.14185683505661e-07	-1.41039867869086	1
ENSG00000198128.3	OR2L3	1	247965627	1_131	0	0.0251720696012663	10.8082329505886	8.56214531048912e-07	1.28866791487787	1
ENSG00000162714.12	ZNF496	1	247329729	1_131	0	0.013774988790233	5.27492233207999	2.28673741302239e-07	0.53670112911419	1
ENSG00000162711.16	NLRP3	1	247373337	1_131	0	0.0134493067060035	5.05393459628631	2.13913645327947e-07	-0.39949017013492	1
ENSG00000169224.12	GCSAML	1	247507598	1_131	0	0.0184682413596728	7.95529003261859	4.6237094232834e-07	-0.940092602786755	1
ENSG00000162722.8	TRIM58	1	247857146	1_131	0	0.0147465746440049	5.71684498967696	2.65311786377124e-07	0.23013860390819	1
ENSG00000238243.3	OR2W3	1	247895577	1_131	0	0.0142345955084661	5.60276249335784	2.50989941347564e-07	0.455592733046932	1
ENSG00000175137.10	SH3BP5L	1	248827033	1_131	0	0.0613388400255207	21.1867977236263	4.08987328632395e-06	2.64827182350583	1
ENSG00000171163.15	ZNF692	1	248859244	1_131	0	0.0140370459908175	5.31680490274072	2.34874257897542e-07	-0.0606140200524659	1
ENSG00000184731.5	FAM110C	2	47011	2_1	0	0.0234292929996915	13.3773203498815	9.86364162301999e-07	2.11851888630799	2
ENSG00000143727.15	ACP1	2	264429	2_1	0	0.0995904074222362	26.3406639898086	8.25568665860151e-06	3.34708426075426	1
ENSG00000035115.21	SH3YL1	2	265970	2_1	0	0.0999551830660372	26.3750616456062	8.29674564337375e-06	3.34870065738681	1
ENSG00000189292.15	ALKAL2	2	286756	2_1	0	0.0354549393497199	16.8849016920031	1.8840145691823e-06	2.18727582350834	2
ENSG00000151353.14	TMEM18	2	677213	2_1	0	0.00945669609669197	5.19353833385413	1.54565209847173e-07	-0.713524403104842	2
ENSG00000115705.20	TPO	2	1374163	2_1	0	0.00938556263675172	4.67188101335074	1.37994271928141e-07	-0.11513896962407	1
ENSG00000130508.10	PXDN	2	1745261	2_1	0	0.016049690755131	9.56562214095277	4.83157654168716e-07	1.10093003517218	1
ENSG00000032389.12	TSSC1	2	3377418	2_2	0	0.0213662381587888	12.9083120714932	8.67973557996098e-07	-1.53958612919823	1
ENSG00000171853.15	TRAPPC12	2	3379891	2_2	0	0.00893818615416886	4.80093447186914	1.35046753222722e-07	0.247884453304697	1
ENSG00000182551.13	ADI1	2	3519553	2_2	0	0.0617563275783184	22.8803079586988	4.44684816993715e-06	-2.31376189694135	1
ENSG00000171865.9	RNASEH1	2	3558529	2_2	0	0.0254489037035626	14.5411118446552	1.16459699980917e-06	1.564876391953	1
ENSG00000118004.17	COLEC11	2	3594575	2_2	0	0.0183716938405631	11.5003692745405	6.64920861311822e-07	1.40389602461159	4
ENSG00000134313.15	KIDINS220	2	8837357	2_6	0	0.0128747586545007	4.69180149607646	1.90102443767222e-07	0.144797987980962	1
ENSG00000143797.11	MBOAT2	2	9004209	2_6	0	0.025905004387597	11.2077856825171	9.13718591365812e-07	-1.43696932932084	1
ENSG00000151693.9	ASAP2	2	9279286	2_6	0	0.0181656770927564	7.89593542328123	4.51402699083516e-07	1.05348243111927	1
ENSG00000119185.12	ITGB1BP1	2	9420800	2_6	0	0.0187762139565157	8.20399276370153	4.84777291329036e-07	1.04784840711404	1
ENSG00000134330.18	IAH1	2	9473199	2_6	0	0.01623945854116	6.85192350845149	3.50181359613719e-07	-0.754600043235666	2
ENSG00000151694.12	ADAM17	2	9504175	2_6	0	0.0149701061347759	6.09435750608081	2.87118899177659e-07	-0.548244805042861	2
ENSG00000115750.16	TAF1B	2	9843557	2_6	0	0.0132852945145352	4.98367399801325	2.0836740632073e-07	0.252739065720609	1
ENSG00000134317.17	GRHL1	2	9950796	2_6	0	0.0279547216688573	11.919907825022	1.0486656519412e-06	-1.44239786440893	1
ENSG00000205795.4	CYS1	2	10080534	2_6	0	0.0482768855958773	17.0511453151362	2.59060843186084e-06	-1.87054247570695	1
ENSG00000171848.13	RRM2	2	10121909	2_6	0	0.0129674333455068	4.75849380583221	1.94192523940332e-07	-0.334271740427223	1
ENSG00000115756.12	HPCAL1	2	10283983	2_7	0	0.0127059040058937	5.86382775700874	2.34474570226175e-07	0.524138018288966	2
ENSG00000115758.12	ODC1	2	10448012	2_7	0	0.254627033246697	34.592316021986	2.77199934597534e-05	-3.53217209545388	1
ENSG00000115761.15	NOL10	2	10709186	2_7	0	0.0118125104702181	5.18612392758405	1.92794247104475e-07	-0.335973314674477	1
ENSG00000143870.12	PDIA6	2	10833075	2_7	0	0.0149491548243174	7.37608626185775	3.47017678852295e-07	0.852295426554311	1
ENSG00000150873.11	C2orf50	2	11132658	2_7	0	0.0280072009966796	13.2322143138728	1.16630250420066e-06	1.44105819591061	1
ENSG00000162976.12	PQLC3	2	11155920	2_7	0	0.0122705278936516	5.53970823919353	2.13923804174663e-07	0.4861230233431	1
ENSG00000134318.13	ROCK2	2	11347918	2_7	0	0.0114913786109345	4.92999589299905	1.78290279136704e-07	0.268345192030057	2
ENSG00000169016.16	E2F6	2	11466058	2_7	0	0.0116830758076408	5.08374087575547	1.8691733239504e-07	-0.353108905410473	1
ENSG00000169006.6	NTSR2	2	11669965	2_7	0	0.025621944880214	12.3998604753147	9.99856938451939e-07	-1.40420908545061	2
ENSG00000134324.11	LPIN1	2	11784824	2_7	0	0.0117596593039031	5.14446134750767	1.90389775577297e-07	0.343803020653886	1
ENSG00000071575.11	TRIB2	2	12717952	2_8	0	0.0515281347224099	14.952995428858	2.42483167155024e-06	-1.6980731193987	1
ENSG00000151779.12	NBAS	2	15560878	2_9	0	0.0246014504078244	11.7849570905593	9.1242608250953e-07	1.9994783575499	1
ENSG00000197872.11	FAM49A	2	16666179	2_10	0	0.011676074204006	7.29558655748074	2.68080999788811e-07	0.840555901239151	2
ENSG00000163032.11	VSNL1	2	17538936	2_10	0	0.0154539810368336	9.90034871521324	4.81503934814181e-07	-1.3409160613234	2
ENSG00000178295.14	GEN1	2	17753453	2_10	0	0.00889232368521664	4.76622265360285	1.33382410895374e-07	-0.126560416124035	1
ENSG00000163029.15	SMC6	2	17800093	2_10	0	0.0299505708529033	16.0647173287483	1.51421368286958e-06	-2.13965227365575	1
ENSG00000170745.11	KCNS3	2	18100682	2_10	0	0.00993342163988531	5.79403612498243	1.81129439208248e-07	-0.548061330619528	1
ENSG00000143867.6	OSR1	2	19359082	2_11	0	0.0187719261142774	4.81323040252975	2.84350804355829e-07	-0.247631632413555	1
ENSG00000183891.5	TTC32	2	19901956	2_12	0	0.0120799235618381	4.7918788048191	1.82170892199018e-07	-0.395537693058552	1
ENSG00000118965.14	WDR35	2	19989254	2_12	0	0.0121215247639577	4.83635608922973	1.84494955540814e-07	0.427248929573683	1
ENSG00000115884.10	SDC1	2	20225748	2_12	0	0.0175613727494999	8.14222653350162	4.4999803359105e-07	0.87645350758539	1
ENSG00000055917.15	PUM2	2	20352364	2_12	0	0.0179092625237034	8.24863692169418	4.64909974676428e-07	0.93321223604799	1
ENSG00000118961.14	LDAH	2	20684826	2_12	0	0.0598647555294912	19.437546617424	3.66202778358471e-06	-2.2195314457102	1
ENSG00000084674.14	APOB	2	21044375	2_13	0	0.0105750892311148	5.08855029640868	1.69350734975917e-07	0.218179092715017	2
ENSG00000119778.14	ATAD2B	2	23927186	2_14	0	0.01250788262721	5.79665028281885	2.28175951737765e-07	-0.733742821203434	1
ENSG00000173960.13	UBXN2A	2	23927186	2_14	1	0.0801248058685172	23.3715736773949	5.8933728725461e-06	-4.50228237860409	2
ENSG00000205639.9	MFSD2B	2	24009112	2_14	1	0.604005190764452	28.2648753878542	5.37275107491152e-05	-4.94250536696977	1
ENSG00000219626.8	FAM228B	2	24064728	2_14	0	0.0115241464065936	9.2439202879873	3.3525397247445e-07	1.91663842059895	1
ENSG00000176732.6	PFN4	2	24123648	2_14	0	0.0116721379489663	10.2332700035915	3.75901292040191e-07	-2.36231929331558	2
ENSG00000186453.12	FAM228A	2	24174922	2_14	0	0.0128595137897072	6.23140837257633	2.52185281369998e-07	1.1486239627486	1
ENSG00000198399.14	ITSN2	2	24361149	2_14	0	0.0213193726684889	10.5802274424022	7.09869306954265e-07	-1.81350222198503	1
ENSG00000173557.14	C2orf70	2	26562410	2_15	0	0.0113982849600238	5.22255682136413	1.87340492550289e-07	0.48422108238996	1
ENSG00000084676.15	NCOA1	2	24491962	2_15	0	0.0138170477454509	6.64947799376515	2.8914240236843e-07	0.247458779259153	1
ENSG00000115137.11	DNAJC27	2	24971717	2_15	0	0.0763356788262412	38.2635260187179	9.19224378898259e-06	-5.13654499022988	2
ENSG00000084710.13	EFR3B	2	25088668	2_15	0	0.0202240661888808	15.5030136224355	9.8671920299117e-07	-2.80929221147277	1
ENSG00000119772.16	DNMT3A	2	25343038	2_15	0	0.0166819574878919	9.39562258600428	4.93266415377935e-07	-1.30610579656676	1
ENSG00000138101.18	DTNB	2	25673259	2_15	0	0.0120136938956745	6.19618100157885	2.34266199245838e-07	0.770814984362745	1
ENSG00000143970.16	ASXL2	2	25878534	2_15	0	0.0455327975387857	18.1319226945807	2.59822744966627e-06	-2.22656908388782	1
ENSG00000084733.10	RAB10	2	26033971	2_15	0	0.0415374922005605	16.7938217515807	2.1953248110925e-06	-2.27409239899576	1
ENSG00000157833.12	GAREM2	2	26173526	2_15	0	0.0128891313563714	6.43223744315749	2.60912382913283e-07	0.547370334995138	1
ENSG00000138029.13	HADHB	2	26241540	2_15	0	0.0109963313456309	4.84352006097883	1.67616934703367e-07	0.306970891841513	1
ENSG00000084754.10	HADHA	2	26244785	2_15	0	0.017239952758721	8.77282679817041	4.75975501680229e-07	1.40539213150346	2
ENSG00000173567.14	ADGRF3	2	26347104	2_15	0	0.0141412319807152	7.22379774854373	3.21485802677307e-07	0.777378991982966	1
ENSG00000157856.10	DRC1	2	26404279	2_15	0	0.0156531439308392	7.98885614113263	3.93545683201211e-07	0.982198562253216	1
ENSG00000157851.16	DPYSL5	2	26843202	2_16	0	0.0624476855424624	18.0227938234787	3.54199085231101e-06	2.33125225506451	1
ENSG00000213699.8	SLC35F6	2	26763923	2_16	0	0.0409337347794276	13.29604123754	1.71282383741446e-06	0.808054927237158	1
ENSG00000084764.10	MAPRE3	2	26971145	2_16	0	0.0195834853169993	8.2131649992607	5.06185275933944e-07	-0.270435292532815	1
ENSG00000138080.13	EMILIN1	2	27078189	2_16	0	0.0251904373392607	10.0370442577583	7.95702129466338e-07	-1.39531441454054	2
ENSG00000138030.12	KHK	2	27086538	2_16	0	0.0405880115006145	13.2563633818629	1.69328924073144e-06	-1.21443538540332	1
ENSG00000138028.15	CGREF1	2	27113635	2_16	0	0.0206415255518494	8.15995836856546	5.30076691927627e-07	-0.84568030684096	2
ENSG00000138073.13	PREB	2	27134751	2_16	0	0.0156263049288722	6.67482420543167	3.28250276568328e-07	-0.684946913545021	1
ENSG00000138085.16	ATRAID	2	27212382	2_16	0	0.0223407937854871	10.1089223255643	7.10742741457035e-07	1.86680971294251	2
ENSG00000084774.13	CAD	2	27217854	2_16	0	0.0146188415421759	5.83603237172555	2.68497115621723e-07	-0.968351472603903	1
ENSG00000115194.10	SLC30A3	2	27275976	2_16	0	0.0530594985470164	18.5171817610334	3.09205353432023e-06	2.92491986689449	2
ENSG00000163794.6	UCN	2	27308797	2_16	0	0.0211817953441185	8.82598357871584	5.8834877885065e-07	-1.18581086302657	1
ENSG00000115207.13	GTF3C2	2	27356305	2_16	0	0.0236321361628078	9.78166912248234	7.27486472560645e-07	-1.28563984928482	1
ENSG00000115234.10	SNX17	2	27383719	2_16	0	0.0142356692947304	6.15391312475014	2.75700926227346e-07	0.0262101797750038	1
ENSG00000163795.13	ZNF513	2	27380806	2_16	0	0.0296287574024899	11.4854830218202	1.07095611732324e-06	-2.23760905249076	2
ENSG00000115216.13	NRBP1	2	27428187	2_16	0	0.0551603336559214	16.2079769608311	2.813614988472e-06	-2.48522792730213	1
ENSG00000138002.14	IFT172	2	27489541	2_16	0	0.0131024656902856	4.8284687828415	1.99100079192696e-07	0.202898498927915	1
ENSG00000221843.4	C2orf16	2	27536773	2_16	0	0.0208472256151622	8.82044857917775	5.78692578400446e-07	-1.4605513811468	1
ENSG00000243943.9	ZNF512	2	27585287	2_16	0	0.0168347452434516	6.8589160078811	3.6338835589453e-07	1.49453466790469	1
ENSG00000198522.13	GPN1	2	27628084	2_16	0	0.0144893317599717	5.99557733268557	2.73393597140705e-07	-0.786638349985981	1
ENSG00000176714.9	CCDC121	2	27629397	2_16	0	0.0145425067671339	6.03354336965067	2.76134510605502e-07	-0.795744062045213	1
ENSG00000158019.20	BRE	2	27889788	2_16	0	0.0134457940487466	4.99454711368528	2.11344788287084e-07	0.190681961762132	2
ENSG00000171174.13	RBKS	2	27891044	2_16	0	0.0371031703541481	14.6182983292587	1.70693433661966e-06	-2.2600336967412	1
ENSG00000213639.9	PPP1CB	2	28747135	2_17	0	0.0129436400685202	4.65985095353553	1.89818014928261e-07	0.364966311343482	1
ENSG00000163806.15	SPDYA	2	28783004	2_17	0	0.0965450308877573	23.567950328784	7.16078630781542e-06	-3.12674757340656	1
ENSG00000171103.10	TRMT61B	2	28869984	2_17	0	0.0281544737448017	11.9045508790205	1.05479825640917e-06	-2.195967248979	1
ENSG00000163811.11	WDR43	2	28895392	2_17	0	0.0149557024918734	6.00385106775273	2.82582785345979e-07	0.723745874490153	2
ENSG00000189350.12	TOGARAM2	2	28956147	2_17	0	0.100729061148984	23.9779842821856	7.60109973435315e-06	-2.97342804428091	1
ENSG00000115295.19	CLIP4	2	29076489	2_18	0	0.023078209879434	4.84968891183876	3.52228889510057e-07	-0.402850800123711	2
ENSG00000213626.11	LBH	2	30243200	2_19	0	0.0245151448092016	7.87680671274173	6.07706141219166e-07	0.945559469263336	1
ENSG00000158089.14	GALNT14	2	31066723	2_19	0	0.0249161018572434	8.0283863042452	6.29531306941443e-07	1.05758961557641	1
ENSG00000214711.9	CAPN14	2	31231799	2_19	0	0.0203071661671148	6.11909846679688	3.91062108921309e-07	-0.596384488288311	1
ENSG00000013016.15	EHD3	2	31234492	2_19	0	0.0214796096030317	6.64268490942946	4.49033776350557e-07	0.6526458784168	1
ENSG00000152683.14	SLC30A6	2	32165765	2_20	0	0.0230144370026009	8.27359898435927	5.99244140468158e-07	1.20510859632312	1
ENSG00000115760.13	BIRC6	2	32356560	2_20	0	0.0273041137445748	9.87069053874921	8.4817329508836e-07	-1.38723006187973	2
ENSG00000018699.11	TTC27	2	32674608	2_20	0	0.020683159109227	7.27689658592891	4.73665822957881e-07	-0.782814068436312	1
ENSG00000171055.14	FEZ2	2	36553995	2_23	0	0.00798786602298429	8.50419119799832	2.13782800290328e-07	0.938835974631845	2
ENSG00000008869.11	HEATR5B	2	37084196	2_23	0	0.00622340581840275	7.88804924707728	1.54492253693449e-07	1.79173947670086	2
ENSG00000152133.14	GPATCH11	2	37035266	2_23	0	0.00588982049498277	6.32962616544146	1.17324603041335e-07	1.09591433930721	2
ENSG00000055332.16	EIF2AK2	2	37161746	2_23	0	0.0058531249046313	15.5398070525678	2.86247951788332e-07	-3.78567864732563	1
ENSG00000218739.9	CEBPZOS	2	37192842	2_23	0	0.00544545423061194	5.00092401487194	8.57024705707977e-08	-0.2154762326343	2
ENSG00000115816.14	CEBPZ	2	37231568	2_23	0	0.00541371528366119	8.07533532017289	1.37583055582334e-07	1.85638053615798	1
ENSG00000003509.15	NDUFAF7	2	37231568	2_23	0	0.00541371528366119	8.07533532017289	1.37583055582334e-07	-1.85638053615798	1
ENSG00000115825.9	PRKD3	2	37338133	2_23	0	0.0161918010104712	24.3340198983203	1.23998945089109e-06	-3.99888686260974	1
ENSG00000115828.15	QPCT	2	37344554	2_23	0	0.0324009774409124	28.9035913975833	2.9472630174111e-06	4.38059180393683	1
ENSG00000115841.19	RMDN2	2	37922508	2_24	0	0.0256143670063189	12.5661422544751	1.01296531140359e-06	-1.96289768147752	2
ENSG00000143891.16	GALM	2	38666042	2_24	0	0.012550964183803	4.63566144192427	1.83103975798347e-07	-0.130230251888733	1
ENSG00000163214.20	DHX57	2	38875912	2_25	0	0.0173657459641683	4.90911671917042	2.68290796822589e-07	-0.316923838253164	1
ENSG00000188010.12	MORN2	2	38875912	2_25	0	0.0173657459641683	4.90911671917042	2.68290796822589e-07	-0.316923838253164	1
ENSG00000115904.12	SOS1	2	39125260	2_25	0	0.0271895463143517	9.09300427514943	7.78069389766214e-07	-1.36271640074316	1
ENSG00000138050.14	THUMPD2	2	39778359	2_25	0	0.0285811219019702	9.5599733058988	8.59894013719653e-07	1.12866215121046	1
ENSG00000205086.6	C2orf91	2	41938184	2_26	0	0.014130107872329	14.5063663294254	6.45079278530883e-07	-1.74548738487069	1
ENSG00000162878.12	PKDCC	2	42047560	2_26	0	0.0198549318939111	17.6740400882421	1.10436646664496e-06	1.78593789799776	1
ENSG00000143924.18	EML4	2	42168854	2_26	0	0.00541111004587769	5.59557762501082	9.52884504968764e-08	-0.647269783444769	1
ENSG00000115944.14	COX7A2L	2	42425518	2_26	0	0.00487538442504309	4.62927057314996	7.1028133876035e-08	-0.222115400890522	2
ENSG00000057935.13	MTA3	2	42494666	2_26	0	0.0135973846656159	14.1488976573962	6.05462099743977e-07	1.63659452810689	1
ENSG00000162881.6	OXER1	2	42764706	2_26	0	0.00654870772022798	7.3647541926043	1.51782896953899e-07	-0.740393246420378	1
ENSG00000162882.14	HAAO	2	42786632	2_26	0	0.0217187412896867	18.5108992344386	1.26523484051257e-06	2.17543965326816	2
ENSG00000143921.6	ABCG8	2	43839108	2_27	0	0.0123227454945678	4.85543374190598	1.88297469952367e-07	0.00225961538461424	1
ENSG00000152518.7	ZFP36L2	2	43226112	2_27	0	0.0148824867973584	6.37189113165877	2.98437110598503e-07	0.453725935232932	1
ENSG00000152527.13	PLEKHH2	2	43634978	2_27	0	0.0793555607942671	24.1318492635755	6.02666349224166e-06	2.95088049746135	3
ENSG00000138036.18	DYNC2LI1	2	43774046	2_27	0	0.0405746313703189	17.8559271505862	2.28005835303506e-06	-2.57789137488486	1
ENSG00000138095.18	LRPPRC	2	43995742	2_27	0	0.0139542190820687	6.02355038219111	2.64525204041407e-07	0.644277628789575	2
ENSG00000138079.13	SLC3A1	2	44275649	2_28	0	0.0200797259407646	11.716380358339	7.40389441559208e-07	1.62906709421849	1
ENSG00000138078.15	PREPL	2	44361802	2_28	0	0.00936986967092657	4.62614950934297	1.36415019105234e-07	-0.349565628375848	1
ENSG00000143919.14	CAMKMT	2	44361802	2_28	0	0.0155685813230115	9.34585275536944	4.57906646823833e-07	-1.09474846167798	2
ENSG00000068784.12	SRBD1	2	45612561	2_28	0	0.0284506170133482	14.9710619027006	1.34045817983995e-06	-1.60701488110398	1
ENSG00000250565.6	ATP6V1E2	2	46541996	2_29	0	0.0181013628238077	5.06078799965225	2.88295850740124e-07	-0.164987684162095	2
ENSG00000119729.11	RHOQ	2	46549011	2_29	0	0.0212782419976548	6.63227492219162	4.44127063040498e-07	0.855444313856906	1
ENSG00000151665.12	PIGF	2	46617108	2_29	0	0.0172277310515788	4.62858521321075	2.50948913947611e-07	-0.0649029871726133	1
ENSG00000068724.15	TTC7A	2	46916091	2_29	0	0.038983087675263	12.1845754470384	1.49484309540637e-06	-1.46677876867418	1
ENSG00000180398.11	MCFD2	2	46921024	2_29	0	0.0385213185565573	12.0764681513358	1.46403027718211e-06	-1.50784319171448	1
ENSG00000239605.9	C2orf61	2	47155161	2_30	0	0.0850825663115232	18.6129277080039	4.98384176428252e-06	-2.0350226715161	1
ENSG00000143933.16	CALM2	2	47164910	2_30	0	0.0282977176892679	8.21042620672187	7.31182999762024e-07	0.960274676589758	2
ENSG00000119888.10	EPCAM	2	47363136	2_30	0	0.0195102920038583	4.73791827846681	2.90911110806804e-07	-0.153165474781693	2
ENSG00000095002.13	MSH2	2	47403074	2_30	0	0.0220308489937031	5.87124034970273	4.07070908784901e-07	-0.545038941582159	1
ENSG00000170802.15	FOXN2	2	48327816	2_31	0	0.0161437671844094	5.52862105680344	2.80886381263047e-07	0.596447327440623	1
ENSG00000162869.15	PPP1R21	2	48435941	2_31	0	0.018999380914473	7.04583784475546	4.21289919478963e-07	-0.82459241036917	3
ENSG00000242441.7	GTF2A1L	2	48595242	2_31	0	0.0210205489802738	7.98852503124953	5.28469135556198e-07	-0.830834578779364	2
ENSG00000068781.21	STON1-GTF2A1L	2	48595242	2_31	0	0.0206223233561349	7.81011547793836	5.06878676066388e-07	-0.804968225523875	1
ENSG00000143942.4	CHAC2	2	53767465	2_35	0	0.0226848868832162	4.80778405602989	3.43234192079308e-07	0.235582830628046	1
ENSG00000115239.21	ASB3	2	53787166	2_35	0	0.118525912233313	20.4774177169882	7.63831333386403e-06	-2.53584967204158	2
ENSG00000119737.5	GPR75	2	53860333	2_35	0	0.042097198224898	10.600391606446	1.40437818790039e-06	-1.41654918513686	1
ENSG00000068878.14	PSME4	2	53970692	2_35	0	0.0423736595882635	10.6619879577435	1.42181514081833e-06	-1.66898112677501	1
ENSG00000170634.12	ACYP2	2	54051406	2_35	0	0.0222860151605612	4.64219537504619	3.25585316019834e-07	0.219346238609666	1
ENSG00000177994.15	C2orf73	2	54330223	2_35	0	0.022620440467176	4.78122611179971	3.40368463094321e-07	-0.214172453210252	1
ENSG00000055813.5	CCDC85A	2	56183915	2_37	0	0.0283682291257689	9.8260389022586	8.77242530315875e-07	1.20069569195684	1
ENSG00000028116.16	VRK2	2	57907323	2_38	0	0.146738555796517	25.8997769500401	1.19604973189977e-05	-2.73633504607763	2
ENSG00000115392.11	FANCL	2	58241434	2_39	0	0	5.00754170006539	0	0.303662213511219	2
ENSG00000162924.13	REL	2	60881694	2_40	0	0.0117614667843576	5.10516930431389	1.88964668269195e-07	0.750740988246588	1
ENSG00000162927.13	PUS10	2	61017315	2_40	0	0.0138896696448736	6.16261572803641	2.69380390524519e-07	-0.579927742507035	2
ENSG00000162929.13	KIAA1841	2	61065721	2_40	0	0.0547490489128028	24.8701317290893	4.2851264138414e-06	-3.49939965458241	1
ENSG00000237651.6	C2orf74	2	61145163	2_40	0	0.011798294790402	5.84203270731168	2.16916306501361e-07	-0.723991575312644	1
ENSG00000173209.22	AHSA2	2	61177770	2_40	0	0.0284700944293167	19.1247815768898	1.71354046663176e-06	-3.55340417509917	2
ENSG00000082898.16	XPO1	2	61538854	2_40	1	0.0435503606315075	18.0737090477562	2.47712553415133e-06	-3.97441417246609	1
ENSG00000170264.12	FAM161A	2	61854427	2_40	0	0.0236905345315829	11.2122310740228	8.35941474962468e-07	1.2111130587201	1
ENSG00000173163.10	COMMD1	2	61889168	2_40	0	0.012180789790025	5.62887549924763	2.15777454290292e-07	0.925389847666276	1
ENSG00000186889.9	TMEM17	2	62511442	2_41	0	0.0172941020617634	4.71292843094139	2.56506181808842e-07	-0.176592618916734	2
ENSG00000014641.17	MDH1	2	63588667	2_41	0	0.0467795819411044	14.0285097254057	2.06527005233985e-06	2.47259524660938	1
ENSG00000169764.15	UGP2	2	63840574	2_41	0	0.0173731592101875	4.7553821872045	2.59999911389293e-07	-0.0962814245267571	1
ENSG00000143952.19	VPS54	2	64018703	2_41	0	0.0326329003399801	10.6440022597681	1.09312444520458e-06	-1.49811637014078	1
ENSG00000143971.7	ETAA1	2	67397170	2_44	0	0	6.20222838835244	0	0.483571001912577	2
ENSG00000243667.6	WDR92	2	68122391	2_45	0	0.0227202728856577	10.2255357327662	7.31153540948318e-07	0.992345524956041	1
ENSG00000115946.7	PNO1	2	68157965	2_45	0	0.0567320975857187	21.7123884103312	3.87655021845181e-06	-3.03907429016037	1
ENSG00000221823.10	PPP3R1	2	68255078	2_45	0	0.0221773795178332	9.96448364473421	6.95462954010059e-07	-0.400761276088455	2
ENSG00000119865.8	CNRIP1	2	68320518	2_45	0	0.0119180084336606	5.31333864676334	1.99287545720967e-07	-0.352163519798552	1
ENSG00000115956.9	PLEK	2	68365452	2_45	0	0.0201574193345588	11.1070569929923	7.04600431090056e-07	1.49848223626938	1
ENSG00000204923.3	FBXO48	2	68467123	2_45	0	0.0110558080716421	4.68191672394944	1.62900774521788e-07	0.100083032967887	1
ENSG00000169621.9	APLF	2	68467927	2_45	0	0.0270320810072519	12.7150647532321	1.08170049919694e-06	-1.43774794816615	1
ENSG00000169618.6	PROKR1	2	68644398	2_45	0	0.0226320746852408	11.0329720552732	7.85825033060537e-07	1.27990587429969	1
ENSG00000163219.11	ARHGAP25	2	68679529	2_45	0	0.011604089445858	5.07246738127522	1.8524193307878e-07	0.297355598138563	1
ENSG00000169604.19	ANTXR1	2	69012709	2_46	0	0.0188307700601554	5.75821503908094	3.41243928818715e-07	-0.720475629060761	1
ENSG00000198380.12	GFPT1	2	69386826	2_46	0	0.0589707107889683	14.3782251553518	2.66839806043329e-06	-0.0644630236510715	2
ENSG00000169599.12	NFU1	2	69437844	2_46	0	0.28393276897551	20.7940710784059	1.85807831831082e-05	-4.20031223729986	1
ENSG00000087338.4	GMCL1	2	69829233	2_46	0	0.0198022196744317	5.92759032872389	3.69403519167114e-07	0.435296026479329	1
ENSG00000124380.10	SNRNP27	2	69893500	2_46	0	0.0196534530954229	6.40177967700994	3.95957491044476e-07	1.24956465409099	1
ENSG00000059728.10	MXD1	2	69897673	2_46	0	0.0375422183208406	12.0359154949409	1.4220276289276e-06	-1.76997989419292	1
ENSG00000244617.2	ASPRV1	2	69963740	2_46	0	0.0572844994149144	16.0396474647725	2.89161796802304e-06	2.07206343882543	1
ENSG00000115998.7	C2orf42	2	70246321	2_46	0	0.0303227512696539	10.0610287897121	9.60107735881427e-07	1.37815698309433	2
ENSG00000163235.15	TGFA	2	70502182	2_46	0	0.016826063653677	4.66857758328247	2.47215719041902e-07	-0.155448325084112	1
ENSG00000152672.7	CLEC4F	2	70821134	2_47	0	0.0117642675974381	4.73507971685812	1.75307769168351e-07	0.135973261449393	1
ENSG00000116035.2	VAX2	2	70900154	2_47	0	0.0119097845212803	4.84932878268808	1.81758407052807e-07	0.368844270871336	1
ENSG00000116039.11	ATP6V1B1	2	70935921	2_47	0	0.0229507404006981	10.9583893510979	7.91502700852932e-07	-1.29358139108042	1
ENSG00000144043.11	TEX261	2	70993663	2_47	0	0.012805443705675	5.52337169347904	2.22591140587891e-07	-0.465233212484164	1
ENSG00000124357.12	NAGK	2	71063928	2_47	0	0.0161011616781793	7.65406073398536	3.87844903203428e-07	-0.857837931557592	1
ENSG00000124370.10	MCEE	2	71130580	2_47	0	0.0168370822174571	8.0701886045046	4.27621458878344e-07	0.962229125482095	1
ENSG00000124383.8	MPHOSPH10	2	71130504	2_47	0	0.0168720681243196	8.08952439842681	4.29536706834856e-07	-0.897280499823402	2
ENSG00000135625.7	EGR4	2	73294038	2_48	0	0.0172306563646187	8.96112918427194	4.85929799823592e-07	1.1257750633719	1
ENSG00000115297.10	TLX2	2	74513834	2_48	0	0.0383957736821799	16.0373076183462	1.93786650611958e-06	1.9641457447893	1
ENSG00000135631.16	RAB11FIP5	2	73156338	2_48	0	0.0114856663232435	5.04384593953349	1.82316922673918e-07	0.292700240254375	2
ENSG00000135632.11	SMYD5	2	73213774	2_48	0	0.0146810742792726	8.7633262308315	4.04888823833328e-07	1.70021322809167	2
ENSG00000135624.15	CCT7	2	73233389	2_48	0	0.0113014778052689	4.99652064844361	1.7771001218538e-07	0.699179222544419	1
ENSG00000144034.14	TPRKB	2	73737087	2_48	0	0.0273971658396153	13.2921213060572	1.14606409921616e-06	-2.20313320352643	2
ENSG00000144048.10	DUSP11	2	73780218	2_48	0	0.0278363513708538	13.5881441626337	1.1903685095668e-06	2.31448259887726	1
ENSG00000124356.15	STAMBP	2	73807904	2_48	0	0.0309087282104115	14.9551536120656	1.45472528541038e-06	-2.34937054510709	2
ENSG00000163017.13	ACTG2	2	73892213	2_48	0	0.0110703644116872	4.66750290554282	1.62613084514964e-07	0.108651055731749	1
ENSG00000163170.11	BOLA3	2	74145917	2_48	0	0.0117453736823071	5.22419931454653	1.93105903120658e-07	-0.42220610226077	1
ENSG00000114978.17	MOB1A	2	74179099	2_48	0	0.0126159778319043	5.82635606317331	2.31327312744374e-07	-0.494986568725452	1
ENSG00000188687.17	SLC4A5	2	74343527	2_48	0	0.0110450064187462	4.66859683212433	1.62278624273342e-07	-0.142703384376347	2
ENSG00000204843.12	DCTN1	2	74372241	2_48	0	0.0110141209711151	4.63479674131934	1.60653247434875e-07	0.0897341773171464	2
ENSG00000284308.1	C2orf81	2	74421241	2_48	0	0.0247576773702326	11.9748897249404	9.33018801822126e-07	1.62190400114731	1
ENSG00000005448.16	WDR54	2	74421241	2_48	0	0.0247576773702326	11.9748897249404	9.33018801822126e-07	-1.62190400114731	1
ENSG00000114993.16	RTKN	2	74442009	2_48	0	0.0129675494768889	6.05625941020848	2.47156113052086e-07	0.579698948263572	2
ENSG00000115274.14	INO80B	2	74451794	2_48	0	0.0284761499019969	13.2649682298748	1.18876622720451e-06	-1.7408577252437	1
ENSG00000239779.6	WBP1	2	74458316	2_48	0	0.0220291368151796	11.068421441295	7.6734760304624e-07	1.35179586666089	1
ENSG00000115275.11	MOGS	2	74465064	2_48	0	0.0394650452043559	16.2422007099336	2.01728124661138e-06	1.88673354496811	3
ENSG00000135637.13	CCDC142	2	74483364	2_48	0	0.0337833371371837	14.8521269575253	1.57906560487148e-06	-1.88013492724399	1
ENSG00000115282.19	TTC31	2	74483364	2_48	0	0.0337833371371837	14.8521269575253	1.57906560487148e-06	1.88013492724399	1
ENSG00000179528.15	LBX2	2	74502935	2_48	0	0.0165583634352717	8.29077562152877	4.32037601105144e-07	1.23781188549931	2
ENSG00000115289.13	PCGF1	2	74508487	2_48	0	0.0173196488622978	8.70771279259056	4.74626685931277e-07	1.31112298727722	1
ENSG00000115325.13	DOK1	2	74548714	2_48	0	0.0117585237816131	5.23961633294225	1.93892612704891e-07	-0.565731701715459	1
ENSG00000159399.9	HK2	2	74834299	2_48	0	0.0146448595355999	7.21410116150651	3.32488334327407e-07	-0.785371946175797	1
ENSG00000115350.11	POLE4	2	74958729	2_48	0	0.0110979351204076	4.69542147912154	1.63993161182107e-07	-0.118715820448011	1
ENSG00000115363.13	EVA1A	2	75569460	2_49	0	0.0966536720890802	19.4657887450227	5.92105831025489e-06	-2.08772052576403	1
ENSG00000005436.13	GCFC2	2	75711125	2_49	0	0.0398849976825866	11.0563875464473	1.38781570544456e-06	-1.38913241181263	1
ENSG00000176204.13	LRRTM4	2	77592858	2_50	0	0.0212983481023518	4.62500047885837	3.10003556752297e-07	0.0154593942968059	1
ENSG00000066032.18	CTNNA2	2	79184553	2_51	0	0.0131175771389769	7.10729251595568	2.93404513640495e-07	0.261185578760313	1
ENSG00000115423.18	DNAH6	2	84482091	2_53	0	0.00872578224065546	4.81512483306971	1.32227228469e-07	-0.182699968160946	2
ENSG00000034510.5	TMSB10	2	84905643	2_53	0	0.0130581934832104	8.56012062314069	3.51780658423154e-07	-1.19313736329144	1
ENSG00000186854.10	TRABD2A	2	84906737	2_53	0	0.0349116073782406	17.7386442579266	1.94894347122307e-06	-2.03315373228626	2
ENSG00000176407.17	KCMF1	2	84970689	2_54	0	0.00793983530668052	6.58243099339727	1.6447760848066e-07	0.253533844598296	1
ENSG00000152291.13	TGOLN2	2	85333536	2_54	0	0.00855068648738167	8.24894987985367	2.21977329231901e-07	1.38641602353822	1
ENSG00000042493.15	CAPG	2	85431109	2_54	0	0.00623538160056614	5.02433060399113	9.85939393470661e-08	0.693730708928599	2
ENSG00000152292.16	SH2D6	2	85418470	2_54	0	0.00615469375896105	4.94242943038351	9.57317282214757e-08	-0.62895518817454	2
ENSG00000168906.12	MAT2A	2	85539177	2_54	0	0.00798161728275726	7.2487280644502	1.82079763581964e-07	0.909848581881599	1
ENSG00000115486.11	GGCX	2	85561052	2_54	0	0.00622575619317034	4.80289896699052	9.4103230766293e-08	-0.400456718818976	1
ENSG00000168899.4	VAMP5	2	85584106	2_54	0	0.010180225013103	9.25363308539954	2.96468547990149e-07	1.16185602102429	2
ENSG00000168883.19	USP39	2	85593250	2_54	0	0.00880924839660935	7.9235745390242	2.1966910346782e-07	1.00938701122008	2
ENSG00000115523.16	GNLY	2	85671775	2_54	0	0.00654147672297467	5.10200262011044	1.0503292289006e-07	-0.230871073102687	1
ENSG00000168874.12	ATOH8	2	85751663	2_54	0	0.0224067790847362	15.7576405799353	1.11116766860932e-06	1.64116102255197	1
ENSG00000115525.17	ST3GAL5	2	85903312	2_54	0	0.00635837568637143	5.23251212334039	1.04704513125535e-07	-0.702135175800734	2
ENSG00000068654.15	POLR1A	2	86105686	2_54	0	0.00974834293722426	11.1852220763545	3.43150300639222e-07	2.42422940407376	2
ENSG00000132305.20	IMMT	2	86195896	2_54	0	0.0369351948902514	15.4776959145193	1.79910155357546e-06	2.77230989435078	2
ENSG00000132313.14	MRPL35	2	86199115	2_54	0	0.0188383448078576	14.7024238345162	8.71647027908004e-07	1.72638864225503	1
ENSG00000068615.17	REEP1	2	86338344	2_54	0	0.00614812952862498	4.65401562149826	9.00491917307584e-08	0.132149883239851	1
ENSG00000115561.15	CHMP3	2	86563593	2_54	0	0.00683551190585097	6.05845615459938	1.30329277289476e-07	0.820658432683468	2
ENSG00000239305.6	RNF103	2	86623855	2_54	0	0.132012833094928	18.0747267500307	7.5092552279066e-06	3.87929930974644	1
ENSG00000153563.15	CD8A	2	86808016	2_54	0	0.00758186569805308	7.7782200104937	1.85594577847871e-07	1.84307921800047	1
ENSG00000172086.7	KRCC1	2	88056216	2_55	0	0.0151476177059234	4.73020899621757	2.25493298412682e-07	-0.109333276391534	1
ENSG00000115593.14	SMYD1	2	88074268	2_55	0	0.0203387839832087	7.47539270221735	4.7848460557555e-07	-0.923140695505896	1
ENSG00000163586.9	FABP1	2	88129315	2_55	0	0.0152641270144891	4.80150049608008	2.30652370803511e-07	-0.160595342690698	2
ENSG00000144115.16	THNSL2	2	88153919	2_55	0	0.0173049764817828	5.96991225533704	3.25123180752766e-07	-0.561271213240944	4
ENSG00000153574.8	RPIA	2	88691440	2_55	0	0.0151109663625325	4.70765261409437	2.23875011166085e-07	-0.07528864798172	1
ENSG00000163060.7	TEKT4	2	94871756	2_57	0	0.0157126621268413	8.33823936762373	4.12318768343431e-07	-2.18681820717634	1
ENSG00000144029.11	MRPS5	2	95149561	2_57	0	0.0150200653696055	7.8798646057817	3.72477078124844e-07	2.11949142266146	1
ENSG00000144026.11	ZNF514	2	95156702	2_57	0	0.0176073839347103	9.23027290385011	5.11467861428156e-07	1.82125858748194	3
ENSG00000275111.4	ZNF2	2	95165349	2_57	0	0.0130232851548545	4.6501731368908	1.90589357745845e-07	-0.0745330720371445	1
ENSG00000155066.15	PROM2	2	95274094	2_57	0	0.0177280791453952	7.39381505494052	4.12514519031704e-07	-0.883284650006648	1
ENSG00000186281.12	GPAT2	2	96082306	2_57	0	0.0151408883509505	5.96481241292209	2.8422162672513e-07	0.629930506959477	1
ENSG00000274286.1	ADRA2B	2	96116114	2_57	0	0.0132987747409656	4.82586749569699	2.01974246602787e-07	-0.193731434284048	2
ENSG00000158050.4	DUSP2	2	96145593	2_57	0	0.143490695427249	28.358537893736	1.28060900057031e-05	3.54080166540397	2
ENSG00000084090.13	STARD7	2	96208677	2_57	0	0.01365500643241	5.13695276235576	2.20752918965471e-07	-0.33791863932324	1
ENSG00000135956.8	TMEM127	2	96266108	2_57	0	0.0135256778793085	5.17690608915638	2.20362809511005e-07	0.686664862165222	1
ENSG00000144021.2	CIAO1	2	96266108	2_57	0	0.0135256778793085	5.17690608915638	2.20362809511005e-07	0.686664862165222	1
ENSG00000144028.14	SNRNP200	2	96305671	2_57	0	0.0331518192064468	13.6911758509521	1.42842383269584e-06	2.31170923529138	1
ENSG00000198885.9	ITPRIPL1	2	96325754	2_57	0	0.0320729312284863	14.0616521823053	1.41933194673229e-06	2.69577568382005	1
ENSG00000114988.11	LMAN2L	2	96739703	2_57	0	0.0130240824328186	4.73423959503452	1.94046736602665e-07	0.234505102218147	2
ENSG00000144199.11	FAHD2B	2	97095539	2_57	0	0.0146647400343281	5.94251145806602	2.74254252294398e-07	-1.54458360129693	1
ENSG00000135940.6	COX5B	2	97648394	2_57	0	0.018980237899317	8.65491605719845	5.16979694242229e-07	-1.81266195004172	1
ENSG00000115073.7	ACTR1B	2	97663552	2_57	0	0.049828731203589	17.5669131173318	2.75476309283385e-06	-2.74815901559455	2
ENSG00000228486.10	LINC01125	2	97663552	2_57	0	0.0167173753184692	7.01904412280689	3.69279363840764e-07	0.842093346545049	2
ENSG00000115085.13	ZAP70	2	97713589	2_57	0	0.0140754989804617	5.94239535686497	2.63229352854892e-07	1.13117901264321	1
ENSG00000075568.16	TMEM131	2	97995797	2_57	0	0.0136926878809512	5.16199528961305	2.22441229201243e-07	-0.874120993603628	2
ENSG00000183513.8	COA5	2	98608535	2_58	0	0.0265038336122708	15.8159470426768	1.31920677265933e-06	-1.85036216657135	1
ENSG00000115446.11	UNC50	2	98608535	2_58	0	0.0265038336122708	15.8159470426768	1.31920677265933e-06	-1.85036216657135	1
ENSG00000071073.12	MGAT4A	2	98736223	2_58	0	0.0125543177722339	8.8521035062063	3.49742632255203e-07	1.2205164149404	1
ENSG00000273045.5	C2orf15	2	99141233	2_58	0	0.0167438499613497	11.5313809033313	6.07638965024996e-07	-1.3031474307434	1
ENSG00000135951.14	TSGA10	2	99155218	2_58	0	0.00818313159083095	4.87708636150614	1.25599801972758e-07	-0.289522618394215	1
ENSG00000158411.11	MITD1	2	99179774	2_58	0	0.00967302362578548	6.42977617629984	1.95734363255414e-07	0.733279241170855	1
ENSG00000144214.9	LYG1	2	99305111	2_58	0	0.0110755484416745	7.68739160558635	2.67949665835186e-07	0.913695756825338	1
ENSG00000115514.11	TXNDC9	2	99340840	2_58	0	0.0253873147118999	15.4137290599045	1.23149729201757e-06	1.90680997769196	1
ENSG00000135945.9	REV1	2	99490335	2_58	0	0.0106167014169272	7.29429555206515	2.43714816880656e-07	0.860196903420702	2
ENSG00000115526.10	CHST10	2	100417235	2_58	0	0.00999740701081064	6.73606783272388	2.11935055974653e-07	0.751038583959819	2
ENSG00000115539.13	PDCL3	2	100562712	2_58	0	0.0106395408328798	7.31429642627647	2.44908814652704e-07	-0.988690854778336	1
ENSG00000175874.9	CREG2	2	101387171	2_59	0	0	36.0286759561495	0	0.467669794350718	1
ENSG00000163162.8	RNF149	2	101308564	2_59	0	0	10.4775654529995	0	0.409178512706591	2
ENSG00000196460.12	RFX8	2	101474758	2_59	0	0	25.5904041261407	0	1.78582199955658	1
ENSG00000115590.13	IL1R2	2	101991888	2_59	0	0	106.437546323651	0	-1.76398589240442	1
ENSG00000115594.11	IL1R1	2	102064141	2_59	0	0	40.6325407780821	0	-0.627050834269532	1
ENSG00000115616.2	SLC9A2	2	102619621	2_60	0	0.0266130284947821	9.04026487427102	7.57154360603965e-07	-1.56071134207344	1
ENSG00000115598.9	IL1RL2	2	102186984	2_60	0	0.0172540008574823	4.63669177425182	2.5177176006855e-07	0.228854324363877	1
ENSG00000115602.16	IL1RL1	2	102310051	2_60	0	0.0327596131057545	10.6931365701109	1.10243464102365e-06	-1.58590812726138	2
ENSG00000115604.10	IL18R1	2	102310051	2_60	0	0.019655221499731	5.89115086164918	3.64407293296216e-07	-0.818109836564741	1
ENSG00000115607.9	IL18RAP	2	102418915	2_60	0	0.0319492126417942	10.3673834846871	1.04240934651112e-06	1.58424230810272	1
ENSG00000198914.3	POU3F3	2	104855039	2_62	0	0.025296543333363	6.03015167186299	4.80063171743026e-07	-0.608619641828197	1
ENSG00000135972.8	MRPS9	2	105038258	2_62	0	0.0222964087569045	4.85114017811931	3.4039856098866e-07	0.250901817149167	2
ENSG00000135966.12	TGFBRAP1	2	105330291	2_62	0	0.0219590793258297	4.70885903909835	3.25415916632712e-07	-0.118029220601502	2
ENSG00000135974.9	C2orf49	2	105337683	2_62	0	0.052991278366866	12.9756479744965	2.16392609945746e-06	-1.50948756563218	1
ENSG00000071051.13	NCK2	2	105744677	2_63	0	0.0234678747595142	4.67174310784039	3.45033838011235e-07	0.195248945960174	2
ENSG00000119147.9	C2orf40	2	106073280	2_63	0	0.0462824509464022	11.0402684375228	1.60807002396433e-06	1.36045788196883	1
ENSG00000115652.14	UXS1	2	106194416	2_63	0	0.0526078393002855	12.2495255840045	2.02805023202869e-06	1.48051536632996	1
ENSG00000115665.8	SLC5A7	2	107987046	2_65	0	0.0228583486234805	9.29604533577653	6.68731928173555e-07	1.06914438607118	1
ENSG00000198203.9	SULT1C2	2	108288574	2_65	0	0.0142384568398966	4.88518851540022	2.18903761498784e-07	0.100911703823526	2
ENSG00000198075.9	SULT1C4	2	108378352	2_65	0	0.01445723266107	5.02704533985117	2.28721476601321e-07	0.49895903924221	1
ENSG00000135968.20	GCC2	2	108448565	2_65	0	0.0139795865878063	4.71450399959765	2.07414593934095e-07	0.154333877629384	1
ENSG00000169756.16	LIMS1	2	108535129	2_65	0	0.0161952135160475	6.08358095160687	3.10066568645659e-07	-0.496385958160963	2
ENSG00000163006.11	CCDC138	2	108786656	2_65	0	0.087809361998481	21.996113772654	6.07849064629477e-06	2.38675446083243	1
ENSG00000186522.14	SEPT10	2	109574715	2_65	0	0.0188690745151889	7.50703923881298	4.45787882404656e-07	1.31903780844151	2
ENSG00000198142.4	SOWAHC	2	109614275	2_65	0	0.158583154384846	27.751669849705	1.38501713407637e-05	3.28355776623993	1
ENSG00000115008.5	IL1A	2	112784230	2_66	0	0.014179276143744	6.40553183202396	2.8583685710899e-07	-0.743697526089816	1
ENSG00000144063.3	MALL	2	110117552	2_66	0	0.0121647556304418	4.79676020990835	1.83637077019839e-07	-0.187899029538979	1
ENSG00000144061.12	NPHP1	2	110202125	2_66	0	0.0119475046861551	4.65961284067681	1.75200772451817e-07	-0.0929469469244719	2
ENSG00000169679.14	BUB1	2	110678318	2_66	0	0.0127022848990371	5.18652818883565	2.0733258650238e-07	-0.348506680639042	1
ENSG00000153094.22	BCL2L11	2	111118962	2_66	0	0.0270809662463148	11.8862011444586	1.01301576688253e-06	1.22639052236772	2
ENSG00000153107.11	ANAPC1	2	111879780	2_66	0	0.0138474567168495	6.74914998083317	2.94122378428322e-07	-1.12503914092634	1
ENSG00000153214.9	TMEM87B	2	112055265	2_66	1	0.159012783181451	23.0061039982693	1.15128830067496e-05	4.35454966104328	1
ENSG00000169629.11	RGPD8	2	112434543	2_66	0	0.0119284281327595	5.1198701904668	1.92199008088147e-07	0.800574260079323	2
ENSG00000114999.7	TTL	2	112481811	2_66	0	0.012160043937873	4.87012131780583	1.86373386982669e-07	0.195460906671599	2
ENSG00000125630.15	POLR1B	2	112542706	2_66	0	0.0251335025961712	10.954125683397	8.66442424965364e-07	-1.10151337141517	1
ENSG00000125611.15	CHCHD5	2	112585522	2_66	0	0.0147439252387027	6.22884639677679	2.89021210110462e-07	0.148334472474205	1
ENSG00000144136.10	SLC20A1	2	112646085	2_66	0	0.0163546403200534	7.58838406722263	3.90570353260227e-07	0.857513326159051	1
ENSG00000169607.12	CKAP2L	2	112765001	2_66	0	0.0132533357053645	5.46081069484085	2.27767258200276e-07	0.248427187528074	1
ENSG00000175497.16	DPP10	2	114456310	2_67	0	0.0080194926667293	6.10996156255682	1.5420354093079e-07	-0.739397421765753	1
ENSG00000125618.16	PAX8	2	113238217	2_67	0	0.0113065457756049	9.31662040068056	3.31510523972095e-07	1.22034555431778	1
ENSG00000136682.14	CBWD2	2	113435483	2_67	0	0.09231525541851	27.7686057779259	8.06745449311462e-06	2.62223385491469	1
ENSG00000115084.13	SLC35F5	2	113756761	2_67	0	0.0974740002283539	32.124302511962	9.85442911933978e-06	3.65310302677549	3
ENSG00000088205.12	DDX18	2	117812637	2_69	0	0.0082128691271266	5.09244089453858	1.31622420502882e-07	-0.297799041771942	1
ENSG00000125633.10	CCDC93	2	118013990	2_69	0	0.0146897176189622	10.4947751183071	4.85171808891287e-07	-1.33645981958389	1
ENSG00000125629.14	INSIG2	2	118088243	2_69	0	0.0120143886802668	8.62520192161398	3.26121868905048e-07	1.17477272554987	2
ENSG00000163064.6	EN1	2	118848184	2_69	0	0.00848141978534034	5.39105230900997	1.43896780897933e-07	-0.444311838439462	1
ENSG00000115107.19	STEAP3	2	119223947	2_69	0	0.0175406492736443	12.1460840490241	6.70487862787368e-07	-1.37327793758612	2
ENSG00000186132.14	C2orf76	2	119357501	2_69	0	0.0079030626936325	4.73562320129218	1.17782709433186e-07	-0.128875840414398	1
ENSG00000155368.16	DBI	2	119366701	2_69	0	0.00846488825699954	5.37295027330744	1.43134071243675e-07	-0.491087448409958	1
ENSG00000171227.6	TMEM37	2	119429768	2_69	0	0.0184620670232486	12.623104706877	7.33424615079112e-07	-1.51173343266379	1
ENSG00000080293.9	SCTR	2	119383069	2_69	0	0.00788356642745325	4.71270424175726	1.16923522419337e-07	-0.153711122582406	1
ENSG00000163075.12	CFAP221	2	119567583	2_69	0	0.0140149695959819	10.057303233909	4.43590950989775e-07	-1.38597651186796	1
ENSG00000144120.12	TMEM177	2	119679197	2_69	0	0.00782153299417809	4.6394029898153	1.14199171554501e-07	0.0640291781019933	1
ENSG00000088179.8	PTPN4	2	119760017	2_69	0	0.0249637872023493	15.4382395873723	1.21287828898471e-06	-1.81044529487219	2
ENSG00000226479.3	TMEM185B	2	120222852	2_69	0	0.0303554040871276	17.2672682888261	1.64956194536705e-06	-2.26772386383077	2
ENSG00000074047.21	GLI2	2	120735673	2_70	0	0.0318439700575158	9.85810087578587	9.87937426790837e-07	-1.1262943853745	1
ENSG00000074054.17	CLASP1	2	121649921	2_70	0	0.0198926233126642	5.46102343932887	3.41881084676193e-07	0.544267293227415	1
ENSG00000155052.14	CNTNAP5	2	124025355	2_72	0	0.0205536300426338	7.62405455962522	4.93155072299301e-07	0.975289944700427	1
ENSG00000136732.14	GYPC	2	126655525	2_74	0	0.232192807115733	32.0995750006775	2.34561655451365e-05	3.51418203987827	1
ENSG00000136717.14	BIN1	2	127107524	2_74	0	0.0189949860692198	8.06996891508731	4.82413902330483e-07	-1.32517543283747	1
ENSG00000163161.12	ERCC3	2	127292558	2_75	0	0.0192405020076963	6.89297594895885	4.17380481708948e-07	-0.867707519122357	2
ENSG00000169967.16	MAP3K2	2	127388145	2_75	0	0.0210321672388368	7.50152567400037	4.96526692101449e-07	-0.878538466148337	1
ENSG00000163166.14	IWS1	2	127526497	2_75	0	0.015197907650854	4.64396175215083	2.2211680055416e-07	-0.0960420602859325	1
ENSG00000169994.18	MYO7B	2	127536206	2_75	0	0.0347461425190094	12.5449800011236	1.37178340167917e-06	-1.50198373719875	1
ENSG00000144230.16	GPR17	2	127654376	2_75	0	0.0167614231278073	5.42570003547165	2.86203962999992e-07	-0.251934020482019	1
ENSG00000072163.19	LIMS2	2	127681153	2_75	0	0.0153051745768098	4.88201814828503	2.35150903046558e-07	-0.686670816973834	2
ENSG00000136709.11	WDR33	2	127810860	2_75	0	0.0182391781153461	6.65641872006847	3.82080498264862e-07	-0.895465862183432	1
ENSG00000144231.10	POLR2D	2	127858003	2_75	0	0.0318094691777315	11.5114346573711	1.15237770704733e-06	1.62273083310559	1
ENSG00000136715.17	SAP130	2	128028089	2_75	0	0.0170941719820877	5.6981657104769	3.06543504211834e-07	0.372811261537897	1
ENSG00000233087.7	WTH3DI	2	131364366	2_78	0	0.064722897302675	13.328634640081	2.71489218387444e-06	1.87106880464396	1
ENSG00000178171.10	AMER3	2	130755277	2_78	0	0.02581686548989	4.67808095980299	3.80084552484152e-07	-0.237696653336671	1
ENSG00000222014.5	RAB6C	2	129979968	2_78	0	0.0259340203785475	4.7204025209507	3.85263490540741e-07	-0.203664248905236	1
ENSG00000136699.19	SMPD4	2	130182517	2_78	0	0.0639350225509659	13.2122917424687	2.65843441940834e-06	-1.64094737171683	1
ENSG00000152082.13	MZT2B	2	130181775	2_78	0	0.0638857892379852	13.2049743053076	2.65491608402063e-06	-1.64037425307844	1
ENSG00000136718.9	IMP4	2	130342325	2_78	0	0.076308566933424	14.8972320378905	3.5775676406469e-06	1.79051588214858	1
ENSG00000072135.12	PTPN18	2	130356437	2_78	0	0.0299354286430309	6.06274435653278	5.71167793531868e-07	0.534824393436311	1
ENSG00000136002.18	ARHGEF4	2	130837191	2_78	0	0.0648853259875293	13.3524728280151	2.7265732364829e-06	-1.716933703064	1
ENSG00000115762.16	PLEKHB2	2	131104358	2_78	0	0.109982916826149	18.4129484769095	6.37319996242409e-06	2.35580949619879	1
ENSG00000163040.14	CCDC74A	2	131527737	2_78	0	0.0267339237197125	5.00440764853988	4.21040969864773e-07	-0.490383052266388	2
ENSG00000183840.6	GPR39	2	132370166	2_79	0	0.0586564121907612	16.8266622496679	3.10615015613097e-06	1.77523095089267	1
ENSG00000150551.10	LYPD1	2	132589162	2_79	0	0.0481780569670524	14.9658970376868	2.26913851609961e-06	1.59214793489396	1
ENSG00000176771.16	NCKAP5	2	133568910	2_79	0	0.0160614655038061	4.6834136393986	2.36731832201186e-07	-0.127094892722525	1
ENSG00000152127.8	MGAT5	2	134119836	2_79	0	0.0159981534513153	4.64664358166856	2.33947383992343e-07	0.0416242197922767	1
ENSG00000144229.11	THSD7B	2	136765773	2_81	0	0.0575776119601422	18.2608867127514	3.30890641563888e-06	-2.18522851681471	1
ENSG00000144227.4	NXPH2	2	138780751	2_82	0	0.0303295499392597	7.18367245209114	6.85679967468489e-07	0.886037982600532	1
ENSG00000150540.13	HNMT	2	137964079	2_82	0	0.0388206186672134	9.49905253631262	1.1605175582747e-06	-1.10677916014089	1
ENSG00000144228.8	SPOPL	2	138501652	2_82	0	0.026904033151969	6.06216283720032	5.13279549414553e-07	0.652149501742563	1
ENSG00000168702.17	LRP1B	2	142131604	2_85	0	0.0150957954376934	4.99028705399584	2.37077590030309e-07	-0.257615490248284	1
ENSG00000115919.14	KYNU	2	142877245	2_85	0	0.0257251513160122	9.96078687996089	8.06418643710364e-07	-1.14889687375198	1
ENSG00000075884.13	ARHGAP15	2	143091525	2_85	0	0.0201633326470726	7.6865973319113	4.8775914363762e-07	0.905311893419251	1
ENSG00000121989.14	ACVR2A	2	147844091	2_88	0	0.0242311922137917	12.1632936391241	9.27544912487037e-07	-1.52210204321378	2
ENSG00000115947.13	ORC4	2	148020703	2_88	0	0.025866249026255	12.7733700635951	1.03979547376103e-06	1.64753367596238	1
ENSG00000204406.12	MBD5	2	148020703	2_88	0	0.025866249026255	12.7733700635951	1.03979547376103e-06	-1.64753367596238	1
ENSG00000150556.16	LYPD6B	2	149038210	2_88	0	0.0589233252593728	20.5153064778355	3.80429538696356e-06	-2.16477006585307	1
ENSG00000184898.6	RBM43	2	151261518	2_90	0	0.0205909796316974	6.7629400900717	4.38249594482072e-07	-0.903534145381027	2
ENSG00000080345.17	RIF1	2	151409959	2_90	0	0.0172678296720875	5.12245695040218	2.78371677845584e-07	-0.522916348495579	1
ENSG00000183091.19	NEB	2	151734675	2_91	0	0.0213427776780349	7.4828490463928	5.02605108339964e-07	-0.645427461487836	1
ENSG00000162980.16	ARL5A	2	151828599	2_91	0	0.0158501465484904	4.74167925147299	2.3652357176238e-07	0.0753823987717514	1
ENSG00000182389.19	CACNB4	2	152099291	2_91	0	0.0164616496527878	5.1167029867995	2.65077298621154e-07	0.431230538069291	2
ENSG00000115145.9	STAM2	2	152174599	2_91	0	0.0290142793869023	10.4268399748429	9.52080062414992e-07	2.03030791067729	2
ENSG00000157827.19	FMNL2	2	152335141	2_91	0	0.0245879334491261	8.86567619030152	6.86029620865939e-07	1.12911917821359	1
ENSG00000177917.10	ARL6IP6	2	152717752	2_91	0	0.0451178288517358	14.5482226931046	2.0656993194875e-06	-1.96378608007428	1
ENSG00000144278.14	GALNT13	2	153872085	2_92	0	0.0629696832619669	12.8064515797428	2.53786954589437e-06	1.67476955397855	1
ENSG00000123612.15	ACVR1C	2	157628563	2_94	0	0.0193136633946145	5.49577556385579	3.34043188544152e-07	-0.452170977525185	1
ENSG00000153237.17	CCDC148	2	158457154	2_95	0	0.0191953968840669	12.0411307910523	7.27400078259305e-07	2.98191111101914	2
ENSG00000144283.21	PKP4	2	158457154	2_95	0	0.0166778329865273	6.27496628081003	3.29351761511862e-07	-1.09237919475076	1
ENSG00000115183.14	TANC1	2	158968191	2_96	0	0.0147416469158871	11.9524895620085	5.54515067910885e-07	-1.54363077994091	1
ENSG00000123636.17	BAZ2B	2	159616888	2_96	0	0.0446617539344145	21.5447903187653	3.02821718620459e-06	-2.77591133184912	1
ENSG00000136536.14	MARCH7	2	159712477	2_96	0	0.0424995493725015	21.9705952981011	2.93856379342163e-06	2.97348098091268	2
ENSG00000241399.6	CD302	2	159798013	2_96	0	0.0599122914870079	24.6811012483706	4.65360414727347e-06	2.98866797444824	2
ENSG00000054219.10	LY75	2	159903194	2_96	0	0.00900914352690196	7.26535128214846	2.05991403646332e-07	-1.03978560642509	1
ENSG00000153246.12	PLA2R1	2	160062473	2_96	0	0.0068421100436119	4.64545502630859	1.00029313533908e-07	-0.131085855320768	1
ENSG00000115221.10	ITGB6	2	160263396	2_96	0	0.0228726198397533	16.9195095098863	1.21790287107234e-06	2.71328327244023	1
ENSG00000153250.19	RBMS1	2	160494127	2_96	0	0.00691130832335218	4.72223160899004	1.02710897814063e-07	0.123811341708899	1
ENSG00000136560.13	TANK	2	161136430	2_97	0	0	103.673739470473	0	-2.64445635386187	2
ENSG00000197635.9	DPP4	2	162074564	2_97	0	0	13.3963474189576	0	-0.214807606055641	1
ENSG00000182263.13	FIGN	2	163735859	2_99	0	0.0125641936690479	10.6858628876721	4.22525761569024e-07	-1.15469330161875	2
ENSG00000144285.17	SCN1A	2	166151096	2_100	0	0.0149571011868528	4.63962374227697	2.1839322803855e-07	0.29545428569401	1
ENSG00000115290.9	GRB14	2	164621393	2_100	0	0.0796854682700471	20.3623048769379	5.10640243451305e-06	-2.38583203440004	2
ENSG00000082438.15	COBLL1	2	164843369	2_100	0	0.0152135068579443	4.79782858656281	2.29711657775872e-07	-0.50390073113422	1
ENSG00000178662.15	CSRNP3	2	165469352	2_100	0	0.0312993792637639	11.5312140474806	1.13584672999785e-06	-1.73727520511578	1
ENSG00000123607.14	TTC21B	2	165954060	2_100	0	0.042504046901034	14.4043611421468	1.92678500212504e-06	-1.57155810908088	2
ENSG00000169432.14	SCN9A	2	166375953	2_101	0	0.013740894401186	4.63073561048681	2.00250662536147e-07	-0.058387453410267	2
ENSG00000198648.10	STK39	2	168232736	2_102	0	0.0101899519770163	4.79488561794141	1.53765662059672e-07	-0.166349506167948	1
ENSG00000073737.16	DHRS9	2	169066400	2_102	0	0.0159767266912356	9.16074721810095	4.60603972227244e-07	1.19946513943947	1
ENSG00000239474.6	KLHL41	2	169509786	2_103	0	0.0190420661130709	4.96581922282101	2.97586994802634e-07	-0.230082420524534	1
ENSG00000138399.17	FASTKD1	2	169573525	2_103	0	0.0183613459978543	4.6265681771835	2.67345239033744e-07	0.11077301897287	2
ENSG00000138398.15	PPIG	2	169584491	2_103	0	0.0183880628333349	4.64010957201421	2.68517867166915e-07	-0.133729286462171	1
ENSG00000154479.12	CCDC173	2	169694539	2_103	0	0.0396642352953394	11.8313991769407	1.47687645419809e-06	-1.85088394771138	2
ENSG00000144362.11	PHOSPHO2	2	169689953	2_103	0	0.133337020290703	23.4158876822875	9.8258548783587e-06	3.35270438995028	2
ENSG00000213160.9	KLHL23	2	169693645	2_103	0	0.0382893371922631	11.499799256901	1.38572509359699e-06	-2.06555528273571	2
ENSG00000138382.14	METTL5	2	169825274	2_103	0	0.0198664219824927	5.36099575758943	3.35176910335117e-07	-0.645300726940437	1
ENSG00000144357.16	UBR3	2	169826710	2_103	0	0.0184203386740456	4.65645675132993	2.69936839128834e-07	0.0606667991184657	2
ENSG00000204335.3	SP5	2	170715782	2_104	0	0.0212668416013327	16.6166684123781	1.11213094113029e-06	1.77329426892878	1
ENSG00000204334.7	ERICH2	2	170784224	2_104	0	0.0598835424778831	25.7140191537704	4.84603359287974e-06	2.4106757878857	1
ENSG00000128683.13	GAD1	2	170813566	2_104	0	0.00959581276627519	10.059423105733	3.03783243198689e-07	1.305369238316	3
ENSG00000115806.12	GORASP2	2	170928918	2_104	0	0.018489142185828	17.1222602938039	9.96292430984024e-07	2.62493426958829	2
ENSG00000123600.19	METTL8	2	171433087	2_104	0	0.00524124555000183	5.84062524286447	9.63391524997066e-08	0.584061503535547	1
ENSG00000115827.13	DCAF17	2	171434071	2_104	0	0.057916192450297	27.8655854930659	5.07898755690443e-06	-2.4752119625319	1
ENSG00000071967.11	CYBRD1	2	171522308	2_104	0	0.00696142389124521	12.458758552004	2.729491979304e-07	2.21912107363442	2
ENSG00000077380.15	DYNC1I2	2	171687403	2_104	1	0.315521535705377	30.4512923759905	3.0237348812874e-05	-4.41762938621554	1
ENSG00000128708.12	HAT1	2	171922612	2_104	0	0.00576545109823901	6.3380198446095	1.14999475927178e-07	-0.0353344432900561	1
ENSG00000172878.13	METAP1D	2	171999243	2_104	0	0.00681376539465628	8.9607341390362	1.92149713889613e-07	-1.34625110605706	1
ENSG00000144355.14	DLX1	2	172084534	2_104	0	0.0080125294763147	9.08641209652721	2.29124243148369e-07	-0.805389536496235	1
ENSG00000091409.14	ITGA6	2	172427651	2_105	0	0.00680944358811364	7.47634864578638	1.60217571922154e-07	-1.02049044435118	1
ENSG00000152256.13	PDK1	2	172555453	2_105	0	0.00512714763815547	4.73809452330509	7.64519412643777e-08	-0.40342900880217	1
ENSG00000091436.16	MAP3K20	2	173075305	2_105	0	0.0221950835561143	18.1757480081715	1.26957409107751e-06	1.87291266863327	1
ENSG00000144354.13	CDCA7	2	173355045	2_105	0	0.00559180683770588	5.83713973198858	1.02721469646262e-07	-0.87183243139028	1
ENSG00000138430.15	OLA1	2	174248967	2_105	0	0.00859969209898992	17.9380566049695	4.85475442187951e-07	-3.48339502632835	1
ENSG00000144306.14	SCRN3	2	174396420	2_105	0	0.00508710144293556	6.04185544648066	9.67274418569077e-08	-1.38502110504026	1
ENSG00000163328.13	GPR155	2	174487330	2_105	0	0.00528970876380641	5.49426138600415	9.14639708837318e-08	0.863627981891535	1
ENSG00000115935.17	WIPF1	2	174575588	2_105	0	0.0343734664961527	24.7651920296182	2.67900797000469e-06	2.95478630386763	2
ENSG00000138435.15	CHRNA1	2	174766588	2_106	0	0.0134921060433135	8.06469820427157	3.42433968980255e-07	0.675058574182206	1
ENSG00000128656.13	CHN1	2	175004641	2_106	0	0.00941273237961326	5.16677597942634	1.53053870477647e-07	-0.395781600687583	1
ENSG00000115966.16	ATF2	2	175168771	2_106	0	0.00938464570584008	5.3031790435319	1.56625743305144e-07	0.420134941519663	1
ENSG00000154518.9	ATP5G3	2	175184841	2_106	0	0.0233842375194838	12.3982499618759	9.124153336683e-07	-1.60543407074377	2
ENSG00000144320.13	LNPK	2	175990168	2_106	0	0.00897725727089049	4.92014081387973	1.39004921716821e-07	-0.199245561856915	1
ENSG00000128652.11	HOXD3	2	176136417	2_106	0	0.0112312821238088	7.00190627119695	2.47488260529463e-07	-0.851809921666017	2
ENSG00000128645.14	HOXD1	2	176188570	2_106	1	0.667984755535503	30.6755263817193	6.44863132832809e-05	5.47340890562621	1
ENSG00000116044.15	NFE2L2	2	177392936	2_107	0	0.0525869922093443	14.6685961792123	2.42759289575664e-06	1.58195768235614	1
ENSG00000018510.13	AGPS	2	177392663	2_107	0	0.054622988494583	15.0276733768008	2.58330793620644e-06	-2.08580742357049	1
ENSG00000128655.16	PDE11A	2	178108547	2_108	0	0.0061113235469662	4.86469707170874	9.35621196371757e-08	0.252220560427844	2
ENSG00000155636.14	RBM45	2	178112893	2_108	0	0.00615520222301347	4.93103353365997	9.55188874668385e-08	-0.331599063438975	1
ENSG00000180228.12	PRKRA	2	178451344	2_108	0	0.0353582554464921	21.2113721662424	2.36030739321806e-06	-2.15070204825833	1
ENSG00000204311.12	DFNB59	2	178451344	2_108	0	0.0353582554464921	21.2113721662424	2.36030739321806e-06	-2.15070204825833	1
ENSG00000079150.17	FKBP7	2	178478636	2_108	0	0.0107063572677685	10.0679912275195	3.39229438655636e-07	1.25203908398748	1
ENSG00000163492.14	CCDC141	2	179049913	2_108	0	0.00726503830546843	6.46851701857266	1.47894358275599e-07	0.672763232521239	1
ENSG00000187231.13	SESTD1	2	179273134	2_108	0	0.0381593959347946	21.9272376638787	2.63326392042992e-06	2.28736565397261	1
ENSG00000170035.15	UBE2E3	2	180967386	2_109	0	0	22.7738218471751	0	2.12626297863142	1
ENSG00000115232.13	ITGA4	2	181456814	2_110	0	0.00866883631370397	4.65443450550872	1.26980402642015e-07	0.000711208843789333	1
ENSG00000138434.16	SSFA2	2	181892173	2_110	0	0.0087547706237292	5.07800484163168	1.39909387811551e-07	0.0244098626475879	1
ENSG00000150722.10	PPP1R1C	2	181953928	2_110	0	0.00874828110569559	4.77736951865067	1.31528703005903e-07	-0.101192237013072	1
ENSG00000115252.18	PDE1A	2	182522885	2_110	0	0.00915253354699197	5.89358760544831	1.697579205014e-07	0.637774873134673	2
ENSG00000162998.4	FRZB	2	182866860	2_110	0	0.0087116902473845	4.66242717626933	1.27827254293088e-07	0.0274827137062368	1
ENSG00000162999.12	DUSP19	2	183079224	2_110	0	0.009591707856346	5.85199105841248	1.76647937115635e-07	0.81884515799279	1
ENSG00000163002.12	NUP35	2	183117700	2_110	0	0.00969225859857958	5.94763476794677	1.81417115821809e-07	0.832206943218512	1
ENSG00000170396.7	ZNF804A	2	184598393	2_112	0	0.00796097259833084	6.62415021178605	1.65960706468703e-07	0.724561354314591	1
ENSG00000188738.14	FSIP2	2	185738225	2_112	0	0.00714715884816408	5.62365087231094	1.26491330057286e-07	-0.293944592432019	2
ENSG00000138448.11	ITGAV	2	186566873	2_112	0	0.00645958006772651	4.68552140448204	9.52513600813778e-08	0.189679084829915	2
ENSG00000144369.12	FAM171B	2	186698729	2_112	0	0.00825618980904175	6.96207852734664	1.80895415281091e-07	-0.797750046593458	1
ENSG00000064989.12	CALCRL	2	187448790	2_112	0	0.00744400670436096	6.0011961126871	1.40589714360882e-07	0.650455719730241	1
ENSG00000144366.15	GULP1	2	188291383	2_112	0	0.00700332917979596	5.43510936480047	1.19790340986705e-07	0.528628596911033	1
ENSG00000168542.14	COL3A1	2	188974074	2_112	0	0.00641742926629463	4.62480240057868	9.34035205734728e-08	0.0170108239139047	1
ENSG00000204262.11	COL5A2	2	189180039	2_113	0	0.0153952723508191	8.00986928063786	3.88080461834876e-07	-1.38116714086256	2
ENSG00000115368.9	WDR75	2	189441060	2_113	0	0.0480432475407823	18.6581679380829	2.82104703924043e-06	-2.25055109525663	2
ENSG00000138449.10	SLC40A1	2	189581815	2_113	0	0.0275961812905935	13.4533552461933	1.1683919961376e-06	-1.51759132268887	1
ENSG00000138381.9	ASNSD1	2	189661498	2_113	0	0.17521124513703	31.1440138474727	1.71729748320418e-05	3.96134101029511	1
ENSG00000151687.14	ANKAR	2	189674447	2_113	0	0.0109057011649442	4.80378466335053	1.64871693194241e-07	-0.192431269476864	2
ENSG00000128699.13	ORMDL1	2	189784079	2_113	0	0.114569920194305	26.9611615237582	9.72116204397976e-06	-3.71548866734542	2
ENSG00000064933.17	PMS1	2	189783978	2_113	0	0.0289316660823674	13.8966333695613	1.26529565738663e-06	-2.48738146213214	2
ENSG00000198130.15	HIBCH	2	190341243	2_113	0	0.0425387735660282	17.514114690755	2.34467216475473e-06	-2.92549460020678	2
ENSG00000151689.12	INPP1	2	190343621	2_113	0	0.0210474036920989	10.9238285561361	7.23573045451117e-07	2.09974513778697	1
ENSG00000151690.14	MFSD6	2	190361753	2_113	0	0.0433628095793322	17.6944618802334	2.41470313865856e-06	2.55019891195347	2
ENSG00000128641.18	MYO1B	2	191244832	2_114	0	0.0106172720784516	5.53743844591458	1.85025178590838e-07	-0.491520524552289	1
ENSG00000173559.12	NABP1	2	191677959	2_114	0	0.00971048252305284	4.72411469229585	1.44367759828156e-07	0.154897675977356	2
ENSG00000144339.11	TMEFF2	2	192199407	2_114	0	0.0441015556261181	19.0311201403719	2.64135779092615e-06	1.9910043924609	1
ENSG00000196950.13	SLC39A10	2	195575506	2_115	0	0.0235460348604667	7.38992333955312	5.47604098042178e-07	0.820614117666554	1
ENSG00000081320.10	STK17B	2	196168838	2_116	0	0.0970717794514561	20.4200150235121	6.2381817215764e-06	-3.00625733585091	1
ENSG00000138411.10	HECW2	2	196593392	2_116	0	0.0253979220007101	7.74123378672112	6.18753035066135e-07	0.747090476614286	2
ENSG00000119041.10	GTF3C3	2	196799713	2_116	0	0.0205110518552339	5.74611977409102	3.70912594814749e-07	-0.662546418994096	1
ENSG00000115524.15	SF3B1	2	197439853	2_117	0	0.0228199690195762	6.75085801364828	4.84822758256423e-07	-0.898646068788484	1
ENSG00000115520.8	COQ10B	2	197453059	2_117	0	0.03272815794458	10.1237228245314	1.04272739159354e-06	1.47454735545361	1
ENSG00000115541.10	HSPE1	2	197499794	2_117	0	0.0211012547607684	6.0201143840583	3.9978085974364e-07	-0.717078322637177	2
ENSG00000162944.10	RFTN2	2	197675986	2_117	0	0.0187003976644485	4.89384951221954	2.88011895958738e-07	-0.324016894434402	1
ENSG00000115896.15	PLCL1	2	197804386	2_117	0	0.0250973054518897	7.63931536103269	6.03379441514978e-07	1.02124214379861	1
ENSG00000226124.6	FTCDNL1	2	199761955	2_118	0	0.0214304298099153	5.10948654568644	3.44601461451437e-07	0.784531061306409	2
ENSG00000162971.10	TYW5	2	199955782	2_118	0	0.026372192290435	7.04739589986515	5.84903037626802e-07	1.29428836439665	1
ENSG00000162972.10	MAIP1	2	199955782	2_118	0	0.026372192290435	7.04739589986515	5.84903037626802e-07	-1.29428836439665	1
ENSG00000196141.13	SPATS2L	2	200305923	2_118	0	0.0225224689894729	5.57331531890162	3.95037738119791e-07	-0.597001826572777	1
ENSG00000163535.17	SGO2	2	200510220	2_118	0	0.0226889424762148	5.64205074255728	4.02865627956744e-07	0.593790603161271	1
ENSG00000155729.12	KCTD18	2	200519526	2_118	0	0.0676913365692285	15.9253513249013	3.39258771413453e-06	-1.82931161260016	1
ENSG00000082153.17	BZW1	2	200810630	2_119	0	0.0209932396857285	6.74969858586898	4.45936291028815e-07	1.28388557548051	1
ENSG00000013441.15	CLK1	2	200864612	2_119	0	0.0186609984559274	5.41448838786152	3.17981077958171e-07	0.940101241922342	1
ENSG00000240344.8	PPIL3	2	200889218	2_119	0	0.0185834927939084	4.90216646125212	2.86697807446069e-07	-0.44606516256409	1
ENSG00000155744.9	FAM126B	2	201071138	2_119	0	0.0186997160012311	5.34552740102012	3.1458248920824e-07	-0.865054256925285	1
ENSG00000003402.19	CFLAR	2	201116120	2_119	0	0.0187405749388987	5.33314704629798	3.14539681266998e-07	-0.837965715241238	1
ENSG00000003400.14	CASP10	2	201183110	2_119	0	0.0302891434795106	8.97505568345029	8.55525813467723e-07	1.4555575134723	1
ENSG00000155749.12	ALS2CR12	2	201357198	2_119	0	0.020084450152446	5.92925213027426	3.74773468946977e-07	0.855899360942101	2
ENSG00000082146.12	STRADB	2	201387816	2_119	0	0.0217478724296479	6.40629615273455	4.38462809205282e-07	-0.919055435822529	1
ENSG00000155754.14	ALS2CR11	2	201616759	2_119	0	0.0343299661435336	9.90029424975119	1.06962230657987e-06	-0.975325720711169	1
ENSG00000155755.18	TMEM237	2	201643932	2_119	0	0.018937026013679	5.03439322276452	3.00032211782011e-07	0.379995821486652	1
ENSG00000155760.2	FZD7	2	202034208	2_120	0	0.0258729812977707	14.2460756429282	1.15998051535499e-06	1.47519590183278	1
ENSG00000116030.16	SUMO1	2	202238678	2_120	0	0.0111182414461494	6.37890634565397	2.23198514930907e-07	-0.745385259965793	1
ENSG00000138439.11	FAM117B	2	202634789	2_120	0	0.0133387988430238	8.07130696725777	3.38820408355356e-07	1.48527554505212	1
ENSG00000163596.16	ICA1L	2	202871528	2_120	0	0.0145445775593175	8.87648816211627	4.06304155190064e-07	-1.35601599655942	1
ENSG00000138380.17	CARF	2	202912242	2_120	0	0.015503400213117	9.47056789903808	4.62074448737973e-07	1.17399738922288	1
ENSG00000138442.9	WDR12	2	203012510	2_120	0	0.0150995542346736	9.22493640008706	4.3836561454625e-07	1.39625775323643	1
ENSG00000144426.18	NBEAL1	2	203014780	2_120	0	0.0167772102778675	10.205289984007	5.38832858149073e-07	1.49365267386205	1
ENSG00000178562.17	CD28	2	203706103	2_120	0	0.0191134621969788	11.4202425629855	6.86947684397212e-07	1.47169958227728	1
ENSG00000163600.12	ICOS	2	203937045	2_120	0	0.0111976262057579	6.44491130494929	2.27118172303372e-07	-1.07802667710531	1
ENSG00000118257.16	NRP2	2	205681675	2_121	0	0.0822463788310326	18.9588591211593	4.90724746024612e-06	1.99735561310018	1
ENSG00000114933.15	INO80D	2	206088333	2_122	0	0.0272419204866935	15.3398590352042	1.3151281183372e-06	2.14526557132514	1
ENSG00000023228.13	NDUFS1	2	206153256	2_122	0	0.0328312155272119	17.1132529633859	1.76818827272865e-06	-2.30081198110512	2
ENSG00000114942.13	EEF1B2	2	206159383	2_122	0	0.0276369769168434	15.5051636267563	1.34857735620808e-06	2.14288384672015	1
ENSG00000138400.12	MDH1B	2	206765180	2_122	0	0.0599629082642558	22.896113946318	4.32069330416301e-06	2.33522978011841	2
ENSG00000118246.13	FASTKD2	2	206765614	2_122	0	0.00900582339948008	5.87349975576212	1.66467460794461e-07	0.710127749308746	2
ENSG00000118263.14	KLF7	2	207167000	2_122	0	0.00988963445963342	7.32253043265564	2.27903187051951e-07	1.203100634121	1
ENSG00000163249.11	CCNYL1	2	207710546	2_122	0	0.00795536022165322	5.28100299901138	1.32216372378527e-07	-0.727828298137021	2
ENSG00000118231.4	CRYGD	2	208146798	2_123	0	0.0335522626601787	8.43083685863301	8.902284557424e-07	-0.922716846090464	1
ENSG00000188674.10	C2orf80	2	208167437	2_123	0	0.0377784209213067	9.54424941327929	1.13473527229492e-06	1.24793328419927	1
ENSG00000182187.3	CRYGB	2	208145834	2_123	0	0.0641072770909129	14.5371927941593	2.9328972934383e-06	-1.530596033967	1
ENSG00000178385.14	PLEKHM3	2	208025325	2_123	0	0.0270985663735336	6.43043330693061	5.48397577303324e-07	0.795369467767734	1
ENSG00000138413.13	IDH1	2	208266212	2_123	0	0.0477177792067642	11.7427206003141	1.76342878104606e-06	1.72362315191171	1
ENSG00000144406.18	UNC80	2	209772023	2_124	0	0.0106836819031951	9.98569765098225	3.35744057618714e-07	-1.42856767747215	2
ENSG00000197713.14	RPE	2	210002122	2_124	0	0.0132226810958641	12.5058883354744	5.20406897412667e-07	1.6179704751044	1
ENSG00000115365.11	LANCL1	2	210477414	2_124	0	0.0115488157610218	9.93197040267154	3.60978921821205e-07	0.777974931278474	1
ENSG00000021826.14	CPS1	2	210477414	2_124	0	0.0115488157610218	9.93197040267153	3.60978921821204e-07	-0.777974931278473	1
ENSG00000178568.14	ERBB4	2	212515237	2_125	0	0.012671561352652	7.75578848417153	3.09289417648154e-07	-0.301589390283127	1
ENSG00000174453.9	VWC2L	2	214313980	2_126	0	0.0259247914889282	8.8340354718494	7.20747898101963e-07	-0.941087182791621	1
ENSG00000030419.16	IKZF2	2	213152260	2_126	0	0.0200537537417733	6.43678106445239	4.06231305841115e-07	0.789009330950939	1
ENSG00000144451.18	SPAG16	2	213282149	2_126	0	0.0169465948622036	4.86790160943108	2.59617050939083e-07	0.238062291761657	1
ENSG00000138376.10	BARD1	2	214809500	2_127	0	0.0429184058641495	18.2398095100917	2.46361508411818e-06	2.29747221336256	3
ENSG00000138363.14	ATIC	2	215310965	2_127	0	0.0443835981708765	18.7021669820025	2.61230217166057e-06	2.00162311990183	3
ENSG00000118242.15	MREG	2	215952940	2_127	0	0.0128654345156914	7.25768514784426	2.93853965662419e-07	-0.872645767600286	2
ENSG00000115425.13	PECR	2	216080706	2_127	0	0.0132913748483561	7.34864610537768	3.07387507362573e-07	-0.689354710154741	1
ENSG00000079246.15	XRCC5	2	216117729	2_127	0	0.0140232249910267	8.10928054515827	3.57881460501237e-07	-1.0130431453298	1
ENSG00000197756.9	RPL37A	2	216498338	2_127	0	0.00973569822332443	4.62496092615316	1.41704664210975e-07	0.0213056252006364	1
ENSG00000115457.9	IGFBP2	2	216632342	2_127	0	0.0131590563477918	7.3945638460025	3.06228976871702e-07	0.824395095130569	1
ENSG00000171450.5	CDK5R2	2	218959212	2_129	0	0.00891053929014241	5.52425598442201	1.54912605342487e-07	0.458460593234829	1
ENSG00000182698.11	RESP18	2	219332702	2_129	0	0.0114502100090678	7.84326138269789	2.82630556933673e-07	-0.763605371524427	2
ENSG00000231672.6	DIRC3	2	217756664	2_129	0	0.00820781910143897	4.96528663616311	1.2825699911384e-07	0.54103559216897	1
ENSG00000188282.12	RUFY4	2	218034910	2_129	0	0.00834904943453751	5.34184259081523	1.40357974603732e-07	0.911450431575906	2
ENSG00000163464.7	CXCR1	2	218166777	2_129	0	0.0200168293619269	14.2480068629777	8.97549431710657e-07	-1.90561753491465	1
ENSG00000163466.15	ARPC2	2	218217396	2_129	0	0.0139303781991985	17.7608557311099	7.78638309748306e-07	3.95835229304117	1
ENSG00000127837.9	AAMP	2	218268856	2_129	1	0.119769918953318	23.7096895215886	8.93681147179579e-06	-4.78652600955567	2
ENSG00000127838.13	PNKD	2	218270227	2_129	0	0.022963067417071	19.3759232242736	1.4002361300471e-06	-4.26964168673765	1
ENSG00000135926.14	TMBIM1	2	218292881	2_129	0	0.0183266825706776	13.87901827164	8.0048201519723e-07	2.01547198114319	1
ENSG00000018280.16	SLC11A1	2	218381984	2_129	0	0.00814566405394712	4.69829503534243	1.20441388571747e-07	0.272188909358989	1
ENSG00000135913.10	USP37	2	218568874	2_129	0	0.0213123643469693	13.4292248708657	9.00723620616173e-07	-2.22015897189206	1
ENSG00000144580.13	CNOT9	2	218568666	2_129	0	0.0222163665536357	13.8383804192997	9.67536307658808e-07	-2.27078733009192	2
ENSG00000115556.13	PLCD4	2	218608011	2_129	0	0.0206424121174703	13.1407560739282	8.53669512935091e-07	2.20095482835728	1
ENSG00000074582.12	BCS1L	2	218658716	2_129	0	0.0098695042093081	6.70467628316124	2.08248616221064e-07	0.983892198169074	1
ENSG00000115568.15	ZNF142	2	218659366	2_129	0	0.0100292558090679	6.86241384860947	2.16598072582547e-07	-1.00999883920014	1
ENSG00000163481.7	RNF25	2	218672514	2_129	0	0.00938223087195733	6.20103940941826	1.83096305271588e-07	0.890990035793769	1
ENSG00000163482.11	STK36	2	218672243	2_129	0	0.00924927145521781	6.06366553881841	1.76502856241561e-07	0.870220945713449	1
ENSG00000115596.3	WNT6	2	218860595	2_129	0	0.00885776495316304	5.55916721479079	1.54968297878066e-07	0.545338548003453	1
ENSG00000163501.6	IHH	2	219058132	2_129	0	0.0270570125966632	15.5183526289529	1.32140039955765e-06	2.0261450367128	1
ENSG00000187736.12	NHEJ1	2	219160586	2_129	0	0.0306928315663336	16.7300425465581	1.61600602346187e-06	-2.10957110574791	2
ENSG00000213901.10	SLC23A3	2	219170383	2_129	0	0.013814420128565	9.70460921205856	4.21909870021838e-07	-1.60161287625907	1
ENSG00000144567.10	FAM134A	2	219176369	2_129	0	0.0291304269310989	16.3845738199597	1.50207276842945e-06	2.12894336076104	2
ENSG00000115649.15	CNPPD1	2	219177206	2_129	0	0.0234203592272836	14.3462558524448	1.0574043619617e-06	1.94374977144049	2
ENSG00000115657.12	ABCB6	2	219218557	2_129	0	0.0166464140406911	10.9984660642014	5.76184784195279e-07	1.19750125226405	1
ENSG00000198925.10	ATG9A	2	219229951	2_129	0	0.00923890660905646	5.73813638656036	1.66840090716277e-07	0.438231193811854	2
ENSG00000163516.13	ANKZF1	2	219229829	2_129	0	0.011329069114305	7.80133583457528	2.78145587006954e-07	-1.02988352707702	2
ENSG00000127824.13	TUBA4A	2	219278362	2_129	0	0.089462906102589	26.3410526410838	7.41626264051006e-06	2.43612347569573	1
ENSG00000054356.13	PTPRN	2	219309801	2_129	0	0.00815862689930569	4.63503502445807	1.19008797465233e-07	-0.234943052274326	1
ENSG00000123992.18	DNPEP	2	219400504	2_129	0	0.00960093922469862	6.11305899899303	1.84706118337862e-07	-0.5405663497662	1
ENSG00000072195.14	SPEG	2	219434550	2_129	0	0.00817542923297454	4.672304655496	1.20212793752101e-07	-0.0881576992387395	1
ENSG00000144591.18	GMPPA	2	219506313	2_129	0	0.00991304744845789	6.45158138160931	2.01271525625108e-07	0.723111088679366	1
ENSG00000123989.13	CHPF	2	219543916	2_129	0	0.0636647997526476	23.1302396599871	4.63434630621118e-06	2.29211757794299	1
ENSG00000123999.4	INHA	2	219572251	2_129	0	0.00825579374194185	4.77979866169542	1.24187364687674e-07	-0.284848632179338	1
ENSG00000124006.14	OBSL1	2	219572251	2_129	0	0.00825579374194185	4.77979866169542	1.24187364687674e-07	-0.284848632179338	1
ENSG00000144589.21	STK11IP	2	219597759	2_130	0	0.018048646499529	8.26158254102592	4.69263590103216e-07	0.906007272388612	2
ENSG00000116106.11	EPHA4	2	221574191	2_130	0	0.0122713368631946	4.67142247160255	1.80405592940866e-07	0.0770039270414001	1
ENSG00000163082.9	SGPP2	2	222423832	2_131	0	0.11280409269737	27.6650018465426	9.82119952154907e-06	-2.69673453836459	1
ENSG00000123983.13	ACSL3	2	222832738	2_131	0	0.12414223486181	28.5956065723017	1.11719207535219e-05	3.02548266081109	2
ENSG00000152056.16	AP1S3	2	223837588	2_131	0	0.0126697318616333	7.05108607268101	2.81146326636849e-07	0.859207935542084	2
ENSG00000081052.11	COL4A4	2	227163765	2_133	0	0.015356985028992	9.43737820702745	4.56106534735223e-07	1.13572398426409	1
ENSG00000168958.19	MFF	2	227325269	2_134	0	0.0178205986237568	5.83655124548188	3.27331322635499e-07	0.530682737579617	3
ENSG00000168955.3	TM4SF20	2	227381311	2_134	0	0.0169800443154123	5.38655637036354	2.87845206909242e-07	-0.683621766118813	2
ENSG00000135917.13	SLC19A3	2	227718187	2_134	0	0.0299181113696841	10.6745146332046	1.00505837098365e-06	-1.27943378455854	1
ENSG00000115009.11	CCL20	2	227805760	2_134	0	0.0177221539778994	5.78496858070229	3.22646147474197e-07	0.541553155245252	1
ENSG00000153823.18	PID1	2	229269298	2_135	0	0.00937730249678659	7.6589422948437	2.26024593566666e-07	-0.857723692252034	1
ENSG00000153832.11	FBXO36	2	229968473	2_135	0	0.016298111063591	15.5153628908175	7.95807787113496e-07	2.31551602968604	1
ENSG00000153827.13	TRIP12	2	229920912	2_135	1	0.404080955714169	24.100146060026	3.06476395349433e-05	4.67975032503426	1
ENSG00000163053.10	SLC16A14	2	230069466	2_135	0	0.00829683893761124	6.38538988618343	1.66728196779634e-07	-0.484492020546411	1
ENSG00000079263.18	SP140	2	230203425	2_135	0	0.00930353710592613	7.10472341191283	2.0801959342785e-07	-0.770853642532731	1
ENSG00000135899.17	SP110	2	230213930	2_135	0	0.0117944694171446	10.4623321711329	3.88343362552273e-07	-1.6198287623397	1
ENSG00000185404.16	SP140L	2	230326798	2_135	0	0.0482530325338107	22.8979624501001	3.47720603694259e-06	-2.41898579574686	1
ENSG00000135916.15	ITM2C	2	230864420	2_135	0	0.00768267535428735	5.77093415460638	1.39529993645429e-07	0.53687713230828	1
ENSG00000135898.9	GPR55	2	230960977	2_135	0	0.00678391781076482	4.63634704743432	9.89841113313336e-08	-0.0639378088271611	1
ENSG00000237412.6	PRSS56	2	232520066	2_136	0	0.0152203624416909	4.62691234842218	2.21628312873861e-07	-0.0441546620621436	1
ENSG00000135902.9	CHRND	2	232526097	2_136	0	0.0704078595006837	19.0056454732208	4.21126662826695e-06	-2.18381270985301	1
ENSG00000204128.5	C2orf72	2	231040159	2_136	0	0.0190767877330174	6.73029180205323	4.0406209863302e-07	-0.784186317470945	1
ENSG00000135914.5	HTR2B	2	231125386	2_136	0	0.0356548913402177	12.5778349469887	1.41134757809524e-06	-1.48554020944282	1
ENSG00000115053.15	NCL	2	231483954	2_136	0	0.0182665309502492	6.32579492730597	3.6364712584126e-07	-0.630278171737828	1
ENSG00000171596.6	NMUR1	2	231530546	2_136	0	0.0319811513261282	11.558064338804	1.16329048464037e-06	1.23192933105258	1
ENSG00000187514.16	PTMA	2	231707301	2_136	0	0.0314212161266189	11.3925290079742	1.12655424066521e-06	1.68050086086857	1
ENSG00000156973.13	PDE6D	2	231772919	2_136	0	0.0383234526056808	13.2555910803767	1.5987210752e-06	-1.76630375013728	1
ENSG00000221944.6	TIGD1	2	232550122	2_136	0	0.0156470043486368	4.88421973774785	2.40511236605167e-07	-0.327905408720087	2
ENSG00000115468.11	EFHD1	2	232604756	2_136	0	0.0370386791551782	12.9353008225048	1.50779048238722e-06	1.48499973360855	1
ENSG00000182600.9	C2orf82	2	232856815	2_137	0	0.0254951160151232	10.2991385168322	8.26355392355284e-07	-1.33686940438738	2
ENSG00000066248.14	NGEF	2	233013260	2_137	0	0.0150848748763517	5.50516602681207	2.61349159060161e-07	-0.301544555255088	2
ENSG00000085978.21	ATG16L1	2	233234598	2_137	0	0.0161716244018063	6.1418171851009	3.12578789447217e-07	-0.610529437601637	1
ENSG00000085982.13	USP40	2	233566344	2_137	0	0.0146065291212825	5.20254490469699	2.3915080110789e-07	0.413610852678599	2
ENSG00000123485.11	HJURP	2	233854491	2_137	0	0.0150799640822262	5.76407464505048	2.73551359273627e-07	-0.915532002232204	2
ENSG00000198612.10	COPS8	2	237085776	2_140	0	0.0253865899682477	7.51324555261982	6.00262102680438e-07	-0.87219614403775	1
ENSG00000177483.11	RBM44	2	237798649	2_140	0	0.019371563653259	4.98935633306559	3.04171257623101e-07	0.380342728447287	2
ENSG00000184182.18	UBE2F	2	237965667	2_141	0	0.026813887520575	6.43971170447582	5.43419454385295e-07	0.810899137877351	1
ENSG00000132330.16	SCLY	2	238098489	2_141	0	0.0376041197701023	9.60882864604723	1.13714239083174e-06	1.40033359924581	1
ENSG00000144488.14	ESPNL	2	238077106	2_141	0	0.0246371086811676	5.64836683864971	4.37947052357849e-07	-0.611141650105177	2
ENSG00000168427.8	KLHL30	2	238138383	2_141	0	0.0251502468406506	5.84097919770038	4.6231382960803e-07	0.466394128801672	1
ENSG00000144485.10	HES6	2	238241004	2_141	0	0.0367108616798088	9.38308153399459	1.08404932219529e-06	1.25381976804869	1
ENSG00000132326.11	PER2	2	238289924	2_141	0	0.0222283015873056	4.68761868182564	3.27919717095326e-07	-0.192957979545362	1
ENSG00000204104.11	TRAF3IP1	2	238320939	2_141	0	0.0222525436851977	4.69779027826264	3.28989669338345e-07	0.167255827825975	1
ENSG00000065802.11	ASB1	2	238426832	2_141	0	0.0283906097141323	6.97419534609737	6.23128766722585e-07	0.77417663312022	1
ENSG00000178602.7	OTOS	2	240126908	2_142	0	0.0139585294006394	5.1178414878623	2.24820272525721e-07	0.321311939187812	1
ENSG00000178586.4	OR6B3	2	240048930	2_142	0	0.0133227894767618	4.68429623071222	1.96403168893445e-07	0.114465810921151	1
ENSG00000068024.16	HDAC4	2	239401967	2_142	0	0.0153929973148632	6.0280277078587	2.92016510637128e-07	0.679681384962478	1
ENSG00000130414.11	NDUFA10	2	240025784	2_142	0	0.0133587264619521	4.70934703649043	1.97986111504121e-07	0.187260206445101	1
ENSG00000188542.9	DUSP28	2	240560414	2_142	0	0.0147196438339972	5.61177155055924	2.59959838434733e-07	-0.4724846608919	2
ENSG00000142330.19	CAPN10	2	240586423	2_142	0	0.0169294032060887	6.91378480485363	3.68354924380169e-07	-0.762446699014525	1
ENSG00000122085.16	MTERF4	2	241102692	2_143	0	0.0268851762391323	9.32998495886678	7.89410329775823e-07	-1.1392925524193	3
ENSG00000115687.13	PASK	2	241150158	2_143	0	0.0244176039260096	8.43020403018845	6.47813664106798e-07	1.10436747283849	1
ENSG00000146205.13	ANO7	2	241217672	2_144	0	0.0402606618506696	12.9629616465766	1.64245742126305e-06	-1.80723297138953	2
ENSG00000168385.17	SEPT2	2	241314902	2_144	0	0.0167836624071479	4.78093175328468	2.52527252335907e-07	0.241010636616509	1
ENSG00000115677.16	HDLBP	2	241317232	2_144	0	0.0221793652577297	7.37954994967981	5.15095746305662e-07	-0.856459898543044	2
ENSG00000006607.13	FARP2	2	241356233	2_144	0	0.0244127246196176	8.27547812823142	6.35796775619448e-07	-1.25076896388346	1
ENSG00000115694.14	STK25	2	241510210	2_144	0	0.0276369334118426	9.43503556510164	8.20620510366764e-07	-1.35304125610094	1
ENSG00000176720.4	BOK	2	241558436	2_144	0	0.0186694929990904	5.77298386811799	3.39189064212223e-07	0.691293483420327	2
ENSG00000168397.16	ATG4B	2	241641055	2_144	0	0.0172487543874185	5.03546348750076	2.73341871141557e-07	0.0146195555072149	1
ENSG00000168393.12	DTYMK	2	241683277	2_144	0	0.0197239038880749	6.2851262005752	3.90135844409721e-07	-0.770768014178291	1
ENSG00000168395.15	ING5	2	241687407	2_144	0	0.0168726804354049	4.83016698361669	2.5648100091331e-07	0.141982860709299	1
ENSG00000180902.17	D2HGDH	2	241734689	2_144	0	0.0409117244162425	13.1137317687063	1.68842998102254e-06	1.63165244710538	2
ENSG00000154252.11	GAL3ST2	2	241751606	2_144	0	0.0360880736917039	11.9349345619436	1.35547876022673e-06	-1.52377228292125	1
ENSG00000188389.10	PDCD1	2	241858748	2_144	0	0.0180641803750454	5.46581904829649	3.10729498875818e-07	-0.432441847775962	1
ENSG00000188011.5	RTP5	2	241869928	2_144	0	0.0188112160416449	5.84339319159794	3.45932173138421e-07	-0.506245421813262	1
ENSG00000134115.12	CNTN6	3	1092761	3_1	0	0.0234113381537243	5.95198858164317	4.38527972494301e-07	-0.567874015748038	1
ENSG00000072756.16	TRNT1	3	3127782	3_4	0	0.0241535859016482	16.2736183363112	1.23701428909386e-06	-1.73633452329476	1
ENSG00000113851.14	CRBN	3	3114680	3_4	0	0.00716019512768329	4.96339774879987	1.1184405665298e-07	-0.337152617081616	2
ENSG00000170364.12	SETMAR	3	4303349	3_4	0	0.00690550482929786	4.62744498317323	1.00564725160385e-07	-0.0213486615157545	1
ENSG00000144455.13	SUMF1	3	4368850	3_4	0	0.00935310055904115	7.4427868551918	2.19078702065493e-07	-0.934585298570417	3
ENSG00000134107.4	BHLHE40	3	4977455	3_4	0	0.0112595275472777	9.16576229429523	3.24786322263186e-07	-1.02509889050291	1
ENSG00000134109.10	EDEM1	3	5187958	3_4	0	0.00846438059554833	6.51598541576636	1.73573835464191e-07	0.675667178633168	1
ENSG00000196277.15	GRM7	3	6769842	3_5	0	0.0386892082497015	9.1823377499119	1.11802645261881e-06	1.16015238822675	1
ENSG00000071282.11	LMCD1	3	8501609	3_6	0	0	4.63658024589534	0	-0.192161572577678	1
ENSG00000182533.6	CAV3	3	8733693	3_7	0	0.0191027888686055	4.62818680815839	2.78238119553853e-07	-0.0289665483541706	1
ENSG00000125046.14	SSUH2	3	8744602	3_7	0	0.0566147798432349	14.8204328817222	2.64058216349799e-06	1.62943277451994	1
ENSG00000180914.10	OXTR	3	8791701	3_7	0	0.0326364639702943	9.63337024684806	9.89441961308943e-07	1.22171453862587	1
ENSG00000070950.9	RAD18	3	8957253	3_7	0	0.038031272454726	11.0688767344868	1.32480933947974e-06	1.68365850558992	2
ENSG00000134077.15	THUMPD3	3	9363240	3_7	0	0.057071829477814	14.8965730250043	2.67557505330177e-06	-1.64419211450046	1
ENSG00000163719.19	MTMR14	3	9649842	3_8	0	0.0374551121822839	10.6728289985105	1.25805499676336e-06	1.2196356558754	1
ENSG00000144550.12	CPNE9	3	9703359	3_8	0	0.119346162497228	21.715466212552	8.15617603336636e-06	2.32306063896082	1
ENSG00000134072.10	CAMK1	3	9769618	3_8	0	0.0278524858145021	7.89643379027815	6.92155913470412e-07	0.898985649242238	1
ENSG00000214021.15	TTLL3	3	9807047	3_8	0	0.0384569647686666	10.9208259867848	1.32172001050662e-06	1.30386903339572	1
ENSG00000156990.14	RPUSD3	3	9843931	3_8	0	0.0232248002998428	6.1982864381996	4.5303588539691e-07	0.550899730769593	1
ENSG00000171135.13	JAGN1	3	9890289	3_8	0	0.0233662241374747	6.25497072664508	4.59962889443192e-07	-0.531164813756827	2
ENSG00000163701.18	IL17RE	3	9902449	3_8	0	0.0210129267499435	5.2642292946509	3.48121076566797e-07	0.375710167897493	2
ENSG00000163702.18	IL17RC	3	9917083	3_8	0	0.0200468743248967	4.82526691997121	3.04422665108053e-07	0.186329802345872	1
ENSG00000163704.11	PRRT3	3	9953604	3_8	0	0.0241323472708811	6.5562657240125	4.97926324301329e-07	0.656843881618394	1
ENSG00000144554.10	FANCD2	3	10025967	3_8	0	0.0200216071545173	4.81350564392802	3.0329789409033e-07	-0.180459455482962	1
ENSG00000254999.3	BRK1	3	10115548	3_8	0	0.019622456726809	4.62574335943131	2.85656353341783e-07	0.104365907258359	2
ENSG00000134086.7	VHL	3	10140878	3_8	0	0.0246692774053324	6.76184045876516	5.24964966760065e-07	0.807543983322765	1
ENSG00000134070.4	IRAK2	3	10164461	3_8	0	0.0200649419854073	4.83366903992141	3.0522759387036e-07	-0.317186651894868	1
ENSG00000157014.10	TATDN2	3	10247632	3_8	0	0.0494201439584947	13.2828363877751	2.06587387243269e-06	1.71288097583057	3
ENSG00000157020.17	SEC13	3	10320608	3_8	0	0.0656907071223472	15.9783209400616	3.30326982879981e-06	-1.996565037632	1
ENSG00000157087.17	ATP2B2	3	10707748	3_8	0	0.0342423205928789	9.83108860844388	1.05943367481553e-06	1.24030215641011	1
ENSG00000157103.10	SLC6A1	3	10992288	3_9	0	0.00975283375508629	4.63322239855741	1.42207644289207e-07	-0.00805535732860368	2
ENSG00000144559.10	TAMM41	3	11803811	3_9	0	0.0137750142744484	7.56390602627856	3.27904333171489e-07	-0.739882690271103	2
ENSG00000157152.16	SYN2	3	12004293	3_9	0	0.0100241688421732	4.91110101488258	1.54930247216876e-07	0.174364008285256	1
ENSG00000154743.17	TSEN2	3	12484157	3_9	0	0.00974443684565607	4.69011731771195	1.43829981687601e-07	-0.0521111073454737	2
ENSG00000075975.15	MKRN2	3	12555008	3_9	0	0.00981133356693353	4.68241231335412	1.44579483198431e-07	0.42761665045804	2
ENSG00000225526.4	MKRN2OS	3	12559109	3_9	0	0.00986924170084569	4.75740511683126	1.47762045377392e-07	0.0938455557357278	2
ENSG00000132155.11	RAF1	3	12664356	3_9	0	0.162111111222382	29.6347380465046	1.51189924139525e-05	3.17355220251747	1
ENSG00000144712.11	CAND2	3	12796583	3_9	0	0.00995863533206876	4.81512314583231	1.50909368531467e-07	0.290629980784076	2
ENSG00000144713.12	RPL32	3	12841494	3_9	0	0.0100956922038863	5.00640161480132	1.590635829984e-07	0.337538661001315	2
ENSG00000131379.9	C3orf20	3	14669081	3_10	0	0.0105850187361037	6.21910732298794	2.07170853980334e-07	0.520609898764202	1
ENSG00000144711.13	IQSEC1	3	13072626	3_10	0	0.0528863739445443	21.2595996850707	3.53840750661192e-06	-2.19938003150708	1
ENSG00000132182.11	NUP210	3	13419788	3_10	0	0.0189803175129631	11.6519702706123	6.96004127053721e-07	-1.27452651767316	1
ENSG00000163517.14	HDAC11	3	13480018	3_10	0	0.0110136862699878	6.5879101758079	2.28343863023623e-07	0.67001217557323	1
ENSG00000163520.13	FBLN2	3	13548846	3_10	0	0.026126334669749	14.6345019978794	1.20327642428327e-06	1.74072333251877	1
ENSG00000163528.12	CHCHD4	3	14112731	3_10	0	0.0488678283001633	20.5131601198295	3.15474734111793e-06	2.43320959878435	1
ENSG00000170876.7	TMEM43	3	14124463	3_10	0	0.082441757578555	25.4815178653191	6.61121848532593e-06	2.53880478798853	1
ENSG00000154767.14	XPC	3	14179017	3_10	0	0.0324586180808754	16.6658932432228	1.70242345889717e-06	1.88146087620997	1
ENSG00000170860.3	LSM3	3	14177502	3_10	0	0.0259799071951838	14.5819904195159	1.19223914669865e-06	1.88484824376464	1
ENSG00000131389.16	SLC6A6	3	14402293	3_10	0	0.0210013525678414	12.5954728899449	8.32474074033438e-07	1.42232666767143	1
ENSG00000144596.12	GRIP2	3	14555907	3_10	0	0.00935634155380161	5.07325653101609	1.4938323638488e-07	-0.309992415556907	1
ENSG00000154781.15	CCDC174	3	14660765	3_10	0	0.00895978667082131	4.67119927393889	1.31714939832033e-07	-0.0155955111528383	1
ENSG00000131381.12	RBSN	3	15099992	3_11	0	0.0220201108389331	7.81582142269898	5.41630487814911e-07	-0.39531382968646	1
ENSG00000131375.9	CAPN7	3	15206289	3_11	0	0.0151528354413367	5.23867117112186	2.49818168102633e-07	-0.827713013094717	1
ENSG00000131370.15	SH3BP5	3	15281416	3_11	0	0.0225372404979559	8.87063994742878	6.29165158789432e-07	-1.3305866944026	1
ENSG00000206562.11	METTL6	3	15439219	3_11	0	0.0883160843688828	20.5940908313535	5.7238916374373e-06	2.17877270762565	1
ENSG00000206561.12	COLQ	3	15521671	3_11	0	0.0160930918000576	5.37740457818564	2.72346109011347e-07	0.497639221135266	1
ENSG00000131373.14	HACL1	3	15601536	3_11	0	0.0178040348536103	6.34610502734124	3.55577821495418e-07	-0.720986905338883	2
ENSG00000154814.13	OXNAD1	3	16265068	3_12	0	0.0508142211994975	16.4223441291492	2.62620966909262e-06	3.44598368737172	2
ENSG00000183960.8	KCNH8	3	19148202	3_14	0	0.0166912801532585	5.61325363664983	2.94858252045983e-07	0.510028482882224	1
ENSG00000163576.17	EFHB	3	19946616	3_14	0	0.0150118027270598	4.62604340448051	2.18550359696109e-07	-0.157054134898995	2
ENSG00000144566.10	RAB5A	3	19946983	3_14	0	0.0159906025833182	5.21396904665185	2.62386962577126e-07	0.591186595344422	1
ENSG00000183977.13	PP2D1	3	20012243	3_14	0	0.0150670457756127	4.66022473483549	2.2097540677508e-07	0.0819610722366511	1
ENSG00000114166.7	KAT2B	3	20063346	3_15	0	0.016838842429408	8.55689686503389	4.53458455267285e-07	1.07683549656767	1
ENSG00000129810.14	SGO1	3	20186513	3_15	0	0.0133495759382638	6.64444005293607	2.7914819972026e-07	0.761486262826968	1
ENSG00000182247.9	UBE2E2	3	23202760	3_17	0	0.0254727028455937	10.4205032447062	8.35358115567219e-07	-1.84521481792521	2
ENSG00000197885.10	NKIRAS1	3	23946511	3_18	0	0.0125569454714106	4.69023270264851	1.8534777310556e-07	0.428494415391472	1
ENSG00000151090.17	THRB	3	24494993	3_18	0	0.0127267399144447	4.81509154603883	1.92854905904183e-07	-0.172618509170016	1
ENSG00000151093.7	OXSM	3	25782726	3_19	0	0.0281479704897791	8.39540079703887	7.43699509321419e-07	-1.07521345027949	1
ENSG00000033867.16	SLC4A7	3	27484716	3_20	0	0.011417434893981	9.00927555071725	3.23718401789589e-07	-2.18525165951218	2
ENSG00000163508.12	EOMES	3	27723132	3_20	0	0.0294791311523469	13.8696940001791	1.28673920225772e-06	-1.62338727599637	1
ENSG00000187118.12	CMC1	3	28241610	3_21	0	0.0598278717124225	11.9779362220438	2.2552491287978e-06	1.42148082687196	1
ENSG00000163512.13	AZI2	3	28348860	3_21	0	0.0391189802945546	7.96832593700855	9.80987761949262e-07	1.18928849505344	2
ENSG00000144642.21	RBMS3	3	28575079	3_21	0	0.0448832666050972	9.26182051772062	1.30824713314518e-06	-1.19076212955637	1
ENSG00000163527.9	STT3B	3	31534943	3_23	0	0.0175691393117454	4.71780067387955	2.60854929550647e-07	0.215588319134729	1
ENSG00000197385.5	ZNF860	3	31981522	3_23	0	0.0255398691967244	8.2080508546784	6.59732199086552e-07	0.942290415689825	2
ENSG00000144645.13	OSBPL10	3	32078058	3_23	0	0.0175130622162053	4.6880179373725	2.58380853767037e-07	-0.132859868532734	1
ENSG00000152642.10	GPD1L	3	32066459	3_23	0	0.0194426782497914	5.66206172622629	3.4644927954794e-07	0.642076928159445	2
ENSG00000170293.8	CMTM8	3	32238241	3_23	0	0.0286449465172238	9.28105725949381	8.36670470935037e-07	-1.1121579125159	2
ENSG00000153551.13	CMTM7	3	32414275	3_24	0	0.0444625903480722	11.6531933388511	1.63060468687167e-06	-1.62350289945467	1
ENSG00000091317.7	CMTM6	3	32421134	3_24	0	0.0861219926261738	17.9308328983703	4.85985718088396e-06	-2.15541026918608	2
ENSG00000144635.8	DYNC1LI1	3	32570942	3_24	0	0.0260353471543517	6.63278169530423	5.43460582829091e-07	0.800436747964339	1
ENSG00000182973.18	CNOT10	3	32684690	3_24	0	0.0209981271067082	4.62491840587234	3.05628330547095e-07	-0.0191404858044061	1
ENSG00000188167.8	TMPPE	3	33097285	3_24	0	0.0258975442796787	6.58317191800589	5.36540802782325e-07	0.835970332273657	1
ENSG00000170266.15	GLB1	3	33097285	3_24	0	0.0259291330229371	6.5945666812026	5.38125080110812e-07	-0.838052190505378	2
ENSG00000170275.14	CRTAP	3	33113893	3_24	0	0.0891771118983147	18.2656145225102	5.12621320318666e-06	-2.02349756462394	2
ENSG00000173705.8	SUSD5	3	33218930	3_25	0	0.0147729398723103	4.80478502870801	2.23382869542099e-07	-0.572785135254212	2
ENSG00000153558.13	FBXL2	3	33277306	3_25	0	0.0819012495070746	20.9048045922348	5.38822364724051e-06	2.58679432140414	1
ENSG00000170248.13	PDCD6IP	3	33797856	3_25	0	0.0144900866469595	4.6248847581775	2.10902084248174e-07	-0.363771680798866	1
ENSG00000172995.16	ARPP21	3	35639025	3_26	0	0.0280322313844894	5.50243915515089	4.85424723453565e-07	-0.626604220749796	1
ENSG00000144681.10	STAC	3	36380068	3_26	0	0.0255726455263091	4.6437377453403	3.73725143597655e-07	-0.133414515380475	2
ENSG00000168016.13	TRANK1	3	36944995	3_27	0	0.0197737911498802	10.3709809564771	6.45384830569444e-07	-1.95660813293881	2
ENSG00000178567.7	EPM2AIP1	3	36993455	3_27	0	0.0156593757080935	7.93623483274853	3.91109106269843e-07	-1.61641874732074	1
ENSG00000076242.14	MLH1	3	36996225	3_27	0	0.0124678886621895	4.99207243380922	1.9587669485929e-07	0.165031511152413	1
ENSG00000093167.17	LRRFIP2	3	37183476	3_27	0	0.03592209245926	16.2642508038805	1.83867369461152e-06	2.76829475037324	2
ENSG00000144674.16	GOLGA4	3	37243088	3_27	0	0.0137697768463663	5.7405730178487	2.48766056213449e-07	0.272250467601758	2
ENSG00000198590.11	C3orf35	3	37386585	3_27	0	0.0190742495842529	10.7254260724085	6.43829672647938e-07	-2.2620945423829	2
ENSG00000144668.11	ITGA9	3	37493700	3_27	1	0.527223800611325	29.7084821499584	4.92929085691912e-05	-5.40844666915832	1
ENSG00000144671.10	SLC22A14	3	38281798	3_27	0	0.0118374044980132	4.68039767917527	1.74360544760915e-07	0.234813212538644	1
ENSG00000093217.9	XYLB	3	38346523	3_28	0	0.0209120437054725	8.09820648190022	5.32959609904008e-07	0.967779780221264	1
ENSG00000168356.11	SCN11A	3	38950616	3_28	0	0.0145964351719153	4.74882534253108	2.18143347542449e-07	0.185128077782665	1
ENSG00000114742.13	WDR48	3	39051835	3_28	0	0.0167414283663873	6.02507947381759	3.17441909189838e-07	-0.604031172803671	1
ENSG00000114745.13	GORASP1	3	39108012	3_28	0	0.0146333997304449	4.77236702829343	2.19779937893506e-07	0.307732214322538	1
ENSG00000168026.18	TTC21A	3	39108012	3_28	0	0.0146333997304449	4.77236702829343	2.19779937893506e-07	-0.307732214322538	1
ENSG00000168028.13	RPSA	3	39407090	3_28	0	0.0425847787779795	14.7585557076682	1.97791319666641e-06	-1.77659734626684	1
ENSG00000114784.3	EIF1B	3	40309786	3_29	0	0.0176481100560865	5.60551050164192	3.11330986403083e-07	0.523938616536788	1
ENSG00000168032.8	ENTPD3	3	40387447	3_29	0	0.0160449033194984	4.71858946011216	2.38263913882764e-07	0.227673707583901	1
ENSG00000188846.13	RPL14	3	40457413	3_29	0	0.0186279221851701	6.10897232321395	3.58130695658236e-07	0.59945290978806	1
ENSG00000114853.13	ZBTB47	3	42653821	3_31	0	0.0545110291832244	17.1102392970952	2.93527934709212e-06	-1.93327428726532	1
ENSG00000010282.14	HHATL	3	42701652	3_31	0	0.0283468103051432	10.961923168954	9.77912336744441e-07	1.22388098300059	2
ENSG00000244607.5	CCDC13	3	42773176	3_31	0	0.0164702315696165	5.8950150680397	3.05557957655899e-07	0.51294095280571	1
ENSG00000144648.15	ACKR2	3	42804792	3_31	0	0.0204444909517925	7.90932281205272	5.08890772943276e-07	0.893213294298235	1
ENSG00000182983.14	ZNF662	3	42905991	3_31	0	0.0198303537206644	7.62490447138305	4.75854128520181e-07	-0.93910565888377	1
ENSG00000240747.7	KRBOX1	3	42809057	3_31	0	0.0143796597654485	4.63164100672495	2.09600577278033e-07	-0.0278414357298618	1
ENSG00000144647.5	POMGNT2	3	43106160	3_31	0	0.0157141897260369	5.45753435919409	2.69896619261256e-07	0.241846565167713	1
ENSG00000160746.12	ANO10	3	43691692	3_31	0	0.0189744285675124	7.21358143517621	4.30753304939307e-07	-0.879612922546675	1
ENSG00000179152.19	TCAIM	3	44338372	3_31	0	0.014621733531277	4.78696250105595	2.20276346213283e-07	0.126269111224979	1
ENSG00000225873.3	LINC00694	3	44439661	3_31	0	0.0143696087740612	4.6251357193241	2.09159887251218e-07	-0.062528236212691	1
ENSG00000144792.9	ZNF660	3	44562235	3_31	0	0.0153893607834772	5.26311550344834	2.5490153806932e-07	-0.377884213235752	2
ENSG00000186448.14	ZNF197	3	44580623	3_31	0	0.017260690159338	6.33157412783498	3.43936942544989e-07	-0.894928177584156	1
ENSG00000169981.10	ZNF35	3	44649020	3_31	0	0.0170468920318155	6.21548725484024	3.33448957867995e-07	-0.858435662600608	1
ENSG00000196653.11	ZNF502	3	44710169	3_31	0	0.024198071647268	9.48256371366438	7.22130189212518e-07	1.01884111345764	2
ENSG00000186446.11	ZNF501	3	44721338	3_31	0	0.0232093322647419	9.09295571918089	6.64166086202076e-07	0.974278664884732	1
ENSG00000163808.16	KIF15	3	44721338	3_31	0	0.0159769020796233	5.61187922458934	2.82169366409034e-07	-0.71570783160244	2
ENSG00000163807.5	KIAA1143	3	44761331	3_31	0	0.0145762842319239	4.75799583893759	2.18262869146149e-07	-0.024220011194844	1
ENSG00000169964.7	TMEM42	3	44861857	3_31	0	0.158042501503453	27.3753934062111	1.36158023299746e-05	-2.6811378148525	1
ENSG00000075914.12	EXOSC7	3	44975034	3_31	0	0.0151544781168248	5.11997144281859	2.44184165074121e-07	0.304935950088289	1
ENSG00000163812.13	ZDHHC3	3	44976413	3_31	0	0.0149888098050547	5.01767964444015	2.36689532950672e-07	-0.253228556035317	1
ENSG00000163815.5	CLEC3B	3	45000571	3_31	0	0.018682859649211	7.06924211962564	4.15647508283945e-07	-0.821034554174915	1
ENSG00000163814.7	CDCP1	3	45146293	3_32	0	0.0206143326720237	5.35697839788645	3.47534680321493e-07	-0.579021613946902	1
ENSG00000249992.1	TMEM158	3	45226648	3_32	0	0.052551034499476	14.13439940435	2.33758602795675e-06	1.88569656068401	2
ENSG00000011376.9	LARS2	3	45485320	3_32	0	0.0513650749733559	13.9187571376248	2.24997326205187e-06	-1.93124037843597	1
ENSG00000211456.10	SACM1L	3	45689445	3_32	0	0.0839596941367723	18.5913764250894	4.91237333985443e-06	-2.03956179179238	1
ENSG00000163817.15	SLC6A20	3	45796521	3_32	0	0.0195776882163293	4.87584592118756	3.00414129281995e-07	0.261122448326614	2
ENSG00000163818.16	LZTFL1	3	45916204	3_32	0	0.0193896310527854	4.78586053122401	2.92037456556081e-07	-0.213086207065639	2
ENSG00000172215.5	CXCR6	3	45940684	3_32	0	0.020047362805476	5.09689159786992	3.2156710865223e-07	-0.285976303024112	1
ENSG00000163820.14	FYCO1	3	45995913	3_32	0	0.0196737635900489	4.92148611499013	3.04714195062923e-07	-0.348283984440009	1
ENSG00000163823.3	CCR1	3	46208883	3_32	0	0.0202934940450079	5.21068715646384	3.32782746338671e-07	-0.354750436391909	1
ENSG00000121807.5	CCR2	3	46353822	3_32	0	0.0190740644913409	4.63289834782339	2.78102563203642e-07	0.018708006093096	1
ENSG00000160791.13	CCR5	3	46370444	3_32	0	0.0242600453214294	6.87697042788826	5.25046464418068e-07	-0.846779716090877	2
ENSG00000241186.9	TDGF1	3	46574146	3_32	0	0.0192527930976387	4.71983759581028	2.85976122052254e-07	0.26259198927048	2
ENSG00000178038.16	ALS2CL	3	46693608	3_33	0	0.0110816951455787	5.1352725696181	1.79093025126231e-07	-0.590686571261157	2
ENSG00000181585.3	TMIE	3	46700908	3_33	0	0.0368213713667962	15.8045788412553	1.83143647856414e-06	1.8644034028643	1
ENSG00000188086.13	PRSS45	3	46740665	3_33	0	0.0108230461605652	4.68973660079742	1.59737519311551e-07	0.154080172688139	1
ENSG00000178055.11	PRSS42	3	46834226	3_33	0	0.157325508851858	28.9785202339276	1.43477672714632e-05	-3.0286895926334	1
ENSG00000160801.13	PTH1R	3	46877309	3_33	0	0.0166602159432004	8.91913826491368	4.67640909385007e-07	1.15979892122322	2
ENSG00000160796.16	NBEAL2	3	46979634	3_33	0	0.0110986212117222	5.15504581543676	1.80057216697842e-07	0.803499947857924	1
ENSG00000181555.20	SETD2	3	47164415	3_33	0	0.0285155783323592	13.4372945049553	1.2058769489323e-06	-1.77182424949273	1
ENSG00000114650.18	SCAP	3	47476755	3_33	0	0.0127282569124267	5.97755581059132	2.3944266969283e-07	-0.0876552451445011	2
ENSG00000163832.15	ELP6	3	47513447	3_33	0	0.0135319435769773	6.65828921997546	2.83551407830914e-07	-0.796264305472926	1
ENSG00000114646.9	CSPG5	3	47580720	3_33	0	0.1081527846644	26.9162697434661	9.16139380002767e-06	3.327724334427	1
ENSG00000229453.2	SPINK8	3	48327974	3_34	0	0.0168866577958714	22.3091134883966	1.18559125993005e-06	-4.88137590356087	1
ENSG00000173473.10	SMARCC1	3	47781053	3_34	0	0.0103090835474214	15.1746030009564	4.92318743857862e-07	3.49155946412581	1
ENSG00000047849.21	MAP4	3	48089403	3_34	0	0.0144804391281129	21.026382546412	9.58198016540262e-07	4.29299536968518	1
ENSG00000164045.11	CDC25A	3	48187406	3_34	0	0.014320386553452	21.0132129810134	9.47013515543871e-07	4.77539424980639	2
ENSG00000164048.13	ZNF589	3	48234587	3_34	0	0.0163628332965229	21.4739847927844	1.10580900122862e-06	4.85800943871299	1
ENSG00000172113.8	NME6	3	48301516	3_34	0	0.0153772591312485	21.8668366624266	1.05821488868376e-06	-4.77551730668447	2
ENSG00000164051.13	CCDC51	3	48440024	3_34	0	0.0174680300773499	8.96134432330865	4.92635913861176e-07	0.689461196844622	1
ENSG00000232112.3	TMA7	3	48440024	3_34	0	0.0174680300773499	8.96134432330865	4.92635913861176e-07	-0.689461196844622	1
ENSG00000164053.19	ATRIP	3	48446507	3_34	0	0.0132712072782342	6.74684264200506	2.81786373029697e-07	0.671288444972522	2
ENSG00000213689.11	TREX1	3	48465783	3_34	0	0.0267216987419665	13.9022910617014	1.16912087203912e-06	-1.55628119860296	1
ENSG00000114268.11	PFKFB4	3	48554048	3_34	0	0.00978341754295575	5.39513362058998	1.6611229098696e-07	0.773567409222058	2
ENSG00000145040.3	UCN2	3	48563473	3_34	0	0.00952995378958632	4.74374360226172	1.42272504261787e-07	-0.659466877283217	1
ENSG00000114270.17	COL7A1	3	48595323	3_34	0	0.0207195674537541	12.6039133751673	8.21854747251183e-07	-1.755011479617	1
ENSG00000068745.14	IP6K2	3	48727735	3_34	0	0.0209792581868876	12.7993932512515	8.45061826612763e-07	1.93909402860894	1
ENSG00000114302.15	PRKAR2A	3	48847779	3_34	0	0.0138561309714947	9.11320790775934	3.97394847398851e-07	1.74265028469255	1
ENSG00000221883.2	ARIH2OS	3	48919429	3_34	0	0.0202123420569876	16.4684346790954	1.04755765427668e-06	-3.69922947788487	1
ENSG00000178467.17	P4HTM	3	48987668	3_34	0	0.0152146958748641	13.241390457992	6.34024209856291e-07	3.44021851883634	2
ENSG00000178252.17	WDR6	3	49007280	3_34	0	0.0222500876117877	16.8800161273122	1.18198933049178e-06	-3.53003248506857	2
ENSG00000178149.16	DALRD3	3	49023895	3_34	0	0.0109242170286317	8.46081723075324	2.90878489864282e-07	2.70033388407063	1
ENSG00000177352.9	CCDC71	3	49165349	3_34	0	0.0339136376631964	20.8993599368045	2.23057245633261e-06	-3.89150670025693	1
ENSG00000185909.14	KLHDC8B	3	49171432	3_34	0	0.133530241204354	32.9526099425386	1.38477248246762e-05	-3.966562972044	2
ENSG00000173421.16	CCDC36	3	49199901	3_34	0	0.0309145627019523	19.9033952622535	1.93641861571114e-06	3.82604134623582	1
ENSG00000188315.7	C3orf62	3	49277527	3_34	0	0.0152037215480547	9.97579166383662	4.77316284542059e-07	1.79199055766764	1
ENSG00000114316.12	USP4	3	49340655	3_35	0	0.00959732596006202	12.8525512211826	3.88193770929973e-07	-2.38323314865185	1
ENSG00000233276.3	GPX1	3	49358324	3_35	0	0.00996194356356128	29.442867344934	9.2306684680493e-07	-3.7439775238478	2
ENSG00000145022.4	TCTA	3	49412704	3_35	0	0.00885602598943958	5.69291407336723	1.58665492769207e-07	0.946865205803292	1
ENSG00000145020.15	AMT	3	49422974	3_35	0	0.00979742377941162	13.1563416175627	4.05654230045795e-07	2.41899192326184	1
ENSG00000164062.12	APEH	3	49674864	3_35	1	0.0951104605131019	41.4804976942344	1.24159860710213e-05	4.08999737735482	1
ENSG00000173531.15	MST1	3	49689668	3_35	0	0.00993724751022063	7.091090047136	2.21762485808684e-07	0.925321313273332	1
ENSG00000164068.15	RNF123	3	49696796	3_35	0	0.0283145503777266	34.8834122502119	3.10840503504481e-06	-4.14947478863413	1
ENSG00000185614.4	FAM212A	3	49803410	3_35	0	0.421748983050712	19.261557331839	2.55655073316971e-05	-3.17266697766731	1
ENSG00000164078.12	MST1R	3	49903379	3_35	0	0.0134382301981395	19.8022363083806	8.37462344927128e-07	-2.72329798158612	2
ENSG00000004534.14	RBM6	3	49940636	3_35	0	0.0098372315843881	15.1223793077278	4.68168291688152e-07	2.0340209490806	1
ENSG00000001617.11	SEMA3F	3	50162314	3_35	0	0.0135648058821777	20.7107421976011	8.84134259793064e-07	-1.54283102836698	1
ENSG00000188338.14	SLC38A3	3	50204954	3_35	0	0.0122775312923341	11.2361754448822	4.34148730246345e-07	-0.278048573643963	1
ENSG00000012171.19	SEMA3B	3	50267465	3_35	0	0.0275640833860055	14.8342817663423	1.28682370506417e-06	-1.32278666432295	1
ENSG00000243477.5	NAT6	3	50298716	3_35	0	0.00997309577702399	6.54997784402497	2.05579021431189e-07	-0.414154707010624	2
ENSG00000186792.16	HYAL3	3	50295266	3_35	0	0.020793482575819	12.5278001152242	8.19805866831756e-07	1.79283532960984	2
ENSG00000114395.10	CYB561D2	3	50350442	3_35	0	0.0199205141069032	20.9445097723324	1.31304531927818e-06	-2.04736954099458	1
ENSG00000007402.11	CACNA2D2	3	50504338	3_35	0	0.00846094818406062	5.65918552558498	1.50689135293215e-07	0.945194490860004	1
ENSG00000114735.9	HEMK1	3	50569633	3_35	0	0.00851179901455257	5.33125693208676	1.42810436692733e-07	0.393508777697233	1
ENSG00000114738.10	MAPKAPK3	3	50611291	3_35	0	0.00847415784272565	6.24397495258831	1.66520104591158e-07	-1.5140549806059	1
ENSG00000114737.15	CISH	3	50611939	3_35	0	0.00914178926769271	6.01503407328933	1.73052656885523e-07	0.975427845648219	1
ENSG00000259956.1	RBM15B	3	51391456	3_35	0	0.00843802915771819	4.68322490757011	1.24364093991669e-07	-0.144437334880974	1
ENSG00000164080.13	RAD54L2	3	51535000	3_35	0	0.00952383251272115	5.70512758590543	1.70996052266434e-07	0.182092733162505	1
ENSG00000164081.12	TEX264	3	51672163	3_35	0	0.0242157706328839	14.2478539021151	1.08581721112703e-06	-1.7957737485423	1
ENSG00000164082.14	GRM2	3	51707122	3_35	0	0.00959362930598628	7.44145106681524	2.24672303208336e-07	1.42740464817948	1
ENSG00000114767.6	RRP9	3	51941929	3_36	0	0.0514265178803784	28.6994653074814	4.64483079927394e-06	-2.48356163548443	1
ENSG00000041880.14	PARP3	3	51941929	3_36	0	0.0514265178803784	28.6994653074814	4.64483079927394e-06	2.48356163548443	1
ENSG00000248487.8	ABHD14A	3	51972037	3_36	0	0.0495370775306142	28.4660431484719	4.43778705047194e-06	-2.37697365804487	1
ENSG00000243989.8	ACY1	3	51982820	3_36	0	0.00487574491278986	6.98712748034943	1.07213288478911e-07	0.917599629568622	1
ENSG00000164087.7	POC1A	3	52154292	3_36	0	0.0113930252584544	14.9026480560023	5.34332363148507e-07	1.82294811002752	1
ENSG00000247596.8	TWF2	3	52239094	3_36	0	0.00457968931895447	6.36284322744397	9.17056753554855e-08	0.356921189010298	2
ENSG00000164088.17	PPM1M	3	52245578	3_36	0	0.00511295831379599	7.56489305603434	1.21726187062408e-07	1.31345484456582	2
ENSG00000164091.11	WDR82	3	52288401	3_36	0	0.0152380811450302	17.0795280962718	8.19058879037912e-07	2.69574026561995	1
ENSG00000114841.17	DNAH1	3	52316196	3_36	0	0.00422214862748016	5.64914590317049	7.50628902279954e-08	0.920001126700573	1
ENSG00000010319.6	SEMA3G	3	52444898	3_36	0	0.00439444951752788	6.08710060051335	8.41829097259816e-08	0.96911557540204	2
ENSG00000114854.7	TNNC1	3	52454186	3_36	0	0.00379822199445101	4.64899524155797	5.55710265758529e-08	-0.0611522110933851	2
ENSG00000010327.10	STAB1	3	52495250	3_36	0	0.00379436026427782	4.64438536200453	5.54594789352252e-08	0.07095663598591	1
ENSG00000168273.7	SMIM4	3	52533601	3_36	0	0.00970061220079455	13.223921913525	4.03708964345673e-07	-2.72235940978186	1
ENSG00000168268.10	NT5DC2	3	52535464	3_36	0	0.00402267797250366	5.18045060783521	6.55830754224397e-08	0.590398162287605	1
ENSG00000163938.16	GNL3	3	52681295	3_36	0	0.0256045425141345	21.5723821676454	1.7382974764838e-06	3.3973070996549	2
ENSG00000163939.18	PBRM1	3	52686064	3_36	0	0.0195851716731729	19.1826533072957	1.18234721882445e-06	3.23698385660826	1
ENSG00000016864.18	GLT8D1	3	52705620	3_36	0	0.0075734373791142	10.8559390475016	2.58743476298438e-07	2.3499974900715	2
ENSG00000114904.12	NEK4	3	52771077	3_36	0	0.0300615660187582	22.4159793895464	2.12069539421682e-06	3.39169625348922	1
ENSG00000055957.10	ITIH1	3	52777156	3_36	0	0.0801496534797085	30.6758829099779	7.73762528691642e-06	3.89669861138145	1
ENSG00000162267.12	ITIH3	3	52794612	3_36	0	0.010930700758378	14.0681024386851	4.83941092780814e-07	-2.71208047504546	1
ENSG00000055955.15	ITIH4	3	52831109	3_36	0	0.0102041296157689	13.3416473086802	4.28444326194626e-07	0.963758728253378	2
ENSG00000213533.11	TMEM110	3	52897955	3_36	0	0.00385450925611408	4.82200803826481	5.84932829061104e-08	-0.878739766639018	1
ENSG00000163932.13	PRKCD	3	53155654	3_36	0	0.0163443587012622	18.1789649615903	9.35074064055556e-07	1.9997717250321	1
ENSG00000163931.15	TKT	3	53256248	3_36	0	0.00477950715028186	6.87045333761215	1.03342147865315e-07	1.45682094637902	2
ENSG00000272886.5	DCP1A	3	53347519	3_36	0	0.00829802966399396	11.9276106794603	3.11485196846405e-07	1.51654915101701	1
ENSG00000016391.10	CHDH	3	53846340	3_36	0	0.00467539106141335	6.57083934916742	9.66824762523225e-08	0.703844992629499	1
ENSG00000056736.9	IL17RB	3	53846762	3_36	0	0.00385513241336455	4.7890835305545	5.81032847704545e-08	0.119874035794431	1
ENSG00000113811.10	SELENOK	3	53891990	3_36	0	0.00470201019823258	6.6341664123408	9.81700250117968e-08	0.902218247738042	1
ENSG00000180376.16	CCDC66	3	56557150	3_39	0	0.017555371260375	6.39183178287115	3.53137899073395e-07	-1.0075964635691	3
ENSG00000163946.13	FAM208A	3	56682894	3_39	0	0.0182602810769101	6.7586071742055	3.88395005851739e-07	-1.20563949509324	1
ENSG00000144730.17	IL17RD	3	57170597	3_39	0	0.0170168937662848	6.10175545526119	3.26771415529084e-07	0.835737611363099	1
ENSG00000157500.10	APPL1	3	57221903	3_39	0	0.261331475524255	32.3888177550031	2.66376427500555e-05	-3.69687411509242	1
ENSG00000174844.14	DNAH12	3	57544056	3_39	0	0.0149585417417206	4.90153477483817	2.30743948236409e-07	-0.536766944104193	2
ENSG00000168374.10	ARF4	3	57597538	3_39	0	0.0255663556957922	9.89918584555999	7.96484407517571e-07	1.68730478931837	2
ENSG00000174839.12	DENND6A	3	57692733	3_39	0	0.027577698074515	10.6072612745636	9.20598478154201e-07	1.43031193082059	1
ENSG00000163687.13	DNASE1L3	3	58214627	3_40	0	0.0185808112246826	11.3840290998579	6.65686334965895e-07	1.48482922473971	1
ENSG00000163686.14	ABHD6	3	58237077	3_40	0	0.0238542911783731	13.7147499778063	1.02958779247209e-06	1.5683668620035	2
ENSG00000163684.11	RPP14	3	58305853	3_40	0	0.00980166669936089	5.43534344312577	1.67662483638524e-07	-0.380466476279216	2
ENSG00000168297.15	PXK	3	58332842	3_40	0	0.00902927692793465	4.67325551559035	1.32794923762607e-07	0.272081552291667	2
ENSG00000168291.12	PDHB	3	58394738	3_40	0	0.0251898645449068	14.2236739409466	1.12757800028754e-06	1.96707599513321	2
ENSG00000168306.12	ACOX2	3	58537606	3_40	0	0.00935493560320788	5.00219927464448	1.47268805707284e-07	0.434003443692633	1
ENSG00000168309.16	FAM107A	3	58627651	3_40	0	0.0651369584676245	23.1646438970323	4.74856161508055e-06	2.29881054634262	1
ENSG00000198643.6	FAM3D	3	58666565	3_40	0	0.0280839816611221	15.240592021826	1.34700588142275e-06	1.61908620462992	1
ENSG00000189283.9	FHIT	3	61250654	3_41	0	0.0214104556249599	9.00586632566152	6.06820689369439e-07	-1.10803313035378	1
ENSG00000144724.19	PTPRG	3	61561600	3_41	0	0.0157969762360394	6.17233859375311	3.06854629953696e-07	0.618065051210683	2
ENSG00000163618.17	CADPS	3	62875758	3_42	0	0.0273123170517485	10.8405448283216	9.31791251612291e-07	1.28770197311048	1
ENSG00000163632.12	C3orf49	3	63819161	3_43	0	0.121423184445672	25.7807710559801	9.85159374573385e-06	-2.76525368893824	1
ENSG00000163634.11	THOC7	3	63863496	3_43	0	0.100778906314735	23.9732237001712	7.60335122560767e-06	-2.47485148833068	1
ENSG00000163635.17	ATXN7	3	63864984	3_43	0	0.024767333879246	10.6960703671134	8.33705149197829e-07	-1.46806897013165	1
ENSG00000163636.10	PSMD6	3	64024201	3_43	0	0.0157896888988542	6.49842861202441	3.22916992753131e-07	-0.906299484257798	1
ENSG00000163637.12	PRICKLE2	3	64445875	3_43	0	0.0129101230779515	4.62528965536304	1.87922288065336e-07	-0.0264859622216082	1
ENSG00000163638.13	ADAMTS9	3	64688923	3_43	0	0.0133299383949398	4.92286365844216	2.06516579787263e-07	-0.255902685657534	1
ENSG00000144749.13	LRIG1	3	66501565	3_45	0	0	10.1345890536916	0	-0.970715848840832	1
ENSG00000172340.14	SUCLG2	3	67407957	3_45	0	0	15.0067333640518	0	1.54341154889856	2
ENSG00000183662.10	FAM19A1	3	68003750	3_45	0	0	8.07801179175963	0	1.00214963003885	1
ENSG00000163378.13	EOGT	3	68989066	3_46	0	0.0220453981572107	6.08957142114721	4.22487290753103e-07	0.623620148002142	3
ENSG00000144747.15	TMF1	3	69052218	3_46	0	0.0277415157315316	8.2368890075909	7.19121666392753e-07	-0.914977300780368	1
ENSG00000144746.6	ARL6IP5	3	69088388	3_46	0	0.0671390241034077	16.563592680462	3.49976223182892e-06	2.01455285535799	1
ENSG00000163380.15	LMOD3	3	69301723	3_47	0	0.0211078410075715	4.65619337122148	3.09302760563994e-07	0.018526928988381	1
ENSG00000114541.14	FRMD4B	3	69542649	3_47	0	0.0386537794325073	10.3187689658038	1.25524594377783e-06	1.55884773662532	1
ENSG00000187098.14	MITF	3	69738563	3_47	0	0.0213066869559335	4.74367073904638	3.18082250605446e-07	0.306494977189968	1
ENSG00000163412.12	EIF4E3	3	71708864	3_48	0	0.00958806815488122	7.22597978062043	2.18040328752376e-07	0.847485080989103	1
ENSG00000170837.2	GPR27	3	71711724	3_48	0	0.0170733528015928	12.5121560056046	6.72295089258532e-07	1.40882836822389	2
ENSG00000163421.8	PROK2	3	71785567	3_48	0	0.00952315984156671	7.13926686801571	2.13965456094069e-07	0.786610227520267	1
ENSG00000144736.13	SHQ1	3	72861735	3_49	0	0.0182878799171592	6.39940098884479	3.68308429872616e-07	-0.732320208058453	1
ENSG00000172986.12	GXYLT2	3	72973653	3_49	0	0.0270667052988325	10.0588914410061	8.56829655225932e-07	-1.07131935548118	1
ENSG00000163605.14	PPP4R2	3	72995342	3_49	0	0.0492792401148726	15.6861049702659	2.43269741150963e-06	-2.08032260879623	2
ENSG00000113805.8	CNTN3	3	74520712	3_50	0	0	47.7164909569021	0	-0.979611077300001	2
ENSG00000185008.17	ROBO2	3	75906907	3_51	0	0.019965293349447	5.2781457357935	3.31639343505511e-07	0.301561695980742	1
ENSG00000114480.12	GBE1	3	81761728	3_54	0	0	27.5448030893531	0	-0.863598086286616	2
ENSG00000175161.13	CADM2	3	84934767	3_56	0	0.276365636395595	31.9370688531266	2.77771746640617e-05	4.37134513983832	1
ENSG00000206538.8	VGLL3	3	86990820	3_57	0	0.0269446176259321	10.8209622708094	9.17586216795374e-07	1.2910989085484	1
ENSG00000083937.8	CHMP2B	3	87187640	3_57	0	0.0245951638887789	10.2340230972865	7.92145733238008e-07	1.68291847902844	2
ENSG00000175105.6	ZNF654	3	88060883	3_58	1	0.126549869833823	17.8204058492465	7.09721998970286e-06	-3.41938403135749	1
ENSG00000163320.10	CGGBP1	3	88122078	3_58	0	0.0229878424246418	13.7315662322131	9.9340710357587e-07	2.20292653130293	1
ENSG00000178750.2	STX19	3	94032097	3_59	0	0.0165633404046572	8.30606483640509	4.32964429428208e-07	-0.824683323815985	1
ENSG00000178694.9	NSUN3	3	94062771	3_59	0	0.0120639384989097	5.35757495886624	2.03407210631687e-07	-0.595418951187702	1
ENSG00000080200.9	CRYBG3	3	97822174	3_61	0	0.0347328164402523	12.5274792297429	1.36934432468429e-06	1.56664149901782	1
ENSG00000080822.16	CLDND1	3	98523270	3_62	0	0.0225684466555587	5.2265964702639	3.71218501196782e-07	-0.443824019857709	1
ENSG00000144810.15	COL8A1	3	99637984	3_62	0	0.0376032371124367	10.0053513740636	1.18404048450109e-06	-0.976955604200234	2
ENSG00000036054.12	TBC1D23	3	100258513	3_63	0	0.0841187123400802	20.7989028486801	5.5060736472787e-06	2.20116835569008	2
ENSG00000114021.11	NIT2	3	100341935	3_63	0	0.0254779222562158	9.52519393623171	7.63742236392586e-07	1.29860080262791	1
ENSG00000154174.7	TOMM70	3	100401425	3_63	0	0.0164070288832376	5.42051822716213	2.7988506553864e-07	-0.387663290184045	1
ENSG00000206535.7	LNP1	3	100401425	3_63	0	0.0150986471085554	4.6469367566949	2.2080747441452e-07	0.0804441507640794	2
ENSG00000181458.10	TMEM45A	3	100492481	3_63	0	0.0195774989739818	7.06650939914473	4.35382656115702e-07	-1.02036506032481	1
ENSG00000114354.13	TFG	3	100709274	3_63	0	0.0313924241108159	11.4784970633178	1.13401514368482e-06	-1.39676786904104	2
ENSG00000154175.16	ABI3BP	3	100992739	3_64	0	0.0129535712134063	4.63143374479252	1.88805197836512e-07	0.250874816673348	1
ENSG00000081148.11	IMPG2	3	101320737	3_64	0	0.0217668100911604	9.46516495456626	6.48383491781537e-07	-1.58725293020435	1
ENSG00000174173.6	TRMT10C	3	101561866	3_64	0	0.0747255699196919	21.0778059334062	4.95682528317643e-06	2.47386439253354	1
ENSG00000081154.11	PCNP	3	101574721	3_64	0	0.0148718537177001	5.91595190005663	2.76884543573306e-07	-0.455778482036573	1
ENSG00000066422.4	ZBTB11	3	101676208	3_64	0	0.0278821913730978	11.7784823538634	1.03353505880359e-06	-1.6098689058134	2
ENSG00000144815.15	NXPE3	3	101779312	3_64	0	0.0222740250533494	9.68016070531284	6.78563108790406e-07	1.24888841017168	2
ENSG00000170017.12	ALCAM	3	105366626	3_66	0	0.0108828139366502	4.93235949360314	1.68929268042426e-07	0.280717028002253	1
ENSG00000114423.18	CBLB	3	105869225	3_66	0	0.0129897241977709	6.57714386881149	2.68872413454814e-07	-0.595490070377607	1
ENSG00000138483.2	CCDC54	3	107377044	3_67	0	0.0411345189704884	16.6378517637248	2.15383607760441e-06	-1.9909633903541	1
ENSG00000114455.13	HHLA2	3	108296400	3_67	0	0.0139976969417374	6.56452911344913	2.89180589686591e-07	0.889223393209777	1
ENSG00000121570.12	DPPA4	3	109336747	3_67	0	0.0215285429463319	10.5746269647826	7.16454586733012e-07	1.40071708719845	1
ENSG00000114487.9	MORC1	3	109120175	3_67	0	0.0186316150751399	9.22698121170405	5.41027216784109e-07	-1.21525462763	1
ENSG00000114446.4	IFT57	3	108222767	3_67	0	0.0281871598926958	13.0923994351165	1.16139389671466e-06	-1.53367014024512	1
ENSG00000144821.9	MYH15	3	108529575	3_67	0	0.0355906868178327	15.2776706280456	1.71120675311333e-06	-1.71406306685358	1
ENSG00000198919.12	DZIP3	3	108590476	3_67	0	0.0151820687939901	7.32023329315101	3.49755740115546e-07	-1.02089785877977	1
ENSG00000163519.13	TRAT1	3	108822296	3_67	0	0.0142094108771652	6.70416796482119	2.99798829288294e-07	0.865275233595792	2
ENSG00000177707.10	NECTIN3	3	111070094	3_69	0	0.0244438339085153	10.3861701131689	7.98975991464737e-07	1.37347986980803	1
ENSG00000153283.12	CD96	3	111292718	3_69	0	0.0258219555912933	10.898702555229	8.85671977013155e-07	-1.34071474543235	2
ENSG00000144824.20	PHLDB2	3	111732903	3_69	0	0.0143694355414933	5.434247576673	2.45746930863243e-07	0.472246940871989	1
ENSG00000144827.8	ABHD10	3	111978592	3_69	0	0.0162385080307655	6.57230992216126	3.35871483763211e-07	-0.846310973112406	2
ENSG00000174500.12	GCSAM	3	112133043	3_69	0	0.0135090517413095	4.85992661971548	2.06615810232771e-07	0.233918392462462	2
ENSG00000144848.10	ATG3	3	112561859	3_69	0	0.0132332987711766	4.66813439679619	1.94410824653066e-07	0.0871370872380479	2
ENSG00000138459.8	SLC35A5	3	112561371	3_69	0	0.0132045154268492	4.64788632525473	1.9314654318771e-07	0.108361574834206	1
ENSG00000163606.10	CD200R1	3	112975136	3_69	0	0.0225749825089596	9.64346687426044	6.85124643630484e-07	-1.14090317393413	1
ENSG00000163607.15	GTPBP8	3	112990981	3_69	0	0.0627835554415651	19.2584817827478	3.80519508401946e-06	-2.12361237294939	1
ENSG00000163608.14	NEPRO	3	112998126	3_69	0	0.0196513730884403	8.34958996913125	5.16377158490206e-07	0.881895716474059	2
ENSG00000144857.14	BOC	3	113210774	3_70	0	0.0165994889733793	4.77585623140116	2.49491030330345e-07	-0.0467839805825278	1
ENSG00000072858.10	SIDT1	3	113532232	3_70	0	0.0261889471940485	9.02942807495136	7.44195871798184e-07	1.10954779711004	1
ENSG00000178075.19	GRAMD1C	3	113829383	3_70	0	0.0163325579193442	4.62490453685123	2.37720126952172e-07	-0.232402524853669	1
ENSG00000184307.14	ZDHHC23	3	113955178	3_70	0	0.0171918005149846	5.1023651023982	2.76058973278224e-07	0.284702204039979	1
ENSG00000163617.10	CCDC191	3	114056663	3_70	0	0.0203757164716537	6.68595249982735	4.28731259022471e-07	-0.752355097684252	1
ENSG00000114638.7	UPK1B	3	119173703	3_74	0	0.0176778687510298	9.43780157369436	5.25060951295755e-07	-1.23461491186461	1
ENSG00000144847.12	IGSF11	3	119145876	3_74	0	0.0586229596094847	20.6825424856591	3.81575637996137e-06	2.5334651043045	2
ENSG00000121578.12	B4GALT4	3	119239772	3_74	0	0.0234011009884809	12.0535615178498	8.8768862185864e-07	1.31463832308471	1
ENSG00000163389.10	POGLUT1	3	119467987	3_74	0	0.0335724328033263	15.4304667093473	1.63031246411855e-06	1.77020513989039	2
ENSG00000113845.9	TIMMDC1	3	119498262	3_74	0	0.0860406703871999	24.3393547429625	6.59055243640164e-06	-2.32273457838888	2
ENSG00000121594.11	CD80	3	119560068	3_74	0	0.0109301479956735	4.96544563359405	1.70802116227187e-07	-0.332041288814324	1
ENSG00000144843.11	ADPRH	3	119578350	3_74	0	0.0166850061195836	8.89941805035681	4.67301260191645e-07	-1.04562666087122	2
ENSG00000121577.13	POPDC2	3	119665057	3_74	0	0.0142186321231997	7.41064010312901	3.3160610227982e-07	0.792924022378122	1
ENSG00000138495.6	COX17	3	119677824	3_74	0	0.0106062121665782	4.68596194630493	1.56411269746476e-07	-0.154413783083687	1
ENSG00000183833.16	MAATS1	3	119702856	3_74	0	0.0107777845175541	4.83503270519516	1.63997748673251e-07	-0.221048913272236	2
ENSG00000144852.17	NR1I2	3	119780660	3_74	0	0.03018736609141	14.4345427705516	1.37131500146892e-06	-1.66433255353014	1
ENSG00000175697.10	GPR156	3	120284297	3_74	0	0.015901216618161	8.45143114618805	4.22931064247842e-07	-1.10938605381567	2
ENSG00000163428.3	LRRC58	3	120349734	3_74	0	0.0219546673661616	11.4579653541292	7.91668454348051e-07	1.48579122884629	1
ENSG00000163430.11	FSTL1	3	120458253	3_74	0	0.0113883899204844	5.3470368494366	1.91639257288917e-07	0.472426093036931	2
ENSG00000113924.11	HGD	3	120689243	3_74	0	0.0114217810827152	5.37423139539633	1.93178668045318e-07	-0.396973172657139	1
ENSG00000144840.8	RABL3	3	120742729	3_74	0	0.0105589307463879	4.64445888164554	1.54334861829407e-07	0.00306252489658339	1
ENSG00000153767.9	GTF2E1	3	120742729	3_74	0	0.0172882360336311	9.23018847204604	5.02192504074324e-07	-1.02001529122625	2
ENSG00000051341.13	POLQ	3	121546196	3_75	0	0	37.4099936047024	0	-0.509975255435853	2
ENSG00000180353.10	HCLS1	3	121659058	3_75	0	0	95.3740353205153	0	2.2667483469918	1
ENSG00000173226.16	IQCB1	3	121810049	3_75	0	0	80.1172328984089	0	-2.57511684590572	2
ENSG00000145088.8	EAF2	3	121835057	3_75	0	0	35.6452609064129	0	-1.76523312855814	1
ENSG00000163406.10	SLC15A2	3	121893969	3_75	0	0	166.641703937825	0	-3.47338818872952	1
ENSG00000114023.15	FAM162A	3	122382091	3_76	0	0.0117010543359362	6.10252451368361	2.24720919078893e-07	1.13479040193241	2
ENSG00000196981.3	WDR5B	3	122416042	3_76	0	0.0133370859264365	10.3118719463632	4.32820113078218e-07	-2.36515423148924	1
ENSG00000138496.16	PARP9	3	122564248	3_76	0	0.21892634478319	27.9452138923963	1.92537105170879e-05	4.17148764006578	2
ENSG00000173193.13	PARP14	3	122680360	3_76	0	0.011436564636824	4.82341241723663	1.73603693044891e-07	0.407562081853997	2
ENSG00000169087.10	HSPBAP1	3	122793842	3_76	0	0.0205261995512184	9.59006668264587	6.19496914082845e-07	-0.970605471770078	2
ENSG00000138463.8	DIRC2	3	122795125	3_76	0	0.0226751995169484	10.4990132215866	7.49218639357979e-07	-1.09131001002246	1
ENSG00000082684.14	SEMA5B	3	123028920	3_76	0	0.02266772693915	11.2454638302173	8.02221540586283e-07	-1.38613767003811	1
ENSG00000121542.11	SEC22A	3	123202105	3_76	0	0.0207142410372548	10.639265231189	6.93568938418189e-07	-1.63096080575286	2
ENSG00000206527.9	HACD2	3	123585113	3_76	0	0.0603591090197452	18.9817823204982	3.60569329881614e-06	2.41295276401744	1
ENSG00000114491.13	UMPS	3	124730362	3_77	0	0.0212331986502228	9.24619222037711	6.17856065300238e-07	1.48571806453384	1
ENSG00000082781.11	ITGB5	3	124879652	3_77	0	0.0134931398091238	22.9079536398885	9.72765791159016e-07	4.5634719737791	1
ENSG00000221955.10	SLC12A8	3	125212648	3_77	0	0.0678535392271629	19.2277030599898	4.10590489444431e-06	-1.82391200180484	1
ENSG00000163885.11	CFAP100	3	126394860	3_78	0	0.0147441996792543	5.54524527745198	2.57306607127507e-07	0.371372962765056	1
ENSG00000159650.8	UROC1	3	126490065	3_78	0	0.0133704825086268	4.63551315269274	1.95053555664406e-07	-0.0663905321588737	1
ENSG00000163848.19	ZNF148	3	125375658	3_78	0	0.128583123279867	26.0220804792907	1.0530159753354e-05	-2.72085852464014	1
ENSG00000144909.7	OSBPL11	3	125596819	3_78	0	0.0152974433356007	5.88806483484967	2.83465631172089e-07	0.400491343208661	1
ENSG00000189366.9	ALG1L	3	125930974	3_78	0	0.124588521991589	25.7112097879814	1.00811370623195e-05	-3.14568310812798	2
ENSG00000114547.9	ROPN1B	3	125973305	3_78	0	0.0164368263780369	6.55667606453334	3.39164718901303e-07	-1.2025612712735	1
ENSG00000114544.16	SLC41A3	3	126101724	3_78	0	0.0417600436129875	15.2748125681876	2.00745494636645e-06	2.13189158868997	2
ENSG00000144908.13	ALDH1L1	3	126198015	3_78	0	0.0135756962615132	4.77716658289529	2.04099279694472e-07	0.1891258096918	1
ENSG00000070476.14	ZXDC	3	126471761	3_78	0	0.0146922233382928	5.51240236089593	2.54880966460896e-07	-0.405344188797733	1
ENSG00000180767.9	CHST13	3	126522952	3_79	0	0.0130964168122931	5.7237643050097	2.35908290922324e-07	0.528305709560571	2
ENSG00000114554.11	PLXNA1	3	126988533	3_79	0	0.023295618356688	11.0891552113809	8.12983401318024e-07	-1.498213929468	1
ENSG00000114631.10	PODXL2	3	127634127	3_79	0	0.0224239468851833	10.7331124514577	7.57437336820896e-07	-1.10793645049194	1
ENSG00000114626.17	ABTB1	3	127672535	3_79	0	0.0200098398258287	9.67046222908387	6.08975497541163e-07	1.26095714271698	1
ENSG00000175792.11	RUVBL1	3	128153759	3_79	0	0.0120068774893267	4.91628015438788	1.85770040713708e-07	-0.0712730464867388	2
ENSG00000132394.10	EEFSEC	3	128148554	3_79	0	0.0595738035184246	19.9126197195994	3.7332983840094e-06	-2.74921788935427	2
ENSG00000170893.3	TRH	3	129973831	3_80	0	0.0300408761566466	11.4956481207314	1.08681351465372e-06	1.48883726460855	2
ENSG00000163902.11	RPN1	3	128680780	3_80	0	0.015225129849488	5.15365129766435	2.46936341339282e-07	0.0542626193271881	1
ENSG00000114654.7	EFCC1	3	129001644	3_80	0	0.0464054510178048	15.5803422664241	2.27538539211207e-06	1.8581572253499	1
ENSG00000114656.10	KIAA1257	3	129002467	3_80	0	0.045541973250688	15.4032945151833	2.20767142752868e-06	-1.84528803806193	1
ENSG00000172780.16	RAB43	3	129122387	3_80	0	0.0178715029827351	6.64595288606907	3.7378968266804e-07	-0.817377552274951	2
ENSG00000240682.9	ISY1	3	129161573	3_80	0	0.0199285900323112	7.66140659374733	4.80500736663067e-07	0.978190905695971	1
ENSG00000181789.14	COPG1	3	129249511	3_80	0	0.0174333439701199	6.41469409248359	3.51937563578625e-07	-0.599100238868495	1
ENSG00000183624.13	HMCES	3	129279274	3_80	0	0.019103782322873	7.267311402254	4.36920180709585e-07	-0.75654717333164	1
ENSG00000184897.5	H1FX	3	129365890	3_80	0	0.0188738770970158	7.15448519557481	4.24960423074762e-07	-0.86847439484842	1
ENSG00000172771.11	EFCAB12	3	129428575	3_80	0	0.0173353194431564	6.36218401837105	3.47093954174004e-07	0.559410861672062	2
ENSG00000129071.9	MBD4	3	129440996	3_80	0	0.0442477274847806	15.1315705831934	2.10709420363509e-06	2.03312140301739	1
ENSG00000163913.11	IFT122	3	129442145	3_80	0	0.022539575414106	8.80996767845898	6.2492661267667e-07	-1.345573470007	1
ENSG00000004399.12	PLXND1	3	129607477	3_80	0	0.0149059704309714	4.95652545716431	2.32512641555569e-07	0.409474353439021	1
ENSG00000172765.16	TMCC1	3	129892955	3_80	0	0.0299200737621117	11.4578094006114	1.07888021053554e-06	1.6216556192318	1
ENSG00000196455.7	PIK3R4	3	130746630	3_81	0	0.0317228466033158	6.3142838148759	6.30384060843004e-07	-0.83828540382355	1
ENSG00000017260.19	ATP2C1	3	130850713	3_81	0	0.0341247366019566	6.99849696562307	7.51593577300301e-07	0.943056411192321	1
ENSG00000114670.13	NEK11	3	131027137	3_81	0	0.0601454632438551	12.3406963694	2.33588530715372e-06	1.70995406933848	2
ENSG00000034533.11	ASTE1	3	131028108	3_81	0	0.0483250083145418	10.2710102755042	1.5620469198263e-06	-1.44268383011945	1
ENSG00000198585.11	NUDT16	3	131381465	3_81	0	0.0329114969367796	6.65904427061665	6.89713158966621e-07	-0.919178943729968	1
ENSG00000196353.11	CPNE4	3	132285293	3_82	0	0.0217336655709919	6.38865414524273	4.36969708143522e-07	0.69481632856509	1
ENSG00000014257.15	ACPP	3	132317024	3_82	0	0.0262950603317915	8.16808262255825	6.75932404801283e-07	-0.923130019495554	1
ENSG00000240303.7	ACAD11	3	132658573	3_82	0	0.0179881102998485	4.62499512456573	2.61821794334453e-07	0.0453214930269014	1
ENSG00000113971.19	NPHP3	3	132701979	3_82	0	0.017992770896941	4.62740879024992	2.62026304025937e-07	-0.0747522075971506	2
ENSG00000144868.13	TMEM108	3	133058870	3_82	0	0.0181642130130584	4.71576792340629	2.69573988308251e-07	-0.171930607306651	1
ENSG00000091527.15	CDV3	3	133573541	3_83	0	0	19.4463451879898	0	0.779298436209327	1
ENSG00000163781.12	TOPBP1	3	133661592	3_83	0	0	17.270475663488	0	0.889784606515655	1
ENSG00000091513.14	TF	3	133745652	3_83	0	0	11.6128233178814	0	0.957919543200345	1
ENSG00000144867.11	SRPRB	3	133782563	3_83	0	0	16.4648745314049	0	-1.52350542373297	1
ENSG00000154917.10	RAB6B	3	133895902	3_83	0	0	88.104854468622	0	-1.26392161669037	2
ENSG00000163785.12	RYK	3	134251584	3_83	0	0	47.3138460982445	0	-0.318398175498916	1
ENSG00000114019.14	AMOTL2	3	134375499	3_83	0	0	91.5982724875331	0	-3.79720803541027	1
ENSG00000182923.16	CEP63	3	134486229	3_83	0	0	88.058958872912	0	2.95150456153328	2
ENSG00000174611.11	KY	3	134651743	3_83	0	0	18.2460657479051	0	0.117525119140702	1
ENSG00000174579.3	MSL2	3	136196980	3_84	0	0.0220355295727774	5.83927686480603	4.04940797088528e-07	-0.536498819173464	1
ENSG00000183770.5	FOXL2	3	138946954	3_85	0	0.0252697984265621	10.9730015411879	8.72642160539831e-07	-1.50939578102934	1
ENSG00000066405.12	CLDN18	3	137998902	3_85	0	0.0152379266042721	6.01863457731664	2.88624256333784e-07	-0.499713291009556	1
ENSG00000158163.14	DZIP1L	3	138115664	3_85	0	0.013309922219707	4.79911222982123	2.01022836856704e-07	0.230670485110922	1
ENSG00000118017.3	A4GNT	3	138122842	3_85	0	0.0133785536098769	4.8374038183342	2.03671602296768e-07	0.301288180968452	1
ENSG00000138231.12	DBR1	3	138174902	3_85	0	0.0137903404152236	5.08920269658535	2.2086846311293e-07	0.263555217999356	1
ENSG00000114098.17	ARMC8	3	138187696	3_85	0	0.014197313273324	5.43222262069466	2.42712810275997e-07	0.549410326577809	1
ENSG00000181322.13	NME9	3	138329935	3_85	0	0.112396008768445	23.1389245520454	8.1847050449218e-06	3.22482679182029	2
ENSG00000158220.13	ESYT3	3	138434098	3_85	0	0.0143213300843944	5.39878328009496	2.43325835106244e-07	-0.124033626853993	2
ENSG00000114107.8	CEP70	3	138594992	3_85	0	0.0234007754657694	10.440464033184	7.68880815344512e-07	-1.93883201913567	1
ENSG00000158234.12	FAIM	3	138609174	3_85	0	0.0184614093448061	8.22078053170625	4.7762481205474e-07	1.68874225737005	1
ENSG00000051382.8	PIK3CB	3	138834445	3_85	0	0.0136661926665513	5.22229286862505	2.24604129306907e-07	0.972167836136137	1
ENSG00000184432.9	COPB2	3	139388391	3_85	0	0.031501694132499	12.7534777273129	1.26436222515358e-06	1.58876132297376	2
ENSG00000114115.9	RBP1	3	139540080	3_85	0	0.0132599815866428	4.76137868698153	1.98693938444232e-07	-0.0843092326092522	3
ENSG00000163864.15	NMNAT3	3	139677620	3_85	0	0.0133948703914403	4.85719156422212	2.04754154059909e-07	0.25171001630431	1
ENSG00000158258.16	CLSTN2	3	139935130	3_85	0	0.0131084132820234	4.64704006852201	1.91705916389121e-07	0.135981643173026	1
ENSG00000155893.12	PXYLP1	3	141280434	3_86	0	0.0443322873527998	9.79427260775808	1.36647377423663e-06	-1.12246605620425	1
ENSG00000155903.11	RASA2	3	141486623	3_86	0	0.032210060520844	6.79336170473168	6.88628913088085e-07	0.900051574540329	1
ENSG00000114125.13	RNF7	3	141737961	3_87	0	0.014557788342296	5.99042264420018	2.74449117667011e-07	0.605027563779683	1
ENSG00000114124.2	GRK7	3	141778308	3_87	0	0.0125727931536728	4.62708678159612	1.83083155551469e-07	0.0179193724475358	1
ENSG00000069849.10	ATP1B3	3	141875705	3_87	0	0.0126096383466733	4.65430851731952	1.8469994762376e-07	0.618461370279485	2
ENSG00000175054.14	ATR	3	142579130	3_87	0	0.0163483063281863	7.07003030986443	3.63750011818028e-07	-1.06851448971705	2
ENSG00000120756.12	PLS1	3	142596272	3_87	0	0.0253231364609203	11.1514698804851	8.88706966783634e-07	-1.67622105021738	1
ENSG00000181744.8	C3orf58	3	143972262	3_88	0	0	29.2847714309058	0	-0.394330421698079	1
ENSG00000114698.14	PLSCR4	3	146226279	3_90	0	0.03018488086178	7.05979620073762	6.70641777059336e-07	0.997153900886609	1
ENSG00000188313.12	PLSCR1	3	146545096	3_90	0	0.144916355663527	22.0272963137494	1.00458704120458e-05	-2.68683059503167	1
ENSG00000152977.9	ZIC1	3	147393907	3_91	0	0.0200830303403295	10.9078481856704	6.89409562304571e-07	1.19469624804137	1
ENSG00000174963.17	ZIC4	3	147406919	3_91	0	0.0340236823218149	15.8367884252972	1.69573273154738e-06	-1.73422348696142	2
ENSG00000153002.11	CPB1	3	148791221	3_91	0	0.0161999956793757	8.90586505009349	4.54046134218979e-07	-1.03573822518027	2
ENSG00000163754.17	GYG1	3	148991343	3_91	0	0.0108005165626387	5.13571965148087	1.74564050041504e-07	0.332882561003537	2
ENSG00000071794.15	HLTF	3	149083285	3_91	0	0.0121604492823764	6.23775980660294	2.38719140479242e-07	0.639934349129254	2
ENSG00000047457.13	CP	3	149221606	3_91	0	0.0128624025102081	6.75946376498529	2.7361714942505e-07	-0.817263301099621	2
ENSG00000206199.10	ANKUB1	3	149968184	3_92	0	0.0151103516370363	4.63650097992718	2.2048238628676e-07	0.0700074269917724	1
ENSG00000169908.11	TM4SF1	3	149378008	3_92	0	0.0248536226645336	9.27082952447786	7.25132331264406e-07	-1.12203980082611	1
ENSG00000169903.6	TM4SF4	3	149473756	3_92	0	0.0206366285065519	7.47726745016173	4.85613369503201e-07	-0.692275623594365	1
ENSG00000114744.8	COMMD2	3	149741554	3_92	0	0.0155648667410327	5.06942795234303	2.4832093547677e-07	-0.709665707395613	1
ENSG00000082996.19	RNF13	3	149812676	3_92	0	0.0246390346101062	9.27891008212834	7.19498060315916e-07	-1.20699727491951	1
ENSG00000214237.10	MINDY4B	3	150914987	3_93	0	0.270920780462761	31.1331681024519	2.65445036115819e-05	3.07790471608468	1
ENSG00000163646.10	CLRN1	3	150973325	3_93	0	0.0206416612885095	6.2674227038543	4.07138908101471e-07	0.747818841488292	1
ENSG00000144895.11	EIF2A	3	150546216	3_93	0	0.0612743991916033	16.4868819184667	3.17926378297977e-06	1.98620448083443	2
ENSG00000198843.12	SELENOT	3	150602806	3_93	0	0.0211839538433425	6.50932302694846	4.33962117091469e-07	-0.706488108260148	1
ENSG00000120742.10	SERP1	3	150601897	3_93	0	0.116140489129247	22.620093549048	8.26774400616754e-06	-2.40324660601561	2
ENSG00000144893.12	MED12L	3	151085984	3_93	0	0.0200643301858191	6.00284639556952	3.79045085617997e-07	-0.655871977296188	1
ENSG00000181631.6	P2RY13	3	151329464	3_93	0	0.0174850595300127	4.72044865691338	2.59752279356039e-07	0.222321657317066	1
ENSG00000169313.9	P2RY12	3	151385582	3_93	0	0.0324691810884029	10.5020084905315	1.07313083539786e-06	-1.32299534869155	1
ENSG00000152580.8	IGSF10	3	151459098	3_93	0	0.0180963000400007	5.04056332675054	2.87063408584949e-07	0.35409754996808	1
ENSG00000198829.6	SUCNR1	3	151873953	3_94	0	0.0150638353243757	7.86411386841869	3.72815814391002e-07	0.648731290164185	1
ENSG00000169860.6	P2RY1	3	152834401	3_94	0	0.0147935932406292	7.69574002346517	3.58288637099058e-07	-0.858449879202484	2
ENSG00000114790.12	ARHGEF26	3	154121418	3_95	0	0	1547.40037777522	0	1.1648101996379	1
ENSG00000174953.13	DHX36	3	154324761	3_95	0	0	1261.42194560709	0	-1.49860496767641	1
ENSG00000196549.10	MME	3	155023697	3_96	0	0.0254088377739596	8.37646857622269	6.69814797522337e-07	0.997246890024846	2
ENSG00000240045.1	RP11-451G4.2	3	155293901	3_96	0	0.0186594200362292	5.49527134354311	3.22697987160585e-07	0.485983383345163	1
ENSG00000169282.17	KCNAB1	3	156037432	3_96	0	0.0700338103977025	17.9261484830199	3.95096988242753e-06	2.13920124846995	1
ENSG00000163659.12	TIPARP	3	156672810	3_97	0	0.0249319227053615	7.11462330791503	5.58234478214911e-07	0.909066726161881	1
ENSG00000163660.11	CCNL1	3	157160776	3_97	0	0.0313880414278995	10.3170779310456	1.01913074112215e-06	-1.72420930359436	1
ENSG00000197415.11	VEPH1	3	157533569	3_97	0	0.0334039464577722	10.0738815939666	1.05901861624652e-06	1.47680043958307	1
ENSG00000174899.10	PQLC2L	3	157543172	3_97	0	0.0397012768847858	11.6868367992927	1.46019355751941e-06	1.61646045568651	2
ENSG00000168779.19	SHOX2	3	158103398	3_98	0	0.0379414382415377	16.6324738340066	1.98600168299047e-06	1.49118302732051	2
ENSG00000174891.12	RSRC1	3	158105616	3_98	0	0.142853348744232	29.8765634768901	1.34316708574664e-05	3.03279936028852	2
ENSG00000178053.17	MLF1	3	158569395	3_98	0	0.0144361447166702	11.4764207541774	5.21394760842357e-07	2.63108088531782	1
ENSG00000168827.14	GFM1	3	158644737	3_98	0	0.0530845425068076	21.1991261544657	3.54156332714588e-06	-2.42478768826598	1
ENSG00000118855.18	MFSD1	3	158732628	3_98	0	0.00932113431339743	5.03847687369265	1.4780087638436e-07	0.859453637758796	1
ENSG00000151967.18	SCHIP1	3	159839749	3_99	0	2.69946375675012e-06	6.42840895949731	5.46122377679927e-11	0.56688934809073	1
ENSG00000168811.6	IL12A	3	159973324	3_99	0	2.71448766764326e-06	8.95998876931036	7.65427941631422e-11	0.665656934452972	1
ENSG00000180044.5	C3orf80	3	160225162	3_99	0	8.05447234686341e-06	15.1808334735931	3.84805866851067e-10	1.70451180634332	1
ENSG00000068885.14	IFT80	3	160400390	3_99	2	0.33697429357651	32.8898244208801	3.48792630465125e-05	5.06639495396084	2
ENSG00000113810.15	SMC4	3	160398964	3_99	0	0.00314878634568194	30.4538343116687	3.01782566558541e-07	4.01531453805763	2
ENSG00000186432.8	KPNA4	3	160557243	3_99	0	0.000443081895317055	17.2864342968991	2.41045150385008e-08	-3.28584402963523	3
ENSG00000163590.13	PPM1L	3	160755120	3_99	0	7.12202727481959e-06	46.2784187018694	1.0372683277952e-09	-1.53046016149477	1
ENSG00000169251.12	NMD3	3	161105371	3_99	0	0.00060382266866954	80.4563620253947	1.52889893532785e-07	-3.45168610626109	2
ENSG00000169255.13	B3GALNT1	3	161105371	3_99	0	0.000865300235086242	65.9211739619322	1.79514993757501e-07	-3.55099395295996	2
[truncated: 7,334 more rows]
