# Supplementary material for: Adjusting for genetic confounders in transcriptome-wide association studies improves discovery of risk genes of complex traits
Source: Nat Genet. 2024 Jan 26;56(2):336–47. doi: 10.1038/s41588-023-01648-9 (PMC10864181; doi:10.1038/s41588-023-01648-9)
Supplement: Supplementary file 5 — cTWAS results of all analyzed genes across all tissues for IBD, SCZ, and SBP. Results are stored separately for each combination of traits and tissues. Column legends for each set of results are the same as in Supplementary Table 1. [file 41588_2023_1648_MOESM5_ESM.zip › SBP_Brain_Substantia_nigra.csv]

id	genename	chrom	pos	region_tag	cs_index	PIP	tau2	PVE	z	num_eqtl
ENSG00000237330.2	RNF223	1	1074660	1_1	0	0.0197005601174688	10.4312039629549	6.46728477909867e-07	-1.2812448894638	1
ENSG00000188976.10	NOC2L	1	959139	1_1	0	0.0760863388370717	22.6702757164726	5.42840776101441e-06	2.25612452569632	1
ENSG00000187642.9	PERM1	1	975014	1_1	0	0.0115780684543706	5.695320857139	2.07521588252422e-07	0.649346979898236	1
ENSG00000188290.10	HES4	1	1000018	1_1	0	0.0325404419084159	15.2569422955874	1.56242767823415e-06	1.92178119278083	1
ENSG00000187608.8	ISG15	1	1000731	1_1	0	0.0104117637348882	4.63187059317162	1.51771314496999e-07	0.137707906857734	1
ENSG00000162571.13	TTLL10	1	1173872	1_1	0	0.0312160557124644	17.4690132686898	1.71615051718374e-06	2.65760149924333	1
ENSG00000176022.4	B3GALT6	1	1231507	1_1	0	0.0103849605876934	5.01781606987415	1.63994228623204e-07	-1.01232054427385	1
ENSG00000162572.20	SCNN1D	1	1280332	1_1	0	0.0122092899345613	6.95045373209846	2.67062270787917e-07	1.13532940782093	2
ENSG00000162576.16	MXRA8	1	1362255	1_1	0	0.0527401661062368	27.7999419862363	4.61417813181848e-06	-4.58349256372122	1
ENSG00000175756.13	AURKAIP1	1	1375642	1_1	0	0.0607911551150479	19.323736017608	3.69692351205224e-06	2.1475202395803	1
ENSG00000235098.8	ANKRD65	1	1421814	1_1	0	0.0109828719668674	9.60061544843871	3.31836358545704e-07	-2.38936928048398	1
ENSG00000160072.19	ATAD3B	1	1434243	1_1	0	0.0271068548017087	17.1924754261914	1.46665009743297e-06	-2.75300044866378	1
ENSG00000189339.11	SLC35E2B	1	1659060	1_1	0	0.247808487492524	33.5666033738621	2.61777639694173e-05	-3.34309632404521	1
ENSG00000215790.6	SLC35E2	1	1752126	1_1	2	0.0605044459620016	24.7196356919181	4.7069363782109e-06	-4.71546034408881	1
ENSG00000169885.9	CALML6	1	1915143	1_1	0	0.0149062076708805	14.473122341836	6.78950909425114e-07	2.99696958486725	1
ENSG00000178821.12	TMEM52	1	1919475	1_1	0	0.0103983185601279	4.81995608978503	1.57730316116912e-07	-0.368638035174378	1
ENSG00000205116.3	TMEM88B	1	1426253	1_1	0	0.0237712101541163	10.9684324151043	8.20549582383434e-07	1.3057480205586	1
ENSG00000187730.8	GABRD	1	2019112	1_2	0	0.0365553859265407	20.5262054794696	2.36139706474029e-06	-2.23742275113607	1
ENSG00000067606.16	PRKCZ	1	2050574	1_2	0	0.00659263382526887	4.80222680891139	9.96346950692744e-08	0.20824443591715	1
ENSG00000157933.9	SKI	1	2228951	1_2	0	0.0724204979316209	26.4914765912113	6.03777112382347e-06	2.65195375863267	1
ENSG00000116151.13	MORN1	1	2368718	1_2	0	0.00665296906313262	4.95465280842399	1.03737960349855e-07	-0.321761511321875	2
ENSG00000157911.9	PEX10	1	2412603	1_2	0	0.00687443512822927	5.20522408273046	1.12612194605346e-07	-0.334494640429046	2
ENSG00000149527.17	PLCH2	1	2425928	1_2	0	0.0162453580135457	12.9273000627287	6.60915732508669e-07	-1.34022764815076	2
ENSG00000157881.13	PANK4	1	2452317	1_2	0	0.00682103089587971	5.11342579561536	1.09766786053616e-07	-0.268149485125112	1
ENSG00000157873.17	TNFRSF14	1	2555429	1_2	0	0.00648611489075546	4.66908614114615	9.53071531634786e-08	-0.216932842664307	1
ENSG00000157870.14	FAM213B	1	2586971	1_2	0	0.00657319064563655	4.82630532448511	9.98389477768695e-08	-0.307171891253353	2
ENSG00000142606.15	MMEL1	1	2632528	1_2	0	0.171384989647375	34.6409759873769	1.86840867808794e-05	-3.05335079735978	1
ENSG00000215912.12	TTC34	1	2801460	1_2	0	0.015880829232404	13.1433688031692	6.56884242217678e-07	-1.45352913901566	1
ENSG00000130762.14	ARHGEF16	1	3454845	1_2	0	0.00677429523339623	4.99696239195721	1.06531777769268e-07	0.0367152292615594	1
ENSG00000116213.15	WRAP73	1	3657855	1_2	0	0.0132936534454523	11.4251023844487	4.77984074717145e-07	-1.36495428802742	1
ENSG00000130764.9	LRRC47	1	3792923	1_3	0	0.0297271765623495	7.99240447579441	7.47721882367029e-07	0.898147068405992	2
ENSG00000116198.12	CEP104	1	3857154	1_3	0	0.0230111259608709	5.62088299658352	4.07053401831923e-07	-0.520943994259516	2
ENSG00000169598.15	DFFB	1	3874969	1_3	0	0.0441688158707899	11.6749178975936	1.62285069243944e-06	-1.31519281726333	1
ENSG00000198912.10	C1orf174	1	3891607	1_3	0	0.0237793154491225	5.92463340502826	4.43373574081131e-07	-0.548675488546313	1
ENSG00000196581.10	AJAP1	1	4654467	1_4	0	0.0165422061820052	4.99579936063725	2.60080260414003e-07	-0.360285924120188	1
ENSG00000069424.14	KCNAB2	1	5991206	1_5	0	0.12593195045911	22.8735239598277	9.0652123533749e-06	-2.6577556141219	1
ENSG00000158286.12	RNF207	1	6205436	1_5	0	0.0173984989459551	4.67624616864057	2.5604607349119e-07	-0.155874183901011	1
ENSG00000116251.9	RPL22	1	6208961	1_5	0	0.0187304835571225	5.25711575657158	3.09888530864611e-07	0.239104701457819	2
ENSG00000187017.15	ESPN	1	6424625	1_5	0	0.062617921474642	16.3161473915276	3.21532769416391e-06	-2.05539207857601	2
ENSG00000171680.21	PLEKHG5	1	6517705	1_5	0	0.0317962313566673	13.9359704456331	1.39451066066526e-06	-2.48595820900268	1
ENSG00000204859.12	ZBTB48	1	6579883	1_5	0	0.030512024840635	12.6830899087374	1.21788161392588e-06	-2.16402887655152	2
ENSG00000041988.15	THAP3	1	6625791	1_5	0	0.0196729471538026	6.91428209828369	4.28080547612362e-07	-1.24158736647661	1
ENSG00000007923.15	DNAJC11	1	6701642	1_5	1	0.0436007294721331	15.5966608627704	2.14010143364445e-06	-3.67467606462821	1
ENSG00000049245.12	VAMP3	1	7771004	1_6	0	0.0143193187442655	5.06025800314074	2.28036302533383e-07	0.175069046027656	2
ENSG00000116288.12	PARK7	1	7954508	1_6	0	0.0137479941547606	4.81812623403345	2.08461801589879e-07	0.129831577040027	1
ENSG00000116285.12	ERRFI1	1	7993768	1_6	0	0.0764350228267196	19.7496380703993	4.75073181369997e-06	-1.67547842690797	2
ENSG00000162426.14	SLC45A1	1	8324944	1_6	0	0.0494594743556994	20.1842138247176	3.14174048494613e-06	2.98719976337194	1
ENSG00000049239.12	H6PD	1	9237812	1_6	0	0.0139117495976779	4.88124495043829	2.13708269527456e-07	0.287427443736278	2
ENSG00000171612.6	SLC25A33	1	9539060	1_7	0	0.0117326544743526	5.00336660371056	1.84742824857755e-07	0.166558111837109	1
ENSG00000171603.16	CLSTN1	1	9824341	1_7	0	0.0219466676495748	10.5058307187206	7.256178526988e-07	1.45900586070764	1
ENSG00000173614.13	NMNAT1	1	9940342	1_7	0	0.0153633658363312	7.22329979123109	3.49245634164096e-07	-0.974597174704867	1
ENSG00000162444.11	RBP7	1	9997247	1_7	0	0.0122066486577553	5.33195181872091	2.04829089519583e-07	-0.624728575865355	2
ENSG00000130939.18	UBE4B	1	10033012	1_7	0	0.0128141947931496	5.96552908862431	2.40574317823952e-07	-0.759963052137101	2
ENSG00000054523.17	KIF1B	1	10210438	1_7	0	0.0525314386607479	18.4316213822271	3.04713579705871e-06	-3.07943727302953	2
ENSG00000142657.20	PGD	1	10399079	1_7	0	0.0649792505138962	21.2441040102364	4.34432282968717e-06	2.39780395043729	1
ENSG00000175279.21	CENPS	1	10429947	1_7	0	0.0204651002429388	10.8596707172003	6.99422351356116e-07	-2.22197264599293	2
ENSG00000241563.3	CORT	1	10448079	1_7	0	0.0122907424015077	5.41654386545797	2.0951221812097e-07	0.376810223681359	2
ENSG00000160049.11	DFFA	1	10475753	1_7	0	0.0127500830304762	6.03228222347162	2.42049192811196e-07	-0.410993862486826	1
ENSG00000204624.7	DISP3	1	11478999	1_8	0	0.023077602151802	5.37900683026172	3.90662523841102e-07	-0.425609156276742	1
ENSG00000175262.14	C1orf127	1	10982502	1_8	0	0.0370514600621917	9.76943867673496	1.13915786099019e-06	1.04157961749908	1
ENSG00000120948.16	TARDBP	1	11012060	1_8	0	0.0237230096334945	5.63414666685608	4.20636453528036e-07	0.894306472959215	2
ENSG00000009724.16	MASP2	1	11047382	1_8	0	0.0351580729572105	9.28167949074971	1.02697673263349e-06	1.48583552747586	1
ENSG00000116649.9	SRM	1	11060199	1_8	0	0.0227337505116058	5.24017684613922	3.74909121700505e-07	-0.435619378384575	2
ENSG00000171824.13	EXOSC10	1	11099514	1_8	0	0.0248685211136689	6.07051040720312	4.75099027021776e-07	-0.608174880909006	2
ENSG00000171819.4	ANGPTL7	1	11188156	1_8	0	0.0211772281655173	4.58452458780429	3.05543040296442e-07	0.0363678483355622	1
ENSG00000116663.10	FBXO6	1	11664881	1_8	0	0.0361133441302447	9.53092421049822	1.08320759421755e-06	-1.17368886150491	1
ENSG00000162490.6	DRAXIN	1	11740966	1_9	0	0.0148263502696072	8.9786473809722	4.18942235243569e-07	-0.079820295829629	1
ENSG00000177674.15	AGTRAP	1	11734619	1_9	0	0.0712552867667576	19.896729895858	4.46177607347219e-06	0.695386192924835	1
ENSG00000011021.21	CLCN6	1	11806385	1_9	0	0.0104220147532088	15.2555298938753	5.0036618774897e-07	3.45732926777256	2
ENSG00000116685.15	KIAA2013	1	11926172	1_9	0	0.0184658158041693	30.6560018973829	1.78152937281462e-06	-4.72803407932529	2
ENSG00000083444.16	PLOD1	1	11935984	1_9	0	0.0162835301063667	11.4059210258743	5.84504548851203e-07	1.32903698904197	1
ENSG00000162493.16	PDPN	1	13583417	1_10	0	0.0359043095752691	9.07107299526399	1.02497722452533e-06	1.10358051104009	1
ENSG00000159363.17	ATP13A2	1	17011965	1_12	0	0.0242262258491418	4.61504652337369	3.51860745669756e-07	0.127184357983101	1
ENSG00000117154.11	IGSF21	1	18107631	1_12	0	0.0325603807922508	7.35529472202303	7.53700022622225e-07	0.80089575051254	1
ENSG00000159423.16	ALDH4A1	1	18902981	1_13	0	0.0159873186829925	6.45517582078827	3.24782545622367e-07	-0.712617851917782	1
ENSG00000127481.14	UBR4	1	19202710	1_13	0	0.0136593513575654	5.00461993307948	2.15134544575389e-07	0.398520442419924	1
ENSG00000127463.13	EMC1	1	19246561	1_13	0	0.0131265051249739	4.63806053236212	1.91599556096825e-07	0.194681344516272	2
ENSG00000053372.4	MRTO4	1	19249541	1_13	0	0.0142931834482088	5.42256249511517	2.43917245737451e-07	0.621765603913432	1
ENSG00000162482.4	AKR7A3	1	18377178	1_13	0	0.0131315962147148	4.64163296377524	1.91821502977795e-07	-0.171903546611422	2
ENSG00000040487.12	PQLC2	1	19321896	1_13	0	0.029983943788692	12.2694376471273	1.15777025224018e-06	-1.48538961038893	1
ENSG00000077549.17	CAPZB	1	19485158	1_13	0	0.0137140960796417	5.04147202333383	2.17587289887227e-07	0.399404318689412	1
ENSG00000158747.13	NBL1	1	19640599	1_13	0	0.0130947670713755	4.61576289020705	1.90217400580198e-07	-0.0851076758131924	1
ENSG00000162542.13	TMCO4	1	19824797	1_13	0	0.0139925027720532	5.22664557067351	2.30158715975845e-07	0.332293169096833	1
ENSG00000169914.5	OTUD3	1	19885299	1_13	0	0.0222927663995357	9.52487563092566	6.68239667871548e-07	-1.19247421853474	2
ENSG00000009709.11	PAX7	1	18631052	1_13	0	0.0136893873727869	5.02485596626962	2.16479414310203e-07	0.284191112633545	1
ENSG00000162543.5	UBXN10	1	20186547	1_14	0	0.0343128901311601	8.59573703975152	9.28216735718e-07	1.04783442982467	1
ENSG00000162545.5	CAMK2N1	1	20480580	1_14	0	0.0258679379166288	5.97548531212506	4.86456450826043e-07	0.777861290234448	1
ENSG00000090432.6	MUL1	1	20508245	1_14	0	0.0223826105873598	4.63642932002824	3.26590356017578e-07	0.155219922527903	1
ENSG00000183114.7	FAM43B	1	20551955	1_14	0	0.0317768050308338	7.88270945565498	7.8830580098774e-07	1.09835666144345	2
ENSG00000158825.5	CDA	1	20588679	1_14	0	0.0601124738716565	13.8314142902053	2.6166170374819e-06	1.7534325251509	1
ENSG00000158828.7	PINK1	1	20633253	1_14	0	0.0274891676996273	6.53842196897551	5.65644423031953e-07	-0.70837207391923	1
ENSG00000189410.11	SH2D5	1	20733213	1_14	0	0.0252790069934631	5.76222482659636	4.58415383250678e-07	-0.477353622285056	2
ENSG00000075151.20	EIF4G3	1	21177786	1_14	0	0.100270894254161	18.6725777048159	5.89234459516544e-06	3.13472604453414	1
ENSG00000117298.14	ECE1	1	21345450	1_14	0	0.0378613582574143	9.51050133172542	1.13320524093504e-06	-0.864148651931236	1
ENSG00000187980.6	PLA2G2C	1	20174949	1_14	0	0.0240662721035787	5.30724314860003	4.01963650289413e-07	0.442309607959572	1
ENSG00000070886.11	EPHA8	1	22559927	1_15	0	0.0164887788489007	6.01853742700207	3.12311828104977e-07	0.714256707954377	2
ENSG00000142794.18	NBPF3	1	21439197	1_15	0	0.0144075968864607	4.64909365529064	2.1079913163274e-07	-0.203807595401508	3
ENSG00000162551.13	ALPL	1	21528613	1_15	0	0.0504993830288193	16.1867183513928	2.57249095214098e-06	2.10973029988719	1
ENSG00000076864.19	RAP1GAP	1	21669538	1_15	0	0.0164240833521503	5.96236745212898	3.08183122824306e-07	0.933218886044035	1
ENSG00000090686.15	USP48	1	21783303	1_15	0	0.0279880132744246	10.8305832982661	9.53965989795984e-07	1.43593209879196	2
ENSG00000142789.19	CELA3A	1	22001714	1_15	0	0.0169544561939634	6.13749561975717	3.2747943574531e-07	0.766402047826208	1
ENSG00000070831.15	CDC42	1	22052177	1_15	0	0.0204429427938945	7.78447763835269	5.00820228985929e-07	0.862062686810075	1
ENSG00000162552.14	WNT4	1	22144389	1_15	0	0.0229331257636577	8.96055737297523	6.46706537594841e-07	1.19781183806146	1
ENSG00000173372.16	C1QA	1	22636557	1_15	0	0.0152770214233393	5.63727577447901	2.71029736135462e-07	-0.905701342491544	1
ENSG00000169641.13	LUZP1	1	23177591	1_16	0	0.0242193159378568	8.08869348433256	6.16522917167161e-07	-1.22127764067391	1
ENSG00000125944.18	HNRNPR	1	23343277	1_16	0	0.0320640261898835	10.6889648693905	1.07860561791474e-06	-1.56179806550604	1
ENSG00000125945.14	ZNF436	1	23369659	1_16	0	0.113592968530756	22.5956785298079	8.07766448311445e-06	2.67777411699286	2
ENSG00000204219.9	TCEA3	1	23227524	1_16	0	0.0388537659949608	12.4743153414051	1.52531244051154e-06	1.83974071427348	2
ENSG00000117318.8	ID3	1	23559582	1_16	0	0.0165763594657887	4.5860067189393	2.3923946161389e-07	-0.148841535467594	1
ENSG00000197880.8	MDS2	1	23581212	1_16	0	0.0382740270516813	12.3344821773489	1.48571002890391e-06	-1.49223694973677	1
ENSG00000227868.5	C1orf234	1	23015700	1_16	0	0.0371860218021287	12.0661490193051	1.41207374415307e-06	1.6470050278623	1
ENSG00000179546.4	HTR1D	1	23194847	1_16	0	0.0185392062504482	5.61868750524535	3.27819654564725e-07	-0.509682695452795	1
ENSG00000011007.12	ELOA	1	23743147	1_17	0	0	1912.01436452779	0	-3.72582769113586	1
ENSG00000117308.14	GALE	1	23800401	1_17	0	0	181.856560707161	0	0.602831351238837	1
ENSG00000142677.3	IL22RA1	1	24143324	1_17	0	0	35.14371858192	0	-1.36448888533133	2
ENSG00000001460.17	STPG1	1	24417293	1_17	0	0	9.25183650274208	0	0.0546181956079501	1
ENSG00000001461.16	NIPAL3	1	24418622	1_17	0	0	8.44750757073289	0	-0.590708508932612	1
ENSG00000117602.11	RCAN3	1	24501339	1_17	0	0	12.3897407757364	0	0.908779408821786	1
ENSG00000184454.6	NCMAP	1	24555515	1_17	0	0	11.9984783638922	0	-0.870724303148372	1
ENSG00000169504.14	CLIC4	1	24745177	1_17	0	0	17.3266855087116	0	-1.74342119476527	1
ENSG00000020633.18	RUNX3	1	24965206	1_17	0	0	6.09971925020069	0	-0.600121637928093	1
ENSG00000117614.9	SYF2	1	25232900	1_18	0	0	19.2308328585325	0	1.8794450645827	1
ENSG00000187010.19	RHD	1	25257119	1_18	0	0	6.7061055845221	0	-0.700484619048053	1
ENSG00000188672.17	RHCE	1	25430369	1_18	0	0	4.6273330626583	0	0.0827279484237992	1
ENSG00000157978.11	LDLRAP1	1	25562931	1_18	0	0	26.9569246538223	0	1.9806313757926	1
ENSG00000117643.14	MAN1C1	1	25617022	1_18	0	0	10.146181058179	0	1.08516072989922	1
ENSG00000162430.16	SELENON	1	25799884	1_18	0	0	31.1411221135969	0	-2.51233483201501	1
ENSG00000117640.17	MTFR1L	1	25818183	1_18	0	0	35.3630288768216	0	2.45646877243036	1
ENSG00000158006.13	PAFAH2	1	25998029	1_18	0	0	36.9502665315166	0	-1.90720123434041	1
ENSG00000158008.9	EXTL1	1	26000442	1_18	0	0	34.262343989495	0	2.65857000205129	2
ENSG00000158022.6	TRIM63	1	26068506	1_18	0	0	18.5415882476399	0	-1.10569533864751	1
ENSG00000175087.9	PDIK1L	1	26113638	1_18	0	0	41.9594001687717	0	-0.998666847508003	1
ENSG00000197245.5	FAM110D	1	26158522	1_18	0	0	15.0564241758101	0	0.184528921645297	2
ENSG00000142675.17	CNKSR1	1	26170849	1_18	0	0	22.4244011396975	0	-0.411953735011819	2
ENSG00000130695.14	CEP85	1	26233678	1_18	0	0	8.64494124511162	0	-0.989017057458791	1
ENSG00000169442.8	CD52	1	26317588	1_18	0	0	25.0244635378504	0	0.227885109877877	1
ENSG00000176083.17	ZNF683	1	26374694	1_18	0	0	14.9073453129582	0	1.1105442614064	1
ENSG00000117682.16	DHDDS	1	26427451	1_18	0	0	6.62683012835967	0	-0.340887643785997	2
ENSG00000060642.10	PIGV	1	26787956	1_18	3	0.683070363518087	6975.89784352352	0.0149959688181444	3.90638797630906	1
ENSG00000204160.11	ZDHHC18	1	26827212	1_18	0	0	56.298498828549	0	-1.32602627530415	1
ENSG00000142751.14	GPN2	1	26890178	1_18	0	0	6631.56997031269	0	-3.85227575017537	1
ENSG00000174950.10	CD164L2	1	27383368	1_19	0	0.0575190420766945	21.3898368346042	3.87193528611199e-06	2.82607222558541	1
ENSG00000090020.10	SLC9A1	1	27166703	1_19	0	0.112710271581806	27.7673186406903	9.84932376961658e-06	3.36058387847604	1
ENSG00000142784.15	WDTC1	1	27234636	1_19	0	0.0109617435223656	6.02568490438749	2.07871537316559e-07	-0.596101632544026	1
ENSG00000142765.17	SYTL1	1	27342195	1_19	0	0.0219682490005085	12.4362531446761	8.59793128381079e-07	-1.45651609428586	1
ENSG00000142733.14	MAP3K6	1	27367112	1_19	0	0.0141873520387273	8.40098280039032	3.75094256753434e-07	-0.933657598983246	1
ENSG00000142748.12	FCN3	1	27367112	1_19	0	0.0100966415013686	5.26923084929804	1.67429945408443e-07	-0.302714496536211	2
ENSG00000126705.13	AHDC1	1	27604387	1_19	0	0.0133086750698391	7.8119186375957	3.27191118978145e-07	0.88796585670758	1
ENSG00000126709.14	IFI6	1	27671883	1_19	0	0.0108652031953144	5.9442645639545	2.03256740541654e-07	-0.627446449251082	1
ENSG00000130775.15	THEMIS2	1	27872858	1_19	0	0.0126559799864963	7.34879172002949	2.9269863143697e-07	-1.03438106694919	1
ENSG00000117748.9	RPA2	1	27914572	1_19	0	0.00961028050412427	4.81510479269427	1.45629977009086e-07	-0.215133292796796	1
ENSG00000130768.14	SMPDL3B	1	27935089	1_19	0	0.0121761712143859	6.99289146233332	2.67964034218257e-07	-0.620344590261434	1
ENSG00000158161.15	EYA3	1	28088507	1_19	0	0.0317007943373348	15.8329941403193	1.57958197532207e-06	1.82945496520247	1
ENSG00000169403.11	PTAFR	1	28193492	1_19	0	0.00937762715056589	4.58970009316927	1.35452256168794e-07	-0.0273063705806345	1
ENSG00000126698.10	DNAJC8	1	28232721	1_19	0	0.0122088755004462	7.01757133362693	2.69632025805344e-07	-1.09395599041113	1
ENSG00000130770.17	ATPIF1	1	28236497	1_19	0	0.0116969633019152	6.62319867196328	2.43809084408845e-07	-0.873138434647572	2
ENSG00000130766.4	SESN2	1	28259281	1_19	0	0.0110704803962625	6.11652231255521	2.1309830987004e-07	0.470957129638978	1
ENSG00000130772.13	MED18	1	28329751	1_19	0	0.0127397072178571	7.40949182955635	2.9706866488432e-07	0.909676218082754	1
ENSG00000204138.12	PHACTR4	1	28369680	1_19	0	0.0113981296922333	6.38497442694297	2.29034934571678e-07	-0.745295702303608	1
ENSG00000180098.9	TRNAU1AP	1	28553045	1_19	0	0.0128205182789931	7.46773337784011	3.01302933317113e-07	-0.809188926081632	1
ENSG00000162511.7	LAPTM5	1	30757348	1_20	0	0	8.52642175357318	0	-0.941307633645381	2
ENSG00000162512.15	SDC3	1	30909289	1_20	0	0	13.4189332555776	0	1.45022619468565	1
ENSG00000134644.15	PUM1	1	31066204	1_20	0	0	13.0612015379392	0	-1.13414665045068	1
ENSG00000084628.9	NKAIN1	1	31239088	1_20	0	0	11.3984866303741	0	1.21892396242602	1
ENSG00000168528.11	SERINC2	1	31409395	1_20	0	0	5.06946748819431	0	0.0458505274167957	1
ENSG00000162517.12	PEF1	1	31644486	1_20	0	0	9.12063331160595	0	-0.755690523591904	1
ENSG00000084636.17	COL16A1	1	31697617	1_20	0	0	81.3991283702882	0	-0.802651362727773	2
ENSG00000184007.18	PTP4A2	1	31944881	1_20	0	0	392.890072504002	0	1.79356791524807	1
ENSG00000160051.11	IQCC	1	32205464	1_21	0	0.0343720831609713	12.1388907599639	1.31308799474885e-06	1.70833955272214	1
ENSG00000084623.11	EIF3I	1	32222176	1_21	0	0.0369674719178393	12.8156575525058	1.49097245252901e-06	-1.76721526665912	1
ENSG00000160055.19	TMEM234	1	32222176	1_21	0	0.0369674719178393	12.8156575525058	1.49097245252901e-06	1.76721526665912	1
ENSG00000183615.5	FAM167B	1	32246914	1_21	0	0.0254169912764862	9.33976644762411	7.47083474397428e-07	1.29895373249216	1
ENSG00000116478.11	HDAC1	1	32291652	1_21	0	0.0159204710633583	5.01803184724369	2.51419119252798e-07	-0.332636602177465	2
ENSG00000176261.15	ZBTB8OS	1	32650758	1_21	0	0.0153579860430618	4.68636584652385	2.26505854414405e-07	0.160476391299909	1
ENSG00000162521.18	RBBP4	1	32650943	1_21	0	0.0175739196626618	5.92952469716582	3.27942341137362e-07	-0.573933579733976	1
ENSG00000116497.17	S100PBP	1	32817174	1_21	0	0.0159901703827468	5.05831548185779	2.54546996747774e-07	-0.336705873249236	1
ENSG00000134684.10	YARS	1	32817927	1_21	0	0.0159654085926819	5.04402380506036	2.53434735672888e-07	0.331435002704977	1
ENSG00000160097.16	FNDC5	1	32872031	1_21	0	0.0173970598210382	5.83619227051938	3.1953204698385e-07	-0.617186092595721	1
ENSG00000121905.9	HPCA	1	32886832	1_21	0	0.0226066699102693	8.25565762797776	5.87350361877081e-07	0.868338202223587	1
ENSG00000004455.16	AK2	1	33080995	1_21	0	0.0152216814553905	4.6041783727698	2.20558471503427e-07	-0.201119533400252	1
ENSG00000142920.16	AZIN2	1	33080995	1_21	0	0.0152254380485584	4.60645327664752	2.20721907473e-07	0.205138274041307	2
ENSG00000134686.18	PHC2	1	33429836	1_21	0	0.0239102476756552	8.77420365189362	6.60238368276764e-07	1.25025698370556	1
ENSG00000273274.1	ZBTB8B	1	32465491	1_21	0	0.0159809254068626	5.05298221450281	2.54131598192856e-07	-0.321174696835628	1
ENSG00000116544.11	DLGAP3	1	34930171	1_22	0	0.0113342876651777	4.59474240446637	1.63894497503138e-07	0.271514861146501	1
ENSG00000020129.15	NCDN	1	35557823	1_22	0	0.0136246163143385	6.28954316804844	2.69682246194002e-07	-0.679414221100686	1
ENSG00000116819.6	TFAP2E	1	35573174	1_22	0	0.0204065370438137	10.0161559394537	6.43249360244329e-07	1.68100384760629	1
ENSG00000126067.11	PSMB2	1	35641909	1_22	0	0.0596555156100239	19.9936364631397	3.7536291978322e-06	-2.62550755010042	1
ENSG00000142686.7	C1orf216	1	35719866	1_22	0	0.07532702499098	22.1915410702239	5.26074500646763e-06	2.80200521171023	1
ENSG00000134698.10	AGO4	1	35808004	1_22	0	0.0199496566030895	9.80699712851053	6.15716009936208e-07	-1.41775950402658	2
ENSG00000092847.11	AGO1	1	35870261	1_22	0	0.0619087492229223	20.3420188033038	3.96328273060828e-06	-2.65508498707691	1
ENSG00000116863.10	ADPRHL2	1	36088235	1_22	0	0.0232479916930122	11.2212449304983	8.2098544449316e-07	-1.46706909767273	2
ENSG00000116871.15	MAP7D1	1	36155585	1_22	0	0.011981919024852	5.1062569568474	1.92547559989906e-07	0.684615384615462	1
ENSG00000181817.5	LSM10	1	36397922	1_22	0	0.012829106075915	5.73535898569199	2.31561298397171e-07	0.492248664155505	2
ENSG00000116885.18	OSCP1	1	36446312	1_22	0	0.0145235893589829	6.87832491979474	3.14387754718297e-07	-0.775916277737382	1
ENSG00000116898.11	MRPS15	1	36464784	1_22	0	0.0115677770094167	4.78244210629485	1.74103941558765e-07	0.231106355406818	1
ENSG00000163877.10	SNIP1	1	37553609	1_23	0	0.0416565750387917	11.4327154575739	1.49879393919693e-06	-1.2967138159928	2
ENSG00000163879.10	DNALI1	1	37557547	1_23	0	0.0602401451923892	15.6408756327452	2.96521403051629e-06	2.20726946396925	1
ENSG00000134697.12	GNL2	1	37596105	1_23	0	0.0408781631814273	12.311750702211	1.58387228564875e-06	1.82916510789381	1
ENSG00000116922.14	C1orf109	1	37692275	1_23	0	0.112148783782488	20.7715085833514	7.33114114991588e-06	-2.52662059324877	1
ENSG00000134690.10	CDCA8	1	37692275	1_23	0	0.112148783782488	20.7715085833514	7.33114114991588e-06	2.52662059324877	1
ENSG00000197982.13	C1orf122	1	37806635	1_23	0	0.0200693137088522	6.6033451422691	4.17066677958496e-07	1.63046255346316	1
ENSG00000188786.9	MTF1	1	37859751	1_23	0	0.0288677962410471	7.48508690975761	6.8001650256932e-07	0.308237355273019	1
ENSG00000204084.12	INPP5B	1	37945979	1_23	0	0.0493988120692345	17.8651910144952	2.77736618108985e-06	2.82926187952164	2
ENSG00000183386.9	FHL3	1	37996149	1_23	1	0.781138343130706	25.3417847774751	6.2298003402166e-05	4.8345004077738	1
ENSG00000131233.9	GJA9	1	38881233	1_24	0	0.0306381696667427	6.54360114444792	6.30940797267972e-07	1.09767872441497	1
ENSG00000174574.15	AKIRIN1	1	38991334	1_24	0	0.0348283654925343	7.7338824108441	8.47695019672957e-07	-1.07593787783087	2
ENSG00000168653.10	NDUFS5	1	39026790	1_24	0	0.0384501884478162	8.65402195194447	1.04718988552088e-06	1.19030700487332	1
ENSG00000183682.7	BMP8A	1	39491497	1_24	0	0.0272176499031005	5.44609571746156	4.66492716304574e-07	-0.59790761790331	1
ENSG00000090621.13	PABPC4	1	39629862	1_24	0	0.0524425003622002	11.5508599638788	1.90636774938927e-06	-1.29763205388959	1
ENSG00000163909.7	HEYL	1	39640410	1_24	0	0.025586447375705	4.87371889754182	3.9244557769826e-07	-0.433215842513971	2
ENSG00000116983.12	HPCAL4	1	39691882	1_24	0	0.0355438425746247	7.92288434156483	8.86250853721871e-07	-0.800122441173908	2
ENSG00000084072.16	PPIE	1	39738050	1_25	0	0.0148676333103394	5.93168623864374	2.77542173845621e-07	-0.659873851455907	1
ENSG00000043514.15	TRIT1	1	39880989	1_25	0	0.0417792268455438	15.3042179114927	2.01224340784975e-06	-1.90016621899715	2
ENSG00000116990.10	MYCL	1	39989736	1_25	0	0.01788257220921	7.61052877444412	4.28305640084051e-07	-0.83124020829134	1
ENSG00000131236.16	CAP1	1	40040567	1_25	0	0.0135012935377613	5.05439294366136	2.14759980323022e-07	-0.381812738682362	1
ENSG00000131238.16	PPT1	1	40073556	1_25	0	0.0128743782151258	4.64426436423703	1.88170773479542e-07	0.164589387043253	2
ENSG00000084073.8	ZMPSTE24	1	40257123	1_25	0	0.0238878343683819	10.3693014191641	7.79534340454627e-07	-1.39536451144516	1
ENSG00000049089.13	COL9A2	1	40318226	1_25	0	0.0374664683065851	14.3942759386354	1.69723334167665e-06	1.55585919401986	1
ENSG00000084070.11	SMAP2	1	40345111	1_25	0	0.0232224521048153	10.0874133462433	7.37219589036203e-07	1.27853036516455	1
ENSG00000187815.9	ZFP69	1	40476033	1_25	0	0.0226998847893721	9.85545065683348	7.04059097469934e-07	1.19244718487628	2
ENSG00000164002.11	EXO5	1	40508257	1_25	0	0.0129962970300019	4.73185923349951	1.93535401923239e-07	0.192940474051092	3
ENSG00000117010.15	ZNF684	1	40531781	1_25	0	0.013457559885537	5.05456709940473	2.14071701491419e-07	0.361422383041763	1
ENSG00000117013.14	KCNQ4	1	40798961	1_25	0	0.0525217697630146	17.476732373274	2.88874070481857e-06	2.01540220419852	1
ENSG00000179862.6	CITED4	1	40861958	1_25	0	0.0159500438808485	6.6284319981205	3.32722109654772e-07	0.673852081163465	1
ENSG00000171790.15	SLFNL1	1	41023325	1_25	0	0.0950339327323436	24.2232256209146	7.24468738149128e-06	3.11693596769551	2
ENSG00000010803.16	SCMH1	1	41242427	1_25	0	0.0152775209297563	8.10667636270943	3.89766667931966e-07	-1.8887378155055	1
ENSG00000066185.12	ZMYND12	1	42455395	1_26	0	0.00844491702339023	7.17320046991239	1.9064144829193e-07	-1.42793597792829	1
ENSG00000186409.14	CCDC30	1	42463059	1_26	0	0.017536091622972	11.5386582563711	6.3679125483829e-07	1.20565277194518	2
ENSG00000117385.15	P3H1	1	42766833	1_26	0	0.0077655616104324	4.72861770817839	1.15562265604968e-07	0.131034478860288	2
ENSG00000164008.14	C1orf50	1	42767127	1_26	0	0.0220874673369609	17.1508043709786	1.19217328923191e-06	1.9809088525031	2
ENSG00000177868.11	SVBP	1	42816759	1_26	0	0.016318803727417	13.6118918210126	6.9906213922071e-07	-1.71627098987149	2
ENSG00000164010.13	ERMAP	1	42813461	1_26	0	0.00886387704328184	6.41664084815513	1.78994805758375e-07	0.842183767274289	2
ENSG00000164011.17	ZNF691	1	42846835	1_26	0	0.00769498400196234	4.69957695477616	1.13808699443574e-07	-0.0377486383006177	1
ENSG00000117394.20	SLC2A1	1	42959141	1_26	0	0.00892116786177066	5.85145360028955	1.6428369053905e-07	0.555616136803592	2
ENSG00000253313.5	C1orf210	1	43285671	1_26	0	0.00774704632321088	4.71214754692643	1.14885179503149e-07	-0.220349032849401	1
ENSG00000066056.13	TIE1	1	43300755	1_27	0	0.0251380978031982	30.2199708878675	2.39075694968125e-06	5.04620853160262	2
ENSG00000117399.13	CDC20	1	43359194	1_27	0	0.0770259655398615	17.3137031834153	4.19697220105219e-06	-1.19829882255093	1
ENSG00000066322.14	ELOVL1	1	43367735	1_27	0	0.0185630917450467	7.95726784147302	4.64861159831736e-07	1.46064636841186	1
ENSG00000159479.16	MED8	1	43389907	1_27	0	0.02897333280833	30.6777951204102	2.79725186102899e-06	-5.40601896376487	2
ENSG00000198198.15	SZT2	1	43389819	1_27	0	0.0298737084313185	11.7427052299617	1.10399287573027e-06	-1.6181412060481	2
ENSG00000117408.10	IPO13	1	43947230	1_27	0	0.0319429877702182	12.9225545041063	1.29907098096215e-06	-1.90076350222772	1
ENSG00000117410.13	ATP6V0B	1	43974113	1_27	0	0.0216453413962504	8.29736606991089	5.65214981630084e-07	-1.23537997510282	1
ENSG00000117411.16	B4GALT2	1	43978466	1_27	0	0.0155259751799109	5.18449451102354	2.53322800337795e-07	-1.00885311830781	2
ENSG00000159214.12	CCDC24	1	43991070	1_27	0	0.0259235109880714	10.0670012496979	8.21302068623753e-07	-1.43611088429802	1
ENSG00000196517.11	SLC6A9	1	44031093	1_27	0	0.0213587706209614	7.25596238843399	4.87730874478008e-07	-0.791370660179862	2
ENSG00000178028.13	DMAP1	1	44213884	1_27	0	0.0197942398598704	6.50791353046545	4.05405443863269e-07	0.459879639438355	2
ENSG00000198520.10	C1orf228	1	44672527	1_28	0	0.0232294792460791	6.811991884305	4.97992233302877e-07	0.512921969908144	2
ENSG00000142945.12	KIF2C	1	44739744	1_28	0	0.0178893819600832	4.69136676736446	2.64121465083755e-07	-0.385171252105292	1
ENSG00000142937.11	RPS8	1	44775613	1_28	0	0.0289795551205172	8.34096726862622	7.60706460719876e-07	0.180730074953576	1
ENSG00000173846.12	PLK3	1	44839102	1_28	0	0.0386173997760909	13.4751953611111	1.63767255902665e-06	2.38016370508968	1
ENSG00000126107.14	HECTD3	1	45011467	1_28	0	0.0232205144274694	7.30064270168335	5.33509190078606e-07	-1.02085647888862	1
ENSG00000126088.13	UROD	1	45012003	1_28	0	0.0199124792107948	6.81170193424605	4.26864408176782e-07	-1.71756383590463	1
ENSG00000070759.16	TESK2	1	45491131	1_28	0	0.0358860100774481	12.4672359347859	1.40800542052547e-06	2.28233638608202	2
ENSG00000132763.14	MMACHC	1	45499668	1_28	0	0.0227096726159118	10.0489075768391	7.18188917267986e-07	-2.38300903578523	1
ENSG00000117450.13	PRDX1	1	45523019	1_28	0	0.0233244755630814	10.4769953503591	7.69055376246934e-07	-2.55950707728959	2
ENSG00000117448.13	AKR1A1	1	45550079	1_28	0	0.130451219275706	25.3032374196531	1.03880302781914e-05	-4.08685994414633	2
ENSG00000159588.14	CCDC17	1	45624542	1_28	0	0.158793696969905	20.1311756169016	1.0060310178812e-05	-4.22433497057855	1
ENSG00000159592.10	GPBP1L1	1	45688394	1_28	0	0.0308976622545213	10.4540317942625	1.01652581423727e-06	1.47719735759888	1
ENSG00000159596.6	TMEM69	1	45687531	1_28	0	0.0206978309631315	9.17021701372182	5.97328756350028e-07	2.80655109706067	2
ENSG00000197429.10	IPP	1	45750903	1_28	0	0.0245290645668551	11.0392859674426	8.52179227538841e-07	-3.19382928071307	2
ENSG00000086015.20	MAST2	1	45787339	1_28	0	0.0190766156130546	7.35229143948706	4.41400698862159e-07	2.22681750604637	1
ENSG00000117461.14	PIK3R3	1	46132601	1_28	0	0.0203128286952359	5.82148488320546	3.72145827226275e-07	-0.319299703976347	2
ENSG00000117472.9	TSPAN1	1	46174934	1_28	0	0.0191086443686694	5.32926552723218	3.20483895422525e-07	-0.735390405991102	1
ENSG00000085999.11	RAD54L	1	46225169	1_28	0	0.0211261773997875	5.85583979270045	3.89331087209994e-07	-0.0899924989181966	1
ENSG00000117480.15	FAAH	1	46432026	1_28	0	0.0197137198199276	5.33416518678758	3.30936000697213e-07	0.386892120652576	1
ENSG00000079277.19	MKNK1	1	46616841	1_29	0	0.0294124096128764	9.69278490795787	8.97197706409245e-07	1.34998020159675	1
ENSG00000142961.14	MOB3C	1	46617353	1_29	0	0.021853571093795	6.94275248801003	4.77488670743246e-07	-0.995983509949033	2
ENSG00000186118.8	TEX38	1	46668649	1_29	0	0.0225040118939857	7.21391613268951	5.10904833463182e-07	-0.988829520316366	1
ENSG00000123472.12	ATPAF1	1	46673908	1_29	0	0.123112583766938	23.176653959779	8.97970679223748e-06	-2.37801547249344	1
ENSG00000159658.10	EFCAB14	1	46719410	1_29	0	0.0211318077246236	6.63233601953827	4.41074697816481e-07	-0.701712097099142	2
ENSG00000162365.11	CYP4A22	1	47131212	1_29	0	0.025238920907225	8.2750110031078	6.57276850059651e-07	-0.811586808502618	1
ENSG00000162366.7	PDZK1IP1	1	47191326	1_29	0	0.0170224878452726	4.63570473721996	2.48340626848441e-07	0.295842736396986	1
ENSG00000162367.11	TAL1	1	47227548	1_29	0	0.0469191221955679	14.037980928194	2.07282911481519e-06	-1.91931762623779	1
ENSG00000162368.13	CMPK1	1	47333967	1_29	0	0.0805592813549229	19.1208929400278	4.84766641525538e-06	2.50615831718681	1
ENSG00000186790.5	FOXE3	1	47416825	1_29	0	0.0185800507190022	5.44372800660541	3.18311468819216e-07	-0.806739965329084	1
ENSG00000162456.9	KNCN	1	46540014	1_29	0	0.0209534951354803	6.55404258579718	4.32189994269882e-07	0.687300609698726	1
ENSG00000132122.11	SPATA6	1	48471902	1_30	0	0.148304302189367	25.826379629151	1.20538630795487e-05	3.17229360048057	2
ENSG00000162373.12	BEND5	1	48777294	1_31	0	0.0178051094228149	5.41623366636353	3.03494631347321e-07	0.485172292236009	1
ENSG00000123091.4	RNF11	1	51235789	1_32	0	0.0296617307538413	8.85224014521552	8.26339758919566e-07	1.32850266955485	2
ENSG00000085831.15	TTC39A	1	51345513	1_33	0	0.0170577071111891	5.13958151388485	2.75903611403569e-07	-0.443862911671502	1
ENSG00000085832.16	EPS15	1	51521804	1_33	0	0.0165207249155163	4.84452709631003	2.51877551514388e-07	0.270914749267084	1
ENSG00000117859.18	OSBPL9	1	51577175	1_33	0	0.0263406270462376	9.1554012310679	7.5894877573917e-07	1.0934564898632	1
ENSG00000198841.3	KTI12	1	52034079	1_33	0	0.0473436744521638	14.6068534779605	2.1763443287292e-06	-1.78970895486042	1
ENSG00000157077.14	ZFYVE9	1	52142437	1_33	0	0.0262389697602119	9.11959029342541	7.53062601681525e-07	1.06621646469448	1
ENSG00000085840.12	ORC1	1	52400660	1_33	0	0.0322615956928849	11.0354276630119	1.12042808449986e-06	-1.53683808244872	1
ENSG00000182183.14	FAM159A	1	52633013	1_33	0	0.0161500740919396	4.63523893273479	2.35589330732296e-07	0.144460056812182	1
ENSG00000121310.16	ECHDC2	1	52926925	1_33	0	0.0419202477053308	13.471570639615	1.77726032777722e-06	1.71230297418343	1
ENSG00000116171.17	SCP2	1	52926925	1_33	0	0.0517922228380134	15.4467873461551	2.51774470931435e-06	-1.89486611033046	2
ENSG00000174348.13	PODN	1	53061947	1_33	0	0.0424556254939682	13.5898697464041	1.81576446076254e-06	1.61934264494894	1
ENSG00000162383.11	SLC1A7	1	53134406	1_33	0	0.0358346239047983	12.0113380732575	1.35457549692079e-06	1.43337247074154	2
ENSG00000162384.13	C1orf123	1	53219252	1_33	0	0.0489138681880441	14.9104401603861	2.29525766671968e-06	2.35585927133903	2
ENSG00000174332.5	GLIS1	1	53715995	1_33	0	0.0846003026384697	20.0699653070225	5.34352089640946e-06	2.25028600138735	2
ENSG00000058799.14	YIPF1	1	53889688	1_34	0	0.0106316933264506	6.09653418996371	2.03983212994691e-07	-0.559143811354028	2
ENSG00000081870.11	HSPB11	1	53945795	1_34	0	0.0094369649672672	4.99987701850776	1.4849117324818e-07	0.582096178202468	1
ENSG00000116212.14	LRRC42	1	53945680	1_34	0	0.0236825459386962	13.4832392355955	1.00492026095477e-06	1.44383321860141	1
ENSG00000116205.12	TCEANC2	1	54053622	1_34	0	0.0237849858017323	13.5231713030095	1.01225613976999e-06	-1.65127853839711	1
ENSG00000116221.15	MRPL37	1	54183963	1_34	0	0.0113870056739249	6.7281825294132	2.41110584406901e-07	0.697054685653694	1
ENSG00000215883.10	CYB5RL	1	54154524	1_34	0	0.00937513985962291	4.93942266586242	1.45734682547668e-07	-0.337348699227695	1
ENSG00000157216.15	SSBP3	1	54413433	1_34	0	0.272448917200152	36.899124895777	3.16380804757379e-05	3.81031220007526	2
ENSG00000162390.17	ACOT11	1	54581722	1_34	0	0.0102280426656316	5.74040407692863	1.84775322472075e-07	0.648425943790561	1
ENSG00000162391.11	FAM151A	1	54583038	1_34	0	0.0109624134012537	6.37844291938981	2.20054281421007e-07	0.772240856738887	1
ENSG00000184313.19	MROH7	1	54543445	1_34	0	0.00956778639938372	5.12653046839416	1.54363276281425e-07	0.448423656951665	1
ENSG00000162396.5	PARS2	1	54764560	1_34	0	0.0102931264948493	5.79876835925173	1.87841714773403e-07	-0.619802868832806	1
ENSG00000006555.10	TTC22	1	54801140	1_34	0	0.0108204999861619	6.25851220287054	2.13121569530375e-07	0.702113004584473	2
ENSG00000116133.11	DHCR24	1	54888515	1_34	0	0.00948927719957071	5.05073714480479	1.50833175441445e-07	0.38940795642403	1
ENSG00000162402.13	USP24	1	55216409	1_34	0	0.149616478246769	30.8693062625464	1.45350078643325e-05	-3.08776522728176	1
ENSG00000162407.8	PLPP3	1	56645496	1_36	0	0.0256586728415009	8.01307515022576	6.47056760053385e-07	-0.993063480886309	1
ENSG00000187889.12	C1orf168	1	56820166	1_36	0	0.0296421792135931	9.35031222264124	8.72258510063073e-07	1.08874300329001	1
ENSG00000173406.15	DAB1	1	58547019	1_38	0	0.00509278005148395	4.81388737602776	7.71542438450015e-08	-0.2171561494183	1
ENSG00000162600.11	OMA1	1	58546315	1_38	0	0.00637048289342967	6.69433885263951	1.34211280246863e-07	-0.794821385583594	1
ENSG00000184292.6	TACSTD2	1	58540037	1_38	0	0.00649094306261389	7.26479268029264	1.4840208352837e-07	1.19014097523868	2
ENSG00000172456.17	FGGY	1	59296555	1_38	0	0.00529036376077086	5.19632390354901	8.65148626565301e-08	-0.508633724787539	2
ENSG00000134709.10	HOOK1	1	59814713	1_38	0	0.00527491832385163	5.08448485050205	8.44056795673989e-08	0.351036207916241	2
ENSG00000134716.9	CYP2J2	1	59926822	1_38	0	0.0100863509942025	10.9925582940628	3.48932826268589e-07	-1.28751579208408	1
ENSG00000162604.12	TM2D1	1	61723869	1_39	0	0.0211730871126847	5.17592305505321	3.44890291650757e-07	-0.381837231358644	2
ENSG00000162607.12	USP1	1	62436136	1_39	0	0.045225141278352	12.2201261033989	1.73926033807755e-06	1.64246078865029	1
ENSG00000125703.14	ATG4C	1	62784304	1_39	0	0.0202089200209599	4.74529332704486	3.01797155416594e-07	0.242199426146321	1
ENSG00000088035.15	ALG6	1	63367765	1_40	0	0.263775743497971	28.9701286355183	2.40488466551663e-05	2.9928275811272	1
ENSG00000203965.12	EFCAB7	1	63523814	1_40	0	0.0387209132196676	10.4477934137129	1.27314873175284e-06	1.55535753938686	1
ENSG00000142856.16	ITGB3BP	1	63593801	1_40	0	0.0243815642635443	6.15571585371585	4.72333886199675e-07	0.656084794523146	2
ENSG00000162437.14	RAVER2	1	64745107	1_41	0	0.195414314089699	26.4228866861375	1.62497097693228e-05	-2.61916817652411	1
ENSG00000162434.11	JAK1	1	64965276	1_41	0	0.0343242398377588	9.83478220980568	1.06236718757748e-06	1.26235910826098	1
ENSG00000162433.14	AK4	1	65147235	1_41	0	0.0416863315305995	11.6430887996963	1.52746357164457e-06	1.38199599365958	2
ENSG00000116675.15	DNAJC6	1	65248258	1_41	0	0.0219593667049041	5.69589872078996	3.93632585974751e-07	0.665043333068313	1
ENSG00000213625.8	LEPROT	1	65401708	1_41	0	0.0470171371155278	12.7659516831576	1.88894081804548e-06	1.59244628608588	2
ENSG00000118473.21	SGIP1	1	66556521	1_42	0	0.0696553721280643	23.2695697189934	5.10096029644449e-06	-3.74747891262923	1
ENSG00000198160.14	MIER1	1	66925320	1_42	0	0.0254924437399707	12.0503571565388	9.66763760203235e-07	1.80721926765901	1
ENSG00000116704.7	SLC35D1	1	67054400	1_42	0	0.0111739978121331	4.60477115796158	1.61929363106165e-07	-0.24031958843696	1
ENSG00000116717.11	GADD45A	1	67684588	1_42	0	0.0288536041695584	13.2584880850309	1.20393501605735e-06	1.65060847500059	1
ENSG00000172380.5	GNG12	1	67833648	1_42	0	0.0511885170028505	18.6977947853581	3.01211750689563e-06	2.1713657860061	1
ENSG00000172410.4	INSL5	1	66801397	1_42	0	0.0364387786945376	14.3471463441778	1.64527430192425e-06	0.816482188669467	1
ENSG00000116745.6	RPE65	1	68450440	1_43	0	0.0296988827182859	8.41200986094044	7.86228636886191e-07	1.19945310878133	1
ENSG00000033122.18	LRRC7	1	69568580	1_44	0	0.0303724529774441	6.45689346812691	6.17180879677519e-07	-0.811261228522442	1
ENSG00000118454.12	ANKRD13C	1	70355197	1_44	0	0.0256669828976135	4.89686632221046	3.95550596197295e-07	0.501399303355103	1
ENSG00000197568.13	HHLA3	1	70356074	1_44	0	0.0249303051172243	4.62729942528549	3.6304810180556e-07	0.3071647745241	1
ENSG00000116761.11	CTH	1	70411075	1_44	0	0.0291237078695781	6.06747049524407	5.5611333991318e-07	0.700732404148159	1
ENSG00000050628.20	PTGER3	1	71047606	1_45	0	0.0149076222310909	4.76442645450357	2.23525965783452e-07	-0.257006900311802	2
ENSG00000132485.13	ZRANB2	1	71081716	1_45	0	0.0155638044951953	5.16154224275527	2.52815808329509e-07	-0.461490387609084	1
ENSG00000172260.14	NEGR1	1	72282161	1_46	0	0.0167816193788198	5.99659068449373	3.16699404060217e-07	0.891621600008129	2
ENSG00000162620.15	LRRIQ3	1	74198025	1_47	0	0.0214163747080285	7.77934014681445	5.24321530383214e-07	-1.00402156207213	1
ENSG00000254685.6	FPGT	1	74198130	1_47	0	0.0214083326235172	7.77586889839176	5.23890770261375e-07	-1.0035422387598	1
ENSG00000116783.14	TNNI3K	1	74234228	1_47	0	0.0199526874027081	7.12526911110893	4.47416137119055e-07	-0.820496019851654	1
ENSG00000116791.13	CRYZ	1	74733103	1_47	0	0.0164612373353542	5.34981367731063	2.77146952177264e-07	0.429278245602281	3
ENSG00000162623.15	TYW3	1	74733615	1_47	0	0.0163169484666557	5.26862840961987	2.70548720864963e-07	0.504458512270855	1
ENSG00000137968.16	SLC44A5	1	75610725	1_47	0	0.01621082095283	5.20844313299475	2.65718571825925e-07	0.364186794676436	1
ENSG00000137955.15	RABGGTB	1	75786517	1_47	0	0.0151473349179317	4.58277954267955	2.18461125864704e-07	-0.133443095974203	2
ENSG00000057468.6	MSH4	1	75773001	1_47	0	0.0565300040724299	16.8049759281838	2.9896881161443e-06	2.38283621732693	2
ENSG00000117069.14	ST6GALNAC5	1	76866942	1_48	0	0.014653848108159	8.94748568868243	4.1263082835111e-07	-1.08855635759773	1
ENSG00000142892.14	PIGK	1	77219918	1_48	0	0.0091377972142217	4.59975260150221	1.3227719087129e-07	-0.0625700498836763	1
ENSG00000077254.14	USP33	1	77759973	1_48	0	0.0147432211084129	9.00346464087856	4.17744764636322e-07	1.34652454803691	1
ENSG00000162614.18	NEXN	1	77888397	1_48	0	0.00912615399719063	4.58802631567694	1.31771857160039e-07	0.0270499262061044	2
ENSG00000162613.16	FUBP1	1	77977804	1_48	0	0.102254228807471	27.0849171902655	8.71601087509461e-06	2.89339003309831	2
ENSG00000162616.8	DNAJB4	1	77979478	1_48	0	0.0667770886101954	23.0412759057568	4.84220284512762e-06	-2.49562560491942	1
ENSG00000137960.5	GIPC2	1	77979050	1_48	0	0.0102805128879137	5.6836062776162	1.83885608322352e-07	0.492864273326147	1
ENSG00000122420.9	PTGFR	1	78303991	1_48	0	0.0305448234582386	15.736580214894	1.51271444104668e-06	1.83849461639547	2
ENSG00000137959.15	IFI44L	1	78619516	1_48	0	0.0123806759965214	7.39456372716971	2.88115012373465e-07	-0.822093900158925	1
ENSG00000162618.13	ADGRL4	1	79006456	1_48	0	0.0138795731189116	8.44721515077963	3.68976441953284e-07	-1.04967150494322	2
ENSG00000137941.16	TTLL7	1	83998735	1_51	0	0.0255628730791918	7.39213533304503	5.94687139431256e-07	-0.971187775847584	1
ENSG00000203943.8	SAMD13	1	84298566	1_51	0	0.0390657631280349	11.3288030900258	1.39280178389288e-06	1.35843558991878	2
ENSG00000117133.10	RPF1	1	84479257	1_52	0	0.0305091600098476	9.44180683044837	9.0655537104874e-07	-1.23837498418487	1
ENSG00000174021.10	GNG5	1	84506653	1_52	0	0.0376146184340911	11.386899240522	1.34794170987518e-06	1.42962692943333	1
ENSG00000122432.17	SPATA1	1	84506136	1_52	0	0.0501198014736786	14.0642731774214	2.21837830373164e-06	1.67767184455923	1
ENSG00000117151.12	CTBS	1	84569564	1_52	0	0.0360989848362222	11.0043397796182	1.25016677944912e-06	-1.40670109109441	3
ENSG00000117155.16	SSX2IP	1	84691138	1_52	0	0.0212186048015224	6.07967672071289	4.05981538101243e-07	0.609516800614524	2
ENSG00000162643.12	WDR63	1	84999053	1_52	0	0.0193084620087355	5.20821449069081	3.16479451484007e-07	-0.382680423091915	1
ENSG00000097096.8	SYDE2	1	85201203	1_52	0	0.0277038961912339	8.54752340160039	7.45229646236018e-07	1.05982209833393	1
ENSG00000142867.12	BCL10	1	85277134	1_52	0	0.0205430429826179	5.78069292008959	3.73726288659515e-07	0.496806033149339	1
ENSG00000117174.10	ZNHIT6	1	85708260	1_52	0	0.0274843129238382	8.47377932772578	7.32944361646955e-07	1.03764398274253	1
ENSG00000171502.14	COL24A1	1	86154916	1_53	0	0.0203864035462736	5.88615460571509	3.77642840461064e-07	0.719334770862815	1
ENSG00000122417.15	ODF2L	1	86396707	1_53	0	0.0177283521112031	4.60998801940379	2.57203657031597e-07	0.0675074034059621	1
ENSG00000137975.7	CLCA2	1	86424561	1_53	0	0.0181608930535327	4.83968759815433	2.76607214645887e-07	0.227781354466518	1
ENSG00000016602.9	CLCA4	1	86547045	1_53	0	0.0219623418102045	6.55610238221093	4.53140987873677e-07	-0.79288477404718	2
ENSG00000097033.14	SH3GLB1	1	86703725	1_53	0	0.0203647095120966	5.885831063563	3.77220239074048e-07	-0.700929113072287	1
ENSG00000183291.15	SELENOF	1	86913954	1_53	0	0.0189160635445785	5.17750802217573	3.0821978873607e-07	-0.595974933670337	1
ENSG00000153936.16	HS2ST1	1	86914303	1_53	0	0.060490308188719	15.8802163558982	3.02309076037381e-06	2.2049563216287	1
ENSG00000065243.19	PKN2	1	88684130	1_54	0	0.0111085657623958	4.6107668000588	1.61190752007919e-07	-0.211113074925596	1
ENSG00000137944.17	KYAT3	1	88898323	1_54	0	0.0156406269590106	27.1007463362915	1.33396483996019e-06	4.90366134605537	2
ENSG00000117226.11	GBP3	1	89015900	1_54	0	0.015269045809402	10.2177690930516	4.90994871352357e-07	1.68841400833979	1
ENSG00000117228.9	GBP1	1	89064901	1_54	0	0.0124677542118317	7.18316230672067	2.8184665528644e-07	-1.26391751805948	1
ENSG00000162645.12	GBP2	1	89150019	1_54	0	0.0217374519459873	12.9274962569206	8.8436598332906e-07	1.87830497703906	1
ENSG00000162654.8	GBP4	1	89199262	1_54	0	0.0198694762107152	11.4243024251652	7.14373085030671e-07	1.63668872818858	1
ENSG00000197147.13	LRRC8B	1	89525155	1_54	0	0.0226483612913887	12.3080598871488	8.7727420306336e-07	1.85063033097551	2
ENSG00000171488.14	LRRC8C	1	89633477	1_56	0	0.0241665510192456	14.7836526460596	1.12436002669299e-06	-1.84778301619751	1
ENSG00000162669.15	HFM1	1	91404433	1_56	0	0.00914385642064708	5.82292670102591	1.67563604870853e-07	0.599959741167744	3
ENSG00000097046.12	CDC7	1	91502721	1_56	0	0.0119114419470341	8.25588855856326	3.09483239507636e-07	0.987202428049033	1
ENSG00000284413.1	BTBD8	1	92080411	1_56	0	0.0108131345868	7.36546171461996	2.50645873267082e-07	0.76401072496197	1
ENSG00000162676.11	GFI1	1	92487304	1_56	0	0.00822063470820578	4.84431303416693	1.25327542268819e-07	-0.460740097438493	1
ENSG00000067208.14	EVI5	1	92792120	1_56	0	0.012465190160032	8.67428665654414	3.40284096113506e-07	1.1714731844113	1
ENSG00000154511.11	FAM69A	1	92961790	1_56	0	0.00848800674951677	5.1385627371608	1.37263906027418e-07	0.390950660197607	1
ENSG00000143033.17	MTF2	1	93079600	1_57	0	0.103824792342781	20.7609745283312	6.78356171515623e-06	2.31678685767893	1
ENSG00000117500.12	TMED5	1	93180861	1_57	0	0.0363760175928015	10.8893182736843	1.24659338071953e-06	-1.43034727331091	1
ENSG00000122483.17	CCDC18	1	93179625	1_57	0	0.0204688342646701	5.56112357265458	3.58232207097367e-07	-0.595175553361006	2
ENSG00000117505.12	DR1	1	93346012	1_57	0	0.0304563827582471	9.23961260102794	8.856070353633e-07	1.30258144398295	2
ENSG00000137936.16	BCAR3	1	93847526	1_57	0	0.0258936924597519	7.73545789562695	6.30360492030702e-07	1.01068880443803	1
ENSG00000067334.13	DNTTIP2	1	93880213	1_57	0	0.0189332345023977	4.84088292504884	2.88441912984896e-07	0.0595570626182039	1
ENSG00000023909.9	GCLM	1	93909753	1_57	0	0.0185397249086187	4.64696386086386	2.71132485006353e-07	-0.388295280099455	1
ENSG00000198691.11	ABCA4	1	94120772	1_58	0	0.0369571933018723	14.0835432722736	1.6380225932284e-06	-2.26945733595523	1
ENSG00000143036.16	SLC44A3	1	94818635	1_58	0	0.0132823848167069	4.61878618402627	1.93069152496353e-07	-0.0113311988104259	1
ENSG00000117519.15	CNN3	1	94927032	1_58	0	0.0282984497052973	11.6048789839192	1.03350417071854e-06	1.39861666648824	1
ENSG00000172339.9	ALG14	1	95073327	1_58	0	0.0138789884164887	5.02357987857384	2.19421964614236e-07	0.509888057448447	1
ENSG00000122481.16	RWDD3	1	95234048	1_58	0	0.040102514067761	14.843783432302	1.87337699576619e-06	1.79329166808703	2
ENSG00000188641.12	DPYD	1	97921399	1_60	0	0.0156900149033863	4.62247097764786	2.28247759366571e-07	0.23055085198456	2
ENSG00000162627.16	SNX7	1	98661649	1_60	0	0.0194159768967417	6.58858270893257	4.02587440784086e-07	-0.665203968489896	1
ENSG00000156875.13	MFSD14A	1	100037607	1_61	0	0.038517375044498	11.4157044547095	1.38378421634092e-06	1.67503839197336	1
ENSG00000156876.9	SASS6	1	100132743	1_61	0	0.0187623529810288	4.75158290407356	2.80565707008724e-07	0.0294969432432235	1
ENSG00000122435.9	TRMT13	1	100132743	1_61	0	0.0187623529810288	4.75158290407356	2.80565707008724e-07	-0.0294969432432235	1
ENSG00000122477.12	LRRC39	1	100178174	1_61	0	0.0839104376367094	18.725101169205	4.94480457806873e-06	-2.40321167981586	2
ENSG00000137992.14	DBT	1	100249898	1_61	0	0.0363604203655102	10.8797706735142	1.24496634242001e-06	1.77592400248813	1
ENSG00000079335.18	CDC14A	1	100344610	1_61	0	0.256015329836138	29.6729980032212	2.39076215280429e-05	-3.39744420867415	1
ENSG00000181656.6	GPR88	1	100538206	1_62	0	0.0343569072463943	7.3290221838197	7.92444895662241e-07	-1.0426167891196	1
ENSG00000162692.10	VCAM1	1	100721765	1_62	0	0.0354423866635167	7.61812915361153	8.49728655233008e-07	0.956387214720253	1
ENSG00000162694.13	EXTL2	1	100895622	1_62	0	0.028322949038055	5.53677676946479	4.93519660733265e-07	0.495099972447199	1
ENSG00000162695.11	SLC30A7	1	100895622	1_62	0	0.028322949038055	5.53677676946479	4.93519660733265e-07	-0.495099972447199	1
ENSG00000240038.6	AMY2B	1	103554070	1_65	0	0.0163680004340149	4.6048155963524	2.37201179779498e-07	0.0397812928389855	1
ENSG00000198890.7	PRMT6	1	107056380	1_66	0	0	10.3088536335719	0	0.557614337930337	1
ENSG00000116266.10	STXBP3	1	108746614	1_67	0	0.0285425689935142	9.18105420632096	8.2469732282555e-07	-1.1255334898232	1
ENSG00000121957.12	GPSM2	1	108875057	1_67	0	0.0176972193206647	4.83582368983383	2.69329835139936e-07	0.282894610945519	1
ENSG00000215717.5	TMEM167B	1	109089398	1_67	0	0.0213651747422586	6.60687180415445	4.44233496967658e-07	-0.783418779973274	1
ENSG00000031698.12	SARS	1	109213564	1_67	0	0.0176062476320694	4.77244022814088	2.6443338074705e-07	-0.240407407407386	1
ENSG00000143126.7	CELSR2	1	109247664	1_67	0	0.0183128099361213	5.16024034681143	2.97395156932288e-07	0.532643647248521	1
ENSG00000134222.16	PSRC1	1	109313684	1_67	0	0.0495829885837056	14.4936765990345	2.26162314666644e-06	2.16978826043387	1
ENSG00000221986.6	MYBPHL	1	109307500	1_67	0	0.0241457776923054	7.80190091160733	5.92857886884399e-07	1.46133634115592	2
ENSG00000134243.11	SORT1	1	109397881	1_67	0	0.0228438440419306	7.26130220672103	5.22026646876709e-07	1.2298015410714	1
ENSG00000143028.8	SYPL2	1	109466549	1_67	0	0.0279809121474636	9.17402319401041	8.0784989970354e-07	-1.53018429243082	1
ENSG00000162650.16	ATXN7L2	1	109483259	1_67	0	0.0321661546695813	10.4821477551401	1.0611050874615e-06	-1.67168276487182	1
ENSG00000181754.6	AMIGO1	1	109503573	1_67	0	0.0175632797334151	4.78627069507448	2.64552487450796e-07	-0.699277606609345	1
ENSG00000156097.12	GPR61	1	109539929	1_67	0	0.0345028957515944	11.0465658535383	1.19947667081376e-06	1.33908214311935	1
ENSG00000065135.10	GNAI3	1	109548649	1_67	0	0.0952632780926954	20.4425071329556	6.12870409788282e-06	-2.45101629855361	1
ENSG00000168765.16	GSTM4	1	109650768	1_67	0	0.0690047052136174	17.5929474127628	3.82055347865446e-06	2.434627474102	4
ENSG00000213366.12	GSTM2	1	109667893	1_67	0	0.0857853911536264	19.4485763493216	5.25061440456366e-06	2.0755387171275	2
ENSG00000134184.12	GSTM1	1	109724132	1_67	0	0.0172422921434127	4.59105319314584	2.49124418267491e-07	-0.232177925987488	1
ENSG00000134201.10	GSTM5	1	109712552	1_67	0	0.0184533392019388	5.23894938124945	3.04248286391307e-07	0.499720000000079	1
ENSG00000134202.10	GSTM3	1	109731286	1_67	0	0.0172507975897462	4.59549393025635	2.49488395474989e-07	-0.220900820903817	2
ENSG00000168710.17	AHCYL1	1	109984850	1_68	0	0.0474834459999672	10.7081309217268	1.60016539959338e-06	-1.34473723846215	1
ENSG00000134248.13	LAMTOR5	1	110407817	1_68	0	0.0264458221476434	5.26601481034792	4.38276437436876e-07	-0.474377472636053	2
ENSG00000121931.15	LRIF1	1	110964484	1_68	0	0.0318113117926934	6.97869050251969	6.98657765064679e-07	-0.95646293681291	1
ENSG00000156171.14	DRAM2	1	111139496	1_68	0	0.0279839808263529	5.78975132991733	5.09892212862018e-07	-0.351515957432831	2
ENSG00000134255.13	CEPT1	1	111139496	1_68	0	0.109137048059387	18.5746400629698	6.37971948500459e-06	-2.14380164558931	2
ENSG00000064886.13	CHI3L2	1	111200918	1_69	0	0.0436173490679703	22.3718367610327	3.07092975477134e-06	2.21030151156953	1
ENSG00000173947.13	PIFO	1	111346034	1_69	0	0.00576306857793296	4.72116368150396	8.56272149655197e-08	-0.283096678459728	2
ENSG00000085465.12	OVGP1	1	111419833	1_69	0	0.0302708643425411	19.3319953787573	1.84166433650243e-06	2.00786705314602	1
ENSG00000143110.11	C1orf162	1	111473751	1_69	0	0.00709015313546457	6.49775552290643	1.44986630205182e-07	-0.721517238732668	1
ENSG00000121933.18	TMIGD3	1	111563822	1_69	0	0.0125848704714987	11.6562832121873	4.61655288067127e-07	-1.40959116627143	1
ENSG00000134245.17	WNT2B	1	112464917	1_69	0	0.00667767473261083	5.9969026841433	1.26026314469148e-07	1.16338087486975	1
ENSG00000116489.12	CAPZA1	1	112617108	1_69	0	0.232243935874663	21.3770101560663	1.56242910423708e-05	4.81364446318022	1
ENSG00000007341.18	ST7L	1	112611778	1_69	0	0.00663467841822818	10.6910756772929	2.23228815573618e-07	-0.529983456562374	1
ENSG00000155363.18	MOV10	1	112673095	1_69	0	0.0159283270213576	24.4588818576498	1.22607132815133e-06	-5.76384813401854	2
ENSG00000155380.11	SLC16A1	1	112956760	1_70	0	0.0150498613168659	6.08333837942429	2.88126660730953e-07	1.20996698034945	1
ENSG00000081026.18	MAGI3	1	113390860	1_70	0	0.0146648573614965	4.5857949711612	2.11641801963616e-07	0.0625505707820823	1
ENSG00000116793.15	PHTF1	1	113758713	1_70	0	0.0180007180232287	6.17980934040171	3.50085303013923e-07	-0.442393337190427	1
ENSG00000134242.15	PTPN22	1	113871109	1_70	0	0.0176864319325498	6.41578816388387	3.57107701725834e-07	0.801988631045456	1
ENSG00000134262.12	AP4B1	1	113905292	1_70	0	0.0313644963287143	11.1056044286114	1.09619922748206e-06	1.27624931086848	1
ENSG00000118655.4	DCLRE1B	1	113904943	1_70	0	0.0196124680136811	6.87642500282977	4.24427907804389e-07	-0.657093457428461	1
ENSG00000163349.21	HIPK1	1	113929596	1_70	0	0.0974136608789772	21.6320940570682	6.63173862351813e-06	2.24419032459138	1
ENSG00000116774.11	OLFML3	1	113979663	1_70	0	0.015516620538286	5.20738966390152	2.54288189636488e-07	-0.600873971417825	1
ENSG00000175984.14	DENND2C	1	114669904	1_71	0	0.0168829033707014	6.8715916721095	3.65101362069844e-07	0.793220971591114	1
ENSG00000134198.9	TSPAN2	1	115089303	1_71	0	0.0188642318341521	8.91232613484574	5.29101715129637e-07	-1.64043931215501	1
ENSG00000173218.14	VANGL1	1	115642226	1_72	0	0.0102055217808134	5.77095634877298	1.85349738204794e-07	0.654039934212161	1
ENSG00000118729.11	CASQ2	1	115768346	1_72	0	0.0413123174880193	18.6985531450049	2.43106479884768e-06	-2.29503081392567	1
ENSG00000163393.12	SLC22A15	1	115977322	1_72	0	0.0211312003355583	12.4801994144203	8.2995522968659e-07	1.58232927081368	1
ENSG00000134247.9	PTGFRN	1	116909700	1_72	0	0.00993979925882527	5.52824703510987	1.72931468312557e-07	0.467470026587357	2
ENSG00000134256.12	CD101	1	117001709	1_72	0	0.00991739787494206	5.50749158172178	1.71893934643872e-07	0.457484833366777	1
ENSG00000116830.11	TTF2	1	117060534	1_72	0	0.0175968815055619	10.7900315610769	5.97540571704977e-07	-1.18229466363158	1
ENSG00000134253.9	TRIM45	1	117122142	1_72	0	0.0268865760110073	14.7087414344114	1.24457188454765e-06	1.63955582052652	2
ENSG00000198162.12	MAN1A2	1	117367233	1_72	0	0.0103139530485652	5.86819235021899	1.90475211579109e-07	-0.554756592749304	2
ENSG00000183508.4	FAM46C	1	117605765	1_72	0	0.00897288284625097	4.58698460957303	1.29529370265221e-07	0.145372908932402	1
ENSG00000196505.10	GDAP2	1	117929798	1_72	0	0.0449517411335475	19.4861119884992	2.75664401331323e-06	-1.95974060051725	1
ENSG00000177551.5	NHLH2	1	115844102	1_72	0	0.0224957210785454	13.0586295215346	9.24499101142711e-07	-1.61342679973061	1
ENSG00000092607.13	TBX15	1	118989585	1_73	0	0.00828882736840775	6.07069909954394	1.58358279806605e-07	0.780979749207309	1
ENSG00000116874.11	WARS2	1	119120176	1_73	0	0.00901054866228746	6.8288773889658	1.936464435446e-07	-0.856536416995252	2
ENSG00000143067.4	ZNF697	1	119623830	1_73	0	0.00942717766161116	7.27971906525531	2.15975896305884e-07	-0.808393514538324	1
ENSG00000134240.11	HMGCS2	1	119766535	1_73	0	0.00752152042009013	5.20636308838798	1.23239255158751e-07	-0.389210086206174	1
ENSG00000265241.6	RBM8A	1	145927840	1_73	0	0.0255899314336694	16.5793740552005	1.33519969940815e-06	1.8971353830535	1
ENSG00000168509.19	HFE2	1	146036954	1_73	0	0.0332780063241569	19.0182357286482	1.99175767685776e-06	-2.07535141235201	1
ENSG00000131791.7	PRKAB2	1	147173048	1_73	0	0.0141612688789849	10.919637971813	4.86652974879993e-07	-1.34806702126881	1
ENSG00000131778.18	CHD1L	1	147241216	1_73	0	0.0341375711843979	19.0462837018065	2.04621772084272e-06	-2.05720943934938	2
ENSG00000162836.11	ACP6	1	147656613	1_73	0	0.00724506174288409	4.824733396943	1.10008029336553e-07	-0.0424215284342722	2
ENSG00000265107.2	GJA5	1	147773193	1_73	0	0.007167871699998	4.82687568507737	1.08884311833917e-07	-0.520091909077279	2
ENSG00000178796.12	RIIAD1	1	151715696	1_74	0	0.0311079831153969	7.52444013951254	7.36639528732198e-07	-0.808425642332293	2
ENSG00000143376.12	SNX27	1	151616259	1_74	0	0.0255233652650382	5.69047812398755	4.57083629761525e-07	-0.670037941854494	1
ENSG00000143450.16	OAZ3	1	151762531	1_74	0	0.0227791176773543	4.63801610371857	3.3248964487015e-07	-0.246568176193137	2
ENSG00000143436.10	MRPL9	1	151763100	1_74	0	0.0241384228848766	5.17415804028953	3.930588280547e-07	0.499950424099296	1
ENSG00000182134.15	TDRKH	1	151789632	1_74	0	0.0865218670818112	17.10993503125	4.65889815565575e-06	-1.94984437766443	1
ENSG00000143365.17	RORC	1	151831413	1_74	0	0.0436433828947397	10.6740816389082	1.46608077952309e-06	-1.37181782357006	2
ENSG00000225556.1	C2CD4D	1	151844758	1_74	0	0.0260783229990581	5.88966844327601	4.83369764097734e-07	-0.609550261724079	1
ENSG00000159445.12	THEM4	1	151909866	1_74	0	0.0289518331035186	6.85819130952581	6.24877138243399e-07	0.720008052301939	1
ENSG00000197747.8	S100A10	1	151994269	1_74	0	0.0229415779772736	4.70373509888548	3.39605813162132e-07	-0.15202815981628	1
ENSG00000143631.10	FLG	1	152325041	1_74	0	0.0228718340807824	4.67557160627068	3.36546189855801e-07	-0.00912591809154831	1
ENSG00000143536.7	CRNN	1	152414760	1_74	0	0.0548613899537833	12.8128471557934	2.21218491107021e-06	1.68102139406457	1
ENSG00000163207.6	IVL	1	152908247	1_74	0	0.0363525773668191	8.97172298520816	1.02640801983122e-06	1.19689433228825	2
ENSG00000241794.1	SPRR2A	1	153057485	1_74	0	0.0262016610009771	5.93335506806919	4.89258225205594e-07	0.571331700413819	1
ENSG00000203785.8	SPRR2E	1	153106201	1_74	0	0.0227214730354984	4.61458128399037	3.29972507708173e-07	-0.0557302406582317	1
ENSG00000203782.5	LOR	1	153258478	1_75	0	0.0349487073640667	10.5944495234994	1.16524832442756e-06	1.29144327827462	2
ENSG00000163220.10	S100A9	1	153357702	1_75	0	0.0189462859494083	4.96933372720124	2.96299709125908e-07	0.392092148480639	1
ENSG00000143546.9	S100A8	1	153391654	1_75	0	0.0200935341767505	5.47723317127464	3.46359044798928e-07	0.526997168914454	1
ENSG00000197956.9	S100A6	1	153535924	1_75	0	0.0234585318371291	6.85913113203078	5.06382755325778e-07	0.914942042906038	2
ENSG00000188015.9	S100A3	1	153549049	1_75	0	0.0817727210469946	18.5779838703104	4.78096984661863e-06	2.23181301056727	2
ENSG00000196154.11	S100A4	1	153549961	1_75	0	0.0473111007061025	13.4480589595084	2.00231144764474e-06	1.85790008279483	1
ENSG00000196754.10	S100A2	1	153567844	1_75	0	0.0615203273846904	15.8076670680734	3.06052119946897e-06	-1.9954124387811	1
ENSG00000188643.10	S100A16	1	153613108	1_75	0	0.0194225295811449	5.2502682912565	3.20919614531608e-07	0.491977454466898	1
ENSG00000189334.8	S100A14	1	153593160	1_75	0	0.0196538917652717	5.270509833484	3.2599441648286e-07	0.17283177653321	1
ENSG00000160678.11	S100A1	1	153627648	1_75	0	0.0186090535328984	4.76817916461877	2.79245269387141e-07	0.0658369357022694	1
ENSG00000189171.14	S100A13	1	153631636	1_75	0	0.0199474819682893	5.32127287306834	3.3405085281028e-07	0.0944444219731474	1
ENSG00000143553.10	SNAPIN	1	153658595	1_75	0	0.0234197189414401	6.71286313176926	4.94764402142511e-07	0.47498895991241	2
ENSG00000169418.9	NPR1	1	153678582	1_75	0	0.0248368803906396	7.50367114157414	5.86515929410711e-07	0.967744313574483	1
ENSG00000143554.13	SLC27A3	1	153774134	1_75	0	0.0329572974966743	10.2020069587745	1.05814742978365e-06	-1.39978911057665	1
ENSG00000143614.9	GATAD2B	1	153923736	1_75	0	0.0318666872362788	10.7600632178556	1.07909756983702e-06	1.94407558258582	1
ENSG00000198837.9	DENND4B	1	153940147	1_75	0	0.0823274707732712	19.5801008820677	5.07304450331429e-06	2.48339508999021	2
ENSG00000143570.17	SLC39A1	1	153968263	1_75	0	0.0189709814835303	5.55999081155916	3.31950133545722e-07	-1.00809468550387	1
ENSG00000143578.15	CREB3L4	1	153966654	1_75	0	0.0189741681507744	5.57161261514127	3.32699870436458e-07	-1.01706865618292	1
ENSG00000143612.19	C1orf43	1	154218791	1_75	0	0.0352724025152418	10.1500424339777	1.12670928541591e-06	0.963022000242708	1
ENSG00000143515.16	ATP8B2	1	154325898	1_75	0	0.0211276916605804	6.09754294185252	4.05430009260649e-07	-0.615292852754477	1
ENSG00000163239.12	TDRD10	1	154502424	1_75	0	0.0522050086424188	14.5467066348463	2.38993355108317e-06	-2.03546817918934	1
ENSG00000160714.9	UBE2Q1	1	154559434	1_75	0	0.079567801857354	18.37546399973	4.60134342468532e-06	-2.25926483022315	1
ENSG00000160710.15	ADAR	1	154628057	1_75	0	0.018299169660231	4.69772790913765	2.70537963414818e-07	0.396238261913351	1
ENSG00000163344.5	PMVK	1	154936792	1_76	0	0.0420655201332059	12.3808839354094	1.6390299491174e-06	1.69360504660757	2
ENSG00000163346.16	PBXIP1	1	154943630	1_76	0	0.0427988463013774	12.5420118807273	1.68930568550922e-06	-1.68568661937061	1
ENSG00000163348.3	PYGO2	1	154957827	1_76	0	0.0383120848861576	11.5103403752697	1.38781931156146e-06	-1.35100791293988	1
ENSG00000160691.18	SHC1	1	154974220	1_76	0	0.0572846442684519	15.2684105522874	2.7525868031007e-06	-1.8221500355295	1
ENSG00000173207.12	CKS1B	1	154975020	1_76	0	0.0571103693633081	15.2398239163412	2.73907479652191e-06	1.81976107382277	1
ENSG00000163354.14	DCST2	1	155033615	1_76	0	0.0181612161412738	4.59515071963646	2.62635640844954e-07	-0.0434756343908025	1
ENSG00000163357.10	DCST1	1	155033615	1_76	0	0.0181381308438182	4.583410039979	2.61631611296818e-07	-0.206956594774869	2
ENSG00000143537.13	ADAM15	1	155062156	1_76	0	0.018640745187727	4.83572157393663	2.83683143748141e-07	0.209334754695537	2
ENSG00000169242.11	EFNA1	1	155130671	1_76	0	0.0494262777519876	13.8862848784405	2.15999601372453e-06	-2.19126166882864	1
ENSG00000169241.17	SLC50A1	1	155135691	1_76	0	0.0241711509838045	7.23686462367698	5.50499277643239e-07	0.784190302666391	1
ENSG00000185499.16	MUC1	1	155208991	1_76	0	0.0971399547340045	20.2627632263013	6.19448977066775e-06	-2.75449351764607	1
ENSG00000169231.13	THBS3	1	155208991	1_76	0	0.0971399547340045	20.2627632263013	6.19448977066775e-06	-2.75449351764607	1
ENSG00000177628.15	GBA	1	155244216	1_76	0	0.0292478603567716	9.00268962316295	8.28658046582031e-07	-1.43931340230317	1
ENSG00000160767.20	FAM189B	1	155255194	1_76	0	0.0237337676649165	7.06791709644783	5.27918774404048e-07	-1.08476399526146	2
ENSG00000116521.10	SCAMP3	1	155262283	1_76	0	0.0187246192240208	4.87717523586982	2.87402358996224e-07	0.576395657521112	1
ENSG00000176444.18	CLK2	1	155278784	1_76	0	0.0181599460548049	4.5945062658485	2.6258044253187e-07	0.357245651894394	1
ENSG00000116539.12	ASH1L	1	155566646	1_76	0	0.0186775688015045	4.85393364825749	2.85314046945961e-07	-0.0333114886468862	1
ENSG00000125459.14	MSTO1	1	155608258	1_76	0	0.0184624856652691	4.74701171013712	2.75815994924599e-07	0.00968732195518798	1
ENSG00000163374.19	YY1AP1	1	155689149	1_76	0	0.0184172502271445	4.72436680340351	2.7382769558557e-07	-0.0425608843103087	1
ENSG00000132718.8	SYT11	1	155859720	1_76	0	0.0181566747589991	4.59284051387672	2.62437959649332e-07	-0.105240029787176	1
ENSG00000143622.10	RIT1	1	155910600	1_76	0	0.0185252881371961	4.77836062348104	2.78581882127112e-07	0.0676655486649742	1
ENSG00000132680.10	KIAA0907	1	155932607	1_76	0	0.0186651824464624	4.84781916965429	2.84765665480388e-07	0.340125005876633	1
ENSG00000163479.13	SSR2	1	156020665	1_76	0	0.035662589270354	10.8437133074534	1.21702604483085e-06	1.35260179670791	1
ENSG00000116586.11	LAMTOR2	1	156055222	1_76	0	0.0218644664051001	6.30927894816444	4.34137784583504e-07	0.743481079252914	1
ENSG00000132698.14	RAB25	1	156061029	1_76	0	0.0721972260976483	17.4460185172469	3.96392852141415e-06	-1.89417090162574	1
ENSG00000160785.13	SLC25A44	1	156193927	1_76	0	0.0221050357474955	6.41043275336971	4.45951412634155e-07	-0.611674396802431	2
ENSG00000160783.19	PMF1	1	156212919	1_76	0	0.121755708173127	22.4315267233082	8.5952227874419e-06	-2.74802483179599	1
ENSG00000242252.1	BGLAP	1	156240066	1_76	0	0.0474430742582092	13.5036192291172	2.01619243138273e-06	1.69718792288248	1
ENSG00000160781.15	PAQR6	1	156253265	1_76	0	0.026888084999209	8.22305438370133	6.95828172806887e-07	1.15683650952923	1
ENSG00000163472.18	TMEM79	1	156283240	1_76	0	0.0248893931772594	7.50783753991421	5.88082354405964e-07	0.786469836532891	1
ENSG00000198715.11	GLMP	1	156293306	1_76	0	0.0253036319244767	7.66062530124642	6.10036830170739e-07	-0.808242655260885	1
ENSG00000163467.11	TSACC	1	156337389	1_76	0	0.0247355702879246	7.45045990965579	5.7998128984263e-07	0.778144607055621	1
ENSG00000163468.14	CCT3	1	156367085	1_77	0	0.100493162438906	26.1963144734894	8.28486969695121e-06	-2.68173961481956	1
ENSG00000116604.17	MEF2D	1	156499572	1_77	0	0.0161342055529139	9.47718442587953	4.81211382358726e-07	1.27615788813456	1
ENSG00000183856.10	IQGAP3	1	156572426	1_77	0	0.0123543158223659	6.97800418188018	2.71305687647481e-07	0.793292562096383	1
ENSG00000163382.11	NAXE	1	156590832	1_77	0	0.0455485060019967	18.957685853732	2.71749299109588e-06	-2.01906411225137	1
ENSG00000160818.16	GPATCH4	1	156601175	1_77	0	0.0101449597359807	5.16374808002169	1.64863436364507e-07	-0.390395196440816	2
ENSG00000132702.12	HAPLN2	1	156618957	1_77	0	0.0332813939732394	16.0301716989086	1.67899211267222e-06	-1.83699701620532	1
ENSG00000132692.18	BCAN	1	156640896	1_77	0	0.0194672473862108	11.0572812672518	6.77426027205024e-07	-1.29790370608743	2
ENSG00000132688.10	NES	1	156677793	1_77	0	0.0101045667255377	5.21299809840219	1.65773167687601e-07	0.663601662943577	1
ENSG00000143303.11	RRNAD1	1	156728106	1_77	0	0.0105372588782827	5.51047028347499	1.82736494011279e-07	0.574021165548241	1
ENSG00000143294.14	PRCC	1	156750758	1_77	0	0.0514212743012234	19.9941463365876	3.23559886954207e-06	-2.66136526707213	1
ENSG00000143321.18	HDGF	1	156763509	1_77	0	0.0136679606385731	7.83917764705443	3.37196609700341e-07	-1.08693969144458	1
ENSG00000198400.11	NTRK1	1	156815190	1_77	0	0.205484176014161	32.9721337191068	2.13223176693272e-05	3.47390425710045	2
ENSG00000187800.13	PEAR1	1	156893825	1_77	0	0.00974975172279513	4.78096832556783	1.46696042123259e-07	0.00927423480040182	1
ENSG00000132694.18	ARHGEF11	1	157045172	1_77	0	0.0203443222275465	11.7699616962352	7.53576330601939e-07	-1.37667095685474	2
ENSG00000158473.6	CD1D	1	158180329	1_78	0	0.157705490779449	28.2745285881399	1.40330205364847e-05	2.77479999517387	1
ENSG00000163564.14	PYHIN1	1	158930485	1_78	0	0.0294656327535543	12.3955872753379	1.14945468009761e-06	-1.68704948542376	1
ENSG00000163565.18	IFI16	1	158999686	1_78	0	0.013307840365996	5.05231582751317	2.11595802133538e-07	0.188186843415237	1
ENSG00000163568.14	AIM2	1	159147011	1_78	0	0.0160580671114033	6.78379485706508	3.42826945010113e-07	0.767580924409076	1
ENSG00000162706.12	CADM3	1	159170559	1_78	0	0.280503565376	34.0939530420935	3.00971046346203e-05	-3.69625887117401	1
ENSG00000158716.8	DUSP23	1	159780839	1_78	0	0.0312380988971477	12.9375669100576	1.27188011677224e-06	1.60713872877502	1
ENSG00000158714.10	SLAMF8	1	159826640	1_78	0	0.0207766370288491	9.16181236691696	5.99053513327463e-07	-1.16537916442109	1
ENSG00000188004.9	C1orf204	1	159857685	1_78	0	0.074034646663303	21.0075821911205	4.89463208887977e-06	-2.13243375174309	1
ENSG00000243284.1	VSIG8	1	159862203	1_78	0	0.0395259970863167	15.1248642935955	1.88140933552242e-06	1.7341075024453	3
ENSG00000213085.9	CFAP45	1	159899758	1_78	0	0.0170820528806916	7.35398851846969	3.95341115317189e-07	0.903694276714026	1
ENSG00000158710.14	TAGLN2	1	159925332	1_78	0	0.012873534120349	4.74671811715231	1.92309263269193e-07	-0.244404612832991	2
ENSG00000143315.6	PIGM	1	160029545	1_79	0	0.0170013298050136	8.10302885145243	4.33550060496747e-07	0.999493979460771	2
ENSG00000162728.4	KCNJ9	1	160081123	1_79	0	0.0332311098358514	14.304414818593	1.49597355178611e-06	-1.64391152860528	1
ENSG00000162729.13	IGSF8	1	160099056	1_79	0	0.0540736600622302	18.8444517976091	3.20684705955864e-06	-1.9496391700278	1
ENSG00000132681.16	ATP1A4	1	160124152	1_79	0	0.0116234576042581	4.59888876813773	1.68227586822346e-07	0.0267580655869009	2
ENSG00000162735.18	PEX19	1	160286214	1_79	0	0.0132433936452184	5.80035358570599	2.41747911330647e-07	-0.498474277203926	1
ENSG00000162736.15	NCSTN	1	160343540	1_79	0	0.0210924976188029	10.093931260989	6.7003474727862e-07	1.30758470542158	1
ENSG00000162738.5	VANGL2	1	160400615	1_79	0	0.0117033432804645	4.66194113138788	1.71706091548649e-07	0.0786526073604524	1
ENSG00000066294.14	CD84	1	160579933	1_79	0	0.0605813815464736	19.9106889806677	3.79607194871189e-06	-2.13535086391526	1
ENSG00000117091.9	CD48	1	160708069	1_79	0	0.017928575536173	8.59304286318901	4.84843677996993e-07	-1.03033003255062	2
ENSG00000122223.12	CD244	1	160862395	1_79	0	0.0138571972087264	6.21774452310604	2.71154767682417e-07	0.686142837967381	2
ENSG00000162755.13	KLHDC9	1	161098329	1_79	0	0.0120422503608858	4.92475606440491	1.86638548983977e-07	-0.27186506479378	1
ENSG00000158793.13	NIT1	1	161118210	1_79	0	0.0117374240479645	4.68870998768218	1.73194916077696e-07	0.134475470994538	2
ENSG00000143222.11	UFC1	1	161152958	1_79	0	0.0142461153164312	6.47280044329994	2.90200159669109e-07	0.741588203944104	1
ENSG00000143224.17	PPOX	1	161166553	1_79	0	0.0116415528011483	4.61320883326811	1.69014124811063e-07	0.0642938123963044	2
ENSG00000158850.14	B4GALT3	1	161177981	1_79	0	0.0126304373052276	5.36387820979214	2.13209361460929e-07	0.45658026915236	1
ENSG00000158864.12	NDUFS2	1	161196933	1_79	0	0.0272208107578511	12.45387561029	1.06687749387741e-06	-1.50727114373837	1
ENSG00000158869.10	FCER1G	1	161215186	1_79	0	0.015734087126683	7.38857601497613	3.65856916865735e-07	0.829593801946395	1
ENSG00000158874.11	APOA2	1	161223893	1_79	0	0.0899031466239515	23.641959884491	6.68909466434089e-06	2.35867838152485	1
ENSG00000158887.15	MPZ	1	161310092	1_79	0	0.0135285041321935	5.99657547272942	2.55306608451287e-07	-0.728699217848848	1
ENSG00000143226.13	FCGR2A	1	161505035	1_79	0	0.0122398907318604	5.07464589802411	1.95475466224497e-07	0.431112153385775	1
ENSG00000173110.7	HSPA6	1	161524256	1_79	0	0.0117347953702874	4.68664757592275	1.73079962096801e-07	0.138799895457203	1
ENSG00000203747.10	FCGR3A	1	161551141	1_79	0	0.0116015267822714	4.58150374805413	1.67275434569279e-07	-0.0321470771308223	1
ENSG00000072694.20	FCGR2B	1	161663984	1_79	0	0.0144259964651966	6.58843326263316	2.99114141625061e-07	0.608255468095643	1
ENSG00000132185.16	FCRLA	1	161707114	1_79	0	0.0445451671134907	17.0319789869385	2.38767206784694e-06	-2.04748196553113	1
ENSG00000162746.14	FCRLB	1	161721576	1_79	0	0.0695000232874187	21.2035278387645	4.63769355718437e-06	-2.33207506471158	1
ENSG00000081721.11	DUSP12	1	161749589	1_79	0	0.0377637611541094	15.4930595669123	1.84128665896028e-06	1.85669589886433	1
ENSG00000118217.5	ATF6	1	161766482	1_79	0	0.0203693650930572	9.77159575849263	6.26400301952157e-07	1.26121692796055	2
ENSG00000239887.4	C1orf226	1	162369172	1_79	0	0.0116015073183828	4.5814882803946	1.672745891919e-07	0.0179646945304349	1
ENSG00000117143.13	UAP1	1	162560869	1_80	0	0.0191811225180574	9.79907351832926	5.91518060255812e-07	1.18731158270186	2
ENSG00000132196.13	HSD17B7	1	162790775	1_80	0	0.0126982621800835	5.99581547790985	2.39608114836955e-07	0.594583289649647	1
ENSG00000185860.13	CCDC190	1	162868352	1_80	0	0.0120050930942799	5.47891574072133	2.06999419434767e-07	-0.44517629774893	3
ENSG00000162761.14	LMX1A	1	165356504	1_81	0	0.0268651799966629	5.25391936135838	4.44203658587603e-07	-0.368633870365565	1
ENSG00000143198.12	MGST3	1	165630621	1_81	0	0.051977321899869	11.3959987738766	1.86412601144375e-06	1.70531668940802	1
ENSG00000143149.12	ALDH9A1	1	165698311	1_81	0	0.0251436427931188	4.64067870059234	3.67213528595481e-07	-0.153804508800011	2
ENSG00000188859.6	FAM78B	1	166167240	1_81	0	0.0250446630793313	4.60416824782167	3.62890294149716e-07	0.0870319478576598	1
ENSG00000143195.12	ILDR2	1	166975572	1_82	0	0.0145029037426417	8.13243677871235	3.71180056882948e-07	-1.07500189106466	2
ENSG00000143194.12	MAEL	1	166975891	1_82	0	0.019973766752967	11.0854333756823	6.9682163120349e-07	-1.34923196529786	2
ENSG00000143157.11	POGK	1	166839016	1_82	0	0.0118935484550693	6.3053651846558	2.36010141022964e-07	0.762725728307871	1
ENSG00000152382.5	TADA1	1	166853329	1_82	0	0.0183819983726486	10.3185763533595	5.96927351773714e-07	1.33411482588193	2
ENSG00000198842.9	DUSP27	1	167093885	1_82	0	0.014536086784749	8.15350574955692	3.72993155634577e-07	-1.00245235442666	1
ENSG00000198821.10	CD247	1	167518220	1_82	0	0.0124422559749511	6.72065089695157	2.63159736079345e-07	0.737231950469104	1
ENSG00000143162.7	CREG1	1	167553767	1_82	0	0.0132496021366324	7.29967862571803	3.0437960660147e-07	-0.835198200233765	2
ENSG00000198771.10	RCSD1	1	167630103	1_82	0	0.0204668203414222	11.3107007868959	7.28532389650425e-07	-1.27441191740863	1
ENSG00000197965.11	MPZL1	1	167720961	1_82	0	0.0099767606295279	4.68807960097264	1.47195150937759e-07	0.144897962501657	2
ENSG00000143199.17	ADCY10	1	167904764	1_82	0	0.012479959734792	6.74850968906124	2.65051357935189e-07	0.790393337307842	1
ENSG00000143158.10	MPC2	1	167936749	1_82	0	0.0134552627058162	7.44156537905012	3.15112373463831e-07	-0.896772580352329	1
ENSG00000143147.14	GPR161	1	168137545	1_82	0	0.0171738913182297	9.69120813914395	5.23788072924342e-07	1.14797229775741	2
ENSG00000143155.12	TIPRL	1	168178654	1_82	0	0.0115111484054378	6.00451975748246	2.17523360938852e-07	-0.619624013054559	2
ENSG00000143178.12	TBX19	1	168306002	1_82	0	0.00986276437896627	4.58236264526597	1.42231924914352e-07	-0.00337948252383271	1
ENSG00000143196.4	DPT	1	168729632	1_82	0	0.0140328443759393	7.82882198682354	3.45741172693425e-07	-0.881219172830997	1
ENSG00000143153.12	ATP1B1	1	169105802	1_82	0	0.04350720056652	18.3070783365872	2.50662376862885e-06	-1.96753890255851	1
ENSG00000143156.13	NME7	1	169367882	1_83	0	0.0250980552152679	5.07491807722013	4.00846485378727e-07	-0.233199924122938	1
ENSG00000117477.12	CCDC181	1	169458109	1_83	0	0.0256026516000343	5.25905887256094	4.23742429861613e-07	-0.0535504958848276	2
ENSG00000000460.16	C1orf112	1	169662405	1_83	0	0.0238328782878955	4.59632388323797	3.44743504978561e-07	0.224883623715988	1
ENSG00000007908.15	SELE	1	169764425	1_83	0	0.0267512496836128	5.66567834184579	4.76985265172914e-07	0.561224224908235	1
ENSG00000000457.13	SCYL3	1	169891332	1_83	0	0.0526699833564965	11.9710196636937	1.98428157142645e-06	1.57124526897166	2
ENSG00000075945.12	KIFAP3	1	170085160	1_83	0	0.0252577247599456	5.13366617782297	4.08066388869674e-07	-0.287787200952509	1
ENSG00000120370.12	GORAB	1	170532026	1_83	0	0.0239521571881042	4.64251022295998	3.49950384913229e-07	0.0588164266639606	1
ENSG00000116132.11	PRRX1	1	170662279	1_84	0	0.022343141550985	9.36196173012408	6.5829426578758e-07	1.19988311358915	1
ENSG00000007933.12	FMO3	1	171091067	1_84	0	0.0196486010841564	8.17441017081677	5.0547192024223e-07	1.02246657191518	1
ENSG00000010932.16	FMO1	1	171248306	1_84	0	0.014278649861455	5.22940429270382	2.34989434844274e-07	0.72338724283872	2
ENSG00000076258.9	FMO4	1	171314054	1_84	0	0.0133218591419115	4.59035834918135	1.92451101602785e-07	0.124077769005002	2
ENSG00000034971.16	MYOC	1	171652737	1_84	0	0.0721467104519885	20.2918939694445	4.60731697708279e-06	-2.16391797155796	2
ENSG00000117533.14	VAMP4	1	171742440	1_84	0	0.0135851905482961	4.77068206958542	2.03964780807346e-07	0.175726845250602	1
ENSG00000010165.19	METTL13	1	171781417	1_84	0	0.0134380998018284	4.67038707461965	1.97514831038817e-07	-0.0398449277709009	1
ENSG00000135845.9	PIGC	1	172444386	1_84	0	0.0155497366224054	6.01549891218382	2.94376856740827e-07	-0.765717562399562	1
ENSG00000094975.13	SUCO	1	172532059	1_84	0	0.0168531792848055	6.75787035083196	3.58426961127295e-07	0.777379168816344	2
ENSG00000117560.7	FASLG	1	172658724	1_84	0	0.0514062699852188	17.1062943744923	2.7674578040301e-06	1.77184598969553	1
ENSG00000120337.8	TNFSF18	1	173051434	1_84	0	0.0242705096497852	10.1272883746335	7.73536919197555e-07	-1.16623947215431	1
ENSG00000076321.10	KLHL20	1	173714815	1_85	0	0.0257271109501446	4.60301612977438	3.72685494678307e-07	0.422331220030591	1
ENSG00000117593.9	DARS2	1	173823772	1_85	0	0.034702934267462	7.37888027232133	8.05871199285734e-07	-1.25281531943502	1
ENSG00000117601.13	SERPINC1	1	173916899	1_85	0	0.0257128062825599	4.59786556238631	3.72061489450621e-07	0.0160071308828184	2
ENSG00000120333.4	MRPS14	1	175023749	1_85	0	0.0273890130188381	5.18278297450368	4.46733354615501e-07	0.439028047841768	1
ENSG00000120332.15	TNN	1	175068086	1_85	0	0.0441479903237371	9.62025701071107	1.33661578900891e-06	1.02199919001653	1
ENSG00000152092.15	ASTN1	1	177165274	1_86	0	0.0165453482652631	7.65867752702013	3.98784867966704e-07	0.93536592374505	1
ENSG00000116147.16	TNR	1	175758102	1_86	0	0.0208407997440858	9.78942477903274	6.42067264077282e-07	1.13848792634919	1
ENSG00000235750.9	KIAA0040	1	175193171	1_86	0	0.0120933558174051	4.77018210885091	1.81547705319693e-07	0.269444846811106	2
ENSG00000143207.19	RFWD2	1	176207359	1_86	0	0.0243620715625332	11.2325566199465	8.61195604792836e-07	1.20286839620075	1
ENSG00000120341.18	SEC16B	1	177960244	1_87	0	0.0261792260862274	5.31812003595243	4.38151106752061e-07	0.579460540978259	2
ENSG00000075391.16	RASAL2	1	178093905	1_87	0	0.0345483813531708	7.89121561795264	8.57986764947491e-07	1.04238159717426	2
ENSG00000116191.17	RALGPS2	1	178725006	1_87	0	0.0263969168772992	5.39487391416324	4.48170717837311e-07	0.727242162490934	1
ENSG00000143340.6	FAM163A	1	179743304	1_89	0	0.0367971047502991	15.3454599203229	1.77706180293447e-06	-1.72016155878175	2
ENSG00000116199.11	FAM20B	1	179046860	1_89	0	0.0594101815127204	19.8209294685488	3.70590147559846e-06	-2.10785943323001	1
ENSG00000186283.13	TOR3A	1	179081800	1_89	0	0.0267662485587716	12.3915135680046	1.04380851910787e-06	-1.604337973442	2
ENSG00000143322.19	ABL2	1	179229872	1_89	0	0.0118477335909046	4.86847782032736	1.81525419690913e-07	0.209580838323363	1
ENSG00000162782.15	TDRD5	1	179572606	1_89	0	0.0137042180689582	6.20907360394895	2.67787340756461e-07	0.349878852721453	1
ENSG00000135837.15	CEP350	1	179954679	1_89	0	0.0795349801859109	22.572090739456	5.64987628705607e-06	2.69919502410198	2
ENSG00000116260.16	QSOX1	1	180154450	1_89	0	0.0429044715778628	16.7755889361163	2.26511004963434e-06	-2.02980121032008	2
ENSG00000230124.6	ACBD6	1	180502528	1_89	0	0.0133703401273302	5.98189828460041	2.51704194666945e-07	-0.683682841829101	1
ENSG00000135835.11	KIAA1614	1	180913707	1_89	0	0.0252552808921148	11.853505867195	9.42123844962898e-07	1.48685355746745	2
ENSG00000198216.10	CACNA1E	1	181412848	1_90	0	0.0224995526324886	4.64036898811663	3.28575647457775e-07	0.189668738547622	1
ENSG00000135828.11	RNASEL	1	182569343	1_90	0	0.0272763475079036	6.42224417935107	5.51292396056669e-07	-0.74879896046442	2
ENSG00000143333.6	RGS16	1	182604092	1_90	0	0.033515518256876	8.3330601093759	8.78940401163897e-07	-1.0774818671444	1
ENSG00000135862.5	LAMC1	1	183023054	1_91	0	0.0158780447452592	4.96541959209085	2.48120100650834e-07	0.362839004061467	1
ENSG00000058085.14	LAMC2	1	183186170	1_91	0	0.0167754840790606	5.48687184431359	2.89673556487498e-07	-0.582283830306378	1
ENSG00000116698.21	SMG7	1	183471970	1_91	0	0.028146847840181	10.1809059378358	9.01831008602439e-07	1.24789729785901	2
ENSG00000116701.14	NCF2	1	183590569	1_91	0	0.0190536683977077	7.07965043460673	4.2452120745194e-07	-1.0045056651142	1
ENSG00000162704.15	ARPC5	1	183635770	1_91	0	0.032391004894064	11.3155477119222	1.15347709648309e-06	-1.45360979366817	1
ENSG00000143344.15	RGL1	1	183636108	1_91	0	0.0166578573825156	5.4255970031836	2.84430160105102e-07	-0.426703710425568	1
ENSG00000198860.11	TSEN15	1	184051811	1_91	0	0.0326814329595188	10.8299529948557	1.11387545949419e-06	-1.19336898892718	1
ENSG00000116667.12	C1orf21	1	184385065	1_91	0	0.470351316087349	20.5167025761666	3.03695879783501e-05	-4.02420705120772	1
ENSG00000135842.16	FAM129A	1	184974052	1_92	0	0.0214168861804179	6.03310597510156	4.06636404209386e-07	0.522238128187142	2
ENSG00000121486.11	TRMT1L	1	185156912	1_92	0	0.0217633929483274	6.56755898335532	4.49820826381665e-07	-0.991379767451248	1
ENSG00000116668.12	SWT1	1	185156912	1_92	0	0.0217633929483274	6.56755898335532	4.49820826381665e-07	0.991379767451248	1
ENSG00000116679.15	IVNS1ABP	1	185317057	1_92	0	0.0199504311330527	5.53508940538516	3.47524877727507e-07	0.349980605872637	1
ENSG00000047410.13	TPR	1	186376149	1_92	0	0.0287199951732037	9.03817666402972	8.16909905667579e-07	1.01035782123099	1
ENSG00000157181.15	C1orf27	1	186376034	1_92	0	0.0331702733310684	10.3841043842712	1.08399447599282e-06	1.17530400812547	2
ENSG00000262180.1	OCLM	1	186400848	1_92	0	0.0229420942152288	6.7531497894295	4.875828430756e-07	-0.710102979344412	1
ENSG00000150681.9	RGS18	1	192158507	1_96	0	0.0111601299449641	4.91621348507459	1.726668470912e-07	0.304492604282425	1
ENSG00000090104.11	RGS1	1	192575969	1_96	0	0.0307801429640406	14.2063648485099	1.37613984729211e-06	-1.59330532890575	1
ENSG00000116747.12	TROVE2	1	193058991	1_96	0	0.034118584682742	13.0865992416796	1.40516325344875e-06	2.7689248547101	1
ENSG00000023572.8	GLRX2	1	193105954	1_96	0	0.0152411957079971	7.92268666193524	3.80014784857762e-07	-1.08239976129923	2
ENSG00000000971.15	CFH	1	196651787	1_98	0	0.0283553609351191	10.1996297333633	9.10182664873106e-07	-0.723269751185835	1
ENSG00000177888.7	ZBTB41	1	197200897	1_98	0	0.0169447871275332	6.68193906269557	3.56326073051874e-07	-0.542818283013607	1
ENSG00000213047.12	DENND1B	1	197774968	1_99	0	0.0183795212241143	5.05804328412276	2.92567249800232e-07	0.470235947759607	1
ENSG00000203724.10	C1orf53	1	197902889	1_99	0	0.0373559649667325	11.6277946702377	1.36699298936208e-06	-1.39579768184451	1
ENSG00000081237.18	PTPRC	1	198638643	1_99	0	0.0178185333978933	4.77195634513483	2.67594628262976e-07	-0.23525392193755	1
ENSG00000232237.3	ASCL5	1	201127255	1_101	0	0.0249351933866729	6.24949611179057	4.90418355447164e-07	0.647766282158018	1
ENSG00000081277.12	PKP1	1	201283573	1_101	0	0.02567056271418	6.5185552346761	5.26618015690122e-07	-0.794391227710872	1
ENSG00000118194.18	TNNT2	1	201378187	1_101	0	0.0348158661801626	9.34499138119791	1.02391777721936e-06	-1.15225900478873	1
ENSG00000174307.6	PHLDA3	1	201447538	1_101	0	0.0282905653638291	7.41881457243413	6.60518698690105e-07	0.833600686618621	2
ENSG00000159176.13	CSRP1	1	201509697	1_101	0	0.0290114434527009	7.65206898269228	6.98646017320139e-07	-0.921410723728207	1
ENSG00000122180.4	MYOG	1	203089348	1_102	0	0.0207509762304252	7.25394604142476	4.73720116449808e-07	-0.974377296471964	1
ENSG00000198700.9	IPO9	1	201828710	1_102	0	0.0346414558475858	12.0014269591698	1.30839234789839e-06	1.42728985792089	1
ENSG00000198892.6	SHISA4	1	201888432	1_102	0	0.0178253394001895	5.85056929198757	3.28204785192334e-07	0.406886422333055	1
ENSG00000163431.12	LMOD1	1	201918329	1_102	0	0.0915165389429278	21.12125810666	6.08314746641043e-06	2.60648095680594	1
ENSG00000134375.10	TIMM17A	1	201955775	1_102	0	0.0412332750589808	13.6224065278744	1.76770846418645e-06	-1.55958115766388	1
ENSG00000176393.10	RNPEP	1	201982463	1_102	0	0.020566062692941	7.17124794541022	4.64146273003427e-07	0.936653809029378	1
ENSG00000143851.15	PTPN7	1	202161038	1_102	0	0.0213128909231065	7.5008462454618	5.03108435646822e-07	-0.904814313906757	1
ENSG00000133067.17	LGR6	1	202206760	1_102	0	0.039381939922185	13.1944695724729	1.6353021771818e-06	1.50240947830501	1
ENSG00000077157.21	PPP1R12B	1	202348568	1_102	0	0.0280731686915477	10.0504097813706	8.87941140667302e-07	-1.21211219436296	1
ENSG00000143858.11	SYT2	1	202710717	1_102	0	0.0227354400857424	8.09816603090388	5.79427382818185e-07	-1.0850801280761	1
ENSG00000117139.16	KDM5B	1	202808833	1_102	0	0.0157534730628085	4.71077999024336	2.33549052666893e-07	0.216309812297123	2
ENSG00000117153.15	KLHL12	1	202928968	1_102	0	0.0206346863025808	7.20201199211933	4.67692800735183e-07	0.858892373197018	1
ENSG00000159346.12	ADIPOR1	1	202958751	1_102	0	0.0243558691778347	8.73504924469223	6.69542213994687e-07	1.0095782646322	1
ENSG00000143847.15	PPFIA4	1	203025246	1_102	0	0.0182159243356729	6.05065050843105	3.46866418182559e-07	-0.641652613828229	1
ENSG00000133055.8	MYBPH	1	203175705	1_102	0	0.0229323339860625	8.17791666547576	5.90200961381687e-07	-0.953380816143879	1
ENSG00000133048.12	CHI3L1	1	203186575	1_102	0	0.0240147375828373	8.60453337714477	6.50300581817684e-07	1.03313828111663	2
ENSG00000133063.15	CHIT1	1	203274075	1_102	0	0.0734771324042441	19.0397162301848	4.40272585202554e-06	2.14382041757021	1
ENSG00000122176.10	FMOD	1	203351950	1_102	0	0.0268999575919541	9.65488117281868	8.17348936926612e-07	-1.12067305071425	1
ENSG00000174567.7	GOLT1A	1	204214495	1_103	0	0.0553493014688949	15.6771068254476	2.73078202584946e-06	2.31796116504829	1
ENSG00000170498.8	KISS1	1	204196915	1_103	0	0.0162169748619175	4.59473121614342	2.34497883990337e-07	-0.0949922207728801	1
ENSG00000188783.5	PRELP	1	203475432	1_103	0	0.0163545776038364	4.68300614008683	2.41031072267516e-07	-0.218754265999944	1
ENSG00000188770.9	OPTC	1	203493789	1_103	0	0.102779069894801	21.755842886538	7.03703272549141e-06	2.20288162326876	2
ENSG00000058668.14	ATP2B4	1	203626383	1_103	0	0.0195769524835409	6.29760908277417	3.8799824321137e-07	0.584499375852875	1
ENSG00000182004.12	SNRPE	1	203861428	1_103	0	0.0186522372945608	5.88392635274445	3.45387911891303e-07	-0.536729788200342	1
ENSG00000143839.14	REN	1	204189100	1_103	0	0.0178762595987989	5.57910740192269	3.13870391077219e-07	-0.645205290044546	1
ENSG00000158615.8	PPP1R15B	1	204412128	1_103	0	0.0272503114334743	9.43846141050487	8.09434382853046e-07	1.24788266276114	1
ENSG00000186007.9	LEMD1	1	205457492	1_104	0	0.021271212776523	4.72170807275215	3.16082431957229e-07	-0.169322780983792	1
ENSG00000163531.15	NFASC	1	204828332	1_104	0	0.0541078838164671	13.4001740516239	2.2818125364455e-06	1.97209152850359	1
ENSG00000184144.11	CNTN2	1	205042978	1_104	0	0.0372698012508063	9.9203638829447	1.16357304787045e-06	-1.50440054986727	1
ENSG00000133059.16	DSTYK	1	205211934	1_104	0	0.0269704181340266	6.91806573646862	5.87193632782723e-07	1.13582134419267	1
ENSG00000133069.15	TMCC2	1	205227960	1_104	0	0.0215063726536721	4.82332373565602	3.26454419734512e-07	0.140174535762213	1
ENSG00000163545.8	NUAK2	1	205321732	1_104	0	0.0480771106680334	12.2943679712279	1.86017387521872e-06	-1.77601730142922	2
ENSG00000117266.15	CDK18	1	205504306	1_104	0	0.0221695123157055	5.10405173114202	3.5610672946226e-07	-0.421622270775979	2
ENSG00000158711.13	ELK4	1	205632336	1_104	0	0.0292741529685844	7.67770397574973	7.07334229100519e-07	-0.798528393473083	1
ENSG00000158715.5	SLC45A3	1	205680319	1_104	0	0.0310660392753682	8.22878162874622	8.04508057387345e-07	-0.986514120225872	1
ENSG00000069275.12	NUCKS1	1	205750404	1_104	0	0.032555108035076	8.66335747261845	8.87593982979212e-07	1.2552821610055	1
ENSG00000117280.12	RAB29	1	205770138	1_104	0	0.03144215411419	8.3404545758356	8.25298369669065e-07	-1.2163074715558	1
ENSG00000133065.10	SLC41A1	1	205813590	1_104	0	0.0476760982468832	12.2160846004195	1.83291240897624e-06	-1.61911565197509	1
ENSG00000162877.12	PM20D1	1	205830859	1_104	0	0.0476335461654349	12.2077410448291	1.83002573259358e-06	1.61846007307841	1
ENSG00000174502.18	SLC26A9	1	205943691	1_104	0	0.0459645952654428	11.8746028436646	1.71771657838114e-06	1.47897981782721	2
ENSG00000117322.17	CR2	1	207454653	1_105	0	0.0137825232926508	6.30079232604625	2.73295747640904e-07	-1.22432491104176	1
ENSG00000263528.7	IKBKE	1	206470213	1_105	0	0.0185022179254164	8.10271724574595	4.71805989126246e-07	1.01047054453681	2
ENSG00000266094.7	RASSF5	1	206507103	1_105	0	0.0166952155101348	7.17732566338652	3.77106185088651e-07	-0.81977529756846	2
ENSG00000143486.15	EIF2D	1	206606563	1_105	0	0.0178637211988927	7.67189920181672	4.31304305869513e-07	-0.983177360065205	1
ENSG00000162896.5	PIGR	1	206946508	1_105	0	0.0514562509687498	17.4477070427168	2.82543600527219e-06	1.92655559455234	1
ENSG00000182795.12	C1orf116	1	207032059	1_105	0	0.0128469192340047	4.79874353235364	1.94015088983458e-07	-0.0877437502375738	1
ENSG00000123836.14	PFKFB2	1	207034990	1_105	0	0.0906489801115151	22.4271747803729	6.39803281980241e-06	2.32727483213699	1
ENSG00000123838.10	C4BPA	1	207104083	1_105	0	0.016428949648793	7.18374426960305	3.71423720535741e-07	0.951467390708107	1
ENSG00000196352.14	CD55	1	207321334	1_105	0	0.253021451673389	18.5158167302809	1.47437918264258e-05	3.62023995826702	1
ENSG00000117335.19	CD46	1	207749736	1_105	0	0.015773016619583	6.57679296462582	3.26465960254158e-07	-1.1158660397929	1
ENSG00000174059.16	CD34	1	207911570	1_105	0	0.0348039254618653	14.1943964175697	1.55472697399014e-06	1.83952656612148	1
ENSG00000076356.6	PLXNA2	1	208244589	1_106	0	0.00668999340359022	7.34065943605752	1.54550259651262e-07	-0.827675979947096	1
ENSG00000008118.9	CAMK1G	1	209584155	1_106	0	0.00498146607917016	8.61351067700242	1.3503499959106e-07	2.37853281191636	1
ENSG00000009790.14	TRAF3IP3	1	209756258	1_106	0	0.00667583604148214	7.53119624124478	1.58226273478152e-07	0.870223811415999	1
ENSG00000117595.10	IRF6	1	209805669	1_106	0	0.00833647356622858	10.2808861290463	2.69725433675738e-07	2.03103742167639	1
ENSG00000117597.17	DIEXF	1	209827888	1_106	0	0.13023398408331	35.1894974235899	1.44226931757381e-05	-3.82755313069707	1
ENSG00000143473.12	KCNH1	1	211134467	1_107	0	0.0156222532758378	7.4233797589839	3.64967612547991e-07	0.955424569561029	2
ENSG00000117625.13	RCOR3	1	211257612	1_107	0	0.0265283131389523	12.3156087518478	1.02819264420224e-06	-1.66886129483965	2
ENSG00000082512.14	TRAF5	1	211326378	1_107	0	0.154299481207782	28.9531064562797	1.40594589070716e-05	3.14259684313235	2
ENSG00000117650.12	NEK2	1	211675781	1_107	0	0.0226154748461889	10.8389769611966	7.71441463598767e-07	-1.16841974241852	1
ENSG00000143493.12	INTS7	1	212035474	1_107	0	0.015855250610367	7.55988634949596	3.77222293526284e-07	0.969741451723401	1
ENSG00000143476.17	DTL	1	212035474	1_107	0	0.015855250610367	7.55988634949596	3.77222293526284e-07	-0.969741451723401	1
ENSG00000066027.11	PPP2R5A	1	212285049	1_107	0	0.0152371847672323	7.1932722293123	3.44937335294072e-07	0.778419523985471	1
ENSG00000123685.8	BATF3	1	212700127	1_108	0	0.0200644692098363	4.70146671920846	2.96872531041712e-07	-0.165778006497609	1
ENSG00000162769.12	FLVCR1	1	212904839	1_108	0	0.0261677144487473	7.15759781557213	5.89443329672857e-07	0.787756821431918	1
ENSG00000143494.15	VASH2	1	212950961	1_108	0	0.0276281869232159	7.6606959819673	6.66084897599154e-07	-0.904257860218456	1
ENSG00000174606.13	ANGEL2	1	213019116	1_108	0	0.046806953067954	12.5635801726135	1.85068608893986e-06	-1.62801094281735	1
ENSG00000143499.13	SMYD2	1	214280940	1_108	0	0.0302937961677102	8.51462230668294	8.11760772810701e-07	1.07498860156941	2
ENSG00000152104.11	PTPN14	1	214552234	1_109	0	0.0358762660748033	11.2336708754033	1.26834647344404e-06	-1.29613012224845	1
ENSG00000117724.12	CENPF	1	214602949	1_109	0	0.024932693876931	7.85835149143074	6.1660867247357e-07	-0.960084822842747	2
ENSG00000082482.13	KCNK2	1	215004377	1_109	0	0.0742220897711864	18.0417540252474	4.21425595552401e-06	2.20153497330626	1
ENSG00000162814.10	SPATA17	1	217631425	1_110	0	0.00877167997677042	4.63632420789479	1.27986908804316e-07	0.302805566898114	1
ENSG00000067533.5	RRP15	1	218284423	1_110	0	0.0176195591095399	14.9336302449163	8.28074487875261e-07	3.163782503836	2
ENSG00000162813.17	BPNT1	1	220090248	1_112	0	0.0553070003222265	19.0131376930538	3.30935129853995e-06	2.02978552286459	1
ENSG00000067704.9	IARS2	1	220094327	1_112	0	0.0201762149455931	9.64100114673649	6.12168254143976e-07	-1.27835428299431	1
ENSG00000118873.15	RAB3GAP2	1	220272146	1_112	0	0.0159002690574517	7.44294053660739	3.72441439323097e-07	-1.00410239579912	1
ENSG00000116141.15	MARK1	1	220528008	1_112	0	0.0116633322127151	4.58787061166175	1.68400269053304e-07	-0.00366340563730175	1
ENSG00000162817.6	C1orf115	1	220690029	1_112	0	0.012044734892529	4.88412558080319	1.85136922910785e-07	0.367406352050411	1
ENSG00000117791.15	MARC2	1	220747806	1_112	0	0.0133590881076604	5.83800914281805	2.45442948042301e-07	0.601692172903399	2
ENSG00000186205.12	MARC1	1	220786898	1_112	0	0.0125843920499399	5.28770267946222	2.09415219200609e-07	0.366023812709619	1
ENSG00000143507.17	DUSP10	1	221742291	1_113	0	0.0159488462198408	4.76399647295416	2.39116571747358e-07	-0.219923684217323	1
ENSG00000143498.17	TAF1A	1	222572271	1_114	0	0.0182384150366403	9.10440347565323	5.22573718190783e-07	-1.24391905941522	2
ENSG00000154305.16	MIA3	1	222618304	1_114	0	0.0113651857354432	4.74524364505318	1.6972430051537e-07	-0.165438211987675	2
ENSG00000162819.11	BROX	1	222712777	1_114	0	0.0129127262576788	5.92065485165352	2.40600575808958e-07	0.709742844247095	1
ENSG00000186063.12	AIDA	1	222712777	1_114	0	0.0129127262576788	5.92065485165352	2.40600575808958e-07	-0.709742844247095	1
ENSG00000197520.10	FAM177B	1	222737660	1_114	0	0.0220611559750252	10.8621019952638	7.54138504422122e-07	1.11964493100811	1
ENSG00000154309.8	DISP1	1	222872138	1_114	0	0.0821004644010032	23.1323012769824	5.97686473657035e-06	-2.62532430094945	1
ENSG00000187554.11	TLR5	1	223142969	1_114	0	0.0218947844675623	10.7921507614096	7.43631283516499e-07	-1.19241670400515	2
ENSG00000143502.14	SUSD4	1	223364043	1_114	0	0.0121819579620559	5.38416078954059	2.06416348493278e-07	0.495182429169088	1
ENSG00000203697.11	CAPN8	1	223665771	1_114	0	0.0982143183946564	24.8380568678356	7.67717424649945e-06	-2.62325943582781	1
ENSG00000143756.11	FBXO28	1	224114047	1_114	0	0.0116410336526709	4.96599569423431	1.81931063009751e-07	0.406079044322859	1
ENSG00000143748.17	NVL	1	224330652	1_114	0	0.0150838702321101	7.35266963253541	3.4903326031062e-07	0.926399726280002	1
ENSG00000143771.11	CNIH4	1	224355356	1_114	0	0.0127631819072938	5.8133612147997	2.3350449302698e-07	-0.570127569528225	2
ENSG00000185155.11	MIXL1	1	226223616	1_115	0	0.109632652998417	22.8188419835361	7.87304073278927e-06	-2.59832236427421	1
ENSG00000143815.14	LBR	1	225425036	1_115	0	0.181996709826183	27.7635653933871	1.59018534924518e-05	3.08437968342963	1
ENSG00000143742.12	SRP9	1	225777848	1_115	0	0.0408407476156789	13.5030652560518	1.73554158298701e-06	-1.71122213120027	1
ENSG00000143819.12	EPHX1	1	225818396	1_115	0	0.0192715785743145	6.54053556223052	3.96679333716094e-07	-0.724482503845683	1
ENSG00000196187.11	TMEM63A	1	225877755	1_115	0	0.0158238890979397	4.7216928638847	2.35136439612545e-07	-0.100229581350117	1
ENSG00000243709.1	LEFTY1	1	225911608	1_115	0	0.0378661965751779	12.7989134236493	1.52522445554922e-06	-1.48645889135883	1
ENSG00000143811.18	PYCR2	1	225924245	1_115	0	0.0156149161445309	4.59910888513696	2.260072243968e-07	0.0818384185491939	2
ENSG00000143768.12	LEFTY2	1	225939743	1_115	0	0.0236937203401655	8.44981251745138	6.30070729921017e-07	-0.807302495770639	1
ENSG00000143751.9	SDE2	1	225999428	1_115	0	0.0166847987751109	5.21029037374568	2.73584743058605e-07	-0.466387572312715	1
ENSG00000163041.9	H3F3A	1	226062051	1_115	0	0.0339225277712507	11.7762616113754	1.25720073249556e-06	1.72068092677498	2
ENSG00000183814.15	LIN9	1	226309688	1_115	0	0.0170459870851506	5.40787107264229	2.90106498934459e-07	-0.499598273088222	1
ENSG00000143799.12	PARP1	1	226408378	1_115	0	0.0250303839004187	8.95765677198894	7.05620032638672e-07	-1.0451376891976	1
ENSG00000143772.9	ITPKB	1	226738931	1_116	0	0.0154426965912805	8.24836641996207	4.00866771141137e-07	-0.989929819603531	1
ENSG00000143776.18	CDC42BPA	1	227318012	1_116	0	0.0107686630573157	4.92796200188037	1.67008322027432e-07	0.167122839713362	1
ENSG00000181450.17	ZNF678	1	227563411	1_116	0	0.0105314620102619	4.72300370768249	1.56536610465279e-07	-0.287766444583618	1
ENSG00000143740.14	SNAP47	1	227735217	1_116	0	0.0290144257655699	14.0774442245708	1.28542507859149e-06	-2.03224319112178	1
ENSG00000081692.12	JMJD4	1	227735217	1_116	0	0.0290144257655699	14.0774442245708	1.28542507859149e-06	2.03224319112178	1
ENSG00000143816.7	WNT9A	1	227947502	1_116	0	0.0565372337556799	20.2933138055116	3.61074235509097e-06	-1.6581846447503	1
ENSG00000162910.18	MRPL55	1	228109044	1_116	0	0.0375877681734311	16.4810685512952	1.94957918376011e-06	-2.46372902021209	1
ENSG00000143774.16	GUK1	1	228140298	1_116	0	0.0133411918854859	6.90034056244242	2.89717100394475e-07	-1.22046000470987	1
ENSG00000162931.11	TRIM17	1	228416547	1_116	0	0.0486018963094238	18.8782697543291	2.88751584276275e-06	2.49467757855231	1
ENSG00000181218.5	HIST3H2A	1	228459118	1_116	0	0.0177915719660353	9.55446034905453	5.34970036244499e-07	-1.57416819842642	1
ENSG00000196890.4	HIST3H2BB	1	228457362	1_116	0	0.0107521774407274	4.9139419863708	1.66278240937641e-07	-1.04331202603799	2
ENSG00000168159.11	RNF187	1	228486817	1_116	0	0.0112365611261918	5.31940825161207	1.8810732823004e-07	0.306516805455697	2
ENSG00000168118.11	RAB4A	1	229271486	1_117	0	0.0171841795135408	5.01740991671731	2.71342210332175e-07	-0.41392640614695	1
ENSG00000143632.14	ACTA1	1	229434388	1_117	0	0.111245492138861	22.4943489663026	7.87525859973316e-06	2.46919277642699	1
ENSG00000069248.11	NUP133	1	229508410	1_117	0	0.0384280544458375	12.4709796972949	1.5081965507927e-06	-1.79036938616303	1
ENSG00000135801.9	TAF5L	1	229626307	1_117	0	0.0323784397302608	10.8787311737252	1.10851898528475e-06	1.30087286834192	1
ENSG00000135763.9	URB2	1	229626307	1_117	0	0.0323784397302608	10.8787311737252	1.10851898528475e-06	-1.30087286834192	1
ENSG00000177614.10	PGBD5	1	230398515	1_117	0	0.0235783427563784	7.93969602468585	5.89150330921084e-07	-0.870905573585575	1
ENSG00000135744.7	AGT	1	230714053	1_118	0	0.38656846116571	26.9578321483669	3.27959606801416e-05	6.23964100750025	1
ENSG00000135773.12	CAPN9	1	230745584	1_118	0	0.126353445228186	27.3688623503175	1.08831046971513e-05	2.18245437525412	5
ENSG00000119280.16	C1orf198	1	230869142	1_118	0	0.00760296030579721	4.96750895093475	1.18858530097652e-07	0.684202548766007	1
ENSG00000143643.12	TTC13	1	230978849	1_118	0	0.00868448584668258	6.36524294201111	1.73967478743278e-07	1.26938370573417	1
ENSG00000173409.13	ARV1	1	230978849	1_118	0	0.00868448584668258	6.36524294201111	1.73967478743278e-07	1.26938370573417	1
ENSG00000182118.7	FAM89A	1	231036940	1_118	0	0.00785893771598811	5.02307697910593	1.24234625280586e-07	-0.285107108583572	2
ENSG00000116906.11	GNPAT	1	231240905	1_118	0	0.00737253606421995	4.61753514886167	1.07136163235666e-07	-0.0375202082460204	2
ENSG00000116903.7	EXOC8	1	231337950	1_118	0	0.0119021078177951	8.58812173951299	3.21685174367698e-07	1.04269260586857	2
ENSG00000010072.15	SPRTN	1	231341724	1_118	0	0.0129887890452989	9.32810884380563	3.81303895352311e-07	1.13921144910706	1
ENSG00000116918.13	TSNAX	1	231528861	1_118	0	0.00799135007369056	5.74705748646661	1.4453554720941e-07	-0.599584923593432	1
ENSG00000162946.21	DISC1	1	231626570	1_118	0	0.0110300125100831	8.02764863840618	2.78659166865474e-07	-0.868576684883914	2
ENSG00000212916.4	MAP10	1	232801289	1_119	0	0.0216030882682305	7.55647594214156	5.13740871160849e-07	-1.01317798028323	2
ENSG00000135749.18	PCNX2	1	233293246	1_119	0	0.0196027253795836	6.65868067188669	4.10784092730024e-07	0.711071585403265	1
ENSG00000135750.14	KCNK1	1	233613275	1_120	0	0.0340971300779027	7.53949944493267	8.09038732151742e-07	-0.843440876682976	1
ENSG00000173726.10	TOMM20	1	235129236	1_121	0	0.0359637231076765	9.57026053234268	1.08317188722564e-06	1.1412990920324	1
ENSG00000152904.11	GGPS1	1	235325314	1_121	0	0.0208959926446652	4.63645122022929	3.04900176222047e-07	-0.0572467454975078	1
ENSG00000116957.12	TBCE	1	235371963	1_121	0	0.0239863912442675	5.91868806904031	4.46785776659866e-07	-0.575987845967623	1
ENSG00000162885.12	B3GALNT2	1	235504442	1_121	0	0.0207886679563137	4.59148566897061	3.00392350681354e-07	0.250788189041731	2
ENSG00000143669.13	LYST	1	235866977	1_122	0	0.015080027636459	4.65666701291201	2.20996957547348e-07	0.242160066925554	1
ENSG00000116962.14	NID1	1	236065637	1_122	0	0.0464959932761702	15.0712187053267	2.20532639584887e-06	1.73023951402836	1
ENSG00000077585.13	GPR137B	1	236143661	1_122	0	0.0994918709342126	22.0201158567915	6.8947126543814e-06	2.43237699927727	1
ENSG00000077522.12	ACTN2	1	236686652	1_122	0	0.021093707798838	8.03848415556109	5.33624866793163e-07	-1.09552317920965	1
ENSG00000116984.12	MTR	1	236795503	1_122	0	0.0150747160543462	4.65069741655206	2.20635910198467e-07	-0.0924822562752992	1
ENSG00000133019.11	CHRM3	1	239386955	1_124	0	0.0211190386521025	4.88144830224726	3.24438072765095e-07	0.335667819379707	1
ENSG00000182901.16	RGS7	1	241357612	1_126	0	0.0232433333531443	5.15209626428789	3.76869814190641e-07	-0.401037174294519	1
ENSG00000117009.11	KMO	1	241531649	1_127	0	0.0219390590744859	9.22474487135907	6.36914791567714e-07	1.09766081458928	1
ENSG00000203668.2	CHML	1	241640356	1_127	0	0.0134357674408366	4.72910951455769	1.99963542991889e-07	0.19803986799887	1
ENSG00000054277.13	OPN3	1	241676920	1_127	0	0.013413202923093	4.69613145014673	1.98235629116666e-07	0.0974039191612183	1
ENSG00000180287.16	PLD5	1	242524418	1_128	0	0.0190685457973893	4.74943881023393	2.85015740053135e-07	-0.145340386384475	1
ENSG00000117020.16	AKT3	1	243851261	1_128	0	0.0269554213430322	7.95044008385527	6.74444577638208e-07	0.945472235379158	1
ENSG00000035687.9	ADSS	1	244451195	1_129	0	0.0192145219651104	4.64860052427861	2.8109996060089e-07	-0.12320815077544	1
ENSG00000179397.17	C1orf101	1	244454207	1_129	0	0.0191068533283763	4.5967137916098	2.7640481696159e-07	-0.0611769684129498	2
ENSG00000203666.12	EFCAB2	1	244970187	1_129	0	0.0203391961536703	5.17398577831288	3.31182964310146e-07	-0.451641223822097	1
ENSG00000162849.15	KIF26B	1	245155106	1_129	0	0.0272911614366321	7.893864497357	6.77985895869977e-07	-0.930530108000451	1
ENSG00000185420.18	SMYD3	1	246507179	1_131	0	0.0177326224583084	15.5047479725035	8.65260050566247e-07	-1.68119900213159	1
ENSG00000143653.9	SCCPDH	1	246723418	1_131	0	0.00538457129576053	4.58863849203067	7.77577972608063e-08	-0.0384494116021369	3
ENSG00000277462.1	ZNF670	1	247078021	1_131	0	0.0053882069845228	4.59465151136186	7.79122634647187e-08	-0.038118781934409	3
ENSG00000196418.12	ZNF124	1	247123343	1_131	0	0.00979220353345045	10.055938477757	3.0989317614901e-07	-1.1985357609389	1
ENSG00000196071.4	OR2L13	1	247939716	1_131	0	0.0120579373425129	11.8806445854975	4.50839542541066e-07	1.32513227303032	2
ENSG00000162714.12	ZNF496	1	247333032	1_131	0	0.00631564557392972	6.14355492990176	1.22108661106479e-07	-0.715620383712991	1
ENSG00000169224.12	GCSAML	1	247527998	1_131	0	0.00835090302631392	8.61778766211894	2.2648435288846e-07	-1.01006232126551	1
ENSG00000162722.8	TRIM58	1	247857146	1_131	0	0.00887750230911633	9.63725618896832	2.69248425105937e-07	-1.30367351118814	2
ENSG00000238243.3	OR2W3	1	247842967	1_131	0	0.00544480137504522	4.73394638006107	8.11174611792357e-08	-0.301551513081016	1
ENSG00000175137.10	SH3BP5L	1	248826485	1_131	0	0.0142704385785706	14.3429910077473	6.44148530652795e-07	1.86799288957432	1
ENSG00000171163.15	ZNF692	1	248859244	1_131	0	0.00582027486382086	5.1714526846651	9.47250894402437e-08	-0.0606140200524659	1
ENSG00000184731.5	FAM110C	2	47011	2_1	0	0.0380267289211583	15.9983173065166	1.91457440475834e-06	-1.84843352472343	1
ENSG00000189292.15	ALKAL2	2	286756	2_1	0	0.0422121490999754	17.5624315145415	2.33308779008268e-06	2.43221325888559	1
ENSG00000151353.14	TMEM18	2	677295	2_1	0	0.0105478385966465	6.52754757216666	2.16681830041937e-07	-1.5025519682681	2
ENSG00000172554.11	SNTG2	2	962900	2_1	0	0.0111920330020725	5.37164245196839	1.8920170823267e-07	-0.572354602010487	1
ENSG00000115705.20	TPO	2	1373971	2_1	0	0.0115960618403057	5.75812094428349	2.10135911912583e-07	0.680241768419051	1
ENSG00000171853.15	TRAPPC12	2	3379891	2_2	0	0.00950218883214693	4.74647279093341	1.41939616011432e-07	0.247884453304696	1
ENSG00000182551.13	ADI1	2	3519673	2_2	0	0.0251360154919369	13.7176881570993	1.08514140508194e-06	1.60354335060931	1
ENSG00000171865.9	RNASEH1	2	3558529	2_2	0	0.0261593664165786	14.0871731812282	1.15973842979647e-06	1.564876391953	1
ENSG00000118004.17	COLEC11	2	3594371	2_2	0	0.0234538649828367	13.0767657922376	9.65214283072182e-07	1.60197900456947	3
ENSG00000151360.9	ALLC	2	3577209	2_2	0	0.15358350791841	30.809162982696	1.48913289113984e-05	2.96149087250336	1
ENSG00000143797.11	MBOAT2	2	9003515	2_6	0	0.0258198032413498	10.1954598993669	8.28454617586955e-07	-1.35166932679145	2
ENSG00000134330.18	IAH1	2	9473160	2_6	0	0.0180787229888517	6.90100275234942	3.92634922314206e-07	-0.78548877833459	2
ENSG00000151694.12	ADAM17	2	9555777	2_6	0	0.0141566356666301	4.64572479132091	2.06977200218286e-07	0.215126899280322	1
ENSG00000115750.16	TAF1B	2	9843727	2_6	0	0.0269748831147522	10.6007768593191	8.9992483715611e-07	1.39802699366517	1
ENSG00000134317.17	GRHL1	2	9950909	2_6	0	0.0161432616158268	5.85632007904182	2.97526096105766e-07	0.687781083757061	1
ENSG00000205795.4	CYS1	2	10080534	2_6	0	0.0520276209832087	16.7141993200596	2.73670835697384e-06	-1.87054247570695	1
ENSG00000115756.12	HPCAL1	2	10303214	2_7	0	0.0282869321693685	12.1601639751701	1.08251582524228e-06	1.29845361215859	1
ENSG00000115761.15	NOL10	2	10689644	2_7	0	0.0124499340376047	4.58161778700517	1.7951257650173e-07	0.0438665900849109	2
ENSG00000143882.10	ATP6V1C2	2	10721170	2_7	0	0.0125489403065079	4.65455991445017	1.83820800114238e-07	0.108013763022235	2
ENSG00000162975.4	KCNF1	2	10869177	2_7	0	0.0138287623981523	5.54911465186386	2.41499361269192e-07	0.498022153258123	1
ENSG00000162976.12	PQLC3	2	11154764	2_7	0	0.0124610592689214	4.58984294360082	1.7999554672876e-07	-0.0511667022007326	1
ENSG00000134318.13	ROCK2	2	11347918	2_7	0	0.012791576528718	4.8309265740762	1.94474867277558e-07	0.245058203132454	2
ENSG00000169016.16	E2F6	2	11466097	2_7	0	0.0131020114617577	5.05178375795808	2.08301165993467e-07	-0.3596195319857	1
ENSG00000196208.13	GREB1	2	11612793	2_7	0	0.0174177331665165	7.6765806273292	4.20792918415094e-07	0.879915740133585	1
ENSG00000169006.6	NTSR2	2	11657193	2_7	0	0.0197395754395451	8.83178623321773	5.48649932389639e-07	-1.05704074975745	3
ENSG00000134324.11	LPIN1	2	11784824	2_7	0	0.0131735065269946	5.10191073110766	2.11515997647207e-07	0.343803020653886	1
ENSG00000151779.12	NBAS	2	15560878	2_9	0	0.0264629557915576	11.5988650699062	9.65968181603283e-07	1.9994783575499	1
ENSG00000197872.11	FAM49A	2	16666648	2_10	0	0.0156266336120706	9.24429292413873	4.54619543823753e-07	1.13651741028995	1
ENSG00000163032.11	VSNL1	2	17539253	2_10	0	0.034659701225934	16.5808963626513	1.80859694602639e-06	-2.05629210547239	1
ENSG00000178295.14	GEN1	2	17754513	2_10	0	0.0857724962551687	25.0785718215757	6.76955036805542e-06	2.80562652574658	1
ENSG00000183891.5	TTC32	2	19901956	2_12	0	0.0128921383356483	4.71962674358494	1.91488009186107e-07	-0.395537693058552	1
ENSG00000118965.14	WDR35	2	19990398	2_12	0	0.0175665337344949	7.62209955225676	4.21375872254627e-07	-0.970542605697477	2
ENSG00000132031.12	MATN3	2	20013181	2_12	0	0.0132360785214566	5.2085854886129	2.16964212922575e-07	0.776477161789805	1
ENSG00000068697.6	LAPTM4A	2	20052509	2_12	0	0.0346684281047301	14.8527291603651	1.62050130936242e-06	-2.04908639964222	1
ENSG00000055917.15	PUM2	2	20352364	2_12	0	0.0190147333150071	8.10539001365735	4.85035057068727e-07	0.933212236047991	1
ENSG00000143869.6	GDF7	2	20666939	2_12	0	0.017750232893976	7.75989010450611	4.33479536328868e-07	-1.09693873784746	1
ENSG00000118961.14	LDAH	2	20688505	2_12	0	0.0557792027083314	17.9981121345994	3.15942630186591e-06	-2.13790935883345	1
ENSG00000084674.14	APOB	2	21044589	2_13	0	0.0111957714720741	4.85745417548349	1.71147953715092e-07	0.202056869559872	1
ENSG00000119778.14	ATAD2B	2	23927186	2_14	0	0.0131186232810978	5.57326096192571	2.30094699065164e-07	-0.733742821203434	1
ENSG00000173960.13	UBXN2A	2	23927186	2_14	0	0.0131186232810978	5.57326096192571	2.30094699065164e-07	0.733742821203433	1
ENSG00000205639.9	MFSD2B	2	24009112	2_14	1	0.561296921467239	27.1148297783066	4.78970224786209e-05	-4.88041462738733	2
ENSG00000163026.11	WDCP	2	24049787	2_14	0	0.0127939341407813	11.3556563360693	4.57220111435313e-07	-2.60578987444758	1
ENSG00000119782.13	FKBP1B	2	24049526	2_14	0	0.0125605770003057	10.9549307930872	4.33040187565197e-07	-2.53735714204214	1
ENSG00000219626.8	FAM228B	2	24077362	2_14	0	0.0128254952220183	11.378065996797	4.59252538371598e-07	2.6098828648972	1
ENSG00000176732.6	PFN4	2	24123159	2_14	0	0.0132323139406987	12.6405052286715	5.26391905545877e-07	2.83251799099937	2
ENSG00000186453.12	FAM228A	2	24175412	2_14	0	0.0125121609041077	4.93899884309545	1.94482361292107e-07	0.113672636064459	1
ENSG00000198399.14	ITSN2	2	24360060	2_14	0	0.0165943525225908	7.27335261610203	3.79842825999689e-07	-1.25264358803409	2
ENSG00000173557.14	C2orf70	2	26562410	2_15	0	0.0126128266380227	5.17487637821904	2.05409903987599e-07	0.48422108238996	1
ENSG00000084676.15	NCOA1	2	24495059	2_15	0	0.0252477459493848	10.2924201468131	8.17803738335527e-07	-0.527830120885881	1
ENSG00000115137.11	DNAJC27	2	24971717	2_15	0	0.0211161504743589	10.6588429048574	7.08326978296171e-07	-1.59685460725411	1
ENSG00000084710.13	EFR3B	2	25041751	2_15	1	0.234185586736663	34.0461157180358	2.50920825088985e-05	5.98864773229302	1
ENSG00000119772.16	DNMT3A	2	25343038	2_15	0	0.0183931726401042	9.28910590152691	5.37699379139193e-07	-1.30610579656676	1
ENSG00000143970.16	ASXL2	2	25878763	2_15	0	0.0491842576667683	17.7481670419723	2.74718940093661e-06	-2.22650081651671	1
ENSG00000157833.12	GAREM2	2	26173526	2_15	0	0.0141875634460635	6.32564650415424	2.82437077472063e-07	0.547370334995138	1
ENSG00000138029.13	HADHB	2	26242159	2_15	0	0.0181539074727625	8.60867464226042	4.91830418873445e-07	1.51404539640373	2
ENSG00000084754.10	HADHA	2	26244785	2_15	0	0.0189819998808873	8.66470011981811	5.17612167407213e-07	1.40000619077115	2
ENSG00000173567.14	ADGRF3	2	26347104	2_15	0	0.0155707542554997	7.11152749189962	3.48482936352018e-07	0.777378991982967	1
ENSG00000157856.10	DRC1	2	26401975	2_15	0	0.0120432272188071	4.74167650639904	1.79714771693332e-07	0.316606996523796	1
ENSG00000157851.16	DPYSL5	2	26843235	2_16	0	0.0676791356330098	16.5811108637953	3.53164791347009e-06	1.5188442559598	1
ENSG00000213699.8	SLC35F6	2	26764620	2_16	0	0.0449094391632179	13.2485294388682	1.87246746488464e-06	0.822746209165452	1
ENSG00000228474.5	OST4	2	27072299	2_16	0	0.0330560522520728	13.7819541854433	1.4337411887488e-06	1.97284086411751	1
ENSG00000138080.13	EMILIN1	2	27078189	2_16	0	0.0183413221563838	6.595308558264	3.80692859847162e-07	-0.815113273574193	2
ENSG00000138030.12	KHK	2	27086538	2_16	0	0.0432831561833643	12.9957178564708	1.77022377592906e-06	-1.21443538540332	1
ENSG00000143994.13	ABHD1	2	27134061	2_16	0	0.0166301317689818	6.19868430253316	3.24417432181642e-07	0.129544006422157	1
ENSG00000138073.13	PREB	2	27134061	2_16	0	0.0166301317689818	6.19868430253316	3.24417432181642e-07	0.129544006422157	1
ENSG00000138085.16	ATRAID	2	27212506	2_16	0	0.0222596035631488	9.11040508620953	6.38210708657385e-07	1.74586635122716	1
ENSG00000138074.14	SLC5A6	2	27212506	2_16	0	0.0222596035631488	9.11040508620953	6.38210708657385e-07	-1.74586635122716	1
ENSG00000084774.13	CAD	2	27217854	2_16	0	0.0160695823635952	5.89633199780545	2.98191659843264e-07	-0.968351472603903	1
ENSG00000115194.10	SLC30A3	2	27276169	2_16	0	0.0568805940075582	18.2212290570445	3.26175070121059e-06	2.92490678246096	1
ENSG00000163794.6	UCN	2	27308797	2_16	0	0.0234760189132783	8.93016162373032	6.59770272529457e-07	-1.18581086302657	1
ENSG00000163795.13	ZNF513	2	27380806	2_16	0	0.0139595146992303	4.64951790719243	2.0426183012578e-07	-0.785085762221725	1
ENSG00000115216.13	NRBP1	2	27428187	2_16	0	0.0601905642567306	16.1116171032413	3.05194371914275e-06	-2.48522792730213	1
ENSG00000157992.12	KRTCAP3	2	27444317	2_16	0	0.014933482124398	5.0839771150846	2.38931630660714e-07	0.350512687466477	1
ENSG00000138002.14	IFT172	2	27489541	2_16	0	0.01430183635418	4.80339487259352	2.16196703778205e-07	0.202898498927915	1
ENSG00000198522.13	GPN1	2	27628084	2_16	0	0.0156871484723007	5.90009693888248	2.91280980510761e-07	-0.786638349985981	1
ENSG00000176714.9	CCDC121	2	27629397	2_16	0	0.0157432017842231	5.93673101273663	2.94136829975918e-07	-0.795744062045213	1
ENSG00000158019.20	BRE	2	27889788	2_16	0	0.0147367019158252	5.00257578732023	2.32007994200113e-07	0.220188563623448	2
ENSG00000171174.13	RBKS	2	27891044	2_16	0	0.0397765523205057	14.3570284755926	1.79721764108839e-06	-2.26003369674119	1
ENSG00000163803.12	PLB1	2	28622053	2_17	0	0.0156606472140003	5.62026122096525	2.769970739379e-07	-0.308937732091012	1
ENSG00000213639.9	PPP1CB	2	28751273	2_17	0	0.0313292494518822	12.0316353304578	1.18627021086121e-06	2.15721048710773	1
ENSG00000171103.10	TRMT61B	2	28869984	2_17	0	0.0319526768270243	12.2144580638018	1.22826032443305e-06	-2.195967248979	1
ENSG00000115295.19	CLIP4	2	29097814	2_18	0	0.0298513816255228	6.44294609678171	6.05282208021625e-07	-0.963140058533805	2
ENSG00000172954.13	LCLAT1	2	30427286	2_19	0	0.0484088137237932	13.2977710222995	2.02587322381513e-06	1.97274592221763	1
ENSG00000013016.15	EHD3	2	31234492	2_19	0	0.0234448205972183	6.56044653116338	4.84048955987237e-07	0.6526458784168	1
ENSG00000162961.13	DPY30	2	32040056	2_20	0	0.0322871940544333	10.6155375309623	1.07865178803194e-06	1.73840969023278	1
ENSG00000119820.10	YIPF4	2	32277426	2_20	0	0.0662281506150518	17.3267327711346	3.61133917317628e-06	2.44196696639714	1
ENSG00000115760.13	BIRC6	2	32357173	2_20	0	0.017150526202845	4.76248740442114	2.57051571405062e-07	0.235719573585882	1
ENSG00000119812.18	FAM98A	2	33598472	2_21	0	0.0135003826468096	6.70426936093583	2.84843626641727e-07	-0.743562946048224	1
ENSG00000150938.9	CRIM1	2	36357178	2_23	0	0.00562349262413564	4.58148788104379	8.10814759424478e-08	-0.0366348933085812	1
ENSG00000171055.14	FEZ2	2	36646439	2_23	0	0.00782460763940207	7.59661874167606	1.8706471370854e-07	-0.814705068486821	1
ENSG00000008869.11	HEATR5B	2	37084350	2_23	0	0.00567200830094816	4.64756619946527	8.29605105288151e-08	0.0122637689566332	1
ENSG00000152133.14	GPATCH11	2	37081570	2_23	0	0.00590601154948833	5.95467944975	1.10678089351273e-07	1.00711827344341	1
ENSG00000055332.16	EIF2AK2	2	37156965	2_23	0	0.00637844058258441	13.8208305058638	2.77432687499205e-07	-3.44418397645846	2
ENSG00000218739.9	CEBPZOS	2	37349410	2_23	0	0.00916614116539527	11.562934680685	3.33552029461166e-07	-2.33997483136554	1
ENSG00000115825.9	PRKD3	2	37280201	2_23	0	0.0139850921088623	21.6562628666228	9.53142465314218e-07	-3.88566031621818	1
ENSG00000115828.15	QPCT	2	37344554	2_23	0	0.0344484732467849	28.3703176660097	3.07569418204121e-06	4.38059180393683	1
ENSG00000115841.19	RMDN2	2	37921933	2_24	0	0.0202802834393647	8.60426682895026	5.49157430210273e-07	-1.29975540613817	1
ENSG00000119787.13	ATL2	2	38377077	2_24	0	0.0146381717609951	5.71687071633215	2.63362649977886e-07	-1.33440523353384	1
ENSG00000143891.16	GALM	2	38666042	2_24	0	0.0138252607697302	4.59192390338278	1.99791490898696e-07	0.130230251888733	1
ENSG00000163214.20	DHX57	2	38860320	2_25	0	0.0225484415853952	6.50060560447228	4.61295611517513e-07	0.529171867239283	2
ENSG00000188010.12	MORN2	2	38874622	2_25	0	0.0209683254894636	5.82902606020213	3.84652642348747e-07	-0.647312400097875	1
ENSG00000214694.10	ARHGEF33	2	38889976	2_25	0	0.0397538077461213	11.7607838406102	1.47137703929237e-06	1.65525361165917	1
ENSG00000115904.12	SOS1	2	39124428	2_25	0	0.0202667313325136	5.51459612215736	3.5172755658492e-07	0.705925913423749	1
ENSG00000162878.12	PKDCC	2	42047560	2_26	0	0.00676615062435115	6.88133986996421	1.46529019485296e-07	-0.80492392582033	2
ENSG00000115944.14	COX7A2L	2	42425044	2_26	0	0.00853141792254075	9.01193982798213	2.41962728920188e-07	-1.04404267204352	1
ENSG00000171126.7	KCNG3	2	42494311	2_26	0	0.0212538679006576	17.4224880803904	1.16535200237101e-06	-2.20350723297668	1
ENSG00000057935.13	MTA3	2	42494666	2_26	0	0.0143257039304396	13.7823061574982	6.21365073267351e-07	1.63659452810689	1
ENSG00000162881.6	OXER1	2	42764706	2_26	0	0.00711448649999624	7.34258480071336	1.64399883053409e-07	-0.740393246420378	1
ENSG00000162882.14	HAAO	2	42792668	2_26	0	0.050638091912699	25.4879640307211	4.06182727913802e-06	2.45838165783344	1
ENSG00000143921.6	ABCG8	2	43836592	2_27	0	0.0192290609991175	7.9901321447178	4.83527314846668e-07	-1.07865088937367	1
ENSG00000152518.7	ZFP36L2	2	43226112	2_27	0	0.0165411847058093	6.30417349915404	3.28173676073236e-07	0.453725935232932	1
ENSG00000152527.13	PLEKHH2	2	43636315	2_27	0	0.0596496595513175	16.9486570113757	3.18164876155961e-06	1.79078801833555	1
ENSG00000223658.7	C1GALT1C1L	2	43675895	2_27	0	0.0179051194548125	10.0169145874578	5.64443098299583e-07	1.81893011629746	2
ENSG00000138036.18	DYNC2LI1	2	43774046	2_27	0	0.0437077562334756	17.3847830941228	2.39131485882087e-06	-2.57789137488486	1
ENSG00000138075.11	ABCG5	2	43839108	2_27	0	0.0137128462940872	4.8125250417058	2.07687129613969e-07	-0.00225961538461424	1
ENSG00000138095.18	LRPPRC	2	43996560	2_27	0	0.0201114861680121	8.75108422644756	5.53879130948183e-07	1.29247948107824	1
ENSG00000138032.20	PPM1B	2	44167954	2_28	0	0.0692727597774353	22.4693216104047	4.89848095784632e-06	-2.53310362037826	1
ENSG00000138079.13	SLC3A1	2	44275649	2_28	0	0.0202279345838052	11.0039196430007	7.00499652888924e-07	1.62906709421849	1
ENSG00000143919.14	CAMKMT	2	44361802	2_28	0	0.0165286730010844	9.13964273422116	4.75418613457827e-07	-1.10010664836332	2
ENSG00000170577.7	SIX2	2	45009664	2_28	0	0.0100794756965046	4.58400660083616	1.45409288713107e-07	-0.036396857410694	1
ENSG00000068784.12	SRBD1	2	45612533	2_28	0	0.01826734744057	10.0625032830698	5.78482862823796e-07	1.1274383857365	1
ENSG00000250565.6	ATP6V1E2	2	46540553	2_30	0	0.0138320386551187	4.6257025885173	2.01359847591073e-07	-0.129398265123046	2
ENSG00000151665.12	PIGF	2	46617108	2_30	0	0.0137682096087363	4.58308915777543	1.98584226098739e-07	-0.0649029871726133	1
ENSG00000119878.5	CRIPT	2	46616237	2_30	0	0.0175456523514983	6.81849283006467	3.76501648311268e-07	0.783485982599211	2
ENSG00000171150.7	SOCS5	2	46698650	2_30	0	0.0518761864285934	16.8805603156632	2.75590266040541e-06	-1.81747090013504	1
ENSG00000068724.15	TTC7A	2	46916091	2_30	0	0.0320829795641368	12.4026090435554	1.25226638370049e-06	-1.46677876867418	1
ENSG00000180398.11	MCFD2	2	46941864	2_30	0	0.0184608815311944	7.28780352546643	4.23407030300977e-07	-0.871367274439382	1
ENSG00000095002.13	MSH2	2	46505992	2_30	0	0.0155319182134188	5.69403759266794	2.78326397758802e-07	-0.512918808801723	2
ENSG00000143933.16	CALM2	2	47176244	2_30	0	0.0207134284274836	8.35106073943397	5.44380555145911e-07	0.932975227024712	1
ENSG00000119888.10	EPCAM	2	47348413	2_30	0	0.0138428536939109	4.63290574925024	2.0183109092112e-07	-0.144183993857581	2
ENSG00000170802.15	FOXN2	2	48327816	2_31	0	0.0174295872450649	5.47416137007016	3.00271194676391e-07	0.596447327440623	1
ENSG00000162869.15	PPP1R21	2	48439199	2_31	0	0.0171810534800999	5.34164585657612	2.88824383433689e-07	-0.411109362224616	2
ENSG00000242441.7	GTF2A1L	2	48595242	2_31	0	0.0224719909499734	7.82114952667428	5.53122230976835e-07	-0.825966431672794	2
ENSG00000068781.21	STON1-GTF2A1L	2	48595242	2_31	0	0.0221305886842078	7.67960676791731	5.3486098880655e-07	-0.804968225523875	1
ENSG00000138039.14	LHCGR	2	48755483	2_31	0	0.017573549137588	5.55006186004172	3.06949038608786e-07	-0.390813028006286	1
ENSG00000179915.22	NRXN1	2	51224848	2_33	0	0.0248672876382454	5.94009359478969	4.648691000577e-07	0.502075105587066	1
ENSG00000143942.4	CHAC2	2	53767569	2_35	0	0.026161221864151	5.31591918385813	4.37668577518486e-07	-0.398770970398757	2
ENSG00000115239.21	ASB3	2	53787166	2_35	0	0.126920483804392	20.1797931716819	8.06041501420103e-06	-2.55114455606743	2
ENSG00000119737.5	GPR75	2	53860333	2_35	0	0.0451738798369339	10.3926078971882	1.47747760953426e-06	-1.41654918513686	1
ENSG00000068878.14	PSME4	2	53970692	2_35	0	0.045551468330203	10.4703026292301	1.50096508186527e-06	-1.66898112677501	1
ENSG00000177994.15	C2orf73	2	54330223	2_35	0	0.0245662721994019	4.73359442561222	3.65964768787053e-07	-0.214172453210252	1
ENSG00000055813.5	CCDC85A	2	56183915	2_37	0	0.030669317888578	9.67027222037237	9.33365599790043e-07	1.20069569195684	1
ENSG00000028116.16	VRK2	2	58154650	2_39	0	0	22.9921955710443	0	-2.2166304573127	1
ENSG00000115421.12	PAPOLG	2	60755478	2_40	0	0.0126855636243206	4.82276676343417	1.92537354754945e-07	0.502145567089022	1
ENSG00000162927.13	PUS10	2	61018416	2_40	0	0.0124832299599319	4.58879910536051	1.80274786382374e-07	-0.114038497652648	1
ENSG00000162929.13	KIAA1841	2	61065721	2_40	0	0.0576679031079017	24.4022914746293	4.42867432154968e-06	-3.49939965458241	1
ENSG00000237651.6	C2orf74	2	61145163	2_40	0	0.0128385915781563	5.7935736613528	2.34084625263796e-07	-0.723991575312644	1
ENSG00000082898.16	XPO1	2	61538854	2_40	1	0.0444773341059892	17.8596456051733	2.49988804105017e-06	-3.97441417246609	1
ENSG00000170264.12	FAM161A	2	61854082	2_40	0	0.0238841249634589	10.1156984833442	7.60351110194882e-07	0.923320976706913	2
ENSG00000115484.14	CCT4	2	61888641	2_40	0	0.0148290368371093	6.05454827004332	2.82555433853008e-07	-0.660355263383993	1
ENSG00000173163.10	COMMD1	2	61889168	2_40	0	0.0132354299351831	5.59968501054317	2.33244077544702e-07	0.925389847666276	1
ENSG00000115507.9	OTX1	2	63051459	2_41	0	0.0386271782504651	11.4098612853161	1.3870187178792e-06	1.43495523797753	1
ENSG00000169764.15	UGP2	2	63844517	2_41	0	0.0200940567638932	5.35231602181681	3.38468569902132e-07	-0.466417733335428	1
ENSG00000143952.19	VPS54	2	64018703	2_41	0	0.0349650992796849	10.4834715962086	1.15358303957524e-06	-1.49811637014078	1
ENSG00000197329.11	PELI1	2	64144184	2_41	0	0.0263387429875416	7.8551847334679	6.51119078955643e-07	-0.883963360313222	1
ENSG00000119844.15	AFTPH	2	64524123	2_42	0	0.062655567186874	17.1443810839576	3.38057403174556e-06	-1.68763372370897	1
ENSG00000179833.4	SERTAD2	2	64751025	2_42	0	0.0316041165992136	11.2238013601923	1.11633001275808e-06	-1.27359821591106	1
ENSG00000138069.16	RAB1A	2	65129770	2_42	0	0.160339627768868	23.878102864391	1.20489627985901e-05	2.32595729570066	1
ENSG00000143971.7	ETAA1	2	67397667	2_44	0	0	7.63219985285347	0	0.0307885391294477	1
ENSG00000115946.7	PNO1	2	68157965	2_45	0	0.0622104620059174	21.2371681256917	4.15785179980936e-06	-3.03907429016037	1
ENSG00000204923.3	FBXO48	2	68467123	2_45	0	0.0124316773878853	4.62959900669297	1.8112653589406e-07	0.100083032967887	1
ENSG00000169621.9	APLF	2	68467927	2_45	0	0.0305171528577048	12.6514059543466	1.21504336491019e-06	1.43774794816615	1
ENSG00000169604.19	ANTXR1	2	69012709	2_46	0	0.019901876004823	5.65317713691934	3.54075260774905e-07	-0.720475629060761	1
ENSG00000198380.12	GFPT1	2	69387506	2_46	0	0.184653694354654	24.5454411856399	1.42638846229891e-05	2.39925349927696	2
ENSG00000169599.12	NFU1	2	69438084	2_46	0	0.203474440584662	19.1248255913469	1.22466221935162e-05	-4.07078792167007	1
ENSG00000244617.2	ASPRV1	2	69976112	2_46	0	0.0370689786400357	11.268686569406	1.31459777608643e-06	1.66395424791142	1
ENSG00000115998.7	C2orf42	2	70249066	2_46	0	0.0191218922658413	5.30790401180798	3.1942058533085e-07	0.551630193850076	1
ENSG00000116005.11	PCYOX1	2	70254543	2_46	0	0.0483341859518728	13.1215570132291	1.99594584696185e-06	-1.66548662449545	1
ENSG00000143977.13	SNRPG	2	70293366	2_46	0	0.0189478592830702	5.21712363267331	3.11100173260679e-07	0.523556068917494	1
ENSG00000035141.7	FAM136A	2	70302110	2_46	0	0.0385463189416138	11.2216296451675	1.36128110219634e-06	1.56096883065305	1
ENSG00000116035.2	VAX2	2	70900154	2_47	0	0.0134266127887811	5.15946037155278	2.18011658729394e-07	0.454491236370406	2
ENSG00000144031.11	ANKRD53	2	70978846	2_47	0	0.0142558901539085	5.71166100775983	2.56251099665107e-07	-0.54811006247455	2
ENSG00000144043.11	TEX261	2	70994692	2_47	0	0.0169323321608027	7.29805873236946	3.88895669560498e-07	-0.809857131278592	1
ENSG00000124357.12	NAGK	2	71064697	2_47	0	0.0194290812216151	8.5676121801677	5.23866994353421e-07	-0.888867448670365	1
ENSG00000124383.8	MPHOSPH10	2	71128668	2_47	0	0.0159708809673939	6.75885473300645	3.39712055290422e-07	-0.674945160655762	2
ENSG00000124374.8	PAIP2B	2	71184996	2_47	0	0.0161385262921192	6.85516260649194	3.48169407660085e-07	0.710222407456334	1
ENSG00000135636.13	DYSF	2	71453820	2_47	0	0.012873578872812	4.772022851569	1.93335135238375e-07	0.14999066893376	1
ENSG00000135625.7	EGR4	2	73294038	2_48	0	0.0186184848994087	8.8707382111505	5.19772230816649e-07	1.1257750633719	1
ENSG00000144040.12	SFXN5	2	73074689	2_48	0	0.0199360363861906	10.9095482970143	6.84470224784521e-07	-2.29191200930269	1
ENSG00000135631.16	RAB11FIP5	2	73156338	2_48	0	0.0166953652015184	9.15457578762313	4.80997834926849e-07	1.97509983956883	2
ENSG00000135632.11	SMYD5	2	73214257	2_48	0	0.0122503799268501	5.2755811767849	2.0338964655222e-07	0.708337308883575	1
ENSG00000135617.3	PRADC1	2	73233389	2_48	0	0.0122215706461405	4.94457735158566	1.90180143814745e-07	-0.699179222544419	1
ENSG00000135624.15	CCT7	2	73233389	2_48	0	0.0122215706461405	4.94457735158566	1.90180143814745e-07	0.699179222544419	1
ENSG00000144035.3	NAT8	2	73642539	2_48	0	0.0223446915178119	10.4181752142383	7.32613629854128e-07	1.51549083914212	1
ENSG00000144034.14	TPRKB	2	73737715	2_48	0	0.0285023590751355	12.9288079257832	1.15970696171923e-06	-2.26283687229217	1
ENSG00000144048.10	DUSP11	2	73780009	2_48	0	0.028154111058882	12.8310928720315	1.13687951599666e-06	2.25894246623994	1
ENSG00000124356.15	STAMBP	2	73829393	2_48	0	0.0120902778159095	4.84229868363357	1.84245474023121e-07	-0.46636822099337	2
ENSG00000163017.13	ACTG2	2	73892213	2_48	0	0.0119658483225451	4.61994760948609	1.7397607064967e-07	0.108651055731749	1
ENSG00000163170.11	BOLA3	2	74147757	2_48	0	0.012079340793261	4.7274284978856	1.79712041081258e-07	0.243123228777446	1
ENSG00000114978.17	MOB1A	2	74178825	2_48	0	0.0136636972818336	5.78631770835079	2.48816674356321e-07	0.503139871522514	1
ENSG00000065911.11	MTHFD2	2	74198820	2_48	0	0.012246780522809	4.83606883923251	1.86390332355458e-07	-0.249963509122638	1
ENSG00000188687.17	SLC4A5	2	74343150	2_48	0	0.025165590765388	11.3867963934142	9.0181542377266e-07	1.53988618223022	2
ENSG00000204843.12	DCTN1	2	74391633	2_48	0	0.0168174034300531	7.67847903196891	4.06390099290095e-07	0.991269046717387	2
ENSG00000284308.1	C2orf81	2	74421241	2_48	0	0.0273879449637393	12.0882040997451	1.04190999513544e-06	-1.62190400114732	1
ENSG00000005448.16	WDR54	2	74421241	2_48	0	0.0273879449637393	12.0882040997451	1.04190999513544e-06	-1.62190400114731	1
ENSG00000114993.16	RTKN	2	74442199	2_48	0	0.0121104043034227	4.76453095185766	1.81588260551142e-07	-0.267433355434117	1
ENSG00000239779.6	WBP1	2	74451794	2_48	0	0.0188932618305442	8.7057880159174	5.17635442593772e-07	-1.24067849440031	2
ENSG00000115275.11	MOGS	2	74465064	2_48	0	0.0429347238973188	16.1793448527808	2.18614306694377e-06	1.87074554798643	2
ENSG00000135637.13	CCDC142	2	74483364	2_48	0	0.0378386707273326	15.0632857362237	1.79376092525883e-06	-1.88013492724399	1
ENSG00000115282.19	TTC31	2	74483364	2_48	0	0.0378386707273326	15.0632857362237	1.79376092525883e-06	1.88013492724399	1
ENSG00000179528.15	LBX2	2	74502935	2_48	0	0.0119330194154208	4.59899661348126	1.72711959188952e-07	0.0492947103274461	1
ENSG00000115289.13	PCGF1	2	74508487	2_48	0	0.0192301450275256	8.88090354999668	5.37463142059276e-07	-1.31112298727722	1
ENSG00000115325.13	DOK1	2	74548714	2_48	0	0.012746948112583	5.2147097007838	2.09192123397579e-07	-0.565731701715459	1
ENSG00000159399.9	HK2	2	74834299	2_48	0	0.0122109175461487	4.83472370964485	1.85792822676924e-07	0.374558459494406	2
ENSG00000115363.13	EVA1A	2	75569460	2_49	0	0.101907645362967	19.0537792798873	6.11078312681824e-06	2.08772052576403	1
ENSG00000005436.13	GCFC2	2	75711125	2_49	0	0.0428054689323878	10.8761559670462	1.46515529734071e-06	-1.38913241181263	1
ENSG00000176204.13	LRRTM4	2	77592858	2_50	0	0.0230987710840117	4.5814616299439	3.33044221064903e-07	0.0154593942968059	1
ENSG00000163541.11	SUCLG1	2	84459875	2_53	0	0.0284344334328763	14.9659370540933	1.33923708568651e-06	2.092104355728	1
ENSG00000115423.18	DNAH6	2	84332299	2_53	0	0.0114912126145182	6.60148601516474	2.38735246045767e-07	-0.902970267559338	2
ENSG00000034510.5	TMSB10	2	84905643	2_53	0	0.0140023404080315	8.42168339854372	3.71115006436038e-07	-1.19313736329144	1
ENSG00000186854.10	TRABD2A	2	84906737	2_53	0	0.0384358920007826	17.7651718265875	2.148895767487e-06	-2.05670967712726	2
ENSG00000176407.17	KCMF1	2	84970689	2_54	0	0.00860376408078012	6.52018984836183	1.76545929294998e-07	-0.253533844598296	1
ENSG00000152284.4	TCF7L1	2	85153724	2_54	0	0.0202150307378872	16.4398922544224	1.04588117616364e-06	2.28781528960757	1
ENSG00000152291.13	TGOLN2	2	85328087	2_54	0	0.00703756148438628	4.95284471648354	1.09694761403069e-07	-0.0649140764230091	2
ENSG00000042445.13	RETSAT	2	85333838	2_54	0	0.0072423742656238	5.73357541519932	1.30681908133502e-07	0.839842913681786	1
ENSG00000042493.15	CAPG	2	85431109	2_54	0	0.00670342664431722	4.79976164538655	1.01257104867464e-07	0.574750241862499	2
ENSG00000152292.16	SH2D6	2	85428279	2_54	0	0.00731252245991843	5.83173474835533	1.34206623134988e-07	-0.890135006487329	1
ENSG00000168906.12	MAT2A	2	85539177	2_54	0	0.00692482906693159	4.94500517917285	1.07766749123106e-07	0.12968846434237	2
ENSG00000115486.11	GGCX	2	85561147	2_54	0	0.00953253512104224	7.59258140144043	2.277754139007e-07	0.869989966942893	1
ENSG00000118640.10	VAMP8	2	85561147	2_54	0	0.00953253512104224	7.59258140144043	2.277754139007e-07	-0.869989966942893	1
ENSG00000115525.17	ST3GAL5	2	85902754	2_54	0	0.00750328307708026	6.00850433090675	1.4188179807227e-07	-0.764948784896748	1
ENSG00000068654.15	POLR1A	2	86105686	2_54	0	0.010090354024758	10.6045700720918	3.36750650842349e-07	2.42971907868838	2
ENSG00000132300.18	PTCD3	2	86105686	2_54	0	0.0125059420046313	11.9783481723592	4.7143553678256e-07	2.21209941779426	1
ENSG00000132305.20	IMMT	2	86195484	2_54	0	0.0183098201834558	14.209318738623	8.18778271976422e-07	1.8441038722349	2
ENSG00000132313.14	MRPL35	2	86199443	2_54	0	0.0206787988399683	14.6987255006562	9.56563844458235e-07	1.76698314718781	1
ENSG00000068615.17	REEP1	2	86336724	2_54	0	0.00890979428942851	7.50139357357197	2.10338417847037e-07	-1.18166243731418	1
ENSG00000115561.15	CHMP3	2	86563593	2_54	0	0.00741486371695876	6.00749213950538	1.40186230527809e-07	0.853929706013464	2
ENSG00000239305.6	RNF103	2	86623855	2_54	0	0.134507385172604	17.7553222349897	7.51594619336172e-06	3.87929930974644	1
ENSG00000115593.14	SMYD1	2	88067820	2_55	0	0.0238320117675989	8.17913709423282	6.13447168182183e-07	-1.03518081236243	2
ENSG00000163586.9	FABP1	2	88129052	2_55	0	0.0161541640722829	4.5877117258392	2.33232777354628e-07	0.215330754870547	2
ENSG00000144115.16	THNSL2	2	88170344	2_55	0	0.0183592336656702	5.76833005407258	3.33283355436679e-07	-0.578176867362239	1
ENSG00000153574.8	RPIA	2	88691440	2_55	0	0.0162858117546606	4.66255238412381	2.38969298337973e-07	-0.07528864798172	1
ENSG00000144029.11	MRPS5	2	95149561	2_57	0	0.0158051256852987	8.02783355219596	3.99305495046845e-07	2.11949142266146	1
ENSG00000144026.11	ZNF514	2	95142476	2_57	0	0.0157009900615999	5.69855832728355	2.81579484954167e-07	0.0313557868393671	3
ENSG00000275111.4	ZNF2	2	95165349	2_57	0	0.0135575599476357	4.59457853713766	1.96036159895278e-07	-0.0745330720371445	1
ENSG00000233757.6	AC092835.2	2	95207631	2_57	0	0.0145222331884844	5.22111652862385	2.38619409143318e-07	0.383196636488691	1
ENSG00000155066.15	PROM2	2	95264882	2_57	0	0.0151166411363943	5.42300405978594	2.57990792414866e-07	0.196153251231465	2
ENSG00000186281.12	GPAT2	2	96082306	2_57	0	0.0157090561739458	5.94157139021363	2.93738170818857e-07	0.629930506959477	1
ENSG00000274286.1	ADRA2B	2	96116114	2_57	0	0.0136965876836311	4.72064738906572	2.03480556933486e-07	-0.127315521826351	2
ENSG00000158050.4	DUSP2	2	96145593	2_57	0	0.0171529222471908	6.84060685778074	3.69268042432552e-07	0.808849268902698	1
ENSG00000084090.13	STARD7	2	96208569	2_57	0	0.0201014635028213	8.25614532306619	5.22292729235836e-07	-0.903527678099016	2
ENSG00000144021.2	CIAO1	2	96266108	2_57	0	0.0145766257926041	5.46524663078822	2.50712359250522e-07	0.686664862165222	1
ENSG00000144028.14	SNRNP200	2	96305617	2_57	0	0.0247550275440686	10.8041522470351	8.41711155377004e-07	2.02276349001446	1
ENSG00000198885.9	ITPRIPL1	2	96325607	2_57	0	0.0353382701557508	14.9102524001654	1.65820895223184e-06	2.69126949563944	2
ENSG00000163121.9	NEURL3	2	96506388	2_57	0	0.0339874438403517	13.3430706888003	1.42719482899804e-06	1.7052136130447	1
ENSG00000114988.11	LMAN2L	2	96740129	2_57	0	0.0137988614061489	4.87526720726204	2.11714522904358e-07	-0.0561062383342816	2
ENSG00000158158.11	CNNM4	2	96762583	2_57	0	0.013732940009308	4.84219450719521	2.09273735911153e-07	-0.019952145308388	1
ENSG00000144199.11	FAHD2B	2	97095539	2_57	0	0.0148967301274692	6.27014454991258	2.93952715686567e-07	-1.54458360129693	1
ENSG00000115073.7	ACTR1B	2	97661341	2_57	0	0.0440838879572666	16.3423602521695	2.26727209827076e-06	-2.76672709430694	2
ENSG00000228486.10	LINC01125	2	97663552	2_57	0	0.020768669544909	8.48499596297064	5.54586495354344e-07	1.04636351836659	1
ENSG00000075568.16	TMEM131	2	97995803	2_57	0	0.014479591002863	5.95224558267149	2.71235237276891e-07	-1.46481756785337	2
ENSG00000183513.8	COA5	2	98608705	2_58	0	0.0282390115882601	15.6622760970749	1.39191700562016e-06	-1.85834048428757	1
ENSG00000115446.11	UNC50	2	98608705	2_58	0	0.0282390115882601	15.6622760970749	1.39191700562016e-06	-1.85834048428757	1
ENSG00000135951.14	TSGA10	2	99155218	2_58	0	0.0087431597964448	4.84763557810416	1.33385110791039e-07	-0.289522618394215	1
ENSG00000144182.16	LIPT1	2	99155127	2_58	0	0.00927419425848031	5.3899060354461	1.57313631323862e-07	0.530763707877631	1
ENSG00000158411.11	MITD1	2	99179774	2_58	0	0.0103371858906264	6.38798840823033	2.07814295470847e-07	0.733279241170855	1
ENSG00000185414.19	MRPL30	2	99178686	2_58	0	0.0101217694375421	6.19432831598193	1.97314787649589e-07	0.724597825958611	1
ENSG00000144214.9	LYG1	2	99304742	2_58	0	0.00948789030079222	5.59938384546987	1.67193299463882e-07	0.691839049557963	2
ENSG00000135945.9	REV1	2	99491025	2_58	0	0.0169812115845542	10.9604049420835	5.85739142147427e-07	1.29327691531324	1
ENSG00000144218.18	AFF3	2	100143348	2_58	0	0.0150194815146287	9.82853816276669	4.6457179847145e-07	1.64323936173968	1
ENSG00000115526.10	CHST10	2	100417235	2_58	0	0.0101802050119559	6.24722166193038	2.00148534002981e-07	0.695085113043378	1
ENSG00000115539.13	PDCL3	2	100562660	2_58	0	0.204531896760438	34.511455961282	2.22143341947712e-05	-3.76737284361198	2
ENSG00000175874.9	CREG2	2	101387500	2_59	0	0	121.160481311993	0	-1.37363958893157	1
ENSG00000158435.7	CNOT11	2	101252764	2_59	0	0	85.3016307095217	0	0.546437594187983	1
ENSG00000163162.8	RNF149	2	101308564	2_59	0	0	10.9942677361296	0	0.408088187649203	2
ENSG00000196460.12	RFX8	2	101474758	2_59	0	0	25.1861626897571	0	1.78582199955658	1
ENSG00000071054.16	MAP4K4	2	101697147	2_59	0	0	127.500497695998	0	1.09882385665258	1
ENSG00000115590.13	IL1R2	2	101991888	2_59	0	0	104.882474401358	0	-1.76398589240442	1
ENSG00000115594.11	IL1R1	2	102064141	2_59	0	0	40.0687659694343	0	-0.627050834269532	1
ENSG00000115598.9	IL1RL2	2	102186984	2_60	0	0.0186708700619985	4.59317981137039	2.69890114458013e-07	0.228854324363877	1
ENSG00000115602.16	IL1RL1	2	102310521	2_60	0	0.0224798930841648	6.3589691729623	4.49873005953323e-07	-0.907984454254345	1
ENSG00000115604.10	IL18R1	2	102310051	2_60	0	0.0187139863005692	4.6205097131741	2.72122948803121e-07	-0.318355767064591	2
ENSG00000115607.9	IL18RAP	2	102418289	2_60	0	0.0192485800556618	4.93319395918889	2.9883802832869e-07	-0.558916754789397	2
ENSG00000135973.2	GPR45	2	105241362	2_62	0	0.130820216404542	20.7463557294067	8.54133306308212e-06	-2.20897570331023	1
ENSG00000198914.3	POU3F3	2	104855039	2_62	0	0.0268884059121466	5.84302566213108	4.94437979564284e-07	-0.608619641828197	1
ENSG00000135972.8	MRPS9	2	105042423	2_62	0	0.0234727587673185	4.58547075711709	3.38732632528317e-07	0.0364718329128262	2
ENSG00000135966.12	TGFBRAP1	2	105330280	2_62	0	0.0241420216632748	4.84556026149001	3.68151528552262e-07	-0.237709063395393	2
ENSG00000135974.9	C2orf49	2	105337683	2_62	0	0.0551581590990584	12.5335297361497	2.17566553767797e-06	-1.50948756563218	1
ENSG00000071051.13	NCK2	2	105744677	2_63	0	0.0256688187050748	4.66702889904891	3.77012149968313e-07	0.232589297445951	2
ENSG00000119147.9	C2orf40	2	106073280	2_63	0	0.0500114217907757	10.8702132548106	1.71086696010755e-06	1.36045788196883	1
ENSG00000115652.14	UXS1	2	106194337	2_63	0	0.0254941826547462	4.60382405885553	3.69376094295518e-07	-0.055947440107336	1
ENSG00000144057.15	ST6GAL2	2	106886900	2_64	0	0.0206849053176775	5.26278066257887	3.42592444825708e-07	0.524308065078042	1
ENSG00000198203.9	SULT1C2	2	108288592	2_65	0	0.0414693281877199	14.0742913057818	1.8368027001046e-06	1.53591546508702	1
ENSG00000198075.9	SULT1C4	2	108378352	2_65	0	0.0155847288744931	5.01018752565978	2.45732277792805e-07	0.49895903924221	1
ENSG00000169756.16	LIMS1	2	108534035	2_65	0	0.0190245157813359	6.85030295541935	4.10140223828205e-07	0.794276641590467	1
ENSG00000153201.15	RANBP2	2	108719562	2_65	0	0.0966208612012203	22.0383215949075	6.7012897144628e-06	2.37078708198395	1
ENSG00000163006.11	CCDC138	2	108786645	2_65	0	0.0205824423410601	7.5772769044408	4.90816370487544e-07	0.983203849361939	1
ENSG00000186522.14	SEPT10	2	109623374	2_65	0	0.0491524734287214	15.6599935503962	2.4224004005608e-06	2.3618118990868	1
ENSG00000198142.4	SOWAHC	2	109613916	2_65	0	0.134321359267951	25.2054720027492	1.06548879334314e-05	3.16767937443115	2
ENSG00000115008.5	IL1A	2	112784230	2_66	0	0.0171208246335947	7.30104516820383	3.93385807784549e-07	-0.865730255781533	2
ENSG00000144061.12	NPHP1	2	110205149	2_66	0	0.0136737118971184	5.08205174793177	2.18692798351763e-07	-0.32164760392141	1
ENSG00000169679.14	BUB1	2	110678318	2_66	0	0.0137815963565965	5.14555206253467	2.23172396123119e-07	-0.348506680639042	1
ENSG00000153208.16	MERTK	2	111898795	2_66	0	0.0460999357839447	14.8940303330838	2.1608346139444e-06	1.35706852237016	1
ENSG00000153214.9	TMEM87B	2	112055279	2_66	0	0.0560450736734016	24.4545355247716	4.31326197352241e-06	3.8084835850461	1
ENSG00000144152.12	FBLN7	2	112145144	2_66	0	0.0240650955678363	16.8102190725827	1.27312174983782e-06	3.44748625103472	1
ENSG00000169629.11	RGPD8	2	112434559	2_66	0	0.0129358636419986	5.07536795399822	2.06619799548992e-07	0.802563323709331	1
ENSG00000114999.7	TTL	2	112481811	2_66	0	0.0135991352027152	6.42116232636771	2.7481087455974e-07	1.34090234539135	2
ENSG00000125611.15	CHCHD5	2	112588935	2_66	0	0.0165243201179303	6.40942401296168	3.33312481233055e-07	0.116415433635274	1
ENSG00000125637.15	PSD4	2	113188118	2_67	0	0.00790647406519718	4.63017484764374	1.15209745117995e-07	-0.145816775899208	1
ENSG00000125618.16	PAX8	2	113234393	2_67	0	0.0109880667406902	7.75649367732862	2.68222808210844e-07	1.18759952539997	1
ENSG00000115084.13	SLC35F5	2	113756721	2_67	0	0.0612269088379792	28.409229229097	5.47407519076763e-06	4.02806006374149	2
ENSG00000088205.12	DDX18	2	117812516	2_69	0	0.0189900551570472	11.9739882610464	7.15606090016512e-07	-1.41106269438686	1
ENSG00000125633.10	CCDC93	2	118013874	2_69	0	0.0090687594354405	5.16538610576387	1.47421099291714e-07	-0.456485281264942	2
ENSG00000125629.14	INSIG2	2	118088372	2_69	0	0.0153616773599152	10.0176841130442	4.84300531977987e-07	1.22852054174822	2
ENSG00000115107.19	STEAP3	2	119223947	2_69	0	0.0189556810142377	11.9572755208957	7.13313760246769e-07	-1.37131235280372	2
ENSG00000186132.14	C2orf76	2	119404136	2_69	0	0.00938372213057581	5.47936656198284	1.61813394227029e-07	0.543407316688206	1
ENSG00000155368.16	DBI	2	119366701	2_69	0	0.00921955357051019	5.31704660784534	1.5427278976167e-07	-0.491087448409958	1
ENSG00000171227.6	TMEM37	2	119430196	2_69	0	0.0086761252717712	4.7583967697888	1.29925812003874e-07	-0.217677346910354	1
ENSG00000163075.12	CFAP221	2	119544252	2_69	0	0.00876769795330334	4.85493484194243	1.33960869972116e-07	-0.197942159581363	2
ENSG00000144120.12	TMEM177	2	119679197	2_69	0	0.00852352611622931	4.59524551559776	1.23264208043591e-07	0.0640291781019933	1
ENSG00000115109.13	EPB41L5	2	120013281	2_69	0	0.0103856806026524	6.41260448811557	2.09593780234721e-07	1.09349143504925	1
ENSG00000226479.3	TMEM185B	2	120222852	2_69	0	0.0312566755817048	16.585604743516	1.63148494368116e-06	-2.24543680010908	1
ENSG00000144118.13	RALB	2	120240632	2_69	0	0.0115437516568151	7.38553198669004	2.68310539309699e-07	-0.889626159451601	1
ENSG00000074047.21	GLI2	2	120735673	2_70	0	0.034109821479375	9.70195948279182	1.04147266740358e-06	-1.1262943853745	1
ENSG00000115112.7	TFCP2L1	2	121267535	2_70	0	0.0214788614423879	5.41680344903495	3.66153599144214e-07	-0.84356611226066	1
ENSG00000074054.17	CLASP1	2	121649389	2_70	0	0.020919162549015	5.17278223090766	3.40547317481491e-07	-0.318926749522044	2
ENSG00000136732.14	GYPC	2	126655525	2_74	0	0.240534383623197	31.3910265805378	2.37624742091337e-05	3.51418203987827	1
ENSG00000136717.14	BIN1	2	127107516	2_74	0	0.0167184826702462	6.04829213858074	3.18228149145088e-07	-0.750665478633059	1
ENSG00000163161.12	ERCC3	2	127294150	2_75	0	0.0163062680673398	4.58263869851196	2.35168511092547e-07	-0.113149982250252	1
ENSG00000169967.16	MAP3K2	2	127388145	2_75	0	0.0224004816115116	7.35329853702505	5.18380346628476e-07	0.878538466148337	1
ENSG00000115718.17	PROC	2	127418286	2_75	0	0.0610517144105657	16.6128759417556	3.1919175133412e-06	-1.88750289731964	1
ENSG00000163166.14	IWS1	2	127526497	2_75	0	0.0163199639021556	4.59670035862545	2.36088244119014e-07	-0.0960420602859325	1
ENSG00000169994.18	MYO7B	2	127536206	2_75	0	0.0372756947489614	12.4268191789074	1.45778910230396e-06	-1.50198373719875	1
ENSG00000136709.11	WDR33	2	127811792	2_75	0	0.0183068152329141	5.59017303451505	3.2206758959096e-07	-0.445157289862144	1
ENSG00000144231.10	POLR2D	2	127888044	2_75	0	0.0174340438888573	5.18414088680578	2.84435568857014e-07	-0.414152080636377	1
ENSG00000136715.17	SAP130	2	128028089	2_75	0	0.0183365611273885	5.63211199772938	3.25011064920231e-07	0.372811261537897	1
ENSG00000136731.12	UGGT1	2	128091310	2_75	0	0.0169383844305254	5.03004420165577	2.68134539266793e-07	-0.489349346624758	1
ENSG00000178171.10	AMER3	2	130789919	2_78	0	0.0304428233417789	5.63058718764031	5.39445517802506e-07	-0.642214964034421	1
ENSG00000163046.15	ANKRD30BL	2	132160142	2_78	0	0.0376378858364759	7.60162694941414	9.00410906844691e-07	0.871559941192036	1
ENSG00000222014.5	RAB6C	2	129979360	2_78	0	0.0457818265818066	9.42722964083948	1.35827021080389e-06	-1.11132639699889	1
ENSG00000136699.19	SMPD4	2	130182517	2_78	0	0.0732766325533414	13.8427022251069	3.19223866416939e-06	-1.64094737171683	1
ENSG00000136710.9	CCDC115	2	130343161	2_78	0	0.0802076394758396	14.6978617219478	3.71004234111839e-06	-1.52076210873683	1
ENSG00000136718.9	IMP4	2	130342325	2_78	0	0.0802122366673421	14.698403053035	3.71039163731071e-06	1.79051588214858	1
ENSG00000072135.12	PTPN18	2	130352524	2_78	0	0.0272622707462881	4.60760028349269	3.95317278206573e-07	-0.161427425300178	2
ENSG00000136002.18	ARHGEF4	2	130837191	2_78	0	0.0685384874917222	13.211805472371	2.84974276991373e-06	-1.716933703064	1
ENSG00000115762.16	PLEKHB2	2	131104358	2_78	0	0.117699695219983	18.3611093199355	6.80116370165977e-06	2.35580949619879	1
ENSG00000075886.10	TUBA3D	2	131475247	2_78	0	0.0396624008698273	8.08933357147205	1.00971943982287e-06	-1.1431242931454	3
ENSG00000163040.14	CCDC74A	2	131527737	2_78	0	0.0290738075242608	5.20385527554633	4.76141564434572e-07	-0.611594821558628	1
ENSG00000152127.8	MGAT5	2	134120375	2_79	0	0.0178430463539583	4.6021549119414	2.58427788231989e-07	0.0406286452914554	1
ENSG00000082258.12	CCNT2	2	134918338	2_80	3	0.752403547000901	12490.4298275061	0.029575847057099	5.208461958102	1
ENSG00000115839.17	RAB3GAP1	2	135052002	2_80	0	0	188.157879748906	0	-1.54319923092686	1
ENSG00000121988.17	ZRANB3	2	135533093	2_80	0	0	86.1937438799272	0	-0.119443021066699	1
ENSG00000144224.16	UBXN4	2	135741666	2_80	0	0	21.2306189057336	0	-0.127590676554747	2
ENSG00000076003.4	MCM6	2	135875441	2_80	0	0	270.411022562529	0	-0.919257281390645	1
ENSG00000115866.10	DARS	2	135985602	2_80	0	0	67.5670337195375	0	2.157321208986	2
ENSG00000144229.11	THSD7B	2	136765297	2_81	0	0.020061963516151	7.67723365551712	4.8471579115275e-07	-0.6434642634471	1
ENSG00000150540.13	HNMT	2	137963983	2_82	0	0.0254687827104761	4.76725033013879	3.82107110484055e-07	-0.181467974347796	1
ENSG00000144228.8	SPOPL	2	138501652	2_82	0	0.0290649786253999	5.99091265931958	5.47989162653377e-07	-0.652149501742563	1
ENSG00000168702.17	LRP1B	2	142131284	2_85	0	0.0167035599441995	5.13306668319442	2.6983291175032e-07	-0.453932709602872	1
ENSG00000115919.14	KYNU	2	142877245	2_85	0	0.0276912377264634	9.80566104259166	8.54531779286891e-07	-1.14889687375198	1
ENSG00000075884.13	ARHGAP15	2	143091525	2_85	0	0.0217715167664941	7.57982208852909	5.19345857762462e-07	0.905311893419251	1
ENSG00000169554.18	ZEB2	2	144524878	2_86	0	0.0223005211442061	9.59378697325572	6.73308437502276e-07	-0.967994006429009	1
ENSG00000121989.14	ACVR2A	2	147844140	2_88	0	0.017347455615493	8.14595763057863	4.44720250389135e-07	-0.938045598224416	1
ENSG00000115947.13	ORC4	2	148020474	2_88	0	0.0139627497948986	6.14462294017098	2.70007089439005e-07	0.787226421962709	1
ENSG00000204406.12	MBD5	2	148020703	2_88	0	0.0290532593695347	12.914418653024	1.1808063934146e-06	-1.64753367596238	1
ENSG00000150556.16	LYPD6B	2	149038442	2_88	0	0.0449152804040868	16.9661193820195	2.3982011537624e-06	-1.92763630510983	1
ENSG00000184898.6	RBM43	2	151261443	2_90	0	0.0265532329623927	8.13023546719334	6.79406195986494e-07	-1.23955314180379	2
ENSG00000123609.10	NMI	2	151289680	2_90	0	0.0266307861429248	8.15725774628027	6.83655238183962e-07	1.17200478772952	2
ENSG00000123610.4	TNFAIP6	2	151346521	2_90	0	0.0279397847001684	8.60183326693733	7.56350414172521e-07	-1.23528766044745	1
ENSG00000080345.17	RIF1	2	151410217	2_90	0	0.0195449442978117	5.29638470663469	3.25778885776282e-07	-0.605023657782944	1
ENSG00000183091.19	NEB	2	151734675	2_91	0	0.0228943052636591	7.3748869837117	5.31363614274193e-07	-0.645427461487836	1
ENSG00000162980.16	ARL5A	2	151828599	2_91	0	0.017061420737334	4.69039764068996	2.51845287779887e-07	0.0753823987717514	1
ENSG00000182389.19	CACNB4	2	152099291	2_91	0	0.0192222754053812	5.81648098550227	3.51863389268074e-07	0.677499811255845	2
ENSG00000115145.9	STAM2	2	152176079	2_91	0	0.0168667974550489	4.59898037815602	2.44119886887661e-07	0.606226008189293	2
ENSG00000157827.19	FMNL2	2	152335728	2_91	0	0.0169598787485095	4.64855595085995	2.4811314816571e-07	-0.366353487023282	1
ENSG00000177917.10	ARL6IP6	2	152717014	2_91	0	0.0827078160099534	19.4409610894226	5.06026496233132e-06	-2.35827964263576	2
ENSG00000177519.3	RPRM	2	153477985	2_92	0	0.0291829740105843	4.82697729976041	4.43316380245688e-07	-0.244040936678546	1
ENSG00000144278.14	GALNT13	2	153871549	2_92	0	0.0686674482144063	12.8178940970646	2.76997954117943e-06	1.69631793885797	1
ENSG00000115159.15	GPD2	2	156437527	2_93	0	0.024173133652354	7.21974071352839	5.49241731664947e-07	-0.736337557353588	1
ENSG00000123612.15	ACVR1C	2	157628563	2_94	0	0.0209849202207613	5.43410717315328	3.58876066075292e-07	-0.452170977525185	1
ENSG00000153237.17	CCDC148	2	158457154	2_95	0	0.0179987468605192	6.2240771389681	3.52554456795607e-07	1.09237919475076	1
ENSG00000163331.11	DAPL1	2	158794343	2_96	0	0.00957557771563966	6.70370468951264	2.02017426175993e-07	0.657680717430571	2
ENSG00000136536.14	MARCH7	2	159712247	2_96	0	0.0114580818439414	8.14655428934075	2.93761481502603e-07	-1.18825170503941	2
ENSG00000241399.6	CD302	2	159798279	2_96	0	0.0137069888938877	10.0304608128091	4.32685080161855e-07	1.80005299173214	1
ENSG00000153246.12	PLA2R1	2	160056707	2_96	0	0.0129432894456482	9.49400292779374	3.86725667945221e-07	1.226521583118	2
ENSG00000153250.19	RBMS1	2	160494127	2_96	0	0.00931144793412464	7.25629607698545	2.12638151259915e-07	-1.498208103491	2
ENSG00000136560.13	TANK	2	161136430	2_97	0	0	123.282852578211	0	2.41979340382629	2
ENSG00000197635.9	DPP4	2	162074215	2_97	0	0	39.9190792935813	0	1.92105978346549	2
ENSG00000182263.13	FIGN	2	163736284	2_99	0	0.00906119637658576	12.1726981425027	3.47121384159185e-07	1.80090928639398	1
ENSG00000115290.9	GRB14	2	164621693	2_100	0	0.0442754778383293	13.9304157935783	1.94104815595489e-06	-1.72745493633245	1
ENSG00000082438.15	COBLL1	2	164843369	2_100	0	0.0165045171710926	4.78459001914575	2.48517243300255e-07	0.50390073113422	1
ENSG00000169507.9	SLC38A11	2	165740847	2_100	0	0.139954999293652	24.8542645294747	1.09470803661539e-05	3.13272472482296	1
ENSG00000178662.15	CSRNP3	2	165469352	2_100	0	0.0329125807576772	11.1700036554792	1.15697567103643e-06	-1.73727520511578	1
ENSG00000123607.14	TTC21B	2	165953054	2_100	0	0.0267550736019128	9.24913647277898	7.78782728410462e-07	-1.05477418665071	2
ENSG00000169432.14	SCN9A	2	166376083	2_101	0	0.0452683118831008	14.8527564115965	2.11597402255794e-06	1.61228620666273	1
ENSG00000136546.13	SCN7A	2	166493861	2_101	0	0.0155991587960835	4.97962534445726	2.44459445020962e-07	-0.353471820008878	1
ENSG00000163072.15	NOSTRIN	2	168786836	2_102	0	0.0214473304384305	9.67934652646804	6.53323462116085e-07	0.360552124819304	2
ENSG00000239474.6	KLHL41	2	169509786	2_103	0	0.0205955280709678	4.90662457554288	3.18027543883929e-07	-0.230082420524534	1
ENSG00000138399.17	FASTKD1	2	169565197	2_103	0	0.0265412184896369	7.25268901685814	6.05799466989626e-07	-1.00779279228667	3
ENSG00000138398.15	PPIG	2	169584491	2_103	0	0.019882943890031	4.58137423190404	2.86672101034706e-07	-0.133729286462171	1
ENSG00000154479.12	CCDC173	2	169694453	2_103	0	0.0853046278541039	18.17595520555	4.87953918661073e-06	-2.59964872489353	2
ENSG00000144362.11	PHOSPHO2	2	169694446	2_103	0	0.0291688190540886	8.12768945182722	7.46096360543605e-07	1.46258242909904	1
ENSG00000213160.9	KLHL23	2	169694446	2_103	0	0.0291688190540886	8.12768945182722	7.46096360543605e-07	-1.46258242909904	1
ENSG00000138382.14	METTL5	2	169825274	2_103	0	0.0216857443269278	5.38342564892326	3.67402431521162e-07	-0.645300726940437	1
ENSG00000071909.18	MYO3B	2	170178390	2_103	0	0.0237450191043558	6.22230469976082	4.64978391991741e-07	0.73459209368792	1
ENSG00000204335.3	SP5	2	170715782	2_104	0	0.0231318669673543	16.3994392599241	1.1938469611705e-06	1.77329426892878	1
ENSG00000204334.7	ERICH2	2	170784224	2_104	0	0.0645198427183777	25.3388344249299	5.14504179888685e-06	2.4106757878857	1
ENSG00000115806.12	GORASP2	2	170928386	2_104	0	0.0211768304443419	17.513971342438	1.16722496499139e-06	2.66104469365069	2
ENSG00000198586.13	TLK1	2	171231129	2_104	0	0.0484000289314577	24.027351815623	3.65982654198678e-06	2.58604469122805	1
ENSG00000115827.13	DCAF17	2	171434071	2_104	0	0.00708232109078111	8.62723669035271	1.92289822841713e-07	1.08835669518863	2
ENSG00000071967.11	CYBRD1	2	171507234	2_104	0	0.00763113084285427	12.2012455293568	2.93023222619739e-07	2.20276710632435	3
ENSG00000128708.12	HAT1	2	171922612	2_104	0	0.00630570964270183	6.22687561805108	1.23570024700396e-07	-0.0353344432900561	1
ENSG00000172878.13	METAP1D	2	171999243	2_104	0	0.00750805329331505	8.8594614564338	2.09335866000036e-07	-1.34625110605706	1
ENSG00000144355.14	DLX1	2	172084534	2_104	0	0.00878234821158497	8.99256910413234	2.48544072424677e-07	-0.805389536496235	1
ENSG00000152256.13	PDK1	2	172555077	2_105	0	0.027696812872529	19.6287902511858	1.71093024950501e-06	-2.10809105688471	2
ENSG00000091436.16	MAP3K20	2	173075305	2_105	0	0.0614677772474622	26.0745890109364	5.04398694947464e-06	2.35672219974464	2
ENSG00000144354.13	CDCA7	2	173355045	2_105	0	0.00578215921279957	5.77131701936415	1.05020468266342e-07	-0.87183243139028	1
ENSG00000172845.14	SP3	2	173965538	2_105	0	0.0052649744204174	4.63464499776011	7.67930139696823e-08	0.265267631988114	1
ENSG00000138430.15	OLA1	2	174248784	2_105	1	0.0287942718756293	23.0047434533639	2.08464673119855e-06	-4.56289454046828	1
ENSG00000138433.15	CIR1	2	174396715	2_105	0	0.0207060392315879	20.6495695934071	1.34560319654982e-06	-2.83238826163793	1
ENSG00000144306.14	SCRN3	2	174395627	2_105	0	0.00844860304181827	13.3438679769836	3.54793467839791e-07	-2.68792608745325	2
ENSG00000163328.13	GPR155	2	174487330	2_105	0	0.00546031026536864	5.39033644090827	9.26279744773696e-08	0.863627981891535	1
ENSG00000115935.17	WIPF1	2	174592427	2_105	0	0.0492268055261935	27.0296891258925	4.18746970937825e-06	3.08011410119996	2
ENSG00000128656.13	CHN1	2	174626086	2_105	0	0.0351651936390408	23.891924595105	2.64407105747285e-06	-2.79465099928357	1
ENSG00000115966.16	ATF2	2	175168302	2_106	0	0.0112509696172192	6.53384453343868	2.31349050930444e-07	0.721120276360433	2
ENSG00000154518.9	ATP5G3	2	175184841	2_106	0	0.00965285456094078	4.93899855976888	1.50038818627444e-07	0.327187623311165	1
ENSG00000144320.13	LNPK	2	176002028	2_106	0	0.111001970867149	27.8162720427663	9.71714288073112e-06	-3.04380106610268	1
ENSG00000128645.14	HOXD1	2	176188221	2_106	1	0.660759516853644	30.1605055380501	6.27178290985594e-05	5.47732688094241	1
ENSG00000128654.13	MTX2	2	176269444	2_106	0	0.014658593351739	7.98218830291624	3.68233452260103e-07	0.645995918705196	1
ENSG00000116044.15	NFE2L2	2	177392663	2_107	0	0.0920869892761224	18.9229854605413	5.48399314934536e-06	2.12034229254601	2
ENSG00000018510.13	AGPS	2	177392663	2_107	0	0.0571011689160786	14.4075934202202	2.5890796829062e-06	-2.08580742357049	1
ENSG00000196659.9	TTC30B	2	177553107	2_107	0	0.0266996660912328	7.32723187505844	6.15679564811451e-07	0.831594369797926	1
ENSG00000197557.6	TTC30A	2	177618848	2_107	0	0.0361324308943271	10.1347873577377	1.15244655875979e-06	1.16710542689534	2
ENSG00000155636.14	RBM45	2	178112094	2_108	0	0.00665131011736253	4.85788753676547	1.01686576793046e-07	-0.320460239080797	2
ENSG00000180228.12	PRKRA	2	178451344	2_108	0	0.0374612422675582	20.8102062525463	2.45339532488809e-06	2.15070204825833	1
ENSG00000204311.12	DFNB59	2	178451344	2_108	0	0.0374612422675582	20.8102062525463	2.45339532488809e-06	-2.15070204825833	1
ENSG00000079150.17	FKBP7	2	178478636	2_108	0	0.011546527252971	9.92972610746645	3.60825837328245e-07	1.25203908398748	1
ENSG00000116095.10	PLEKHA3	2	178480456	2_108	0	0.00657327036319377	4.74945565309473	9.82503952296138e-08	0.347626442384061	1
ENSG00000155657.26	TTN	2	178831108	2_108	0	0.0227117745298406	16.1696723515156	1.15574297308301e-06	1.71168928626987	1
ENSG00000163492.14	CCDC141	2	179050394	2_108	0	0.00769577024437107	6.19815911806972	1.50114895518918e-07	-0.745458174753398	1
ENSG00000163510.13	CWC22	2	180007700	2_108	0	0.00727984816891558	5.68753930503426	1.30303387511688e-07	0.451729188388137	1
ENSG00000115232.13	ITGA4	2	181456814	2_110	0	0.00930052197243181	4.61035464012415	1.3494308374144e-07	0.000711208843789333	1
ENSG00000138434.16	SSFA2	2	181892173	2_110	0	0.0093915379172026	5.02590424103852	1.48545636712497e-07	0.0244098626475879	1
ENSG00000150722.10	PPP1R1C	2	181953928	2_110	0	0.00938504223935088	4.73110690087153	1.39735890354059e-07	-0.101192237013072	1
ENSG00000115252.18	PDE1A	2	182536003	2_110	0	0.0106788312578846	7.55699131394955	2.53969533220563e-07	0.86575636967838	1
ENSG00000162998.4	FRZB	2	182866669	2_110	0	0.0489514735326162	20.3914049545614	3.14139025763978e-06	-2.24063241467208	2
ENSG00000061676.14	NCKAP1	2	183038483	2_110	0	0.0107722233952749	5.85292371905643	1.98420796645138e-07	-0.591460299911062	1
ENSG00000170396.7	ZNF804A	2	184598393	2_112	0	0.00862450311507168	6.54093897990177	1.77534660799413e-07	0.724561354314591	1
ENSG00000188738.14	FSIP2	2	185739764	2_112	0	0.00725413433304412	4.95042540484585	1.1301525989434e-07	0.167212711833162	1
ENSG00000065548.17	ZC3H15	2	186486293	2_112	0	0.00965760598644594	7.58140016853061	2.30424087983923e-07	0.984267391041808	1
ENSG00000138448.11	ITGAV	2	186605617	2_112	0	0.00731190779511348	5.02336528213465	1.15593773057594e-07	0.497096728508517	1
ENSG00000144369.12	FAM171B	2	186693781	2_112	0	0.00913127407750469	7.06600388754767	2.03055250696801e-07	-0.817000586869442	2
ENSG00000168542.14	COL3A1	2	188972652	2_112	0	0.00728741880040718	4.99250179409451	1.14498799182232e-07	0.382237097630875	1
ENSG00000204262.11	COL5A2	2	189180039	2_113	0	0.0148794285656131	6.85982676729271	3.21224287834024e-07	-1.19315168410952	2
ENSG00000138449.10	SLC40A1	2	189578719	2_113	0	0.0320756761221523	13.9618560137524	1.40937949344854e-06	-1.73652084365219	1
ENSG00000138381.9	ASNSD1	2	189661397	2_113	0	0.0575919609242258	19.4202528509675	3.5198626715368e-06	3.22067604566001	3
ENSG00000151687.14	ANKAR	2	189671557	2_113	0	0.112670132946597	25.7849521590349	9.14290296197721e-06	-3.74562227820591	2
ENSG00000128699.13	ORMDL1	2	189783978	2_113	0	0.182585189961789	30.4985751175952	1.75248403841022e-05	-4.03982138705167	2
ENSG00000064933.17	PMS1	2	189783978	2_113	0	0.0430069237204068	16.6891860328527	2.25882459597857e-06	-2.72523963564906	2
ENSG00000151689.12	INPP1	2	190343621	2_113	0	0.0234786115264809	11.0713835666363	8.18056464503101e-07	2.09974513778697	1
ENSG00000151690.14	MFSD6	2	190421006	2_113	0	0.0291851997035972	13.0862624159734	1.20195239708662e-06	2.53645647613634	1
ENSG00000138386.16	NAB1	2	190647213	2_113	0	0.0252858601093182	11.7572010152872	9.35600937044651e-07	-2.63624033167277	1
ENSG00000115419.12	GLS	2	190880843	2_113	0	0.0119008640062079	4.80224073610915	1.7985867660362e-07	0.678630804157087	1
ENSG00000138378.17	STAT4	2	191151202	2_114	0	0.0141200759013048	7.31109916409552	3.24884266190181e-07	-0.788360452187198	1
ENSG00000128641.18	MYO1B	2	191245493	2_114	0	0.0114584848742428	5.40050584387467	1.94746925374024e-07	-0.474010074821031	1
ENSG00000173559.12	NABP1	2	191677959	2_114	0	0.0105428452145362	4.64964856536673	1.54271937179868e-07	0.132152908994597	1
ENSG00000168497.4	SDPR	2	191822873	2_114	0	0.0109113553706364	4.96111761258877	1.70359829637013e-07	-0.284640431533021	1
ENSG00000196950.13	SLC39A10	2	195575506	2_115	0	0.0255132681164859	7.28784256991027	5.85159215861517e-07	0.820614117666554	1
ENSG00000118997.13	DNAH7	2	196068375	2_116	0	0.0849112082995523	18.0313098556568	4.8183824816287e-06	-2.71565145881009	2
ENSG00000138411.10	HECW2	2	196581794	2_116	0	0.0203922086929704	4.71518445251673	3.02602092755939e-07	-0.178018112480013	1
ENSG00000144395.17	CCDC150	2	196640040	2_116	0	0.0218038784857493	5.33375288228516	3.65995391775904e-07	-0.462308287410154	1
ENSG00000119041.10	GTF3C3	2	196799713	2_116	0	0.022604814647167	5.66726380381792	4.03165492305062e-07	-0.662546418994096	1
ENSG00000115541.10	HSPE1	2	197499794	2_117	0	0.0254874310344463	7.10035798413615	5.69528265389422e-07	-0.969178883655984	1
ENSG00000162944.10	RFTN2	2	197576157	2_117	0	0.0235211154319572	6.35737735157362	4.70592365574858e-07	0.716497131760033	2
ENSG00000115896.15	PLCL1	2	197805147	2_117	0	0.0267981332579765	7.56472371533472	6.37979299027911e-07	1.17093507557438	1
ENSG00000226124.6	FTCDNL1	2	199756040	2_118	0	0.0257289977924737	6.15780714560732	4.98606489472389e-07	1.08535279452984	2
ENSG00000178074.5	C2orf69	2	199911021	2_118	0	0.0404301664861306	10.3540579279119	1.31742255276887e-06	-1.91390568124053	1
ENSG00000162971.10	TYW5	2	199955071	2_118	0	0.0254128270624799	6.04332557803249	4.83323538954037e-07	1.2309570197885	1
ENSG00000162972.10	MAIP1	2	199954933	2_118	0	0.0863352958547342	17.4823581076117	4.75004109927512e-06	-2.47560032953149	2
ENSG00000196141.13	SPATS2L	2	200305923	2_118	0	0.023939593913415	5.49062282754518	4.13663654346312e-07	-0.597001826572777	1
ENSG00000163535.17	SGO2	2	200510401	2_118	0	0.0267046438161226	6.50246196874343	5.46479134182974e-07	0.830588614377472	2
ENSG00000155729.12	KCTD18	2	200519526	2_118	0	0.0713431888851276	15.676418740039	3.51972187041849e-06	-1.82931161260016	1
ENSG00000082153.17	BZW1	2	200810095	2_119	0	0.0297507599642536	9.28657439150991	8.694859722049e-07	2.29991612967394	1
ENSG00000013441.15	CLK1	2	200864612	2_119	0	0.0200989319373235	5.35267639926664	3.38573483359385e-07	0.940101241922343	1
ENSG00000240344.8	PPIL3	2	200879629	2_119	0	0.0224237592680678	6.00225342766693	4.23576370172958e-07	-0.970637407453193	2
ENSG00000115942.8	ORC2	2	200963642	2_119	0	0.0248201112548504	7.26899163393911	5.67788858881227e-07	-1.34054442204098	1
ENSG00000119013.8	NDUFB3	2	201139987	2_119	0	0.0203750467023769	5.28121981871102	3.3864278797987e-07	-0.975825489228166	1
ENSG00000003402.19	CFLAR	2	201116120	2_119	0	0.0201787980288933	5.27085203160928	3.34722642629284e-07	-0.837965715241238	1
ENSG00000003400.14	CASP10	2	201183110	2_119	0	0.0326073296853155	8.89027428467552	9.12303557447891e-07	1.4555575134723	1
ENSG00000155749.12	ALS2CR12	2	201357198	2_119	0	0.0218555558781532	5.96756805374052	4.10457514477262e-07	0.874484425454661	2
ENSG00000082146.12	STRADB	2	201388316	2_119	0	0.0280134027285573	8.0184003479376	7.06907476178364e-07	-1.1880762231913	1
ENSG00000155755.18	TMEM237	2	201643412	2_119	0	0.0810296192252612	17.1416110660462	4.37123755354534e-06	1.83935131754104	2
ENSG00000155760.2	FZD7	2	202034208	2_120	0	0.026309747325696	13.8234360944633	1.14456815907348e-06	1.47519590183278	1
ENSG00000163596.16	ICA1L	2	202871777	2_120	0	0.0117483920210079	6.36472453091486	2.35324429888887e-07	-0.561111699821476	1
ENSG00000144426.18	NBEAL1	2	203014780	2_120	0	0.0154975819089742	9.42375365374606	4.59617799111654e-07	1.49365267386205	1
ENSG00000138443.15	ABI2	2	203323598	2_120	0	0.128377248272542	23.1537572159957	9.35445545472296e-06	3.70842442646436	1
ENSG00000118257.16	NRP2	2	205681675	2_121	0	0.0871781482970663	18.55986763905	5.09203627148997e-06	1.99735561310018	1
ENSG00000023228.13	NDUFS1	2	206158198	2_122	0	0.0433607277689458	18.8638921941101	2.57416773381783e-06	-2.40897789721981	1
ENSG00000183671.12	GPR1	2	206217980	2_122	0	0.0125995419159114	8.22365327561433	3.26083272430952e-07	-1.40125037587892	2
ENSG00000204186.7	ZDBF2	2	206273755	2_122	0	0.0172582527308738	10.7735737825004	5.85147816087627e-07	1.72621240271979	1
ENSG00000138400.12	MDH1B	2	206765180	2_122	0	0.074205258956247	23.9384783157134	5.59036544759788e-06	2.42584426032644	2
ENSG00000118246.13	FASTKD2	2	206765369	2_122	0	0.00937747375851172	5.60973343693908	1.65553000425304e-07	0.627587731731779	2
ENSG00000144410.4	CPO	2	206938824	2_122	0	0.0839328921151443	24.8244632206306	6.55723922692887e-06	-2.39040588953195	1
ENSG00000163251.3	FZD5	2	207769445	2_122	0	0.00844666913679448	5.47606452576451	1.45567027388704e-07	-0.900080509521892	1
ENSG00000188674.10	C2orf80	2	208168449	2_123	0	0.0243383295359405	4.78786859501065	3.66726221039388e-07	-0.27736083227788	1
ENSG00000115020.16	PIKFYVE	2	208266043	2_123	0	0.0327354243157841	7.53518741687279	7.76284664835967e-07	-1.0351456078794	2
ENSG00000144406.18	UNC80	2	209772023	2_124	0	0.0111081778890778	9.27661573885002	3.24295832108376e-07	0.523966365249132	2
ENSG00000197713.14	RPE	2	210002122	2_124	0	0.0129835472414384	11.9654693288188	4.88913550409125e-07	1.6179704751044	1
ENSG00000115361.7	ACADL	2	210224164	2_124	0	0.340233497039902	21.4994945807453	2.30204756692202e-05	-4.00444726956503	1
ENSG00000178568.14	ERBB4	2	212538367	2_125	0	0.0116509375438869	6.74523932446152	2.47324540644244e-07	0.768343945763041	1
ENSG00000030419.16	IKZF2	2	213152260	2_126	0	0.0218354716002304	6.356846493122	4.36830822169319e-07	0.789009330950939	1
ENSG00000144451.18	SPAG16	2	213282149	2_126	0	0.0184858113010321	4.81846459134539	2.80321340396394e-07	0.238062291761657	1
ENSG00000144583.4	MARCH4	2	216374052	2_127	0	0.0452487761059816	17.5866723981776	2.50437571767589e-06	-1.67822401603408	1
ENSG00000138376.10	BARD1	2	214809224	2_127	0	0.0163205781351878	9.12957008939938	4.68915771271852e-07	1.72916487903472	2
ENSG00000138363.14	ATIC	2	215312057	2_127	0	0.0341718547181484	13.478509384612	1.44950390713622e-06	0.662001002630983	2
ENSG00000118242.15	MREG	2	215994101	2_127	0	0.0111914475093275	5.23863468837799	1.84507213553644e-07	0.506631823682491	2
ENSG00000079246.15	XRCC5	2	216108211	2_127	0	0.0125120253013868	6.19197039228665	2.43817828300284e-07	-0.559688036395299	2
ENSG00000138375.12	SMARCAL1	2	216412329	2_127	0	0.011268510155628	5.20018676668856	1.84414224184723e-07	0.392533684720615	2
ENSG00000115457.9	IGFBP2	2	216631176	2_127	0	0.0112153928279949	5.1128461523583	1.80462175355151e-07	-0.335712138182182	1
ENSG00000171450.5	CDK5R2	2	218959212	2_129	0	0.00911090484200205	5.52556374635746	1.58433522446544e-07	0.458460593234829	1
ENSG00000181378.13	CFAP65	2	219041645	2_129	0	0.00920698851827384	5.47904103310743	1.58756358324274e-07	0.535768915326218	2
ENSG00000243910.7	TUBA4B	2	219252611	2_129	0	0.0150421025424887	9.87707678759383	4.67569257535771e-07	1.06611872233895	1
ENSG00000231672.6	DIRC3	2	217756664	2_129	0	0.00835333004962591	4.91091241302476	1.29101355862713e-07	0.54103559216897	1
ENSG00000188282.12	RUFY4	2	218034950	2_129	0	0.00841992773880362	5.22714163810951	1.38510152109411e-07	0.919540141012997	2
ENSG00000163464.7	CXCR1	2	218261086	2_129	0	0.0248943837912419	19.4902227370092	1.52695822866713e-06	4.3253103154234	1
ENSG00000163466.15	ARPC2	2	218216699	2_129	0	0.014437432520872	11.1671411330261	5.07388881207218e-07	-1.80606634483408	1
ENSG00000127837.9	AAMP	2	218268856	2_129	0	0.00969596743336954	7.00326730827524	2.13698180819811e-07	1.39055795155919	1
ENSG00000127838.13	PNKD	2	218270205	2_129	1	0.209598144459532	24.8851640269301	1.64148498669274e-05	-4.97398410824465	1
ENSG00000135926.14	TMBIM1	2	218292881	2_129	0	0.0184124821141334	13.6031206516365	7.88242526277107e-07	2.01547198114319	1
ENSG00000158428.3	CATIP	2	218357400	2_129	0	0.0186915112818841	19.35323217594	1.1384314833409e-06	-3.42597746155352	1
ENSG00000018280.16	SLC11A1	2	218381984	2_129	0	0.00828946944375697	4.6526903698444	1.21377967396437e-07	0.272188909358989	1
ENSG00000135913.10	USP37	2	218568666	2_129	0	0.00922843480553759	5.79274927100463	1.68237092191732e-07	0.845027546541797	1
ENSG00000144580.13	CNOT9	2	218568666	2_129	0	0.00922843480553759	5.79274927100463	1.68237092191732e-07	-0.845027546541798	1
ENSG00000115556.13	PLCD4	2	218607602	2_129	0	0.0300939062722853	16.6584025950062	1.57768716157817e-06	2.5631138610476	1
ENSG00000074582.12	BCS1L	2	218658716	2_129	0	0.00990648079477408	6.48721363518646	2.02249089826001e-07	-0.983892198169074	1
ENSG00000115568.15	ZNF142	2	218659366	2_129	0	0.0100610948339421	6.63739450843275	2.1016086532232e-07	-1.00999883920014	1
ENSG00000163481.7	RNF25	2	218672243	2_129	0	0.00931195907098781	5.88494031073229	1.72461474312661e-07	0.870220945713449	1
ENSG00000163482.11	STK36	2	218672501	2_129	0	0.0211561067997806	13.6403512609866	9.08176539284964e-07	2.29539701453261	2
ENSG00000115596.3	WNT6	2	218860595	2_129	0	0.00896488913334692	5.44595221385072	1.53648287111026e-07	0.545338548003453	1
ENSG00000187736.12	NHEJ1	2	219160400	2_129	0	0.0237814239369022	14.0430308493126	1.05101200924772e-06	-1.8710880589927	2
ENSG00000213901.10	SLC23A3	2	219170396	2_129	0	0.0177575067091508	11.5262779032681	6.44139671566117e-07	-1.7145244004549	1
ENSG00000144567.10	FAM134A	2	219176369	2_129	0	0.0327772824823682	17.088310279414	1.76271069183931e-06	2.15731654484627	1
ENSG00000115649.15	CNPPD1	2	219177636	2_129	0	0.0305858044408995	16.4307748690588	1.58156456553648e-06	2.09027088579743	2
ENSG00000198925.10	ATG9A	2	219220216	2_129	0	0.0158187177128731	10.4223383895659	5.18854298899726e-07	1.29537614243262	2
ENSG00000163516.13	ANKZF1	2	219229829	2_129	0	0.0115585240496978	7.75982082203438	2.82268911147712e-07	-1.0336539607414	2
ENSG00000127824.13	TUBA4A	2	219278362	2_129	0	0.0926324358313798	26.3374249841902	7.67795159089037e-06	2.43612347569573	1
ENSG00000135924.15	DNAJB2	2	219279688	2_129	0	0.0110685510245139	7.2317840935931	2.51909877572598e-07	0.89082174447	1
ENSG00000054356.13	PTPRN	2	219309801	2_129	0	0.00832208285963998	4.60947436914134	1.20723665601003e-07	-0.234943052274326	1
ENSG00000123992.18	DNPEP	2	219399651	2_129	0	0.00988812879719181	6.17282583871458	1.92091041925022e-07	-0.550946140187976	1
ENSG00000072195.14	SPEG	2	219434819	2_129	0	0.121267930925771	28.9847284669361	1.1061758623434e-05	-2.55451160306094	1
ENSG00000072182.12	ASIC4	2	219512380	2_129	0	0.017853308696453	11.6340896717993	6.53672319822405e-07	1.31208269257054	1
ENSG00000188760.10	TMEM198	2	219543916	2_129	0	0.0681075014458594	23.505901955072	5.03826309469368e-06	2.29211757794299	1
ENSG00000123999.4	INHA	2	219569323	2_129	0	0.0147376462218789	9.85739651336911	4.57192741815419e-07	1.2047151760593	1
ENSG00000144589.21	STK11IP	2	219597759	2_130	0	0.0186889749484491	7.75580991654395	4.5616463438768e-07	0.853435145779509	2
ENSG00000116106.11	EPHA4	2	221574191	2_130	0	0.0133114756632921	4.62694319936248	1.9383372607032e-07	0.0770039270414001	1
ENSG00000124003.12	MOGAT1	2	222671822	2_131	0	0.0117305408933378	5.16903117840997	1.90825392024258e-07	0.322699512596138	1
ENSG00000123983.13	ACSL3	2	222860739	2_131	0	0.0113675763722714	4.87970533837835	1.74570337771346e-07	0.221611932929511	1
ENSG00000124019.9	FAM124B	2	224402283	2_132	0	0.0177738766216122	6.85464063126881	3.83420938416705e-07	-0.895062384723773	2
ENSG00000036257.12	CUL3	2	224580584	2_132	0	0.0232573117580237	12.1721723174694	8.90915633980286e-07	-2.74202274020906	2
ENSG00000135905.18	DOCK10	2	225041976	2_134	0	0.00727588035936921	8.88362304213969	2.03415782058901e-07	-1.13597095161783	1
ENSG00000081052.11	COL4A4	2	227163765	2_134	0	0.00802886303293837	9.54141854884664	2.41088208704303e-07	1.13572398426409	1
ENSG00000168958.19	MFF	2	227095257	2_134	0	0.00526948047370923	5.67408645591163	9.40963380022418e-08	0.457089526953669	3
ENSG00000173744.17	AGFG1	2	227472263	2_134	0	0.0166958903813547	16.1931099129606	8.50841808568951e-07	-1.79948361885544	1
ENSG00000135917.13	SLC19A3	2	227718030	2_134	0	0.028252269074279	21.0822255440675	1.87447115931077e-06	-2.06395180128529	1
ENSG00000115009.11	CCL20	2	227805760	2_134	0	0.00532018336529616	5.75884661931621	9.64208790050735e-08	0.541553155245252	1
ENSG00000123977.9	DAW1	2	227864874	2_134	0	0.00945640123631308	11.0443470915278	3.28681236083871e-07	-1.24755246705761	2
ENSG00000153823.18	PID1	2	229270456	2_135	0	0.00752182897055442	4.6163265456805	1.0927704686279e-07	-0.1233836565516	1
ENSG00000153832.11	FBXO36	2	230174151	2_135	0	0.0100848122705777	7.53936254080704	2.39282765484824e-07	-1.046005329975	1
ENSG00000163053.10	SLC16A14	2	230073419	2_135	0	0.0078144761227259	4.98798595496975	1.2266878511554e-07	-0.395923976739519	1
ENSG00000135899.17	SP110	2	230173687	2_135	0	0.00811506100195092	5.57572121545314	1.4239731928874e-07	-0.868689601436831	1
ENSG00000185404.16	SP140L	2	230327041	2_135	0	0.0160529106797077	11.7685716379935	5.94547446554413e-07	-1.42072926571214	2
ENSG00000135916.15	ITM2C	2	230864420	2_135	0	0.00848738593118259	5.71096586555759	1.52543072127487e-07	0.536877132308279	1
ENSG00000135898.9	GPR55	2	230960977	2_135	0	0.00803409224264684	5.21451603046032	1.31843825064291e-07	0.371207979918142	2
ENSG00000237412.6	PRSS56	2	232520066	2_136	0	0.0161891845404911	4.58227634676946	2.33461474579008e-07	-0.0441546620621436	1
ENSG00000135902.9	CHRND	2	232526097	2_136	0	0.0735921070027162	18.6743263045215	4.32499046308145e-06	-2.18381270985301	1
ENSG00000173699.15	SPATA3	2	231009411	2_136	0	0.0182702736529836	5.69805441418369	3.27627703936779e-07	0.502880777771693	1
ENSG00000204128.5	C2orf72	2	231034316	2_136	0	0.0217853362556231	7.32340209353119	5.02095259674815e-07	-0.854141332007464	1
ENSG00000173692.12	PSMD1	2	231056872	2_136	0	0.0171257069738862	5.10103259962822	2.74925853224425e-07	-0.387173588047332	1
ENSG00000135914.5	HTR2B	2	231125386	2_136	0	0.0378812635121136	12.4527304139677	1.48456089382611e-06	-1.48554020944282	1
ENSG00000135931.17	ARMC9	2	231198852	2_136	0	0.0165334684116233	4.77636430792164	2.48525174844148e-07	0.220402455698366	2
ENSG00000115053.15	NCL	2	231483427	2_136	0	0.0271664910921413	9.36612202896465	8.0075992959263e-07	1.19514766907298	1
ENSG00000187514.16	PTMA	2	231707301	2_136	0	0.0332593422604354	11.2430269718618	1.17680873285768e-06	1.68050086086857	1
ENSG00000144524.17	COPS7B	2	231781537	2_136	0	0.016208544223709	4.59329773265158	2.34302855140597e-07	0.0454045262294703	1
ENSG00000156973.13	PDE6D	2	231783948	2_136	0	0.0332659466630142	11.2448910633912	1.17723756851582e-06	-1.59433639357669	1
ENSG00000144535.19	DIS3L2	2	231961176	2_136	0	0.0430668575507038	13.6478885608898	1.84976954662953e-06	1.63791499701457	1
ENSG00000221944.6	TIGD1	2	232550122	2_136	0	0.016487868159085	4.75089069369441	2.46517933356802e-07	-0.27969226245896	1
ENSG00000135930.13	EIF4E2	2	232563142	2_136	0	0.0238724141853068	8.16941417967399	6.13756676386437e-07	0.968638452403896	1
ENSG00000204120.14	GIGYF2	2	232697018	2_137	0	0.0489258728820464	15.7660948815265	2.42756961051583e-06	-1.79337679542336	1
ENSG00000115474.6	KCNJ13	2	232776373	2_137	0	0.0254736683168132	9.64351485370729	7.73100256146581e-07	1.25935771135111	1
ENSG00000182600.9	C2orf82	2	232856815	2_137	0	0.0186155878295841	6.81173411672264	3.99064794531697e-07	-0.73621000218544	1
ENSG00000066248.14	NGEF	2	232965373	2_137	0	0.0150587927265524	4.84751224515554	2.2973017535333e-07	-0.300918371576783	1
ENSG00000168918.13	INPP5D	2	233059893	2_137	0	0.0168201128392459	5.88219948860835	3.11370617337144e-07	-0.493173509333841	1
ENSG00000085978.21	ATG16L1	2	233214691	2_137	0	0.0281477374205542	10.6287451097175	9.41530638350195e-07	-1.22284492753861	1
ENSG00000085982.13	USP40	2	233566769	2_137	0	0.015578487522488	5.19681199934055	2.5478348309838e-07	0.431284522130212	1
ENSG00000144476.5	ACKR3	2	236575053	2_140	0	0.0652604054356578	15.6356910216987	3.21126259730084e-06	-1.76648387251435	1
ENSG00000198612.10	COPS8	2	237085776	2_140	0	0.0270443493848478	7.41888960758737	6.31428849346379e-07	-0.87219614403775	1
ENSG00000177483.11	RBM44	2	237797961	2_140	0	0.0205106259000322	4.86071908314066	3.13753377516713e-07	-0.309645347424753	2
ENSG00000184182.18	UBE2F	2	237966849	2_141	0	0.0268791457280985	5.77562676427039	4.88566354689256e-07	0.702874004131139	1
ENSG00000132330.16	SCLY	2	238060509	2_141	0	0.0322373739009707	7.46125390156841	7.56973104335232e-07	1.19478246073131	3
ENSG00000144488.14	ESPNL	2	238099356	2_141	0	0.0290067184454319	6.48157549284748	5.91681726756668e-07	-0.756038120260409	3
ENSG00000168427.8	KLHL30	2	238138383	2_141	0	0.0268758275475079	5.77449173402227	4.88410040528498e-07	0.466394128801672	1
ENSG00000178752.15	ERFE	2	238158500	2_141	0	0.033627253398864	7.8532589971036	8.3109427513898e-07	-0.975685711573828	1
ENSG00000132323.8	ILKAP	2	238203982	2_141	0	0.0236340358216755	4.58461672837722	3.40996481514379e-07	-0.0866924739832213	1
ENSG00000144485.10	HES6	2	238245307	2_141	0	0.0270509805529028	5.83466237676867	4.96715504719761e-07	0.625934651816555	1
ENSG00000132326.11	PER2	2	238289924	2_141	0	0.0237951210593762	4.64745680380863	3.48026452113421e-07	-0.192957979545362	1
ENSG00000204104.11	TRAF3IP1	2	238320799	2_141	0	0.023718481926309	4.61761128186816	3.4467773728013e-07	0.0661099782077925	2
ENSG00000065802.11	ASB1	2	238426762	2_141	0	0.0300412242951803	6.80654910186941	6.43507456225309e-07	0.770404041453217	2
ENSG00000130414.11	NDUFA10	2	240025784	2_142	0	0.0144976568132456	4.66408666973934	2.12800870752578e-07	-0.187260206445101	1
ENSG00000172428.10	COPS9	2	240139367	2_142	0	0.0145105739559683	4.67229448911261	2.13365291163389e-07	0.127580119027662	1
ENSG00000142327.12	RNPEPL1	2	240566275	2_142	0	0.0144012390789046	4.60258946214112	2.08598447938787e-07	-0.0764907529653995	1
ENSG00000144504.15	ANKMY1	2	240566924	2_142	0	0.0158582619131944	5.49104644483756	2.74043608262206e-07	0.423469270535004	2
ENSG00000142330.19	CAPN10	2	240586423	2_142	0	0.0286172865031148	10.9474854097337	9.85942982492804e-07	-1.309614989321	2
ENSG00000178623.11	GPR35	2	240639691	2_144	0	0.0317576162862899	10.4391221050286	1.04332796495788e-06	1.19608152882732	1
ENSG00000122085.16	MTERF4	2	241094355	2_144	0	0.0344093746716554	11.1839028095037	1.21109758512432e-06	-1.39445153955563	2
ENSG00000115687.13	PASK	2	241150158	2_144	0	0.025047330267823	8.23908207070137	6.49455269575068e-07	1.10436747283849	1
ENSG00000146205.13	ANO7	2	241188486	2_144	0	0.056875172896028	15.8737961710632	2.8412699816384e-06	-1.98633146330855	3
ENSG00000115677.16	HDLBP	2	241317232	2_144	0	0.0266123173428126	8.80018689465791	7.37027279960903e-07	-0.849476705195202	2
ENSG00000006607.13	FARP2	2	241354701	2_144	0	0.180655111874774	26.9655712926782	1.53309424858412e-05	-2.64980818943664	2
ENSG00000176720.4	BOK	2	241558436	2_144	0	0.0274130868061565	9.07491390110707	7.82905651949132e-07	1.18400386376294	1
ENSG00000168393.12	DTYMK	2	241686520	2_144	0	0.0171457230799122	4.73684534402323	2.55595959581921e-07	-0.169381117916061	1
ENSG00000180902.17	D2HGDH	2	241758583	2_144	0	0.0240022774060841	7.84467434382947	5.92565474426713e-07	1.1154604019722	1
ENSG00000204099.11	NEU4	2	241808669	2_144	0	0.0205165224155139	6.39392233452472	4.12838393535035e-07	-0.767318365531688	1
ENSG00000188389.10	PDCD1	2	241858637	2_144	0	0.0182023014667423	5.28870146357145	3.02959328309097e-07	-0.399322386407647	1
ENSG00000216921.7	AC131097.4	2	241902238	2_144	0	0.0198461451988158	6.08698280803281	3.80178202732034e-07	0.458600936636949	1
ENSG00000134115.12	CNTN6	3	1092518	3_1	0	0.0279338445448297	6.78684455373297	5.96633435657461e-07	-0.740216304370646	1
ENSG00000113851.14	CRBN	3	3179746	3_4	0	0.0100584501785108	7.39276815032709	2.34016849894404e-07	-0.882150467631588	2
ENSG00000175928.5	LRRN1	3	3799747	3_4	0	0.0236492870078266	15.2764908018653	1.13697424877652e-06	1.666674149737	1
ENSG00000170364.12	SETMAR	3	4303252	3_4	0	0.0100768491884722	7.40958111531453	2.34978100822574e-07	-0.895474673290715	1
ENSG00000144455.13	SUMF1	3	4368748	3_4	0	0.0195391196161373	13.5118950459243	8.30864547867243e-07	-1.61059798841047	3
ENSG00000150995.18	ITPR1	3	4492945	3_4	0	0.0419304710100361	20.5920559405059	2.71730522558465e-06	-2.25957890894199	1
ENSG00000134107.4	BHLHE40	3	4977455	3_4	0	0.0120219022913479	9.03386383548269	3.41787132006251e-07	-1.02509889050291	1
ENSG00000134108.12	ARL8B	3	5132114	3_4	0	0.0145042412057377	10.7629670656645	4.91287821427295e-07	-1.22656134903292	1
ENSG00000071282.11	LMCD1	3	8499684	3_6	0	0	5.16987604781633	0	-0.582323602525729	2
ENSG00000182533.6	CAV3	3	8733771	3_7	0	0.0226407435791089	5.30056990623294	3.77678468469827e-07	0.39848738734667	1
ENSG00000180914.10	OXTR	3	8769477	3_7	0	0.0285511358696816	7.44789645852169	6.69215505487179e-07	0.971056197170605	3
ENSG00000070950.9	RAD18	3	8963394	3_7	0	0.0614521013968768	14.5966433806643	2.82292090448156e-06	1.86572299244591	2
ENSG00000134077.15	THUMPD3	3	9363240	3_7	0	0.0608522928724805	14.5044603973936	2.77771380394736e-06	-1.64419211450046	1
ENSG00000168137.15	SETD5	3	9397385	3_7	0	0.0247510053666391	6.12497254895906	4.77096207851995e-07	0.601564247476376	1
ENSG00000254999.3	BRK1	3	9265556	3_7	0	0.0611812077585118	14.5551205825766	2.80248197131369e-06	1.68787330705642	1
ENSG00000163719.19	MTMR14	3	9649842	3_8	0	0.0377092792772397	9.86959386119262	1.17126856393513e-06	1.2196356558754	1
ENSG00000144550.12	CPNE9	3	9702857	3_8	0	0.0436657225313075	11.2359121472632	1.54403791048592e-06	-1.37833479683883	1
ENSG00000114026.21	OGG1	3	9749660	3_8	0	0.0230577773451313	5.30747861431641	3.85136489715169e-07	0.506245441360687	1
ENSG00000214021.15	TTLL3	3	9810464	3_8	0	0.0227173248975363	5.16991229161489	3.6961478760419e-07	-0.430285029672928	2
ENSG00000156990.14	RPUSD3	3	9843931	3_8	0	0.024857573110331	6.00285345249267	4.69597136671574e-07	0.550899730769593	1
ENSG00000187288.10	CIDEC	3	9879932	3_8	0	0.0691914331668456	15.5515508211047	3.38637464604464e-06	-1.75309048846769	1
ENSG00000171135.13	JAGN1	3	9890513	3_8	0	0.0303439559612082	7.85074415750307	7.49707745545251e-07	-0.918915089427917	2
ENSG00000163701.18	IL17RE	3	9902449	3_8	0	0.0281581479491674	7.15754541702163	6.34274384603751e-07	0.886716093712394	1
ENSG00000163702.18	IL17RC	3	9917083	3_8	0	0.0215664976299869	4.68928772299326	3.1826983315477e-07	0.186329802345872	1
ENSG00000163703.17	CRELD1	3	9933702	3_8	0	0.0236233336623174	5.53161519894507	4.1124640928588e-07	-0.491902776416671	1
ENSG00000125037.12	EMC3	3	10010880	3_8	0	0.0215449762528203	4.68005954440826	3.17326522234373e-07	-0.167653718562577	1
ENSG00000134086.7	VHL	3	10141318	3_8	0	0.0220425276881774	4.89110526243448	3.39294936249433e-07	-0.32308036671441	2
ENSG00000134070.4	IRAK2	3	10181686	3_8	0	0.0299149519414549	7.71866924921052	7.26674155611317e-07	-1.00230760746881	1
ENSG00000157014.10	TATDN2	3	10247632	3_8	0	0.0678490920933481	15.3668323827258	3.28123524965416e-06	1.91110769452333	2
ENSG00000157017.15	GHRL	3	10294992	3_8	0	0.0260744098228323	6.44530076194978	5.28891574924287e-07	-0.675540229369975	1
ENSG00000157087.17	ATP2B2	3	10708383	3_8	0	0.0386898219344854	10.1085065353036	1.23081477455666e-06	-1.28789583287268	1
ENSG00000157103.10	SLC6A1	3	10992869	3_9	0	0.0110153614037722	4.79593129007627	1.66257282136022e-07	-0.101543405491661	1
ENSG00000197548.12	ATG7	3	11272224	3_9	0	0.019762909043046	31.9298294644521	1.98589574156718e-06	-5.63879944802018	1
ENSG00000144559.10	TAMM41	3	11848759	3_9	0	0.0112052967314243	5.09047288062786	1.79510750866089e-07	-0.498751574412214	1
ENSG00000157152.16	SYN2	3	12004293	3_9	0	0.0110021954140466	4.84966295189039	1.67919017507129e-07	0.174364008285256	1
ENSG00000157150.4	TIMP4	3	12148010	3_9	0	0.0137687606625928	6.75409728557621	2.92665234794736e-07	0.603393586096605	2
ENSG00000154743.17	TSEN2	3	12484507	3_9	0	0.0107081684653474	4.60279608244775	1.55112180688493e-07	0.0331151608745253	1
ENSG00000075975.15	MKRN2	3	12556393	3_9	0	0.0166562789567397	8.55892752599634	4.4864859118536e-07	1.31253188710928	3
ENSG00000225526.4	MKRN2OS	3	12560995	3_9	0	0.0108373293626672	4.7234802831734	1.61099188576114e-07	-0.0233309605371573	2
ENSG00000144713.12	RPL32	3	12841494	3_9	0	0.0151295060491463	7.53637013858573	3.58835947306213e-07	0.752099134547927	2
ENSG00000154764.5	WNT7A	3	13789807	3_10	0	0.116594929903583	27.436453615428	1.00673835296919e-05	3.16994472001303	1
ENSG00000132182.11	NUP210	3	13419930	3_10	0	0.0120667038465118	6.25178197366112	2.3741133577903e-07	0.689468808323442	1
ENSG00000163517.14	HDAC11	3	13479647	3_10	0	0.0104370781658989	4.91640173588022	1.6148614718412e-07	-0.225645818321935	1
ENSG00000163528.12	CHCHD4	3	14123707	3_10	0	0.0920709859080178	25.177211307783	7.29523677915014e-06	2.66897819794643	2
ENSG00000131389.16	SLC6A6	3	14377613	3_10	0	0.0102004307741367	4.70538661001031	1.51050719679249e-07	-0.207858502266857	2
ENSG00000177463.15	NR2C2	3	14947241	3_11	0	0.0156617277336376	4.78264805847931	2.3573120004064e-07	0.452250932021083	1
ENSG00000131368.7	MRPS25	3	15064685	3_11	0	0.0535284076536946	15.6124428125084	2.63005093039881e-06	-1.70116666991868	1
ENSG00000131381.12	RBSN	3	15099992	3_11	0	0.0229292036251809	7.59329013644791	5.47933608148731e-07	-0.39531382968646	1
ENSG00000131375.9	CAPN7	3	15206289	3_11	0	0.0161003205110526	5.21572513383152	2.6427628401921e-07	-0.827713013094717	1
ENSG00000131370.15	SH3BP5	3	15274317	3_11	0	0.0245800227137077	9.09223223221148	7.03334261051201e-07	-1.31172387873459	1
ENSG00000206562.11	METTL6	3	15439219	3_11	0	0.090797081930612	20.1259578655205	5.75092129524006e-06	2.17877270762565	1
ENSG00000206561.12	COLQ	3	15521324	3_11	0	0.0158544873301707	4.70594265425276	2.34805252454289e-07	0.13546189867815	2
ENSG00000131373.14	HACL1	3	15601668	3_11	0	0.0196920880925205	6.65816702446947	4.12624897186402e-07	-0.822109628916128	1
ENSG00000154814.13	OXNAD1	3	16265263	3_12	0	0.0208152704102021	6.29030907866779	4.12062427022852e-07	0.178775686072795	1
ENSG00000131378.13	RFTN1	3	16514399	3_12	0	0.0487000466353142	14.0249323888365	2.14950830325807e-06	1.15383875003996	1
ENSG00000182568.16	SATB1	3	18445845	3_13	0	0.0202607358049801	4.67675267207521	2.98200653065423e-07	-0.0820008576569615	1
ENSG00000183960.8	KCNH8	3	19148202	3_14	0	0.0180908511684762	5.54823992682831	3.15880784390592e-07	0.510028482882224	1
ENSG00000163576.17	EFHB	3	19946690	3_14	0	0.0188066473492403	5.90643379660385	3.49579289338177e-07	0.607164481033449	2
ENSG00000144566.10	RAB5A	3	19946616	3_14	0	0.0266118115344677	9.11622196237687	7.63481123035897e-07	1.39112763143084	2
ENSG00000183977.13	PP2D1	3	20012320	3_14	0	0.0180228539477266	5.5134894150588	3.12722466026994e-07	0.624999999999954	1
ENSG00000114166.7	KAT2B	3	20062862	3_15	0	0.0179790003326851	8.31048725693653	4.70219897018565e-07	1.05783931554675	1
ENSG00000182247.9	UBE2E2	3	23203514	3_17	0	0.0408362320058927	16.1006143822259	2.06917434351728e-06	3.00439982406807	1
ENSG00000197885.10	NKIRAS1	3	23946511	3_18	0	0.0135730295470786	4.64568609313159	1.98442929462815e-07	0.428494415391472	1
ENSG00000151090.17	THRB	3	24494993	3_18	0	0.01375367476434	4.76748626114499	2.06356034791844e-07	-0.172618509170016	1
ENSG00000077092.18	RARB	3	25173356	3_18	0	0.0140708793188536	4.9775788077566	2.20418659415857e-07	-0.321437782168766	2
ENSG00000151093.7	OXSM	3	25782726	3_19	0	0.0303693353738107	8.27170780817748	7.90568391084646e-07	-1.07521345027949	1
ENSG00000163491.16	NEK10	3	27369070	3_20	2	0.0285387402115336	18.4928925488342	1.6609196303146e-06	1.20842374498166	1
ENSG00000033867.16	SLC4A7	3	27484198	3_20	0	0.044161887898337	15.9570185308221	2.21772837965801e-06	3.5472999656839	2
ENSG00000187118.12	CMC1	3	28241610	3_21	0	0.0644208347131071	11.8445184125056	2.4013348782655e-06	1.42148082687196	1
ENSG00000163512.13	AZI2	3	28349407	3_21	0	0.143860963107461	19.5237598315472	8.83924952272872e-06	-2.15544032816815	1
ENSG00000206559.7	ZCWPW2	3	28348860	3_21	0	0.0430071817404684	8.06019303613068	1.09092627242499e-06	-1.24356522480585	1
ENSG00000144642.21	RBMS3	3	28575079	3_21	0	0.0479085259505749	9.06771603608669	1.3671611026999e-06	-1.19076212955637	1
ENSG00000197385.5	ZNF860	3	31981522	3_23	0	0.0207857917143583	5.39740238199189	3.53069612689895e-07	0.495803486434506	2
ENSG00000144645.13	OSBPL10	3	32075520	3_23	0	0.0200605742740315	5.06930656552458	3.20037516051856e-07	-0.391674341499193	1
ENSG00000170293.8	CMTM8	3	32235711	3_23	0	0.0334757702524077	9.81136566936712	1.03363930276281e-06	-1.185684778867	1
ENSG00000091317.7	CMTM6	3	32503449	3_24	0	0.0435571011288789	10.5903856090675	1.45170948900085e-06	1.45130580889048	1
ENSG00000144635.8	DYNC1LI1	3	32570569	3_24	0	0.0266390013157669	6.02140764818797	5.04806505229984e-07	0.627631344484412	1
ENSG00000182973.18	CNOT10	3	32684690	3_24	0	0.0228001774975691	4.58129034564588	3.28726729006168e-07	-0.0191404858044061	1
ENSG00000188167.8	TMPPE	3	33097052	3_24	0	0.0228037285276013	4.58273053313017	3.28881282352543e-07	0.0588480929732928	2
ENSG00000170266.15	GLB1	3	33097052	3_24	0	0.0326617957844797	7.91161381687345	8.13231351335903e-07	0.992831209492195	1
ENSG00000170275.14	CRTAP	3	33113893	3_24	0	0.0946744903146498	17.9023296796859	5.33398143805929e-06	-2.02191509848728	2
ENSG00000173705.8	SUSD5	3	33218930	3_25	0	0.0160586280160741	4.76744240393597	2.40936649586994e-07	-0.649726299618884	2
ENSG00000153560.11	UBP1	3	33440884	3_25	0	0.114646566404655	23.1563313372258	8.35487162503525e-06	-3.29752038694624	1
ENSG00000170248.13	PDCD6IP	3	33798622	3_25	0	0.0408048831886371	13.4048523439653	1.72140534519292e-06	2.01068602427287	1
ENSG00000144681.10	STAC	3	36380068	3_26	0	0.0289585618152216	5.09594247189802	4.64419535487427e-07	0.304258253833786	2
ENSG00000168016.13	TRANK1	3	36944858	3_27	0	0.0374894864542091	14.0513642076782	1.65781840079719e-06	1.69750995842466	2
ENSG00000178567.7	EPM2AIP1	3	36991971	3_27	0	0.0347147390906428	15.8558949368677	1.73226223991517e-06	-2.64209001226969	2
ENSG00000076242.14	MLH1	3	36956638	3_27	0	0.0167868113974951	7.22889798231658	3.81899667796098e-07	1.06418376890438	1
ENSG00000093167.17	LRRFIP2	3	37183347	3_27	0	0.039130433785747	16.5359939763557	2.03635711076272e-06	2.85368542203586	1
ENSG00000144674.16	GOLGA4	3	37243088	3_27	0	0.0202376725775975	8.63776536548838	5.50137110056414e-07	0.885905591366872	2
ENSG00000198590.11	C3orf35	3	37386585	3_27	0	0.0156062278758979	6.3660239081307	3.12662058616734e-07	0.469808520629286	1
ENSG00000144668.11	ITGA9	3	37452932	3_27	0	0.0124679027490302	4.66602202337892	1.83083482229402e-07	-0.374099212456444	1
ENSG00000136059.14	VILL	3	37989442	3_27	0	0.0337765048440608	13.3282083834691	1.41675728716836e-06	1.42146252758328	1
ENSG00000008226.19	DLEC1	3	38039461	3_27	0	0.0502159221358917	17.2259863343124	2.72229079249283e-06	1.99298657118701	1
ENSG00000144671.10	SLC22A14	3	38281798	3_27	0	0.0123672959849555	4.64330636934602	1.80722018349199e-07	0.234813212538644	1
ENSG00000093217.9	XYLB	3	38346523	3_28	0	0.021696466501659	7.98265115735767	5.45061032843143e-07	0.967779780221264	1
ENSG00000157036.12	EXOG	3	38495746	3_28	0	0.0176102959975014	6.05551402690557	3.35603625543121e-07	0.651561127149605	1
ENSG00000168356.11	SCN11A	3	38950616	3_28	0	0.0152019408487369	4.69913597554271	2.2481538278156e-07	0.185128077782665	1
ENSG00000114742.13	WDR48	3	39051835	3_28	0	0.0174279713010252	5.95950411544026	3.26863128999901e-07	-0.604031172803671	1
ENSG00000168026.18	TTC21A	3	39107786	3_28	0	0.0254167753628959	9.44662724889889	7.55624800072617e-07	-1.18333959406131	3
ENSG00000144655.14	CSRNP1	3	39154473	3_28	0	0.0167162133736573	5.57479624803379	2.93275564105556e-07	0.549538116796823	1
ENSG00000168334.8	XIRP1	3	39190233	3_28	0	0.0816003368518662	20.349224230225	5.22575184532852e-06	2.16531602464901	2
ENSG00000168329.13	CX3CR1	3	39281672	3_28	0	0.0489580118306012	15.5420588400742	2.39464585989241e-06	-1.59424995945966	1
ENSG00000168028.13	RPSA	3	39406933	3_28	0	0.0454313358400798	14.8436514276799	2.1222924435381e-06	-1.76295408353318	2
ENSG00000114784.3	EIF1B	3	40309786	3_29	0	0.0181776934297264	4.96951818094117	2.84290293707082e-07	0.249985910443714	2
ENSG00000168032.8	ENTPD3	3	40387447	3_29	0	0.0175871256649801	4.66470188824978	2.5818305449599e-07	-0.227673707583901	1
ENSG00000188846.13	RPL14	3	40457691	3_29	0	0.0189456321004959	5.3515045640798	3.1907587836874e-07	-0.515221820893548	1
ENSG00000177873.12	ZNF619	3	40477330	3_29	0	0.0189578199538796	5.35744234430477	3.19635401526402e-07	0.517371359214115	1
ENSG00000168036.16	CTNNB1	3	41195090	3_30	0	0	65.8234881826418	0	-3.69565446939893	1
ENSG00000168038.10	ULK4	3	41962206	3_30	0	0	13638.5764420928	0	5.55874890476115	1
ENSG00000182606.14	TRAK1	3	42013418	3_30	0	0	8680.90176861474	0	-5.68233431807514	1
ENSG00000008324.11	SS18L2	3	42577769	3_31	0	0.0504838598090777	15.9132845809192	2.52825779655042e-06	-1.89290089309332	1
ENSG00000114857.17	NKTR	3	42600359	3_31	0	0.0437508794664866	14.5761055175348	2.00695328961541e-06	-1.78184358299698	1
ENSG00000010282.14	HHATL	3	42701078	3_31	0	0.0267156917264927	9.99239579811078	8.40127160480839e-07	1.16867171468724	2
ENSG00000244607.5	CCDC13	3	42773176	3_31	0	0.0170322675028628	5.83183650765308	3.12598423407128e-07	-0.51294095280571	1
ENSG00000181061.13	HIGD1A	3	42800848	3_31	0	0.0380685609413584	13.2799116445618	1.59100161048124e-06	-1.62296478606573	1
ENSG00000144648.15	ACKR2	3	42804792	3_31	0	0.0150797917801144	4.70900648374881	2.2347739844704e-07	-0.294878922742561	2
ENSG00000240747.7	KRBOX1	3	42809057	3_31	0	0.0148758749987299	4.58350522938809	2.14579992221662e-07	-0.0278414357298618	1
ENSG00000144649.8	FAM198A	3	42979596	3_31	0	0.0192236415398689	6.9489389100925	4.20400406257877e-07	0.865228168298216	1
ENSG00000144647.5	POMGNT2	3	43106160	3_31	0	0.0162319463547472	5.38788212933501	2.75231196740456e-07	0.241846565167713	1
ENSG00000011198.7	ABHD5	3	43689274	3_31	0	0.0367925707575603	12.9627100588279	1.50094547055006e-06	-1.61573071392624	1
ENSG00000160746.12	ANO10	3	43691692	3_31	0	0.0197862469865356	7.21533953238358	4.49292503255524e-07	0.879612922546675	1
ENSG00000179152.19	TCAIM	3	44338372	3_31	0	0.0149530295312136	4.63119151029672	2.1793696827789e-07	-0.336171405081401	2
ENSG00000225873.3	LINC00694	3	44439661	3_31	0	0.0148722850709099	4.58128032345074	2.14424073214215e-07	-0.062528236212691	1
ENSG00000196345.12	ZKSCAN7	3	44557611	3_31	0	0.0148838737249741	4.58846111608552	2.14927509468868e-07	-0.408895917762058	1
ENSG00000144792.9	ZNF660	3	44578138	3_31	0	0.0156814042383855	5.0696777185664	2.50192493763023e-07	-0.341525701259259	2
ENSG00000169981.10	ZNF35	3	44649020	3_31	0	0.0148947869087985	4.59521498168441	2.15401687948248e-07	0.0294598209584543	2
ENSG00000196653.11	ZNF502	3	44721338	3_31	0	0.0244011692187823	9.15340394137257	7.02914073469731e-07	0.974278664884732	1
ENSG00000186446.11	ZNF501	3	44721338	3_31	0	0.0244011692187823	9.15340394137257	7.02914073469731e-07	0.974278664884732	1
ENSG00000163807.5	KIAA1143	3	44761638	3_31	0	0.102820439685959	22.6350097609423	7.32435045952548e-06	-2.63179462576728	1
ENSG00000163808.16	KIF15	3	44761638	3_31	0	0.102820439685959	22.6350097609423	7.32435045952548e-06	-2.63179462576728	1
ENSG00000169964.7	TMEM42	3	44861857	3_31	0	0.113235435798005	23.5608588624699	8.39619366260399e-06	-2.6811378148525	1
ENSG00000075914.12	EXOSC7	3	44975034	3_31	0	0.0155797926042944	5.00973729008208	2.45632369636507e-07	0.304935950088289	1
ENSG00000283473.2	RP11-509I21.2	3	46612564	3_32	0	0.0211909241294783	4.88529278281571	3.25798789978838e-07	-0.252817503828362	1
ENSG00000249992.1	TMEM158	3	45226648	3_32	0	0.0208428017938689	4.73222211262272	3.10406061097449e-07	-0.279892077279977	1
ENSG00000011376.9	LARS2	3	45469534	3_32	0	0.0532724624533059	13.4529290514026	2.25542607733603e-06	-1.89973025938369	1
ENSG00000144791.9	LIMD1	3	45554458	3_32	0	0.0268296490557047	7.06811335108385	5.96798154218422e-07	0.88415154776697	2
ENSG00000211456.10	SACM1L	3	45688625	3_32	0	0.0227503739333779	5.54173673369341	3.96774180441037e-07	-0.654102579923422	2
ENSG00000163817.15	SLC6A20	3	45796521	3_32	0	0.0215786032867805	5.05285031553165	3.43137938236312e-07	0.39703846385347	1
ENSG00000163818.16	LZTFL1	3	45916197	3_32	0	0.0242948294197577	6.14930967628669	4.70163804813317e-07	0.501011028654986	2
ENSG00000172215.5	CXCR6	3	45940684	3_32	0	0.0215480048012918	5.03973226825028	3.41761787777596e-07	-0.285976303024112	1
ENSG00000163820.14	FYCO1	3	45995932	3_32	0	0.021322344001926	4.9424296480583	3.31653370724577e-07	-0.378077804814698	1
ENSG00000163823.3	CCR1	3	46208883	3_32	0	0.0218022595930256	5.14816011594747	3.53234021520886e-07	-0.354750436391909	1
ENSG00000121807.5	CCR2	3	46353822	3_32	0	0.020519724884705	4.58788216776961	2.96273469054918e-07	0.018708006093096	1
ENSG00000160791.13	CCR5	3	46370768	3_32	0	0.0327494918549335	8.91717932985365	9.19054022394756e-07	-1.06626643399847	2
ENSG00000012223.12	LTF	3	46485538	3_32	0	0.0330403292535796	8.99927652569439	9.35752372756763e-07	0.977728311542233	1
ENSG00000241186.9	TDGF1	3	46554774	3_32	0	0.0230112317095786	5.64716388101383	4.08958491688452e-07	0.624948123794374	2
ENSG00000163827.12	LRRC2	3	46580303	3_32	0	0.0210132954704378	4.80750333921847	3.17923576546996e-07	0.249327081128095	1
ENSG00000261603.1	PRSS46	3	46736518	3_33	0	0.0139206664297691	5.99602170107965	2.62683138548646e-07	-0.380427913438038	1
ENSG00000178038.16	ALS2CL	3	46693690	3_33	0	0.0591634668774299	19.6899767478123	3.66612941815542e-06	-2.54233724793528	1
ENSG00000181585.3	TMIE	3	46699809	3_33	0	0.089913490166715	23.7653060798979	6.72476700379499e-06	-2.70332716146534	2
ENSG00000188086.13	PRSS45	3	46744963	3_33	0	0.015158667899447	7.0445755552315	3.36066206355598e-07	1.18588818092656	2
ENSG00000178055.11	PRSS42	3	46834226	3_33	0	0.159310944065573	28.1990146282382	1.41380175926771e-05	3.0286895926334	1
ENSG00000160801.13	PTH1R	3	46877889	3_33	0	0.0185199761744662	8.9270086141725	5.20301827337277e-07	1.19224802717507	2
ENSG00000160796.16	NBEAL2	3	46979634	3_33	0	0.0122009392215553	5.0975392994418	1.9573244450732e-07	0.803499947857924	1
ENSG00000181555.20	SETD2	3	47164415	3_33	0	0.0303368866496702	13.1127644997394	1.25191327345183e-06	-1.77182424949273	1
ENSG00000076201.14	PTPN23	3	47380662	3_33	0	0.0133082368676664	5.5727840651686	2.33400461840356e-07	-0.0568758413586133	1
ENSG00000114650.18	SCAP	3	47476776	3_33	0	0.0137424800478067	5.8336742105058	2.52299424848406e-07	-0.122226910827992	1
ENSG00000163832.15	ELP6	3	47513447	3_33	0	0.0146921846850502	6.54837335178451	3.0278111580367e-07	-0.796264305472925	1
ENSG00000114646.9	CSPG5	3	47580841	3_33	0	0.120411694688842	26.7269792068129	1.01280892143161e-05	3.33352613333819	1
ENSG00000173473.10	SMARCC1	3	47781387	3_34	0	0.0108282929000582	13.8734785519588	4.72774817321844e-07	-3.18602232963615	1
ENSG00000164045.11	CDC25A	3	48188134	3_34	0	0.0146184825916116	20.471835160699	9.41820294677709e-07	4.76484843428241	1
ENSG00000164048.13	ZNF589	3	48195614	3_34	0	0.0172494310338097	21.1516767631941	1.14822910042408e-06	4.85733693000094	1
ENSG00000172113.8	NME6	3	48301392	3_34	0	0.015954546639304	21.438525548754	1.07643634933158e-06	-4.77248642012221	2
ENSG00000164050.12	PLXNB1	3	48429347	3_34	0	0.0172559419781221	8.48389875581805	4.6072642572134e-07	-0.670148339546331	1
ENSG00000232112.3	TMA7	3	48440024	3_34	0	0.0168608684962378	8.32895408294802	4.41956354613284e-07	-0.689461196844622	1
ENSG00000164053.19	ATRIP	3	48446507	3_34	0	0.0167235858740051	8.28299968100262	4.35939300400952e-07	0.696099927453622	1
ENSG00000213689.11	TREX1	3	48467186	3_34	0	0.0214599973780438	9.86526896897337	6.66265872995668e-07	-0.347114482200658	1
ENSG00000114268.11	PFKFB4	3	48562511	3_34	0	0.0104320581537697	5.62007407485123	1.84510469033723e-07	0.781664769838207	1
ENSG00000145040.3	UCN2	3	48563473	3_34	0	0.00998545602379086	4.7003930029505	1.47710391137473e-07	-0.659466877283217	1
ENSG00000114270.17	COL7A1	3	48595323	3_34	0	0.02192971438005	12.4121606162142	8.56622220815105e-07	-1.755011479617	1
ENSG00000068745.14	IP6K2	3	48694528	3_34	0	0.0137136416112161	7.3725850774571	3.18186362722252e-07	0.942811078781916	2
ENSG00000114302.15	PRKAR2A	3	48845667	3_34	0	0.00998798889422225	5.00970383309157	1.57470452766169e-07	-0.819134120089108	2
ENSG00000177479.19	ARIH2	3	48919429	3_34	0	0.0184871873168107	14.2823856952008	8.30960868086994e-07	3.69922947788487	1
ENSG00000178467.17	P4HTM	3	48987668	3_34	0	0.0183682094001943	14.2070077983948	8.21255733023374e-07	3.69292928511604	1
ENSG00000178252.17	WDR6	3	49007280	3_34	0	0.0187896145795741	13.5589079735805	8.01773242645228e-07	-3.46622197731665	2
ENSG00000185909.14	KLHDC8B	3	49171432	3_34	0	0.23771703516836	38.2965064153933	2.86502513339671e-05	-4.74675624181897	2
ENSG00000173421.16	CCDC36	3	49199901	3_34	0	0.0269454744829056	17.2658903613585	1.46414398609185e-06	3.82604134623582	1
ENSG00000188315.7	C3orf62	3	49277527	3_34	0	0.0129919162920554	7.47754437329449	3.0573220342772e-07	1.79199055766764	1
ENSG00000164076.16	CAMKV	3	49870590	3_35	0	0.00968029340115284	13.3833157052195	4.07719250447772e-07	-1.9129895595528	1
ENSG00000114316.12	USP4	3	49340655	3_35	0	0.0116075796585707	24.4297205948121	8.9241969523879e-07	0.142737869976377	2
ENSG00000233276.3	GPX1	3	49358927	3_35	1	0.0557442155161602	40.6207384172644	7.12617684358829e-06	-4.05365043005625	1
ENSG00000067560.10	RHOA	3	49413016	3_35	1	0.051857016044526	40.4884953962597	6.60766679690124e-06	-4.03856303832585	1
ENSG00000145022.4	TCTA	3	49412205	3_35	0	0.0102162239181154	9.78730419258942	3.14675161244872e-07	1.97835119050893	2
ENSG00000145020.15	AMT	3	49422917	3_35	0	0.010196963226097	12.8964664255193	4.13857241411957e-07	2.39718064753078	1
ENSG00000145029.13	NICN1	3	49428588	3_35	3	0.226100281709582	29.9851043059478	2.13361296180882e-05	-1.92201603450261	1
ENSG00000173402.11	DAG1	3	49469467	3_35	0	0.0103961595986484	13.2142793636174	4.32339977609385e-07	-2.44077899022194	1
ENSG00000164068.15	RNF123	3	49696796	3_35	0	0.0298293751790518	34.6979127807491	3.25729041417883e-06	-4.14947478863413	1
ENSG00000185614.4	FAM212A	3	49803410	3_35	0	0.425925784905908	19.0808802957202	2.55765117564226e-05	-3.17266697766731	1
ENSG00000183763.8	TRAIP	3	49856597	3_35	0	0.0160022779540581	19.1854893819998	9.6619250670453e-07	-2.51868868838544	1
ENSG00000164078.12	MST1R	3	49904003	3_35	0	0.0144424076748313	19.8472214045403	9.02086717199497e-07	-2.72493797030736	1
ENSG00000004534.14	RBM6	3	49940636	3_35	0	0.01052842561372	15.2056999629749	5.03823967486566e-07	2.0340209490806	1
ENSG00000001617.11	SEMA3F	3	50148075	3_35	0	0.0105677405051876	10.2161289849664	3.39764094490236e-07	0.173449005946895	1
ENSG00000179564.3	LSMEM2	3	50278688	3_35	0	0.0260355692707449	14.805607012273	1.21311582848197e-06	1.7941906525052	1
ENSG00000243477.5	NAT6	3	50299601	3_35	0	0.0113320334389335	8.00835028014273	2.85601103889392e-07	-1.04971307077277	2
ENSG00000186792.16	HYAL3	3	50295266	3_35	0	0.0319693549311918	17.1841507355262	1.72890416503061e-06	2.36645137704047	1
ENSG00000068028.17	RASSF1	3	50341515	3_35	0	0.0316494715126365	16.5895247791981	1.65237791469945e-06	1.91642507093142	1
ENSG00000114395.10	CYB561D2	3	50350442	3_35	0	0.0186201508076536	20.5670762960313	1.205215551353e-06	-2.04736954099458	1
ENSG00000007402.11	CACNA2D2	3	50504484	3_35	0	0.00891406052783461	5.59164246548126	1.56864238962563e-07	0.943764989341145	1
ENSG00000114735.9	HEMK1	3	50569633	3_35	0	0.00892592946907134	5.24948626129488	1.47461697153072e-07	0.393508777697233	1
ENSG00000114738.10	MAPKAPK3	3	50611291	3_35	0	0.00892103191547866	6.15252977694894	1.72733984469414e-07	-1.5140549806059	1
ENSG00000114737.15	CISH	3	50611939	3_35	0	0.00976770153283946	6.11654041213086	1.88021366085856e-07	0.975427845648219	1
ENSG00000145050.15	MANF	3	51382897	3_35	0	0.00941538422408594	7.58710891040109	2.24813993030496e-07	-1.93147338740756	1
ENSG00000259956.1	RBM15B	3	51391456	3_35	0	0.00890429397285786	4.64413996544877	1.30140887301037e-07	-0.144437334880974	1
ENSG00000164082.14	GRM2	3	51707122	3_35	0	0.0104248665350896	7.56826781693505	2.48299571030929e-07	1.42740464817948	1
ENSG00000114767.6	RRP9	3	51941929	3_36	0	0.0479184877333871	27.4823429467452	4.14443976591435e-06	-2.48356163548443	1
ENSG00000041880.14	PARP3	3	51941929	3_36	0	0.0479184877333871	27.4823429467452	4.14443976591435e-06	2.48356163548443	1
ENSG00000248487.8	ABHD14A	3	51923783	3_36	0	0.168996439522708	39.9194532147728	2.1231032374069e-05	3.36216165477756	1
ENSG00000243989.8	ACY1	3	51982820	3_36	0	0.00523338982218158	7.07409414438283	1.16509917408962e-07	-0.917599629568622	1
ENSG00000247596.8	TWF2	3	52238012	3_36	0	0.00501877003934359	6.4937418579228	1.02565497459589e-07	-0.876733930314494	1
ENSG00000164088.17	PPM1M	3	52234850	3_36	0	0.0086821737128987	12.0589704591588	3.29494125408745e-07	2.07013646668469	3
ENSG00000168237.17	GLYCTK	3	52286212	3_36	0	0.0234633080390571	21.4736146178123	1.58563553720718e-06	3.3221144128572	2
ENSG00000164091.11	WDR82	3	52288401	3_36	0	0.0151355149227576	17.0010265275195	8.09806613636553e-07	2.69574026561995	1
ENSG00000114841.17	DNAH1	3	52316196	3_36	0	0.00466863800061002	5.97921469216977	8.78503147896471e-08	0.920001126700573	1
ENSG00000010319.6	SEMA3G	3	52444898	3_36	0	0.00794544879358783	11.5149246145902	2.87931053227498e-07	2.00445821245379	1
ENSG00000114854.7	TNNC1	3	52454186	3_36	0	0.00403133031742142	4.67823024158375	5.93524909356745e-08	-0.0942983262300632	2
ENSG00000010322.15	NISCH	3	52455611	3_36	0	0.00479931524647181	6.08407275991279	9.18930466879828e-08	-0.719281758775622	1
ENSG00000010327.10	STAB1	3	52495250	3_36	0	0.00407990249809775	4.74355331239468	6.09063458181452e-08	0.07095663598591	1
ENSG00000168268.10	NT5DC2	3	52534789	3_36	0	0.00417747624672049	4.93785500786104	6.49174267045869e-08	-0.322352277916501	2
ENSG00000163938.16	GNL3	3	52681295	3_36	0	0.00940940931899825	13.3535830203725	3.95429572920907e-07	2.06527500198046	1
ENSG00000163939.18	PBRM1	3	52685800	3_36	0	0.00878569477949709	11.8697124433246	3.28189954013006e-07	-2.41999756966903	1
ENSG00000016864.18	GLT8D1	3	52705620	3_36	0	0.012666727837966	15.7402136496713	6.27457097036777e-07	-1.78297191670054	2
ENSG00000162267.12	ITIH3	3	52794612	3_36	0	0.0112755984922899	14.3582778520766	5.09507908950806e-07	-2.71208047504546	1
ENSG00000055955.15	ITIH4	3	52830677	3_36	0	0.00487701625685899	6.14703500036216	9.43471667650052e-08	-0.484439418328934	1
ENSG00000163935.13	SFMBT1	3	53130078	3_36	0	0.232334844508729	24.4212482935894	1.78562879617571e-05	-4.25538868395038	1
ENSG00000163932.13	PRKCD	3	53155654	3_36	0	0.0148248580578516	16.8504739106815	7.86161256611671e-07	1.9997717250321	1
ENSG00000163931.15	TKT	3	53255618	3_36	0	0.0187058801326122	18.9622681551262	1.11629095196989e-06	2.5197461589433	1
ENSG00000272886.5	DCP1A	3	53347519	3_36	0	0.00823187500924405	11.3386066298927	2.93742934963093e-07	1.51654915101701	1
ENSG00000016391.10	CHDH	3	53846340	3_36	0	0.00485992888369546	6.39694475568571	9.7838883493398e-08	0.703844992629499	1
ENSG00000113812.13	ACTR8	3	53881831	3_36	0	0.00584235684513312	8.16727160149146	1.50166843366362e-07	1.03036297853164	3
ENSG00000113811.10	SELENOK	3	53891990	3_36	0	0.00512764302114255	6.76365130493774	1.0914603564772e-07	0.902218247738042	1
ENSG00000157445.14	CACNA2D3	3	54122697	3_37	0	0.0262088486301411	6.12261063459292	5.05002534486861e-07	-0.667055931877343	1
ENSG00000187672.12	ERC2	3	56468050	3_39	0	0.0192072865188614	6.5623041577368	3.96671815875067e-07	-0.984090514998908	1
ENSG00000180376.16	CCDC66	3	56545510	3_39	0	0.0223008641317338	7.94212864958557	5.57400794108519e-07	-1.38541272609657	2
ENSG00000163946.13	FAM208A	3	56682894	3_39	0	0.0195218453381799	6.71232024690971	4.12384667763442e-07	-1.20563949509324	1
ENSG00000163947.11	ARHGEF3	3	57079049	3_39	0	0.0170299508362383	5.45180283819726	2.92188089853672e-07	0.498537268549005	1
ENSG00000144730.17	IL17RD	3	57170597	3_39	0	0.0177725835388679	5.84564991603255	3.26958280530425e-07	-0.835737611363099	1
ENSG00000163666.8	HESX1	3	57226802	3_39	0	0.0600031084076922	17.153847856322	3.23924857761648e-06	2.04741599183879	1
ENSG00000174844.14	DNAH12	3	57544056	3_39	0	0.0171724123190948	5.52865690781659	2.98785777651385e-07	-0.785197181495081	2
ENSG00000168374.10	ARF4	3	57610378	3_39	0	0.0392684362361391	13.1900212826308	1.63003930616233e-06	2.08623176097205	1
ENSG00000174839.12	DENND6A	3	57692733	3_39	0	0.123119266951878	23.9885302159952	9.29476971319418e-06	3.13387414367712	2
ENSG00000163681.14	SLMAP	3	57755619	3_39	0	0.0487383746819081	15.2054973562073	2.33227977420141e-06	2.4450356874826	1
ENSG00000163687.13	DNASE1L3	3	58214627	3_40	0	0.0200627523052543	11.2934399975209	7.13059440147138e-07	1.48482922473971	1
ENSG00000163686.14	ABHD6	3	58237077	3_40	0	0.0683873656158106	22.7133213645733	4.88838602349137e-06	2.30469339871512	1
ENSG00000163684.11	RPP14	3	58306758	3_40	0	0.0348096588222467	16.397533945002	1.79633478147161e-06	-1.90205137924039	1
ENSG00000168297.15	PXK	3	58332750	3_40	0	0.0495236055037179	19.6836283270029	3.06779535158739e-06	-1.99334379587046	2
ENSG00000168291.12	PDHB	3	58433123	3_40	0	0.00997329910028144	4.85182897241789	1.52283658192611e-07	0.349666403566814	3
ENSG00000168306.12	ACOX2	3	58537792	3_40	0	0.00968815026686432	4.5849894782781	1.3979388784264e-07	0.0612733740620314	1
ENSG00000168309.16	FAM107A	3	58582778	3_40	0	0.0162191831459576	9.33054701569532	4.76261041244266e-07	-1.15518371110997	1
ENSG00000189283.9	FHIT	3	61250788	3_41	0	0.0183001430338421	6.71049773280077	3.86472139889749e-07	0.778463895071961	1
ENSG00000114405.10	C3orf14	3	62319398	3_41	0	0.0148953046167734	4.81162698534067	2.25553886493754e-07	-0.217478216608042	1
ENSG00000163618.17	CADPS	3	62875367	3_42	0	0.0207457558117852	7.42689909189512	4.84892825894325e-07	-0.866902130508062	2
ENSG00000163632.12	C3orf49	3	63819161	3_43	0	0.127207595262155	25.243077435454	1.01056514712025e-05	-2.76525368893824	1
ENSG00000163634.11	THOC7	3	63863496	3_43	0	0.106118348197112	23.4969425915001	7.84712933745085e-06	-2.47485148833068	1
ENSG00000163635.17	ATXN7	3	63864984	3_43	0	0.0267740166325789	10.5717255431785	8.90775743273477e-07	-1.46806897013165	1
ENSG00000163637.12	PRICKLE2	3	64202448	3_43	0	0.0164087525182149	6.0469480572905	3.12263178945285e-07	0.682427189852198	2
ENSG00000163638.13	ADAMTS9	3	64688596	3_43	0	0.0177517776508173	6.77270877983691	3.7836697682296e-07	0.782062766822543	1
ENSG00000144741.17	SLC25A26	3	66134027	3_45	0	4.44089209850063e-16	382.789351233714	5.34981842961531e-19	2.71447370884724	2
ENSG00000144749.13	LRIG1	3	66501565	3_45	0	0	9.9965967245429	0	-0.970715848840832	1
ENSG00000172340.14	SUCLG2	3	67654746	3_45	0	0	6.12052998218328	0	0.585120472129784	1
ENSG00000163378.13	EOGT	3	68989066	3_46	0	0.0495788030739957	12.8494116940292	2.00487940984211e-06	1.60796459220524	2
ENSG00000144747.15	TMF1	3	69052218	3_46	0	0.0290671428521909	7.87943666975252	7.20786241162937e-07	-0.914977300780368	1
ENSG00000114541.14	FRMD4B	3	69542649	3_47	0	0.0408331227275799	10.1887576796699	1.30931095367968e-06	1.55884773662532	1
ENSG00000163412.12	EIF4E3	3	71757284	3_48	0	0.0165080430575516	11.3089543010016	5.87525899081735e-07	1.3278933877167	1
ENSG00000170837.2	GPR27	3	71735170	3_48	0	0.01386476220858	9.7273649655002	4.24440297093765e-07	1.16113461469218	1
ENSG00000172986.12	GXYLT2	3	72887991	3_49	0	0.0299025364783014	10.0949179867486	9.49991670739663e-07	-1.08707944480035	2
ENSG00000163605.14	PPP4R2	3	72999194	3_49	0	0.0425497401862982	13.3746562661163	1.79097084286679e-06	-1.90486924792147	1
ENSG00000113805.8	CNTN3	3	74520712	3_50	0	0	47.0508928380942	0	-0.980046627295194	2
ENSG00000114480.12	GBE1	3	81762506	3_54	0	0	284.953517213114	0	0.222944692441653	1
ENSG00000175161.13	CADM2	3	84951736	3_56	0	0.195540183833965	27.3202019989679	1.68123684399228e-05	4.05130372214544	1
ENSG00000064835.10	POU1F1	3	87307771	3_57	0	0.017839403513837	6.38046342613076	3.58213151255454e-07	0.706672924103461	1
ENSG00000206538.8	VGLL3	3	86990820	3_57	0	0.0282915414519539	10.5456449765162	9.38941923597177e-07	1.2910989085484	1
ENSG00000083937.8	CHMP2B	3	87227372	3_57	0	0.0506088661815007	15.9846748557897	2.54588855130529e-06	-1.66453698222863	2
ENSG00000175105.6	ZNF654	3	88058839	3_58	1	0.104598126963359	18.3765815112218	6.04919530851946e-06	3.40892063562945	2
ENSG00000163320.10	CGGBP1	3	88122078	3_58	0	0.0256219075927563	13.7345950185862	1.10748102113631e-06	2.20292653130293	1
ENSG00000044524.10	EPHA3	3	89107369	3_59	0	0.0278032229765783	12.3642438239778	1.08186152802116e-06	1.81857900049289	1
ENSG00000178750.2	STX19	3	94051088	3_59	0	0.0184078406840458	8.5504980769027	4.95339811202581e-07	-0.874860455516146	1
ENSG00000178700.7	DHFR2	3	94061265	3_59	0	0.0168671943272141	7.7439331151299	4.11067759052111e-07	0.778488488631974	1
ENSG00000178694.9	NSUN3	3	94062771	3_59	0	0.0129603034261693	5.31549526433704	2.16804293529504e-07	-0.595418951187702	1
ENSG00000080200.9	CRYBG3	3	97822174	3_61	0	0.0352010989153945	11.7783552448671	1.30481771444332e-06	1.57600777596983	2
ENSG00000080822.16	CLDND1	3	98523270	3_62	0	0.024288015257054	5.17247665526346	3.95366201274554e-07	-0.443824019857709	1
ENSG00000057019.15	DCBLD2	3	98905885	3_62	0	0.0341781031343212	8.33958452885615	8.97018385684004e-07	0.734386579439026	1
ENSG00000144810.15	COL8A1	3	99638508	3_62	0	0.0281082444092193	6.52571927578503	5.77259491146356e-07	1.34319150034056	1
ENSG00000036054.12	TBC1D23	3	100261437	3_63	0	0.0302154401339135	10.2225846157653	9.72072400257814e-07	-1.74175189937158	1
ENSG00000154174.7	TOMM70	3	100401425	3_63	0	0.0178007147672824	5.32810049060914	2.98482464688881e-07	-0.387663290184045	1
ENSG00000206535.7	LNP1	3	100402006	3_63	0	0.0164192166678699	4.58276205867476	2.36803826792658e-07	0.0850522562776543	1
ENSG00000181458.10	TMEM45A	3	100492758	3_63	0	0.0317789034779638	10.6906017827528	1.06917805023839e-06	-1.54398074814169	1
ENSG00000114354.13	TFG	3	100709274	3_63	0	0.0299865184865747	10.1518127374306	9.58028916467479e-07	-1.26994733325332	2
ENSG00000154175.16	ABI3BP	3	100991664	3_64	0	0.0157604298392969	5.65007456580176	2.80240701237796e-07	0.777792919644746	2
ENSG00000081148.11	IMPG2	3	101320263	3_64	0	0.0157577744957743	5.64851747265633	2.80116267834738e-07	-0.618861755224611	2
ENSG00000066422.4	ZBTB11	3	101677685	3_64	0	0.0165500160833983	6.10091489937116	3.17762293182893e-07	0.757379096858547	1
ENSG00000114391.12	RPL24	3	101687152	3_64	0	0.0192021227161475	7.47261780353626	4.5157613774924e-07	0.86577397941715	1
ENSG00000182504.10	CEP97	3	101725179	3_64	0	0.0158200761278384	5.68489923036483	2.83035110819884e-07	0.640159392848294	1
ENSG00000144815.15	NXPE3	3	101779081	3_64	0	0.0694697243383768	19.4454964072951	4.25131792215892e-06	2.34038069956466	1
ENSG00000144802.11	NFKBIZ	3	101828889	3_64	0	0.0140630541298623	4.5996925201882	2.03571709222006e-07	0.190501830131378	1
ENSG00000170017.12	ALCAM	3	105366626	3_66	0	0.0115307351362904	4.6370866930672	1.68271739967946e-07	-0.133081007506129	2
ENSG00000138483.2	CCDC54	3	107377044	3_67	0	0.044103909670317	16.324489625693	2.26582140859152e-06	-1.9909633903541	1
ENSG00000114455.13	HHLA2	3	108296400	3_67	0	0.0152461451365981	6.48350621751682	3.11084917219917e-07	0.889223393209777	1
ENSG00000114487.9	MORC1	3	109120175	3_67	0	0.0201931801503195	9.07673579614666	5.76824087528224e-07	-1.21525462763	1
ENSG00000114439.18	BBX	3	107525160	3_67	0	0.0124890447683373	4.64558841176497	1.82590814434442e-07	-0.0204163690712311	1
ENSG00000114446.4	IFT57	3	108222767	3_67	0	0.030410636191273	12.8665253675357	1.2313903900436e-06	-1.53367014024512	1
ENSG00000144821.9	MYH15	3	108529575	3_67	0	0.0383370486212499	15.0186568758036	1.81200230012384e-06	-1.71406306685358	1
ENSG00000177707.10	NECTIN3	3	111070094	3_69	0	0.0264538580942341	10.2056368781045	8.49646171990467e-07	1.37347986980803	1
ENSG00000144824.20	PHLDB2	3	111732536	3_69	0	0.0146035887790161	4.71772414860929	2.16820884832682e-07	0.197567703159827	1
ENSG00000144827.8	ABHD10	3	111978835	3_69	0	0.0148206242433288	4.8536987882204	2.26385335607152e-07	0.238767593657436	1
ENSG00000144834.13	TAGLN3	3	111999059	3_69	0	0.0418381658353936	14.4637952621754	1.90442501050522e-06	-1.58963674178344	1
ENSG00000144848.10	ATG3	3	112561859	3_69	0	0.014518854036418	4.6640912019702	2.13112216916063e-07	-0.139521015290347	2
ENSG00000138459.8	SLC35A5	3	112561371	3_69	0	0.0144255465454102	4.60467079470194	2.09045025004449e-07	0.108361574834206	1
ENSG00000163606.10	CD200R1	3	112975136	3_69	0	0.0241524030296149	9.36309371071237	7.11686439526104e-07	-1.14090317393413	1
ENSG00000163607.15	GTPBP8	3	112991286	3_69	0	0.0150247683099691	4.97980237903672	2.35466357542186e-07	0.255209558101799	1
ENSG00000163608.14	NEPRO	3	113019471	3_69	0	0.0145761195773471	4.70037143076165	2.15617037181996e-07	0.17061896419122	2
ENSG00000144857.14	BOC	3	113211230	3_70	0	0.0483541957698532	13.7226092463948	2.08823723375118e-06	1.5838555027539	1
ENSG00000206530.10	CFAP44	3	113441300	3_70	0	0.0232834957899644	6.93188430473239	5.07935380910254e-07	-0.701712485488383	2
ENSG00000072858.10	SIDT1	3	113533195	3_70	0	0.0190712865482352	5.08770928724494	3.05359371372715e-07	0.376785214828242	1
ENSG00000121579.12	NAA50	3	113746012	3_70	0	0.0790528945086906	18.3424584593079	4.56335540579727e-06	-2.8657778120309	1
ENSG00000114573.9	ATP6V1A	3	113746914	3_70	0	0.0780524010845186	18.2218713552942	4.47598082646929e-06	-2.85787445570411	1
ENSG00000184307.14	ZDHHC23	3	113951951	3_70	0	0.0189052951086156	5.00699500648284	2.97899375633109e-07	-0.438048369864336	1
ENSG00000151576.10	QTRT2	3	114006229	3_70	0	0.0182403456487344	4.67646479891221	2.68447712212271e-07	-0.36359077918777	1
ENSG00000163617.10	CCDC191	3	114056663	3_70	0	0.0224353240704838	6.58875228418193	4.65205135783537e-07	-0.752355097684252	1
ENSG00000144847.12	IGSF11	3	119146150	3_74	0	0.10416521458257	25.2223572905211	8.26832159294731e-06	2.86022245704361	1
ENSG00000121578.12	B4GALT4	3	119239772	3_74	0	0.015947129607952	7.68733718877193	3.85804623983885e-07	0.87211102148627	2
ENSG00000176142.12	TMEM39A	3	119467987	3_74	0	0.0198027422410879	9.68572593133598	6.0362397967002e-07	1.16645798114219	1
ENSG00000163389.10	POGLUT1	3	119468031	3_74	0	0.0339513121000249	14.6783274806862	1.56834682617103e-06	1.7132018719176	2
ENSG00000113845.9	TIMMDC1	3	119498262	3_74	0	0.0829021165255842	23.0462841248338	6.01278263058433e-06	-2.24991221433916	2
ENSG00000121594.11	CD80	3	119559316	3_74	0	0.011942636072126	5.02302237476644	1.8878795610435e-07	-0.369278741046138	1
ENSG00000144843.11	ADPRH	3	119579762	3_74	0	0.0183336377609193	8.9739945991593	5.17777797445297e-07	-1.06962500552146	1
ENSG00000121577.13	POPDC2	3	119665057	3_74	0	0.0152419938087381	7.27034752497435	3.4874334221767e-07	0.792924022378122	1
ENSG00000138495.6	COX17	3	119677824	3_74	0	0.0114713829872862	4.65240016474475	1.67958433567793e-07	-0.154413783083687	1
ENSG00000183833.16	MAATS1	3	119702856	3_74	0	0.0114648009101471	4.64711665476804	1.67671429008429e-07	0.125032802321576	2
ENSG00000175697.10	GPR156	3	120285335	3_74	0	0.0118091597374383	4.91954351039599	1.8283223861712e-07	-0.541353857156428	2
ENSG00000163428.3	LRRC58	3	120349139	3_74	0	0.0169219699016621	8.23460594938965	4.38533437903596e-07	1.07558406568171	2
ENSG00000065518.7	NDUFB4	3	120595989	3_74	0	0.0552253610968795	19.2166986243544	3.33984503930676e-06	-2.24797374151097	1
ENSG00000153767.9	GTF2E1	3	120742872	3_74	0	0.0412467374811256	16.489338535834	2.14043385079323e-06	-1.77878334250347	1
ENSG00000145087.12	STXBP5L	3	120907637	3_75	0	0	9.726882433443	0	0.436377299234025	1
ENSG00000163833.7	FBXO40	3	121592799	3_75	0	0	66.6176635906301	0	-0.982348710249203	1
ENSG00000180353.10	HCLS1	3	121659058	3_75	0	0	93.9466011224115	0	2.2667483469918	1
ENSG00000173230.15	GOLGB1	3	121749947	3_75	0	0	132.625687276523	0	2.18402447720635	2
ENSG00000173226.16	IQCB1	3	121788384	3_75	0	0	80.8290719156771	0	-2.61157453750023	2
ENSG00000145088.8	EAF2	3	121835057	3_75	0	0	35.0984786959371	0	-1.76523312855814	1
ENSG00000163406.10	SLC15A2	3	121893969	3_75	0	0	164.053497368809	0	-3.47338818872952	1
ENSG00000121552.3	CSTA	3	122325058	3_76	0	0.0173565937551435	10.674398697465	5.83064892251027e-07	-2.43727788559975	1
ENSG00000160124.9	CCDC58	3	122387538	3_76	0	0.0156876829421335	11.2480924351964	5.55324269174177e-07	-2.53766119695005	1
ENSG00000114023.15	FAM162A	3	122384273	3_76	0	0.0167490097058689	7.75989578633638	4.09028902364342e-07	-1.06521090330278	1
ENSG00000196981.3	WDR5B	3	122416408	3_76	0	0.0367304893616299	18.5945527603886	2.14942069132008e-06	3.03584832186833	1
ENSG00000114030.12	KPNA1	3	122515768	3_76	0	0.014021390779676	9.77543907573814	4.313564937777e-07	-2.07918943441895	1
ENSG00000138496.16	PARP9	3	122564888	3_76	0	0.0351796311326003	18.1452858305779	2.0089265982972e-06	3.00860965240652	1
ENSG00000173200.12	PARP15	3	122577987	3_76	0	0.0132643994429447	7.03860006298641	2.93821014856107e-07	-1.56694612430005	1
ENSG00000173193.13	PARP14	3	122687467	3_76	0	0.0124754516788518	5.33289964226895	2.09376850630652e-07	0.732445753977098	1
ENSG00000169087.10	HSPBAP1	3	122793842	3_76	0	0.0210360665207073	9.29707231905956	6.15488181900349e-07	-0.954429319895843	2
ENSG00000138463.8	DIRC2	3	122795125	3_76	0	0.023575192223277	10.3213912800524	7.65777247301026e-07	-1.09131001002246	1
ENSG00000082684.14	SEMA5B	3	123028920	3_76	0	0.0239015449124701	11.116924426193	8.36218170223468e-07	-1.38613767003811	1
ENSG00000114491.13	UMPS	3	124730083	3_77	0	0.0256671816220111	10.7087695852895	8.65021160690012e-07	1.91175134912997	2
ENSG00000163885.11	CFAP100	3	126394612	3_78	0	0.0206721218985652	7.67206483367897	4.99121519966726e-07	0.873524084341324	2
ENSG00000159650.8	UROC1	3	126490427	3_78	0	0.0150522768446505	4.74423944158622	2.24738651573437e-07	0.186072139714121	1
ENSG00000144909.7	OSBPL11	3	125594988	3_78	0	0.0161123661051702	5.37184542645157	2.72390403177841e-07	-0.498408346973061	2
ENSG00000189366.9	ALG1L	3	125930974	3_78	0	0.0218145425523679	8.16882948557062	5.60808922676089e-07	1.26743258008358	1
ENSG00000114547.9	ROPN1B	3	125987169	3_78	0	0.0193680494938464	7.06974957864958	4.30922222059785e-07	-1.47251986588025	1
ENSG00000114544.16	SLC41A3	3	126101728	3_78	0	0.124813230406559	24.5460226196186	9.64163590949938e-06	3.03105497186514	1
ENSG00000144908.13	ALDH1L1	3	126197538	3_78	0	0.0150733977194396	4.75716136419403	2.25666979040542e-07	0.210598629985346	1
ENSG00000070476.14	ZXDC	3	126471761	3_78	0	0.0161949096298103	5.41887411419189	2.76182759539317e-07	-0.405344188797733	1
ENSG00000197763.14	TXNRD3	3	126655148	3_79	0	0.101494203622364	24.1548907685493	7.71534395204814e-06	-2.86548374973525	2
ENSG00000159685.10	CHCHD6	3	126704594	3_79	0	0.0126682642486173	4.74744001438993	1.89271652305718e-07	-0.268571165757148	1
ENSG00000074416.13	MGLL	3	127819569	3_79	0	0.0213618680666258	9.56723611753031	6.43183203688828e-07	-1.17985053733305	1
ENSG00000187715.13	KBTBD12	3	127915367	3_79	0	0.0212674884633007	9.52629822426151	6.37601533206328e-07	1.24136792267744	1
ENSG00000058262.9	SEC61A1	3	128002532	3_79	0	0.0140501721176749	5.70119423306528	2.52090485881728e-07	0.609986830361564	1
ENSG00000175792.11	RUVBL1	3	128153663	3_79	0	0.0131550629659234	5.09471997621309	2.10922166458427e-07	0.778906928398584	2
ENSG00000132394.10	EEFSEC	3	128153332	3_79	0	0.0496853376970469	17.4079967434931	2.72198681001513e-06	-2.40461566495246	2
ENSG00000170893.3	TRH	3	129974494	3_80	0	0.0587893867318975	16.7679639579943	3.10233173408689e-06	-2.05235269979476	2
ENSG00000163902.11	RPN1	3	128680780	3_80	0	0.0167928482591563	5.12846254339468	2.71031972198599e-07	0.0542626193271881	1
ENSG00000114656.10	KIAA1257	3	129022864	3_80	0	0.019465246970269	6.49146216139734	3.97659554780602e-07	0.851361730841141	1
ENSG00000172780.16	RAB43	3	129122809	3_80	0	0.0198470814610328	6.67095857961642	4.16671570941114e-07	-0.815330631090831	2
ENSG00000240682.9	ISY1	3	129161573	3_80	0	0.0221741962869417	7.69550540021038	5.37024387644168e-07	0.978190905695971	1
ENSG00000181789.14	COPG1	3	129249799	3_80	0	0.0210413908689083	7.21079831235892	4.77492732639741e-07	-0.781993966831566	1
ENSG00000183624.13	HMCES	3	129279274	3_80	0	0.0204858805987044	6.96357367421173	4.4894773576472e-07	-0.75654717333164	1
ENSG00000184897.5	H1FX	3	129315915	3_80	0	0.0506708061780189	15.3752086758288	2.45181561446753e-06	1.72649722207501	2
ENSG00000172771.11	EFCAB12	3	129428575	3_80	0	0.0158482168356615	4.59451599189521	2.29154898740754e-07	-0.282915681448919	2
ENSG00000163913.11	IFT122	3	129421895	3_80	0	0.0246996631107852	8.69315757240913	6.75736775642405e-07	-1.34273353021997	1
ENSG00000004399.12	PLXND1	3	129607477	3_80	0	0.0164606369722018	4.94417989927583	2.5612376381489e-07	0.409474353439021	1
ENSG00000196455.7	PIK3R4	3	130746630	3_81	0	0.0366729480736243	6.77812169831064	7.82283480550527e-07	-0.922482098585986	2
ENSG00000017260.19	ATP2C1	3	130850713	3_81	0	0.0567847761564968	10.8608300349885	1.94090334790618e-06	1.44735322864282	2
ENSG00000198585.11	NUDT16	3	131381465	3_81	0	0.0358893132234781	6.57725451951573	7.42880176493253e-07	-0.919178943729968	1
ENSG00000114686.8	MRPL3	3	131502955	3_81	0	0.0310298149160316	5.22588702840782	5.10326564775219e-07	0.456840089716952	1
ENSG00000196353.11	CPNE4	3	132285293	3_82	0	0.0372913169486637	10.5769455854519	1.24130059787086e-06	-1.2538974965648	2
ENSG00000014257.15	ACPP	3	132325207	3_82	0	0.0199851950463361	4.79672711994602	3.01691015931102e-07	-0.259433049282474	1
ENSG00000129048.6	ACKR4	3	132597261	3_82	0	0.0243561496220228	6.62531872308301	5.07837050400621e-07	-0.716757983483417	1
ENSG00000240303.7	ACAD11	3	132658573	3_82	0	0.0195245420166751	4.5813454099185	2.81502895160581e-07	0.0453214930269014	1
ENSG00000091527.15	CDV3	3	133540896	3_83	0	0	7.85586212884637	0	-0.841964356201082	1
ENSG00000154917.10	RAB6B	3	133895761	3_83	0	0	23.3836859724497	0	-2.05533303704503	1
ENSG00000163785.12	RYK	3	134240902	3_83	0	0	3634.61502716277	0	4.00170233858338	1
ENSG00000182923.16	CEP63	3	134486229	3_83	0	0	56.8314474853537	0	2.24591205255073	1
ENSG00000073711.10	PPP2R3A	3	135967692	3_84	0	0.0218676051062168	5.21442667210532	3.58853148413311e-07	0.735202042673283	1
ENSG00000174579.3	MSL2	3	136198785	3_84	0	0.204788459714399	26.4455158509112	1.70438026191986e-05	3.67086646700367	1
ENSG00000114054.13	PCCB	3	136249986	3_84	0	0.134404248784111	22.2891005514243	9.42789017821238e-06	-3.45754449686353	1
ENSG00000118007.12	STAG1	3	136751475	3_84	0	0.118644456079041	21.0856413525828	7.87305415307099e-06	-3.27536616486496	2
ENSG00000158092.6	NCK1	3	136862055	3_84	0	0.134500048738832	22.2990347916404	9.4388151409724e-06	-2.20255779556059	1
ENSG00000174564.12	IL20RB	3	136948563	3_84	0	0.060828724235959	14.7359517824354	2.82095315032431e-06	2.82898315959365	1
ENSG00000066405.12	CLDN18	3	137998902	3_85	0	0.0164407803431816	5.96808203198866	3.08792102563664e-07	0.499713291009556	1
ENSG00000158163.14	DZIP1L	3	138115664	3_85	0	0.0143331913714992	4.76517118120241	2.14946500935085e-07	-0.376329371990671	2
ENSG00000138231.12	DBR1	3	138174902	3_85	0	0.0150688775052282	5.14965624260463	2.44212627107268e-07	0.263555217999356	1
ENSG00000114098.17	ARMC8	3	138187690	3_85	0	0.0777614194981283	19.4507100723121	4.76001820738537e-06	-2.90977218365828	1
ENSG00000181322.13	NME9	3	138329935	3_85	0	0.0156434466848203	5.49570854965357	2.70560948695584e-07	-0.396286744139308	1
ENSG00000158220.13	ESYT3	3	138434098	3_85	0	0.0145039792483131	4.8238429521332	2.20185798054033e-07	0.297826406114535	2
ENSG00000114107.8	CEP70	3	138594051	3_85	0	0.0266333796298749	10.8004421166156	9.05267203756091e-07	-1.95685837345014	2
ENSG00000114115.9	RBP1	3	139540080	3_85	0	0.0154527359600021	5.4340490226624	2.64263942360787e-07	-0.366927704948103	2
ENSG00000163864.15	NMNAT3	3	139677620	3_85	0	0.0184553044493322	7.07263217171153	4.1078186265815e-07	0.817447733265231	2
ENSG00000158258.16	CLSTN2	3	139935624	3_85	0	0.232000824120061	30.6669938891408	2.23908050113155e-05	3.3978624563296	1
ENSG00000155903.11	RASA2	3	141486623	3_86	0	0.0346323896529985	6.70439080405856	7.30719596644373e-07	0.900051574540329	1
ENSG00000114125.13	RNF7	3	141709895	3_87	0	0.0293859033989192	11.7097097013933	1.08291444990317e-06	1.32005677181014	2
ENSG00000069849.10	ATP1B3	3	141875705	3_87	0	0.0249665501957271	10.199863423215	8.01423120229039e-07	1.81218275595051	1
ENSG00000175054.14	ATR	3	142579130	3_87	0	0.0168340037258101	6.55826003383865	3.47444167011183e-07	-0.980871834882235	2
ENSG00000120756.12	PLS1	3	142596343	3_87	0	0.0299531848870525	11.8870374362844	1.12053547740812e-06	1.63270084893848	1
ENSG00000181744.8	C3orf58	3	143971775	3_88	0	0	13.7353857799237	0	-1.01214920205207	2
ENSG00000152952.11	PLOD2	3	146155352	3_90	0	0.0251332280096108	4.61077153266576	3.64695872375206e-07	0.133291463717191	1
ENSG00000114698.14	PLSCR4	3	146226549	3_90	0	0.0307273798889236	6.4730697257799	6.2595741520651e-07	0.904440782033922	2
ENSG00000188313.12	PLSCR1	3	146544557	3_90	0	0.144663825137172	21.1177080830504	9.61425640408696e-06	-2.61060935712975	2
ENSG00000152977.9	ZIC1	3	147393907	3_91	0	0.0212800019873297	10.7289668901197	7.18519473377965e-07	1.19469624804137	1
ENSG00000174963.17	ZIC4	3	147406919	3_91	0	0.0357503732261556	15.5366978254184	1.7480275494902e-06	-1.73076359711623	2
ENSG00000153002.11	CPB1	3	148626766	3_91	0	0.0367706511365813	15.7983754676071	1.8281958774527e-06	-1.63482351704237	2
ENSG00000163754.17	GYG1	3	148991343	3_91	0	0.0137732368081498	6.71499521164165	2.91065475857212e-07	0.754573605450292	2
ENSG00000071794.15	HLTF	3	149084128	3_91	0	0.0172795381115907	8.80603968570084	4.78874533007446e-07	1.20678629910036	2
ENSG00000163755.8	HPS3	3	149129654	3_91	0	0.0176727615844637	9.01367213037378	5.0132013620795e-07	1.30716896773192	1
ENSG00000047457.13	CP	3	149221606	3_91	0	0.0151921160255172	7.61864468951333	3.64254530486719e-07	1.10362493057504	2
ENSG00000163762.6	TM4SF18	3	149325344	3_91	0	0.0111037603882851	4.73110236010619	1.65326091816529e-07	-0.241975400343828	1
ENSG00000169908.11	TM4SF1	3	149378008	3_92	0	0.0256066324162074	9.14753085189275	7.37166046817142e-07	-1.12203980082611	1
ENSG00000082996.19	RNF13	3	149812676	3_92	0	0.0254696262448902	9.1838052901885	7.36129484591686e-07	-1.20699727491951	1
ENSG00000196428.12	TSC22D2	3	150407583	3_92	0	0.244170812439926	30.172860736378	2.31856465052782e-05	-3.46284823736387	1
ENSG00000144895.11	EIF2A	3	150546641	3_93	0	0.0565903241955439	14.4577129114737	2.5748429942232e-06	1.86172514434165	2
ENSG00000198843.12	SELENOT	3	150602535	3_93	0	0.0203770464951801	4.96187902297167	3.18197220348296e-07	0.142644901994183	1
ENSG00000120742.10	SERP1	3	150601897	3_93	0	0.127145100208545	22.1540514581812	8.86465345102095e-06	-2.39679807519352	1
ENSG00000174946.6	GPR171	3	151203001	3_93	0	0.0309875674209598	8.84230438542506	8.62307015175285e-07	1.13760019532203	1
ENSG00000174944.8	P2RY14	3	151279424	3_93	0	0.0673282193089192	16.0910444651961	3.40949719173415e-06	1.75598930333832	1
ENSG00000181631.6	P2RY13	3	151329464	3_93	0	0.0197887671430259	4.69127610630513	2.92158621044309e-07	0.222321657317066	1
ENSG00000169313.9	P2RY12	3	151384664	3_93	0	0.049631623914898	13.2288632636354	2.06628387470295e-06	-1.60743400896764	1
ENSG00000152580.8	IGSF10	3	151458294	3_93	0	0.0260086987300356	7.21876932650153	5.90868396981943e-07	0.831230186934351	2
ENSG00000198829.6	SUCNR1	3	151873953	3_94	0	0.0162959812548646	7.75733034518692	3.97833890031151e-07	0.648731290164185	1
ENSG00000169860.6	P2RY1	3	152834401	3_94	0	0.011561059941259	4.59459104500132	1.67168131563512e-07	-0.0438461716253619	1
ENSG00000174953.13	DHX36	3	154324761	3_95	0	0	1243.33698684997	0	-1.49860496767641	1
ENSG00000196549.10	MME	3	155023818	3_96	0	0.0197090269048723	4.78828114297309	2.96998186883404e-07	0.228534506593578	1
ENSG00000240045.1	RP11-451G4.2	3	155293692	3_96	0	0.0207601975542923	5.26828731854714	3.44199240625803e-07	-0.483923828059572	2
ENSG00000114805.16	PLCH1	3	155745473	3_96	0	0.0200124265520077	4.9293819634652	3.10456814046838e-07	0.36860158112028	1
ENSG00000174928.15	C3orf33	3	155806061	3_96	0	0.0192862688228745	4.58803222521391	2.78473356318053e-07	0.271092910646237	1
ENSG00000169359.13	SLC33A1	3	155854340	3_96	0	0.098291969259341	19.8136747666821	6.12903413043202e-06	-2.43090534850633	1
ENSG00000163655.15	GMPS	3	155870359	3_96	0	0.0218304021630863	5.73284310294505	3.93858993042309e-07	0.536791086799116	1
ENSG00000169282.17	KCNAB1	3	156037538	3_96	0	0.0715533805449776	16.7993912181956	3.78296805944065e-06	2.3491943933311	1
ENSG00000114850.6	SSR3	3	156554757	3_97	0	0.0219452617659335	5.78895427519017	3.99806507298313e-07	-0.788256783898689	1
ENSG00000163659.12	TIPARP	3	156672810	3_97	0	0.0270311999905536	7.03034630659299	5.98068622319042e-07	0.909066726161881	1
ENSG00000163660.11	CCNL1	3	157160775	3_97	0	0.0390864158229363	11.5285206753721	1.41810505277955e-06	-1.85115610834873	2
ENSG00000174899.10	PQLC2L	3	157543172	3_97	0	0.0276841505047882	7.52498556781553	6.55610418769753e-07	1.02621652971696	1
ENSG00000174891.12	RSRC1	3	158105616	3_98	0	0.199414136683336	32.0773142286264	2.01308871769407e-05	3.29430838196392	2
ENSG00000178053.17	MLF1	3	158571021	3_98	0	0.0103707588977779	5.79448172989324	1.89118541256135e-07	1.51752153921726	1
ENSG00000079257.7	LXN	3	158672347	3_98	0	0.011514182425917	5.66354696557248	2.05225151970865e-07	-0.287219408981879	1
ENSG00000118849.9	RARRES1	3	158732628	3_98	0	0.0101701249178737	4.96793150166905	1.59005028907312e-07	-0.859453637758796	1
ENSG00000151967.18	SCHIP1	3	159839749	3_99	0	0	6.59725579676293	0	0.420369952159888	2
ENSG00000168811.6	IL12A	3	159981157	3_99	0	0	9.33564015087406	0	0.975998702006103	1
ENSG00000068885.14	IFT80	3	160397216	3_99	0	0	109.261375012813	0	4.88725734498573	1
ENSG00000113810.15	SMC4	3	160398964	3_99	0	0	21.2797139951808	0	-1.92628327845516	1
ENSG00000186432.8	KPNA4	3	160557243	3_99	0	0	56.7996053379888	0	-2.62138842219978	2
ENSG00000163590.13	PPM1L	3	160753457	3_99	0	0	33.1860579317782	0	-1.16410750877701	1
ENSG00000169251.12	NMD3	3	161108616	3_99	0	0	116.239279355171	0	-3.02719672923984	1
ENSG00000169255.13	B3GALNT1	3	161105484	3_99	0	0	59.2143490592332	0	0.631281135735811	1
ENSG00000196542.8	SPTSSB	3	161372828	3_99	0	0	106.689350358603	0	4.03109215400027	1
ENSG00000169064.12	ZBBX	3	167381644	3_102	0	0.0251870647878375	10.295175881557	8.16056641083852e-07	1.09172651713275	1
ENSG00000114204.14	SERPINI2	3	167479269	3_103	0	0.0384382235565843	10.7855461681706	1.3047113011701e-06	-1.8921581744972	1
ENSG00000114209.14	PDCD10	3	167734716	3_103	0	0.20325357561334	26.7125117924724	1.7086845595755e-05	-3.3921626416565	2
ENSG00000173905.8	GOLIM4	3	168096432	3_103	0	0.0377352438650141	10.6136664511587	1.26043823787078e-06	1.48145853679861	1
ENSG00000013293.5	SLC7A14	3	170578492	3_104	0	0.00631701258934814	6.64956344296739	1.3219464108365e-07	-0.990008948933005	1
ENSG00000184378.2	ACTRT3	3	169735651	3_104	0	0.0345281841947622	21.1867939012694	2.30222600602823e-06	-2.20617083722217	2
ENSG00000171757.15	LRRC34	3	169812170	3_104	0	0.04208572848242	21.7400562455415	2.87941648049245e-06	-2.29049042252423	2
ENSG00000173890.16	GPR160	3	170038331	3_104	0	0.0257770067259108	17.9969637071617	1.4599591335608e-06	1.94398693041453	1
ENSG00000173889.15	PHC3	3	170181879	3_104	0	0.00977189153714397	9.4587234195887	2.90884203931545e-07	0.924415340431018	1
ENSG00000136603.13	SKIL	3	170356729	3_104	0	0.006048181968898	5.63174454220839	1.07195553143704e-07	-0.16084767792246	1
ENSG00000163577.7	EIF5A2	3	170908398	3_104	0	0.00528192760509183	4.70708135856095	7.82443744758405e-08	0.267059567097154	2
ENSG00000075420.12	FNDC3B	3	172038590	3_105	0	0.0211284376850071	4.5812656998123	3.04622402414902e-07	0.0250056581220845	1
ENSG00000144959.9	NCEH1	3	172710992	3_106	0	0.0403321514345314	11.7365819229041	1.48971090667105e-06	2.24510597725399	1
ENSG00000197584.11	KCNMB2	3	178273180	3_109	0	0.0142784959729358	4.64462857504087	2.08709600522743e-07	0.0384068868218159	1
ENSG00000172667.10	ZMAT3	3	179072373	3_110	0	0.0285112064675689	6.24690450899928	5.60517835304247e-07	0.626628169247059	1
ENSG00000121879.3	PIK3CA	3	179148539	3_110	0	0.0413861725403522	9.7098768403536	1.26467216230305e-06	1.21020846286933	1
ENSG00000171121.16	KCNMB3	3	179267123	3_110	0	0.0239487108475344	4.63204015679711	3.491109170909e-07	0.141806233938484	1
ENSG00000121864.9	ZNF639	3	179323100	3_110	0	0.0656954821666205	14.0368200725896	2.90210559978748e-06	1.67273030961008	1
ENSG00000171109.18	MFN1	3	179340437	3_110	0	0.0244296581980124	4.81602527654307	3.70267097751516e-07	0.241879130872963	3
ENSG00000114450.9	GNB4	3	179470305	3_110	0	0.0247094630423852	4.92141710867128	3.82703519587087e-07	-0.378191102387258	1
ENSG00000058056.8	USP13	3	179652522	3_110	0	0.128896697608437	20.4636207089498	8.30105405595288e-06	-2.12535520957916	1
ENSG00000145075.11	CCDC39	3	180870597	3_111	0	0.0239393809948899	8.27335411496673	6.23309151934606e-07	-0.954193588878376	1
ENSG00000205981.6	DNAJC19	3	180990173	3_111	0	0.0501402530797003	15.1461206337884	2.38999452958522e-06	-1.93132152981885	1
ENSG00000058063.15	ATP11B	3	182793079	3_112	0	0.0244787089833255	10.4023646272061	8.01363496440068e-07	-1.2713109352779	1
ENSG00000078070.12	MCCC1	3	183116380	3_112	0	0.0130115473240109	4.6101112244468	1.88777105452153e-07	0.0381444500801841	1
ENSG00000078081.7	LAMP3	3	183162707	3_112	0	0.0132274339549647	4.75607815027969	1.97985578836066e-07	-0.110388508366781	2
ENSG00000176597.11	B3GNT5	3	183253604	3_112	0	0.0245927817244337	10.5280389739913	8.14824563888099e-07	-1.30070752273026	1
ENSG00000053524.12	MCF2L2	3	183426171	3_112	0	0.0148846791698062	5.90442107778916	2.76583185188331e-07	-0.799202230535947	1
ENSG00000172578.11	KLHL6	3	183555341	3_112	0	0.0132123667661048	4.75767185629404	1.97826323250475e-07	-0.192321854997753	1
ENSG00000180834.7	MAP6D1	3	183818875	3_112	0	0.0216213522277121	10.0678254435141	6.85058252866495e-07	-2.41540852666742	2
ENSG00000175193.13	PARL	3	183901257	3_112	0	0.0136503438091942	5.08078995511304	2.18264851770846e-07	-0.467704512889295	1
ENSG00000114770.16	ABCC5	3	184015996	3_112	0	0.0475907133417414	17.4218991911551	2.60931604409379e-06	3.24191779871061	2
ENSG00000163888.3	CAMK2N2	3	184261058	3_113	0	0.028040880110337	6.51667954540262	5.75078299093388e-07	-1.12762569870563	1
ENSG00000145191.12	EIF2B5	3	184135073	3_113	0	0.0229642874939471	4.66767005932659	3.37335539975154e-07	-0.340571402139273	1
ENSG00000161203.13	AP2M1	3	184175079	3_113	0	0.0889420194803281	17.3270310074013	4.84998183939946e-06	-1.67792715520991	1
ENSG00000161204.11	ABCF3	3	184187521	3_113	0	0.147320517290108	22.1876858194356	1.02868928554468e-05	-2.88003967245806	1
ENSG00000145198.14	VWA5B2	3	184230236	3_113	0	0.0268567270549436	6.11691010182421	5.17004302146692e-07	1.0407473806046	2
ENSG00000214160.9	ALG3	3	184270501	3_113	0	0.0235306336524009	4.89304332102257	3.62344486087694e-07	-0.878961935092784	1
ENSG00000175166.16	PSMD2	3	184298477	3_113	0	0.179946815886265	24.1585300670758	1.36811828082821e-05	-3.04927252403706	1
ENSG00000114859.15	CLCN2	3	184362172	3_113	0	0.0284170434809989	6.64016679093862	5.93836453417385e-07	-0.979845778300262	1
ENSG00000090539.15	CHRD	3	184381262	3_113	0	0.0230246978224662	4.69196062362158	3.39983054670585e-07	-0.324390628985098	1
ENSG00000177383.4	MAGEF1	3	184705870	3_113	0	0.0243671598550065	5.21619599100913	4.00007180233651e-07	0.37541338636834	1
ENSG00000156931.15	VPS8	3	184806704	3_113	0	0.0413658311521177	10.1291566710935	1.31863323379029e-06	1.3111801091672	1
ENSG00000187068.2	C3orf70	3	185071550	3_113	0	0.0230409567489843	4.69847984966564	3.40695855920367e-07	0.161466256472694	2
ENSG00000073803.13	MAP3K13	3	185283295	3_113	0	0.0250076879268559	5.45633402163015	4.29421182542512e-07	-0.504099629571072	2
ENSG00000145192.12	AHSG	3	186613180	3_114	0	0.0107930293948542	4.98114956119973	1.69192814674855e-07	0.417652516165252	1
ENSG00000090512.11	FETUB	3	186640577	3_114	0	0.0137219567631913	7.19188313886028	3.10575821161544e-07	-0.739373122682831	1
ENSG00000163898.9	LIPH	3	185552333	3_114	0	0.0138395030146385	7.27045094770854	3.16658257043479e-07	-1.08990626217927	1
ENSG00000163904.12	SENP2	3	185582801	3_114	0	0.0712149772104305	22.4977570944132	5.04219383159437e-06	-2.56668014193907	1
ENSG00000244405.7	ETV5	3	186109514	3_114	0	0.0190966533626863	10.2402389150271	6.15426691438545e-07	1.18222806692999	2
ENSG00000058866.14	DGKG	3	186362201	3_114	0	0.0193515565941518	10.3627177595441	6.31100534353744e-07	-1.3139748066499	1
ENSG00000090520.11	DNAJB11	3	186568197	3_114	0	0.026480269352646	13.2626482307639	1.10525279769892e-06	1.55335114854056	1
ENSG00000156976.16	EIF4A2	3	186783242	3_114	0	0.0228711790668431	11.9068824016936	8.57029146877702e-07	1.36114805876726	1
ENSG00000163918.10	RFC4	3	186804948	3_114	0	0.0159007798089683	8.55026593486955	4.27865254059691e-07	0.980502709598194	1
ENSG00000073849.14	ST6GAL1	3	186930256	3_114	0	0.0217676466017825	11.4496017890856	7.84351685504988e-07	1.28072042323563	2
ENSG00000127241.16	MASP1	3	187291624	3_115	0	0.016015820593414	5.68901587353758	2.86744643918447e-07	0.504959079138008	2
ENSG00000136514.2	RTP4	3	187348369	3_115	0	0.0288438020543012	11.1273688076864	1.01007579219809e-06	1.33706301792246	1
ENSG00000145012.13	LPP	3	188152990	3_115	0	0.200096104204566	29.5650542352857	1.86177111006545e-05	-3.17652894334741	1
ENSG00000113946.3	CLDN16	3	190322628	3_116	0	0.0179193149504054	6.85663665011545	3.86670920378379e-07	-0.773922038205015	1
ENSG00000073282.12	TP63	3	189631458	3_116	0	0.0533405361689268	16.9826583768443	2.85083461858731e-06	2.87483881955195	1
ENSG00000188729.6	OSTN	3	191198981	3_117	0	0.0381714104766475	13.6099106491039	1.63494239549287e-06	1.7362240572322	2
ENSG00000152492.13	CCDC50	3	191328981	3_117	0	0.0144449928998636	4.61749442321671	2.09909786056274e-07	-0.130343564495319	2
[truncated: 6,874 more rows]
