# Supplementary material for: Adjusting for genetic confounders in transcriptome-wide association studies improves discovery of risk genes of complex traits
Source: Nat Genet. 2024 Jan 26;56(2):336–47. doi: 10.1038/s41588-023-01648-9 (PMC10864181; doi:10.1038/s41588-023-01648-9)
Supplement: Supplementary file 5 — cTWAS results of all analyzed genes across all tissues for IBD, SCZ, and SBP. Results are stored separately for each combination of traits and tissues. Column legends for each set of results are the same as in Supplementary Table 1. [file 41588_2023_1648_MOESM5_ESM.zip › SBP_Breast_Mammary_Tissue.csv]

id	genename	chrom	pos	region_tag	cs_index	PIP	tau2	PVE	z	num_eqtl
ENSG00000067606.16	PRKCZ	1	2050574	1_3	0	0.00551942020026019	4.89337696148588	8.49984694093953e-08	0.20824443591715	1
ENSG00000162585.16	FAAP20	1	2163093	1_3	0	0.00595169285588826	5.52617508257123	1.03508049495292e-07	-0.673955523427095	2
ENSG00000157933.9	SKI	1	2228951	1_3	0	0.068872800380267	28.1513648088068	6.10177473425677e-06	-2.65195375863267	1
ENSG00000116151.13	MORN1	1	2367197	1_3	0	0.00555334706300115	5.01667347486738	8.76757771977396e-08	-0.313514484546905	1
ENSG00000157916.19	RER1	1	2391602	1_3	0	0.00702015481379426	7.21285885153639	1.59354046802972e-07	0.729663434713331	1
ENSG00000157911.9	PEX10	1	2404771	1_3	0	0.0267182547809118	19.8694629858357	1.67071814804992e-06	2.02302064956551	2
ENSG00000149527.17	PLCH2	1	2416137	1_3	0	0.00604641774049786	5.86976080218126	1.1169340384948e-07	-0.590677844430958	1
ENSG00000157873.17	TNFRSF14	1	2555429	1_3	0	0.00543285714383701	4.76359114093705	8.14463709673475e-08	-0.216932842664307	1
ENSG00000157870.14	FAM213B	1	2586412	1_3	0	0.00537360228566952	4.66218604096667	7.88431729134961e-08	-0.0798008807849161	2
ENSG00000142606.15	MMEL1	1	2632528	1_3	0	0.160107398304696	36.2198800979005	1.82501896730895e-05	3.05335079735978	1
ENSG00000215912.12	TTC34	1	2800905	1_3	0	0.00583145850108902	5.4459799802403	9.99452603351426e-08	0.373446594905477	1
ENSG00000130762.14	ARHGEF16	1	3454845	1_3	0	0.00570416867834789	5.12488238215065	9.19994510359607e-08	0.0367152292615594	1
ENSG00000162591.15	MEGF6	1	3414323	1_3	0	0.00634689507865116	6.43760546631416	1.28586285152814e-07	-0.71350512207764	2
ENSG00000158109.14	TPRG1L	1	3640696	1_3	0	0.0380388268200041	22.5159616962351	2.69542088423413e-06	-2.00647785835765	2
ENSG00000116213.15	WRAP73	1	3640696	1_3	0	0.0101101771096128	10.5437884669702	3.35478290776392e-07	-1.20899054700052	2
ENSG00000130764.9	LRRC47	1	3191409	1_3	0	0.00675397321852955	6.81589405872389	1.44874229539064e-07	-0.754499216044674	2
ENSG00000235169.7	SMIM1	1	3772844	1_3	0	0.0264110679090642	19.5172575414913	1.62223485566514e-06	-1.89979352604239	1
ENSG00000169598.15	DFFB	1	3843196	1_3	0	0.0110397822058663	11.3825353396448	3.95465394928954e-07	-1.25344123811973	2
ENSG00000198912.10	C1orf174	1	3891607	1_3	0	0.00622374732892972	6.03837895049778	1.182718230588e-07	-0.548675488546313	1
ENSG00000196581.10	AJAP1	1	4654467	1_4	0	0.0201430356108548	5.08299035829418	3.22220509566367e-07	-0.360285924120188	1
ENSG00000069424.14	KCNAB2	1	5991819	1_5	0	0.020322273734786	4.77692465827828	3.0551297707025e-07	-0.295281490145068	1
ENSG00000131697.17	NPHP4	1	5956046	1_5	0	0.0219681794538948	5.52177429527279	3.81752326083877e-07	0.667881779909948	2
ENSG00000158286.12	RNF207	1	6205436	1_5	0	0.0243488430028259	6.56666208351461	5.03189964954357e-07	0.682813173416518	2
ENSG00000116251.9	RPL22	1	6208961	1_5	0	0.0214304840359134	5.23153454946131	3.52833694133072e-07	-0.311583407714358	1
ENSG00000116237.15	ICMT	1	6235565	1_5	0	0.0216674604574367	5.33699973015181	3.63926907653136e-07	-0.334264406365374	3
ENSG00000097021.19	ACOT7	1	6407841	1_5	0	0.0421130362017295	12.4513679481138	1.65022284270212e-06	1.83538270072724	1
ENSG00000069812.11	HES2	1	6424818	1_5	0	0.0260351990256373	7.12382884441177	5.83691477648861e-07	-0.884998718261386	1
ENSG00000187017.15	ESPN	1	6424818	1_5	0	0.0260351990256373	7.12382884441177	5.83691477648861e-07	-0.884998718261386	1
ENSG00000215788.9	TNFRSF25	1	6466866	1_5	0	0.0874848828565091	17.5764265875699	4.83918887268008e-06	1.89882754210261	1
ENSG00000171680.21	PLEKHG5	1	6520337	1_5	0	0.0210093772461462	6.03152745010445	3.98794776996452e-07	-0.964427775296451	1
ENSG00000162408.10	NOL9	1	6553646	1_5	0	0.0202920483824552	5.4934806481025	3.50818479387757e-07	-0.806904753831641	1
ENSG00000173662.20	TAS1R1	1	6554687	1_5	0	0.0200946475276287	5.27501027355545	3.33589733415526e-07	0.728803745158762	1
ENSG00000204859.12	ZBTB48	1	6579787	1_5	0	0.0313961529855606	11.7987525243362	1.16579315852146e-06	-2.07594402110762	2
ENSG00000041988.15	THAP3	1	6625382	1_5	0	0.0227171711585834	7.07332813892145	5.05693102188179e-07	-1.27197053434908	1
ENSG00000171735.18	CAMTA1	1	6786703	1_5	0	0.0274204716295713	7.75685337542126	6.69374981638258e-07	1.03146508287238	2
ENSG00000049245.12	VAMP3	1	7773891	1_6	0	0.0167175630279027	4.99838177223395	2.62973124853947e-07	0.109004100761545	1
ENSG00000049249.8	TNFRSF9	1	7936834	1_6	0	0.0165682953758535	5.23013973821815	2.72709391667099e-07	-0.739062576010612	1
ENSG00000116288.12	PARK7	1	7954388	1_6	0	0.0185315582747219	6.63319881436373	3.86851181656872e-07	1.10550848581344	3
ENSG00000162426.14	SLC45A1	1	8317768	1_6	0	0.0373816664972971	12.3842232660029	1.45692234860234e-06	1.54665432834604	2
ENSG00000142583.17	SLC2A5	1	9067399	1_6	0	0.0231009886139053	8.2860209211135	6.02400835090114e-07	-1.13924360219093	1
ENSG00000049239.12	H6PD	1	9235735	1_6	0	0.017876107165145	5.7642505986983	3.24283443887668e-07	-0.543996607281403	3
ENSG00000171621.13	SPSB1	1	9292400	1_6	0	0.0472213477139699	14.5296853899096	2.1592531517196e-06	1.4799898737061	1
ENSG00000171608.15	PIK3CD	1	9276527	1_6	0	0.0586177997693426	16.6476249049457	3.07107744768981e-06	1.88198773018133	1
ENSG00000131686.14	CA6	1	8945251	1_6	0	0.0209412338687087	6.87005813772548	4.52763754834667e-07	0.420155303657623	1
ENSG00000171612.6	SLC25A33	1	9539060	1_7	0	0.0143505823615137	5.0945438795608	2.30082615916661e-07	0.166558111837109	1
ENSG00000171603.16	CLSTN1	1	9824341	1_7	0	0.0273787052955037	10.8922502713898	9.38511270307381e-07	1.45900586070764	1
ENSG00000162441.11	LZIC	1	9943262	1_7	0	0.0137208634060352	4.80037083290732	2.07283724191157e-07	-0.00368988721892562	1
ENSG00000162444.11	RBP7	1	9991107	1_7	0	0.0268948960732063	11.2793248922633	9.54689070014383e-07	-1.72684203850071	1
ENSG00000130939.18	UBE4B	1	10033012	1_7	0	0.0147559404947798	5.53477798858749	2.5702541793782e-07	0.67759010611934	2
ENSG00000054523.17	KIF1B	1	10210333	1_7	0	0.0137295533105639	4.94143111152618	2.13509953851652e-07	0.481506336947823	2
ENSG00000142657.20	PGD	1	10398376	1_7	0	0.0137459128870696	4.70927555050429	2.03721405484868e-07	-0.202006872277373	1
ENSG00000175279.21	CENPS	1	10429947	1_7	0	0.0139910140627116	5.10810591900475	2.24914813807586e-07	-0.567664802581953	3
ENSG00000241563.3	CORT	1	10449646	1_7	0	0.0168419231539598	6.30803264064327	3.3434481072271e-07	-0.0995305283728376	1
ENSG00000142655.12	PEX14	1	10449646	1_7	0	0.0179051662709674	7.66352710707813	4.31833201389439e-07	1.7739662411156	2
ENSG00000160049.11	DFFA	1	10424962	1_7	0	0.0483105782085533	16.1748931336219	2.45919308567896e-06	2.78867916688046	2
ENSG00000204624.7	DISP3	1	11478999	1_8	0	0.0268400289243367	5.49458110901651	4.6411600135047e-07	-0.425609156276742	1
ENSG00000120948.16	TARDBP	1	11012192	1_8	0	0.04011107129669	9.28686076814932	1.17230919010829e-06	1.36694446313859	2
ENSG00000009724.16	MASP2	1	11047382	1_8	0	0.0401448642605694	9.29482721664378	1.17430331935274e-06	1.48583552747586	1
ENSG00000116649.9	SRM	1	11060199	1_8	0	0.0251184462329794	4.8706705745715	3.8502639446216e-07	-0.204964403189778	2
ENSG00000171824.13	EXOSC10	1	11099766	1_8	0	0.0484337180723438	11.0748623125405	1.68808814030858e-06	1.60920035901487	3
ENSG00000171819.4	ANGPTL7	1	11187963	1_8	0	0.025186003231692	4.89594107888863	3.88064942801861e-07	-0.270868888701207	2
ENSG00000116661.9	FBXO2	1	11653506	1_8	0	0.0589564554012916	12.946758127532	2.40215691427063e-06	-1.45149280757973	2
ENSG00000116663.10	FBXO6	1	11662631	1_8	0	0.0458262903116989	10.5494260867108	1.52143187016188e-06	-1.26985263367546	2
ENSG00000177674.15	AGTRAP	1	11780323	1_9	0	0.0121795830704353	16.3778600998937	6.2776710160257e-07	6.3363528009538	1
ENSG00000177000.10	MTHFR	1	11809173	1_9	0	0.0181177785863634	23.7066195981023	1.35171008046967e-06	6.98960361015715	1
ENSG00000011021.21	CLCN6	1	11806385	1_9	0	0.0136429134584932	9.2961150939319	3.99132957340286e-07	1.68321821713139	2
ENSG00000116685.15	KIAA2013	1	11926172	1_9	0	0.0290460093269456	11.3248120684124	1.03520521209808e-06	-0.000372764075711382	2
ENSG00000083444.16	PLOD1	1	11935984	1_9	0	0.0105949564911664	5.33998685419741	1.78052607940804e-07	-0.877678923939298	2
ENSG00000116688.16	MFN2	1	11978002	1_9	0	0.0107437027891159	7.53116608523196	2.54639155054544e-07	-0.313832121733179	2
ENSG00000028137.18	TNFRSF1B	1	12166660	1_9	0	0.0115365010616605	6.1445405414418	2.23086093266361e-07	-0.863846516859929	1
ENSG00000215910.7	C1orf167	1	11765794	1_9	0	0.0120840577094028	11.6330993446124	4.4240212182856e-07	0.637287222540691	1
ENSG00000162494.5	LRRC38	1	13493879	1_10	0	0.0337948839956671	6.9183173795808	7.3580107028752e-07	0.772052443315403	1
ENSG00000162493.16	PDPN	1	13569498	1_10	0	0.0591228374787477	12.2250341214482	2.2746486449723e-06	1.39811505922686	2
ENSG00000117122.13	MFAP2	1	16977094	1_12	0	0.029239666199091	4.85961732285088	4.47181116132228e-07	-0.20799460465056	2
ENSG00000117118.9	SDHB	1	17052140	1_12	0	0.0328342466220566	5.95312628066728	6.15150136494508e-07	-0.542055234977202	1
ENSG00000117115.12	PADI2	1	17120816	1_12	0	0.0344224947060598	6.39912562262868	6.93221384682325e-07	0.64237876376999	1
ENSG00000117154.11	IGSF21	1	18107631	1_12	0	0.0386584387500883	7.49616837066936	9.11995335441476e-07	0.80089575051254	1
ENSG00000142619.4	PADI3	1	17248660	1_12	0	0.039614260492753	7.72730481509058	9.63359913177813e-07	-0.880679875289013	1
ENSG00000179023.8	KLHDC7A	1	18480643	1_13	0	0.0833053046726947	20.8183128536963	5.45791994765966e-06	2.13493916144739	1
ENSG00000169991.10	IFFO2	1	18956450	1_13	0	0.0155722538923485	4.93778901419774	2.41987525557307e-07	-0.323417794147618	1
ENSG00000127481.14	UBR4	1	19205040	1_13	0	0.0152709383024975	4.75468947932264	2.28505603977511e-07	0.180758282033869	1
ENSG00000127463.13	EMC1	1	19227605	1_13	0	0.0154517545226047	4.86499170515878	2.36575015838106e-07	0.28254314697143	4
ENSG00000053372.4	MRTO4	1	19251698	1_13	0	0.0173204611536587	5.93524284683662	3.23524308635499e-07	0.723558775050285	2
ENSG00000053371.12	AKR7A2	1	19311596	1_13	0	0.0152764696012717	4.7580836069721	2.28751548626354e-07	-0.294702406067008	3
ENSG00000040487.12	PQLC2	1	19183637	1_13	0	0.0365220292077544	12.9559319354479	1.48912971846179e-06	-1.52976600423056	2
ENSG00000077549.17	CAPZB	1	19461192	1_13	0	0.0369146325927116	13.0570073557837	1.51687981677363e-06	1.62829194022822	2
ENSG00000173436.13	MINOS1	1	19596564	1_13	0	0.0159859095589877	5.18350360826409	2.60777267573016e-07	0.334560304819709	1
ENSG00000158747.13	NBL1	1	19638205	1_13	0	0.0200242631630249	7.2963512128506	4.5980241575551e-07	0.804989468793644	2
ENSG00000162542.13	TMCO4	1	19818880	1_13	0	0.0151601796676768	4.68648058989351	2.23593999609338e-07	-0.0785465767733444	1
ENSG00000169914.5	OTUD3	1	19882332	1_13	0	0.0257052630599404	9.64377709080041	7.80150138190082e-07	-1.19884440423539	2
ENSG00000188257.10	PLA2G2A	1	19979930	1_13	0	0.0627860161005028	18.1036523145295	3.57715781924997e-06	-1.91492176661368	1
ENSG00000127472.10	PLA2G5	1	20028276	1_13	0	0.0151826039797904	4.70033071213251	2.24586503321293e-07	0.0794746827375978	2
ENSG00000117215.14	PLA2G2D	1	20119239	1_13	0	0.0151201366826091	4.66169973370112	2.21824232415149e-07	0.0562990740627096	1
ENSG00000162543.5	UBXN10	1	20186547	1_14	0	0.0394118980134583	8.79533663061215	1.09090966684832e-06	1.04783442982467	1
ENSG00000162545.5	CAMK2N1	1	20500538	1_14	0	0.0295119325405082	6.06344435735794	5.63152504256351e-07	-0.776145788774326	1
ENSG00000090432.6	MUL1	1	20506985	1_14	0	0.032324546266658	6.92199915770038	7.04162597578169e-07	0.727325896088308	2
ENSG00000158825.5	CDA	1	20588925	1_14	0	0.254849579006302	27.0915235249313	2.1728328722748e-05	3.03397911938907	3
ENSG00000183114.7	FAM43B	1	20551955	1_14	0	0.0258957974181332	4.83240943880095	3.93823825565262e-07	0.321276232456926	2
ENSG00000117245.12	KIF17	1	20684689	1_14	0	0.035468019839822	7.79824827792478	8.70448285898191e-07	-0.902131477826056	2
ENSG00000189410.11	SH2D5	1	20732634	1_14	0	0.0291659031209638	5.95238975577732	5.46356058319388e-07	-0.679138174460884	2
ENSG00000142794.18	NBPF3	1	21439691	1_15	0	0.0174539732087103	4.72712923057463	2.59657429787071e-07	0.106278433789034	2
ENSG00000076864.19	RAP1GAP	1	21626547	1_15	0	0.026107286738341	8.31387742963023	6.83084341858097e-07	-0.937129738864526	1
ENSG00000090686.15	USP48	1	21782877	1_15	0	0.0362606015505811	11.6460182476105	1.32898917819257e-06	1.47685545106629	3
ENSG00000142798.17	HSPG2	1	21850873	1_15	0	0.0173864622289038	4.69044825006162	2.56646025970796e-07	-0.220929875011734	2
ENSG00000070831.15	CDC42	1	22052177	1_15	0	0.0249437637173876	7.97230748531719	6.25828012223646e-07	0.862062686810075	1
ENSG00000162552.14	WNT4	1	22144389	1_15	0	0.02804078049218	9.1909224396683	8.11069691180568e-07	-1.19781183806146	1
ENSG00000184677.16	ZBTB40	1	22453334	1_15	0	0.0210038098879817	6.29690276781292	4.16230633188719e-07	-0.45249196523306	1
ENSG00000173372.16	C1QA	1	22636557	1_15	0	0.0185254017129275	5.73719921034697	3.34484916252094e-07	-0.905701342491544	1
ENSG00000173369.15	C1QB	1	22653162	1_15	0	0.0179619105701736	4.93817857212758	2.79143997847716e-07	-0.0851149385683444	1
ENSG00000169641.13	LUZP1	1	23178302	1_16	0	0.0301953736622809	9.05851807620879	8.60808481207633e-07	1.19528980089959	1
ENSG00000125945.14	ZNF436	1	23371627	1_16	0	0.123195312391605	22.5220886099319	8.73196164961564e-06	-2.61617763194054	1
ENSG00000204219.9	TCEA3	1	23404011	1_16	0	0.103289726226812	20.7983346881388	6.76074666538097e-06	2.60121455788735	4
ENSG00000088280.18	ASAP3	1	23484995	1_16	0	0.0211361950248344	5.70218683127835	3.79295092851519e-07	0.864348637242373	1
ENSG00000197880.8	MDS2	1	23581212	1_16	0	0.0438450808336136	12.5843311330876	1.73644081826566e-06	-1.49223694973677	1
ENSG00000057757.9	PITHD1	1	23729228	1_17	0	0	2316.24554568661	0	-2.6699054266158	1
ENSG00000117308.14	GALE	1	23800401	1_17	0	0	121.81006521593	0	0.446803109615861	2
ENSG00000117305.14	HMGCL	1	23838758	1_17	0	0	3045.61960648749	0	3.07026599476155	2
ENSG00000142677.3	IL22RA1	1	24143903	1_17	0	0	50.2912364787512	0	-0.880600522348628	1
ENSG00000158055.15	GRHL3	1	24318866	1_17	0	0	7.92956807039037	0	0.741263279334719	1
ENSG00000001460.17	STPG1	1	24401188	1_17	0	0	5.940011586408	0	0.347976956947052	4
ENSG00000001461.16	NIPAL3	1	24415329	1_17	0	0	7.84877482662845	0	0.0647333230301583	2
ENSG00000117602.11	RCAN3	1	24499614	1_17	0	0	10.901689250681	0	0.447065492282229	1
ENSG00000020633.18	RUNX3	1	24965206	1_17	0	0	18.1534447749597	0	1.76156390992801	2
ENSG00000174950.10	CD164L2	1	27384170	1_19	0	0.0497157241491783	19.9650115694187	3.12372151985616e-06	2.78929536976844	1
ENSG00000090020.10	SLC9A1	1	27166703	1_19	0	0.0511724392503932	20.2390985260154	3.2593894641932e-06	-2.92612191585115	2
ENSG00000186501.14	TMEM222	1	27333009	1_19	0	0.174129879247281	32.1480611652407	1.7617207049282e-05	3.30314801897137	2
ENSG00000142765.17	SYTL1	1	27342119	1_19	0	0.174220287794473	32.1536971121538	1.76294440495973e-05	2.96305595500481	2
ENSG00000142733.14	MAP3K6	1	27367112	1_19	0	0.0121629330100278	6.70992455798023	2.56841339215412e-07	-0.563426818345001	2
ENSG00000142748.12	FCN3	1	27375143	1_19	0	0.0763701263295122	24.0673265837679	5.78442685730465e-06	2.58994831224582	1
ENSG00000181773.6	GPR3	1	27392588	1_19	0	0.0489455347537178	19.8166256083597	3.05247247057593e-06	-2.78446101111945	1
ENSG00000158195.10	WASF2	1	27489587	1_19	0	0.0385582432183665	17.5550900255317	2.13024361904105e-06	-2.6394459450859	1
ENSG00000126705.13	AHDC1	1	27604387	1_19	0	0.01416834545935	8.13876893238698	3.62899884337833e-07	0.88796585670758	1
ENSG00000000938.12	FGR	1	27634281	1_19	0	0.119563799873817	28.4165553947129	1.06925210770492e-05	3.14640607597589	1
ENSG00000126709.14	IFI6	1	27671883	1_19	0	0.0114665045550391	6.1582070549981	2.22225713120872e-07	0.627446449251082	1
ENSG00000130775.15	THEMIS2	1	27871748	1_19	0	0.019727815138662	11.2424833666345	6.97991633642528e-07	-1.39297654650079	2
ENSG00000117748.9	RPA2	1	27914572	1_19	0	0.010099510748536	4.97088153230673	1.57994774149911e-07	-0.215133292796796	1
ENSG00000130768.14	SMPDL3B	1	27934515	1_19	0	0.00988838375338441	4.77334381399524	1.48544645919889e-07	0.0926311805849841	3
ENSG00000158156.7	XKR8	1	27958990	1_19	0	0.0412939580383389	18.2040500456963	2.36572089954746e-06	-2.02610146820169	3
ENSG00000158161.15	EYA3	1	28088578	1_19	0	0.0111417908029176	5.88945979191291	2.06509214498286e-07	-0.387352431155717	1
ENSG00000169403.11	PTAFR	1	28193492	1_19	0	0.00977861269202784	4.66897264581273	1.43683714990449e-07	-0.0273063705806345	1
ENSG00000130770.17	ATPIF1	1	28236165	1_19	0	0.0110410045001081	5.80445447142649	2.01687493909416e-07	-0.69115889760334	2
ENSG00000130766.4	SESN2	1	28259165	1_19	0	0.0115749016547382	6.24624011161538	2.27533296209738e-07	-0.471130319641207	1
ENSG00000130772.13	MED18	1	28329751	1_19	0	0.0134807578633334	7.67290018054204	3.25523862621444e-07	0.909676218082754	1
ENSG00000204138.12	PHACTR4	1	28349072	1_19	0	0.00999489747426596	4.87351773668167	1.53295663051134e-07	0.00828663323389337	2
ENSG00000180198.15	RCC1	1	28510006	1_19	0	0.0098131668798036	4.7019534930675	1.45209987249718e-07	0.265176782233829	1
ENSG00000180098.9	TRNAU1AP	1	28553045	1_19	0	0.0134610743865389	7.65922361873963	3.24469177020556e-07	-0.809188926081632	1
ENSG00000198492.15	YTHDF2	1	28736301	1_19	0	0.0145279656252927	8.3735402511862	3.82844920697262e-07	0.85089033197683	2
ENSG00000159023.19	EPB41	1	28886822	1_19	0	0.0198694015144647	11.3096159714181	7.07198967473294e-07	1.22038807184664	1
ENSG00000253304.1	TMEM200B	1	29099321	1_19	0	0.0230317059379197	12.6969346800644	9.20309629034466e-07	1.71629964396605	1
ENSG00000116350.16	SRSF4	1	29180604	1_19	0	0.0100589993254633	4.93329457326064	1.56171147443433e-07	0.518612384014646	1
ENSG00000116353.15	MECR	1	29232564	1_19	0	0.0101451366468038	5.01303177587395	1.6005429477209e-07	0.140169074624286	1
ENSG00000162510.5	MATN1	1	30721937	1_20	0	0	7.11949144504875	0	-0.691402073144223	1
ENSG00000162511.7	LAPTM5	1	30757821	1_20	0	0	6.51538077115918	0	-0.64576471436201	1
ENSG00000134644.15	PUM1	1	31066204	1_20	0	0	13.0124798008529	0	-1.13414665045068	1
ENSG00000084628.9	NKAIN1	1	31239088	1_20	0	0	11.7939452956795	0	1.21892396242602	1
ENSG00000121766.15	ZCCHC17	1	31296178	1_20	0	0	31.520596406042	0	1.22485393843539	1
ENSG00000121769.7	FABP3	1	31375861	1_20	0	0	32.39657405796	0	1.25181373708708	1
ENSG00000168528.11	SERINC2	1	31409124	1_20	0	0	18.0211597820539	0	0.566106078128922	1
ENSG00000142910.15	TINAGL1	1	31576228	1_20	0	0	46.227074984706	0	-2.10712400336792	2
ENSG00000121764.11	HCRTR1	1	31596465	1_20	0	0	19.1834921010076	0	-1.64891870470986	1
ENSG00000162517.12	PEF1	1	31644486	1_20	0	0	62.7377913943528	0	-2.19929966774892	2
ENSG00000134668.12	SPOCD1	1	31815509	1_20	0	0	846.347085446896	0	1.51763450425235	1
ENSG00000184007.18	PTP4A2	1	31944881	1_20	0	0	2152.14227442827	0	3.20872415004883	2
ENSG00000025800.13	KPNA6	1	32108863	1_21	0	0.0417481122134886	13.0481582969991	1.71433239790052e-06	1.81300279948414	1
ENSG00000084652.15	TXLNA	1	32179560	1_21	0	0.0386157638304308	12.3097638409711	1.49597151661762e-06	-1.7510092527251	1
ENSG00000160051.11	IQCC	1	32205464	1_21	0	0.0367070003712671	11.8303384792235	1.36664287136927e-06	1.70833955272214	1
ENSG00000084623.11	EIF3I	1	32222176	1_21	0	0.039410787514594	12.5026060118884	1.55068873692611e-06	-1.76721526665912	1
ENSG00000160055.19	TMEM234	1	32222176	1_21	0	0.039410787514594	12.5026060118884	1.55068873692611e-06	1.76721526665912	1
ENSG00000183615.5	FAM167B	1	32246914	1_21	0	0.0278635160817066	9.22945883989329	8.09321597244459e-07	-1.29895373249216	1
ENSG00000116478.11	HDAC1	1	32291945	1_21	0	0.0197584034130465	5.99751298466612	3.72934033957142e-07	-0.574359601049014	1
ENSG00000162526.6	TSSK3	1	32366691	1_21	0	0.0212477701904653	6.6799282862945	4.4667755910539e-07	0.484375470556481	1
ENSG00000225828.1	FAM229A	1	32363069	1_21	0	0.0202033259912505	6.20656610636007	3.94623760308411e-07	0.383155467750582	2
ENSG00000160058.18	BSDC1	1	32397196	1_21	0	0.0234572787362843	7.60961045597598	5.61757691611662e-07	0.651595490102239	1
ENSG00000176261.15	ZBTB8OS	1	32650758	1_21	0	0.0199276752445859	6.07759643766682	3.81151356324315e-07	0.594016715277275	2
ENSG00000162521.18	RBBP4	1	32651022	1_21	0	0.0198921483597044	6.06084444432249	3.79423128808931e-07	-0.589746584141136	1
ENSG00000162520.14	SYNC	1	32701903	1_21	0	0.0182025706195285	5.22782991597879	2.99476775217582e-07	0.375902866506707	1
ENSG00000134684.10	YARS	1	32817927	1_21	0	0.0180473894237733	5.14750888479111	2.92361693027179e-07	0.331435002704977	1
ENSG00000160097.16	FNDC5	1	32872031	1_21	0	0.0197968547542613	6.01576460017014	3.74796912156558e-07	0.617186092595722	1
ENSG00000121905.9	HPCA	1	32886832	1_21	0	0.0255967198504149	8.43059876113792	6.79128113761282e-07	-0.868338202223587	1
ENSG00000004455.16	AK2	1	33080995	1_21	0	0.0171764361133097	4.68358469089987	2.53174761685194e-07	-0.201119533400252	1
ENSG00000142920.16	AZIN2	1	33080995	1_21	0	0.0172667492484809	4.73276374753246	2.5717833569662e-07	0.258649579022284	2
ENSG00000116525.13	TRIM62	1	33181349	1_21	0	0.0172418509799339	4.71923111945734	2.56073187753892e-07	0.24539244788066	1
ENSG00000184389.9	A3GALT2	1	33314567	1_21	0	0.0225537507567484	7.2403921650366	5.13913279679719e-07	1.00733178243175	2
ENSG00000134686.18	PHC2	1	33431196	1_21	0	0.0178874145431948	5.06398652824887	2.85068405974249e-07	0.331622745310743	1
ENSG00000121903.14	ZSCAN20	1	33482375	1_21	0	0.152446173329844	25.5573190732527	1.22614207635064e-05	2.66013022335707	1
ENSG00000189280.3	GJB5	1	34755129	1_22	0	0.0975650812078326	24.0646296733344	7.38894726208101e-06	2.29403484699714	1
ENSG00000188910.7	GJB3	1	34781052	1_22	0	0.012593151072275	4.66664648990226	1.84947425518612e-07	0.0646978889009515	1
ENSG00000163866.8	SMIM12	1	34852255	1_22	0	0.0134127025167262	5.25689992267145	2.21898811102278e-07	0.239544875794574	1
ENSG00000243749.1	TMEM35B	1	34984759	1_22	0	0.0372075442475209	14.8492764305677	1.73878254824177e-06	1.6277060690262	1
ENSG00000197056.9	ZMYM1	1	35070852	1_22	0	0.0130359718371185	4.99015170597737	2.04722763842689e-07	-0.590253430224714	1
ENSG00000020129.15	NCDN	1	35557823	1_22	0	0.0153155253716887	6.49953735674093	3.13273253181405e-07	-0.679414221100686	1
ENSG00000126067.11	PSMB2	1	35641909	1_22	0	0.0696929772851912	20.8200878753516	4.56646938000014e-06	-2.62550755010042	1
ENSG00000142686.7	C1orf216	1	35718988	1_22	0	0.0639092233546888	19.9905379319265	4.02065671453977e-06	2.57574034310526	2
ENSG00000134698.10	AGO4	1	35807900	1_22	0	0.0191314510302956	8.585694155524	5.16930667426697e-07	1.4277338729202	2
ENSG00000126070.19	AGO3	1	35932767	1_22	0	0.0264454115182331	11.6283715465292	9.67783476635628e-07	1.97087891760366	1
ENSG00000116863.10	ADPRHL2	1	36088841	1_22	0	0.066404927009753	20.3570156905746	4.25425373423782e-06	2.54565431201778	1
ENSG00000054116.11	TRAPPC3	1	36155585	1_22	0	0.013396960286901	5.24588027343914	2.21173768679864e-07	0.684615384615462	1
ENSG00000054118.13	THRAP3	1	36249239	1_22	0	0.0142031747962024	5.79313639774364	2.58945375590536e-07	-0.633238518458548	1
ENSG00000214193.10	SH3D21	1	36307804	1_22	0	0.0340499625425971	14.0112694795878	1.50142311648067e-06	1.69875026960166	1
ENSG00000142694.6	EVA1B	1	36323755	1_22	0	0.0563382725555807	18.7868628448101	3.3309396558823e-06	1.87537980030285	2
ENSG00000181817.5	LSM10	1	36397922	1_22	0	0.0174827263376887	7.74022134287969	4.25864573005227e-07	-0.792356950333834	1
ENSG00000116885.18	OSCP1	1	36446312	1_22	0	0.016351468074698	7.11297275718331	3.66030158409586e-07	-0.775916277737382	1
ENSG00000189433.5	GJB4	1	34759243	1_22	0	0.0538491313605607	18.3563058614241	3.11080623887176e-06	1.95105334037735	1
ENSG00000183317.16	EPHA10	1	37722581	1_23	0	0.104496870275384	16.9843079202621	5.58547499468396e-06	-1.53828413512161	1
ENSG00000163877.10	SNIP1	1	37554146	1_23	0	0.156112803703987	21.67731837502	1.06500844940058e-05	-2.0313413415301	1
ENSG00000163879.10	DNALI1	1	37557547	1_23	0	0.0750239920593228	16.0599195881737	3.79186187949328e-06	2.20726946396925	1
ENSG00000134697.12	GNL2	1	37596105	1_23	0	0.0486505632011287	12.1797192940383	1.86480800646606e-06	1.82916510789381	1
ENSG00000169218.13	RSPO1	1	37635248	1_23	0	0.0282533767277873	7.11440263467012	6.3258337528559e-07	-1.11833398474035	1
ENSG00000116922.14	C1orf109	1	37691982	1_23	0	0.187758398954953	22.7750852564797	1.34576230159783e-05	-2.34183681878521	2
ENSG00000134690.10	CDCA8	1	37692586	1_23	0	0.0241853223610814	4.99402401227433	3.80111912409713e-07	0.350955336125465	1
ENSG00000196449.3	YRDC	1	37805518	1_23	0	0.0277918480678474	5.73801405240636	5.01866269993929e-07	0.350171628214865	1
ENSG00000197982.13	C1orf122	1	37806635	1_23	0	0.0241663104880937	9.00237549909049	6.84662353397371e-07	-2.37122686796649	2
ENSG00000188786.9	MTF1	1	37857881	1_23	0	0.0246857274374267	9.22767081606915	7.16880878439862e-07	-2.39465599354846	2
ENSG00000204084.12	INPP5B	1	37946715	1_23	0	0.0250952695004598	5.00788677786216	3.95508060695507e-07	0.0143856074735637	1
ENSG00000183431.11	SF3A3	1	37990434	1_23	1	0.114928660671706	23.419778341529	8.47071557878156e-06	-4.53327626252959	2
ENSG00000183386.9	FHL3	1	37996149	1_23	1	0.333005896510028	25.7939720289305	2.703205869965e-05	4.8345004077738	1
ENSG00000183520.11	UTP11	1	37990219	1_23	1	0.557704170652114	27.1388429239212	4.7632589630165e-05	4.95369342830209	1
ENSG00000116954.7	RRAGC	1	38861332	1_24	0	0.0297127035700605	4.65694227889798	4.35463740742139e-07	0.279955509580098	1
ENSG00000174574.15	AKIRIN1	1	38991334	1_24	0	0.046310492181999	8.85367688480942	1.29036340740293e-06	1.2384180110644	2
ENSG00000168653.10	NDUFS5	1	39026408	1_24	0	0.0432693155883501	8.20935686966073	1.11788758967862e-06	1.09146039839363	2
ENSG00000183682.7	BMP8A	1	39491497	1_24	0	0.032540397085586	5.5143466107377	5.64710525692706e-07	-0.61378079026458	2
ENSG00000090621.13	PABPC4	1	39554348	1_24	0	0.0875531887180658	14.9471637107948	4.11850628212719e-06	1.76021606388055	1
ENSG00000163909.7	HEYL	1	39640410	1_24	0	0.0334999592392662	5.78866448883642	6.10283503672047e-07	0.3927958060938	1
ENSG00000116983.12	HPCAL4	1	39691882	1_24	0	0.0390928250721766	7.24796301780985	8.9170663590339e-07	-0.690139904981831	1
ENSG00000084072.16	PPIE	1	39739654	1_25	0	0.0180407905472259	6.0438341377287	3.43144526208756e-07	-0.658594139565286	1
ENSG00000116985.11	BMP8B	1	39787880	1_25	0	0.0228720358190665	8.22464060003465	5.92012293796274e-07	-1.12798800083027	1
ENSG00000043514.15	TRIT1	1	39883738	1_25	0	0.0238771194807136	8.61104574372487	6.47063351135813e-07	-1.154403158854	1
ENSG00000131236.16	CAP1	1	40039999	1_25	0	0.0156991012032605	4.77099229101063	2.35717853485878e-07	-0.133679940951711	2
ENSG00000131238.16	PPT1	1	40096750	1_25	0	0.0278086365088799	10.0462350994906	8.79208759494719e-07	1.19706203211578	2
ENSG00000084073.8	ZMPSTE24	1	40257123	1_25	0	0.0195051261849961	6.87683796344033	4.22130302783522e-07	0.913323661945678	2
ENSG00000187815.9	ZFP69	1	40477177	1_25	0	0.0165319018403055	5.26469245353055	2.73908051074618e-07	0.401604874639841	1
ENSG00000164002.11	EXO5	1	40508753	1_25	0	0.0292026565931274	10.4737817660553	9.62575615556287e-07	1.19694400072071	3
ENSG00000117010.15	ZNF684	1	40531781	1_25	0	0.0163108143732792	5.13949027571182	2.63818148191397e-07	0.361422383041763	1
ENSG00000117016.9	RIMS3	1	40669947	1_25	0	0.0264864996515851	9.52863943759309	7.9426318832773e-07	-1.03405621839665	1
ENSG00000117013.14	KCNQ4	1	40789715	1_25	0	0.0187310642505207	6.39434045638064	3.76935622928963e-07	-0.594491757038905	1
ENSG00000171793.13	CTPS1	1	40979451	1_25	0	0.018924270803769	6.94725152592695	4.13752995142591e-07	0.943755550808563	1
ENSG00000171790.15	SLFNL1	1	41023325	1_25	0	0.110622478310245	24.2054415557234	8.42685200969277e-06	3.13549412847205	2
ENSG00000010803.16	SCMH1	1	41239838	1_25	0	0.0681839475665038	19.4965210380884	4.18358153851803e-06	-2.92721728755013	1
ENSG00000127129.9	EDN2	1	41484884	1_25	0	0.0170688863586523	5.65324373378016	3.03676979202958e-07	-0.572323257701511	1
ENSG00000186973.10	FAM183A	1	43144910	1_26	0	0.00859153000275581	5.32713552247454	1.44036722338936e-07	-0.9394956436736	2
ENSG00000127124.14	HIVEP3	1	42034281	1_26	0	0.0220422843841968	17.9462652018287	1.24491487506978e-06	4.32890262258664	1
ENSG00000198815.8	FOXJ3	1	42334969	1_26	0	0.00928010093669651	5.19411730406895	1.51695754762495e-07	0.0292674137632891	1
ENSG00000177181.14	RIMKLA	1	42381115	1_26	0	0.017203812095658	12.0489963558972	6.52355813768272e-07	-2.21779856711557	1
ENSG00000066185.12	ZMYND12	1	42440453	1_26	0	0.0362201416548591	19.1612794150837	2.18415583974605e-06	-2.2218192336061	2
ENSG00000127125.8	PPCS	1	42464495	1_26	0	0.0273403870100341	18.0882828125431	1.55636326353681e-06	2.36849670985105	1
ENSG00000186409.14	CCDC30	1	42461691	1_26	0	0.0276278922932458	18.1966101782539	1.58214841074221e-06	2.37578158247899	1
ENSG00000171960.10	PPIH	1	42658184	1_26	0	0.0135328677677902	11.1492431524105	4.74836613520244e-07	-1.4940173082254	1
ENSG00000164007.10	CLDN19	1	42740306	1_26	0	0.0106033055962359	6.71606590175465	2.24112046302373e-07	1.02136147005733	1
ENSG00000117385.15	P3H1	1	42766833	1_26	0	0.0157358382408755	13.1751933076799	6.52462945177453e-07	1.76633988639348	2
ENSG00000164008.14	C1orf50	1	42767127	1_26	0	0.0249575544368611	17.367530882495	1.36410901966218e-06	1.97384133987561	2
ENSG00000274386.5	TMEM269	1	42785273	1_26	0	0.00982156908558607	5.78521376748565	1.78817187800135e-07	-0.0837169882902026	1
ENSG00000177868.11	SVBP	1	42816309	1_26	0	0.0146309154387089	12.0790773741623	5.56178552084287e-07	-1.70804890683536	2
ENSG00000164010.13	ERMAP	1	42816309	1_26	0	0.00940095896558546	5.85527100993577	1.73232004937116e-07	0.69400307734118	2
ENSG00000164011.17	ZNF691	1	42846835	1_26	0	0.00858914784917464	4.75603817037348	1.28559561867532e-07	-0.0377486383006177	1
ENSG00000117394.20	SLC2A1	1	42959206	1_26	0	0.00946986572631803	5.77935164881693	1.72239166460441e-07	0.642292335161279	2
ENSG00000243710.7	CFAP57	1	43232297	1_26	0	0.0107662021622497	6.38374542198671	2.16295290587829e-07	0.386961753585991	1
ENSG00000117395.12	EBNA1BP2	1	43232297	1_26	0	0.0107662021622497	6.38374542198671	2.16295290587829e-07	0.386961753585991	1
ENSG00000179178.10	TMEM125	1	43269525	1_26	0	0.0145839164896977	9.34398308106929	4.28859649085339e-07	0.977363936689793	1
ENSG00000253313.5	C1orf210	1	43285638	1_26	0	0.0129781870628517	8.83422744847495	3.60820812270143e-07	1.1450256448929	1
ENSG00000066056.13	TIE1	1	43295052	1_29	0	0.0182874704272422	31.6739108725189	1.82290611100504e-06	5.20930322626165	3
ENSG00000117400.16	MPL	1	43337551	1_29	1	0.0387239019096755	31.8959702838008	3.88708379621917e-06	5.43953906259887	2
ENSG00000117399.13	CDC20	1	43359194	1_29	0	0.029590394005319	19.0996776907161	1.77863060179538e-06	-1.19829882255093	1
ENSG00000066322.14	ELOVL1	1	43367735	1_29	0	0.00577791693797292	7.85372832686524	1.42809185489506e-07	1.46064636841186	1
ENSG00000159479.16	MED8	1	43389955	1_29	1	0.0911345443000467	34.3840707973967	9.86164335712939e-06	-5.62895804348558	2
ENSG00000198198.15	SZT2	1	43389819	1_29	0	0.0097370742198043	12.2385866046129	3.75032339843459e-07	-1.6395817973994	2
ENSG00000126091.19	ST3GAL3	1	43705540	1_29	0	0.00519614431051729	7.8166654726693	1.27823793950753e-07	-1.52339902343081	1
ENSG00000117407.16	ARTN	1	43931118	1_29	0	0.0150079977648548	14.7649204219991	6.97369325615481e-07	-1.44984910602346	1
ENSG00000117408.10	IPO13	1	43947230	1_29	0	0.00641677549811137	7.69423206470797	1.55378562628955e-07	1.08262533445333	2
ENSG00000117410.13	ATP6V0B	1	43974045	1_29	0	0.00684161234119085	7.39302203502524	1.59180343264049e-07	-0.538852700895691	2
ENSG00000117411.16	B4GALT2	1	43978466	1_29	0	0.00491807193959337	5.23146187877576	8.09705176616485e-08	-0.885715035470291	2
ENSG00000159214.12	CCDC24	1	43991070	1_29	0	0.00847127630598754	10.5387742554113	2.80962218080708e-07	-1.43611088429802	1
ENSG00000196517.11	SLC6A9	1	44030807	1_29	0	0.0529397744258958	25.8310854084217	4.30361800228445e-06	-2.23796973082121	2
ENSG00000178028.13	DMAP1	1	44215047	1_29	0	0.00820012932588787	8.9936480376751	2.32094881639424e-07	0.768455761738201	1
ENSG00000187147.17	RNF220	1	44419671	1_29	0	0.0120375687234064	13.4585927937103	5.098558497285e-07	-1.51799613306296	1
ENSG00000198520.10	C1orf228	1	44461079	1_29	0	0.00848722551031089	9.45749239075241	2.52610103043124e-07	0.845410736258026	3
ENSG00000142945.12	KIF2C	1	44739744	1_29	0	0.00498451283141976	5.4526892490408	8.55347203421151e-08	-0.973532537228012	2
ENSG00000142937.11	RPS8	1	44775441	1_29	0	0.00696082193303449	7.39136794479483	1.61917697669442e-07	0.116321367548655	2
ENSG00000142959.4	BEST4	1	44787956	1_29	0	0.00489817374319268	4.70279622753368	7.24935421781978e-08	-0.249797524555345	1
ENSG00000222009.8	BTBD19	1	44808328	1_29	0	0.00493402632679385	4.82430218885766	7.49108870643104e-08	0.318861505631696	2
ENSG00000126107.14	HECTD3	1	45010727	1_29	0	0.00499162859725111	5.03072700098488	7.90281814330565e-08	-0.60128726959284	2
ENSG00000126088.13	UROD	1	45012003	1_29	0	0.005805867411942	7.91998509399761	1.44710635775811e-07	-1.71756383590463	1
ENSG00000132781.17	MUTYH	1	45384647	1_29	0	0.0262543083430198	20.0332587723077	1.65524069853935e-06	-3.47024966755484	1
ENSG00000132763.14	MMACHC	1	45499668	1_29	0	0.0079295980568751	8.63531423307074	2.1549554360626e-07	0.809129856087616	2
ENSG00000159588.14	CCDC17	1	45624129	1_29	0	0.0177181848206924	15.1533281910979	8.44960156405525e-07	-3.4044569376439	2
ENSG00000159592.10	GPBP1L1	1	45687876	1_29	0	0.00534452492774085	8.01426621910211	1.34797502424966e-07	-2.10937846046907	2
ENSG00000159596.6	TMEM69	1	45685881	1_29	0	0.0127219559932921	16.6689390207261	6.67376362458213e-07	-2.61615199663337	2
ENSG00000117461.14	PIK3R3	1	46132601	1_29	0	0.00535031424199017	7.88524688967145	1.32771101970134e-07	2.03833875302466	1
ENSG00000117472.9	TSPAN1	1	46163981	1_29	0	0.018986747197928	14.8932298710359	8.89914809953575e-07	-0.192513949345849	1
ENSG00000171357.5	LURAP1	1	46201118	1_29	0	0.00515860826635084	5.77307744104348	9.37235880890577e-08	1.07657044667532	2
ENSG00000173660.11	UQCRH	1	46309111	1_29	0	0.00599263747313394	6.49243675279563	1.22443210083131e-07	-0.669429742290522	1
ENSG00000117481.10	NSUN4	1	46339550	1_29	0	0.00552620416688454	5.62025320263733	9.77443766793198e-08	-0.160505026571414	1
ENSG00000117480.15	FAAH	1	46394077	1_29	0	0.00649356199625217	7.27573770943879	1.48685630659915e-07	0.873900263577391	2
ENSG00000079277.19	MKNK1	1	46616841	1_29	0	0.0103283989660835	11.4803129209124	3.73160533314031e-07	1.34998020159675	1
ENSG00000142961.14	MOB3C	1	46616841	1_29	0	0.0103283989660835	11.4803129209124	3.73160533314031e-07	-1.34998020159675	1
ENSG00000186118.8	TEX38	1	46668649	1_29	0	0.00729437093026508	8.30143482916099	1.90568001967944e-07	-0.988829520316366	1
ENSG00000123472.12	ATPAF1	1	46673908	1_29	0	0.0542515432034478	26.8928840073814	4.59154081016057e-06	-2.37801547249344	1
ENSG00000159658.10	EFCAB14	1	46719483	1_29	0	0.00628952144319783	6.93547362261864	1.37278555323278e-07	0.797910053928391	1
ENSG00000142973.13	CYP4B1	1	46817100	1_29	0	0.00839284877705893	9.69475709547004	2.56067996728913e-07	-1.08431921199709	1
ENSG00000187048.12	CYP4A11	1	46938514	1_29	0	0.0107278023572435	11.7412237803694	3.96399504484508e-07	-1.42291578350505	1
ENSG00000186377.7	CYP4X1	1	47023329	1_29	0	0.00492574279674996	4.71763844707253	7.31316477474341e-08	0.168838133891008	1
ENSG00000162365.11	CYP4A22	1	47016403	1_29	0	0.0151893914658906	15.0369966569918	7.18803944857773e-07	1.64759006999155	1
ENSG00000162366.7	PDZK1IP1	1	47190903	1_29	0	0.00488978817374941	4.65843354246586	7.16867553017338e-08	0.106372712763977	1
ENSG00000123473.15	STIL	1	47314279	1_29	0	0.0261365686458719	19.3658822913354	1.59292317923728e-06	-2.21925218580589	1
ENSG00000162368.13	CMPK1	1	47333967	1_29	0	0.0443611300655061	24.1828666362098	3.37613151118693e-06	-2.50615831718681	1
ENSG00000186790.5	FOXE3	1	47414606	1_29	0	0.00570210694346129	5.92257864353175	1.06280886492311e-07	-0.765018052112193	1
ENSG00000117834.12	SLC5A9	1	48220046	1_30	0	0.0210008516524653	7.03037225887642	4.64648139347643e-07	-0.958874102806476	1
ENSG00000132122.11	SPATA6	1	48471902	1_30	0	0.0167804192001541	4.81833306855369	2.54453598495364e-07	0.396998978609232	2
ENSG00000162373.12	BEND5	1	48777294	1_31	0	0.0207084939808478	5.51749839020414	3.59583458281815e-07	-0.485172292236009	1
ENSG00000123091.4	RNF11	1	51235789	1_32	0	0.0348505078800823	9.23399101955662	1.01276231547571e-06	1.34318980453633	2
ENSG00000203995.9	ZYG11A	1	52841521	1_33	0	0.0363526093538308	11.2815110909133	1.290659962137e-06	-1.4195703097824	1
ENSG00000085831.15	TTC39A	1	51344853	1_33	0	0.0179837194803627	4.65723392670279	2.63582483595017e-07	-0.0773332054477145	2
ENSG00000085832.16	EPS15	1	51520425	1_33	0	0.0201567566939737	5.72778645794021	3.63342705450563e-07	-0.479500998760103	2
ENSG00000117859.18	OSBPL9	1	51577175	1_33	0	0.0286943062919626	9.04908464054492	8.17164241324075e-07	1.0934564898632	1
ENSG00000078618.21	NRDC	1	51826904	1_33	0	0.0700535168820842	17.5217736930497	3.86293129027523e-06	1.84190846837835	1
ENSG00000198841.3	KTI12	1	52032698	1_33	0	0.018321378574641	4.83174366284991	2.78593518327687e-07	-0.342714777835306	3
ENSG00000157077.14	ZFYVE9	1	52142437	1_33	0	0.0295757713431043	9.33422668376599	8.68807171786242e-07	1.06621646469448	1
ENSG00000154222.14	CC2D1B	1	52352516	1_33	0	0.0344110223102679	10.7628630209093	1.16555926765632e-06	-1.28076041229713	1
ENSG00000134748.12	PRPF38A	1	52400660	1_33	0	0.037303539467709	11.5255780340467	1.35307456422648e-06	-1.53683808244872	1
ENSG00000116157.5	GPX7	1	52602421	1_33	0	0.0208701277610508	6.05437373925533	3.97652125390741e-07	0.552732264337008	2
ENSG00000182183.14	FAM159A	1	52633413	1_33	0	0.0880651766596486	19.7242863502367	5.46656458115111e-06	2.02318409917969	1
ENSG00000162377.5	COA7	1	52698548	1_33	0	0.0263283614463342	8.23873588725444	6.826425986786e-07	-1.00157660480205	1
ENSG00000121310.16	ECHDC2	1	52926925	1_33	0	0.0210081920180613	6.11631196351102	4.04377777059628e-07	0.722911875380282	2
ENSG00000116171.17	SCP2	1	52921707	1_33	0	0.0180192765651919	4.67576206948885	2.65154332858606e-07	-0.0551017032337878	2
ENSG00000174348.13	PODN	1	53061947	1_33	0	0.0534484806454451	14.9371839114884	2.51254047215973e-06	1.68078787102395	2
ENSG00000162383.11	SLC1A7	1	53088633	1_33	0	0.0181850500645845	4.76167274673012	2.72510361129851e-07	0.0858563353960018	1
ENSG00000157184.6	CPT2	1	53196294	1_33	0	0.0246908313816429	7.63452142120768	5.932346440661e-07	1.20424372495772	2
ENSG00000162384.13	C1orf123	1	53211891	1_33	0	0.0333340287686218	10.4623620482518	1.097555585466e-06	1.84148062500684	2
ENSG00000162385.10	MAGOH	1	53239502	1_33	0	0.125525511119369	23.1756441882225	9.15530436201358e-06	-2.86194256990693	2
ENSG00000157193.15	LRP8	1	53293400	1_33	0	0.0179832554377554	4.65699385980406	2.63562095686962e-07	0.548780881034812	2
ENSG00000174332.5	GLIS1	1	53737935	1_33	0	0.102491368385156	21.1952930963794	6.83652949379827e-06	2.30323027336871	1
ENSG00000187889.12	C1orf168	1	56821274	1_36	0	0.0234302665050038	5.37366850434522	3.96238867697507e-07	-0.385629074931473	1
ENSG00000173406.15	DAB1	1	58546313	1_37	0	0.0154335880687231	5.87455796461011	2.85332388299215e-07	0.736543875912065	2
ENSG00000162600.11	OMA1	1	58550926	1_37	0	0.0142422585837769	5.22234429527149	2.34074088341197e-07	-0.306951279558886	1
ENSG00000184292.6	TACSTD2	1	58582260	1_37	0	0.0147089511408876	5.43070849826782	2.51389521332302e-07	0.575015725989134	1
ENSG00000162601.9	MYSM1	1	58696006	1_37	0	0.0141024607448214	5.10095466796727	2.26389008371639e-07	-0.672958194603596	2
ENSG00000134716.9	CYP2J2	1	59917537	1_38	0	0.0219323285799781	6.50653825511529	4.49100671995902e-07	-0.72129199287923	2
ENSG00000162599.15	NFIA	1	60864880	1_38	0	0.0828935190681834	19.1258828259413	4.98943123525748e-06	-2.05048075699597	1
ENSG00000162604.12	TM2D1	1	61723869	1_39	0	0.0241866102516208	5.08979134403124	3.8742171459732e-07	-0.324090107150374	1
ENSG00000240563.1	L1TD1	1	62194418	1_39	0	0.0585453721015929	13.4547108095347	2.47899649056671e-06	1.75428689404505	5
ENSG00000132854.18	KANK4	1	62318984	1_39	0	0.172686609452282	23.9973751646382	1.30416150636523e-05	2.66545437481063	1
ENSG00000162607.12	USP1	1	62437203	1_39	0	0.0353515959054176	8.66701289572327	9.64245100287179e-07	-0.88033031319945	1
ENSG00000125703.14	ATG4C	1	62784304	1_39	0	0.0239996794747055	5.01682605159924	3.78916448632383e-07	-0.352696745551696	2
ENSG00000187140.5	FOXD3	1	63322827	1_40	0	0.0249581004815868	4.86340465697901	3.81997841448099e-07	0.326134327994634	1
ENSG00000088035.15	ALG6	1	63367765	1_40	0	0.284788280063355	28.6459198070281	2.56740189979554e-05	2.9928275811272	1
ENSG00000203965.12	EFCAB7	1	63523814	1_40	0	0.045922041224559	10.6222475947485	1.53513501621856e-06	1.55535753938686	1
ENSG00000142856.16	ITGB3BP	1	63593973	1_40	0	0.0280250323407826	5.95443985327799	5.25165283393318e-07	0.624764531247714	1
ENSG00000079739.15	PGM1	1	63594192	1_40	0	0.0482804450194808	11.0977256277948	1.68621994377421e-06	1.66355391044202	1
ENSG00000162437.14	RAVER2	1	64745107	1_41	0	0.0989119016246631	18.1273668444694	5.64276870168223e-06	-1.88649881668746	4
ENSG00000162434.11	JAK1	1	64966741	1_41	0	0.0304674821065056	6.89189403143465	6.60821447039748e-07	-0.764105815329618	1
ENSG00000162433.14	AK4	1	65141253	1_41	0	0.114635746779578	19.5653730585228	7.05857723768952e-06	2.18180434167252	2
ENSG00000213625.8	LEPROT	1	65419674	1_41	0	0.0263109437977526	5.51009396282792	4.56251605255327e-07	-0.472625576953654	2
ENSG00000116678.19	LEPR	1	65422877	1_41	0	0.0336306224372467	7.82387920253543	8.28068025752928e-07	-0.905979519031404	2
ENSG00000118473.21	SGIP1	1	66533102	1_42	0	0.0384090776852443	15.4097221311399	1.86267746257476e-06	-2.10792996285902	1
ENSG00000152760.9	TCTEX1D1	1	66766748	1_42	0	0.0320933299724769	14.4056443648933	1.4549780587142e-06	2.87556304750361	1
ENSG00000116704.7	SLC35D1	1	67053650	1_42	0	0.0342533846080072	12.9939183261306	1.40072408841426e-06	1.85804192920909	1
ENSG00000116717.11	GADD45A	1	67588110	1_42	0	0.0149935900720118	5.52476569561986	2.60692460469537e-07	-0.489630999546941	1
ENSG00000172380.5	GNG12	1	67833648	1_42	0	0.0639655876347312	19.2092585170014	3.86692695943233e-06	2.18126748335951	2
ENSG00000116729.13	WLS	1	68232448	1_43	0	0.0312981984578429	7.76404383359146	7.64744376905206e-07	-0.842127214032406	1
ENSG00000024526.16	DEPDC1	1	68498179	1_43	0	0.0271534073001168	6.42530943644866	5.4906954485915e-07	-0.846547723178734	1
ENSG00000033122.18	LRRC7	1	69567613	1_44	0	0.0304102574101066	4.69615968362162	4.49440211037149e-07	-0.221225666668658	2
ENSG00000118454.12	ANKRD13C	1	70355197	1_44	0	0.0313263319415867	4.97602899620042	4.9057049190863e-07	0.501399303355103	1
ENSG00000197568.13	HHLA3	1	70355624	1_44	0	0.0354756932967908	6.1503304239282	6.86654568607156e-07	0.829324136842813	2
ENSG00000050628.20	PTGER3	1	71047847	1_45	0	0.0173313598045102	4.74315501687614	2.58707447289564e-07	0.269205318501732	2
ENSG00000132485.13	ZRANB2	1	71081716	1_45	0	0.0183281495013666	5.26769783010131	3.0384244842904e-07	-0.461490387609084	1
ENSG00000172260.14	NEGR1	1	72280279	1_46	0	0.019282992062019	5.55043257043059	3.36829582621729e-07	0.865210078263326	2
ENSG00000162620.15	LRRIQ3	1	74196897	1_47	0	0.0345498824282103	10.7479011825076	1.16863586990458e-06	-1.39815863202092	2
ENSG00000254685.6	FPGT	1	74198465	1_47	0	0.0244467870625503	7.48805037318966	5.76102182779817e-07	-0.949983749085644	1
ENSG00000116783.14	TNNI3K	1	74217620	1_47	0	0.0193817697035923	5.30676659004666	3.2369231518408e-07	-0.423320878560381	4
ENSG00000116791.13	CRYZ	1	74702349	1_47	0	0.0181044361121033	4.66703167501908	2.65910033527652e-07	0.0304135158364637	4
ENSG00000162623.15	TYW3	1	74733103	1_47	0	0.0187437794511499	4.99264144621288	2.94507606974214e-07	-0.208698963939883	2
ENSG00000137968.16	SLC44A5	1	75364753	1_47	0	0.0181792472298143	4.70572415058977	2.69222488871515e-07	0.334125826388491	1
ENSG00000117054.13	ACADM	1	75724646	1_47	0	0.0181499667475248	4.69059537329718	2.67924715507712e-07	-0.167814392539372	1
ENSG00000137955.15	RABGGTB	1	75784030	1_47	0	0.0810657715117378	18.8714766476765	4.81451315800789e-06	2.64030981939855	1
ENSG00000057468.6	MSH4	1	75779738	1_47	0	0.0342453687299213	10.6642358360301	1.14931893360175e-06	1.85207353768564	2
ENSG00000184005.10	ST6GALNAC3	1	76072711	1_47	0	0.0287893339603948	9.02732782530908	8.17899241340117e-07	-1.14376223582141	1
ENSG00000117069.14	ST6GALNAC5	1	76866942	1_48	0	0.0179113439559148	9.16094958169084	5.16389782411735e-07	-1.08855635759773	1
ENSG00000142892.14	PIGK	1	77219998	1_48	0	0.0111162421404484	4.69288082591849	1.64174800623052e-07	0.0886202108528105	3
ENSG00000154027.18	AK5	1	77282053	1_48	0	0.0111351216622629	4.70875557639768	1.65009932907366e-07	-0.101731008945067	1
ENSG00000077254.14	USP33	1	77760195	1_48	0	0.022000603207209	11.0914021127371	7.67944815467086e-07	1.51403644008401	1
ENSG00000162614.18	NEXN	1	77888397	1_48	0	0.0379231457753897	16.2229307642904	1.93616624268534e-06	-1.94585250987672	2
ENSG00000162613.16	FUBP1	1	77979050	1_48	0	0.0125973271150384	5.86327764876029	2.32449084850943e-07	-0.492864273326147	1
ENSG00000162616.8	DNAJB4	1	77979478	1_48	0	0.0897032501726299	24.4439908846237	6.9006383225416e-06	-2.49562560491942	1
ENSG00000122420.9	PTGFR	1	78303558	1_48	0	0.0549773675465962	19.7472814825788	3.41664794814173e-06	2.16115212681113	2
ENSG00000137965.10	IFI44	1	78649621	1_48	0	0.0123873951230589	5.70597530739271	2.22443055618784e-07	-0.523972211430907	1
ENSG00000162618.13	ADGRL4	1	79006456	1_48	0	0.0112961131672975	4.84304236257427	1.72169522969514e-07	0.184928001302989	2
ENSG00000137941.16	TTLL7	1	83998735	1_51	0	0.0285908299020132	7.56188196997352	6.80402075639059e-07	-0.971187775847584	1
ENSG00000203943.8	SAMD13	1	84298566	1_51	0	0.304862472946975	30.7945822004986	2.95452220365846e-05	3.42543047575701	2
ENSG00000171517.5	LPAR3	1	84887982	1_52	0	0.0226788487105046	5.02160057233582	3.58403417941513e-07	0.318441198603228	1
ENSG00000117133.10	RPF1	1	84478281	1_52	0	0.0358830863040619	9.34497778621637	1.05530266939942e-06	-1.20651309881318	2
ENSG00000122432.17	SPATA1	1	84506406	1_52	0	0.0449498110408135	11.477870032997	1.62367142234002e-06	-1.41747340429445	1
ENSG00000117151.12	CTBS	1	84574852	1_52	0	0.0310695772155215	7.98517111018531	7.8077975536753e-07	-0.937369904396586	2
ENSG00000153898.12	MCOLN2	1	84997425	1_52	0	0.0220482663779806	4.75659970797275	3.30050219398679e-07	0.192704489233112	1
ENSG00000162643.12	WDR63	1	85062323	1_52	0	0.0247090336499011	5.82775000314527	4.53174691525292e-07	-0.568310383622127	1
ENSG00000055732.12	MCOLN3	1	85048599	1_52	0	0.0249656563694612	5.92494130847692	4.65517503215256e-07	0.551799371972726	2
ENSG00000097096.8	SYDE2	1	85200644	1_52	0	0.0323525492378814	8.36690682498292	8.51887828395633e-07	1.0137265636603	1
ENSG00000142867.12	BCL10	1	85277134	1_52	0	0.0241150953938315	5.59891290112117	4.24914615432979e-07	-0.528267277989302	2
ENSG00000117174.10	ZNHIT6	1	85707615	1_52	0	0.0312076686962656	8.02692621796938	7.88350906864293e-07	0.868219582971141	2
ENSG00000171502.14	COL24A1	1	86006390	1_53	0	0.0242560438221561	5.92993384890227	4.52666954000454e-07	0.72982845049254	2
ENSG00000122417.15	ODF2L	1	86399500	1_53	0	0.0211372900940123	4.65971322063622	3.09968435014169e-07	-0.0365488966832506	1
ENSG00000137975.7	CLCA2	1	86427806	1_53	0	0.0321073779848882	8.5810013629004	8.6706525880865e-07	-1.05433662039078	1
ENSG00000016602.9	CLCA4	1	86546626	1_53	0	0.0212217868432618	4.69491101374399	3.13558289688744e-07	-0.228773765822505	2
ENSG00000097033.14	SH3GLB1	1	86704350	1_53	0	0.0214080140917197	4.7778322280967	3.21896497501107e-07	-0.206925623180154	1
ENSG00000183291.15	SELENOF	1	86913954	1_53	0	0.0225275663816926	5.23051776092164	3.70824084259472e-07	-0.595974933670337	1
ENSG00000143013.12	LMO4	1	87331207	1_53	0	0.100226465242953	19.5630308481206	6.17060188493607e-06	-2.08451124641451	1
ENSG00000065243.19	PKN2	1	88684130	1_54	0	0.0135645610864956	4.68716049786618	2.00089613019867e-07	-0.211113074925596	1
ENSG00000137944.17	KYAT3	1	88992630	1_54	0	0.0142464132203465	5.08005609215172	2.27762918079181e-07	-0.0568180175143803	1
ENSG00000213516.9	RBMXL1	1	88992247	1_54	0	0.0240422388404512	14.2732210353915	1.07995552897976e-06	2.10630329013852	1
ENSG00000117226.11	GBP3	1	89015900	1_54	0	0.020650304016453	11.5343494952027	7.49598191393207e-07	1.79016963099685	2
ENSG00000213512.1	GBP7	1	89171264	1_54	0	0.0136399595871086	5.10857188356555	2.19291382766774e-07	0.394691277626321	1
ENSG00000162654.8	GBP4	1	89199262	1_54	0	0.0245675169760935	11.7611051313175	9.09323407325362e-07	1.63668872818858	1
ENSG00000171492.14	LRRC8D	1	89822083	1_55	0	0.0362310875766801	8.93398916925994	1.01867527710294e-06	1.30118915912464	1
ENSG00000122482.20	ZNF644	1	91022402	1_55	0	0.0318773076092949	7.7250846507347	7.74985994572255e-07	-1.12703244121145	2
ENSG00000162669.15	HFM1	1	91403932	1_55	0	0.0231196506542336	4.70034659071922	3.41995289221367e-07	0.0649457283988176	2
ENSG00000097046.12	CDC7	1	91500849	1_56	0	0.0529655166567021	12.4965998657876	2.08302293076882e-06	1.50741132148214	3
ENSG00000284413.1	BTBD8	1	92080411	1_56	0	0.0312395701061657	7.49611207241622	7.36970482228144e-07	0.764010724961971	1
ENSG00000069712.12	KIAA1107	1	92167501	1_56	0	0.024079824774773	5.0446060424419	3.82287019391611e-07	-0.460150440812011	1
ENSG00000067208.14	EVI5	1	92792120	1_56	0	0.0326466682824058	7.91176925537647	8.12870668527264e-07	1.1714731844113	1
ENSG00000154511.11	FAM69A	1	92960610	1_56	0	0.0269959561770758	6.12023829748464	5.19967285611373e-07	-0.536810571995503	2
ENSG00000143033.17	MTF2	1	93079600	1_57	0	0.118508251196715	21.0213418590887	7.84003493749537e-06	2.31678685767893	1
ENSG00000117500.12	TMED5	1	93180650	1_57	0	0.0227312700361269	5.26518796030436	3.76657443546399e-07	-0.476275944663087	2
ENSG00000122483.17	CCDC18	1	93179292	1_57	0	0.0226315637299139	5.22388749753557	3.72063743708582e-07	-0.461975510286177	2
ENSG00000117505.12	DR1	1	93345317	1_57	0	0.0370829958615826	9.87775469838934	1.15276829434751e-06	1.32983654953578	2
ENSG00000067334.13	DNTTIP2	1	93879581	1_57	0	0.02437389581437	5.92119524340145	4.54196000551402e-07	0.367058209037293	1
ENSG00000023909.9	GCLM	1	93909020	1_57	0	0.0214364634903299	4.71411244509521	3.18025577391924e-07	-0.368353404847591	1
ENSG00000198691.11	ABCA4	1	94120772	1_58	0	0.045181657567222	14.4244543662202	2.05102298560705e-06	-2.26945733595523	1
ENSG00000143036.16	SLC44A3	1	94820196	1_58	0	0.0184481326986705	5.98058084582209	3.47220016298309e-07	0.667499174490693	2
ENSG00000117519.15	CNN3	1	94906171	1_58	0	0.0378379325310425	12.7442429917821	1.51757588097164e-06	1.33748196679504	1
ENSG00000172339.9	ALG14	1	95073027	1_58	0	0.0180658132641627	5.7841049100445	3.28853638994916e-07	-0.641508136244936	1
ENSG00000122481.16	RWDD3	1	95232272	1_58	0	0.0352749793344983	12.0812026484934	1.34117642503789e-06	1.47830793051486	2
ENSG00000188641.12	DPYD	1	97642515	1_60	0	0.0285820463474215	8.51521633447572	7.65945693619296e-07	0.782279029107403	2
ENSG00000162627.16	SNX7	1	98661649	1_60	0	0.023608479422111	6.71637506198601	4.99013080691592e-07	-0.665203968489896	1
ENSG00000099260.10	PALMD	1	99668418	1_61	0	0.0528932731995186	12.439635070778	2.07069939733559e-06	1.50475362415851	1
ENSG00000156869.12	FRRS1	1	99705854	1_61	0	0.0319130241900624	7.65337227852409	7.68652022193559e-07	0.778806831611193	1
ENSG00000162688.16	AGL	1	99848136	1_61	0	0.0249430950961206	5.33202039091203	4.18553634777132e-07	-0.505648353954748	1
ENSG00000117620.14	SLC35A3	1	99969054	1_61	0	0.0654895728245398	14.4783578425186	2.98401112277853e-06	2.17446026374239	1
ENSG00000156875.13	MFSD14A	1	100038319	1_61	0	0.0266880625738357	5.96838362245839	5.01282739417366e-07	-0.691704579531296	1
ENSG00000156876.9	SASS6	1	100132743	1_61	0	0.0237202546132899	4.85924094607513	3.62741090492097e-07	0.0294969432432235	1
ENSG00000122435.9	TRMT13	1	100132743	1_61	0	0.0388252337816	9.50577125263619	1.16147646027434e-06	1.63244963006661	2
ENSG00000122477.12	LRRC39	1	100178174	1_61	0	0.0485872471322131	11.632060898654	1.77863950584369e-06	-1.55041360501516	2
ENSG00000137992.14	DBT	1	100249898	1_61	0	0.0476271614229292	11.4425846175031	1.71509351471058e-06	1.77592400248813	1
ENSG00000079335.18	CDC14A	1	100330093	1_61	0	0.0302942287851646	7.16241045046313	6.82854349086349e-07	-1.20864143279442	2
ENSG00000181656.6	GPR88	1	100566273	1_62	0	0.0543170260644283	10.6263917304631	1.81648066301098e-06	1.41560263615389	1
ENSG00000162692.10	VCAM1	1	100717840	1_62	0	0.0323832535566644	5.72522517709156	5.83474696081733e-07	0.72675395106955	1
ENSG00000162694.13	EXTL2	1	100895622	1_62	0	0.0320609984209098	5.63085596980032	5.6814663027417e-07	0.495099972447199	1
ENSG00000162695.11	SLC30A7	1	100895622	1_62	0	0.0320609984209098	5.63085596980031	5.68146630274169e-07	-0.495099972447199	1
ENSG00000060718.20	COL11A1	1	103107935	1_64	0	0.0489802864266312	9.60516831630087	1.48059157495553e-06	-1.12731387004619	1
ENSG00000185946.15	RNPC3	1	103529760	1_65	0	0.0197232574648532	4.67469484179717	2.90162232212299e-07	-0.0177719512554794	2
ENSG00000240038.6	AMY2B	1	103559534	1_65	0	0.0198016467690825	4.71193155269594	2.9363597061431e-07	-0.123117746446406	1
ENSG00000243480.7	AMY2A	1	103586151	1_65	0	0.0196905976252837	4.65913747052916	2.88717691085153e-07	0.0351035402533426	1
ENSG00000198890.7	PRMT6	1	107056380	1_66	0	0	10.2992919875331	0	0.557614337930337	1
ENSG00000162631.18	NTNG1	1	107135646	1_66	0	0	11.6719241983122	0	0.869279549029944	2
ENSG00000196427.13	NBPF4	1	108471234	1_67	0	0.018654511892375	4.66661405137349	2.73964788227594e-07	-0.0503483848306537	1
ENSG00000134215.15	VAV3	1	107966843	1_67	0	0.0224716583534141	6.4100593774617	4.53321325161658e-07	0.683293754559621	1
ENSG00000085491.15	SLC25A24	1	108200330	1_67	0	0.0225028030546743	6.36098410534344	4.50474179889024e-07	0.617378518316921	2
ENSG00000162636.15	FAM102B	1	108635180	1_67	0	0.0195318476164599	5.09885874477016	3.13418971974247e-07	0.287922414387904	1
ENSG00000116266.10	STXBP3	1	108724417	1_67	0	0.0292761219286881	8.86281888156767	8.16571832954594e-07	1.12845679820494	2
ENSG00000162641.18	AKNAD1	1	108830912	1_67	0	0.0219127932667765	6.18015552620702	4.26192810797978e-07	0.670851661271026	1
ENSG00000121940.15	CLCC1	1	108963213	1_67	0	0.0202752487529023	5.4521022729356	3.47887767927495e-07	0.358467173476011	1
ENSG00000197780.9	TAF13	1	109068076	1_67	0	0.0186761803113019	4.68236380370749	2.75208717061483e-07	-0.16900612022195	4
ENSG00000215717.5	TMEM167B	1	109086886	1_67	0	0.0191810269879598	4.9120754467816	2.96514447376312e-07	-0.179794608271034	1
ENSG00000031698.12	SARS	1	109213564	1_67	0	0.0215631252134493	6.05531179689582	4.10919914408446e-07	-0.730752541608138	2
ENSG00000143126.7	CELSR2	1	109250412	1_67	0	0.0739040742146018	17.7379420874708	4.12553795844191e-06	-1.8763145928259	1
ENSG00000134222.16	PSRC1	1	109275684	1_67	0	0.0205105112641012	5.54570979247996	3.57966676001235e-07	-0.214719869436878	2
ENSG00000221986.6	MYBPHL	1	109306632	1_67	0	0.0314504899546673	9.70448495819852	9.60525458980981e-07	-1.59060901716519	2
ENSG00000134243.11	SORT1	1	109397881	1_67	0	0.0254077626155319	7.64448619677481	6.11256791748852e-07	-1.2298015410714	1
ENSG00000143106.12	PSMA5	1	109427531	1_67	0	0.0221181724938074	6.25063148783901	4.35093013599348e-07	-0.837256708224125	1
ENSG00000143028.8	SYPL2	1	109466484	1_67	0	0.0727063222739952	17.3023367897483	3.9590037410344e-06	-2.00167401519602	2
ENSG00000162650.16	ATXN7L2	1	109489368	1_67	0	0.0271427768921323	8.18869255510805	6.99484050748575e-07	-1.23963985221691	2
ENSG00000174151.14	CYB561D1	1	109494012	1_67	0	0.0464994366133545	13.25376926296	1.9395280743312e-06	1.69589910256481	2
ENSG00000181754.6	AMIGO1	1	109509517	1_67	0	0.0190169267668632	4.88096919631243	2.92116019806481e-07	-0.504250777728985	1
ENSG00000065135.10	GNAI3	1	109548825	1_67	0	0.0193748556571502	5.00876075366883	3.05406121161441e-07	0.274643373173574	1
ENSG00000116337.15	AMPD2	1	109616709	1_67	0	0.202934501277187	27.2609526868705	1.74102854341757e-05	-2.8824897206854	1
ENSG00000168765.16	GSTM4	1	109656105	1_67	0	0.0247508709797333	7.43303717824992	5.78982937072152e-07	-1.0808340664601	2
ENSG00000213366.12	GSTM2	1	109671748	1_67	0	0.110574322727181	21.502516346226	7.4826003194738e-06	2.15012176157121	1
ENSG00000134184.12	GSTM1	1	109630036	1_67	0	0.0331482019243213	10.0481172375566	1.04822289931765e-06	1.2191411930392	3
ENSG00000134201.10	GSTM5	1	109711119	1_67	0	0.0228602035977678	6.62722447631378	4.76782985632417e-07	0.793442509832622	1
ENSG00000134202.10	GSTM3	1	109718945	1_67	0	0.0205922195198246	5.65865761531109	3.66712361770468e-07	-0.697389214245547	2
ENSG00000179902.12	C1orf194	1	109113015	1_67	0	0.0208219551435798	5.7258286059821	3.75205178828859e-07	-0.51749360462353	1
ENSG00000184371.13	CSF1	1	109928142	1_69	0	0.0086895228903231	10.8170889062138	2.95811670843498e-07	1.11953260652165	1
ENSG00000143093.14	STRIP1	1	110034040	1_69	0	0.0768792153886091	30.4345620617519	7.36351155926728e-06	-2.68683312811678	1
ENSG00000197106.6	SLC6A17	1	110150641	1_69	0	0.00841261356481737	10.3756312000587	2.74697331196952e-07	1.16586330804692	1
ENSG00000116396.14	KCNC4	1	110211143	1_69	0	0.00639750315258714	7.83677058778675	1.57781694460079e-07	0.86403214836953	2
ENSG00000162775.14	RBM15	1	110338810	1_69	0	0.00738911114817953	9.14145220048379	2.12577045025854e-07	1.05397398434522	1
ENSG00000168679.17	SLC16A4	1	110367775	1_69	0	0.00464464175927037	4.85336223883424	7.09420776051771e-08	-0.228779069272139	2
ENSG00000134248.13	LAMTOR5	1	110407098	1_69	0	0.00454560338092502	4.65660022314763	6.66146066389599e-08	-0.0158307095829519	3
ENSG00000143125.5	PROK1	1	110451117	1_69	0	0.00454614620266924	4.65781419576552	6.663993000503e-08	0.0170374154913745	1
ENSG00000177301.14	KCNA2	1	110630068	1_69	0	0.0114628434448603	13.0274553863364	4.69960036942025e-07	-1.53516761542126	2
ENSG00000143119.12	CD53	1	110877772	1_69	0	0.00602347701952455	7.12843050823659	1.35129494362434e-07	0.911827056607421	1
ENSG00000121931.15	LRIF1	1	110964484	1_69	0	0.00669523510846926	8.20943907695719	1.72976971899278e-07	-0.95646293681291	1
ENSG00000156171.14	DRAM2	1	111139496	1_69	0	0.00558840820210571	6.66390734555478	1.17199577245199e-07	-0.590344166497493	1
ENSG00000134255.13	CEPT1	1	111139496	1_69	0	0.00558840820210571	6.66390734555478	1.17199577245199e-07	-0.590344166497493	1
ENSG00000064886.13	CHI3L2	1	111193972	1_69	0	0.0100814288848259	11.9324870458404	3.78583808769508e-07	1.39173666782754	2
ENSG00000173947.13	PIFO	1	111346062	1_69	0	0.00661704687398923	8.1669696396402	1.70072511829737e-07	-1.00763078666231	1
ENSG00000085465.12	OVGP1	1	111426672	1_69	0	0.00480583091826814	5.15385398102017	7.79488245945797e-08	0.331201751722298	1
ENSG00000116459.10	ATP5F1	1	111448114	1_69	0	0.0188996288767971	17.9933877249561	1.07022523788209e-06	1.88540618102386	1
ENSG00000143110.11	C1orf162	1	111473751	1_69	0	0.00563554550390777	6.65436555762379	1.18018907392591e-07	0.721517238732668	1
ENSG00000116473.14	RAP1A	1	111597853	1_69	0	0.0185922299917324	17.7600772007624	1.03916690265897e-06	1.84564403271807	1
ENSG00000121933.18	TMIGD3	1	111490897	1_69	0	0.00630692016496737	7.68306748778618	1.52496878930002e-07	0.863233297254571	1
ENSG00000197852.9	FAM212B	1	111750515	1_69	0	0.00474497593224676	4.98221956788007	7.43987862898965e-08	-0.216583285970288	3
ENSG00000064703.11	DDX20	1	111759075	1_69	0	0.0390694209275531	24.0043810889636	2.9514570040664e-06	-2.23779275986343	1
ENSG00000171385.9	KCND3	1	111990898	1_69	0	0.00476048761397829	5.25550163729238	7.87362250343756e-08	0.52125520934866	1
ENSG00000134245.17	WNT2B	1	112468186	1_69	0	0.0124630912657506	11.2735973967802	4.42178141736689e-07	0.867916183136498	2
ENSG00000116489.12	CAPZA1	1	112621345	1_69	0	0.0364412908173497	28.5633609817899	3.27575968912538e-06	4.7309425019027	1
ENSG00000155363.18	MOV10	1	112673095	1_69	0	0.174580509563026	46.049093480495	2.53003084296035e-05	-5.46851054351031	2
ENSG00000155367.15	PPM1J	1	112715671	1_69	0	0.00677456243109997	9.88958663848493	2.1084745463531e-07	-1.42936918135376	1
ENSG00000155380.11	SLC16A1	1	112950715	1_70	1	0.0716736089444507	29.4909436907812	6.65207161985645e-06	-4.8012465737407	1
ENSG00000116793.15	PHTF1	1	113758713	1_70	0	0.0195707881198185	6.07206432159123	3.739845424063e-07	-0.442393337190427	1
ENSG00000188761.11	BCL2L15	1	113886718	1_70	0	0.0714324670702182	18.1801513711251	4.08697629030469e-06	2.00514681624154	2
ENSG00000134262.12	AP4B1	1	113904943	1_70	0	0.0178979962912836	5.29515608565261	2.98258036036614e-07	0.383578949739753	2
ENSG00000118655.4	DCLRE1B	1	113926881	1_70	0	0.0990669928079463	20.1255129832792	6.27458364008242e-06	2.48672184506593	1
ENSG00000163349.21	HIPK1	1	113928961	1_70	0	0.262385503144211	29.2273889555374	2.41345290907124e-05	3.09966663376864	2
ENSG00000197323.11	TRIM33	1	114511320	1_71	0	0.0431341520442404	14.858221255167	2.01695895166493e-06	-1.70219334307871	1
ENSG00000175984.14	DENND2C	1	114669904	1_71	0	0.0171570805084906	5.64425464476581	3.04760699631378e-07	0.510545030260723	2
ENSG00000213281.4	NRAS	1	114716978	1_71	0	0.0782009223417597	20.1084136170756	4.94878582703888e-06	-2.23537206787673	2
ENSG00000009307.15	CSDE1	1	114757749	1_71	0	0.0190260151264584	6.60322502040201	3.95378371701307e-07	-0.886321654202355	1
ENSG00000198765.11	SYCP1	1	114852243	1_71	0	0.0158425643620304	5.09507194394589	2.54029863356993e-07	-0.477829648065162	2
ENSG00000173218.14	VANGL1	1	115641162	1_72	0	0.0234767749876467	11.757129388137	8.68657770306403e-07	-1.31178176913217	1
ENSG00000118729.11	CASQ2	1	115768346	1_72	0	0.0512332632882617	19.1310190398276	3.0846017215841e-06	-2.29503081392567	1
ENSG00000134247.9	PTGFRN	1	116909700	1_72	0	0.0203883731147512	10.4318785325525	6.69351233373753e-07	1.16285065108455	2
ENSG00000134256.12	CD101	1	117001709	1_72	0	0.0121733808760462	5.59815296077985	2.14469206348115e-07	0.457484833366777	1
ENSG00000116830.11	TTF2	1	117060534	1_72	0	0.0215935340980479	10.9712704992242	7.45572057704717e-07	-1.18229466363158	1
ENSG00000198162.12	MAN1A2	1	117297756	1_72	0	0.0110092354949712	4.65768194601667	1.61374891911269e-07	0.0682349613754568	2
ENSG00000196505.10	GDAP2	1	117929798	1_72	0	0.0551575825785651	19.8338021059172	3.44286642340945e-06	1.95974060051725	1
ENSG00000116874.11	WARS2	1	119012523	1_73	0	0.00790916543840847	4.7064986566976	1.17148726724034e-07	0.060286322604887	2
ENSG00000143067.4	ZNF697	1	119648421	1_73	0	0.00876711608686998	5.67647352305503	1.56618964169349e-07	-0.508860854245779	1
ENSG00000134240.11	HMGCS2	1	119764892	1_73	0	0.00949718074020311	6.41445338734772	1.91718194481421e-07	-0.649517841094029	1
ENSG00000174827.13	PDZK1	1	145707383	1_73	0	0.0407306146351062	20.0073966845173	2.56460521097697e-06	-2.20913662611981	1
ENSG00000265491.4	RNF115	1	145827673	1_73	0	0.202992572312705	35.3929860468362	2.26103000417775e-05	3.31425522162411	1
ENSG00000131779.10	PEX11B	1	145919802	1_73	0	0.0149676823855802	10.6426038809297	5.0131584384555e-07	-1.28259544196254	1
ENSG00000265241.6	RBM8A	1	145927840	1_73	0	0.0254720652556945	15.7146237884072	1.25972898093178e-06	1.8971353830535	1
ENSG00000271601.3	LIX1L	1	145956846	1_73	0	0.0469687755402706	21.3749506985565	3.15953618693974e-06	-2.14443344082077	2
ENSG00000272031.2	ANKRD34A	1	145963899	1_73	0	0.0385239865007639	19.6032984486368	2.37667253537557e-06	2.18504841726351	1
ENSG00000121851.12	POLR3GL	1	145963899	1_73	0	0.0385239865007641	19.6032984486368	2.37667253537559e-06	2.18504841726351	1
ENSG00000168509.19	HFE2	1	146036954	1_73	0	0.0322617623588483	17.9391215030475	1.82137022620588e-06	-2.07535141235201	1
ENSG00000271425.7	NBPF10	1	146049817	1_73	0	0.0115742315300772	8.27137157517457	3.01285805001258e-07	0.984635106304082	1
ENSG00000131791.7	PRKAB2	1	147173048	1_73	0	0.0161736940806885	11.3125731283443	5.75810523371092e-07	-1.34806702126881	1
ENSG00000131778.18	CHD1L	1	147243554	1_73	0	0.0323748110059472	18.0018971872282	1.83414848966498e-06	2.12010145231666	3
ENSG00000131781.12	FMO5	1	147222979	1_73	0	0.00831129550739263	5.17245257803786	1.3529265366934e-07	0.431592918626892	1
ENSG00000116128.10	BCL9	1	147540001	1_73	0	0.00796056639387266	4.84275423249707	1.21323623296641e-07	-0.514998271974508	2
ENSG00000162836.11	ACP6	1	147595859	1_73	0	0.0153536057653295	11.2369794999929	5.4296138911227e-07	1.89519113277081	4
ENSG00000265107.2	GJA5	1	147727484	1_73	0	0.019363168577623	13.1708651170099	8.02601010762404e-07	1.46717524472298	2
ENSG00000244094.1	SPRR2F	1	153112830	1_74	0	0.0269650608839535	4.76287352908138	4.04184289400763e-07	0.0502801463449048	2
ENSG00000143450.16	OAZ3	1	151762531	1_74	0	0.0267380749383193	4.68327968500772	3.94084364555111e-07	-0.0397518514251939	2
ENSG00000143436.10	MRPL9	1	151762965	1_74	0	0.0268334950509914	4.71682502573126	3.98323548985543e-07	0.309916650183488	3
ENSG00000182134.15	TDRKH	1	151772382	1_74	0	0.0724647862911519	14.1454933964457	3.22592368925753e-06	-1.79380580179888	2
ENSG00000213171.2	LINGO4	1	151805451	1_74	0	0.0485506268356198	10.3223128791965	1.57717844835433e-06	1.26494370436638	2
ENSG00000143365.17	RORC	1	151831413	1_74	0	0.0279566671139342	5.1029699021751	4.4897005497188e-07	0.290705242036576	1
ENSG00000225556.1	C2CD4D	1	151841929	1_74	0	0.0268004524967687	4.70521955952989	3.96854212038394e-07	-0.0573525439717408	1
ENSG00000196407.11	THEM5	1	151841929	1_74	0	0.0285599099350664	5.30408387152114	4.7673406993675e-07	0.52206624616594	2
ENSG00000159445.12	THEM4	1	151865616	1_74	0	0.0322200020494949	6.44102263368804	6.53114555468292e-07	-0.722010520679041	2
ENSG00000197747.8	S100A10	1	151993591	1_74	0	0.026779894668486	4.69799870335261	3.95941232615378e-07	0.362530068073611	1
ENSG00000197915.5	HRNR	1	152220810	1_74	0	0.0291742327909179	5.50462013932715	5.05400622400678e-07	-0.621125202684739	1
ENSG00000143631.10	FLG	1	152220349	1_74	0	0.0343725116891507	7.05151505076868	7.62785939779731e-07	0.933292592246939	2
ENSG00000143536.7	CRNN	1	152414760	1_74	0	0.065462748659099	13.1716063507646	2.71357577237956e-06	1.68102139406457	1
ENSG00000163207.6	IVL	1	152908247	1_74	0	0.0396662308457296	8.40582388688943	1.04932542389995e-06	1.10358619513762	2
ENSG00000163209.14	SPRR3	1	153002643	1_74	0	0.0267574041421701	4.69008662479716	3.9494245007611e-07	-0.19593487692827	1
ENSG00000241794.1	SPRR2A	1	153057485	1_74	0	0.0309204835423786	6.05265133122381	5.88980487656683e-07	0.571331700413819	1
ENSG00000203785.8	SPRR2E	1	153106201	1_74	0	0.0297363219804436	5.68447803238978	5.31969602465747e-07	0.560156592862447	2
ENSG00000203782.5	LOR	1	153259400	1_75	0	0.0584837626942327	14.2066026428931	2.61477614021608e-06	1.65421085978347	1
ENSG00000163220.10	S100A9	1	153399068	1_75	0	0.0275208448612733	7.08776319997608	6.13874983288908e-07	0.823556252158863	1
ENSG00000143546.9	S100A8	1	153391654	1_75	0	0.0233209148827335	5.54868278493355	4.07234398115284e-07	0.526997168914454	1
ENSG00000143556.8	S100A7	1	153460264	1_75	0	0.0213031168428185	4.71831916698797	3.16329312978137e-07	0.139027244692215	2
ENSG00000197956.9	S100A6	1	153535924	1_75	0	0.0476774232527319	12.2275975147121	1.83469080506612e-06	1.52567222833465	3
ENSG00000188015.9	S100A3	1	153548996	1_75	0	0.0536780991101604	13.493403629929	2.27943710348486e-06	1.63715784432156	3
ENSG00000196154.11	S100A4	1	153549456	1_75	0	0.0314211912056737	8.40652986891095	8.31282005536541e-07	1.0616248774489	1
ENSG00000196420.7	S100A5	1	153541765	1_75	0	0.0459342842731036	11.9918506220931	1.73353309615558e-06	-1.58284051139177	1
ENSG00000188643.10	S100A16	1	153614780	1_75	0	0.022819469971201	5.29789587977881	3.80467833415668e-07	-0.205291499867937	1
ENSG00000160678.11	S100A1	1	153627648	1_75	0	0.0222909730042328	5.08464839944424	3.56696564663315e-07	-0.00505151988081499	2
ENSG00000189171.14	S100A13	1	153627648	1_75	0	0.0227234329222061	5.24379908839731	3.7499800739793e-07	-0.0548211102402761	2
ENSG00000169418.9	NPR1	1	153678582	1_75	0	0.0286657000288367	7.54574898165597	6.8072841506653e-07	0.967744313574483	1
ENSG00000143554.13	SLC27A3	1	153774305	1_75	0	0.0398856195210179	10.7308880982863	1.3469794866811e-06	-1.409471742085	1
ENSG00000198837.9	DENND4B	1	153940147	1_75	0	0.0883874553234196	18.7055566752032	5.20319667078689e-06	2.21724906054338	1
ENSG00000160741.16	CRTC2	1	153959736	1_75	0	0.0479830392365346	13.2843705750411	2.00603131521511e-06	-2.06295620437873	1
ENSG00000143570.17	SLC39A1	1	153968263	1_75	0	0.0220090459823139	5.53213486342259	3.83180103443008e-07	-1.00809468550387	1
ENSG00000143578.15	CREB3L4	1	153966654	1_75	0	0.0220163316050007	5.5444127530338	3.84157649394774e-07	-1.01706865618292	1
ENSG00000143552.9	NUP210L	1	154155073	1_75	0	0.0451351906905708	12.1121124103322	1.72045828945024e-06	1.55416157058488	1
ENSG00000143549.19	TPM3	1	154194640	1_75	0	0.0628522081453624	15.6588172584491	3.09733706464194e-06	-2.06878713481966	1
ENSG00000143515.16	ATP8B2	1	154334786	1_75	0	0.0369235368541706	9.78849891508334	1.13743965595426e-06	-1.07458790397035	1
ENSG00000169291.9	SHE	1	154501655	1_75	0	0.0832740591825787	17.7333198289067	4.64738610666104e-06	2.37971581972735	1
ENSG00000163239.12	TDRD10	1	154502081	1_75	0	0.0213033635251345	4.72302105429941	3.16648207281747e-07	0.2444587546657	2
ENSG00000160714.9	UBE2Q1	1	154556945	1_75	0	0.0845439832077457	17.8854447410499	4.75873392577398e-06	-2.38939274271533	1
ENSG00000160710.15	ADAR	1	154628057	1_75	0	0.0212468377639992	4.74143674466225	3.17039399290342e-07	-0.396238261913351	1
ENSG00000143603.18	KCNN3	1	154839097	1_76	0	0.0253153904981369	4.98274370618914	3.96974082700177e-07	0.315654677020338	1
ENSG00000163344.5	PMVK	1	154937272	1_76	0	0.024454301502134	4.65718860391545	3.58416555802448e-07	-0.0297997397166732	1
ENSG00000163346.16	PBXIP1	1	154943630	1_76	0	0.0578336870315676	12.801867537417	2.330038962778e-06	-1.68568661937061	1
ENSG00000163348.3	PYGO2	1	154957827	1_76	0	0.0508964325713245	11.58490775897	1.85561936781104e-06	-1.35100791293988	1
ENSG00000160691.18	SHC1	1	154974041	1_76	0	0.0683654571548089	14.4012012312201	3.09844944753098e-06	-1.75876295081977	1
ENSG00000173207.12	CKS1B	1	154975020	1_76	0	0.07433943233031	15.2049761410382	3.5572464702905e-06	1.81976107382277	1
ENSG00000163354.14	DCST2	1	155033615	1_76	0	0.0244534659754107	4.65686715744012	3.58379572205132e-07	-0.188382600825883	2
ENSG00000163357.10	DCST1	1	155033615	1_76	0	0.0245946544512483	4.71101976652027	3.6464026659166e-07	-0.104781826042447	2
ENSG00000143537.13	ADAM15	1	155061442	1_76	0	0.0250425632896777	4.88079157096789	3.84660875456135e-07	-0.0221193558850252	1
ENSG00000143590.13	EFNA3	1	155078247	1_76	0	0.0247225761757142	4.75981687327394	3.70333450505626e-07	-0.113084797264387	1
ENSG00000169242.11	EFNA1	1	155130671	1_76	0	0.065715590212875	14.0225591883762	2.90004454187552e-06	-2.19126166882864	1
ENSG00000169231.13	THBS3	1	155205298	1_76	0	0.0877851970266219	16.8067409682283	4.64316127341062e-06	2.35437837809254	2
ENSG00000173171.14	MTX1	1	155208991	1_76	0	0.0850996682284347	16.5066062998002	4.42073654364819e-06	2.43999481537901	2
ENSG00000177628.15	GBA	1	155244216	1_76	0	0.0246207304996778	4.72098253513675	3.6579882138789e-07	-0.218962532011842	2
ENSG00000160767.20	FAM189B	1	155255194	1_76	0	0.0361346596229722	8.33792817772063	9.4818065756127e-07	-1.29882164721528	1
ENSG00000176444.18	CLK2	1	155278322	1_76	0	0.0244872262653182	4.66984497625238	3.59874464388966e-07	0.32953110054707	1
ENSG00000160752.14	FDPS	1	155309691	1_76	0	0.02701797807549	5.59537494114214	4.75763381370257e-07	-0.230021226773226	1
ENSG00000116539.12	ASH1L	1	155587180	1_76	0	0.0247651719338682	4.7760134228498	3.72233846231165e-07	0.379404999863021	1
ENSG00000116580.18	GON4L	1	155863616	1_76	0	0.0247157139428584	4.75720586683118	3.70027566519657e-07	0.26270390491636	1
ENSG00000132718.8	SYT11	1	155859720	1_76	0	0.0244524710324797	4.65648441737888	3.58335537331238e-07	-0.105240029787176	1
ENSG00000143622.10	RIT1	1	155911161	1_76	0	0.0265793810536205	5.44129012373277	4.5515122900733e-07	0.276766061087275	1
ENSG00000163479.13	SSR2	1	156020665	1_76	0	0.0604892688880012	13.2303822465075	2.51860291042766e-06	1.66350262283404	2
ENSG00000160803.7	UBQLN4	1	156057011	1_76	0	0.0565929201445536	12.5950894179297	2.24322239733381e-06	-1.65013396749876	1
ENSG00000116586.11	LAMTOR2	1	156055222	1_76	0	0.0291587187515474	6.31366331726905	5.79373770149896e-07	0.743481079252914	1
ENSG00000196189.12	SEMA4A	1	156137375	1_76	0	0.0248945882421534	4.82504171645256	3.78020187888428e-07	-0.190194629370806	1
ENSG00000160785.13	SLC25A44	1	156193904	1_76	0	0.0249548293241118	4.8477733177574	3.80720166375936e-07	-0.233932167249928	3
ENSG00000160783.19	PMF1	1	156212919	1_76	0	0.151223010112998	22.1332582135431	1.05334879518754e-05	-2.74802483179599	1
ENSG00000242252.1	BGLAP	1	156236330	1_76	0	0.0246105443936502	4.717096174363	3.65346478119168e-07	-0.405480131551701	2
ENSG00000160781.15	PAQR6	1	156247462	1_76	0	0.0430665447659385	9.99893212950429	1.35519759992597e-06	-1.28348895212398	1
ENSG00000198952.8	SMG5	1	156274030	1_76	0	0.0258793037065813	5.19005402886529	4.22701160226372e-07	-0.17501661879592	2
ENSG00000163472.18	TMEM79	1	156282500	1_76	0	0.0346554587454979	7.94299255363386	8.66292952278351e-07	0.810180021126621	1
ENSG00000198715.11	GLMP	1	156305490	1_76	0	0.0248608983364945	4.81230371986897	3.76511998413857e-07	0.428130477395127	1
ENSG00000163468.14	CCT3	1	156343491	1_76	0	0.0467954593730177	10.7866600771844	1.58854558372966e-06	-1.27814330799879	2
ENSG00000183856.10	IQGAP3	1	156572426	1_77	0	0.0131727414078356	7.06151161346659	2.92740505021568e-07	0.793292562096383	1
ENSG00000187862.11	TTC24	1	156579671	1_77	0	0.0138307974921277	7.47882903812896	3.25529088239978e-07	1.04253433420904	2
ENSG00000163382.11	NAXE	1	156590832	1_77	0	0.0470293484745782	18.9569474297859	2.80573300946537e-06	-2.01906411225137	1
ENSG00000160818.16	GPATCH4	1	156601724	1_77	0	0.0303402914338815	14.8226789965539	1.41532254695871e-06	-1.70015884479707	3
ENSG00000132702.12	HAPLN2	1	156619658	1_77	0	0.0338258135523123	15.8365911879445	1.68584999977216e-06	-1.82113696672785	1
ENSG00000132692.18	BCAN	1	156619658	1_77	0	0.0338258135523123	15.8365911879445	1.68584999977216e-06	-1.82113696672785	1
ENSG00000132688.10	NES	1	156692908	1_77	0	0.0367596627395386	16.5333770383843	1.91267887698232e-06	-1.83979329060386	1
ENSG00000143320.8	CRABP2	1	156706761	1_77	0	0.0104989432922483	4.95941945833314	1.63864699281559e-07	0.38038656192392	1
ENSG00000143319.16	ISG20L2	1	156727264	1_77	0	0.0682043012007727	22.2667861583142	4.77945388544238e-06	2.38321341854112	1
ENSG00000143303.11	RRNAD1	1	156728106	1_77	0	0.0117542074794431	6.00002712577882	2.21950199584241e-07	0.574021165548241	1
ENSG00000143314.12	MRPL24	1	156741833	1_77	0	0.118130808920113	27.5552602420022	1.02441674452311e-05	-3.2307372717949	1
ENSG00000143294.14	PRCC	1	156750758	1_77	0	0.058389227818012	20.9575369720918	3.85107473318315e-06	-2.66136526707213	1
ENSG00000198400.11	NTRK1	1	156815564	1_77	0	0.113128243266773	27.144169116299	9.66399216709499e-06	2.96702366918401	2
ENSG00000027644.4	INSRR	1	157096868	1_77	0	0.0182643363394802	9.97879158370495	5.73575803125567e-07	-0.982548090997047	1
ENSG00000187800.13	PEAR1	1	156893825	1_77	0	0.0105098212449836	4.91769372990477	1.62654386849185e-07	-0.00927423480040182	1
ENSG00000160838.13	LRRC71	1	156913754	1_77	0	0.249688015743114	36.0731063883106	2.83458976308324e-05	3.60079875394238	1
ENSG00000132694.18	ARHGEF11	1	157045172	1_77	0	0.0104114533194669	4.84123305417282	1.58626711078949e-07	0.063001069401799	2
ENSG00000117036.11	ETV3	1	157138367	1_77	0	0.0104473931010189	5.04375649734428	1.6583302439489e-07	-0.525702346573612	1
ENSG00000143297.18	FCRL5	1	157552226	1_77	0	0.112681193949128	26.6340028406037	9.44488893837274e-06	-3.04680071859471	2
ENSG00000163534.14	FCRL1	1	157818658	1_77	0	0.0794689880443921	23.5786181961324	5.89691688391564e-06	2.68605966153173	1
ENSG00000158473.6	CD1D	1	158180266	1_79	0	0.00635511430982805	4.94322877532118	9.88651092568384e-08	0.230233348615952	1
ENSG00000158488.15	CD1E	1	158353463	1_79	0	0.0115459701141308	10.5231464689509	3.82371062636908e-07	1.1677680352929	1
ENSG00000163554.12	SPTA1	1	158654989	1_79	0	0.0146260104650392	12.7368898229282	5.86270775008966e-07	-1.41951168413968	1
ENSG00000163563.7	MNDA	1	158834192	1_79	0	0.0386409505334568	21.875729798726	2.66023084850494e-06	-2.13736320608285	1
ENSG00000163564.14	PYHIN1	1	158931723	1_79	0	0.00680211968270894	5.57794023688657	1.19406261051947e-07	-0.52637429830366	2
ENSG00000163565.18	IFI16	1	158999686	1_79	0	0.00637664446315922	4.97480148992513	9.98336460785618e-08	0.188186843415237	1
ENSG00000163568.14	AIM2	1	159147011	1_79	0	0.0166770021832643	13.9667463457616	7.33030770033941e-07	-1.69491228348852	2
ENSG00000162706.12	CADM3	1	159172360	1_79	0	0.00711987209084475	6.00429474907308	1.34537442830401e-07	-0.471011731834671	1
ENSG00000213088.9	ACKR1	1	159203354	1_79	0	0.0310141349544867	19.7989422443832	1.93246054093226e-06	-2.10984252702773	1
ENSG00000179639.10	FCER1A	1	159288755	1_79	0	0.0421393923150227	22.6959633591221	3.0098570087471e-06	2.49206645707163	2
ENSG00000132693.12	CRP	1	159715306	1_79	0	0.114101403253042	32.2579573580629	1.15834205096766e-05	3.07105279790706	1
ENSG00000158716.8	DUSP23	1	159780839	1_79	0	0.0163666141599984	13.7906168901393	7.10315859656423e-07	1.60713872877502	1
ENSG00000158714.10	SLAMF8	1	159826640	1_79	0	0.0106150964314266	9.73683711136458	3.25275102356629e-07	-1.16537916442109	1
ENSG00000188004.9	C1orf204	1	159854415	1_79	0	0.0682856464552375	27.2937254518805	5.86544838665581e-06	-2.43235533962468	1
ENSG00000243284.1	VSIG8	1	159856126	1_79	0	0.00958991458605829	8.78711690147171	2.65197922112146e-07	-1.03697689872929	2
ENSG00000158710.14	TAGLN2	1	159922127	1_79	0	0.00696164880858419	5.79441842454971	1.26949483316354e-07	0.50664382272903	3
ENSG00000085552.16	IGSF9	1	159936366	1_79	0	0.00632306722693055	4.89602721480022	9.74272840753014e-08	-0.221252277745495	2
ENSG00000162723.9	SLAMF9	1	159954530	1_79	0	0.00669986344610851	5.43648773286038	1.14628692122235e-07	-0.42217490705866	1
ENSG00000162728.4	KCNJ9	1	160082306	1_79	0	0.0113768627199419	10.3850997134872	3.71828061246284e-07	1.17695231587258	1
ENSG00000162729.13	IGSF8	1	160099056	1_79	0	0.0319039439725594	20.065761556113	2.01469354422907e-06	-1.9496391700278	1
ENSG00000132681.16	ATP1A4	1	160125656	1_79	0	0.00618521656885185	4.69023597128674	9.12974352531446e-08	-0.0707874946190511	3
ENSG00000143318.12	CASQ1	1	160178570	1_79	0	0.0188224513854772	15.101865258898	8.94572923285418e-07	1.57080378492147	1
ENSG00000132716.18	DCAF8	1	160262886	1_79	0	0.0073152413411407	6.25713387270101	1.44049939206538e-07	-0.586882208494713	1
ENSG00000122218.14	COPA	1	160342475	1_79	0	0.00629211158069609	4.85020804524241	9.6043008774886e-08	0.171714438703635	2
ENSG00000162736.15	NCSTN	1	160342711	1_79	0	0.00887579209135547	8.06377302400554	2.25244600643749e-07	0.887641922642137	1
ENSG00000171786.5	NHLH1	1	160367549	1_79	0	0.00659963096227589	5.29573664775214	1.0999045660657e-07	0.407915469715241	1
ENSG00000162738.5	VANGL2	1	160400615	1_79	0	0.00619871445353815	4.71058755002574	9.18936886113201e-08	0.0786526073604524	1
ENSG00000162739.13	SLAMF6	1	160522480	1_79	0	0.0072426130149682	6.16393743714003	1.40495520137213e-07	0.640987645034174	1
ENSG00000066294.14	CD84	1	160579090	1_79	0	0.0407720778863975	22.3839062384044	2.87215383143577e-06	-2.14670302267799	2
ENSG00000117090.14	SLAMF1	1	160647524	1_79	0	0.0081031735410596	7.21274344036662	1.83935093828654e-07	0.785258778996455	1
ENSG00000122224.17	LY9	1	160797459	1_79	0	0.00646565695612578	5.10423878174265	1.03861027665746e-07	0.312316856111957	1
ENSG00000122223.12	CD244	1	160862395	1_79	0	0.00882923759508825	8.0146187879411	2.226973492475e-07	0.991244013485684	2
ENSG00000179914.4	ITLN1	1	160884736	1_79	0	0.017072401327468	14.1864358320842	7.62213932575873e-07	-1.6096335496899	1
ENSG00000158769.17	F11R	1	161021088	1_79	0	0.0108171863098928	9.91320459890402	3.37471695319118e-07	-1.20678616117124	1
ENSG00000215845.10	TSTD1	1	161038745	1_79	0	0.010173809646436	9.33973749119291	2.99038600247608e-07	-1.07013146316047	1
ENSG00000162755.13	KLHDC9	1	161098329	1_79	0	0.0064077631844669	5.02025945889763	1.01237541422597e-07	-0.27186506479378	1
ENSG00000143256.4	PFDN2	1	161117821	1_79	0	0.00617311195764136	4.67194743881965	9.07634667071052e-08	0.0619198196696346	1
ENSG00000158793.13	NIT1	1	161118210	1_79	0	0.0063321173629437	4.90938099964807	9.78328413463794e-08	-0.285542786132941	2
ENSG00000158796.16	DEDD	1	161132100	1_79	0	0.00726608561751341	6.19415804163341	1.41641907447011e-07	-0.656617089806633	1
ENSG00000143222.11	UFC1	1	161158854	1_79	0	0.0080266944640075	7.12414416044856	1.79961002830692e-07	-0.764351524419924	1
ENSG00000143224.17	PPOX	1	161166553	1_79	0	0.00743079380211786	6.40352223676911	1.4974871551171e-07	0.629521089572408	3
ENSG00000158850.14	B4GALT3	1	161174129	1_79	0	0.00783900129375981	6.90308733795674	1.70299384345059e-07	0.728795915334155	2
ENSG00000158864.12	NDUFS2	1	161198214	1_79	0	0.00710845419621597	5.98931125281662	1.3398649492226e-07	-0.612473498276557	2
ENSG00000158859.9	ADAMTS4	1	161197908	1_79	0	0.0404405510218333	22.3065901268988	2.83895968626665e-06	-2.1738382788127	1
ENSG00000158869.10	FCER1G	1	161215268	1_79	0	0.00803688565270999	7.1359988454079	1.80489330546315e-07	0.758544906909894	2
ENSG00000158874.11	APOA2	1	161223893	1_79	0	0.0331191835326684	20.4185381328666	2.1282039310007e-06	2.06817576953733	2
ENSG00000158882.14	TOMM40L	1	161226376	1_79	0	0.0133464982708544	11.8794947239582	4.98969818765246e-07	-1.43527306253032	1
ENSG00000248485.1	PCP4L1	1	161253956	1_79	0	0.00626094931937893	4.80385415055925	9.46540008130176e-08	-0.165430673327761	2
ENSG00000143226.13	FCGR2A	1	161505171	1_79	0	0.00710239627242304	5.98135043760107	1.33694370651742e-07	-0.544722958922024	1
ENSG00000173110.7	HSPA6	1	161524102	1_79	0	0.00985118332323942	9.03841930280197	2.80214019348956e-07	1.034218298517	1
ENSG00000162746.14	FCRLB	1	161721643	1_79	0	0.0204337447186272	15.8728793970166	1.02073417029587e-06	-1.74310888069498	2
ENSG00000081721.11	DUSP12	1	161749589	1_79	0	0.0232636192738464	17.0914984321037	1.25131426305885e-06	1.85669589886433	1
ENSG00000118217.5	ATF6	1	161764807	1_79	0	0.0421101670216091	22.689765255966	3.00694815678113e-06	2.2852035385176	2
ENSG00000239887.4	C1orf226	1	162366440	1_79	0	0.00824264353086257	7.37219262350768	1.9123710743666e-07	0.788668564443953	1
ENSG00000171722.12	SPATA46	1	162378087	1_80	0	0.013744284865787	5.0948693982166	2.20375939761796e-07	-0.288128412182027	1
ENSG00000152332.15	UHMK1	1	162497224	1_80	0	0.0139982657838367	5.26634602213801	2.3200246520119e-07	0.450218627554344	1
ENSG00000117143.13	UAP1	1	162561114	1_80	0	0.0259077667984352	11.0444638200802	9.00499735847204e-07	1.28848128894503	2
ENSG00000162733.16	DDR2	1	162631124	1_80	0	0.0157182094243704	6.35205350036401	3.14214477846153e-07	-0.641052003829137	1
ENSG00000132196.13	HSD17B7	1	162790775	1_80	0	0.0142426961748593	5.42847819111321	2.4332082544319e-07	0.388020150719733	2
ENSG00000185630.18	PBX1	1	164555424	1_80	0	0.0144869324013381	5.58774288174359	2.54754474857524e-07	0.478367933267289	2
ENSG00000143149.12	ALDH9A1	1	165614853	1_81	0	0.0304167241196562	4.77409015773357	4.56995610598601e-07	0.199446320198389	3
ENSG00000143183.16	TMCO1	1	165785783	1_81	0	0.0349081327973697	6.07389423098114	6.67271871989864e-07	-0.635473543967287	1
ENSG00000188859.6	FAM78B	1	166069605	1_81	0	0.135692422980568	19.1209852662316	8.1653506188772e-06	-2.25356548641055	1
ENSG00000143194.12	MAEL	1	166986075	1_83	0	0.0106522676947203	8.02098365517189	2.68892492525246e-07	-0.941077676154278	1
ENSG00000143157.11	POGK	1	166839016	1_83	0	0.00916037231546529	6.61021501647619	1.90562607036265e-07	0.762725728307871	1
ENSG00000152382.5	TADA1	1	166875791	1_83	0	0.0210873799124868	14.420067892884	9.56971273441398e-07	-1.58324695568215	1
ENSG00000198842.9	DUSP27	1	167094415	1_83	0	0.00837086577451829	5.76789774424361	1.51948670412363e-07	-0.544265596899673	1
ENSG00000143167.11	GPA33	1	167090225	1_83	0	0.0103446803375062	7.74695975701136	2.52207123352679e-07	0.932544493696878	2
ENSG00000198821.10	CD247	1	167518220	1_83	0	0.00944471114127621	6.89595670741264	2.04970886737094e-07	0.737231950469104	1
ENSG00000197965.11	MPZL1	1	167705500	1_83	0	0.00743621224196023	4.66180198663785	1.09097443313478e-07	0.0586074195542893	2
ENSG00000143164.15	DCAF6	1	167936173	1_83	0	0.0294402842283755	17.5593962628245	1.62689884897193e-06	1.85584174621003	1
ENSG00000143158.10	MPC2	1	167936749	1_83	0	0.010447491649371	7.83944567330168	2.57754562358041e-07	-0.896772580352329	1
ENSG00000143147.14	GPR161	1	168137980	1_83	0	0.0157726007681204	11.6955401818564	5.80540563001351e-07	1.32170299752363	1
ENSG00000143155.12	TIPRL	1	168178654	1_83	0	0.0144581275590816	10.8802085529061	4.95060465414525e-07	-1.25129273188778	2
ENSG00000143178.12	TBX19	1	168260943	1_83	0	0.0101448575914392	7.56456050350225	2.41511952799511e-07	-0.850599492075015	2
ENSG00000143196.4	DPT	1	168728523	1_83	0	0.0206418702596094	14.2195247568006	9.23725854538989e-07	1.60442059742184	1
ENSG00000143153.12	ATP1B1	1	168863863	1_83	0	0.0547471088490705	23.4341988916794	4.03757195035637e-06	-2.41606928683156	2
ENSG00000143156.13	NME7	1	169320485	1_83	0	0.0155190173410628	11.5434608615424	5.63779430899867e-07	1.90470918590029	3
ENSG00000117477.12	CCDC181	1	169458109	1_83	0	0.00764268397101342	4.91761815713982	1.18279554199592e-07	-0.0343263248833343	1
ENSG00000117479.12	SLC19A2	1	169485770	1_83	0	0.00745031928681672	4.67950393532157	1.09719463553759e-07	0.0890198953998219	1
ENSG00000198734.10	F5	1	169546678	1_83	0	0.00771145550048979	5.00131574621976	1.21375100929878e-07	-0.531825921875821	1
ENSG00000188404.8	SELL	1	169710412	1_83	0	0.00823934815431304	5.61992949294685	1.45724540666934e-07	0.560594401533322	1
ENSG00000007908.15	SELE	1	169764425	1_83	0	0.00843380436771279	5.83789545601148	1.54949011484231e-07	0.561224224908235	1
ENSG00000000457.13	SCYL3	1	169894024	1_83	0	0.00936278172988791	6.81451266431077	2.00793049565068e-07	0.755712958953582	2
ENSG00000075945.12	KIFAP3	1	170081461	1_83	0	0.0123522764534715	9.40629911374426	3.65657732261476e-07	-1.12248742078533	1
ENSG00000120370.12	GORAB	1	170532026	1_83	0	0.00744166080760866	4.66864325995055	1.09337599439442e-07	-0.0194161761671895	4
ENSG00000116132.11	PRRX1	1	170673368	1_84	0	0.0169230885152998	5.30094739811537	2.82320291902713e-07	-0.43620159258667	1
ENSG00000007933.12	FMO3	1	171093107	1_84	0	0.225765396286931	30.2931086734423	2.15233661399157e-05	3.23452625943072	1
ENSG00000094963.13	FMO2	1	171162996	1_84	0	0.016176748892983	4.87808583137988	2.48341703244178e-07	0.23297008706338	3
ENSG00000010932.16	FMO1	1	171263307	1_84	0	0.0190211742236597	6.39731094382894	3.82951484561941e-07	0.764837894824373	1
ENSG00000076258.9	FMO4	1	171314054	1_84	0	0.0215603458275634	7.57382590539187	5.13901652718793e-07	-0.794723563478503	1
ENSG00000117523.15	PRRC2C	1	171486183	1_84	0	0.0394119699824571	13.2595843532106	1.64462552952471e-06	-1.4606738408458	1
ENSG00000034971.16	MYOC	1	171647381	1_84	0	0.0158406091248684	4.68126860418003	2.33369670145251e-07	-0.0832364657097594	2
ENSG00000117533.14	VAMP4	1	171742012	1_84	0	0.0158609865571155	4.69331672056465	2.3427127089875e-07	0.0846416404315659	1
ENSG00000010165.19	METTL13	1	171781041	1_84	0	0.0158640184342899	4.69510609772365	2.34405388083973e-07	-0.0136881391925782	2
ENSG00000197959.13	DNM3	1	171841542	1_84	0	0.0173995626767584	5.56134200244387	3.0452777538099e-07	-0.640582246740058	2
ENSG00000135845.9	PIGC	1	172393809	1_84	0	0.0160816696621291	4.82283234304111	2.44085665567134e-07	-0.321088124631913	1
ENSG00000094975.13	SUCO	1	172528734	1_84	0	0.0306821884568571	10.8943335909512	1.05195212758748e-06	1.28422712314131	2
ENSG00000120337.8	TNFSF18	1	173049540	1_84	0	0.0244007367868566	8.73712737449662	6.70935205656991e-07	0.980315429197685	1
ENSG00000183831.6	ANKRD45	1	173668379	1_85	0	0.0323680839364099	5.29171269675149	5.39041525003047e-07	-0.273015336654295	1
ENSG00000076321.10	KLHL20	1	173714815	1_85	0	0.0302844309210485	4.66409792677233	4.44524857192489e-07	0.422331220030591	1
ENSG00000117593.9	DARS2	1	173823764	1_85	0	0.0403457536711365	7.37405940041518	9.36296582027227e-07	-1.24895515331337	2
ENSG00000117601.13	SERPINC1	1	173916899	1_85	0	0.030310164230132	4.67210421905054	4.45666289581609e-07	0.0595717553240933	1
ENSG00000135870.11	RC3H1	1	173980095	1_85	0	0.0564008206486342	10.5560344416955	1.87367902624947e-06	-1.56401477120002	1
ENSG00000152061.23	RABGAP1L	1	174159002	1_85	0	0.0718318255804824	12.8686439581987	2.90910008453916e-06	2.12404754247357	2
ENSG00000120333.4	MRPS14	1	175023749	1_85	0	0.0321802353277664	5.23680176607599	5.30352137808456e-07	0.439028047841768	1
ENSG00000120332.15	TNN	1	175068086	1_85	0	0.0313079831059319	4.97755295671016	4.9043330336538e-07	-0.327577107997681	2
ENSG00000235750.9	KIAA0040	1	175201083	1_86	0	0.0680082091153467	19.2892930700551	4.12844614637586e-06	2.19161386098586	1
ENSG00000143207.19	RFWD2	1	176207359	1_86	0	0.0181210320064863	6.78016421740648	3.86662552769929e-07	0.62089954567053	2
ENSG00000120341.18	SEC16B	1	177967390	1_87	0	0.0279375714510879	4.90862100117684	4.31575841521078e-07	0.399214357236536	1
ENSG00000075391.16	RASAL2	1	178093563	1_87	0	0.0344920961695853	6.89636255037603	7.48597972985066e-07	0.65473383588461	1
ENSG00000116191.17	RALGPS2	1	178687013	1_87	0	0.0474772255183563	9.92213626070919	1.48251635187457e-06	1.47541629642239	2
ENSG00000162779.21	AXDND1	1	179358896	1_89	0	0.0143784348211788	4.9600142481461	2.24441679975978e-07	-0.209084117020045	3
ENSG00000186283.13	TOR3A	1	179081458	1_89	0	0.0153698561767172	5.58471792710889	2.70134479273897e-07	-0.553733741143185	3
ENSG00000162782.15	TDRD5	1	179591019	1_89	0	0.0141151527688459	4.78691597132157	2.1264264250594e-07	0.0957235785687566	2
ENSG00000135837.15	CEP350	1	179954679	1_89	0	0.101321743770654	23.4835838413685	7.48817533309356e-06	2.66316424658059	1
ENSG00000116260.16	QSOX1	1	180154450	1_89	0	0.0444551150133683	15.5865896873015	2.18062915719446e-06	-1.88879413817668	1
ENSG00000121454.5	LHX4	1	180270971	1_89	0	0.0220408435624835	8.9671045156735	6.21998614772431e-07	1.05393984871205	1
ENSG00000230124.6	ACBD6	1	180502528	1_89	0	0.0162508039605204	6.10709530308457	3.12333467206211e-07	0.683682841829101	1
ENSG00000135835.11	KIAA1614	1	180903624	1_89	0	0.0353212246605681	13.409480139163	1.49058473088239e-06	1.44907515129316	2
ENSG00000153029.14	MR1	1	181055268	1_89	0	0.0662677411619799	19.3894500528794	4.04367862364392e-06	-2.04799063597344	1
ENSG00000179930.5	ZNF648	1	182062830	1_90	0	0.120012264363014	19.2488856289357	7.27009683841353e-06	-2.16802621867965	1
ENSG00000135821.17	GLUL	1	182392343	1_90	0	0.0262578177725471	4.72574225248215	3.90514923197513e-07	0.107948693974937	1
ENSG00000203730.2	TEDDM1	1	182400603	1_90	0	0.026579867223447	4.84049287016867	4.04903345937817e-07	0.207199519760681	1
ENSG00000135828.11	RNASEL	1	182573716	1_90	0	0.122745183271065	19.469996911631	7.52106453169816e-06	-2.09254536607044	2
ENSG00000135862.5	LAMC1	1	183023054	1_91	0	0.0205731521355979	5.18979655689717	3.3601614493554e-07	-0.416519105133011	2
ENSG00000058085.14	LAMC2	1	183186264	1_91	0	0.0268191380667249	7.68235658798837	6.48407831250193e-07	-0.859580499216987	1
ENSG00000157064.10	NMNAT2	1	183368748	1_91	0	0.0410805201829392	11.7082038514457	1.51368387062093e-06	1.48733207885241	2
ENSG00000116698.21	SMG7	1	183471970	1_91	0	0.0337221479559315	9.84181269392278	1.04447800442804e-06	1.30153460500582	1
ENSG00000116701.14	NCF2	1	183589302	1_91	0	0.0495387369507537	13.4846568521059	2.10229570254868e-06	1.73914695287008	2
ENSG00000162704.15	ARPC5	1	183635461	1_91	0	0.0432260190732675	12.190233477777	1.65831197976413e-06	-1.57221712741437	2
ENSG00000198756.10	COLGALT2	1	184036788	1_91	0	0.0198186193484382	4.83893248552451	3.01808823754861e-07	0.274335882769659	1
ENSG00000198860.11	TSEN15	1	184051811	1_91	0	0.0218491849641143	5.75509907823597	3.95728218203961e-07	-0.769942931139727	2
ENSG00000116667.12	C1orf21	1	184606961	1_91	0	0.138637267679078	23.426329427727	1.02209958131449e-05	3.29123897242388	1
ENSG00000135842.16	FAM129A	1	184974052	1_92	0	0.0258678477951112	6.15019416267043	5.0067752572852e-07	0.530957579892228	2
ENSG00000121481.10	RNF2	1	185040979	1_92	0	0.036608263150664	10.2019854570959	1.17536511978642e-06	-1.74660900729557	1
ENSG00000121486.11	TRMT1L	1	185156912	1_92	0	0.0262621871016806	6.68722254680184	5.52695134332493e-07	-0.991379767451248	1
ENSG00000116668.12	SWT1	1	185156912	1_92	0	0.0262621871016806	6.68722254680184	5.52695134332493e-07	0.991379767451248	1
ENSG00000116679.15	IVNS1ABP	1	185317057	1_92	0	0.0215251073708659	4.68452957872348	3.17336688645997e-07	-0.123019029217905	2
ENSG00000157181.15	C1orf27	1	186376365	1_92	0	0.0226420542225628	5.13563137896286	3.65947381148851e-07	0.367644773393938	1
ENSG00000262180.1	OCLM	1	186400848	1_92	0	0.0276503541631151	6.86330042173032	5.97231466444799e-07	-0.710102979344412	1
ENSG00000116711.9	PLA2G4A	1	186831272	1_92	0	0.0216246680781999	4.718507030547	3.21116802181032e-07	0.215384338466257	1
ENSG00000150681.9	RGS18	1	192158507	1_96	0	0.013395396301195	5.00304951294664	2.10911053646597e-07	0.304492604282425	1
ENSG00000090104.11	RGS1	1	192575980	1_96	0	0.0139719358317886	5.50950159524776	2.42257855932384e-07	-0.673586803363618	2
ENSG00000116741.7	RGS2	1	192808677	1_96	0	0.013000068088753	4.71444600088461	1.92879142393956e-07	0.0799650582845494	1
ENSG00000116747.12	TROVE2	1	193037020	1_96	0	0.0497886048970069	17.0922382415105	2.67816832081446e-06	-1.640258922812	1
ENSG00000116750.13	UCHL5	1	193058704	1_96	0	0.0176268936643803	7.68649321981433	4.26395886873642e-07	-1.0362985894699	1
ENSG00000023572.8	GLRX2	1	193106302	1_96	0	0.0169566263188504	7.3153577244333	3.90376792493348e-07	-0.980699311252608	1
ENSG00000000971.15	CFH	1	196606472	1_98	0	0.0156439560774496	7.29094694955478	3.58954580719205e-07	-1.78735600178174	1
ENSG00000066279.17	ASPM	1	197147397	1_98	0	0.042351549711432	13.2482861363046	1.76578563572128e-06	1.54392614027725	2
ENSG00000213047.12	DENND1B	1	197774376	1_99	0	0.0298257179498964	7.97016974777425	7.48113430231914e-07	1.07771196883552	1
ENSG00000203724.10	C1orf53	1	197902889	1_99	0	0.0449382456008708	11.8457169545527	1.6752762760566e-06	-1.39579768184451	1
ENSG00000151414.14	NEK7	1	198156916	1_99	0	0.0408405252420746	10.9394762411505	1.40603723497354e-06	-1.60911809841698	1
ENSG00000081237.18	PTPRC	1	198638198	1_99	0	0.0217056207194026	4.97970819604292	3.40161437453527e-07	0.331538790008296	1
ENSG00000116833.13	NR5A2	1	200109645	1_100	0	0.0342019883799567	6.84409335736263	7.36675546113835e-07	-0.758692798914747	1
ENSG00000170128.4	GPR25	1	200872533	1_101	0	0.0331896781551685	7.69274020812048	8.0351332048957e-07	0.818204472937124	1
ENSG00000118193.11	KIF14	1	200620641	1_101	0	0.0255416216587284	5.22427608963683	4.19936439265108e-07	-0.30102576979234	1
ENSG00000118197.13	DDX59	1	200667218	1_101	0	0.0240507875130829	4.65852749333512	3.52603759090547e-07	0.197373967489521	2
ENSG00000118200.14	CAMSAP2	1	200733267	1_101	0	0.0550733590598285	12.4935045734104	2.16538348309397e-06	-1.56538674917026	2
ENSG00000232237.3	ASCL5	1	201114378	1_101	0	0.0243646222441698	4.78045369959936	3.66553838964993e-07	0.168167439898998	2
ENSG00000116857.16	TMEM9	1	201156198	1_101	0	0.0258366573833946	5.33235580048642	4.33575186664918e-07	0.411161536834701	2
ENSG00000163395.16	IGFN1	1	201182866	1_101	0	0.0256672264846896	5.27044047963073	4.25730563469722e-07	0.418700755383566	1
ENSG00000081277.12	PKP1	1	201306021	1_101	0	0.0614408780351511	13.5372877316778	2.61756844744287e-06	1.66265636657489	1
ENSG00000118194.18	TNNT2	1	201378187	1_101	0	0.0409751984524619	9.68510292752457	1.24891902065069e-06	1.15225900478873	1
ENSG00000174307.6	PHLDA3	1	201468871	1_101	0	0.0567976019448858	12.7873234221113	2.2856968147359e-06	1.46310828220955	1
ENSG00000198700.9	IPO9	1	201828710	1_102	0	0.0196512103810497	5.00126889185608	3.09298977089393e-07	-0.0011830260047151	2
ENSG00000198892.6	SHISA4	1	201888432	1_102	0	0.0922532933503498	19.6857846074296	5.71535987657434e-06	2.26956447563414	2
ENSG00000163431.12	LMOD1	1	201903136	1_102	0	0.175729572455625	26.0348616350056	1.43982297754266e-05	3.01121701854728	2
ENSG00000134375.10	TIMM17A	1	201954677	1_102	0	0.0226454961829399	6.33338544567951	4.51363809535749e-07	-0.920981723991404	1
ENSG00000176393.10	RNPEP	1	201979953	1_102	0	0.0757553687156082	17.785005424706	4.24010285805275e-06	2.07499917707082	2
ENSG00000077157.21	PPP1R12B	1	202349188	1_102	0	0.0361762479648916	10.7474722235878	1.22359819280417e-06	1.34613853341488	1
ENSG00000117139.16	KDM5B	1	202809133	1_102	0	0.026682862301796	7.87658245586411	6.61422877693323e-07	-0.833614873894617	1
ENSG00000117153.15	KLHL12	1	202928138	1_102	0	0.0318021312827737	9.53061218082348	9.53862987656333e-07	1.15535727184876	1
ENSG00000159346.12	ADIPOR1	1	202958379	1_102	0	0.0355475467847624	10.5818109803397	1.1838007417409e-06	1.25523767588347	1
ENSG00000163444.11	TMEM183A	1	203025505	1_102	0	0.0253268428701268	7.38569320314745	5.88682727024928e-07	0.854200062496879	1
ENSG00000163485.16	ADORA1	1	203090600	1_102	0	0.0213417870856752	5.77623979724308	3.87958231551973e-07	0.691333858326781	1
ENSG00000133048.12	CHI3L1	1	203186952	1_102	0	0.0363169335832811	10.7841764158295	1.23255165519259e-06	1.26395221371168	1
ENSG00000159388.5	BTG2	1	203305490	1_102	0	0.0231747483216707	6.55053359791316	4.77749981130955e-07	-0.70702710775918	1
ENSG00000174567.7	GOLT1A	1	204214495	1_103	0	0.0639887662087628	16.3405559246465	3.29063367505498e-06	2.31796116504829	1
ENSG00000170498.8	KISS1	1	204196915	1_103	0	0.0180731896650502	4.66164325053281	2.65144616960544e-07	-0.0949922207728801	1
ENSG00000188783.5	PRELP	1	203478100	1_103	0	0.0181810008605994	4.72020249537236	2.70076869624201e-07	0.203329685044368	1
ENSG00000188770.9	OPTC	1	203493789	1_103	0	0.0966790788189531	20.5179550312754	6.24274436095977e-06	2.08570133149858	2
ENSG00000122188.12	LAX1	1	203764698	1_103	0	0.0182452802174172	4.75225961307058	2.72872436873768e-07	0.170791622323772	2
ENSG00000257315.2	ZBED6	1	203800404	1_103	0	0.0184201131418458	4.81751093818546	2.79269801618409e-07	0.00820516327390679	1
ENSG00000182004.12	SNRPE	1	203861428	1_103	0	0.0199889454587384	5.60103760076796	3.52344376826393e-07	-0.452733949533604	2
ENSG00000143842.14	SOX13	1	204072748	1_103	0	0.0331250853175444	10.7758294820549	1.12335413861156e-06	1.69105364854564	2
ENSG00000143839.14	REN	1	204171498	1_103	0	0.0236020642107313	7.17251863183412	5.32758817516744e-07	-0.839805209984679	1
ENSG00000158615.8	PPP1R15B	1	204412110	1_103	0	0.241387775375875	29.5128390121247	2.24199807214484e-05	3.01170190089252	1
ENSG00000133056.13	PIK3C2B	1	204495053	1_103	0	0.0210925156959866	6.06746030349514	4.02758113780619e-07	-0.63392414947392	1
ENSG00000198625.12	MDM4	1	204517114	1_103	0	0.0238145555434344	7.20989228107105	5.40356313971643e-07	-0.884875795041022	1
ENSG00000170382.11	LRRN2	1	204695129	1_103	0	0.0481857983698161	13.9548941769132	2.1161896217856e-06	1.5273003680588	1
ENSG00000186007.9	LEMD1	1	205457492	1_104	0	0.0249475693647593	4.83197925468696	3.79369378907522e-07	0.169322780983792	1
ENSG00000163531.15	NFASC	1	204828332	1_104	0	0.0645974638989175	13.8453528244249	2.81467638249578e-06	1.97209152850359	1
ENSG00000184144.11	CNTN2	1	205043070	1_104	0	0.0316159946222276	7.06345904162955	7.02802429157413e-07	0.462608274324806	2
ENSG00000174529.7	TMEM81	1	205084986	1_104	0	0.0248078230504759	4.77913730364823	3.73118804367007e-07	-0.573667101711306	1
ENSG00000117222.13	RBBP5	1	205121305	1_104	0	0.0252296511426262	4.93776295205588	3.92058122652599e-07	-0.644768023806315	2
ENSG00000133059.16	DSTYK	1	205210869	1_104	0	0.0271625572312055	5.63258237433906	4.81489898167967e-07	0.891878610196591	2
ENSG00000133069.15	TMCC2	1	205228229	1_104	0	0.0679391896298678	14.3282053004979	3.06352290440468e-06	1.9689167083439	2
ENSG00000117266.15	CDK18	1	205505034	1_104	0	0.121824503312477	19.9839795260926	7.66170805079697e-06	-2.11489862833267	1
ENSG00000174514.12	MFSD4A	1	205525796	1_104	0	0.0267403087975736	5.48506515212562	4.61590840532768e-07	0.574925873184222	2
ENSG00000158711.13	ELK4	1	205630957	1_104	0	0.0360001506730474	8.28961350938579	9.39177273485834e-07	-0.942979878321276	1
ENSG00000158715.5	SLC45A3	1	205680319	1_104	0	0.036151318916639	8.32921612881316	9.47626618699805e-07	-0.986514120225872	1
ENSG00000117280.12	RAB29	1	205775418	1_104	0	0.0253021532826188	4.96475949116478	3.95334458910943e-07	-0.270005861705559	1
ENSG00000133065.10	SLC41A1	1	205813269	1_104	0	0.028759656956399	6.1707416493129	5.5850882443904e-07	-0.734827324200488	2
ENSG00000162877.12	PM20D1	1	205813590	1_104	0	0.058855222153799	12.9558803585105	2.3997218499159e-06	1.59618654884537	3
ENSG00000174502.18	SLC26A9	1	205920201	1_104	0	0.046116482709575	10.6348649587889	1.54346622226834e-06	1.26220127242662	3
ENSG00000117322.17	CR2	1	207454573	1_105	0	0.020785180003009	7.97685222141969	5.21788267904135e-07	-1.35361173408907	2
ENSG00000263528.7	IKBKE	1	206470213	1_105	0	0.0318395681104964	11.5119527390386	1.15352002907732e-06	1.32871776366661	2
ENSG00000266094.7	RASSF5	1	206507650	1_105	0	0.0196096580959032	7.23863134228232	4.46720059242197e-07	-0.914990996628827	2
ENSG00000143486.15	EIF2D	1	206604136	1_105	0	0.0221319889964267	8.0915056982074	5.63584140804679e-07	-1.02225758008793	2
ENSG00000143479.15	DYRK3	1	206633809	1_105	0	0.0233233241192031	8.61846974858479	6.3260057578438e-07	-1.07597750284833	1
ENSG00000162896.5	PIGR	1	206945992	1_105	0	0.0794819550619188	20.0102766522633	5.00530570709339e-06	2.08725702487723	2
ENSG00000182795.12	C1orf116	1	207034289	1_105	0	0.0856838497867025	20.6882641559722	5.57868702923628e-06	1.98028805909155	1
ENSG00000123843.12	C4BPB	1	207087851	1_105	0	0.0154419078446673	5.05648526741666	2.45730280397307e-07	0.468740993322428	1
ENSG00000196352.14	CD55	1	207321071	1_105	0	0.0183254307567576	7.23745782984307	4.1739689292894e-07	-1.15597467229144	2
ENSG00000117335.19	CD46	1	207751561	1_105	0	0.077282492889761	19.2723424407303	4.68731996338293e-06	-2.51198033588992	3
ENSG00000174059.16	CD34	1	207911570	1_105	0	0.0422115769562724	14.458377646109	1.9207025581789e-06	1.83952656612148	1
ENSG00000076356.6	PLXNA2	1	208243841	1_106	0	0.0111636785543284	10.5584761923179	3.70951850282188e-07	-1.24674193928756	2
ENSG00000008118.9	CAMK1G	1	209584155	1_106	0	0.00601996209467182	8.79062344324477	1.66541475219406e-07	2.37853281191636	1
ENSG00000123689.5	G0S2	1	209675255	1_106	0	0.0163398383870094	13.3138744759028	6.84638296421701e-07	-1.07704275478939	1
ENSG00000009790.14	TRAF3IP3	1	209777415	1_106	0	0.0705159514324529	28.0447336197823	6.22368585090557e-06	-3.18708591860186	1
ENSG00000117595.10	IRF6	1	209806173	1_106	0	0.0199941977645108	15.4047731532985	9.69322434790677e-07	1.57394967512942	1
ENSG00000117597.17	DIEXF	1	209827703	1_106	0	0.0134943515735999	12.0751395631063	5.12806065587977e-07	1.7835806589086	2
ENSG00000082497.11	SERTAD4	1	210270129	1_106	0	0.0131843592072386	13.0456840031102	5.41296046630825e-07	2.05957024953228	1
ENSG00000143473.12	KCNH1	1	211134467	1_107	0	0.0320440816308282	12.5693528814141	1.26756349181669e-06	1.40208795846131	1
ENSG00000117625.13	RCOR3	1	211257612	1_107	0	0.135609858797307	26.4182428099389	1.12746784529189e-05	-2.94684835870112	1
ENSG00000082512.14	TRAF5	1	211326278	1_107	0	0.0332025866293978	12.9044126575739	1.34840121340595e-06	-1.93737293169909	2
ENSG00000170385.9	SLC30A1	1	211578806	1_107	0	0.0198789454218429	8.07666242597443	5.05282487574019e-07	-1.06620936788145	1
ENSG00000117650.12	NEK2	1	211675781	1_107	0	0.0233659098078209	9.59499865559436	7.0556428303902e-07	-1.13065323112485	2
ENSG00000143493.12	INTS7	1	212035474	1_107	0	0.0192984038795802	7.79845862027605	4.73629927844436e-07	0.969741451723401	1
ENSG00000066027.11	PPP2R5A	1	212285049	1_107	0	0.0183964153511006	7.34927602026467	4.25487434300347e-07	0.778419523985471	1
ENSG00000065600.12	TMEM206	1	212414266	1_107	0	0.0143940403896514	5.04935743303554	2.2873246232274e-07	0.30104821708531	3
ENSG00000162772.16	ATF3	1	212565261	1_107	0	0.0145229365656199	5.13286756794616	2.34597550586333e-07	-0.367558957097375	1
ENSG00000123685.8	BATF3	1	212699839	1_108	0	0.0265008713164547	5.58130619315734	4.65484233723554e-07	-0.476656871699214	1
ENSG00000117697.14	NSL1	1	212790498	1_108	0	0.0261021892007383	5.43862587197105	4.46760832286041e-07	0.636333333333468	1
ENSG00000162769.12	FLVCR1	1	212857816	1_108	0	0.0258976982168769	5.364600535573	4.3722755881709e-07	-0.532461585425051	3
ENSG00000143494.15	VASH2	1	212973602	1_108	0	0.0323641148116902	7.4650411909125	7.60334882256993e-07	-1.05910131309497	1
ENSG00000174606.13	ANGEL2	1	213016121	1_108	0	0.0630569120915805	13.7954164650073	2.73764095275184e-06	-1.71574405335237	2
ENSG00000143499.13	SMYD2	1	214453240	1_109	0	0.0391920946713734	10.362046118169	1.27806508321663e-06	1.37822297874978	1
ENSG00000152104.11	PTPN14	1	214552794	1_109	0	0.0218347957679383	4.84806894968674	3.33140087568664e-07	0.212718470212607	1
ENSG00000117724.12	CENPF	1	214602949	1_109	0	0.0392819314916285	10.383713927998	1.28367334210832e-06	-1.24295673711614	1
ENSG00000162814.10	SPATA17	1	217631425	1_110	0	0.0106843995888195	4.71346479741712	1.58489086977469e-07	0.302805566898114	1
ENSG00000067533.5	RRP15	1	218284885	1_110	0	0.0128641228958809	7.87506347512267	3.18818281931434e-07	1.44393711127143	2
ENSG00000143353.11	LYPLAL1	1	219174471	1_111	0	0.0206388118358204	6.04270741441799	3.92486959424869e-07	0.266085455076404	1
ENSG00000136628.17	EPRS	1	219963507	1_112	0	0.0169477331447844	6.29841321929353	3.35932282445443e-07	-0.677454836208991	1
ENSG00000162813.17	BPNT1	1	220090556	1_112	0	0.0269081490705871	10.641484034961	9.01145662194664e-07	1.3551767566014	1
ENSG00000067704.9	IARS2	1	220093626	1_112	0	0.0288640937689767	11.3023218142515	1.02667874095592e-06	1.46407330983674	2
ENSG00000118873.15	RAB3GAP2	1	220078714	1_112	0	0.0180908692098953	6.9106655199571	3.93448850604169e-07	-0.855065306335398	1
ENSG00000116141.15	MARK1	1	220528008	1_112	0	0.014234248916651	4.66325626300709	2.08897292905124e-07	-0.00366340563730175	1
ENSG00000162817.6	C1orf115	1	220690081	1_112	0	0.0143958742383608	4.76899080714722	2.16059567790146e-07	-0.136872281743935	1
ENSG00000186205.12	MARC1	1	220786898	1_112	0	0.0153702077705132	5.38257767754925	2.60362850648169e-07	-0.366023812709619	1
ENSG00000143507.17	DUSP10	1	221745441	1_113	0	0.0217313314766219	6.27694083784854	4.29282658932481e-07	-0.595501737329775	1
ENSG00000143512.12	HHIPL2	1	222546244	1_114	0	0.01521254469046	5.9307954656476	2.83938175667786e-07	-0.654519567078922	1
ENSG00000143498.17	TAF1A	1	222589893	1_114	0	0.0162704856226366	6.56091167640146	3.35949253517748e-07	-0.802690615307033	1
ENSG00000154305.16	MIA3	1	222618565	1_114	0	0.0137569176941198	4.98863659629895	2.15979226260436e-07	-0.255995356871827	1
ENSG00000197520.10	FAM177B	1	222736869	1_114	0	0.0137421991515544	4.97861199661291	2.15314606757972e-07	0.266428731874105	1
ENSG00000154309.8	DISP1	1	222872138	1_114	0	0.0971035021323795	23.5128271630487	7.1853630876885e-06	-2.62532430094945	1
ENSG00000187554.11	TLR5	1	223111858	1_114	0	0.0177166858452748	7.35937833966016	4.10329355603011e-07	-0.75475706857288	1
ENSG00000143502.14	SUSD4	1	223364591	1_114	0	0.0365927164945141	14.1861993670531	1.63369012372222e-06	1.58443160848633	1
ENSG00000203697.11	CAPN8	1	223666090	1_114	0	0.0222309861106973	9.49028906372699	6.63967988954402e-07	-1.07898805566008	1
ENSG00000162909.17	CAPN2	1	223701931	1_114	0	0.0629010867871731	19.3330627064866	3.82708213008357e-06	-2.21069086803626	1
ENSG00000143514.16	TP53BP2	1	223847625	1_114	0	0.0370173849910332	14.2952893593844	1.66535820091817e-06	1.70154545201481	1
ENSG00000143756.11	FBXO28	1	224127312	1_114	0	0.0137455132329186	4.9808739589662	2.15464380981733e-07	-0.256663103690782	1
ENSG00000143753.12	DEGS1	1	224176106	1_114	0	0.0136361533949541	4.90607204403275	2.10540074897961e-07	-0.246850706863208	1
ENSG00000143748.17	NVL	1	224330140	1_114	0	0.0189279024555749	7.97982025466866	4.75340229842549e-07	0.99126899544542	1
ENSG00000143771.11	CNIH4	1	224356827	1_114	0	0.0173254356730654	7.14993551018069	3.89847957061757e-07	0.922920640472074	2
ENSG00000143786.7	CNIH3	1	224661501	1_114	0	0.0140958916932487	5.21660330691481	2.31413845996948e-07	0.311597719276935	1
ENSG00000162923.14	WDR26	1	224436689	1_114	0	0.0158995067248765	6.34470152877325	3.17470825305313e-07	0.782506114132392	1
ENSG00000185155.11	MIXL1	1	226220570	1_115	0	0.132773641070348	23.0865576383607	9.6467277120842e-06	-2.59291991662444	2
ENSG00000185842.15	DNAH14	1	224895916	1_115	0	0.0287220630987467	8.41423017124412	7.60569654216318e-07	0.909545913402704	1
ENSG00000154380.17	ENAH	1	225658862	1_115	0	0.020126613390565	5.06974603802834	3.21118911156886e-07	-0.528636633807404	1
ENSG00000143742.12	SRP9	1	225781857	1_115	0	0.0206642327685546	5.31728121070219	3.45794346046979e-07	0.40983256599377	1
ENSG00000143819.12	EPHX1	1	225818396	1_115	0	0.0233950609950725	6.48354198341586	4.77359404338348e-07	-0.724482503845683	1
ENSG00000243709.1	LEFTY1	1	225912195	1_115	0	0.0192621284008426	4.65762423712878	2.82343435797665e-07	0.110844723884983	2
ENSG00000143811.18	PYCR2	1	225924245	1_115	0	0.019271707679403	4.66229061214046	2.82766863024843e-07	-0.0243781216289383	1
ENSG00000143768.12	LEFTY2	1	225941740	1_115	0	0.0195853919840091	4.81383982378029	2.96710473816129e-07	0.170975445356911	1
ENSG00000143751.9	SDE2	1	225999428	1_115	0	0.0206179224078406	5.29620642932787	3.43651923235549e-07	-0.466387572312715	1
ENSG00000163041.9	H3F3A	1	226062051	1_115	0	0.0415937794192527	11.9119034407039	1.55925994378065e-06	1.72675193533913	2
ENSG00000182827.8	ACBD3	1	226114166	1_115	0	0.0195992598571629	4.82048341468804	2.97330347003074e-07	-0.245535889805466	1
ENSG00000183814.15	LIN9	1	226309688	1_115	0	0.0210935420848396	5.51040239499676	3.65798400093359e-07	-0.499598273088222	1
ENSG00000203685.9	STUM	1	226549501	1_115	0	0.0256062313114793	7.33298901117836	5.9092950151617e-07	0.816004961502091	1
ENSG00000143772.9	ITPKB	1	226738931	1_116	0	0.018253503356471	8.4114197943774	4.83197314429887e-07	-0.989929819603531	1
ENSG00000143801.16	PSEN2	1	226870643	1_116	0	0.0148402068778799	6.47066464386087	3.02202338766084e-07	0.895231606524239	1
ENSG00000163050.16	COQ8A	1	226897761	1_116	0	0.0122377999759699	4.66519189379462	1.79672593408029e-07	0.158117721209726	1
ENSG00000143776.18	CDC42BPA	1	227319345	1_116	0	0.028143734377136	12.4811977200035	1.10546999672795e-06	1.98170511669282	1
ENSG00000143816.7	WNT9A	1	227947502	1_116	0	0.0659293018632643	20.5530281525218	4.26445236652184e-06	-1.6581846447503	1
ENSG00000162910.18	MRPL55	1	228109044	1_116	0	0.0426784702545142	16.412965361401	2.20447344160868e-06	-2.46372902021209	1
ENSG00000143774.16	GUK1	1	228140298	1_116	0	0.0155651751786002	6.91766702674785	3.38861821089763e-07	-1.22046000470987	1
ENSG00000198835.3	GJC2	1	228146576	1_116	0	0.0766175216629049	21.9927322590082	5.302934472205e-06	-3.17552743289895	1
ENSG00000154358.20	OBSCN	1	228203890	1_116	0	0.0122266357126443	4.65665484316659	1.79180190987112e-07	-0.416993377791868	1
ENSG00000162913.9	C1orf145	1	228222533	1_116	0	0.0186050772631836	8.59056263886351	5.0299313818323e-07	-1.30168745259944	1
ENSG00000154370.15	TRIM11	1	228407706	1_116	0	0.0216635059028792	10.0194228063935	6.83093918911322e-07	-1.49459795391586	1
ENSG00000162931.11	TRIM17	1	228416547	1_116	0	0.0588572990273674	19.4706941563065	3.60653986488965e-06	2.49467757855231	1
ENSG00000196890.4	HIST3H2BB	1	228448653	1_116	0	0.0231003978331551	10.6229131980113	7.72275159466553e-07	-1.50133053765548	2
ENSG00000168159.11	RNF187	1	228484557	1_116	0	0.0304155437948942	13.2127332903562	1.26472827420925e-06	1.45018927322163	2
ENSG00000154429.10	CCSAP	1	229330094	1_117	0	0.0677063426950606	16.0004471247209	3.40934105094051e-06	1.78963452088484	1
ENSG00000135801.9	TAF5L	1	229626572	1_117	0	0.0207279026501369	4.79547004749761	3.12820723912768e-07	-0.18682376277306	1
ENSG00000143641.9	GALNT2	1	230096035	1_117	0	0.0238248026166058	6.10399543966629	4.57670041990695e-07	-0.775626039804033	1
ENSG00000177614.10	PGBD5	1	230426554	1_117	0	0.020483623322169	4.6841406818394	3.01957405146265e-07	0.0486619571237569	1
ENSG00000135744.7	AGT	1	230713948	1_118	0	0.0326050546439206	14.1642993717432	1.45341287602528e-06	1.54411936489759	1
ENSG00000135773.12	CAPN9	1	230761527	1_118	0	0.0113507374134567	6.3149708294211	2.25581977436626e-07	1.26989272869703	1
ENSG00000119280.16	C1orf198	1	230860724	1_118	0	0.203921852296945	29.7957087328776	1.91216982801433e-05	-2.50254797256224	2
ENSG00000143643.12	TTC13	1	230978217	1_118	0	0.0374149791192898	15.5847913730626	1.83508199362282e-06	1.49238303950819	1
ENSG00000173409.13	ARV1	1	230975731	1_118	0	0.0135969643174236	7.23648447735969	3.09655334699955e-07	0.797639818403222	3
ENSG00000182118.7	FAM89A	1	231037925	1_118	0	0.012248347723671	6.47809594936203	2.4970880547559e-07	-1.19186554553257	1
ENSG00000143633.12	C1orf131	1	231234001	1_118	0	0.0117184357649773	6.36414952842397	2.34703190038668e-07	-0.784557231392556	1
ENSG00000116906.11	GNPAT	1	231240905	1_118	0	0.0102018819355237	4.83962721394672	1.55382168119463e-07	-0.364204211369197	2
ENSG00000116903.7	EXOC8	1	231337950	1_118	0	0.0589494928228226	20.830628056469	3.86448308789097e-06	-2.28623877932473	1
ENSG00000116918.13	TSNAX	1	231528861	1_118	0	0.0112077493997501	5.96350751704715	2.10343529254047e-07	-0.599584923593432	1
ENSG00000162946.21	DISC1	1	231626594	1_118	0	0.0106408803711566	5.11906571568394	1.7142621616937e-07	0.415666465622114	2
ENSG00000116991.10	SIPA1L2	1	232562029	1_119	0	0.0193382467732384	4.97061158478984	3.02507327808882e-07	0.641944912333731	1
ENSG00000212916.4	MAP10	1	232801993	1_119	0	0.0192725416886159	4.93866995517443	2.99542169720646e-07	-0.305515673581252	2
ENSG00000135778.11	NTPCR	1	232950261	1_119	0	0.0334551705457447	10.1289082427687	1.06643615093445e-06	-1.23894328389619	3
ENSG00000135749.18	PCNX2	1	233077411	1_119	0	0.0214492087111619	5.94342474481585	4.01196390322826e-07	0.632818328620778	2
ENSG00000143674.10	MAP3K21	1	233287016	1_119	0	0.0265958016973693	7.96582929572067	6.66734695091429e-07	0.90914945886711	1
ENSG00000135750.14	KCNK1	1	233613275	1_120	0	0.0391827324844825	7.13609535230701	8.79962849163833e-07	0.831640063853274	2
ENSG00000059588.9	TARBP1	1	234479133	1_121	0	0.0318229131842722	7.22116888892587	7.23196657292293e-07	-0.80274744490493	1
ENSG00000188739.14	RBM34	1	235160983	1_121	0	0.0243026520775277	4.69678841036202	3.59222589231898e-07	0.0750496219931792	1
ENSG00000116957.12	TBCE	1	235401609	1_121	0	0.025566639883417	5.16036539231775	4.15205484910452e-07	-0.449276219246843	1
ENSG00000162885.12	B3GALNT2	1	235504861	1_121	0	0.0242146315297453	4.66118870247267	3.55208642286131e-07	0.211666273862806	1
ENSG00000168243.10	GNG4	1	235647113	1_121	0	0.0306021477358616	6.8396689531615	6.58712588257061e-07	0.762110424604925	1
ENSG00000116962.14	NID1	1	236025542	1_122	0	0.0194032029200835	5.16770976115073	3.15558957960258e-07	0.393956386537206	1
ENSG00000077585.13	GPR137B	1	236135560	1_122	0	0.0212354200495212	6.0064954302831	4.01412581706576e-07	0.54021425842522	3
ENSG00000086619.13	ERO1B	1	236261292	1_122	0	0.0185350314918362	4.75504108037934	2.77368140667957e-07	0.272140283540441	2
ENSG00000116977.18	LGALS8	1	236537086	1_122	0	0.0385368786070863	12.9170150750589	1.56656231522954e-06	1.8963481266002	1
ENSG00000119285.10	HEATR1	1	236604526	1_122	0	0.0715793667985548	14.6907054751086	3.30932543959269e-06	3.20790070971633	1
ENSG00000077522.12	ACTN2	1	236686652	1_122	0	0.026962368652265	8.49004214947626	7.20405238981877e-07	-1.09552317920965	1
ENSG00000133019.11	CHRM3	1	239386955	1_124	0	0.0256969414783234	4.96508567036963	4.01529220423191e-07	0.335667819379707	1
ENSG00000155816.19	FMN2	1	240013588	1_125	0	0.0222050770631465	4.69102920044805	3.27815432382974e-07	0.0676439588165558	1
ENSG00000182901.16	RGS7	1	241357612	1_126	0	0.028642879385588	5.99999778669625	5.40849880467707e-07	0.510060541086005	3
ENSG00000117009.11	KMO	1	241531649	1_127	0	0.0260826600564342	9.43018882508133	7.74071795768365e-07	1.09766081458928	1
ENSG00000203668.2	CHML	1	241641753	1_127	0	0.0165593187378145	5.20851099532769	2.71434486178121e-07	0.388343585934635	2
ENSG00000054277.13	OPN3	1	241632982	1_127	0	0.0160916940134359	4.92791261021538	2.49559287526005e-07	0.266261657891965	1
ENSG00000174371.16	EXO1	1	241847755	1_127	0	0.0207622594703447	6.82858211924792	4.46184135445601e-07	0.359564652757777	1
ENSG00000197769.5	MAP1LC3C	1	241999572	1_128	0	0.0223478895608334	4.6601055247267	3.27748898860193e-07	-0.117845618172661	1
ENSG00000143702.15	CEP170	1	243257086	1_128	0	0.0672374502818034	15.0915841851013	3.19341264411903e-06	-1.83245316305221	1
ENSG00000054282.15	SDCCAG8	1	243248552	1_128	0	0.0250188580426266	5.72163907038934	4.50502198786536e-07	0.521198478168772	1
ENSG00000117020.16	AKT3	1	243851261	1_128	0	0.0322066332358072	8.10091163912009	8.21085147745811e-07	0.945472235379157	1
ENSG00000035687.9	ADSS	1	244451195	1_129	0	0.0282399661219429	6.47381820881779	5.75352023567387e-07	0.772870695254544	2
ENSG00000179397.17	C1orf101	1	244454207	1_129	0	0.0250716286401614	5.35352632382651	4.22407346268833e-07	-0.470480470644559	3
ENSG00000203666.12	EFCAB2	1	244972007	1_129	0	0.0264262140350882	5.84871249245188	4.86411904036543e-07	-0.593825446266683	1
ENSG00000197472.14	ZNF695	1	247007327	1_130	0	0.0199555963035106	7.3587748073911	4.62145997673486e-07	0.880923226093714	1
ENSG00000185420.18	SMYD3	1	246507807	1_130	0	0.0166137066130672	5.6392819046371	2.94848766882619e-07	0.550690392800243	1
ENSG00000162852.13	CNST	1	246566688	1_130	0	0.0150314184576016	4.70123450303569	2.22392867068374e-07	-0.0634144405337703	2
ENSG00000143653.9	SCCPDH	1	246723717	1_130	0	0.0176843765622194	6.22493744248352	3.46444538256442e-07	-0.636182433692397	2
ENSG00000153207.14	AHCTF1	1	246930108	1_130	0	0.0440287969832244	14.8203331715372	2.05354280491625e-06	1.83191814398638	2
ENSG00000277462.1	ZNF670	1	247078366	1_130	0	0.0263344463087849	9.96604758290195	8.25954496191163e-07	1.21623910006181	3
ENSG00000188295.14	ZNF669	1	247104366	1_130	0	0.0158070359577461	5.17270853674509	2.57322299134771e-07	0.42030059397615	1
ENSG00000196418.12	ZNF124	1	247124720	1_130	0	0.0315001339902227	11.6537944772397	1.15528392255508e-06	-1.41039867869086	1
ENSG00000184731.5	FAM110C	2	47011	2_1	0	0.0386027732881461	15.604872771674	1.89577901708647e-06	2.27136590404302	2
ENSG00000143727.15	ACP1	2	264429	2_1	0	0.122887122737396	25.9948077966263	1.00531453144226e-05	3.34708426075426	1
ENSG00000035115.21	SH3YL1	2	265970	2_1	0	0.123327880096399	26.0289862380658	1.01024682420961e-05	3.34870065738681	1
ENSG00000151353.14	TMEM18	2	677295	2_1	0	0.0125411313273867	5.25728509315049	2.07494800313175e-07	-0.651509273615981	3
ENSG00000172554.11	SNTG2	2	1092878	2_1	0	0.0272597692248181	13.5435067702396	1.16188267984508e-06	2.06142922049429	1
ENSG00000115705.20	TPO	2	1373971	2_1	0	0.0154201485473738	7.18070989651074	3.48469612592738e-07	0.862241840977473	4
ENSG00000130508.10	PXDN	2	1744930	2_1	0	0.0131297681963862	5.36853347789255	2.21830724772208e-07	0.530355532864911	1
ENSG00000032389.12	TSSC1	2	3468367	2_2	0	0.0115616934207794	4.7002660795341	1.71022348759298e-07	0.100302051035698	1
ENSG00000171853.15	TRAPPC12	2	3379970	2_2	0	0.0121511532761494	5.16556706636147	1.97535191316514e-07	0.39670257556732	2
ENSG00000182551.13	ADI1	2	3519673	2_2	0	0.03025368550116	13.7292098430202	1.30717220481934e-06	1.60354335060931	1
ENSG00000171865.9	RNASEH1	2	3558529	2_2	0	0.0330721921768965	14.5695440080936	1.51641445698692e-06	1.564876391953	1
ENSG00000171863.12	RPS7	2	3573262	2_2	0	0.0120535803109426	5.09012658510665	1.93087261171998e-07	0.36707968786569	2
ENSG00000118004.17	COLEC11	2	3594771	2_2	0	0.0243488108037313	11.6846215896542	8.95367612680514e-07	1.34549792067747	3
ENSG00000151360.9	ALLC	2	3657701	2_2	0	0.0201686681374663	9.91467169622367	6.29309853323846e-07	-1.16840103595544	1
ENSG00000214866.8	DCDC2C	2	3703501	2_2	0	0.0222047933573279	10.818070755735	7.55971681414074e-07	-1.31289457316162	2
ENSG00000134321.11	RSAD2	2	6869802	2_5	0	0.0183061104471758	4.70458386639206	2.71035555386162e-07	0.0851145661451437	1
ENSG00000134326.11	CMPK2	2	6845966	2_5	0	0.019014005530775	5.06059682551561	3.02819841856833e-07	0.295672022983778	2
ENSG00000151692.14	RNF144A	2	7024079	2_5	0	0.0517659944242629	14.5133021489311	2.3643935815732e-06	1.98358648111293	1
ENSG00000134313.15	KIDINS220	2	8837357	2_6	0	0.0169660371549116	4.72431473418909	2.52248277950076e-07	0.144797987980963	1
ENSG00000143797.11	MBOAT2	2	9003515	2_6	0	0.0295537274343161	9.94064698398648	9.24561678170827e-07	-1.29496567205836	1
ENSG00000119203.13	CPSF3	2	9477822	2_6	0	0.0950882641283621	21.0805534259843	6.30838079817105e-06	-2.21144241383501	2
ENSG00000134330.18	IAH1	2	9474089	2_6	0	0.0171594559967649	4.83061289909822	2.60864346253645e-07	0.208642843820827	1
ENSG00000151694.12	ADAM17	2	9555759	2_6	0	0.0168850651081612	4.67945603784104	2.48660661611574e-07	0.169641349020554	2
ENSG00000134308.13	YWHAQ	2	9690492	2_6	0	0.0215598483314492	6.97321294870088	4.73137752968928e-07	-0.786513237908303	1
ENSG00000115750.16	TAF1B	2	9843557	2_6	0	0.0183147790020061	5.44178673850444	3.13654970485836e-07	-0.562001962778607	2
ENSG00000171848.13	RRM2	2	10121909	2_6	0	0.0170788045978191	4.78643869210658	2.57263956211186e-07	0.334271740427223	1
ENSG00000115761.15	NOL10	2	10690618	2_7	0	0.0158433598688214	5.03174093239041	2.50884905803043e-07	-0.323525121163748	1
ENSG00000143882.10	ATP6V1C2	2	10722013	2_7	0	0.0152703127542397	4.68649687564992	2.25219109792297e-07	0.0633032331087403	2
ENSG00000143870.12	PDIA6	2	10838059	2_7	0	0.016355696682637	5.33006061037496	2.7435328789996e-07	0.352290203235478	1
ENSG00000150873.11	C2orf50	2	11133687	2_7	0	0.0153142920425211	4.71344497092884	2.2716652760046e-07	0.117666775322775	1
ENSG00000134318.13	ROCK2	2	11348754	2_7	0	0.0152276714483443	4.66029364543872	2.23334467813301e-07	-0.0161885776260511	1
ENSG00000169016.16	E2F6	2	11466058	2_7	0	0.0531581403010391	16.4480044679535	2.75164224267701e-06	1.83783219428754	3
ENSG00000134324.11	LPIN1	2	11784824	2_7	0	0.0161327862707022	5.20142244955265	2.64083022345164e-07	0.343803020653886	1
ENSG00000151779.12	NBAS	2	15560914	2_9	0	0.0324214047498148	11.8578321954904	1.20989059796377e-06	1.99685881815324	1
ENSG00000214842.5	RAD51AP2	2	17508488	2_10	0	0.0305221887168184	14.0189229093775	1.34660212191365e-06	-1.81493176116014	1
ENSG00000197872.11	FAM49A	2	16666179	2_10	0	0.0115317318394725	4.90048145415691	1.77845245106736e-07	-0.283399523834993	1
ENSG00000178295.14	GEN1	2	17754513	2_10	0	0.106568895285279	25.9447341556962	8.70139056453354e-06	2.87353696119516	2
ENSG00000163029.15	SMC6	2	17800417	2_10	0	0.0499823269569072	18.684828359466	2.93910131798977e-06	2.41852138259896	1
ENSG00000170745.11	KCNS3	2	17868161	2_10	0	0.0604785759879722	20.5188701816383	3.90538608315725e-06	-2.4230773874303	3
ENSG00000143867.6	OSR1	2	19359082	2_11	0	0.0232155028769979	4.84845203798534	3.54233942725615e-07	-0.247631632413555	1
ENSG00000118965.14	WDR35	2	19989328	2_12	0	0.0224299255572866	7.96228168497	5.62049212472616e-07	-0.770491590048451	2
ENSG00000132031.12	MATN3	2	20009334	2_12	0	0.0313542463389944	11.4623274992539	1.13104049053619e-06	-1.39161480226308	1
ENSG00000068697.6	LAPTM4A	2	20051914	2_12	0	0.0336271620201227	12.618098493763	1.3353438270978e-06	-1.56558502213359	1
ENSG00000055917.15	PUM2	2	20352364	2_12	0	0.0230278223780127	8.26965042240041	5.9930651087097e-07	0.933212236047991	1
ENSG00000118960.12	HS1BP3	2	20650679	2_12	0	0.0185548451383496	6.42838511625895	3.7537746282299e-07	-0.950443665826313	1
ENSG00000118961.14	LDAH	2	20684786	2_12	0	0.0737760232996418	19.1660833068276	4.44997516508805e-06	-2.20196102496093	2
ENSG00000084674.14	APOB	2	21048398	2_13	0	0.0135427402692434	5.17047793286998	2.20366823746397e-07	0.188432147135961	1
ENSG00000119778.14	ATAD2B	2	23926569	2_14	0	0.0236214273609849	8.87556858707291	6.59798456249118e-07	-0.913070469845088	1
ENSG00000173960.13	UBXN2A	2	23927186	2_14	0	0.0159205454588969	5.85974795160215	2.93593105487767e-07	0.733742821203434	1
ENSG00000163026.11	WDCP	2	24049787	2_14	0	0.0162641240601104	11.6753766157368	5.97599947528136e-07	-2.60578987444758	1
ENSG00000119782.13	FKBP1B	2	23979642	2_14	0	0.0147291926948355	8.93946717208736	4.14380730271943e-07	-2.01590765117341	2
ENSG00000115128.6	SF3B6	2	24077362	2_14	0	0.0163313157486044	11.7099163397531	6.01844008680456e-07	-2.6098828648972	1
ENSG00000219626.8	FAM228B	2	24072814	2_14	0	0.0295663846756783	11.2255196749119	1.0445125250755e-06	-1.76007888331497	1
ENSG00000115129.13	TP53I3	2	24084600	2_14	0	0.0911039321820872	25.4946057905178	7.30961321320387e-06	-3.1706471318884	2
ENSG00000176732.6	PFN4	2	24123159	2_14	0	0.0174089521240123	12.9893256905273	7.11652879490401e-07	2.80478167625742	2
ENSG00000186453.12	FAM228A	2	24143384	2_14	0	0.0155433255727617	5.16479415442256	2.52642223413352e-07	0.147482899109199	5
ENSG00000198399.14	ITSN2	2	24360329	2_14	0	0.0271217985429671	10.4625613406621	8.93028823948316e-07	-1.81162713005467	2
ENSG00000173557.14	C2orf70	2	26562410	2_15	0	0.0149568465218078	5.31085408905997	2.49984672135631e-07	0.48422108238996	1
ENSG00000084676.15	NCOA1	2	24491962	2_15	0	0.0184382067781983	6.87111250994788	3.98707784181109e-07	0.250813663293962	2
ENSG00000184924.5	PTRHD1	2	24772190	2_15	0	0.0177025565975425	6.47531695438754	3.60749714785878e-07	-0.20993461804583	1
ENSG00000138092.10	CENPO	2	24791895	2_15	0	0.0140588767900321	6.35097106153429	2.80995737744198e-07	1.35056880932329	1
ENSG00000115137.11	DNAJC27	2	24969922	2_15	0	0.0152050891930569	5.34096092155166	2.5557439776942e-07	-0.17313616759077	1
ENSG00000119772.16	DNMT3A	2	25343038	2_15	0	0.021928517195889	9.55323024435781	6.59277849184234e-07	-1.30610579656676	1
ENSG00000138101.18	DTNB	2	25673259	2_15	0	0.0156096144354694	6.19657648862515	3.04405829060636e-07	0.770814984362745	1
ENSG00000143970.16	ASXL2	2	25881692	2_15	0	0.0144140890150164	4.9140657880285	2.22913894693031e-07	-0.176338306746405	1
ENSG00000084731.14	KIF3C	2	25983137	2_15	0	0.015270967694089	5.59409247255677	2.68846986744969e-07	-0.682015447386116	1
ENSG00000157833.12	GAREM2	2	26179725	2_15	0	0.0337842321500744	12.6416820879136	1.34408857929565e-06	-1.87476988839419	1
ENSG00000138029.13	HADHB	2	26241540	2_15	0	0.0158091113712905	5.76009175219381	2.86579970729822e-07	0.784056632478874	2
ENSG00000084754.10	HADHA	2	26244479	2_15	0	0.0221164372879495	8.67180324311325	6.0357821648115e-07	1.40377318388907	2
ENSG00000157856.10	DRC1	2	26401975	2_15	0	0.0364487732900385	13.6406334743047	1.56468323620613e-06	1.79403161707078	2
ENSG00000115155.16	OTOF	2	26559605	2_15	0	0.0507585753773117	16.6375238764062	2.65770693609644e-06	-2.02942614989999	1
ENSG00000157884.10	CIB4	2	26000678	2_15	0	0.0279299754563793	10.9980086668868	9.66704155211878e-07	1.65816008171407	1
ENSG00000213699.8	SLC35F6	2	26764620	2_16	0	0.0568955338805941	13.837132639961	2.47761176547636e-06	0.822746209165452	1
ENSG00000115163.14	CENPA	2	26753704	2_16	0	0.0169323544881844	5.87911126021729	3.13283848302384e-07	-1.49534711645899	2
ENSG00000084764.10	MAPRE3	2	26971145	2_16	0	0.0258112196352901	8.29687207204162	6.73956542914867e-07	-0.270435292532815	1
ENSG00000138030.12	KHK	2	27086791	2_16	0	0.05779806375723	14.0142208665513	2.54912552211093e-06	-1.26682214089536	1
ENSG00000138028.15	CGREF1	2	27102273	2_16	0	0.019037438575535	7.28576040466681	4.36508167261181e-07	-1.22359412276439	1
ENSG00000143994.13	ABHD1	2	27134061	2_16	0	0.0202625485493112	6.35034662194199	4.04949132763251e-07	0.129544006422157	1
ENSG00000138073.13	PREB	2	27134751	2_16	0	0.0206051784620553	6.7668449203159	4.38805010190781e-07	-0.684946913545021	1
ENSG00000138085.16	ATRAID	2	27212297	2_16	0	0.0286580103946015	9.93870158365003	8.96364525051093e-07	1.85662322126162	2
ENSG00000138074.14	SLC5A6	2	27212506	2_16	0	0.0268292167845631	9.23206018372973	7.79499059138259e-07	-1.74586635122716	1
ENSG00000084774.13	CAD	2	27216486	2_16	0	0.0292372608887788	11.2898075374991	1.03880060788523e-06	1.74811959967717	1
ENSG00000115194.10	SLC30A3	2	27275976	2_16	0	0.0684039101812682	18.343579028764	3.94888036747474e-06	-2.86573047840698	2
ENSG00000163794.6	UCN	2	27308797	2_16	0	0.0285952024522318	9.15078664332109	8.23494264943778e-07	1.18581086302657	1
ENSG00000163795.13	ZNF513	2	27380806	2_16	0	0.0168710937632969	4.72541103327678	2.50894882873324e-07	-0.785085762221725	1
ENSG00000115216.13	NRBP1	2	27428187	2_16	0	0.0734105570027652	16.4742806575186	3.80604530324818e-06	-2.48522792730213	1
ENSG00000138002.14	IFT172	2	27529570	2_16	0	0.0200911642824712	6.64296640726667	4.20025961628594e-07	-0.727260743130824	1
ENSG00000198522.13	GPN1	2	27628084	2_16	0	0.0189029644027684	5.96476191122589	3.54839536493299e-07	-0.786638349985981	1
ENSG00000176714.9	CCDC121	2	27629051	2_16	0	0.0185908286809491	5.81138299222367	3.40006500650854e-07	-0.73355739630778	2
ENSG00000158019.20	BRE	2	27889788	2_16	0	0.0177993753214544	5.08218516850044	2.84684760120308e-07	0.221675706652578	2
ENSG00000171174.13	RBKS	2	27895896	2_16	0	0.0169214055108126	4.67915234006328	2.49179661603248e-07	0.193041974840347	1
ENSG00000163803.12	PLB1	2	28622053	2_17	0	0.0186095069085752	5.80548689089243	3.40002795885199e-07	-0.308937732091012	1
ENSG00000213639.9	PPP1CB	2	28751600	2_17	0	0.0494343286258703	15.0215397098838	2.33696422542267e-06	2.41875116795241	2
ENSG00000163806.15	SPDYA	2	28782736	2_17	0	0.0692027404222222	18.2313526813538	3.9705544765879e-06	-2.70929319715558	2
ENSG00000171103.10	TRMT61B	2	28869813	2_17	0	0.0234936918207875	7.99439988926845	5.91079789052571e-07	-1.70145083142524	2
ENSG00000189350.12	TOGARAM2	2	28956147	2_17	0	0.128067983848971	24.2017963934451	9.75432337478619e-06	-2.97342804428091	1
ENSG00000115295.19	CLIP4	2	29097582	2_18	0	0.0299622997415232	4.80186945997069	4.52787540296292e-07	0.417132457823572	2
ENSG00000171094.16	ALK	2	29881222	2_18	0	0.0296075357182092	4.6895914394645	4.36964589109038e-07	-0.0682128263850674	1
ENSG00000213626.11	LBH	2	30251485	2_19	0	0.0651213452829824	14.7512482124559	3.0231598286672e-06	1.63998645408234	1
ENSG00000172954.13	LCLAT1	2	30443328	2_19	0	0.0286423619811311	6.96084337562818	6.27450781606843e-07	-0.945136719037605	2
ENSG00000158089.14	GALNT14	2	31149603	2_19	0	0.0242781108962973	5.40472676918191	4.12950130813098e-07	-0.413252603569081	1
ENSG00000214711.9	CAPN14	2	31252557	2_19	0	0.0247702554744413	5.59349430504414	4.36036314037828e-07	0.473338927454427	1
ENSG00000013016.15	EHD3	2	31234492	2_19	0	0.0278354527502001	6.69164016746628	5.86191940000279e-07	0.6526458784168	1
ENSG00000158125.9	XDH	2	31415003	2_20	0	0.0215989131073533	5.48875412675022	3.73090892486971e-07	0.346865263533592	1
ENSG00000021574.11	SPAST	2	32065078	2_20	0	0.0216213163056164	5.49852577624	3.74142780335322e-07	-0.787685959558995	1
ENSG00000152683.14	SLC30A6	2	32164302	2_20	0	0.020113451704356	4.81957265988757	3.05073238827153e-07	-0.0278906497622985	1
ENSG00000091106.18	NLRC4	2	32264782	2_20	0	0.0286735123671844	8.1542487180607	7.35823786521683e-07	1.37016993181077	1
ENSG00000119820.10	YIPF4	2	32277426	2_20	0	0.15175743231592	24.1664962770381	1.15417757859084e-05	2.89854863110155	2
ENSG00000115760.13	BIRC6	2	32356560	2_20	0	0.0362862976928903	10.376208825437	1.18492356465506e-06	-1.39135140384658	2
ENSG00000018699.11	TTC27	2	32678481	2_20	0	0.0255063312853483	7.0521793625836	5.66083269150833e-07	0.852293751277721	1
ENSG00000152689.17	RASGRP3	2	33531453	2_21	0	0.0276565227593593	11.7555405417331	1.02317319228401e-06	-1.4077243331302	1
ENSG00000119812.18	FAM98A	2	33598472	2_21	0	0.0163543511756303	6.82004542355084	3.5101813947425e-07	-0.743562946048224	1
ENSG00000150938.9	CRIM1	2	36363388	2_23	0	0.0125594519343233	9.93035187425873	3.92504192097251e-07	-0.974372002573391	1
ENSG00000205221.12	VIT	2	36694431	2_23	0	0.00798834402185189	6.11784953482896	1.53802900225144e-07	0.547782889408669	2
ENSG00000115808.11	STRN	2	36965723	2_23	0	0.0305878690100236	23.6145898118087	2.27320499470988e-06	-3.41405997887394	2
ENSG00000008869.11	HEATR5B	2	37084196	2_23	0	0.010975380438809	12.2779662885716	4.2408703283655e-07	-2.62963866125153	2
ENSG00000055332.16	EIF2AK2	2	37156687	2_23	0	0.00917360711227078	7.21552233242828	2.0831324542732e-07	-0.537866778545977	2
ENSG00000218739.9	CEBPZOS	2	37195255	2_23	0	0.00811620863155638	13.8131563282345	3.52821549438416e-07	3.30964688723175	2
ENSG00000115816.14	CEBPZ	2	37231568	2_23	0	0.0100328309152178	7.79687777338639	2.46180241214919e-07	-0.727880783547742	2
ENSG00000115825.9	PRKD3	2	37292826	2_23	0	0.0125039878800579	10.1423614366661	3.99113668055287e-07	0.989179724153272	1
ENSG00000115828.15	QPCT	2	37344154	2_23	0	0.00896115533086805	7.82711839018574	2.20736870936474e-07	-1.14921422462198	1
ENSG00000115841.19	RMDN2	2	37925698	2_24	0	0.0325138036448881	11.9900525249408	1.2268679969027e-06	-1.63244746537276	1
ENSG00000119787.13	ATL2	2	38377077	2_24	0	0.0169298333711777	5.86966432021971	3.12733872385766e-07	-1.33440523353384	1
ENSG00000143889.15	HNRNPLL	2	38530200	2_24	0	0.0175494304367007	5.56736164043986	3.07483228613504e-07	0.345043534565775	2
ENSG00000163214.20	DHX57	2	38875912	2_25	0	0.0221106972478083	4.89006713110454	3.40272015009444e-07	-0.30941395584178	2
ENSG00000188010.12	MORN2	2	38875912	2_25	0	0.0638189291769954	14.9223907388893	2.99707005330107e-06	-1.95776314127446	2
ENSG00000214694.10	ARHGEF33	2	38882417	2_25	0	0.078644615443522	16.9262898839069	4.18928340415993e-06	2.12465757126394	2
ENSG00000115904.12	SOS1	2	39124428	2_25	0	0.0239397454054704	5.63718048487519	4.24707999309523e-07	0.705925913423749	1
ENSG00000011566.14	MAP4K3	2	39459967	2_25	0	0.0236147564421065	5.50865305121925	4.09390598162759e-07	-0.440985963268598	1
ENSG00000152154.10	TMEM178A	2	39518834	2_25	0	0.0219465062729873	4.82003373234881	3.32908163368529e-07	-0.163387951134862	3
ENSG00000162878.12	PKDCC	2	41973347	2_26	0	0.0162179465629408	13.2028462078447	6.73864229175875e-07	-1.51406833659306	1
ENSG00000143924.18	EML4	2	42168854	2_26	0	0.00657967954022498	4.76524329930409	9.86731051084339e-08	0.334920957755851	2
ENSG00000057935.13	MTA3	2	42494666	2_26	0	0.0182128665708153	14.2907437130887	8.19109778143476e-07	1.63659452810689	1
ENSG00000162881.6	OXER1	2	42764328	2_26	0	0.00733756878242198	5.78337374864089	1.33549546740894e-07	-0.432823937588801	2
ENSG00000162882.14	HAAO	2	42762019	2_26	0	0.00689550985461829	5.20304790917863	1.12910201387842e-07	0.583662536642018	3
ENSG00000152527.13	PLEKHH2	2	43711619	2_27	0	0.0244868396977951	8.6264606289897	6.64774506635358e-07	1.30592002774482	2
ENSG00000223658.7	C1GALT1C1L	2	43675895	2_27	0	0.0256930681093033	9.0596344587328	7.32547206938742e-07	-0.00525868535141226	2
ENSG00000138036.18	DYNC2LI1	2	43774000	2_27	0	0.0185206542157669	7.23434309336942	4.21661936310846e-07	-1.46374345722287	3
ENSG00000138075.11	ABCG5	2	43821207	2_27	0	0.0414538992715331	14.6412490202087	1.91008409679552e-06	1.4933335258411	2
ENSG00000138095.18	LRPPRC	2	43995523	2_27	0	0.0173778422899653	6.04746485328775	3.30733493440028e-07	0.829186311916949	2
ENSG00000138032.20	PPM1B	2	44170486	2_28	0	0.0122812801257401	4.67242967576826	1.80590701347366e-07	-0.0847564407712453	1
ENSG00000138079.13	SLC3A1	2	44275649	2_28	0	0.0263213716309085	11.8247114263887	9.79508122265108e-07	-1.62906709421849	1
ENSG00000138078.15	PREPL	2	44361802	2_28	0	0.0122618820131459	4.65763566438127	1.79734571325187e-07	-0.349565628375848	1
ENSG00000143919.14	CAMKMT	2	44362007	2_28	0	0.0202930554376007	9.37956853318019	5.99017177516572e-07	-1.09959714467457	1
ENSG00000138083.4	SIX3	2	44943014	2_28	0	0.0180376167910643	8.27380975518853	4.69670908206538e-07	-1.05582433102458	1
ENSG00000170577.7	SIX2	2	45009664	2_28	0	0.0122632302158713	4.65866478749281	1.79794050704625e-07	-0.036396857410694	1
ENSG00000068784.12	SRBD1	2	45605887	2_28	0	0.0201309715426529	9.30423520733375	5.89460067174559e-07	0.958759472772419	3
ENSG00000250565.6	ATP6V1E2	2	46521344	2_29	0	0.0258233973736864	6.01987529862945	4.89226357422872e-07	-0.504052642321557	3
ENSG00000119729.11	RHOQ	2	46542063	2_29	0	0.0233189456406394	5.12355793583777	3.76001463372507e-07	0.572110194018883	2
ENSG00000151665.12	PIGF	2	46617108	2_29	0	0.0222318979228601	4.65879858675922	3.25956351844496e-07	-0.0649029871726134	1
ENSG00000119878.5	CRIPT	2	46616237	2_29	0	0.0248695459690068	5.69432100322362	4.45675516128674e-07	0.569617829062947	2
ENSG00000171150.7	SOCS5	2	46700724	2_29	0	0.0784584461619626	16.4771199970812	4.06845934967048e-06	-1.86222172255801	1
ENSG00000068724.15	TTC7A	2	46917255	2_29	0	0.0340385140583666	8.67101606014936	9.28858494507438e-07	0.993061153880002	1
ENSG00000180398.11	MCFD2	2	46921024	2_29	0	0.0387699849965388	9.85886657752356	1.20290573617788e-06	-1.24240652256666	3
ENSG00000239605.9	C2orf61	2	47131922	2_30	0	0.0440141033148028	10.0212562288527	1.38810717410586e-06	1.17320979772577	1
ENSG00000143933.16	CALM2	2	47176244	2_30	0	0.0372165709014973	8.43279402641802	9.87681277912817e-07	0.932975227024712	1
ENSG00000119888.10	EPCAM	2	47363623	2_30	0	0.0260000111068344	5.04984526936962	4.13200252684169e-07	-0.320444968315499	1
ENSG00000095002.13	MSH2	2	47403074	2_30	0	0.0285463467167084	5.92965129565081	5.3270732011187e-07	-0.545038941582159	1
ENSG00000184261.4	KCNK12	2	47571449	2_30	0	0.0616589939196672	13.2293259638679	2.56710200081644e-06	1.56945124409011	1
ENSG00000116062.14	MSH6	2	47694698	2_30	0	0.0250815291910156	4.71141623788373	3.71889964883229e-07	0.131518080971453	3
ENSG00000242441.7	GTF2A1L	2	48595242	2_31	0	0.0267964565122312	7.86230407451092	6.63034577750619e-07	-0.804968225523875	1
ENSG00000068781.21	STON1-GTF2A1L	2	48595242	2_31	0	0.0267964565122312	7.86230407451092	6.63034577750619e-07	-0.804968225523875	1
ENSG00000170802.15	FOXN2	2	48327816	2_31	0	0.0209913192366303	5.56644019514286	3.67727623091619e-07	0.596447327440623	1
ENSG00000162869.15	PPP1R21	2	48435941	2_31	0	0.0209104431556978	5.53018282271119	3.63924839828669e-07	-0.462510846312392	3
ENSG00000243244.5	STON1	2	48528021	2_31	0	0.0357286673708244	10.575558733239	1.18912939015878e-06	1.41411428031497	1
ENSG00000138039.14	LHCGR	2	48735152	2_31	0	0.0203177303600723	5.26015253881307	3.36343085961007e-07	-0.343462988823136	3
ENSG00000143942.4	CHAC2	2	53767569	2_35	0	0.0311711196076797	5.48077836269598	5.37654908787236e-07	-0.383496393209905	1
ENSG00000068912.13	ERLEC1	2	53786407	2_35	0	0.061951621538438	11.9964919647893	2.33892297183211e-06	-1.7447301010475	1
ENSG00000115239.21	ASB3	2	54326972	2_35	0	0.0309600420659079	5.41669022291424	5.27769775233095e-07	-0.316523318273679	1
ENSG00000119737.5	GPR75	2	53860333	2_35	0	0.0590091914571626	11.5317801743658	2.14153409288652e-06	-1.3023981797695	2
ENSG00000068878.14	PSME4	2	53970692	2_35	0	0.054470420852874	10.7687368348023	1.84601178095485e-06	-1.66898112677501	1
ENSG00000170634.12	ACYP2	2	53948303	2_35	0	0.0357669714388066	6.77918463337577	7.63077422031974e-07	0.808779620968025	2
ENSG00000177994.15	C2orf73	2	54334463	2_35	0	0.120783365587725	18.4506702085259	7.01339415124571e-06	-2.34468637668598	1
ENSG00000028116.16	VRK2	2	57907323	2_38	0	0.120997043231865	22.0738533113087	8.40546769954828e-06	-2.33304836367532	1
ENSG00000115392.11	FANCL	2	58241625	2_39	0	0	5.36594873224288	0	0.41993942765325	1
ENSG00000115421.12	PAPOLG	2	60754753	2_40	0	0.0523086599490704	17.7305470972185	2.91880246611964e-06	-2.46514972197799	1
ENSG00000162928.8	PEX13	2	61017528	2_40	0	0.0150892883372312	4.68536383252491	2.22495407874655e-07	0.174086429730365	1
ENSG00000162927.13	PUS10	2	61017315	2_40	0	0.0177945038503038	6.02801135651916	3.37573944917311e-07	-0.563291316194365	2
ENSG00000237651.6	C2orf74	2	61144588	2_40	0	0.0151607675907075	5.98713616468742	2.85659912783933e-07	-0.831355928332752	2
ENSG00000173209.22	AHSA2	2	61177796	2_40	0	0.0209356397594668	9.75272240697483	6.42570929041035e-07	-2.21182362362746	1
ENSG00000082898.16	XPO1	2	61538854	2_40	1	0.0592582584916323	18.4456614175878	3.43994968539356e-06	-3.97441417246609	1
ENSG00000170264.12	FAM161A	2	61853338	2_40	0	0.0261417929730646	10.0525377856743	8.27027705857383e-07	1.36266823259203	2
ENSG00000115484.14	CCT4	2	61888641	2_40	0	0.0180420996896504	6.24286024532508	3.54470146385916e-07	0.660355263383993	1
ENSG00000173163.10	COMMD1	2	61878208	2_40	0	0.0169541439888076	5.8630590614701	3.1283051525094e-07	-0.626999332083099	2
ENSG00000186889.9	TMEM17	2	62506118	2_41	0	0.0243550078858865	5.55275991682054	4.2560443475959e-07	-0.256653148732772	1
ENSG00000014641.17	MDH1	2	63580135	2_41	0	0.0301976611881141	7.57760056690151	7.20135118796783e-07	1.35070076514337	1
ENSG00000169764.15	UGP2	2	63841144	2_41	0	0.047957638597526	11.9535591362449	1.8041140914361e-06	-1.60740263021406	1
ENSG00000143952.19	VPS54	2	64017152	2_41	0	0.0532690775428844	12.9523780187952	2.17136913791157e-06	-1.68068508673424	3
ENSG00000197329.11	PELI1	2	64144184	2_41	0	0.0372851816220463	9.56814992038151	1.1227245213857e-06	1.22942706208463	2
ENSG00000143971.7	ETAA1	2	67397667	2_44	0	0	17.206723979472	0	0.415272022732565	2
ENSG00000197223.11	C1D	2	68061320	2_45	0	0.0148957923304152	4.80505002693934	2.25252954608107e-07	-0.264674986935439	1
ENSG00000115946.7	PNO1	2	68157965	2_45	0	0.0197655360825034	10.0032294835817	6.22239824830831e-07	-2.24915682212467	2
ENSG00000221823.10	PPP3R1	2	68256264	2_45	0	0.0156085435673798	7.23576063771129	3.55431198842024e-07	1.70327728900393	1
ENSG00000119865.8	CNRIP1	2	68416834	2_45	0	0.0325773529648602	12.0049022364225	1.23078840066396e-06	-1.31973577655316	1
ENSG00000115956.9	PLEK	2	68365452	2_45	0	0.0265928289744873	11.0495848904509	9.24739645231342e-07	1.49848223626938	1
ENSG00000204923.3	FBXO48	2	68467123	2_45	0	0.0146935868456991	4.7113627870079	2.1786293255945e-07	0.100083032967887	1
ENSG00000169621.9	APLF	2	68484301	2_45	0	0.0233402338909703	9.22250284400248	6.77427737932982e-07	-1.32011651541353	1
ENSG00000163219.11	ARHGAP25	2	68779363	2_45	0	0.16602156327258	17.7350619554098	9.2662962876099e-06	-3.40448449712813	1
ENSG00000198380.12	GFPT1	2	69382972	2_46	0	0.0269643894959972	9.58469275511033	8.13350543654077e-07	-2.45578566339724	2
ENSG00000169599.12	NFU1	2	69423598	2_46	0	0.0577947630042033	15.2525291439795	2.77420994571587e-06	2.28722346986857	1
ENSG00000087338.4	GMCL1	2	69829233	2_46	0	0.0256794826089561	5.88925919982281	4.75944061133722e-07	0.435296026479329	1
ENSG00000124380.10	SNRNP27	2	69892946	2_46	0	0.0287026013369902	6.84834897922245	6.18608831256902e-07	0.629457279930204	1
ENSG00000059728.10	MXD1	2	69897673	2_46	0	0.0497516136139409	12.211201066123	1.91194117840812e-06	-1.76997989419292	1
ENSG00000244617.2	ASPRV1	2	69976112	2_46	0	0.0464555248976477	11.6225008748197	1.69920560799587e-06	1.66395424791142	1
ENSG00000115998.7	C2orf42	2	70249066	2_46	0	0.0235097198653768	5.33988295187672	3.95082838650412e-07	0.551630193850076	1
ENSG00000116001.15	TIA1	2	70248695	2_46	0	0.0240476734741134	5.56038474417106	4.20810805586294e-07	-0.611195985166071	1
ENSG00000143977.13	SNRPG	2	70293743	2_46	0	0.0233769709744399	5.28186815675148	3.88583868625407e-07	0.532263714141942	1
ENSG00000035141.7	FAM136A	2	70302110	2_46	0	0.0315585185427536	8.01758752582762	7.96286386959664e-07	-1.10525018686789	2
ENSG00000183733.6	FIGLA	2	70790960	2_47	0	0.0156017129439392	5.21075260630922	2.55847814301376e-07	0.424814934399266	2
ENSG00000075340.22	ADD2	2	70767997	2_47	0	0.014713853360519	4.66175999576244	2.15866528759928e-07	0.153145041413339	3
ENSG00000152672.7	CLEC4F	2	70811433	2_47	0	0.0181055050057583	6.60627611580427	3.76423161578189e-07	0.737574049095843	2
ENSG00000116031.8	CD207	2	70833920	2_47	0	0.0201324327363923	7.60216941669005	4.81662432045454e-07	0.964938344667289	3
ENSG00000116035.2	VAX2	2	70899595	2_47	0	0.0193052975435185	7.20835930931961	4.37947346900453e-07	-0.808026185668432	1
ENSG00000116039.11	ATP6V1B1	2	70937465	2_47	0	0.0346093016818826	12.7028770643541	1.38357882055961e-06	1.45509048682567	1
ENSG00000144031.11	ANKRD53	2	70979137	2_47	0	0.0198624064854851	7.47540770386125	4.67278418080713e-07	0.82162602111973	1
ENSG00000144043.11	TEX261	2	70985275	2_47	0	0.0163318157017773	5.639427235672	2.89853428364642e-07	-0.470918217694879	1
ENSG00000124357.12	NAGK	2	71062008	2_47	0	0.0153972882620217	5.08715748137056	2.46506511876995e-07	-0.246266651396533	2
ENSG00000124370.10	MCEE	2	71130580	2_47	0	0.0214961734049274	8.21772145297393	5.55931838297927e-07	0.962229125482095	1
ENSG00000075292.18	ZNF638	2	71276848	2_47	0	0.0209589866594074	7.98000758371793	5.26359613062665e-07	-1.06832825646294	1
ENSG00000135636.13	DYSF	2	71469829	2_47	0	0.0157353188854317	5.29066466350667	2.61996058574125e-07	0.47453543713397	2
ENSG00000144036.15	EXOC6B	2	72825144	2_47	0	0.040733543237405	14.2435193020865	1.82590623357803e-06	2.09561081648849	1
ENSG00000116096.5	SPR	2	72887223	2_47	0	0.0422501231282274	14.5898157139601	1.93993312541451e-06	2.09172164682425	1
ENSG00000144040.12	SFXN5	2	73074689	2_48	0	0.024255119406934	11.568694822084	8.83073302907364e-07	2.29191200930269	1
ENSG00000135631.16	RAB11FIP5	2	73156338	2_48	0	0.0352815539156864	14.1879596128146	1.57534842058038e-06	-1.80268611633031	2
ENSG00000135632.11	SMYD5	2	73214257	2_48	0	0.0138958205364135	5.33290780721665	2.33215411375847e-07	0.708337308883575	1
ENSG00000135617.3	PRADC1	2	73231565	2_48	0	0.0810383153751975	19.2219906495376	4.90227578691795e-06	3.36816121145951	1
ENSG00000135624.15	CCT7	2	73233389	2_48	0	0.0136453213248735	4.90101731070983	2.10464560708608e-07	0.699179222544419	1
ENSG00000163013.11	FBXO41	2	73265486	2_48	0	0.0142523220976526	5.09220753079406	2.28402417961597e-07	0.0234731743459754	1
ENSG00000116127.17	ALMS1	2	73386661	2_48	0	0.023928293196664	10.6862860781431	8.04724996258857e-07	-2.18412696060108	1
ENSG00000144035.3	NAT8	2	73640735	2_48	0	0.0186150688553167	7.91246237017439	4.63537931342796e-07	-1.44487052938126	2
ENSG00000144034.14	TPRKB	2	73737087	2_48	0	0.0285216235349983	11.7164817707125	1.05167230693849e-06	1.89111004557182	2
ENSG00000144048.10	DUSP11	2	73780218	2_48	0	0.0274502759865114	11.6069065061039	1.0027026786199e-06	-2.07714809812101	2
ENSG00000124356.15	STAMBP	2	73828835	2_48	0	0.0185486293331394	7.68169162856756	4.48412453249305e-07	1.21067379771395	2
ENSG00000163170.11	BOLA3	2	74125803	2_48	0	0.0143968637426086	5.26945928244779	2.38749747561399e-07	-0.394300692805556	1
ENSG00000114978.17	MOB1A	2	74179859	2_48	0	0.0197116698539739	8.13242065135348	5.04489608291695e-07	-0.915984002881013	1
ENSG00000188687.17	SLC4A5	2	74361478	2_48	0	0.0136068383546266	4.72324353542632	2.02258386349443e-07	0.0726100930830727	2
ENSG00000204843.12	DCTN1	2	74361478	2_48	0	0.013640904088563	4.77711741320901	2.05077514219768e-07	0.217165197410564	2
ENSG00000284308.1	C2orf81	2	74421241	2_48	0	0.0315911884259551	12.463841698119	1.23915850499617e-06	-1.62190400114731	1
ENSG00000005448.16	WDR54	2	74421241	2_48	0	0.0315911884259551	12.463841698119	1.23915850499617e-06	-1.62190400114732	1
ENSG00000114993.16	RTKN	2	74442009	2_48	0	0.0160122363261508	6.17578652981071	3.11209783087507e-07	0.599132614757661	2
ENSG00000239779.6	WBP1	2	74458316	2_48	0	0.0271364103740991	11.199772739051	9.56468302975056e-07	1.35179586666089	1
ENSG00000115275.11	MOGS	2	74462912	2_48	0	0.0488368185335431	16.510385696107	2.53754385518226e-06	1.8408642969933	2
ENSG00000135637.13	CCDC142	2	74483364	2_48	0	0.0438854077374911	15.5433494900371	2.1467117014313e-06	-1.88013492724399	1
ENSG00000115282.19	TTC31	2	74483364	2_48	0	0.0438854077374911	15.5433494900371	2.1467117014313e-06	1.88013492724399	1
ENSG00000179528.15	LBX2	2	74502935	2_48	0	0.0135136992613576	4.66732166404905	1.98495632860571e-07	0.0492947103274461	1
ENSG00000115289.13	PCGF1	2	74508487	2_48	0	0.0220460974058964	9.13843608702472	6.34034039263411e-07	1.31112298727722	1
ENSG00000115325.13	DOK1	2	74548714	2_48	0	0.0144532673103659	5.3013707002216	2.4113662720735e-07	-0.565731701715459	1
ENSG00000159399.9	HK2	2	74834348	2_48	0	0.0146654390074351	5.42987808501731	2.50607532473643e-07	-0.468049608241061	2
ENSG00000115350.11	POLE4	2	74956862	2_48	0	0.0512251825707818	17.1014464251387	2.75692741980329e-06	-1.93097691658634	1
ENSG00000115353.10	TACR1	2	75155648	2_48	0	0.0998129693542175	23.4114493709414	7.35401058239893e-06	2.36698532154961	1
ENSG00000115363.13	EVA1A	2	75569460	2_49	0	0.120878546713421	19.1414150200077	7.28169096111136e-06	2.08772052576403	1
ENSG00000143954.12	REG3G	2	79025902	2_51	0	0.0134912438093328	5.26343699278169	2.23475744584425e-07	-0.387156514049041	2
ENSG00000172023.7	REG1B	2	79088225	2_51	0	0.0127091113625436	4.73097574307325	1.89223416769609e-07	-0.0466917144412333	1
ENSG00000115423.18	DNAH6	2	84482091	2_53	0	0.011503731189647	4.8712170326221	1.76353944591459e-07	0.358929684255283	3
ENSG00000034510.5	TMSB10	2	84905643	2_53	0	0.0174851216028511	8.79282195350656	4.83844612779952e-07	-1.19313736329144	1
ENSG00000186854.10	TRABD2A	2	84904611	2_53	0	0.060944961044992	20.5880954295203	3.94878010644301e-06	-2.20541979513198	2
ENSG00000176407.17	KCMF1	2	84970689	2_54	0	0.00987024163492289	6.63456405403093	2.0608631317201e-07	0.253533844598296	1
ENSG00000152284.4	TCF7L1	2	85085807	2_54	0	0.00768855596332263	4.91918758934833	1.19027452289465e-07	0.47306949422265	2
ENSG00000152291.13	TGOLN2	2	85326957	2_54	0	0.0130099311374249	9.75936684367928	3.99581722279295e-07	1.28636281797533	3
ENSG00000115459.17	ELMOD3	2	85331559	2_54	0	0.0416108016032312	19.6593425662509	2.57444753858087e-06	2.07060113912261	1
ENSG00000042493.15	CAPG	2	85417309	2_54	0	0.0142036069388218	10.1023249293297	4.51574024133323e-07	-1.00298160014766	2
ENSG00000152292.16	SH2D6	2	85418422	2_54	0	0.00843347874738121	5.41137036953357	1.43622667238398e-07	0.204249022599992	1
ENSG00000168906.12	MAT2A	2	85539177	2_54	0	0.00772546603699453	4.77468681626873	1.16085653796237e-07	0.0102350712895937	2
ENSG00000115486.11	GGCX	2	85561052	2_54	0	0.00779476174303329	4.93838697762417	1.21142613107872e-07	-0.444714810615403	2
ENSG00000168899.4	VAMP5	2	85584469	2_54	0	0.0130292795916274	9.53262886234104	3.90878751142892e-07	-1.17497231497851	2
ENSG00000168883.19	USP39	2	85600891	2_54	0	0.00858276316263418	5.65848882932297	1.52839836730585e-07	-0.439382453617605	1
ENSG00000115523.16	GNLY	2	85685839	2_54	0	0.00867244054082783	5.80957477820964	1.58560370070923e-07	0.382301650874918	2
ENSG00000168874.12	ATOH8	2	85711284	2_54	0	0.0100154641517629	7.09241128903293	2.23549635928636e-07	-0.597303899393902	1
ENSG00000115525.17	ST3GAL5	2	85904899	2_54	0	0.00809888218604193	5.89730243561487	1.50309854923944e-07	-0.700147924237322	1
ENSG00000068654.15	POLR1A	2	86105686	2_54	0	0.0159283924577672	13.8022533705599	6.91880223342014e-07	2.39918852914758	2
ENSG00000132300.18	PTCD3	2	86105686	2_54	0	0.0192571374383823	14.8589488449558	9.005105210232e-07	-2.21209941779426	1
ENSG00000132305.20	IMMT	2	86195484	2_54	0	0.313877955883649	22.121859145871	2.18520110810627e-05	3.50441330391273	2
ENSG00000132313.14	MRPL35	2	86199443	2_54	0	0.00800517451267524	6.29278904519616	1.5853419462303e-07	-0.781753141630102	2
ENSG00000068615.17	REEP1	2	86335779	2_54	0	0.0101997016628697	8.79536471137102	2.82325623193151e-07	-2.29552932831541	1
ENSG00000115561.15	CHMP3	2	86414231	2_54	0	0.0100237296968262	8.8807616036882	2.8014864900937e-07	2.10042752004302	1
ENSG00000153563.15	CD8A	2	86808016	2_54	0	0.00899997739500213	7.55634364034202	2.14023810721333e-07	1.84307921800047	1
ENSG00000172086.7	KRCC1	2	88054811	2_55	0	0.0192480648896319	4.76098131307464	2.88398186182977e-07	-0.108575073346254	2
ENSG00000115593.14	SMYD1	2	88067657	2_55	0	0.0380909169123274	11.1893518122997	1.34132904758117e-06	-1.35525068309924	2
ENSG00000163586.9	FABP1	2	88129052	2_55	0	0.0190555966376758	4.66665359238888	2.79857589532542e-07	0.121851255351865	1
ENSG00000144115.16	THNSL2	2	88161470	2_55	0	0.0219552693570085	5.99680384752688	4.14350232423817e-07	-0.607467566842517	3
ENSG00000153574.8	RPIA	2	88692315	2_55	0	0.0346637245222183	10.2980570198554	1.1234131172239e-06	1.84132879397461	1
ENSG00000144026.11	ZNF514	2	95125518	2_57	0	0.0180974679380842	5.96908619146604	3.39965337870547e-07	0.548938051522003	3
ENSG00000275111.4	ZNF2	2	95165349	2_57	0	0.0162569485381492	4.68108582700638	2.39493984001153e-07	0.0745330720371445	1
ENSG00000233757.6	AC092835.2	2	95207631	2_57	0	0.016381475958249	4.80493215350617	2.47713264203374e-07	0.383196636488691	1
ENSG00000155066.15	PROM2	2	95274094	2_57	0	0.0219899720645879	7.37674342734296	5.1050303660978e-07	-0.883284650006648	1
ENSG00000115041.12	KCNIP3	2	95306411	2_57	0	0.0178992210024597	5.67709845994834	3.19793425062592e-07	0.578317963652065	1
ENSG00000186281.12	GPAT2	2	96082306	2_57	0	0.0201794309544612	6.60671686128278	4.19569184771649e-07	0.629930506959477	1
ENSG00000274286.1	ADRA2B	2	96082306	2_57	0	0.0167110750065766	4.90282402297146	2.57845566041408e-07	0.205911718637677	2
ENSG00000158050.4	DUSP2	2	96082306	2_57	0	0.0220672744826553	7.61940659630375	5.29150024092818e-07	-0.911629394727436	2
ENSG00000084090.13	STARD7	2	96181298	2_57	0	0.0435683861230195	14.9210033618013	2.04587207654296e-06	-2.71149483402573	2
ENSG00000135956.8	TMEM127	2	96266108	2_57	0	0.0168918706135697	5.21183872818999	2.77062461701118e-07	0.686664862165222	1
ENSG00000144021.2	CIAO1	2	96266108	2_57	0	0.019786824939418	6.47602042253154	4.03267566748892e-07	-1.10535900828817	2
ENSG00000144028.14	SNRNP200	2	96305617	2_57	0	0.0279534634500446	9.95162968510705	8.75465034810006e-07	-2.02276349001446	1
ENSG00000198885.9	ITPRIPL1	2	96325754	2_57	0	0.0352127941090254	12.7313386720154	1.41085873785995e-06	2.69577568382005	1
ENSG00000163121.9	NEURL3	2	96506388	2_57	0	0.031867377843094	11.4731583749567	1.15063688573048e-06	-1.7052136130447	1
ENSG00000196843.15	ARID5A	2	96536506	2_57	0	0.245383907657531	32.0499413180278	2.47504038999107e-05	3.97773425742548	1
ENSG00000114988.11	LMAN2L	2	96730666	2_57	0	0.0167151463054246	4.90258610695202	2.57895869297145e-07	0.174707711948854	2
ENSG00000163126.14	ANKRD23	2	96855717	2_57	0	0.0167071974769698	4.91067954634404	2.58198773034758e-07	0.100517326908101	1
ENSG00000144199.11	FAHD2B	2	97095549	2_57	0	0.0218961287439063	7.25519683614	4.9994877794301e-07	0.801258652306705	1
ENSG00000135976.17	ANKRD36	2	97116270	2_57	0	0.0206484044233427	7.16003594936978	4.65276024749522e-07	-1.65393356365454	2
ENSG00000115073.7	ACTR1B	2	97658891	2_57	0	0.0208839902589397	6.93609456093574	4.55866271536052e-07	-1.07549369942523	2
ENSG00000228486.10	LINC01125	2	97663552	2_57	0	0.0237030327009841	8.30000121182488	6.19143111155462e-07	1.04636351836659	1
ENSG00000115085.13	ZAP70	2	97701736	2_57	0	0.0340256786311923	11.8446609464393	1.26834792593949e-06	2.20231861454112	2
ENSG00000075568.16	TMEM131	2	97996336	2_57	0	0.0165350444598273	4.81337585169662	2.50474844406877e-07	0.276798786286513	1
ENSG00000144191.11	CNGA3	2	98345664	2_57	0	0.0166874302914606	5.03689548842189	2.64521744331819e-07	-0.345479632475068	1
ENSG00000040933.15	INPP4A	2	98444410	2_58	0	0.0246357332771913	12.9490025287103	1.00394699202208e-06	1.61885875585055	1
ENSG00000115446.11	UNC50	2	98608705	2_58	0	0.0343124514761104	16.0712884369165	1.73544724739979e-06	-1.85834048428757	1
ENSG00000071073.12	MGAT4A	2	98731416	2_58	0	0.0243180487485365	12.8270758213395	9.81669641057257e-07	-1.4385654115214	1
ENSG00000241962.9	RP11-111H13.1	2	99161386	2_58	0	0.0132314280388433	7.11719134378199	2.96363240443645e-07	0.818775830399423	1
ENSG00000135951.14	TSGA10	2	99154805	2_58	0	0.0124250447712343	6.52861069341928	2.55286417038632e-07	0.811702363384502	2
ENSG00000144182.16	LIPT1	2	99155127	2_58	0	0.0102428826178129	4.72180625497352	1.52208649501654e-07	0.18610406743768	2
ENSG00000158411.11	MITD1	2	99180175	2_58	0	0.0129570845113149	6.92108486815432	2.82221723555512e-07	-0.889719958695354	1
ENSG00000185414.19	MRPL30	2	99178686	2_58	0	0.0119316505708549	6.14940274923657	2.30909838501939e-07	0.724597825958611	1
ENSG00000144214.9	LYG1	2	99305111	2_58	0	0.0101801276000292	4.6643328474252	1.49434794072761e-07	-0.0733432262369026	2
ENSG00000158417.10	EIF5B	2	99337171	2_58	0	0.0199343985387993	10.9593558418899	6.87538684267552e-07	1.48881395132549	1
ENSG00000135945.9	REV1	2	99491316	2_58	0	0.0279905221610978	14.1509214405834	1.24653562247085e-06	1.83399600802624	1
ENSG00000144218.18	AFF3	2	100143348	2_58	0	0.0181787577039121	10.0942118070332	5.77491489177242e-07	1.64323936173968	1
ENSG00000170500.12	LONRF2	2	100297738	2_58	0	0.0104308062872678	4.89181720002317	1.60582077979086e-07	0.151259092783717	1
ENSG00000115526.10	CHST10	2	100417235	2_58	0	0.0121725308953038	6.33640902166547	2.42735369441469e-07	-0.695085113043377	1
ENSG00000115539.13	PDCL3	2	100562879	2_58	0	0.138211921952794	29.4600389307624	1.28140907791084e-05	3.46975844649682	2
ENSG00000158435.7	CNOT11	2	100982931	2_58	0	0.0111984151547695	5.55600559211957	1.95806999196787e-07	-0.529274132965977	1
ENSG00000163162.8	RNF149	2	101284587	2_59	0	0	17.8505576108737	0	0.73791623185874	2
ENSG00000196460.12	RFX8	2	101419298	2_59	0	0	22.2253421825935	0	1.91696821481746	3
ENSG00000115590.13	IL1R2	2	101991888	2_59	0	0	103.123881626628	0	-1.76398589240442	1
ENSG00000115616.2	SLC9A2	2	102619188	2_60	0	0.0276415926313952	6.91012169684454	6.01115230579449e-07	-0.957071176360761	1
ENSG00000115602.16	IL1RL1	2	102311266	2_60	0	0.0221126773132209	4.79089894659501	3.33401318146445e-07	-0.373126518922568	1
ENSG00000115604.10	IL18R1	2	102310670	2_60	0	0.0371052592214154	9.51827568571938	1.11148274029442e-06	1.20118980124159	2
ENSG00000115607.9	IL18RAP	2	102418584	2_60	0	0.0225495507758823	4.99257398101552	3.54300183435168e-07	0.52451724336077	1
ENSG00000135953.10	MFSD9	2	102740305	2_60	0	0.0262603515749608	6.60840997613444	5.46143146348335e-07	1.06453161100199	1
ENSG00000135973.2	GPR45	2	105240850	2_62	0	0.0287372238676071	5.3652606529869	4.85226610815122e-07	0.446535614581977	2
ENSG00000135972.8	MRPS9	2	105037516	2_62	0	0.0267965761724367	4.70672409958491	3.96923692092533e-07	0.145894152847248	1
ENSG00000135974.9	C2orf49	2	105337683	2_62	0	0.0642851374380136	13.000872423732	2.63021982594615e-06	-1.50948756563218	1
ENSG00000071051.13	NCK2	2	105738790	2_63	0	0.0393041802610429	7.0575048716964	8.72969163788162e-07	1.14474759309069	2
ENSG00000119147.9	C2orf40	2	106028702	2_63	0	0.0551933572813441	10.2808272830945	1.78576311669916e-06	1.26058323003887	4
ENSG00000115652.14	UXS1	2	106194127	2_63	0	0.0304818179807865	4.6563874863132	4.46682514793869e-07	0.123924113803475	2
ENSG00000144057.15	ST6GAL2	2	106886900	2_64	0	0.0233732752626747	5.35901580630763	3.94197245598333e-07	0.524308065078042	1
ENSG00000198203.9	SULT1C2	2	108287884	2_65	0	0.0190366048385043	5.22906111653422	3.13272437646261e-07	0.238772801771562	3
ENSG00000198075.9	SULT1C4	2	108378352	2_65	0	0.02222860622294	6.68478657988356	4.67636878115226e-07	0.755636339089424	2
ENSG00000135968.20	GCC2	2	108449810	2_65	0	0.018128544152204	4.77045447010142	2.72164613151408e-07	0.326398260927798	2
ENSG00000169756.16	LIMS1	2	108534035	2_65	0	0.0231707426119429	7.07492630113294	5.15906318479127e-07	0.794276641590467	1
ENSG00000153201.15	RANBP2	2	108718413	2_65	0	0.0612166291919551	16.2692609002674	3.13434075340938e-06	1.81353850295958	2
ENSG00000163006.11	CCDC138	2	108786656	2_65	0	0.111018647884338	22.0122765269926	7.69077077513696e-06	-2.38675446083243	1
ENSG00000172985.10	SH3RF3	2	109307140	2_65	0	0.0245234752734362	7.60848656613784	5.87204353597289e-07	0.819628345740716	1
ENSG00000186522.14	SEPT10	2	109574715	2_65	0	0.0185156830372325	4.96869875403009	2.89528538545898e-07	-0.256605112325367	3
ENSG00000198142.4	SOWAHC	2	109614115	2_65	0	0.106266277316611	21.5838341939183	7.21826856627036e-06	2.85926638303099	1
ENSG00000144063.3	MALL	2	110117223	2_66	0	0.0150782376996819	4.82087472709452	2.28762800957723e-07	-0.180467086460007	1
ENSG00000144061.12	NPHP1	2	110205149	2_66	0	0.0156256710762036	5.15751922091844	2.53622925015167e-07	-0.32164760392141	1
ENSG00000169679.14	BUB1	2	110678318	2_66	0	0.0157672758845996	5.22461864567512	2.59250878283775e-07	-0.348506680639042	1
ENSG00000153093.18	ACOXL	2	110732979	2_66	0	0.0157292650910034	5.17895476070355	2.56365466132355e-07	-0.314734455958531	1
ENSG00000153094.22	BCL2L11	2	111117811	2_66	0	0.0171367436071315	6.09343619809981	3.28624199264999e-07	-0.665721250124684	1
ENSG00000153107.11	ANAPC1	2	111884781	2_66	0	0.0782612399806024	19.5190226503043	4.80743882318485e-06	1.7212488266231	1
ENSG00000153208.16	MERTK	2	111898795	2_66	0	0.0222317591500909	7.72379253941799	5.40397588894584e-07	0.206433214092682	3
ENSG00000153214.9	TMEM87B	2	112055265	2_66	1	0.22747887255219	23.2183039269999	1.66218949246525e-05	-4.35454966104328	1
ENSG00000144152.12	FBLN7	2	112140392	2_66	0	0.0153552738673582	8.74069454762449	4.22388887534692e-07	-2.22520942554781	2
ENSG00000144161.12	ZC3H8	2	112209657	2_66	0	0.0172108738491189	7.30587676036469	3.95716570931746e-07	-1.40484981580359	2
ENSG00000188177.13	ZC3H6	2	112274743	2_66	0	0.0441640241412931	14.8278484008517	2.060894448972e-06	-2.02118015404772	2
ENSG00000169629.11	RGPD8	2	112434559	2_66	0	0.0148081677495088	5.12265768456876	2.38729250666882e-07	0.802563323709331	1
ENSG00000114999.7	TTL	2	112481811	2_66	0	0.021778148191984	9.07997207044155	6.22320969457983e-07	1.39476520278367	1
ENSG00000125630.15	POLR1B	2	112544150	2_66	0	0.0327066225176246	11.3174282766009	1.16491013335183e-06	-1.04552364357629	2
ENSG00000125611.15	CHCHD5	2	112582142	2_66	0	0.0176781829781706	6.01964637705981	3.34901874146494e-07	0.183656912661574	1
ENSG00000144136.10	SLC20A1	2	112645515	2_66	0	0.0205660092295656	7.86473340591568	5.0902956316564e-07	0.91730044505723	2
ENSG00000169607.12	CKAP2L	2	112765001	2_66	0	0.0164404555861822	5.49885804207228	2.84508555094224e-07	0.248427187528074	1
ENSG00000125538.11	IL1B	2	112836810	2_66	0	0.017223088188037	6.59391742822044	3.5740736976049e-07	-0.976332086108215	1
ENSG00000136689.18	IL1RN	2	113108792	2_66	0	0.0167501406921088	5.90890374404374	3.11482999581e-07	0.716578722511374	1
ENSG00000125618.16	PAX8	2	113277339	2_67	0	0.00975025333833068	4.83205381452462	1.48271143199022e-07	0.0905022724624017	1
ENSG00000115084.13	SLC35F5	2	113754647	2_67	0	0.122783455841878	32.7347274130247	1.26490396904934e-05	3.98748261827818	2
ENSG00000088205.12	DDX18	2	117832335	2_69	0	0.0108111289831604	5.1788302726571	1.76202351692163e-07	0.359900820211978	1
ENSG00000125633.10	CCDC93	2	118013874	2_69	0	0.0103776774297836	4.79613661573969	1.56639282927423e-07	0.16886750023907	2
ENSG00000125629.14	INSIG2	2	118083206	2_69	0	0.010485329446843	4.89265081580327	1.61448968925843e-07	0.389027954956226	2
ENSG00000163064.6	EN1	2	118848184	2_69	0	0.0110923579720876	5.4190446377511	1.89171443911507e-07	-0.444311838439462	1
ENSG00000115107.19	STEAP3	2	119223081	2_69	0	0.0104379016693049	4.85025063967861	1.59325891250617e-07	0.247496137368465	2
ENSG00000186132.14	C2orf76	2	119322371	2_69	0	0.013260524028989	7.08986072712043	2.9587438249138e-07	-0.754282514505871	2
ENSG00000155368.16	DBI	2	119366128	2_69	0	0.0153262763605091	8.44592689992376	4.07373659462633e-07	-1.00137169685159	2
ENSG00000171227.6	TMEM37	2	119430179	2_69	0	0.0143767902539991	7.84676339761528	3.55027069809577e-07	0.946510283938274	2
ENSG00000163075.12	CFAP221	2	119544252	2_69	0	0.0187597772985662	10.3414278474772	6.10544268106344e-07	1.40564670020546	1
ENSG00000144120.12	TMEM177	2	119679105	2_69	0	0.0107233549318478	5.10258410586687	1.7219868337398e-07	0.476101630930372	1
ENSG00000088179.8	PTPN4	2	119757894	2_69	0	0.0322271869078532	15.4317430943992	1.56511536917608e-06	-1.82039239356195	2
ENSG00000115109.13	EPB41L5	2	120013281	2_69	0	0.0124265504881516	6.48179770803535	2.5348661692028e-07	1.09349143504925	1
ENSG00000144118.13	RALB	2	120243541	2_69	0	0.0800019541342524	24.0855504539627	6.0640970773496e-06	-2.71404493252078	1
ENSG00000074047.21	GLI2	2	120735673	2_70	0	0.0414523264370551	9.89040714873259	1.29024460974416e-06	-1.1262943853745	1
ENSG00000115112.7	TFCP2L1	2	121285174	2_70	0	0.0248130806335194	5.04766802397857	3.94167166078847e-07	0.269943837656678	1
ENSG00000074054.17	CLASP1	2	121649921	2_70	0	0.0260388903427917	5.5013971281495	4.50821316339162e-07	-0.544267293227415	1
ENSG00000136717.14	BIN1	2	127005753	2_74	0	0.022008347016046	7.14085535887784	4.94591485015374e-07	-0.972781248140027	2
ENSG00000186684.12	CYP27C1	2	127195841	2_74	0	0.0526802768045332	15.3870149903277	2.55100552278166e-06	1.79048787385084	1
ENSG00000163161.12	ERCC3	2	127280968	2_75	0	0.0250278759574368	7.052362143796	5.55478908029008e-07	-0.957747050874889	3
ENSG00000169967.16	MAP3K2	2	127388669	2_75	0	0.0457087632269806	12.7428329685783	1.83305052021913e-06	1.59012232216136	3
ENSG00000163166.14	IWS1	2	127525775	2_75	0	0.0318041254764524	9.24354932586093	9.25190564422345e-07	1.20988595522253	1
ENSG00000169994.18	MYO7B	2	127540383	2_75	0	0.0203813903175976	5.0075649513878	3.21195439915647e-07	0.152935089334624	2
ENSG00000144230.16	GPR17	2	127648067	2_75	0	0.0239276624309214	6.54085813340109	4.92542801741498e-07	-0.660029510999477	3
ENSG00000072163.19	LIMS2	2	127648067	2_75	0	0.024545593550675	6.92424538303433	5.34878279477516e-07	-0.851316538182745	1
ENSG00000144231.10	POLR2D	2	127858003	2_75	0	0.0407407367797265	11.5828052500426	1.48508600950049e-06	1.62273083310559	1
ENSG00000144233.9	AMMECR1L	2	127885051	2_75	0	0.0242678099776767	7.17390466170011	5.47892253529798e-07	1.07343715939628	1
ENSG00000136715.17	SAP130	2	128026750	2_75	0	0.0195846001240817	4.85325317719388	2.99127698711176e-07	0.147532179424678	2
ENSG00000136731.12	UGGT1	2	128091077	2_75	0	0.0216985853784895	7.18992358242027	4.90980981255818e-07	-1.58462089415583	2
ENSG00000136720.6	HS6ST1	2	128319529	2_75	0	0.019617632533398	4.87636846651268	3.01059324740193e-07	-0.385574157208665	1
ENSG00000233087.7	WTH3DI	2	131364366	2_78	0	0.0884837351373449	13.8239483547632	3.84950176795635e-06	1.87106880464396	1
ENSG00000222014.5	RAB6C	2	129979453	2_78	0	0.0381841075591161	5.80023278474191	6.97006843408727e-07	0.552055293737338	1
ENSG00000136699.19	SMPD4	2	130182517	2_78	0	0.0896770520844989	13.953684310868	3.9380315423767e-06	-1.64094737171683	1
ENSG00000136710.9	CCDC115	2	130343161	2_78	0	0.0976430198777687	14.7782856403876	4.54123768243267e-06	-1.52076210873683	1
ENSG00000072135.12	PTPN18	2	130318212	2_78	0	0.0346704183068276	4.88776068542063	5.3330786566715e-07	0.221212340060714	3
ENSG00000136002.18	ARHGEF4	2	130837191	2_78	0	0.0890196497021161	13.8825170865263	3.8892250232136e-06	1.716933703064	1
ENSG00000075886.10	TUBA3D	2	131475744	2_78	0	0.0343003680146843	4.78641682059343	5.16675977070406e-07	-0.307587738368753	1
ENSG00000163040.14	CCDC74A	2	131527737	2_78	0	0.0364580009981876	5.3628178170451	6.15311270123833e-07	-0.611594821558628	1
ENSG00000183840.6	GPR39	2	132423658	2_79	0	0.0240848217785766	5.7466438045433	4.35578755444107e-07	-0.523597689331224	1
ENSG00000150551.10	LYPD1	2	132662487	2_79	0	0.0219209257781783	4.86172579376707	3.35396345219959e-07	0.253575165253991	1
ENSG00000152127.8	MGAT5	2	134120375	2_79	0	0.0214957833750939	4.67772414375219	3.16443994041125e-07	0.0406286452914554	1
ENSG00000144229.11	THSD7B	2	136765297	2_81	0	0.0244588627958917	7.82921127839277	6.02647344984663e-07	-0.6434642634471	1
ENSG00000150540.13	HNMT	2	137963983	2_82	0	0.0462719005878903	9.4855231942848	1.38129869732584e-06	-1.09008607127044	2
ENSG00000144228.8	SPOPL	2	138501652	2_82	0	0.0324393017354691	6.1247460019611	6.25271384815688e-07	-0.652149501742563	1
ENSG00000168702.17	LRP1B	2	142131284	2_85	0	0.0195732367911072	4.8525046347659	2.98908030256797e-07	0.308736281064799	2
ENSG00000115919.14	KYNU	2	142696320	2_85	0	0.0195787512501078	4.85514828590146	2.99155134387142e-07	0.337025693656034	1
ENSG00000075884.13	ARHGAP15	2	143091525	2_85	0	0.0266056085264279	7.73783102964381	6.47890201912013e-07	0.905311893419251	1
ENSG00000121989.14	ACVR2A	2	147844091	2_88	0	0.0338647464816175	12.8428986707871	1.36873653069767e-06	-1.55463596243528	2
ENSG00000115947.13	ORC4	2	148020474	2_88	0	0.0148359714480013	5.08477277696984	2.37408636047694e-07	-0.31976841638739	2
ENSG00000150556.16	LYPD6B	2	149038442	2_88	0	0.0557566494293045	17.5711453304636	3.08322850463572e-06	1.94846705981391	2
ENSG00000187123.14	LYPD6	2	149329628	2_88	0	0.0552140841033974	17.478018778506	3.03704374704076e-06	1.85214625145442	1
ENSG00000184898.6	RBM43	2	151261518	2_90	0	0.0253823808026823	6.74201578946272	5.3855627984491e-07	-0.904530775137925	2
ENSG00000123609.10	NMI	2	151287490	2_90	0	0.170882941952206	25.0901193804706	1.34930588243323e-05	2.63174444085361	2
ENSG00000080345.17	RIF1	2	151368574	2_90	0	0.0285890098273935	7.86213888444233	7.07373521125318e-07	-1.07944201200683	3
ENSG00000183091.19	NEB	2	151709573	2_91	0	0.0368413595857589	10.1653245375644	1.17859846483238e-06	-1.1581757503312	1
ENSG00000182389.19	CACNB4	2	152099291	2_91	0	0.0203951675341799	4.66391281845549	2.99355108974895e-07	-0.0772097387406346	2
ENSG00000115145.9	STAM2	2	152176179	2_91	0	0.0207964479814577	4.85603980691479	3.17819379898888e-07	0.837079511721291	1
ENSG00000157827.19	FMNL2	2	152335141	2_91	0	0.0211297351703108	5.00140301864275	3.3257904310855e-07	-0.533717216352006	2
ENSG00000196504.15	PRPF40A	2	152717752	2_91	0	0.0556218744201819	14.1370107332427	2.47464087212494e-06	1.96378608007428	1
ENSG00000177917.10	ARL6IP6	2	152717752	2_91	0	0.0556218744201819	14.1370107332427	2.47464087212494e-06	-1.96378608007429	1
ENSG00000144278.14	GALNT13	2	153872211	2_92	0	0.0358532274042919	4.89776104587185	5.52630464288494e-07	-0.282610932856942	2
ENSG00000136542.8	GALNT5	2	157257153	2_94	0	0.0315210619002505	8.01630006368117	7.95213563065378e-07	0.868190679783539	1
ENSG00000123612.15	ACVR1C	2	157638837	2_94	0	0.0876971345364258	17.7652617588964	4.90304622615217e-06	-1.94421313049882	1
ENSG00000153237.17	CCDC148	2	158457154	2_95	0	0.0205468260409544	6.36671707228817	4.11689005130634e-07	1.09237919475076	1
ENSG00000163331.11	DAPL1	2	158794343	2_96	0	0.0120073972892765	7.35897340669223	2.78083414639545e-07	0.746959260126501	2
ENSG00000115183.14	TANC1	2	158968808	2_96	0	0.0108177561866026	6.44257312496398	2.19333777954703e-07	0.858852954565156	1
ENSG00000196151.10	WDSUB1	2	159254554	2_96	0	0.0149964414667775	9.55494271198064	4.50946767306249e-07	1.13886256828382	3
ENSG00000136536.14	MARCH7	2	159712247	2_96	0	0.0724830438423143	23.6845572683235	5.40269769339079e-06	-2.97798895386601	1
ENSG00000241399.6	CD302	2	159797209	2_96	0	0.034631266880662	16.8812330435271	1.8398461917239e-06	2.47633580920839	2
ENSG00000054219.10	LY75	2	159904571	2_96	0	0.0132087439482466	8.45001460278082	3.5125939955776e-07	-1.00375926895829	1
ENSG00000153246.12	PLA2R1	2	160062509	2_96	0	0.0151311389546921	9.99459623349792	4.75933031228873e-07	-1.5916586984428	1
ENSG00000115221.10	ITGB6	2	160270221	2_96	0	0.0245239862238914	14.5958423813952	1.12649482772027e-06	2.23972535009209	2
ENSG00000153250.19	RBMS1	2	160494213	2_96	0	0.0111091576718908	6.70130925287322	2.34287848770651e-07	-1.094434407086	1
ENSG00000136560.13	TANK	2	161131972	2_97	0	0	56.7850666621607	0	-0.630462561691656	2
ENSG00000197635.9	DPP4	2	162074215	2_97	0	0	39.8720094457077	0	1.92388570890523	1
ENSG00000078098.13	FAP	2	162224283	2_97	0	0	25.5248635088031	0	-1.47995766101293	1
ENSG00000115267.5	IFIH1	2	162294461	2_97	0	0	9.60657464773843	0	0.62561513723722	1
ENSG00000182263.13	FIGN	2	163614467	2_99	0	0.00756035871930061	7.80991694272556	1.85822282819252e-07	-0.316292134009118	2
ENSG00000115290.9	GRB14	2	164621693	2_100	0	0.0527469314869066	14.107027525129	2.3417562465048e-06	-1.71170087479538	2
ENSG00000169507.9	SLC38A11	2	164956209	2_100	0	0.0200091456644064	4.95442949981201	3.11983174234693e-07	0.580536434201282	2
ENSG00000153253.16	SCN3A	2	165208466	2_100	0	0.0196251254320947	4.77246520112928	2.94757039069435e-07	0.148606521102855	1
ENSG00000136531.15	SCN2A	2	165145170	2_100	0	0.0194107903652749	4.66939087770945	2.85241310764759e-07	-0.23390969999015	1
ENSG00000178662.15	CSRNP3	2	165469352	2_100	0	0.0397773742375448	11.4286989879469	1.43067793542115e-06	1.73727520511578	1
ENSG00000115339.13	GALNT3	2	165794201	2_100	0	0.0590084964794676	15.1761523398389	2.81828688833893e-06	-2.01869708612964	1
ENSG00000123607.14	TTC21B	2	165861072	2_100	0	0.0541687536309144	14.3602810538843	2.44805266488713e-06	2.06415184379916	2
ENSG00000169432.14	SCN9A	2	166376083	2_101	0	0.0533343573803206	15.1339951268013	2.54021005143869e-06	1.61228620666273	1
ENSG00000136546.13	SCN7A	2	166494973	2_101	0	0.0177381719795834	4.74542519961091	2.6490671496487e-07	-0.143394570041001	1
ENSG00000172292.14	CERS6	2	168456065	2_102	0	0.0192134324610681	8.16035595454568	4.93427141722648e-07	-0.857006321706637	1
ENSG00000163072.15	NOSTRIN	2	168782861	2_102	0	0.0370692439311682	14.3530130320451	1.67442531402316e-06	1.55366153923384	2
ENSG00000152254.10	G6PC2	2	168864871	2_102	0	0.0153466786829767	6.45428905870378	3.11725109081173e-07	0.730659810439176	1
ENSG00000152253.8	SPC25	2	168857840	2_102	0	0.0282630176077626	10.6128668987903	9.43974407967645e-07	-0.430805885677245	1
ENSG00000163093.11	BBS5	2	169480149	2_103	0	0.0270225114464436	5.81426594437487	4.94458191036264e-07	0.712978890703412	1
ENSG00000239474.6	KLHL41	2	169509786	2_103	0	0.0248489407054352	5.0250122362248	3.92965095961141e-07	-0.230082420524534	1
ENSG00000138399.17	FASTKD1	2	169531376	2_103	0	0.0248927141405337	5.04157251141557	3.94954660981263e-07	-0.297068014738509	3
ENSG00000138398.15	PPIG	2	169582040	2_103	0	0.0296399070701878	6.68539078826178	6.23609338330812e-07	-1.20984976004818	2
ENSG00000213160.9	KLHL23	2	169694217	2_103	0	0.0611045222290627	13.5438261805621	2.60449601867079e-06	-2.47966272915578	1
ENSG00000144362.11	PHOSPHO2	2	169693707	2_103	0	0.219184471271884	26.1005074754371	1.80039462317753e-05	3.65690015036943	1
ENSG00000138385.15	SSB	2	169807404	2_103	0	0.0240329682775896	4.7109990339952	3.56311141133587e-07	-0.170940118022647	1
ENSG00000138382.14	METTL5	2	169825274	2_103	0	0.0258440363006223	5.39456511457408	4.38758714751422e-07	-0.645300726940437	1
ENSG00000115844.10	DLX2	2	172102574	2_104	0	0.0108915630719933	9.72669901517925	3.3339928311247e-07	1.108706132089	1
ENSG00000204335.3	SP5	2	170715782	2_104	0	0.0304493118075454	17.5920919088661	1.6857918134156e-06	1.77329426892878	1
ENSG00000128683.13	GAD1	2	170813566	2_104	0	0.0121480952692887	11.1821610309119	4.27506679758698e-07	1.14554164394431	3
ENSG00000115806.12	GORASP2	2	170929058	2_104	0	0.0169348026100221	14.5412786795325	7.74982169021336e-07	2.29234294918081	1
ENSG00000198586.13	TLK1	2	171231129	2_104	0	0.0585545933622823	24.5176039115814	4.51801811231377e-06	2.58604469122805	1
ENSG00000115827.13	DCAF17	2	171434071	2_104	0	0.0739880050901448	27.7453304737811	6.46041167797059e-06	-2.4752119625319	1
ENSG00000071967.11	CYBRD1	2	171521922	2_104	0	0.00800542158335826	9.52520511851226	2.39975838672849e-07	1.70772973462984	2
ENSG00000115840.13	SLC25A12	2	171996365	2_104	0	0.00671912556441856	7.0836610811805	1.49788856348737e-07	1.23362296992914	2
ENSG00000091409.14	ITGA6	2	172354524	2_105	0	0.00739484460228834	5.75430581811253	1.33915536292182e-07	0.583808960978249	2
ENSG00000152256.13	PDK1	2	172555077	2_105	0	0.0391731423074448	21.1007490459426	2.60132884297409e-06	-2.15664532401942	1
ENSG00000091428.17	RAPGEF4	2	172983305	2_105	0	0.0127324121722724	10.9276454166512	4.37871074847984e-07	-1.36058950606349	1
ENSG00000091436.16	MAP3K20	2	173067177	2_105	0	0.00848656937533121	6.57034624890514	1.75480715463159e-07	-0.856367347764053	1
ENSG00000144354.13	CDCA7	2	173355045	2_105	0	0.00720954806583596	5.88571393173571	1.33541473884228e-07	-0.87183243139028	1
ENSG00000172845.14	SP3	2	173965538	2_105	0	0.00655115779806115	4.71248884855951	9.71577322976795e-08	0.265267631988114	1
ENSG00000138430.15	OLA1	2	174248983	2_105	0	0.00681174008526986	5.59835440295836	1.20012761753364e-07	-0.819304721906381	1
ENSG00000144306.14	SCRN3	2	174387099	2_105	0	0.00668095914316802	5.01265092087815	1.05393845557729e-07	-0.458390353586219	1
ENSG00000163328.13	GPR155	2	174487862	2_105	0	0.0100375830445012	8.67368789128383	2.73994544555996e-07	-0.945105713921498	1
ENSG00000115935.17	WIPF1	2	174674674	2_105	0	0.0673379135090688	28.6351089939741	6.06830596234504e-06	-3.04356696411222	2
ENSG00000128656.13	CHN1	2	175004667	2_106	0	0.0141330002524747	6.89778006979282	3.06798112589918e-07	-1.04896159874579	1
ENSG00000115966.16	ATF2	2	175168771	2_106	0	0.0122467271998157	5.35983930510593	2.06576439020381e-07	0.420134941519663	1
ENSG00000154518.9	ATP5G3	2	175185320	2_106	0	0.055819857575573	17.6388702147168	3.09862101871104e-06	-2.08870019022852	1
ENSG00000144320.13	LNPK	2	175919410	2_106	0	0.0122339350826158	5.20389307559269	2.00356533871092e-07	-0.228360562410529	2
ENSG00000128714.5	HOXD13	2	176092437	2_106	0	0.0121548610404938	5.37934682239532	2.05773060653326e-07	0.611459160066868	1
ENSG00000128713.13	HOXD11	2	176103857	2_106	0	0.0120682647888797	5.84601306251507	2.22030984968502e-07	1.03194921043544	1
ENSG00000128709.12	HOXD9	2	176122492	2_106	0	0.01899015415492	8.64390585844378	5.16591780913737e-07	-0.0685703303672579	1
ENSG00000175879.8	HOXD8	2	176129895	2_106	0	0.0116464916380874	7.88871104372602	2.89141308074935e-07	1.65338008541935	1
ENSG00000128652.11	HOXD3	2	176136443	2_106	1	0.793853801638157	34.292035875212	8.56727627203721e-05	5.76462632624494	2
ENSG00000170166.5	HOXD4	2	176151087	2_106	0	0.0179710389537218	7.9130305376142	4.47532934387781e-07	0.396605780107949	1
ENSG00000128645.14	HOXD1	2	176188221	2_106	1	0.166988450394511	31.4887680612099	1.65482120866255e-05	5.47732688094241	1
ENSG00000128654.13	MTX2	2	176269444	2_106	0	0.0194733184045971	8.60916339910134	5.27606198719462e-07	-0.645995918705196	1
ENSG00000116044.15	NFE2L2	2	177392552	2_107	0	0.0264918773852498	6.20528506408262	5.17348801457098e-07	0.684563605736552	1
ENSG00000018510.13	AGPS	2	177375873	2_107	0	0.0384682902834034	9.72471898233594	1.17730481044148e-06	-1.34257677192912	1
ENSG00000128655.16	PDE11A	2	178108391	2_108	0	0.02154286474989	14.0734432016896	9.54141516579675e-07	-1.64205917007899	1
ENSG00000155636.14	RBM45	2	178105222	2_108	0	0.00824126136430681	5.07477649809944	1.31619301366085e-07	-0.367750903058559	3
ENSG00000180228.12	PRKRA	2	178451344	2_108	0	0.0498539883896292	21.9959810997269	3.45105769357518e-06	-2.15070204825833	1
ENSG00000204311.12	DFNB59	2	178447910	2_108	0	0.00926239768621862	6.1664234949078	1.7974869462376e-07	0.565770368140766	1
ENSG00000079150.17	FKBP7	2	178477603	2_108	0	0.0195978348230487	13.1848869489555	8.13192710669891e-07	1.42771883393766	2
ENSG00000116095.10	PLEKHA3	2	178480456	2_108	0	0.00801664363363164	4.8165850037339	1.21518046998713e-07	0.347626442384061	1
ENSG00000155657.26	TTN	2	178831108	2_108	0	0.00981443827137962	6.70764461063849	2.0717839579506e-07	-0.701799524218981	2
ENSG00000163492.14	CCDC141	2	179049913	2_108	0	0.00964400436171631	6.54384461245321	1.98609194486592e-07	-0.672763232521239	1
ENSG00000170035.15	UBE2E3	2	180964569	2_109	0	0	39.8217786909507	0	3.00658923561842	1
ENSG00000115232.13	ITGA4	2	181456814	2_110	0	0.0111862652135419	4.68602285704063	1.6496753613039e-07	0.000711208843789333	1
ENSG00000138434.16	SSFA2	2	181892173	2_110	0	0.011293041841092	5.10674663360282	1.81494814872928e-07	-0.0244098626475879	1
ENSG00000150722.10	PPP1R1C	2	181953928	2_110	0	0.0274353590074575	15.9918871517665	1.38076362599829e-06	2.78823853960298	2
ENSG00000077232.17	DNAJC10	2	182716886	2_110	0	0.0119107709455197	5.33996873649312	2.00164732707081e-07	0.353917946553681	1
ENSG00000162998.4	FRZB	2	182866669	2_110	0	0.0400997973544538	17.0673406802989	2.15385770960999e-06	-2.12634120141813	2
ENSG00000162999.12	DUSP19	2	183077279	2_110	0	0.0112917126654061	4.81739648618589	1.71191100402664e-07	0.368075042848877	2
ENSG00000163002.12	NUP35	2	183128628	2_110	0	0.0276510540603283	13.3699042258488	1.16345331460928e-06	1.72280625288615	1
ENSG00000170396.7	ZNF804A	2	184598393	2_112	0	0.0103146259781632	6.68908968008059	2.17134821857231e-07	-0.724561354314591	1
ENSG00000065548.17	ZC3H15	2	186486293	2_112	0	0.0114812006437287	7.6913261902379	2.77905735904148e-07	0.984267391041808	1
ENSG00000138448.11	ITGAV	2	186591184	2_112	0	0.0083167627721964	4.67664643640965	1.22404624272414e-07	-0.127738156352731	1
ENSG00000144369.12	FAM171B	2	186694233	2_112	0	0.0474256902028222	21.0359510013212	3.1396756462874e-06	-2.39885979237699	2
ENSG00000163012.3	ZSWIM2	2	186849139	2_112	0	0.0759592733787459	25.5365184317255	6.10451917110979e-06	2.65690777967038	2
ENSG00000064989.12	CALCRL	2	187448790	2_112	0	0.00957355598794851	5.99196856804029	1.80530997451366e-07	0.650455719730241	1
ENSG00000144366.15	GULP1	2	188291383	2_112	0	0.00905425782828317	5.47064794628168	1.55883661553913e-07	-0.528628596911033	1
ENSG00000174325.4	DIRC1	2	188788330	2_112	0	0.0115268667143322	7.72847509753663	2.80358712571172e-07	-0.960716752438954	1
ENSG00000168542.14	COL3A1	2	188974074	2_112	0	0.00829875918469925	4.65639359249747	1.21610708577431e-07	0.0170108239139047	1
ENSG00000204262.11	COL5A2	2	189180039	2_113	0	0.025562817442517	10.5121584011297	8.45686871400202e-07	1.72223394820858	2
ENSG00000115368.9	WDR75	2	189446256	2_113	0	0.0368514034997703	13.9612483587376	1.6191506531101e-06	1.84765314949635	1
ENSG00000138381.9	ASNSD1	2	189543396	2_113	0	0.193285793667711	30.0387406331363	1.82721911417457e-05	3.92357966225058	2
ENSG00000151687.14	ANKAR	2	189672029	2_113	0	0.0141465804185065	4.95868876987858	2.20763513452018e-07	-0.135587023160471	3
ENSG00000128699.13	ORMDL1	2	189784079	2_113	0	0.137678340683026	26.6403449303887	1.15428869038293e-05	-3.72203686544606	2
ENSG00000064933.17	PMS1	2	189783978	2_113	0	0.0513637414522381	17.1103738286776	2.76582770787256e-06	-2.8402395821033	2
ENSG00000198130.15	HIBCH	2	190341243	2_113	0	0.0504241476775329	16.9347845592409	2.68736845957051e-06	-2.85910908046032	2
ENSG00000189362.11	NEMP2	2	190533819	2_113	0	0.0184644575916411	7.45584483112936	4.33253808588545e-07	-1.03975958941167	2
ENSG00000138386.16	NAB1	2	190645806	2_113	0	0.0155340448948792	5.83554296805609	2.85282282683396e-07	0.845298882426198	2
ENSG00000115419.12	GLS	2	190967538	2_113	0	0.134416084042237	26.4023101269026	1.11686875284873e-05	3.74489512627979	1
ENSG00000115415.18	STAT1	2	190973115	2_113	0	0.0239043948637017	9.88184549873547	7.43403817997148e-07	-2.26381384520019	2
ENSG00000138378.17	STAT4	2	191244832	2_114	0	0.0140917016568095	5.55743161803556	2.46460055072406e-07	-0.491520524552289	1
ENSG00000128641.18	MYO1B	2	191244832	2_114	0	0.0140917016568095	5.55743161803556	2.46460055072406e-07	0.491520524552289	1
ENSG00000173559.12	NABP1	2	191677959	2_114	0	0.0128026189954403	4.67385471616156	1.88314171249011e-07	-0.0565649726828208	2
ENSG00000118997.13	DNAH7	2	196068464	2_116	0	0.104229330943653	19.013137507898	6.23666925227655e-06	2.86043237962191	2
ENSG00000081320.10	STK17B	2	196196069	2_116	0	0.0232654541752562	4.73078631667515	3.46380823730102e-07	0.269122990674169	1
ENSG00000138411.10	HECW2	2	196593392	2_116	0	0.0667406043092101	14.7129254540485	3.09028221819255e-06	1.77303812393628	1
ENSG00000144395.17	CCDC150	2	196640040	2_116	0	0.0250223089435855	5.41542139366359	4.26450484248673e-07	-0.462308287410154	1
ENSG00000119041.10	GTF3C3	2	196799713	2_116	0	0.0260519471469149	5.79485604319254	4.75107420712981e-07	-0.662546418994095	1
ENSG00000065413.18	ANKRD44	2	197305025	2_117	0	0.0314449720858466	7.57796769106214	7.49916547117885e-07	-1.0118382924589	1
ENSG00000115524.15	SF3B1	2	197381241	2_117	0	0.0275901572968557	6.34533756261451	5.50957223053624e-07	-0.814023751716347	1
ENSG00000115541.10	HSPE1	2	197499794	2_117	0	0.0231007524179985	4.67437837245857	3.39827846353507e-07	-0.121863258005326	2
ENSG00000162944.10	RFTN2	2	197680738	2_117	0	0.0314410627573936	7.57678544587797	7.49706334784631e-07	-1.15785827715867	1
ENSG00000115896.15	PLCL1	2	197804386	2_117	0	0.0322297364891782	7.81053591490912	7.92221386282418e-07	-1.02124214379861	1
ENSG00000226124.6	FTCDNL1	2	199763777	2_118	0	0.0269876058060816	4.81219050370105	4.08710827802807e-07	0.476375449696117	1
ENSG00000178074.5	C2orf69	2	199910402	2_118	0	0.0297808786395906	5.74006044606497	5.37976055464841e-07	-1.04742480259389	1
ENSG00000162971.10	TYW5	2	199955035	2_118	0	0.0524979195497707	11.1068868731971	1.83503104136378e-06	1.94105548634531	2
ENSG00000162972.10	MAIP1	2	199955782	2_118	0	0.0336210797460924	6.88424267600243	7.28411513313224e-07	-1.29428836439665	1
ENSG00000196141.13	SPATS2L	2	200305923	2_118	0	0.0450263795714722	9.64828147625228	1.36718085047596e-06	-1.60969504617086	2
ENSG00000163535.17	SGO2	2	200510220	2_118	0	0.0296237300916532	5.69017105968245	5.30486135964832e-07	0.593790603161271	1
ENSG00000138356.13	AOX1	2	200585011	2_118	0	0.030512691115784	5.96892065516072	5.73172429758688e-07	0.733604003226389	1
ENSG00000082153.17	BZW1	2	200811128	2_119	0	0.0244003313404323	4.97626197992942	3.82127183755589e-07	-0.384140891885883	1
ENSG00000240344.8	PPIL3	2	200889218	2_119	0	0.0243144114737065	4.93123509432385	3.77336175648369e-07	-0.44606516256409	1
ENSG00000115942.8	ORC2	2	200963642	2_119	0	0.0305744662793752	7.53261140351856	7.24792050934104e-07	1.34054442204098	1
ENSG00000003402.19	CFLAR	2	201116120	2_119	0	0.0244886722268399	5.34205977466284	4.11701979638036e-07	-0.837965715241238	1
ENSG00000003400.14	CASP10	2	201183110	2_119	0	0.039665254646033	9.07088227074363	1.13231888546873e-06	1.4555575134723	1
ENSG00000064012.21	CASP8	2	201233408	2_119	0	0.0257770542306885	5.44356650478491	4.41596672275408e-07	-0.714731015602784	2
ENSG00000155749.12	ALS2CR12	2	201298088	2_119	0	0.0272604337032973	6.27614213105637	5.38436515279535e-07	0.957982156499374	2
ENSG00000082146.12	STRADB	2	201388316	2_119	0	0.0346551807481189	8.33444780715233	9.08979258145066e-07	-1.1880762231913	1
ENSG00000155754.14	ALS2CR11	2	201618330	2_119	0	0.0286499773013946	6.21102574216451	5.60011035365065e-07	0.612303149075718	1
ENSG00000155755.18	TMEM237	2	201643412	2_119	0	0.0248281136299874	5.08808605439613	3.97564086424408e-07	0.387553371246003	1
ENSG00000138395.14	CDK15	2	201934574	2_119	0	0.0304004913986414	7.04095520773713	6.73629594689703e-07	-0.881793152794575	1
ENSG00000155760.2	FZD7	2	202034208	2_120	0	0.0337794652501264	14.2386028499118	1.51366273966322e-06	1.47519590183278	1
ENSG00000116030.16	SUMO1	2	202259195	2_120	0	0.0131261043540311	5.35767036511606	2.21320078762229e-07	0.240367277575604	1
ENSG00000204217.13	BMPR2	2	202379787	2_120	0	0.0176041368871649	8.10822319827554	4.49209989784955e-07	1.21679243925712	1
ENSG00000138439.11	FAM117B	2	202634789	2_120	0	0.017695217178371	8.15647590814717	4.54221229645622e-07	1.48527554505212	1
ENSG00000163596.16	ICA1L	2	202576501	2_120	0	0.0142361574123294	6.11792783691283	2.74098150530168e-07	-0.850315278638825	3
ENSG00000138442.9	WDR12	2	203014780	2_120	0	0.0220396368921288	10.2173475385541	7.08682281734985e-07	-1.49365267386205	1
ENSG00000144426.18	NBEAL1	2	203012510	2_120	0	0.0253646129250873	11.5388552380272	9.21085483459456e-07	1.69233992985098	2
ENSG00000118257.16	NRP2	2	205681675	2_121	0	0.0992361979278349	18.8506985378108	5.88716948071823e-06	1.99735561310018	1
ENSG00000114933.15	INO80D	2	206081672	2_122	0	0.0123440332126095	6.40516855579802	2.48826492774702e-07	0.681746469478807	1
ENSG00000183671.12	GPR1	2	206216419	2_122	0	0.0111700193447295	5.50610025695968	1.93556167300049e-07	-0.786665348545435	2
ENSG00000204186.7	ZDBF2	2	206273755	2_122	0	0.0216613932151041	11.2774178776797	7.68785233543762e-07	1.72621240271979	1
ENSG00000114948.12	ADAM23	2	206444237	2_122	0	0.0681589681435688	22.3233969387492	4.7884202899238e-06	2.32251976524409	1
ENSG00000138400.12	MDH1B	2	206765180	2_122	0	0.0534365926736212	19.7556789217169	3.32230646201348e-06	2.12402667932472	2
ENSG00000118246.13	FASTKD2	2	206765369	2_122	0	0.0106664309537294	4.9841685810026	1.67309585500141e-07	-0.187404212165406	2
ENSG00000144410.4	CPO	2	206936663	2_122	0	0.0103824665520722	4.81411880314945	1.57299129047631e-07	0.136053345994663	1
ENSG00000118263.14	KLF7	2	207167000	2_122	0	0.0127778452617825	7.37173485594752	2.96439658667352e-07	1.20310063412099	1
ENSG00000144401.14	METTL21A	2	207619262	2_122	0	0.014695630989658	14.2681371200801	6.59879271469561e-07	-2.87612390103087	1
ENSG00000163249.11	CCNYL1	2	207712007	2_122	0	0.0108001872695981	5.25858120594011	1.78734687199979e-07	-0.488104317417028	1
ENSG00000163251.3	FZD5	2	207769445	2_122	0	0.0102450465901649	5.56558066446056	1.79445839261565e-07	-0.900080509521892	1
ENSG00000178385.14	PLEKHM3	2	208025325	2_123	0	0.0332652776134875	6.56751209111987	6.87544808062332e-07	-0.795369467767734	1
ENSG00000115020.16	PIKFYVE	2	208266043	2_123	0	0.0480661618304707	10.0522057264049	1.52058179345834e-06	-1.43838545581052	2
ENSG00000144407.9	PTH2R	2	208369612	2_123	0	0.0282331802221572	5.02084633245783	4.46113847101969e-07	-0.299751696471118	1
ENSG00000078018.19	MAP2	2	209419464	2_124	0	0.00841138827355026	5.47605704856413	1.44958811041197e-07	0.503143228756215	1
ENSG00000115361.7	ACADL	2	210221427	2_124	0	0.00778485679046859	4.72527623839987	1.15767539704762e-07	-0.282395465442182	1
ENSG00000115365.11	LANCL1	2	210477414	2_124	0	0.0151177680426176	9.89694899907661	4.708667059979e-07	0.777974931278474	1
ENSG00000021826.14	CPS1	2	210466153	2_124	0	0.0200386733449611	12.5831503099174	7.9353726061979e-07	1.08234154643441	2
ENSG00000178568.14	ERBB4	2	212538367	2_125	0	0.0142525544690454	6.88174246444502	3.08674034997027e-07	-0.768343945763041	1
ENSG00000144451.18	SPAG16	2	213283575	2_126	0	0.0335760294353253	8.63560436314241	9.12496164607505e-07	1.26492808609704	1
ENSG00000144452.14	ABCA12	2	215138684	2_127	0	0.024574623927879	13.4918936366961	1.04344307922717e-06	2.28487102849195	1
ENSG00000138376.10	BARD1	2	214725256	2_127	0	0.0350416793209324	14.0683114075848	1.55144311930488e-06	2.01132994941	4
ENSG00000138363.14	ATIC	2	215312057	2_127	0	0.0397503524650653	16.9679564432169	2.12265541654786e-06	2.32329091684725	3
ENSG00000118242.15	MREG	2	216035805	2_127	0	0.0140927105390956	5.55695052565537	2.46456363218516e-07	-0.484876144050904	1
ENSG00000079246.15	XRCC5	2	216118277	2_127	0	0.0202691958971662	8.98096623434118	5.72886459178158e-07	-1.01442292210079	1
ENSG00000138375.12	SMARCAL1	2	216412526	2_127	0	0.0147744512520244	5.99627211935033	2.78805711717915e-07	0.573297832627891	2
ENSG00000197756.9	RPL37A	2	216500041	2_127	0	0.0149492679912052	6.11382603608895	2.8763516388496e-07	-0.620165865366978	2
ENSG00000231672.6	DIRC3	2	217754478	2_130	0	0.00407002241718779	4.68004097926063	5.9945340417267e-08	0.00952279188353695	2
ENSG00000188282.12	RUFY4	2	218034950	2_130	0	0.004527379601033	5.49997504994301	7.83640012314635e-08	0.271037071017546	1
ENSG00000163464.7	CXCR1	2	218166777	2_130	0	0.010334237827357	14.7269846831862	4.78962222964589e-07	-1.90561753491465	1
ENSG00000163466.15	ARPC2	2	218217396	2_130	0	0.0112176271602108	18.1043074973934	6.3913395739965e-07	3.95835229304117	1
ENSG00000179921.14	GPBAR1	2	218259499	2_130	1	0.0340534885064352	20.7447165966583	2.22319771959931e-06	4.36656988200898	1
ENSG00000127837.9	AAMP	2	218199668	2_130	0	0.00499214811461901	14.0851182151227	2.21287525386968e-07	3.37861510626151	1
ENSG00000127838.13	PNKD	2	218270227	2_130	1	0.0246689786912859	19.9117881314806	1.54586087703347e-06	4.26964168673765	1
ENSG00000135926.14	TMBIM1	2	218290058	2_130	1	0.0255016812623778	19.9871829446301	1.60409237582152e-06	4.27803935772118	1
ENSG00000158428.3	CATIP	2	218354460	2_130	0	0.00413035457674071	8.20143769344245	1.06607141729022e-07	-2.12407214107822	2
ENSG00000018280.16	SLC11A1	2	218381258	2_130	0	0.00408115706213141	4.71156673290945	6.05142463846775e-08	0.180240522063558	2
ENSG00000135913.10	USP37	2	218568874	2_130	0	0.0136136415141481	16.3417377974434	7.00134569801163e-07	-2.22015897189206	1
ENSG00000115556.13	PLCD4	2	218607609	2_130	0	0.00454714287745783	6.00382877430196	8.59163606077139e-08	0.833275524361007	1
ENSG00000074582.12	BCS1L	2	218658710	2_130	0	0.0216866872627942	21.1377552850035	1.44265025240704e-06	2.63650888836021	1
ENSG00000115568.15	ZNF142	2	218658710	2_130	0	0.0129866472307841	16.4771570060698	6.73423545900512e-07	-2.25884801936134	2
ENSG00000163481.7	RNF25	2	218672452	2_130	0	0.00461548635609943	6.15884625574641	8.94593643595725e-08	0.870963543809379	1
ENSG00000163482.11	STK36	2	218672514	2_130	0	0.00467793664801053	6.28975381754754	9.25970086610075e-08	-0.890990035793769	1
ENSG00000135912.10	TTLL4	2	218713638	2_130	0	0.0136169888491865	16.5047547784929	7.07292628188144e-07	2.29446405635306	1
ENSG00000187736.12	NHEJ1	2	219160400	2_130	0	0.0132372392235203	15.7645386213684	6.56731210242761e-07	-1.83533968381037	2
ENSG00000213901.10	SLC23A3	2	219170383	2_130	0	0.00777359409635048	11.1661579916841	2.7317100600802e-07	-1.60161287625907	1
ENSG00000144567.10	FAM134A	2	219177206	2_130	0	0.0130518048246036	15.9330017335259	6.54451018385452e-07	1.92576909782255	1
ENSG00000115649.15	CNPPD1	2	219176733	2_130	0	0.00790442959098725	10.6934799297388	2.6601037024634e-07	1.11112449655236	2
ENSG00000158552.12	ZFAND2B	2	219193550	2_130	0	0.00791057451238242	11.0379913819033	2.74793876060037e-07	1.47715961399132	1
ENSG00000115657.12	ABCB6	2	219218557	2_130	0	0.00863619505001911	11.4729092769235	3.11820723914365e-07	-1.19750125226405	1
ENSG00000198925.10	ATG9A	2	219200509	2_130	0	0.0041550402725441	4.87574800880933	6.37566461331076e-08	0.312799394275948	3
ENSG00000163516.13	ANKZF1	2	219229829	2_130	0	0.00563343763918078	7.8567842927301	1.3929235936476e-07	-0.991735296346329	1
ENSG00000163521.15	GLB1L	2	219243701	2_130	0	0.00409189201191063	4.73040059220541	6.09159550985436e-08	0.258619877309781	1
ENSG00000115661.13	STK16	2	219241237	2_130	0	0.00479589251132873	6.28169752745964	9.48102813194354e-08	0.806853015986342	1
ENSG00000127824.13	TUBA4A	2	219278362	2_130	0	0.0528911524425734	28.30950494235	4.71220611378494e-06	2.43612347569573	1
ENSG00000135924.15	DNAJB2	2	219279688	2_130	0	0.00551395376029984	7.51754338695094	1.30451187480552e-07	0.89082174447	1
ENSG00000054356.13	PTPRN	2	219309801	2_130	0	0.00408877767447124	4.71073616191067	6.0616555099683e-08	-0.234943052274326	1
ENSG00000123992.18	DNPEP	2	219399690	2_130	0	0.00494424120394077	6.41152327298597	9.976307944612e-08	-0.574999208622157	2
ENSG00000175084.11	DES	2	219418182	2_130	0	0.00569041150379257	7.73939041080248	1.38598778381932e-07	0.805141459226008	2
ENSG00000072195.14	SPEG	2	219434550	2_130	0	0.00795137915719635	10.9973353887657	2.75193965756306e-07	-1.20040768917612	2
ENSG00000123989.13	CHPF	2	219543916	2_130	0	0.0386089053281883	25.3378038416441	3.07868624705352e-06	2.29211757794299	1
ENSG00000123999.4	INHA	2	219568391	2_130	0	0.00507421606739567	6.71816995663793	1.07282507655189e-07	0.650250826558903	2
ENSG00000124006.14	OBSL1	2	219570312	2_130	0	0.00653631225774998	8.98543526158877	1.84833583972323e-07	0.985182233221494	3
ENSG00000144589.21	STK11IP	2	219597918	2_130	0	0.00408253438366069	4.70314710849127	6.04264927643081e-08	0.0996739297026367	1
ENSG00000116106.11	EPHA4	2	221574191	2_130	0	0.00407760735672125	4.69302775628252	6.02237092351776e-08	0.0770039270414001	1
ENSG00000135903.18	PAX3	2	222296905	2_131	0	0.0313939142021829	12.8834870469821	1.27288118159926e-06	1.62307135342283	1
ENSG00000116120.9	FARSB	2	222655496	2_131	0	0.0263669677392346	11.239208735007	9.32620373403492e-07	1.20717811709274	1
ENSG00000124003.12	MOGAT1	2	222671822	2_131	0	0.0138454279014764	5.19292785334054	2.26270348102605e-07	0.322699512596138	1
ENSG00000123983.13	ACSL3	2	222860739	2_131	0	0.0135114000751317	4.96424116450964	2.11087345692351e-07	-0.221611932929511	1
ENSG00000171951.4	SCG2	2	223601626	2_131	0	0.0151008900406479	6.00600619202699	2.85428473250533e-07	0.640729030158177	1
ENSG00000152056.16	AP1S3	2	223837588	2_131	0	0.0176701486363088	7.47895354640208	4.15901045491083e-07	-0.925790269297523	1
ENSG00000085449.14	WDFY1	2	223943914	2_131	0	0.0130850517575322	4.66404135258673	1.92064372117638e-07	-0.108829173494846	1
ENSG00000135919.12	SERPINE2	2	224039199	2_132	0	0.0176049041836411	4.68615879226967	2.59632849711522e-07	-0.044889356397051	1
ENSG00000124019.9	FAM124B	2	224426653	2_132	0	0.0201162950041375	8.50243278716829	5.38270001949711e-07	-2.01361822863686	1
ENSG00000036257.12	CUL3	2	224584525	2_132	0	0.0282002371182039	8.25683785487943	7.32783176149354e-07	-0.370394154955711	1
ENSG00000135905.18	DOCK10	2	225041976	2_133	0	0.0181709520204024	8.94016162384459	5.11248474988585e-07	-1.13597095161783	1
ENSG00000144468.16	RHBDD1	2	226836316	2_133	0	0.012512407199515	5.15077148459323	2.02825299467138e-07	-0.324932990291279	1
ENSG00000081052.11	COL4A4	2	227154069	2_133	0	0.0147841980457587	6.67409509230347	3.10526834031486e-07	-0.701952373316183	1
ENSG00000169031.18	COL4A3	2	227161040	2_133	0	0.0348978503807548	14.724311797862	1.6171215156422e-06	-1.61196416771262	1
ENSG00000168958.19	MFF	2	227324491	2_134	0	0.0224696275935676	5.72751659320079	4.05015089928689e-07	0.542461966448625	1
ENSG00000168955.3	TM4SF20	2	227381483	2_134	0	0.0448084150909395	12.2409830437843	1.72617512083888e-06	1.32689637567039	2
ENSG00000173744.17	AGFG1	2	227472263	2_134	0	0.058925711387867	14.8465715804317	2.7532140965899e-06	-1.79948361885544	1
ENSG00000135917.13	SLC19A3	2	227718030	2_134	0	0.0827316960322075	18.1006190555491	4.71274921385245e-06	-1.94879155955017	2
ENSG00000204128.5	C2orf72	2	231040159	2_136	0	0.0253507424023182	6.80636686537366	5.43018980405476e-07	-0.784186317470945	1
ENSG00000135914.5	HTR2B	2	231123241	2_136	0	0.0265239712641704	7.23215003213376	6.03691344972793e-07	-0.859379761602807	2
ENSG00000135931.17	ARMC9	2	231198788	2_136	0	0.0206030797742905	4.85718204692735	3.14938314517192e-07	-0.214135519818791	2
ENSG00000115053.15	NCL	2	231460069	2_136	0	0.0260099514759413	7.04794474627961	5.76913904642736e-07	0.695297990882911	1
ENSG00000171596.6	NMUR1	2	231526615	2_136	0	0.0201672574726234	4.65642385404412	2.95534592062328e-07	-0.0890060472199998	2
ENSG00000187514.16	PTMA	2	231706100	2_136	0	0.020749609099608	4.92373257203546	3.2152396564872e-07	-0.417555150327796	2
ENSG00000144524.17	COPS7B	2	231781537	2_136	0	0.0202187370175523	4.68035886028706	2.9781197071922e-07	0.0454045262294703	1
ENSG00000144535.19	DIS3L2	2	231961176	2_136	0	0.0534997928296194	13.870071361862	2.33528435327849e-06	1.63791499701457	1
ENSG00000171551.11	ECEL1	2	232487967	2_136	0	0.0203163471078137	4.72558154001595	3.0214113702185e-07	0.170506518401853	1
ENSG00000221944.6	TIGD1	2	232550122	2_136	0	0.0205625692129751	4.83870165766359	3.13123163631756e-07	-0.27969226245896	1
ENSG00000115468.11	EFHD1	2	232641992	2_136	0	0.0223290720240144	5.61293282951635	3.94429594643106e-07	-0.539345250374956	1
ENSG00000204120.14	GIGYF2	2	232697500	2_137	0	0.0292826669929758	9.07870808989704	8.36649690398517e-07	1.22214888913632	1
ENSG00000182600.9	C2orf82	2	232855456	2_137	0	0.0283403670408766	8.80001681216745	7.84870391632239e-07	-1.12555851040696	3
ENSG00000066248.14	NGEF	2	233001061	2_137	0	0.0238103310192288	7.22431827469343	5.41341444981698e-07	-0.791942794470287	2
ENSG00000085982.13	USP40	2	233566588	2_137	0	0.0193843878314405	5.30533352919943	3.23648617185454e-07	0.436009069693024	2
ENSG00000188042.7	ARL4C	2	234498726	2_138	0	0.02741991877758	4.68123560577526	4.03957464230421e-07	0.126543481216333	1
ENSG00000130147.15	SH3BP4	2	234951552	2_138	0	0.0289397461607682	5.18941149539727	4.72630561379462e-07	0.304516197373298	2
ENSG00000132321.16	IQCA1	2	236486800	2_139	0	0.0273899585574503	9.10463817992598	7.84807311406787e-07	1.18392307353589	1
ENSG00000177483.11	RBM44	2	237778573	2_140	0	0.0341205833914687	7.70595822664425	8.27469647222032e-07	-0.984137922886741	3
ENSG00000132330.16	SCLY	2	238060509	2_141	0	0.0378027697268641	7.59316276696518	9.03348450619608e-07	1.13734296862661	3
ENSG00000184182.18	UBE2F	2	237966682	2_141	0	0.0323087328886539	6.10959623633801	6.21214250197857e-07	-0.715075416567819	1
ENSG00000144488.14	ESPNL	2	238100744	2_141	0	0.0277563675853815	4.67787010318599	4.0862013413111e-07	-0.0720842324096194	3
ENSG00000168427.8	KLHL30	2	238138379	2_141	0	0.161049494315109	21.5900753228221	1.09426497006037e-05	-2.29700673074915	3
ENSG00000178752.15	ERFE	2	238159318	2_141	0	0.0557274190198481	11.2767397228961	1.97770476442656e-06	1.51316819763985	2
ENSG00000132323.8	ILKAP	2	238203982	2_141	0	0.0277030794255075	4.65977108776113	4.06257697932772e-07	-0.0866924739832213	1
ENSG00000144485.10	HES6	2	238245307	2_141	0	0.0315380696060382	5.88181930526594	5.83788800958026e-07	0.625934651816554	1
ENSG00000204104.11	TRAF3IP1	2	238320731	2_141	0	0.0276959216536981	4.65733711859107	4.05940582813618e-07	-0.0828737356521284	2
ENSG00000065802.11	ASB1	2	238426273	2_141	0	0.0381062477343797	7.66880885735864	9.19672231179194e-07	0.890705053516877	2
ENSG00000068024.16	HDAC4	2	239401967	2_143	0	0.0144607113379851	6.16641198390431	2.80628107562241e-07	0.679681384962478	1
ENSG00000130414.11	NDUFA10	2	240025297	2_143	0	0.0125863413214855	4.86652369379314	1.92764617468787e-07	0.256599131779629	1
ENSG00000172428.10	COPS9	2	240136001	2_143	0	0.0206471039389595	9.50643367546099	6.17711576206965e-07	1.0946012476376	2
ENSG00000063660.8	GPC1	2	240436110	2_143	0	0.0178999011852962	8.16636270749785	4.60032243520143e-07	0.932101039737492	2
ENSG00000188542.9	DUSP28	2	240560414	2_143	0	0.0123450589383008	4.68535486742962	1.82030696656134e-07	0.0907857739347535	1
ENSG00000142327.12	RNPEPL1	2	240566275	2_143	0	0.0123324316172914	4.67577677923912	1.81472766315091e-07	-0.0764907529653995	1
ENSG00000144504.15	ANKMY1	2	240562434	2_143	0	0.0194593271803017	8.95016824582198	5.48110337601405e-07	0.975187003625805	2
ENSG00000142330.19	CAPN10	2	240586128	2_143	0	0.0126606374648105	4.92161418745229	1.96097525031947e-07	-0.238567016694962	3
ENSG00000178623.11	GPR35	2	240605270	2_143	0	0.0238863254874295	10.8758799974987	8.17565820044682e-07	1.25697811790959	3
ENSG00000172478.17	C2orf54	2	240896921	2_143	0	0.0135323513658747	5.54499105245026	2.36147356893661e-07	-0.551849345323145	1
ENSG00000130294.15	KIF1A	2	240820742	2_143	0	0.0142881886368164	6.05398778291628	2.72224801095469e-07	0.598514026385883	1
ENSG00000172482.4	AGXT	2	240868386	2_143	0	0.0336519683116788	14.1052139763607	1.4938229377504e-06	1.64113517757403	1
ENSG00000162804.13	SNED1	2	240991829	2_143	0	0.0356051900382507	14.6381233671154	1.64024108048837e-06	1.46784001114634	1
ENSG00000122085.16	MTERF4	2	241093979	2_143	0	0.0239630659508094	10.9060429713305	8.22467150639659e-07	-1.27624663997234	3
ENSG00000115687.13	PASK	2	241150158	2_143	0	0.0193794751260609	8.91157219151479	5.43507215076937e-07	1.10436747283849	1
ENSG00000115685.14	PPP1R7	2	241154302	2_143	0	0.0123413382804916	4.68253368402935	1.81866261964925e-07	0.0537408407250462	1
ENSG00000146205.13	ANO7	2	241214256	2_144	0	0.0518356797641683	13.3214037848835	2.17314029281268e-06	-1.82585153951572	2
ENSG00000168385.17	SEPT2	2	241316415	2_144	0	0.0211855647471464	4.8710874088122	3.2476927965785e-07	0.189991355556806	1
ENSG00000115677.16	HDLBP	2	241316415	2_144	0	0.0274577008876159	7.30993467594855	6.3166474643972e-07	-0.805500318481911	2
ENSG00000006607.13	FARP2	2	241356233	2_144	0	0.0301880029028335	8.20322965122991	7.79342260125564e-07	-1.25076896388346	1
ENSG00000176720.4	BOK	2	241550803	2_144	0	0.030187551282462	8.20304741410672	7.7931328790767e-07	0.877501350274235	3
ENSG00000168397.16	ATG4B	2	241634894	2_144	0	0.020745860289485	4.67410864380145	3.05168164373003e-07	-0.336596306678184	1
ENSG00000168395.15	ING5	2	241687407	2_144	0	0.0211294170473676	4.84613781391821	3.22249497848323e-07	0.141982860709299	1
ENSG00000180902.17	D2HGDH	2	241734472	2_144	0	0.0296509332180589	8.03395497597155	7.49681396518768e-07	1.06181419656904	6
ENSG00000154252.11	GAL3ST2	2	241751606	2_144	0	0.0223844028113293	5.38823924680917	3.79578283025202e-07	-0.389919133688011	2
ENSG00000204099.11	NEU4	2	241816853	2_144	0	0.0736084807256929	16.6726458995776	3.86225864771289e-06	2.01131707110544	1
ENSG00000188389.10	PDCD1	2	241816853	2_144	0	0.0736084807256929	16.6726458995776	3.86225864771289e-06	2.01131707110544	1
ENSG00000188011.5	RTP5	2	241816853	2_144	0	0.0736084807256929	16.6726458995776	3.86225864771289e-06	2.01131707110544	1
ENSG00000134115.12	CNTN6	3	1092103	3_1	0	0.0320768873080159	6.36196757321111	6.42233038461024e-07	-0.642870490438678	1
ENSG00000072756.16	TRNT1	3	3129338	3_4	0	0.0094751352326945	5.07557256982989	1.51348956999732e-07	0.316966585822573	1
ENSG00000113851.14	CRBN	3	3180226	3_4	0	0.0107498191675214	6.25579861912824	2.11637631325046e-07	0.621682887278669	1
ENSG00000175928.5	LRRN1	3	3801193	3_4	0	0.0349762016178629	17.3347477145678	1.90809126261042e-06	-1.74563682911578	1
ENSG00000170364.12	SETMAR	3	4303252	3_4	0	0.0124013038154565	7.59292172116386	2.96336565743097e-07	-0.895474673290715	1
ENSG00000144455.13	SUMF1	3	4368850	3_4	0	0.0110893005555007	6.54662526683612	2.28470751613452e-07	-0.788091198801917	4
ENSG00000134107.4	BHLHE40	3	4980638	3_4	0	0.0164372261130995	10.2319782815427	5.2929417284453e-07	-1.14820159233856	1
ENSG00000134109.10	EDEM1	3	5187958	3_4	0	0.0110964387504006	6.55264483239543	2.28828030601676e-07	0.675667178633168	1
ENSG00000182533.6	CAV3	3	8733693	3_7	0	0.0248664260355813	4.68451000376496	3.66594980776204e-07	-0.0782442252584392	2
ENSG00000125046.14	SSUH2	3	8744602	3_7	0	0.0247922916125759	4.65642266223306	3.63310575204369e-07	-0.0659587357852907	2
ENSG00000180914.10	OXTR	3	8785285	3_7	0	0.0337828878631861	7.57229492343295	8.05069299726545e-07	0.951649740026475	1
ENSG00000070950.9	RAD18	3	8961440	3_7	0	0.0252155988912947	4.81569767633474	3.8215317820766e-07	-0.243055620370767	2
ENSG00000196220.15	SRGAP3	3	9363240	3_7	0	0.0663634652090591	13.9866618415326	2.92113819656534e-06	1.64419211450046	1
ENSG00000134077.15	THUMPD3	3	9363240	3_7	0	0.0663634652090591	13.9866618415326	2.92113819656534e-06	-1.64419211450046	1
ENSG00000168137.15	SETD5	3	9397385	3_7	0	0.0291449853432392	6.17933720133943	5.66780251905469e-07	-0.601564247476376	1
ENSG00000163719.19	MTMR14	3	9646560	3_8	0	0.148318733726996	22.1289744471412	1.0329190092578e-05	2.38877374061238	1
ENSG00000144550.12	CPNE9	3	9703359	3_8	0	0.126662827905452	20.5682683795126	8.19890556237641e-06	2.32306063896082	1
ENSG00000114026.21	OGG1	3	9827561	3_8	0	0.0798692551409237	16.0841494520714	4.04284143177502e-06	-1.79800580130513	1
ENSG00000134072.10	CAMK1	3	9769618	3_8	0	0.0340045039384063	7.9529181689262	8.5108303025949e-07	0.898985649242238	1
ENSG00000171148.13	TADA3	3	9793221	3_8	0	0.0306241436222277	6.96490742207401	6.71256145348648e-07	-0.853504251189465	1
ENSG00000241553.12	ARPC4	3	9776640	3_8	0	0.0261335508199542	5.47106784199644	4.49965789536028e-07	0.371907121121182	1
ENSG00000214021.15	TTLL3	3	9808579	3_8	0	0.0305540232417328	6.94329239463546	6.67640744726544e-07	0.946081029271834	3
ENSG00000156990.14	RPUSD3	3	9843931	3_8	0	0.0283232416179705	6.22873756485178	5.55203204441883e-07	0.550899730769593	1
ENSG00000163701.18	IL17RE	3	9902449	3_8	0	0.0239687356301485	4.65756921826535	3.51328528584124e-07	0.139586629553418	2
ENSG00000163702.18	IL17RC	3	9917190	3_8	0	0.0369435601497844	8.73620074833423	1.01571139254479e-06	1.00434749106307	1
ENSG00000163703.17	CRELD1	3	9933702	3_8	0	0.0266919311178201	5.67007902678818	4.76297257676147e-07	-0.491902776416671	1
ENSG00000125037.12	EMC3	3	10010880	3_8	0	0.0242598248936526	4.77109209970956	3.64262476288082e-07	-0.167653718562577	1
ENSG00000144554.10	FANCD2	3	10031360	3_8	0	0.0303912416222949	6.89291677832714	6.59265656112938e-07	-0.786038972782559	2
ENSG00000254999.3	BRK1	3	10115684	3_8	0	0.024013529482257	4.67512728257382	3.53312017577719e-07	0.113293980134765	1
ENSG00000134086.7	VHL	3	10141318	3_8	0	0.0250483368892276	5.07196428687768	3.99819577874214e-07	-0.26411283368821	1
ENSG00000134070.4	IRAK2	3	10214294	3_8	0	0.0243182982361891	4.7937357215633	3.66873414472987e-07	-0.425500980090537	1
ENSG00000157014.10	TATDN2	3	10273419	3_8	0	0.0790032542614331	15.9791697490394	3.9729048590103e-06	-1.90795505012113	1
ENSG00000157017.15	GHRL	3	10288892	3_8	0	0.0416577509058742	9.87276247554972	1.29432542142447e-06	-1.41759229725949	2
ENSG00000157087.17	ATP2B2	3	10707748	3_8	0	0.0418713784813216	9.92121565219105	1.30734774563878e-06	1.24030215641011	1
ENSG00000157103.10	SLC6A1	3	10978347	3_9	0	0.0134619390299593	5.21800014538178	2.21065351861655e-07	-0.303018595790604	3
ENSG00000196639.6	HRH1	3	11135354	3_9	0	0.0145388924794435	5.71919026348971	2.61682598206024e-07	0.0124604515780847	1
ENSG00000197548.12	ATG7	3	11230319	3_9	0	0.0135490930972183	9.12427060595692	3.89060694387239e-07	-1.9914503395729	1
ENSG00000144559.10	TAMM41	3	11808893	3_9	0	0.016904899542025	7.2408450340097	3.85221768724562e-07	-0.756155568558253	2
ENSG00000157150.4	TIMP4	3	12148468	3_9	0	0.0556061418863948	18.2253107199058	3.18938302527966e-06	-1.9613203896627	2
ENSG00000132170.19	PPARG	3	12287696	3_9	0	0.0222886092575669	9.72590369771845	6.82216013630581e-07	1.15140485861686	1
ENSG00000154743.17	TSEN2	3	12484157	3_9	0	0.0127295485828869	4.74703511025165	1.90171057046074e-07	-0.228262005149721	3
ENSG00000075975.15	MKRN2	3	12557284	3_9	0	0.0206481928430637	9.03850467421621	5.87337334938817e-07	1.37201098667196	3
ENSG00000225526.4	MKRN2OS	3	12560442	3_9	0	0.0132948421883224	5.25285172002539	2.19779561095676e-07	-0.171586825373598	1
ENSG00000088726.15	TMEM40	3	12769053	3_9	0	0.0216362495153329	9.61319591909045	6.54573996063688e-07	-1.2136880769364	1
ENSG00000144712.11	CAND2	3	12759557	3_9	0	0.0145688947045279	5.92550192060679	2.71681909756598e-07	0.651089032434001	3
ENSG00000144713.12	RPL32	3	12841494	3_9	0	0.0173235032912168	7.40024243534549	4.03450858791738e-07	0.712387261911813	2
ENSG00000131379.9	C3orf20	3	14691799	3_10	0	0.0203648532704814	10.0366927681002	6.43251620886794e-07	1.22673716898062	1
ENSG00000144711.13	IQSEC1	3	13072908	3_10	0	0.055688822111375	19.5407829888958	3.4246718775707e-06	-2.06478819764567	1
ENSG00000132182.11	NUP210	3	13418461	3_10	0	0.0131336103974574	5.92446719025861	2.44873845457101e-07	0.855438221814024	1
ENSG00000163517.14	HDAC11	3	13480018	3_10	0	0.0141272472135201	6.60740471302007	2.93763225075412e-07	0.67001217557323	1
ENSG00000163520.13	FBLN2	3	13535999	3_10	0	0.0523601488796925	18.9538389167459	3.12325203623723e-06	2.00145026693866	2
ENSG00000163528.12	CHCHD4	3	14124429	3_10	0	0.125696813263309	27.4035858690272	1.08402834133454e-05	2.91146058948391	2
ENSG00000154767.14	XPC	3	14132463	3_10	0	0.14146655676061	28.5701040493435	1.27196329429464e-05	-2.91202636146804	2
ENSG00000131389.16	SLC6A6	3	14402293	3_10	0	0.0266863176834977	12.5783094739564	1.05637934547905e-06	-1.42232666767143	1
ENSG00000144596.12	GRIP2	3	14529060	3_10	0	0.0126903493346529	5.60306892217891	2.23773428402435e-07	-0.579864375089383	3
ENSG00000154781.15	CCDC174	3	14652153	3_10	0	0.0114875450622679	4.6711940378217	1.68874513000856e-07	0.151983888359322	2
ENSG00000177463.15	NR2C2	3	14950707	3_11	0	0.0249968725465747	6.56979411315648	5.16828446231391e-07	0.15003462059512	1
ENSG00000131375.9	CAPN7	3	15206289	3_11	0	0.019983561068984	5.24898626777833	3.30108944757286e-07	-0.827713013094717	1
ENSG00000206562.11	METTL6	3	15441199	3_11	0	0.025850811889953	7.14048468309707	5.80912675673109e-07	-0.757042729277835	2
ENSG00000206561.12	COLQ	3	15557776	3_11	0	0.0204585938062409	5.13172657712304	3.30406256305353e-07	0.367975565855603	1
ENSG00000131373.14	HACL1	3	15601668	3_11	0	0.0244544923505786	6.73895385747905	5.18632953664229e-07	-0.822109628916128	1
ENSG00000169814.12	BTD	3	15601668	3_11	0	0.0244544923505786	6.73895385747905	5.18632953664229e-07	-0.822109628916128	1
ENSG00000131386.17	GALNT15	3	16053248	3_11	0	0.0195864367766819	4.72593260471724	2.91307678811766e-07	-0.148896835717377	2
ENSG00000154813.9	DPH3	3	16264511	3_12	0	0.194002412153114	18.3344717374943	1.11939794388961e-05	3.91497420789866	2
ENSG00000154814.13	OXNAD1	3	16265536	3_12	0	0.0260868409997127	9.7724369606751	8.02293627060075e-07	2.02318942156064	2
ENSG00000131378.13	RFTN1	3	16415612	3_12	0	0.0465413492843854	12.0271259560244	1.76161014497577e-06	0.952894320468283	2
ENSG00000154822.17	PLCL2	3	16803636	3_12	0	0.0526725541612881	13.5049309418798	2.23864752758618e-06	-1.9384305479347	1
ENSG00000182568.16	SATB1	3	18445666	3_13	0	0.0244847237854463	5.3266767398474	4.1045024978293e-07	0.44896091811412	1
ENSG00000163576.17	EFHB	3	19946047	3_14	0	0.0210033457218896	5.8044520447805	3.83670742217734e-07	0.51257680815485	2
ENSG00000144566.10	RAB5A	3	19946616	3_14	0	0.0445751935694327	12.9022934083478	1.80996061785758e-06	1.46854309604954	2
ENSG00000183977.13	PP2D1	3	19982498	3_14	0	0.047023061585018	13.4097510918725	1.98445197049568e-06	1.59189697726882	1
ENSG00000114166.7	KAT2B	3	20031701	3_14	0	0.132336020264456	23.3876164923832	9.74031511821519e-06	-2.57805646618641	1
ENSG00000182247.9	UBE2E2	3	23202760	3_17	0	0.0441121628153661	13.6516467667991	1.8951883056544e-06	-2.41200690796911	2
ENSG00000197885.10	NKIRAS1	3	23946351	3_18	0	0.0163820630028675	4.65647559295136	2.40068343860483e-07	-0.296568278546066	2
ENSG00000151090.17	THRB	3	24494993	3_18	0	0.0167192598919887	4.84749278550039	2.55060492410233e-07	-0.172618509170016	1
ENSG00000077092.18	RARB	3	25174821	3_18	0	0.0197367230852474	6.40406164146306	3.97776869019466e-07	0.722942285474445	1
ENSG00000151093.7	OXSM	3	25733037	3_19	0	0.0417706301482292	9.65834026136538	1.26964557142709e-06	-1.17914040633483	1
ENSG00000179796.11	LRRC3B	3	26622421	3_19	0	0.0263019149198552	5.29145203085604	4.37997070432066e-07	-0.383221431950279	1
ENSG00000033867.16	SLC4A7	3	27484816	3_20	0	0.0282253599941331	13.5382777950565	1.20257420666946e-06	2.10932159989989	1
ENSG00000163508.12	EOMES	3	27717913	3_20	0	0.0134887104721924	4.90020409786312	2.08014483942693e-07	-0.493228747241321	1
ENSG00000187118.12	CMC1	3	28241610	3_21	0	0.0719983747458965	12.0609258767152	2.73282810304267e-06	1.42148082687196	1
ENSG00000163512.13	AZI2	3	28342560	3_21	0	0.0668976205033143	11.3564974208221	2.39091452729163e-06	-1.34181318275449	2
ENSG00000144642.21	RBMS3	3	28575079	3_21	0	0.0543052102720671	9.36507099981683	1.60052162949291e-06	-1.19076212955637	1
ENSG00000163527.9	STT3B	3	31525796	3_23	0	0.0232607990011082	4.71308692776032	3.45015854092736e-07	0.187390310194465	1
ENSG00000144645.13	OSBPL10	3	32075695	3_23	0	0.0259940722847274	5.75811098596339	4.71046007894835e-07	0.616828691539657	1
ENSG00000170293.8	CMTM8	3	32238447	3_23	0	0.034198630976876	8.34408118854486	8.98041105409023e-07	-0.974413035948207	1
ENSG00000153551.13	CMTM7	3	32392093	3_24	0	0.025929224092567	4.77502480562652	3.89649503177478e-07	0.223270074376764	1
ENSG00000091317.7	CMTM6	3	32502466	3_24	0	0.027879496533002	5.45782330339884	4.78865304181365e-07	-0.578827752676604	1
ENSG00000182973.18	CNOT10	3	32684690	3_24	0	0.0256046971104246	4.65649794309777	3.75221773536552e-07	-0.0191404858044061	1
ENSG00000188167.8	TMPPE	3	33097052	3_24	0	0.0328520257307503	7.00523039990723	7.24258417982422e-07	-0.992831209492195	1
ENSG00000170266.15	GLB1	3	33088568	3_24	0	0.159444438224057	22.2279041080263	1.11536461646508e-05	2.41174983377535	2
ENSG00000170275.14	CRTAP	3	33113772	3_24	0	0.15068105632155	21.6643421473528	1.02733748726203e-05	-2.32981383680388	2
ENSG00000173705.8	SUSD5	3	33218930	3_25	0	0.0202395564593538	5.18376481336598	3.30183414251693e-07	-0.868594951542527	1
ENSG00000153558.13	FBXL2	3	33263515	3_25	0	0.0191558859598731	4.66717427261036	2.81361865219565e-07	-0.362077328031095	2
ENSG00000153560.11	UBP1	3	33443468	3_25	0	0.0409155438400771	11.8175017365801	1.52167875269306e-06	-2.16760633946212	1
ENSG00000170248.13	PDCD6IP	3	33797856	3_25	0	0.0197107739469762	4.93519674051927	3.06137915923101e-07	0.116095518220378	2
ENSG00000163673.7	DCLK3	3	36764355	3_27	0	0.0184416511006087	6.51963051171213	3.7838312405785e-07	-0.682553233742927	2
ENSG00000168016.13	TRANK1	3	36878667	3_27	0	0.0520711712972788	16.8702985479863	2.76457953488683e-06	2.49415575371613	1
ENSG00000178567.7	EPM2AIP1	3	36993455	3_27	0	0.0204426782703805	8.1166965766687	5.22187027496545e-07	-1.61641874732074	1
ENSG00000076242.14	MLH1	3	36988813	3_27	0	0.0158954314227043	5.63430132550496	2.81852157122856e-07	-1.09957125178775	3
ENSG00000093167.17	LRRFIP2	3	37183634	3_27	0	0.0159602464980722	4.98687324211696	2.50482216427888e-07	-0.143093043901002	1
ENSG00000144674.16	GOLGA4	3	37243088	3_27	0	0.0194697141081374	6.58089158357008	4.03230416324443e-07	0.475180390876847	1
ENSG00000198590.11	C3orf35	3	37436001	3_27	0	0.0159154882805375	5.00985866928606	2.5093105653484e-07	-0.101100679922187	1
ENSG00000144677.14	CTDSPL	3	37950545	3_27	0	0.0173825340600596	6.08556071977754	3.32906797352965e-07	0.838489509917888	1
ENSG00000008226.19	DLEC1	3	38045533	3_27	0	0.0157134211877922	4.86905996765534	2.40782460835698e-07	0.249755185761089	1
ENSG00000172936.12	MYD88	3	38156346	3_27	0	0.0228104103123171	8.81257664399158	6.32623001309788e-07	1.11819467343115	1
ENSG00000093217.9	XYLB	3	38346523	3_28	0	0.0659092250660105	16.8356926074484	3.49209593964666e-06	2.25933657940355	2
ENSG00000114739.13	ACVR2B	3	38454810	3_28	0	0.0256308219456524	7.88432263415312	6.3596892438193e-07	-0.861412242772292	1
ENSG00000157036.12	EXOG	3	38491844	3_28	0	0.0773028212535805	18.3656510282638	4.46797408889743e-06	2.42398901077534	2
ENSG00000168356.11	SCN11A	3	38947836	3_28	0	0.0217278669420492	6.3310475085245	4.32914008538091e-07	0.745608006526178	2
ENSG00000114745.13	GORASP1	3	39094060	3_28	0	0.0238022501097764	7.18806203858715	5.38441846356114e-07	0.694126023036223	4
ENSG00000168026.18	TTC21A	3	39107217	3_28	0	0.0288726975051634	9.00584773424203	8.18315795893463e-07	-1.15158612445688	2
ENSG00000168329.13	CX3CR1	3	39281672	3_28	0	0.0191886818618864	5.16407448386808	3.1185062149345e-07	0.51064854783332	2
ENSG00000144659.10	SLC25A38	3	39383433	3_28	0	0.0188123620480046	4.97819805270311	2.94730087155858e-07	-0.332619187581384	2
ENSG00000168028.13	RPSA	3	39406928	3_28	0	0.0501824629491688	14.2356365357335	2.24821498080993e-06	-1.72101987414981	2
ENSG00000170011.13	MYRIP	3	39817297	3_28	0	0.0245184487288923	7.46688606943588	5.76157855630279e-07	0.69545259734283	1
ENSG00000114784.3	EIF1B	3	40309993	3_29	0	0.0208318534151311	4.72244190708777	3.09601822699084e-07	0.0411895851580419	1
ENSG00000168032.8	ENTPD3	3	40387447	3_29	0	0.0208801020430272	4.74416920409408	3.11746625033427e-07	-0.227673707583901	1
ENSG00000188846.13	RPL14	3	40457413	3_29	0	0.0242291904348212	6.14225665722264	4.68355728794588e-07	0.59945290978806	1
ENSG00000177873.12	ZNF619	3	40477330	3_29	0	0.0225422951071324	5.46379830681126	3.87616060971663e-07	0.517371359214115	1
ENSG00000172888.11	ZNF621	3	40528161	3_29	0	0.0211060156244345	4.84524408591074	3.21833233826894e-07	-0.241550970447199	1
ENSG00000168038.10	ULK4	3	41962206	3_30	0	0	13166.1016026846	0	5.55874890476115	1
ENSG00000114812.12	VIPR1	3	42497135	3_30	0	0	5.28266625823443	0	0.143527237332862	1
ENSG00000114857.17	NKTR	3	42600359	3_31	0	0.0260753503461116	8.20081923867024	6.72971024042054e-07	-0.998488832166393	2
ENSG00000093183.13	SEC22C	3	42540188	3_31	0	0.0392330390701237	12.0556911937663	1.48851439674207e-06	1.4279183910633	1
ENSG00000114853.13	ZBTB47	3	42653821	3_31	0	0.0669125669478959	17.1351681242761	3.60831990873152e-06	-1.93327428726532	1
ENSG00000157119.11	KLHL40	3	42685151	3_31	0	0.0183415123648265	4.89503906815688	2.82553231729288e-07	-0.225745491766814	1
ENSG00000010282.14	HHATL	3	42712412	3_31	0	0.0741074178883561	18.1147065446947	4.22475917795726e-06	1.96667116352716	1
ENSG00000244607.5	CCDC13	3	42749631	3_31	0	0.0182404116402445	4.84318315228218	2.78019015800663e-07	-0.150031628448487	2
ENSG00000181061.13	HIGD1A	3	42800848	3_31	0	0.043257121460765	12.9805238469425	1.76709056902997e-06	-1.62296478606573	1
ENSG00000180432.5	CYP8B1	3	42876414	3_31	0	0.0419697625370874	12.6941855981576	1.67668056155513e-06	1.69836194258156	1
ENSG00000144649.8	FAM198A	3	43010166	3_31	0	0.0475286348138483	13.8740181398771	2.075231599196e-06	-1.59183913314347	1
ENSG00000144647.5	POMGNT2	3	43062891	3_31	0	0.0210201219193595	6.1746307756281	4.0846532761423e-07	-0.380353407260224	2
ENSG00000011198.7	ABHD5	3	43689274	3_31	0	0.044215908056923	13.1883865163933	1.83518220267254e-06	-1.61573071392624	1
ENSG00000160746.12	ANO10	3	43691692	3_31	0	0.0239490037922675	7.40056568127863	5.57777952648485e-07	-0.879612922546675	1
ENSG00000179152.19	TCAIM	3	44338372	3_31	0	0.0183313781973341	4.88985404062026	2.82097986959636e-07	0.126269111224979	1
ENSG00000225873.3	LINC00694	3	44439661	3_31	0	0.0178981661756836	4.66549261070248	2.62793739930188e-07	-0.062528236212691	1
ENSG00000185219.16	ZNF445	3	44479488	3_31	0	0.0178953117447926	4.66399619908713	2.62667554017233e-07	-0.333378438792215	1
ENSG00000196345.12	ZKSCAN7	3	44533027	3_31	0	0.017920353613698	4.67711420297624	2.63774934096765e-07	-0.219671067093473	3
ENSG00000144792.9	ZNF660	3	44590720	3_31	0	0.0199281007314166	5.67366493160559	3.55826728454534e-07	-0.371820762344061	2
ENSG00000186448.14	ZNF197	3	44584132	3_31	0	0.017885821493278	4.65902044322377	2.62248179349539e-07	-0.299766688166435	2
ENSG00000196653.11	ZNF502	3	44712685	3_31	0	0.0182429003066638	4.84446101757027	2.78130312704336e-07	-0.0530437601035843	2
ENSG00000186446.11	ZNF501	3	44721338	3_31	0	0.0307696318886817	9.76033086630613	9.45139283433025e-07	0.974278664884732	1
ENSG00000163808.16	KIF15	3	44721338	3_31	0	0.019719810558144	5.57502887928113	3.45986245194728e-07	-0.659494885541154	2
ENSG00000169964.7	TMEM42	3	44861353	3_31	0	0.116004113300944	22.4568947784905	8.19845593217202e-06	-2.34714584335297	3
ENSG00000163810.11	TGM4	3	44874111	3_31	0	0.0192595159532593	5.35333342945593	3.24473053329692e-07	0.511681857662811	1
ENSG00000075914.12	EXOSC7	3	44995047	3_31	0	0.0461329582900238	13.5910564626298	1.97321085150103e-06	1.67375899218887	1
ENSG00000173585.15	CCR9	3	45888730	3_32	0	0.0236796203159581	4.70176643381294	3.50384397889584e-07	0.306901900263382	1
ENSG00000249992.1	TMEM158	3	45226648	3_32	0	0.0239622041894527	4.81331674929674	3.62977897288976e-07	0.279892077279976	1
ENSG00000011376.9	LARS2	3	45486931	3_32	0	0.0651318450353368	14.2845384301472	2.92798310464592e-06	-1.94221728959749	1
ENSG00000144791.9	LIMD1	3	45670809	3_32	0	0.0238366222929896	4.76390327500436	3.57368791601727e-07	-0.0128408499754353	1
ENSG00000211456.10	SACM1L	3	45688625	3_32	0	0.0302510228747172	7.00761290721506	6.67143319528082e-07	-0.617187037777599	1
ENSG00000163817.15	SLC6A20	3	45796521	3_32	0	0.0237928288695305	4.7466141444151	3.55417643987995e-07	-0.120532321222734	3
ENSG00000163818.16	LZTFL1	3	45916204	3_32	0	0.174122586303005	23.8920466154695	1.30923448603558e-05	2.49623453946093	1
ENSG00000172215.5	CXCR6	3	45939679	3_32	0	0.0235672887341722	4.65705776846918	3.45406273662119e-07	-0.00460432484515277	2
ENSG00000163820.14	FYCO1	3	45986828	3_32	0	0.0313859835106035	7.35495641404799	7.26481934869483e-07	-1.06264063710474	2
ENSG00000173578.7	XCR1	3	46027351	3_32	0	0.052907126807858	12.3008364916659	2.04813130946359e-06	1.60468070923433	1
ENSG00000163823.3	CCR1	3	46208517	3_32	0	0.034269470279872	8.18452998372684	8.8269386705454e-07	0.842875742157495	2
ENSG00000121807.5	CCR2	3	46353822	3_32	0	0.0235909302500905	4.66648499940718	3.4645267135617e-07	0.018708006093096	1
ENSG00000160791.13	CCR5	3	46370051	3_32	0	0.0248984327578828	5.17380860054443	4.0540709335779e-07	-0.459787277534701	2
ENSG00000121797.9	CCRL2	3	46406497	3_32	0	0.0299039243398906	6.89883186576098	6.49251138136239e-07	-0.946822855510394	1
ENSG00000012223.12	LTF	3	46485651	3_32	0	0.0248792364042281	5.16655069443754	4.04526256542295e-07	0.445579668076938	1
ENSG00000241186.9	TDGF1	3	46574146	3_32	0	0.0399506090380097	9.63481789240715	1.21136741873266e-06	-1.1469634979268	1
ENSG00000261603.1	PRSS46	3	46716355	3_33	0	0.0337445894479563	12.8636753273529	1.36608647794624e-06	-1.61929185937221	1
ENSG00000178038.16	ALS2CL	3	46692951	3_33	0	0.0270522474481129	9.84218512703444	8.37922504474128e-07	0.908999509121903	2
ENSG00000188086.13	PRSS45	3	46744963	3_33	0	0.0147583587101198	4.94083711557782	2.29481443128871e-07	0.577461620192375	3
ENSG00000160801.13	PTH1R	3	46884049	3_33	0	0.0192006525735712	7.82356525923293	4.72747969904999e-07	1.19435126111004	1
ENSG00000160796.16	NBEAL2	3	46979634	3_33	0	0.014442620827432	4.68665893300321	2.13018995565319e-07	0.0727157075207856	2
ENSG00000160799.11	CCDC12	3	46982458	3_33	0	0.0149074983404209	5.24777455832443	2.46200490061886e-07	-0.829986677581483	1
ENSG00000181555.20	SETD2	3	47163449	3_33	0	0.0150568424436721	5.34190599738468	2.53127378259686e-07	-0.895083609379623	3
ENSG00000076201.14	PTPN23	3	47380662	3_33	0	0.0167069760959927	5.8687096815866	3.08566980634668e-07	-0.0568758413586133	1
ENSG00000114650.18	SCAP	3	47475926	3_33	0	0.0144528239137289	4.72498859372334	2.14912882731487e-07	0.398672602152599	2
ENSG00000229453.2	SPINK8	3	48327974	3_34	1	0.0247412533339484	21.5338224019224	1.67668622674841e-06	4.88137590356087	1
ENSG00000132153.14	DHX30	3	47802110	3_34	0	0.0144688292159438	15.2308006665948	6.93529754675136e-07	3.48138845441034	1
ENSG00000047849.21	MAP4	3	48089403	3_34	0	0.0231247964685261	21.0993275053106	1.53552010103124e-06	4.29299536968518	1
ENSG00000164045.11	CDC25A	3	48187406	3_34	0	0.0203293585319841	20.0843146085505	1.28496016587168e-06	4.76470799421435	2
ENSG00000164047.4	CAMP	3	48234587	3_34	1	0.0246125460528934	20.7312224600339	1.60579620565079e-06	4.85800943871299	1
ENSG00000164048.13	ZNF589	3	48241756	3_34	1	0.0211821294714785	20.0624286815526	1.33740239885242e-06	4.73137960657823	2
ENSG00000172113.8	NME6	3	48301800	3_34	0	0.022742035606647	21.244747274153	1.52051209099808e-06	-4.8027759704918	2
ENSG00000164049.14	FBXW12	3	48370245	3_34	0	0.0151676433763009	6.06705659779381	2.89604382066536e-07	0.969760750999222	1
ENSG00000232112.3	TMA7	3	48440237	3_34	0	0.0249300266625555	9.32717480947256	7.3178218586223e-07	-0.687726356516607	1
ENSG00000164053.19	ATRIP	3	48446788	3_34	0	0.0134178487859123	4.95542052983401	2.09253332263066e-07	0.4683309102052	1
ENSG00000213689.11	TREX1	3	48467186	3_34	0	0.0329429527798698	11.2879289220378	1.17026916879478e-06	-0.347114482200658	1
ENSG00000114268.11	PFKFB4	3	48562511	3_34	0	0.0135706789810988	5.78922353342933	2.47246908369342e-07	0.781664769838207	1
ENSG00000145040.3	UCN2	3	48564341	3_34	0	0.0321217072553445	15.0348416631878	1.5198700332187e-06	-2.4666125522406	2
ENSG00000114270.17	COL7A1	3	48595323	3_34	0	0.0239706692771572	11.3847465037975	8.58840465412872e-07	-1.755011479617	1
ENSG00000183396.3	TMEM89	3	48621576	3_34	0	0.020365574148201	9.62913269861949	6.17152942076581e-07	-1.71454395574427	1
ENSG00000008300.16	CELSR3	3	48658401	3_34	0	0.406550487785614	20.8021841432854	2.66153631754717e-05	4.33239161429803	1
ENSG00000213672.7	NCKIPSD	3	48683607	3_34	0	0.0147089221348179	7.63877059840792	3.53600841964911e-07	2.76256812509586	1
ENSG00000068745.14	IP6K2	3	48740313	3_34	0	0.0129667427925353	5.19526727863793	2.12005811226839e-07	-0.714006120114338	1
ENSG00000114302.15	PRKAR2A	3	48845667	3_34	0	0.0129727800765752	5.31663952906836	2.17059723424505e-07	-1.80666646968629	2
ENSG00000177479.19	ARIH2	3	48919714	3_34	0	0.0237878279037248	13.5372770647915	1.01343308692354e-06	3.69922947788487	1
ENSG00000178467.17	P4HTM	3	48971953	3_34	0	0.0219011772040284	11.1142389674763	7.66048317612417e-07	2.89440394633653	2
ENSG00000178252.17	WDR6	3	49007280	3_34	0	0.0280783801354014	14.5213827172515	1.28318417400453e-06	-3.37980972743823	2
ENSG00000178057.14	NDUFAF3	3	49015352	3_34	0	0.0224946914337396	12.8699343794943	9.11098531062398e-07	3.62061375563169	1
ENSG00000178149.16	DALRD3	3	49015352	3_34	0	0.0224946914337396	12.8699343794943	9.11098531062398e-07	3.62061375563169	1
ENSG00000198218.10	QRICH1	3	49072486	3_34	0	0.0133345307702221	6.25301736889713	2.62407562177949e-07	-2.56150970514761	1
ENSG00000177352.9	CCDC71	3	49182704	3_34	0	0.0184820618363978	9.53448227036127	5.54570173463923e-07	-3.00724374705821	1
ENSG00000185909.14	KLHDC8B	3	49171432	3_34	0	0.341911715070392	36.7102077320464	3.95011552529767e-05	-4.80520008631264	3
ENSG00000173421.16	CCDC36	3	49199901	3_34	0	0.0503634085454655	20.2521172787733	3.20992231859092e-06	4.21025100044032	2
ENSG00000188315.7	C3orf62	3	49277527	3_34	0	0.0212656364228961	9.85946353336272	6.59843044699025e-07	1.79199055766764	1
ENSG00000114316.12	USP4	3	49340655	3_35	0	0.0112285726149484	12.8036285891426	4.5244583340577e-07	-2.38323314865185	1
ENSG00000233276.3	GPX1	3	49358927	3_35	1	0.0920957210603458	41.0006175056763	1.18833482288333e-05	4.05365043005625	1
ENSG00000067560.10	RHOA	3	49412205	3_35	0	0.0114557714111939	13.1388193138252	4.73685022602897e-07	-2.42601288592702	1
ENSG00000145022.4	TCTA	3	49412205	3_35	0	0.0116635183256464	12.9275376216532	4.7451982337165e-07	2.4343511125781	2
ENSG00000145020.15	AMT	3	49422974	3_35	0	0.0114582373432454	13.1038408936311	4.72525661572632e-07	2.41899192326183	1
ENSG00000145029.13	NICN1	3	49429438	3_35	0	0.0116326268378421	13.3593520565602	4.89071285552104e-07	2.45310750978554	1
ENSG00000173402.11	DAG1	3	49466685	3_35	0	0.0101764574601845	15.8564887933959	5.07823296241387e-07	1.66537662180444	1
ENSG00000173531.15	MST1	3	49685714	3_35	0	0.0221479978132689	19.7237935704826	1.37478218014066e-06	0.477556330723166	3
ENSG00000164068.15	RNF123	3	49687375	3_35	0	0.0287636487004288	30.1086976902923	2.72549205734933e-06	-4.00984948492791	2
ENSG00000173540.12	GMPPB	3	49722998	3_35	0	0.0100221735194751	5.00583668466244	1.57887434505438e-07	0.312720607562588	1
ENSG00000176095.11	IP6K1	3	49785476	3_35	0	0.0150616406166177	13.2723692070973	6.29114519812065e-07	-2.60880404344091	1
ENSG00000185614.4	FAM212A	3	49803410	3_35	0	0.488797195447609	19.289711037777	2.96731328520182e-05	-3.17266697766731	1
ENSG00000183763.8	TRAIP	3	49856597	3_35	0	0.0182271454486503	19.7730652545581	1.13423131214866e-06	-2.51868868838544	1
ENSG00000164078.12	MST1R	3	49903379	3_35	0	0.0162844758279325	20.2454577263912	1.03755316052936e-06	-2.72783615347473	2
ENSG00000004534.14	RBM6	3	49937901	3_35	0	0.0117749959418242	15.394260076217	5.70464415632349e-07	2.03661392238069	1
ENSG00000003756.16	RBM5	3	50088563	3_35	0	0.0122721311410302	15.6392936638188	6.04012735623995e-07	2.08349113724445	1
ENSG00000012171.19	SEMA3B	3	50267802	3_35	0	0.0340189070129023	16.5481510468253	1.77165358011988e-06	-1.88927555793696	1
ENSG00000179564.3	LSMEM2	3	50278688	3_35	0	0.0296052163671264	15.2497748770471	1.420825181697e-06	-1.7941906525052	1
ENSG00000243477.5	NAT6	3	50298716	3_35	0	0.0110384404300017	5.92773878840746	2.05923423467356e-07	-0.242083620092963	2
ENSG00000186792.16	HYAL3	3	50295266	3_35	0	0.0382282201273479	17.9348696068039	2.15770106209263e-06	2.36645137704047	1
ENSG00000007402.11	CACNA2D2	3	50504484	3_35	0	0.00996687364023363	5.6957158224478	1.78655437517755e-07	-0.943764989341145	1
ENSG00000114735.9	HEMK1	3	50569633	3_35	0	0.0100147681143077	5.36766552532858	1.69174662006865e-07	0.393508777697233	1
ENSG00000114737.15	CISH	3	50611939	3_35	0	0.0107707801995096	6.04908359665398	2.05043366340059e-07	-0.975427845648219	1
ENSG00000088538.12	DOCK3	3	50673570	3_35	0	0.0131850875862254	7.8661728928749	3.26404006120922e-07	1.11824851868541	1
ENSG00000145050.15	MANF	3	51380917	3_35	0	0.0311389215736762	14.5981868375707	1.43057772696169e-06	-1.71598690146116	2
ENSG00000259956.1	RBM15B	3	51391456	3_35	0	0.00991305412729049	4.7065825016421	1.46832477618964e-07	-0.144437334880974	1
ENSG00000164080.13	RAD54L2	3	51589531	3_35	0	0.0115980597879467	6.50733850278818	2.37518649696762e-07	0.134987576478167	1
ENSG00000164081.12	TEX264	3	51704240	3_35	0	0.0260969599301142	13.5649372913024	1.11408078244689e-06	-1.79519320802934	1
ENSG00000164082.14	GRM2	3	51704240	3_35	0	0.0260969599301142	13.5649372913024	1.11408078244689e-06	-1.79519320802934	1
ENSG00000114779.19	ABHD14B	3	51099271	3_35	0	0.0123222451379315	6.4287706966522	2.49302568841617e-07	-0.173597146109166	1
ENSG00000114767.6	RRP9	3	51941930	3_36	0	0.0714071231781319	29.8058481803827	6.69810568063749e-06	-2.46902259929705	1
ENSG00000041880.14	PARP3	3	51956914	3_36	0	0.00499948647717174	4.78979121860022	7.53617465897133e-08	0.103037352530399	1
ENSG00000248487.8	ABHD14A	3	51972037	3_36	0	0.0623645850284167	28.5102065217857	5.59560917818698e-06	-2.37697365804487	1
ENSG00000243989.8	ACY1	3	51982820	3_36	0	0.00640267803220052	7.09902423207971	1.43043884579882e-07	0.917599629568622	1
ENSG00000162244.10	RPL29	3	51993314	3_36	0	0.0206038233061447	18.0370238865248	1.16955774947497e-06	1.88371564190757	1
ENSG00000023330.14	ALAS1	3	52191549	3_36	0	0.0057334889858458	6.068282528953	1.09494864085905e-07	-0.574971109625933	1
ENSG00000247596.8	TWF2	3	52239094	3_36	0	0.00878033363624464	10.0492309884005	2.77685256096996e-07	1.13472251699506	1
ENSG00000164088.17	PPM1M	3	52245578	3_36	0	0.00590111586765085	6.3380039601033	1.17705192501745e-07	0.997751142541592	2
ENSG00000168237.17	GLYCTK	3	52291743	3_36	0	0.0415449303802549	24.6305277728121	3.22033258920553e-06	3.36625151055187	1
ENSG00000114841.17	DNAH1	3	52317537	3_36	0	0.00531813400118375	5.3665861992288	8.98186160879238e-08	0.755512133152469	1
ENSG00000114854.7	TNNC1	3	52454186	3_36	0	0.00497127551870202	4.73694761509838	7.41097569576229e-08	-0.191824413116149	2
ENSG00000010322.15	NISCH	3	52455611	3_36	0	0.0053742972377715	5.46461282781727	9.24251264375242e-08	-0.719281758775622	1
ENSG00000010327.10	STAB1	3	52495250	3_36	0	0.00493725873759221	4.67295740623337	7.26083693181579e-08	0.07095663598591	1
ENSG00000168268.10	NT5DC2	3	52532898	3_36	0	0.0141892271167414	14.5322267361372	6.48933028918699e-07	2.76727660471288	3
ENSG00000163938.16	GNL3	3	52697467	3_36	0	0.0617277272387095	28.3852123284831	5.51418595588241e-06	3.76587778002408	1
ENSG00000163939.18	PBRM1	3	52685800	3_36	0	0.0104354600908221	11.6586222372838	3.82884517806687e-07	2.41999756966903	1
ENSG00000114902.13	SPCS1	3	52704149	3_36	0	0.0435846380671557	25.0788914285493	3.43993909136884e-06	-3.4743284202791	1
ENSG00000016864.18	GLT8D1	3	52705620	3_36	0	0.035744572505311	23.2107461730409	2.61100788498219e-06	2.1804710383808	1
ENSG00000114904.12	NEK4	3	52736294	3_36	0	0.0360808668270634	23.2933489598023	2.64495245307673e-06	3.45413266098822	2
ENSG00000055955.15	ITIH4	3	52830844	3_36	0	0.00545872345131182	5.6078779540497	9.63382204468414e-08	-0.422321402636054	2
ENSG00000272573.5	MUSTN1	3	52833204	3_36	0	0.00557638821259354	5.80919462330908	1.01947810010519e-07	1.21972535023995	1
ENSG00000213533.11	TMEM110	3	52897955	3_36	0	0.00493358126550747	4.66585671801829	7.24440393875678e-08	-0.878739766639018	1
ENSG00000163935.13	SFMBT1	3	53047596	3_36	0	0.0644557312816145	28.8221737672556	5.84651739173771e-06	-3.58023580789303	1
ENSG00000163933.9	RFT1	3	53072031	3_36	0	0.0184204543632606	16.9827227706493	9.8450206688398e-07	2.53776327479887	2
ENSG00000163932.13	PRKCD	3	53155654	3_36	0	0.0209486350252764	18.1923631818556	1.19937176729158e-06	1.9997717250321	1
ENSG00000163931.15	TKT	3	53255618	3_36	0	0.0259488000033535	20.2055353367534	1.6500481360238e-06	2.5197461589433	1
ENSG00000157388.15	CACNA1D	3	53328538	3_36	0	0.00595099339029193	6.41653381997302	1.20170793605255e-07	1.40281932469171	1
ENSG00000272886.5	DCP1A	3	53347519	3_36	0	0.0108823973849839	12.0558183953803	4.12886089804463e-07	1.51654915101701	1
ENSG00000016391.10	CHDH	3	53846340	3_36	0	0.00608404054672762	6.62221389952193	1.26795627667298e-07	-0.703844992629499	1
ENSG00000056736.9	IL17RB	3	53846762	3_36	0	0.0050185149153138	4.82526332786005	7.62088155654448e-08	0.119874035794431	1
ENSG00000113812.13	ACTR8	3	53881831	3_36	0	0.00524548524391655	5.23822928631496	8.64727255223117e-08	-0.161851066573509	2
ENSG00000113811.10	SELENOK	3	53891990	3_36	0	0.00613052207103759	6.69346109715745	1.29138928188961e-07	0.902218247738042	1
ENSG00000157445.14	CACNA2D3	3	54122697	3_37	0	0.0297924221449505	6.25379136401593	5.86351681877202e-07	0.667055931877343	1
ENSG00000114251.14	WNT5A	3	55489922	3_38	0	0.112234504410059	20.9879555095513	7.41319632544313e-06	2.29261191663597	1
ENSG00000180376.16	CCDC66	3	56557027	3_39	0	0.0241550634265899	7.20180474548366	5.47467696435211e-07	1.02631243315481	2
ENSG00000163946.13	FAM208A	3	56682894	3_39	0	0.0234712761601247	6.93177446390185	5.12023743908623e-07	-1.20563949509324	1
ENSG00000163947.11	ARHGEF3	3	57078950	3_39	0	0.044840198815001	13.0420440066519	1.84044212256105e-06	-1.7717750215037	1
ENSG00000163666.8	HESX1	3	57226802	3_39	0	0.0679595245880488	17.0045749809728	3.63684747171944e-06	2.04741599183879	1
ENSG00000157500.10	APPL1	3	57226802	3_39	0	0.0679595245880488	17.0045749809728	3.63684747171944e-06	-2.04741599183879	1
ENSG00000239388.8	ASB14	3	57292659	3_39	0	0.0206701388712446	5.73761719874795	3.73236353557033e-07	-0.691375040468929	1
ENSG00000174844.14	DNAH12	3	57542497	3_39	0	0.0186994193522767	4.7970307249592	2.82299165932665e-07	0.249199856691534	3
ENSG00000174839.12	DENND6A	3	57692733	3_39	0	0.0358968319421997	10.9359211785039	1.23543661032716e-06	1.43031193082059	1
ENSG00000136068.14	FLNB	3	58029259	3_39	0	0.0952353213099205	20.2558020850304	6.07094739942858e-06	-2.23515692379848	1
ENSG00000163687.13	DNASE1L3	3	58209984	3_40	0	0.0195055400577794	9.31041170829236	5.71525798355064e-07	1.26354637605543	3
ENSG00000163686.14	ABHD6	3	58237077	3_40	0	0.0868519099426319	23.4812408379022	6.41814301187312e-06	-2.30469339871512	1
ENSG00000163684.11	RPP14	3	58305740	3_40	0	0.014515671138147	6.53992426351042	2.98757497553156e-07	-0.666601300276036	2
ENSG00000168297.15	PXK	3	58332842	3_40	0	0.0135130288802204	5.86958969516159	2.49614277289232e-07	0.708106973935016	2
ENSG00000168291.12	PDHB	3	58434315	3_40	0	0.0175429349300757	8.31539522572952	4.59086077162947e-07	-1.25714974082475	2
ENSG00000168306.12	ACOX2	3	58541467	3_40	0	0.0140168903995157	6.21241619351822	2.74044565609627e-07	0.624859221258357	1
ENSG00000168309.16	FAM107A	3	58589916	3_40	0	0.0205980630656241	9.82207931963604	6.36705782653957e-07	1.19809071375151	2
ENSG00000189283.9	FHIT	3	61250788	3_41	0	0.0223082753263913	6.84447496396172	4.8052402789784e-07	0.778463895071961	1
ENSG00000114405.10	C3orf14	3	62319398	3_41	0	0.0181125370462272	4.88824116237453	2.78638346470544e-07	-0.2152093813279	2
ENSG00000163618.17	CADPS	3	62875710	3_42	0	0.0676288533669549	16.9650974086931	3.61074946344849e-06	-1.88650641958067	1
ENSG00000163632.12	C3orf49	3	63819161	3_43	0	0.150984632483531	25.4417084794177	1.2088933591766e-05	-2.76525368893824	1
ENSG00000163634.11	THOC7	3	63863496	3_43	0	0.127188800189827	23.744698672177	9.5043956487823e-06	-2.47485148833068	1
ENSG00000151276.23	MAGI1	3	66039668	3_44	0	0.0243674463964952	5.34063192933076	4.09554442308761e-07	0.366787851072743	1
ENSG00000144741.17	SLC25A26	3	66236632	3_46	0	1.22124532708767e-15	383.498434220548	1.4739253344955e-18	2.71528103559593	1
ENSG00000144749.13	LRIG1	3	66501565	3_46	0	0	10.1359915992256	0	-0.970715848840832	1
ENSG00000172340.14	SUCLG2	3	67414365	3_46	0	0	9.97336523793852	0	1.06692942576688	1
ENSG00000183662.10	FAM19A1	3	67615406	3_46	0	0	7.48362870814821	0	-0.839891049510978	2
ENSG00000163378.13	EOGT	3	69004296	3_46	0	0	9.65276548651184	0	1.07340483300483	2
ENSG00000144747.15	TMF1	3	69052218	3_46	0	0	8.2867402802084	0	-0.914977300780368	1
ENSG00000144746.6	ARL6IP5	3	69079531	3_46	0	0	4.82747225432151	0	0.198628562703184	1
ENSG00000163412.12	EIF4E3	3	71735170	3_48	0	0.0160367224821013	9.48977377296464	4.78939268789558e-07	1.14315294037248	2
ENSG00000170837.2	GPR27	3	71735170	3_48	0	0.036103079596756	17.0815776376003	1.94080186901959e-06	1.79804925907803	3
ENSG00000163421.8	PROK2	3	71805436	3_48	0	0.0148121487074906	8.75435624650577	4.0808558369554e-07	-1.02508201014475	1
ENSG00000144736.13	SHQ1	3	72861735	3_49	0	0.0237396738033244	6.41921610637107	4.79585139568016e-07	-0.732320208058453	1
ENSG00000172986.12	GXYLT2	3	72887991	3_49	0	0.0303792121383021	8.74108678798815	8.35700982054047e-07	-0.857273026921685	2
ENSG00000255423.1	EBLN2	3	73053198	3_49	0	0.0878924438417988	18.8596261675294	5.21667275252836e-06	2.3087363092353	2
ENSG00000121440.14	PDZRN3	3	73620393	3_49	0	0.0322004786842143	9.29031734007701	9.41459951656742e-07	-1.09612912213688	1
ENSG00000113805.8	CNTN3	3	74521451	3_50	0	0	13.0821317951792	0	0.312439906729537	1
ENSG00000185008.17	ROBO2	3	75906907	3_51	0	0.0263226621160191	5.31149144051635	4.40002626311044e-07	0.301561695980742	1
ENSG00000169855.19	ROBO1	3	79769681	3_53	0	0.0213040759040357	6.02863667166383	4.04194859076453e-07	0.836956282104869	1
ENSG00000114480.12	GBE1	3	81761728	3_54	0	0	56.6578450432986	0	-1.15071991750579	2
[truncated: 8,745 more rows]
