# Supplementary material for: Adjusting for genetic confounders in transcriptome-wide association studies improves discovery of risk genes of complex traits
Source: Nat Genet. 2024 Jan 26;56(2):336–47. doi: 10.1038/s41588-023-01648-9 (PMC10864181; doi:10.1038/s41588-023-01648-9)
Supplement: Supplementary file 5 — cTWAS results of all analyzed genes across all tissues for IBD, SCZ, and SBP. Results are stored separately for each combination of traits and tissues. Column legends for each set of results are the same as in Supplementary Table 1. [file 41588_2023_1648_MOESM5_ESM.zip › SBP_Cells_Cultured_fibroblasts.csv]

id	genename	chrom	pos	region_tag	cs_index	PIP	tau2	PVE	z	num_eqtl
ENSG00000237330.2	RNF223	1	1074098	1_1	0	0.0246911391283932	10.1703708421428	7.90290732612969e-07	-1.28738170031496	2
ENSG00000188976.10	NOC2L	1	958339	1_1	0	0.0390314686343195	13.7775710029296	1.69237470010749e-06	1.95343653937242	1
ENSG00000187961.13	KLHL17	1	959193	1_1	0	0.116884930521168	23.4762693554044	8.6356807860882e-06	-2.68800574187031	1
ENSG00000187583.10	PLEKHN1	1	966179	1_1	0	0.126074088936469	24.139929265179	9.57791118002684e-06	-2.7152514096363	1
ENSG00000187642.9	PERM1	1	951408	1_1	0	0.0384417180790178	13.4270837635195	1.62440179717824e-06	-1.96827604981452	1
ENSG00000188290.10	HES4	1	1000112	1_1	0	0.0144440427545873	5.34635295048398	2.43027469671207e-07	0.701167302141362	2
ENSG00000131591.17	C1orf159	1	1072052	1_1	0	0.0142119934126856	5.20449847164365	2.32778495299294e-07	0.208683234450887	2
ENSG00000078808.16	SDF4	1	1231507	1_1	0	0.0151680025669928	6.09481919139866	2.90936489046532e-07	-0.652934917806269	2
ENSG00000184163.3	C1QTNF12	1	1246946	1_1	0	0.0216445606035159	11.01310381838	7.50183453330999e-07	2.13869253556378	1
ENSG00000160087.20	UBE2J2	1	1274159	1_1	0	0.0148985139928539	5.73825709275553	2.69049338768391e-07	-0.572523217143432	1
ENSG00000162572.20	SCNN1D	1	1284756	1_1	0	0.0136771824321271	5.35958591189769	2.30694292684539e-07	-1.08817363249155	1
ENSG00000131584.18	ACAP3	1	1309988	1_1	0	0.0517787469596616	23.6071279345143	3.84683592894369e-06	-4.33219942735622	1
ENSG00000169972.11	PUSL1	1	1309988	1_1	0	0.0517787469596616	23.6071279345143	3.84683592894369e-06	-4.33219942735622	1
ENSG00000127054.20	INTS11	1	1281631	1_1	0	0.284870322616443	32.3191325205697	2.89744950742344e-05	5.25480878609592	1
ENSG00000169962.4	TAS1R3	1	1331096	1_1	0	0.0863289501365246	28.5157951067661	7.7473097234822e-06	-4.62996103631591	1
ENSG00000162576.16	MXRA8	1	1361311	1_1	0	0.0742446176913116	27.1514617661642	6.3440582922296e-06	-4.56884009098706	1
ENSG00000175756.13	AURKAIP1	1	1374801	1_1	0	0.0136634962161074	7.95023013499914	3.41861752697822e-07	-2.16664440409757	3
ENSG00000242485.5	MRPL20	1	1407014	1_1	0	0.0146098109628077	5.28825922567776	2.43145539031691e-07	-0.459242882677303	2
ENSG00000235098.8	ANKRD65	1	1418223	1_1	0	0.285936974943472	28.4530344386709	2.56040037115378e-05	-5.22576637175536	1
ENSG00000179403.11	VWA1	1	1434243	1_1	0	0.0396706013184189	17.3119304487847	2.16134081989821e-06	2.75300044866378	1
ENSG00000160072.19	ATAD3B	1	1434243	1_1	0	0.0396706013184189	17.3119304487847	2.16134081989821e-06	-2.75300044866378	1
ENSG00000215915.9	ATAD3C	1	1495204	1_1	0	0.0405776998859729	19.3245007196865	2.46777000651355e-06	3.27768769272508	1
ENSG00000197785.13	ATAD3A	1	1511945	1_1	0	0.0245032235787609	13.4952211227745	1.04066800234194e-06	-2.77234671507614	1
ENSG00000205090.8	TMEM240	1	1538924	1_1	0	0.0378892966245125	14.7721480335732	1.76144532759702e-06	1.64911054919759	1
ENSG00000228594.3	FNDC10	1	1551523	1_1	0	0.0258839173568475	11.2579687200242	9.17062670981579e-07	1.56738297911669	2
ENSG00000197530.12	MIB2	1	1615869	1_1	0	0.0136606252952615	4.9497086941186	2.1279390909651e-07	-0.646957332540314	1
ENSG00000248333.8	CDK11B	1	1627156	1_1	0	0.0193709231979404	9.11940388335913	5.55937210028982e-07	-1.63914672240554	2
ENSG00000189339.11	SLC35E2B	1	1659060	1_1	0	0.27789855206906	32.4038234688713	2.83394563829275e-05	-3.34309632404521	1
ENSG00000215790.6	SLC35E2	1	1734174	1_1	0	0.0186985821424711	17.1472544610707	1.00904896888217e-06	-3.79370431300793	1
ENSG00000008130.15	NADK	1	1813304	1_1	0	0.0140608584437323	7.23235038798258	3.20037057034358e-07	-1.49470538153197	1
ENSG00000078369.17	GNB1	1	1890186	1_1	0	0.0136705845005279	9.56902426019141	4.11683738793369e-07	2.57182627055966	1
ENSG00000169885.9	CALML6	1	1910369	1_1	0	0.0150614323142766	5.59581270934889	2.65239633065916e-07	-0.420161665600708	2
ENSG00000178821.12	TMEM52	1	1918989	1_1	0	0.0208251264641435	18.4300730089626	1.20787968414259e-06	3.97324564796707	2
ENSG00000067606.16	PRKCZ	1	2075289	1_2	0	0.0134340672838068	7.99738042612679	3.38114852177429e-07	1.17156671394688	1
ENSG00000162585.16	FAAP20	1	2163093	1_2	0	0.0165580933515471	10.072968679397	5.24900255293924e-07	1.162889105058	2
ENSG00000157933.9	SKI	1	2228951	1_2	0	0.0146533411921721	8.79926303871071	4.05781212969458e-07	1.15043028588392	2
ENSG00000116151.13	MORN1	1	2367799	1_2	0	0.00960995630097872	4.95831547461391	1.49956239850659e-07	-0.325545416127709	2
ENSG00000157916.19	RER1	1	2407956	1_2	0	0.0211215825377546	12.3784783458682	8.22815927019214e-07	-1.49255260363979	1
ENSG00000157911.9	PEX10	1	2407130	1_2	0	0.0158922891105207	9.71369763980475	4.85825170490252e-07	-1.15247719182633	2
ENSG00000157873.17	TNFRSF14	1	2555429	1_2	0	0.0094219922345421	4.73192217148616	1.40310220970311e-07	-0.216932842664307	1
ENSG00000157870.14	FAM213B	1	2586412	1_2	0	0.0101970533239485	5.49224185712242	1.76251701269218e-07	-0.461987430061171	2
ENSG00000130762.14	ARHGEF16	1	3454845	1_2	0	0.0098024620582573	5.02807338078389	1.55112126177066e-07	0.0367152292615594	1
ENSG00000162591.15	MEGF6	1	3474458	1_2	0	0.0512486879635293	22.8506210338218	3.68544328988838e-06	-2.22156498225421	1
ENSG00000158109.14	TPRG1L	1	3641358	1_2	0	0.046941494267037	19.0936227568135	2.82068261351841e-06	-1.77903875193449	1
ENSG00000235169.7	SMIM1	1	3772844	1_3	0	0.0975539258835362	17.4163818329806	5.34701820431515e-06	-1.89979352604239	1
ENSG00000130764.9	LRRC47	1	3781099	1_3	0	0.0266644563139129	5.17180008205242	4.33993710078167e-07	-0.469054822157513	2
ENSG00000116198.12	CEP104	1	3856515	1_3	0	0.0309150378109183	6.55274949212724	6.37532488385951e-07	0.784764932784191	3
ENSG00000169598.15	DFFB	1	3857024	1_3	0	0.0259707090305608	4.92592111603597	4.02605990835884e-07	0.346414001530931	3
ENSG00000198912.10	C1orf174	1	3891607	1_3	0	0.0291325182038102	5.99799149695259	5.49911555704319e-07	-0.53301675428201	2
ENSG00000196581.10	AJAP1	1	4570324	1_4	0	0.0308235113718437	7.8400660704275	7.6052029456066e-07	-0.964748852317109	2
ENSG00000069424.14	KCNAB2	1	5991653	1_5	0	0.0253164261889828	5.95466714487722	4.74426415570678e-07	0.690235569127276	3
ENSG00000131697.17	NPHP4	1	5875102	1_5	0	0.0259957382044477	6.23806190871075	5.10341409650176e-07	-0.616322557332353	4
ENSG00000116254.17	CHD5	1	6182116	1_5	0	0.0281119153418713	7.07630644595331	6.26045707502589e-07	0.865659963832709	1
ENSG00000158286.12	RNF207	1	6205436	1_5	0	0.0400198796805501	10.614948367912	1.3369114362025e-06	1.26839387946277	3
ENSG00000116251.9	RPL22	1	6208961	1_5	0	0.023312552238973	5.16679100567065	3.79070240587224e-07	0.311583407714358	1
ENSG00000116237.15	ICMT	1	6235565	1_5	0	0.0233160464026948	5.15224990011618	3.78060064544863e-07	-0.268169681743515	2
ENSG00000158292.6	GPR153	1	6260648	1_5	0	0.030182418678295	7.21213645754216	6.85057378118081e-07	0.723089823647546	1
ENSG00000097021.19	ACOT7	1	6274241	1_5	0	0.0288915360293989	6.85361920780507	6.23160011436774e-07	-0.798288648032303	1
ENSG00000069812.11	HES2	1	6424818	1_5	0	0.0286268486565942	7.13043558021769	6.4238971094144e-07	-0.884998718261386	1
ENSG00000215788.9	TNFRSF25	1	6466259	1_5	0	0.0512345721975385	12.1419575178578	1.95776606767541e-06	-1.40418113698482	2
ENSG00000171680.21	PLEKHG5	1	6491632	1_5	0	0.076640475000491	15.981265342713	3.85459118366538e-06	-1.79190280280159	1
ENSG00000162408.10	NOL9	1	6553646	1_5	0	0.0222784280615312	5.47382174710291	3.83781617271465e-07	0.806904753831641	1
ENSG00000204859.12	ZBTB48	1	6580056	1_5	1	0.0875401945869641	20.4182017964712	5.62514825424381e-06	-3.72654500393844	2
ENSG00000041988.15	THAP3	1	6625791	1_5	0	0.0249517098783625	6.97029810357089	5.47344348288302e-07	-1.24158736647661	1
ENSG00000007923.15	DNAJC11	1	6701642	1_5	1	0.0583012292438476	15.7860648753609	2.89641353738007e-06	-3.67467606462821	1
ENSG00000171735.18	CAMTA1	1	6788445	1_5	0	0.0369968025845969	9.85639179225948	1.1476015450149e-06	-1.38649124673445	1
ENSG00000049245.12	VAMP3	1	7771004	1_6	0	0.0175177211769364	4.68758354656031	2.58425642359304e-07	-0.136072483950337	2
ENSG00000116288.12	PARK7	1	7954388	1_6	0	0.0184548402540682	5.69759522936873	3.30910735318331e-07	0.920250830606501	2
ENSG00000116285.12	ERRFI1	1	8024295	1_6	0	0.0188244582121367	5.7798739935734	3.42412672896134e-07	-0.757605128572744	1
ENSG00000162426.14	SLC45A1	1	8346274	1_6	0	0.030852611036545	9.39836025791662	9.12542260424178e-07	-0.628808398361653	1
ENSG00000142599.17	RERE	1	8430260	1_6	1	0.658332534603582	39.7515086134904	8.23584012155166e-05	-6.47265198801394	1
ENSG00000074800.13	ENO1	1	8875090	1_6	0	0.0179757793731946	6.03295918234651	3.41292771229786e-07	1.29787299336831	1
ENSG00000180758.11	GPR157	1	9067399	1_6	0	0.0518233619118061	14.9527929142323	2.43869156261306e-06	-1.89622527657954	4
ENSG00000049239.12	H6PD	1	9235385	1_6	0	0.0221487532955048	6.72830993974343	4.68990719081648e-07	0.836919823604817	3
ENSG00000171621.13	SPSB1	1	9285727	1_6	0	0.202917673040618	27.4058302850532	1.75013605153329e-05	2.82021166733051	2
ENSG00000171612.6	SLC25A33	1	9337596	1_7	0	0.0208915708643962	8.00095208457167	5.26043598058459e-07	-0.741897072546127	1
ENSG00000171608.15	PIK3CD	1	9651286	1_7	0	0.0329382297691966	12.8015064684028	1.32699812259832e-06	1.60281485986463	2
ENSG00000171603.16	CLSTN1	1	9824341	1_7	0	0.0335368669671059	12.4387939236862	1.31283375520028e-06	1.63083047845342	2
ENSG00000162441.11	LZIC	1	9943171	1_7	0	0.0159446417207696	6.07039261797371	3.04607449152475e-07	-1.01813736976702	1
ENSG00000162444.11	RBP7	1	9996852	1_7	0	0.014126391669638	4.78473828065879	2.12715141239123e-07	-0.275823347842201	1
ENSG00000130939.18	UBE4B	1	10033012	1_7	0	0.0196711688661346	7.67352614496187	4.75044306590141e-07	0.900455544667168	1
ENSG00000054523.17	KIF1B	1	10210328	1_7	0	0.0147599023863151	5.10755746959181	2.37249726781314e-07	0.0160632329806094	3
ENSG00000142657.20	PGD	1	10399079	1_7	0	0.0724989464348557	18.8747712779735	4.30647932630889e-06	-2.89666719860506	2
ENSG00000175279.21	CENPS	1	10429947	1_7	0	0.0141460005784848	5.27852191213481	2.34993026122736e-07	-1.09481784244016	3
ENSG00000241563.3	CORT	1	10449646	1_7	0	0.0173607930952893	6.30066493498849	3.44242842888145e-07	-0.0995305283728376	1
ENSG00000160049.11	DFFA	1	10466087	1_7	0	0.076971142649777	20.0849871563751	4.86528701930514e-06	2.75875953505755	3
ENSG00000120948.16	TARDBP	1	11012060	1_8	0	0.0270727539126756	5.1960135408253	4.42702203332432e-07	0.789501605910304	2
ENSG00000009724.16	MASP2	1	11046260	1_8	0	0.0260119003385678	4.82314089358532	3.94830781808607e-07	-0.171288819893411	1
ENSG00000116649.9	SRM	1	11060199	1_8	0	0.0259851907075818	4.81356014143265	3.93641868418783e-07	-0.183189823370122	2
ENSG00000171824.13	EXOSC10	1	11100310	1_8	0	0.0393393665561607	8.69091771670079	1.07597448896544e-06	1.34212980202102	2
ENSG00000171819.4	ANGPTL7	1	11189075	1_8	0	0.103302417996124	17.8501823358082	5.80312756711383e-06	-2.3090566010915	1
ENSG00000132879.13	FBXO44	1	11656698	1_8	0	0.0267755597368734	5.09302974291714	4.29164454650928e-07	-0.30578372963563	1
ENSG00000116663.10	FBXO6	1	11664035	1_8	0	0.069051286240841	13.9973413811897	3.04176950195214e-06	-1.60172163561407	3
ENSG00000162493.16	PDPN	1	13583417	1_10	0	0.0751171495937879	13.2314485789745	3.1279187744272e-06	1.52510680832327	2
ENSG00000116731.22	PRDM2	1	13698273	1_10	0	0.030157131085192	4.63664504171636	4.40050832778016e-07	0.100991372067686	1
ENSG00000117122.13	MFAP2	1	16980453	1_12	0	0.0354017472424384	5.54191865628758	6.17438658547325e-07	0.515539859372468	2
ENSG00000159363.17	ATP13A2	1	16988930	1_12	0	0.0334025914196781	4.99794224083952	5.25388264537702e-07	0.3352867900796	1
ENSG00000117118.9	SDHB	1	17044726	1_12	0	0.0321724482930373	4.64702563689139	4.70509236765885e-07	0.126830199333057	2
ENSG00000074964.16	ARHGEF10L	1	17555981	1_12	0	0.0521850426305789	9.18681564800788	1.50875950021262e-06	1.08407729905498	1
ENSG00000142623.9	PADI1	1	17205087	1_12	0	0.0320703671990304	4.61731323444896	4.66017519533101e-07	0.00691805877331923	1
ENSG00000142619.4	PADI3	1	17259342	1_12	0	0.0485509110571113	8.50674832797386	1.2997802748563e-06	-0.980915667803179	1
ENSG00000159423.16	ALDH4A1	1	18902884	1_13	0	0.0223466579637219	7.2855233147184	5.12368365467417e-07	-0.85008364255356	2
ENSG00000169991.10	IFFO2	1	18921855	1_13	0	0.0170305652321201	4.75870663429735	2.55050963185117e-07	-0.288980616657544	3
ENSG00000127481.14	UBR4	1	19211261	1_13	0	0.0231210325884923	7.60277514212657	5.53207864650288e-07	0.98660261136551	2
ENSG00000127463.13	EMC1	1	19246561	1_13	0	0.0167980853505614	4.63100573808502	2.44818411876142e-07	0.126799251708973	1
ENSG00000053372.4	MRTO4	1	19253475	1_13	0	0.0186384762165486	5.59723539632465	3.28316681498332e-07	0.625309144937598	2
ENSG00000162482.4	AKR7A3	1	19293479	1_13	0	0.0392335837546072	12.54333167724	1.54874479603974e-06	-1.407217833704	2
ENSG00000053371.12	AKR7A2	1	19311815	1_13	0	0.0187264712275769	5.64103500827126	3.32447993655928e-07	-0.650816564956356	1
ENSG00000040487.12	PQLC2	1	19312389	1_13	0	0.0307347058506146	10.2581804433178	9.92220895686285e-07	-1.30031636493139	3
ENSG00000077549.17	CAPZB	1	19461192	1_13	0	0.040651117027133	12.8762290152727	1.64729033330191e-06	1.61578872132114	1
ENSG00000173436.13	MINOS1	1	19572856	1_13	0	0.0190148039309859	5.78311269186393	3.46068826660211e-07	0.529684961718899	3
ENSG00000158747.13	NBL1	1	19638205	1_13	0	0.0277128975746586	9.29173076639916	8.10377786024799e-07	-1.15159275667309	1
ENSG00000162542.13	TMCO4	1	19777831	1_13	0	0.148742080432047	25.2775692584052	1.18325441686347e-05	-2.77573170597252	2
ENSG00000169914.5	OTUD3	1	19882213	1_13	0	0.0241347445258601	8.00256157469646	6.07828002661694e-07	-0.99045327732778	5
ENSG00000188257.10	PLA2G2A	1	19979930	1_13	0	0.0677024864114068	17.687695762126	3.76864172279321e-06	-1.91492176661368	1
ENSG00000127472.10	PLA2G5	1	20028276	1_13	0	0.0182359275069545	5.39425454584307	3.0957670037845e-07	-0.378291363255959	2
ENSG00000090432.6	MUL1	1	20508105	1_14	0	0.0292679919944494	5.03269291278362	4.63556134248108e-07	0.476244034514811	2
ENSG00000183114.7	FAM43B	1	20552199	1_14	0	0.0298174902776491	5.20648310682835	4.88567443426672e-07	0.379286107318593	2
ENSG00000158825.5	CDA	1	20607103	1_14	0	0.0325902925340491	6.03737969646439	6.1922106550005e-07	-0.67561007013357	1
ENSG00000158828.7	PINK1	1	20589038	1_14	0	0.0296509728879079	5.15412138052677	4.8095291739832e-07	-0.47652341750371	3
ENSG00000117245.12	KIF17	1	20700456	1_14	0	0.0292609393291515	5.03051504355971	4.63243878862216e-07	-0.586031573569864	2
ENSG00000189410.11	SH2D5	1	20733213	1_14	0	0.0294837975731858	5.10136079603603	4.73345698427438e-07	0.500390564697607	2
ENSG00000075151.20	EIF4G3	1	21058943	1_14	0	0.0592636931570196	11.6576301525212	2.17424238970095e-06	-2.00365933904017	2
ENSG00000117298.14	ECE1	1	21265486	1_14	0	0.0339556332958952	6.42097547385291	6.86154347678035e-07	0.262232031026595	1
ENSG00000142794.18	NBPF3	1	21439960	1_15	0	0.0219137743916039	5.88181564281328	4.0563700538661e-07	-0.627437214793908	1
ENSG00000162551.13	ALPL	1	21506131	1_15	0	0.0599458577039528	15.1948386840123	2.86658118414345e-06	-1.82612729753917	3
ENSG00000076864.19	RAP1GAP	1	21673636	1_15	0	0.0251798123916415	7.16658732838583	5.67902605213689e-07	-1.16106521872535	1
ENSG00000090686.15	USP48	1	21783303	1_15	0	0.0254643894908113	7.38111374992332	5.91512791039704e-07	0.875377522321055	1
ENSG00000187942.11	LDLRAD2	1	21820584	1_15	0	0.0456435499691366	12.6345250972532	1.81487747632693e-06	1.68658516511401	1
ENSG00000142798.17	HSPG2	1	21936377	1_15	0	0.019069790387647	4.61947673120113	2.77234756964879e-07	-0.00319500462713158	1
ENSG00000142789.19	CELA3A	1	22001714	1_15	0	0.0227013363294567	6.22421141134995	4.44677066644944e-07	0.766402047826208	1
ENSG00000162552.14	WNT4	1	22144389	1_15	0	0.0203185620862114	5.25786810916977	3.36210778203506e-07	-0.348788382119974	2
ENSG00000184677.16	ZBTB40	1	22453334	1_15	0	0.0230331758697111	6.2197405301263	4.5085310489992e-07	-0.45249196523306	1
ENSG00000173372.16	C1QA	1	22636107	1_15	0	0.0202292489726441	5.07736734212756	3.23241652628985e-07	-0.0392681553323845	2
ENSG00000173369.15	C1QB	1	22653162	1_15	0	0.0197064130832416	4.87847957941508	3.02552709989842e-07	-0.0851149385683444	1
ENSG00000133216.16	EPHB2	1	22689610	1_15	0	0.0196148132445574	4.83854811914051	2.98681425668113e-07	-0.0489510413298938	1
ENSG00000004487.15	KDM1A	1	23040391	1_16	0	0.0230867268557518	5.7238503160569	4.15871928630369e-07	-0.548249675290161	1
ENSG00000169641.13	LUZP1	1	23178302	1_16	0	0.0324475760379555	8.90004231578577	9.0883135942421e-07	1.19528980089959	1
ENSG00000125945.14	ZNF436	1	23366674	1_16	0	0.135028686234443	22.4633741476608	9.54574891126906e-06	-2.63882050730547	2
ENSG00000204219.9	TCEA3	1	23424647	1_16	0	0.0842261953797702	17.9021700649398	4.74527991342829e-06	2.37884416865451	2
ENSG00000088280.18	ASAP3	1	23484995	1_16	0	0.022960937765406	5.67299034103478	4.09930884156451e-07	0.864348637242373	1
ENSG00000007968.6	E2F2	1	23528828	1_16	0	0.0209207740308036	4.80664804073591	3.16467448107155e-07	0.500489193760853	2
ENSG00000142676.12	RPL11	1	23691734	1_17	0	0	136.143933526379	0	0.782701005098859	1
ENSG00000011007.12	ELOA	1	23743147	1_17	0	0	1923.52084625794	0	3.72582769113586	1
ENSG00000057757.9	PITHD1	1	23782193	1_17	0	0	3124.79572405051	0	-3.282971481843	1
ENSG00000117308.14	GALE	1	23800401	1_17	0	0	149.743595075029	0	0.515514842972995	2
ENSG00000117305.14	HMGCL	1	23840046	1_17	0	1.90978677316878e-10	3316.10508615753	1.99306810676856e-12	2.91995224869235	1
ENSG00000179163.11	FUCA1	1	23866260	1_17	0	0	255.240916146724	0	-1.96040886907711	2
ENSG00000142661.18	MYOM3	1	24150967	1_17	0	0	209.741868064868	0	-2.11606488454326	1
ENSG00000142677.3	IL22RA1	1	24139682	1_17	0	0	10.7211184998332	0	-0.00130064062245911	2
ENSG00000158055.15	GRHL3	1	24318866	1_17	0	0	7.87323299640658	0	-0.741263279334719	1
ENSG00000001460.17	STPG1	1	24416496	1_17	0	0	7.05245293947001	0	0.424420294676985	1
ENSG00000001461.16	NIPAL3	1	24415329	1_17	0	0	6.70645048127991	0	-0.0436762234715686	2
ENSG00000117602.11	RCAN3	1	24502439	1_17	0	0	8.57803091274134	0	-0.802567099418273	1
ENSG00000169504.14	CLIC4	1	24720196	1_17	0	0	44.4538734189523	0	-2.91477150872051	1
ENSG00000020633.18	RUNX3	1	24949368	1_17	0	0	20.2790386301759	0	-1.91460576250617	1
ENSG00000090020.10	SLC9A1	1	27167188	1_19	0	0.0120089341033754	5.12570553727518	1.93716711765844e-07	-1.07065885766664	1
ENSG00000186501.14	TMEM222	1	27335461	1_19	0	0.202170874240915	31.9495700975658	2.03279030893278e-05	3.34635424560089	2
ENSG00000142765.17	SYTL1	1	27342119	1_19	0	0.196907583839944	31.6834429901827	1.96337739475427e-05	-3.04447753624242	2
ENSG00000142733.14	MAP3K6	1	27357905	1_19	0	0.0196942171832557	9.7191694635686	6.02388748076773e-07	-1.27482848223093	4
ENSG00000158195.10	WASF2	1	27501977	1_19	0	0.0218150126484646	10.670879891696	7.32596221629294e-07	1.20636553852042	1
ENSG00000126705.13	AHDC1	1	27604387	1_19	0	0.0162907506298533	7.95564744887566	4.07873602499613e-07	-0.887965856707581	1
ENSG00000126709.14	IFI6	1	27671883	1_19	0	0.0131088787589446	5.93850661254646	2.44991922031075e-07	-0.627446449251082	1
ENSG00000009780.15	FAM76A	1	27726800	1_19	0	0.0124793860069541	5.48204817218269	2.15300500542511e-07	-0.483500105430537	1
ENSG00000130775.15	THEMIS2	1	27872858	1_19	0	0.0319826272364914	14.2397270589611	1.43325932160141e-06	-1.71822865052091	2
ENSG00000117748.9	RPA2	1	27914481	1_19	0	0.0114364728481136	4.67285148400805	1.68183371791151e-07	-0.00477646826018937	3
ENSG00000158156.7	XKR8	1	27956760	1_19	0	0.0139845901057609	6.53850708780987	2.8776456480999e-07	-0.806320889768998	2
ENSG00000158161.15	EYA3	1	28074367	1_19	0	0.0127317244595196	5.66771636311901	2.27093295599557e-07	0.624354890050533	2
ENSG00000169403.11	PTAFR	1	28192724	1_19	0	0.0127526584111934	5.68295329289935	2.28078205502093e-07	-0.703376999480293	2
ENSG00000126698.10	DNAJC8	1	28232589	1_19	0	0.0120821280524889	5.18204088517853	1.97039475657143e-07	-0.54005786092933	2
ENSG00000130770.17	ATPIF1	1	28236497	1_19	0	0.0118478833422164	5.00050867616899	1.86450661351206e-07	-0.355240142065812	1
ENSG00000130766.4	SESN2	1	28259281	1_19	0	0.0132586833648463	6.04392147981053	2.52190188582366e-07	-0.470957129638978	1
ENSG00000204138.12	PHACTR4	1	28349072	1_19	0	0.0184533749477626	9.1139439775109	5.29286886931121e-07	1.06609370498034	3
ENSG00000180198.15	RCC1	1	28441532	1_19	0	0.0118078794195217	4.96914884203534	1.84655772529722e-07	0.3193748306417	3
ENSG00000180098.9	TRNAU1AP	1	28553045	1_19	0	0.0156197697165217	7.56502717998444	3.71872525446051e-07	0.809188926081632	1
ENSG00000188060.7	RAB42	1	28590782	1_19	0	0.0482396824532914	18.094153034624	2.74695581063187e-06	2.22757918327918	1
ENSG00000120656.11	TAF12	1	28663475	1_19	0	0.0141443531344134	6.64391120461594	2.95743960018674e-07	-0.6315464793021	1
ENSG00000162419.12	GMEB1	1	28669247	1_19	0	0.0131067551990154	5.9369994228997	2.44890066065705e-07	-0.500164434106026	1
ENSG00000198492.15	YTHDF2	1	28736301	1_19	0	0.0174639445653089	8.6017391245593	4.72756582880317e-07	0.90968457859982	1
ENSG00000159023.19	EPB41	1	28895361	1_19	0	0.0113666548805318	4.61608477441864	1.65125985920222e-07	-0.0668340269712321	1
ENSG00000253304.1	TMEM200B	1	29124455	1_19	0	0.0114473873400826	4.68169522086978	1.68662482931796e-07	0.0793971746197908	1
ENSG00000116353.15	MECR	1	29232564	1_19	0	0.0140939529092816	6.61079689194417	2.93221360196524e-07	0.543478797495247	2
ENSG00000060656.19	PTPRU	1	29396224	1_19	0	0.0216136832627409	10.5845617909253	7.19963764496966e-07	1.21176590154531	1
ENSG00000162511.7	LAPTM5	1	30757348	1_20	0	0	6.53063531117905	0	-0.661606692444072	2
ENSG00000162512.15	SDC3	1	30809672	1_20	0	0	23.5640324138358	0	2.10492084829355	1
ENSG00000134644.15	PUM1	1	31046155	1_20	0	0	7.58030193114325	0	0.834611677103402	2
ENSG00000084628.9	NKAIN1	1	31239088	1_20	0	0	34.734650728258	0	1.26829005549106	2
ENSG00000121766.15	ZCCHC17	1	31301435	1_20	0	0	13.4068409656677	0	1.0356070736145	1
ENSG00000121769.7	FABP3	1	31371818	1_20	0	0	20.0618002356951	0	1.036547883673	2
ENSG00000168528.11	SERINC2	1	31406467	1_20	0	0	15.9343378172511	0	0.194907415746213	3
ENSG00000142910.15	TINAGL1	1	31576075	1_20	0	0	7.5764682070948	0	-0.835226446012755	1
ENSG00000162517.12	PEF1	1	31644486	1_20	0	0	63.1535002410645	0	-2.20215040848361	2
ENSG00000184007.18	PTP4A2	1	31945136	1_20	0	0	2540.37456145215	0	3.20680842942799	1
ENSG00000025800.13	KPNA6	1	32108863	1_21	0	0.0465145911444073	13.0052904239586	1.90378647250612e-06	1.81300279948414	1
ENSG00000222046.2	DCDC2B	1	32208265	1_21	0	0.0434087396801146	12.3557107259211	1.68792786389568e-06	1.75822569288403	1
ENSG00000084623.11	EIF3I	1	32222176	1_21	0	0.0439119132201351	12.4639839951806	1.72245631392059e-06	-1.76721526665912	1
ENSG00000160055.19	TMEM234	1	32222176	1_21	0	0.0439119132201351	12.4639839951806	1.72245631392059e-06	1.76721526665912	1
ENSG00000183615.5	FAM167B	1	32246914	1_21	0	0.0311089496046565	9.2345433571722	9.04086003387166e-07	1.29895373249216	1
ENSG00000116478.11	HDAC1	1	32291945	1_21	0	0.0217878820557621	5.91300619558817	4.05445349498246e-07	-0.574359601049014	1
ENSG00000176261.15	ZBTB8OS	1	32650758	1_21	0	0.0191350988699542	4.70501440919571	2.83335271639441e-07	0.160476391299909	1
ENSG00000162521.18	RBBP4	1	32651536	1_21	0	0.0215203468311441	5.79799091938769	3.92677277104449e-07	-0.532824931287575	1
ENSG00000162520.14	SYNC	1	32705224	1_21	0	0.0195460090856141	4.90261566328203	3.01574709674102e-07	0.266656511584105	1
ENSG00000162522.10	KIAA1522	1	32768589	1_21	0	0.0213722172177225	5.73369494933923	3.85649823188493e-07	0.403527280835957	1
ENSG00000116497.17	S100PBP	1	32795935	1_21	0	0.023666876601782	6.68341318729912	4.97792365108011e-07	0.658239748200036	1
ENSG00000134684.10	YARS	1	32817982	1_21	0	0.0197305039790091	4.9900003013434	3.09847305780297e-07	-0.396944315326744	1
ENSG00000160097.16	FNDC5	1	32872031	1_21	0	0.0191815019054314	4.72753848540786	2.85382051731374e-07	0.0983364258820706	2
ENSG00000121905.9	HPCA	1	32886832	1_21	0	0.0281602784256388	8.30446188460178	7.35965428745165e-07	-0.868338202223587	1
ENSG00000116514.16	RNF19B	1	32970305	1_21	0	0.0711449505658632	17.0220848326734	3.81123568530523e-06	1.91340665801211	1
ENSG00000004455.16	AK2	1	33018526	1_21	0	0.0190269965968771	4.65232987038712	2.7857985929809e-07	-0.225749420811325	2
ENSG00000142920.16	AZIN2	1	33080995	1_21	0	0.0245840403945122	7.03771274522201	5.44494843223095e-07	0.657945096442559	3
ENSG00000116525.13	TRIM62	1	33182762	1_21	0	0.0189537513851292	4.61646425396131	2.75368101575176e-07	-0.00508768007798108	1
ENSG00000160094.14	ZNF362	1	33257610	1_21	0	0.0438910489971214	12.4595096084494	1.72101986664073e-06	-1.56158415753418	2
ENSG00000121903.14	ZSCAN20	1	33482375	1_21	0	0.162705518921541	25.0287775300393	1.28159527055422e-05	2.66013022335707	1
ENSG00000121904.17	CSMD2	1	33876738	1_21	0	0.0365417025636516	10.7404416166177	1.23515053455412e-06	1.24941622795948	4
ENSG00000189280.3	GJB5	1	34798461	1_22	0	0.0155042061716771	5.30921306238261	2.59053021924322e-07	0.638889863650363	1
ENSG00000188910.7	GJB3	1	34780696	1_22	0	0.0143858918968289	4.61422055001436	2.0890272984961e-07	0.274851519503438	2
ENSG00000189433.5	GJB4	1	34759604	1_22	0	0.0269656049313154	10.4593467308702	8.87613096245181e-07	1.43436742028639	2
ENSG00000163866.8	SMIM12	1	34852255	1_22	0	0.0153138606020153	5.19452127238518	2.50345155873757e-07	0.23559779407642	2
ENSG00000116544.11	DLGAP3	1	34851871	1_22	0	0.0150389814007412	5.02634581940786	2.37891958218522e-07	0.515431510037131	1
ENSG00000243749.1	TMEM35B	1	34984759	1_22	0	0.0406584441893505	14.3006371937274	1.82984843373589e-06	1.62770606902621	1
ENSG00000146463.11	ZMYM4	1	35222940	1_22	0	0.0341866869565843	12.676171352927	1.36381068956028e-06	-1.55890143437494	1
ENSG00000020129.15	NCDN	1	35557823	1_22	0	0.0173493307840668	6.3537091757369	3.4691176883885e-07	-0.679414221100686	1
ENSG00000116819.6	TFAP2E	1	35573174	1_22	0	0.0267359208743896	10.3795115128987	8.73335342823931e-07	1.68100384760629	1
ENSG00000142686.7	C1orf216	1	35715050	1_22	0	0.105771252402156	23.3783082140752	7.78197265446334e-06	2.8496134916595	2
ENSG00000134698.10	AGO4	1	35808004	1_22	0	0.0239004278774129	9.33431731633842	7.0209715000923e-07	-1.28338327483413	2
ENSG00000116863.10	ADPRHL2	1	36088841	1_22	0	0.0745265535429132	20.0230822272331	4.69624712734392e-06	2.54565431201778	1
ENSG00000171812.12	COL8A2	1	36136601	1_22	0	0.0149142064325315	4.94900424513205	2.32288093768683e-07	0.318008045435701	1
ENSG00000116871.15	MAP7D1	1	36155585	1_22	0	0.0152398890348349	5.14954684648011	2.46978865789387e-07	-0.684615384615462	1
ENSG00000054116.11	TRAPPC3	1	36155585	1_22	0	0.0152398890348349	5.14954684648011	2.46978865789387e-07	-0.684615384615462	1
ENSG00000054118.13	THRAP3	1	36225269	1_22	0	0.0172445747700999	6.29744416459403	3.41763586790004e-07	0.446332379105678	1
ENSG00000214193.10	SH3D21	1	36307804	1_22	0	0.0403527630238438	14.2298212083806	1.80709795342765e-06	1.69875026960166	1
ENSG00000142694.6	EVA1B	1	36323755	1_22	0	0.0290332432683494	11.1489235390162	1.01867925907615e-06	1.21478082592976	1
ENSG00000196182.10	STK40	1	36364099	1_22	0	0.0179784987651241	6.68479366050229	3.78225150809903e-07	-0.526169465341685	1
ENSG00000181817.5	LSM10	1	36397922	1_22	0	0.019889751116948	7.62420192341685	4.77235467443738e-07	-0.792356950333834	1
ENSG00000116885.18	OSCP1	1	36399959	1_22	0	0.0144092000469631	4.62924766470988	2.09922630927514e-07	0.00345433754217577	1
ENSG00000116898.11	MRPS15	1	36589912	1_22	0	0.0299315755922968	11.4334384870927	1.07699927729089e-06	1.24712248739628	1
ENSG00000163875.15	MEAF6	1	37513296	1_23	0	0.0385684217640483	8.66450553094866	1.05168244520779e-06	1.53813420453917	2
ENSG00000163877.10	SNIP1	1	37788939	1_23	0	0.0265157509620085	4.91393194359375	4.10054934510943e-07	-0.550435735707624	1
ENSG00000163879.10	DNALI1	1	37556851	1_23	0	0.0534055488841521	11.5302849737829	1.93791800517245e-06	1.77385917452008	2
ENSG00000134697.12	GNL2	1	37591215	1_23	0	0.0281087433215078	5.49628944152884	4.86205646923871e-07	-0.58787562629669	1
ENSG00000169218.13	RSPO1	1	37635248	1_23	0	0.031559247640975	7.07011072713057	7.02201625429192e-07	-1.11833398474035	1
ENSG00000116922.14	C1orf109	1	37691952	1_23	0	0.0501851024778085	9.5080225773862	1.50166823205198e-06	-0.633156864586149	1
ENSG00000197982.13	C1orf122	1	37806988	1_23	0	0.0275551317781059	10.0828021377056	8.74364891069965e-07	-2.62332885727827	1
ENSG00000188786.9	MTF1	1	37859751	1_23	1	0.0881596627497168	22.1135944242798	6.13533433608554e-06	-4.33803763725959	2
ENSG00000204084.12	INPP5B	1	37946598	1_23	0	0.0516183592624311	16.2253040983114	2.63576092225065e-06	2.87824482876989	1
ENSG00000183431.11	SF3A3	1	37986909	1_23	1	0.16829707431109	23.3188608374823	1.23507369072167e-05	4.50755531031061	1
ENSG00000183386.9	FHL3	1	37996149	1_23	1	0.22022079968232	23.3301824368812	1.61690849933735e-05	4.66318594129076	2
ENSG00000183520.11	UTP11	1	37996149	1_23	1	0.521745916032712	25.6839249278036	4.21725074704718e-05	4.8345004077738	1
ENSG00000196449.3	YRDC	1	38463965	1_24	0	0.039827261313818	6.66658693592022	8.35589481070828e-07	-0.645259583526864	1
ENSG00000116954.7	RRAGC	1	38857683	1_24	0	0.101699214404443	15.5594185110024	4.97989211515478e-06	-2.05322237882553	1
ENSG00000214114.8	MYCBP	1	38873777	1_24	0	0.0390107709995572	6.47235061646987	7.94612775064827e-07	-1.02665995363143	1
ENSG00000131233.9	GJA9	1	38881233	1_24	0	0.0408093145465768	6.89511579956058	8.8554337474694e-07	1.09767872441497	1
ENSG00000158315.10	RHBDL2	1	38941917	1_24	0	0.0363884884679284	5.82025501693791	6.66522789844495e-07	0.686879927065849	1
ENSG00000174574.15	AKIRIN1	1	38972945	1_24	0	0.0444942747220049	7.70696818660796	1.07918691745403e-06	1.06960127658275	2
ENSG00000168653.10	NDUFS5	1	39028109	1_24	0	0.0524431705069094	9.25426373068621	1.5273542764034e-06	1.2735192011853	2
ENSG00000127603.23	MACF1	1	39248566	1_24	0	0.031998848329822	4.61732561605526	4.64979518991277e-07	-0.14078336525063	1
ENSG00000183682.7	BMP8A	1	39491629	1_24	0	0.0813176829856065	13.4144697162379	3.43295000473653e-06	-1.68770120870585	2
ENSG00000090621.13	PABPC4	1	39554348	1_24	0	0.0347523578793437	5.38948240596664	5.89440955445341e-07	0.506028094705726	2
ENSG00000163909.7	HEYL	1	39640410	1_24	0	0.0488155022937364	8.57879872523867	1.31793264238811e-06	1.08371360731931	2
ENSG00000043514.15	TRIT1	1	39880989	1_25	0	0.0315724401141229	10.1508941498705	1.00860570646345e-06	-1.32021607671575	2
ENSG00000131236.16	CAP1	1	40039999	1_25	0	0.0175834428526628	4.78682750714812	2.6488701296441e-07	-0.1760583700831	2
ENSG00000131238.16	PPT1	1	40083228	1_25	0	0.0172575963705967	4.63156540773218	2.51545807041485e-07	0.0959603777273248	3
ENSG00000084073.8	ZMPSTE24	1	40257946	1_25	0	0.0179488475435581	4.97100866436928	2.80795447593014e-07	-0.199988542677272	1
ENSG00000049089.13	COL9A2	1	40318226	1_25	0	0.0491079405078461	14.2542713113501	2.2029554546614e-06	1.55585919401986	1
ENSG00000084070.11	SMAP2	1	40388137	1_25	0	0.120647470459938	22.6644872794074	8.6054402447552e-06	-2.40341860363605	2
ENSG00000187801.14	ZFP69B	1	40449693	1_25	0	0.0173241678645463	4.66763890452896	2.54482901594147e-07	0.133783019241499	1
ENSG00000187815.9	ZFP69	1	40477181	1_25	0	0.0184061686811039	5.22645485393608	3.0274680931073e-07	0.401604874639841	1
ENSG00000164002.11	EXO5	1	40506559	1_25	0	0.0201530868298626	6.02780740783711	3.82304946857727e-07	0.573180675572998	3
ENSG00000117010.15	ZNF684	1	40530624	1_25	0	0.0240426142644008	7.70683857106316	5.83132067454941e-07	0.914741498033785	1
ENSG00000179862.6	CITED4	1	40879410	1_25	0	0.0280817879820345	9.13732014493623	8.07518668636971e-07	1.06047524899776	1
ENSG00000171790.15	SLFNL1	1	41023325	1_25	0	0.130277786579608	24.6099349475864	1.00899685065796e-05	3.14657895702328	2
ENSG00000010803.16	SCMH1	1	41243240	1_25	0	0.0204626639535463	8.06090317732717	5.19104567935319e-07	-1.70503753133933	1
ENSG00000127124.14	HIVEP3	1	41736443	1_27	0	0.0058008379061375	9.68046147939257	1.76724094420729e-07	-1.47095502376045	1
ENSG00000198815.8	FOXJ3	1	42336538	1_27	0	0.0594518644679963	21.6269337358139	4.04640550022956e-06	-1.41390610230048	1
ENSG00000066185.12	ZMYND12	1	42453835	1_27	0	0.0133196202361044	17.2855053257796	7.24574250925384e-07	-2.04627291455571	2
ENSG00000127125.8	PPCS	1	42455540	1_27	0	0.00390478344579348	6.91526728159991	8.49796421270184e-08	1.43316233152922	1
ENSG00000186409.14	CCDC30	1	42463459	1_27	0	0.00675009677741012	13.2853360199641	2.82222423180102e-07	2.18285813175032	2
ENSG00000171960.10	PPIH	1	42656415	1_27	0	0.00444224099454982	6.12516639553009	8.56305987042263e-08	-0.460757168478976	1
ENSG00000117385.15	P3H1	1	42728923	1_27	0	0.00377159649795822	4.82391375039295	5.72576779755237e-08	-0.0548241340971514	2
ENSG00000164008.14	C1orf50	1	42767127	1_27	0	0.00644127155959662	13.1536218879105	2.66640390277653e-07	1.80512941077316	1
ENSG00000274386.5	TMEM269	1	42785273	1_27	0	0.00411258082521626	5.62760340677382	7.28361369569532e-08	-0.0837169882902026	1
ENSG00000177868.11	SVBP	1	42816057	1_27	0	0.00696335793523573	13.3612601265674	2.92802723890437e-07	-1.72395214104322	4
ENSG00000164010.13	ERMAP	1	42816759	1_27	0	0.00398962184361029	5.82798610904534	7.31744075130592e-08	0.682327990987746	2
ENSG00000164011.17	ZNF691	1	42846835	1_27	0	0.00363590907396616	4.69443176870282	5.37161674280783e-08	-0.0377486383006177	1
ENSG00000117394.20	SLC2A1	1	42959141	1_27	0	0.00425126089057892	5.84802996880807	7.82413473735255e-08	-0.491121038623997	2
ENSG00000243710.7	CFAP57	1	43172765	1_27	0	0.00574011458562052	8.23541190978413	1.48769828300965e-07	0.673043860170129	2
ENSG00000117395.12	EBNA1BP2	1	43176739	1_27	0	0.00637679284996062	10.9334613145663	2.19416334447552e-07	1.64384787261507	2
ENSG00000159479.16	MED8	1	43191510	1_27	0	0.00372591941221978	5.31015901174136	6.22658551704178e-08	-0.760137191408164	2
ENSG00000171872.4	KLF17	1	44050024	1_27	0	0.0324841661625237	22.9113487515221	2.34223978251092e-06	-1.7876944503364	1
ENSG00000066056.13	TIE1	1	43300755	1_27	1	0.0800865444229919	34.6765586788566	8.73986088946397e-06	-5.61104866542093	1
ENSG00000066322.14	ELOVL1	1	43367703	1_27	1	0.108810575224185	34.254362218526	1.17299447274791e-05	5.67305136982265	1
ENSG00000126091.19	ST3GAL3	1	43991633	1_27	0	0.0416025683928926	28.0856544432383	3.67716963384873e-06	2.65558260371571	1
ENSG00000159214.12	CCDC24	1	43990199	1_27	0	0.0162585579336731	19.5576985047455	1.0007111607996e-06	-2.25273049036883	3
ENSG00000117407.16	ARTN	1	43927861	1_27	0	0.0108314352450053	16.1741942185504	5.51337630111243e-07	-2.10181894106646	2
ENSG00000117408.10	IPO13	1	43947230	1_27	0	0.00467679828561962	7.36927624990845	1.0846320906056e-07	1.07520438245825	2
ENSG00000117410.13	ATP6V0B	1	43974045	1_27	0	0.00920275790249081	12.9162409468021	3.74078810789662e-07	1.38806563838819	2
ENSG00000117411.16	B4GALT2	1	43977258	1_27	0	0.00483883551153197	6.76489307946988	1.03017443886326e-07	0.131854243420936	3
ENSG00000196517.11	SLC6A9	1	44031577	1_27	0	0.00424342512442066	5.98709765655098	7.99543062185479e-08	-0.507157810448531	3
ENSG00000178028.13	DMAP1	1	44213884	1_27	0	0.0052516140116885	7.45933509621617	1.2328262967317e-07	0.51759766767675	3
ENSG00000117419.14	ERI3	1	44354576	1_27	0	0.00508289818591423	7.32043821290559	1.17100153302476e-07	-0.605005656976033	2
ENSG00000198520.10	C1orf228	1	44667283	1_28	0	0.0225015735501297	4.91153763233761	3.4780781761449e-07	-0.549302354937378	2
ENSG00000142945.12	KIF2C	1	44739744	1_28	0	0.0223186493599763	5.05451167497369	3.55022670870058e-07	-0.949343803971754	2
ENSG00000142937.11	RPS8	1	44775613	1_28	0	0.0279846728094251	6.42711070535974	5.66037218097792e-07	-0.123558966483595	2
ENSG00000173846.12	PLK3	1	44802360	1_28	0	0.0232106632641009	5.37143206485737	3.92361704033304e-07	0.763363543532276	1
ENSG00000117425.13	PTCH2	1	44842737	1_28	0	0.0228049240947718	5.00396016242945	3.59129803802519e-07	-0.608118999366306	1
ENSG00000126107.14	HECTD3	1	45010991	1_28	0	0.0251847995153472	6.86684298944958	5.4425770877048e-07	-1.71633315113561	1
ENSG00000126088.13	UROD	1	45012003	1_28	0	0.0251973063877469	6.87280228665955	5.45000550612638e-07	-1.71756383590463	1
ENSG00000162415.6	ZSWIM5	1	45284623	1_28	0	0.0241877913671538	5.92474611705837	4.5099832884169e-07	-0.830350661629537	2
ENSG00000132781.17	MUTYH	1	45336998	1_28	0	0.0812629969029828	19.8884240547212	5.0863024300686e-06	-3.51941006546539	2
ENSG00000070759.16	TESK2	1	45491156	1_28	0	0.05840790115655	14.6337032223893	2.68989183886781e-06	2.48879490428442	1
ENSG00000280670.2	CCDC163	1	45499668	1_28	0	0.0294057714783702	10.2379604711759	9.47447163591916e-07	2.38300903578523	1
ENSG00000132763.14	MMACHC	1	45499635	1_28	0	0.0692074218125374	16.9900346684888	3.70046166503565e-06	2.88144908292972	2
ENSG00000117450.13	PRDX1	1	45522595	1_28	0	0.035171694226752	8.47262780097098	9.3782194500409e-07	-1.14281883633006	2
ENSG00000117448.13	AKR1A1	1	45551015	1_28	0	0.0438608563423355	13.7172976032978	1.8934534878658e-06	-2.92196210550723	2
ENSG00000132780.16	NASP	1	45580766	1_28	0	0.215540766697383	20.4901904773267	1.38990268108613e-05	-4.26893690803276	1
ENSG00000159588.14	CCDC17	1	45624129	1_28	0	0.0232874004424657	6.77802030352817	4.96744251891159e-07	-2.18320641969462	1
ENSG00000159592.10	GPBP1L1	1	45687876	1_28	0	0.023122731909881	6.660194132015	4.84657575930894e-07	-2.16046357290902	2
ENSG00000159596.6	TMEM69	1	45687531	1_28	0	0.0934519514396857	19.0425277982807	5.600437392114e-06	-3.49898433876697	3
ENSG00000086015.20	MAST2	1	45787045	1_28	0	0.0503751525206385	13.9138545103231	2.20583389385342e-06	-3.38832530007343	2
ENSG00000117461.14	PIK3R3	1	46132597	1_28	0	0.0785079437886044	16.611255371627	4.1041670694117e-06	-3.63127790459935	2
ENSG00000117472.9	TSPAN1	1	46183374	1_28	0	0.0350596869560595	9.75724305748304	1.07657460535364e-06	1.88443793192242	1
ENSG00000171357.5	LURAP1	1	46198577	1_28	0	0.0233775824562233	5.93111963225521	4.36360323586079e-07	1.22332844853348	2
ENSG00000085999.11	RAD54L	1	46248570	1_28	0	0.0258006744653863	5.84242062145861	4.74387081025301e-07	-0.0276919565405609	1
ENSG00000173660.11	UQCRH	1	46300911	1_28	0	0.0276877230337159	6.66516365982817	5.80773823107531e-07	-0.720021944351318	2
ENSG00000117480.15	FAAH	1	45479773	1_28	0	0.0221699236503791	4.72711548161824	3.29814225199372e-07	0.11725102544223	3
ENSG00000079277.19	MKNK1	1	46574922	1_29	0	0.0358566327518014	9.56063154215437	1.07885991705004e-06	1.29027925045183	2
ENSG00000142961.14	MOB3C	1	46617353	1_29	0	0.0339567944682018	9.0510680204918	9.67242761663281e-07	-1.27479320188068	1
ENSG00000123472.12	ATPAF1	1	46645634	1_29	0	0.0216700024002556	4.85995776933478	3.31436572086034e-07	-0.364478566176773	3
ENSG00000159658.10	EFCAB14	1	46718509	1_29	0	0.0266197081247951	6.77694342425665	5.67735593987681e-07	-0.626255035027868	2
ENSG00000186377.7	CYP4X1	1	47024114	1_29	0	0.0339781297923436	9.05694895776127	9.68479349463558e-07	1.22375607015411	2
ENSG00000162366.7	PDZK1IP1	1	47190144	1_29	0	0.0213249623251913	4.71054705645712	3.16132097503065e-07	0.329992407654588	2
ENSG00000123473.15	STIL	1	47314279	1_29	0	0.0698975198476162	15.8514375701553	3.4868992118846e-06	-2.21925218580589	1
ENSG00000186564.5	FOXD2	1	47435628	1_29	0	0.0551202507065115	13.6023155974289	2.35957075573989e-06	-1.9823279991269	1
ENSG00000269113.3	TRABD2B	1	47976375	1_30	0	0.0509214923493181	15.2900852247708	2.45030419064304e-06	-2.08787957288918	2
ENSG00000117834.12	SLC5A9	1	48083880	1_30	0	0.123146866425245	22.3065752895104	8.64500477596508e-06	-2.94098793739061	3
ENSG00000132122.11	SPATA6	1	48470359	1_30	0	0.0182419287875624	5.24947758192979	3.01367083408764e-07	-0.89474014960251	2
ENSG00000162373.12	BEND5	1	48777294	1_31	0	0.022046648042522	5.45806738585152	3.78695754099827e-07	-0.485172292236009	1
ENSG00000123080.10	CDKN2C	1	50968015	1_32	0	0.0519871057098091	12.2874843036323	2.01033109071972e-06	-1.86020637992234	1
ENSG00000123091.4	RNF11	1	51235789	1_32	0	0.0352452317232609	8.63696189628905	9.58010673098316e-07	1.28704506682347	2
ENSG00000203995.9	ZYG11A	1	53141332	1_33	0	0.0229330042165983	5.20071419706668	3.7534696844305e-07	-0.378989617207333	1
ENSG00000121310.16	ECHDC2	1	52921197	1_33	0	0.0223385486999289	4.95614359000645	3.48423796236081e-07	0.375073642756515	4
ENSG00000116171.17	SCP2	1	52926925	1_33	0	0.0221887851340069	4.89349341444851	3.41713004172649e-07	-0.235646373665096	3
ENSG00000174348.13	PODN	1	53061947	1_33	0	0.0216213442435342	4.65231609375825	3.16563529626319e-07	0.121059815324527	2
ENSG00000162383.11	SLC1A7	1	53141332	1_33	0	0.0229330042165983	5.20071419706668	3.7534696844305e-07	-0.378989617207333	1
ENSG00000169213.6	RAB3B	1	51910200	1_33	0	0.0301654354093043	7.75751458036039	7.36446449173253e-07	0.882281093638618	2
ENSG00000085831.15	TTC39A	1	51345513	1_33	0	0.0229252565161199	5.19756677912787	3.74993081664336e-07	-0.443862911671502	1
ENSG00000085832.16	EPS15	1	51518880	1_33	0	0.022092495161296	4.85300512256631	3.37415082699324e-07	-0.236006791837336	3
ENSG00000078618.21	NRDC	1	51869186	1_33	0	0.0290858763303982	7.41713089236183	6.7893323722632e-07	0.829950442858463	2
ENSG00000198841.3	KTI12	1	52033817	1_33	0	0.0299440555674692	7.68868335563767	7.24555353014879e-07	-1.08717482265907	3
ENSG00000154222.14	CC2D1B	1	52386057	1_33	0	0.02154634549919	4.61996835883413	3.13272010595511e-07	0.125562409577259	1
ENSG00000134748.12	PRPF38A	1	52423164	1_33	0	0.0394914800876899	10.2787324750613	1.2774736395626e-06	-1.43320387196798	1
ENSG00000116157.5	GPX7	1	52602242	1_33	0	0.0216031881992378	4.64449375129478	3.15765883669144e-07	0.00918896363262094	3
ENSG00000162377.5	COA7	1	52684524	1_33	0	0.0222883096333442	4.93517458801986	3.46169361557678e-07	-0.41351688217243	2
ENSG00000162378.12	ZYG11B	1	52705139	1_33	0	0.024627486453176	5.86490820523832	4.54559021675974e-07	0.576828037965437	2
ENSG00000157184.6	CPT2	1	53168452	1_33	0	0.0309329857222421	7.99226166665004	7.78037463015127e-07	1.48210518431083	2
ENSG00000162384.13	C1orf123	1	53218652	1_33	0	0.138704735674785	22.2644432852373	9.71878786994052e-06	2.90277253038707	1
ENSG00000157193.15	LRP8	1	53326326	1_33	0	0.0377999182343268	9.86834450795998	1.17393523137098e-06	1.18708513758686	2
ENSG00000174332.5	GLIS1	1	53733252	1_33	0	0.024390709307776	5.77487000126535	4.43277426849258e-07	-0.621048198376853	2
ENSG00000058804.11	NDC1	1	53838107	1_34	0	0.0173122525808479	7.4104235620136	4.03743538827666e-07	0.84799128891928	1
ENSG00000058799.14	YIPF1	1	53889432	1_34	0	0.0153444140357081	6.28962425025818	3.03727407444097e-07	-0.641664941349401	3
ENSG00000211452.10	DIO1	1	53891048	1_34	0	0.0180681446565418	7.80761405948625	4.43956961200322e-07	0.899908925474893	1
ENSG00000081870.11	HSPB11	1	53945680	1_34	0	0.0330103194349075	13.4251788684557	1.39469351422324e-06	-1.44383321860141	1
ENSG00000116205.12	TCEANC2	1	54053622	1_34	0	0.0332621795291342	13.4962754781514	1.41277698448776e-06	1.65127853839711	1
ENSG00000116221.15	MRPL37	1	54183963	1_34	0	0.0144578195751743	5.73709437044534	2.61038020901851e-07	-0.758138335016928	2
ENSG00000215883.10	CYB5RL	1	54154524	1_34	0	0.0128449098614446	4.63954887899189	1.8754944752361e-07	0.0111353726942673	2
ENSG00000157216.15	SSBP3	1	54413433	1_34	0	0.0407689090121463	15.4027253640952	1.97622157048495e-06	1.73487091295295	1
ENSG00000162390.17	ACOT11	1	54544240	1_34	0	0.0299976523248455	12.5307186087648	1.18296587991402e-06	-1.51959054006269	1
ENSG00000184313.19	MROH7	1	54608974	1_34	0	0.0180867687464671	7.8172046326501	4.44960480228585e-07	-1.01100260462379	2
ENSG00000243725.6	TTC4	1	54715730	1_34	0	0.0155015150541933	6.3841943748764	3.11450635431946e-07	0.690773067331759	1
ENSG00000162396.5	PARS2	1	54764162	1_34	0	0.0130192088344844	4.76457754455648	1.95217149306305e-07	-0.274724853226387	3
ENSG00000116133.11	DHCR24	1	54887409	1_34	0	0.0140452879413994	5.46843455878454	2.41714464544359e-07	0.545400256837225	2
ENSG00000162402.13	USP24	1	55214518	1_34	0	0.102909792372779	24.1903660975646	7.83444284736584e-06	-2.61716370121651	1
ENSG00000162407.8	PLPP3	1	56210506	1_35	0	0.0159336314456512	13.6312281905726	6.83531808065846e-07	2.97129157854297	1
ENSG00000162409.10	PRKAA2	1	56643149	1_36	0	0.0348922437866187	7.8877149753694	8.66141964664339e-07	0.86232114717317	1
ENSG00000173406.15	DAB1	1	58547019	1_37	0	0.0216711359615946	8.33681947829691	5.6857930474972e-07	1.09772709614445	2
ENSG00000162600.11	OMA1	1	58546313	1_37	0	0.0167090139571605	5.98273991030847	3.14600869425421e-07	0.734512390087972	1
ENSG00000184292.6	TACSTD2	1	58577781	1_37	0	0.0149491342760972	4.99886006196547	2.35177622606612e-07	-0.445007139113402	1
ENSG00000177606.6	JUN	1	58784746	1_37	0	0.0143629078732435	4.66603762557638	2.10911172004889e-07	-0.347671400750102	1
ENSG00000172456.17	FGGY	1	59757660	1_38	0	0.0299291259489419	8.14706813965007	7.67369186434156e-07	-0.930322443865771	1
ENSG00000134709.10	HOOK1	1	59814713	1_38	0	0.0222108490710534	5.36578138970274	3.7506549278673e-07	-0.459607711964057	1
ENSG00000134716.9	CYP2J2	1	59926822	1_38	0	0.0375474454739047	10.2685789170593	1.21338805170909e-06	-1.28751579208408	1
ENSG00000162604.12	TM2D1	1	61723869	1_39	0	0.0279109536251592	5.10033026581772	4.48004058240759e-07	-0.34419849649538	2
ENSG00000132849.19	PATJ	1	62017951	1_39	0	0.0291615546224643	5.50952502536674	5.05631132797907e-07	-0.459038617766316	1
ENSG00000240563.1	L1TD1	1	62194418	1_39	0	0.0652939400791548	13.0861789132282	2.6890241565029e-06	1.70458458533366	5
ENSG00000116641.17	DOCK7	1	62690372	1_39	0	0.0338753012959286	6.91001218821813	7.36666555997495e-07	0.998729411035475	1
ENSG00000125703.14	ATG4C	1	62784304	1_39	0	0.0269075459658159	4.75869261397698	4.02968145948672e-07	0.224083823875245	2
ENSG00000088035.15	ALG6	1	63367779	1_41	0	0.19832710033704	30.873005192497	1.92694776415665e-05	2.92235625427095	1
ENSG00000203965.12	EFCAB7	1	63523814	1_41	0	0.0268914357862916	11.7375283235961	9.93343873574411e-07	1.55535753938686	1
ENSG00000142856.16	ITGB3BP	1	63593973	1_41	0	0.0172269256796316	7.59177742301175	4.11585646262607e-07	0.89400828355018	3
ENSG00000079739.15	PGM1	1	63592345	1_41	0	0.0277141294373922	12.0187069862617	1.04825746044848e-06	1.57999992769449	3
ENSG00000158966.13	CACHD1	1	64517344	1_41	0	0.0282294812413159	12.1906675878938	1.08302719081921e-06	1.37416512221553	2
ENSG00000162437.14	RAVER2	1	64742689	1_41	0	0.0626956401468424	19.6857713895291	3.88417467302039e-06	-1.96667865449928	3
ENSG00000162434.11	JAK1	1	64966741	1_41	0	0.0159958730844523	6.90299885135464	3.47499932426937e-07	-0.764105815329618	1
ENSG00000162433.14	AK4	1	65147680	1_41	0	0.0151128053586423	6.37566968101572	3.03235379948601e-07	0.643050412577813	1
ENSG00000213625.8	LEPROT	1	65420279	1_41	0	0.0142084763617227	5.8029055702473	2.59478862969995e-07	0.390573123043707	2
ENSG00000116678.19	LEPR	1	65426781	1_41	0	0.0161075619938924	6.96762493404061	3.53202321844098e-07	0.871658266570456	4
ENSG00000184588.17	PDE4B	1	65792155	1_41	0	0.012532032076628	4.63809852659768	1.82923895560349e-07	0.023590318336229	2
ENSG00000118473.21	SGIP1	1	66533102	1_42	0	0.0182122692050927	6.9801540080238	4.00071891737433e-07	1.36961275051962	3
ENSG00000152760.9	TCTEX1D1	1	66747743	1_42	0	0.0165962647354017	6.07117150217866	3.17096777709119e-07	1.31228474905546	3
ENSG00000152763.16	WDR78	1	66924785	1_42	0	0.0340891533990394	11.8539274865551	1.27170815306894e-06	1.78624734241178	1
ENSG00000198160.14	MIER1	1	66903715	1_42	0	0.0173695797029534	5.63497220183616	3.08027904554215e-07	0.768883040328822	3
ENSG00000116704.7	SLC35D1	1	67053650	1_42	0	0.0217263714434601	7.62542899943238	5.21387308601623e-07	1.04671050608596	2
ENSG00000081985.10	IL12RB2	1	67344608	1_42	0	0.0173766482353324	5.79707878638681	3.17018192889944e-07	-0.589913733251299	1
ENSG00000142864.14	SERBP1	1	67409520	1_42	0	0.0161674818834566	5.03502401222102	2.56184531116374e-07	-0.294119795740555	1
ENSG00000116717.11	GADD45A	1	67684588	1_42	0	0.0400169302840695	13.4249732151128	1.69069851902626e-06	-1.65060847500059	1
ENSG00000172380.5	GNG12	1	67833869	1_42	0	0.017439550073275	5.82070251893215	3.1946232947675e-07	0.579298798810567	1
ENSG00000116729.13	WLS	1	68248452	1_43	0	0.0255222750672676	5.43854889975331	4.36828933660283e-07	-0.622353367627348	2
ENSG00000033122.18	LRRC7	1	70063401	1_44	0	0.0862907157287646	13.6760629409462	3.7139336075262e-06	-1.83564837361336	1
ENSG00000066557.5	LRRC40	1	70206922	1_44	0	0.0349468865141243	5.13605260816524	5.64867940696648e-07	0.478670148285044	1
ENSG00000116754.13	SRSF11	1	70207243	1_44	0	0.039310559945946	6.23847146479824	7.71785112030139e-07	-0.779166557083769	1
ENSG00000118454.12	ANKRD13C	1	70355197	1_44	0	0.0338985024197143	4.85102377602232	5.1751493674221e-07	0.501399303355103	1
ENSG00000197568.13	HHLA3	1	70356074	1_44	0	0.0331646561281098	4.64629220480479	4.84943331140026e-07	0.3071647745241	1
ENSG00000116761.11	CTH	1	70412281	1_44	0	0.0542335941943164	9.26526756707928	1.58137666665011e-06	1.21109054294508	2
ENSG00000050628.20	PTGER3	1	71047847	1_45	0	0.0202578039402646	5.51803519555622	3.51791873987605e-07	-0.626263261072971	2
ENSG00000132485.13	ZRANB2	1	71080715	1_45	0	0.0233733392763814	6.84982498229193	5.038592222126e-07	-0.887726696816701	2
ENSG00000162620.15	LRRIQ3	1	74198465	1_47	0	0.0276940351508452	7.45877331265432	6.50073737239609e-07	-0.949983749085644	1
ENSG00000254685.6	FPGT	1	74200590	1_47	0	0.027681800425388	7.45464958404265	6.49427299189531e-07	-0.949283311393842	1
ENSG00000116783.14	TNNI3K	1	74215526	1_47	0	0.0219346506914611	5.2856875923224	3.6487254606325e-07	-0.43419474426065	4
ENSG00000116791.13	CRYZ	1	74708200	1_47	0	0.0204109865867824	4.61562773116032	2.96485695570454e-07	-0.00382463065212833	4
ENSG00000162623.15	TYW3	1	74733056	1_47	0	0.021567515004986	5.12857024302096	3.48101096038065e-07	0.496328640608487	3
ENSG00000117054.13	ACADM	1	75724060	1_47	0	0.153230393928342	23.7424789228318	1.14493268320175e-05	-3.03666571069001	1
ENSG00000137955.15	RABGGTB	1	75786326	1_47	0	0.0442935913904042	11.8553051039677	1.65258042411337e-06	2.0143316641831	1
ENSG00000057468.6	MSH4	1	75779738	1_47	0	0.0264737900044827	7.03846357986291	5.864121514363e-07	1.2491661009941	3
ENSG00000184005.10	ST6GALNAC3	1	76074606	1_47	0	0.0219807919562482	5.30527983020923	3.66995387052591e-07	-0.517345350206661	1
ENSG00000117069.14	ST6GALNAC5	1	76867670	1_48	0	0.0214424415140122	9.61137536734645	6.48587757144029e-07	-1.15730596113747	1
ENSG00000142892.14	PIGK	1	77220252	1_48	0	0.0133794947020581	5.22891484305174	2.20171070828766e-07	-0.244230945912912	2
ENSG00000162614.18	NEXN	1	77892062	1_48	0	0.0718863474665502	20.9677078030323	4.74358128837363e-06	-2.41937272897233	2
ENSG00000162616.8	DNAJB4	1	77975891	1_48	0	0.0213525264432816	9.57222784160865	6.43237372650116e-07	-1.36025260605707	2
ENSG00000137960.5	GIPC2	1	77975891	1_48	0	0.0444195856835793	16.4190708638128	2.29526087816327e-06	-2.11061161412017	2
ENSG00000122420.9	PTGFR	1	78303991	1_48	0	0.0617912819537808	19.5319666014483	3.79823780465996e-06	2.16591790110714	1
ENSG00000137959.15	IFI44L	1	78610051	1_48	0	0.0259998303361251	11.4068555331933	9.33351928006306e-07	1.35495588138896	3
ENSG00000137965.10	IFI44	1	78639544	1_48	0	0.0254967327886612	11.2246517918986	9.00671423125455e-07	-1.39167562557846	2
ENSG00000162618.13	ADGRL4	1	79006274	1_48	0	0.018291085175955	8.13271469663754	4.68148873744904e-07	-0.97134935305001	1
ENSG00000117114.19	ADGRL2	1	81709632	1_50	0	0.0140616546318327	5.54342688147376	2.4531478528705e-07	-0.58184779319504	1
ENSG00000142875.19	PRKACB	1	84077863	1_51	0	0.049986214831679	12.058157836702	1.89688144948507e-06	1.56482201615361	1
ENSG00000203943.8	SAMD13	1	84298566	1_51	0	0.127481907426086	21.0055596128768	8.42736458392937e-06	2.3968270826696	1
ENSG00000171517.5	LPAR3	1	84875090	1_52	0	0.0309071584473803	7.06273781810775	6.86975323100767e-07	-0.932984932234597	3
ENSG00000117133.10	RPF1	1	84479257	1_52	0	0.0417028799672338	9.86825425961668	1.29513593180554e-06	-1.23837498418487	1
ENSG00000174021.10	GNG5	1	84506136	1_52	0	0.0662041153371469	14.2276142859715	2.96432654556952e-06	1.67767184455923	1
ENSG00000117151.12	CTBS	1	84579275	1_52	0	0.0239623391483871	4.6880260964139	3.53531572407457e-07	0.270499833651125	2
ENSG00000117155.16	SSX2IP	1	84691138	1_52	0	0.0522659201621654	11.9921375823646	1.97253254232385e-06	1.52779973878486	1
ENSG00000153898.12	MCOLN2	1	84992435	1_52	0	0.0238557849595168	4.64650147004697	3.48841996901752e-07	0.126831867299252	1
ENSG00000162643.12	WDR63	1	85000686	1_52	0	0.0303577518255657	6.8951525087201	6.58752773085946e-07	-0.786977756436474	3
ENSG00000097096.8	SYDE2	1	85200644	1_52	0	0.027996991315688	6.13920603919153	5.40919384695282e-07	-0.755375858321796	2
ENSG00000142867.12	BCL10	1	85276340	1_52	0	0.0291436288321792	6.51391530687603	5.9744056706712e-07	-0.788295137409812	2
ENSG00000142871.16	CYR61	1	85579959	1_52	0	0.129043306037995	20.6381076528935	8.38135677882079e-06	-2.26695976125172	1
ENSG00000117174.10	ZNHIT6	1	85708880	1_52	0	0.0275637838622971	5.99359685036902	5.19918578967743e-07	0.61160975609769	1
ENSG00000171502.14	COL24A1	1	85992949	1_53	0	0.0328678710709112	7.53263963058393	7.7916195610966e-07	1.02637446697711	1
ENSG00000122417.15	ODF2L	1	86394569	1_53	0	0.0301432001073646	6.75171589152019	6.40490200551894e-07	-0.806689964621536	2
ENSG00000137975.7	CLCA2	1	86423553	1_53	0	0.0246213203257978	4.86601019468552	3.77045122050234e-07	0.357169928505927	1
ENSG00000016602.9	CLCA4	1	86547045	1_53	0	0.0364822736300134	8.50575004754352	9.76570241957559e-07	1.02753245854607	1
ENSG00000097033.14	SH3GLB1	1	86704350	1_53	0	0.0242656882826799	4.73845416982043	3.61858078345599e-07	-0.206925623180154	1
ENSG00000183291.15	SELENOF	1	86914303	1_53	0	0.0244259198038653	4.81252800869872	3.699416000879e-07	0.231529047881079	2
ENSG00000153936.16	HS2ST1	1	86912377	1_53	0	0.101143775579864	18.037987495913	5.74164340716094e-06	2.36735314151251	1
ENSG00000143013.12	LMO4	1	87749046	1_54	0	0.0147097060067601	4.63148436797441	2.14404141026734e-07	-0.139686712345769	1
ENSG00000065243.19	PKN2	1	88684130	1_54	0	0.016013443738204	12.042955262905	6.06913481952193e-07	-2.79327091756595	2
ENSG00000137947.11	GTF2B	1	88891179	1_54	0	0.0591553784051463	25.5023818675652	4.74770750205619e-06	-3.77086401172722	1
ENSG00000137944.17	KYAT3	1	88975121	1_54	0	0.01909319033429	25.0058053434583	1.5025478857382e-06	4.74380110352079	3
ENSG00000213516.9	RBMXL1	1	88985981	1_54	0	0.030679607979816	16.820250566856	1.62401950412401e-06	2.53001305906104	3
ENSG00000117226.11	GBP3	1	89015900	1_54	0	0.0222098638731879	11.1041815721977	7.76142428235907e-07	1.89296685489235	3
ENSG00000117228.9	GBP1	1	89064901	1_54	0	0.0150570206551789	5.62119666585824	2.66364780001669e-07	-0.747887855704592	2
ENSG00000162645.12	GBP2	1	89150019	1_54	0	0.0279975824025469	12.6886574881533	1.11800869100709e-06	1.87830497703906	1
ENSG00000162654.8	GBP4	1	89198593	1_54	0	0.0325234877233681	14.1587226680221	1.44920612446103e-06	2.03282758109596	1
ENSG00000154451.14	GBP5	1	89272549	1_54	0	0.016197034938731	5.46450786182335	2.78545115910179e-07	-0.439243320161942	1
ENSG00000171488.14	LRRC8C	1	89633477	1_55	0	0.0630454893726673	12.9920640896216	2.5777520927864e-06	-1.84778301619751	1
ENSG00000171492.14	LRRC8D	1	89842340	1_55	0	0.0258294048609035	4.61531456621354	3.75167042715921e-07	-0.0418752315889041	1
ENSG00000122482.20	ZNF644	1	91022402	1_55	0	0.0309288924000006	6.29721532459321	6.12945533947577e-07	-0.907400125427487	2
ENSG00000162669.15	HFM1	1	91403932	1_55	0	0.0259291776101357	4.65126573119315	3.79549888454732e-07	0.0706942331949329	2
ENSG00000097046.12	CDC7	1	91500849	1_56	0	0.0304274734546303	6.28676131707473	6.02007411679752e-07	0.712749577927576	3
ENSG00000172031.6	EPHX4	1	92031098	1_56	0	0.0341785161089749	7.37371275600969	7.93137333327766e-07	0.863371551242341	1
ENSG00000284413.1	BTBD8	1	92085228	1_56	0	0.0365632341466008	8.00512791206567	9.21131964420107e-07	-1.09108473098686	1
ENSG00000174842.16	GLMN	1	92342777	1_56	0	0.0261012992497275	4.85523712031089	3.98824238264883e-07	-0.216630017840379	1
ENSG00000122484.8	RPAP2	1	92299545	1_56	0	0.0313571339408483	6.5680203954028	6.48156420579659e-07	-1.08920749186735	1
ENSG00000162676.11	GFI1	1	92487304	1_56	0	0.0259584307941131	4.80407510259367	3.92461624654291e-07	-0.460740097438493	1
ENSG00000067208.14	EVI5	1	92792120	1_56	0	0.0256308938631377	4.68562920835309	3.7795547788955e-07	-0.163805745955326	3
ENSG00000122406.12	RPL5	1	92831623	1_56	0	0.0443428563848287	9.81492285254808	1.36968130842952e-06	1.50937271446639	1
ENSG00000154511.11	FAM69A	1	92934792	1_56	0	0.0280868051731032	5.53929112451563	4.8962716633424e-07	0.958704998260461	3
ENSG00000143033.17	MTF2	1	93079600	1_57	0	0.12400155589978	20.6911912585168	8.07461089231295e-06	2.31678685767893	1
ENSG00000117500.12	TMED5	1	93180650	1_57	0	0.0243470500360266	5.27800058141782	4.04412672211702e-07	-0.510887709808302	2
ENSG00000122483.17	CCDC18	1	93179181	1_57	0	0.0226938289727302	4.62294057275886	3.30168063059112e-07	-0.015816640821881	3
ENSG00000117505.12	DR1	1	93318238	1_57	0	0.0463174487792216	11.295805113584	1.64653434659673e-06	1.49341310563923	2
ENSG00000137942.16	FNBP1L	1	93568055	1_57	0	0.0278803855740943	6.54179730632746	5.73990669662636e-07	0.775355292412127	1
ENSG00000137936.16	BCAR3	1	93672617	1_57	0	0.0551147359714271	12.9345252378718	2.24350580449362e-06	-1.99061353177651	2
ENSG00000023909.9	GCLM	1	93902208	1_57	0	0.0235694374822747	4.97559406969161	3.69065230847678e-07	0.0978951816616624	3
ENSG00000198691.11	ABCA4	1	94049401	1_58	0	0.0233895941182408	7.21359419053159	5.30986361305392e-07	0.681837966806556	1
ENSG00000137962.12	ARHGAP29	1	94180958	1_58	0	0.031860369842163	10.0978669431396	1.0124869409209e-06	1.26040709500849	2
ENSG00000117525.13	F3	1	94618280	1_58	0	0.0188925119226013	5.22640218007023	3.10743107873658e-07	0.0498832052951293	2
ENSG00000143036.16	SLC44A3	1	94820196	1_58	0	0.0181686970167793	4.86323959086012	2.78072743840654e-07	0.377513660432768	2
ENSG00000117519.15	CNN3	1	94927032	1_58	0	0.0377948856622133	11.6962502920139	1.39119709732464e-06	1.39861666648824	1
ENSG00000172339.9	ALG14	1	95073332	1_58	0	0.0357986208217368	11.1880866165433	1.26046586512328e-06	1.35289325860297	2
ENSG00000122481.16	RWDD3	1	95234273	1_58	0	0.0766742617594893	18.3743938099904	4.43375403821555e-06	-2.08916747932773	3
ENSG00000117569.18	PTBP2	1	96479180	1_60	0	0.0136091828211024	7.36879748807149	3.15600471392477e-07	-1.02968962815715	2
ENSG00000188641.12	DPYD	1	97404759	1_60	0	0.016231784727448	9.00477544649085	4.59989729685382e-07	1.09053637729066	3
ENSG00000162627.16	SNX7	1	98661649	1_60	0	0.0153737570011763	8.50040800064161	4.11271634700803e-07	-0.955563070848945	2
ENSG00000099260.10	PALMD	1	99650838	1_61	0	0.042738663645957	10.0785966755244	1.35559506202439e-06	1.09441831887891	1
ENSG00000156869.12	FRRS1	1	99721475	1_61	0	0.0267952239850311	5.70988055876387	4.81496782101413e-07	0.539870438115006	3
ENSG00000162688.16	AGL	1	99845478	1_61	0	0.0674761364080985	14.3882779377948	3.05539947509166e-06	-1.80308427004016	1
ENSG00000117620.14	SLC35A3	1	99969054	1_61	0	0.0711277252477318	14.888885105759	3.33280628740306e-06	2.17446026374239	1
ENSG00000156875.13	MFSD14A	1	99947657	1_61	0	0.0494149757594084	11.4436883111095	1.7796458281932e-06	-1.46082025919802	3
ENSG00000156876.9	SASS6	1	100132743	1_61	0	0.024144609318423	4.73870971570814	3.60071925952744e-07	0.0294969432432235	1
ENSG00000122477.12	LRRC39	1	100178174	1_61	0	0.0693064974208719	14.6422828909374	3.19368234991984e-06	-1.92793756233936	1
ENSG00000137996.12	RTCA	1	100250661	1_61	0	0.024915333599013	5.03157535850232	3.94529663153442e-07	-0.549436408133598	3
ENSG00000079335.18	CDC14A	1	100353172	1_61	0	0.051296023863727	11.7956540336504	1.90420939090743e-06	-1.57110329426503	1
ENSG00000162692.10	VCAM1	1	100695695	1_62	0	0.0473301967206904	8.88296910677713	1.32313889136746e-06	1.18762716464986	4
ENSG00000162694.13	EXTL2	1	100565246	1_62	0	0.0306834900324401	4.820017349945	4.65438528903572e-07	0.222363947834283	3
ENSG00000162695.11	SLC30A7	1	100897135	1_62	0	0.0388571643560511	7.03033624186158	8.5971830670367e-07	-0.788986116187781	2
ENSG00000170989.8	S1PR1	1	101192291	1_62	0	0.0438337547369035	8.16141423326255	1.12585657397579e-06	1.08634402148309	2
ENSG00000185946.15	RNPC3	1	103519124	1_65	0	0.0303529179426688	7.46243807049721	7.12836881380091e-07	0.87882452430553	2
ENSG00000240038.6	AMY2B	1	103509781	1_65	0	0.0299043420916982	7.32334976805361	6.89212273397137e-07	0.917046346409147	2
ENSG00000198890.7	PRMT6	1	107135646	1_66	0	0	11.1258995589063	0	0.788235720248744	1
ENSG00000162631.18	NTNG1	1	107135646	1_66	0	0	11.1258995589063	0	0.788235720248745	1
ENSG00000162636.15	FAM102B	1	108551499	1_67	0	0.0242939211537845	5.36047925189781	4.09836100543512e-07	-0.580780994403929	1
ENSG00000162639.15	HENMT1	1	108662004	1_67	0	0.0442610515115307	10.9672000649152	1.52765915459908e-06	-1.42186840974238	1
ENSG00000134186.11	PRPF38B	1	108715528	1_67	0	0.0379196506221484	9.52754469732781	1.13698384980071e-06	1.29830750627548	1
ENSG00000116266.10	STXBP3	1	108721356	1_67	0	0.0814139343639116	16.9152617486048	4.33397537009541e-06	2.1794601670962	1
ENSG00000121957.12	GPSM2	1	108832721	1_67	0	0.0235141413612822	5.05522579985291	3.74092203625894e-07	0.323008118807457	3
ENSG00000197780.9	TAF13	1	109065414	1_67	0	0.0231670191931791	4.91825801456357	3.58583614432552e-07	0.253214248743379	3
ENSG00000215717.5	TMEM167B	1	109090133	1_67	0	0.0249920925903453	5.61421856493585	4.41571373443961e-07	-0.429594677247649	2
ENSG00000116299.16	KIAA1324	1	109113798	1_67	0	0.0249673830826903	5.66866477545927	4.45412882343713e-07	0.653335626397317	1
ENSG00000031698.12	SARS	1	109213564	1_67	0	0.0262821499380569	6.12050126664043	5.06240462703572e-07	-0.732676735819971	2
ENSG00000143126.7	CELSR2	1	109242159	1_67	0	0.028322386798334	6.92568250510447	6.17307284100353e-07	1.09034611605898	1
ENSG00000134222.16	PSRC1	1	109278889	1_67	0	0.0238587731642111	5.21708751612714	3.91728530955126e-07	-0.45079878190808	2
ENSG00000221986.6	MYBPHL	1	109306632	1_67	0	0.0438514012291322	10.9718675473993	1.51416430966692e-06	1.69744546730209	1
ENSG00000134243.11	SORT1	1	109394750	1_67	0	0.0274741136888739	6.52477936151091	5.64155069560002e-07	0.864904988123888	1
ENSG00000143106.12	PSMA5	1	109427099	1_67	0	0.0409171075987537	10.319148664353	1.32879433847211e-06	1.63602766776573	1
ENSG00000143028.8	SYPL2	1	109465030	1_67	0	0.0271484760092977	6.44541334902214	5.50687480490992e-07	-1.05302224003808	1
ENSG00000162650.16	ATXN7L2	1	109488566	1_67	0	0.0333190989310229	8.28744514681179	8.69006227245126e-07	-1.12567189568819	1
ENSG00000174151.14	CYB561D1	1	109494012	1_67	0	0.0544471573825938	13.0000958277125	2.22756680803472e-06	1.80020540456864	3
ENSG00000181754.6	AMIGO1	1	109509517	1_67	0	0.027471651407971	6.5681355852549	5.67852902554845e-07	-1.09598677274126	2
ENSG00000065135.10	GNAI3	1	109548825	1_67	0	0.022955208111515	4.82770394076064	3.4876334730937e-07	0.274643373173574	1
ENSG00000168765.16	GSTM4	1	109656105	1_67	0	0.0349010165760612	8.82515462404687	9.69324911158201e-07	-1.47430889353655	2
ENSG00000213366.12	GSTM2	1	109667893	1_67	0	0.0537685862831604	12.7454250728905	2.15671081323058e-06	1.47040415259297	3
ENSG00000134184.12	GSTM1	1	109589235	1_67	0	0.02242917273236	4.62030233745276	3.26131407322818e-07	-0.0949554427448459	5
ENSG00000134201.10	GSTM5	1	109635226	1_67	0	0.0300791800841019	7.36284201846591	6.96980214267101e-07	-0.944242591896538	1
ENSG00000134202.10	GSTM3	1	109741163	1_67	0	0.0255048071690437	5.86383458581928	4.70665893686594e-07	-0.760599773347826	2
ENSG00000143107.8	FNDC7	1	108714547	1_67	0	0.0343961082345216	8.62474990904066	9.33608487594311e-07	1.21604311335764	1
ENSG00000184371.13	CSF1	1	109928142	1_68	0	0.0622565447939364	11.4485909387626	2.24308652166937e-06	1.11953260652165	1
ENSG00000143093.14	STRIP1	1	110034040	1_68	0	0.203351377058786	22.9554428519034	1.46906755380855e-05	-2.68683312811678	1
ENSG00000197106.6	SLC6A17	1	110150825	1_68	0	0.0302577238722641	4.6679828905758	4.44502783107359e-07	0.0753036396235431	1
ENSG00000168679.17	SLC16A4	1	110396990	1_68	0	0.0313135376712228	4.98848272047803	4.91597404249617e-07	-0.296728708793616	1
ENSG00000134248.13	LAMTOR5	1	110407655	1_68	0	0.0404082298060217	7.37596508699899	9.37988797235119e-07	-0.900571870555962	2
ENSG00000177272.8	KCNA3	1	110675201	1_68	0	0.0379123618123809	6.77813516816392	8.0872345559349e-07	-1.143151294266	1
ENSG00000156171.14	DRAM2	1	111139496	1_68	0	0.0313656853352582	5.00403798876475	4.93951550448691e-07	0.501276475396166	2
ENSG00000134255.13	CEPT1	1	111139685	1_68	0	0.0389852708045205	7.03973701665973	8.637060555873e-07	0.941226945795798	3
ENSG00000064886.13	CHI3L2	1	111200216	1_69	0	0.00899621008712725	6.17064698644778	1.74702558153738e-07	-0.552368145997421	2
ENSG00000162777.16	DENND2D	1	111205221	1_69	0	0.00826044788070945	5.36494924608953	1.39469160514027e-07	0.478306057571702	2
ENSG00000173947.13	PIFO	1	111346062	1_69	0	0.0106200543671289	7.54029794205038	2.52013740468807e-07	0.782348303577837	2
ENSG00000085465.12	OVGP1	1	111427097	1_69	0	0.0080195574940688	5.00480389498122	1.2631253291018e-07	0.321983443999761	1
ENSG00000116459.10	ATP5F1	1	111448114	1_69	0	0.0308844905159371	16.8457028278213	1.63733878793073e-06	1.88540618102386	1
ENSG00000143110.11	C1orf162	1	111482459	1_69	0	0.0301990954043896	16.7653431572571	1.59336529986511e-06	-1.91021856244836	1
ENSG00000116473.14	RAP1A	1	111544111	1_69	0	0.139427091360543	30.2785473485416	1.32859060387269e-05	2.74375861623279	1
ENSG00000121933.18	TMIGD3	1	111520214	1_69	0	0.00889966437307876	6.02281676655618	1.68687248006009e-07	-0.603820449798104	2
ENSG00000171385.9	KCND3	1	111822394	1_69	0	0.0122298793333566	9.19933653401606	3.54068794595679e-07	1.13098487858448	2
ENSG00000143079.14	CTTNBP2NL	1	112396295	1_69	0	0.0136117517898746	8.62173183483391	3.69332482784227e-07	0.532042564206835	2
ENSG00000134245.17	WNT2B	1	112468623	1_69	0	0.0157784237440189	14.0592824904853	6.98129108277921e-07	-1.7201669724524	2
ENSG00000116489.12	CAPZA1	1	112403161	1_69	0	0.00927542742993337	8.12567876596711	2.37193375103629e-07	-0.516059404351835	2
ENSG00000007341.18	ST7L	1	112534134	1_69	0	0.00999199185460686	8.5359807674844	2.68419753330517e-07	0.612578957190573	4
ENSG00000155363.18	MOV10	1	112673095	1_69	0	0.0102977201200759	9.62332484572085	3.11871151538001e-07	-3.31359361180452	2
ENSG00000155366.16	RHOC	1	112704941	1_69	0	0.658938055413051	26.3226609220275	5.45862617032607e-05	5.67867090798294	1
ENSG00000155380.11	SLC16A1	1	112958923	1_70	0	0.0428042500312584	11.2760343834087	1.51898070554106e-06	-0.214097622980442	1
ENSG00000081026.18	MAGI3	1	113390860	1_70	0	0.0191346858232133	4.61695384122302	2.78026275710393e-07	-0.0625505707820823	1
ENSG00000116793.15	PHTF1	1	113758270	1_70	0	0.0191634796373237	4.68409438561362	2.82493839190093e-07	0.331093218558866	2
ENSG00000188761.11	BCL2L15	1	113887734	1_70	0	0.0191365127895349	4.64239502543562	2.79584999019122e-07	-0.184865609450871	1
ENSG00000134262.12	AP4B1	1	113901277	1_70	0	0.0195179295691755	4.94973004322405	3.04035456265158e-07	-0.482159060401422	4
ENSG00000118655.4	DCLRE1B	1	113915147	1_70	0	0.0351412275346722	9.75729914333636	1.07908466713195e-06	1.45586882623478	1
ENSG00000163349.21	HIPK1	1	113929596	1_70	0	0.181996644653727	24.6900378769341	1.41414554969424e-05	2.69076677293518	2
ENSG00000116774.11	OLFML3	1	113979261	1_70	0	0.0827255601287517	17.3986316968198	4.52964101976142e-06	2.14804364113502	1
ENSG00000197323.11	TRIM33	1	114511320	1_71	0	0.0451476221531076	14.3892856806017	2.04448105440349e-06	-1.70219334307871	1
ENSG00000116752.5	BCAS2	1	114581126	1_71	0	0.0209379026704988	7.42168004389458	4.89039994494634e-07	1.25154559177114	1
ENSG00000175984.14	DENND2C	1	114669904	1_71	0	0.0211759634092145	6.8544828531666	4.56800789565967e-07	0.793220971591114	1
ENSG00000213281.4	NRAS	1	114716596	1_71	0	0.0270312222878761	9.82708071296506	8.35986339095837e-07	1.65767143804832	1
ENSG00000009307.15	CSDE1	1	114757749	1_71	0	0.0210438591999178	6.80954889748121	4.50975245672911e-07	-0.886321654202355	1
ENSG00000134198.9	TSPAN2	1	115089792	1_71	0	0.0287030173947217	10.7563531289477	9.71631485249454e-07	-1.84902889014676	1
ENSG00000163393.12	SLC22A15	1	115976190	1_72	0	0.0726313066396572	21.3978743343642	4.8910653279457e-06	2.46193231036365	2
ENSG00000173212.4	MAB21L3	1	116106845	1_72	0	0.0125514031722359	4.96834399595458	1.96251466831522e-07	-0.305040942881584	1
ENSG00000163399.15	ATP1A1	1	116337024	1_72	0	0.0121662430978881	4.67930356809576	1.79162322860666e-07	-0.132055132682817	1
ENSG00000134247.9	PTGFRN	1	116977432	1_72	0	0.0121918649107412	4.69881202781251	1.80288152105264e-07	-0.165655207852356	1
ENSG00000134256.12	CD101	1	117000912	1_72	0	0.0125908107169079	4.99741752079737	1.9801965696016e-07	-0.313278791334178	2
ENSG00000116830.11	TTF2	1	117057971	1_72	0	0.0656968812159537	20.4448512906171	4.22705289852373e-06	2.16214270945404	1
ENSG00000134253.9	TRIM45	1	117122955	1_72	0	0.0313435549406039	13.4839711082494	1.33007165684439e-06	1.54369833235503	1
ENSG00000198162.12	MAN1A2	1	117367233	1_72	0	0.0133650939110891	5.55100943993733	2.33481757794094e-07	0.500839517192944	4
ENSG00000183508.4	FAM46C	1	117585554	1_72	0	0.0406857256148293	15.926714322184	2.03928173636886e-06	-1.6841382788722	1
ENSG00000196505.10	GDAP2	1	117929798	1_72	0	0.0591056517759888	19.4436395105598	3.61672547369665e-06	1.95974060051725	1
ENSG00000155761.13	SPAG17	1	118187574	1_72	0	0.0158153867168978	7.11353339995668	3.54057798309018e-07	0.823489327359152	1
ENSG00000092607.13	TBX15	1	118989141	1_73	0	0.0103831214838902	6.23220983085925	2.03647449872878e-07	-0.786076150836193	1
ENSG00000116874.11	WARS2	1	119012523	1_73	0	0.00874991067685182	4.66950735816002	1.28583030548168e-07	0.0709932896100108	2
ENSG00000143067.4	ZNF697	1	119648421	1_73	0	0.00894682961748872	4.87989348747073	1.3740055383691e-07	-0.282016925040956	2
ENSG00000092621.11	PHGDH	1	119659675	1_73	0	0.0374533581788634	18.1640467158612	2.14097870562371e-06	1.82242447807436	2
ENSG00000174827.13	PDZK1	1	145707383	1_73	0	0.0431458124430242	19.4292150098807	2.638170618565e-06	-2.20913662611981	1
ENSG00000117281.15	CD160	1	145722014	1_73	0	0.0582368324711889	22.1605500226404	4.06150745273989e-06	2.55905331595394	1
ENSG00000265491.4	RNF115	1	145827673	1_73	0	0.196394063449646	33.783682564691	2.08806645932785e-05	3.31425522162411	1
ENSG00000186141.8	POLR3C	1	145825142	1_73	0	0.0622856279330279	22.7867495135926	4.46662198432351e-06	2.60316089811356	1
ENSG00000186364.11	NUDT17	1	145846884	1_73	0	0.0476256766259535	20.2674549701352	3.03773125260023e-06	2.45220479085016	1
ENSG00000198483.12	ANKRD35	1	145872788	1_73	0	0.0105769413778457	6.43013232449521	2.14037062154927e-07	0.768314716978988	2
ENSG00000271601.3	LIX1L	1	145955867	1_73	0	0.0423976805950956	19.4058533030887	2.58930861616104e-06	2.15973835633755	1
ENSG00000121851.12	POLR3GL	1	145963899	1_73	0	0.0445951226070935	19.8777867655596	2.7897440723572e-06	2.18504841726351	1
ENSG00000271425.7	NBPF10	1	146027599	1_73	0	0.0123092829970953	7.84199259270636	3.0378628147796e-07	0.958756275017063	1
ENSG00000131791.7	PRKAB2	1	147171976	1_73	0	0.00912528782042232	5.04319699624777	1.4483098285419e-07	0.277931399323646	2
ENSG00000131778.18	CHD1L	1	147243554	1_73	0	0.0424824249766885	19.2640234826639	2.57552204646184e-06	2.05701661132724	1
ENSG00000162836.11	ACP6	1	147646379	1_73	0	0.0133742871537156	8.96525920250771	3.77348360624349e-07	1.56048644635313	4
ENSG00000265107.2	GJA5	1	147773551	1_73	0	0.0114567061458275	7.20838732567438	2.59900348620501e-07	0.941310134796991	1
ENSG00000163202.4	LCE3D	1	152581437	1_74	0	0.0461279601746012	8.98620258583649	1.30451605644733e-06	-1.38094595292045	1
ENSG00000187173.3	LCE2A	1	152698261	1_74	0	0.0472879126983153	9.21981035064106	1.3720852828167e-06	-1.42916301092166	1
ENSG00000143376.12	SNX27	1	151608532	1_74	0	0.028951661617291	4.62263075886307	4.21183813617719e-07	-0.0769869444751944	1
ENSG00000143450.16	OAZ3	1	151762531	1_74	0	0.0290127843753299	4.64231919654192	4.23870685658483e-07	-0.0122583459463217	1
ENSG00000143436.10	MRPL9	1	151763980	1_74	0	0.0301214596190149	4.99256844080463	4.73270041242171e-07	0.388831325626897	1
ENSG00000182134.15	TDRKH	1	151789148	1_74	0	0.0677518999153106	12.6171978086278	2.69025448347409e-06	-1.44873592560829	2
ENSG00000196407.11	THEM5	1	151853515	1_74	0	0.0641527223159242	12.0995469507205	2.44282959672596e-06	1.68290437114207	1
ENSG00000159445.12	THEM4	1	151907622	1_74	0	0.0315283194677641	5.41912550599009	5.37698723505493e-07	0.388666553959544	1
ENSG00000197747.8	S100A10	1	151993591	1_74	0	0.0290958892832027	4.66903318901719	4.27530960199535e-07	0.362530068073612	1
ENSG00000197915.5	HRNR	1	152220810	1_74	0	0.0876079158355186	15.0671734470509	4.15416851787356e-06	-1.96853958858933	3
ENSG00000143631.10	FLG	1	152189630	1_74	0	0.0325984127234196	5.73118034039112	5.87962329753263e-07	0.753351065278888	4
ENSG00000143536.7	CRNN	1	152414760	1_74	0	0.0712513370681953	13.0956461534139	2.93649268995106e-06	1.68102139406457	1
ENSG00000169509.5	CRCT1	1	152513931	1_74	0	0.0791795836618771	14.1003219231453	3.51359107791903e-06	1.97724930170356	1
ENSG00000163207.6	IVL	1	152908196	1_74	0	0.0725338541600842	13.2653559184502	3.02808899831466e-06	-1.64239971188637	2
ENSG00000163216.6	SPRR2D	1	153042265	1_74	0	0.0358043030740373	6.60894688434016	7.44691608121785e-07	0.956090074981065	1
ENSG00000241794.1	SPRR2A	1	153057485	1_74	0	0.0335999102544025	6.01419529996411	6.35952410768215e-07	0.571331700413819	1
ENSG00000203785.8	SPRR2E	1	153106201	1_74	0	0.0291330248564354	4.68094150225811	4.29168429466838e-07	0.18582554541247	2
ENSG00000203782.5	LOR	1	153260702	1_75	0	0.0279370092490265	6.50143220099622	5.7160750621912e-07	-0.59711817370756	1
ENSG00000163220.10	S100A9	1	153321635	1_75	0	0.0229853910460157	4.85446730910404	3.51157906493249e-07	0.273054683265958	3
ENSG00000143546.9	S100A8	1	153391654	1_75	0	0.02504960972774	5.60441088690668	4.41814439695203e-07	0.526997168914454	1
ENSG00000143556.8	S100A7	1	153460264	1_75	0	0.022593615955542	4.68242851346194	3.32939920732512e-07	0.0741522954424914	1
ENSG00000197956.9	S100A6	1	153555603	1_75	0	0.0339673944837752	8.40700523786279	8.98695416396488e-07	1.03378405679652	1
ENSG00000196420.7	S100A5	1	153541765	1_75	0	0.0306787822871838	7.58031577989292	7.31870747431783e-07	0.988839519978365	2
ENSG00000188015.9	S100A3	1	153549049	1_75	0	0.0318742675795296	7.94052526940413	7.96523181955235e-07	1.04646630330619	2
ENSG00000196154.11	S100A4	1	153549177	1_75	0	0.0467389536167081	11.5492270341604	1.69879462306833e-06	1.48293481586755	2
ENSG00000196754.10	S100A2	1	153565973	1_75	0	0.0342526515503923	8.61303499337444	9.28451841422579e-07	-1.07876971294631	2
ENSG00000188643.10	S100A16	1	153613108	1_75	0	0.0225373166044587	4.67698196440209	3.31723985489004e-07	0.10293504261807	2
ENSG00000189334.8	S100A14	1	153617778	1_75	0	0.0244322004237366	5.29397379358127	4.07055233805984e-07	-0.180615410856018	1
ENSG00000160678.11	S100A1	1	153628302	1_75	0	0.0249356486483227	5.43823111445339	4.26763535119577e-07	-0.0794581090881639	2
ENSG00000189171.14	S100A13	1	153627648	1_75	0	0.0231305292623745	4.86438554644121	3.54097233159708e-07	-0.0658369357022694	1
ENSG00000160679.12	CHTOP	1	153627648	1_75	0	0.0232200778952884	4.952964385754	3.61941057704379e-07	0.286722287285695	2
ENSG00000143553.10	SNAPIN	1	153658595	1_75	0	0.0274748262130426	6.33745348792996	5.47972435324548e-07	0.535930441734832	1
ENSG00000169418.9	NPR1	1	153678582	1_75	0	0.0304487357580336	7.55176614371938	7.23647009373842e-07	0.967744313574483	1
ENSG00000143624.13	INTS3	1	153726759	1_75	0	0.0761146693979871	16.3837194363619	3.92454977249086e-06	1.99304674405457	1
ENSG00000143554.13	SLC27A3	1	153774134	1_75	0	0.0376800429704443	9.62810209773503	1.14172378873745e-06	-1.39978911057665	1
ENSG00000143614.9	GATAD2B	1	153795975	1_75	0	0.52059694502171	19.2791497464473	3.15862788843462e-05	3.90139505893944	1
ENSG00000198837.9	DENND4B	1	153940147	1_75	0	0.0881734196844233	18.578505216808	5.15534135712173e-06	2.32014627151791	2
ENSG00000143570.17	SLC39A1	1	153968263	1_75	0	0.0250754221894096	6.25147986321132	4.93332882917655e-07	-1.00809468550387	1
ENSG00000143578.15	CREB3L4	1	153968263	1_75	0	0.0250754221894096	6.25147986321132	4.93332882917655e-07	-1.00809468550387	1
ENSG00000143549.19	TPM3	1	154194640	1_75	0	0.0570426600222133	14.620397637489	2.62462902693548e-06	-2.06878713481966	1
ENSG00000143569.18	UBAP2L	1	154219315	1_75	0	0.0281557514418912	6.37588573202589	5.64958596564706e-07	0.173822080159722	1
ENSG00000143612.19	C1orf43	1	154224650	1_75	0	0.0226156007672268	5.17366555192834	3.68226850411216e-07	-0.861095570732358	2
ENSG00000143515.16	ATP8B2	1	154325898	1_75	0	0.027424356749155	6.27488291434562	5.4156557463381e-07	-0.456104406014607	3
ENSG00000160714.9	UBE2Q1	1	154559434	1_75	0	0.0994994451723847	18.6796281523582	5.84921869492154e-06	2.25926483022315	1
ENSG00000160710.15	ADAR	1	154627302	1_75	0	0.0336283907873117	8.36634396130689	8.85422950433019e-07	1.03150956628995	2
ENSG00000163346.16	PBXIP1	1	154943630	1_76	0	0.0571222918434009	12.581763843022	2.26181003589523e-06	-1.68568661937061	1
ENSG00000160691.18	SHC1	1	154974041	1_76	0	0.0686622960080099	14.3245849822988	3.09534701135625e-06	-1.75876295081977	1
ENSG00000173207.12	CKS1B	1	154975020	1_76	0	0.0745931064240712	15.1123097929605	3.54763160400762e-06	1.81976107382277	1
ENSG00000163354.14	DCST2	1	155033615	1_76	0	0.024416724314574	4.61414941187521	3.54558602365386e-07	-0.207643688314325	2
ENSG00000163357.10	DCST1	1	155033615	1_76	0	0.0244455296085609	4.62513864625666	3.55822314497273e-07	-0.108468109967627	2
ENSG00000143537.13	ADAM15	1	155060832	1_76	0	0.0257087737372803	5.09488072023992	4.12215536720481e-07	-0.711486259541917	2
ENSG00000243364.7	EFNA4	1	155072656	1_76	0	0.0329946923420206	7.42484336979091	7.7097510235573e-07	0.959934868088811	1
ENSG00000143590.13	EFNA3	1	155081243	1_76	0	0.0261178672528761	5.24211324033619	4.30876771765721e-07	-0.930938629026154	1
ENSG00000169241.17	SLC50A1	1	155135811	1_76	0	0.150816939876999	21.9179455667292	1.04030082351905e-05	2.8718104812069	1
ENSG00000185499.16	MUC1	1	155216951	1_76	0	0.0596574999588623	12.9922763335782	2.43926661768528e-06	2.16959726380182	1
ENSG00000169231.13	THBS3	1	155208991	1_76	0	0.0702506610725099	14.5416870508436	3.21494970458694e-06	2.26307460500353	2
ENSG00000177628.15	GBA	1	155244216	1_76	0	0.0246239516166651	4.69288657287613	3.63669416948328e-07	-0.25559730308362	2
ENSG00000160767.20	FAM189B	1	155255234	1_76	0	0.034019456866082	7.71090430386839	8.25546732264383e-07	0.860074040834609	1
ENSG00000116521.10	SCAMP3	1	155262283	1_76	0	0.0249520962066974	4.81634570874099	3.78210570092648e-07	-0.576395657521112	1
ENSG00000143630.9	HCN3	1	155277916	1_76	0	0.0244165278032356	4.61407469169227	3.54550007225432e-07	-0.351273573923122	1
ENSG00000132676.15	DAP3	1	155688550	1_76	0	0.025318755736022	4.95224401545653	3.94596626863928e-07	0.012042062157526	1
ENSG00000163374.19	YY1AP1	1	155688550	1_76	0	0.025318755736022	4.95224401545653	3.94596626863928e-07	-0.012042062157526	1
ENSG00000132718.8	SYT11	1	155859720	1_76	0	0.0244805308897448	4.63846246853906	3.57358282640006e-07	-0.0430385564221381	2
ENSG00000143622.10	RIT1	1	155911161	1_76	0	0.0254591679646261	5.00379917156359	4.00915688142696e-07	0.0548755311654893	3
ENSG00000132680.10	KIAA0907	1	155934601	1_76	0	0.0529794761570308	11.8709784352545	1.97926137506119e-06	1.27830097859455	1
ENSG00000116584.17	ARHGEF2	1	156006597	1_76	0	0.0253256310984469	4.95476290580179	3.94904541036792e-07	-0.0350393956592233	1
ENSG00000163479.13	SSR2	1	156020665	1_76	0	0.0493136348422719	11.1953096514901	1.73744913392041e-06	1.35260179670791	1
ENSG00000116586.11	LAMTOR2	1	156054582	1_76	0	0.275495900635516	28.0334765201428	2.4305304927275e-05	-3.18871498944124	2
ENSG00000160789.19	LMNA	1	156201443	1_76	0	0.0308958523205996	6.81036377382416	6.62185191706895e-07	-0.657942657784345	1
ENSG00000160785.13	SLC25A44	1	156191031	1_76	0	0.0347450113968141	7.90849757930767	8.64759652198624e-07	-1.32954926077922	3
ENSG00000196189.12	SEMA4A	1	156171141	1_76	0	0.0260198664763802	5.20703661879535	4.26387701047594e-07	0.668068921026057	1
ENSG00000242252.1	BGLAP	1	156236330	1_76	0	0.0384341755935306	8.85358551281421	1.07089213741397e-06	0.985232867949188	3
ENSG00000160781.15	PAQR6	1	156247610	1_76	0	0.0248451339561536	4.77626132065035	3.73455101497237e-07	-0.105368876990689	2
ENSG00000198952.8	SMG5	1	156279714	1_76	0	0.0251367359956562	4.88501556498932	3.86441544691201e-07	-0.0832587378299948	2
ENSG00000163472.18	TMEM79	1	156287122	1_76	0	0.0427979862762219	9.86272617823234	1.3284012777876e-06	1.3811272462385	1
ENSG00000198715.11	GLMP	1	156271557	1_76	0	0.0546723662757935	12.1677510275771	2.09356842378808e-06	-1.30262536991897	1
ENSG00000163467.11	TSACC	1	156337127	1_76	0	0.0329208921555529	7.40382536781741	7.67073070590657e-07	-0.787859875622248	1
ENSG00000116604.17	MEF2D	1	156510532	1_77	0	0.0197103882745047	9.04503376962101	5.61066509171362e-07	1.04316285231868	1
ENSG00000183856.10	IQGAP3	1	156572426	1_77	0	0.0157910802129142	7.00846990734226	3.48292422681184e-07	0.793292562096384	1
ENSG00000163382.11	NAXE	1	156590832	1_77	0	0.055871639437114	18.7192352617797	3.29145931470466e-06	-2.00238553988423	2
ENSG00000160818.16	GPATCH4	1	156590769	1_77	0	0.028931869874809	12.576485659422	1.14510359139711e-06	-1.49932781174444	3
ENSG00000132702.12	HAPLN2	1	156618957	1_77	0	0.0422870020907791	16.0924416242278	2.14159731304551e-06	-1.83699701620532	1
ENSG00000132688.10	NES	1	156678139	1_77	0	0.100513447054142	24.5137347288921	7.7543004266564e-06	-2.46182495344471	1
ENSG00000143320.8	CRABP2	1	156705979	1_77	0	0.0123895564577353	4.75422790198908	1.85372253392984e-07	-0.11907047858694	2
ENSG00000143319.16	ISG20L2	1	156728106	1_77	0	0.0135074949856608	5.55668275816752	2.36210604722067e-07	-0.574021165548241	1
ENSG00000143303.11	RRNAD1	1	156727264	1_77	0	0.0799997455186053	21.8236012362142	5.49444710435323e-06	2.4206853042245	2
ENSG00000143314.12	MRPL24	1	156741833	1_77	0	0.144648826353706	27.5170562233312	1.25263879838296e-05	-3.2307372717949	1
ENSG00000198400.11	NTRK1	1	156815564	1_77	0	0.0931142758160265	23.3743884523555	6.84960457896226e-06	2.4786594411073	1
ENSG00000027869.11	SH2D2A	1	156813500	1_77	0	0.111544477250602	25.3155291722474	8.88677237057819e-06	-2.72913637237848	1
ENSG00000187800.13	PEAR1	1	156893825	1_77	0	0.0124892247009034	4.81403236557129	1.89214083634011e-07	-0.00927423480040182	1
ENSG00000160838.13	LRRC71	1	156920880	1_77	0	0.0136185183621226	5.55788479461942	2.38203629632e-07	0.256985342568048	1
ENSG00000132694.18	ARHGEF11	1	157045172	1_77	0	0.022923696334306	10.5350461065333	7.60028820452558e-07	-1.09278411511334	1
ENSG00000117036.11	ETV3	1	157138367	1_77	0	0.0122820466361085	4.83865973366278	1.87027211317896e-07	0.525702346573612	1
ENSG00000183853.17	KIRREL	1	157964452	1_77	0	0.026019268244497	11.5758140506	9.47884876133672e-07	-1.58746496872479	2
ENSG00000132703.3	APCS	1	159587731	1_78	0	0.0335537143114545	10.5340015007341	1.11235382375065e-06	1.16272586508262	1
ENSG00000163564.14	PYHIN1	1	158929810	1_78	0	0.0177802395790495	4.61440432718942	2.58203561409237e-07	-0.0385373551447554	2
ENSG00000163565.18	IFI16	1	159000146	1_78	0	0.0179004561105712	4.67703342142833	2.63477506146115e-07	0.0137705055810922	1
ENSG00000163568.14	AIM2	1	159147011	1_78	0	0.022251025672429	6.70097400075035	4.69242069402668e-07	0.767580924409076	1
ENSG00000213088.9	ACKR1	1	159158252	1_78	0	0.0253762609210612	7.92552028426428	6.32942687326213e-07	1.00877001852076	1
ENSG00000132693.12	CRP	1	159716970	1_78	0	0.0991252306293533	20.785638499816	6.48420227620306e-06	-2.26133341880751	1
ENSG00000158716.8	DUSP23	1	159589741	1_78	0	0.0201725271536799	5.78825085770243	3.67465547559789e-07	0.78806770951438	1
ENSG00000158714.10	SLAMF8	1	159826512	1_78	0	0.037960178331524	11.6893785223921	1.39646044831754e-06	-1.39387569021498	3
ENSG00000188004.9	C1orf204	1	159854415	1_78	0	0.141891193453533	24.2702484275275	1.08377377304317e-05	-2.43235533962468	1
ENSG00000243284.1	VSIG8	1	159856126	1_78	0	0.0271632276425946	8.56017331560231	7.3176714197703e-07	-1.07474069393281	2
ENSG00000213085.9	CFAP45	1	159899758	1_78	0	0.0238683886387351	7.35452730001091	5.52442190659591e-07	-0.903694276714026	1
ENSG00000158710.14	TAGLN2	1	159925320	1_78	0	0.022207048608378	6.68254475966511	4.67026681978967e-07	-0.79429292275275	2
ENSG00000143315.6	PIGM	1	160031560	1_79	0	0.0149936143060361	4.62565479426919	2.18267225269041e-07	0.0586435608744219	2
ENSG00000162728.4	KCNJ9	1	160082075	1_79	0	0.0204159857358163	7.49450823545272	4.81529023181331e-07	0.829828929980518	1
ENSG00000162729.13	IGSF8	1	160099056	1_79	0	0.0681310889471938	18.7976485445183	4.03048982856129e-06	-1.9496391700278	1
ENSG00000162734.12	PEA15	1	160204111	1_79	0	0.0213563420611594	7.91356868571925	5.31873335274143e-07	0.857227204826361	2
ENSG00000122218.14	COPA	1	160343540	1_79	0	0.0276645042910281	10.325470484806	8.98962790503973e-07	1.30758470542158	1
ENSG00000162736.15	NCSTN	1	160342475	1_79	0	0.0169372163455856	5.75768315938166	3.06901330336619e-07	0.486517730666776	2
ENSG00000162738.5	VANGL2	1	160400029	1_79	0	0.0156577278459674	5.02806887117746	2.47764415162916e-07	-0.367460887767794	1
ENSG00000158769.17	F11R	1	161021779	1_79	0	0.0237124899094359	8.88813139974015	6.6327953740969e-07	-1.07681340075598	2
ENSG00000215845.10	TSTD1	1	161038745	1_79	0	0.0184485526435495	6.55205667056443	3.80407366737878e-07	-0.747897942237113	2
ENSG00000186517.13	ARHGAP30	1	161053343	1_79	0	0.0170083885900354	5.7966427588388	3.10276353908826e-07	-0.47243383684672	1
ENSG00000162755.13	KLHDC9	1	161098329	1_79	0	0.0152706258625909	4.79561917320026	2.30467928565521e-07	0.240063277060089	2
ENSG00000158793.13	NIT1	1	161118210	1_79	0	0.0150414609523245	4.65523309311824	2.20363887768862e-07	0.0637576183871589	1
ENSG00000158796.16	DEDD	1	161132100	1_79	0	0.0177242877425843	6.17977619716804	3.44707325488836e-07	-0.656617089806633	1
ENSG00000143224.17	PPOX	1	161165947	1_79	0	0.0208290470399759	7.68089624619117	5.03489332065341e-07	0.937818576580759	3
ENSG00000158850.14	B4GALT3	1	161174179	1_79	0	0.0165970518393805	5.56919710241482	2.90892492344727e-07	0.529497664976973	3
ENSG00000158859.9	ADAMTS4	1	161189357	1_79	0	0.0238082297420946	8.92568582135793	6.687713723215e-07	1.10715994198603	2
ENSG00000158864.12	NDUFS2	1	161198214	1_79	0	0.0160401552512738	5.25217291607821	2.65128586832675e-07	0.470927276445997	2
ENSG00000158869.10	FCER1G	1	161214307	1_79	0	0.0360630282251407	12.8037387962616	1.45314171842655e-06	1.54888846688661	2
ENSG00000158874.11	APOA2	1	161223893	1_79	0	0.103633414298234	22.8088127156059	7.4389469143023e-06	2.35867838152485	1
ENSG00000158882.14	TOMM40L	1	161226376	1_79	0	0.0290492408564127	10.7814145173379	9.8564268927212e-07	-1.43527306253032	1
ENSG00000143257.11	NR1I3	1	161217875	1_79	0	0.0234614784717974	8.78899725501009	6.48938706946587e-07	1.13820588120686	1
ENSG00000248485.1	PCP4L1	1	161259010	1_79	0	0.0225770654961456	8.43107961602165	5.99045288789878e-07	0.884376767766805	2
ENSG00000158887.15	MPZ	1	161310673	1_79	0	0.0167296737064224	5.64313622453097	2.97109801032546e-07	-0.517674428623788	1
ENSG00000143252.14	SDHC	1	161305115	1_79	0	0.0446190276085364	14.8006693605096	2.07831050064325e-06	-1.95692360302875	2
ENSG00000143226.13	FCGR2A	1	161505035	1_79	0	0.0152602138714133	4.78928417781838	2.30006548602014e-07	-0.110749388198687	2
ENSG00000173110.7	HSPA6	1	161506743	1_79	0	0.0173157691292511	5.96306643349143	3.24952893322269e-07	-0.512032784084623	2
ENSG00000132185.16	FCRLA	1	161705365	1_79	0	0.137833957239292	25.5801129261628	1.10960308642566e-05	2.59444224421726	2
ENSG00000162746.14	FCRLB	1	161722132	1_79	0	0.049370643317089	15.7529275687663	2.44759206240519e-06	-1.86193210969658	1
ENSG00000081721.11	DUSP12	1	161750559	1_79	0	0.0161138433721872	5.29473690942977	2.68505073910918e-07	-0.389997811337459	1
ENSG00000118217.5	ATF6	1	161787246	1_79	0	0.0316778406978852	11.5907143409267	1.15551276291272e-06	1.56919739395069	2
ENSG00000239887.4	C1orf226	1	162368862	1_79	0	0.0366966216840133	12.9668538308797	1.49750980149327e-06	-1.42137032831038	1
ENSG00000152332.15	UHMK1	1	162497224	1_80	0	0.0159476109705268	5.23102948955859	2.62537759634289e-07	-0.450218627554344	1
ENSG00000117143.13	UAP1	1	162561114	1_80	0	0.018910698856856	6.81470386640754	4.05567868905774e-07	-0.734591735426618	2
ENSG00000132196.13	HSD17B7	1	162790775	1_80	0	0.017419088603348	6.05095534273592	3.31709836068213e-07	0.594583289649647	1
ENSG00000185860.13	CCDC190	1	162855667	1_80	0	0.0165900759616562	5.59788705538272	2.92268142882769e-07	-0.482201542104824	2
ENSG00000143228.12	NUF2	1	163267542	1_80	0	0.0201480937974878	7.40421590979269	4.69485314574654e-07	0.894489066029957	2
ENSG00000143198.12	MGST3	1	165631030	1_81	0	0.0617566481345069	10.2956806922919	2.00100307098922e-06	1.58550334918158	1
ENSG00000143149.12	ALDH9A1	1	165659684	1_81	0	0.0337878376037142	4.62307278631097	4.91586675648538e-07	-0.110257464247497	3
ENSG00000188859.6	FAM78B	1	166167240	1_81	0	0.033838383433586	4.63705869240609	4.93811470627215e-07	0.0870319478576598	1
ENSG00000143157.11	POGK	1	166839016	1_83	0	0.010406913602762	6.58685844683073	2.15729359094742e-07	0.762725728307871	1
ENSG00000152382.5	TADA1	1	166875885	1_83	0	0.0132789404520123	8.84644797153873	3.69693082780666e-07	-1.06652752517777	1
ENSG00000143162.7	CREG1	1	167548592	1_83	0	0.0111445578749699	7.22153085863809	2.5328011165862e-07	-0.808355878097202	3
ENSG00000198771.10	RCSD1	1	167630296	1_83	0	0.00897410000535981	5.21464293691358	1.47273448038752e-07	0.392367122069898	1
ENSG00000197965.11	MPZL1	1	167552188	1_83	0	0.0143935427040522	9.59436587721646	4.34603230713119e-07	1.21770519647715	5
ENSG00000143164.15	DCAF6	1	167792213	1_83	0	0.0753273120378875	25.10024397383	5.95030718745884e-06	2.42141926769082	2
ENSG00000143158.10	MPC2	1	167792213	1_83	0	0.0153782393621899	10.2086795680819	4.94066220944066e-07	1.29325561288792	3
ENSG00000143199.17	ADCY10	1	167913803	1_83	0	0.0259468097589698	15.075342009652	1.23100584469699e-06	1.65433857505553	1
ENSG00000143147.14	GPR161	1	168132979	1_83	0	0.011720008146457	7.6882564931837	2.83572917200614e-07	0.880597553317651	2
ENSG00000143155.12	TIPRL	1	168178654	1_83	0	0.00857966371654717	4.79840834201311	1.29561641864924e-07	0.22134842601608	2
ENSG00000143178.12	TBX19	1	168260943	1_83	0	0.0110949370678045	7.18016777709541	2.5070812522628e-07	-0.795035726296092	1
ENSG00000143196.4	DPT	1	168726239	1_83	0	0.010131028407963	6.33790388957023	2.02072938034376e-07	-0.573002274035524	1
ENSG00000143153.12	ATP1B1	1	169113744	1_83	0	0.0145635282944119	9.70335242549613	4.44730979309035e-07	-1.33846244942058	2
ENSG00000143156.13	NME7	1	169363660	1_83	0	0.0120045275309396	7.91061000135035	2.98857403990938e-07	1.37806281083111	3
ENSG00000117475.13	BLZF1	1	169369793	1_83	0	0.00842785278279834	4.63310116687387	1.22884667265319e-07	0.164740678062915	1
ENSG00000117477.12	CCDC181	1	169375527	1_83	0	0.00843467944451104	4.64059756658359	1.23183194877517e-07	0.152670204094317	1
ENSG00000117479.12	SLC19A2	1	169494280	1_83	0	0.012258330382066	8.10467525019741	3.12662584440395e-07	-1.05213529231004	1
ENSG00000188404.8	SELL	1	169710933	1_83	0	0.00848030494496888	4.69055083958314	1.25182693151132e-07	-0.146071721478572	1
ENSG00000171806.11	METTL18	1	169795279	1_83	0	0.00958088546926816	5.82064539436797	1.75503492892812e-07	0.554267620166134	1
ENSG00000000457.13	SCYL3	1	169881525	1_83	0	0.00847754639895293	4.68753972037143	1.25061637230007e-07	0.173418686852436	1
ENSG00000075945.12	KIFAP3	1	170081461	1_83	0	0.0136859675519579	9.12656678401076	3.93089927638198e-07	-1.07921122852261	4
ENSG00000120370.12	GORAB	1	170532434	1_83	0	0.00942410670755756	5.66781633267559	1.68098925325794e-07	0.52680688534698	3
ENSG00000117501.14	MROH9	1	170909593	1_84	0	0.0448325582064975	13.107393348117	1.84934878936194e-06	-1.66231582139142	1
ENSG00000116132.11	PRRX1	1	170662279	1_84	0	0.0302411340165033	9.41862252797808	8.96384706783997e-07	1.19988311358915	1
ENSG00000007933.12	FMO3	1	171090482	1_84	0	0.0189617243428911	5.06881798341869	3.02477795231136e-07	-0.396348311646181	2
ENSG00000094963.13	FMO2	1	171184225	1_84	0	0.0248631281088583	7.59137926422204	5.93998612666664e-07	0.674398167439325	3
ENSG00000010932.16	FMO1	1	171247727	1_84	0	0.0403585355728634	12.1201803190818	1.53940698954909e-06	-1.50875193582806	2
ENSG00000076258.9	FMO4	1	171313714	1_84	0	0.0228883164326981	6.82026478264233	4.91274314406442e-07	-0.755589285188627	3
ENSG00000117523.15	PRRC2C	1	171486183	1_84	0	0.0440097061259029	12.9333285035992	1.79129762858426e-06	-1.4606738408458	1
ENSG00000117533.14	VAMP4	1	171742012	1_84	0	0.0190386777768815	5.10647923618575	3.05961884829385e-07	0.352380472088925	2
ENSG00000010165.19	METTL13	1	171781417	1_84	0	0.0182207598748021	4.69821397150739	2.69406612081284e-07	-0.0437928083741772	2
ENSG00000197959.13	DNM3	1	171840580	1_84	0	0.0182163379788839	4.69595999559213	2.69212014372831e-07	-0.106590910828258	3
ENSG00000135845.9	PIGC	1	172443657	1_84	0	0.0180619093783052	4.6168197837793	2.62431253581665e-07	-0.0865435900720026	1
ENSG00000094975.13	SUCO	1	172532059	1_84	0	0.0245890764797698	7.48806383690879	5.79456354195852e-07	0.836961856828549	2
ENSG00000120337.8	TNFSF18	1	173051434	1_84	0	0.0327858577540964	10.1738046143055	1.04973316119574e-06	-1.16623947215431	1
ENSG00000117592.8	PRDX6	1	173476539	1_85	0	0.0381890777773553	5.85839260634437	7.04087472994733e-07	-0.629005716013523	1
ENSG00000183831.6	ANKRD45	1	173714815	1_85	0	0.0334486806240425	4.61735851418495	4.86050687851847e-07	0.422331220030591	1
ENSG00000076321.10	KLHL20	1	173714815	1_85	0	0.0361435003579766	5.34260348716955	6.07704044798931e-07	0.872418536833336	2
ENSG00000120334.15	CENPL	1	173825659	1_85	0	0.0448175559847026	7.36060303635794	1.03817493615547e-06	1.2852544524137	1
ENSG00000117593.9	DARS2	1	173823772	1_85	0	0.0437898799954261	7.14261303191089	9.84328025834905e-07	-1.25281531943502	1
ENSG00000117601.13	SERPINC1	1	173916899	1_85	0	0.0334364687780607	4.61394189832779	4.85513712580245e-07	0.208186970026222	2
ENSG00000135870.11	RC3H1	1	173415688	1_85	0	0.128487436473196	17.4116630179855	7.04060356727565e-06	-2.25805512175813	2
ENSG00000116161.17	CACYBP	1	174997705	1_85	0	0.0391785835256754	6.0982085573758	7.51899813447309e-07	0.468979810596208	1
ENSG00000120333.4	MRPS14	1	175019430	1_85	0	0.0468230634396876	7.77223871017652	1.14528857605252e-06	1.30240146169394	2
ENSG00000152092.15	ASTN1	1	177165470	1_86	0	0.0228045250407241	7.72550487960018	5.54442963673403e-07	0.938332737919319	1
ENSG00000235750.9	KIAA0040	1	175193132	1_86	0	0.0163556169688064	4.63413048275648	2.38530634262464e-07	0.149733295313697	2
ENSG00000143207.19	RFWD2	1	176217034	1_86	0	0.0397500001865836	12.9171716750484	1.61589650010167e-06	1.66510621880472	1
ENSG00000116183.10	PAPPA2	1	176325001	1_86	0	0.0167582642272375	4.86003321530235	2.563169016761e-07	-0.0420981346692706	2
ENSG00000120341.18	SEC16B	1	177960244	1_87	0	0.0444915304161436	8.75321544034641	1.22561462956636e-06	1.19796253911636	3
ENSG00000075391.16	RASAL2	1	178075247	1_87	0	0.0329762586570945	5.94548245363284	6.17017463925595e-07	-0.790367719189474	1
ENSG00000116191.17	RALGPS2	1	178664238	1_87	0	0.0772044814067204	13.9661328775743	3.3933421642858e-06	1.9853262535218	2
ENSG00000116194.12	ANGPTL1	1	178869250	1_87	0	0.0335417408700925	6.10454350483839	6.44388477783114e-07	0.784766700073271	1
ENSG00000162779.21	AXDND1	1	179358896	1_89	0	0.0159676987478746	5.04582546470153	2.53561626146983e-07	-0.29199985485127	3
ENSG00000116199.11	FAM20B	1	179026386	1_89	0	0.0158693647050102	4.98845260613053	2.49134782631671e-07	-0.300387440186157	1
ENSG00000186283.13	TOR3A	1	179081458	1_89	0	0.0155449341710389	4.79663987834975	2.34657789205256e-07	0.236980982586559	3
ENSG00000143322.19	ABL2	1	179229941	1_89	0	0.0162220834549515	5.1926210413516	2.65095425652369e-07	-0.251218146177493	1
ENSG00000057252.12	SOAT1	1	179297820	1_89	0	0.0202901655838691	7.27268892134035	4.64397182896096e-07	-0.751122057638348	1
ENSG00000169905.12	TOR1AIP2	1	179878500	1_89	0	0.0435907923526349	14.4175298904807	1.97785567355203e-06	2.04684563950067	2
ENSG00000135837.15	CEP350	1	179895624	1_89	0	0.0423067082165781	14.1367223588108	1.88220506421e-06	1.93739671636658	2
ENSG00000116260.16	QSOX1	1	180146874	1_89	0	0.0593243793506958	17.321855162576	3.23397441644312e-06	-2.22238228576253	4
ENSG00000121454.5	LHX4	1	180267978	1_89	0	0.022585713826365	8.2703794979745	5.8785231523974e-07	1.04796485857178	3
ENSG00000230124.6	ACBD6	1	180461406	1_89	0	0.0159514861535073	5.03638288107422	2.5283015096967e-07	0.243904742691412	2
ENSG00000135835.11	KIAA1614	1	180936558	1_89	0	0.0787347842228612	20.0097459419168	4.95812178317532e-06	2.1427854723124	2
ENSG00000153029.14	MR1	1	181049663	1_89	0	0.0900518898013219	21.2938331807702	6.03469954443516e-06	-2.25442601616539	1
ENSG00000162783.10	IER5	1	181112443	1_89	0	0.0184139464535461	6.37031591323667	3.69161855141124e-07	0.7334816061036	1
ENSG00000135821.17	GLUL	1	182144497	1_90	0	0.0442247173541768	8.06051642008567	1.12185546179431e-06	-0.935166073755271	3
ENSG00000143333.6	RGS16	1	182604092	1_90	0	0.0454624083066461	8.31996097458567	1.19037199507158e-06	-1.0774818671444	1
ENSG00000135838.13	NPL	1	182753639	1_90	0	0.032555553571524	5.18928327800777	5.31669120624746e-07	0.375688184098792	1
ENSG00000058085.14	LAMC2	1	183186170	1_91	0	0.0252705256684369	5.50111149808735	4.37495607663003e-07	-0.582283830306378	1
ENSG00000157064.10	NMNAT2	1	183418808	1_91	0	0.0436575574390825	10.5945019526269	1.4556231472626e-06	1.38795645389394	1
ENSG00000116698.21	SMG7	1	183471970	1_91	0	0.0381422579975126	9.28521959809613	1.11457052145415e-06	1.16441907861245	2
ENSG00000116701.14	NCF2	1	183591057	1_91	0	0.0331154130085236	8.10027046759627	8.44187018936652e-07	1.07434520904493	1
ENSG00000162704.15	ARPC5	1	183635017	1_91	0	0.042507788764897	10.2712091075949	1.37403899590794e-06	-1.36412260195646	3
ENSG00000198756.10	COLGALT2	1	184036788	1_91	0	0.0461261211157499	11.0770783585448	1.60798182863124e-06	1.38528905411085	2
ENSG00000198860.11	TSEN15	1	184046529	1_91	0	0.0238008238358263	4.91109433631833	3.67857182411038e-07	-0.0526850864921803	2
ENSG00000116406.18	EDEM3	1	184739140	1_92	1	0.428774829871752	26.3874748359687	3.56070577665037e-05	4.75514363510456	1
ENSG00000135842.16	FAM129A	1	184879012	1_92	0	0.0234959285003706	5.1604696493724	3.81584577723605e-07	-0.716919444968243	3
ENSG00000121481.10	RNF2	1	185064348	1_92	0	0.0255263750311179	6.61177881335717	5.31149082663176e-07	-1.45690009539853	1
ENSG00000121486.11	TRMT1L	1	185156912	1_92	0	0.0260583686276825	6.01116141415754	4.92963298685834e-07	-0.991379767451248	1
ENSG00000116668.12	SWT1	1	185156912	1_92	0	0.0260583686276825	6.01116141415754	4.92963298685834e-07	0.991379767451248	1
ENSG00000116679.15	IVNS1ABP	1	185317057	1_92	0	0.0268743772724973	5.80224481265211	4.907309306023e-07	-0.349980605872637	1
ENSG00000047410.13	TPR	1	186353110	1_92	0	0.0710279955409497	14.9412715033086	3.33984329296601e-06	2.13194376890655	1
ENSG00000157181.15	C1orf27	1	186353245	1_92	0	0.0407157854498039	9.79817626473703	1.25550093026176e-06	1.18905953808639	1
ENSG00000262180.1	OCLM	1	186400270	1_92	0	0.0377307910720598	9.22839467742254	1.09579936524588e-06	1.02040646932444	1
ENSG00000073756.11	PTGS2	1	186680089	1_92	0	0.0288237427814787	6.61647861448158	6.00186552184934e-07	-0.882830676168725	1
ENSG00000090104.11	RGS1	1	192575980	1_96	0	0.0229507428884586	8.82431076378241	6.37362511588927e-07	-1.0087947446846	1
ENSG00000116741.7	RGS2	1	192808677	1_96	0	0.024496655690292	10.1773878123519	7.84606850160057e-07	1.87341788591355	2
ENSG00000116747.12	TROVE2	1	193037020	1_96	0	0.0546694149768605	16.7583499304205	2.88326562898846e-06	-1.640258922812	1
ENSG00000116750.13	UCHL5	1	193058704	1_96	0	0.0203501201162374	7.85267398706787	5.0291375992272e-07	-1.0362985894699	1
ENSG00000023572.8	GLRX2	1	193104590	1_96	0	0.0265021978850802	10.0321817138089	8.36731764190054e-07	2.30705001516302	4
ENSG00000134371.10	CDC73	1	193120351	1_96	0	0.0830377816502548	15.5019302445313	4.05107692996114e-06	3.09240464681047	2
ENSG00000000971.15	CFH	1	196651787	1_98	0	0.0358248866457828	10.3740215922373	1.16960965905324e-06	-0.723269751185835	1
ENSG00000066279.17	ASPM	1	197147624	1_98	0	0.0226161359791072	8.74290331140323	6.22276006416543e-07	1.6901831638624	1
ENSG00000177888.7	ZBTB41	1	197200897	1_98	0	0.0212921622524673	6.76518295411989	4.53323555727848e-07	0.542818283013607	1
ENSG00000213047.12	DENND1B	1	197774968	1_99	0	0.0251666984891682	5.09623463022706	4.03631112020563e-07	-0.470235947759607	1
ENSG00000203724.10	C1orf53	1	197902889	1_99	0	0.050624930227086	11.6426715759522	1.85492373405042e-06	-1.39579768184451	1
ENSG00000151414.14	NEK7	1	198156916	1_99	0	0.0459758247524091	10.7359266035568	1.55338116933179e-06	-1.60911809841698	1
ENSG00000118193.11	KIF14	1	200620703	1_101	0	0.0298525545232388	5.85907908524834	5.50452481631527e-07	-0.539872695685043	1
ENSG00000118200.14	CAMSAP2	1	200669361	1_101	0	0.0365655135207681	7.75626058947423	8.92551003150301e-07	-0.975429465787806	3
ENSG00000118197.13	DDX59	1	200674394	1_101	0	0.0422360044714938	9.10819997647096	1.21066603389253e-06	-1.01712785828383	2
ENSG00000116857.16	TMEM9	1	201153656	1_101	0	0.0307835939535442	6.1460060026688	5.95417062325578e-07	0.635827918166754	3
ENSG00000163395.16	IGFN1	1	201190333	1_101	0	0.0266076037658745	4.78496360659153	4.00676043978415e-07	-0.074347126116498	1
ENSG00000081277.12	PKP1	1	201283573	1_101	0	0.0319095915101103	6.48177508740424	6.50914843871293e-07	-0.794391227710872	1
ENSG00000118194.18	TNNT2	1	201400151	1_101	0	0.131441407823404	19.9385746729023	8.24774613379641e-06	-2.3788369768496	1
ENSG00000159166.13	LAD1	1	201400151	1_101	0	0.131441407823404	19.9385746729023	8.24774613379641e-06	2.3788369768496	1
ENSG00000174307.6	PHLDA3	1	201469408	1_101	0	0.0649431669390275	13.1659456187659	2.69088100930176e-06	1.50693178317276	1
ENSG00000159176.13	CSRP1	1	201509034	1_101	0	0.0265382870119174	4.76063102449894	3.97600006564799e-07	0.205233406541569	1
ENSG00000198700.9	IPO9	1	201828710	1_102	0	0.0459529335291808	12.1047349939219	1.75056201515651e-06	1.42728985792089	1
ENSG00000198892.6	SHISA4	1	201888432	1_102	0	0.0233461176327024	5.76996707269032	4.23932759354242e-07	0.406886422333055	1
ENSG00000176393.10	RNPEP	1	201979953	1_102	0	0.0589124379027238	14.4471602030253	2.67854198005825e-06	1.6875199195861	4
ENSG00000143862.7	ARL8A	1	202166009	1_102	0	0.0245983342648887	6.25682648287594	4.84360572213695e-07	-0.649258397304433	1
ENSG00000077152.9	UBE2T	1	202333104	1_102	0	0.0506174194758752	13.0147677337592	2.07322003109567e-06	1.5260951828904	1
ENSG00000077157.21	PPP1R12B	1	202348568	1_102	0	0.0355243399490193	9.68970318648874	1.08329182324037e-06	1.22435058198179	2
ENSG00000117139.16	KDM5B	1	202808933	1_102	0	0.0328192610463174	8.94858957774084	9.24256177257349e-07	-1.04300225305336	2
ENSG00000117153.15	KLHL12	1	202928138	1_102	0	0.0373918638556655	10.1696023617611	1.19671313965277e-06	1.25114885026609	2
ENSG00000159346.12	ADIPOR1	1	202957941	1_102	0	0.0308954327096861	8.38387290423747	8.15169537313234e-07	-1.0174726041268	1
ENSG00000163444.11	TMEM183A	1	203028223	1_102	0	0.0293424000233413	7.90208103191478	7.29702923189955e-07	1.00373267183393	1
ENSG00000143847.15	PPFIA4	1	203024771	1_102	0	0.0675728127239429	15.7464614407915	3.34860517885972e-06	1.70727059610083	2
ENSG00000163485.16	ADORA1	1	203091416	1_102	0	0.031906500260636	8.68485647805051	8.72068881840999e-07	-1.04231397408089	2
ENSG00000133055.8	MYBPH	1	203200263	1_102	0	0.0261978937159673	6.84420668130132	5.64284947496633e-07	-0.706949282716509	1
ENSG00000133048.12	CHI3L1	1	203214444	1_102	0	0.104133038129049	19.8820999893728	6.51568029443822e-06	2.03841103621514	1
ENSG00000159388.5	BTG2	1	203305808	1_102	0	0.0264749995172169	6.94234420403219	5.78430356345178e-07	-0.784694670172339	1
ENSG00000122176.10	FMOD	1	203352044	1_102	0	0.03767372786519	10.2399719920397	1.21407729934248e-06	-1.15849825888228	1
ENSG00000188783.5	PRELP	1	203471605	1_103	0	0.0413696332325676	10.2218338453709	1.33082043702751e-06	1.17798969354325	1
ENSG00000058668.14	ATP2B4	1	203627354	1_103	0	0.0237627771159097	5.14039026824579	3.84416713033088e-07	0.498565377783756	1
ENSG00000257315.2	ZBED6	1	203799200	1_103	0	0.0227634914531186	4.70265986486941	3.36892557264043e-07	0.0584399522814391	1
ENSG00000182004.12	SNRPE	1	203861428	1_103	0	0.0260910908908636	5.9796524727329	4.90995097345278e-07	-0.543515340098601	2
ENSG00000143842.14	SOX13	1	204057773	1_103	0	0.0600388245370652	14.2302120449932	2.68876301822976e-06	2.14178706911647	1
ENSG00000158615.8	PPP1R15B	1	204412128	1_103	0	0.0378695111908638	9.50397584351311	1.13267156216324e-06	1.24788266276114	1
ENSG00000133056.13	PIK3C2B	1	204495022	1_103	0	0.0257953383997616	5.83335485144369	4.73553007669081e-07	0.627132920727988	1
ENSG00000198625.12	MDM4	1	204523656	1_103	0	0.025889719322535	5.90799060396376	4.81366775860558e-07	-0.720262176700863	1
ENSG00000163531.15	NFASC	1	204828332	1_104	0	0.0726177786332487	13.4928132318792	3.08357447715016e-06	1.97209152850359	1
ENSG00000174529.7	TMEM81	1	205084091	1_104	0	0.0627698558557434	12.1095663316114	2.39215157987251e-06	-1.83427787044337	2
ENSG00000133059.16	DSTYK	1	205210869	1_104	0	0.0308910504906639	5.44474993728269	5.29321567066469e-07	0.843214214362994	3
ENSG00000133069.15	TMCC2	1	205228311	1_104	0	0.0318806482509252	5.73947077763921	5.75848137264613e-07	0.536281157016361	1
ENSG00000163545.8	NUAK2	1	205321666	1_104	0	0.0522885912089764	10.3831352544107	1.70861583106866e-06	-1.55564337966106	2
ENSG00000117266.15	CDK18	1	205529215	1_104	0	0.0528597913244714	10.4855927079695	1.74432498869146e-06	-1.16142329401782	1
ENSG00000158711.13	ELK4	1	205631216	1_104	0	0.0315804217589031	5.65102297765004	5.61634752051715e-07	-0.382378179524139	2
ENSG00000158715.5	SLC45A3	1	205680319	1_104	0	0.0399085409788567	7.84245044858477	9.84978175261361e-07	-1.03591059432713	2
ENSG00000069275.12	NUCKS1	1	205748167	1_104	0	0.0341991665465242	6.39606787132238	6.88394765681082e-07	-0.833629990135844	1
ENSG00000117280.12	RAB29	1	205777861	1_104	0	0.0336717605883499	6.25065361241847	6.62369354777782e-07	0.502274058688867	1
ENSG00000133065.10	SLC41A1	1	205813269	1_104	0	0.0910950561325334	15.6576992759304	4.48881522953985e-06	-1.9125415330635	2
ENSG00000162877.12	PM20D1	1	205830859	1_104	0	0.0628968990351693	12.1287163261482	2.40078377043862e-06	1.62234843102208	2
ENSG00000263528.7	IKBKE	1	206464055	1_105	0	0.0264556241157801	8.18763103381382	6.81687371454882e-07	0.96426177282372	5
ENSG00000266094.7	RASSF5	1	206507650	1_105	0	0.0227639610285656	7.01951650307834	5.0287958645823e-07	0.900688735836138	1
ENSG00000143486.15	EIF2D	1	206606563	1_105	0	0.0225682002851911	6.69663054595502	4.75622334878684e-07	-0.807986919405233	2
ENSG00000143479.15	DYRK3	1	206637932	1_105	0	0.0204698822125454	5.87221846776478	3.78291446721297e-07	0.51437811120436	1
ENSG00000162892.15	IL24	1	206890877	1_105	0	0.0197199422873471	5.71100179711037	3.54427090900357e-07	0.647151329891731	1
ENSG00000162894.11	FCMR	1	206923405	1_105	0	0.0500028109057239	14.0236930945259	2.20681430919984e-06	1.69448670432308	1
ENSG00000182795.12	C1orf116	1	207032059	1_105	0	0.0181518224931381	4.78143707821664	2.73141477702554e-07	-0.0877437502375738	1
ENSG00000196352.14	CD55	1	207321334	1_105	0	0.08364715616735	15.1090171980642	3.97737344329781e-06	3.10021122603846	2
ENSG00000117335.19	CD46	1	207760008	1_105	0	0.0190436812819151	5.21997081676461	3.12844088620012e-07	0.234134495601039	1
ENSG00000174059.16	CD34	1	207911570	1_105	0	0.0497693650929093	14.3128056621511	2.24179475475826e-06	1.83952656612148	1
ENSG00000076356.6	PLXNA2	1	208243841	1_106	0	0.0120802719173329	10.1181607674032	3.84669062776615e-07	1.21780053178772	1
ENSG00000008118.9	CAMK1G	1	209584155	1_106	0	0.00688064546683542	8.68875457187149	1.88146301092647e-07	-2.459788136528	2
ENSG00000196878.14	LAMB3	1	209645470	1_106	0	0.0115209773529191	10.3247015760914	3.74348247492706e-07	-1.56859090393899	2
ENSG00000123689.5	G0S2	1	209657262	1_106	0	0.00716519569852925	5.48363910879719	1.23653352450765e-07	-0.879489747516691	2
ENSG00000117595.10	IRF6	1	209806173	1_106	0	0.0223335241053456	15.0328923242924	1.05659555221224e-06	1.57394967512942	1
ENSG00000117597.17	DIEXF	1	209828198	1_106	0	0.039311936129246	19.914056806868	2.46373021036957e-06	1.91750676413902	1
ENSG00000082497.11	SERTAD4	1	210230392	1_106	0	0.0307322624308227	19.3864071587518	1.87499811927951e-06	3.07738299472137	1
ENSG00000054392.12	HHAT	1	210450500	1_106	0	0.00680598409942823	4.78681682329191	1.0252899786061e-07	-0.520898673196151	1
ENSG00000143473.12	KCNH1	1	211140330	1_107	0	0.0163612085148223	4.92153796768588	2.53410842673652e-07	-0.227269923167459	1
ENSG00000117625.13	RCOR3	1	211357854	1_107	0	0.0185985052982345	6.11259423816483	3.57777136792822e-07	-0.653615057935069	1
ENSG00000082512.14	TRAF5	1	211326278	1_107	0	0.0173577937462563	5.47089275278467	2.9885580672698e-07	-0.467689099094585	4
ENSG00000117650.12	NEK2	1	211675781	1_107	0	0.0307008695353638	10.7832372862534	1.04185867398722e-06	-1.16841974241852	1
ENSG00000123684.12	LPGAT1	1	211831551	1_107	0	0.0203782920353003	6.96260891262953	4.46528061799849e-07	0.866017091014318	1
ENSG00000143493.12	INTS7	1	212038447	1_107	0	0.0543026568308155	16.1358484678738	2.75754024190094e-06	1.87914390030628	1
ENSG00000143476.17	DTL	1	212035474	1_107	0	0.0218833630021688	7.62579259452162	5.25179816855704e-07	-0.969741451723401	1
ENSG00000066027.11	PPP2R5A	1	212285673	1_107	0	0.0165159528449006	5.00898135668607	2.60352662399257e-07	-0.259197979160107	1
ENSG00000065600.12	TMEM206	1	212414266	1_107	0	0.0159063304367724	4.65965277483578	2.33255841805804e-07	-0.137482535178067	3
ENSG00000123685.8	BATF3	1	212693188	1_109	0	0.013341726142041	6.01407238279791	2.52516433246164e-07	-0.583540250894847	3
ENSG00000203705.10	TATDN3	1	212790498	1_109	0	0.0130245821579665	5.79088884163162	2.37365721550264e-07	-0.636333333333468	1
ENSG00000162769.12	FLVCR1	1	212858122	1_109	0	0.0265654300250086	12.4189625252782	1.03827199641384e-06	1.41957130701403	3
ENSG00000143494.15	VASH2	1	212948150	1_109	0	0.042649352423441	16.8484541071997	2.26142127875064e-06	1.75765870728161	1
ENSG00000174606.13	ANGEL2	1	212994848	1_109	0	0.0459444142959523	17.5478017076899	2.53725671947898e-06	-1.97910920320247	2
ENSG00000136643.11	RPS6KC1	1	213051377	1_109	0	0.0488388936639559	18.1226749376914	2.78546106166515e-06	2.04471919719109	1
ENSG00000143499.13	SMYD2	1	214280940	1_109	0	0.0116397040133651	4.74837424704106	1.73938552402938e-07	-0.168143082618429	1
ENSG00000152104.11	PTPN14	1	214303960	1_109	0	0.0119870663088022	5.02102239890593	1.89414856881948e-07	-0.30932319269757	4
ENSG00000117724.12	CENPF	1	214603593	1_109	0	0.0130362343241384	5.79918418769166	2.37918402158861e-07	0.546306912462677	1
ENSG00000082482.13	KCNK2	1	214947253	1_109	0	0.0114760740714012	4.61712141990059	1.66752983161289e-07	0.0981715902240227	2
ENSG00000136636.12	KCTD3	1	215567710	1_109	0	0.0217729584235998	10.5651062391193	7.23936186122785e-07	1.45830760169193	1
ENSG00000092978.10	GPATCH2	1	217631213	1_110	0	0.0148460494689552	6.50002844230419	3.03693246360593e-07	-0.684370417632733	2
ENSG00000162814.10	SPATA17	1	217631425	1_110	0	0.0120331653101716	4.66998243249015	1.76849608834983e-07	0.302805566898114	1
ENSG00000067533.5	RRP15	1	218284885	1_110	0	0.0145248795286297	7.85359620207071	3.58996389350192e-07	1.46713299865517	2
ENSG00000092969.11	TGFB2	1	218395487	1_110	0	0.012698779553783	5.82856620836834	2.32933896645513e-07	-1.01696170368099	1
ENSG00000143353.11	LYPLAL1	1	219174471	1_111	0	0.0217692263091265	5.9510372091138	4.07703682028333e-07	0.266085455076404	1
ENSG00000215817.5	ZC3H11B	1	219613461	1_112	0	0.0322725198125582	11.1282360981673	1.13023351384067e-06	-1.42618790038382	1
ENSG00000136628.17	EPRS	1	219957540	1_112	0	0.0199588512279117	6.64752955482287	4.17546446049006e-07	-0.746514809435151	2
ENSG00000162813.17	BPNT1	1	220087955	1_112	0	0.021859912769492	7.49427027120582	5.1556894452802e-07	0.967342618605386	2
ENSG00000067704.9	IARS2	1	220049453	1_112	0	0.0172829240802518	5.30913495697194	2.8876859581046e-07	-0.553319375704984	3
ENSG00000116141.15	MARK1	1	220527011	1_112	0	0.0185004393535498	5.94190144941135	3.4595248969204e-07	-0.535870106706043	2
ENSG00000162817.6	C1orf115	1	220688896	1_112	0	0.0173240468735516	5.33124057032554	2.90660893441151e-07	-0.445577703159467	3
ENSG00000117791.15	MARC2	1	220728830	1_112	0	0.0160529209385143	4.62327147700312	2.33567512911307e-07	-0.0949141711982966	1
ENSG00000186205.12	MARC1	1	220786518	1_112	0	0.0162256344370993	4.72266580877123	2.41155890977643e-07	-0.145251830006836	1
ENSG00000143507.17	DUSP10	1	221698212	1_113	0	0.0296882811566078	8.51425518059389	7.95500927260006e-07	0.98441835835129	1
ENSG00000143512.12	HHIPL2	1	222541109	1_114	0	0.0180601130599644	6.0185408804156	3.42074462497163e-07	-0.624660802719448	2
ENSG00000143498.17	TAF1A	1	222589893	1_114	0	0.0290427237538529	10.4436332607816	9.54548348028443e-07	-1.38270925997085	2
ENSG00000154305.16	MIA3	1	222474938	1_114	0	0.0382464597640992	13.018787763236	1.56700637085277e-06	1.5096616978611	1
ENSG00000162819.11	BROX	1	222744387	1_114	0	0.0156427651063146	4.68349261846221	2.30564445790651e-07	-0.0931831912319267	1
ENSG00000154309.8	DISP1	1	222862696	1_114	0	0.0262394476410887	9.49639385735803	7.84191951633346e-07	1.26629836229696	1
ENSG00000187554.11	TLR5	1	223142833	1_114	0	0.0158257354951297	4.79148719238705	2.38639982297687e-07	-0.19625806140388	1
ENSG00000162909.17	CAPN2	1	223709793	1_114	0	0.0252091660288657	9.12286555567233	7.23766915450203e-07	1.22659371794179	1
ENSG00000143514.16	TP53BP2	1	223846177	1_114	0	0.0210719856707593	7.45308833706512	4.9425458260648e-07	-1.03485942475306	1
ENSG00000143753.12	DEGS1	1	224180500	1_114	0	0.01568279885696	4.7072318420209	2.32326171036371e-07	0.0217861657225595	1
ENSG00000143771.11	CNIH4	1	224356827	1_114	0	0.0262999814213279	9.51786225216352	7.87777967870298e-07	1.28455925480875	2
ENSG00000143786.7	CNIH3	1	224520350	1_114	0	0.0456997336797762	14.6901439214381	2.11275283687162e-06	1.91025831330478	1
ENSG00000154380.17	ENAH	1	225655238	1_115	0	0.0406632480575006	10.3842537145668	1.32888172827864e-06	-1.40211198112587	1
ENSG00000143742.12	SRP9	1	225786075	1_115	0	0.0226443096058233	4.9139830454504	3.50188364202954e-07	0.232778279895956	1
ENSG00000143819.12	EPHX1	1	225809711	1_115	0	0.0219281772959514	4.61474837386555	3.18463404137563e-07	0.169611846211809	3
ENSG00000196187.11	TMEM63A	1	225873958	1_115	0	0.0250419067298489	5.85170651697027	4.61167723485522e-07	0.678273785671432	2
ENSG00000243709.1	LEFTY1	1	225912195	1_115	0	0.0219596951634014	4.62812071807178	3.19845289589678e-07	0.0649200483370855	2
ENSG00000143811.18	PYCR2	1	225924245	1_115	0	0.0227413442231614	4.95380606408313	3.54539073994659e-07	-0.338737343110051	2
ENSG00000143751.9	SDE2	1	225999428	1_115	0	0.0241658437823532	5.51980268697106	4.19792321867722e-07	-0.466387572312715	1
ENSG00000163041.9	H3F3A	1	226058962	1_115	0	0.0625088540322069	14.4361297781327	2.83988849579012e-06	2.05013471801928	2
ENSG00000182827.8	ACBD3	1	226185741	1_115	0	0.0979659466256573	18.7221687845421	5.77218536308905e-06	-2.36992144093562	2
ENSG00000183814.15	LIN9	1	226309688	1_115	0	0.0754759768897459	16.2262713026091	3.85421954670113e-06	2.16811659981397	2
ENSG00000143772.9	ITPKB	1	226738931	1_116	0	0.0431186117099912	15.4951093519656	2.10265678339614e-06	1.65059520508236	2
ENSG00000143801.16	PSEN2	1	226861057	1_116	0	0.0175839418840033	7.12174363198364	3.94104641129839e-07	-0.993101018629591	2
ENSG00000143776.18	CDC42BPA	1	227296422	1_116	0	0.0230861122567297	9.65454701654166	7.01441858204005e-07	-1.81454549328725	3
ENSG00000181450.17	ZNF678	1	227563411	1_116	0	0.0135993715480085	4.73557582555704	2.02675198881894e-07	-0.287766444583618	1
ENSG00000143740.14	SNAP47	1	227735217	1_116	0	0.0388484455969561	14.5167288755328	1.77480803378367e-06	-2.03224319112178	1
ENSG00000081692.12	JMJD4	1	227731489	1_116	0	0.0162807825259668	6.40631653054037	3.28240859993057e-07	0.921074654531285	1
ENSG00000143816.7	WNT9A	1	227947502	1_116	0	0.0726004307486019	20.4158785313704	4.66461972308334e-06	-1.6581846447503	1
ENSG00000162910.18	MRPL55	1	228109044	1_116	0	0.04640875825094	16.1854106772866	2.3639192939015e-06	-2.46372902021209	1
ENSG00000143774.16	GUK1	1	228140298	1_116	0	0.0176039643336359	7.13236144400469	3.95141639365227e-07	-1.22046000470987	1
ENSG00000198835.3	GJC2	1	228146735	1_116	0	0.0782366213382187	21.1272637787777	5.20190378775057e-06	2.96438527066833	1
ENSG00000181873.12	IBA57	1	228165950	1_116	0	0.0655567696269764	19.4481174085973	4.01239875071219e-06	-2.30115938555213	2
ENSG00000162931.11	TRIM17	1	228417087	1_116	0	0.0754553482846355	20.7845031507614	4.93558515129253e-06	-2.63999737463778	1
ENSG00000181218.5	HIST3H2A	1	228455746	1_116	0	0.0136389068622598	4.76255407916415	2.04422388112173e-07	-0.420982511208478	3
ENSG00000196890.4	HIST3H2BB	1	228458562	1_116	0	0.0278718833975808	11.4110287484164	1.00092166494302e-06	-1.59727205681199	1
ENSG00000168159.11	RNF187	1	228484557	1_116	0	0.0208601706090102	8.71054781583481	5.71837061173912e-07	0.839687491397345	3
ENSG00000177614.10	PGBD5	1	230392849	1_117	0	0.0296067993577991	7.01690526196583	6.53801702586614e-07	-0.852155166444778	2
ENSG00000119280.16	C1orf198	1	230869758	1_118	0	0.0122983939051122	4.87427463049175	1.88654586275807e-07	-0.681436491428794	1
ENSG00000143643.12	TTC13	1	230978849	1_118	0	0.0150918460546892	6.7426052900371	3.20242580879463e-07	-1.26938370573417	1
ENSG00000173409.13	ARV1	1	230966197	1_118	0	0.0146825126433519	6.14345728760755	2.8387176652124e-07	0.085741934612809	2
ENSG00000143633.12	C1orf131	1	231220813	1_118	0	0.0134841747796124	5.58805797281981	2.37134230832999e-07	0.377961329916978	2
ENSG00000116906.11	GNPAT	1	231241335	1_118	0	0.0121490625492318	4.72592582462846	1.80691882545746e-07	-0.267708022245017	1
ENSG00000116903.7	EXOC8	1	231333207	1_118	0	0.0230043231539578	10.5555870091853	7.64189072801657e-07	-1.56053638525635	2
ENSG00000010072.15	SPRTN	1	231357151	1_118	0	0.0267785546302818	11.4556480498493	9.6541883698764e-07	1.39622995404733	1
ENSG00000135766.8	EGLN1	1	231418785	1_118	0	0.0239350469897151	10.6828960016536	8.04696771042437e-07	1.24350562577424	2
ENSG00000116918.13	TSNAX	1	231528861	1_118	0	0.0134557983980392	5.94334257068383	2.51680291803111e-07	-0.599584923593432	1
ENSG00000162946.21	DISC1	1	231626570	1_118	0	0.019456481822968	8.64928053544119	5.2960645505505e-07	1.05869405514751	4
ENSG00000116991.10	SIPA1L2	1	232722722	1_120	0	0.0137054154441393	6.12180393923121	2.6404660918425e-07	0.688598698199785	1
ENSG00000212916.4	MAP10	1	232805207	1_120	0	0.0127588778279873	5.45789339785132	2.19152536431842e-07	0.409988815366282	1
ENSG00000135749.18	PCNX2	1	233079053	1_120	0	0.0119496881270211	4.85026598253822	1.82402631672398e-07	-0.205108366702186	2
ENSG00000135750.14	KCNK1	1	233543039	1_120	0	0.132171805554894	27.4996279495684	1.14386458649845e-05	2.63317902602728	3
ENSG00000059588.9	TARBP1	1	234481346	1_121	0	0.026258884068604	5.06129570291134	4.18260594987545e-07	-0.364856810217413	2
ENSG00000152904.11	GGPS1	1	235333267	1_121	0	0.0338871455036178	7.43680927381208	7.93104848229524e-07	0.851851209726038	2
ENSG00000116957.12	TBCE	1	235401609	1_121	0	0.0253428255864745	4.73391923507335	3.77559022120636e-07	-0.0382382307959783	2
ENSG00000162885.12	B3GALNT2	1	235504390	1_121	0	0.0250273773508224	4.6224135493356	3.64076890206815e-07	0.223810220520677	1
ENSG00000143669.13	LYST	1	235883940	1_122	0	0.043454428677547	11.6798376009622	1.59727547095031e-06	-1.44004412434339	2
ENSG00000116962.14	NID1	1	236065637	1_122	0	0.0619387058908815	15.0190221656696	2.92760688044223e-06	-1.73023951402836	1
ENSG00000077585.13	GPR137B	1	236140947	1_122	0	0.0203430279422724	4.62240472833526	2.95932414852421e-07	-0.127689407419361	3
ENSG00000086619.13	ERO1B	1	236256817	1_122	0	0.0206526397289829	4.75265687225122	3.08902201508334e-07	-0.145617158843737	2
ENSG00000186197.13	EDARADD	1	236348178	1_122	0	0.0247793289542065	6.44092743639653	5.02281197771369e-07	0.623488670940619	1
ENSG00000116977.18	LGALS8	1	236524482	1_122	0	0.0218017356300698	5.56197095812668	3.81617919557909e-07	0.771759829730083	1
ENSG00000077522.12	ACTN2	1	236686652	1_122	0	0.0286421438655105	8.08919807757257	7.29155180090399e-07	-1.09552317920965	1
ENSG00000116984.12	MTR	1	236795503	1_122	0	0.0226913279035482	5.55774311646067	3.96887439526479e-07	-0.373799318615999	2
ENSG00000155816.19	FMN2	1	240280869	1_125	0	0.0374916539000572	8.9947943355501	1.06129180476293e-06	-1.24717812592462	2
ENSG00000180875.4	GREM2	1	240280483	1_125	0	0.0829435339327748	16.4983338269985	4.30657084289701e-06	-1.9297937402902	1
ENSG00000182901.16	RGS7	1	241357612	1_127	0	0.0177338890458115	4.62147047599822	2.5792482439197e-07	-0.0629297392837253	2
ENSG00000091483.6	FH	1	241413626	1_127	0	0.0222166049148638	6.72019368543585	4.69859979923748e-07	-0.757374075123956	2
ENSG00000117009.11	KMO	1	241531649	1_127	0	0.0293238410551325	9.27512242022699	8.55952137872795e-07	1.09766081458928	1
ENSG00000203668.2	CHML	1	241641753	1_127	0	0.0193415073450475	5.40018847345992	3.287064365014e-07	0.489748545578267	3
ENSG00000054277.13	OPN3	1	241627909	1_127	0	0.018535819887346	5.05232570174858	2.94721700497305e-07	0.348249042128558	3
ENSG00000174371.16	EXO1	1	241847755	1_127	0	0.0235955385401774	6.77496759565594	5.03090469393785e-07	0.359564652757777	1
ENSG00000180287.16	PLD5	1	242524418	1_128	0	0.0256691947243451	4.78483875428757	3.86534733499501e-07	0.145340386384475	1
ENSG00000143702.15	CEP170	1	243257086	1_128	0	0.0738512517087622	14.7216420107609	3.42155154522993e-06	-1.83245316305221	1
ENSG00000054282.15	SDCCAG8	1	243256404	1_128	0	0.0425673051209547	9.51631357659466	1.27483469489476e-06	-1.31205026510637	1
ENSG00000117020.16	AKT3	1	243851261	1_128	0	0.0360871875131212	7.96766460577448	9.04884302542981e-07	0.945472235379158	1
ENSG00000035687.9	ADSS	1	244423764	1_129	0	0.0271248508391858	5.01140553354004	4.27795173599526e-07	0.462853119144372	1
ENSG00000179397.17	C1orf101	1	244454207	1_129	0	0.0333392416218142	6.93846015918061	7.27993981917627e-07	-0.80695021442345	3
ENSG00000121644.18	DESI2	1	244653666	1_129	0	0.0931771997983044	16.6551919681293	4.88391695995487e-06	-1.92752297880394	1
ENSG00000197472.14	ZNF695	1	246788706	1_130	0	0.0213101107271888	6.90300223291187	4.62948513420393e-07	0.800626847080182	3
ENSG00000162851.7	TFB2M	1	246523435	1_130	0	0.118747456686031	23.1359655720469	8.64611325004923e-06	-2.32295907507343	1
ENSG00000162852.13	CNST	1	246558011	1_130	0	0.0167991004106548	4.69121282265792	2.48016249222926e-07	-0.168552543321233	1
ENSG00000143653.9	SCCPDH	1	246720005	1_130	0	0.022408709784802	7.37099017375842	5.19818411822919e-07	-0.846644770499488	4
ENSG00000277462.1	ZNF670	1	247078548	1_130	0	0.0300993979910001	10.1226821302384	9.58875854196738e-07	1.25765110768743	2
ENSG00000188295.14	ZNF669	1	247104366	1_130	0	0.0175667638931072	5.10641056207445	2.82303633267341e-07	0.414659056084331	2
ENSG00000196418.12	ZNF124	1	247124746	1_130	0	0.0345120819563194	11.4017977831647	1.23837868143898e-06	-1.39920979237664	1
ENSG00000162714.12	ZNF496	1	247330860	1_131	0	0.019605320795385	4.61397753795413	2.84680947444537e-07	0.16575045463655	1
ENSG00000162711.16	NLRP3	1	247416447	1_131	0	0.0561192969468122	14.2466868181042	2.51614156880299e-06	1.65850006805551	1
ENSG00000171163.15	ZNF692	1	248859244	1_131	0	0.0213756420500534	5.26478638625416	3.54167655678805e-07	-0.0606140200524659	1
ENSG00000143727.15	ACP1	2	264429	2_2	0	0.0606590085731565	27.2981496843427	5.21119701320472e-06	2.84253694690179	2
ENSG00000035115.21	SH3YL1	2	242793	2_2	0	0.00530335992949838	4.77989220759254	7.9777087939311e-08	-0.192221612735441	3
ENSG00000151353.14	TMEM18	2	671939	2_2	0	0.00563321199537359	5.177230871751	9.17830744839285e-08	-0.0480289508962735	4
ENSG00000130508.10	PXDN	2	1744782	2_2	0	0.0111979354660144	11.7650479122148	4.14610822446134e-07	1.45457802192478	3
ENSG00000032389.12	TSSC1	2	3378347	2_2	0	0.00599424999701936	5.87310714450381	1.10792853853724e-07	0.59477597383128	1
ENSG00000171853.15	TRAPPC12	2	3379891	2_2	0	0.005238927125778	4.64120520162223	7.65212580394917e-08	0.103931690044105	2
ENSG00000182551.13	ADI1	2	3466483	2_2	0	0.0112430135439131	11.6653973362929	4.12753955094409e-07	-1.35288365552982	3
ENSG00000171865.9	RNASEH1	2	3558529	2_2	0	0.023233570667007	18.3389434660961	1.3409088130371e-06	1.91404089697306	2
ENSG00000118004.17	COLEC11	2	3594371	2_2	0	0.0181682947697602	16.0778709458621	9.19288187134028e-07	1.74021359217673	3
ENSG00000134326.11	CMPK2	2	6869802	2_5	0	0.0200810216600517	4.66159146589573	2.94597453366328e-07	-0.0851145661451437	1
ENSG00000151692.14	RNF144A	2	6917071	2_5	0	0.0895836442931868	18.7289493657194	5.28020902321832e-06	2.31047294205912	2
ENSG00000134313.15	KIDINS220	2	8837357	2_6	0	0.0176682203643677	4.682081933469	2.60339933925474e-07	0.144797987980963	1
ENSG00000143797.11	MBOAT2	2	9003515	2_6	0	0.028319968151913	9.07578491707208	8.08883412341288e-07	-1.26093216386797	2
ENSG00000151693.9	ASAP2	2	9296179	2_6	0	0.0360825627578962	11.3405510655951	1.28777653635662e-06	-1.44336743079388	1
ENSG00000119185.12	ITGB1BP1	2	9412781	2_6	0	0.0178890976543064	4.79755412053364	2.7009546430272e-07	-0.215073037595326	3
ENSG00000119203.13	CPSF3	2	9396963	2_6	0	0.0629148528762092	16.5740703816855	3.28164303084675e-06	-1.86019326921658	1
ENSG00000134330.18	IAH1	2	9375405	2_6	0	0.0633940724929378	16.6459603162982	3.32098168711007e-06	-1.74210830734936	5
ENSG00000151694.12	ADAM17	2	9555759	2_6	0	0.0176238917410259	4.65873467891668	2.58391823962533e-07	-0.191334564763669	2
ENSG00000134308.13	YWHAQ	2	9655628	2_6	0	0.0416664518350521	12.6895799383725	1.66395945073623e-06	-1.44286282195241	1
ENSG00000115750.16	TAF1B	2	9842879	2_6	0	0.0205713721649874	6.09680797029326	3.94706929811628e-07	-0.811642062684554	3
ENSG00000134317.17	GRHL1	2	9978998	2_6	0	0.0777929901001482	18.5910402056415	4.5514851321114e-06	2.17505571091911	1
ENSG00000172059.10	KLF11	2	10042727	2_6	0	0.189833488476982	27.2872825248296	1.63020450812433e-05	2.76495658343229	2
ENSG00000171848.13	RRM2	2	10121909	2_6	0	0.0175996263086501	4.64593115629727	2.57326901334198e-07	0.20952997811107	3
ENSG00000115761.15	NOL10	2	10689255	2_7	0	0.019750020123206	5.9339443694262	3.68824690503196e-07	-0.606903151968314	3
ENSG00000143882.10	ATP6V1C2	2	10722013	2_7	0	0.0171631393999651	4.62875801334226	2.50017368881898e-07	0.00783832062679651	2
ENSG00000143870.12	PDIA6	2	10833075	2_7	0	0.022877642040994	7.30220501485091	5.25743916487945e-07	0.852295426554311	1
ENSG00000162976.12	PQLC3	2	11156148	2_7	0	0.0172636921095184	4.68303880564144	2.5443122691617e-07	0.118958794674681	1
ENSG00000134318.13	ROCK2	2	11347918	2_7	0	0.0180104762616756	5.07661260587295	2.87745270957401e-07	0.341880478105677	2
ENSG00000169016.16	E2F6	2	11461438	2_7	0	0.0751330025651805	18.4757449854784	4.36859392922692e-06	2.03012305582688	2
ENSG00000134324.11	LPIN1	2	11677579	2_7	0	0.0194096129095418	5.77222846981665	3.52589488171913e-07	0.527393721167397	4
ENSG00000162981.13	FAM84A	2	14384661	2_9	0	0.0194709305966218	5.95048174303792	3.64626148011218e-07	0.642909909821915	1
ENSG00000151779.12	NBAS	2	15561827	2_9	0	0.0349287657288757	11.401242387834	1.25326927240186e-06	-1.96779744907679	1
ENSG00000079785.14	DDX1	2	15591459	2_9	0	0.0336714056532634	11.0583281571391	1.17181673000477e-06	1.17683338663249	2
ENSG00000197872.11	FAM49A	2	16666179	2_10	0	0.0135397185586535	5.04029926576091	2.14770651226391e-07	0.309652336003679	3
ENSG00000163032.11	VSNL1	2	17538936	2_10	0	0.0269622056613388	11.4428172187013	9.7095108541744e-07	1.54365068549095	1
ENSG00000178295.14	GEN1	2	17740799	2_10	0	0.108299561299643	24.5711529779525	8.37454473630127e-06	2.73543771770252	2
ENSG00000170745.11	KCNS3	2	17868161	2_10	0	0.0263343143239517	11.2264422398565	9.30407355010698e-07	-1.54475682022392	4
ENSG00000240857.1	RDH14	2	18672487	2_11	0	0.136235067953605	21.1480780905594	9.06710806395987e-06	-2.86788150357067	1
ENSG00000185013.16	NT5C1B	2	18626520	2_11	0	0.0636623634652135	13.8368315972437	2.77222443258206e-06	-2.29171575495161	1
ENSG00000143867.6	OSR1	2	18684960	2_11	0	0.135964915231685	21.1286480110481	9.04081407561278e-06	-2.86669399862872	2
ENSG00000183891.5	TTC32	2	19901956	2_12	0	0.0171184908616987	4.79145089982871	2.58131788877546e-07	-0.395537693058551	1
ENSG00000118965.14	WDR35	2	19990398	2_12	0	0.0394234178390349	12.5601049931984	1.55831954042753e-06	-1.43638013953354	1
ENSG00000132031.12	MATN3	2	20009334	2_12	0	0.0342373252960033	11.3247419860773	1.22021713423162e-06	-1.39161480226308	1
ENSG00000068697.6	LAPTM4A	2	20049773	2_12	0	0.0200328107377227	6.38889961502567	4.02788373427616e-07	-0.65846882433754	2
ENSG00000115884.10	SDC1	2	20136476	2_12	0	0.0370970274548246	12.1706799168943	1.4208980753064e-06	-1.5589236712424	4
ENSG00000055917.15	PUM2	2	20334319	2_12	0	0.0200453871327612	6.11564124550085	3.85802842233761e-07	0.600091193200136	2
ENSG00000143878.9	RHOB	2	20447480	2_12	0	0.0199149814415013	6.20257467814431	3.88741478013714e-07	-0.676071029768432	1
ENSG00000118960.12	HS1BP3	2	20641962	2_12	0	0.034222017073271	11.0857729823386	1.19393465470772e-06	1.54320861072529	2
ENSG00000143869.6	GDF7	2	20668323	2_12	0	0.0204286710444502	6.26582578959403	4.02835192877033e-07	0.487977414577013	1
ENSG00000118961.14	LDAH	2	20683456	2_12	0	0.0760172142252696	18.363017965065	4.39303823232066e-06	-2.25554576395873	2
ENSG00000084674.14	APOB	2	21044338	2_13	0	0.0175081369903177	6.41613843550896	3.53527038771293e-07	0.970496737370285	2
ENSG00000119778.14	ATAD2B	2	23927186	2_14	0	0.0176911107338339	5.63855703588182	3.13929445107925e-07	0.733742821203434	1
ENSG00000173960.13	UBXN2A	2	23931322	2_14	0	0.0466133892121563	23.5976937830507	3.46169831007202e-06	-4.31804888280981	1
ENSG00000205639.9	MFSD2B	2	24009668	2_14	1	0.540027299501609	26.3714380780487	4.48186222337486e-05	-4.79346080629391	2
ENSG00000163026.11	WDCP	2	24049526	2_14	0	0.0169111282458192	11.1829463810019	5.95165569639541e-07	-2.53735714204214	1
ENSG00000119782.13	FKBP1B	2	24049526	2_14	0	0.0165165607298984	9.58223330720825	4.98075675983812e-07	-2.15470457531692	2
ENSG00000219626.8	FAM228B	2	24077362	2_14	0	0.0218742058441823	8.4635833340747	5.82633622327148e-07	0.713147776458231	2
ENSG00000115129.13	TP53I3	2	24064728	2_14	0	0.0178390471628009	6.57859261287596	3.69329178817412e-07	0.79773757940585	2
ENSG00000176732.6	PFN4	2	24119372	2_14	0	0.024834377410016	8.61249386774022	6.73117956510096e-07	0.169054266463277	2
ENSG00000186453.12	FAM228A	2	24174703	2_14	0	0.01759407261315	5.08498835853301	2.81556343640213e-07	-0.17851510731692	3
ENSG00000198399.14	ITSN2	2	24359729	2_14	0	0.0369192691757226	12.0861135819397	1.40426392939188e-06	-1.90021825996358	2
ENSG00000084676.15	NCOA1	2	24492054	2_15	0	0.020475193903711	6.77047173000637	4.36270578785709e-07	-0.103850004320885	2
ENSG00000184924.5	PTRHD1	2	24847776	2_15	0	0.0173326082765062	7.50819660964178	4.09551510595973e-07	1.71184141369688	1
ENSG00000138092.10	CENPO	2	24789280	2_15	0	0.0153980459718595	5.42957538093289	2.63111876871042e-07	0.810669172232051	1
ENSG00000138031.14	ADCY3	2	24919113	2_15	1	0.678685712857273	37.7332581681283	8.05938657523231e-05	-6.33253526073247	2
ENSG00000115137.11	DNAJC27	2	24971258	2_15	0	0.104258765158093	27.9432136623544	9.16849182381913e-06	-3.6651056896171	3
ENSG00000084710.13	EFR3B	2	25041751	2_15	1	0.116694826405007	33.9500856073527	1.24681336706545e-05	-5.98864773229303	1
ENSG00000115138.10	POMC	2	25170853	2_15	0	0.0194249364312593	7.43237701126482	4.54356045799493e-07	-1.2329708788977	1
ENSG00000119772.16	DNMT3A	2	25343038	2_15	0	0.0240155291525569	9.39484743603099	7.10053162143755e-07	1.30610579656676	1
ENSG00000138101.18	DTNB	2	25673259	2_15	0	0.0173087215963448	6.21042619689512	3.38294838260743e-07	0.770814984362745	1
ENSG00000143970.16	ASXL2	2	25878778	2_15	0	0.0154115300767921	4.74835916080653	2.30302309403441e-07	0.351114442427954	1
ENSG00000084731.14	KIF3C	2	25928774	2_15	0	0.0190772940235365	6.38209109742472	3.83167570984366e-07	0.661403953614541	1
ENSG00000084733.10	RAB10	2	26033971	2_15	0	0.0567979965660572	16.3730674155987	2.92665844284257e-06	-2.27409239899576	1
ENSG00000157833.12	GAREM2	2	26165399	2_15	0	0.0424089835556856	13.6387191957765	1.82028933733108e-06	-1.98369655457377	3
ENSG00000138029.13	HADHB	2	26241540	2_15	0	0.0157920550838317	4.84494758241805	2.40789035227953e-07	0.306970891841513	1
ENSG00000084754.10	HADHA	2	26244785	2_15	0	0.0236272357006618	8.36096494132325	6.21696310207313e-07	1.39565243673868	2
ENSG00000138018.17	SELENOI	2	26350584	2_15	0	0.0195430769771952	6.95395899271925	4.2769487053183e-07	-0.989833619837979	1
ENSG00000173567.14	ADGRF3	2	26301625	2_15	0	0.018880832340701	6.31373248009648	3.75159791539178e-07	0.891040426792476	1
ENSG00000213699.8	SLC35F6	2	26779105	2_16	0	0.165051876045508	22.3151691095235	1.15912326069841e-05	0.0556716557757484	1
ENSG00000119777.18	TMEM214	2	27031928	2_16	0	0.0471385116295583	12.1448599515658	1.80167872651876e-06	1.19652787890442	1
ENSG00000084693.15	AGBL5	2	27044380	2_16	0	0.0485951297161171	12.3776432770546	1.89295234876128e-06	-1.21974952627449	1
ENSG00000228474.5	OST4	2	27068793	2_16	0	0.0478938319197487	12.6581481110292	1.9079137258537e-06	1.78558917581252	1
ENSG00000138080.13	EMILIN1	2	27078536	2_16	0	0.03139678556746	10.2214395101002	1.00996476673584e-06	-1.41812680342755	1
ENSG00000138030.12	KHK	2	27088033	2_16	0	0.0330695330750243	9.56150128884185	9.95091747446902e-07	-0.780725730446822	2
ENSG00000138028.15	CGREF1	2	27101801	2_16	0	0.0490986636746863	12.5937551177978	1.9459599153122e-06	-1.5800306070234	3
ENSG00000138073.13	PREB	2	27134751	2_16	0	0.0214009812338352	6.90310970864902	4.64929855579798e-07	-0.684946913545021	1
ENSG00000138085.16	ATRAID	2	27209632	2_16	0	0.0376148154877488	12.4369696400992	1.47225312109073e-06	2.33461656516578	3
ENSG00000138074.14	SLC5A6	2	27209632	2_16	0	0.0453146180066223	14.3685980025309	2.04909310276316e-06	-2.62162310753065	1
ENSG00000084774.13	CAD	2	27218777	2_16	0	0.0409948732889542	13.3990097682583	1.72866653967286e-06	-2.54641923482493	1
ENSG00000163794.6	UCN	2	27308797	2_16	0	0.0296213749587591	9.21515576035882	8.59046885581165e-07	1.18581086302657	1
ENSG00000115211.15	EIF2B4	2	27369556	2_16	0	0.0841124870598481	17.3085719915888	4.58174259857299e-06	2.65347981856247	1
ENSG00000115234.10	SNX17	2	27361799	2_16	0	0.0553345473938196	14.0394846618593	2.44487411458693e-06	-2.39368189785417	1
ENSG00000163795.13	ZNF513	2	27380806	2_16	0	0.0394047388154547	11.3372908529699	1.40593976766971e-06	-2.28843121778912	2
ENSG00000115216.13	NRBP1	2	27428508	2_16	0	0.0512219820259732	13.3765965248906	2.15630892692662e-06	-2.33678222681844	1
ENSG00000138002.14	IFT172	2	27490767	2_16	0	0.0196645257608734	5.6475325354401	3.49503229002727e-07	0.94352808974251	2
ENSG00000198522.13	GPN1	2	27629051	2_16	0	0.0356821744342601	10.6166949690214	1.19220139416012e-06	-1.7695082382582	1
ENSG00000176714.9	CCDC121	2	27629051	2_16	0	0.0179599035460309	4.94930740445057	2.79741824189747e-07	0.383678431502304	2
ENSG00000119760.15	SUPT7L	2	27648726	2_16	0	0.03803932605857	11.4711789665346	1.3732507442368e-06	-2.01794301083504	1
ENSG00000158019.20	BRE	2	27889788	2_16	0	0.0172485087523592	4.64601378801223	2.52197641842779e-07	-0.292661873146288	2
ENSG00000171174.13	RBKS	2	27895267	2_16	0	0.0172718300436137	4.64278981587075	2.52363390005917e-07	0.202835388559755	1
ENSG00000075426.11	FOSL2	2	28391927	2_17	0	0.133417056788012	23.8703330371994	1.00225632985668e-05	-2.48141773133927	1
ENSG00000213639.9	PPP1CB	2	28751273	2_17	0	0.0368075809405247	11.6038308100855	1.34414969366987e-06	2.15721048710773	1
ENSG00000163806.15	SPDYA	2	28783004	2_17	0	0.131082504212117	23.6958480636538	9.77520693244958e-06	-3.12674757340656	1
ENSG00000171103.10	TRMT61B	2	28869984	2_17	0	0.0375292178167692	11.7856919470249	1.39198184822611e-06	-2.195967248979	1
ENSG00000163811.11	WDR43	2	28895392	2_17	0	0.017418555203198	4.62725298788554	2.53655537329655e-07	-0.313092508745711	1
ENSG00000115295.19	CLIP4	2	29097582	2_18	0	0.0883487303759982	14.6161530471871	4.06389397049371e-06	-1.75619989055188	1
ENSG00000119801.12	YPEL5	2	30146010	2_18	0	0.21401071018129	23.3089542042735	1.56988294178507e-05	2.66796865820789	1
ENSG00000158089.14	GALNT14	2	31154628	2_20	0	0.0116091486458711	5.68028689456452	2.07529393525158e-07	-0.593863513937886	4
ENSG00000172954.13	LCLAT1	2	30443328	2_20	0	0.010880731588583	5.07961566424811	1.73939382716962e-07	0.368713246363194	1
ENSG00000158125.9	XDH	2	31385052	2_20	0	0.0144671882198103	7.72188095898582	3.5157356081943e-07	-0.954882301171345	1
ENSG00000013016.15	EHD3	2	31385052	2_20	0	0.0144671882198103	7.72188095898582	3.5157356081943e-07	-0.954882301171344	1
ENSG00000162959.13	MEMO1	2	32011261	2_20	0	0.015108852874632	8.12474187483029	3.86322531364429e-07	-0.964093386613549	1
ENSG00000162961.13	DPY30	2	31945855	2_20	0	0.0310133405836449	14.8205639810859	1.44651270601508e-06	1.83738414006159	1
ENSG00000152683.14	SLC30A6	2	32165299	2_20	0	0.011455717368674	5.55694627783313	2.00339904428461e-07	0.433023612405555	2
ENSG00000091106.18	NLRC4	2	32222649	2_20	0	0.0109366459158182	5.12712393922938	1.76468397218813e-07	-0.267350062317683	1
ENSG00000119820.10	YIPF4	2	32277438	2_20	0	0.0169657662407814	9.20133386264161	4.91284702684982e-07	-1.22272071011112	1
ENSG00000115760.13	BIRC6	2	32308388	2_20	0	0.038914540055223	16.9447840320329	2.07518544830796e-06	2.16054984403987	1
ENSG00000018699.11	TTC27	2	32627602	2_20	0	0.013603563795724	7.15067599558052	3.06132030087526e-07	0.853077449242369	2
ENSG00000049323.15	LTBP1	2	33192043	2_21	0	0.0214902277808348	8.14934186591247	5.51153448775947e-07	0.988234196672689	1
ENSG00000152689.17	RASGRP3	2	33436636	2_21	0	0.0163572085068312	5.61157875914588	2.88870521900131e-07	-0.526934949736808	3
ENSG00000119812.18	FAM98A	2	33598472	2_21	0	0.018488495882687	6.74976640479057	3.92734720519866e-07	-0.743562946048224	1
ENSG00000171055.14	FEZ2	2	36575370	2_23	0	0.0177148329739533	12.2007137710646	6.80191615581303e-07	-1.37512723238715	3
ENSG00000205221.12	VIT	2	36700031	2_23	0	0.0144246663934661	10.3432510526244	4.69539158776834e-07	1.1021099206516	3
ENSG00000115808.11	STRN	2	36904720	2_23	0	0.00787083966240076	5.00542782868853	1.2398559854896e-07	0.285799692746123	1
ENSG00000008869.11	HEATR5B	2	36205248	2_23	0	0.00964469074154617	8.37737161585213	2.54275818595205e-07	1.98787720988541	2
ENSG00000152133.14	GPATCH11	2	37097965	2_23	0	0.0119474801685127	7.91051682902783	2.97433684351719e-07	-0.653352594875602	1
ENSG00000055332.16	EIF2AK2	2	37155601	2_23	0	0.00853526924604764	6.11648532590878	1.64296434021699e-07	-0.935677416819519	2
ENSG00000115816.14	CEBPZ	2	37231568	2_23	0	0.0081071605691867	8.06254037561169	2.05707274875013e-07	1.85638053615798	1
ENSG00000003509.15	NDUFAF7	2	37232527	2_23	0	0.00772496331839523	7.11488078278297	1.72970892771621e-07	1.69633727159496	3
ENSG00000115828.15	QPCT	2	37345663	2_23	0	0.0086615858873903	6.44218503802266	1.75606094681087e-07	-1.08133914936497	1
ENSG00000163171.7	CDC42EP3	2	37638477	2_23	0	0.00793602520842374	4.85743371544768	1.21316227062571e-07	0.478845780780199	3
ENSG00000115841.19	RMDN2	2	37926319	2_24	0	0.0335341379954397	11.4511170974128	1.20849254752601e-06	-1.59663017447786	1
ENSG00000119787.13	ATL2	2	38367995	2_24	0	0.0244238852419132	8.70216987160095	6.68884729380641e-07	1.93875572671076	2
ENSG00000143889.15	HNRNPLL	2	38602595	2_24	0	0.0197869194130109	5.93868913666694	3.69809234080931e-07	0.501159128505151	1
ENSG00000143891.16	GALM	2	38666042	2_24	0	0.0171738334311148	4.67187017417025	2.52503257812626e-07	0.235315226113965	2
ENSG00000152147.10	GEMIN6	2	38751622	2_24	0	0.0702977449473862	17.6439659763549	3.90343164859028e-06	-2.33517010152299	1
ENSG00000163214.20	DHX57	2	38875912	2_25	0	0.0234559246612678	4.86229224168386	3.58924074919603e-07	-0.316923838253164	1
ENSG00000188010.12	MORN2	2	38871617	2_25	0	0.0468010869787717	11.3253153519792	1.66807363196056e-06	-1.48374812583225	2
ENSG00000214694.10	ARHGEF33	2	38882417	2_25	0	0.0763043543843732	15.9506298086432	3.83032946736361e-06	2.02066849191263	1
ENSG00000115904.12	SOS1	2	39124428	2_25	0	0.0252654222838856	5.55485811198185	4.41680784274278e-07	0.705925913423749	1
ENSG00000011566.14	MAP4K3	2	39459967	2_25	0	0.0249686592414394	5.44470779111145	4.27837426139315e-07	-0.440985963268598	1
ENSG00000152154.10	TMEM178A	2	39655337	2_25	0	0.0267719179442681	6.09498120344843	5.13524099305053e-07	0.844090119933893	1
ENSG00000183023.18	SLC8A1	2	40374039	2_27	0	0.0232692875866143	21.8280940182599	1.59848246498406e-06	2.38806401241389	2
ENSG00000162878.12	PKDCC	2	41903600	2_27	0	0.00489448058668673	7.76960679583284	1.1967808313473e-07	0.829479790323191	3
ENSG00000143924.18	EML4	2	42128807	2_27	0	0.00919940458076707	13.5717648966202	3.92920800868161e-07	-1.48131130960388	2
ENSG00000115944.14	COX7A2L	2	42425044	2_27	0	0.00560769382548265	9.00455178480674	1.58911514709176e-07	-1.03260654169406	2
ENSG00000057935.13	MTA3	2	42494666	2_27	0	0.0105068121918628	14.7510504673502	4.87756304855764e-07	1.63659452810689	1
ENSG00000162881.6	OXER1	2	42764706	2_27	0	0.00464311648279814	7.29031045105277	1.06528196718212e-07	0.740393246420378	1
ENSG00000162882.14	HAAO	2	42786632	2_27	0	0.0232478118269468	21.8415214079749	1.59798957591983e-06	2.36511592199981	2
ENSG00000152518.7	ZFP36L2	2	42913513	2_27	0	0.00535934044441955	7.93543773194619	1.33841627110885e-07	-0.764816766057642	2
ENSG00000115970.18	THADA	2	43599919	2_27	0	0.119797485409384	35.7839682249257	1.34910320918553e-05	-2.864990571966	1
ENSG00000152527.13	PLEKHH2	2	43658284	2_27	0	0.00647741340361419	10.6114263666554	2.16313863488229e-07	1.52581450815378	5
ENSG00000223658.7	C1GALT1C1L	2	43675895	2_27	0	0.00406448471831711	6.86600351605521	8.78250670862301e-08	0.855995743828487	3
ENSG00000138036.18	DYNC2LI1	2	43774046	2_27	0	0.0106465756565489	16.5984741667503	5.56143781036838e-07	-2.2549304903324	3
ENSG00000138095.18	LRPPRC	2	43995523	2_27	0	0.00427805136952797	6.89963290705376	9.28925647112596e-08	-0.927347770486413	2
ENSG00000138032.20	PPM1B	2	44091117	2_29	0	0.0156453896990986	9.80010289065597	4.82531860544872e-07	1.10485295086342	4
ENSG00000138078.15	PREPL	2	44359482	2_29	0	0.0118946387724721	7.25688313274529	2.71650407164193e-07	-0.733489658199126	1
ENSG00000143919.14	CAMKMT	2	44362007	2_29	0	0.0150212943020278	9.422123913818	4.45415309515015e-07	-1.09959714467457	1
ENSG00000138083.4	SIX3	2	44943014	2_29	0	0.0134933342096055	8.42652682390879	3.57830090765834e-07	-1.05582433102458	1
ENSG00000170577.7	SIX2	2	45009664	2_29	0	0.00894590955488872	4.61699242896965	1.29984820600743e-07	-0.036396857410694	1
ENSG00000068784.12	SRBD1	2	45546372	2_29	0	0.0108199608107545	6.37904482262443	2.17215251392092e-07	-0.674194394601285	3
ENSG00000171132.13	PRKCE	2	45660408	2_29	0	0.017174794274196	10.6665217056756	5.76531895479599e-07	-1.44404447180674	1
ENSG00000116016.13	EPAS1	2	46067672	2_29	0	0.0108376853257166	6.39421879240375	2.18088619422117e-07	-0.704802298525637	2
ENSG00000250565.6	ATP6V1E2	2	46539307	2_29	0	0.0105771272719363	6.16866290280637	2.05337250264843e-07	-0.579021248004321	2
ENSG00000119729.11	RHOQ	2	46541511	2_29	0	0.0119415855363305	7.29341595726612	2.74095528319805e-07	0.928600416873005	2
ENSG00000151665.12	PIGF	2	46575795	2_29	0	0.00949613432135799	5.16980930011449	1.54500662555603e-07	0.295661352720644	3
ENSG00000119878.5	CRIPT	2	46622302	2_29	0	0.0113886701871172	6.8538556230694	2.45650097878409e-07	0.759561807523789	1
ENSG00000068724.15	TTC7A	2	46917255	2_29	0	0.011021324881987	6.54993866299102	2.27185187163377e-07	0.762358885618585	2
ENSG00000180398.11	MCFD2	2	46923436	2_29	0	0.0160037703096425	10.0103910580739	5.04176184101896e-07	-1.21329037570272	2
ENSG00000119888.10	EPCAM	2	47355022	2_30	0	0.0255832375713787	4.77793278667316	3.84684345693646e-07	0.192423813646958	1
ENSG00000095002.13	MSH2	2	47403074	2_30	0	0.0287718526403845	5.87385531813653	5.31863327115829e-07	-0.550054543498274	2
ENSG00000162869.15	PPP1R21	2	48396868	2_31	0	0.0232289759456568	5.19839874326833	3.80021901733141e-07	-0.449222178896626	2
ENSG00000243244.5	STON1	2	48533225	2_31	0	0.0717796537670985	15.795482494768	3.56815103683577e-06	1.95032135455909	1
ENSG00000242441.7	GTF2A1L	2	48595242	2_31	0	0.0317225653044779	8.10608507780462	8.09260664678685e-07	-0.825607594122636	2
ENSG00000143942.4	CHAC2	2	53767465	2_35	0	0.0329868613044206	4.78372189539776	4.96610493282243e-07	0.235582830628046	1
ENSG00000068912.13	ERLEC1	2	53787421	2_35	0	0.0355039941115047	5.47184758612733	6.11392600807278e-07	0.483773415068783	2
ENSG00000115239.21	ASB3	2	53786390	2_35	0	0.141102843541577	18.6245817970167	8.27049054089563e-06	-2.4444049545209	2
ENSG00000119737.5	GPR75	2	53860333	2_35	0	0.0553999474431887	9.6538080629448	1.68312738569388e-06	-1.41654918513686	1
ENSG00000068878.14	PSME4	2	53970692	2_35	0	0.0615378450405212	10.6471710753132	2.06198494354923e-06	1.66898112677501	1
ENSG00000170634.12	ACYP2	2	53948303	2_35	0	0.0328666967876771	4.74959083226114	4.91271114602673e-07	0.322140177477875	2
ENSG00000177994.15	C2orf73	2	54330223	2_35	0	0.0402421661336064	6.64584981956859	8.41668059373217e-07	-1.01620402937922	3
ENSG00000055813.5	CCDC85A	2	56167744	2_37	0	0.0212531585505791	4.66018334584588	3.1169903612238e-07	0.102205641345614	3
ENSG00000028116.16	VRK2	2	57906783	2_39	0	1.74593672852552e-12	7.76869979828883	4.26860348279526e-17	-0.852632711617326	3
ENSG00000162928.8	PEX13	2	61017528	2_40	0	0.0164230663860439	4.64019787519898	2.39827910108992e-07	-0.174086429730365	1
ENSG00000162927.13	PUS10	2	61017315	2_40	0	0.0195362136455908	6.0477167199694	3.71826903545931e-07	-0.584356054210859	2
ENSG00000162929.13	KIAA1841	2	61065721	2_40	0	0.0767641962759101	24.4219215153295	5.89993887295715e-06	-3.49939965458241	1
ENSG00000237651.6	C2orf74	2	61144588	2_40	0	0.016469269035628	5.87305409124933	3.04401857693628e-07	-0.831552123012563	2
ENSG00000173209.22	AHSA2	2	61177274	2_40	0	0.0269664296584604	11.0085549740203	9.34249209603066e-07	-2.19800692263341	2
ENSG00000115464.14	USP34	2	61267315	2_40	0	0.072508248675876	23.6077245175637	5.38704393962337e-06	-3.69918778388174	1
ENSG00000082898.16	XPO1	2	61538854	2_40	1	0.0649566043323635	17.7481947151766	3.62816034330794e-06	-3.97441417246609	1
ENSG00000170264.12	FAM161A	2	61853338	2_40	0	0.0718606103761508	18.1676937836433	4.10865501117093e-06	1.97907779692871	3
ENSG00000115484.14	CCT4	2	61888641	2_40	0	0.0166526975472694	4.76596445730919	2.49772354175261e-07	-0.0358578818611896	2
ENSG00000170340.10	B3GNT2	2	62155137	2_40	0	0.0258784829866647	8.51080723637048	6.93136137607068e-07	-1.0586002983861	1
ENSG00000186889.9	TMEM17	2	62490663	2_41	0	0.0243233654077637	4.63187672191658	3.54559911223436e-07	0.306983348741157	3
ENSG00000115504.14	EHBP1	2	62578691	2_41	0	0.0922823186680268	17.1995881853864	4.99511533413476e-06	-1.78827691631503	1
ENSG00000014641.17	MDH1	2	63589538	2_41	0	0.0355290530896522	8.17083172112223	9.13605852346047e-07	1.48282849236661	1
ENSG00000143951.15	WDPCP	2	63841888	2_41	0	0.0246871686288025	4.77024572644492	3.7061330667614e-07	0.137556207019692	1
ENSG00000169764.15	UGP2	2	63763610	2_41	0	0.0775750583975485	15.5392620103079	3.79368680773316e-06	2.42399349824618	2
ENSG00000143952.19	VPS54	2	64017152	2_41	0	0.059653765770296	13.0453030125195	2.44906893480924e-06	-1.70720397528457	2
ENSG00000197329.11	PELI1	2	64144830	2_41	0	0.0300686100437644	6.61027141919576	6.25520602690252e-07	-0.819706116615531	1
ENSG00000119862.12	LGALSL	2	64468428	2_42	0	0.028246183224624	8.07622741279583	7.17922038009158e-07	-0.985478060045948	1
ENSG00000119844.15	AFTPH	2	64524123	2_42	0	0.0780913731623921	17.1083618169882	4.20455908296244e-06	-1.68763372370897	1
ENSG00000115902.10	SLC1A4	2	64988353	2_42	0	0.0288649225268959	8.39009058137572	7.6215976706839e-07	1.14615290376421	2
ENSG00000138069.16	RAB1A	2	65129770	2_42	0	0.0199180015034159	19.9554385436731	1.25088104292693e-06	-4.00501319800079	2
ENSG00000138071.13	ACTR2	2	65259794	2_42	0	0.0782673212614391	15.4145689568225	3.79682717023305e-06	-1.1172364117646	2
ENSG00000198369.9	SPRED2	2	65408179	2_42	0	0.0199765942819163	6.03384940398197	3.79336724326146e-07	1.00936122859088	1
ENSG00000143995.19	MEIS1	2	66865362	2_43	0	0.0239001655839212	4.7306404065482	3.5581956178204e-07	-0.273828379363581	1
ENSG00000143971.7	ETAA1	2	67397170	2_44	0	0	6.36340528712757	0	0.520174471822089	4
ENSG00000197223.11	C1D	2	68067194	2_45	0	0.0167217303496926	4.79778886046562	2.52482522956328e-07	-0.345963675390088	1
ENSG00000243667.6	WDR92	2	68157965	2_45	0	0.189183323942553	29.9863581683998	1.78531785948558e-05	3.97141132659272	2
ENSG00000115946.7	PNO1	2	68157965	2_45	0	0.0272288344026304	11.5532353793838	9.90014706218812e-07	-2.47826129381221	2
ENSG00000221823.10	PPP3R1	2	68246623	2_45	0	0.0164453612890285	4.62273766243165	2.39249831640475e-07	-0.030863347265353	2
ENSG00000119865.8	CNRIP1	2	68318541	2_45	0	0.0165520402603041	4.75327954756614	2.47601838024997e-07	0.247058456530186	2
ENSG00000204923.3	FBXO48	2	68467123	2_45	0	0.0347730587329828	11.4844445974346	1.25678753533325e-06	1.34191482539998	2
ENSG00000169621.9	APLF	2	68462021	2_45	0	0.018947454885521	5.79953379156549	3.45822255180868e-07	0.410324899234464	2
ENSG00000163219.11	ARHGAP25	2	68681043	2_45	0	0.0185416780391893	5.48761385843522	3.20214912688744e-07	0.285454436162601	1
ENSG00000169605.5	GKN1	2	68974762	2_46	0	0.0266922641571904	5.69410363921998	4.78321338131004e-07	0.741008288952052	1
ENSG00000169604.19	ANTXR1	2	69012709	2_46	0	0.0274142685202328	5.74167260099596	4.95363565648164e-07	0.720475629060761	1
ENSG00000198380.12	GFPT1	2	69300278	2_46	0	0.0287355208919325	8.50940773251194	7.6953323538199e-07	-1.90114953632199	4
ENSG00000169599.12	NFU1	2	69423598	2_46	0	0.0628551637295406	14.9467217650145	2.95662255631676e-06	2.28572934856625	2
ENSG00000087338.4	GMCL1	2	69829233	2_46	0	0.0417329268923714	9.45419664720095	1.24168790165896e-06	-1.4438955983123	2
ENSG00000124380.10	SNRNP27	2	69892946	2_46	0	0.0276596908137516	5.59733140818557	4.87233696924394e-07	0.386964492726275	2
ENSG00000244617.2	ASPRV1	2	69964228	2_46	0	0.0798047217616663	15.60773173832	3.91992135018711e-06	2.05501879182416	1
ENSG00000115998.7	C2orf42	2	70249066	2_46	0	0.0264207559822801	5.42517484663246	4.51094937543131e-07	0.551630193850076	1
ENSG00000143977.13	SNRPG	2	70293983	2_46	0	0.0561282997115709	11.8118869647521	2.08646038041001e-06	1.53647216622941	1
ENSG00000116035.2	VAX2	2	70723066	2_47	0	0.0454330695480063	13.9329808224258	1.99216402221942e-06	-1.59516814836443	2
ENSG00000144031.11	ANKRD53	2	70979137	2_47	0	0.0225091574612647	7.36518113522592	5.21737010088108e-07	0.82162602111973	1
ENSG00000144043.11	TEX261	2	70990491	2_47	0	0.0227217962880277	7.45275189443886	5.32927706120623e-07	-0.771824993632716	2
ENSG00000124357.12	NAGK	2	71073386	2_47	0	0.0451099536844514	13.8658682647782	1.9684682969179e-06	-1.6811777364961	1
ENSG00000124370.10	MCEE	2	71111117	2_47	0	0.0171408883067353	4.83089492203328	2.60597286832415e-07	-0.108247812900455	2
ENSG00000124383.8	MPHOSPH10	2	71130287	2_47	0	0.0246261866175496	8.20260536967339	6.35708411487161e-07	-0.881880517357308	2
ENSG00000124374.8	PAIP2B	2	71226030	2_47	0	0.0341096485111747	11.2445264948716	1.20705591877572e-06	1.63674492163731	2
ENSG00000075292.18	ZNF638	2	71298568	2_47	0	0.0641535090240911	17.1890893544985	3.47042176973296e-06	2.22523724732775	1
ENSG00000116096.5	SPR	2	72887223	2_47	0	0.0490747794424873	14.6582694993143	2.26386243033097e-06	2.09172164682425	1
ENSG00000144040.12	SFXN5	2	73074689	2_48	0	0.0248945755048947	11.3117240349089	8.86221945522548e-07	-2.29191200930269	1
ENSG00000135631.16	RAB11FIP5	2	73127793	2_48	0	0.0916029887576666	21.3520325744754	6.15542211859804e-06	2.05344601097005	1
ENSG00000135632.11	SMYD5	2	73214385	2_48	0	0.0149156770150736	5.33779987735884	2.50561437280991e-07	0.712322938505238	1
ENSG00000135617.3	PRADC1	2	73233389	2_48	0	0.0148983101903329	5.0009723930184	2.34477104818443e-07	0.699179222544419	1
ENSG00000135624.15	CCT7	2	73233389	2_48	0	0.0148983101903329	5.0009723930184	2.34477104818443e-07	0.699179222544419	1
ENSG00000163013.11	FBXO41	2	73265486	2_48	0	0.0155955357642246	5.17895590206825	2.54185917382779e-07	0.0234731743459754	1
ENSG00000116127.17	ALMS1	2	73384974	2_48	0	0.0313972984727134	12.6940483883505	1.25429994925668e-06	-2.38978817801848	1
ENSG00000144034.14	TPRKB	2	73737087	2_48	0	0.0320756552144706	12.1042193492342	1.22185957214185e-06	2.02100277701703	2
ENSG00000144048.10	DUSP11	2	73780218	2_48	0	0.0375630208552203	13.8286699459329	1.63474454319705e-06	2.31448259887726	1
ENSG00000124356.15	STAMBP	2	73829050	2_48	0	0.0148898734050921	4.83626372648515	2.26626115299895e-07	0.00119105085830025	4
ENSG00000163017.13	ACTG2	2	73892895	2_48	0	0.033248364203588	11.9164162932079	1.24688075970136e-06	-1.08753080068279	1
ENSG00000114956.19	DGUOK	2	73963111	2_48	0	0.0457454697493333	15.3829404977738	2.21460576167949e-06	1.82074965964827	1
ENSG00000114978.17	MOB1A	2	74114488	2_48	0	0.0146382799386569	4.7095026712405	2.1695720108471e-07	0.150523629237098	2
ENSG00000065911.11	MTHFD2	2	74198820	2_48	0	0.0148782977118491	4.84115741567256	2.26679070288029e-07	-0.249963509122638	1
ENSG00000188687.17	SLC4A5	2	74326536	2_48	0	0.0145122900849987	4.61861717229202	2.10939003744589e-07	-0.062074382234281	2
ENSG00000204843.12	DCTN1	2	74372241	2_48	0	0.0157887687286952	5.33774351270443	2.65225293324973e-07	-0.486508707341504	3
ENSG00000284308.1	C2orf81	2	74421241	2_48	0	0.0299236589810271	11.1310370959977	1.04823655458561e-06	-1.62190400114731	1
ENSG00000005448.16	WDR54	2	74421241	2_48	0	0.0299236589810271	11.1310370959977	1.04823655458561e-06	-1.62190400114732	1
ENSG00000114993.16	RTKN	2	74442009	2_48	0	0.0173664422884535	6.17993240079893	3.37756375639704e-07	0.658529166967239	2
ENSG00000115274.14	INO80B	2	74454375	2_48	0	0.0262289562937179	9.93688437099763	8.2023863071e-07	-1.53076798556961	1
ENSG00000239779.6	WBP1	2	74459202	2_48	0	0.0763748950366281	19.7875008238195	4.75609527639748e-06	-2.29247029409737	2
ENSG00000115275.11	MOGS	2	74465064	2_48	0	0.046217140062055	15.113834841521	2.19829875232206e-06	1.85342519801595	2
ENSG00000135637.13	CCDC142	2	74483364	2_48	0	0.039682335355904	13.7298039312468	1.71463044987803e-06	-1.88013492724399	1
ENSG00000115282.19	TTC31	2	74483364	2_48	0	0.039682335355904	13.7298039312468	1.71463044987803e-06	1.88013492724399	1
ENSG00000179528.15	LBX2	2	74505288	2_48	0	0.0428526853193558	14.4289526746815	1.94590585313168e-06	1.92393143224246	1
ENSG00000115289.13	PCGF1	2	74508487	2_48	0	0.021317380419531	8.04344013228822	5.39615781962495e-07	-1.31112298727722	1
ENSG00000115325.13	DOK1	2	74548714	2_48	0	0.0153142769254115	5.11481039300656	2.46510265109095e-07	-0.565731701715459	1
ENSG00000115318.11	LOXL3	2	74553123	2_48	0	0.0604786135043224	17.8364399346326	3.39483738080309e-06	-1.88020019725713	1
ENSG00000135622.12	SEMA4F	2	74584324	2_48	0	0.0145330911551145	4.64441764345118	2.12421385646437e-07	0.0713836452422809	1
ENSG00000159399.9	HK2	2	74874327	2_48	0	0.0235344730965137	9.05059979026529	6.70333331040085e-07	-1.01444861133376	2
ENSG00000115350.11	POLE4	2	74958540	2_48	0	0.0235720413442204	9.10144010663589	6.75174891537375e-07	-1.14513420796819	2
ENSG00000115363.13	EVA1A	2	75540583	2_49	0	0.0909479989354459	15.1003502985796	4.32204360253554e-06	1.83230943533406	3
ENSG00000115364.13	MRPL19	2	75642629	2_49	0	0.0303448345482659	4.73617500605738	4.52294690076107e-07	-0.164577563577017	2
ENSG00000005436.13	GCFC2	2	75710675	2_49	0	0.0366714335397332	6.50765565035416	7.51037159819961e-07	-0.894333865039409	1
ENSG00000163541.11	SUCLG1	2	84459875	2_53	0	0.0389732741135425	15.0894336614435	1.85075446510682e-06	-2.092104355728	1
ENSG00000115423.18	DNAH6	2	84516307	2_53	0	0.0126593241218412	4.61387893100215	1.83817005754421e-07	0.122503393203603	1
ENSG00000034510.5	TMSB10	2	84887576	2_53	0	0.0721241273238336	20.8973828189643	4.74330928696373e-06	2.32091664024457	2
ENSG00000186854.10	TRABD2A	2	84906737	2_53	0	0.0215852677422055	9.57137061764852	6.501903908112e-07	1.34740444951456	1
ENSG00000176407.17	KCMF1	2	84965033	2_54	0	0.0169263866924261	9.59868997122106	5.11311071437653e-07	0.655354021185945	2
ENSG00000152291.13	TGOLN2	2	85324656	2_54	0	0.0158898935762589	10.2949011915793	5.14816129182626e-07	1.44301879099116	3
ENSG00000042445.13	RETSAT	2	85353327	2_54	0	0.00980618148085788	5.26889035883608	1.62602815578998e-07	0.183781773965754	1
ENSG00000115459.17	ELMOD3	2	85355541	2_54	0	0.019383494902919	11.6716619922239	7.11989780568822e-07	1.31249815813597	1
ENSG00000042493.15	CAPG	2	85396237	2_54	0	0.0158200479724979	8.96076501554944	4.46130441839514e-07	-0.612149977840062	3
ENSG00000168906.12	MAT2A	2	85539177	2_54	0	0.0116620206643225	7.20456101206949	2.64417566419704e-07	0.909848581881599	1
ENSG00000118640.10	VAMP8	2	85561147	2_54	0	0.0113016149532037	6.75304276210095	2.40186713809375e-07	-0.564462764999642	2
ENSG00000168899.4	VAMP5	2	85584106	2_54	0	0.0105097260106062	5.96308985609833	1.97229430830827e-07	-0.569549527962594	3
ENSG00000168894.9	RNF181	2	85596916	2_54	0	0.00981189562471119	5.43111993261748	1.67707037217883e-07	-0.271333762537764	1
ENSG00000168883.19	USP39	2	85600891	2_54	0	0.0101109018949644	5.62919617173042	1.79120483895956e-07	-0.439382453617606	1
ENSG00000168887.10	C2orf68	2	85614435	2_54	0	0.0102947727190283	6.00808938691482	1.94653457435293e-07	-0.692063931094952	1
ENSG00000115525.17	ST3GAL5	2	85998305	2_54	0	0.0158781230964782	10.5404912311899	5.2670687785577e-07	-1.94783717930335	1
ENSG00000068654.15	POLR1A	2	86101060	2_54	0	0.0183825100251095	12.861871296009	7.44077110093196e-07	2.27285570671523	1
ENSG00000132305.20	IMMT	2	86195484	2_54	0	0.0187639951922964	11.8035011912843	6.97019831711083e-07	1.59298791787154	1
ENSG00000132313.14	MRPL35	2	86199115	2_54	0	0.0237006630139296	13.6247472989367	1.01624383762926e-06	1.81619592845748	2
ENSG00000115561.15	CHMP3	2	86563593	2_54	0	0.0098646090002692	5.85887932394991	1.81887729849278e-07	0.809967315672559	3
ENSG00000183281.14	PLGLB1	2	86943831	2_54	0	0.0112764754252968	7.12093649405574	2.52708275522318e-07	-1.20998404863762	1
ENSG00000172086.7	KRCC1	2	88056216	2_55	0	0.0206038700550887	4.7133563523196	3.05624419540021e-07	-0.109333276391534	1
ENSG00000163586.9	FABP1	2	88128319	2_55	0	0.020531904483038	4.6807883902028	3.0245252658647e-07	-0.0117092767061135	1
ENSG00000144115.16	THNSL2	2	88160880	2_55	0	0.0226484851283876	5.59412917712573	3.98731570568463e-07	-0.502899144321756	2
ENSG00000172071.11	EIF2AK3	2	88626830	2_55	0	0.0204112819337999	4.62596801202803	2.97154205172064e-07	-0.0602123094048901	1
ENSG00000153574.8	RPIA	2	88691440	2_55	0	0.0205614413621865	4.69416616131414	3.03753287984481e-07	-0.07528864798172	1
ENSG00000249715.10	FER1L5	2	96633212	2_57	0	0.0398195839330223	12.5212038880116	1.56910417858206e-06	1.6217014428966	1
ENSG00000144029.11	MRPS5	2	95149561	2_57	0	0.0211368525843427	7.95077713826399	5.28882104717637e-07	2.11949142266146	1
ENSG00000144026.11	ZNF514	2	95196988	2_57	0	0.0212908744782331	6.45788268552555	4.32705708355141e-07	0.615113301854631	3
ENSG00000275111.4	ZNF2	2	95165349	2_57	0	0.0180776799408472	4.62974764116903	2.63395885068153e-07	0.0745330720371445	1
ENSG00000233757.6	AC092835.2	2	95207631	2_57	0	0.018483450293139	4.89669855753233	2.84836333731863e-07	0.383196636488691	1
ENSG00000186281.12	GPAT2	2	96082306	2_57	0	0.0219022300948976	6.3238326053161	4.35890773375784e-07	0.629930506959477	1
ENSG00000158050.4	DUSP2	2	96145593	2_57	0	0.0223570861168995	6.69122950719331	4.70793111401461e-07	0.808849268902698	1
ENSG00000084090.13	STARD7	2	96181298	2_57	0	0.05997302689967	17.1187780202034	3.23100554106365e-06	-2.88272012927454	2
ENSG00000135956.8	TMEM127	2	96266108	2_57	0	0.0194306026607943	5.53787777860785	3.38640277384931e-07	0.686664862165222	1
ENSG00000144021.2	CIAO1	2	96262227	2_57	0	0.0202676356915374	5.67646059934265	3.62067622893316e-07	-0.96521564417404	2
ENSG00000144028.14	SNRNP200	2	96305671	2_57	0	0.0426313720468305	12.9080409558877	1.73180352217808e-06	2.31170923529138	1
ENSG00000198885.9	ITPRIPL1	2	96325754	2_57	0	0.0468541766271922	14.565322334624	2.14771862918629e-06	2.69577568382005	1
ENSG00000121152.9	NCAPH	2	96333348	2_57	0	0.0458015046847423	13.5754030356368	1.95677752517351e-06	2.3508953272726	1
ENSG00000114988.11	LMAN2L	2	96739703	2_57	0	0.0180949691304207	4.72002211050539	2.68788604972709e-07	0.222430205512	2
ENSG00000158158.11	CNNM4	2	96762583	2_57	0	0.0186079777779686	4.87905563802342	2.85722158933679e-07	-0.019952145308388	1
ENSG00000163126.14	ANKRD23	2	96855702	2_57	0	0.0183822282208297	4.76982761816799	2.75936919287186e-07	0.101778799637995	1
ENSG00000213337.8	ANKRD39	2	96862002	2_57	0	0.0214499595637562	6.16614072098934	4.16244859638751e-07	-0.609343972869851	1
ENSG00000144199.11	FAHD2B	2	97095522	2_57	0	0.023724720117867	6.96535782605165	5.20060062009825e-07	0.802556108183213	1
ENSG00000135976.17	ANKRD36	2	97109064	2_57	0	0.0198224997399776	5.63749522293392	3.51684786314988e-07	-1.44331538484599	1
ENSG00000135940.6	COX5B	2	97645032	2_57	0	0.0212030936238926	6.25262546779552	4.17225284933639e-07	-0.504193932339392	1
ENSG00000115073.7	ACTR1B	2	97658891	2_57	0	0.0195959575194138	5.50714188604141	3.39626624534237e-07	-0.521950496695418	2
ENSG00000228486.10	LINC01125	2	97663552	2_57	0	0.030985942015034	10.1046857964077	9.85363545911701e-07	1.76580711184256	3
ENSG00000115085.13	ZAP70	2	97713755	2_57	0	0.0513263745874411	14.6955076848795	2.37374551441286e-06	2.50229160597144	1
ENSG00000075568.16	TMEM131	2	97995803	2_57	0	0.020414301565899	5.94564500980247	3.81981628032661e-07	-1.4775563938921	2
ENSG00000144191.11	CNGA3	2	98336937	2_57	0	0.0402198685176318	13.46084266646	1.7038127676805e-06	-2.24421682396604	1
ENSG00000185674.9	LYG2	2	99254907	2_58	0	0.0141572953670964	6.44607916871621	2.87200308261116e-07	0.667569643795797	1
ENSG00000040933.15	INPP4A	2	98444410	2_58	0	0.0282109078881083	12.8610960759907	1.14183675654716e-06	-1.61885875585055	1
ENSG00000115446.11	UNC50	2	98608705	2_58	0	0.0288149626803247	13.0588895968656	1.18422243742065e-06	1.60348652013797	2
ENSG00000071073.12	MGAT4A	2	98729873	2_58	0	0.0756357049367075	22.1443605908622	5.27107235050544e-06	-2.36892634961257	2
ENSG00000273045.5	C2orf15	2	99141233	2_58	0	0.0243385496284113	11.4841410159651	8.79634358833375e-07	-1.3031474307434	1
ENSG00000135951.14	TSGA10	2	99155218	2_58	0	0.0119201675967361	4.85058632337638	1.81964041104384e-07	0.289522618394215	1
ENSG00000144182.16	LIPT1	2	99155218	2_58	0	0.0119501296467562	4.87387071189824	1.83297100551722e-07	0.276798324159896	2
ENSG00000158411.11	MITD1	2	99179774	2_58	0	0.011642007193868	4.63166984923099	1.69697104377502e-07	-0.0885012482069341	2
ENSG00000185414.19	MRPL30	2	98950401	2_58	0	0.0122290463476171	5.08780709413949	1.95808797881276e-07	-0.407862800204558	1
ENSG00000144214.9	LYG1	2	99304742	2_58	0	0.0116785559650294	4.66073178023426	1.71297975583177e-07	0.139058970658945	4
ENSG00000158417.10	EIF5B	2	99338145	2_58	0	0.0117262165030632	4.69848869127686	1.73390407771756e-07	0.101004215449888	1
ENSG00000135945.9	REV1	2	99489284	2_58	0	0.0125004766256567	5.29138566976986	2.08163682856213e-07	0.46618624571179	2
ENSG00000115526.10	CHST10	2	100417235	2_58	0	0.014139848473146	6.43463238821284	2.86336999533372e-07	0.707365550503979	2
ENSG00000115539.13	PDCL3	2	100450863	2_58	0	0.0147307107625033	6.81463723475396	3.15918761232104e-07	-0.878349620667089	4
ENSG00000158435.7	CNOT11	2	101252269	2_59	0	0	224.670115188118	0	0.172777862801832	3
ENSG00000163162.8	RNF149	2	101303817	2_59	0	0	22.4741652207365	0	0.595803602013207	2
ENSG00000196460.12	RFX8	2	101415218	2_59	0	0	22.5488256840271	0	1.70034590751201	4
ENSG00000071054.16	MAP4K4	2	101698595	2_59	0	0	107.748314019467	0	0.634167733722019	1
ENSG00000115590.13	IL1R2	2	101991888	2_59	0	0	105.669113723108	0	-1.76398589240442	1
ENSG00000115594.11	IL1R1	2	102058040	2_59	0	0	68.2029787299595	0	-0.655747261377419	1
ENSG00000115598.9	IL1RL2	2	102189731	2_60	0	0.0230149335062708	4.7969367420319	3.4744229860726e-07	0.264458134605328	1
ENSG00000115607.9	IL18RAP	2	102418915	2_60	0	0.0425471105173599	10.5313072925577	1.41013707229093e-06	1.58424230810272	1
ENSG00000135953.10	MFSD9	2	102713722	2_60	0	0.0277956480106562	6.76237420205485	5.91541170328804e-07	1.06938223706872	1
ENSG00000198914.3	POU3F3	2	104853785	2_62	0	0.0323903839634989	5.72977286570737	5.84066740761404e-07	0.487799264287081	2
ENSG00000135972.8	MRPS9	2	105037988	2_62	0	0.0288887859895649	4.66079845052497	4.23739147194722e-07	0.144064764904206	1
ENSG00000135966.12	TGFBRAP1	2	105330280	2_62	0	0.0316215644695275	5.50519285359629	5.47854034055203e-07	-0.425327317245548	2
ENSG00000135974.9	C2orf49	2	105337683	2_62	0	0.0692260925724593	12.8801726907663	2.80608277799886e-06	-1.50948756563218	1
ENSG00000115641.18	FHL2	2	105389520	2_62	0	0.0344787196030298	6.31425698024897	6.85144784718612e-07	-0.683948196099446	2
ENSG00000119147.9	C2orf40	2	106061991	2_63	0	0.0324193719480645	5.17993818595259	5.28491671917205e-07	0.394365693605519	2
ENSG00000198203.9	SULT1C2	2	108287884	2_65	0	0.0395419762415337	11.0904409629898	1.38011780517846e-06	1.22482805023219	2
ENSG00000135968.20	GCC2	2	108444524	2_65	0	0.0198330093091029	4.64863855135246	2.90150530484677e-07	0.022208934224009	2
ENSG00000153201.15	RANBP2	2	108718413	2_65	0	0.095061918222476	19.4012842324627	5.80424886899105e-06	2.23011650883874	2
ENSG00000163006.11	CCDC138	2	108786656	2_65	0	0.217333554057691	27.5485234705178	1.88423073034151e-05	-2.99683112657171	2
ENSG00000172985.10	SH3RF3	2	109133919	2_65	0	0.0259878879571301	7.16586510775262	5.86068781309387e-07	0.864777054166572	3
ENSG00000186522.14	SEPT10	2	109574715	2_65	0	0.0244740866589185	6.60638553006324	5.08837817824458e-07	-0.737803335029124	4
ENSG00000198142.4	SOWAHC	2	109612679	2_65	0	0.184321232212355	25.8779777417924	1.50111745077358e-05	3.1925876357641	1
ENSG00000115008.5	IL1A	2	112784230	2_66	0	0.019538142555846	6.32832843499928	3.89117943765396e-07	-0.743697526089816	1
ENSG00000169679.14	BUB1	2	110678318	2_66	0	0.0175574981488091	5.12263734259928	2.83051340532951e-07	-0.348506680639042	1
ENSG00000153094.22	BCL2L11	2	111120650	2_66	0	0.0753305820208159	18.3330559988677	4.34625458252269e-06	1.91147100314318	1
ENSG00000153208.16	MERTK	2	111898795	2_66	0	0.115363702292179	22.4089631550054	8.13579358274153e-06	2.39963813331809	3
ENSG00000153214.9	TMEM87B	2	111901533	2_66	0	0.0172861056506376	7.9108248203616	4.30356041555596e-07	-1.71476024686845	1
ENSG00000144152.12	FBLN7	2	112141861	2_66	0	0.0253761121646707	14.2860956517087	1.14090008513811e-06	2.99195634245899	2
ENSG00000144161.12	ZC3H8	2	112254425	2_66	0	0.0165688153920777	4.79263943438597	2.49905140546249e-07	0.437498578964376	1
ENSG00000188177.13	ZC3H6	2	112251444	2_66	0	0.0216077443928006	6.80823521791533	4.62970116362902e-07	0.102312084968652	1
ENSG00000169629.11	RGPD8	2	112434543	2_66	0	0.0166234080798798	5.07014694714857	2.65246453946787e-07	0.764980656446854	2
ENSG00000114999.7	TTL	2	112480953	2_66	0	0.0203043139038213	7.09480475298491	4.53354301726899e-07	1.0424745116713	2
ENSG00000125630.15	POLR1B	2	112544150	2_66	0	0.0281839950180494	9.16918525495533	8.13284086259286e-07	-1.01126157437886	2
ENSG00000125611.15	CHCHD5	2	112584474	2_66	0	0.01863394141528	5.97586450180573	3.5044062083341e-07	0.858397137216612	3
ENSG00000144136.10	SLC20A1	2	112645515	2_66	0	0.0227996887421942	7.55223792845666	5.41893018107735e-07	-0.839097363242021	1
ENSG00000169607.12	CKAP2L	2	112765001	2_66	0	0.0184801435532781	5.47055828146097	3.18160282350413e-07	0.248427187528074	1
ENSG00000136689.18	IL1RN	2	113122156	2_66	0	0.0200383591214504	6.54852680048898	4.12966419760698e-07	-0.897369412332637	1
ENSG00000125637.15	PSD4	2	113119918	2_66	0	0.0165834051961606	4.75692517700655	2.48261289230403e-07	0.420117963670268	1
ENSG00000125618.16	PAX8	2	113235496	2_67	0	0.0144667395050015	7.40802178726081	3.37273241072269e-07	0.86390933061639	1
ENSG00000115084.13	SLC35F5	2	113754647	2_67	0	0.0549528089318357	24.4954729778246	4.23628041266307e-06	3.8340747178094	4
ENSG00000115091.11	ACTR3	2	113883934	2_67	0	0.0339461999106359	13.6380500322368	1.45697606571614e-06	-0.804245188433817	1
ENSG00000088205.12	DDX18	2	117812637	2_69	0	0.0114488875671661	4.61738645681571	1.66367499380774e-07	0.00433420144525689	2
ENSG00000125633.10	CCDC93	2	118013438	2_69	0	0.0191928042745095	9.41379151345122	5.68606714624231e-07	1.22631940472775	4
ENSG00000163064.6	EN1	2	118761935	2_69	0	0.0116385308984737	4.76969249995713	1.7470185595451e-07	0.277101991060643	1
ENSG00000115107.19	STEAP3	2	119209598	2_69	0	0.0114454618562133	4.61461211081435	1.66217787645618e-07	-0.0436151260411018	2
ENSG00000155368.16	DBI	2	119367453	2_69	0	0.0126072875733092	5.51110614051908	2.18660032479699e-07	0.579683714610278	1
ENSG00000171227.6	TMEM37	2	119427493	2_69	0	0.0153116566925485	7.31451311454152	3.52465472293043e-07	0.816717677871526	3
ENSG00000144120.12	TMEM177	2	119679197	2_69	0	0.0115026155386717	4.66078722631248	1.68719334994444e-07	-0.0640291781019933	1
ENSG00000088179.8	PTPN4	2	119724424	2_69	0	0.186726688418633	31.0832436219037	1.82659263040833e-05	-3.18725351265468	2
ENSG00000115109.13	EPB41L5	2	120013281	2_69	0	0.0133584230237844	6.04794924401533	2.54256640130207e-07	1.09349143504925	1
ENSG00000226479.3	TMEM185B	2	120222852	2_69	0	0.0381287728835862	15.8195183123541	1.89825720796428e-06	-2.24306287146251	2
ENSG00000163083.5	INHBB	2	120531531	2_69	0	0.0170121676223579	8.29268876613247	4.4398059923554e-07	0.993560546080427	1
ENSG00000074054.17	CLASP1	2	121649921	2_70	0	0.0297139145546421	5.43600218639689	5.08333190094994e-07	0.544267293227415	1
ENSG00000211460.11	TSN	2	120772578	2_70	0	0.0328148070904816	6.36372555155678	6.57188977482909e-07	-0.666291348438989	1
ENSG00000136732.14	GYPC	2	126655525	2_74	0	0.01813880667557	4.61395925132214	2.63385244147013e-07	-0.196884208237121	2
ENSG00000136717.14	BIN1	2	127166117	2_74	0	0.0257550993448497	7.87757485174761	6.38505645572516e-07	0.802692154282488	1
ENSG00000163161.12	ERCC3	2	127292558	2_75	0	0.0222513456326829	4.67773814774935	3.2756776721853e-07	-0.246414036526299	3
ENSG00000169967.16	MAP3K2	2	127388195	2_75	0	0.0349492845669204	8.8571566033743	9.74185333890703e-07	1.12785417575141	3
ENSG00000163166.14	IWS1	2	127525775	2_75	0	0.0358755255362989	9.09150025132284	1.02646182087275e-06	1.20988595522253	1
ENSG00000169994.18	MYO7B	2	127536206	2_75	0	0.0495539891135546	12.3196911443683	1.92126563583899e-06	-1.50198373719875	1
ENSG00000144230.16	GPR17	2	127648067	2_75	0	0.0273905857081682	6.68117128844048	5.75920979144186e-07	-0.851316538182745	1
ENSG00000072163.19	LIMS2	2	127669239	2_75	0	0.0269426641952519	6.56322249286438	5.56501884048569e-07	0.857067152514877	1
ENSG00000144231.10	POLR2D	2	127843035	2_75	0	0.0323247506020419	8.77468517122548	8.92638675740664e-07	-1.42988881694303	2
ENSG00000136715.17	SAP130	2	128028089	2_75	0	0.0249085971078248	5.67502980184097	4.44863104505232e-07	0.372811261537897	1
ENSG00000136720.6	HS6ST1	2	128319304	2_75	0	0.0276579213214648	6.70437842597956	5.83562035458464e-07	0.695338719589089	2
ENSG00000152082.13	MZT2B	2	130181715	2_78	0	0.105237604117918	14.4219316938105	4.77642937054729e-06	-1.72582813118504	1
ENSG00000136718.9	IMP4	2	130342325	2_78	0	0.0649984171811726	9.81597029636282	2.00791345619879e-06	1.0342377027599	2
ENSG00000072135.12	PTPN18	2	130356469	2_78	0	0.0374446985951322	4.62082917303339	5.44526758573706e-07	-0.1427352391061	1
ENSG00000115762.16	PLEKHB2	2	131104007	2_78	0	0.0380816227794388	4.77889597318395	5.7273272327955e-07	0.193073241324497	1
ENSG00000075886.10	TUBA3D	2	131475706	2_78	0	0.0529633410904924	7.87985509836168	1.31341683603727e-06	-1.03162852193204	1
ENSG00000173272.15	MZT2A	2	131487239	2_78	0	0.0374550695325414	4.62342327536062	5.44983352709965e-07	0.00399403088243598	2
ENSG00000163040.14	CCDC74A	2	131530251	2_78	0	0.0399541724320778	5.22897873280701	6.5748823912284e-07	-0.592167178675947	1
ENSG00000176771.16	NCKAP5	2	133592545	2_79	0	0.0245304205000426	4.6469300063551	3.58740242735438e-07	0.096707137577697	1
ENSG00000152127.8	MGAT5	2	134120375	2_79	0	0.0244985576391238	4.63481611442125	3.57340300124904e-07	0.0406286452914554	1
ENSG00000082258.12	CCNT2	2	134918197	2_80	0	0	10329.2632624272	0	5.26474541114063	1
ENSG00000115839.17	RAB3GAP1	2	135052002	2_80	0	0	188.883957588998	0	-1.54319923092686	1
ENSG00000121988.17	ZRANB3	2	135530703	2_80	0	0	268.457884408228	0	0.367889414100513	1
ENSG00000048991.16	R3HDM1	2	135531995	2_80	0	0	54.6461667712108	0	-1.45257532831204	1
ENSG00000144224.16	UBXN4	2	135741666	2_80	0	0	10.1159613778767	0	-1.03125215947315	2
ENSG00000076003.4	MCM6	2	135876392	2_80	0	0	1107.30516415426	0	3.06118102315689	1
ENSG00000115866.10	DARS	2	135985573	2_80	0	0	866.626914022469	0	3.71703476574739	2
ENSG00000121966.6	CXCR4	2	136117336	2_80	0	0	109.579608686057	0	3.02582666376476	1
ENSG00000144229.11	THSD7B	2	136765297	2_81	0	0.0234797860329707	6.70608555488213	4.95532562760588e-07	-1.67130685214652	4
ENSG00000150540.13	HNMT	2	137963983	2_82	0	0.0295448260785615	4.79495649096267	4.45835947241456e-07	0.181467974347796	1
ENSG00000144228.8	SPOPL	2	138501652	2_82	0	0.0338825750605561	6.07551393167774	6.47840961314493e-07	-0.652149501742563	1
ENSG00000115919.14	KYNU	2	142877245	2_85	0	0.0364926785972131	9.37941107721939	1.07718497287873e-06	1.07103329909395	2
ENSG00000121989.14	ACVR2A	2	147844091	2_88	0	0.0391990231389274	12.8469918783916	1.58484088919946e-06	-1.63632822303064	1
ENSG00000115947.13	ORC4	2	148020474	2_88	0	0.0203417883714613	6.72283728622833	4.30378636719682e-07	-0.789406584499307	2
ENSG00000204406.12	MBD5	2	148020474	2_88	0	0.0193071267684812	6.23720574068666	3.78980349315936e-07	-0.787226421962709	1
ENSG00000150556.16	LYPD6B	2	149069387	2_88	0	0.0170712286758625	5.09305741438189	2.73622827030376e-07	0.48154521641124	2
ENSG00000187123.14	LYPD6	2	149069387	2_88	0	0.0252928564642467	8.75164738459261	6.96621163303061e-07	1.16141519575184	2
ENSG00000115963.13	RND3	2	150496125	2_89	0	0.0391923279502007	8.06213904342357	9.94398173964683e-07	-1.0992139746608	2
ENSG00000184898.6	RBM43	2	151261443	2_90	0	0.0335746851810734	8.48356570063682	8.96394845106068e-07	-1.24872089522257	2
ENSG00000123609.10	NMI	2	151290144	2_90	0	0.0227926101633729	4.86863544813564	3.49228994117883e-07	-0.397046038386743	2
ENSG00000080345.17	RIF1	2	151409797	2_90	0	0.0234528737346491	5.1346328034257	3.78978375764051e-07	-0.523842438173733	1
ENSG00000183091.19	NEB	2	151733507	2_91	0	0.029874305051825	6.84636474999178	6.43675261483148e-07	-0.712540838584479	2
ENSG00000182389.19	CACNB4	2	152099291	2_91	0	0.0237788603884381	4.72452170290072	3.53555712832638e-07	-0.235649049020537	2
ENSG00000115145.9	STAM2	2	152176179	2_91	0	0.0239510886168457	4.80646322880961	3.62292927002742e-07	0.837079511721291	1
ENSG00000177917.10	ARL6IP6	2	152717752	2_91	0	0.0659072319655499	14.3009809363724	2.96625083526377e-06	-1.96378608007428	1
ENSG00000144278.14	GALNT13	2	153887957	2_92	0	0.0455070714785308	5.92192108619867	8.48106667925067e-07	-0.641664419783386	1
ENSG00000115159.15	GPD2	2	156437527	2_93	0	0.0332698743358731	7.25840881660568	7.59978943481008e-07	-0.736337557353588	1
ENSG00000136542.8	GALNT5	2	157257153	2_95	0	0.0281757281949759	7.90048103267168	7.00547612889593e-07	0.868190679783539	1
ENSG00000123612.15	ACVR1C	2	157628563	2_95	0	0.0222481203705078	5.58403631939367	3.90976391130112e-07	-0.207447802963301	2
ENSG00000153237.17	CCDC148	2	158457154	2_95	0	0.0223601138368801	6.2534887911374	4.40053378549085e-07	1.09237919475076	1
ENSG00000144283.21	PKP4	2	158457154	2_95	0	0.0223601138368801	6.25348879113739	4.40053378549084e-07	-1.09237919475076	1
ENSG00000115183.14	TANC1	2	158968191	2_96	0	0.0213656976261148	11.6345774666274	7.82306010812043e-07	-1.24637371663769	2
ENSG00000123636.17	BAZ2B	2	159549914	2_96	0	0.124123026497547	27.8235099045651	1.08685909764758e-05	-3.11466547696414	1
ENSG00000136536.14	MARCH7	2	159712477	2_96	0	0.0129239704079983	6.92510784746965	2.81664082569833e-07	-1.01187079281236	2
ENSG00000241399.6	CD302	2	159795171	2_96	0	0.395041455918139	33.2615812964046	4.13518114688445e-05	4.08734639019543	3
ENSG00000153246.12	PLA2R1	2	160062509	2_96	0	0.015731277371955	9.39972207502316	4.6535884735197e-07	-1.5916586984428	1
ENSG00000115221.10	ITGB6	2	160269917	2_96	0	0.0234979950777696	13.5612846236082	1.00286070146647e-06	2.44383509959476	2
ENSG00000153250.19	RBMS1	2	160494127	2_96	0	0.0106320646962909	5.21691247769546	1.74558151833637e-07	-0.337031438279294	2
ENSG00000136560.13	TANK	2	161137211	2_97	0	0	115.625148992917	0	0.167476797956942	2
ENSG00000115233.11	PSMD14	2	161308497	2_97	0	0	1657.06560699423	0	1.49491370104441	1
ENSG00000197635.9	DPP4	2	162074215	2_97	0	0	38.1173118571049	0	1.95343380395052	2
ENSG00000078098.13	FAP	2	162224283	2_97	0	0	25.7221872457325	0	-1.47995766101293	1
ENSG00000115267.5	IFIH1	2	162294461	2_97	0	0	9.64305053856535	0	0.62561513723722	1
ENSG00000182263.13	FIGN	2	163614686	2_99	0	0.0085796079004522	7.81016739804343	2.10880662122609e-07	-0.39842366722974	2
ENSG00000115290.9	GRB14	2	164622004	2_100	0	0.022640767581963	5.46450602823138	3.89359727762428e-07	0.546696909209464	1
ENSG00000082438.15	COBLL1	2	164843369	2_100	0	0.0224165327730183	5.34924566447226	3.77372246292945e-07	-0.60393467982505	2
ENSG00000169507.9	SLC38A11	2	164956603	2_100	0	0.180469836579103	24.8784222774971	1.41298136381157e-05	2.46863748049355	2
ENSG00000136531.15	SCN2A	2	165291145	2_100	0	0.0463671181257342	12.0764239636296	1.76220905624496e-06	-1.81871367605351	1
ENSG00000178662.15	CSRNP3	2	165369704	2_100	0	0.0224509184903029	5.28900267736153	3.73694644298538e-07	0.551900593488699	2
ENSG00000115339.13	GALNT3	2	165794201	2_100	0	0.0620171754964353	14.8814486841189	2.90446513555832e-06	-2.01869708612964	1
ENSG00000123607.14	TTC21B	2	165864109	2_100	0	0.0396147807597764	10.5942233901495	1.32079481901366e-06	1.50569512211552	1
ENSG00000169432.14	SCN9A	2	166365422	2_101	0	0.0190132851400496	4.63761478275042	2.77498606576606e-07	0.0586353286951915	3
ENSG00000136546.13	SCN7A	2	166493861	2_101	0	0.0198679206318914	5.04654922884325	3.15541077511504e-07	-0.353471820008878	1
ENSG00000163092.19	XIRP2	2	166888047	2_102	0	0.100242119922379	22.331243250706	7.0448559701942e-06	-2.59908800733489	2
ENSG00000198648.10	STK39	2	168246633	2_102	0	0.0146333331107098	4.67127501115651	2.15123407698999e-07	0.051185343584723	1
ENSG00000172292.14	CERS6	2	168451721	2_102	0	0.0256660943508603	9.64015132110674	7.78668508859357e-07	-1.05523989898979	1
ENSG00000163072.15	NOSTRIN	2	168786836	2_102	0	0.0226241377064075	9.0875603725953	6.47035811618069e-07	-1.21192373823349	1
ENSG00000152253.8	SPC25	2	168894542	2_102	0	0.0257718817731848	9.38579661448844	7.61248137539588e-07	0.865012461795199	1
ENSG00000163093.11	BBS5	2	169479776	2_104	0	0.00283593950547667	4.92909398154572	4.39919319614318e-08	0.133969425838147	1
ENSG00000138399.17	FASTKD1	2	169531376	2_104	0	0.00315314919707554	5.88903812768812	5.84383386011412e-08	-0.529255362332594	2
ENSG00000138398.15	PPIG	2	169586525	2_104	0	0.0267790986855859	23.3979046559046	1.9718864209936e-06	-2.68245598950449	1
ENSG00000154479.12	CCDC173	2	169694695	2_104	0	0.00282279969250654	4.88216904919531	4.337124093114e-08	0.151291319063426	1
ENSG00000144362.11	PHOSPHO2	2	169693707	2_104	0	0.271242777816568	24.4188250146646	2.08445210067987e-05	3.66777491650654	3
ENSG00000213160.9	KLHL23	2	169722777	2_104	0	0.0042188610825602	7.49360548838612	9.94935722697802e-08	1.47884995409818	1
ENSG00000138385.15	SSB	2	169792839	2_104	0	0.011369240070609	17.2703478063066	6.17933150527815e-07	-1.99490539439787	1
ENSG00000138382.14	METTL5	2	169824369	2_104	0	0.0027817904634766	4.74575122361157	4.15468742985929e-08	-0.168170601515603	1
ENSG00000144357.16	UBR3	2	169823489	2_104	0	0.00317909996331311	5.80725092464708	5.81010190320045e-08	0.875585606805273	2
ENSG00000071909.18	MYO3B	2	170178516	2_104	0	0.00301459257580428	5.43382513970444	5.15517316048631e-08	0.313541118506547	2
ENSG00000115844.10	DLX2	2	172099212	2_104	0	0.00471553275108738	8.98978561826005	1.33410212013569e-07	-0.394360623930933	1
ENSG00000204334.7	ERICH2	2	170778984	2_104	0	0.00281403659848623	4.93077524535156	4.36670569035455e-08	-0.20056454177833	1
ENSG00000128683.13	GAD1	2	170815885	2_104	0	0.00429596227793583	9.21708186537817	1.24612864059338e-07	0.732901121469189	1
ENSG00000115806.12	GORASP2	2	170929058	2_104	0	0.00331531481058589	7.76974619045353	8.10663425785478e-08	0.833976065761342	2
ENSG00000123600.19	METTL8	2	171435705	2_104	0	0.0059595651603771	12.2645887336044	2.30025792667102e-07	-1.56049635073919	1
ENSG00000115827.13	DCAF17	2	171434071	2_104	0	0.00308108553143671	6.88219341437233	6.67328390943044e-08	-0.296660869957042	2
ENSG00000071967.11	CYBRD1	2	171521922	2_104	0	0.00278203509918251	5.16671371599095	4.52361855564824e-08	0.347518195624661	4
ENSG00000077380.15	DYNC1I2	2	171686195	2_104	1	0.311918379737835	29.4949034240387	2.8953223205845e-05	-4.34333969025478	1
ENSG00000128708.12	HAT1	2	171922612	2_104	0	0.00333967329469553	6.23691708605933	6.55515443819515e-08	-0.0353344432900561	1
ENSG00000115840.13	SLC25A12	2	171997407	2_104	0	0.00277681810647179	6.74341206461564	5.89299543685525e-08	1.2565918163843	1
ENSG00000144355.14	DLX1	2	172084313	2_104	0	0.00482336375313119	9.46093401267886	1.43612751334432e-07	-0.862270516416808	2
ENSG00000091409.14	ITGA6	2	172210690	2_104	0	0.00531233022941469	11.9608705086876	1.99966307185482e-07	1.71972304436951	1
ENSG00000152256.13	PDK1	2	172555453	2_105	0	0.00654725108754861	4.74660632774798	9.78027764922332e-08	-0.40342900880217	1
ENSG00000091436.16	MAP3K20	2	173009859	2_105	0	0.00911561155073515	8.35349222633756	2.39641956442339e-07	1.15655383262718	2
ENSG00000144354.13	CDCA7	2	173355045	2_105	0	0.00708979580606028	5.75998617996949	1.28518054412259e-07	-0.87183243139028	1
ENSG00000172845.14	SP3	2	173965538	2_105	0	0.00649458069618236	4.6714974641313	9.54808350258753e-08	0.265267631988114	1
ENSG00000138430.15	OLA1	2	174248983	2_105	0	0.00675962723646895	5.54949590612902	1.18055236679138e-07	-0.819304721906381	1
ENSG00000144306.14	SCRN3	2	174401562	2_105	0	0.00650025014463818	5.23706850516325	1.07133994562358e-07	-0.980508557310057	1
ENSG00000163328.13	GPR155	2	174486532	2_105	0	0.0657871157306427	27.8521794764775	5.76645629817298e-06	-3.0651794374403	1
ENSG00000115935.17	WIPF1	2	174665239	2_105	0	0.390020975394729	35.6659441740813	4.37774704178363e-05	-4.20787397616757	1
ENSG00000128656.13	CHN1	2	175005877	2_107	0	0.00678239231925948	6.52965713914716	1.39374158713815e-07	-0.974883472956548	1
ENSG00000115966.16	ATF2	2	175168643	2_107	0	0.0326317722249173	19.2325195589344	1.97508512106351e-06	2.0557061014871	2
ENSG00000154518.9	ATP5G3	2	175184841	2_107	0	0.0198107674297785	14.8766625219733	9.27503985328635e-07	-1.72250134252795	2
ENSG00000144320.13	LNPK	2	175919410	2_107	0	0.00593476148791317	5.52393779774289	1.03171803670992e-07	0.769279688105451	3
ENSG00000128709.12	HOXD9	2	176125811	2_107	0	0.00971607884226689	12.3433727221905	3.7742776660023e-07	2.85579387177573	2
ENSG00000128652.11	HOXD3	2	176135663	2_107	0	0.00712594480732931	6.72273511250658	1.50763922298434e-07	-0.0653956975768768	2
ENSG00000170166.5	HOXD4	2	176151101	2_107	0	0.00881352775741584	7.80445067929507	2.16471681531468e-07	0.402423461148297	1
ENSG00000128654.13	MTX2	2	176269444	2_107	0	0.0100156817212353	8.90994516348119	2.80843592562446e-07	0.645995918705196	1
ENSG00000116044.15	NFE2L2	2	177392552	2_107	0	0.00691995222859276	6.31171347890869	1.37454621356814e-07	-0.684563605736552	1
ENSG00000018510.13	AGPS	2	177392663	2_107	0	0.0284499115558237	18.8164436679823	1.68471886474831e-06	2.08580742357049	1
ENSG00000196659.9	TTC30B	2	177534195	2_107	0	0.0251316918043263	17.7671567578506	1.40523394788879e-06	1.96685442545445	2
ENSG00000197557.6	TTC30A	2	177620970	2_107	0	0.00598402445753454	4.98857967802824	9.39462061899481e-08	0.330063179482815	1
ENSG00000155636.14	RBM45	2	178112094	2_108	0	0.0088770320028374	4.73486781902082	1.32277085917574e-07	-0.243882792610969	2
ENSG00000180228.12	PRKRA	2	178451344	2_108	0	0.048351450048375	20.5253080828366	3.12326015878567e-06	-2.15070204825833	1
ENSG00000204311.12	DFNB59	2	178451344	2_108	0	0.048351450048375	20.5253080828366	3.12326015878567e-06	-2.15070204825833	1
ENSG00000079150.17	FKBP7	2	178477603	2_108	0	0.0117468225935788	7.33038788041252	2.70991918192457e-07	0.761197749667184	2
ENSG00000116095.10	PLEKHA3	2	178480456	2_108	0	0.00893692666761592	4.79713965632922	1.34920993356265e-07	-0.347626442384061	1
ENSG00000155657.26	TTN	2	178830510	2_108	0	0.0200150674422346	12.2787730940487	7.73429985414126e-07	-1.62114456216093	2
ENSG00000187231.13	SESTD1	2	179273134	2_108	0	0.0536218679434842	21.5003016333978	3.62823547439571e-06	-2.28736565397261	1
ENSG00000144331.18	ZNF385B	2	179466170	2_108	0	0.0092420407347843	5.10806245300068	1.48570659272439e-07	0.364303048608778	2
ENSG00000163510.13	CWC22	2	180008387	2_108	0	0.0121705805070109	7.65900561744154	2.93354432896898e-07	1.08656396410738	1
ENSG00000170035.15	UBE2E3	2	180737799	2_109	0	0	19.7339290557956	0	1.18424680549706	3
ENSG00000115232.13	ITGA4	2	181372043	2_109	0	0	25.3391298622111	0	-1.39406732309404	1
ENSG00000188452.13	CERKL	2	181372043	2_109	0	0	25.3391298622111	0	-1.39406732309404	1
ENSG00000138434.16	SSFA2	2	181892173	2_110	0	0.0129751444671793	5.06378397161612	2.06774198223488e-07	-0.0244098626475879	1
ENSG00000150722.10	PPP1R1C	2	181953928	2_110	0	0.0129616953494618	4.7641251176282	1.94336305385347e-07	-0.101192237013072	1
ENSG00000115252.18	PDE1A	2	182522885	2_110	0	0.0186949294026881	11.2282570659633	6.60610010144381e-07	0.847288060853065	1
ENSG00000077232.17	DNAJC10	2	182715440	2_110	0	0.0128672857374251	4.64602118092617	1.88138251846102e-07	0.10429481149145	1
ENSG00000162998.4	FRZB	2	182866669	2_110	0	0.0185664947832702	8.40241210218524	4.90956338746668e-07	-1.09188843162674	2
ENSG00000162999.12	DUSP19	2	183072434	2_110	0	0.0133667072189645	5.0836530443979	2.13850028157834e-07	0.481633029024018	2
ENSG00000163002.12	NUP35	2	183122482	2_110	0	0.0132443095592807	4.92455226865406	2.05260341921463e-07	0.410352341460776	2
ENSG00000170396.7	ZNF804A	2	184598393	2_112	0	0.0540409191185236	21.0152712892569	3.57410001446579e-06	2.32779694650555	2
ENSG00000188738.14	FSIP2	2	185739764	2_112	0	0.00934434858095634	4.65157506235758	1.36791161820632e-07	-0.411752670986517	2
ENSG00000065548.17	ZC3H15	2	186485252	2_112	0	0.0717859999969951	23.7020823893151	5.35470107796645e-06	-2.78961075365837	2
ENSG00000138448.11	ITGAV	2	186590551	2_112	0	0.0118906676001053	6.88480976958754	2.57636361651224e-07	0.656876109534554	2
ENSG00000144369.12	FAM171B	2	186693557	2_112	0	0.00954500597768915	4.8484065124132	1.45641185140867e-07	-0.306128991869172	1
ENSG00000163012.3	ZSWIM2	2	186849535	2_112	0	0.0777249476067878	24.4611843430859	5.98338422637112e-06	2.6289081125269	1
ENSG00000064989.12	CALCRL	2	187448790	2_112	0	0.0107009356672927	5.9075376993528	1.98946923950228e-07	0.650455719730241	1
ENSG00000174325.4	DIRC1	2	188778589	2_112	0	0.0266120582241062	14.3739226536196	1.20382329275768e-06	-1.6389356522398	3
ENSG00000168542.14	COL3A1	2	188974074	2_112	0	0.00930640396288696	4.61388005332043	1.35131679262909e-07	0.0170108239139047	1
ENSG00000204262.11	COL5A2	2	189158450	2_113	0	0.0205076791129366	7.93253212830437	5.11961528227264e-07	-1.49395871146762	2
ENSG00000115368.9	WDR75	2	189439885	2_113	0	0.0871494332875914	21.1175260624132	5.79184031916279e-06	-2.69958004282305	3
ENSG00000138449.10	SLC40A1	2	189584239	2_113	0	0.0182463416546486	6.41442760884908	3.68334742190723e-07	-0.571883841214971	2
ENSG00000138381.9	ASNSD1	2	189653205	2_113	0	0.154074044003517	18.315892253086	8.88109540388366e-06	-3.76613952727962	1
ENSG00000151687.14	ANKAR	2	189580468	2_113	0	0.0149889824017977	4.88542858305669	2.30453756858061e-07	-0.573935514620342	2
ENSG00000128694.11	OSGEPL1	2	189760628	2_113	0	0.0379528902426545	15.0150564792872	1.79341500200043e-06	-2.91995955510475	1
ENSG00000128699.13	ORMDL1	2	189783978	2_113	0	0.422643921495442	21.6408574092972	2.87844585433671e-05	-4.14218708687831	2
ENSG00000064933.17	PMS1	2	189783978	2_113	0	0.0366007242403278	13.3962439337859	1.54305604359555e-06	-2.90974937711094	2
ENSG00000198130.15	HIBCH	2	190344069	2_113	0	0.0250228142628488	9.48470730134783	7.46911350098229e-07	-2.09321472023628	1
ENSG00000151689.12	INPP1	2	190343248	2_113	0	0.024518540141762	9.23190320512077	7.12352289253998e-07	1.73965912383581	2
ENSG00000151690.14	MFSD6	2	190403662	2_113	0	0.0162135206169882	5.53382441129091	2.82365528626729e-07	0.439483926191516	2
ENSG00000189362.11	NEMP2	2	190533819	2_113	0	0.0785687358325384	19.7747235214242	4.88955301433266e-06	3.0994768320242	1
ENSG00000138386.16	NAB1	2	190647213	2_113	0	0.0310299837665566	11.3454036015017	1.10792528049885e-06	2.63624033167277	1
ENSG00000115419.12	GLS	2	190910037	2_113	0	0.118936361404866	23.4330053219588	8.77105052894579e-06	3.57771017366167	1
ENSG00000115415.18	STAT1	2	191021099	2_113	0	0.0149598403781783	4.77199735362979	2.24665365960431e-07	-0.585060730937705	2
ENSG00000138378.17	STAT4	2	191151202	2_114	0	0.0195046903632738	7.45640012884431	4.57696128885185e-07	-0.834525560695436	2
ENSG00000173559.12	NABP1	2	191623550	2_114	0	0.0149401595268576	5.00734185124019	2.3543522996733e-07	0.353258613666454	2
ENSG00000144339.11	TMEFF2	2	192200547	2_114	0	0.0646859497606653	18.8826256219758	3.84398173534425e-06	-2.00061998091333	1
ENSG00000196950.13	SLC39A10	2	195565401	2_115	0	0.0251928928392923	5.32716537981071	4.22360400028824e-07	0.397255265944935	2
ENSG00000118997.13	DNAH7	2	196087286	2_116	0	0.0476196615290602	11.0317321859626	1.65325173805767e-06	2.04077890045478	1
ENSG00000081320.10	STK17B	2	196205989	2_116	0	0.0241837985861846	4.690217294324	3.56965672725981e-07	-0.113483894629304	2
ENSG00000138411.10	HECW2	2	196311224	2_116	0	0.0247794671502766	4.91701950190909	3.8344481336136e-07	0.648453503028713	4
ENSG00000144395.17	CCDC150	2	196640794	2_116	0	0.325083391875098	29.9713101069964	3.06626357135482e-05	3.49247658878058	1
ENSG00000119041.10	GTF3C3	2	196799713	2_116	0	0.0267160030509818	5.61867701947658	4.72405044137344e-07	-0.662546418994096	1
ENSG00000187944.2	C2orf66	2	196761227	2_116	0	0.073465592630645	15.1327050872845	3.49872274571566e-06	-1.90769572691351	2
ENSG00000197121.14	PGAP1	2	196914709	2_116	0	0.0519018169208513	11.8425717879414	1.93436114985106e-06	-1.54536051858221	1
ENSG00000065413.18	ANKRD44	2	197308812	2_117	0	0.0329448131627225	7.53981297751835	7.81729670834081e-07	1.00377031285074	1
ENSG00000115520.8	COQ10B	2	197449002	2_117	0	0.0303143261438189	6.76197909593212	6.45105457969914e-07	0.911635345861598	1
ENSG00000115541.10	HSPE1	2	197499794	2_117	0	0.0315445688565524	7.13372475562993	7.08190209274032e-07	0.969178883655983	1
ENSG00000162944.10	RFTN2	2	197675986	2_117	0	0.0320962520965146	7.29580335035347	7.36947272353899e-07	-0.977894563390669	2
ENSG00000226124.6	FTCDNL1	2	199756040	2_118	0	0.0352598098698677	6.21676335830931	6.89847787974176e-07	1.15343847225272	2
ENSG00000178074.5	C2orf69	2	199915975	2_118	0	0.0395041371807704	7.2817366011638	9.05287491602345e-07	-1.35487981165678	1
ENSG00000162971.10	TYW5	2	199955071	2_118	0	0.0383858898922578	7.01248962108366	8.47135376629462e-07	1.39084188659615	2
ENSG00000162972.10	MAIP1	2	199955782	2_118	0	0.0378773680021745	6.88750314875073	8.21014027774212e-07	1.29428836439665	1
ENSG00000196141.13	SPATS2L	2	200305923	2_118	0	0.0328266271749221	5.54770124825112	5.73123613091226e-07	-0.597001826572777	1
ENSG00000155729.12	KCTD18	2	200519526	2_118	0	0.0946336738631065	15.5582588231458	4.63356933774989e-06	-1.82931161260016	1
ENSG00000138356.13	AOX1	2	200589225	2_118	0	0.0329365926470619	5.57897085606622	5.78284743783188e-07	-0.592445400882081	1
ENSG00000013441.15	CLK1	2	200864612	2_119	0	0.0251359266683658	5.43184218167832	4.29685815923017e-07	0.940101241922342	1
ENSG00000240344.8	PPIL3	2	200889218	2_119	0	0.0249320389503539	4.8580598781611	3.81179585797391e-07	-0.44606516256409	1
ENSG00000115942.8	ORC2	2	200963642	2_119	0	0.0311878092049549	7.40767790662621	7.27069510387337e-07	1.34054442204098	1
ENSG00000119013.8	NDUFB3	2	201071148	2_119	0	0.0303298005809102	6.7621959541185	6.45455461701353e-07	-1.02805663654749	2
ENSG00000003402.19	CFLAR	2	201116120	2_119	0	0.132846029871598	19.5973646097487	8.19323150723916e-06	-2.392932619029	2
ENSG00000003400.14	CASP10	2	201183110	2_119	0	0.0589049754264237	11.8540788184331	2.19749939104682e-06	1.54537178705522	2
ENSG00000064012.21	CASP8	2	201227243	2_119	0	0.0254631685982594	5.15596044671006	4.13172108425182e-07	-0.68835715748784	4
ENSG00000155749.12	ALS2CR12	2	201335852	2_119	0	0.025649057716831	5.34166340382803	4.31178310733048e-07	0.684718166688944	2
ENSG00000082146.12	STRADB	2	201388150	2_119	0	0.0293242850783182	6.41261532456277	5.91795413669287e-07	-0.938132658001539	1
ENSG00000155755.18	TMEM237	2	201643259	2_119	0	0.093321705380699	16.5143891175247	4.85013864740605e-06	1.75431524213492	1
ENSG00000082126.17	MPP4	2	201693692	2_119	0	0.0323845395119216	7.19688227708271	7.33484766406822e-07	-0.982077321834107	1
ENSG00000138395.14	CDK15	2	201790822	2_119	0	0.0300960044193717	6.68181382226318	6.32866614816026e-07	-1.03375897098895	2
ENSG00000155760.2	FZD7	2	202034208	2_120	0	0.0384660250632368	13.9984131764439	1.69459176624255e-06	1.47519590183278	1
ENSG00000204217.13	BMPR2	2	202381581	2_120	0	0.0171127945242922	7.70233380632707	4.14812892316649e-07	-1.65617582319735	1
ENSG00000138439.11	FAM117B	2	202631289	2_120	0	0.0193847864470151	9.33641170927372	5.69573780867219e-07	2.45129134973013	2
ENSG00000163596.16	ICA1L	2	202871528	2_120	0	0.0165236914429722	7.24791472930945	3.76902593176113e-07	-1.41802228136217	2
ENSG00000138380.17	CARF	2	202899141	2_120	0	0.0543389092248939	19.018766023946	3.25238706843879e-06	2.85100546415397	2
ENSG00000138442.9	WDR12	2	202994595	2_120	0	0.0172312251157252	7.0627521614923	3.83000284595154e-07	-0.902190602327671	1
ENSG00000144426.18	NBEAL1	2	203014780	2_120	0	0.0205013820801213	8.74275051837576	5.64079346942603e-07	1.49365267386205	1
ENSG00000119004.15	CYP20A1	2	203229858	2_120	0	0.315395179726216	23.5284529396951	2.33537914348677e-05	-4.13652310070704	1
ENSG00000138443.15	ABI2	2	203326184	2_120	0	0.0296779918412576	13.3393699766368	1.24588742654426e-06	2.62729016296209	2
ENSG00000118257.16	NRP2	2	205681426	2_121	0	0.069020240495727	14.6117903468417	3.17386809863025e-06	1.73289919228982	1
ENSG00000114933.15	INO80D	2	206076977	2_122	0	0.0287085637146926	13.4162303291888	1.21213486916454e-06	-1.64658510325966	1
ENSG00000023228.13	NDUFS1	2	206158896	2_122	0	0.0758850581888174	21.5779256046189	5.15317553862572e-06	-2.57732693151314	1
ENSG00000183671.12	GPR1	2	206212000	2_122	0	0.0111859662839591	4.63425164250119	1.63140613884956e-07	0.0018148181717465	3
ENSG00000204186.7	ZDBF2	2	206278506	2_122	0	0.0206543056648725	10.0945874291847	6.56157575744634e-07	1.63078060681788	1
ENSG00000114948.12	ADAM23	2	206461532	2_122	0	0.144227192587129	28.4018710557066	1.28914887824739e-05	2.68640252101604	3
ENSG00000138400.12	MDH1B	2	206765369	2_122	0	0.052801761678661	18.2591843546254	3.03416196409696e-06	2.0622354081949	2
ENSG00000118260.14	CREB1	2	207085005	2_122	0	0.0121475666440491	5.2403151937055	2.00334466446876e-07	-0.14310202212896	1
ENSG00000144401.14	METTL21A	2	207684044	2_122	0	0.0245875209135044	11.1124378110518	8.59870519581982e-07	-1.04331145358915	1
ENSG00000163249.11	CCNYL1	2	207712007	2_122	0	0.0118283844092822	5.20990883768198	1.93938721367533e-07	-0.488104317417028	1
ENSG00000115020.16	PIKFYVE	2	208265568	2_123	0	0.0558435635580591	11.2909247526711	1.98431954925839e-06	-1.58213214894065	2
ENSG00000078018.19	MAP2	2	209426139	2_124	0	0.0133716047353492	8.28763269643887	3.48757052967191e-07	0.716280528251777	2
ENSG00000197713.14	RPE	2	209931971	2_124	0	0.0137272580130251	8.98408908612517	3.88120712555131e-07	1.19656839512715	2
ENSG00000115365.11	LANCL1	2	210466153	2_124	0	0.0215184315095392	11.9439626242566	8.08850059110386e-07	1.02335807098578	2
ENSG00000021826.14	CPS1	2	210466153	2_124	0	0.0216485481801088	12.007606944128	8.18077057905688e-07	1.0315649713443	2
ENSG00000144451.18	SPAG16	2	213293374	2_126	0	0.0404397646546451	9.13114794447572	1.16209858538789e-06	-1.49658420033133	1
ENSG00000144583.4	MARCH4	2	216335999	2_127	0	0.0145353290475218	4.79167214417377	2.19190100843451e-07	0.236087539079964	1
ENSG00000138376.10	BARD1	2	214808273	2_127	0	0.0553338722951522	17.0426776338707	2.96782211320722e-06	2.13775507516558	4
ENSG00000138363.14	ATIC	2	215294322	2_127	0	0.0198469121598006	7.11773302262878	4.44573544556561e-07	-0.182934119309783	3
ENSG00000115414.18	FN1	2	215436779	2_127	0	0.0376748791345558	12.22963031294	1.45002059423426e-06	-0.591702946603928	1
ENSG00000118242.15	MREG	2	215943003	2_127	0	0.0166901298722599	5.94424304349909	3.12223255689235e-07	0.458323854221227	2
ENSG00000163449.10	TMEM169	2	216174930	2_127	0	0.0189508098132373	7.40583436086459	4.41683058218253e-07	-0.882752808322203	1
ENSG00000115425.13	PECR	2	216064147	2_127	0	0.0224065944331041	8.80189981985529	6.20670705968483e-07	-1.0302857325634	1
ENSG00000138375.12	SMARCAL1	2	216412329	2_127	0	0.0168104857384305	6.12570652637323	3.2407492021944e-07	0.629022379197667	3
ENSG00000197756.9	RPL37A	2	216500041	2_127	0	0.0142909407639167	4.62987668404691	2.0822804256108e-07	0.0457676567679462	1
ENSG00000115457.9	IGFBP2	2	216535725	2_127	0	0.0143114414603346	4.64374816310047	2.09151513412101e-07	0.0525284783564335	1
ENSG00000115461.4	IGFBP5	2	217216720	2_128	0	0.0303254494699664	6.62836303264115	6.325902686196e-07	0.741798860989758	1
ENSG00000231672.6	DIRC3	2	217429725	2_128	0	0.066914132309426	14.0719712819269	2.96334191926238e-06	1.65440720202518	1
ENSG00000171450.5	CDK5R2	2	218959212	2_129	0	0.0129277379824795	5.51861270476462	2.24523307571201e-07	-0.458460593234829	1
ENSG00000079308.16	TNS1	2	218004819	2_129	0	0.0118141963309965	4.82421137171801	1.79365736663276e-07	0.478192941052141	1
ENSG00000163466.15	ARPC2	2	218216699	2_129	0	0.0206009446082768	11.1862177729915	7.25236040199398e-07	-1.80606634483408	1
ENSG00000127837.9	AAMP	2	218270227	2_129	1	0.0373953355073634	19.3757521537522	2.28026319888053e-06	4.26964168673765	1
ENSG00000127838.13	PNKD	2	218356632	2_129	0	0.0128606810054512	10.0095094843726	4.05121913491425e-07	2.58237546395768	1
ENSG00000135926.14	TMBIM1	2	218292881	2_129	0	0.0261089887076323	13.5862048192242	1.11634178705761e-06	2.01547198114319	1
ENSG00000018280.16	SLC11A1	2	218381984	2_129	0	0.0118121835144374	4.68983672979377	1.74339936255949e-07	-0.272188909358989	1
ENSG00000135913.10	USP37	2	218568874	2_129	0	0.0289111364450847	12.72793369185	1.15806261330799e-06	-2.22015897189206	1
ENSG00000144580.13	CNOT9	2	218568666	2_129	0	0.0132900304451667	5.97069591441611	2.49723781546173e-07	0.845027546541798	1
ENSG00000115556.13	PLCD4	2	218607602	2_129	0	0.0219921811646018	10.1108015647859	6.99782157682078e-07	1.83778024107248	3
ENSG00000074582.12	BCS1L	2	218658710	2_129	0	0.0351956837083207	14.6180899670997	1.61915718103255e-06	2.42149028600498	2
ENSG00000115568.15	ZNF142	2	218659583	2_129	0	0.0268829267572287	12.0112981863276	1.01619129704828e-06	-2.10303543502276	2
ENSG00000163481.7	RNF25	2	218672514	2_129	0	0.0136105992796067	6.20540814932497	2.65800977129691e-07	0.890990035793769	1
ENSG00000163482.11	STK36	2	218672501	2_129	0	0.0120855676924558	4.79913973121057	1.82532172961157e-07	0.431447136238566	2
ENSG00000135912.10	TTLL4	2	218713638	2_129	0	0.0290057098898151	12.864897433965	1.17435337629681e-06	-2.29446405635306	1
ENSG00000135929.8	CYP27A1	2	218780830	2_129	0	0.0374213984776263	14.9231447213137	1.75747573643625e-06	-2.27529453814512	2
ENSG00000187736.12	NHEJ1	2	219157074	2_129	0	0.0354913561594163	14.9709481875725	1.67217172457091e-06	-2.12277893264314	3
ENSG00000213901.10	SLC23A3	2	219170383	2_129	0	0.0376375479648311	15.6002317340182	1.84782715607542e-06	-2.08222458846088	2
ENSG00000144567.10	FAM134A	2	219194103	2_129	0	0.0300701384749821	13.265979038291	1.2554045792897e-06	1.8480242244153	1
ENSG00000115649.15	CNPPD1	2	219164178	2_129	0	0.0121668722344892	4.85300114864655	1.85822507126305e-07	0.132967215833704	3
ENSG00000115657.12	ABCB6	2	219218731	2_129	0	0.0210757278834285	9.74608916016492	6.46430644672508e-07	-1.08283581909846	1
ENSG00000198925.10	ATG9A	2	219220216	2_129	0	0.0230082467517153	10.6594800866312	7.71842205222299e-07	1.27105261748419	2
ENSG00000163516.13	ANKZF1	2	219229829	2_129	0	0.015908447832327	7.48260179814944	3.74618668391072e-07	0.991735296346329	1
ENSG00000163521.15	GLB1L	2	219266168	2_129	0	0.0119650015237686	4.73070848413941	1.78134450616619e-07	0.315441358731735	1
ENSG00000135924.15	DNAJB2	2	219279688	2_129	0	0.0153263214475463	6.97855389576906	3.36598627383394e-07	0.89082174447	1
ENSG00000054356.13	PTPRN	2	219309183	2_129	0	0.0118467679811897	4.63571201064175	1.72832457239522e-07	0.211753255436083	1
ENSG00000123992.18	DNPEP	2	219399651	2_129	0	0.0139355532068838	6.09615156675717	2.67355389753623e-07	-0.550946140187976	1
ENSG00000175084.11	DES	2	219418537	2_129	0	0.0154816293385137	7.0541847470708	3.43694409950928e-07	0.71719024079116	1
ENSG00000072195.14	SPEG	2	219434550	2_129	0	0.0118551172087558	4.6610890429308	1.7390105844267e-07	-0.0881576992387396	1
ENSG00000072182.12	ASIC4	2	219515403	2_129	0	0.0135449529831623	5.87086137317915	2.5025819114905e-07	-0.650518396541317	1
ENSG00000123989.13	CHPF	2	219541366	2_129	0	0.0673118375814664	20.2639345588334	4.29263729736103e-06	2.09189090466372	1
ENSG00000123999.4	INHA	2	219568235	2_129	0	0.0120538170103647	4.84113606147102	1.8364573917952e-07	-0.306313410293559	3
ENSG00000124006.14	OBSL1	2	219568391	2_129	0	0.0198031420466361	9.39840459197892	5.85729656107289e-07	1.08013247153439	2
ENSG00000144589.21	STK11IP	2	219597759	2_130	0	0.0263288997782694	8.1510925192433	6.75394481336374e-07	0.907866665899721	2
ENSG00000114923.16	SLC4A3	2	219628664	2_130	0	0.0186681036514466	4.94934524554419	2.90774907792234e-07	0.294754066485494	1
ENSG00000116106.11	EPHA4	2	221475362	2_130	0	0.0553870004953161	15.124456480685	2.63631072649624e-06	1.59142742349099	1
ENSG00000135903.18	PAX3	2	222296905	2_131	0	0.0344821629882249	12.6555961612372	1.37336533779255e-06	1.62307135342283	1
ENSG00000116120.9	FARSB	2	222651338	2_131	0	0.0956549944422742	22.3090303022019	6.7157932538053e-06	-2.36321820149531	2
ENSG00000123983.13	ACSL3	2	223099435	2_131	0	0.0171936642925401	6.16883550881661	3.33795599156875e-07	0.612538640084277	1
ENSG00000171951.4	SCG2	2	223475281	2_131	0	0.0151927815604579	5.01969320492001	2.40006742205809e-07	-0.293713054612125	1
ENSG00000152056.16	AP1S3	2	223837588	2_131	0	0.0193826050251099	7.28284734494858	4.44244772828379e-07	0.925790269297523	1
ENSG00000085449.14	WDFY1	2	223901533	2_131	0	0.0336059170981288	12.4147538229324	1.31299429044841e-06	-1.52733443111748	2
ENSG00000135900.3	MRPL44	2	223957073	2_131	0	0.0145476715959099	4.61689285908954	2.11374337089497e-07	-0.0110553878503549	1
ENSG00000135919.12	SERPINE2	2	224040838	2_132	0	0.0187730112296071	4.75490445683182	2.80921325188078e-07	0.179894287398684	1
ENSG00000036257.12	CUL3	2	224584259	2_132	0	0.0269722991712976	10.00654989378	8.49398142612053e-07	1.54124517392813	2
ENSG00000135905.18	DOCK10	2	224882321	2_132	0	0.036552917932508	11.5241277638093	1.32568117598601e-06	-1.8079775909698	1
ENSG00000144468.16	RHBDD1	2	226836102	2_133	0	0.0136527673268194	4.64944006317109	1.99770021407968e-07	0.0316266768640424	2
ENSG00000081052.11	COL4A4	2	227153955	2_133	0	0.0186751682450621	7.51775980727603	4.418368587865e-07	-0.816256936111217	3
ENSG00000169031.18	COL4A3	2	227153955	2_133	0	0.0136421532091835	4.63836082926545	1.99139048044445e-07	-0.0469788769618423	3
ENSG00000168958.19	MFF	2	227325286	2_134	0	0.0842810336397988	17.1863935585419	4.55851700892606e-06	2.05703533495646	4
ENSG00000173744.17	AGFG1	2	227379189	2_134	0	0.0410421697710837	10.378394235885	1.34050812320357e-06	1.46840430273869	2
ENSG00000168955.3	TM4SF20	2	227381311	2_134	0	0.0247553929664047	5.65136852496993	4.40283516914347e-07	0.572610315593171	4
ENSG00000135917.13	SLC19A3	2	227718030	2_134	0	0.0916641271184344	17.990476278202	5.18980502050733e-06	-1.9729441763386	3
ENSG00000115009.11	CCL20	2	227815864	2_134	0	0.0222727797826829	4.66683953730946	3.27119373149076e-07	-0.102531599652459	1
ENSG00000123977.9	DAW1	2	227864239	2_134	0	0.0487461901766563	11.9951308525392	1.84015600033911e-06	-1.43044791657264	3
ENSG00000187957.7	DNER	2	229714567	2_135	1	0.0295142776388673	16.7221013021809	1.55321645215428e-06	-3.64433668018466	1
ENSG00000153832.11	FBXO36	2	229948378	2_135	0	0.0120728432078467	5.89913173941362	2.24133425707851e-07	-0.255763012666373	1
ENSG00000079263.18	SP140	2	230220187	2_135	0	0.0110689464853528	6.06495569569483	2.1127246244479e-07	-1.00664947534043	1
ENSG00000135899.17	SP110	2	230211902	2_135	0	0.01428337956273	8.85822620124284	3.98186669829086e-07	-1.58758018595721	2
ENSG00000067066.16	SP100	2	230400304	2_135	0	0.0183330680280621	10.6248070626889	6.13006636156619e-07	1.73280079438809	2
ENSG00000135932.10	CAB39	2	230712812	2_135	0	0.0108471057588939	5.0966921683935	1.73984777441324e-07	-0.418419082350836	1
ENSG00000135916.15	ITM2C	2	230866088	2_135	0	0.0104851081668665	4.74857382885186	1.56691372048387e-07	0.181460387834446	3
ENSG00000204128.5	C2orf72	2	231037334	2_136	0	0.0721806122750778	15.7584222056098	3.57966402717227e-06	-1.72214355525863	1
ENSG00000173692.12	PSMD1	2	231056872	2_136	0	0.0233241975678017	5.14645890729701	3.77767154239973e-07	0.387173588047332	1
ENSG00000135914.5	HTR2B	2	231125386	2_136	0	0.0511911877279766	12.5062086859711	2.01479029881228e-06	-1.48554020944282	1
ENSG00000115053.15	NCL	2	231483427	2_136	0	0.0369034812342764	9.43165057025371	1.09537799627262e-06	1.19514766907298	1
ENSG00000187514.16	PTMA	2	231707301	2_136	0	0.044846037989542	11.2606932025649	1.58927181137233e-06	1.68050086086857	1
ENSG00000144524.17	COPS7B	2	231781537	2_136	0	0.0220740529443296	4.63341262219183	3.2187854609285e-07	0.0454045262294703	1
ENSG00000156973.13	PDE6D	2	231705893	2_136	0	0.0265730337096345	6.36203066584975	5.32041942337009e-07	0.600779608877726	2
ENSG00000144535.19	DIS3L2	2	231961176	2_136	0	0.0575257609432802	13.6072050118469	2.46343027190125e-06	-1.63791499701457	1
ENSG00000221944.6	TIGD1	2	232550122	2_136	0	0.0224326789512133	4.78347656695516	3.37702103190383e-07	-0.27969226245896	1
ENSG00000135930.13	EIF4E2	2	232550972	2_136	0	0.0816460515978058	16.9327349636831	4.35082155547008e-06	1.88943866738863	1
ENSG00000204120.14	GIGYF2	2	232697018	2_137	0	0.0762846073825592	17.1604565225032	4.11978665358936e-06	-1.90964734179151	2
ENSG00000182600.9	C2orf82	2	232856815	2_137	0	0.025386045269018	6.84675999531165	5.47002269639668e-07	-0.73621000218544	1
ENSG00000066248.14	NGEF	2	233111873	2_137	0	0.0211221422355701	5.13088542536494	3.41066648252963e-07	-0.372544413681292	1
ENSG00000085978.21	ATG16L1	2	233250193	2_137	0	0.0278558344568113	7.6878476255207	6.73953469620192e-07	0.828226201289051	2
ENSG00000077044.10	DGKD	2	233228884	2_137	0	0.0217668561956376	5.40662145987716	3.7036560301804e-07	0.455222317374546	1
ENSG00000085982.13	USP40	2	233565958	2_137	0	0.0419667125226814	11.5979475375813	1.53177530467851e-06	1.41288820553885	3
ENSG00000132321.16	IQCA1	2	236506648	2_139	0	0.0188486849346319	5.00538705659073	2.96911962101384e-07	0.301598563558899	1
ENSG00000144476.5	ACKR3	2	236646860	2_140	0	0.0404886278807546	8.41680720680778	1.07248051933412e-06	-0.975319997144199	1
ENSG00000198612.10	COPS8	2	237133857	2_140	0	0.0273962517755817	4.76263004307635	4.10626496516391e-07	-0.197030688636909	1
ENSG00000115648.13	MLPH	2	237484517	2_140	0	0.0290591070314054	5.31266854713344	4.85851960741743e-07	0.547523958370549	2
ENSG00000124839.12	RAB17	2	237601116	2_140	0	0.0270625725314735	4.64828921640421	3.95886956784824e-07	0.0596887123034511	1
ENSG00000124831.18	LRRFIP1	2	237688902	2_140	0	0.0287374640383569	5.20873818544417	4.71074876443469e-07	-0.421763568832168	1
ENSG00000177483.11	RBM44	2	237778573	2_140	0	0.0389643537045913	8.05688869123386	9.8797013011247e-07	1.0133412233635	2
ENSG00000233608.3	TWIST2	2	238728215	2_141	0	0.038757440803502	6.85994643354851	8.36728940669357e-07	0.842947723308964	2
ENSG00000184182.18	UBE2F	2	237966682	2_141	0	0.0362655190108411	6.23722511073916	7.11859507129435e-07	-0.715075416567819	1
ENSG00000132330.16	SCLY	2	238061323	2_141	0	0.0634933944107976	11.5100776295397	2.29993610979331e-06	1.59803257716919	2
ENSG00000144488.14	ESPNL	2	238100744	2_141	0	0.0304883060577809	4.61407573223164	4.42717804018385e-07	-0.0362857937577533	3
ENSG00000168427.8	KLHL30	2	238140342	2_141	0	0.205924040839972	22.9580675050771	1.48782329428499e-05	-2.40208946275901	2
ENSG00000178752.15	ERFE	2	238157706	2_141	0	0.0674512887293588	12.0834991100247	2.56502699362156e-06	1.4561616581438	1
ENSG00000132323.8	ILKAP	2	238203982	2_141	0	0.0305909624641243	4.64548299157439	4.47232122405949e-07	-0.0866924739832213	1
ENSG00000204104.11	TRAF3IP1	2	238319497	2_141	0	0.0305921367760244	4.64584186755061	4.47283841751446e-07	-0.209955089428984	4
ENSG00000065802.11	ASB1	2	238426593	2_141	0	0.0368614580939632	6.38989343002687	7.41267738237209e-07	0.688320615611963	2
ENSG00000068024.16	HDAC4	2	239401581	2_142	0	0.0195662397875904	4.73564090676324	2.91605095544514e-07	0.272136952561486	1
ENSG00000130414.11	NDUFA10	2	240025784	2_142	0	0.019328945905932	4.62215466420415	2.81165233083622e-07	0.0848912050532226	2
ENSG00000172428.10	COPS9	2	240136028	2_142	0	0.0206866202724741	5.25365862133029	3.42026979804092e-07	0.375576915768715	1
ENSG00000063660.8	GPC1	2	240434114	2_142	0	0.0193123098523935	4.61414669421335	2.80436534750295e-07	-0.00171376943682714	1
ENSG00000188542.9	DUSP28	2	240560414	2_142	0	0.0193878852077369	4.65047078501285	2.83750302881359e-07	0.0907857739347535	1
ENSG00000142327.12	RNPEPL1	2	240566275	2_142	0	0.0193164749328536	4.61615223129533	2.80618934339308e-07	0.0818128744960932	3
ENSG00000144504.15	ANKMY1	2	240540529	2_142	0	0.0343353188418296	9.98076115981076	1.07848403704202e-06	1.0970115654116	3
ENSG00000142330.19	CAPN10	2	240586423	2_142	0	0.0400454102955489	11.4220795545505	1.43948419906712e-06	-1.34917366268736	2
ENSG00000178623.11	GPR35	2	240602498	2_142	0	0.0196121549918553	4.757441278311	2.93634936821836e-07	0.175954959838737	1
ENSG00000172478.17	C2orf54	2	240897157	2_143	0	0.0290298001881156	6.83824381786028	6.24737538064354e-07	-0.885532469523778	1
ENSG00000226321.5	CROCC2	2	240935943	2_143	0	0.0273894826103357	6.29532910961219	5.42639296984659e-07	0.652362002367601	1
ENSG00000162804.13	SNED1	2	240991829	2_143	0	0.0235730974443379	4.89627819098545	3.63238363358719e-07	0.0597802063312586	2
ENSG00000122085.16	MTERF4	2	241103233	2_143	0	0.0370249352950193	9.11338162013226	1.0618980872128e-06	-1.24397827221869	1
ENSG00000115687.13	PASK	2	241147445	2_143	0	0.0251934633971543	5.51584595660472	4.37329705407525e-07	0.557660838246474	2
ENSG00000115685.14	PPP1R7	2	241149506	2_143	0	0.0228997346239287	4.62633404802874	3.33408303220428e-07	0.00819413022485926	1
ENSG00000146205.13	ANO7	2	241212376	2_144	0	0.0412579139639943	10.8358151737485	1.40694729308918e-06	-1.68205397054044	4
ENSG00000168385.17	SEPT2	2	241323571	2_144	0	0.0212215046147864	4.62507234115358	3.08889877173888e-07	-0.0833411181091723	2
ENSG00000115677.16	HDLBP	2	241316415	2_144	0	0.0312523573089789	8.23462526352339	8.09907825050755e-07	-0.810850830387682	2
ENSG00000006607.13	FARP2	2	241356233	2_144	0	0.18427624659428	25.2276631419514	1.46303715268531e-05	-2.69445312270801	3
ENSG00000115694.14	STK25	2	241509731	2_144	0	0.0214081578926658	4.7065886579392	3.17098740299075e-07	0.113476226764423	2
ENSG00000176720.4	BOK	2	241558372	2_144	0	0.0237243444184223	5.66331127545085	4.22837626741223e-07	0.816964866332988	2
ENSG00000176946.11	THAP4	2	241629347	2_144	0	0.0752031180647708	16.5051713989237	3.90629340116108e-06	2.45693273494684	2
ENSG00000168393.12	DTYMK	2	241667432	2_144	0	0.0221513874651426	5.0241957181903	3.50248639055193e-07	0.000837219986257258	1
ENSG00000168395.15	ING5	2	241687007	2_144	0	0.022503468676411	5.17108292853734	3.66218215051466e-07	-0.150258596661476	1
ENSG00000180902.17	D2HGDH	2	241734689	2_144	0	0.061584206633213	14.6101139082275	2.83160014935787e-06	1.72539069878422	7
ENSG00000134121.9	CHL1	3	119672	3_1	0	0.0467151172929442	8.66717107626597	1.27421814808241e-06	-1.2548816080773	1
ENSG00000072756.16	TRNT1	3	3126390	3_4	0	0.0105678103309091	4.81738708601327	1.60215868299248e-07	0.219985459281742	3
ENSG00000113851.14	CRBN	3	3177827	3_4	0	0.0130639216079517	6.78335768094863	2.78886349133638e-07	-0.761468245537727	2
ENSG00000170364.12	SETMAR	3	4303252	3_4	0	0.0237339429720451	12.3327797587712	9.21170123685202e-07	-1.41137411625759	2
ENSG00000144455.13	SUMF1	3	4368850	3_4	0	0.0131635698326368	6.85384853124507	2.83933841158127e-07	-0.868805124934528	4
ENSG00000134107.4	BHLHE40	3	4737584	3_4	0	0.0103400329043164	4.61547043686721	1.50192023345439e-07	0.005285712139197	1
ENSG00000134109.10	EDEM1	3	5189692	3_4	0	0.0138903258228105	7.35245559715641	3.21405879523938e-07	0.809634654523616	1
ENSG00000071282.11	LMCD1	3	8501609	3_6	0	0	4.62557140485658	0	0.192161572577678	1
ENSG00000180914.10	OXTR	3	8767536	3_7	0	0.0275694073937107	5.25667184479439	4.56086556342911e-07	0.684871698562176	3
ENSG00000070950.9	RAD18	3	8959911	3_7	0	0.0306247364804647	6.23806780293927	6.01217239160755e-07	0.767978316958803	2
ENSG00000196220.15	SRGAP3	3	9347539	3_7	0	0.0257364831781944	4.61491367278311	3.73784903127582e-07	-0.0252970490955945	1
ENSG00000134077.15	THUMPD3	3	9360546	3_7	0	0.0402916569372471	8.80630136181758	1.11665147679137e-06	-1.11441251746059	2
ENSG00000168137.15	SETD5	3	9400053	3_7	0	0.0270412546170569	5.0761839656813	4.3198947330013e-07	0.449800654916964	1
ENSG00000163719.19	MTMR14	3	9649842	3_8	0	0.0520874024539651	10.264892143604	1.68265881225868e-06	1.2196356558754	1
ENSG00000156983.15	BRPF1	3	9731155	3_8	0	0.028713071444848	4.67994259484902	4.22891690061139e-07	-0.190017062548798	1
ENSG00000114026.21	OGG1	3	9757089	3_8	0	0.0307609092143673	5.32340669006809	5.15344668845522e-07	0.552226194724957	2
ENSG00000134072.10	CAMK1	3	9770367	3_8	0	0.0288323146664651	4.71863585638743	4.2815887072335e-07	0.293360521562441	1
ENSG00000171148.13	TADA3	3	9793221	3_8	0	0.036415578453674	6.90205841007848	7.90996964708716e-07	-0.853504251189465	1
ENSG00000241553.12	ARPC4	3	9792302	3_8	0	0.0328806768147146	5.94637767495491	6.15321671948823e-07	-0.650472116375525	1
ENSG00000214021.15	TTLL3	3	9809721	3_8	0	0.0291283510625348	4.81401777164197	4.41298613624593e-07	0.342279877567475	3
ENSG00000156990.14	RPUSD3	3	9843931	3_8	0	0.0333761835408434	6.08627976323629	6.39289483243941e-07	0.550899730769593	1
ENSG00000171135.13	JAGN1	3	9890289	3_8	0	0.0503872592983746	9.95212781063938	1.57814046263856e-06	-1.1601144629183	3
ENSG00000163702.18	IL17RC	3	9917083	3_8	0	0.049591943841642	9.80225594786716	1.52984046302495e-06	1.18093576595603	4
ENSG00000163703.17	CRELD1	3	9933563	3_8	0	0.0314360265401068	5.52629534628793	5.46727239230273e-07	-0.474492631793295	2
ENSG00000163701.18	IL17RE	3	9906557	3_8	0	0.0285183717177491	4.61642156831353	4.1432311250527e-07	0.00969741841364463	2
ENSG00000254999.3	BRK1	3	10115548	3_8	0	0.0285266680739391	4.6191371118026	4.14687434859692e-07	0.100385815625768	2
ENSG00000134086.7	VHL	3	10138357	3_8	0	0.0381881611480439	7.34738749202856	8.83020253286218e-07	0.947783953870123	2
ENSG00000134070.4	IRAK2	3	10167559	3_8	0	0.031336025641961	5.49651656743416	5.420513482083e-07	0.651133996644703	3
ENSG00000157014.10	TATDN2	3	10245570	3_8	0	0.0507448344139491	10.0187525452751	1.59997966648513e-06	-1.41112028356664	2
ENSG00000157017.15	GHRL	3	10273419	3_8	0	0.0884088088785434	15.2889008442319	4.25383634100814e-06	-1.90795505012113	1
ENSG00000196639.6	HRH1	3	11138054	3_9	0	0.0145090040535609	5.80256898003387	2.64951808167256e-07	1.03957670039294	1
ENSG00000197548.12	ATG7	3	11230319	3_9	0	0.0141192227411412	17.5035819562371	7.77761955499952e-07	-3.83394834636145	3
ENSG00000144559.10	TAMM41	3	11833970	3_9	0	0.0180988775853562	6.76925625389112	3.85568522451589e-07	-0.656010657324067	2
ENSG00000157152.16	SYN2	3	12004293	3_9	0	0.0159851298811051	5.79169589694256	2.91360647370262e-07	0.476616415022374	2
ENSG00000154743.17	TSEN2	3	12484507	3_9	0	0.0141783111559513	4.67263048777315	2.08494649862574e-07	-0.146191584448993	3
ENSG00000075975.15	MKRN2	3	12557101	3_9	0	0.0256696420730184	9.85002400642248	7.95730630158877e-07	1.55338814378809	2
ENSG00000225526.4	MKRN2OS	3	12557284	3_9	0	0.0372549297829946	13.7400103051473	1.61094154325637e-06	-1.71928660214316	3
ENSG00000132155.11	RAF1	3	12664356	3_9	0	0.207287229330284	28.5911051204954	1.86514440854195e-05	-3.17355220251747	1
ENSG00000144712.11	CAND2	3	12796583	3_9	0	0.0147668641993285	5.01113217562595	2.32880493470905e-07	0.410420172546819	2
ENSG00000144713.12	RPL32	3	12841494	3_9	0	0.0246486864031886	9.63753538046159	7.47599046094251e-07	1.06668928899362	1
ENSG00000131379.9	C3orf20	3	14682838	3_10	0	0.0441334539907007	15.7375691326973	2.18582073945054e-06	1.62769841206892	1
ENSG00000144711.13	IQSEC1	3	13072162	3_10	0	0.0191125528650001	7.92034864516535	4.76400241035375e-07	-1.02806064118871	1
ENSG00000163517.14	HDAC11	3	13695501	3_10	0	0.0139797134714349	5.01528762511918	2.20649571605706e-07	0.526424867236925	1
ENSG00000163520.13	FBLN2	3	13568760	3_10	0	0.0154399612304905	5.9375381725022	2.88510480396758e-07	-0.611592125407718	2
ENSG00000163528.12	CHCHD4	3	14099967	3_10	0	0.0339276543815933	13.2718176095633	1.41707623152756e-06	1.71052837105422	3
ENSG00000170876.7	TMEM43	3	14124463	3_10	0	0.116114897706577	24.9481506530933	9.11664986452476e-06	2.53880478798853	1
ENSG00000131389.16	SLC6A6	3	14405037	3_10	0	0.0689413324949456	19.9494250781003	4.32831670849877e-06	-2.02548958806598	1
ENSG00000154781.15	CCDC174	3	14604169	3_10	0	0.013858547772945	4.93450040582257	2.15213686089581e-07	-0.208551351733843	2
ENSG00000154783.11	FGD5	3	14813285	3_11	0	0.220683929831087	29.9026582093733	2.0767751550068e-05	3.51206470832229	1
ENSG00000177463.15	NR2C2	3	14946654	3_11	0	0.020496802230269	5.00096579174635	3.2258856471914e-07	0.517708808521003	1
ENSG00000131368.7	MRPS25	3	15065408	3_11	0	0.0243439933910398	6.12590940835709	4.69322488941614e-07	0.319523378342828	1
ENSG00000131381.12	RBSN	3	15090344	3_11	0	0.0254924316866922	7.01536143719117	5.62820994212664e-07	-0.902267056529932	1
ENSG00000131375.9	CAPN7	3	15206289	3_11	0	0.0269890552611757	8.43267139799798	7.16245379632997e-07	-1.55970439344863	3
ENSG00000131370.15	SH3BP5	3	15319427	3_11	0	0.0218151602011009	5.42320510106052	3.72326038643299e-07	-0.528261415479487	2
ENSG00000206562.11	METTL6	3	15442762	3_11	0	0.0527043255655766	13.5183238796854	2.24221927294652e-06	-1.59669705154157	1
ENSG00000206561.12	COLQ	3	15521324	3_11	0	0.0209108235662653	4.95738634718086	3.26236746840988e-07	0.287138516488575	2
ENSG00000131373.14	HACL1	3	15586321	3_11	0	0.0211635216712565	5.06742295911919	3.37507995533468e-07	-0.350194303130909	3
ENSG00000131386.17	GALNT15	3	16093103	3_11	0	0.0226867324111769	5.76323936804022	4.11478909358462e-07	-0.642727741530077	1
ENSG00000154813.9	DPH3	3	16260057	3_12	0	0.273470581969017	18.9822586932784	1.63368182050809e-05	4.03765564049487	1
ENSG00000154814.13	OXNAD1	3	16265263	3_12	0	0.0241422017496901	6.75671735457802	5.13359496780072e-07	1.48340512290751	3
ENSG00000131378.13	RFTN1	3	16513716	3_12	0	0.0337525530295283	8.3508012799671	8.87041116842408e-07	0.949476114948052	2
ENSG00000154822.17	PLCL2	3	16802230	3_12	0	0.026487651079538	5.93260411230308	4.94535860192842e-07	-0.65674627052712	2
ENSG00000182568.16	SATB1	3	18440872	3_13	0	0.0362796304408598	8.49177325709889	9.69550015279506e-07	0.93239834395415	2
ENSG00000163576.17	EFHB	3	19885828	3_14	0	0.0228572388884623	5.98326343915828	4.3039861578908e-07	0.531629817766485	2
ENSG00000144566.10	RAB5A	3	19946616	3_14	0	0.0733584334872532	16.9372353209273	3.91022316240929e-06	-2.1488440677019	3
ENSG00000183977.13	PP2D1	3	20012089	3_14	0	0.0520856978567766	13.6946431813418	2.24480273104268e-06	1.56481869547664	1
ENSG00000114166.7	KAT2B	3	20031701	3_14	0	0.134811070362473	22.7998703061856	9.6731273881759e-06	-2.57805646618641	1
ENSG00000151789.10	ZNF385D	3	21839670	3_16	0	0.0256635608135322	5.23742939594848	4.23003605964063e-07	-0.401800731371665	1
ENSG00000170142.11	UBE2E1	3	23805720	3_18	0	0.0547482284142683	14.7613543483152	2.54334485031034e-06	1.54619889402566	1
ENSG00000197885.10	NKIRAS1	3	23923099	3_18	0	0.0228841852235022	6.5910787486048	4.7467999429043e-07	-1.27060168110411	3
ENSG00000077097.15	TOP2B	3	25664786	3_19	0	0.0298846040459528	5.26134959857405	4.94827286204794e-07	0.468634740566992	2
ENSG00000151093.7	OXSM	3	25782726	3_19	0	0.0413765695897015	8.30745554200025	1.08176140142036e-06	-1.07521345027949	1
ENSG00000163491.16	NEK10	3	27369070	3_20	2	0.0310415715636662	18.2634241395751	1.78416443986924e-06	-1.08825124436654	2
ENSG00000033867.16	SLC4A7	3	27484816	3_20	0	0.0566690860429573	33.6050477964593	5.99321281574817e-06	4.29983658503727	3
ENSG00000187118.12	CMC1	3	28241610	3_21	0	0.0749763711499322	12.021383050817	2.83653290707138e-06	1.43801132327657	2
ENSG00000163512.13	AZI2	3	28348550	3_21	0	0.0578156918016867	9.5560560026678	1.73873496066108e-06	1.3536007333684	3
ENSG00000144642.21	RBMS3	3	28575079	3_21	0	0.055934217218169	9.24348917583956	1.62713083522223e-06	-1.19076212955637	1
ENSG00000163513.17	TGFBR2	3	30253939	3_22	0	0.01838309379289	6.60539855307205	3.82143611537678e-07	0.272284849768157	1
ENSG00000163527.9	STT3B	3	31206903	3_23	0	0.0260692056916205	4.61898969741513	3.78951618262527e-07	0.310575696200828	2
ENSG00000197385.5	ZNF860	3	31966954	3_23	0	0.0328657938714487	6.78255498958156	7.01530285092724e-07	0.728272575496488	3
ENSG00000152642.10	GPD1L	3	32105704	3_23	0	0.0260733461669317	4.62047396518392	3.79133597529963e-07	0.033940090449097	1
ENSG00000170293.8	CMTM8	3	32183834	3_23	0	0.0268074691058446	4.87946871539476	4.11658726061294e-07	0.271060826234373	4
ENSG00000153551.13	CMTM7	3	32392093	3_24	0	0.0283598482600583	4.74608958860554	4.23593032854018e-07	-0.223270074376764	1
ENSG00000091317.7	CMTM6	3	32503449	3_24	0	0.0542294475662322	10.8267388425366	1.8477440610492e-06	-1.45130580889048	1
ENSG00000144635.8	DYNC1LI1	3	32570942	3_24	0	0.0350660055193662	6.73015277047353	7.42711576236971e-07	-0.800436747964339	1
ENSG00000182973.18	CNOT10	3	32684690	3_24	0	0.0279610505822903	4.61390181829828	4.06004462959269e-07	-0.0191404858044061	1
ENSG00000188167.8	TMPPE	3	33097285	3_24	0	0.0345523152683835	6.59202252082057	7.1681124516348e-07	0.835970332273658	1
ENSG00000170266.15	GLB1	3	33097285	3_24	0	0.0328730214290756	6.12590414316487	6.337511980045e-07	-0.745716978448918	2
ENSG00000170275.14	CRTAP	3	33113893	3_24	0	0.117623037628807	18.2228899990718	6.74556945330801e-06	-2.05048941543541	2
ENSG00000173705.8	SUSD5	3	33218930	3_25	0	0.0224390197081652	4.87925000508538	3.44560845890771e-07	-0.739552617331398	2
ENSG00000153560.11	UBP1	3	33440884	3_25	0	0.152069516747715	23.0481700270435	1.10303067087485e-05	-3.29752038694624	1
ENSG00000144681.10	STAC	3	36166670	3_26	0	0.0546257401367268	9.85084846975192	1.69347951130416e-06	1.64499121089413	2
ENSG00000168016.13	TRANK1	3	36819990	3_27	0	0.0366994123139527	11.182110020453	1.2914923688784e-06	1.37358088577106	3
ENSG00000178567.7	EPM2AIP1	3	36993455	3_27	0	0.0218169918418452	7.90964134194259	5.43076029346863e-07	-1.61641874732074	1
ENSG00000076242.14	MLH1	3	36993455	3_27	0	0.0184482913267492	6.23723700648048	3.62124049955415e-07	-1.30061282899005	2
ENSG00000093167.17	LRRFIP2	3	37186242	3_27	0	0.0727382931460054	21.5584030064921	4.93501714422461e-06	3.36750473546423	2
ENSG00000144674.16	GOLGA4	3	37243088	3_27	0	0.0231580136352821	7.50683331001483	5.47100424073696e-07	0.971318722933817	3
ENSG00000198590.11	C3orf35	3	37386585	3_27	0	0.0210214472710192	6.52711439537033	4.31810114409851e-07	0.469808520629286	1
ENSG00000144668.11	ITGA9	3	37599824	3_27	0	0.0272972461486469	8.266841900475	7.10178371410632e-07	0.144827333269036	1
ENSG00000144677.14	CTDSPL	3	37862772	3_27	0	0.0278434091493407	10.2906051699892	9.01721237631407e-07	-1.74336933451957	1
ENSG00000136059.14	VILL	3	37987123	3_27	0	0.0604795000387614	16.1612893763421	3.07604845718045e-06	-1.70946534579534	1
ENSG00000187091.13	PLCD1	3	38029646	3_27	0	0.0255804900860147	9.24681600964758	7.44406318290224e-07	-1.27641101886439	1
ENSG00000172939.8	OXSR1	3	38173945	3_27	0	0.0237572342332479	8.0458070737321	6.01553790813574e-07	1.05394942315782	1
ENSG00000172940.11	SLC22A13	3	38266019	3_27	0	0.0164805921650392	4.63898643612988	2.4060513325719e-07	0.198827363702317	1
ENSG00000144671.10	SLC22A14	3	38281798	3_27	0	0.0164636093402762	4.67200151516054	2.42067787605448e-07	0.234813212538644	1
ENSG00000093217.9	XYLB	3	38346523	3_28	0	0.0292738080150484	8.07352163762159	7.43791494127764e-07	-0.967779780221264	1
ENSG00000114739.13	ACVR2B	3	38454574	3_28	0	0.0940430147909126	19.0942704654865	5.6511727934422e-06	-2.44253247672232	1
ENSG00000157036.12	EXOG	3	38493677	3_28	0	0.0251939226068326	6.67312544336041	5.29095482561062e-07	-0.716420927141424	1
ENSG00000183873.15	SCN5A	3	38647751	3_28	0	0.0402187530453971	11.0462014461548	1.39813959242876e-06	1.35759159422355	2
ENSG00000114742.13	WDR48	3	39052969	3_28	0	0.027503357790063	7.49116438863847	6.48401513261524e-07	0.85922923994532	1
ENSG00000114745.13	GORASP1	3	39105193	3_28	0	0.0218694603091893	5.35477607797311	3.68543158864497e-07	0.314219881657661	2
ENSG00000168026.18	TTC21A	3	39105301	3_28	0	0.0217711173543388	5.31283824871693	3.64012490786697e-07	-0.46116320428829	3
ENSG00000168334.8	XIRP1	3	39191707	3_28	0	0.108805474286284	20.4993133875126	7.01938454172561e-06	-2.20445825497888	2
ENSG00000144659.10	SLC25A38	3	39383433	3_28	0	0.0201984805350118	4.61505797395231	2.9336265996597e-07	0.119431307914175	3
ENSG00000168028.13	RPSA	3	39406103	3_28	0	0.0443313866663998	11.960311351275	1.66864048025801e-06	-1.48384652085546	3
ENSG00000114784.3	EIF1B	3	40309786	3_29	0	0.024481376794352	5.5974211699768	4.31253663962955e-07	0.523938616536788	1
ENSG00000168032.8	ENTPD3	3	40387447	3_29	0	0.0222250745675101	4.69668805681986	3.28506461864069e-07	0.227673707583901	1
ENSG00000188846.13	RPL14	3	40457354	3_29	0	0.0240843085534641	5.44503271972284	4.12708724691153e-07	0.522972534364586	2
ENSG00000177873.12	ZNF619	3	40477330	3_29	0	0.0239588948913602	5.39638369524114	4.06891462413478e-07	0.517371359214115	1
ENSG00000172888.11	ZNF621	3	40528255	3_29	0	0.0226024010930479	4.85345558664623	3.45234835302379e-07	-0.271037260852294	1
ENSG00000168036.16	CTNNB1	3	41195090	3_30	0	0	67.7629297650778	0	-3.69565446939893	1
ENSG00000168038.10	ULK4	3	41962012	3_30	0	5.34126332052409e-09	15142.5394569747	2.54537442742271e-10	5.8062076094704	3
ENSG00000182606.14	TRAK1	3	42061553	3_30	0	0	161.399310873233	0	-1.50500299458495	1
ENSG00000187094.11	CCK	3	42266417	3_30	0	0	5.4728948221243	0	-0.384124325033725	3
ENSG00000114857.17	NKTR	3	42600359	3_33	0	0.0099926192915385	7.91072463402482	2.48773767090281e-07	-0.902582693922134	2
ENSG00000181061.13	HIGD1A	3	42800848	3_33	0	0.0206560123490472	14.6513913341636	9.52432763487498e-07	-1.62296478606573	1
ENSG00000144648.15	ACKR2	3	42804792	3_33	0	0.0100418258418782	7.95623647711364	2.51437089887063e-07	0.893213294298235	1
ENSG00000182983.14	ZNF662	3	42905991	3_33	0	0.00996940923580047	7.88917770502953	2.4751990871993e-07	0.93910565888377	1
ENSG00000240747.7	KRBOX1	3	42809828	3_33	0	0.0102215902701066	8.12063092870212	2.61226489951183e-07	-1.03022321253766	1
ENSG00000144649.8	FAM198A	3	42979515	3_33	0	0.00935989082104594	7.30475279166659	2.15171763706294e-07	0.856374290562604	1
ENSG00000144647.5	POMGNT2	3	43106046	3_33	0	0.00700075035371839	4.61609940625882	1.01701818234124e-07	0.151519634342297	2
ENSG00000179152.19	TCAIM	3	44335678	3_33	0	0.0127496044012645	10.1693572755172	4.08036664457301e-07	-1.33630965712522	3
ENSG00000185219.16	ZNF445	3	44457937	3_33	0	0.00769496873550457	5.49115053704995	1.32977812095358e-07	-0.638310592334882	1
ENSG00000196345.12	ZKSCAN7	3	44555404	3_33	0	0.00703280175725296	4.6583691107028	1.03102986800114e-07	-0.156931713020281	1
ENSG00000144792.9	ZNF660	3	44562235	3_33	0	0.00703710015377035	4.66402341765044	1.0329122500279e-07	-0.130667471551559	3
ENSG00000196653.11	ZNF502	3	44711871	3_33	0	0.00700698823892376	4.6243416092656	1.01974191572379e-07	-0.0739439943427465	3
ENSG00000186446.11	ZNF501	3	44713292	3_33	0	0.0130231469930595	10.3662822575888	4.24862055590563e-07	1.09514539387619	2
ENSG00000186448.14	ZNF197	3	44593969	3_33	0	0.00731711617219788	5.02512732429983	1.15716687789887e-07	-0.521602286718701	1
ENSG00000169981.10	ZNF35	3	44649020	3_33	0	0.0085204510283109	6.43454594737104	1.7253986931397e-07	-0.858435662600608	1
ENSG00000163807.5	KIAA1143	3	44761638	3_33	0	0.0798176150310708	27.352450368419	6.87074703595529e-06	-2.63179462576728	1
ENSG00000163808.16	KIF15	3	44761638	3_33	0	0.0798176150310708	27.3524503684189	6.87074703595527e-06	-2.63179462576728	1
ENSG00000169964.7	TMEM42	3	44861857	3_33	0	0.0149639849932404	11.6554112582745	5.48888130940491e-07	-1.45159776315986	2
ENSG00000163810.11	TGM4	3	44872221	3_33	0	0.00785376392744008	5.68023407934738	1.40395455326429e-07	-0.471060705197974	1
ENSG00000075914.12	EXOSC7	3	44975427	3_33	0	0.0125064929648551	9.99080130942252	3.93228366250489e-07	1.23348503289562	2
ENSG00000163812.13	ZDHHC3	3	44975034	3_33	0	0.00731712806632656	5.02514625000094	1.15717311704267e-07	-0.304935950088289	1
ENSG00000163815.5	CLEC3B	3	45000571	3_33	0	0.00774786416580064	5.55456737618197	1.35438211731231e-07	0.452224340548601	2
ENSG00000163814.7	CDCP1	3	45079969	3_33	0	0.00847567397878257	6.38576559703087	1.70331977899128e-07	-0.666072334103227	2
ENSG00000011376.9	LARS2	3	45388983	3_33	0	0.0326655423692686	18.9258796349136	1.94560610752327e-06	-2.07307588543144	3
ENSG00000144791.9	LIMD1	3	45560733	3_33	0	0.0156882384345456	12.0942621088099	5.97121256232494e-07	-1.55022340016583	3
ENSG00000211456.10	SACM1L	3	45688944	3_33	0	0.013713358583848	10.8453800211971	4.68055745037913e-07	-1.4029731964186	1
ENSG00000172215.5	CXCR6	3	45940684	3_33	0	0.0113725436703008	9.10951905134953	3.26033356706476e-07	-1.07911399713363	2
ENSG00000163820.14	FYCO1	3	45921260	3_33	0	0.00705532741279136	4.6879620233517	1.04090293036368e-07	0.086569868530316	2
ENSG00000163823.3	CCR1	3	46208231	3_33	0	0.00712682264226405	4.78126617421777	1.07237787814178e-07	0.187480974043503	1
ENSG00000012223.12	LTF	3	46485538	3_33	0	0.0111198364242985	8.90122049451931	3.11499197101116e-07	0.977728311542233	1
ENSG00000163827.12	LRRC2	3	46556887	3_33	0	0.00839036305067686	6.29209580751277	1.66144149797245e-07	0.681038055249524	1
ENSG00000178038.16	ALS2CL	3	46559030	3_33	0	0.00724719970194887	4.93629197729651	1.12584873035732e-07	0.530188287211855	3
ENSG00000160801.13	PTH1R	3	46877309	3_33	0	0.016281382452778	12.4389561286384	6.37359095538337e-07	1.43649145048072	2
ENSG00000160796.16	NBEAL2	3	46890564	3_33	0	0.00890966455878573	6.84818368143329	1.9201967383108e-07	0.824241758987083	2
ENSG00000160799.11	CCDC12	3	46932682	3_33	0	0.00955208665809404	7.49307930952044	2.2525143003868e-07	-1.08266033490726	2
ENSG00000181555.20	SETD2	3	47163449	3_33	0	0.00702373448998961	4.64644317795426	1.02706443364283e-07	-0.400917769837373	2
ENSG00000076201.14	PTPN23	3	47380662	3_33	0	0.007278272092752	4.975819271265	1.1397296821008e-07	-0.0568758413586133	1
ENSG00000114650.18	SCAP	3	47476755	3_33	0	0.00744178470725654	5.18142574112731	1.21348763011973e-07	-0.127426440431573	2
ENSG00000114646.9	CSPG5	3	47580841	3_33	0	0.126647487771253	31.8004180805305	1.26747202552123e-05	3.33352613333819	1
ENSG00000173473.10	SMARCC1	3	47781357	3_34	0	0.0165006699576306	9.5606911606781	4.96477808018736e-07	1.89752492435886	1
ENSG00000164045.11	CDC25A	3	48188134	3_34	0	0.0207978791468217	20.6890627702996	1.3541564454191e-06	4.76484843428241	1
ENSG00000164048.13	ZNF589	3	48241205	3_34	0	0.0166556130370548	18.6538937237518	9.77775371819569e-07	4.42800384740189	2
ENSG00000172113.8	NME6	3	48301771	3_34	0	0.0254626158071158	22.159759658712	1.77573042846922e-06	-4.88692959767456	1
ENSG00000164049.14	FBXW12	3	48372047	3_34	0	0.0179368697659495	6.93413503472166	3.9142442599404e-07	1.08517656975659	1
ENSG00000164051.13	CCDC51	3	48440237	3_34	0	0.0244422380927132	8.94692376561873	6.88214281729285e-07	0.687726356516607	1
ENSG00000213689.11	TREX1	3	48467186	3_34	0	0.031669332093225	10.7113019897723	1.0675547117107e-06	-0.347114482200658	1
ENSG00000164054.15	SHISA5	3	48467186	3_34	0	0.031669332093225	10.7113019897723	1.0675547117107e-06	-0.347114482200658	1
ENSG00000114268.11	PFKFB4	3	48557986	3_34	0	0.0136922922458013	5.2420161257072	2.25882968429622e-07	0.657923157499587	2
ENSG00000145040.3	UCN2	3	48562712	3_34	0	0.0806563412616345	23.5780157960443	5.98487033465498e-06	-3.05510761381415	2
ENSG00000114270.17	COL7A1	3	48595323	3_34	0	0.0283647407706734	12.0129583827813	1.07235298506543e-06	-1.755011479617	1
ENSG00000183396.3	TMEM89	3	48621034	3_34	0	0.0186270425742574	9.99187309465047	5.85733131701352e-07	-2.33911220830079	1
ENSG00000068745.14	IP6K2	3	48694054	3_34	0	0.0140694293433681	6.65520375845551	2.9467738894021e-07	-1.0776427078403	3
ENSG00000114302.15	PRKAR2A	3	48846714	3_34	0	0.0247949280818368	14.5240041224171	1.13333471073734e-06	-3.63983712433848	1
ENSG00000177479.19	ARIH2	3	48919714	3_34	0	0.0265855873991038	15.3198867751174	1.28177202743084e-06	3.69922947788487	1
ENSG00000178467.17	P4HTM	3	48998452	3_34	0	0.0252754294665215	14.7297240819454	1.17166141762034e-06	3.65062860237521	1
ENSG00000178252.17	WDR6	3	49007280	3_34	0	0.0302022355461632	15.9386986012652	1.51495914907354e-06	-3.44872426290303	2
ENSG00000178057.14	NDUFAF3	3	49023895	3_34	0	0.0148163221753672	7.78050450152061	3.62791534902548e-07	2.70033388407063	1
ENSG00000178149.16	DALRD3	3	49023895	3_34	0	0.0194853483555779	11.7742854460664	7.22024124179758e-07	3.41566444594815	2
ENSG00000198218.10	QRICH1	3	49088219	3_34	0	0.0146630639448043	7.61544759989692	3.51422154010949e-07	-2.6716767418339	1
ENSG00000172037.13	LAMB2	3	49141489	3_34	0	0.0499761045071772	18.6183323818106	2.92827698427944e-06	-2.43685137856274	1
ENSG00000177352.9	CCDC71	3	49165349	3_34	0	0.0429662142298827	19.345786225395	2.61590788914014e-06	-3.89150670025693	1
ENSG00000185909.14	KLHDC8B	3	49173299	3_34	0	0.200916726119252	33.5632543444273	2.12221378197917e-05	-4.19825172088715	1
ENSG00000173421.16	CCDC36	3	49199006	3_34	0	0.0321494065193529	16.2531140697038	1.64444183686853e-06	3.68768709483055	2
ENSG00000188315.7	C3orf62	3	49277527	3_34	0	0.0213480973631012	9.93519205177791	6.67489464310328e-07	1.79199055766764	1
ENSG00000157445.14	CACNA2D3	3	54123043	3_37	0	0.133166192543739	19.9887032622777	8.37698190211338e-06	2.45230390125352	2
ENSG00000114251.14	WNT5A	3	55164432	3_37	0	0.0279007811213685	5.15060493427544	4.52255206587044e-07	-0.252334686164705	1
ENSG00000180376.16	CCDC66	3	56557037	3_39	0	0.029732629625831	7.9419959847223	7.43142258173257e-07	-1.12375314248817	3
ENSG00000163946.13	FAM208A	3	56682894	3_39	0	0.0264232010563686	6.8406220583953	5.6883983207012e-07	-1.20563949509324	1
ENSG00000163947.11	ARHGEF3	3	57082573	3_39	0	0.0217076936203083	5.00890109953409	3.42188266530434e-07	-0.410213724189268	1
ENSG00000163666.8	HESX1	3	57226802	3_39	0	0.0822401452305919	17.533304636344	4.53791775922613e-06	2.04741599183879	1
ENSG00000157500.10	APPL1	3	57219853	3_39	0	0.0343259245801544	9.28498162614122	1.00302617442123e-06	0.740194055191617	1
ENSG00000174844.14	DNAH12	3	57544429	3_39	0	0.0439244139471411	11.5969078241186	1.60308723028955e-06	1.85598508892463	1
ENSG00000174840.8	PDE12	3	57759905	3_39	0	0.0734836306148626	16.4598774747787	3.80650300648469e-06	2.47383843264413	1
ENSG00000168374.10	ARF4	3	57597790	3_39	0	0.0384888691787578	10.3571605272077	1.25454092346624e-06	-1.75883521573895	3
ENSG00000174839.12	DENND6A	3	57692733	3_39	0	0.0402641985588395	10.7800215711486	1.36599044861528e-06	1.43031193082059	1
ENSG00000163681.14	SLMAP	3	57757610	3_39	0	0.0215085657447971	4.92311456584219	3.33242487297044e-07	0.368753658238552	1
ENSG00000136068.14	FLNB	3	58047974	3_39	0	0.0215407400999296	4.93704107336162	3.34685066510446e-07	0.47978490188462	1
ENSG00000163687.13	DNASE1L3	3	58211646	3_40	0	0.0279645340580111	11.575361350526	1.01871128835694e-06	1.53322427814059	4
ENSG00000163686.14	ABHD6	3	58241993	3_40	0	0.105342496031693	24.1158465151472	7.99493780038272e-06	2.37489353442056	2
ENSG00000163684.11	RPP14	3	58224320	3_40	0	0.024673928178821	10.4077314932377	8.08171161869246e-07	-1.21212908123755	3
ENSG00000168297.15	PXK	3	58332534	3_40	0	0.0444758603794722	15.9198945825116	2.2282992777674e-06	-2.09820624565486	1
ENSG00000168291.12	PDHB	3	58424704	3_40	0	0.0248186586111824	10.4622406432929	8.1716919010909e-07	-1.52372784381188	3
ENSG00000168306.12	ACOX2	3	58537904	3_40	0	0.0297508088583077	12.1534879811222	1.13791202593235e-06	-1.41036295987039	1
ENSG00000168309.16	FAM107A	3	58603020	3_40	0	0.0279750866012506	11.5788834279767	1.01940578763268e-06	1.4021340537988	2
ENSG00000144724.19	PTPRG	3	61454571	3_41	0	0.0235346396262801	6.10870278634088	4.52444717172988e-07	0.604315795903818	3
ENSG00000114405.10	C3orf14	3	62319398	3_41	0	0.020548543251141	4.84543251231125	3.13344850260618e-07	-0.217478216608042	1
ENSG00000163618.17	CADPS	3	62587326	3_42	0	0.0212323387452558	4.68094694400968	3.12781117354253e-07	-0.0860682165591167	3
ENSG00000163632.12	C3orf49	3	63819161	3_43	0	0.162175585200073	24.8612989410857	1.26887331224926e-05	-2.76525368893824	1
ENSG00000163634.11	THOC7	3	63846426	3_43	0	0.070437146772682	16.7919126320893	3.7222959102341e-06	-1.96944217619615	2
ENSG00000163635.17	ATXN7	3	63864984	3_43	0	0.0365698076190509	10.6125230207396	1.22137856713431e-06	-1.46806897013165	1
ENSG00000163637.12	PRICKLE2	3	64161410	3_43	0	0.0219648667909111	5.85320339358087	4.04604923431688e-07	-0.677409892997968	1
ENSG00000163638.13	ADAMTS9	3	64674082	3_43	0	0.0241411818797977	6.73317421766432	5.11549133659998e-07	0.792541811205511	2
ENSG00000151276.23	MAGI1	3	66043179	3_45	0	0	5.49131935475504	0	0.453970953595589	1
ENSG00000144741.17	SLC25A26	3	66134027	3_45	0	0	127.52227021086	0	1.66611968888258	3
ENSG00000144749.13	LRIG1	3	66519362	3_45	0	0	9.81483992817052	0	1.02713311582095	1
ENSG00000163376.11	KBTBD8	3	66998338	3_45	0	0	10.0281472324369	0	1.39012142306814	1
ENSG00000172340.14	SUCLG2	3	67371700	3_45	0	0	7.92850289327471	0	0.832106093926652	6
ENSG00000163378.13	EOGT	3	68965214	3_46	0	0.069634229309224	14.2146804855393	3.11507745138502e-06	1.98376961896629	3
ENSG00000144747.15	TMF1	3	69050595	3_46	0	0.0345778788428663	7.61978146116134	8.29181946326893e-07	-0.841295633796213	3
ENSG00000144744.16	UBA3	3	69079592	3_46	0	0.0745767787238195	14.866766207373	3.48922604840856e-06	1.68427305269497	1
ENSG00000144746.6	ARL6IP5	3	69088388	3_46	0	0.0734246032875302	14.7186227211712	3.40108711217112e-06	1.84859652884952	2
ENSG00000163380.15	LMOD3	3	69122652	3_46	0	0.0271306723260715	5.35340177565637	4.57087524956861e-07	-0.374218615975735	1
ENSG00000187098.14	MITF	3	69739170	3_47	0	0.0266686694194188	4.78493802781834	4.01593466821167e-07	0.135815685019402	1
ENSG00000163412.12	EIF4E3	3	71757284	3_48	0	0.022649242108558	11.3423171375072	8.08470977295163e-07	1.3278933877167	1
ENSG00000170837.2	GPR27	3	71735170	3_48	0	0.0190336533101823	9.75207150102968	5.84154874546687e-07	1.16113461469218	1
ENSG00000163602.10	RYBP	3	72488319	3_49	0	0.0221634948743163	4.70033697599579	3.27850772846422e-07	-0.222113576814552	1
[truncated: 8,806 more rows]
