# Supplementary material for: Adjusting for genetic confounders in transcriptome-wide association studies improves discovery of risk genes of complex traits
Source: Nat Genet. 2024 Jan 26;56(2):336–47. doi: 10.1038/s41588-023-01648-9 (PMC10864181; doi:10.1038/s41588-023-01648-9)
Supplement: Supplementary file 5 — cTWAS results of all analyzed genes across all tissues for IBD, SCZ, and SBP. Results are stored separately for each combination of traits and tissues. Column legends for each set of results are the same as in Supplementary Table 1. [file 41588_2023_1648_MOESM5_ESM.zip › SBP_Cells_EBV-transformed_lymphocytes.csv]

id	genename	chrom	pos	region_tag	cs_index	PIP	tau2	PVE	z	num_eqtl
ENSG00000237330.2	RNF223	1	1074061	1_1	0	0.0105847177710601	8.18961801188255	2.72804733562967e-07	-1.09077221962777	2
ENSG00000188976.10	NOC2L	1	959139	1_1	0	0.0552706457897073	23.1125145513315	4.02022824284226e-06	2.25612452569632	1
ENSG00000187961.13	KLHL17	1	959193	1_1	0	0.103038247127959	28.9295532930988	9.38100059012876e-06	-2.68800574187031	1
ENSG00000187642.9	PERM1	1	982260	1_1	0	0.00758431470882792	4.78206794094114	1.14140839212392e-07	0.268615477261878	1
ENSG00000188290.10	HES4	1	1000018	1_1	0	0.0156894697024351	11.8148539440769	5.83372020475872e-07	1.64012339074932	2
ENSG00000187608.8	ISG15	1	1001107	1_1	0	0.00890072616230608	6.25543905294	1.75223443403432e-07	-0.641233432091029	1
ENSG00000188157.14	AGRN	1	1019397	1_1	0	0.00923219965836342	6.52186008510994	1.8948971358235e-07	-0.724291699840322	1
ENSG00000131591.17	C1orf159	1	1116304	1_1	0	0.00911942259138021	6.52031261412055	1.87130566904185e-07	-0.700845422872238	1
ENSG00000176022.4	B3GALT6	1	1231507	1_1	0	0.00760794490639327	5.20277472371164	1.24569394746797e-07	-1.01232054427385	1
ENSG00000184163.3	C1QTNF12	1	1246946	1_1	0	0.0124485282379044	12.013379643554	4.70643629113868e-07	2.13869253556378	1
ENSG00000160087.20	UBE2J2	1	1274159	1_1	0	0.00868887818975706	6.15355868730353	1.68267030053128e-07	-0.572523217143432	1
ENSG00000162572.20	SCNN1D	1	1280416	1_1	0	0.039071355426205	20.7872351677582	2.55601960500132e-06	-2.28108782435127	1
ENSG00000224051.6	CPTP	1	1325353	1_1	0	0.0429925417059125	24.8715384041761	3.36515245168195e-06	4.76061422536212	1
ENSG00000169962.4	TAS1R3	1	1330080	1_1	0	0.339782599657291	28.7715466501097	3.07661616122387e-05	5.28834015201913	1
ENSG00000162576.16	MXRA8	1	1362255	1_1	0	0.0357807455976698	28.702236903671	3.23202048356371e-06	-4.58349256372122	1
ENSG00000175756.13	AURKAIP1	1	1374694	1_1	0	0.0252465832845281	23.2623056488902	1.84826544104828e-06	4.60039192118117	1
ENSG00000242485.5	MRPL20	1	1407014	1_1	0	0.0342495356975049	19.8839667418112	2.1432196879714e-06	2.63862478536225	3
ENSG00000179403.11	VWA1	1	1434243	1_1	0	0.0130654984152641	13.3925020717033	5.50676669984518e-07	2.30526996720711	2
ENSG00000197785.13	ATAD3A	1	1511945	1_1	0	0.0133566161463444	14.8397955849618	6.23782716562344e-07	-2.77234671507614	1
ENSG00000160075.11	SSU72	1	1574445	1_1	0	0.0113752532116914	8.44409251031233	3.02289476915317e-07	-0.516463414634116	1
ENSG00000228594.3	FNDC10	1	1600379	1_1	0	0.0172795603777761	12.4473033098544	6.76888187349715e-07	1.62289569795411	1
ENSG00000197530.12	MIB2	1	1615869	1_1	0	0.00782391983252484	5.18299336134064	1.27618612359365e-07	-0.646957332540314	1
ENSG00000248333.8	CDK11B	1	1609890	1_1	0	0.23787192680671	38.5247186375788	2.88397598519837e-05	-3.80984002186986	2
ENSG00000215790.6	SLC35E2	1	1677726	1_1	0	0.0970101080124954	27.503369683777	8.39676247578566e-06	-2.47537514953333	1
ENSG00000008130.15	NADK	1	1780639	1_1	0	0.041305886288081	25.7953271569412	3.35321931528308e-06	3.36962177948407	1
ENSG00000169885.9	CALML6	1	1915022	1_1	0	0.00792184072113533	12.4855788200446	3.11274654995922e-07	-3.13441857768327	1
ENSG00000178821.12	TMEM52	1	1917295	1_1	0	0.00758220909879892	4.80607818060682	1.14682080195799e-07	0.1993223221896	2
ENSG00000157933.9	SKI	1	2228951	1_2	0	0.0591987805990258	28.162802276165	5.24683734272562e-06	-2.65195375863267	1
ENSG00000116151.13	MORN1	1	2391602	1_2	0	0.00649394519892166	7.66264371676923	1.56601611232465e-07	-0.729663434713331	1
ENSG00000157916.19	RER1	1	2393932	1_2	0	0.00760488458777398	9.0951048710259	2.17675380507729e-07	1.03902591828683	1
ENSG00000157911.9	PEX10	1	2409065	1_2	0	0.0338806308023124	23.588569918144	2.51513947440841e-06	2.23841060974556	2
ENSG00000149527.17	PLCH2	1	2416027	1_2	0	0.00599603999625586	6.96652383029967	1.31458787368047e-07	-0.756207006217199	2
ENSG00000157873.17	TNFRSF14	1	2555429	1_2	0	0.00619051476338306	7.12074156217356	1.38726989327816e-07	-0.853644378317187	2
ENSG00000157870.14	FAM213B	1	2586412	1_2	0	0.0066274101153776	7.85972562922751	1.63930666928614e-07	0.914902994886101	1
ENSG00000142606.15	MMEL1	1	2632528	1_2	0	0.00980606236109482	11.5889372686019	3.5764094725708e-07	1.37212063025948	2
ENSG00000215912.12	TTC34	1	2800905	1_2	0	0.00516113200110013	5.41816478839323	8.80047573802697e-08	0.354174810913162	2
ENSG00000162591.15	MEGF6	1	3611380	1_2	0	0.00640207718168795	7.70818943301336	1.55303862992198e-07	1.0890582854822	1
ENSG00000116213.15	WRAP73	1	3654319	1_2	0	0.00852772144671177	10.1270352848224	2.7178426074884e-07	-1.11301503453866	1
ENSG00000235169.7	SMIM1	1	3774926	1_3	0	0.0271817372246502	10.7156147087716	9.16649430737068e-07	-1.08267176096455	1
ENSG00000116198.12	CEP104	1	3857024	1_3	0	0.0213225584965023	8.392340758998	5.63159477949342e-07	1.00520713669349	2
ENSG00000169598.15	DFFB	1	3856982	1_3	0	0.0234140169530103	9.2870942139982	6.84328698838591e-07	1.10306415679186	1
ENSG00000198912.10	C1orf174	1	3898178	1_3	0	0.0169406920907874	6.19549797277649	3.30305908048062e-07	-0.533982765590893	2
ENSG00000069424.14	KCNAB2	1	6033675	1_5	0	0.0423356274923398	16.7118402193683	2.22658484940765e-06	1.83247499434136	1
ENSG00000131697.17	NPHP4	1	5976175	1_5	0	0.0131388788638749	5.57862418204718	2.30671737743667e-07	-0.314650879071164	2
ENSG00000158286.12	RNF207	1	6205436	1_5	0	0.0152560781425782	7.08917535382933	3.40367117847328e-07	0.743402104979329	2
ENSG00000116251.9	RPL22	1	6209280	1_5	0	0.013132638616457	5.44465323493823	2.25025218648286e-07	0.231379032177731	1
ENSG00000116237.15	ICMT	1	6270438	1_5	0	0.0131490874266337	5.44899192578755	2.25486606680645e-07	0.212460417519444	1
ENSG00000097021.19	ACOT7	1	6386297	1_5	0	0.0306875624666758	14.0204650154013	1.35404714329944e-06	1.8316644840498	1
ENSG00000069812.11	HES2	1	6424820	1_5	0	0.0121896525010399	5.06710833592325	1.94383988242562e-07	-0.491134429532967	1
ENSG00000187017.15	ESPN	1	6424615	1_5	0	0.0307698537188182	14.1443277214339	1.36967243508987e-06	1.88484633033864	2
ENSG00000171680.21	PLEKHG5	1	6520337	1_5	0	0.0126190709216756	6.11827269387597	2.4297701065029e-07	0.96442777529645	1
ENSG00000162408.10	NOL9	1	6554170	1_5	0	0.012079712027237	5.3314743440256	2.0268092535871e-07	0.697655035643519	1
ENSG00000173662.20	TAS1R1	1	6554687	1_5	0	0.0120805482363558	5.35682295429891	2.03658673354312e-07	0.728803745158762	1
ENSG00000204859.12	ZBTB48	1	6579883	1_5	0	0.0213915583215756	13.2275925688846	8.90496478065846e-07	-2.15144747783416	2
ENSG00000007923.15	DNAJC11	1	6701642	1_5	1	0.035007701741973	16.5550838752141	1.82391233034625e-06	3.67467606462821	1
ENSG00000049245.12	VAMP3	1	7771004	1_6	0	0.010073924844636	5.12257418896721	1.62403706611806e-07	0.233154667568847	1
ENSG00000116288.12	PARK7	1	7954388	1_6	0	0.0107655406139811	6.52199733431771	2.20965990001302e-07	1.07579118971078	2
ENSG00000116285.12	ERRFI1	1	8026467	1_6	0	0.0165833876053176	10.4506188217852	5.4541142719554e-07	-1.51213726227584	1
ENSG00000142583.17	SLC2A5	1	9087812	1_6	0	0.0154385890595695	9.36310787049081	4.549216523881e-07	-1.06601424761754	2
ENSG00000049239.12	H6PD	1	9240618	1_6	0	0.013627833683082	8.01828936912487	3.43888397770786e-07	1.02786566793655	1
ENSG00000171612.6	SLC25A33	1	9539060	1_7	0	0.00856290477018495	5.18198481773735	1.39645268084207e-07	-0.166558111837109	1
ENSG00000171608.15	PIK3CD	1	9651429	1_7	0	0.0189410997765995	13.1086661406862	7.81398671012383e-07	1.45301503839855	1
ENSG00000171603.16	CLSTN1	1	9824341	1_7	0	0.0165002103693781	11.1445757807778	5.78711345444306e-07	1.45900586070763	1
ENSG00000162441.11	LZIC	1	9943262	1_7	0	0.00818405860754734	4.88578220820202	1.25838000263214e-07	0.00368988721892562	1
ENSG00000173614.13	NMNAT1	1	9943262	1_7	0	0.00818405860754734	4.88578220820202	1.25838000263214e-07	-0.00368988721892562	1
ENSG00000162444.11	RBP7	1	9996852	1_7	0	0.00822091138454684	4.91368916375832	1.27126655168669e-07	0.275823347842201	1
ENSG00000130939.18	UBE4B	1	10032712	1_7	0	0.0126067303373532	8.57342212317037	3.40146216177002e-07	-0.655465009614699	2
ENSG00000054523.17	KIF1B	1	10210369	1_7	0	0.00824678185620464	4.93949340379811	1.28196417924825e-07	0.419679010962463	2
ENSG00000142657.20	PGD	1	10398423	1_7	0	0.0448374876925719	19.8167509550196	2.79629312944118e-06	-2.89583400967489	1
ENSG00000175279.21	CENPS	1	10429947	1_7	0	0.0111415460209845	7.36756916727696	2.58332266281472e-07	1.37934179605437	2
ENSG00000241563.3	CORT	1	10449646	1_7	0	0.0100734640910057	6.43271851821561	2.03930584668619e-07	-0.0995305283728376	1
ENSG00000142655.12	PEX14	1	10476578	1_7	0	0.0184039983403941	12.9016221467758	7.47249232354757e-07	2.2984526033631	1
ENSG00000120948.16	TARDBP	1	11012060	1_8	0	0.015883018075871	5.33762534318338	2.66802620291196e-07	0.805240591595559	2
ENSG00000009724.16	MASP2	1	11047382	1_8	0	0.0239101996323418	9.24481280858615	6.95649212336982e-07	-1.48583552747586	1
ENSG00000116649.9	SRM	1	11060199	1_8	0	0.0150937939489618	4.85161872441356	2.3045920222947e-07	-0.134746970397223	2
ENSG00000171824.13	EXOSC10	1	11100310	1_8	0	0.014964008080726	4.76928630183055	2.24600284370577e-07	-0.0448182230469592	1
ENSG00000171819.4	ANGPTL7	1	11189075	1_8	0	0.0620397334341063	18.4296968266822	3.59829767177993e-06	2.3090566010915	1
ENSG00000198793.12	MTOR	1	11262571	1_8	0	0.0400383833857865	14.1928092696059	1.78835557965541e-06	-1.99219441178106	1
ENSG00000116663.10	FBXO6	1	11663828	1_8	0	0.0189730549344452	7.034076536802	4.20003904107695e-07	-0.769545086328776	1
ENSG00000162490.6	DRAXIN	1	11692083	1_8	0	0.016154086966141	5.49902268579829	2.7956120362031e-07	-0.412743342805371	1
ENSG00000162493.16	PDPN	1	13582937	1_10	0	0.0173082764971596	5.85066517274965	3.18689711230238e-07	0.496326276041074	1
ENSG00000171729.13	TMEM51	1	15261890	1_11	0	0.0020903697383734	7.61901600498603	5.01222974156278e-08	0.702114415687501	1
ENSG00000142621.19	FHAD1	1	15247291	1_11	0	0.00192042246552326	6.92433463100469	4.18488761248706e-08	-0.689636010303926	1
ENSG00000142634.12	EFHD2	1	15409565	1_11	0	0.00335063885183728	11.4376101691466	1.20606824791857e-07	-0.928657320471827	1
ENSG00000132906.17	CASP9	1	15526781	1_11	0	0.00156449260078251	8.71599978639589	4.29140692933474e-08	-1.17931811053962	1
ENSG00000116138.12	DNAJC16	1	15526794	1_11	0	0.00214076228141402	14.6932664870537	9.89910140745647e-08	2.49363804566607	1
ENSG00000116771.5	AGMAT	1	15584923	1_11	0	0.00152979705848555	5.38511628105783	2.59261411228967e-08	0.883838101385005	3
ENSG00000197312.11	DDI2	1	15617889	1_11	0	0.0114162148556948	32.3687306639934	1.16293857470328e-06	-4.96213129680233	2
ENSG00000116786.11	PLEKHM2	1	15684135	1_11	0	0.00685243849247064	27.8716022080502	6.01057547087599e-07	-2.05633874729518	1
ENSG00000162461.7	SLC25A34	1	15735471	1_11	0	0.00153607978382453	9.20264406597867	4.44872307114391e-08	-2.43263916237738	1
ENSG00000162458.12	FBLIM1	1	15719614	1_11	0	0.00175331461157535	10.2853806720363	5.67530486410743e-08	2.42615118309987	1
ENSG00000186510.11	CLCNKA	1	16032190	1_11	0	0.00348094359805773	9.78707988786099	1.07215874794115e-07	-1.83061737019712	2
ENSG00000173641.17	HSPB7	1	16019753	1_11	0	0.001563042499786	5.14443477894187	2.53056458671278e-08	0.707336622432022	1
ENSG00000185519.8	FAM131C	1	16073545	1_11	0	0.00175780891028565	6.52884992576674	3.61174700347772e-08	-0.990750860761358	1
ENSG00000142627.12	EPHA2	1	16156481	1_11	0	0.00155825523597652	4.92533744720189	2.41536939457995e-08	0.759587161436582	1
ENSG00000142632.16	ARHGEF19	1	16210794	1_11	0	0.00217414629529467	7.62861367436073	5.21967375968379e-08	-0.925104816020081	2
ENSG00000132881.11	RSG1	1	16201723	1_11	0	0.00152855729883361	4.79687412269808	2.30753883565155e-08	0.208727761402436	1
ENSG00000037637.10	FBXO42	1	16352086	1_11	0	0.0118412424974556	24.1880972892145	9.01380078783075e-07	2.60869461494192	1
ENSG00000055070.16	SZRD1	1	16352086	1_11	0	0.037620328311662	34.8853473752524	4.13023351877041e-06	-3.2781530126455	2
ENSG00000157191.19	NECAP2	1	16440373	1_11	0	0.00274868100923709	10.4565740031548	9.04529490868844e-08	-0.988668535983711	2
ENSG00000159363.17	ATP13A2	1	17011965	1_12	0	0.0168247222764359	4.77470278393017	2.52815222757701e-07	0.127184357983101	1
ENSG00000179051.13	RCC2	1	17442794	1_12	0	0.0176143216354832	5.21234445844964	2.88940223462365e-07	-0.380745596868746	1
ENSG00000142623.9	PADI1	1	17205087	1_12	0	0.0167668149114638	4.74180878959378	2.50209376815622e-07	0.00691805877331923	1
ENSG00000159423.16	ALDH4A1	1	18915940	1_13	0	0.0105361256800226	6.19134171872245	2.05293259806098e-07	0.563007110520379	1
ENSG00000169991.10	IFFO2	1	18956450	1_13	0	0.00931233682206323	5.01663649984457	1.47021308308972e-07	0.323417794147618	1
ENSG00000127463.13	EMC1	1	19227605	1_13	0	0.00988370555796714	5.58310213396779	1.73661818866783e-07	-0.491060943434956	2
ENSG00000053372.4	MRTO4	1	19249541	1_13	0	0.00993251677296669	5.62996921481983	1.75984452304248e-07	0.621765603913432	1
ENSG00000162482.4	AKR7A3	1	19288862	1_13	0	0.0193329277155252	11.9771286128041	7.28717692651832e-07	-1.36049448590908	1
ENSG00000053371.12	AKR7A2	1	19311596	1_13	0	0.00920512063440304	4.90649350149486	1.42137831697397e-07	-0.315512756464852	2
ENSG00000077549.17	CAPZB	1	19485983	1_13	0	0.0119864381438888	7.41899108700732	2.7986202456767e-07	0.790684834919171	1
ENSG00000158747.13	NBL1	1	19640599	1_13	0	0.00926994275829673	4.97323764531827	1.45085910155362e-07	0.26361791054843	2
ENSG00000169914.5	OTUD3	1	19859003	1_13	0	0.00996651407282945	5.6624840290678	1.77606660381541e-07	0.463697622312388	2
ENSG00000188257.10	PLA2G2A	1	19979930	1_13	0	0.0401130632015949	18.974432978066	2.39532037130481e-06	-1.91492176661368	1
ENSG00000127472.10	PLA2G5	1	20027376	1_13	0	0.0290925062293901	15.8875027865622	1.45460725525883e-06	1.63759393010898	1
ENSG00000117215.14	PLA2G2D	1	20119239	1_13	0	0.00904606653258022	4.74071622863933	1.34962374718663e-07	0.0562990740627096	1
ENSG00000090432.6	MUL1	1	20508287	1_14	0	0.0208918334632857	7.30860696276431	4.80529590547034e-07	0.642768996231902	1
ENSG00000158825.5	CDA	1	20588948	1_14	0	0.0162004757050477	4.8806735578481	2.48837885276619e-07	-0.150959795347662	2
ENSG00000158828.7	PINK1	1	20633253	1_14	0	0.019937550170923	6.8618299300831	4.30547148093723e-07	-0.70837207391923	1
ENSG00000189410.11	SH2D5	1	20733213	1_14	0	0.0169075187173438	5.28808176417561	2.81375974516902e-07	-0.151653703200496	1
ENSG00000127483.17	HP1BP3	1	20787923	1_14	0	0.0565840028877368	16.8855244300555	3.00688760207963e-06	2.89297122726926	1
ENSG00000117298.14	ECE1	1	21345450	1_14	0	0.0278449181050112	10.0575162262289	8.81344422601022e-07	0.864148651931236	1
ENSG00000142794.18	NBPF3	1	21440283	1_15	0	0.0101727877411546	4.78049060115901	1.53045803307512e-07	-0.103969945165528	1
ENSG00000090686.15	USP48	1	21782877	1_15	0	0.0109362069239626	5.41614163658669	1.86408497350785e-07	-0.435531770596582	2
ENSG00000187942.11	LDLRAD2	1	21811974	1_15	0	0.0106118011262555	5.19474128841456	1.73485027584243e-07	-0.509248836289586	1
ENSG00000142789.19	CELA3A	1	22001714	1_15	0	0.0121159953214566	6.42901837812834	2.45139185001484e-07	0.766402047826208	1
ENSG00000070831.15	CDC42	1	22052177	1_15	0	0.0389690725265486	17.5827968490213	2.15633882068859e-06	-1.73994055796463	2
ENSG00000162552.14	WNT4	1	22143622	1_15	0	0.0101458518245726	4.7571356781988	1.51894842237683e-07	0.113456311497647	2
ENSG00000184677.16	ZBTB40	1	22458753	1_15	0	0.0101354448142508	4.79241242047084	1.52864264855241e-07	0.240770458496829	1
ENSG00000173369.15	C1QB	1	22653162	1_15	0	0.010500262704246	5.03183652583715	1.66278332943442e-07	-0.0851149385683444	1
ENSG00000169641.13	LUZP1	1	23177591	1_16	0	0.0218218441649356	10.7183969788384	7.36088888165462e-07	1.38977838313956	2
ENSG00000125945.14	ZNF436	1	23368146	1_16	0	0.0116624539665059	4.74215699693629	1.74050327230226e-07	0.0512163163576394	1
ENSG00000204219.9	TCEA3	1	23425670	1_16	0	0.0130505442480415	5.81311371323469	2.38751668691712e-07	0.477136909296179	1
ENSG00000088280.18	ASAP3	1	23484817	1_16	0	0.0123159042735679	5.26126642385313	2.03922700057e-07	0.329242744649301	1
ENSG00000117318.8	ID3	1	23559582	1_16	0	0.0116851554935261	4.76067184324342	1.75069993586079e-07	0.148841535467594	1
ENSG00000142676.12	RPL11	1	23691734	1_17	0	0	137.027855471115	0	0.782701005098859	1
ENSG00000011007.12	ELOA	1	23743147	1_17	0	0	1935.88821599133	0	-3.72582769113585	1
ENSG00000117308.14	GALE	1	23800401	1_17	0	0	130.179916813746	0	0.457660340049313	2
ENSG00000117305.14	HMGCL	1	23838758	1_17	0	1.79851771253681e-07	3250.15615630627	1.83961914425228e-09	3.00687374854056	1
ENSG00000179163.11	FUCA1	1	23867524	1_17	0	0	2887.60787239513	0	-2.07434873906385	2
ENSG00000185436.11	IFNLR1	1	24190390	1_17	0	0	37.8033820062843	0	0.265326337010395	1
ENSG00000158055.15	GRHL3	1	24318866	1_17	0	0	8.13062869208306	0	-0.741263279334719	1
ENSG00000001460.17	STPG1	1	24417003	1_17	0	0	4.78099791877667	0	-0.0990657671369019	2
ENSG00000001461.16	NIPAL3	1	24415329	1_17	0	0	9.93528131038719	0	-0.09268600169073	2
ENSG00000117602.11	RCAN3	1	24502439	1_17	0	0	16.4097191247736	0	-1.34193723607313	2
ENSG00000133226.16	SRRM1	1	24633227	1_17	0	0	10.6347537965044	0	0.851707485478175	1
ENSG00000169504.14	CLIC4	1	24745177	1_17	0	0	18.3624711904326	0	-1.74342119476527	1
ENSG00000020633.18	RUNX3	1	24965206	1_17	0	0	6.36127061840925	0	-0.600121637928093	1
ENSG00000090020.10	SLC9A1	1	27166703	1_19	0	0.0305611301212877	19.4739739512732	1.87297926038202e-06	2.79662469320421	2
ENSG00000186501.14	TMEM222	1	27317371	1_19	0	0.0119507953559052	10.5061333052341	3.9513790263132e-07	1.39227987519422	1
ENSG00000142733.14	MAP3K6	1	27369839	1_19	0	0.0231494088223816	16.8145641826057	1.22499550102694e-06	-1.63679986582569	2
ENSG00000142748.12	FCN3	1	27375143	1_19	0	0.0585129772036276	25.7400502656079	4.73991507396207e-06	2.58994831224582	1
ENSG00000126705.13	AHDC1	1	27604387	1_19	0	0.00942593279853543	8.24743411599586	2.44653913838143e-07	-0.88796585670758	1
ENSG00000000938.12	FGR	1	27634281	1_19	0	0.0965502891273898	30.6397505175221	9.30995918621906e-06	-3.14640607597589	1
ENSG00000126709.14	IFI6	1	27671883	1_19	0	0.00763922768896297	6.24902923571679	1.50234952720113e-07	0.627446449251082	1
ENSG00000130775.15	THEMIS2	1	27872858	1_19	0	0.00761596503496631	6.22005160780142	1.49082924402845e-07	-0.812671265390233	2
ENSG00000117748.9	RPA2	1	27914572	1_19	0	0.00669449235180131	4.99446961012488	1.05224288620395e-07	-0.215133292796796	1
ENSG00000130768.14	SMPDL3B	1	27935898	1_19	0	0.00654304767869018	4.7770558305293	9.83669884971334e-08	0.137785475960337	1
ENSG00000158156.7	XKR8	1	27959314	1_19	0	0.0314189738894605	19.7410643632423	1.95196279442232e-06	-1.96782428914655	1
ENSG00000158161.15	EYA3	1	28064504	1_19	0	0.00885187825621214	7.64981588220353	2.13105858216431e-07	0.888230367746631	2
ENSG00000169403.11	PTAFR	1	28193492	1_19	0	0.00652275607091823	4.74754492271182	9.74561373470532e-08	-0.0273063705806345	1
ENSG00000130770.17	ATPIF1	1	28236497	1_19	0	0.00826524323242861	6.99778973054993	1.82022678589054e-07	-0.875711253592744	2
ENSG00000204138.12	PHACTR4	1	28369680	1_19	0	0.0300169434576252	19.3029183202787	1.82346912324302e-06	-2.49327296438623	2
ENSG00000180198.15	RCC1	1	28505066	1_19	0	0.00766126612964202	6.27641996941153	1.51328775490037e-07	0.64098459168284	2
ENSG00000180098.9	TRNAU1AP	1	28553045	1_19	0	0.00903124449261683	7.84060180290971	2.22846578961492e-07	-0.809188926081632	1
ENSG00000198492.15	YTHDF2	1	28736301	1_19	0	0.0103991499385701	9.18227496728399	3.00508739974839e-07	0.90968457859982	1
ENSG00000116353.15	MECR	1	29230712	1_19	0	0.012472480637267	10.9129000048249	4.28353172600847e-07	1.48940842726931	1
ENSG00000162510.5	MATN1	1	30725886	1_20	0	0	10.4531259983875	0	1.11348684878832	1
ENSG00000162511.7	LAPTM5	1	30757348	1_20	0	0	10.0737590729274	0	1.06831279350946	1
ENSG00000162512.15	SDC3	1	30909289	1_20	0	0	14.1901479366303	0	1.45022619468565	1
ENSG00000134644.15	PUM1	1	31066204	1_20	0	0	13.6434375565719	0	-1.13414665045068	1
ENSG00000168528.11	SERINC2	1	31409395	1_20	0	0	5.23271274871469	0	0.0458505274167957	1
ENSG00000142910.15	TINAGL1	1	31576820	1_20	0	0	32.016881635458	0	1.61763986522572	1
ENSG00000162517.12	PEF1	1	31644486	1_20	0	0	6.50143702338871	0	-0.342587644097575	2
ENSG00000084636.17	COL16A1	1	31703950	1_20	0	0	16.6366669314985	0	0.339617732242068	1
ENSG00000025800.13	KPNA6	1	32108863	1_21	0	0.0277775457258335	13.9205017525789	1.21690796641051e-06	1.81300279948414	1
ENSG00000160051.11	IQCC	1	32205464	1_21	0	0.0242634940190061	12.6251935340332	9.64051775278388e-07	-1.70833955272214	1
ENSG00000222046.2	DCDC2B	1	32208265	1_21	0	0.0258257085467267	13.2225281106446	1.07467146672082e-06	-1.75822569288403	1
ENSG00000084623.11	EIF3I	1	32222176	1_21	0	0.0261479199633935	13.3412726654773	1.09785094716891e-06	-1.76721526665912	1
ENSG00000160055.19	TMEM234	1	32222176	1_21	0	0.0261479199633935	13.3412726654773	1.09785094716891e-06	1.76721526665912	1
ENSG00000183615.5	FAM167B	1	32246914	1_21	0	0.0179316507347245	9.73512346199294	5.49377297468732e-07	1.29895373249216	1
ENSG00000116478.11	HDAC1	1	32291652	1_21	0	0.0107285378394971	4.8399556870425	1.63414615488474e-07	-0.157303814376026	2
ENSG00000225828.1	FAM229A	1	32366691	1_21	0	0.0134571519705676	6.9977251321224	2.96359606963976e-07	0.484375470556481	1
ENSG00000176261.15	ZBTB8OS	1	32650943	1_21	0	0.0129436793439649	6.62711991503574	2.69955107266082e-07	-0.817292393114945	2
ENSG00000162521.18	RBBP4	1	32651491	1_21	0	0.0121505761958189	6.02489118488024	2.30385453569129e-07	-0.532900002460591	1
ENSG00000116497.17	S100PBP	1	32817174	1_21	0	0.0112558218388119	5.29662268994451	1.87622630542571e-07	-0.336705873249236	1
ENSG00000134684.10	YARS	1	32817982	1_21	0	0.0111536202780789	5.20979718070326	1.82871339084229e-07	-0.396944315326744	1
ENSG00000160097.16	FNDC5	1	32872031	1_21	0	0.0121409220561969	6.01732388619867	2.29913267147636e-07	-0.617186092595721	1
ENSG00000121905.9	HPCA	1	32887170	1_21	0	0.0214879726311258	11.463312146991	7.75201374889363e-07	-1.30034917920259	1
ENSG00000142920.16	AZIN2	1	33081259	1_21	0	0.0116370832372047	5.61374671748467	2.05591866110116e-07	0.486275170109413	1
ENSG00000116525.13	TRIM62	1	33181349	1_21	0	0.0106739277418247	4.7913881156246	1.60951335086937e-07	0.24539244788066	1
ENSG00000134686.18	PHC2	1	33427363	1_21	0	0.0223078803958435	11.82132191307	8.29914447520816e-07	1.45971452878382	1
ENSG00000188910.7	GJB3	1	34777468	1_22	0	0.0238698866277477	15.3555415788596	1.15351824554544e-06	-1.44780330568703	2
ENSG00000243749.1	TMEM35B	1	34984579	1_22	0	0.00800528716965798	4.94169972134569	1.24497961868587e-07	0.288431392897401	1
ENSG00000020129.15	NCDN	1	35557823	1_22	0	0.00950553959440059	6.5751718389968	1.96694789854956e-07	-0.679414221100686	1
ENSG00000116819.6	TFAP2E	1	35573174	1_22	0	0.0151494888888289	11.0134741070949	5.25087028370497e-07	1.68100384760629	1
ENSG00000126067.11	PSMB2	1	35641909	1_22	0	0.0474149465164071	21.9507965233741	3.27547676236434e-06	-2.62550755010042	1
ENSG00000134698.10	AGO4	1	35808004	1_22	0	0.0214846780710324	14.3485339260958	9.70164442283826e-07	-1.91971883092844	1
ENSG00000092847.11	AGO1	1	35870261	1_22	0	0.049164058481502	22.3009704145604	3.4504875270042e-06	-2.65508498707691	1
ENSG00000126070.19	AGO3	1	35932767	1_22	0	0.0173573235947844	12.3111067267673	6.72494644493624e-07	1.97087891760366	1
ENSG00000116863.10	ADPRHL2	1	36088841	1_22	0	0.0456192261166399	21.5778044567295	3.09787678711262e-06	2.54565431201778	1
ENSG00000116871.15	MAP7D1	1	36155585	1_22	0	0.00833636128391735	5.32696009424143	1.39754224622214e-07	-0.684615384615462	1
ENSG00000054116.11	TRAPPC3	1	36155585	1_22	0	0.00833636128391735	5.32696009424143	1.39754224622214e-07	-0.684615384615462	1
ENSG00000142694.6	EVA1B	1	36323755	1_22	0	0.0403491292134974	20.394201031826	2.58970226225064e-06	1.90403159895381	2
ENSG00000181817.5	LSM10	1	36398220	1_22	0	0.0092467914755141	6.31266042838602	1.83701399941511e-07	-0.603875924763786	1
ENSG00000116885.18	OSCP1	1	36449952	1_22	0	0.00871738359515761	5.75193541655927	1.57800774941369e-07	-0.544756374421872	1
ENSG00000116898.11	MRPS15	1	36464072	1_22	0	0.00798846492831251	4.92171032415621	1.2373380134266e-07	0.2161594973144	1
ENSG00000163874.10	ZC3H12A	1	37464693	1_23	0	0.0171531290510299	5.54090408151782	2.99111396771255e-07	0.140349492648125	2
ENSG00000163875.15	MEAF6	1	37513172	1_23	0	0.0154659519905771	4.89743211764294	2.38371350190953e-07	-0.280379580037298	1
ENSG00000134697.12	GNL2	1	37593092	1_23	0	0.0176727090175071	6.41724318063472	3.56911546120392e-07	-0.747134214780919	1
ENSG00000116922.14	C1orf109	1	37691952	1_23	0	0.0311267914027485	10.1887218679548	9.98074674888282e-07	-0.633156864586149	1
ENSG00000185090.14	MANEAL	1	37791673	1_23	0	0.0155970259106835	9.80299559895006	4.81182223856003e-07	-2.32454438586821	1
ENSG00000196449.3	YRDC	1	37761292	1_23	0	0.0253991967275298	8.53827744124566	6.8249459784748e-07	0.0436173570517748	1
ENSG00000197982.13	C1orf122	1	37806635	1_23	0	0.016014734074139	7.23914902992474	3.64851572717593e-07	1.63046255346316	1
ENSG00000188786.9	MTF1	1	37859751	1_23	0	0.0232340460566138	7.92143392980324	5.79212097281141e-07	0.308237355273019	1
ENSG00000204084.12	INPP5B	1	37901732	1_23	0	0.0206297589594099	17.0903786572661	1.10957027204832e-06	3.51817065873368	2
ENSG00000183431.11	SF3A3	1	37990219	1_23	1	0.744632792823736	28.1833350074814	6.60455429599874e-05	4.95369342830209	1
ENSG00000183386.9	FHL3	1	37983893	1_23	1	0.145774765626932	25.1686992110616	1.15465461603229e-05	4.63305909598882	1
ENSG00000185668.7	POU3F1	1	38024771	1_23	0	0.0176779301308565	5.87379826987879	3.26782968641349e-07	-0.340113427075383	1
ENSG00000116981.3	NT5C1A	1	39672451	1_24	0	0.100555960060742	21.9415869489869	6.94360209757115e-06	2.23930833319895	1
ENSG00000116954.7	RRAGC	1	38859391	1_24	0	0.103385180822413	22.2148712860535	7.22788221345844e-06	2.83401862981605	1
ENSG00000214114.8	MYCBP	1	38873777	1_24	0	0.0197054355786257	6.17500260289674	3.82941256409763e-07	1.02665995363143	1
ENSG00000131233.9	GJA9	1	38881233	1_24	0	0.0205174257252406	6.56077461927852	4.23630248403138e-07	1.09767872441497	1
ENSG00000174574.15	AKIRIN1	1	38991022	1_24	0	0.0405654964571389	13.0980747432466	1.6721423006241e-06	1.63380544833776	1
ENSG00000168653.10	NDUFS5	1	39026790	1_24	0	0.026287610712405	8.93149932501882	7.38897944114638e-07	1.19030700487332	1
ENSG00000183682.7	BMP8A	1	39491497	1_24	0	0.0187003736534532	5.67502841498795	3.33985258578142e-07	-0.59790761790331	1
ENSG00000163909.7	HEYL	1	39640423	1_24	0	0.0199200309749111	6.2784545817725	3.93596964140438e-07	-0.754211275740959	1
ENSG00000116983.12	HPCAL4	1	39652365	1_24	0	0.0310516319099849	10.5282602219493	1.02884514770705e-06	1.41288326071929	1
ENSG00000084072.16	PPIE	1	39738050	1_25	0	0.0109876171550357	6.23379915565798	2.15558572177706e-07	-0.659873851455907	1
ENSG00000198754.5	OXCT2	1	39748703	1_25	0	0.00934060714533025	4.74047810401544	1.39349760036532e-07	0.0547090285566267	1
ENSG00000116985.11	BMP8B	1	39748703	1_25	0	0.00934060714533025	4.74047810401544	1.39349760036532e-07	0.0547090285566267	1
ENSG00000131236.16	CAP1	1	40040252	1_25	0	0.00951280206807037	4.89257491556244	1.46472103498151e-07	-0.144616877464166	2
ENSG00000131238.16	PPT1	1	40090051	1_25	0	0.00947552601314861	4.86325599457831	1.45023850794098e-07	0.20290409441556	2
ENSG00000187815.9	ZFP69	1	40477181	1_25	0	0.0100195148052049	5.40042205902685	1.70287734457394e-07	0.401604874639841	1
ENSG00000164002.11	EXO5	1	40508257	1_25	0	0.00954488605868131	4.9369379881737	1.48298717170809e-07	-0.214411045767213	2
ENSG00000117010.15	ZNF684	1	40531781	1_25	0	0.009878896842901	5.26689350738572	1.6374647570765e-07	0.361422383041763	1
ENSG00000117016.9	RIMS3	1	40706838	1_25	0	0.0108149420654743	6.02669706270081	2.05122137185601e-07	-0.427516147260147	1
ENSG00000066136.20	NFYC	1	40690337	1_25	0	0.0110876487076406	6.28205598146716	2.19204887693751e-07	-0.407210311315887	1
ENSG00000171793.13	CTPS1	1	40978873	1_25	0	0.0119009293586076	7.41035733417029	2.77542184066921e-07	0.962218502059892	2
ENSG00000171790.15	SLFNL1	1	41023325	1_25	0	0.013648598528141	8.05315484280427	3.45909972287965e-07	-0.759967344082784	1
ENSG00000010803.16	SCMH1	1	41242427	1_25	0	0.0109461003111582	8.326869777314	2.8684690628735e-07	-1.8887378155055	1
ENSG00000204060.6	FOXO6	1	41377768	1_25	0	0.0106529077543945	5.79860907059982	1.94402108338196e-07	0.237903510106504	1
ENSG00000127129.9	EDN2	1	41484842	1_25	0	0.0253145746204115	14.535530494255	1.15800515916113e-06	1.80431083205508	1
ENSG00000127124.14	HIVEP3	1	42035577	1_26	1	0.29317543628067	30.78779537234	2.84063311253541e-05	-5.57027642825294	1
ENSG00000198815.8	FOXJ3	1	42334969	1_26	0	0.00567725364807614	5.37252987088386	9.59900262746446e-08	0.0292674137632891	1
ENSG00000177181.14	RIMKLA	1	42381115	1_26	0	0.0103092735489292	12.1738991630291	3.94972389423098e-07	2.21779856711557	1
ENSG00000066185.12	ZMYND12	1	42416625	1_26	0	0.0117206419772178	12.4572580497871	4.59497163275266e-07	-1.54768137552855	2
ENSG00000186409.14	CCDC30	1	42463308	1_26	0	0.00562699779421727	7.31989156693516	1.29625476629889e-07	-1.42375751019987	1
ENSG00000171960.10	PPIH	1	42658184	1_26	0	0.00843064062681109	11.8068647385795	3.13259419363192e-07	-1.4940173082254	1
ENSG00000117385.15	P3H1	1	42767127	1_26	0	0.016048024429535	18.1378039439088	9.16041720292946e-07	1.93508832867792	2
ENSG00000164008.14	C1orf50	1	42767127	1_26	0	0.00966373567051848	13.961305543048	4.24600056595229e-07	1.80512941077316	1
ENSG00000274386.5	TMEM269	1	42785273	1_26	0	0.0060110581495626	5.98455691063745	1.13211854419483e-07	-0.0837169882902026	1
ENSG00000177868.11	SVBP	1	42816057	1_26	0	0.0111320365368561	14.8730329316324	5.21054482426015e-07	-1.78448873855238	3
ENSG00000164010.13	ERMAP	1	42816759	1_26	0	0.00567794888833995	5.9431598704461	1.06198373520478e-07	0.677140029971434	2
ENSG00000164011.17	ZNF691	1	42846835	1_26	0	0.00600572864443716	6.05699442514148	1.14480588500124e-07	0.662200410452976	2
ENSG00000117394.20	SLC2A1	1	42959206	1_26	0	0.0054809005223152	5.41168662123624	9.33455315399331e-08	0.491226835861054	2
ENSG00000243710.7	CFAP57	1	43171878	1_26	0	0.00895409310905493	10.3056918078957	2.90407434685709e-07	1.31528632884098	1
ENSG00000179178.10	TMEM125	1	43269525	1_26	0	0.00890365026737927	9.5811074671871	2.68468154805321e-07	0.977363936689793	1
ENSG00000117395.12	EBNA1BP2	1	43271335	1_26	0	0.0222718681935919	18.5766408666003	1.30206542438684e-06	-1.8301346056496	1
ENSG00000066056.13	TIE1	1	43300755	1_27	0	0.0126484488145242	13.0008148998861	5.17507700322617e-07	2.58159441363675	2
ENSG00000066322.14	ELOVL1	1	43367735	1_27	0	0.0134106542184039	8.47173884709676	3.57545649486818e-07	1.46064636841186	1
ENSG00000159479.16	MED8	1	43389819	1_27	0	0.012317808010415	13.175298225698	5.10743512352667e-07	2.83560865856793	2
ENSG00000198198.15	SZT2	1	43389955	1_27	0	0.0158475778773908	10.6962873490251	5.33463769968672e-07	-1.74605799381542	1
ENSG00000126091.19	ST3GAL3	1	43705540	1_27	0	0.0113415262279647	9.11336527242545	3.25281416637512e-07	1.52339902343081	1
ENSG00000117407.16	ARTN	1	43934860	1_27	0	0.0496418320680478	19.90995929458	3.11047809243379e-06	-2.15308319472611	1
ENSG00000117408.10	IPO13	1	43947230	1_27	0	0.0232854110806127	13.5933656555042	9.96138859801915e-07	-1.90076350222772	1
ENSG00000117410.13	ATP6V0B	1	43974045	1_27	0	0.0120277267144026	6.08274656768092	2.30246081525446e-07	0.827895428707436	2
ENSG00000117411.16	B4GALT2	1	43978466	1_27	0	0.0110589678578306	6.04368889408967	2.10341840614014e-07	-1.34411888510451	2
ENSG00000159214.12	CCDC24	1	43991070	1_27	0	0.0159718592016715	8.54371422332333	4.29448569126552e-07	-1.10513086124162	2
ENSG00000178028.13	DMAP1	1	44213884	1_27	0	0.0121982133288517	5.54314920223675	2.12795170108128e-07	0.176020225329654	1
ENSG00000117419.14	ERI3	1	44354647	1_27	0	0.0141287831467672	6.76415027083485	3.0076478139936e-07	-0.430307423056081	1
ENSG00000126106.13	TMEM53	1	44672527	1_28	0	0.0147110544138903	6.23609496278818	2.8871243895518e-07	-0.345394267141405	1
ENSG00000198520.10	C1orf228	1	44674693	1_28	0	0.0592659148072504	19.8223247593259	3.697162617836e-06	-2.00758385707587	1
ENSG00000142945.12	KIF2C	1	44739744	1_28	0	0.0123447334291833	4.8442299879824	1.88198190648422e-07	-0.385171252105292	1
ENSG00000142959.4	BEST4	1	44787956	1_28	0	0.0123622576475599	4.76852820304663	1.85520164170139e-07	0.249797524555345	1
ENSG00000222009.8	BTBD19	1	44808328	1_28	0	0.0124824296109716	4.95930171642146	1.94817798028668e-07	0.307458401353829	2
ENSG00000117425.13	PTCH2	1	44842737	1_28	0	0.0127242269512244	5.13711405403284	2.05711981903731e-07	-0.608118999366306	1
ENSG00000126107.14	HECTD3	1	45003504	1_28	0	0.0133316968044496	5.46998543736536	2.2949888081884e-07	0.611882898996578	2
ENSG00000126088.13	UROD	1	45012003	1_28	0	0.0136673460204887	7.06165595797398	3.0373841227892e-07	-1.71756383590463	1
ENSG00000132781.17	MUTYH	1	45340760	1_28	0	0.0258057289763768	13.8632604175691	1.12587580664514e-06	-2.44862730986679	1
ENSG00000280670.2	CCDC163	1	45499668	1_28	0	0.014785971016041	10.1460474223058	4.72123602263358e-07	2.38300903578523	1
ENSG00000132763.14	MMACHC	1	45499635	1_28	0	0.165932300692416	24.002718675784	1.25343074603173e-05	4.24632146015794	1
ENSG00000117450.13	PRDX1	1	45523019	1_28	0	0.0713126660521962	19.6669535570194	4.41380090030582e-06	3.84641902162596	2
ENSG00000117448.13	AKR1A1	1	45550079	1_28	0	0.0587836236768849	23.6365589377329	4.37269896086973e-06	3.62097426125267	2
ENSG00000159588.14	CCDC17	1	45624129	1_28	0	0.0129677922820777	7.32986028559983	2.99137400757534e-07	-2.18320641969462	1
ENSG00000159592.10	GPBP1L1	1	45687876	1_28	0	0.0127006622968243	6.88091416908091	2.75030895456643e-07	-2.07880639123583	2
ENSG00000159596.6	TMEM69	1	45695664	1_28	0	0.0243326660588196	14.9747166231954	1.14671972317475e-06	-2.55526657547047	1
ENSG00000197429.10	IPP	1	45750903	1_28	0	0.0888599852157096	20.3147149729886	5.6810151002383e-06	-4.13436275360386	1
ENSG00000117461.14	PIK3R3	1	46133471	1_28	0	0.0196158755554818	12.4400502502261	7.67960364345926e-07	-2.24694117351115	1
ENSG00000171357.5	LURAP1	1	46207228	1_28	0	0.0146305858465355	7.01431169878679	3.22965216687936e-07	-0.902239503944018	1
ENSG00000085999.11	RAD54L	1	46263241	1_28	0	0.04695879936064	16.9002781157605	2.49758230951306e-06	2.23790251759245	1
ENSG00000117481.10	NSUN4	1	46340808	1_28	0	0.0755015880341157	21.5782340492854	5.12720827335887e-06	2.65262341980612	1
ENSG00000117480.15	FAAH	1	46392457	1_28	0	0.0200135694041581	9.36542624405297	5.89876470901634e-07	-1.70589661916713	2
ENSG00000079277.19	MKNK1	1	46616841	1_29	0	0.0205546050281721	9.99195590841573	6.46351287966149e-07	1.34998020159675	1
ENSG00000142961.14	MOB3C	1	46616841	1_29	0	0.0205546050281721	9.99195590841573	6.46351287966149e-07	-1.34998020159675	1
ENSG00000186118.8	TEX38	1	46668649	1_29	0	0.015322117613899	7.18784956277796	3.46598552313728e-07	-0.988829520316366	1
ENSG00000123472.12	ATPAF1	1	46673908	1_29	0	0.0282466393792353	13.0340788384095	1.15866023587138e-06	1.66390044235825	2
ENSG00000159658.10	EFCAB14	1	46719410	1_29	0	0.0227064693383241	10.9437573981178	7.82032930526191e-07	-1.12283548932255	2
ENSG00000162366.7	PDZK1IP1	1	47190903	1_29	0	0.0121832196286829	5.00351317310377	1.918430606788e-07	-0.34380463678895	2
ENSG00000162368.13	CMPK1	1	47333967	1_29	0	0.0617502037285083	20.5773968910891	3.99887475917573e-06	-2.50615831718681	1
ENSG00000186564.5	FOXD2	1	47435628	1_29	0	0.0316796740334513	14.1343750189827	1.40917940692463e-06	-1.9823279991269	1
ENSG00000162373.12	BEND5	1	48730662	1_31	0	0.0166168456485825	8.26185247375017	4.32050980719884e-07	-0.834092195410629	2
ENSG00000162374.16	ELAVL4	1	50050887	1_32	0	0.0136393444891195	4.93982876070868	2.12038325826161e-07	-0.266600885083657	1
ENSG00000123091.4	RNF11	1	51235789	1_32	0	0.0172175559946063	7.16124643623102	3.88033389058776e-07	1.01737008740175	2
ENSG00000085831.15	TTC39A	1	51344915	1_33	0	0.0129529002854009	5.81761171325218	2.37148688674055e-07	0.506454289819481	2
ENSG00000117859.18	OSBPL9	1	51577175	1_33	0	0.0190169221332193	9.47981610465997	5.67347459668665e-07	1.07665929024216	2
ENSG00000198841.3	KTI12	1	52033817	1_33	0	0.0150269404919984	7.23300295172829	3.42056763830101e-07	-0.887545054980721	2
ENSG00000134717.17	BTF3L4	1	52056854	1_33	0	0.0166304391868239	8.19993376721482	4.29163755142814e-07	0.911373721539422	1
ENSG00000157077.14	ZFYVE9	1	52142437	1_33	0	0.0191507252204756	9.5467670373476	5.75374384826431e-07	1.06621646469448	1
ENSG00000134748.12	PRPF38A	1	52400660	1_33	0	0.0242027258045745	11.7848269253736	8.97628148596663e-07	-1.53683808244872	1
ENSG00000116157.5	GPX7	1	52602421	1_33	0	0.0144343033806076	6.84943963195762	3.1114286408616e-07	0.671165030426193	2
ENSG00000182183.14	FAM159A	1	52633013	1_33	0	0.0116312109237485	4.79265385822602	1.75432466340452e-07	0.144460056812182	1
ENSG00000162377.5	COA7	1	52693551	1_33	0	0.0116270556192595	4.78925063752812	1.75245263748414e-07	-0.000242026127199162	1
ENSG00000121310.16	ECHDC2	1	52926925	1_33	0	0.0145823038025377	6.94671206635219	3.1879713797561e-07	0.834325337972962	2
ENSG00000116171.17	SCP2	1	52926925	1_33	0	0.0119193422663431	5.02565383758599	1.88518439429081e-07	0.332552348997462	2
ENSG00000174348.13	PODN	1	53061947	1_33	0	0.0351457309693237	15.3623562069996	1.69917998925624e-06	1.67530378628638	2
ENSG00000157184.6	CPT2	1	53196294	1_33	0	0.0150356589052876	7.23861844427743	3.42520937183101e-07	1.08837416127532	2
ENSG00000162384.13	C1orf123	1	53220711	1_33	0	0.0367522155476905	15.7903405739063	1.8263499447486e-06	2.37364639584479	2
ENSG00000157193.15	LRP8	1	53326326	1_33	0	0.0257954632236883	12.3950760865512	1.00623982497608e-06	1.47584012417507	1
ENSG00000162398.11	LEXM	1	54805572	1_34	0	0.00702038228446134	5.37654358174526	1.18788091771996e-07	0.438066362932089	2
ENSG00000058804.11	NDC1	1	53838107	1_34	0	0.00904155043547317	7.78184749498331	2.21429050797322e-07	0.84799128891928	1
ENSG00000058799.14	YIPF1	1	53889688	1_34	0	0.00872673850021699	7.44483098220905	2.04463494275609e-07	0.866388917062047	2
ENSG00000211452.10	DIO1	1	53891048	1_34	0	0.00944658659215381	8.19867727617018	2.4374048739108e-07	0.899908925474893	1
ENSG00000116212.14	LRRC42	1	53945680	1_34	0	0.0179245442712678	14.3007666829891	8.06708099732213e-07	1.44383321860141	1
ENSG00000116209.11	TMEM59	1	54053622	1_34	0	0.0179138590689106	14.29507180993	8.05906146840143e-07	-1.65127853839711	1
ENSG00000116221.15	MRPL37	1	54183963	1_34	0	0.00837710432671068	7.05601878094976	1.86021278911504e-07	0.697054685653694	1
ENSG00000157216.15	SSBP3	1	54413433	1_34	0	0.220247961906111	38.9152553754078	2.69737145196894e-05	3.68725745457279	2
ENSG00000162396.5	PARS2	1	54764560	1_34	0	0.00694649285449978	5.27600508659466	1.15339953657025e-07	-0.412088013052097	2
ENSG00000006555.10	TTC22	1	54801124	1_34	0	0.00928791970395626	8.03752029947103	2.3493596669249e-07	-0.924510090381792	1
ENSG00000116133.11	DHCR24	1	54886940	1_34	0	0.00704652967848618	5.41185037821172	1.2001348308942e-07	-0.367505928701565	1
ENSG00000162407.8	PLPP3	1	56645496	1_36	0	0.0182412956930516	8.43895819646701	4.84455055807499e-07	0.993063480886309	1
ENSG00000162600.11	OMA1	1	58546313	1_37	0	0.00983449402228476	6.44229966026165	1.99389331050468e-07	0.772845229767959	2
ENSG00000184292.6	TACSTD2	1	58577210	1_37	0	0.00923550679734852	5.74234976933037	1.66901157270729e-07	0.153879165334917	1
ENSG00000162601.9	MYSM1	1	58703297	1_37	0	0.00815045893404665	4.76881450296254	1.22321125054231e-07	0.236426128082302	1
ENSG00000172456.17	FGGY	1	59296555	1_37	0	0.0186341997158495	20.8170607383662	1.2207848439223e-06	4.07354147336925	1
ENSG00000134709.10	HOOK1	1	59813868	1_38	0	0.0117098965756758	5.85069793861229	2.15610402250387e-07	0.554283890069586	2
ENSG00000134716.9	CYP2J2	1	59926822	1_38	0	0.0197272734663017	10.8239573459973	6.71988917691277e-07	1.28751579208408	1
ENSG00000162604.12	TM2D1	1	61723869	1_39	0	0.0146425186738118	5.34607816358942	2.46354253107799e-07	-0.369838281902566	2
ENSG00000240563.1	L1TD1	1	62195833	1_39	0	0.0399441501834408	14.9540041315428	1.879834673597e-06	1.7830937072556	2
ENSG00000162607.12	USP1	1	62436136	1_39	0	0.0326790560631193	13.0232983751731	1.33936660979567e-06	1.64246078865029	1
ENSG00000125703.14	ATG4C	1	62784304	1_39	0	0.0144866141347185	5.24404215675821	2.39079335684691e-07	-0.418918908125216	2
ENSG00000088035.15	ALG6	1	63366969	1_40	0	0.228130278689179	31.8814376379692	2.28891571887737e-05	2.94757419045979	2
ENSG00000203965.12	EFCAB7	1	63523814	1_40	0	0.0290238213943919	11.4997256249899	1.05039112843337e-06	1.55535753938686	1
ENSG00000142856.16	ITGB3BP	1	63593973	1_40	0	0.0172930114854606	6.54751559855445	3.563330829731e-07	-0.624764531247714	1
ENSG00000079739.15	PGM1	1	63593801	1_40	0	0.0155669842408831	5.54444692616925	2.71626220044718e-07	0.35764241384968	1
ENSG00000185483.11	ROR1	1	63796888	1_40	0	0.018419239369206	7.14972955662906	4.14448221355633e-07	0.809246530486443	1
ENSG00000162437.14	RAVER2	1	64745107	1_41	0	0.134764627043289	26.8201147544548	1.13748458308702e-05	-2.44746939208556	2
ENSG00000162434.11	JAK1	1	64966237	1_41	0	0.0619660892268259	19.1576853969231	3.73599338697608e-06	-2.14455465031628	2
ENSG00000162433.14	AK4	1	65147680	1_41	0	0.0166660069447119	6.53622421514897	3.42821044461649e-07	0.643050412577813	1
ENSG00000213625.8	LEPROT	1	65419674	1_41	0	0.0138165843036643	4.74848697378494	2.06473783455602e-07	-0.0121342134615746	1
ENSG00000116678.19	LEPR	1	65428659	1_41	0	0.0174035083168895	6.94938381378743	3.80620413906691e-07	1.10598039284965	1
ENSG00000184588.17	PDE4B	1	65792155	1_41	0	0.018078446553728	7.31253902127566	4.16043058051771e-07	-0.959398734792197	1
ENSG00000162594.15	IL23R	1	67139451	1_42	0	0.0162654028063119	11.2508904753758	5.75918054569527e-07	1.27680423864267	1
ENSG00000152763.16	WDR78	1	66925320	1_42	0	0.0170252226231472	11.8820139604813	6.36636935769611e-07	-1.80721926765901	1
ENSG00000198160.14	MIER1	1	66924785	1_42	0	0.016640845996701	11.6668220984371	6.10994007348451e-07	1.78624734241178	1
ENSG00000116704.7	SLC35D1	1	67054457	1_42	0	0.0908742062061232	28.2528138689662	8.07999909814401e-06	3.23081839149283	1
ENSG00000116717.11	GADD45A	1	67684588	1_42	0	0.0214036658805642	14.1730522180554	9.54685933719315e-07	-1.65060847500059	1
ENSG00000172380.5	GNG12	1	67832765	1_42	0	0.0122131366267486	8.83002001801823	3.39389089978354e-07	1.1676331490111	1
ENSG00000024526.16	DEPDC1	1	68498179	1_43	0	0.0167928396375597	6.5641477439556	3.46905720845357e-07	-0.846547723178734	1
ENSG00000033122.18	LRRC7	1	69568580	1_44	0	0.0213220380496502	6.76870088581179	4.54195691742606e-07	-0.811261228522442	1
ENSG00000066557.5	LRRC40	1	70204629	1_44	0	0.0215544904176512	6.87226047193652	4.66172172466621e-07	0.974036215643715	1
ENSG00000118454.12	ANKRD13C	1	70355197	1_44	0	0.0178282002526852	5.0593362931473	2.83863808417544e-07	0.501399303355103	1
ENSG00000197568.13	HHLA3	1	70354325	1_44	0	0.0203274418111657	6.31215078607207	4.03802557346827e-07	0.774178980615525	2
ENSG00000116761.11	CTH	1	70411075	1_44	0	0.0248442240176686	8.23103382780653	6.43559635173857e-07	1.05936137488065	2
ENSG00000132485.13	ZRANB2	1	71078194	1_45	0	0.0176194729967809	9.912677515198	5.49658395503529e-07	-1.35427604909853	2
ENSG00000178965.13	ERICH3	1	74672838	1_47	0	0.0105282830232696	4.74421203081468	1.57192063617823e-07	0.0847170928739291	1
ENSG00000162620.15	LRRIQ3	1	74198025	1_47	0	0.0151167267632346	8.18963437627023	3.89611036074669e-07	-1.00402156207213	1
ENSG00000254685.6	FPGT	1	74198130	1_47	0	0.0151108149843623	8.18590508468539	3.89281322073779e-07	-1.0035422387598	1
ENSG00000116783.14	TNNI3K	1	74234228	1_47	0	0.0123638840778364	6.27418184622051	2.44129915059876e-07	-0.647674864266544	3
ENSG00000162623.15	TYW3	1	74733800	1_47	0	0.0234255642231715	12.3723809013766	9.12120707839203e-07	1.41892432613803	1
ENSG00000137968.16	SLC44A5	1	75388518	1_47	0	0.010669846308248	4.87133128697621	1.63574199376235e-07	0.374398014000217	1
ENSG00000117054.13	ACADM	1	75724884	1_47	0	0.0614224768294376	21.654534293722	4.1858643192797e-06	2.81171735069261	1
ENSG00000137955.15	RABGGTB	1	75786061	1_47	0	0.0233701631646147	12.3496275732667	9.08290096771299e-07	2.00937592209893	2
ENSG00000057468.6	MSH4	1	75779738	1_47	0	0.0350542039287771	16.2365363045017	1.79119335937548e-06	2.31182065385015	2
ENSG00000142892.14	PIGK	1	77219918	1_48	0	0.00656657917621062	4.76342606154296	9.84390893053965e-08	-0.0625700498836763	1
ENSG00000077254.14	USP33	1	77759973	1_48	0	0.0112265659027342	9.86314720031218	3.48474832898006e-07	1.34652454803691	1
ENSG00000162614.18	NEXN	1	77888397	1_48	0	0.00807413064071394	6.72762179441632	1.70948901569868e-07	-1.04287636949729	2
ENSG00000162613.16	FUBP1	1	77979478	1_48	0	0.0603029654766173	25.9850739199923	4.93141554631773e-06	2.49562560491942	1
ENSG00000162616.8	DNAJB4	1	77979050	1_48	0	0.00709330463238866	5.49660739206593	1.2270218683813e-07	0.136942480751961	2
ENSG00000142875.19	PRKACB	1	84077863	1_51	0	0.0292864757943988	12.5026785343551	1.15233605953518e-06	1.56482201615361	1
ENSG00000203943.8	SAMD13	1	84298566	1_51	0	0.278090116965898	34.9086666793462	3.05511659962831e-05	3.58783603751482	2
ENSG00000171517.5	LPAR3	1	84926641	1_52	0	0.0666420727318543	20.816887581657	4.36589479996356e-06	-2.07577974999641	1
ENSG00000117133.10	RPF1	1	84479257	1_52	0	0.0220065178823067	10.1418162916186	7.02386316397509e-07	-1.21432832536704	2
ENSG00000174021.10	GNG5	1	84506136	1_52	0	0.0369514342754524	15.1110329986469	1.75725354419989e-06	1.67767184455923	1
ENSG00000117151.12	CTBS	1	84574852	1_52	0	0.0181414586759141	8.29670407360549	4.73681886294436e-07	-0.946517218540667	2
ENSG00000117155.16	SSX2IP	1	84691138	1_52	0	0.0286280174219844	12.6601077140712	1.14061124077944e-06	1.52779973878486	1
ENSG00000153898.12	MCOLN2	1	84935252	1_52	0	0.0124929702097761	4.74008591285611	1.8636351423142e-07	-0.0239987651505027	2
ENSG00000162643.12	WDR63	1	84998363	1_52	0	0.0128569132891895	5.01359526229686	2.02859317441927e-07	-0.238302963153016	1
ENSG00000055732.12	MCOLN3	1	85048087	1_52	0	0.0127425066577	4.92845669090658	1.9763997367795e-07	0.253726837426869	2
ENSG00000097096.8	SYDE2	1	85200644	1_52	0	0.0186872765132757	8.57970955907249	5.04577141228694e-07	1.0137265636603	1
ENSG00000142867.12	BCL10	1	85307997	1_52	0	0.0186335136801045	8.5521841744901	5.01511360392425e-07	-1.00068203142843	1
ENSG00000153904.18	DDAH1	1	85576709	1_52	0	0.0125360407907344	4.77286679401811	1.8829929070461e-07	0.140769252455955	1
ENSG00000117174.10	ZNHIT6	1	85707615	1_52	0	0.0167479596533081	7.53390800188963	3.97092049973824e-07	0.744320620973725	2
ENSG00000171502.14	COL24A1	1	86156862	1_53	0	0.0144385514330297	6.16545330935589	2.80154505419533e-07	-0.722257611291545	1
ENSG00000122417.15	ODF2L	1	86395404	1_53	0	0.0173524137218416	7.92345326510755	4.32696485840691e-07	-0.963591268736513	1
ENSG00000016602.9	CLCA4	1	86546626	1_53	0	0.0227827404239758	10.4891505523788	7.52064786919594e-07	1.23917867701824	2
ENSG00000097033.14	SH3GLB1	1	86708280	1_53	0	0.0137708082729295	5.69819623856784	2.46948167144539e-07	-0.449718894335794	1
ENSG00000183291.15	SELENOF	1	86914303	1_53	0	0.0450207242275226	16.9366631276284	2.39965772265151e-06	2.2049563216287	1
ENSG00000153936.16	HS2ST1	1	86914948	1_53	0	0.0130777569501229	5.21214428371365	2.1451549353078e-07	0.544835694526967	1
ENSG00000065243.19	PKN2	1	88684130	1_54	0	0.00773927938334951	4.7692110683771	1.16159849746449e-07	0.211113074925596	1
ENSG00000137947.11	GTF2B	1	88891179	1_54	0	0.0341402495112046	27.3958396717464	2.94347451790498e-06	-3.77086401172722	1
ENSG00000137944.17	KYAT3	1	88992630	1_54	0	0.00922263832958914	8.65732204388136	2.51274099188357e-07	1.40820433183122	2
ENSG00000213516.9	RBMXL1	1	88993078	1_54	0	0.00922307842967973	8.65780831162645	2.5130020420597e-07	1.40825594255151	1
ENSG00000117226.11	GBP3	1	89015900	1_54	0	0.0134337593951607	12.879959735547	5.44529038522555e-07	1.90756877304692	2
ENSG00000213512.1	GBP7	1	89176923	1_54	0	0.00795893823854788	5.49516741868411	1.3764011812845e-07	0.530263469623162	2
ENSG00000162654.8	GBP4	1	89199262	1_54	0	0.0142664556590955	12.1512972810992	5.45566519575802e-07	1.63668872818858	1
ENSG00000197147.13	LRRC8B	1	89524974	1_54	0	0.00846108670229306	5.44942538189136	1.45106153294244e-07	-0.0552566626079529	3
ENSG00000171488.14	LRRC8C	1	89633156	1_55	0	0.0312503402247116	12.9532425724388	1.27392019424439e-06	1.77608693014783	1
ENSG00000122482.20	ZNF644	1	91022402	1_55	0	0.0199926413812532	8.67700016928521	5.45944827286494e-07	0.908206433454294	1
ENSG00000097046.12	CDC7	1	91500849	1_56	0	0.0161893444172802	6.57403150577159	3.34942314674205e-07	-0.648341225403303	2
ENSG00000284413.1	BTBD8	1	92080411	1_56	0	0.0182814208833909	7.73374885279834	4.44947719885345e-07	0.76401072496197	1
ENSG00000162676.11	GFI1	1	92487304	1_56	0	0.0136654951580704	4.95835767775894	2.132417305129e-07	-0.460740097438493	1
ENSG00000067208.14	EVI5	1	92792062	1_56	0	0.0187685614314177	7.98481803481177	4.71633867095479e-07	1.17828577133974	2
ENSG00000122406.12	RPL5	1	92831623	1_56	0	0.0240102678192884	10.3389946335993	7.81239670106135e-07	1.50937271446639	1
ENSG00000154511.11	FAM69A	1	92960610	1_56	0	0.0177095297887653	7.43036542910128	4.14119973023411e-07	-0.729447310290504	1
ENSG00000117500.12	TMED5	1	93180650	1_57	0	0.0142025477751031	5.51709303309647	2.46595723050665e-07	0.420647538785168	1
ENSG00000122483.17	CCDC18	1	93179181	1_57	0	0.0177684873718773	7.65349837126772	4.27976010248664e-07	0.873102915531722	1
ENSG00000117505.12	DR1	1	93346012	1_57	0	0.0172843626467754	7.38980248252293	4.01971418128387e-07	0.920776419321785	1
ENSG00000137936.16	BCAR3	1	93847526	1_57	0	0.0187487905348507	8.16615055489478	4.81836408762052e-07	1.01068880443803	1
ENSG00000067334.13	DNTTIP2	1	93879160	1_57	0	0.0132182633535649	4.83269478029782	2.01035493851769e-07	0.110951379733171	1
ENSG00000023909.9	GCLM	1	93909753	1_57	0	0.0131858396353908	4.80930127830469	1.99571603863384e-07	-0.388295280099455	1
ENSG00000172339.9	ALG14	1	95073027	1_58	0	0.0108266247749592	6.07191608297822	2.06884436058854e-07	-0.761268208239578	2
ENSG00000122481.16	RWDD3	1	95232272	1_58	0	0.0161949345559659	9.90838017990141	5.04999366079209e-07	1.24591768788739	1
ENSG00000188641.12	DPYD	1	97921165	1_60	0	0.0119627077740657	5.66306827639153	2.13201504607507e-07	0.950675333277741	2
ENSG00000162627.16	SNX7	1	98661649	1_60	0	0.0136222917822997	6.9004505273621	2.95826175321319e-07	-0.665203968489896	1
ENSG00000156869.12	FRRS1	1	99763817	1_61	0	0.0166308496708553	6.64603756718535	3.47845351078874e-07	-0.660686910426002	1
ENSG00000117620.14	SLC35A3	1	99968379	1_61	0	0.0151238821994644	5.74016848859433	2.73210194133129e-07	0.594868659575106	1
ENSG00000156875.13	MFSD14A	1	100038319	1_61	0	0.0402595825835468	15.1155304137465	1.91514487618202e-06	2.18454408590133	2
ENSG00000156876.9	SASS6	1	100133311	1_61	0	0.039340720084283	14.8931466340351	1.84390161226533e-06	-2.16787631822797	1
ENSG00000122435.9	TRMT13	1	100132743	1_61	0	0.0138984155308567	4.93472409246848	2.15842588817943e-07	-0.0294969432432235	1
ENSG00000122477.12	LRRC39	1	100178174	1_61	0	0.0410265200569476	15.2971998302749	1.97508410799521e-06	-1.92568520631735	2
ENSG00000137992.14	DBT	1	100250235	1_61	0	0.0236971460280572	10.028733587941	7.47913053210722e-07	-1.5826332232234	1
ENSG00000079335.18	CDC14A	1	100342807	1_61	0	0.0380447886190649	14.5704945161618	1.74452999472114e-06	-1.90394278894118	2
ENSG00000162692.10	VCAM1	1	100721663	1_62	0	0.0253152884282587	7.98923857732027	6.36498293985391e-07	1.0787564847926	1
ENSG00000162694.13	EXTL2	1	100895622	1_62	0	0.0199920011452035	5.73158619841043	3.606119131229e-07	0.495099972447199	1
ENSG00000162695.11	SLC30A7	1	100895622	1_62	0	0.0294801435047399	9.44870035882727	8.76618524114615e-07	-1.13244654235055	2
ENSG00000170989.8	S1PR1	1	101235876	1_62	0	0.0291551994176925	9.34238137523257	8.57200828411418e-07	1.02004948655759	2
ENSG00000185946.15	RNPC3	1	103529760	1_65	0	0.0113797595975916	4.81118516309492	1.72303513206819e-07	-0.135948623499902	1
ENSG00000240038.6	AMY2B	1	103554070	1_65	0	0.0113229334612108	4.76352855212167	1.69744887039192e-07	-0.0397812928389855	1
ENSG00000198890.7	PRMT6	1	107056380	1_66	0	0	10.599778711804	0	-0.557614337930337	1
ENSG00000162631.18	NTNG1	1	107135646	1_66	0	0	15.7687758818403	0	1.2853511348575	2
ENSG00000134215.15	VAV3	1	107965542	1_67	0	0.0124018290584859	4.75050312985188	1.85410499185613e-07	-0.071801507940731	1
ENSG00000162636.15	FAM102B	1	108538346	1_67	0	0.0170978754921072	7.83131660951369	4.21391631037646e-07	1.01175991902031	1
ENSG00000162639.15	HENMT1	1	108662004	1_67	0	0.0246239675847927	11.2941084951702	8.75223479434414e-07	1.42186840974238	1
ENSG00000121957.12	GPSM2	1	108865795	1_67	0	0.0226693647282146	10.4471487341436	7.45325708013768e-07	-1.12579361436385	1
ENSG00000121940.15	CLCC1	1	108963213	1_67	0	0.01338939437457	5.48471385197757	2.3111273751328e-07	0.358467173476011	1
ENSG00000197780.9	TAF13	1	109075155	1_67	0	0.0124110956857166	4.76799628243098	1.86232299484481e-07	-0.163984968227977	2
ENSG00000215717.5	TMEM167B	1	109089398	1_67	0	0.015363293748926	6.83565545466401	3.30501528592721e-07	-0.783418779973274	1
ENSG00000031698.12	SARS	1	109213564	1_67	0	0.0147479955545324	6.44313950894235	2.99047039014816e-07	-0.732621457493145	2
ENSG00000143126.7	CELSR2	1	109250412	1_67	0	0.0525286531026794	18.6338145003208	3.08039923295074e-06	-1.8763145928259	1
ENSG00000134222.16	PSRC1	1	109282969	1_67	0	0.0158623235061242	6.97356233693726	3.48121193686381e-07	-0.296049071514016	2
ENSG00000134243.11	SORT1	1	109394750	1_67	0	0.0156346788363951	6.98537544212986	3.43706457162905e-07	0.864904988123888	1
ENSG00000162650.16	ATXN7L2	1	109483259	1_67	0	0.0250645177507201	11.6206713781502	9.16641565591403e-07	-1.67168276487182	1
ENSG00000174151.14	CYB561D1	1	109494012	1_67	0	0.0126034366572977	4.92050649949487	1.95167620197402e-07	-0.397435813394582	2
ENSG00000181754.6	AMIGO1	1	109509517	1_67	0	0.0125034818211046	4.85559320136958	1.91065482492757e-07	-0.504250777728985	1
ENSG00000156097.12	GPR61	1	109539929	1_67	0	0.0255619735371435	11.6999994718805	9.41215773475085e-07	1.33908214311935	1
ENSG00000065135.10	GNAI3	1	109548825	1_67	0	0.0127660965804669	5.01424917660898	2.01452662333493e-07	0.274643373173574	1
ENSG00000168765.16	GSTM4	1	109656105	1_67	0	0.0195018586932154	9.19829507753721	5.64536877020052e-07	-1.45633378634164	2
ENSG00000213366.12	GSTM2	1	109667893	1_67	0	0.044503328835534	16.9482582943914	2.37370390951764e-06	1.83207381102076	2
ENSG00000134184.12	GSTM1	1	109669671	1_67	0	0.0124027749759622	4.76256861285274	1.85895588451421e-07	-0.401662262939099	1
ENSG00000134201.10	GSTM5	1	109712545	1_67	0	0.0132585275773941	5.41334870719632	2.25876096352566e-07	0.363231266729682	1
ENSG00000134202.10	GSTM3	1	109741163	1_67	0	0.0132784834478471	5.46545651241739	2.28393580678961e-07	-0.612353418038577	1
ENSG00000168710.17	AHCYL1	1	109984850	1_68	0	0.0319232300661507	10.7547193510761	1.08047539965283e-06	1.34473723846215	1
ENSG00000143093.14	STRIP1	1	110034040	1_68	0	0.134508128845191	24.8011196668091	1.04985372320983e-05	-2.68683312811678	1
ENSG00000116396.14	KCNC4	1	110209228	1_68	0	0.0203498481417249	6.44317139643836	4.12638580375467e-07	-0.64194829983701	2
ENSG00000162775.14	RBM15	1	110338810	1_68	0	0.0248257008990411	8.3443779086763	6.51935239680268e-07	1.05397398434522	1
ENSG00000134248.13	LAMTOR5	1	110407817	1_68	0	0.0217359665724238	7.07294947118415	4.83825202118939e-07	-0.842333314400576	1
ENSG00000177272.8	KCNA3	1	110675201	1_68	0	0.0214657025082022	6.95335342490955	4.69730093259242e-07	-1.143151294266	1
ENSG00000143119.12	CD53	1	110871640	1_68	0	0.0183530074820371	5.45679142425056	3.15176311980924e-07	-0.603767011786185	1
ENSG00000156171.14	DRAM2	1	111157405	1_68	0	0.0187882170243919	5.68055351912613	3.35880814516937e-07	-0.572185312619003	1
ENSG00000064886.13	CHI3L2	1	111219860	1_69	0	0.00465033472175935	6.02851872934324	8.82274651706711e-08	-0.533632167347164	1
ENSG00000162777.16	DENND2D	1	111213917	1_69	0	0.00511869457595837	6.90277110249209	1.11196639543195e-07	0.637887400929428	1
ENSG00000134216.18	CHIA	1	111291315	1_69	0	0.00416603190731746	5.09264372735397	6.67689982211294e-08	-0.221898893976346	1
ENSG00000173947.13	PIFO	1	111346034	1_69	0	0.00439690690987393	5.545408414358	7.67343434706211e-08	0.385885703302562	1
ENSG00000085465.12	OVGP1	1	111427097	1_69	0	0.00429139574248305	5.30878442098958	7.16972716692631e-08	0.321983443999761	1
ENSG00000121933.18	TMIGD3	1	111563720	1_69	0	0.00495265039258308	7.0466331792663	1.09831852885195e-07	-0.846170388158004	1
ENSG00000197852.9	FAM212B	1	111756253	1_69	0	0.00435300576195952	5.55653662678046	7.6120634053118e-08	-0.55574936917941	1
ENSG00000064703.11	DDX20	1	111755544	1_69	0	0.0255054650343819	21.0650834931708	1.69085125751809e-06	-2.06353267907642	1
ENSG00000143079.14	CTTNBP2NL	1	112396295	1_69	0	0.00433392933489329	5.51841204183679	7.52670551122719e-08	0.319670629588651	2
ENSG00000134245.17	WNT2B	1	112468623	1_69	0	0.0044691649991675	6.06103544541162	8.5247604975381e-08	1.33237545985005	1
ENSG00000116489.12	CAPZA1	1	112626827	1_69	0	0.00476578782716797	11.4212961991321	1.71300674094751e-07	-0.542868990413835	1
ENSG00000007341.18	ST7L	1	112620907	1_69	0	0.200382025478842	22.5225922795147	1.42031970014643e-05	4.77304914065935	1
ENSG00000155363.18	MOV10	1	112673015	1_69	0	0.0107018543851884	24.6242473145278	8.29336874138305e-07	5.49546631308153	2
ENSG00000155367.15	PPM1J	1	112715671	1_69	0	0.00976471217026931	13.5576562923142	4.16632399270784e-07	1.42936918135376	1
ENSG00000155380.11	SLC16A1	1	112956760	1_70	0	0.0107181967486686	6.37415109684923	2.15007224336348e-07	1.20996698034945	1
ENSG00000116793.15	PHTF1	1	113758270	1_70	0	0.0132476472992827	7.0718214690648	2.94834987398005e-07	0.890619360855094	1
ENSG00000134242.15	PTPN22	1	113871109	1_70	0	0.0125134288866979	6.5830219707261	2.59245130793793e-07	-0.801988631045455	1
ENSG00000188761.11	BCL2L15	1	113886718	1_70	0	0.0231980402972455	11.8474791158511	8.64940482103414e-07	1.27085496777058	1
ENSG00000134262.12	AP4B1	1	113904412	1_70	0	0.018355012677477	10.0555624437273	5.80858073018046e-07	-1.29679526911369	1
ENSG00000118655.4	DCLRE1B	1	113905154	1_70	0	0.0105377281481939	4.81982930928243	1.59840791876469e-07	-0.0737060009835964	1
ENSG00000163349.21	HIPK1	1	113928961	1_70	0	0.0542458689169601	20.1493367571283	3.43982540106771e-06	2.01090456596897	1
ENSG00000116774.11	OLFML3	1	113979663	1_70	0	0.0110733734418946	5.44177016243841	1.8963963693184e-07	-0.599280169381666	2
ENSG00000197323.11	TRIM33	1	114498310	1_71	0	0.0113869927302307	6.30140389072545	2.25816324244347e-07	-0.51188391999932	1
ENSG00000116752.5	BCAS2	1	114581126	1_71	0	0.0123596044869848	7.79677289966157	3.03269287922917e-07	1.25154559177114	1
ENSG00000175984.14	DENND2C	1	114669904	1_71	0	0.0124892728961772	7.17151682577986	2.81875383839987e-07	0.793220971591114	1
ENSG00000213281.4	NRAS	1	114716596	1_71	0	0.0159279328248801	10.200901331635	5.11336666614778e-07	1.65767143804832	1
ENSG00000009307.15	CSDE1	1	114757749	1_71	0	0.0122862929299555	7.00155613708707	2.70722539026352e-07	-0.886321654202355	1
ENSG00000134198.9	TSPAN2	1	115089303	1_71	0	0.0140381895188443	9.36786025212016	4.13866694377762e-07	-1.640439312155	1
ENSG00000173218.14	VANGL1	1	115641162	1_72	0	0.0136675154456053	12.1936582452572	5.24484388569413e-07	-1.31178176913217	1
ENSG00000118729.11	CASQ2	1	115767809	1_72	0	0.0590857508140071	26.243323371546	4.87989597381174e-06	2.73074441363329	1
ENSG00000163393.12	SLC22A15	1	115976190	1_72	0	0.0423359697915481	23.0187265042671	3.06690115600294e-06	2.47242342266766	2
ENSG00000116815.15	CD58	1	116571486	1_72	0	0.00920577877535134	8.43168308701941	2.44277677709713e-07	-0.92664628330375	1
ENSG00000134247.9	PTGFRN	1	116909755	1_72	0	0.00709601185530895	5.95699054877013	1.33030191771107e-07	0.511891500406938	1
ENSG00000134256.12	CD101	1	117001393	1_72	0	0.00984668290455726	9.07190918555419	2.81123803599931e-07	0.96618312779625	3
ENSG00000116830.11	TTF2	1	117060566	1_72	0	0.0119601864028855	10.9226252854006	4.11125066630984e-07	1.27619098207617	1
ENSG00000134253.9	TRIM45	1	117122142	1_72	0	0.0201850824880113	15.9136772258941	1.01090430802526e-06	1.65686296954741	2
ENSG00000198162.12	MAN1A2	1	117367233	1_72	0	0.0205981159232095	16.1072117835599	1.04413544917594e-06	-1.75354795409999	2
ENSG00000183508.4	FAM46C	1	117605765	1_72	0	0.00624553414779827	4.74395844405935	9.32436868083757e-08	-0.145372908932402	1
ENSG00000196505.10	GDAP2	1	117929798	1_72	0	0.0340374170577537	20.9188241278677	2.24079867192241e-06	1.95974060051725	1
ENSG00000092607.13	TBX15	1	118989585	1_73	0	0.00567652885901804	6.34927702822504	1.13426909762331e-07	-0.780979749207309	1
ENSG00000143067.4	ZNF697	1	119647482	1_73	0	0.084063432494156	31.8374042564762	8.42274678998043e-06	3.10321370961785	1
ENSG00000117262.18	GPR89A	1	145608293	1_73	0	0.00477943085087051	4.73965424877454	7.12905258125862e-08	-0.0922887253771763	1
ENSG00000198483.12	ANKRD35	1	145878094	1_73	0	0.0195767041145341	18.1286936181552	1.1169019774595e-06	-1.9250236143117	1
ENSG00000131779.10	PEX11B	1	145919802	1_73	0	0.00955757116498357	11.2988887548999	3.39853891249798e-07	-1.28259544196254	1
ENSG00000265241.6	RBM8A	1	145927840	1_73	0	0.0170838972955922	16.9368397140881	9.10601377755711e-07	1.8971353830535	1
ENSG00000272031.2	ANKRD34A	1	145963899	1_73	0	0.0268256018584437	21.238559898	1.79301331177721e-06	2.18504841726351	1
ENSG00000121851.12	POLR3GL	1	145963899	1_73	0	0.0268256018584437	21.238559898	1.79301331177721e-06	2.18504841726351	1
ENSG00000168509.19	HFE2	1	146036954	1_73	0	0.0222013191659762	19.4411916678616	1.35834671218966e-06	-2.07535141235201	1
ENSG00000131791.7	PRKAB2	1	147172842	1_73	0	0.00986510185539424	11.5231381292571	3.57751377917818e-07	-1.3485242623935	1
ENSG00000131778.18	CHD1L	1	147243149	1_73	0	0.00865685733997612	10.467607011828	2.8517841031845e-07	-1.2037708083046	1
ENSG00000116128.10	BCL9	1	147541592	1_73	0	0.00523033462312439	5.87810019817553	9.67554491358467e-08	-0.964031555784789	1
ENSG00000162836.11	ACP6	1	147670575	1_73	0	0.0365206465481982	24.0484045676277	2.76397239141728e-06	-2.1657194986778	2
ENSG00000244094.1	SPRR2F	1	153112830	1_74	0	0.0162273083249367	4.89308900633857	2.49884073740108e-07	0.0515767736961524	2
ENSG00000186226.8	LCE1E	1	152786180	1_74	0	0.0231593472481145	8.29048107413106	6.0424772009077e-07	-1.12597798488584	2
ENSG00000143376.12	SNX27	1	151616339	1_74	0	0.017841496778591	5.79793817830471	3.25547106663309e-07	0.447462521320214	1
ENSG00000143450.16	OAZ3	1	151762965	1_74	0	0.016201958694702	4.87817162344876	2.48733092734582e-07	-0.00497555414326641	3
ENSG00000143436.10	MRPL9	1	151763587	1_74	0	0.0166102758403571	5.11559849298043	2.67412847853749e-07	0.38049723804828	1
ENSG00000182134.15	TDRKH	1	151791291	1_74	0	0.0160948399201063	4.81490375382204	2.4388396416248e-07	0.0405134071538597	1
ENSG00000196407.11	THEM5	1	151853237	1_74	0	0.0448408569033006	14.636074531422	2.06541577348998e-06	-1.8562237153589	1
ENSG00000159445.12	THEM4	1	151910350	1_74	0	0.0194970324926155	6.6451785197417	4.07740772794786e-07	-0.777161809809883	1
ENSG00000197747.8	S100A10	1	151994269	1_74	0	0.0256282012179209	9.25990966255295	7.46850796816647e-07	1.155835799152	2
ENSG00000143631.10	FLG	1	152325041	1_74	0	0.0161694739345117	4.85902554316882	2.47260103310721e-07	-0.00912591809154831	1
ENSG00000143536.7	CRNN	1	152414760	1_74	0	0.0415966089625488	13.9116136442615	1.82114451052828e-06	1.68102139406457	1
ENSG00000197084.5	LCE1C	1	152806341	1_74	0	0.0163479021719974	4.96371386327158	2.5537462517089e-07	0.204524022285245	1
ENSG00000163207.6	IVL	1	152908247	1_74	0	0.0274755168724957	9.926645921614	8.58336094924363e-07	1.24527060343042	2
ENSG00000169474.4	SPRR1A	1	152985356	1_74	0	0.0165029645623821	5.05376641640109	2.62473888846164e-07	-0.612821071664888	1
ENSG00000163209.14	SPRR3	1	153001778	1_74	0	0.0250196297494194	9.02982239150024	7.10999115474086e-07	-1.32653492292419	1
ENSG00000169469.8	SPRR1B	1	153030819	1_74	0	0.0194456216527226	6.61995581438363	4.05122063370548e-07	-0.956898516745878	1
ENSG00000163216.6	SPRR2D	1	153042265	1_74	0	0.0194250610479111	6.60985177878897	4.04076028376101e-07	0.956090074981065	1
ENSG00000241794.1	SPRR2A	1	153057485	1_74	0	0.0227270330087699	8.11024922024262	5.80077360907508e-07	-1.15984237226471	2
ENSG00000203785.8	SPRR2E	1	153106201	1_74	0	0.0161944611743144	4.87375971730361	2.48393135931604e-07	0.22128546177011	2
ENSG00000159527.3	PGLYRP3	1	153310837	1_75	0	0.0149053571798561	5.93396807586238	2.78353423291578e-07	0.651678372962753	2
ENSG00000203782.5	LOR	1	153259400	1_75	0	0.0379521306004977	14.8310086367361	1.77139666760613e-06	1.65421085978347	1
ENSG00000163220.10	S100A9	1	153357702	1_75	0	0.0137106200812192	5.16352844190869	2.22798695675207e-07	0.392092148480639	1
ENSG00000143546.9	S100A8	1	153391654	1_75	0	0.0145211778970187	5.67512271682294	2.59349895071023e-07	0.526997168914454	1
ENSG00000197956.9	S100A6	1	153535924	1_75	0	0.0178816520230775	7.61507544314492	4.28539465132776e-07	0.909959017815666	2
ENSG00000196420.7	S100A5	1	153540215	1_75	0	0.0131441238538418	4.75941741565714	1.96876741074948e-07	0.0511187557627184	2
ENSG00000188015.9	S100A3	1	153549456	1_75	0	0.0166209162651678	7.01833232955133	3.6711139425654e-07	-0.726944013452577	2
ENSG00000196154.11	S100A4	1	153549456	1_75	0	0.0131810775959746	4.78387293424518	1.98444709918895e-07	0.225032000854011	2
ENSG00000196754.10	S100A2	1	153567710	1_75	0	0.0577100875138303	18.8736667900952	3.42781196196827e-06	2.02186686954205	1
ENSG00000188643.10	S100A16	1	153613108	1_75	0	0.0139671051817309	5.38617762368147	2.36753304120308e-07	0.491977454466898	1
ENSG00000189334.8	S100A14	1	153616367	1_75	0	0.0143626661346654	5.50900371955949	2.49010181331039e-07	-0.229297846403898	1
ENSG00000160678.11	S100A1	1	153631636	1_75	0	0.0143985031790792	5.5044087212842	2.49423284907072e-07	-0.0944444219731474	1
ENSG00000189171.14	S100A13	1	153631636	1_75	0	0.0143985031790792	5.50440872128421	2.49423284907073e-07	-0.0944444219731474	1
ENSG00000160679.12	CHTOP	1	153633911	1_75	0	0.0143860427586963	5.49671086013309	2.48858920630629e-07	0.0894235010825921	1
ENSG00000169418.9	NPR1	1	153678582	1_75	0	0.0179421868894643	7.75583722831284	4.37938408437514e-07	0.967744313574483	1
ENSG00000143554.13	SLC27A3	1	153774305	1_75	0	0.0162618686244262	6.63695242576193	3.39662910346706e-07	-0.542778995241588	2
ENSG00000143614.9	GATAD2B	1	153923736	1_75	0	0.0259867968948726	12.3008016198305	1.00599342050346e-06	1.94407558258582	1
ENSG00000143570.17	SLC39A1	1	153968263	1_75	0	0.0137136159615038	5.66761847735109	2.44602879002989e-07	-1.00809468550387	1
ENSG00000143578.15	CREB3L4	1	153968263	1_75	0	0.0137136159615038	5.66761847735109	2.44602879002989e-07	-1.00809468550387	1
ENSG00000143545.8	RAB13	1	153989308	1_75	0	0.0599790955885532	20.3746786850905	3.84591476563348e-06	-2.71187398435902	1
ENSG00000143549.19	TPM3	1	154194640	1_75	0	0.0383603878113281	15.8068736433912	1.90826174665039e-06	-2.06878713481966	1
ENSG00000143612.19	C1orf43	1	154219315	1_75	0	0.0155552864547619	6.12196187426412	2.99693695812828e-07	-0.173822080159722	1
ENSG00000143515.16	ATP8B2	1	154325898	1_75	0	0.015661685285055	6.57321751899316	3.23985422977149e-07	-0.615292852754477	1
ENSG00000160712.12	IL6R	1	154405422	1_75	0	0.0193692597981673	7.93688097600392	4.83806685710806e-07	0.408025697422301	1
ENSG00000169291.9	SHE	1	154501655	1_75	0	0.0616843763400962	19.7310473003225	3.83031322109976e-06	2.50197367792154	2
ENSG00000163239.12	TDRD10	1	154502081	1_75	0	0.0578729090633116	19.0861991111845	3.47619185132473e-06	2.45487204510503	2
ENSG00000160714.9	UBE2Q1	1	154559434	1_75	0	0.0577372763418247	18.9754708184729	3.44792513190204e-06	2.25926483022315	1
ENSG00000160710.15	ADAR	1	154627024	1_75	0	0.0145446061889534	5.74543955756143	2.62986951374855e-07	0.718875173710568	1
ENSG00000163344.5	PMVK	1	154936792	1_76	0	0.0325187301594632	13.3479650860515	1.36602174893548e-06	-1.68341283690298	2
ENSG00000163348.3	PYGO2	1	154962777	1_76	0	0.0197943167505276	8.59451483325338	5.35390739145771e-07	-1.03555869307446	1
ENSG00000160691.18	SHC1	1	154974220	1_76	0	0.0474889719102389	16.9950498787372	2.5399442534302e-06	1.8221500355295	1
ENSG00000163354.14	DCST2	1	155033975	1_76	0	0.0132919122993818	4.79575705103482	2.00610478960129e-07	-0.297303081206728	1
ENSG00000163357.10	DCST1	1	155033975	1_76	0	0.0132919122993818	4.79575705103482	2.00610478960129e-07	-0.297303081206728	1
ENSG00000143537.13	ADAM15	1	155061442	1_76	0	0.0135300142870622	4.96490941699601	2.11406608086525e-07	-0.0221193558850252	1
ENSG00000169242.11	EFNA1	1	155127376	1_76	0	0.0140380544088011	5.31617826698255	2.34863447065299e-07	-0.785553213650397	2
ENSG00000169241.17	SLC50A1	1	155135691	1_76	0	0.017734730786091	7.5454564611956	4.21132822867611e-07	0.784190302666391	1
ENSG00000185499.16	MUC1	1	155192276	1_76	0	0.065450167055967	20.1057682662134	4.14133540982089e-06	2.66861581038233	1
ENSG00000169231.13	THBS3	1	155208991	1_76	0	0.0748834732078706	21.4195448828977	5.04783548079096e-06	-2.75449351764607	1
ENSG00000173171.14	MTX1	1	155208991	1_76	0	0.0748834732078706	21.4195448828977	5.04783548079096e-06	-2.75449351764607	1
ENSG00000177628.15	GBA	1	155244216	1_76	0	0.0133628473554286	4.84645624649124	2.038131857872e-07	-0.177316399160538	2
ENSG00000160767.20	FAM189B	1	155255194	1_76	0	0.0145757805745291	5.67443965248053	2.6029377209402e-07	0.524152201019211	2
ENSG00000116521.10	SCAMP3	1	155262283	1_76	0	0.0136587246046352	5.0551381048809	2.17296207799007e-07	0.576395657521113	1
ENSG00000143630.9	HCN3	1	155277916	1_76	0	0.0132251065674943	4.74775432190397	1.97604300381621e-07	0.351273573923122	1
ENSG00000176444.18	CLK2	1	155278322	1_76	0	0.0132155188062072	4.74084427589733	1.97173652213413e-07	0.32953110054707	1
ENSG00000163374.19	YY1AP1	1	155689149	1_76	0	0.013436261991688	4.89865751780601	2.0714025886942e-07	-0.0425608843103087	1
ENSG00000116580.18	GON4L	1	155859720	1_76	0	0.0132265881977699	4.74881801272691	1.97670714705372e-07	-0.105240029787176	1
ENSG00000132718.8	SYT11	1	155859720	1_76	0	0.0132265881977699	4.74881801272691	1.97670714705372e-07	-0.105240029787176	1
ENSG00000143622.10	RIT1	1	155911161	1_76	0	0.0145202730787906	5.6380457404132	2.5763944366243e-07	0.276766061087275	1
ENSG00000132680.10	KIAA0907	1	155934601	1_76	0	0.0296319706358675	12.4558072498595	1.16155930271173e-06	1.27830097859455	1
ENSG00000163479.13	SSR2	1	156020665	1_76	0	0.0459428951932508	16.6753456124469	2.41102757411042e-06	1.94249340787927	2
ENSG00000132698.14	RAB25	1	156061029	1_76	0	0.0558414935049593	18.5634357976215	3.26230347854822e-06	1.89417090162574	1
ENSG00000196189.12	SEMA4A	1	156182924	1_76	0	0.0142240362247945	5.44160779722072	2.43589778346745e-07	0.714557389362165	1
ENSG00000160785.13	SLC25A44	1	156193927	1_76	0	0.0150386446848519	5.97246257393271	2.82664396177389e-07	-1.03035289967024	2
ENSG00000160783.19	PMF1	1	156236330	1_76	0	0.0722441723604055	21.0694184412318	4.79031797365842e-06	-2.53310408238322	1
ENSG00000242252.1	BGLAP	1	156238425	1_76	0	0.0142890334050805	5.48504921003296	2.46656380063418e-07	0.25985253775051	1
ENSG00000160781.15	PAQR6	1	156171141	1_76	0	0.0133673391091133	4.84966830969963	2.04016820755916e-07	-0.153693629313029	3
ENSG00000198952.8	SMG5	1	156282346	1_76	0	0.0188842005517262	8.14498026568271	4.84058236330635e-07	-0.810180021126621	1
ENSG00000163472.18	TMEM79	1	156283240	1_76	0	0.0185285623038831	7.96344871498701	4.64356878810069e-07	-0.786469836532891	1
ENSG00000198715.11	GLMP	1	156294209	1_76	0	0.0183840860491998	7.88871278596222	4.56412113378753e-07	-0.776655240177999	1
ENSG00000163467.11	TSACC	1	156337127	1_76	0	0.0185493239839557	7.9741409611814	4.65501375852659e-07	-0.787859875622248	1
ENSG00000163468.14	CCT3	1	156343491	1_76	0	0.0261610818851299	11.2618156336715	9.2719928299161e-07	-1.42457177201224	1
ENSG00000187862.11	TTC24	1	156582056	1_77	0	0.00984447548516809	8.49590971747698	2.63215490404223e-07	1.04194728275775	1
ENSG00000163382.11	NAXE	1	156592216	1_77	0	0.00704232620914813	5.35047898091066	1.18581727873649e-07	-0.369689433522321	1
ENSG00000160818.16	GPATCH4	1	156601451	1_77	0	0.00688848977708956	5.1418024456509	1.1146753017328e-07	-0.30091122258179	1
ENSG00000132702.12	HAPLN2	1	156618957	1_77	0	0.0263800913689535	17.8583165513928	1.48260611139887e-06	-1.83699701620532	1
ENSG00000132688.10	NES	1	156677793	1_77	0	0.0122520044867583	10.7957803780575	4.16265254347759e-07	1.83349225995257	2
ENSG00000143320.8	CRABP2	1	156685423	1_77	0	0.237265465891671	39.781344359987	2.97045488125069e-05	-3.65103320262935	1
ENSG00000143303.11	RRNAD1	1	156728106	1_77	0	0.00743035575041573	5.85593221591977	1.36935049172014e-07	0.574021165548241	1
ENSG00000143314.12	MRPL24	1	156737905	1_77	0	0.0352118276945468	20.5135862928534	2.27320778319446e-06	-2.63990379418388	1
ENSG00000143294.14	PRCC	1	156750590	1_77	0	0.0926993410660266	29.6732334683523	8.65666266928072e-06	-3.25414355726708	1
ENSG00000143321.18	HDGF	1	156765959	1_77	0	0.0539411030890417	24.3378607714996	4.13153274810767e-06	-2.52296478324294	1
ENSG00000198400.11	NTRK1	1	156815564	1_77	0	0.0527775331898092	24.296251792115	4.03549990038303e-06	-2.4786594411073	1
ENSG00000187800.13	PEAR1	1	156893825	1_77	0	0.0067796419658771	4.96103465330598	1.0584930081045e-07	0.00927423480040182	1
ENSG00000132694.18	ARHGEF11	1	157045172	1_77	0	0.0129531600094691	11.2126295676346	4.5707995781792e-07	-1.09278411511334	1
ENSG00000143297.18	FCRL5	1	157552226	1_77	0	0.07399792794088	26.8778881748214	6.25926985140538e-06	-2.99391710096258	1
ENSG00000163534.14	FCRL1	1	157829133	1_77	0	0.0161836765658621	12.9434591117538	6.59229328059078e-07	1.8847430043133	1
ENSG00000158473.6	CD1D	1	158180266	1_78	0	0.0100871995889146	5.11923772521617	1.62511794272792e-07	0.230233348615952	1
ENSG00000163564.14	PYHIN1	1	158930675	1_78	0	0.010560593727167	5.55564279077204	1.846424794231e-07	0.494069132661548	1
ENSG00000163565.18	IFI16	1	158999863	1_78	0	0.0115495463675607	6.40769529216201	2.32903358843714e-07	0.534416534402162	2
ENSG00000163568.14	AIM2	1	159147011	1_78	0	0.0122328701518134	6.95502979088758	2.67754226017365e-07	-0.767580924409076	1
ENSG00000213088.9	ACKR1	1	159203354	1_78	0	0.0427567515334318	18.9318779682247	2.54745999215945e-06	-2.10984252702773	1
ENSG00000158716.8	DUSP23	1	159780839	1_78	0	0.0251385722540699	13.8302117877379	1.09415389991987e-06	-1.60713872877502	1
ENSG00000158714.10	SLAMF8	1	159826512	1_78	0	0.0106038184833727	5.59450992385182	1.86695266577138e-07	-0.404023341108157	1
ENSG00000243284.1	VSIG8	1	159862203	1_78	0	0.0400299911299503	18.2966863112793	2.3049786650931e-06	1.87051120118658	2
ENSG00000158710.14	TAGLN2	1	159925332	1_78	0	0.0116885458610668	6.5216090378894	2.39896669522077e-07	-0.68131137499929	2
ENSG00000143315.6	PIGM	1	160032438	1_79	0	0.00807288839299103	4.74982375311898	1.2067447473614e-07	0.0514951740368049	1
ENSG00000162729.13	IGSF8	1	160098278	1_79	0	0.0123288405411173	8.7785960010943	3.40609119861218e-07	1.06091622056001	1
ENSG00000132681.16	ATP1A4	1	160151660	1_79	0	0.0328304861058774	18.1388871138661	1.87411796977492e-06	1.84062161251266	2
ENSG00000132716.18	DCAF8	1	160262716	1_79	0	0.00931128065960385	6.10694976897456	1.78954547458175e-07	-0.528239081724201	1
ENSG00000162735.18	PEX19	1	160285766	1_79	0	0.00851976245007713	5.26207941447258	1.41089228159983e-07	-0.319071962500669	2
ENSG00000162736.15	NCSTN	1	160326486	1_79	0	0.00817297355144897	4.86696628235447	1.25183590769831e-07	-0.160665376616496	2
ENSG00000171786.5	NHLH1	1	160367549	1_79	0	0.00852354774029085	5.26630316568316	1.4126521286135e-07	0.407915469715241	1
ENSG00000162738.5	VANGL2	1	160400615	1_79	0	0.00818389317619106	4.8796603471954	1.25677785385998e-07	0.0786526073604524	1
ENSG00000162739.13	SLAMF6	1	160499073	1_79	0	0.0931744504571841	28.2646527783228	8.2879947694863e-06	-2.57652309605909	2
ENSG00000066294.14	CD84	1	160577671	1_79	0	0.00888766118402851	5.66409447607237	1.58426180685872e-07	0.499304541407016	1
ENSG00000117090.14	SLAMF1	1	160647238	1_79	0	0.00835686838758942	5.07852273669626	1.3356416005448e-07	-0.265039977981531	1
ENSG00000117091.9	CD48	1	160711718	1_79	0	0.0148171880683072	10.5302998855759	4.91038456857355e-07	-1.22216662536374	2
ENSG00000026751.16	SLAMF7	1	160740367	1_79	0	0.0100971450073706	6.87777070160217	2.18552238843641e-07	-0.818146335490025	1
ENSG00000122223.12	CD244	1	160855916	1_79	0	0.0100545934272455	6.83758936460992	2.16359765993853e-07	-0.683187624025575	2
ENSG00000179914.4	ITLN1	1	160884736	1_79	0	0.0203677494279406	13.5666337145644	8.69609182194083e-07	1.6096335496899	1
ENSG00000158769.17	F11R	1	161021088	1_79	0	0.0133678858397006	9.54933153248297	4.017396280509e-07	-1.20862998513686	2
ENSG00000215845.10	TSTD1	1	161038745	1_79	0	0.0106713610630655	7.4041040938073	2.48657351704586e-07	-0.823666702411808	3
ENSG00000162755.13	KLHDC9	1	161098329	1_79	0	0.0118605898812165	8.40988401249568	3.13910085225711e-07	0.990078288168614	2
ENSG00000143256.4	PFDN2	1	161117821	1_79	0	0.00808098377525701	4.75935241481449	1.21037814299257e-07	-0.0619198196696346	1
ENSG00000158793.13	NIT1	1	161118210	1_79	0	0.00810282122644457	4.78500895659676	1.22019147334855e-07	0.0637576183871589	1
ENSG00000143222.11	UFC1	1	161152958	1_79	0	0.0099298181082349	6.71877847319984	2.0996194587133e-07	0.741588203944104	1
ENSG00000143224.17	PPOX	1	161165947	1_79	0	0.00813491765559526	4.82259374516074	1.2346470226424e-07	0.112258428675422	2
ENSG00000158850.14	B4GALT3	1	161177981	1_79	0	0.0087599478256446	5.52644936434055	1.52354991888977e-07	0.45658026915236	1
ENSG00000158864.12	NDUFS2	1	161196933	1_79	0	0.0223176886807005	14.4405300706638	1.01424137698147e-06	-1.61222584093126	2
ENSG00000158859.9	ADAMTS4	1	161174129	1_79	0	0.00902576485643491	5.8107380254666	1.65053327606282e-07	-0.567737460546125	1
ENSG00000158869.10	FCER1G	1	161215186	1_79	0	0.0135254759413755	9.66099353462604	4.11228609623699e-07	1.09230353929917	2
ENSG00000158874.11	APOA2	1	161223893	1_79	0	0.0698839921443123	25.4444481099234	5.59602589371101e-06	2.35867838152485	1
ENSG00000158882.14	TOMM40L	1	161226376	1_79	0	0.0164997948039619	11.5560121141639	6.00061143638797e-07	-1.43527306253032	1
ENSG00000158887.15	MPZ	1	161310092	1_79	0	0.00950461175245232	6.30242869568703	1.88517336839252e-07	-0.728699217848847	1
ENSG00000143252.14	SDHC	1	161314507	1_79	0	0.00834917092943821	5.06976026891829	1.33210896027976e-07	-0.295194171848398	1
ENSG00000143226.13	FCGR2A	1	161505171	1_79	0	0.00940076888010733	6.19792932860421	1.83366066685068e-07	-0.544722958922024	1
ENSG00000072694.20	FCGR2B	1	161663984	1_79	0	0.0101215858807922	6.90077350794596	2.19813980955616e-07	-0.608255468095643	1
ENSG00000162746.14	FCRLB	1	161721576	1_79	0	0.164875260220571	33.9755678972811	1.76291426644697e-05	-3.07143047130703	2
ENSG00000081721.11	DUSP12	1	161749589	1_79	0	0.0241872903345075	15.210002770687	1.15777851105972e-06	-1.85669589886433	1
ENSG00000118217.5	ATF6	1	161766482	1_79	0	0.01825992309355	12.5232935937613	7.19658534275033e-07	1.49272215759104	2
ENSG00000117143.13	UAP1	1	162560869	1_80	0	0.00758044501396193	4.76677933920321	1.13717871921423e-07	-0.0984470367905121	1
ENSG00000162733.16	DDR2	1	162631124	1_80	0	0.00909818079744207	6.50200159611104	1.86170389882347e-07	-0.641052003829137	1
ENSG00000132196.13	HSD17B7	1	162790775	1_80	0	0.00887185290197223	6.26242650956325	1.74850125575938e-07	0.594583289649647	1
ENSG00000143228.12	NUF2	1	163266611	1_80	0	0.0103292187457181	7.70925548773676	2.50604512608687e-07	0.892168879675639	2
ENSG00000143198.12	MGST3	1	165630223	1_81	0	0.035971225945749	11.6079548323977	1.3140743029017e-06	1.65090661776368	1
ENSG00000143149.12	ALDH9A1	1	165698544	1_81	0	0.0175541334877544	4.7381226479468	2.61754808573332e-07	0.0137209871116868	1
ENSG00000188859.6	FAM78B	1	166167240	1_81	0	0.0175987373122876	4.76234192072558	2.63761288462599e-07	0.0870319478576598	1
ENSG00000143195.12	ILDR2	1	166974886	1_82	0	0.0123487319099799	10.5050149955065	4.0825171009595e-07	-1.27341035635023	2
ENSG00000143194.12	MAEL	1	166975691	1_82	0	0.0165138331346604	13.2751995546103	6.89918711563513e-07	-1.50208228691639	1
ENSG00000143157.11	POGK	1	166839016	1_82	0	0.00817044662019073	6.57509313030163	1.69066156347087e-07	0.762725728307871	1
ENSG00000152382.5	TADA1	1	166876513	1_82	0	0.0134266124338424	11.3021617524783	4.77569898459573e-07	1.28942333765223	1
ENSG00000143167.11	GPA33	1	167166436	1_82	0	0.0123312486426918	10.4915235731791	4.0715014074263e-07	1.17447415376844	1
ENSG00000198821.10	CD247	1	167518220	1_82	0	0.00867162040736935	7.14114584112063	1.94884426341958e-07	0.752418933928523	2
ENSG00000143162.7	CREG1	1	167553206	1_82	0	0.00673727035103711	4.74196671486915	1.00542909778296e-07	-0.0483301164315307	2
ENSG00000198771.10	RCSD1	1	167630346	1_82	0	0.00692124027765639	4.99795738831124	1.08864291187491e-07	-0.254651678665554	3
ENSG00000197965.11	MPZL1	1	167720961	1_82	0	0.00678500397829052	4.80905111433006	1.02687711067467e-07	0.092387740782497	2
ENSG00000143164.15	DCAF6	1	167936173	1_82	0	0.0256278053804115	17.4749289175544	1.40940500303886e-06	1.85584174621003	1
ENSG00000143158.10	MPC2	1	167936749	1_82	0	0.0094048600181762	7.91313453864006	2.34212386440155e-07	-0.896772580352329	1
ENSG00000143147.14	GPR161	1	168137545	1_82	0	0.0105091701936464	8.96942035777271	2.96648240708819e-07	0.989569305719202	2
ENSG00000143155.12	TIPRL	1	168178654	1_82	0	0.0130974339129601	11.0656829319344	4.56114009273782e-07	-1.25699068861115	3
ENSG00000143196.4	DPT	1	168729632	1_82	0	0.00967683699797717	8.18433288947081	2.49244558081385e-07	-0.881219172830997	1
ENSG00000143153.12	ATP1B1	1	169105910	1_82	0	0.171358847766181	36.0814721547973	1.94580697462616e-05	3.10778044575802	1
ENSG00000143156.13	NME7	1	169363660	1_83	0	0.0422403317286152	13.7030216770348	1.82159841047589e-06	2.61541780582711	1
ENSG00000117479.12	SLC19A2	1	169485770	1_83	0	0.0169298275739905	4.94199860915288	2.6330804434833e-07	0.0890198953998219	1
ENSG00000198734.10	F5	1	169584820	1_83	0	0.0171405603120692	5.06007473548886	2.72954915397523e-07	0.30506674901736	2
ENSG00000174175.16	SELP	1	169630016	1_83	0	0.0247179165254786	8.55837235923388	6.65751284230903e-07	1.1329043043558	1
ENSG00000188404.8	SELL	1	169710412	1_83	0	0.0177601601337027	5.39897536119821	3.01763839236628e-07	0.560594401533321	1
ENSG00000171806.11	METTL18	1	169794673	1_83	0	0.0184719221061554	5.77402859584961	3.35660310999225e-07	0.555282263898244	1
ENSG00000000457.13	SCYL3	1	169889587	1_83	0	0.0174723859513068	5.24304718005329	2.88300206734775e-07	0.422680538678454	2
ENSG00000075945.12	KIFAP3	1	170084466	1_83	0	0.0296494285017223	10.3012200269178	9.61200446473087e-07	1.29580814536827	1
ENSG00000120370.12	GORAB	1	170532605	1_83	0	0.0192502383870643	6.16815556031551	3.73680472770035e-07	0.732767636901928	1
ENSG00000116132.11	PRRX1	1	170662622	1_84	0	0.0115207048717684	6.67044035845148	2.41848016813172e-07	0.828423881540885	1
ENSG00000094963.13	FMO2	1	171185239	1_84	0	0.0211189008927118	12.4500900748354	8.27470994529679e-07	1.49677278557412	1
ENSG00000076258.9	FMO4	1	171314054	1_84	0	0.0119202231685505	6.99502691619909	2.62411431204991e-07	-0.748760109824467	2
ENSG00000034971.16	MYOC	1	171652996	1_84	0	0.0760628958885765	24.8096081834258	5.93884150724237e-06	-2.36807660271537	1
ENSG00000117533.14	VAMP4	1	171742012	1_84	0	0.0096039026373167	4.93867190678743	1.49268063188623e-07	0.204715850489265	2
ENSG00000010165.19	METTL13	1	171781437	1_84	0	0.00944997105592682	4.78496688832859	1.42304419765836e-07	0.118527275058308	2
ENSG00000197959.13	DNM3	1	171841015	1_84	0	0.00967896378588096	5.01273495838834	1.52690698246002e-07	-0.263528662248576	2
ENSG00000094975.13	SUCO	1	172532503	1_84	0	0.0129523796730969	7.78590291644201	3.17371207511564e-07	0.863157014601088	1
ENSG00000117560.7	FASLG	1	172658724	1_84	0	0.0390573714952692	18.346310694777	2.25507364934363e-06	1.77184598969553	1
ENSG00000076321.10	KLHL20	1	173714815	1_85	0	0.018045297951336	4.76225426091905	2.70449143231253e-07	0.422331220030591	1
ENSG00000117593.9	DARS2	1	173823772	1_85	0	0.0246505906094434	7.74350201019962	6.00722250347227e-07	-1.25281531943502	1
ENSG00000117601.13	SERPINC1	1	173916899	1_85	0	0.0180074293428995	4.74220067945648	2.68745141414939e-07	0.0595717553240933	1
ENSG00000120333.4	MRPS14	1	175023749	1_85	0	0.0192730419850885	5.39072298959577	3.2696875730427e-07	0.439028047841768	1
ENSG00000120332.15	TNN	1	175068086	1_85	0	0.0318617924239724	10.2031227206939	1.02308634416267e-06	1.02199919001653	1
ENSG00000235750.9	KIAA0040	1	175193132	1_86	0	0.00929509813747997	6.05154865142931	1.77022912689596e-07	-0.5853613317622	2
ENSG00000143207.19	RFWD2	1	176207223	1_86	0	0.232611314286113	26.5219555244457	1.94153556901853e-05	-3.7812330184064	2
ENSG00000120341.18	SEC16B	1	177978346	1_87	0	0.0188246799044951	5.66292881287479	3.35488529567874e-07	0.535851513683112	2
ENSG00000075391.16	RASAL2	1	178094621	1_87	0	0.0222972836978698	7.28061317615637	5.10891751113149e-07	0.840291798906131	1
ENSG00000116191.17	RALGPS2	1	178725006	1_87	0	0.0187104031331226	5.60486614695295	3.30032997591474e-07	0.727242162490934	1
ENSG00000116199.11	FAM20B	1	179013985	1_89	0	0.00962146273100051	6.22051125292402	1.88354567331262e-07	-0.583199555080675	1
ENSG00000143322.19	ABL2	1	179134699	1_89	0	0.0118994272363813	8.24285578695968	3.0868301471236e-07	0.96144835577378	1
ENSG00000143337.18	TOR1AIP1	1	179883961	1_89	0	0.0110806464208685	7.56420146178485	2.63777141607201e-07	1.08229175338258	1
ENSG00000135837.15	CEP350	1	179954679	1_89	0	0.0656693041607017	24.6398346942	5.09224368222849e-06	2.66316424658059	1
ENSG00000116260.16	QSOX1	1	180154450	1_89	0	0.0274629721219715	16.2282301708519	1.40258008639086e-06	-1.88879413817668	1
ENSG00000121454.5	LHX4	1	180281203	1_89	0	0.0082458443952238	4.75320918870901	1.23347694594065e-07	0.0308652953983955	1
ENSG00000230124.6	ACBD6	1	180502528	1_89	0	0.00963683252934577	6.23571593452927	1.89116581259816e-07	0.683682841829101	1
ENSG00000153029.14	MR1	1	181056895	1_89	0	0.0152942602746162	10.6342865205977	5.11853653709675e-07	-1.25494260394482	1
ENSG00000198216.10	CACNA1E	1	181412848	1_90	0	0.0295276471996261	10.8945597176253	1.01238919332974e-06	1.36104607153056	2
ENSG00000135828.11	RNASEL	1	182589381	1_90	0	0.0318768621684507	11.6291240167604	1.16662570234235e-06	1.30426119675513	1
ENSG00000143333.6	RGS16	1	182604092	1_90	0	0.0235514765210724	8.7284806354292	6.46942624640275e-07	-1.0774818671444	1
ENSG00000135862.5	LAMC1	1	183023054	1_91	0	0.0136476263148667	7.16789283536333	3.07863072949669e-07	0.916162757283219	2
ENSG00000058085.14	LAMC2	1	183186170	1_91	0	0.0118435246863599	5.70195514296378	2.12526817903813e-07	-0.582283830306378	1
ENSG00000157064.10	NMNAT2	1	183418808	1_91	0	0.0202549412045565	10.6763617681594	6.80555020212628e-07	-1.31053478631354	2
ENSG00000116698.21	SMG7	1	183468867	1_91	0	0.0140424986218664	7.47566580061507	3.30372006969766e-07	0.913713315943065	2
ENSG00000162704.15	ARPC5	1	183635461	1_91	0	0.0117285526466995	5.61226622455508	2.07153206197208e-07	0.422292162913672	1
ENSG00000143344.15	RGL1	1	183635770	1_91	0	0.0107862852716465	4.84008298697389	1.6429853231098e-07	-0.0990033848840975	2
ENSG00000198860.11	TSEN15	1	184051811	1_91	0	0.024031436130486	11.5423011623768	8.72933379855147e-07	-1.19336898892718	1
ENSG00000116667.12	C1orf21	1	184385111	1_91	0	0.460400579849792	21.7255739279331	3.14786496282971e-05	-4.03690875705547	1
ENSG00000116406.18	EDEM3	1	184759898	1_92	1	0.363033551471447	29.9344246992501	3.42000431460292e-05	4.78449381291261	1
ENSG00000135842.16	FAM129A	1	184972064	1_92	0	0.0237422519720232	12.8113458505944	9.57250581536491e-07	1.98076944397276	1
ENSG00000121486.11	TRMT1L	1	185156912	1_92	0	0.0147884362883114	6.75609811094144	3.144323170479e-07	-0.991379767451248	1
ENSG00000116668.12	SWT1	1	185156912	1_92	0	0.0147884362883114	6.75609811094144	3.144323170479e-07	0.991379767451248	1
ENSG00000116679.15	IVNS1ABP	1	185317057	1_92	0	0.0140940684746989	5.96129607096327	2.64414972029022e-07	-0.349980605872637	1
ENSG00000116690.12	PRG4	1	186288386	1_92	0	0.0129064551729217	5.27020624290692	2.14063963399769e-07	-0.260284248703741	1
ENSG00000047410.13	TPR	1	186376034	1_92	0	0.0200964627951908	9.52525470132124	6.02428062966378e-07	1.01036704184316	1
ENSG00000157181.15	C1orf27	1	186376034	1_92	0	0.0253935994056659	11.7753454057757	9.41037419190998e-07	1.2596999726873	2
ENSG00000262180.1	OCLM	1	186410133	1_92	0	0.0150294513931221	6.74199858005398	3.18889895804363e-07	0.62839869304739	1
ENSG00000073756.11	PTGS2	1	186680089	1_92	0	0.0154171080763271	6.94967382228096	3.37191262465073e-07	-0.882830676168725	1
ENSG00000090104.11	RGS1	1	192575980	1_96	0	0.0120753256381216	9.23493713190091	3.50947189068538e-07	1.0087947446846	1
ENSG00000127074.14	RGS13	1	192615930	1_96	0	0.00994518243261078	7.40389632221523	2.31729890533452e-07	0.735802242936528	1
ENSG00000116741.7	RGS2	1	192808677	1_96	0	0.00752103684283256	4.79379237270077	1.13466043077262e-07	0.0799650582845494	1
ENSG00000116747.12	TROVE2	1	193058991	1_96	0	0.0257415203878554	14.0351929510679	1.13700285597474e-06	2.7689248547101	1
ENSG00000116750.13	UCHL5	1	193058704	1_96	0	0.0104393961471151	8.0210335631974	2.63520669686373e-07	-1.0362985894699	1
ENSG00000023572.8	GLRX2	1	193106302	1_96	0	0.0100242456580952	7.6279545037065	2.40640526362934e-07	-0.980699311252608	1
ENSG00000134371.10	CDC73	1	193121735	1_96	0	0.0203406603074416	12.3288223425943	7.89215516599341e-07	2.60579432284138	1
ENSG00000177888.7	ZBTB41	1	197200897	1_98	0	0.0119770610616247	6.96952427571795	2.62701391078474e-07	0.542818283013607	1
ENSG00000213047.12	DENND1B	1	197773818	1_99	0	0.0364947892040569	15.3168564470365	1.75917674459927e-06	-1.85359572924736	1
ENSG00000203724.10	C1orf53	1	197902363	1_99	0	0.0227175409774727	10.7714426495976	7.70094758142244e-07	-1.22111961446514	2
ENSG00000151414.14	NEK7	1	198156916	1_99	0	0.0241113881423131	11.3411124880256	8.60571275780697e-07	-1.60911809841698	1
ENSG00000081237.18	PTPRC	1	198638643	1_99	0	0.0123365140653515	4.94559904327355	1.92008447286055e-07	-0.23525392193755	1
ENSG00000170128.4	GPR25	1	200872878	1_101	0	0.0150950157703117	5.40452563189634	2.56743895102907e-07	-0.671154037242301	1
ENSG00000118193.11	KIF14	1	200620641	1_101	0	0.0150433790496327	5.37184464336209	2.54318419802221e-07	0.30102576979234	1
ENSG00000118197.13	DDX59	1	200669007	1_101	0	0.026753751241723	10.8727980648818	9.15450740916983e-07	1.43037465931503	1
ENSG00000118200.14	CAMSAP2	1	200740002	1_101	0	0.0322181098379645	12.6551118588816	1.28314288374395e-06	-1.75073925867873	2
ENSG00000116857.16	TMEM9	1	201171082	1_101	0	0.0140935884714747	4.75018574489436	2.10688655537323e-07	-0.0470359096338584	1
ENSG00000159166.13	LAD1	1	201400120	1_101	0	0.09403585005095	23.0525104692274	6.82214045388012e-06	2.28054681204856	1
ENSG00000174307.6	PHLDA3	1	201469408	1_101	0	0.0369136284897217	13.962757032147	1.62205991357126e-06	1.50693178317276	1
ENSG00000159176.13	CSRP1	1	201509697	1_101	0	0.0198930439771884	8.03844735404166	5.03248383095931e-07	0.921410723728207	1
ENSG00000134369.15	NAV1	1	201600789	1_101	0	0.0150076534408611	5.34917875858845	2.52643935252148e-07	0.388795838722857	1
ENSG00000198700.9	IPO9	1	201828710	1_102	0	0.0120063618076168	5.42091799563582	2.04829845682586e-07	0.17625264167432	2
ENSG00000198892.6	SHISA4	1	201887834	1_102	0	0.0189899807621552	9.79231141606693	5.85219400568187e-07	1.07987850322758	2
ENSG00000134375.10	TIMM17A	1	201956727	1_102	0	0.0141415750606126	6.98018251753902	3.10651557521082e-07	0.607774461187869	1
ENSG00000163435.15	ELF3	1	202007718	1_102	0	0.0972001498378972	25.5767485907469	7.82386309971495e-06	-2.39499131259308	1
ENSG00000143862.7	ARL8A	1	202144070	1_102	0	0.0445190773939602	17.9654212715209	2.51705401034114e-06	-1.96586860151935	1
ENSG00000143851.15	PTPN7	1	202160698	1_102	0	0.0123875881040137	5.71859591425435	2.22938533327916e-07	-0.524550193264381	2
ENSG00000133067.17	LGR6	1	202194236	1_102	0	0.0134198244451933	6.4810071585124	2.73714818051944e-07	0.859282147981557	1
ENSG00000077157.21	PPP1R12B	1	202348568	1_102	0	0.0176780741069493	9.10891235064712	5.06769474399836e-07	-1.0248171326323	2
ENSG00000117139.16	KDM5B	1	202808933	1_102	0	0.0175607520412223	9.04536794063244	4.99894457747402e-07	-1.01789637869494	2
ENSG00000183155.4	RABIF	1	202889900	1_102	0	0.0215351743872294	10.9940192266383	7.45098791084325e-07	-1.28919608647526	1
ENSG00000117153.15	KLHL12	1	202928138	1_102	0	0.0188107734148882	9.70179178659149	5.74338031986996e-07	1.15535727184876	1
ENSG00000159346.12	ADIPOR1	1	202958751	1_102	0	0.017990252472685	9.27599882334891	5.25178473814259e-07	1.0095782646322	1
ENSG00000159348.12	CYB5R1	1	203171543	1_102	0	0.011488200933263	5.00088958543906	1.80804094999862e-07	0.263667800154623	1
ENSG00000163485.16	ADORA1	1	203090600	1_102	0	0.0126096312934666	5.88780300357126	2.33649379720157e-07	-0.691333858326781	1
ENSG00000133055.8	MYBPH	1	203175705	1_102	0	0.0168117090898925	8.62941192314357	4.56564395314424e-07	-0.953380816143879	1
ENSG00000133048.12	CHI3L1	1	203186575	1_102	0	0.0222098544277474	11.2889471517973	7.89056543376171e-07	-1.29197774449845	1
ENSG00000133063.15	CHIT1	1	203274047	1_102	0	0.0244262337223025	12.198889251894	9.37747188136882e-07	1.51051780400411	2
ENSG00000174567.7	GOLT1A	1	204214495	1_103	0	0.0415713444933022	16.6040761279358	2.17228978614725e-06	2.31796116504829	1
ENSG00000188783.5	PRELP	1	203475432	1_103	0	0.0117634760880831	4.86509119294829	1.80109090411422e-07	0.218754265999944	1
ENSG00000058668.14	ATP2B4	1	203626383	1_103	0	0.0116723894599921	4.79239336997016	1.76043989563548e-07	0.237149535907141	2
ENSG00000122188.12	LAX1	1	203764731	1_103	0	0.0117246989350682	4.82592517422741	1.78070204469442e-07	0.172560968694218	2
ENSG00000257315.2	ZBED6	1	203795675	1_103	0	0.0118296627946671	4.96072627234006	1.84682864789834e-07	0.334885410148108	2
ENSG00000182004.12	SNRPE	1	203861428	1_103	0	0.0126195742923192	5.52001991062887	2.19227142246084e-07	-0.376364455651898	2
ENSG00000143842.14	SOX13	1	204072756	1_103	0	0.0208467678316076	10.8227542851447	7.10044392457523e-07	1.56820232540189	1
ENSG00000158615.8	PPP1R15B	1	204412128	1_103	0	0.02010209674011	10.0132249085798	6.33467449010084e-07	1.24788266276114	1
ENSG00000133056.13	PIK3C2B	1	204495053	1_103	0	0.0134732610011259	6.09570473451682	2.5846730764662e-07	-0.63392414947392	1
ENSG00000174529.7	TMEM81	1	205084022	1_104	0	0.0157098819223578	4.9074568430002	2.42626583906418e-07	-0.574538387807778	2
ENSG00000133059.16	DSTYK	1	205211346	1_104	0	0.0161367805842207	5.16316329324396	2.62205458258842e-07	-0.333491284977357	1
ENSG00000133069.15	TMCC2	1	205210002	1_104	0	0.0155266199457698	4.79555915108843	2.34328519440852e-07	0.432875772990729	3
ENSG00000163545.8	NUAK2	1	205321666	1_104	0	0.0296744501098309	10.9882018263769	1.02616756010491e-06	1.5569555248869	2
ENSG00000117266.15	CDK18	1	205504852	1_104	0	0.0158430090674264	4.98793050559886	2.48694991181529e-07	0.250331651898309	2
ENSG00000158711.13	ELK4	1	205631216	1_104	0	0.016285776286163	5.25083031718029	2.69119658170158e-07	0.410581239625616	1
ENSG00000158715.5	SLC45A3	1	205680319	1_104	0	0.0226815189210845	8.41452866948881	6.00635369590999e-07	-0.986514120225872	1
ENSG00000069275.12	NUCKS1	1	205750729	1_104	0	0.0231154789799237	8.59579754120299	6.25313850901507e-07	1.0067139942261	1
ENSG00000162877.12	PM20D1	1	205828905	1_104	0	0.0155329499766996	4.79944526128349	2.34614019522726e-07	0.0701415433908403	2
ENSG00000174502.18	SLC26A9	1	205943691	1_104	0	0.043954359536333	14.7668463363374	2.04267223413444e-06	1.63334765929704	2
ENSG00000117322.17	CR2	1	207454573	1_105	0	0.0121716084786321	8.08462439668013	3.09682593620184e-07	-1.36227063801388	1
ENSG00000162897.14	FCAMR	1	206970205	1_105	0	0.00933651694850801	5.07024175344316	1.48978134229797e-07	0.310564946965271	1
ENSG00000263528.7	IKBKE	1	206470936	1_105	0	0.0117471929817804	7.24356851372854	2.67790797936509e-07	-0.755269476116528	1
ENSG00000266094.7	RASSF5	1	206556265	1_105	0	0.0102080947637287	5.92876001551604	1.90466033692081e-07	-0.513101409363538	1
ENSG00000143486.15	EIF2D	1	206612602	1_105	0	0.011491237622131	7.18388834134304	2.59797730260609e-07	0.8925097795081	1
ENSG00000162892.15	IL24	1	206898250	1_105	0	0.0260204125083702	14.4860114099796	1.18623838720717e-06	1.67595734171138	1
ENSG00000162894.11	FCMR	1	206923405	1_105	0	0.0258992249072733	14.5050711638166	1.18226710086322e-06	1.69448670432308	1
ENSG00000162896.5	PIGR	1	206945992	1_105	0	0.0154729740569978	9.56906391470754	4.65963851602257e-07	1.15026636291268	2
ENSG00000123843.12	C4BPB	1	207087851	1_105	0	0.00909918728328862	5.1125296377491	1.46402137078503e-07	0.501939131195114	2
ENSG00000196352.14	CD55	1	207321334	1_105	0	0.224761957576645	19.5973166910441	1.38620796676943e-05	-3.62023995826702	1
ENSG00000197721.16	CR1L	1	207644386	1_105	0	0.00898809704811388	4.80272994392612	1.35851642565917e-07	0.235513946466209	1
ENSG00000117335.19	CD46	1	207749736	1_105	0	0.0104415857097439	6.12829885139232	2.01379550569743e-07	-0.957667478564133	2
ENSG00000174059.16	CD34	1	207911570	1_105	0	0.025830595838242	15.0057376546954	1.21983403706366e-06	1.83952656612148	1
ENSG00000123689.5	G0S2	1	209674898	1_106	0	0.00475155028545193	7.73190556692779	1.15619435486644e-07	0.952777983416613	1
ENSG00000117597.17	DIEXF	1	209827703	1_106	0	0.00814258546452617	12.5524843151317	3.21662910075354e-07	1.78155254564365	2
ENSG00000054392.12	HHAT	1	210527081	1_106	0	0.00847673298442775	13.7558815834721	3.66966065410664e-07	-1.9247031890167	1
ENSG00000117625.13	RCOR3	1	211258687	1_107	0	0.00945497828608166	6.12833361578025	1.82352578620778e-07	-0.547262981386099	1
ENSG00000082512.14	TRAF5	1	211326278	1_107	0	0.0122065774371302	8.55942366657602	3.28811809775062e-07	0.984131994359837	2
ENSG00000117650.12	NEK2	1	211675781	1_107	0	0.0164378980699859	11.3959152490719	5.89528041435959e-07	-1.16841974241852	1
ENSG00000143493.12	INTS7	1	212035474	1_107	0	0.0114569152398752	7.95593992092487	2.86858794311246e-07	-0.969741451723401	1
ENSG00000066027.11	PPP2R5A	1	212285049	1_107	0	0.0109768181386162	7.54844702514783	2.60761249973332e-07	0.778419523985471	1
ENSG00000065600.12	TMEM206	1	212414848	1_107	0	0.00833308765772422	4.92716654694061	1.29214772244763e-07	0.205230914861913	2
ENSG00000162772.16	ATF3	1	212565261	1_107	0	0.00860533588352408	5.23285266557338	1.41714832279856e-07	-0.367558957097375	1
ENSG00000185523.6	SPATA45	1	212847437	1_108	0	0.016497974826912	6.46640726450502	3.35739673679528e-07	-0.728908633035374	2
ENSG00000117697.14	NSL1	1	212792127	1_108	0	0.0140743430999697	4.9515087434369	2.19318192430719e-07	0.429522288387432	1
ENSG00000162769.12	FLVCR1	1	212858066	1_108	0	0.0331855595174121	13.1535918830096	1.37373347401249e-06	-1.68775830844722	2
ENSG00000143494.15	VASH2	1	212950961	1_108	0	0.0195237320894752	8.07379126272378	4.9607727222872e-07	-0.904257860218456	1
ENSG00000174606.13	ANGEL2	1	213019116	1_108	0	0.0339991611684659	13.3863487234108	1.43231754031273e-06	-1.62801094281735	1
ENSG00000143499.13	SMYD2	1	214243158	1_108	0	0.0282529069922781	11.6095996529412	1.032260614224e-06	-1.25292364686888	1
ENSG00000152104.11	PTPN14	1	214552234	1_109	0	0.0164494053304689	7.49405653850518	3.87950343886536e-07	-0.796297605579922	2
ENSG00000117724.12	CENPF	1	214602949	1_109	0	0.0134439518150411	5.57060771993923	2.35688557083023e-07	-0.462170017853049	2
ENSG00000136636.12	KCTD3	1	215567710	1_109	0	0.0209262179143737	9.79232635533419	6.44889931205864e-07	1.45830760169193	1
ENSG00000092978.10	GPATCH2	1	217631425	1_110	0	0.00609098309115186	4.79805349963051	9.19732331825608e-08	-0.302805566898114	1
ENSG00000067533.5	RRP15	1	218284885	1_110	0	0.00651622116998007	5.97951404197429	1.22622645148467e-07	0.856783315135455	1
ENSG00000215817.5	ZC3H11B	1	219613461	1_112	0	0.0169525416732829	11.7549009056665	6.27137494629878e-07	-1.42618790038382	1
ENSG00000136628.17	EPRS	1	220043811	1_112	0	0.0167631456287121	11.6478349350299	6.14482754820102e-07	-1.37795635425085	1
ENSG00000162813.17	BPNT1	1	220090248	1_112	0	0.0116400325768431	8.1719090086995	2.99355120867903e-07	1.00507633314801	2
ENSG00000067704.9	IARS2	1	220093626	1_112	0	0.0105467180825852	7.23302085776656	2.40074497480197e-07	0.926571176052471	1
ENSG00000118873.15	RAB3GAP2	1	220272146	1_112	0	0.0111429393348761	7.75641270450741	2.72000466469622e-07	-1.00410239579912	1
ENSG00000116141.15	MARK1	1	220528008	1_112	0	0.00811986703118151	4.74569127885571	1.2127111588004e-07	-0.00366340563730175	1
ENSG00000162817.6	C1orf115	1	220688896	1_112	0	0.00893013439075618	5.65018736994676	1.58792438636737e-07	-0.465340398170905	2
ENSG00000117791.15	MARC2	1	220695166	1_112	0	0.00904517103100777	5.77191949206275	1.64303199905949e-07	-0.496685480430087	1
ENSG00000186205.12	MARC1	1	220787573	1_112	0	0.0104372618865417	7.13365431963645	2.3431905921595e-07	-0.714234218882712	1
ENSG00000136630.12	HLX	1	220880203	1_112	0	0.0162968677716434	11.3786756018456	5.83585955486643e-07	-1.24111710652451	1
ENSG00000143507.17	DUSP10	1	221742291	1_113	0	0.0112818436789385	4.93454232162748	1.75200737361945e-07	-0.219923684217323	1
ENSG00000143512.12	HHIPL2	1	222547946	1_114	0	0.00791840473373706	4.82106400397774	1.20140536486548e-07	0.0165997425587118	1
ENSG00000143498.17	TAF1A	1	222589893	1_114	0	0.00969854709924034	6.74951692865342	2.06010019794134e-07	-0.802690615307033	1
ENSG00000154305.16	MIA3	1	222618304	1_114	0	0.00801995171052483	4.94220935868072	1.24738887315103e-07	0.317458133630461	2
ENSG00000186063.12	AIDA	1	222712777	1_114	0	0.00915348071656086	6.1993092955866	1.78582356455461e-07	-0.709742844247095	1
ENSG00000197520.10	FAM177B	1	222736869	1_114	0	0.0158865218331643	11.4496067922733	5.72437886813686e-07	1.12172857913412	2
ENSG00000154309.8	DISP1	1	222872138	1_114	0	0.0646389742294691	24.9387508055775	5.0731549268833e-06	-2.62532430094945	1
ENSG00000203697.11	CAPN8	1	223665771	1_114	0	0.0738562801040588	26.2390375192028	6.09879877099627e-06	-2.62325943582781	1
ENSG00000162909.17	CAPN2	1	223701253	1_114	0	0.035764067145921	19.2161225686886	2.16282626758696e-06	2.22653405044971	1
ENSG00000143514.16	TP53BP2	1	223846177	1_114	0	0.0102424995582607	7.2686641458719	2.34298511751979e-07	-1.03485942475306	1
ENSG00000143753.12	DEGS1	1	224176179	1_114	0	0.00796000065533142	4.87087486416536	1.22019446209312e-07	0.0952923208407103	1
ENSG00000143748.17	NVL	1	224336303	1_114	0	0.0102547390189054	7.28005903253132	2.34946233315186e-07	-0.872061592662444	1
ENSG00000143771.11	CNIH4	1	224356827	1_114	0	0.0125744639079465	9.22138927142802	3.64917598439978e-07	1.18865654352536	2
ENSG00000162923.14	WDR26	1	224436689	1_114	0	0.0105186664839944	7.52187296869178	2.48997882300905e-07	-0.941212550090214	2
ENSG00000185155.11	MIXL1	1	226114034	1_115	0	0.0832971585963714	23.7168876752944	6.21722890695734e-06	-2.53905492662207	2
ENSG00000243709.1	LEFTY1	1	225911608	1_115	0	0.0296048683185058	13.7009103166507	1.27650209208413e-06	-1.48645889135883	1
ENSG00000143811.18	PYCR2	1	225924245	1_115	0	0.0115885636917706	4.74355968774149	1.72998746096376e-07	-0.0243781216289383	1
ENSG00000143751.9	SDE2	1	225999428	1_115	0	0.0124701912908587	5.44174797917073	2.13560295879526e-07	-0.466387572312715	1
ENSG00000163041.9	H3F3A	1	226062051	1_115	0	0.0263614104355459	12.5886889935798	1.0443789768349e-06	1.72554210062188	2
ENSG00000183814.15	LIN9	1	226309688	1_115	0	0.0126753093159899	5.59714143135458	2.23271772905335e-07	-0.499598273088222	1
ENSG00000203685.9	STUM	1	226596487	1_115	0	0.0129411893247978	5.79487663162944	2.3600834483205e-07	0.508998769159259	1
ENSG00000143772.9	ITPKB	1	226738931	1_116	0	0.0292554602396008	18.2056895827011	1.67618921467936e-06	-1.76774902092188	2
ENSG00000143801.16	PSEN2	1	226870643	1_116	0	0.00846018584463448	6.36890549306319	1.69571820018719e-07	-0.895231606524239	1
ENSG00000163050.16	COQ8A	1	226897454	1_116	0	0.0554405405478869	24.3663923848077	4.25135785864428e-06	-2.60392727388948	1
ENSG00000143776.18	CDC42BPA	1	227318982	1_116	0	0.0149430352804842	11.7844123521595	5.5418622436883e-07	1.79503002309425	1
ENSG00000181450.17	ZNF678	1	227563411	1_116	0	0.00724108495222664	4.88964537523465	1.11426882268472e-07	-0.287766444583618	1
ENSG00000143740.14	SNAP47	1	227730861	1_116	0	0.00874066546927943	6.67905490877933	1.83725097429423e-07	-0.916070761698098	1
ENSG00000143816.7	WNT9A	1	227947502	1_116	0	0.0465932581420238	22.6813670714863	3.32583945749152e-06	-1.6581846447503	1
ENSG00000143761.15	ARF1	1	228083263	1_116	0	0.120977762121648	32.024007198236	1.21924278687605e-05	3.49903672040991	1
ENSG00000162910.18	MRPL55	1	228109044	1_116	0	0.0268253897886293	17.3735431041585	1.46670715641221e-06	-2.46372902021209	1
ENSG00000143774.16	GUK1	1	228140298	1_116	0	0.00923191224105446	7.19917106392098	2.09162167810499e-07	-1.22046000470987	1
ENSG00000181873.12	IBA57	1	228165950	1_116	0	0.00723332304661872	4.87955989049409	1.11077855867329e-07	0.525118978434718	1
ENSG00000162931.11	TRIM17	1	228416547	1_116	0	0.0347192232359536	19.8500065802085	2.16890050068105e-06	2.49467757855231	1
ENSG00000181218.5	HIST3H2A	1	228457362	1_116	0	0.00724824091435161	4.89896224159206	1.1174952497017e-07	0.540694967487954	1
ENSG00000168159.11	RNF187	1	228486817	1_116	0	0.00736035564275916	5.04492324260288	1.16859045853015e-07	-0.000669444175305815	1
ENSG00000168118.11	RAB4A	1	229271486	1_117	0	0.0122514689110748	5.18466014834148	1.99902133794993e-07	0.41392640614695	1
ENSG00000154429.10	CCSAP	1	229333259	1_117	0	0.0312706591986046	14.1375552057257	1.39129852256685e-06	1.45546459719452	1
ENSG00000143632.14	ACTA1	1	229434388	1_117	0	0.0897114919305376	24.357510642102	6.87685637133417e-06	2.46919277642699	1
ENSG00000135744.7	AGT	1	230713948	1_118	0	0.019562274251351	14.2578035391326	8.77770423202839e-07	-1.54411936489759	1
ENSG00000143643.12	TTC13	1	230978849	1_118	0	0.00766856171306807	6.93312060202859	1.67321459999874e-07	-1.26938370573417	1
ENSG00000173409.13	ARV1	1	230978719	1_118	0	0.0143288380382173	12.0531678571153	5.43527036865159e-07	1.43931551689801	3
ENSG00000182118.7	FAM89A	1	231039898	1_118	0	0.0162065491140261	13.199455933468	6.73217743487643e-07	1.67477788049261	1
ENSG00000116903.7	EXOC8	1	231337950	1_118	0	0.0386910880096949	21.8875097287498	2.66511693079587e-06	-2.28623877932473	1
ENSG00000010072.15	SPRTN	1	231334904	1_118	0	0.00751659726248966	6.74676297265066	1.59597361766941e-07	0.922721239548376	1
ENSG00000135766.8	EGLN1	1	231426482	1_118	0	0.0277494684804062	19.412197192104	1.69526789314287e-06	2.02273278225596	1
ENSG00000116918.13	TSNAX	1	231528861	1_118	0	0.00679897985907652	6.05957420876084	1.29656662071743e-07	-0.599584923593432	1
ENSG00000162946.21	DISC1	1	231626594	1_118	0	0.0109853242643945	9.86465851786528	3.41038893534846e-07	-1.17828706476257	1
ENSG00000116991.10	SIPA1L2	1	232561778	1_119	0	0.0116207883875827	5.39151630670012	1.97176652656972e-07	-0.260003096758519	1
ENSG00000212916.4	MAP10	1	232805207	1_119	0	0.0110532525414062	4.91488905498036	1.70967194552047e-07	-0.254223093654521	2
ENSG00000135778.11	NTPCR	1	232950261	1_119	0	0.0181021699051223	9.61664086388937	5.47851692928075e-07	-1.13683988033873	2
ENSG00000135750.14	KCNK1	1	233388543	1_120	0	0.0428166708260543	13.4825785781666	1.81674858182044e-06	1.67247144228208	2
ENSG00000059588.9	TARBP1	1	234474793	1_121	0	0.0168997181143394	5.9148885230562	3.14582817894947e-07	-0.595224508997621	2
ENSG00000173726.10	TOMM20	1	235129054	1_121	0	0.0154740150686348	5.09795368500241	2.48260642323715e-07	-0.0607487536019614	1
ENSG00000116957.12	TBCE	1	235413634	1_121	0	0.0148983705324107	4.74635218566182	2.22539806074218e-07	0.202392455597209	1
ENSG00000162885.12	B3GALNT2	1	235504861	1_121	0	0.0148900184885613	4.74328523433141	2.22271332023246e-07	0.211666273862806	1
ENSG00000168243.10	GNG4	1	235651207	1_121	0	0.015915443345654	5.41392126909342	2.71168757076504e-07	-0.500256321211834	1
ENSG00000143669.13	LYST	1	235883940	1_122	0	0.029001355936578	14.3179297978379	1.30679512560671e-06	-1.59815579111486	1
ENSG00000077585.13	GPR137B	1	236142585	1_122	0	0.0106143867187645	4.74779023178199	1.58597158744521e-07	0.0744130170316295	1
ENSG00000086619.13	ERO1B	1	236282016	1_122	0	0.0115376311148595	5.53309947562983	2.0090655246398e-07	0.382025939073396	1
ENSG00000116977.18	LGALS8	1	236524587	1_122	0	0.0141431250993115	8.36571060667607	3.72355003099431e-07	1.36242300847762	1
ENSG00000077522.12	ACTN2	1	236686652	1_122	0	0.0151803612858178	8.45768872384512	4.04057133729099e-07	1.09552317920965	1
ENSG00000116984.12	MTR	1	236795503	1_122	0	0.0106912104812424	4.81265496339075	1.6192748852007e-07	-0.0924822562752992	1
ENSG00000117009.11	KMO	1	241532545	1_127	0	0.0155958018216857	9.67678616498285	4.74949927616655e-07	1.09046671220483	1
ENSG00000203668.2	CHML	1	241640356	1_127	0	0.00941308681422626	4.89678834010586	1.45061568875002e-07	0.19803986799887	1
ENSG00000054282.15	SDCCAG8	1	243257086	1_128	0	0.0414219048071225	15.8150087115641	2.06161931989596e-06	-1.83245316305221	1
ENSG00000173728.10	C1orf100	1	244353032	1_129	0	0.013096217020477	4.73822950473982	1.95285918940123e-07	0.00299552519405153	1
ENSG00000179397.17	C1orf101	1	244454264	1_129	0	0.116755204986506	25.8846350082209	9.51102383096899e-06	-2.58259596959651	1
ENSG00000121644.18	DESI2	1	244649133	1_129	0	0.0132295962031278	4.83476335064143	2.01293978570427e-07	0.101839277595642	1
ENSG00000203666.12	EFCAB2	1	244961739	1_129	0	0.0195445860699333	8.5570278118739	5.26330326516684e-07	-1.04464290848401	2
ENSG00000197472.14	ZNF695	1	247008034	1_130	0	0.0129353512918389	8.54696781364904	3.47935922599214e-07	0.994088481613288	1
ENSG00000185420.18	SMYD3	1	246507807	1_130	0	0.0096445740749328	5.75246714348885	1.74600777579496e-07	-0.550690392800243	1
ENSG00000143653.9	SCCPDH	1	246724292	1_130	0	0.015195362404668	10.0815454583958	4.8211112004714e-07	-1.14785558554966	1
ENSG00000153207.14	AHCTF1	1	246932175	1_130	0	0.0243390203391691	14.5809011416618	1.11685407406459e-06	1.66601277707197	1
ENSG00000277462.1	ZNF670	1	247078730	1_130	0	0.0104979293774771	6.55913914325491	2.16700276008912e-07	0.695408968021011	1
ENSG00000188295.14	ZNF669	1	247104384	1_130	0	0.0087651571027374	4.84307463086456	1.33594887868634e-07	-0.144938230856216	1
ENSG00000196418.12	ZNF124	1	247123343	1_130	0	0.0151183820258355	10.0331190577438	4.77364649463615e-07	-1.1985357609389	1
ENSG00000189181.4	OR14I1	1	248682055	1_131	0	0.0164038146185753	8.6099094200055	4.44480189103821e-07	0.182791927419325	1
ENSG00000188558.5	OR2G6	1	248358745	1_131	0	0.0102458628121863	5.04268504349395	1.62599555507414e-07	-0.309474642541611	1
ENSG00000162714.12	ZNF496	1	247330860	1_131	0	0.00989732847520963	4.73830354325188	1.4758758845778e-07	0.16575045463655	1
ENSG00000175137.10	SH3BP5L	1	248826485	1_131	0	0.0204056854399847	12.4555113390447	7.99874262412775e-07	1.72734362420597	2
ENSG00000171163.15	ZNF692	1	248859244	1_131	0	0.0108449643929762	5.44155330972135	1.85720563349037e-07	-0.0606140200524659	1
ENSG00000184731.5	FAM110C	2	47011	2_1	0	0.0386007335985367	20.2748820726799	2.46299124992688e-06	2.22855466788631	2
ENSG00000143727.15	ACP1	2	264429	2_1	0	0.0929712337031356	28.8590789717743	8.44384075587428e-06	3.34708426075426	1
ENSG00000035115.21	SH3YL1	2	266895	2_1	0	0.0398937441282485	20.807038015435	2.61230590536863e-06	2.90363390699826	2
ENSG00000151353.14	TMEM18	2	677295	2_1	0	0.00717429638193678	5.13641883291788	1.15970817201718e-07	-0.683187698377952	1
ENSG00000130508.10	PXDN	2	1744782	2_1	0	0.0128730553007538	10.4936635193809	4.25126074864496e-07	1.20371863881822	1
ENSG00000032389.12	TSSC1	2	3378347	2_2	0	0.00746886470491104	5.93352463865061	1.39468559795746e-07	0.59477597383128	1
ENSG00000171853.15	TRAPPC12	2	3379591	2_2	0	0.00791430158817186	6.48414554762417	1.61500668458932e-07	0.7364138133848	2
ENSG00000182551.13	ADI1	2	3519673	2_2	0	0.0184740051311106	14.5575051744788	8.46363618678256e-07	1.60354335060931	1
ENSG00000118004.17	COLEC11	2	3577209	2_2	0	0.124331006589245	33.0506884105038	1.29320963970412e-05	2.92236487736836	2
ENSG00000151692.14	RNF144A	2	6916540	2_5	0	0.0148049462953913	7.98642666714041	3.72107409817326e-07	-0.833366744101124	1
ENSG00000134313.15	KIDINS220	2	8837975	2_6	0	0.0105938824246685	5.5236655028841	1.84158383185582e-07	0.443564960386815	1
ENSG00000143797.11	MBOAT2	2	9003515	2_6	0	0.0277361861280642	14.7101190714271	1.28402034445228e-06	-1.79075801491337	2
ENSG00000119203.13	CPSF3	2	9424405	2_6	0	0.00998936494461844	4.96457379296526	1.56073375669287e-07	-0.176416101430499	1
ENSG00000134330.18	IAH1	2	9474089	2_6	0	0.0100600764581985	5.03168661646081	1.59302957870837e-07	0.208642843820827	1
ENSG00000151694.12	ADAM17	2	9555777	2_6	0	0.00983318752209061	4.81465206121308	1.48993802034052e-07	0.215126899280322	1
ENSG00000134308.13	YWHAQ	2	9631491	2_6	0	0.0209495009686017	12.0246620661484	7.92785203654034e-07	1.29644980735983	1
ENSG00000115750.16	TAF1B	2	9841283	2_6	0	0.0108218655995822	5.72630547082269	1.95022905100787e-07	0.451759727613731	2
ENSG00000134317.17	GRHL1	2	9952004	2_6	0	0.00980519376424926	4.78752708528953	1.47732619330851e-07	0.0228829082144908	1
ENSG00000205795.4	CYS1	2	10080534	2_6	0	0.0387940429096749	17.9327460112634	2.18937831860261e-06	-1.87054247570695	1
ENSG00000115756.12	HPCAL1	2	10303214	2_7	0	0.0355377292456219	18.1096742626846	2.02539291613542e-06	1.8216988581238	2
ENSG00000115761.15	NOL10	2	10689644	2_7	0	0.00930349877356851	5.30836028409884	1.55423136743435e-07	-0.379592078151748	2
ENSG00000143882.10	ATP6V1C2	2	10722013	2_7	0	0.00920466805590514	5.20677936123762	1.50829495963954e-07	0.31236637222922	1
ENSG00000134318.13	ROCK2	2	11347918	2_7	0	0.0090695797571636	5.06615900157869	1.44602217839241e-07	0.280953937349226	2
ENSG00000169016.16	E2F6	2	11466058	2_7	0	0.030400039750875	16.609949753583	1.58910079108039e-06	1.79911135007462	2
ENSG00000151779.12	NBAS	2	15560914	2_9	0	0.0188656082236091	12.2783339853966	7.28986066602205e-07	1.99685881815324	1
ENSG00000079785.14	DDX1	2	15591459	2_9	0	0.0167626578796789	11.1504613751329	5.88226644611639e-07	1.11627695662954	2
ENSG00000197872.11	FAM49A	2	16666179	2_10	0	0.00683333178769452	4.99123129113345	1.07336931844879e-07	-0.283399523834993	1
ENSG00000163032.11	VSNL1	2	17538936	2_10	0	0.0135525223126152	11.5051758701629	4.90707127812536e-07	1.39570989896954	3
ENSG00000178295.14	GEN1	2	17753771	2_10	0	0.0097868547192943	8.40680292458605	2.58930363981766e-07	0.929729328464233	3
ENSG00000240857.1	RDH14	2	18560992	2_11	0	0.0236530773567706	9.61178444548686	7.15485189881811e-07	1.09997999919989	1
ENSG00000185013.16	NT5C1B	2	18589274	2_11	0	0.043461619742617	15.4541738516903	2.11378433435443e-06	1.82859385758652	1
ENSG00000173960.13	UBXN2A	2	23927293	2_14	0	0.0103665405323609	6.36888997072356	2.07781352957485e-07	-0.125272974127253	1
ENSG00000163026.11	WDCP	2	24049787	2_14	0	0.00989985127879689	12.1533494543067	3.78646223609722e-07	-2.60578987444758	1
ENSG00000119782.13	FKBP1B	2	24049787	2_14	0	0.00989985127879689	12.1533494543067	3.78646223609722e-07	-2.60578987444758	1
ENSG00000219626.8	FAM228B	2	24077362	2_14	0	0.00994255655767506	12.1887842672924	3.81388360010746e-07	2.6098828648972	1
ENSG00000115129.13	TP53I3	2	24084905	2_14	0	0.00989087505447883	6.75668968942337	2.10318590796566e-07	-1.18279484533421	1
ENSG00000176732.6	PFN4	2	24123648	2_14	0	0.0102212708150689	12.5679498204183	4.04276322893471e-07	2.65399675592701	1
ENSG00000198399.14	ITSN2	2	24360992	2_14	0	0.0202178707738804	12.202634850232	7.76422309405515e-07	-1.77231759103117	2
ENSG00000084676.15	NCOA1	2	24492449	2_15	0	0.00889345985666945	6.21879975685563	1.74054916678504e-07	0.977569577514314	1
ENSG00000138031.14	ADCY3	2	24939798	2_15	0	0.0429795861934079	38.7279901079123	5.23836989916874e-06	-5.44554762857613	1
ENSG00000115137.11	DNAJC27	2	24971717	2_15	0	0.0439827202373393	31.4943364771714	4.35936790830661e-06	-4.29567690891374	2
ENSG00000084710.13	EFR3B	2	25041751	2_15	1	0.26375160417034	35.4643859553387	2.94372020073285e-05	-5.98864773229303	1
ENSG00000119772.16	DNMT3A	2	25343038	2_15	0	0.0130258363590303	9.731518201902	3.98928616548966e-07	-1.30610579656676	1
ENSG00000138101.18	DTNB	2	25673259	2_15	0	0.00931210932801751	6.36047766875125	1.86400370820904e-07	0.770814984362745	1
ENSG00000143970.16	ASXL2	2	25878778	2_15	0	0.00832498039410023	4.8876613131105	1.28054043708803e-07	0.351114442427954	1
ENSG00000084731.14	KIF3C	2	25983137	2_15	0	0.00906042794877115	5.68968456033216	1.62235493526833e-07	-0.682015447386116	1
ENSG00000157833.12	GAREM2	2	26173526	2_15	0	0.0082789581205468	4.76662828348045	1.24192664561732e-07	-0.220163667203891	2
ENSG00000138029.13	HADHB	2	26241540	2_15	0	0.00836230806977523	4.81636867876513	1.26752011522909e-07	0.166405984746035	2
ENSG00000084754.10	HADHA	2	26244798	2_15	0	0.0137723104820353	9.25083067396979	4.00955809395469e-07	-1.3964062241229	1
ENSG00000173567.14	ADGRF3	2	26347104	2_15	0	0.0109966411129335	7.43976216551179	2.57470856384858e-07	-0.777378991982966	1
ENSG00000115155.16	OTOF	2	26558897	2_15	0	0.00895498799225292	5.4431170175266	1.53398690598319e-07	-0.468873231097053	1
ENSG00000138080.13	EMILIN1	2	27078189	2_16	0	0.0111055847982376	5.57608039207429	1.94885457416652e-07	-0.421777628916117	1
ENSG00000138030.12	KHK	2	27151141	2_16	0	0.0102982732541381	6.48632714107973	2.10219129624085e-07	0.874630975021928	1
ENSG00000138028.15	CGREF1	2	27117951	2_16	0	0.0458585873242229	17.6170073538901	2.5425047997188e-06	-2.22160079392835	1
ENSG00000138073.13	PREB	2	27134751	2_16	0	0.0123230716134397	6.91402767405748	2.68138428358775e-07	-0.684946913545021	1
ENSG00000138085.16	ATRAID	2	27212506	2_16	0	0.0162642939574911	9.55068701078159	4.88853581825386e-07	1.74586635122716	1
ENSG00000138074.14	SLC5A6	2	27212506	2_16	0	0.0162642939574911	9.55068701078159	4.88853581825386e-07	-1.74586635122716	1
ENSG00000084774.13	CAD	2	27217854	2_16	0	0.0116253283710104	6.13495252825838	2.2445299722919e-07	-0.968351472603903	1
ENSG00000115194.10	SLC30A3	2	27275976	2_16	0	0.0436868701176644	19.3740597128553	2.66367073373548e-06	-2.91865095857881	2
ENSG00000163794.6	UCN	2	27308797	2_16	0	0.0174693070639782	9.51985732848284	5.23377552687078e-07	1.18581086302657	1
ENSG00000115211.15	EIF2B4	2	27369556	2_16	0	0.0565557591290615	18.9205352998807	3.36759013895327e-06	2.65347981856247	1
ENSG00000163795.13	ZNF513	2	27380806	2_16	0	0.0100572367156408	4.80739097759324	1.52158805384955e-07	-0.785085762221725	1
ENSG00000115216.13	NRBP1	2	27427062	2_16	0	0.0355448783648867	15.2567698244184	1.70666625014957e-06	-2.40578127717084	1
ENSG00000198522.13	GPN1	2	27628084	2_16	0	0.0113858101150247	6.18271311881442	2.21539925749143e-07	-0.786638349985981	1
ENSG00000176714.9	CCDC121	2	27629397	2_16	0	0.0114285285478456	6.22239103463368	2.23798201045996e-07	-0.795744062045213	1
ENSG00000243147.7	MRPL33	2	27770976	2_16	0	0.0270564417089176	14.7820492343524	1.25867700626147e-06	2.51300564324829	1
ENSG00000158019.20	BRE	2	27889788	2_16	0	0.0107908523088102	5.28084270205791	1.79336196126453e-07	-0.351291168772841	2
ENSG00000171174.13	RBKS	2	27891044	2_16	0	0.0297715473184733	15.1902910955145	1.42323454663511e-06	-2.2600336967412	1
ENSG00000075426.11	FOSL2	2	28391472	2_17	0	0.175088366222242	32.8741340247896	1.81142595132443e-05	3.19858172848881	1
ENSG00000213639.9	PPP1CB	2	28751273	2_17	0	0.0254929456608715	13.9988377906011	1.12310658909455e-06	2.24496324057198	2
ENSG00000171103.10	TRMT61B	2	28869984	2_17	0	0.0229613662734612	12.9979144832298	9.39248208490107e-07	-2.195967248979	1
ENSG00000115295.19	CLIP4	2	29097582	2_18	0	0.0195156424766318	6.06970370005415	3.72785763041051e-07	0.82960482748404	2
ENSG00000172954.13	LCLAT1	2	30443328	2_19	0	0.0132368908476939	4.7465297737149	1.97729364602785e-07	-0.00906909462855846	2
ENSG00000158089.14	GALNT14	2	31123880	2_19	0	0.0139989905857425	5.2799074172669	2.32611939512678e-07	0.283057923474861	1
ENSG00000162959.13	MEMO1	2	32015107	2_20	0	0.0129547366578091	5.9056026421993	2.40769674135821e-07	0.731650440604914	1
ENSG00000162961.13	DPY30	2	32040056	2_20	0	0.0229167851994939	11.3490992876097	8.18510138603702e-07	1.73840969023278	1
ENSG00000021574.11	SPAST	2	32064971	2_20	0	0.0187309619034731	9.42175049030863	5.55393321556928e-07	-1.55403804359679	1
ENSG00000152683.14	SLC30A6	2	32165765	2_20	0	0.0170239385866202	8.50975430510304	4.55917265171488e-07	1.20510859632312	1
ENSG00000091106.18	NLRC4	2	32264089	2_20	0	0.0118848340303682	5.08471029396424	1.90181517577339e-07	0.642439553358735	1
ENSG00000119820.10	YIPF4	2	32276095	2_20	0	0.0156133017292263	7.68467999341941	3.77597850632269e-07	1.10504297696044	1
ENSG00000115760.13	BIRC6	2	32356560	2_20	0	0.0196588928823731	9.88359786579542	6.11481182726649e-07	-1.33116249988492	2
ENSG00000018699.11	TTC27	2	32648206	2_20	0	0.0133910448706137	6.2211925908344	2.62178506431368e-07	0.65985601643986	2
ENSG00000049323.15	LTBP1	2	32947295	2_20	0	0.0375475784131271	16.0848631429193	1.90067681326806e-06	1.71860262060578	1
ENSG00000152689.17	RASGRP3	2	33436636	2_21	0	0.00961854487816305	7.18714515077013	2.17557853492181e-07	-0.825184057847213	4
ENSG00000171055.14	FEZ2	2	36646439	2_23	0	0.00550278406096483	7.97197651775688	1.38056689502881e-07	-0.814705068486821	1
ENSG00000115808.11	STRN	2	36965352	2_23	0	0.00392430598154037	5.05620226652451	6.24447994310067e-08	0.573036567776196	1
ENSG00000008869.11	HEATR5B	2	37084196	2_23	0	0.00459721808711067	7.77072273578779	1.12425672409744e-07	-1.69749912146359	2
ENSG00000055332.16	EIF2AK2	2	37156965	2_23	0	0.029797271403172	21.6384942645412	2.02914231246976e-06	1.67649369728848	2
ENSG00000218739.9	CEBPZOS	2	37195255	2_23	0	0.00465805772658912	6.15373787554555	9.02096157989799e-08	-0.142525004766111	2
ENSG00000115816.14	CEBPZ	2	37231568	2_23	0	0.00407786514344799	8.40401288161421	1.07852084301134e-07	1.85638053615798	1
ENSG00000115828.15	QPCT	2	37365901	2_23	0	0.026131894961173	26.6880758431089	2.19481106342624e-06	-3.09768443538524	2
ENSG00000115841.19	RMDN2	2	37923332	2_24	0	0.00979213463906536	4.75085674782107	1.46405801108959e-07	0.107944189702991	1
ENSG00000143889.15	HNRNPLL	2	38603270	2_24	0	0.0184048688382221	10.4294690296668	6.04093133503644e-07	1.67697799271689	1
ENSG00000143891.16	GALM	2	38666042	2_24	0	0.00978117790320454	4.74728202176491	1.46131944874233e-07	0.130230251888733	1
ENSG00000115875.18	SRSF7	2	38751622	2_24	0	0.041839274898864	18.390098382416	2.42145931015521e-06	-2.33517010152299	1
ENSG00000163214.20	DHX57	2	38875912	2_25	0	0.0132581937145156	5.03940817866223	2.10267848207161e-07	-0.316923838253164	1
ENSG00000188010.12	MORN2	2	38875912	2_25	0	0.0132581937145156	5.03940817866223	2.10267848207161e-07	-0.316923838253164	1
ENSG00000115904.12	SOS1	2	39124428	2_25	0	0.0142656465969123	5.73730056493324	2.57577567173357e-07	0.705925913423749	1
ENSG00000205086.6	C2orf91	2	41938322	2_26	0	0.00385843421643217	5.08812679136559	6.17842812658541e-08	0.257600644003433	1
ENSG00000162878.12	PKDCC	2	42047560	2_26	0	0.00392569367199636	5.25214933198536	6.48877099799053e-08	0.293939766746211	2
ENSG00000115944.14	COX7A2L	2	42379633	2_26	0	0.00438711227091926	6.30697845048629	8.70781250670385e-08	-0.444942939323244	3
ENSG00000162881.6	OXER1	2	42764706	2_26	0	0.00504441371412845	7.63244582784564	1.21166734034275e-07	1.10193986779555	2
ENSG00000162882.14	HAAO	2	42783599	2_26	0	0.00858673054454029	12.6866773063658	3.42834644206831e-07	1.59588947099873	2
ENSG00000115970.18	THADA	2	43595379	2_27	0	0.0202861060264768	15.9267019013842	1.0167952674823e-06	-3.08014690411052	1
ENSG00000152527.13	PLEKHH2	2	43636315	2_27	0	0.0298686824706952	16.04227828782	1.50796438844333e-06	1.78101380643646	2
ENSG00000138036.18	DYNC2LI1	2	43774077	2_27	0	0.0331070576407408	18.9635714252571	1.97583052377088e-06	-2.60318992511029	1
ENSG00000138095.18	LRPPRC	2	43995742	2_27	0	0.012730232629323	9.16332037555755	3.67111665117868e-07	-1.51049520537498	1
ENSG00000138032.20	PPM1B	2	44167954	2_28	0	0.053791899145702	24.2104216086566	4.0985308051127e-06	-2.53310362037826	1
ENSG00000138079.13	SLC3A1	2	44275649	2_28	0	0.014724758232574	11.7808727591524	5.45927047801872e-07	-1.62906709421849	1
ENSG00000138078.15	PREPL	2	44352940	2_28	0	0.00868515893695399	6.75516171632334	1.846385982587e-07	-0.49408517525315	2
ENSG00000143919.14	CAMKMT	2	44362007	2_28	0	0.00720425927642354	4.97799813116529	1.12863376116325e-07	0.0493439653502607	2
ENSG00000068784.12	SRBD1	2	45609017	2_28	0	0.0087127062685417	6.78525387753049	1.86049346325795e-07	0.573090448818593	1
ENSG00000171132.13	PRKCE	2	45650417	2_28	0	0.0127704200683594	10.4240106450673	4.18937274541184e-07	1.4068690578512	1
ENSG00000250565.6	ATP6V1E2	2	46541996	2_29	0	0.0145947544485563	5.48392035635773	2.51881867786024e-07	-0.2688645500553	2
ENSG00000119729.11	RHOQ	2	46541511	2_29	0	0.0177834039453864	7.44716643348096	4.16787731814909e-07	0.984668770706868	1
ENSG00000119878.5	CRIPT	2	46616492	2_29	0	0.0171959504074357	7.05538521596791	3.81817551562338e-07	0.811018603513795	1
ENSG00000171150.7	SOCS5	2	46698925	2_29	0	0.0141868171768812	5.26334631568315	2.34993523037344e-07	-0.529400372003948	1
ENSG00000068724.15	TTC7A	2	46917255	2_29	0	0.0211197612618661	9.05401379061682	6.01781912169384e-07	0.993061153880002	1
ENSG00000180398.11	MCFD2	2	46862334	2_29	0	0.0148430359207737	5.6913202089702	2.65854939035763e-07	0.482536289754352	1
ENSG00000239605.9	C2orf61	2	47155161	2_30	0	0.0710205305220339	19.6555182168053	4.39316367832668e-06	2.0350226715161	1
ENSG00000143933.16	CALM2	2	47176244	2_30	0	0.0232010339653782	8.86538067387914	6.47312065719637e-07	0.932975227024712	1
ENSG00000119888.10	EPCAM	2	47345021	2_30	0	0.0480259447888368	15.8566147113069	2.39659894970034e-06	-1.62814543101472	1
ENSG00000095002.13	MSH2	2	47403074	2_30	0	0.0170924937907631	5.94633768754571	3.19862975767907e-07	-0.545038941582159	1
ENSG00000184261.4	KCNK12	2	47728230	2_30	0	0.0155056895343857	5.01695993953633	2.4481650342372e-07	-0.282763268566784	1
ENSG00000116062.14	MSH6	2	47728230	2_30	0	0.0155056895343857	5.01695993953633	2.4481650342372e-07	-0.282763268566784	1
ENSG00000162869.15	PPP1R21	2	48440605	2_31	0	0.0124922762936658	5.8179368963891	2.28728120397556e-07	0.707836662439368	2
ENSG00000138039.14	LHCGR	2	48755483	2_31	0	0.0111605530734833	4.74463641585246	1.66647049395139e-07	-0.0727345201279389	2
ENSG00000068912.13	ERLEC1	2	53787421	2_35	0	0.0268697275717913	9.06496067629447	7.66545893430243e-07	1.21268890523214	1
ENSG00000115239.21	ASB3	2	53787421	2_35	0	0.0171902486528441	4.79498942322257	2.59405264679449e-07	-0.310962148620326	2
ENSG00000119737.5	GPR75	2	53860333	2_35	0	0.0330167706955898	11.0410774481164	1.14724196182175e-06	-1.41654918513686	1
ENSG00000170634.12	ACYP2	2	53970692	2_35	0	0.0343820037417446	11.4303502524102	1.23680062295933e-06	1.66898112677501	1
ENSG00000115306.15	SPTBN1	2	54456045	2_35	0	0.0295184580386956	9.96614064878645	9.25826597144147e-07	-1.10304491798927	1
ENSG00000028116.16	VRK2	2	57907323	2_38	0	0.0277121552126682	12.5538912625821	1.09485760428393e-06	-1.285080994676	2
ENSG00000115421.12	PAPOLG	2	60755661	2_40	0	0.01589443700784	10.8539605326705	5.42928151878852e-07	-1.49536454995998	1
ENSG00000162928.8	PEX13	2	61017275	2_40	0	0.00881389380196185	4.8020420554026	1.33199546532453e-07	-0.204838679363367	1
ENSG00000162927.13	PUS10	2	61018416	2_40	0	0.00875043927676056	4.74465686586648	1.30660296310447e-07	-0.114038497652648	1
ENSG00000162929.13	KIAA1841	2	61065721	2_40	0	0.0315039172132504	19.691643147802	1.95234016100891e-06	-2.61932057419586	2
ENSG00000237651.6	C2orf74	2	61144588	2_40	0	0.00884250575490264	6.10657749058205	1.69934750162801e-07	-0.828063308363826	2
ENSG00000173209.22	AHSA2	2	61177274	2_40	0	0.0104201924787973	8.04458338796061	2.63808189084275e-07	-1.93549500180745	2
ENSG00000170264.12	FAM161A	2	61853338	2_40	0	0.0295031797301013	16.2464033026317	1.50846427300759e-06	1.6652364541239	2
ENSG00000115484.14	CCT4	2	61889168	2_40	0	0.00927179440150971	5.79877677242058	1.69203427853414e-07	0.925389847666276	1
ENSG00000186889.9	TMEM17	2	62511442	2_41	0	0.0310264241720156	13.1387941135562	1.28291004763426e-06	1.61386063786248	2
ENSG00000014641.17	MDH1	2	63588667	2_41	0	0.0364033364811788	14.673698822026	1.68108535421014e-06	2.47259524660938	1
ENSG00000169764.15	UGP2	2	63840574	2_41	0	0.0130745201864806	4.88040976637734	2.00812628664935e-07	-0.0962814245267571	1
ENSG00000143952.19	VPS54	2	64018703	2_41	0	0.0128934079053185	4.74755880169001	1.92640256880085e-07	0.199053075444579	2
ENSG00000197329.11	PELI1	2	64144184	2_41	0	0.0185856064271014	8.2346254550904	4.8164777715749e-07	-0.883963360313222	1
ENSG00000143971.7	ETAA1	2	67397667	2_44	0	0	6.82659972388223	0	0.425174387952728	2
ENSG00000243667.6	WDR92	2	68157965	2_45	0	0.0132426027718224	11.0152102681189	4.59065988244988e-07	1.93312064787536	2
ENSG00000115946.7	PNO1	2	68157965	2_45	0	0.0470404560722711	22.8221464483825	3.37860161470847e-06	-3.03907429016037	1
ENSG00000221823.10	PPP3R1	2	68255078	2_45	0	0.0142358306973082	8.76600952398906	3.92729682315563e-07	-0.0728118955353749	2
ENSG00000115956.9	PLEK	2	68364808	2_45	0	0.00865495861236887	4.99469247527402	1.36045043193813e-07	0.522892998293545	1
ENSG00000204923.3	FBXO48	2	68467123	2_45	0	0.00862474682837977	4.79014611450058	1.30018182331346e-07	0.100083032967887	1
ENSG00000163219.11	ARHGAP25	2	68679529	2_45	0	0.0090626794885339	5.2014485687187	1.483508036229e-07	-0.297355598138563	1
ENSG00000169604.19	ANTXR1	2	69012709	2_46	0	0.014707012078074	5.9122323060754	2.73643359120043e-07	-0.720475629060761	1
ENSG00000198380.12	GFPT1	2	69387029	2_46	0	0.0301447709028144	11.4500962141103	1.08625077005966e-06	-0.1777851755832	2
ENSG00000169599.12	NFU1	2	69423598	2_46	0	0.0354448279459487	15.8442494342291	1.76739457293675e-06	2.28722346986857	1
ENSG00000087338.4	GMCL1	2	69829233	2_46	0	0.015427670549705	6.07760698773616	2.9508147289217e-07	0.435296026479329	1
ENSG00000124380.10	SNRNP27	2	69892946	2_46	0	0.0133348137742311	4.91624088295344	2.06314182176922e-07	-0.24176786332202	2
ENSG00000059728.10	MXD1	2	69897673	2_46	0	0.0305429689291032	12.7067361420641	1.22138965104256e-06	-1.76997989419292	1
ENSG00000116001.15	TIA1	2	70249121	2_46	0	0.0136763801732884	5.23350331644408	2.25254067592713e-07	-0.455130853647314	1
ENSG00000035141.7	FAM136A	2	70302482	2_46	0	0.0301804469165639	12.1107124188818	1.15028202093391e-06	1.49370225145953	1
ENSG00000075340.22	ADD2	2	70768085	2_47	0	0.00883977760147026	4.80616459770568	1.33705401536339e-07	0.122501532326295	1
ENSG00000144031.11	ANKRD53	2	70978846	2_47	0	0.0101510835808095	6.12190452382958	1.9557256398072e-07	0.6508393247142	1
ENSG00000144043.11	TEX261	2	70993663	2_47	0	0.010731706704997	6.65122163182874	2.24635912632784e-07	-0.658840589211547	3
ENSG00000124357.12	NAGK	2	71063928	2_47	0	0.00918277553789781	5.16821472886632	1.49356281232768e-07	-0.251334473124558	2
ENSG00000124383.8	MPHOSPH10	2	71130580	2_47	0	0.0129232255925753	8.42048850269883	3.42465783342031e-07	-0.962229125482095	1
ENSG00000124374.8	PAIP2B	2	71229441	2_47	0	0.0107575732035737	6.67413119032105	2.25952953700451e-07	0.529211905377879	1
ENSG00000135636.13	DYSF	2	71453820	2_47	0	0.00896791830910915	4.94303367173188	1.39506417440118e-07	-0.14999066893376	1
ENSG00000116096.5	SPR	2	72887223	2_47	0	0.0270532579722754	15.4755487215011	1.31757275069798e-06	2.09172164682425	1
ENSG00000135625.7	EGR4	2	73294038	2_48	0	0.0134321981552863	9.20218114134105	3.88997528123428e-07	1.1257750633719	1
ENSG00000135631.16	RAB11FIP5	2	73156970	2_48	0	0.235891149189007	22.2585683465224	1.65241012436137e-05	-4.12346813775687	2
ENSG00000135632.11	SMYD5	2	73214385	2_48	0	0.00869025967455739	5.37412304614923	1.4697698469275e-07	0.712322938505238	1
ENSG00000135617.3	PRADC1	2	73233389	2_48	0	0.00886995125655377	5.17502614303622	1.44458384914502e-07	0.699179222544419	1
ENSG00000135624.15	CCT7	2	73233389	2_48	0	0.00886995125655377	5.17502614303622	1.44458384914502e-07	0.699179222544419	1
ENSG00000163013.11	FBXO41	2	73274325	2_48	0	0.0105877909890018	6.41381443132095	2.13712893121942e-07	-0.0321693541256029	1
ENSG00000144034.14	TPRKB	2	73737087	2_48	0	0.0195479120380966	12.6334110499595	7.77194961969718e-07	1.98480466153796	2
ENSG00000124356.15	STAMBP	2	73829186	2_48	0	0.00868519234766563	4.98494058452828	1.36253730301783e-07	-0.4708527210303	2
ENSG00000114956.19	DGUOK	2	73938926	2_48	0	0.00952394254548738	5.65533690323273	1.69505667093925e-07	-0.454234702797683	1
ENSG00000114978.17	MOB1A	2	74178740	2_48	0	0.00862903818644789	4.77447372268944	1.29657269690639e-07	-0.159938214251089	2
ENSG00000065911.11	MTHFD2	2	74198820	2_48	0	0.00913038042017122	5.25826796207123	1.51091683644923e-07	0.31144389401839	2
ENSG00000188687.17	SLC4A5	2	74343527	2_48	0	0.0209207820976448	13.0655931492305	8.60232844437936e-07	-1.62619365964023	1
ENSG00000204843.12	DCTN1	2	74391633	2_48	0	0.0234436295804225	14.1156243116668	1.04143918773366e-06	-1.71939257467876	2
ENSG00000284308.1	C2orf81	2	74421241	2_48	0	0.0204097745218308	12.7457464934453	8.18676750075952e-07	1.62190400114731	1
ENSG00000005448.16	WDR54	2	74421241	2_48	0	0.0204097745218308	12.7457464934453	8.18676750075952e-07	-1.62190400114732	1
ENSG00000114993.16	RTKN	2	74442009	2_48	0	0.00994827754011496	6.01698916795848	1.88380565464845e-07	0.52143452027022	2
ENSG00000115275.11	MOGS	2	74465064	2_48	0	0.0324416338932758	17.0736673083872	1.74316503972976e-06	1.84740502096147	2
ENSG00000135637.13	CCDC142	2	74483364	2_48	0	0.0287347041870855	15.9859654802393	1.44562142166467e-06	-1.88013492724399	1
ENSG00000115282.19	TTC31	2	74483364	2_48	0	0.0287347041870855	15.9859654802393	1.44562142166467e-06	1.88013492724399	1
ENSG00000179528.15	LBX2	2	74505288	2_48	0	0.0311260986120324	16.7266957511447	1.63849009423514e-06	1.92393143224246	1
ENSG00000115289.13	PCGF1	2	74508487	2_48	0	0.0142085325809704	9.363773032237	4.18705898932355e-07	-1.31112298727722	1
ENSG00000115325.13	DOK1	2	74548714	2_48	0	0.00920347285242784	5.3838073474077	1.55937375342461e-07	-0.565731701715459	1
ENSG00000159399.9	HK2	2	74834299	2_48	0	0.0115632830214114	7.47297768957516	2.71946713612576e-07	-0.785371946175797	1
ENSG00000115350.11	POLE4	2	74958729	2_48	0	0.00867596095762846	4.81040752711192	1.31343454041507e-07	0.118715820448011	1
ENSG00000115363.13	EVA1A	2	75569460	2_49	0	0.021749073685841	8.02527980334579	5.49300407838954e-07	1.00427042722316	2
ENSG00000005436.13	GCFC2	2	75711125	2_49	0	0.0311367024162034	11.4618774284772	1.12314893477814e-06	1.38913241181263	1
ENSG00000172023.7	REG1B	2	79088225	2_51	0	0.00726021809615463	4.81719083575952	1.10065824752518e-07	-0.0466917144412333	1
ENSG00000115423.18	DNAH6	2	84516948	2_53	0	0.00645202159908842	4.74514514613027	9.63505698547999e-08	0.150232641527188	1
ENSG00000034510.5	TMSB10	2	84905643	2_53	0	0.0102330228108526	9.13024903602862	2.94032637368675e-07	-1.19313736329144	1
ENSG00000186854.10	TRABD2A	2	84906737	2_53	0	0.0216091984966862	16.2573639094576	1.10559931189641e-06	1.79396712739696	2
ENSG00000176407.17	KCMF1	2	84970689	2_54	0	0.00618876751248454	6.77959643340137	1.32043486957805e-07	0.253533844598296	1
ENSG00000042445.13	RETSAT	2	85333536	2_54	0	0.00670974220733411	8.56937673801725	1.80952273738872e-07	-1.38641602353822	1
ENSG00000042493.15	CAPG	2	85420466	2_54	0	0.00606432756952846	6.5279219741832	1.24585236377103e-07	-0.133076924452178	2
ENSG00000168906.12	MAT2A	2	85539177	2_54	0	0.00624353315992554	7.49834492530118	1.47334621076925e-07	0.909848581881599	1
ENSG00000115486.11	GGCX	2	85561052	2_54	0	0.00495917063665874	5.19243429034569	8.1038059837051e-08	-0.442285432025829	2
ENSG00000168899.4	VAMP5	2	85580487	2_54	0	0.00810691871574332	9.27251330527123	2.36571409506984e-07	-0.750206220813115	2
ENSG00000068654.15	POLR1A	2	86105686	2_54	0	0.00973767372859935	13.1596175122113	4.03280719446729e-07	2.21209941779426	1
ENSG00000132300.18	PTCD3	2	86105686	2_54	0	0.00973767372859935	13.1596175122113	4.03280719446729e-07	2.21209941779426	1
ENSG00000132305.20	IMMT	2	86195484	2_54	0	0.0479848071723134	18.2558160445729	2.75685534303913e-06	2.96228650933585	2
ENSG00000132313.14	MRPL35	2	86199443	2_54	0	0.0161009305717508	15.9117644624156	8.06265900298361e-07	1.76698314718781	1
ENSG00000068615.17	REEP1	2	86338344	2_54	0	0.00477193305883361	4.76712196157016	7.15911896747433e-08	0.132149883239851	1
ENSG00000115561.15	CHMP3	2	86563593	2_54	0	0.00665828778726163	8.85166677944001	1.85479788812902e-07	1.56503541024851	2
ENSG00000153563.15	CD8A	2	86808016	2_54	0	0.00594239315809075	8.06409418988796	1.50808544157397e-07	1.84307921800047	1
ENSG00000172086.7	KRCC1	2	88056216	2_55	0	0.0115733076295378	4.83874003455552	1.76237677446299e-07	-0.109333276391534	1
ENSG00000115593.14	SMYD1	2	88067657	2_55	0	0.0301108937292894	13.9711993884577	1.32393392390517e-06	-1.47912461867894	2
ENSG00000163586.9	FABP1	2	88128319	2_55	0	0.0115534578691009	4.82238236533378	1.75340645551524e-07	-0.0117092767061135	1
ENSG00000144115.16	THNSL2	2	88153919	2_55	0	0.0116035888687484	4.86361192003767	1.77607058092931e-07	-0.0768361730017124	3
ENSG00000153574.8	RPIA	2	88691440	2_55	0	0.0150641462300212	7.3502805036374	3.48463592396847e-07	1.33351415213406	2
ENSG00000144029.11	MRPS5	2	95149561	2_57	0	0.0116332297151122	8.10744495832631	2.96820085987393e-07	2.11949142266146	1
ENSG00000144026.11	ZNF514	2	95156702	2_57	0	0.0108540622433974	6.65514706895231	2.27331144613041e-07	1.15736352091741	2
ENSG00000275111.4	ZNF2	2	95165349	2_57	0	0.00997843001986065	4.75736188600378	1.4939545264148e-07	0.0745330720371445	1
ENSG00000233757.6	AC092835.2	2	95207631	2_57	0	0.0100752944312079	4.90730265347809	1.55599989604661e-07	0.383196636488691	1
ENSG00000155066.15	PROM2	2	95274094	2_57	0	0.0139288488212523	7.78155475862991	3.4110695641047e-07	-0.883284650006648	1
ENSG00000274286.1	ADRA2B	2	96116114	2_57	0	0.0129792666143956	7.15808184045835	2.92385470064806e-07	0.58055486532721	2
ENSG00000188886.3	ASTL	2	96138165	2_57	0	0.0101861866233445	5.1461775703059	1.64970150267205e-07	0.582379028284083	1
ENSG00000158050.4	DUSP2	2	96145593	2_57	0	0.0120431761841664	6.61705832953655	2.50792749370628e-07	-0.808849268902698	1
ENSG00000084090.13	STARD7	2	96208852	2_57	0	0.133615118380101	29.6740022927554	1.24778770028321e-05	-3.46266481150177	1
ENSG00000135956.8	TMEM127	2	96266108	2_57	0	0.01071830396443	5.69171790332496	1.91989912220224e-07	0.686664862165222	1
ENSG00000144021.2	CIAO1	2	96262227	2_57	0	0.0146300598790969	8.52981297123537	3.92730459810642e-07	-1.82982289556395	1
ENSG00000144028.14	SNRNP200	2	96305617	2_57	0	0.0165383978255512	9.73060796986175	5.06456773762259e-07	-2.02276349001446	1
ENSG00000198885.9	ITPRIPL1	2	96325607	2_57	0	0.0230508609882369	13.6431870075088	9.89719113360037e-07	2.68463248982061	2
ENSG00000196843.15	ARID5A	2	96536506	2_57	0	0.186620603103009	34.5518170551213	2.02926821916689e-05	3.97773425742548	1
ENSG00000114988.11	LMAN2L	2	96730666	2_57	0	0.0100760831987604	4.86705521114596	1.54335911555691e-07	0.194694344955148	3
ENSG00000115073.7	ACTR1B	2	97663111	2_57	0	0.0236805485498374	12.8520771392948	9.57798286294825e-07	-1.51986068209002	2
ENSG00000228486.10	LINC01125	2	97663552	2_57	0	0.011281146273543	6.03934163153287	2.14413339694292e-07	1.0500574792089	3
ENSG00000115085.13	ZAP70	2	97713755	2_57	0	0.0308886195173957	15.8606812276362	1.54180450199574e-06	2.50229160597144	1
ENSG00000075568.16	TMEM131	2	97995803	2_57	0	0.0116264945639641	6.29366868023238	2.3028287511129e-07	-1.49982720498162	1
ENSG00000185674.9	LYG2	2	99254906	2_58	0	0.0186027505404759	15.5836850623065	9.12339123080838e-07	1.75307785182601	1
ENSG00000040933.15	INPP4A	2	98444410	2_58	0	0.0150478782003652	13.5603123563861	6.42175798566832e-07	1.61885875585055	1
ENSG00000115446.11	UNC50	2	98608705	2_58	0	0.0211779560893316	16.822106243432	1.12117495721053e-06	-1.85834048428757	1
ENSG00000071073.12	MGAT4A	2	98731416	2_58	0	0.0146620241805526	13.312763118007	6.1428669582818e-07	-1.4385654115214	1
ENSG00000273045.5	C2orf15	2	99141233	2_58	0	0.0128301534061288	12.0410408171126	4.86188689530307e-07	-1.3031474307434	1
ENSG00000135951.14	TSGA10	2	99157239	2_58	0	0.00706782764930625	6.36890125554587	1.41663980279236e-07	0.714988865369294	1
ENSG00000144182.16	LIPT1	2	99155218	2_58	0	0.00615505791927817	5.05506003761251	9.79191050842271e-08	0.315869055911839	2
ENSG00000158411.11	MITD1	2	99178686	2_58	0	0.00710907052352316	6.42419429260962	1.437276958999e-07	-0.724597825958611	1
ENSG00000185414.19	MRPL30	2	99180175	2_58	0	0.00772839180946627	7.21809725044421	1.75558084777104e-07	-0.889719958695354	1
ENSG00000144214.9	LYG1	2	99305023	2_58	0	0.0152593809137729	13.6934921362356	6.5759742614278e-07	1.68991599170872	2
ENSG00000158417.10	EIF5B	2	99338145	2_58	0	0.0060060869059102	4.82231452452463	9.114988362673e-08	0.101004215449888	1
ENSG00000115514.11	TXNDC9	2	99340840	2_58	0	0.0195510231516037	16.0584699870416	9.88058430408377e-07	1.90680997769196	1
ENSG00000135945.9	REV1	2	99490335	2_58	0	0.0063158788825759	5.30007814946407	1.05347695576459e-07	-0.391601617567778	1
ENSG00000144218.18	AFF3	2	100142995	2_58	0	0.0262223838788331	18.8662869553634	1.55692459862586e-06	-2.20017204177069	2
ENSG00000115526.10	CHST10	2	100417235	2_58	0	0.00729759290088494	6.67290746351608	1.53251138094303e-07	0.714783470101365	2
ENSG00000115539.13	PDCL3	2	100562712	2_58	0	0.00801713949998029	7.566792649475	1.90915086004477e-07	0.988690854778336	1
ENSG00000158435.7	CNOT11	2	101252269	2_59	0	0	151.629851650284	0	0.18411442971662	1
ENSG00000163162.8	RNF149	2	101308564	2_59	0	0	11.3827051184307	0	0.407899251023469	2
ENSG00000115590.13	IL1R2	2	101991888	2_59	0	0	107.036008248578	0	-1.76398589240442	1
ENSG00000115594.11	IL1R1	2	102064141	2_59	0	0	40.7517039946312	0	-0.627050834269532	1
ENSG00000115616.2	SLC9A2	2	102619621	2_60	0	0.0204792870342344	9.45536393249223	6.09399447329241e-07	-1.56071134207344	1
ENSG00000115604.10	IL18R1	2	102311189	2_60	0	0.0317092984559042	13.32637891498	1.32986563930452e-06	-1.41316686075942	1
ENSG00000115607.9	IL18RAP	2	102417503	2_60	0	0.0130342831990639	4.77725237600348	1.95963104735834e-07	0.00387456540027599	2
ENSG00000135973.2	GPR45	2	105241362	2_62	0	0.104462291606284	22.6110724428818	7.43343732276897e-06	-2.20897570331023	1
ENSG00000135972.8	MRPS9	2	105038258	2_62	0	0.0170321756320238	5.07528030839159	2.72043988728002e-07	0.300580108724655	2
ENSG00000135966.12	TGFBRAP1	2	105330291	2_62	0	0.0261083212156534	9.15805166574553	7.52473154071496e-07	1.14545859808898	1
ENSG00000135974.9	C2orf49	2	105337683	2_62	0	0.0405832052479803	13.3943803423182	1.71071610932297e-06	-1.50948756563218	1
ENSG00000071051.13	NCK2	2	105744677	2_63	0	0.0270700235018354	8.75344771709533	7.45721644491833e-07	0.942387127411276	2
ENSG00000119147.9	C2orf40	2	106063128	2_63	0	0.0182012477461764	4.9577613689	2.83985230529817e-07	-0.164010402510759	2
ENSG00000115652.14	UXS1	2	106194337	2_63	0	0.0178330051135271	4.76265949404121	2.67290202833718e-07	0.055947440107336	1
ENSG00000198203.9	SULT1C2	2	108288295	2_65	0	0.0290885918892283	14.569830102854	1.33378601609205e-06	1.50884075907135	2
ENSG00000135968.20	GCC2	2	108448667	2_65	0	0.0104283861625347	4.7771403461883	1.56781234170699e-07	-0.25633126003605	1
ENSG00000153201.15	RANBP2	2	108719562	2_65	0	0.0693625541446791	22.9635667213306	5.01271939948276e-06	2.37078708198395	1
ENSG00000163006.11	CCDC138	2	108786656	2_65	0	0.156163093060492	31.0160349137397	1.52431124284881e-05	-3.02201069025994	2
ENSG00000186522.14	SEPT10	2	109614115	2_65	0	0.0653750544837829	22.385274005331	4.60557068591717e-06	2.85926638303099	1
ENSG00000198142.4	SOWAHC	2	109613671	2_65	0	0.0329422092821312	15.7633085163259	1.63421454371498e-06	2.22218028023393	2
ENSG00000115008.5	IL1A	2	112784230	2_66	0	0.0121406012509594	7.72367421936925	2.95102654536771e-07	-0.869015420903401	2
ENSG00000125571.9	IL37	2	112920596	2_66	0	0.00998438010364477	5.61369692963304	1.7639206408769e-07	0.309001357988431	1
ENSG00000136688.10	IL36G	2	112973583	2_66	0	0.0122445566237711	8.59223372723331	3.31099191191249e-07	-1.37661477982963	1
ENSG00000169679.14	BUB1	2	110678318	2_66	0	0.00961311948123833	5.33944857713399	1.61536147887728e-07	-0.348506680639042	1
ENSG00000153093.18	ACOXL	2	110732860	2_66	0	0.00960629865646368	5.30517907762078	1.60385501506347e-07	-0.315770798874095	1
ENSG00000153094.22	BCL2L11	2	111119597	2_66	0	0.0337981818135936	17.4829455195326	1.85958877404003e-06	1.84075874266972	1
ENSG00000153214.9	TMEM87B	2	112055279	2_66	0	0.052655726065039	28.1642343843673	4.66715827519023e-06	-4.01121517251224	2
ENSG00000169629.11	RGPD8	2	112434559	2_66	0	0.00900287637446684	5.26533029272292	1.49181812647897e-07	0.802563323709331	1
ENSG00000114999.7	TTL	2	112481811	2_66	0	0.00938266673281285	6.41687463397506	1.89478011785307e-07	1.25102086628256	2
ENSG00000125630.15	POLR1B	2	112557723	2_66	0	0.00952843216958288	5.29271130113908	1.58711583885926e-07	-0.4244613965285	1
ENSG00000125611.15	CHCHD5	2	112584474	2_66	0	0.00948419059763261	5.60042788068303	1.67159266126291e-07	0.80917292380615	2
ENSG00000144136.10	SLC20A1	2	112645515	2_66	0	0.0113931464690108	7.61229351180069	2.72940623705904e-07	1.03430926443545	2
ENSG00000136689.18	IL1RN	2	113106928	2_66	0	0.00919612900334599	4.92312941336944	1.42480450869265e-07	0.14431635558372	1
ENSG00000125618.16	PAX8	2	113277339	2_67	0	0.00551540600983369	4.9361061108693	8.56783213085133e-08	0.0905022724624016	1
ENSG00000115084.13	SLC35F5	2	113756521	2_67	0	0.0977207501893542	31.5914865598523	9.71551504064675e-06	2.78424275378523	1
ENSG00000115091.11	ACTR3	2	113889855	2_67	0	0.00822955974751116	8.93092744144774	2.31303464252476e-07	1.07050868593015	1
ENSG00000088205.12	DDX18	2	117815316	2_69	0	0.0103984977705586	10.3529835982124	3.38801327015998e-07	1.18042143332997	2
ENSG00000125633.10	CCDC93	2	118013874	2_69	0	0.0137999737915453	13.0478178361218	5.6666334389288e-07	1.51086270461844	2
ENSG00000125629.14	INSIG2	2	118088243	2_69	0	0.0224989879251559	17.7132703682188	1.25421129593829e-06	1.9463124979557	2
ENSG00000115107.19	STEAP3	2	119223670	2_69	0	0.00577528850366016	4.76264760014202	8.65627621747794e-08	-0.0664853417801232	1
ENSG00000186132.14	C2orf76	2	119366128	2_69	0	0.00579499668177863	4.79500098521932	8.74481982869491e-08	-0.0449019484204384	1
ENSG00000155368.16	DBI	2	119366701	2_69	0	0.00609255383192553	5.27066588800091	1.01058729875121e-07	-0.491087448409958	1
ENSG00000171227.6	TMEM37	2	119429724	2_69	0	0.238492226002046	40.9909780953344	3.07660316218125e-05	3.60008535499158	1
ENSG00000088179.8	PTPN4	2	119759674	2_69	0	0.0285702316568166	19.9998416055981	1.79824678138301e-06	2.27006706543369	1
ENSG00000115109.13	EPB41L5	2	120013132	2_69	0	0.00698491833615056	6.56921579622783	1.4440553342901e-07	1.0608417017712	1
ENSG00000226479.3	TMEM185B	2	120221746	2_69	0	0.00901098247990517	8.99039041066416	2.54952732233118e-07	-1.37307736697597	2
ENSG00000074054.17	CLASP1	2	121649389	2_70	0	0.0139303675123094	4.82687539434551	2.11610705701128e-07	0.230075738673057	2
ENSG00000136732.14	GYPC	2	126650125	2_74	0	0.0141644784104948	7.8450111212165	3.49706032517491e-07	0.956093883189142	1
ENSG00000136717.14	BIN1	2	127106970	2_74	0	0.108864674962948	27.5473864150242	9.43792137361084e-06	-3.18765544737641	1
ENSG00000163161.12	ERCC3	2	127292558	2_75	0	0.011504237032531	4.78705950209201	1.73314788172285e-07	-0.242767716632586	2
ENSG00000169967.16	MAP3K2	2	127388669	2_75	0	0.0299019030686668	13.7560918144691	1.29450242653101e-06	1.64707040621916	2
ENSG00000115718.17	PROC	2	127418286	2_75	0	0.0443246188324512	17.4262787967787	2.43085268898343e-06	1.88750289731964	1
ENSG00000163166.14	IWS1	2	127526497	2_75	0	0.0114787498380463	4.7534112407658	1.71715284497152e-07	-0.0960420602859325	1
ENSG00000169994.18	MYO7B	2	127536206	2_75	0	0.0275606971096231	13.31798959335	1.15514856553004e-06	-1.50198373719875	1
ENSG00000072163.19	LIMS2	2	127681837	2_75	0	0.011513283209564	4.94289226508543	1.79097410330922e-07	-0.527550742129654	1
ENSG00000136709.11	WDR33	2	127810860	2_75	0	0.0137009325409708	6.75091997659081	2.91086498325003e-07	-0.895465862183432	1
ENSG00000144231.10	POLR2D	2	127857158	2_75	0	0.016111770095977	8.78585416263563	4.45488215302302e-07	-1.39668452549568	3
ENSG00000136715.17	SAP130	2	128028089	2_75	0	0.0129759495091423	5.88092065170526	2.40155999432894e-07	0.372811261537897	1
ENSG00000136699.19	SMPD4	2	130182517	2_78	0	0.0201011305047113	4.73898195320709	2.99788184258538e-07	-0.0782480780549922	2
ENSG00000152082.13	MZT2B	2	130181775	2_78	0	0.0568930570071842	14.7419137161531	2.63950268902386e-06	-1.64037425307844	1
ENSG00000136710.9	CCDC115	2	130343161	2_78	0	0.0574143347374646	14.8303768548484	2.67967113247044e-06	-1.52076210873683	1
ENSG00000136718.9	IMP4	2	130342325	2_78	0	0.0580459549506486	14.9365672900048	2.72854885236047e-06	1.53036769119708	2
ENSG00000072135.12	PTPN18	2	130356437	2_78	0	0.0223611723100359	5.75738391674597	4.05162024136238e-07	0.534824393436311	1
ENSG00000136002.18	ARHGEF4	2	130837191	2_78	0	0.0570603301878166	14.7703953707566	2.65237774146028e-06	-1.716933703064	1
ENSG00000115762.16	PLEKHB2	2	131104007	2_78	0	0.0204643237046062	4.91007344680851	3.16223658644363e-07	0.193073241324497	1
ENSG00000075886.10	TUBA3D	2	131475952	2_78	0	0.0231081176675021	6.07164622619738	4.41550115593869e-07	-0.729388248164717	2
ENSG00000152127.8	MGAT5	2	134117775	2_79	0	0.012953182598182	5.18801054335164	2.1148828304074e-07	0.301533240239903	2
ENSG00000150540.13	HNMT	2	137963983	2_82	0	0.0179737746270623	4.93970908801651	2.79414949524664e-07	-0.181467974347796	1
ENSG00000144228.8	SPOPL	2	138501652	2_82	0	0.0206343215530195	6.25806276952753	4.06386322392199e-07	-0.652149501742563	1
ENSG00000115919.14	KYNU	2	142877245	2_85	0	0.0199113986150079	10.3778224850057	6.50304827806228e-07	-1.14889687375198	1
ENSG00000169554.18	ZEB2	2	144524878	2_86	0	0.0160815045722106	10.1377822910957	5.13072352405732e-07	-0.967994006429009	1
ENSG00000121989.14	ACVR2A	2	147844091	2_88	0	0.0193447528942501	12.9344852644232	7.87446959769463e-07	-1.52011694178188	2
ENSG00000115947.13	ORC4	2	148020474	2_88	0	0.00976566712749305	6.42056032358569	1.97325776834051e-07	0.787226421962709	1
ENSG00000204406.12	MBD5	2	148020703	2_88	0	0.0207840981202021	13.6200007371073	8.90876060465842e-07	-1.64753367596238	1
ENSG00000150556.16	LYPD6B	2	149037889	2_88	0	0.0499457890000721	22.0422742925787	3.46468897605962e-06	-2.19328058573477	1
ENSG00000184898.6	RBM43	2	151261757	2_90	0	0.0152444758930019	6.5053552157059	3.12099079039895e-07	-0.827087557341418	1
ENSG00000123609.10	NMI	2	151290144	2_90	0	0.0269112821807906	11.9358313514577	1.0108716981105e-06	1.56626380501892	2
ENSG00000080345.17	RIF1	2	151410217	2_90	0	0.0137394837530347	5.51459817694411	2.38447767948282e-07	-0.605023657782944	1
ENSG00000183091.19	NEB	2	151734675	2_91	0	0.0164704286180266	7.76172677265166	4.02320558550278e-07	-0.645427461487836	1
ENSG00000162980.16	ARL5A	2	151828599	2_91	0	0.0121053048637065	4.85971965114379	1.85138150673921e-07	0.0753823987717514	1
ENSG00000182389.19	CACNB4	2	152099291	2_91	0	0.0122687681303519	5.00947231030415	1.93420237764245e-07	0.291165530304991	2
ENSG00000115145.9	STAM2	2	152176179	2_91	0	0.0121841522910624	4.94343026025554	1.89553891158568e-07	0.837079511721291	1
ENSG00000177917.10	ARL6IP6	2	152713220	2_91	0	0.0392213375733471	16.1132293771879	1.98890465202471e-06	-2.01794321904886	2
ENSG00000177519.3	RPRM	2	153479455	2_92	0	0.0204691208178036	4.9563456167488	3.19278552729541e-07	0.240563016170993	1
ENSG00000115165.9	CYTIP	2	157488690	2_94	0	0.0154791139686717	5.9349484550393	2.89115930983545e-07	-0.533845868907879	2
ENSG00000123612.15	ACVR1C	2	157628563	2_94	0	0.0150338917736081	5.65668149972444	2.67634514324378e-07	-0.452170977525185	1
ENSG00000144283.21	PKP4	2	158456265	2_95	0	0.0830406488995595	32.3996788585144	8.46721160567097e-06	5.22251323164438	1
ENSG00000115183.14	TANC1	2	158968191	2_96	0	0.0114956442612976	12.3277198830794	4.45989924056994e-07	1.54363077994091	1
ENSG00000123636.17	BAZ2B	2	159616439	2_96	0	0.0363619685508848	22.5290716161407	2.57809939005249e-06	-2.75283702932983	1
ENSG00000136536.14	MARCH7	2	159712477	2_96	0	0.00541421263019082	4.94667797484473	8.4286480638768e-08	-0.324458885970101	2
ENSG00000153250.19	RBMS1	2	160494127	2_96	0	0.00598897000648935	5.86279604476241	1.10500921046616e-07	-0.532870838982698	2
ENSG00000136560.13	TANK	2	161137211	2_97	0	0	23.1270497138665	0	-0.156202365715946	2
ENSG00000115233.11	PSMD14	2	161308497	2_97	0	0	1665.5055023047	0	1.49491370104441	1
ENSG00000197635.9	DPP4	2	162074564	2_97	0	0	13.4877696724949	0	0.214807606055641	1
ENSG00000123607.14	TTC21B	2	165954060	2_100	0	0.049504376033607	18.7182815212897	2.91620828418475e-06	-1.94740650246197	2
ENSG00000163072.15	NOSTRIN	2	168862392	2_102	0	0.0111704476721841	9.2150830660914	3.2395061331912e-07	-1.38215815180622	1
ENSG00000163093.11	BBS5	2	169480139	2_103	0	0.0161829087630395	5.94542149743784	3.02794657662375e-07	0.710356640835579	1
ENSG00000138398.15	PPIG	2	169584236	2_103	0	0.0207413553007068	8.31479070774459	5.42746993964973e-07	-1.44535793304341	1
ENSG00000213160.9	KLHL23	2	169693645	2_103	0	0.0158207058501406	5.72961311305265	2.85272643921758e-07	-0.886681784118286	3
ENSG00000144357.16	UBR3	2	169827007	2_103	0	0.0215635853269709	8.68631328083917	5.89475058089516e-07	1.20612859840031	2
ENSG00000071909.18	MYO3B	2	170178390	2_103	0	0.0170938172834305	6.46787746558984	3.47944370829038e-07	0.73459209368792	1
ENSG00000115844.10	DLX2	2	172102574	2_104	0	0.00651791384574507	10.0962674202719	2.07099206332367e-07	1.108706132089	1
ENSG00000204334.7	ERICH2	2	170784224	2_104	0	0.051712808829613	27.404686460762	4.45997001447934e-06	2.4106757878857	1
ENSG00000128683.13	GAD1	2	170813566	2_104	0	0.00470031903148505	7.17055261442299	1.06069112961087e-07	-0.757085618817742	1
ENSG00000115806.12	GORASP2	2	170928918	2_104	0	0.00364233498381217	5.20773385188115	5.96949564603109e-08	0.0318986250802079	2
ENSG00000115827.13	DCAF17	2	171434071	2_104	0	0.0482212489670809	29.3232045337494	4.4499881868822e-06	-2.4752119625319	1
ENSG00000071967.11	CYBRD1	2	171522147	2_104	0	0.00689496361701969	10.8986875794119	2.3649129305472e-07	-1.08770736256202	1
ENSG00000077380.15	DYNC1I2	2	171687141	2_104	0	0.00980328261191599	15.5416588170028	4.79488137493326e-07	-1.958967893566	1
ENSG00000128708.12	HAT1	2	171920821	2_104	1	0.0438952180196384	26.911284900733	3.71758252581015e-06	-3.94977394101222	1
ENSG00000172878.13	METAP1D	2	171999243	2_104	0	0.00529009756563759	9.24518185122787	1.53917539999677e-07	-1.34625110605706	1
ENSG00000144355.14	DLX1	2	172084313	2_104	0	0.00361593441891295	4.91837167032973	5.59694273172065e-08	-0.297522292538262	1
ENSG00000091409.14	ITGA6	2	172427651	2_105	0	0.00522316327356409	7.73497560731935	1.27145655173702e-07	-1.02049044435118	1
ENSG00000152256.13	PDK1	2	172555453	2_105	0	0.00390305798524526	4.85758768098249	5.96670581244853e-08	-0.40342900880217	1
ENSG00000144354.13	CDCA7	2	173355045	2_105	0	0.00426909306169088	6.01654540412553	8.08335764147751e-08	-0.87183243139028	1
ENSG00000138430.15	OLA1	2	174248967	2_105	0	0.00638461799135448	17.9097629682168	3.59860127229779e-07	3.37682073441956	2
ENSG00000138433.15	CIR1	2	174400463	2_105	0	0.00594209886491315	9.25557647031218	1.73082165569462e-07	1.21669109890231	1
ENSG00000144306.14	SCRN3	2	174394688	2_105	0	0.00457582404623402	6.0495102686442	8.71161167292993e-08	-0.11642582734352	2
ENSG00000163328.13	GPR155	2	174487330	2_105	0	0.0092832939651023	14.8817899828886	4.34776686172541e-07	-2.20110624637982	2
ENSG00000115935.17	WIPF1	2	174682550	2_105	0	0.0172688594041324	17.9276212226856	9.74305816276421e-07	1.42479151202927	1
ENSG00000128656.13	CHN1	2	175004641	2_106	0	0.0073341221328237	5.38459486000632	1.24282546684105e-07	-0.395781600687583	1
ENSG00000115966.16	ATF2	2	175168302	2_106	0	0.00807081768314477	6.60524451236815	1.6777042684566e-07	0.677235774050812	2
ENSG00000154518.9	ATP5G3	2	175184841	2_106	0	0.00701788136362158	5.11353005253067	1.12936885949426e-07	0.327187623311165	1
ENSG00000128654.13	MTX2	2	176269444	2_106	0	0.0115977225036751	8.86829304379303	3.23684365273714e-07	0.645995918705196	1
ENSG00000116044.15	NFE2L2	2	177392552	2_107	0	0.0199672875205511	8.12014407887847	5.1026030051948e-07	1.22146584193237	2
ENSG00000196659.9	TTC30B	2	177553217	2_107	0	0.0165660395829693	6.33748994075167	3.30403737530171e-07	0.62994428522681	1
ENSG00000155636.14	RBM45	2	178112094	2_108	0	0.00458244943906649	4.89283457988725	7.05613999384727e-08	-0.254595165002006	2
ENSG00000180228.12	PRKRA	2	178451344	2_108	0	0.0289648665718856	22.4592083533452	2.04726918705924e-06	2.15070204825833	1
ENSG00000204311.12	DFNB59	2	178451344	2_108	0	0.0289648665718856	22.4592083533452	2.04726918705924e-06	-2.15070204825833	1
ENSG00000079150.17	FKBP7	2	178478636	2_108	0	0.00825488162487287	10.4842274840037	2.72368111207693e-07	-1.25203908398748	1
ENSG00000116095.10	PLEKHA3	2	178480456	2_108	0	0.0045916665384319	4.91190752695597	7.09789378934506e-08	0.347626442384061	1
ENSG00000155657.26	TTN	2	178831108	2_108	0	0.0167670121772061	17.2317540801413	9.09272677909169e-07	-1.71168928626987	1
ENSG00000163492.14	CCDC141	2	179050394	2_108	0	0.00541751731721873	6.4823704761037	1.10520573496854e-07	0.745458174753398	1
ENSG00000187231.13	SESTD1	2	179264718	2_108	0	0.00616002048264774	7.70231441519144	1.49318071720174e-07	0.853463813010454	1
ENSG00000163510.13	CWC22	2	180007524	2_108	0	0.00482212197177356	5.37685152665533	8.1597191178235e-08	-0.526608439229975	1
ENSG00000170035.15	UBE2E3	2	180969697	2_109	0	0	64.2628309079004	0	-3.69715809804043	1
ENSG00000162992.3	NEUROD1	2	181680491	2_110	0	0.0155785497567446	13.2544711998003	6.49827977257335e-07	1.64339416603118	1
ENSG00000188452.13	CERKL	2	181680491	2_110	0	0.0155785497567446	13.2544711998003	6.49827977257335e-07	1.64339416603118	1
ENSG00000115232.13	ITGA4	2	181456814	2_110	0	0.00652863067098386	4.7692539502241	9.79899469940394e-08	-0.000711208843789333	1
ENSG00000138434.16	SSFA2	2	181892173	2_110	0	0.00659365302364356	5.20777892202491	1.08065633275039e-07	-0.0244098626475879	1
ENSG00000162998.4	FRZB	2	182866860	2_110	0	0.00656021719514133	4.77625209934277	9.86085183835241e-08	0.0274827137062368	1
ENSG00000061676.14	NCKAP1	2	183037928	2_110	0	0.00762785130765875	6.22630861614119	1.49465801593432e-07	-0.707960135616375	2
ENSG00000170396.7	ZNF804A	2	184598393	2_112	0	0.00548796794018081	5.925470464954	1.02339520327536e-07	0.494478234862537	2
ENSG00000065548.17	ZC3H15	2	186486293	2_112	0	0.00680119386178468	7.96352878126645	1.70451050388964e-07	0.984267391041808	1
ENSG00000138448.11	ITGAV	2	186591394	2_112	0	0.010079397201753	11.7039429950947	3.71257923658661e-07	-1.52924912413559	1
ENSG00000144369.12	FAM171B	2	186693557	2_112	0	0.00497285785280188	4.98955328878039	7.80866307082995e-08	0.306128991869172	1
ENSG00000064989.12	CALCRL	2	187448790	2_112	0	0.00613999521525299	6.99181345169928	1.35103574272472e-07	-0.906293134988776	2
ENSG00000168542.14	COL3A1	2	188973663	2_112	0	0.00490680835707824	4.86256096247684	7.50884481941495e-08	-0.158346836434593	2
ENSG00000204262.11	COL5A2	2	189180039	2_113	0	0.010923671857532	8.01308292743498	2.75471869642842e-07	-1.45906063610073	2
ENSG00000115368.9	WDR75	2	189441060	2_113	0	0.0401227677972579	20.5320797712377	2.59258378826434e-06	2.62805141440382	1
ENSG00000138449.10	SLC40A1	2	189584697	2_113	0	0.00802855608977682	4.87117697684559	1.23077970951851e-07	0.332542749214362	1
ENSG00000138381.9	ASNSD1	2	189661397	2_113	0	0.181200263915846	20.6266294851574	1.17624033258587e-05	-3.93877288286975	2
ENSG00000151687.14	ANKAR	2	189674604	2_113	0	0.0125110338272293	8.57199059967086	3.37507834233947e-07	0.641006447606335	1
ENSG00000128699.13	ORMDL1	2	189783978	2_113	0	0.296229700739119	22.2458809564125	2.07389699528445e-05	-4.10598014889747	2
ENSG00000064933.17	PMS1	2	189783978	2_113	0	0.0202020053250619	13.5839259543416	8.63632069037229e-07	-2.83640673520109	2
ENSG00000198130.15	HIBCH	2	190319798	2_113	0	0.0235788333408796	15.1256639857972	1.12239502977541e-06	-2.46666879122166	2
ENSG00000151689.12	INPP1	2	190342721	2_113	0	0.0174624593194735	12.0506348467774	6.62253569697565e-07	-2.14308675445186	2
ENSG00000189362.11	NEMP2	2	190534707	2_113	0	0.0865037115656904	26.735089911526	7.27822311092683e-06	3.40761008241194	1
ENSG00000115419.12	GLS	2	190880843	2_113	0	0.00827393952707223	5.01845062561783	1.30674537522611e-07	0.678630804157087	1
ENSG00000138378.17	STAT4	2	191150346	2_114	0	0.00729675994073786	4.74015148183768	1.08850706665227e-07	-0.00918567932512814	2
ENSG00000128641.18	MYO1B	2	191244832	2_114	0	0.00808133582772963	5.69621539459263	1.44870023825936e-07	-0.491520524552289	1
ENSG00000173559.12	NABP1	2	191677959	2_114	0	0.00735367409311849	4.81557961592917	1.11445341569289e-07	0.135442370021413	2
ENSG00000196950.13	SLC39A10	2	195575506	2_116	0	0.0741315707347923	22.949605755544	5.35411142708733e-06	3.15937042321138	2
ENSG00000138411.10	HECW2	2	196593392	2_116	0	0.0411331515962088	17.2390146093787	2.23158481497269e-06	1.93905011465796	2
ENSG00000144395.17	CCDC150	2	196640040	2_116	0	0.0121119463664091	5.54094257479949	2.11206150938538e-07	-0.462308287410154	1
ENSG00000119041.10	GTF3C3	2	196799713	2_116	0	0.0126829388365113	5.97963962482673	2.38673324729372e-07	-0.662546418994096	1
ENSG00000115520.8	COQ10B	2	197453059	2_117	0	0.025583199074156	10.6021367908262	8.53605544324037e-07	1.47454735545361	1
ENSG00000115541.10	HSPE1	2	197499794	2_117	0	0.01831034646257	7.40461086161972	4.26685392777954e-07	0.969178883655984	1
ENSG00000162944.10	RFTN2	2	197675986	2_117	0	0.0142697818871447	5.02646737263258	2.25729945399007e-07	-0.324016894434402	1
ENSG00000115896.15	PLCL1	2	197805030	2_117	0	0.0139622330990207	4.818819919467	2.11740802563626e-07	-0.342958248919302	1
ENSG00000226124.6	FTCDNL1	2	199760858	2_118	0	0.017654328723649	6.00088341370955	3.33407505233361e-07	1.03869937079478	2
ENSG00000178074.5	C2orf69	2	199911021	2_118	0	0.031785469132098	11.6276351144454	1.16313197319154e-06	-1.91390568124053	1
ENSG00000162971.10	TYW5	2	199955782	2_118	0	0.0201241659894755	7.25119143237015	4.59236327493846e-07	1.29428836439665	1
ENSG00000196141.13	SPATS2L	2	200306291	2_118	0	0.0265559152576264	9.90403187688609	8.27717766673016e-07	-1.58802527442376	1
ENSG00000155729.12	KCTD18	2	200519526	2_118	0	0.0543003652026591	16.7908462624811	2.86935517448853e-06	-1.82931161260016	1
ENSG00000013441.15	CLK1	2	200864612	2_119	0	0.0141872168381895	5.53906279129975	2.47310450538834e-07	0.940101241922342	1
ENSG00000240344.8	PPIL3	2	200885129	2_119	0	0.0142983189499377	5.31285491096682	2.39068254221021e-07	-0.941173744744422	1
ENSG00000115942.8	ORC2	2	200963642	2_119	0	0.0178401658620404	7.69359886876006	4.3195390111434e-07	1.34054442204098	1
ENSG00000119013.8	NDUFB3	2	201071148	2_119	0	0.0141975517149573	5.44832488525359	2.43436351134137e-07	0.855000693464334	1
ENSG00000003402.19	CFLAR	2	201116120	2_119	0	0.0142105525860666	5.43721982838627	2.43162629874957e-07	-0.837965715241238	1
ENSG00000003400.14	CASP10	2	201183110	2_119	0	0.0225335997360858	9.00742166331572	6.38763428360633e-07	1.4555575134723	1
ENSG00000064012.21	CASP8	2	201233250	2_119	0	0.0637847467780722	20.1583452384259	4.04651065446211e-06	2.73758685770641	2
ENSG00000082146.12	STRADB	2	201388133	2_119	0	0.0169156356320481	6.78691370762719	3.61301382026266e-07	-0.940106959837654	1
ENSG00000003393.14	ALS2	2	201780628	2_119	0	0.0181045074329649	7.30028081745495	4.15944373075852e-07	0.967478057024588	1
ENSG00000116030.16	SUMO1	2	202238678	2_120	0	0.00795502140490179	6.42434479774201	1.60834483211878e-07	-0.745385259965793	1
ENSG00000138439.11	FAM117B	2	202634789	2_120	0	0.00869894382797654	7.78785222977728	2.13202946579475e-07	-1.48527554505212	1
ENSG00000163596.16	ICA1L	2	202871528	2_120	0	0.00854233662618487	7.56911475124197	2.0348422417131e-07	-1.35601599655942	1
ENSG00000138380.17	CARF	2	202912242	2_120	0	0.0108341142534729	9.42654561302844	3.21406724029041e-07	1.17399738922288	1
ENSG00000119004.15	CYP20A1	2	203240680	2_120	0	0.151991727660212	25.1712850126088	1.20402169492564e-05	-3.81292339549425	1
ENSG00000138443.15	ABI2	2	203326184	2_120	0	0.023604514099615	17.0495519153514	1.26653445299833e-06	-2.92356649675982	1
ENSG00000163600.12	ICOS	2	203937045	2_120	0	0.00726716729721599	5.88648016319872	1.34626271070414e-07	-1.07802667710531	1
ENSG00000114933.15	INO80D	2	206085163	2_122	0	0.00651747382091206	5.49977330725784	1.12806222898859e-07	-0.733644804166608	1
ENSG00000023228.13	NDUFS1	2	206128713	2_122	0	0.0333110570196424	20.1470703457378	2.1120747781794e-06	-2.40673040644184	1
ENSG00000114942.13	EEF1B2	2	206159383	2_122	0	0.0219288268197321	16.3337561506577	1.12722455089002e-06	2.14288384672015	1
ENSG00000204186.7	ZDBF2	2	206276156	2_122	0	0.0113688455652451	10.6022184138323	3.79334276817467e-07	1.68733087815343	1
ENSG00000114948.12	ADAM23	2	206443099	2_122	0	0.0134220129180127	12.0301895426165	5.08158384936586e-07	-1.41094163821462	1
ENSG00000138400.12	MDH1B	2	206765369	2_122	0	0.0248809542908647	17.7892098732006	1.3929408212822e-06	1.9805161418642	2
ENSG00000118246.13	FASTKD2	2	206765369	2_122	0	0.0137040742527612	11.8800316279332	5.1236124660696e-07	-1.39153930848492	2
ENSG00000118263.14	KLF7	2	207167000	2_122	0	0.0075146900981552	7.57791493493824	1.7921310928027e-07	1.20310063412099	1
ENSG00000144401.14	METTL21A	2	207628851	2_122	0	0.00935354167770763	15.603728186792	4.59317969003633e-07	-2.92987612651513	1
ENSG00000163249.11	CCNYL1	2	207618656	2_122	0	0.0062472520802721	12.3361895835712	2.42537579506776e-07	-2.64119638084262	2
ENSG00000163251.3	FZD5	2	207769445	2_122	0	0.0059851947096875	5.68584659307163	1.07098255093396e-07	-0.900080509521892	1
ENSG00000178385.14	PLEKHM3	2	208025325	2_123	0	0.0209051978609117	6.70654923853623	4.41227297832747e-07	-0.795369467767734	1
ENSG00000138413.13	IDH1	2	208266212	2_123	0	0.0372760999973861	12.2506887771764	1.43714288378709e-06	1.72362315191171	1
ENSG00000115020.16	PIKFYVE	2	208266091	2_123	0	0.017732269829259	5.13443874556115	2.86527481190142e-07	-0.297180084006608	2
ENSG00000197713.14	RPE	2	210002122	2_124	0	0.0103431243885732	13.036501779454	4.24347638414461e-07	1.6179704751044	1
ENSG00000144451.18	SPAG16	2	213283575	2_126	0	0.0193657098349573	8.89829565028598	5.4231201366183e-07	-1.26492808609704	1
ENSG00000030419.16	IKZF2	2	213153600	2_126	0	0.0150283321975644	6.47874491560143	3.06415437146156e-07	-0.789989882003534	1
ENSG00000127831.10	VIL1	2	218419492	2_129	0	0.0157396235636326	13.5590620507414	6.71634448518684e-07	2.2190723336432	1
ENSG00000188282.12	RUFY4	2	218034910	2_129	0	0.00688483440438037	5.7413989624224	1.24399948091163e-07	0.894338995973804	2
ENSG00000163464.7	CXCR1	2	218166777	2_129	0	0.0153402911267755	14.4242999367851	6.96365617207692e-07	-1.90561753491465	1
ENSG00000163466.15	ARPC2	2	218216699	2_129	0	0.00868621853359031	9.73912828985852	2.66231728482986e-07	-1.80606634483408	1
ENSG00000179921.14	GPBAR1	2	218259499	2_129	0	0.012960899576832	21.125870273474	8.61705228219556e-07	-4.36656988200898	1
ENSG00000127837.9	AAMP	2	218270205	2_129	1	0.0849590005113269	26.0018054844946	6.95219385264261e-06	4.97398410824465	1
ENSG00000127838.13	PNKD	2	218270227	2_129	0	0.0109501313992852	20.4411922328209	7.0442462064187e-07	4.26964168673765	1
ENSG00000135926.14	TMBIM1	2	218292881	2_129	1	0.615597809357872	30.8663138456207	5.97985711787001e-05	5.40281932589694	2
ENSG00000018280.16	SLC11A1	2	218381984	2_129	0	0.00648711353680431	4.81595436933606	9.83202187288022e-08	0.272188909358989	1
ENSG00000144579.7	CTDSP1	2	218398735	2_129	0	0.012196510553199	9.8494522007382	3.78056445267511e-07	-0.672870105489022	1
ENSG00000135913.10	USP37	2	218568666	2_129	0	0.00736636856526562	6.17385769501706	1.4312616442593e-07	0.845027546541797	1
ENSG00000144580.13	CNOT9	2	218568666	2_129	0	0.00736636856526562	6.17385769501706	1.4312616442593e-07	0.845027546541798	1
ENSG00000115556.13	PLCD4	2	218607609	2_129	0	0.00733140843991431	6.12420885702087	1.41301373081569e-07	0.833275524361007	1
ENSG00000074582.12	BCS1L	2	218658710	2_129	0	0.0254266549760503	18.1033461441554	1.44862861307631e-06	2.63650888836021	1
ENSG00000115568.15	ZNF142	2	218659366	2_129	0	0.00809750420302824	7.12292793899495	1.81517585691695e-07	-1.00999883920014	1
ENSG00000163481.7	RNF25	2	218672514	2_129	0	0.0075586543184647	6.42856823986003	1.52921206618211e-07	0.89099003579377	1
ENSG00000163482.11	STK36	2	218672243	2_129	0	0.00989362257818749	8.71006457571961	2.71197503552467e-07	1.56258315537532	2
ENSG00000135929.8	CYP27A1	2	218782732	2_129	0	0.00681834668821679	5.2386588316555	1.12410833838491e-07	0.469104068239533	1
ENSG00000115596.3	WNT6	2	218861775	2_129	0	0.00804225103182088	6.62860656438593	1.67767889568557e-07	-0.645236449797713	1
ENSG00000187736.12	NHEJ1	2	219160586	2_129	0	0.020353525673702	15.5382634716709	9.95293354278466e-07	-1.99634948106652	2
ENSG00000213901.10	SLC23A3	2	219169108	2_129	0	0.0137281244098815	11.8910401258696	5.13736029163538e-07	-1.77493981058168	3
ENSG00000144567.10	FAM134A	2	219176369	2_129	0	0.0272790143737084	18.2861124351611	1.5698531693008e-06	2.15731654484627	1
ENSG00000115649.15	CNPPD1	2	219177206	2_129	0	0.0282557016507519	18.9855795248018	1.68825843488807e-06	-2.32726215996097	2
ENSG00000115657.12	ABCB6	2	219218557	2_129	0	0.0136928598804978	11.5319893273822	4.96943906302487e-07	-1.19750125226405	1
ENSG00000198925.10	ATG9A	2	219229829	2_129	0	0.00836575698420006	7.28937472732186	1.91913044479516e-07	-0.915581884833391	2
ENSG00000163516.13	ANKZF1	2	219230067	2_129	0	0.0114572494840294	10.0467398463763	3.62255093314553e-07	-1.16604778678081	1
ENSG00000115661.13	STK16	2	219243578	2_129	0	0.0110887004518504	9.57235516683366	3.34047656563697e-07	1.00230046249396	1
ENSG00000127824.13	TUBA4A	2	219278362	2_129	0	0.0777586031276116	27.8342434971602	6.811407231547e-06	-2.43612347569573	1
ENSG00000135924.15	DNAJB2	2	219279688	2_129	0	0.00857996876905898	7.35649110958163	1.986394001966e-07	0.89082174447	1
ENSG00000054356.13	PTPRN	2	219309334	2_129	0	0.00651557431677496	4.76869348634453	9.77824883532496e-08	0.263062520431267	1
ENSG00000123992.18	DNPEP	2	219400504	2_129	0	0.00773145161458522	6.35469383575154	1.54619636311788e-07	-0.5405663497662	1
ENSG00000175084.11	DES	2	219418233	2_129	0	0.0121357618915041	10.8375998785994	4.1391306357143e-07	-1.20384996764856	1
ENSG00000123989.13	CHPF	2	219541422	2_129	0	0.026262391093662	17.5202076132547	1.4480464270519e-06	1.79723750606656	2
ENSG00000188760.10	TMEM198	2	219541422	2_129	0	0.00757245182880273	6.07148800352331	1.44690705501218e-07	0.549611890879247	1
ENSG00000124006.14	OBSL1	2	219572251	2_129	0	0.0065746918777152	4.90184370946552	1.01424724857759e-07	-0.284848632179338	1
ENSG00000144589.21	STK11IP	2	219597759	2_130	0	0.0119295872574117	7.20629587646645	2.70549341506425e-07	0.733226543561287	2
ENSG00000116106.11	EPHA4	2	221574191	2_130	0	0.00925183776317107	4.78723154815895	1.3938672563776e-07	0.0770039270414001	1
ENSG00000163082.9	SGPP2	2	222423650	2_131	0	0.0158381664140345	11.7461763719353	5.85477747274027e-07	-1.59652309753837	1
ENSG00000116120.9	FARSB	2	222656186	2_131	0	0.00853792901591211	5.862868764068	1.57533051786039e-07	-0.416854102371939	1
ENSG00000123983.13	ACSL3	2	222860362	2_131	0	0.00794404143578198	5.17741537298252	1.29438503538044e-07	0.524707588896626	2
ENSG00000171951.4	SCG2	2	223601626	2_131	0	0.00879969606078868	6.15004489959858	1.7031579736737e-07	0.640729030158177	1
ENSG00000135900.3	MRPL44	2	223957073	2_131	0	0.00758529926928109	4.73814001762843	1.13107026232458e-07	-0.0110553878503549	1
ENSG00000135919.12	SERPINE2	2	224039199	2_132	0	0.0107470452194692	4.77004498658141	1.61332002648882e-07	-0.044889356397051	1
ENSG00000124019.9	FAM124B	2	224402283	2_132	0	0.0133436106447897	7.59598850634498	3.18982335677805e-07	-0.890077204388349	1
ENSG00000036257.12	CUL3	2	224584259	2_132	0	0.0469284977064005	16.118247087285	2.38047395616373e-06	-0.691991296469935	1
ENSG00000135905.18	DOCK10	2	224966520	2_132	0	0.0149506994735986	7.48715084179772	3.52279254231948e-07	-0.389624643833177	1
ENSG00000081052.11	COL4A4	2	227163403	2_133	0	0.00842058992890837	6.61151970194761	1.75207538589599e-07	-0.645862706780113	2
ENSG00000168958.19	MFF	2	227324300	2_134	0	0.0135524342112636	6.02536201125888	2.56985977380719e-07	0.674875234032308	3
ENSG00000173744.17	AGFG1	2	227472263	2_134	0	0.0367328800053105	15.5639141360162	1.79921382695808e-06	-1.79948361885544	1
ENSG00000115009.11	CCL20	2	227805671	2_134	0	0.0118781440299872	4.76935904221669	1.78286138440969e-07	-0.0724255187058338	1
ENSG00000153823.18	PID1	2	229270456	2_135	0	0.00519235542070951	4.77525416454891	7.80314861388407e-08	-0.1233836565516	1
ENSG00000163053.10	SLC16A14	2	230068255	2_135	0	0.00713816212386942	7.23498456538079	1.6252979597859e-07	0.0787744539153387	1
ENSG00000079263.18	SP140	2	230203060	2_135	0	0.0443957430848436	23.2466777968686	3.24796394395009e-06	-2.22668408411091	2
ENSG00000135899.17	SP110	2	230225228	2_135	0	0.0412882968785021	22.6353623579351	2.94119212027825e-06	-2.19929817985316	2
ENSG00000135932.10	CAB39	2	230712812	2_135	0	0.00544882812026926	5.24550517596957	8.99496343329775e-08	0.418419082350836	1
ENSG00000135916.15	ITM2C	2	230864420	2_135	0	0.00588567557329056	5.94910230923598	1.10193691171399e-07	0.53687713230828	1
ENSG00000177673.3	TEX44	2	231569050	2_136	0	0.0168135025520307	8.17236827905808	4.32429284654411e-07	0.76989103074791	2
ENSG00000204128.5	C2orf72	2	231037242	2_136	0	0.0117561132899751	4.76232271070027	1.76194179492355e-07	0.0282268354817391	2
ENSG00000173692.12	PSMD1	2	231056872	2_136	0	0.0124004533878853	5.27043787372364	2.05680555356834e-07	0.387173588047332	1
ENSG00000135914.5	HTR2B	2	231125386	2_136	0	0.0283941167374945	13.1826176440552	1.17798291851891e-06	1.48554020944282	1
ENSG00000135931.17	ARMC9	2	231199000	2_136	0	0.0117852758255078	4.78591161174967	1.77506147588922e-07	-0.0828003232395858	1
ENSG00000115053.15	NCL	2	231483427	2_136	0	0.0204024810469934	10.0195978415048	6.43342507284873e-07	1.19514766907298	1
ENSG00000171596.6	NMUR1	2	231530546	2_136	0	0.0253466697407747	12.0949338263114	9.64791295253685e-07	1.23192933105258	1
ENSG00000187514.16	PTMA	2	231707301	2_136	0	0.0246725771465528	11.8368602450154	9.19094165826729e-07	1.68050086086857	1
ENSG00000144524.17	COPS7B	2	231781537	2_136	0	0.0117708248357367	4.77422765432805	1.76855672768952e-07	0.0454045262294703	1
ENSG00000156973.13	PDE6D	2	231788301	2_136	0	0.0184097922774332	9.03800125855302	5.23636919671006e-07	-1.41679125187833	2
ENSG00000135930.13	EIF4E2	2	232550011	2_136	0	0.0118955566052458	4.87459633782897	1.82487196587198e-07	0.248303240604661	1
ENSG00000204120.14	GIGYF2	2	232697500	2_137	0	0.0168285999745785	9.40654842543087	4.98181110522849e-07	1.22214888913632	1
ENSG00000182600.9	C2orf82	2	232856815	2_137	0	0.0131220209208296	7.1118545774708	2.93692304586157e-07	-0.73621000218544	1
ENSG00000066248.14	NGEF	2	233013260	2_137	0	0.07187976008447	23.2732299860591	5.26468333298281e-06	2.16291154457594	1
ENSG00000168918.13	INPP5D	2	233059939	2_137	0	0.0103658513706948	4.86233681892585	1.58620381739466e-07	0.182621788488371	1
ENSG00000085978.21	ATG16L1	2	233211879	2_137	0	0.0111320084401786	5.57123793789417	1.95179502844594e-07	-0.492802881861823	1
ENSG00000085982.13	USP40	2	233566344	2_137	0	0.0109490202601451	5.4209641429389	1.86793073354098e-07	-0.437550827179665	2
ENSG00000188042.7	ARL4C	2	234290943	2_138	0	0.0203306982371532	6.45134607602351	4.12773309840557e-07	-0.677853396241438	2
ENSG00000198612.10	COPS8	2	237085776	2_140	0	0.0246439200124003	10.1842646465799	7.89856943847855e-07	-1.12651922527054	2
ENSG00000115648.13	MLPH	2	237484645	2_140	0	0.0183374183228688	7.35890785729493	4.24678750790433e-07	1.05545728273408	2
ENSG00000124839.12	RAB17	2	237601116	2_140	0	0.0139893772561394	4.77751295277506	2.103338779133e-07	0.0596887123034511	1
ENSG00000177483.11	RBM44	2	237774727	2_140	0	0.0139643515414901	4.76045076926035	2.0920777720472e-07	-0.0432774011720616	3
ENSG00000132329.10	RAMP1	2	237858483	2_141	0	0.0165841089109828	4.74638618317328	2.47721776579774e-07	-0.0467754116442967	3
ENSG00000184182.18	UBE2F	2	237966849	2_141	0	0.0189535783075807	6.0210162696266	3.59145135411624e-07	0.702874004131139	1
ENSG00000132330.16	SCLY	2	238060509	2_141	0	0.0369844481444638	12.4257794118584	1.44627792037999e-06	1.68794905032944	2
ENSG00000144488.14	ESPNL	2	238099874	2_141	0	0.0170137246373747	4.99039146294088	2.67204020038085e-07	-0.409826880831995	1
ENSG00000168427.8	KLHL30	2	238138383	2_141	0	0.0190053706495081	6.04708391122688	3.61685678485696e-07	-0.466394128801672	1
ENSG00000132323.8	ILKAP	2	238203982	2_141	0	0.0165775999711905	4.74264121209088	2.47429171059765e-07	-0.0866924739832213	1
ENSG00000204104.11	TRAF3IP1	2	238320731	2_141	0	0.0165764933339742	4.74200443569968	2.47379434776751e-07	-0.129598605594764	2
ENSG00000065802.11	ASB1	2	238426679	2_141	0	0.0211648483533363	7.07523188443678	4.7126459430501e-07	0.754470803655655	1
ENSG00000233608.3	TWIST2	2	238847617	2_141	0	0.0797666714132143	19.8794921208215	4.99040426198616e-06	-2.05751008381935	1
ENSG00000068024.16	HDAC4	2	239412530	2_142	0	0.0100402680842175	4.74730204985211	1.50003415400815e-07	-0.0583194149410703	1
ENSG00000130414.11	NDUFA10	2	240025297	2_142	0	0.0100677921627836	4.77334948509624	1.51239923136386e-07	0.130765824682985	2
ENSG00000188542.9	DUSP28	2	240560414	2_142	0	0.0100622213345055	4.76808319500134	1.50989471255876e-07	0.0907857739347535	1
ENSG00000144504.15	ANKMY1	2	240566924	2_142	0	0.0118908930858709	6.3574585586557	2.3790687141257e-07	-0.606228839355451	1
ENSG00000142330.19	CAPN10	2	240586128	2_142	0	0.0128512234714695	7.09711571906836	2.87035316970444e-07	-0.752552728132677	2
ENSG00000172478.17	C2orf54	2	240896369	2_143	0	0.0153836265130716	6.44241292350598	3.11900634636233e-07	0.758280123295021	1
ENSG00000178623.11	GPR35	2	240627012	2_143	0	0.0313357307870072	13.2459241433403	1.30626432076648e-06	-1.45935575037271	1
ENSG00000130294.15	KIF1A	2	240820795	2_143	0	0.0274693783451937	11.9830154545528	1.03591452896711e-06	-1.42462849690536	1
ENSG00000115687.13	PASK	2	241150035	2_143	0	0.0197444093291804	8.82412838861471	5.48308448919761e-07	1.12322744150388	1
ENSG00000115685.14	PPP1R7	2	241149506	2_143	0	0.0154624904915563	6.49117804378396	3.15872589427697e-07	0.776640168912776	2
ENSG00000146205.13	ANO7	2	241188486	2_143	0	0.0152386722044275	6.35214540698001	3.04632708484639e-07	-0.628005187093812	1
ENSG00000168385.17	SEPT2	2	241237291	2_144	0	0.0136145889305334	5.47593769685778	2.34623767920877e-07	-0.437474208248996	2
ENSG00000115677.16	HDLBP	2	241314902	2_144	0	0.0127910544389152	4.88149759266085	1.96502644974283e-07	-0.219214018646659	2
ENSG00000006607.13	FARP2	2	241356106	2_144	0	0.0194880199740185	8.89724122508163	5.45672484714753e-07	-1.27029584537067	1
ENSG00000115694.14	STK25	2	241509931	2_144	0	0.0154217054743863	6.66392602932574	3.23423480199645e-07	-0.928552376991262	1
ENSG00000168393.12	DTYMK	2	241687407	2_144	0	0.0129241489821434	4.98007027495039	2.02556600939729e-07	0.141982860709298	1
ENSG00000168395.15	ING5	2	241686546	2_144	0	0.0128106178929751	4.89606319343196	1.97390417590074e-07	0.0931735063037769	2
ENSG00000180902.17	D2HGDH	2	241734689	2_144	0	0.0312047558225559	13.4035860442851	1.31628753582499e-06	1.60418975048671	3
ENSG00000154252.11	GAL3ST2	2	241774926	2_144	0	0.0354154659682062	14.6195720365206	1.62943332241021e-06	-1.84494031616346	1
ENSG00000204099.11	NEU4	2	241800347	2_144	0	0.0176605446720775	7.95706777159553	4.4224825128562e-07	1.08397742662298	1
ENSG00000188389.10	PDCD1	2	241858637	2_144	0	0.0136276777882208	5.48508911085853	2.35241812982554e-07	-0.399322386407647	1
ENSG00000188011.5	RTP5	2	241869714	2_144	0	0.0135806201327481	5.45213009179736	2.33020851636879e-07	0.392008170776016	1
ENSG00000216921.7	AC131097.4	2	241902068	2_144	0	0.0137299294551257	5.5562702746624	2.40082576158685e-07	0.310957236279494	1
ENSG00000134121.9	CHL1	3	196883	3_1	0	0.0234403388036529	8.82419502500054	6.5095048702934e-07	1.02696143772886	2
ENSG00000072756.16	TRNT1	3	3126901	3_3	0	0.0110668953639718	4.76853392630847	1.66080886478236e-07	-0.104372119926913	3
ENSG00000113851.14	CRBN	3	3180226	3_3	0	0.0130913044059492	6.36818933426233	2.62366186073337e-07	0.62168288727867	1
ENSG00000170364.12	SETMAR	3	4303252	3_3	0	0.0146259482612672	7.42449949127088	3.41743441231684e-07	-0.895474673290715	1
ENSG00000144455.13	SUMF1	3	4467058	3_4	0	0.0254115107667037	12.8548223817998	1.02802941067357e-06	-1.6515546402457	2
ENSG00000134107.4	BHLHE40	3	4978463	3_4	0	0.0149511370836574	7.78833607685515	3.66461099903245e-07	0.887454896907121	1
ENSG00000134109.10	EDEM1	3	5187958	3_4	0	0.0132806389802865	6.65919015851282	2.7832316948421e-07	0.675667178633168	1
ENSG00000182533.6	CAV3	3	8733693	3_7	0	0.0152794736349813	4.88360094137236	2.34832140043772e-07	-0.178033060191506	2
ENSG00000125046.14	SSUH2	3	8744602	3_7	0	0.0157037403732722	5.14477071961417	2.54260036571794e-07	-0.396085616208932	2
ENSG00000180914.10	OXTR	3	8768776	3_7	0	0.0395240190833768	13.9837351168584	1.73937515693146e-06	-1.6152986343973	1
ENSG00000070950.9	RAD18	3	8961440	3_7	0	0.0151311136009106	4.79057150452323	2.28122011519056e-07	0.286781419864927	1
ENSG00000196220.15	SRGAP3	3	9363193	3_7	0	0.0254222242470854	9.74714541430038	7.79830046171864e-07	-1.17927703964496	1
ENSG00000168137.15	SETD5	3	9397385	3_7	0	0.0151125186180888	4.77884668664138	2.27284029547574e-07	-0.0449633183647699	2
ENSG00000114026.21	OGG1	3	9748846	3_8	0	0.0170061540956203	5.62713364989181	3.01163484855298e-07	-0.42345999412397	1
ENSG00000134072.10	CAMK1	3	9769618	3_8	0	0.0162587925520648	5.19838817312047	2.65990404249428e-07	0.23125908563457	2
ENSG00000214021.15	TTLL3	3	9807893	3_8	0	0.0222485349514251	8.19358663789955	5.73699461504301e-07	-1.00536490371977	2
ENSG00000156990.14	RPUSD3	3	9843931	3_8	0	0.0181637453808465	6.25561388287339	3.57589134265503e-07	0.550899730769593	1
ENSG00000187288.10	CIDEC	3	9879932	3_8	0	0.0554422645392616	16.9758612159516	2.96197746784173e-06	-1.75309048846769	1
ENSG00000171135.13	JAGN1	3	9890289	3_8	0	0.0210433985109274	7.66121526878263	5.073673532953e-07	0.968489115971714	1
ENSG00000163701.18	IL17RE	3	9902449	3_8	0	0.0174463007850736	5.87096475423319	3.22345641599848e-07	0.520612140285109	2
ENSG00000163702.18	IL17RC	3	9917190	3_8	0	0.0241711250702111	8.9864223466398	6.83585221505852e-07	1.00434749106307	1
ENSG00000163703.17	CRELD1	3	9933125	3_8	0	0.0174337224524612	5.86408135289066	3.21735577663693e-07	-0.505089854693484	2
ENSG00000125037.12	EMC3	3	10010880	3_8	0	0.0156539157775629	4.83679721379645	2.38281237113995e-07	0.198123448658905	2
ENSG00000144554.10	FANCD2	3	10045136	3_8	0	0.0191758720805654	6.7733580339807	4.0875975507935e-07	-0.730808109465599	1
ENSG00000254999.3	BRK1	3	10115653	3_8	0	0.0155169119816304	4.75296993017788	2.32102242797592e-07	0.101068699034161	1
ENSG00000134086.7	VHL	3	10140878	3_8	0	0.0196946620287086	7.02832139423484	4.35621312363014e-07	0.807543983322765	1
ENSG00000157014.10	TATDN2	3	10247632	3_8	0	0.0486285835600073	15.7062846648271	2.40366565406197e-06	-1.82498010849836	1
ENSG00000197548.12	ATG7	3	11228341	3_9	0	0.00749839360804772	18.4662803256908	4.35769300649487e-07	-3.83242183877041	2
ENSG00000144559.10	TAMM41	3	11837258	3_9	0	0.0138729884609379	10.3353917213126	4.51238285242807e-07	-1.07725504864637	1
ENSG00000157152.16	SYN2	3	12004293	3_9	0	0.00763392773862337	5.01875504953944	1.20573819325753e-07	0.174364008285256	1
ENSG00000157150.4	TIMP4	3	12159406	3_9	0	0.00965665307900543	7.06791257390518	2.14796288068577e-07	-0.718555254407061	1
ENSG00000132170.19	PPARG	3	12288284	3_9	0	0.0180020620503	12.9226447154298	7.32120609091148e-07	1.32908584939274	1
ENSG00000154743.17	TSEN2	3	12483642	3_9	0	0.00749556437914944	4.88948871441004	1.15339153684879e-07	-0.175645905869961	2
ENSG00000075975.15	MKRN2	3	12538445	3_9	0	0.00996558702999495	7.50946116163529	2.35516118615795e-07	0.975481412804998	3
ENSG00000225526.4	MKRN2OS	3	12560995	3_9	0	0.0074914966661912	4.84428745256052	1.14210877914767e-07	-0.00709964732044474	2
ENSG00000144712.11	CAND2	3	12796583	3_9	0	0.00818069876404948	5.61560320662674	1.44575861238076e-07	0.572618651585874	1
ENSG00000144713.12	RPL32	3	12831746	3_9	0	0.0206255874823118	14.0907214224805	9.14636503044042e-07	1.34737887969965	2
ENSG00000131379.9	C3orf20	3	14674864	3_10	0	0.00747691292181851	5.44150529777895	1.28041381934161e-07	-0.506333090346728	1
ENSG00000144711.13	IQSEC1	3	13077176	3_10	0	0.0176974292421788	13.6453170311639	7.59981094324919e-07	-1.70250777202014	1
ENSG00000132182.11	NUP210	3	13419856	3_10	0	0.0462359416731143	22.8566020921419	3.32583231423634e-06	2.66337758302891	1
ENSG00000163517.14	HDAC11	3	13479647	3_10	0	0.00723262517428591	5.12579607323562	1.1667189623904e-07	0.225645818321935	1
ENSG00000163520.13	FBLN2	3	13548704	3_10	0	0.0225965488655979	15.979962724127	1.13638855393219e-06	1.78571903064291	1
ENSG00000163528.12	CHCHD4	3	14124463	3_10	0	0.0755371453916711	27.6249852939892	6.56706927558689e-06	2.53880478798853	1
ENSG00000170876.7	TMEM43	3	14124463	3_10	0	0.0208498554709905	15.2108990823277	9.98083572355831e-07	1.84810555828325	2
ENSG00000131389.16	SLC6A6	3	14402293	3_10	0	0.0168358671566311	13.1690811337269	6.9775014804636e-07	-1.42232666767143	1
ENSG00000154781.15	CCDC174	3	14652153	3_10	0	0.00930293059468667	7.51911215436359	2.20138152488118e-07	-0.888593001411786	1
ENSG00000177463.15	NR2C2	3	14947241	3_11	0	0.0112791436896659	4.93897533182597	1.75316164225723e-07	0.452250932021083	1
ENSG00000131381.12	RBSN	3	15099772	3_11	0	0.0130392167726945	5.85669075267295	2.40332648195579e-07	-0.0199444494221031	1
ENSG00000131375.9	CAPN7	3	15206289	3_11	0	0.0115535157978779	5.34971415386879	1.94515275939419e-07	-0.827713013094717	1
ENSG00000131370.15	SH3BP5	3	15341039	3_11	0	0.0149119135890371	7.27238670194312	3.41286662277857e-07	0.863462427653817	1
ENSG00000206562.11	METTL6	3	15444611	3_11	0	0.017057244126643	8.45389688012905	4.53810755823143e-07	-0.940840089039647	1
ENSG00000144597.13	EAF1	3	15424866	3_11	0	0.0167421596753358	8.42935739681132	4.44134920403482e-07	1.03820160478516	1
ENSG00000206561.12	COLQ	3	15521671	3_11	0	0.0123431851347642	5.55233068418852	2.15680827194531e-07	0.497639221135266	1
ENSG00000131373.14	HACL1	3	15601536	3_11	0	0.0121338873115013	5.44573032241562	2.07952938628677e-07	-0.416618717446991	2
ENSG00000154813.9	DPH3	3	16264511	3_12	0	0.258154991753961	21.7743200705887	1.76902554122715e-05	4.15731363800864	1
ENSG00000154814.13	OXNAD1	3	16265068	3_12	0	0.0134414254056591	8.43402556883311	3.56770726892161e-07	1.7919868257142	3
ENSG00000131378.13	RFTN1	3	16513716	3_12	0	0.0158795878681308	8.07959531656232	4.0377349700803e-07	0.95424030165982	1
ENSG00000154822.17	PLCL2	3	16802230	3_12	0	0.032245537540441	14.1337178124162	1.43428352847255e-06	1.95622922416364	1
ENSG00000182568.16	SATB1	3	18445845	3_13	0	0.0143181649919406	4.84163254663147	2.18166549069465e-07	-0.0820008576569615	1
ENSG00000163576.17	EFHB	3	19944997	3_14	0	0.0201499671049314	10.4377782675416	6.61898477248221e-07	0.922481110001513	3
ENSG00000144566.10	RAB5A	3	19946616	3_14	0	0.472871394423243	26.2629701861696	3.90837167545651e-05	-3.64451725887764	1
ENSG00000183977.13	PP2D1	3	20010674	3_14	0	0.0271175622928092	13.7297774506128	1.17171804378041e-06	1.6336420325097	2
ENSG00000182247.9	UBE2E2	3	23203514	3_17	0	0.0301897766731343	17.1764977589238	1.63193738353727e-06	3.00439982406807	1
ENSG00000170142.11	UBE2E1	3	23805720	3_18	0	0.0293377136674521	15.6804989150788	1.44775514181844e-06	1.54619889402566	1
ENSG00000197885.10	NKIRAS1	3	23946351	3_18	0	0.0120717079296523	7.19921296391283	2.73503390118526e-07	0.629758483810272	2
ENSG00000077092.18	RARB	3	25174179	3_18	0	0.0105822416930582	5.94580241994905	1.98014559272491e-07	0.59810739558758	1
ENSG00000151093.7	OXSM	3	25782726	3_19	0	0.0215216420189551	8.73011523422581	5.91295199604833e-07	-1.07521345027949	1
ENSG00000163491.16	NEK10	3	27369070	3_20	2	0.0223652000621672	19.5717327112119	1.3775616283336e-06	1.20842374498166	1
ENSG00000033867.16	SLC4A7	3	27484198	3_20	0	0.00858798015233497	20.66986797973	5.5864730565565e-07	4.86571740941887	2
ENSG00000187118.12	CMC1	3	28241610	3_22	0	0.0127699250837213	13.4577182977901	5.40839940521929e-07	1.42148082687196	1
ENSG00000163512.13	AZI2	3	28348860	3_22	0	0.00720189275043093	8.00895258336379	1.81522868472695e-07	0.947249505213484	2
ENSG00000144642.21	RBMS3	3	28575079	3_22	0	0.0542013183641847	27.3179775829666	4.65980097824113e-06	2.38702893894475	2
ENSG00000144645.13	OSBPL10	3	32075520	3_23	0	0.0139135663353726	5.16670369135312	2.26235624240312e-07	0.358284773524439	2
ENSG00000152642.10	GPD1L	3	32107224	3_23	0	0.0281650145653798	11.9044059788569	1.05518032121295e-06	-1.45097407884437	1
ENSG00000144635.8	DYNC1LI1	3	32570569	3_24	0	0.0197866988568987	6.67452591089622	4.15626032123816e-07	0.711606728736644	3
ENSG00000182973.18	CNOT10	3	32684690	3_24	0	0.0161536210171053	4.73815625730339	2.4087306690177e-07	-0.0191404858044061	1
ENSG00000188167.8	TMPPE	3	33097285	3_24	0	0.0203148560162749	6.92618665094718	4.42809483297888e-07	0.835970332273658	1
ENSG00000170266.15	GLB1	3	33097411	3_24	0	0.0173936062936925	5.44376621668567	2.97987519678539e-07	0.433900383016988	1
ENSG00000170275.14	CRTAP	3	33113772	3_24	0	0.0182479612984313	5.90144185487113	3.38907716575184e-07	-0.587058410450025	2
ENSG00000173705.8	SUSD5	3	33218911	3_25	0	0.0111140754875471	4.86781277240856	1.70261392812662e-07	-0.671263788811881	2
ENSG00000153558.13	FBXL2	3	33273247	3_25	0	0.0241198877828326	12.2595435196445	9.30590374826369e-07	-2.12015102028632	1
ENSG00000153560.11	UBP1	3	33441741	3_25	0	0.011018207301238	4.78532991895903	1.6593263043709e-07	-0.335742198400141	1
ENSG00000170248.13	PDCD6IP	3	33798622	3_25	0	0.0301482141877921	14.3976278787874	1.36603400456268e-06	2.01068602427287	1
ENSG00000168016.13	TRANK1	3	36944858	3_27	0	0.0112057322412692	6.89768414991312	2.43249814852914e-07	0.770466044216733	2
ENSG00000178567.7	EPM2AIP1	3	36993455	3_27	0	0.0118613795004542	8.26027059245916	3.08346092491675e-07	-1.61641874732074	1
ENSG00000076242.14	MLH1	3	36993455	3_27	0	0.0118613795004542	8.26027059245916	3.08346092491675e-07	-1.61641874732074	1
ENSG00000093167.17	LRRFIP2	3	37183347	3_27	0	0.0297750796046657	17.7402521422483	1.66234703494617e-06	2.85368542203586	1
ENSG00000144674.16	GOLGA4	3	37243272	3_27	0	0.0294261567059632	17.0451045785234	1.57849128066731e-06	-2.06621140572317	1
ENSG00000198590.11	C3orf35	3	37386585	3_27	0	0.011319065069734	6.71524883495231	2.39211271997459e-07	0.469808520629286	1
ENSG00000136059.14	VILL	3	37987184	3_27	0	0.0354056133964483	17.3803244977565	1.93659576235826e-06	-1.71905462714421	1
ENSG00000187091.13	PLCD1	3	38029249	3_27	0	0.0105286538692592	6.75264748462105	2.23746319689756e-07	0.887513264118464	2
ENSG00000172940.11	SLC22A13	3	38266019	3_27	0	0.00884145788531832	4.76486581747957	1.32581684115506e-07	0.198827363702317	1
ENSG00000179934.6	CCR8	3	39330021	3_28	0	0.0135218622714145	7.08562461775379	3.0152520562514e-07	0.693741898735152	2
ENSG00000093217.9	XYLB	3	38346523	3_28	0	0.0155252542088917	8.40254731934057	4.10543008538064e-07	-0.967779780221264	1
ENSG00000157036.12	EXOG	3	38495746	3_28	0	0.0124815367525049	6.32298909790466	2.48370188294041e-07	0.651561127149605	1
ENSG00000168356.11	SCN11A	3	38947836	3_28	0	0.0150864253774859	8.12917495757906	3.85959551659597e-07	-1.027321429508	1
ENSG00000168026.18	TTC21A	3	39107689	3_28	0	0.0348001529681566	16.1258613682249	1.76609088275054e-06	-1.79305762536944	2
ENSG00000144655.14	CSRNP1	3	39154473	3_28	0	0.0119258975800823	5.88934917014767	2.21038208855038e-07	0.549538116796823	1
ENSG00000168334.8	XIRP1	3	39192679	3_28	0	0.0486611624750449	19.3572270417815	2.96438493345941e-06	1.97024090433597	1
ENSG00000168329.13	CX3CR1	3	39296109	3_28	0	0.0118456945802203	5.82509689924628	2.17156412723867e-07	0.4886624720611	1
ENSG00000144659.10	SLC25A38	3	39383433	3_28	0	0.0428880858918551	18.1377641734138	2.44810132289628e-06	2.13966697093813	1
ENSG00000168028.13	RPSA	3	39406713	3_28	0	0.0232355786763251	12.2532013680838	8.96008309651383e-07	-1.48549686372314	2
ENSG00000170011.13	MYRIP	3	39808955	3_28	0	0.0106028639490826	4.77000182487886	1.59166148612028e-07	0.122021694743074	1
ENSG00000188846.13	RPL14	3	40457354	3_29	0	0.0129642733538222	5.31340934881793	2.16785599044638e-07	0.44490791302654	2
ENSG00000177873.12	ZNF619	3	40477330	3_29	0	0.0133039438713759	5.55979501142769	2.32781336406118e-07	0.517371359214115	1
ENSG00000177842.11	ZNF620	3	40507337	3_29	0	0.0154729051123627	6.99930227917511	3.40828250843169e-07	0.799619142438445	1
ENSG00000114857.17	NKTR	3	42597960	3_31	0	0.0149860909313952	7.79023685994934	3.67407484910678e-07	-0.915616194852804	2
ENSG00000157119.11	KLHL40	3	42685151	3_31	0	0.0114372966633202	5.21577283086137	1.87737498804254e-07	-0.377338541308478	2
ENSG00000010282.14	HHATL	3	42702091	3_31	0	0.0197532151857712	10.4258417748644	6.48123693397091e-07	-1.24419729659284	1
ENSG00000244607.5	CCDC13	3	42773176	3_31	0	0.0124160604453365	5.99762648400709	2.34353912001054e-07	-0.51294095280571	1
ENSG00000144648.15	ACKR2	3	42804792	3_31	0	0.015780642334484	8.28285476762117	4.11352079269829e-07	0.893213294298235	1
ENSG00000144649.8	FAM198A	3	42979515	3_31	0	0.0142682878446192	7.32237709108535	3.28800846071021e-07	0.856374290562604	1
ENSG00000144647.5	POMGNT2	3	43106046	3_31	0	0.0119308524585352	5.61801464313863	2.10942124464766e-07	-0.241069411372692	1
ENSG00000160746.12	ANO10	3	43691692	3_31	0	0.0145007022975979	7.47638268711645	3.41184688812071e-07	0.879612922546675	1
ENSG00000179152.19	TCAIM	3	44338357	3_31	0	0.0110128498955752	4.85579118409557	1.68294024417322e-07	0.106391254136276	1
ENSG00000225873.3	LINC00694	3	44439661	3_31	0	0.0108776260370621	4.73819794448964	1.62202034686376e-07	-0.062528236212691	1
ENSG00000196345.12	ZKSCAN7	3	44555404	3_31	0	0.0108846305494127	4.74432477972434	1.62516356784567e-07	-0.156931713020281	1
ENSG00000144792.9	ZNF660	3	44578138	3_31	0	0.0108865524347194	4.74600517328249	1.62602623961899e-07	-0.161593543251342	1
ENSG00000186448.14	ZNF197	3	44584405	3_31	0	0.0108783349406947	4.73881823476501	1.62233841213157e-07	-0.100496845127861	1
ENSG00000169981.10	ZNF35	3	44649020	3_31	0	0.0124506781155774	6.02414857826763	2.36046548173818e-07	0.858435662600608	1
ENSG00000196653.11	ZNF502	3	44712685	3_31	0	0.011035795684026	4.87559928440029	1.69332620643092e-07	-0.0730011299955256	2
ENSG00000186446.11	ZNF501	3	44721338	3_31	0	0.0184271241739882	9.76219604035937	5.66127251416247e-07	0.974278664884732	1
ENSG00000163807.5	KIAA1143	3	44761638	3_31	0	0.0873022948544122	24.775442046919	6.80700462221884e-06	-2.63179462576728	1
ENSG00000163808.16	KIF15	3	44761638	3_31	0	0.0873022948544122	24.775442046919	6.80700462221884e-06	-2.63179462576728	1
ENSG00000169964.7	TMEM42	3	44861857	3_31	0	0.0964162564295754	25.7537103733658	7.81446132344975e-06	-2.6811378148525	1
ENSG00000075914.12	EXOSC7	3	44976704	3_31	0	0.056234407592639	20.4826014740173	3.62490152711682e-06	2.14286347661872	2
ENSG00000163814.7	CDCP1	3	45145928	3_32	0	0.089729716824004	22.1975879906006	6.26831852493597e-06	-2.27034335609109	2
ENSG00000249992.1	TMEM158	3	45226624	3_32	0	0.0147260715393367	4.77554501628212	2.21319063014449e-07	-0.228233284340334	2
ENSG00000011376.9	LARS2	3	45388191	3_32	0	0.0314635636177292	12.0346129063676	1.19165080154535e-06	-1.66956740242428	2
ENSG00000144791.9	LIMD1	3	45554458	3_32	0	0.0146685488091178	4.73823492587479	2.18732196224944e-07	-0.174954852926325	2
ENSG00000211456.10	SACM1L	3	45688625	3_32	0	0.0189745080640608	7.19384713688749	4.29576686715171e-07	-0.617187037777599	1
ENSG00000163818.16	LZTFL1	3	45916204	3_32	0	0.0159753589041139	5.55196417982057	2.79129831238688e-07	-0.363653181172185	2
ENSG00000172215.5	CXCR6	3	45940922	3_32	0	0.0221511190472926	8.67293331239459	6.04603492928751e-07	-1.08729239088446	1
ENSG00000163820.14	FYCO1	3	45995932	3_32	0	0.0152546200277344	5.11172940470346	2.45402071266918e-07	-0.378077804814698	1
ENSG00000163823.3	CCR1	3	46208883	3_32	0	0.0156246815137476	5.34028883505975	2.62594057790715e-07	0.354750436391909	1
ENSG00000121807.5	CCR2	3	46353822	3_32	0	0.0146799998038836	4.74567364169245	2.19246612566138e-07	0.018708006093096	1
ENSG00000160791.13	CCR5	3	46370817	3_32	0	0.0152917528251338	5.13491403916826	2.47115177984449e-07	-0.444545846243811	2
ENSG00000178038.16	ALS2CL	3	46694155	3_33	0	0.0774076836700003	24.571918909581	5.98593668724153e-06	-2.15003969714008	1
ENSG00000160801.13	PTH1R	3	46877889	3_33	0	0.0185528951918963	12.7309037936611	7.43326988116308e-07	1.58285707519032	2
ENSG00000160796.16	NBEAL2	3	46979634	3_33	0	0.00843654026181939	5.23994529373904	1.39123376701349e-07	0.803499947857924	1
ENSG00000160799.11	CCDC12	3	46982458	3_33	0	0.00846933961057228	5.29188614742623	1.41048675903484e-07	-0.829986677581483	1
ENSG00000076201.14	PTPN23	3	47380662	3_33	0	0.00976459402886865	6.15130043384294	1.89029725781831e-07	-0.0568758413586133	1
ENSG00000114650.18	SCAP	3	47476755	3_33	0	0.0102732752026378	6.5701078167502	2.12417548520165e-07	-0.141594258747218	2
ENSG00000163832.15	ELP6	3	47513447	3_33	0	0.0102215391874978	6.70303428448474	2.15623808398957e-07	-0.796264305472925	1
ENSG00000114646.9	CSPG5	3	47580841	3_33	0	0.0922516128327742	28.6270425439355	8.3111175478845e-06	-3.33352613333819	1
ENSG00000173473.10	SMARCC1	3	47781387	3_34	0	0.0080152732622476	14.3455576242094	3.61863468146295e-07	3.18602232963615	1
ENSG00000132153.14	DHX30	3	47802110	3_34	0	0.0080242309955092	15.6524075060439	3.95269716398026e-07	3.48138845441034	1
ENSG00000164045.11	CDC25A	3	48187406	3_34	0	0.011557632964141	21.8610179701077	7.95148517157913e-07	4.78568435589064	2
ENSG00000164048.13	ZNF589	3	48241205	3_34	0	0.00908139982849676	19.3954263761416	5.54320706477067e-07	4.40310173946376	2
ENSG00000172113.8	NME6	3	48301516	3_34	0	0.0111198734295824	21.8317621631339	7.64007477478789e-07	-4.60820256287873	2
ENSG00000164049.14	FBXW12	3	48372047	3_34	0	0.00985859389577837	7.01587679904583	2.17673672666926e-07	1.08517656975659	1
ENSG00000164050.12	PLXNB1	3	48429347	3_34	0	0.0135813649191564	9.05398977805751	3.86983449933316e-07	-0.670148339546331	1
ENSG00000164051.13	CCDC51	3	48440024	3_34	0	0.0132508239661534	8.88377984166661	3.70467099819314e-07	0.689461196844622	1
ENSG00000232112.3	TMA7	3	48440024	3_34	0	0.0132508239661534	8.88377984166661	3.70467099819314e-07	-0.689461196844622	1
ENSG00000164053.19	ATRIP	3	48446507	3_34	0	0.0131360919473653	8.83369029890115	3.65188693142854e-07	0.696099927453622	1
ENSG00000213689.11	TREX1	3	48463903	3_34	0	0.0138837782543018	9.21369159222407	4.02578255411305e-07	-0.554130477054855	1
ENSG00000164054.15	SHISA5	3	48518906	3_34	0	0.00828476062595729	5.74314967900474	1.4974042916721e-07	-1.53516197648673	1
ENSG00000114268.11	PFKFB4	3	48562511	3_34	0	0.00783807008167303	5.77374090101645	1.42421451234568e-07	0.781664769838207	1
ENSG00000114270.17	COL7A1	3	48595323	3_34	0	0.0144468684619473	12.2825508694276	5.58433243288195e-07	-1.755011479617	1
ENSG00000225697.12	SLC26A6	3	48634901	3_34	0	0.00988554212388804	8.5376782287935	2.65612951437086e-07	-1.74383232087883	1
ENSG00000008300.16	CELSR3	3	48658401	3_34	2	0.293098214686189	22.0633945979834	2.03514088464216e-05	4.33239161429803	1
ENSG00000068745.14	IP6K2	3	48740313	3_34	0	0.00751104682581572	5.0749175827845	1.19960546842683e-07	-0.714006120114338	1
ENSG00000114302.15	PRKAR2A	3	48847779	3_34	0	0.0118699497682829	9.9902323113254	3.73192959676068e-07	-1.74265028469255	1
ENSG00000221883.2	ARIH2OS	3	48919714	3_34	0	0.0183584584635171	18.9750155555694	1.09629472775012e-06	-3.69922947788487	1
ENSG00000178252.17	WDR6	3	49007280	3_34	0	0.0208553265561429	18.757412444433	1.23111577470908e-06	-3.32026476592234	2
ENSG00000178149.16	DALRD3	3	49015352	3_34	0	0.0171110208353652	18.0615436562186	9.7261230329253e-07	3.62061375563169	1
ENSG00000177352.9	CCDC71	3	49165349	3_34	0	0.0333477027136443	24.3834738454471	2.55900110438859e-06	-3.89150670025693	1
ENSG00000185909.14	KLHDC8B	3	49171625	3_34	0	0.0509561096579956	26.2166373446944	4.20418892413676e-06	-3.20729388783476	2
ENSG00000188315.7	C3orf62	3	49277527	3_34	0	0.0130401348681332	10.869354046546	4.4606155295118e-07	1.79199055766764	1
ENSG00000114316.12	USP4	3	49340655	3_35	0	0.00749804399084086	13.3569877854596	3.15184960694437e-07	-2.38323314865185	1
ENSG00000233276.3	GPX1	3	49358927	3_35	1	0.0720781231828419	42.3751055667714	9.61220969343479e-06	4.05365043005625	1
ENSG00000067560.10	RHOA	3	49413431	3_35	0	0.00687881658392475	16.2171334298192	3.51072484943575e-07	1.59887639542454	1
ENSG00000145022.4	TCTA	3	49411094	3_35	0	0.00706352189423154	11.9876309824621	2.66479395710485e-07	-0.996261282170262	2
ENSG00000145020.15	AMT	3	49422917	3_35	0	0.00756756655067215	13.498270404011	3.21472143863874e-07	2.39718064753078	1
ENSG00000145029.13	NICN1	3	49429438	3_35	0	0.00768625722079308	24.7669280896307	5.99095463364071e-07	-3.39038523747862	2
ENSG00000173531.15	MST1	3	49689668	3_35	0	0.00779444856899714	7.35854560280925	1.80503802450061e-07	0.925321313273332	1
ENSG00000164068.15	RNF123	3	49699132	3_35	0	0.0226174500992616	36.090271533672	2.56887376864376e-06	-4.14690883063357	1
ENSG00000173540.12	GMPPB	3	49724180	3_35	0	0.0227428505529221	36.1500882039297	2.58739796665636e-06	-4.15054358215221	1
ENSG00000185614.4	FAM212A	3	49803410	3_35	0	0.395654359523012	20.0047261602517	2.49090715344815e-05	3.17266697766731	1
ENSG00000183763.8	TRAIP	3	49856597	3_35	0	0.0119999687586961	19.9917087436883	7.54986185405097e-07	-2.51868868838544	1
ENSG00000164078.12	MST1R	3	49903379	3_35	0	0.0106184131079556	20.4279252290543	6.82641757524774e-07	2.71766921798669	2
ENSG00000004534.14	RBM6	3	49940636	3_35	0	0.00770668007646547	15.6350402293343	3.79206093487877e-07	2.0340209490806	1
ENSG00000003756.16	RBM5	3	50088563	3_35	0	0.00803862724858073	15.8850911682936	4.01865363493879e-07	2.08349113724445	1
ENSG00000012171.19	SEMA3B	3	50267802	3_35	0	0.0239157602052833	17.5650796938619	1.32203602140364e-06	-1.88927555793696	1
ENSG00000243477.5	NAT6	3	50295266	3_35	0	0.0172296721047139	13.3650331599673	7.24696271376174e-07	-1.84705913936109	2
ENSG00000007402.11	CACNA2D2	3	50504338	3_35	0	0.0065939700465697	5.79823265780567	1.2032381171791e-07	0.945194490860004	1
ENSG00000114735.9	HEMK1	3	50569633	3_35	0	0.00664357886617095	5.48791849757437	1.14741024030394e-07	0.393508777697233	1
ENSG00000114738.10	MAPKAPK3	3	50611291	3_35	0	0.00714281762897928	6.19699311193701	1.39302704754643e-07	0.981699554939157	2
ENSG00000114737.15	CISH	3	50612068	3_35	0	0.00902460446770403	8.64153149940953	2.45430124490569e-07	1.43523059300758	1
ENSG00000164080.13	RAD54L2	3	51535000	3_35	0	0.00894276791998738	8.01296803283808	2.25514434021126e-07	0.213556838718678	3
ENSG00000164081.12	TEX264	3	51661849	3_35	0	0.0209009621439599	15.0368755299244	9.89083272639799e-07	-1.70160176504374	1
ENSG00000180376.16	CCDC66	3	56557037	3_39	0	0.0146257946046974	7.34989519682963	3.38305914370495e-07	-0.886724685533233	3
ENSG00000163946.13	FAM208A	3	56682894	3_39	0	0.0141672665830591	7.04632312527989	3.14164851256678e-07	-1.20563949509324	1
ENSG00000163947.11	ARHGEF3	3	57078950	3_39	0	0.0284331300400889	13.7026632266398	1.22613595869318e-06	-1.7717750215037	1
ENSG00000163666.8	HESX1	3	57226802	3_39	0	0.0475804786592904	18.6565158600665	2.79362637366204e-06	2.04741599183879	1
ENSG00000239388.8	ASB14	3	57292659	3_39	0	0.0124430842741987	5.80999444049696	2.27516413501418e-07	-0.691375040468929	1
ENSG00000168374.10	ARF4	3	57598389	3_39	0	0.024632120170915	12.3280713499778	9.55665498996921e-07	-1.73659803034378	2
ENSG00000174839.12	DENND6A	3	57692733	3_39	0	0.0244129307923944	12.2425167513947	9.40588361362966e-07	1.55020107966423	2
ENSG00000163684.11	RPP14	3	58306531	3_40	0	0.011767292942661	9.72593082896636	3.60177612884511e-07	-1.10679752869975	1
ENSG00000198643.6	FAM3D	3	58666565	3_40	0	0.0225170238842032	15.9168046471003	1.12791363884941e-06	1.61908620462992	1
ENSG00000163689.19	C3orf67	3	59049363	3_40	0	0.00720939109943186	5.06575617959341	1.14934878909637e-07	0.304886721362231	1
ENSG00000189283.9	FHIT	3	61252842	3_41	0	0.0177893206497042	10.1831353986538	5.70098443531807e-07	1.24064729236827	1
ENSG00000144724.19	PTPRG	3	61561600	3_41	0	0.0153405060495728	8.77028128038028	4.23411044512827e-07	0.968583688839327	1
ENSG00000114405.10	C3orf14	3	62319398	3_41	0	0.0103112199980611	4.98646459436371	1.61812387711962e-07	-0.217478216608042	1
ENSG00000163618.17	CADPS	3	62875758	3_42	0	0.0210694866888353	11.3171823421581	7.50414543052871e-07	1.28770197311048	1
ENSG00000163632.12	C3orf49	3	63819161	3_43	0	0.103666215613174	27.1759645979667	8.86607062541715e-06	-2.76525368893824	1
ENSG00000144741.17	SLC25A26	3	66303698	3_45	0	4.44089209850063e-16	328.985642168251	4.59786419313413e-19	0.936834919487623	1
ENSG00000144749.13	LRIG1	3	66501565	3_45	0	0	10.4197546826258	0	-0.970715848840832	1
ENSG00000172340.14	SUCLG2	3	67654746	3_45	0	0	6.38128075340277	0	0.585120472129784	1
ENSG00000163378.13	EOGT	3	68985386	3_46	0	0.0313720886061789	12.1277266111846	1.19737946284735e-06	1.60021054094294	2
ENSG00000144747.15	TMF1	3	69052218	3_46	0	0.0208138172459832	8.19876261626609	5.37042953788659e-07	-0.914977300780368	1
ENSG00000144744.16	UBA3	3	69079592	3_46	0	0.0470967769221142	16.0392763132565	2.37730514334231e-06	1.68427305269497	1
ENSG00000187098.14	MITF	3	69739170	3_47	0	0.0161178054751543	4.92593952925206	2.49864156280827e-07	0.135815685019402	1
ENSG00000163421.8	PROK2	3	71785567	3_48	0	0.00732270516396061	7.43182952280221	1.7126801369707e-07	0.786610227520267	1
ENSG00000144736.13	SHQ1	3	72861639	3_49	0	0.0122949416180607	5.42437113306514	2.09886661995536e-07	-0.458032801275643	1
ENSG00000163605.14	PPP4R2	3	72996737	3_49	0	0.0117945433085517	5.02873161002923	1.86658839106896e-07	0.638571929699815	1
ENSG00000255423.1	EBLN2	3	73060925	3_49	0	0.0453890489201782	17.9295363021551	2.56111520337943e-06	2.19056490189069	1
ENSG00000227124.8	ZNF717	3	75785558	3_51	0	0.0194101402499923	7.84937103856558	4.79482218108303e-07	-0.930233400111023	1
ENSG00000114480.12	GBE1	3	81761728	3_54	0	0	27.5754701220747	0	-0.864030887313935	2
ENSG00000083937.8	CHMP2B	3	87227121	3_57	0	0.0134380482784935	7.17343555406929	3.03369818470404e-07	0.788304688011527	2
ENSG00000175105.6	ZNF654	3	88058839	3_58	1	0.0714902797539091	18.935102067146	4.26013754020119e-06	-3.35671030998891	2
ENSG00000163320.10	CGGBP1	3	88122078	3_58	0	0.0183109268236155	14.3845166823274	8.2892373459712e-07	2.20292653130293	1
ENSG00000179021.9	C3orf38	3	88150148	3_58	1	0.115437778156411	18.8878987033742	6.86183985208958e-06	3.44434876400762	1
ENSG00000178700.7	DHFR2	3	94062771	3_59	0	0.00909574013766212	5.4856906486088	1.5702844532358e-07	0.595418951187702	1
ENSG00000178694.9	NSUN3	3	94062771	3_59	0	0.00909574013766212	5.4856906486088	1.5702844532358e-07	-0.595418951187702	1
ENSG00000080200.9	CRYBG3	3	97822174	3_61	0	0.0269747272472942	13.1119316146254	1.11309622849655e-06	1.56664149901782	1
ENSG00000231861.2	OR5K2	3	98497231	3_62	0	0.0158281670173078	4.8033225272258	2.39266197117666e-07	-0.00918949931153016	1
ENSG00000080822.16	CLDND1	3	98523270	3_62	0	0.0168018756585749	5.37279020921188	2.84096983939735e-07	-0.443824019857709	1
ENSG00000154165.4	GPR15	3	98532142	3_62	0	0.0158576553712044	4.82108250443725	2.40598276879312e-07	-0.236451796101431	1
ENSG00000064225.12	ST3GAL6	3	98731659	3_62	0	0.0200472968631668	7.05872531405367	4.45339356377526e-07	1.03216808959466	1
ENSG00000057019.15	DCBLD2	3	98901239	3_62	0	0.0178201226073987	5.93435058043977	3.32807313011715e-07	0.678697794521641	2
ENSG00000144810.15	COL8A1	3	99637984	3_62	0	0.0219746472569706	7.93661056071457	5.4886552958468e-07	1.50977010172638	1
ENSG00000036054.12	TBC1D23	3	100261437	3_63	0	0.0218266163733168	10.8484788178371	7.4518522313168e-07	1.74175189937158	1
ENSG00000206535.7	LNP1	3	100401425	3_63	0	0.0115025640899421	4.73867678180705	1.71538150217641e-07	0.0874694255376842	2
ENSG00000181458.10	TMEM45A	3	100492450	3_63	0	0.0163810056705022	8.10773000397311	4.17973561843389e-07	1.34482929383779	2
ENSG00000114354.13	TFG	3	100709512	3_63	0	0.0176542769099797	8.82198696187914	4.90145838356857e-07	-0.866321228072199	2
ENSG00000154175.16	ABI3BP	3	100993920	3_64	0	0.0122518700453059	6.80716157513545	2.62468636102014e-07	-0.94159031413596	1
ENSG00000081148.11	IMPG2	3	101320737	3_64	0	0.016606716698918	9.70580535175261	5.0725265397571e-07	1.58725293020435	1
ENSG00000138468.15	SENP7	3	101513077	3_64	0	0.0578405059547093	21.6910780353758	3.94840955037299e-06	2.75927200397897	1
ENSG00000081154.11	PCNP	3	101574721	3_64	0	0.0115987992275611	6.28553194601115	2.29437310246936e-07	-0.455778482036573	1
ENSG00000066422.4	ZBTB11	3	101677685	3_64	0	0.0116700037060795	6.34385402684145	2.32987783014744e-07	-0.757379096858547	1
ENSG00000144815.15	NXPE3	3	101779233	3_64	0	0.0137916510906353	7.93489763934924	3.44402713047862e-07	1.06731494447833	2
ENSG00000170017.12	ALCAM	3	105363204	3_66	0	0.00796318356306802	4.75593697214544	1.19187796608622e-07	0.048620976660929	1
ENSG00000114455.13	HHLA2	3	108296400	3_67	0	0.0107940379693977	6.73470340459167	2.28776488295331e-07	-0.889223393209777	1
ENSG00000114446.4	IFT57	3	108222767	3_67	0	0.0125597786195463	8.17715215682078	3.2321613835865e-07	-0.895781836315452	2
ENSG00000144821.9	MYH15	3	108529575	3_67	0	0.0284370776952193	15.9822269762807	1.43031348233893e-06	-1.71406306685358	1
ENSG00000198919.12	DZIP3	3	108590476	3_67	0	0.00947988549754819	5.49946163021983	1.64071157413105e-07	-0.587666581209215	2
ENSG00000163519.13	TRAT1	3	108822296	3_67	0	0.0113136373568948	7.18220629693545	2.55722595045016e-07	0.904022925540815	1
ENSG00000172139.14	SLC9C1	3	112293993	3_69	0	0.0109597320809031	5.61696985774839	1.93736301501887e-07	-0.529849173303703	1
ENSG00000153283.12	CD96	3	111292748	3_69	0	0.0149297616681289	8.56154188586929	4.02266469872075e-07	-1.04901867904541	1
ENSG00000177494.5	ZBED2	3	111595007	3_69	0	0.0118399551736045	6.35239271309275	2.36698971431202e-07	-0.590141445910353	1
ENSG00000240891.7	PLCXD2	3	111674240	3_69	0	0.0164494298582264	9.48594323059744	4.91066541446623e-07	-1.09003781692109	1
ENSG00000144824.20	PHLDB2	3	111732536	3_69	0	0.0101493045825177	4.88588445585167	1.56058867858241e-07	0.197567703159827	1
ENSG00000144827.8	ABHD10	3	111978835	3_69	0	0.0103035091150711	5.02936871081471	1.63082593310966e-07	0.238767593657436	1
ENSG00000174500.12	GCSAM	3	112133043	3_69	0	0.0150589941242377	8.64371222815478	4.09642716237669e-07	0.964298243172304	2
ENSG00000144848.10	ATG3	3	112561859	3_69	0	0.0100264897884964	4.77004595543965	1.50515232106832e-07	0.0706842827781617	2
ENSG00000138459.8	SLC35A5	3	112561371	3_69	0	0.0100187047816553	4.76265561405478	1.50165349842671e-07	0.108361574834206	1
ENSG00000091986.15	CCDC80	3	112649146	3_69	0	0.0132789795363182	7.44484555597156	3.11121030069789e-07	0.789708784105965	1
ENSG00000163606.10	CD200R1	3	112974906	3_69	0	0.0101023661011901	4.84177790732708	1.53934845825614e-07	0.248758955382593	2
ENSG00000163608.14	NEPRO	3	113019778	3_69	0	0.0414297732087966	18.3361376827475	2.39072372250703e-06	1.93010868659047	2
ENSG00000144857.14	BOC	3	113210770	3_70	0	0.0137156549480132	5.22811956614858	2.25668548613866e-07	-0.418352768634807	1
ENSG00000206530.10	CFAP44	3	113440894	3_70	0	0.0130367062914678	4.74443706717268	1.9465319889941e-07	0.057337657259698	2
ENSG00000163611.11	SPICE1	3	113515105	3_70	0	0.0132580686855516	4.90482955872892	2.04650664289204e-07	-0.0801332149066686	1
ENSG00000072858.10	SIDT1	3	113532232	3_70	0	0.0212112679834447	9.38847662854561	6.2671593032468e-07	-1.10954779711004	1
ENSG00000121579.12	NAA50	3	113746012	3_70	0	0.0613015383237576	19.5993997752991	3.78114313729534e-06	2.8657778120309	1
ENSG00000114573.9	ATP6V1A	3	113746914	3_70	0	0.0604888613738659	19.4697267831171	3.7063313266584e-06	2.85787445570411	1
ENSG00000178075.19	GRAMD1C	3	113827178	3_70	0	0.0131475257866861	4.82510370842804	1.99645560496461e-07	-0.409610521350305	1
ENSG00000184307.14	ZDHHC23	3	113948387	3_70	0	0.0138545163305889	5.32410865607837	2.32138542147282e-07	0.287807093057322	1
ENSG00000151576.10	QTRT2	3	114006229	3_70	0	0.0131281608387258	4.81104090152262	1.98770491502475e-07	-0.36359077918777	1
ENSG00000163617.10	CCDC191	3	114055424	3_70	0	0.0541397914227843	18.3966909268386	3.1344782745409e-06	-2.10270021525659	2
ENSG00000113845.9	TIMMDC1	3	119497707	3_74	0	0.0759967522269363	26.0495168460002	6.23022425328046e-06	-2.37457034807087	3
ENSG00000121578.12	B4GALT4	3	119240632	3_74	0	0.0188540922872968	12.6148328433238	7.48507407040823e-07	1.39721997953518	2
ENSG00000163389.10	POGLUT1	3	119468017	3_74	0	0.0229497881548377	14.4934513653541	1.04678977595033e-06	1.59656258477169	2
ENSG00000121594.11	CD80	3	119559846	3_74	0	0.00854118620277766	5.07177308047722	1.36328600925846e-07	-0.323566942602787	1
ENSG00000144843.11	ADPRH	3	119579733	3_74	0	0.0139500680224225	9.74133354060056	4.2766500349479e-07	-1.10835561408889	1
ENSG00000121577.13	POPDC2	3	119656594	3_74	0	0.0156179992964985	10.8179844346701	5.31717219264618e-07	-1.34239207705228	1
ENSG00000183833.16	MAATS1	3	119702707	3_74	0	0.00953712517513661	6.1207244779737	1.83708515105893e-07	-0.432595212513691	2
ENSG00000163428.3	LRRC58	3	120349139	3_74	0	0.0100217526892438	6.59227769940656	2.07916113604454e-07	0.803346901340333	2
ENSG00000065518.7	NDUFB4	3	120596114	3_74	0	0.0403770649209376	19.9148315151607	2.5305816605839e-06	-2.2119891156944	1
ENSG00000144840.8	RABL3	3	120743477	3_74	0	0.00967466934882133	6.25694107284072	1.90505346950136e-07	-0.638389163891777	1
ENSG00000153767.9	GTF2E1	3	120742729	3_74	0	0.0166581405545134	11.4329567747032	5.9936869687457e-07	-1.34837648926654	2
ENSG00000145103.12	ILDR1	3	122021982	3_75	0	0	13.2786576156539	0	-0.0221990026580648	1
ENSG00000051341.13	POLQ	3	121546329	3_75	0	0	45.0961291159738	0	0.669999027521293	1
ENSG00000163833.7	FBXO40	3	121592799	3_75	0	0	67.8599087717545	0	-0.982348710249203	1
ENSG00000180353.10	HCLS1	3	121659058	3_75	0	0	96.4608923910763	0	2.2667483469918	1
ENSG00000173230.15	GOLGB1	3	121749947	3_75	0	0	7.69364431361975	0	0.746739451901488	2
ENSG00000173226.16	IQCB1	3	121835482	3_75	0	0	2777.02098331975	0	-2.52843507977763	1
ENSG00000163406.10	SLC15A2	3	121893969	3_75	0	0	47.1695468103069	0	-3.06655178684505	2
ENSG00000121552.3	CSTA	3	122325535	3_76	0	0.00843534968693682	4.94258017432981	1.31209653147382e-07	0.166676372075122	1
ENSG00000160124.9	CCDC58	3	122408942	3_76	0	0.00851725279944338	4.98685094987875	1.3367029278392e-07	-0.31780449893157	1
ENSG00000114023.15	FAM162A	3	122384273	3_76	0	0.0119908639641435	8.22602248483185	3.1041974792325e-07	-1.06521090330278	1
ENSG00000196981.3	WDR5B	3	122416042	3_76	0	0.0100805605091684	10.8370679048233	3.43799665012991e-07	-2.36515423148924	1
ENSG00000114030.12	KPNA1	3	122514621	3_76	0	0.0241088279429957	18.7535171722468	1.4228784494663e-06	-3.18306043679324	1
ENSG00000138496.16	PARP9	3	122564248	3_76	0	0.0379271455068575	22.4108273789538	2.67495833547539e-06	-3.41340102125749	1
ENSG00000173200.12	PARP15	3	122577094	3_76	0	0.0172421192454819	15.3260587894338	8.31629918775794e-07	-2.56252870903222	1
ENSG00000173193.13	PARP14	3	122679801	3_76	0	0.00897192214440246	5.32214933948508	1.50273197236677e-07	-0.228971624794831	2
ENSG00000169087.10	HSPBAP1	3	122793842	3_76	0	0.0116491693509201	7.50034681277335	2.74969977443653e-07	-0.650448495307176	1
ENSG00000138463.8	DIRC2	3	122795125	3_76	0	0.0171503243527047	11.0054845764297	5.94005520448077e-07	-1.09131001002246	1
ENSG00000065485.19	PDIA5	3	123066749	3_76	0	0.0154670369630155	10.396945538174	5.06083136455863e-07	1.04246264634549	1
ENSG00000121542.11	SEC22A	3	123201160	3_76	0	0.00862536772090872	5.4080628693036	1.46800766962922e-07	0.86242960076888	1
ENSG00000206527.9	HACD2	3	123580733	3_76	0	0.051769778316722	20.759338646307	3.38219616345057e-06	2.48916829291285	2
ENSG00000160145.15	KALRN	3	124079393	3_77	0	0.0100942441923759	4.95952183752792	1.57551516284382e-07	-0.248475451000232	1
ENSG00000114491.13	UMPS	3	124730083	3_77	0	0.0121391515290799	6.35406020679703	2.42744071436413e-07	0.427162117638266	2
ENSG00000082781.11	ITGB5	3	124894905	3_77	0	0.0105080880976355	10.0156508447796	3.31216417203565e-07	2.19902146623812	2
ENSG00000173706.12	HEG1	3	125059839	3_77	0	0.0224557364735584	11.7851383146805	8.32857998007583e-07	-0.927905318578959	1
ENSG00000221955.10	SLC12A8	3	125212648	3_77	0	0.0545864747341996	20.3160155060967	3.49005729943023e-06	-1.82391200180484	1
ENSG00000163848.19	ZNF148	3	125375658	3_78	0	0.0105484600727802	4.98896282577525	1.65618293309525e-07	-0.342669988087221	2
ENSG00000144909.7	OSBPL11	3	125594988	3_78	0	0.0140252215551285	7.7017790859209	3.39945863934665e-07	-1.12560305116626	1
ENSG00000189366.9	ALG1L	3	125931033	3_78	0	0.225801595671506	34.9013210712337	2.48014942028366e-05	-3.51602903035778	2
ENSG00000114544.16	SLC41A3	3	126101864	3_78	0	0.0123188471584218	6.46611105459364	2.50681451031051e-07	0.434007072709016	2
ENSG00000144908.13	ALDH1L1	3	126198015	3_78	0	0.0103987795751387	4.85311080441602	1.58822326418696e-07	0.1891258096918	1
ENSG00000070476.14	ZXDC	3	126475233	3_78	0	0.0106270979584898	5.05976599986827	1.69220934835238e-07	-0.210287922531753	1
ENSG00000159685.10	CHCHD6	3	126704594	3_79	0	0.00895464305409466	4.96333077276451	1.39871899109091e-07	-0.268571165757148	1
ENSG00000114554.11	PLXNA1	3	126987682	3_79	0	0.0420950321244378	19.758402701919	2.61752990195201e-06	-2.30967844183715	2
ENSG00000114631.10	PODXL2	3	127628671	3_79	0	0.0150986469802832	9.93753562139757	4.72199695995868e-07	1.25931985811281	1
ENSG00000114626.17	ABTB1	3	127672535	3_79	0	0.0151247649406056	9.95401390119505	4.73800866302535e-07	1.26095714271698	1
ENSG00000074416.13	MGLL	3	127755187	3_79	0	0.0174244384369091	11.3040999458261	6.19874473934913e-07	-1.2531573056151	1
ENSG00000175792.11	RUVBL1	3	128153759	3_79	0	0.0212291654110206	13.1901498358742	8.81234768600614e-07	2.17343922558204	2
ENSG00000132394.10	EEFSEC	3	128153759	3_79	0	0.0246095075005904	14.6034710398855	1.13101402371242e-06	-1.91040681250138	2
ENSG00000163902.11	RPN1	3	128680780	3_80	0	0.0121119914208694	5.45089186999602	2.07774427908e-07	0.110795514584872	2
ENSG00000177646.18	ACAD9	3	128822417	3_80	0	0.0141394289588299	6.92534362537376	3.08164190557657e-07	-0.847482542301453	1
ENSG00000172780.16	RAB43	3	129122809	3_80	0	0.0144522134284181	7.13388773250937	3.24466310682475e-07	-0.845345168282737	2
ENSG00000240682.9	ISY1	3	129161573	3_80	0	0.0158990957699953	8.0436089262124	4.02468918264569e-07	0.978190905695971	1
ENSG00000169714.16	CNBP	3	129183756	3_80	0	0.019468492143498	9.97654293853128	6.11253510004805e-07	1.2969683540482	1
ENSG00000181789.14	COPG1	3	129249281	3_80	0	0.0135346123022546	6.50873950365409	2.77237314898718e-07	-0.609287803133568	2
ENSG00000183624.13	HMCES	3	129278028	3_80	0	0.0199878094632303	10.2280246453884	6.43377605938075e-07	-1.13523956154884	2
ENSG00000184897.5	H1FX	3	129315915	3_80	0	0.0392678385012625	16.7020503216503	2.06402882314785e-06	1.73805901566619	2
ENSG00000172771.11	EFCAB12	3	129428575	3_80	0	0.0135960493459278	6.55188086036666	2.80341696677886e-07	0.962186529738957	2
ENSG00000163913.11	IFT122	3	129442145	3_80	0	0.0179017869905861	9.17548317635576	5.16933053112871e-07	-1.345573470007	1
ENSG00000196455.7	PIK3R4	3	130746630	3_81	0	0.0245828723916711	6.59795751955332	5.10447540389251e-07	-0.83828540382355	1
ENSG00000017260.19	ATP2C1	3	130860227	3_81	0	0.0518150158712132	13.7701866236176	2.2454554103247e-06	1.6300675404859	1
ENSG00000198585.11	NUDT16	3	131381465	3_81	0	0.025310446153048	6.87716616814399	5.47795288129723e-07	0.919178943729968	1
ENSG00000114686.8	MRPL3	3	131502955	3_81	0	0.0217425538262704	5.4235126390248	3.71107886860447e-07	0.456840089716952	1
ENSG00000170819.4	BFSP2	3	133466088	3_82	0	0.0274111567473717	11.5204504956142	9.9381557536842e-07	1.24647612525037	1
ENSG00000196353.11	CPNE4	3	132285293	3_82	0	0.0163553393093673	6.58432710814609	3.3890652510305e-07	0.69481632856509	1
ENSG00000014257.15	ACPP	3	132317024	3_82	0	0.0141705257711664	5.21714320274145	2.32663199224285e-07	0.347596933839354	2
ENSG00000129048.6	ACKR4	3	132597261	3_82	0	0.0169710191193735	6.93686416521519	3.70493068148202e-07	-0.716757983483417	1
ENSG00000081307.12	UBA5	3	132654315	3_82	0	0.0266129458474567	11.2373165718678	9.41162337524769e-07	-1.30691331817548	1
ENSG00000113971.19	NPHP3	3	132710678	3_82	0	0.0187638353774785	7.89539827413327	4.66234739627084e-07	0.835848631446065	1
ENSG00000091527.15	CDV3	3	133570429	3_83	0	0	8.37375296485921	0	-0.207522251341194	2
ENSG00000163781.12	TOPBP1	3	133661592	3_83	0	0	17.5235528377703	0	-0.889784606515655	1
ENSG00000091513.14	TF	3	133745840	3_83	0	0	7.0076899012576	0	0.700771816403862	1
ENSG00000154917.10	RAB6B	3	133894944	3_83	0	0	89.7761267692632	0	0.932716436637406	1
ENSG00000174640.12	SLCO2A1	3	134051958	3_83	0	0	345.00164329654	0	-0.111530469678623	1
ENSG00000114019.14	AMOTL2	3	134375499	3_83	0	0	94.6925298152038	0	-3.79720803541027	1
ENSG00000182923.16	CEP63	3	134486229	3_83	0	0	58.7955970270931	0	2.24591205255073	1
ENSG00000129055.12	ANAPC13	3	134487078	3_83	0	0	58.6544613193064	0	2.28218251610838	1
ENSG00000154928.16	EPHB1	3	134597811	3_83	0	0	22.2104559435534	0	1.55772787128244	1
ENSG00000174579.3	MSL2	3	136196980	3_84	0	0.181754102229283	29.1801871931005	1.66909581820037e-05	3.66027351405831	2
ENSG00000118007.12	STAG1	3	136751475	3_84	0	0.0999086437247229	23.1645168104087	7.28341879902842e-06	-3.25148829215445	2
ENSG00000066405.12	CLDN18	3	137998902	3_85	0	0.0217981324560803	12.0360089933031	8.25678097769327e-07	1.42482613477655	2
ENSG00000138231.12	DBR1	3	138174902	3_85	0	0.011122576352439	5.45178701480481	1.9083290007176e-07	0.16051040372949	2
ENSG00000114098.17	ARMC8	3	138187696	3_85	0	0.0111224061713763	5.59735153219639	1.95925203852866e-07	0.549410326577809	1
ENSG00000181322.13	NME9	3	138329935	3_85	0	0.0114588219969179	5.76372860527467	2.07851168282339e-07	0.396286744139308	1
ENSG00000114107.8	CEP70	3	138594992	3_85	0	0.0182891834598653	10.8674902855298	6.25507542250793e-07	1.93883201913567	1
ENSG00000051382.8	PIK3CB	3	138833967	3_85	0	0.010605445745536	5.33926886820163	1.7820492048107e-07	0.932163297378773	1
ENSG00000114115.9	RBP1	3	139540326	3_85	0	0.0132015615188277	7.1409075328333	2.96679601499773e-07	0.939826265667561	1
ENSG00000163864.15	NMNAT3	3	139674109	3_85	0	0.0142538774266673	7.81014697837462	3.5034925670175e-07	-1.00365829976196	3
ENSG00000069849.10	ATP1B3	3	141851136	3_87	0	0.0236695350415855	13.7165095053971	1.02174450167814e-06	2.12029050524241	2
ENSG00000114126.17	TFDP2	3	142149359	3_87	0	0.0239010499635852	13.8093199185556	1.0387194034899e-06	2.1276486053154	1
ENSG00000175066.15	GK5	3	142226081	3_87	0	0.0122681210664861	7.44523579226712	2.87452098378206e-07	0.698855469586269	1
ENSG00000114127.10	XRN1	3	142438693	3_87	0	0.0156988712228756	9.79525409016471	4.8394176802445e-07	1.35663935110397	1
ENSG00000175054.14	ATR	3	142579130	3_87	0	0.0257805260902697	14.5345459004447	1.17924004039803e-06	-1.84210199545523	1
ENSG00000120756.12	PLS1	3	142596343	3_87	0	0.034412853137813	17.3049684487041	1.87413325333353e-06	2.26579307682644	2
ENSG00000163710.7	PCOLCE2	3	142889245	3_87	0	0.0147654085963701	9.21072317406859	4.2800434025434e-07	0.978142820935452	1
ENSG00000163714.17	U2SURP	3	142996107	3_87	0	0.110074755738724	28.621101030933	9.91477905849585e-06	-3.28758876681966	1
ENSG00000181744.8	C3orf58	3	143972262	3_88	0	0	29.3851481106208	0	-0.394330421698079	1
ENSG00000114698.14	PLSCR4	3	146250765	3_90	0	0.0199577254232663	5.85689155249425	3.67863924414887e-07	-0.563883333707859	1
ENSG00000188313.12	PLSCR1	3	146544994	3_90	0	0.043046782502254	13.2307639124816	1.79239857398889e-06	-1.78998164045097	1
ENSG00000153002.11	CPB1	3	148791221	3_91	0	0.0108394922242295	7.87739556875632	2.68720356044972e-07	0.972876405162921	2
ENSG00000163754.17	GYG1	3	148991343	3_91	0	0.0110656227048334	8.07393287905369	2.81170638241399e-07	-0.929406835015808	1
ENSG00000071794.15	HLTF	3	149083285	3_91	0	0.0078228287836527	4.77522155876984	1.17561826627717e-07	-0.223654678940354	2
ENSG00000163755.8	HPS3	3	149210028	3_91	0	0.0140482539113815	10.3468892213018	4.57447355418922e-07	1.50037019176856	1
ENSG00000047457.13	CP	3	149221606	3_91	0	0.00958432255134511	6.70639665589763	2.02283114319206e-07	0.768461927891289	2
ENSG00000169908.11	TM4SF1	3	149378008	3_92	0	0.0191495970784011	9.64975158376234	5.81546903377178e-07	1.12203980082611	1
ENSG00000114744.8	COMMD2	3	149752844	3_92	0	0.0177553350519531	8.66241378642153	4.84035005496617e-07	0.635644797187944	2
ENSG00000082996.19	RNF13	3	149812676	3_92	0	0.019051824727226	9.68935807994473	5.80952409280255e-07	1.20699727491951	1
ENSG00000070087.13	PFN2	3	150049879	3_92	0	0.0200757103371623	10.3725923625584	6.55340797334367e-07	1.52454102660211	1
ENSG00000138271.5	GPR87	3	151316814	3_93	0	0.0389390408953332	14.310826119583	1.7537146456581e-06	1.82084994044445	2
ENSG00000144895.11	EIF2A	3	150546641	3_93	0	0.0574106497415486	18.0626513556285	3.26349487459385e-06	1.89864348183619	2
ENSG00000198843.12	SELENOT	3	150599002	3_93	0	0.0272560741019657	10.8849940065402	9.33685188043934e-07	1.20050860105716	1
ENSG00000120742.10	SERP1	3	150603228	3_93	0	0.0145221228678557	4.86965756866954	2.22555075739731e-07	0.187537975245058	2
ENSG00000144893.12	MED12L	3	151085984	3_93	0	0.0165848526993797	6.13616913546374	3.20271220032309e-07	-0.655871977296188	1
ENSG00000174944.8	P2RY14	3	151278646	3_93	0	0.0209123505459988	8.3498778104244	5.49530680299389e-07	-1.13501041353339	1
ENSG00000181631.6	P2RY13	3	151329464	3_93	0	0.0145031696365064	4.85720795238188	2.21696377994242e-07	0.222321657317066	1
ENSG00000169313.9	P2RY12	3	151384664	3_93	0	0.0383624958920806	14.1672347387609	1.71041272326346e-06	-1.60743400896764	1
ENSG00000152580.8	IGSF10	3	151458602	3_93	0	0.0171520510640887	6.45701559753639	3.48543405434901e-07	0.611574568979324	1
ENSG00000198829.6	SUCNR1	3	151873953	3_94	0	0.0114564886967917	8.15326707835023	2.93962663334036e-07	0.648731290164185	1
ENSG00000152601.17	MBNL1	3	152292969	3_94	0	0.00886551467985686	5.71388486291409	1.59420589925467e-07	0.584382282679232	1
ENSG00000169860.6	P2RY1	3	152834408	3_94	0	0.00827402642772579	5.05728942082792	1.31687237046861e-07	-0.250138441449879	2
ENSG00000114790.12	ARHGEF26	3	154120579	3_95	0	0	2030.15015426548	0	2.82736594627731	1
ENSG00000174953.13	DHX36	3	154324761	3_95	0	0	1261.6108245955	0	-1.49860496767641	1
ENSG00000240045.1	RP11-451G4.2	3	155293729	3_96	0	0.014668046358393	5.47133859941118	2.52565973106958e-07	0.441147257746591	1
ENSG00000114805.16	PLCH1	3	155745426	3_96	0	0.0140839334520909	5.08401440455286	2.25340736995267e-07	-0.380415201652626	1
ENSG00000174928.15	C3orf33	3	155806061	3_96	0	0.0136104972232337	4.75817893354182	2.03809176792802e-07	0.271092910646237	1
ENSG00000169359.13	SLC33A1	3	155766053	3_96	0	0.0344046203176186	13.6262788825749	1.47537702529936e-06	-1.74912274866021	2
ENSG00000163655.15	GMPS	3	155871632	3_96	0	0.014160132805325	5.13543913078414	2.28851564749983e-07	0.376872164273384	1
ENSG00000169282.17	KCNAB1	3	156037571	3_96	0	0.0180886072136085	7.47079485950833	4.25285830507536e-07	-0.601785972285289	1
ENSG00000114850.6	SSR3	3	156554137	3_97	0	0.0141647642471991	5.01640938104789	2.23620336014594e-07	-0.373622322429953	2
ENSG00000163659.12	TIPARP	3	156672810	3_97	0	0.0190949000465568	7.39514530496338	4.4439900183173e-07	0.909066726161881	1
ENSG00000197980.12	LEKR1	3	156826795	3_97	0	0.0139021118073248	6.9350843176006	3.03418108274037e-07	1.64247662370553	1
ENSG00000163660.11	CCNL1	3	157160775	3_97	0	0.0226426920450744	10.0982686314769	7.19588067533269e-07	1.6577409561487	2
ENSG00000163661.3	PTX3	3	157437072	3_97	0	0.034770230765078	13.3178278307845	1.45730328167688e-06	-1.66431700501572	1
ENSG00000168779.19	SHOX2	3	158106687	3_98	0	0.0152918880316179	15.7490279004338	7.57920816922084e-07	2.9652023409966	2
ENSG00000174891.12	RSRC1	3	158106120	3_98	0	0.268930162780283	27.0459529782777	2.28902627095052e-05	4.82618029041825	2
ENSG00000168827.14	GFM1	3	158644602	3_98	0	0.0253293609441423	15.4335975194497	1.23026983841828e-06	-1.64861822803271	1
ENSG00000079257.7	LXN	3	158672071	3_98	0	0.0512231853298625	23.2723625059592	3.75159569260022e-06	2.62094762988076	3
ENSG00000118849.9	RARRES1	3	158732291	3_98	0	0.00771315277558649	4.9672008397186	1.20573710932895e-07	-0.200206933199877	1
ENSG00000118855.18	MFSD1	3	158741943	3_98	0	0.0119962895509828	10.8122423053073	4.08198761903397e-07	2.14722132053364	1
ENSG00000151967.18	SCHIP1	3	159839749	3_99	0	0	7.52137620887136	0	-0.56688934809073	1
ENSG00000168811.6	IL12A	3	160013032	3_99	0	0	5.43616091303025	0	0.402144378058807	1
ENSG00000068885.14	IFT80	3	160401737	3_99	0	0	125.498022758263	0	5.0772018085192	1
ENSG00000113810.15	SMC4	3	160399019	3_99	0	0	84.0085906766378	0	4.13349819015932	1
ENSG00000186432.8	KPNA4	3	160557243	3_99	0	0	26.1390970626055	0	-0.157958571517277	2
ENSG00000163590.13	PPM1L	3	160755120	3_99	0	0	51.7900526679227	0	1.53046016149477	1
ENSG00000169255.13	B3GALNT1	3	161105371	3_99	0	0	110.150931265022	0	-3.59682607112612	2
ENSG00000114200.9	BCHE	3	165837050	3_102	0	0.012634976539363	7.52772137521959	2.99327728276468e-07	-0.962881105159446	2
ENSG00000114209.14	PDCD10	3	167734716	3_103	0	0.135359208865307	26.833311533934	1.14306533370772e-05	-3.37823298769795	2
ENSG00000163536.12	SERPINI1	3	167735203	3_103	0	0.139700447333354	27.1508813597224	1.19368765505644e-05	-3.39827550602372	1
ENSG00000173905.8	GOLIM4	3	168096432	3_103	0	0.0272442633835674	11.2068592727143	9.60877363395592e-07	1.48145853679861	1
ENSG00000188306.6	LRRIQ4	3	169822202	3_104	0	0.0926703968611727	32.5730693831883	9.49967354219482e-06	2.92342140618155	1
ENSG00000184378.2	ACTRT3	3	169769962	3_104	0	0.00492460970541109	7.55509585973813	1.17090259748666e-07	0.835766174327319	1
ENSG00000171757.15	LRRC34	3	169813035	3_104	0	0.0280554147850843	22.6329782359875	1.99833075974627e-06	-2.18997245914425	1
ENSG00000173890.16	GPR160	3	170038331	3_104	0	0.0187347444506673	19.028723526564	1.12193165937353e-06	1.94398693041452	1
ENSG00000173889.15	PHC3	3	170181879	3_104	0	0.0067825958136396	9.78959596936157	2.08963137014844e-07	-0.924415340431018	1
ENSG00000136603.13	SKIL	3	170357913	3_104	0	0.00515893197755435	8.01405878456561	1.30113182316181e-07	-0.981728972856447	1
ENSG00000163577.7	EIF5A2	3	170908398	3_104	0	0.00467778039919697	7.23607751460106	1.06525115544952e-07	-0.77707178901245	2
ENSG00000075651.15	PLD1	3	171810805	3_105	0	0.0168504797241288	6.09535818920638	3.23236559031592e-07	0.526649092336335	1
ENSG00000121858.10	TNFSF10	3	172523209	3_105	0	0.0146343700424847	4.75064793882007	2.18794224079823e-07	0.155111334185132	1
ENSG00000144962.6	SPATA16	3	172954477	3_106	0	0.0146749650046815	5.67123546839476	2.61917023961938e-07	0.604394204530656	1
ENSG00000144959.9	NCEH1	3	172711343	3_106	0	0.0145591639953601	5.59564075910652	2.56386548937081e-07	0.2703196667959	1
ENSG00000172667.10	ZMAT3	3	179072373	3_110	0	0.0202467414474982	6.55922301899714	4.17942472988896e-07	0.626628169247059	1
ENSG00000121879.3	PIK3CA	3	179147773	3_110	0	0.0364800346902967	12.2014787284778	1.40080177523426e-06	1.32687005848529	1
ENSG00000171121.16	KCNMB3	3	179266787	3_110	0	0.0167430027224452	4.74514475864205	2.50029808003488e-07	0.100382319723055	1
ENSG00000171109.18	MFN1	3	179347700	3_110	0	0.0409846589810737	13.3224670712531	1.71836316679536e-06	-1.55284130126167	1
ENSG00000114450.9	GNB4	3	179451249	3_110	0	0.0523587216599304	15.6881834088916	2.58506023041753e-06	-1.73700177015713	2
ENSG00000058056.8	USP13	3	179652522	3_110	0	0.0723853790202997	18.8373101193501	4.29119958430762e-06	-1.85298461177532	2
ENSG00000114757.18	PEX5L	3	180037206	3_111	0	0.0113708166656044	4.96085988743028	1.77524211445711e-07	-0.177993645420968	2
ENSG00000114416.17	FXR1	3	180867167	3_111	0	0.0146158764029806	7.35236294538131	3.38190008873366e-07	-0.74189144096528	1
ENSG00000145075.11	CCDC39	3	180870597	3_111	0	0.016899311935453	8.73673931878798	4.64651532465162e-07	0.954193588878376	1
ENSG00000205981.6	DNAJC19	3	180990173	3_111	0	0.036730144456959	16.1701115421719	1.86915202587257e-06	1.93132152981885	1
ENSG00000058063.15	ATP11B	3	182793079	3_112	0	0.0170393559997536	11.0788899969059	5.94098424376683e-07	-1.2713109352779	1
ENSG00000078070.12	MCCC1	3	183083204	3_112	0	0.0236742475534084	14.2196404651493	1.05943367665681e-06	1.41786655512869	2
ENSG00000078081.7	LAMP3	3	183162707	3_112	0	0.0198880145039927	12.5544895457375	7.85777268502842e-07	-1.21822372602759	1
ENSG00000176597.11	B3GNT5	3	183253017	3_112	0	0.0174942055289078	11.3314050913541	6.23859745587659e-07	-1.31136286375229	1
ENSG00000053524.12	MCF2L2	3	183423240	3_112	0	0.00878032895223324	4.76517649036654	1.31673612608705e-07	-0.137587768331806	1
ENSG00000172578.11	KLHL6	3	183555341	3_112	0	0.00896354311725289	4.96158034308733	1.39961540484078e-07	-0.192321854997753	1
ENSG00000180834.7	MAP6D1	3	183825503	3_112	0	0.0483173104878981	21.0746392972379	3.20458559245549e-06	-3.6981046075894	1
ENSG00000175193.13	PARL	3	183884463	3_112	0	0.101343276426112	28.3032370331834	9.02692892743341e-06	4.02044529644413	1
ENSG00000114770.16	ABCC5	3	184019094	3_112	0	0.128462668045037	30.6604291059521	1.23955025785869e-05	-4.27933233155996	1
ENSG00000145191.12	EIF2B5	3	184135073	3_113	0	0.0167116309971972	4.8351306742214	2.5429394956733e-07	-0.340571402139273	1
ENSG00000161202.17	DVL3	3	184153137	3_113	0	0.0612158590813574	17.3118296900706	3.33515400828257e-06	-1.60941789899536	2
ENSG00000161203.13	AP2M1	3	184174505	3_113	0	0.0166317462031639	4.7894151323421	2.50685552165217e-07	0.331760732251027	1
ENSG00000161204.11	ABCF3	3	184187521	3_113	0	0.142376983832615	25.6462130564417	1.14913752830957e-05	-2.88003967245806	1
ENSG00000145198.14	VWA5B2	3	184230365	3_113	0	0.0260901900652545	9.09241799808754	7.46561534151717e-07	-0.985278078451223	2
ENSG00000145194.17	ECE2	3	184250056	3_113	0	0.0241803741947259	8.36479560202692	6.36542380959511e-07	-1.50359971070122	1
ENSG00000175166.16	PSMD2	3	184298477	3_113	0	0.0199111841272241	6.50750260892102	4.07774827868784e-07	0.86065182251254	2
ENSG00000114859.15	CLCN2	3	184362172	3_113	0	0.0212184898552973	7.11512224486846	4.75122733850531e-07	0.979845778300262	1
ENSG00000182580.2	EPHB3	3	184564574	3_113	0	0.0337915494784161	11.573467896528	1.23078045614654e-06	1.34356209110744	1
ENSG00000177383.4	MAGEF1	3	184711626	3_113	0	0.0182602544698299	5.680869594066	3.26460483259265e-07	-0.510052940983234	1
ENSG00000156931.15	VPS8	3	184812350	3_113	0	0.0183803817251952	5.74346119543826	3.32228734165427e-07	0.577313002636643	1
ENSG00000113790.10	EHHADH	3	185284438	3_113	0	0.0258188565314691	8.99236234628114	7.30667476405073e-07	-1.11576258842066	1
ENSG00000073803.13	MAP3K13	3	185284438	3_113	0	0.0258188565314691	8.99236234628114	7.30667476405073e-07	-1.11576258842066	1
ENSG00000145192.12	AHSG	3	186613180	3_114	0	0.00761790832818521	5.20515439231235	1.24789582490499e-07	0.417652516165252	1
ENSG00000113889.11	KNG1	3	186717030	3_114	0	0.00778974268070898	5.41720520674924	1.32802843108737e-07	-0.325123764220096	2
ENSG00000163898.9	LIPH	3	185553061	3_114	0	0.00954555271193125	7.34998027092092	2.20798555195939e-07	-1.09566871356759	1
ENSG00000163904.12	SENP2	3	185582607	3_114	0	0.165761408881255	35.034832971878	1.82764757433044e-05	-3.39862943052552	2
ENSG00000058866.14	DGKG	3	186362201	3_114	0	0.0139413268094537	10.9564317127401	4.80708960934472e-07	1.3139748066499	1
ENSG00000156976.16	EIF4A2	3	186783242	3_114	0	0.0165746473756372	12.6059888560534	6.57552131870243e-07	1.36114805876726	1
ENSG00000163918.10	RFC4	3	186808388	3_114	0	0.00815716023901725	5.85533545817938	1.5031410961174e-07	-0.451888619939466	1
ENSG00000181092.9	ADIPOQ	3	186842019	3_114	0	0.0175875762267181	13.1718912038583	7.29059714741264e-07	-1.3704334683088	1
ENSG00000073849.14	ST6GAL1	3	186930256	3_114	0	0.0140477511488961	11.0288090083217	4.87578329203116e-07	1.19327015402239	2
ENSG00000136514.2	RTP4	3	187368612	3_115	0	0.0152872543569568	8.80191641352518	4.23463229549376e-07	-0.926453372413463	1
ENSG00000145012.13	LPP	3	188152990	3_115	0	0.167382805675283	32.1022921841082	1.69104770809612e-05	-3.17652894334741	1
ENSG00000090530.9	P3H2	3	190122493	3_116	0	0.0116390822994839	6.36698869209711	2.33217852134675e-07	-0.78509578811124	1
ENSG00000152492.13	CCDC50	3	191320340	3_117	0	0.0220818394198422	12.2589821739377	8.5191964795282e-07	1.43330670926535	1
ENSG00000188958.9	UTS2B	3	191321457	3_117	0	0.0151792837643568	8.68051404607887	4.14672941728243e-07	1.04178290614857	2
ENSG00000180611.6	MB21D2	3	192900531	3_118	0	0.0153925741559142	7.15620919373489	3.46659619358999e-07	0.785025998473017	1
ENSG00000198836.8	OPA1	3	193593967	3_118	0	0.0119499199268207	4.74401467488161	1.78410328419147e-07	-0.0119985657689292	2
ENSG00000145014.17	TMEM44	3	194615918	3_119	0	0.027548457349882	8.29927620742833	7.19525974921574e-07	-0.978224476053636	2
ENSG00000041802.10	LSG1	3	194656983	3_119	0	0.0209162720775693	5.66371146064717	3.72815857171723e-07	-0.516829105336953	3
ENSG00000185112.5	FAM43A	3	194685776	3_119	0	0.0191357266403542	4.81375150399452	2.89892913684904e-07	0.174880997866754	1
ENSG00000173950.15	XXYLT1	3	195271242	3_120	0	0.0252818947675312	6.74548953409206	5.36700581444761e-07	-0.84046715308474	1
ENSG00000114331.13	ACAP2	3	195443245	3_120	0	0.0220743252050368	5.44742721765399	3.78431994351803e-07	0.543383849606534	1
ENSG00000184203.7	PPP1R2	3	195577923	3_120	0	0.0208867449144382	4.91880872746259	3.2332528677349e-07	0.222665506230235	1
ENSG00000072274.12	TFRC	3	196082264	3_120	0	0.0379257657012309	10.637632235382	1.26966253068398e-06	-1.46795142095418	1
ENSG00000163959.9	SLC51A	3	196211106	3_120	0	0.0670491185898682	16.1524047492603	3.40831115121982e-06	1.81120885943518	2
ENSG00000161217.11	PCYT1A	3	196287495	3_121	0	0.0213321352552545	8.16436088190698	5.48107185450218e-07	-0.766233348042489	2
ENSG00000213123.10	TCTEX1D2	3	196317854	3_121	0	0.0171236562992739	6.06572319004594	3.26879784716737e-07	-0.46981925127421	3
ENSG00000145107.15	TM4SF19	3	196338325	3_121	0	0.0372640527980085	13.5121224107887	1.58461087170825e-06	1.47589525784816	1
ENSG00000163961.4	RNF168	3	196503573	3_121	0	0.0150322926508809	4.82330868059787	2.28180880908758e-07	0.104872253193984	1
ENSG00000185798.7	WDR53	3	196567846	3_121	0	0.0383515718370175	13.7889491966675	1.66426819386374e-06	-1.52199898809942	2
ENSG00000174013.7	FBXO45	3	196568683	3_121	0	0.01886419350013	6.98974536991685	4.14962232339323e-07	-0.726587057251098	1
ENSG00000174004.5	NRROS	3	196641320	3_121	0	0.0152424116088009	4.95565566321958	2.37718937952876e-07	-0.239436571141948	1
ENSG00000119231.10	SENP5	3	196872451	3_121	0	0.0408331324103602	14.3928890402162	1.84956521065595e-06	-1.67620198811563	1
ENSG00000114503.10	NCBP2	3	196943041	3_121	0	0.040031810581985	14.2019401057559	1.78921233473164e-06	1.64606058898265	1
ENSG00000119227.7	PIGZ	3	196948008	3_121	0	0.0186799594656929	6.89610175080808	4.05404499003596e-07	-0.938635216188504	1
ENSG00000163975.11	MELTF	3	197075169	3_121	0	0.0185511668568752	6.82998099358497	3.98749085900669e-07	-0.822580008081828	1
ENSG00000122068.12	FYTTD1	3	197736944	3_122	0	0.0221463151767761	8.619967250725	6.00780829031402e-07	1.0112860431538	1
ENSG00000186001.12	LRCH3	3	197791099	3_122	0	0.0184891740493816	6.89555537290031	4.01232159018304e-07	0.680668052106377	1
ENSG00000182899.14	RPL35A	3	197950399	3_122	0	0.0216111208856143	8.38608518598061	5.7035537148639e-07	-1.0170151364937	1
ENSG00000114473.13	IQCG	3	197959451	3_122	0	0.017159608352409	6.18326167680204	3.33913495076011e-07	-0.661918271146504	2
ENSG00000185621.11	LMLN	3	197960381	3_122	0	0.0205792729642869	7.91849646401394	5.12839807523063e-07	-0.968793907509092	2
ENSG00000250312.6	ZNF718	4	124756	4_1	0	0.011834675591983	4.7694660755837	1.77637681198353e-07	0.053595867741947	1
ENSG00000131127.13	ZNF141	4	337877	4_1	0	0.0145472092822714	6.73541707687516	3.08356533106389e-07	0.793000413249794	2
ENSG00000182903.15	ZNF721	4	474751	4_1	0	0.0306607269678874	13.862922598239	1.33766147636713e-06	-1.59993329338921	2
ENSG00000174227.15	PIGG	4	522977	4_1	0	0.0119963091289438	4.89863101303797	1.8494021142467e-07	0.170967329764439	1
ENSG00000169026.12	MFSD7	4	689228	4_1	0	0.0119833475797573	4.88833717259674	1.84352182588653e-07	0.16967329063371	1
ENSG00000185619.18	PCGF3	4	705428	4_2	0	0	6.49670851133512	0	0.534721307057566	3
[truncated: 7,123 more rows]
