# Supplementary material for: Adjusting for genetic confounders in transcriptome-wide association studies improves discovery of risk genes of complex traits
Source: Nat Genet. 2024 Jan 26;56(2):336–47. doi: 10.1038/s41588-023-01648-9 (PMC10864181; doi:10.1038/s41588-023-01648-9)
Supplement: Supplementary file 5 — cTWAS results of all analyzed genes across all tissues for IBD, SCZ, and SBP. Results are stored separately for each combination of traits and tissues. Column legends for each set of results are the same as in Supplementary Table 1. [file 41588_2023_1648_MOESM5_ESM.zip › SBP_Colon_Sigmoid.csv]

id	genename	chrom	pos	region_tag	cs_index	PIP	tau2	PVE	z	num_eqtl
ENSG00000237330.2	RNF223	1	1074660	1_1	0	0.0143329961413983	10.5134085744159	4.74230519615951e-07	-1.2812448894638	1
ENSG00000188976.10	NOC2L	1	959139	1_1	0	0.0526094003208721	22.3038739955241	3.69277313814088e-06	2.25612452569632	1
ENSG00000187961.13	KLHL17	1	960326	1_1	0	0.060251341807024	23.2414581675602	4.40695959813982e-06	-2.47395050652676	1
ENSG00000187583.10	PLEKHN1	1	966179	1_1	0	0.0999344666152512	27.9883227931062	8.80240094470737e-06	-2.7152514096363	1
ENSG00000187642.9	PERM1	1	978509	1_1	0	0.00777063525874766	4.91126351598034	1.20104349409536e-07	0.248276877527062	1
ENSG00000187608.8	ISG15	1	916753	1_1	0	0.0161304263906156	11.7284776082683	5.95383047055757e-07	-1.50318578713168	2
ENSG00000188157.14	AGRN	1	981935	1_1	0	0.00781034478796094	4.88248930039029	1.20010841278405e-07	-0.273823519376072	1
ENSG00000131591.17	C1orf159	1	1091327	1_1	0	0.00780648175722254	4.95113043766714	1.21637837570189e-07	0.203960960912692	2
ENSG00000162571.13	TTLL10	1	1173724	1_1	0	0.0114189342899345	11.3849872106905	4.09135434489006e-07	2.35706595083334	1
ENSG00000186891.13	TNFRSF18	1	1172462	1_1	0	0.0108644085225337	10.7239699567894	3.66666007647231e-07	-2.25823460802691	1
ENSG00000186827.10	TNFRSF4	1	1214801	1_1	0	0.0133503856584113	10.403331493267	4.37094379826565e-07	1.00969517608778	1
ENSG00000184163.3	C1QTNF12	1	1246946	1_1	0	0.0120121856282319	11.2037825865726	4.23541217949301e-07	-2.13869253556378	1
ENSG00000162572.20	SCNN1D	1	1280332	1_1	0	0.00856604536357386	12.0110297648812	3.23794588987733e-07	3.00498486554593	2
ENSG00000131584.18	ACAP3	1	1290579	1_1	0	0.0078180748021619	5.31617890653033	1.30800192453689e-07	-1.0602957161436	1
ENSG00000127054.20	INTS11	1	1323147	1_1	0	0.0161318015724882	12.2013141405576	6.19438869814604e-07	1.58752308639481	1
ENSG00000224051.6	CPTP	1	1327586	1_1	0	0.285815818987128	28.7603648383069	2.58695948143195e-05	5.37889272654189	1
ENSG00000169962.4	TAS1R3	1	1331096	1_1	0	0.0381543612366232	28.8092778805658	3.45927854636406e-06	4.62996103631591	1
ENSG00000107404.19	DVL1	1	1351587	1_1	0	0.0323107300394662	27.2997164915824	2.77596432999579e-06	-4.56115938538186	1
ENSG00000162576.16	MXRA8	1	1361438	1_1	0	0.0613683597740643	32.8759480685424	6.34938666069904e-06	-4.74525761768954	3
ENSG00000175756.13	AURKAIP1	1	1375267	1_1	0	0.00778222185137656	7.6740757487563	1.87948412863694e-07	-1.99326946334592	1
ENSG00000221978.11	CCNL2	1	1400410	1_1	0	0.0487619513637683	30.9777029144748	4.75378199134199e-06	-4.9065181121143	1
ENSG00000242485.5	MRPL20	1	1407232	1_1	0	0.0118613576158898	8.14708572044131	3.04120474510041e-07	1.03546137560388	1
ENSG00000235098.8	ANKRD65	1	1418181	1_1	0	0.290707833325284	29.5189157660686	2.70063635531429e-05	-5.3653928631295	2
ENSG00000215915.9	ATAD3C	1	1434243	1_1	0	0.0921984556721429	33.8743013984553	9.82885589452938e-06	-4.34824728166497	2
ENSG00000179403.11	VWA1	1	1434687	1_1	0	0.0233110396171623	13.7383252252045	1.00786974703136e-06	1.60676973550277	1
ENSG00000160072.19	ATAD3B	1	1520463	1_1	0	0.0319473433341236	21.7745613796727	2.18923880846929e-06	-3.05874151602903	1
ENSG00000205090.8	TMEM240	1	1544846	1_1	0	0.0107472932789291	8.19018075183283	2.77013899266059e-07	-1.26227864689559	1
ENSG00000228594.3	FNDC10	1	1599234	1_1	0	0.00893713948736807	6.72890620236424	1.89257014319081e-07	1.25525773331449	1
ENSG00000197530.12	MIB2	1	1613974	1_1	0	0.00765581242125013	4.76002846863976	1.14685842115966e-07	-0.254555861701163	1
ENSG00000248333.8	CDK11B	1	1671724	1_1	0	0.019715739935342	15.7691469650947	9.7843111515825e-07	-2.38976147409829	1
ENSG00000189339.11	SLC35E2B	1	1659060	1_1	0	0.219722276669427	36.1023849983116	2.49642749580656e-05	-3.34309632404521	1
ENSG00000215790.6	SLC35E2	1	1673818	1_1	0	0.0229403666023763	12.9675524291051	9.36197204942208e-07	-0.454108082817649	2
ENSG00000008130.15	NADK	1	1781909	1_1	2	0.0340150542981081	23.3355916164941	2.49803752561265e-06	-4.64000838361495	1
ENSG00000169885.9	CALML6	1	1910480	1_1	0	0.00850060462583679	5.49070233757205	1.46888126317396e-07	0.0526990105722774	2
ENSG00000178821.12	TMEM52	1	1918989	1_1	2	0.132364420347342	26.9412370423225	1.122271072763e-05	-4.9972574894735	1
ENSG00000205116.3	TMEM88B	1	1425822	1_1	0	0.00782794696809774	8.41778229028256	2.07374111285221e-07	2.38108695423278	1
ENSG00000187730.8	GABRD	1	2017202	1_2	0	0.00872781716649351	10.3069376237522	2.83102862990119e-07	1.30291849260887	2
ENSG00000162585.16	FAAP20	1	2163093	1_2	0	0.00543724169232773	5.72014339440981	9.78801278667714e-08	-0.809408332394886	2
ENSG00000157933.9	SKI	1	2228951	1_2	0	0.0583185406549115	27.7938427665455	5.10110446866759e-06	-2.65195375863267	1
ENSG00000116151.13	MORN1	1	2367197	1_2	0	0.00498346606748812	5.06003089189451	7.93585360064639e-08	-0.31599994065109	2
ENSG00000157916.19	RER1	1	2391287	1_2	0	0.00489990588398415	4.83752781824352	7.45967982166973e-08	0.17268584364208	1
ENSG00000157911.9	PEX10	1	2409065	1_2	0	0.0335457881697263	23.2996467690617	2.45978025436152e-06	2.23798600281782	1
ENSG00000149527.17	PLCH2	1	2425928	1_2	0	0.00670646168733158	7.75492822789263	1.63674191507796e-07	-0.936071409581095	1
ENSG00000157870.14	FAM213B	1	2586971	1_2	0	0.00482902125492879	4.71420164832812	7.16434095551805e-08	-0.0793702815959844	1
ENSG00000142606.15	MMEL1	1	2632573	1_2	0	0.00486095921888474	4.78420348436856	7.31881204716915e-08	-0.0952121831332561	2
ENSG00000215912.12	TTC34	1	2800905	1_2	0	0.00509414665401398	5.23319121168647	8.38971138076248e-08	0.320655060687517	2
ENSG00000130762.14	ARHGEF16	1	3454845	1_2	0	0.00508382138995278	5.12943660765024	8.20670693189672e-08	0.0367152292615594	1
ENSG00000162591.15	MEGF6	1	3562032	1_2	0	0.00567398383206419	6.40421611577804	1.14357077166517e-07	-0.645395152194489	1
ENSG00000078900.14	TP73	1	3661226	1_2	0	0.00690477680687796	8.13770538540812	1.76831886951453e-07	-0.961323512336162	1
ENSG00000116213.15	WRAP73	1	3654319	1_2	0	0.00850734054092217	10.0102903663088	2.6800905436187e-07	-1.11301503453866	1
ENSG00000235169.7	SMIM1	1	3772285	1_3	0	0.0142320723807035	4.76995701424827	2.13644433994932e-07	-0.0398674576080836	2
ENSG00000130764.9	LRRC47	1	3796763	1_3	0	0.0150924130682204	5.32525670302985	2.52934577869786e-07	-0.442077495214952	1
ENSG00000116198.12	CEP104	1	3852155	1_3	0	0.0251872494026064	10.1806393238988	8.06983709816466e-07	1.21207844022901	1
ENSG00000169598.15	DFFB	1	3857251	1_3	0	0.0142320574903518	4.76994734034369	2.13643777178956e-07	0.149069793467718	2
ENSG00000198912.10	C1orf174	1	3891607	1_3	0	0.0149175231399482	5.21496804469722	2.4482589198204e-07	-0.306081327784523	3
ENSG00000069424.14	KCNAB2	1	5991819	1_5	0	0.012546792213306	4.82128233069061	1.90372513343211e-07	-0.295281490145068	1
ENSG00000158286.12	RNF207	1	6206026	1_5	0	0.0154408711753617	6.8361356360386	3.32193740105148e-07	0.706492982575111	2
ENSG00000116251.9	RPL22	1	6209280	1_5	0	0.0134813550020689	5.39804495591288	2.29022956021919e-07	0.231379032177731	1
ENSG00000116237.15	ICMT	1	6235565	1_5	0	0.0124773184760391	4.85646502923172	1.90699915146531e-07	-0.418314857054854	1
ENSG00000069812.11	HES2	1	6424818	1_5	0	0.0125655737877093	5.08970486221425	2.01272248355067e-07	-0.491093221458238	2
ENSG00000187017.15	ESPN	1	6424818	1_5	0	0.0163036655129533	7.32527518043753	3.75853132713332e-07	0.884998718261386	1
ENSG00000215788.9	TNFRSF25	1	6466259	1_5	0	0.025118187298559	12.0669325566486	9.5388090182021e-07	1.72148207864715	1
ENSG00000162408.10	NOL9	1	6554170	1_5	0	0.0124070385031444	5.29933491042138	2.06918094735724e-07	-0.697655035643519	1
ENSG00000204859.12	ZBTB48	1	6580056	1_5	0	0.016535259216987	9.80402030285876	5.10180885453442e-07	-1.6945408447831	2
ENSG00000041988.15	THAP3	1	6625791	1_5	0	0.0142687133766543	7.21284514072997	3.23892130211641e-07	-1.24158736647661	1
ENSG00000007923.15	DNAJC11	1	6701642	1_5	1	0.028122830326726	15.7848783221936	1.39704127967883e-06	-3.58458008923974	2
ENSG00000049245.12	VAMP3	1	7773891	1_6	0	0.0101084956154381	5.04712383747045	1.60560777147237e-07	0.109004100761545	1
ENSG00000116288.12	PARK7	1	7954388	1_6	0	0.0112188426864385	6.72096017365699	2.37294872417267e-07	1.1025841600663	3
ENSG00000116285.12	ERRFI1	1	8026467	1_6	0	0.0166096525027024	10.3055662034689	5.38693056525528e-07	1.51213726227584	1
ENSG00000074800.13	ENO1	1	8887489	1_6	0	0.0136567952086719	7.44880127008245	3.20143109120927e-07	-0.292615505408024	1
ENSG00000049239.12	H6PD	1	9235735	1_6	0	0.00966934234511008	4.71854914803726	1.43586759205548e-07	0.0131499900403268	3
ENSG00000171612.6	SLC25A33	1	9539060	1_7	0	0.00800871134279646	5.14514683818692	1.29678920936765e-07	-0.166558111837109	1
ENSG00000171603.16	CLSTN1	1	9824341	1_7	0	0.0154597975764993	11.0932774934532	5.39725147468551e-07	1.45900586070764	1
ENSG00000173614.13	NMNAT1	1	9943262	1_7	0	0.0076555114787249	4.85007715965132	1.1685083859971e-07	0.00368988721892562	1
ENSG00000162444.11	RBP7	1	9908130	1_7	0	0.00764679887261688	4.92978316789117	1.18635990012638e-07	-0.390480613944193	2
ENSG00000130939.18	UBE4B	1	10033012	1_7	0	0.00766166611692132	4.9096113200329	1.18380264915467e-07	0.446522517669851	2
ENSG00000054523.17	KIF1B	1	10210369	1_7	0	0.0104754640203045	7.33497811873907	2.41813791085468e-07	-0.936404286895374	2
ENSG00000142657.20	PGD	1	10398423	1_7	0	0.0430290789079526	19.9900336653659	2.70697689394833e-06	-2.89583400967489	1
ENSG00000175279.21	CENPS	1	10429947	1_7	0	0.00804890862148588	5.30262296898998	1.34318774056637e-07	-0.34906982150689	2
ENSG00000241563.3	CORT	1	10440280	1_7	0	0.00788728889638124	5.20209460224327	1.29126377619788e-07	0.457712251080105	2
ENSG00000175262.14	C1orf127	1	10982502	1_8	0	0.0256492370685431	10.2359686852104	8.26251714952904e-07	1.04157961749908	1
ENSG00000120948.16	TARDBP	1	11012192	1_8	0	0.0193211690704898	7.54715414635384	4.58907964219965e-07	0.844711571824196	1
ENSG00000116649.9	SRM	1	11060199	1_8	0	0.0144659038238988	4.80673624399713	2.18828981578551e-07	-0.144725077276828	2
ENSG00000171824.13	EXOSC10	1	11099514	1_8	0	0.0143355465448927	4.72110334284964	2.1299368918934e-07	-0.0415974777276399	1
ENSG00000171819.4	ANGPTL7	1	11189075	1_8	0	0.0609008244773897	18.5061925617081	3.54690227328487e-06	2.3090566010915	1
ENSG00000198793.12	MTOR	1	11262099	1_8	0	0.0443212796170142	15.4523294302741	2.1553371898179e-06	2.08868009242441	1
ENSG00000116661.9	FBXO2	1	11656698	1_8	0	0.0150630314286253	5.18943709415808	2.46003682239019e-07	-0.30578372963563	1
ENSG00000116663.10	FBXO6	1	11661797	1_8	0	0.0211751134705088	8.41598670471876	5.60841007316078e-07	-0.982474623130927	2
ENSG00000162490.6	DRAXIN	1	11692083	1_8	0	0.0154836044673385	5.45003825779534	2.65570965953428e-07	-0.412743342805371	1
ENSG00000204518.2	AADACL4	1	12644197	1_9	0	0.00712186922316571	6.55705184673451	1.46964210496045e-07	0.446782043327827	1
ENSG00000177674.15	AGTRAP	1	11738678	1_9	0	0.00568922071937938	4.82760012761319	8.64356787668936e-08	-0.34624109123451	2
ENSG00000177000.10	MTHFR	1	11809173	1_9	0	0.0101981473537546	24.1936746796347	7.76483252490028e-07	6.98960361015715	1
ENSG00000011021.21	CLCN6	1	11806394	1_9	0	0.0718026585801429	28.4388246739754	6.42630216609704e-06	4.95216947025247	2
ENSG00000116685.15	KIAA2013	1	11926564	1_9	0	0.0284214459388378	20.4816525573091	1.83197750742908e-06	1.51661858372359	1
ENSG00000083444.16	PLOD1	1	11940783	1_9	0	0.00721637577778633	7.07870574872961	1.60761471777568e-07	-0.217442097038194	1
ENSG00000120949.14	TNFRSF8	1	12080531	1_9	0	0.00682213502714313	8.81215439134047	1.89195752493303e-07	2.15033185640653	1
ENSG00000162496.8	DHRS3	1	12588370	1_9	0	0.0475055832596718	24.964732519592	3.73233438214755e-06	2.37932636845046	1
ENSG00000162493.16	PDPN	1	13582937	1_10	0	0.0271354572720141	10.1099215760588	8.63363938614642e-07	1.11627227276308	2
ENSG00000116731.22	PRDM2	1	13699077	1_10	0	0.0153560133186206	4.71019478302201	2.27628334565051e-07	0.0622379866252365	1
ENSG00000189337.16	KAZN	1	13892372	1_10	0	0.0223980997878718	8.2872278646478	5.84156790086712e-07	0.960156461769938	1
ENSG00000142621.19	FHAD1	1	15246763	1_11	0	0.00165222196124804	5.72633459192516	2.97751586769422e-08	-0.325915683077816	3
ENSG00000142634.12	EFHD2	1	15411324	1_11	0	0.00208188829230527	8.10444036349823	5.30993772177635e-08	1.0919084256065	1
ENSG00000132906.17	CASP9	1	15526794	1_11	0	0.0020880532439107	14.4807300690055	9.51570567004102e-08	2.49363804566607	1
ENSG00000116138.12	DNAJC16	1	15527056	1_11	0	0.00153705739952781	8.64824617226637	4.18337795024456e-08	-1.17937478981393	1
ENSG00000116771.5	AGMAT	1	15584636	1_11	0	0.00250944380396312	30.1890822382362	2.38416527785881e-07	-4.20140649203342	2
ENSG00000197312.11	DDI2	1	15617889	1_11	0	0.0017006938354398	18.9361922944246	1.01350936579337e-07	-4.15227886698453	1
ENSG00000116786.11	PLEKHM2	1	15683361	1_11	0	0.00192692912485482	21.2161309263395	1.28659216244946e-07	3.08110053836228	2
ENSG00000162461.7	SLC25A34	1	15735883	1_11	0	0.00150735042015615	9.17346919984464	4.35167854776819e-08	-2.46230307640546	1
ENSG00000162458.12	FBLIM1	1	15756481	1_11	0	0.00163575618947143	7.05605336953985	3.63236433607934e-08	1.66285808419113	1
ENSG00000116809.11	ZBTB17	1	15976487	1_11	0	0.0256985071433626	23.6272180526408	1.91086259151285e-06	-3.59978128806705	1
ENSG00000186510.11	CLCNKA	1	16018873	1_11	0	0.00244100929539526	9.50972403671846	7.30543904097934e-08	1.45752376690688	1
ENSG00000173641.17	HSPB7	1	16019124	1_11	0	0.0295611307140781	24.2899739156724	2.25973266729212e-06	-3.41013383546063	2
ENSG00000184908.17	CLCNKB	1	16043720	1_11	0	0.00210283743059969	7.9548021800021	5.26434152744715e-08	-2.00284980670127	2
ENSG00000185519.8	FAM131C	1	16417273	1_11	0	0.00361469049120233	13.6313808997865	1.5506719953302e-07	-2.03266157591453	1
ENSG00000142627.12	EPHA2	1	16204221	1_11	0	0.00194533692804433	6.79848987494871	4.16213593178157e-08	-1.01061701200872	1
ENSG00000142632.16	ARHGEF19	1	16203554	1_11	0	0.00197083890695982	6.83134675753874	4.2370777320478e-08	-0.797445479713363	1
ENSG00000132881.11	RSG1	1	16237140	1_11	0	0.00509311025475645	15.6969749091804	2.51598481462394e-07	2.10777499051495	1
ENSG00000037637.10	FBXO42	1	16352633	1_11	0	0.00372231045624127	13.2603489450716	1.55337574134859e-07	1.66116053028585	1
ENSG00000055070.16	SZRD1	1	16352580	1_11	0	0.0431199719687527	35.8659819457314	4.86709887564508e-06	-3.38912822914294	1
ENSG00000157191.19	NECAP2	1	16444979	1_11	0	0.00168343176725028	6.02277573137355	3.19081175790652e-08	0.696344025673231	1
ENSG00000183888.4	C1orf64	1	16004227	1_11	0	0.002982153278973	11.6339265195391	1.09185571598074e-07	1.78234756897642	2
ENSG00000117122.13	MFAP2	1	16980428	1_12	0	0.0172652790708633	4.95791478917846	2.69390101917604e-07	0.271123176350985	2
ENSG00000159363.17	ATP13A2	1	17011965	1_12	0	0.0168647001690651	4.73560399408754	2.51340790295995e-07	0.127184357983101	1
ENSG00000117118.9	SDHB	1	17053774	1_12	0	0.017553449674124	5.11469688195491	2.82547424472373e-07	0.3393169858932	1
ENSG00000179051.13	RCC2	1	17439009	1_12	0	0.0212144629338887	6.91032049983331	4.6135922161485e-07	0.800536147133126	1
ENSG00000159423.16	ALDH4A1	1	18902884	1_13	0	0.0111163667721159	6.69127974260503	2.34089011605288e-07	0.7083122707235	1
ENSG00000127481.14	UBR4	1	19214169	1_13	0	0.00911898964731073	4.82093408843882	1.38352461472841e-07	0.20439981962844	1
ENSG00000127463.13	EMC1	1	19078790	1_13	0	0.00913262218256539	4.83503542119831	1.38964581849875e-07	0.271618023890732	3
ENSG00000053372.4	MRTO4	1	19251698	1_13	0	0.0103487560160174	6.0154044429203	1.95912413116591e-07	0.751349649597327	2
ENSG00000162482.4	AKR7A3	1	19288862	1_13	0	0.0484839098925965	20.6872013836738	3.15651858927358e-06	2.28688092670092	2
ENSG00000053371.12	AKR7A2	1	19311815	1_13	0	0.010121692522304	5.80589377366227	1.8494014739128e-07	-0.650816564956356	1
ENSG00000040487.12	PQLC2	1	19312089	1_13	0	0.0185710236960248	11.5462018563866	6.74813812805004e-07	-1.36359361493957	2
ENSG00000173436.13	MINOS1	1	19572856	1_13	0	0.0103675418624521	6.03253571169863	1.96826999904872e-07	0.607447865747835	1
ENSG00000158747.13	NBL1	1	19640599	1_13	0	0.0479889262697335	20.5887928134122	3.10943075557084e-06	2.00668469249218	2
ENSG00000169914.5	OTUD3	1	19882976	1_13	0	0.0170193007640331	10.7196438900579	5.74157503755185e-07	-1.29636452208235	2
ENSG00000188257.10	PLA2G2A	1	19979653	1_13	0	0.0146163717800796	9.27897407534213	4.26823690096493e-07	1.09298779454757	1
ENSG00000127472.10	PLA2G5	1	20028276	1_13	0	0.0235027941276551	13.7801314816034	1.01925260819421e-06	1.46658907444867	2
ENSG00000117215.14	PLA2G2D	1	20115561	1_13	0	0.00984525985350471	5.54441012384147	1.71787478375163e-07	-0.423841751599482	1
ENSG00000162545.5	CAMK2N1	1	20487951	1_14	0	0.0627994569062055	18.128399892116	3.58281459180183e-06	-2.09889893362689	2
ENSG00000090432.6	MUL1	1	20500192	1_14	0	0.0158200572553036	4.97927718507959	2.4790388211631e-07	0.314513979121188	2
ENSG00000183114.7	FAM43B	1	20551955	1_14	0	0.0219873078286142	8.09875042207632	5.60401186318067e-07	-0.973077845038264	2
ENSG00000158825.5	CDA	1	20589208	1_14	0	0.109854551015442	23.5777611628139	8.15135093968997e-06	2.50064105147736	2
ENSG00000158828.7	PINK1	1	20633253	1_14	0	0.0195618446290627	6.99023111364101	4.3033861089486e-07	0.70837207391923	1
ENSG00000117245.12	KIF17	1	20717668	1_14	0	0.0242172062956232	9.01601932595162	6.87144142896379e-07	1.7713694580286	2
ENSG00000189410.11	SH2D5	1	20732634	1_14	0	0.0176736170468436	6.02844270674082	3.35304631217151e-07	-0.645213961769347	2
ENSG00000117298.14	ECE1	1	21298652	1_14	0	0.0194016133648932	6.9118916056168	4.2203040261406e-07	0.317032490036963	1
ENSG00000187980.6	PLA2G2C	1	20174949	1_14	0	0.0167009552870946	5.49227611057622	2.88670662673361e-07	0.445923650949344	2
ENSG00000142794.18	NBPF3	1	21438718	1_15	0	0.0101790004196507	4.70359460825597	1.50675967859741e-07	-0.0162677339088795	1
ENSG00000090686.15	USP48	1	21783303	1_15	0	0.0186459576411323	10.4673834184167	6.14231096487498e-07	1.32930513895403	3
ENSG00000142798.17	HSPG2	1	21847061	1_15	0	0.0107654401298817	5.23588451574578	1.77390689908658e-07	-0.52911931541687	1
ENSG00000142789.19	CELA3A	1	22001714	1_15	0	0.0121557250592524	6.36020263009818	2.43310468137639e-07	0.766402047826208	1
ENSG00000070831.15	CDC42	1	22031964	1_15	0	0.0175850055315546	10.0704887190031	5.57316665814207e-07	-1.11552368212625	2
ENSG00000162552.14	WNT4	1	22143622	1_15	0	0.0226426094890466	12.1733834073227	8.67454592711492e-07	1.34592881581503	2
ENSG00000184677.16	ZBTB40	1	22453334	1_15	0	0.0123968026645894	6.39756047059731	2.49593379434319e-07	-0.45249196523306	1
ENSG00000173372.16	C1QA	1	22634461	1_15	0	0.010657274347151	5.68231441219743	1.90581341596197e-07	-0.947975033664091	2
ENSG00000169641.13	LUZP1	1	23238934	1_16	0	0.0112356521214104	4.70729256082152	1.66447949190549e-07	-0.0472410626767745	1
ENSG00000125945.14	ZNF436	1	23371627	1_16	0	0.082861018405327	23.7792679720869	6.20094274533222e-06	-2.61617763194054	1
ENSG00000204219.9	TCEA3	1	23424647	1_16	0	0.0182981378505677	9.32113655774671	5.36765679291576e-07	-1.23069736412961	2
ENSG00000088280.18	ASAP3	1	23495685	1_16	0	0.011647970724827	5.04781627125643	1.85038791492476e-07	-0.196671522016426	1
ENSG00000007968.6	E2F2	1	23531510	1_16	0	0.0119411550692093	5.28274020222749	1.98524707620186e-07	-0.412193314996085	1
ENSG00000179546.4	HTR1D	1	23194847	1_16	0	0.0124851331516163	5.7037790176903	2.24111861702004e-07	-0.509682695452795	1
ENSG00000142676.12	RPL11	1	23691734	1_17	0	0	140.71611423752	0	0.782701005098859	1
ENSG00000011007.12	ELOA	1	23743147	1_17	0	0	1984.84663377129	0	-3.72582769113585	1
ENSG00000057757.9	PITHD1	1	23782193	1_17	0	2.9799848758727e-05	3234.4227508187	3.03333109248611e-07	-3.282971481843	1
ENSG00000117308.14	GALE	1	23801170	1_17	0	0	340.461373571598	0	-1.24438217635245	1
ENSG00000142677.3	IL22RA1	1	24145574	1_17	0	0	37.2573442856167	0	2.04052452507772	1
ENSG00000185436.11	IFNLR1	1	24187118	1_17	0	0	20.4917960273235	0	-0.154154790182044	1
ENSG00000158055.15	GRHL3	1	24318866	1_17	0	0	7.99658304509398	0	-0.741263279334719	1
ENSG00000001460.17	STPG1	1	24417389	1_17	0	0	8.25545022220517	0	0.160179547406915	2
ENSG00000001461.16	NIPAL3	1	24415329	1_17	0	0	8.00566877304009	0	-0.288318009115613	2
ENSG00000117602.11	RCAN3	1	24502439	1_17	0	0	8.71072312795609	0	0.802567099418273	1
ENSG00000169504.14	CLIC4	1	24743739	1_17	0	0	52.1917374100092	0	-3.22281682136737	1
ENSG00000020633.18	RUNX3	1	24965206	1_17	0	0	6.28477792700242	0	-0.600121637928093	1
ENSG00000090020.10	SLC9A1	1	27167188	1_19	0	0.012826023522847	11.2768960315749	4.55187767158493e-07	2.11307239028368	2
ENSG00000142784.15	WDTC1	1	27234636	1_19	0	0.00734142307958619	6.00889987222353	1.38830278155001e-07	0.596101632544026	1
ENSG00000186501.14	TMEM222	1	27335461	1_19	0	0.0303127568331237	19.4334174436553	1.85388840866239e-06	2.07841614258396	1
ENSG00000142765.17	SYTL1	1	27342195	1_19	0	0.0110029802665392	9.82839870438602	3.40331441920602e-07	1.13705508108688	2
ENSG00000142733.14	MAP3K6	1	27367112	1_19	0	0.0364375076503914	21.1879155311788	2.42966204756879e-06	-2.03876505470462	2
ENSG00000142748.12	FCN3	1	27375143	1_19	0	0.0556139495616645	25.2394638950611	4.417462162627e-06	2.58994831224582	1
ENSG00000181773.6	GPR3	1	27392588	1_19	0	0.0371991731908196	21.3853315855939	2.50356141353252e-06	-2.78446101111945	1
ENSG00000158195.10	WASF2	1	27484872	1_19	0	0.0143086912456095	12.3116920372991	5.54404350764245e-07	1.36845084628065	2
ENSG00000126705.13	AHDC1	1	27604387	1_19	0	0.00919018013150008	8.12829557578356	2.35089095663709e-07	-0.887965856707581	1
ENSG00000000938.12	FGR	1	27634321	1_19	0	0.0882566959312486	29.7133169374106	8.25292263214268e-06	-3.12421566164499	2
ENSG00000126709.14	IFI6	1	27671883	1_19	0	0.0074644321888363	6.16563716089297	1.44838398536147e-07	0.627446449251082	1
ENSG00000130775.15	THEMIS2	1	27872858	1_19	0	0.0174869409864948	14.2103410517184	7.82037032954311e-07	-1.63708290807429	2
ENSG00000117748.9	RPA2	1	27914481	1_19	0	0.00649293037153431	4.85056378241539	9.91155828153516e-08	-0.146189497276787	2
ENSG00000158156.7	XKR8	1	27958990	1_19	0	0.00652934569703934	4.90330354518389	1.00755187673559e-07	0.215827923594064	1
ENSG00000158161.15	EYA3	1	28088578	1_19	0	0.00728687452795807	5.93854656117323	1.36185362480744e-07	0.387352431155717	1
ENSG00000169403.11	PTAFR	1	28193650	1_19	0	0.00841615352820835	7.29788667857686	1.93294607521445e-07	-1.11850117096019	1
ENSG00000130770.17	ATPIF1	1	28236165	1_19	0	0.00710970315460269	5.70637159905062	1.27679299581139e-07	-0.683438339508268	2
ENSG00000204138.12	PHACTR4	1	28366038	1_19	0	0.0546925585996006	25.0786806570453	4.31660092850482e-06	-2.93225829186073	3
ENSG00000180198.15	RCC1	1	28318402	1_19	0	0.00697403063261848	5.52465055802251	1.21254436533173e-07	-0.441270728004202	3
ENSG00000180098.9	TRNAU1AP	1	28553045	1_19	0	0.00878894074702941	7.70693027870292	2.1317041976185e-07	-0.809188926081632	1
ENSG00000188060.7	RAB42	1	28590743	1_19	0	0.0101000866199179	9.01966996407708	2.86698036595134e-07	-1.36000826622661	2
ENSG00000198492.15	YTHDF2	1	28736724	1_19	0	0.00984969807186708	8.78261969714797	2.72242528172549e-07	0.864586493780534	1
ENSG00000253304.1	TMEM200B	1	29123661	1_19	0	0.0182940149212357	14.6376371958655	8.42731022340547e-07	-1.88136458241864	1
ENSG00000116353.15	MECR	1	29230712	1_19	0	0.00779705722409196	6.57691489448537	1.61384535805325e-07	0.85591475754129	2
ENSG00000060656.19	PTPRU	1	29235857	1_19	0	0.0146309229400921	12.5222548281751	5.76584859442292e-07	-1.67288731036797	1
ENSG00000134644.15	PUM1	1	31066204	1_20	0	0	13.6334019353236	0	-1.13414665045068	1
ENSG00000084628.9	NKAIN1	1	31239088	1_20	0	0	11.8845440492385	0	1.21892396242602	1
ENSG00000121766.15	ZCCHC17	1	31292838	1_20	0	0	24.1768741541986	0	1.40942382662596	1
ENSG00000168528.11	SERINC2	1	31409124	1_20	0	0	18.1489511970569	0	0.534176094380868	2
ENSG00000142910.15	TINAGL1	1	31576075	1_20	0	0	7.83843983915625	0	-0.835226446012755	1
ENSG00000162517.12	PEF1	1	31640893	1_20	0	0	58.7840096323895	0	-1.95797911596917	2
ENSG00000084636.17	COL16A1	1	31703950	1_20	0	0	17.0460608816739	0	-0.339617732242068	1
ENSG00000121753.12	ADGRB2	1	31764679	1_20	0	0	20.5124902457467	0	0.966485021918963	1
ENSG00000134668.12	SPOCD1	1	31815803	1_20	0	0	1672.46335303087	0	2.26242287948919	1
ENSG00000184007.18	PTP4A2	1	31945136	1_20	0	0	2677.34625573877	0	3.20680842942799	1
ENSG00000121775.17	TMEM39B	1	32071019	1_21	0	0.0136581719614003	7.27321798916492	3.12628202977034e-07	0.674321667215519	1
ENSG00000025800.13	KPNA6	1	32108863	1_21	0	0.0271474539210982	13.7856030523424	1.17777911100416e-06	1.81300279948414	1
ENSG00000084652.15	TXLNA	1	32179560	1_21	0	0.0250213120188774	13.0103976135982	1.02449447742435e-06	-1.7510092527251	1
ENSG00000160051.11	IQCC	1	32205464	1_21	0	0.023730504686558	12.5072885139607	9.34069338849165e-07	1.70833955272214	1
ENSG00000084623.11	EIF3I	1	32222176	1_21	0	0.0255649915366025	13.2146568611777	1.06318910482673e-06	-1.76721526665912	1
ENSG00000160055.19	TMEM234	1	32222176	1_21	0	0.0255649915366025	13.2146568611777	1.06318910482673e-06	1.76721526665912	1
ENSG00000183615.5	FAM167B	1	32246849	1_21	0	0.0171205015867689	9.41138632231909	5.07083009072928e-07	-1.2694105600216	1
ENSG00000116478.11	HDAC1	1	32272462	1_21	0	0.0133198534232356	7.03603290805456	2.94941769470562e-07	-0.747082035166322	2
ENSG00000162526.6	TSSK3	1	32366691	1_21	0	0.0131163161500871	6.89041953690883	2.84424180507037e-07	0.484375470556481	1
ENSG00000225828.1	FAM229A	1	32366691	1_21	0	0.0131163161500871	6.89041953690883	2.84424180507037e-07	0.484375470556481	1
ENSG00000162521.18	RBBP4	1	32651491	1_21	0	0.0118933468931844	5.96523444982588	2.23275246294156e-07	-0.532900002460591	1
ENSG00000162520.14	SYNC	1	32705224	1_21	0	0.0107591892240714	5.01835966230079	1.69922270690979e-07	0.266656511584105	1
ENSG00000162522.10	KIAA1522	1	32743022	1_21	0	0.0104264822761539	4.72167152204625	1.54932508917074e-07	0.0491363062088601	1
ENSG00000116497.17	S100PBP	1	32838507	1_21	0	0.0168576129396681	9.26484623564295	4.91522346802904e-07	0.998631735283008	1
ENSG00000134684.10	YARS	1	32817927	1_21	0	0.0110189253815584	5.24369532798299	1.81838427030568e-07	0.331435002704977	1
ENSG00000160097.16	FNDC5	1	32876829	1_21	0	0.0115569507064578	5.69410624487064	2.07098904150077e-07	-0.567211127858828	1
ENSG00000004455.16	AK2	1	33040700	1_21	0	0.0138742591018837	7.42167869620032	3.24056638789798e-07	-0.933552986889682	1
ENSG00000142920.16	AZIN2	1	33080995	1_21	0	0.0105078498538123	4.79509227176437	1.58569552631519e-07	0.295696538669777	2
ENSG00000116525.13	TRIM62	1	33182762	1_21	0	0.010407533694457	4.70449177214826	1.54088246360168e-07	-0.00508768007798108	1
ENSG00000184389.9	A3GALT2	1	33321277	1_21	0	0.0139167306256943	7.45058713974633	3.26314741048458e-07	1.05310789253836	2
ENSG00000134686.18	PHC2	1	33431196	1_21	0	0.0108624686742556	5.10860247178999	1.74638350167247e-07	0.331622745310743	1
ENSG00000121903.14	ZSCAN20	1	33468801	1_21	0	0.0874498063142246	25.0253811171115	6.88729247037348e-06	2.50332798160609	1
ENSG00000189280.3	GJB5	1	34780696	1_22	0	0.0148807331771993	10.9206374811951	5.1142422277166e-07	1.43943105950655	1
ENSG00000188910.7	GJB3	1	34780696	1_22	0	0.00994524301163646	7.11191161977068	2.22592600992908e-07	0.857963376592307	2
ENSG00000187513.8	GJA4	1	34791815	1_22	0	0.0125853877181964	9.33631293068037	3.69786432557963e-07	-1.00323701216786	1
ENSG00000163866.8	SMIM12	1	34855089	1_22	0	0.00770588899352853	4.70410945255383	1.14079902235025e-07	-0.156861503925663	2
ENSG00000116544.11	DLGAP3	1	34930171	1_22	0	0.00772230760360193	4.72418824683594	1.14810938082252e-07	-0.271514861146501	1
ENSG00000243749.1	TMEM35B	1	34984759	1_22	0	0.0235672562913735	15.2782445208057	1.13316057171303e-06	1.62770606902621	1
ENSG00000020129.15	NCDN	1	35557823	1_22	0	0.00929364120595377	6.47211881409184	1.89295965119157e-07	-0.679414221100686	1
ENSG00000116819.6	TFAP2E	1	35573174	1_22	0	0.0151047811392294	11.0619919780183	5.25843790453866e-07	1.68100384760629	1
ENSG00000126067.11	PSMB2	1	35641909	1_22	0	0.0478934948320271	22.0415432776543	3.32221321858494e-06	-2.62550755010042	1
ENSG00000142686.7	C1orf216	1	35718988	1_22	0	0.0271689918189486	16.6295213142933	1.42187770583869e-06	2.1832794875712	1
ENSG00000134698.10	AGO4	1	35808004	1_22	0	0.0194129121131159	13.4383888863995	8.21007012951991e-07	-1.79671281155157	2
ENSG00000092847.11	AGO1	1	35870261	1_22	0	0.0485449905766811	22.1711632107961	3.38720805762368e-06	-2.65508498707691	1
ENSG00000116863.10	ADPRHL2	1	36088235	1_22	0	0.0116079704283953	8.57224215052029	3.13155250251085e-07	0.993829731368912	1
ENSG00000116871.15	MAP7D1	1	36155585	1_22	0	0.00820745268016521	5.29904868286318	1.36872207161802e-07	-0.684615384615462	1
ENSG00000054116.11	TRAPPC3	1	36136601	1_22	0	0.00777916928836397	4.79340784356458	1.17350941556237e-07	-0.0427997937934206	2
ENSG00000054118.13	THRAP3	1	36225269	1_22	0	0.00900507138079665	6.17438847270185	1.74980673506701e-07	0.446332379105678	1
ENSG00000214193.10	SH3D21	1	36286551	1_22	0	0.0369487744032907	19.559074449652	2.27435006129698e-06	1.96289225723975	1
ENSG00000142694.6	EVA1B	1	36323755	1_22	0	0.0374025084156068	19.6756407873284	2.31600017664768e-06	1.92183076454034	2
ENSG00000181817.5	LSM10	1	36397922	1_22	0	0.0103416246014908	7.48099928486574	2.43476671412799e-07	-0.74201566519324	2
ENSG00000116885.18	OSCP1	1	36451700	1_22	0	0.0077095593435178	4.70860347629561	1.14243276010987e-07	-0.0366208409917986	1
ENSG00000116898.11	MRPS15	1	36464387	1_22	0	0.00941613835091914	6.59572056102651	1.95453770295976e-07	0.718079074954572	1
ENSG00000163873.9	GRIK3	1	36865100	1_22	0	0.00812174594536053	5.20003608246787	1.32912164657288e-07	0.396176416602347	1
ENSG00000163875.15	MEAF6	1	37513172	1_23	0	0.0143416860700255	4.80271742850146	2.16768524212467e-07	-0.194812928851802	2
ENSG00000163877.10	SNIP1	1	37553609	1_23	0	0.0163483334032318	5.80106597856447	2.98462838270225e-07	0.373071188101764	1
ENSG00000134697.12	GNL2	1	37595971	1_23	0	0.0155095658549833	6.23135953825177	3.0415252404248e-07	1.01399877247948	1
ENSG00000116922.14	C1orf109	1	37691932	1_23	0	0.0198161777138555	7.93198842687726	4.94664716388291e-07	-1.12857482031515	1
ENSG00000134690.10	CDCA8	1	37692539	1_23	0	0.0197810085868697	7.91471564798851	4.92711525883207e-07	1.12628076850727	1
ENSG00000188786.9	MTF1	1	37859751	1_23	0	0.0209809377533369	7.67072670336325	5.06489421017905e-07	0.308237355273019	1
ENSG00000204084.12	INPP5B	1	37946598	1_23	0	0.0290768137868097	17.1368888780911	1.56815060327645e-06	2.87824482876989	1
ENSG00000183431.11	SF3A3	1	37989717	1_23	0	0.0199619083454295	16.2451397512437	1.02055045970474e-06	3.43340348398623	2
ENSG00000183386.9	FHL3	1	37996149	1_23	1	0.737920702458107	26.6248105436035	6.18308468159328e-05	4.8345004077738	1
ENSG00000183520.11	UTP11	1	38009833	1_23	0	0.0154085983765497	5.33607097184249	2.58757952736665e-07	-0.380497553840667	1
ENSG00000185668.7	POU3F1	1	38047752	1_23	0	0.0281783789649777	11.8099343969218	1.04730328174622e-06	1.53403688259182	1
ENSG00000116954.7	RRAGC	1	38859391	1_24	0	0.105082638892168	21.8966401549441	7.24131476032949e-06	-2.83401862981605	1
ENSG00000131233.9	GJA9	1	38883809	1_24	0	0.0197381806522228	5.83282408409743	3.62322222488312e-07	-0.462126167025419	1
ENSG00000158315.10	RHBDL2	1	38941917	1_24	0	0.0200745314532516	5.99304059213085	3.78618308085325e-07	0.686879927065848	1
ENSG00000168653.10	NDUFS5	1	39026790	1_24	0	0.0274820995566323	8.97544503613808	7.76273702449781e-07	1.19030700487332	1
ENSG00000183682.7	BMP8A	1	39491497	1_24	0	0.0239422902484598	7.66496416878817	5.77543624543423e-07	-1.00618711219084	2
ENSG00000090621.13	PABPC4	1	39578100	1_24	0	0.0175936585093948	4.74289378771929	2.6260835000492e-07	0.133766709393951	1
ENSG00000116983.12	HPCAL4	1	39692702	1_24	0	0.0209057915667423	6.37780999032888	4.19611291471082e-07	0.714330994388308	2
ENSG00000084072.16	PPIE	1	39738494	1_26	0	0.00200364697704181	6.53738938998466	4.12225195874417e-08	-0.662269305344917	1
ENSG00000043514.15	TRIT1	1	39880989	1_26	0	0.00516200108870135	15.0430594104406	2.44378635844375e-07	-1.60202736719153	3
ENSG00000168389.17	MFSD2A	1	39954009	1_26	0	0.0283362953986684	30.6709485078906	2.73513805357898e-06	2.63464590102572	1
ENSG00000131236.16	CAP1	1	40040252	1_26	0	0.00164952704601318	4.79425933742052	2.48879965088602e-08	-0.202974079158413	2
ENSG00000131238.16	PPT1	1	40100040	1_26	0	0.00269146498339101	9.34149092861597	7.91250329721566e-08	1.01431269674692	1
ENSG00000084073.8	ZMPSTE24	1	40257123	1_26	0	0.00243398958735974	8.41487292433219	6.44577663122414e-08	1.01074778899153	2
ENSG00000049089.13	COL9A2	1	40296176	1_26	0	0.00172250524872308	5.20775551568216	2.82306004325015e-08	0.462102664873502	3
ENSG00000187815.9	ZFP69	1	40477297	1_26	0	0.00175599818701322	5.37796539104223	2.97201529374611e-08	0.393681993487124	1
ENSG00000164002.11	EXO5	1	40508753	1_26	0	0.00220175115841648	7.43762203270648	5.15360716981546e-08	0.758800586029899	3
ENSG00000117010.15	ZNF684	1	40531781	1_26	0	0.00173570213524055	5.26902100223684	2.87815448561144e-08	0.361422383041763	1
ENSG00000171790.15	SLFNL1	1	41025213	1_26	0	0.00264122660203803	9.37296728616089	7.79097368915587e-08	-2.19657651489193	1
ENSG00000010803.16	SCMH1	1	41239838	1_26	0	0.239900095637092	28.4885768163362	2.15085012393351e-05	-4.19347076867914	2
ENSG00000204060.6	FOXO6	1	41363187	1_26	0	0.00224433609246488	7.23839973911485	5.11257192236253e-08	0.109524106510846	1
ENSG00000127129.9	EDN2	1	41484884	1_26	0	0.00274518362015341	9.93580586319322	8.58387668091109e-08	1.27309469804991	2
ENSG00000127124.14	HIVEP3	1	42036610	1_26	0	0.0017782652489986	11.3591329120885	6.35697782445642e-08	-1.79330558211767	1
ENSG00000066185.12	ZMYND12	1	42452404	1_26	0	0.00391003752635255	15.8598763233966	1.95159499448602e-07	-2.31034465192091	2
ENSG00000127125.8	PPCS	1	42452404	1_26	0	0.00281550716489343	12.76387588543	1.13096244287212e-07	2.1369993470836	2
ENSG00000171960.10	PPIH	1	42666942	1_26	0	0.00312862708039885	13.0154273871037	1.28150766272832e-07	-1.55210346546096	1
ENSG00000117385.15	P3H1	1	42767206	1_26	0	0.00198543844451149	5.87624320937126	3.67168286699311e-08	-0.0291116269399065	1
ENSG00000164008.14	C1orf50	1	42767127	1_26	0	0.00466311365121686	17.487969636138	2.56640010644527e-07	1.97867941214726	2
ENSG00000274386.5	TMEM269	1	42784384	1_26	0	0.0018219934246837	5.59279754237834	3.20689601005825e-08	-0.00624652424093288	2
ENSG00000177868.11	SVBP	1	42818381	1_26	0	0.00345007902013617	14.0006257725855	1.52014656768365e-07	-1.74711701207407	1
ENSG00000164010.13	ERMAP	1	42777709	1_26	0	0.00184678868650856	6.45182726591424	3.74980695821229e-08	0.84641169942983	4
ENSG00000164011.17	ZNF691	1	42846835	1_26	0	0.00163600232252692	4.78435507725212	2.46329425221333e-08	-0.0377486383006177	1
ENSG00000117394.20	SLC2A1	1	42959206	1_26	0	0.00184564350116134	6.04248198951397	3.50971745905037e-08	0.692675061710315	2
ENSG00000243710.7	CFAP57	1	43232297	1_26	0	0.00209020751713185	6.59420048457197	4.33771012239872e-08	0.386961753585991	1
ENSG00000117395.12	EBNA1BP2	1	43223072	1_26	0	0.00337165840236087	12.0866752347193	1.28250596724977e-07	1.52782775993823	1
ENSG00000253313.5	C1orf210	1	43285638	1_26	0	0.00251791370774934	9.08068462531343	7.19562312160519e-08	-1.1450256448929	1
ENSG00000066056.13	TIE1	1	43300755	1_27	1	0.0571018792458556	36.6440533618194	6.58510769383013e-06	5.61104866542093	1
ENSG00000117400.16	MPL	1	43337551	1_27	0	0.0439749235676468	34.4269912998119	4.76445398350066e-06	5.55164333210164	1
ENSG00000117399.13	CDC20	1	43359194	1_27	0	0.0565756223926843	18.3725929059046	3.27121256890226e-06	-1.19829882255093	1
ENSG00000066322.14	ELOVL1	1	43367735	1_27	0	0.0126354317032907	8.20256620081982	3.26173596625627e-07	1.46064636841186	1
ENSG00000159479.16	MED8	1	43389875	1_27	0	0.0108615760425376	24.558475588345	8.39466222586065e-07	-4.5400695567853	2
ENSG00000142949.16	PTPRF	1	43565822	1_27	0	0.0145597519320576	10.2400353382999	4.6920691573088e-07	-2.0364668517094	1
ENSG00000126091.19	ST3GAL3	1	43705540	1_27	0	0.0108166421488312	8.5939320177918	2.92545451159818e-07	-1.52339902343081	1
ENSG00000117408.10	IPO13	1	43947230	1_27	0	0.0224616611052938	13.5954110683495	9.61043813781815e-07	-1.90076350222772	1
ENSG00000117410.13	ATP6V0B	1	43977258	1_27	0	0.024466384742676	12.335540839829	9.49810508117125e-07	1.30771207042375	1
ENSG00000117411.16	B4GALT2	1	43979118	1_27	0	0.0112162036642026	5.2863524443963	1.86599714424064e-07	-0.526761549956994	2
ENSG00000196517.11	SLC6A9	1	44031577	1_27	0	0.0607367147837985	20.4779130008351	3.91422660705817e-06	-2.0104636917762	1
ENSG00000178028.13	DMAP1	1	44215441	1_27	0	0.0125294346221462	6.48005633115482	2.55516664303294e-07	-0.76653750548319	1
ENSG00000198520.10	C1orf228	1	44672527	1_28	0	0.0168004243206892	7.2837615217852	3.85110129901434e-07	0.523547244398866	2
ENSG00000142945.12	KIF2C	1	44719589	1_28	0	0.0133558938085097	6.06669242614071	2.54996317315991e-07	-1.20210975378571	2
ENSG00000142937.11	RPS8	1	44775441	1_28	0	0.0187894948817364	7.94332743168877	4.69706471426552e-07	0.121358417703435	2
ENSG00000142959.4	BEST4	1	44786343	1_28	0	0.0134785904934222	5.59138672264599	2.37177224912679e-07	-0.527982937491797	2
ENSG00000222009.8	BTBD19	1	44808328	1_28	0	0.0128786050303317	5.37354442813251	2.17790354497058e-07	0.728191706630379	1
ENSG00000117425.13	PTCH2	1	44842737	1_28	0	0.0128703601779093	5.13116849790628	2.07833691162332e-07	-0.608118999366306	1
ENSG00000070785.16	EIF2B3	1	44938641	1_28	0	0.0368917445441644	15.7948987829246	1.83381285837657e-06	2.09044078580337	1
ENSG00000126107.14	HECTD3	1	45011467	1_28	0	0.0163483281291309	7.60973673262614	3.91518196722221e-07	-1.02085647888862	1
ENSG00000126088.13	UROD	1	45012003	1_28	0	0.0138568154450408	7.0941139405868	3.09364563847512e-07	-1.71756383590463	1
ENSG00000162415.6	ZSWIM5	1	45298586	1_28	0	0.0154548700953623	6.62630859710686	3.22289376624901e-07	-0.524878904750636	1
ENSG00000186603.5	HPDL	1	45325517	1_28	0	0.0195867156738626	9.42285375618842	5.80835354893568e-07	1.21559765779475	1
ENSG00000132781.17	MUTYH	1	45340760	1_28	0	0.0310005008931413	15.0299554502819	1.46634235087627e-06	-2.44862730986679	1
ENSG00000070759.16	TESK2	1	45491131	1_28	0	0.0145941229261827	9.90500060430881	4.5492675592816e-07	2.31776360531359	2
ENSG00000280670.2	CCDC163	1	45499668	1_28	0	0.0152335526635421	10.4170671747865	4.99408162939777e-07	2.38300903578523	1
ENSG00000117450.13	PRDX1	1	45523019	1_28	0	0.0135535513719479	8.72974048445598	3.72360335730935e-07	2.03324194201957	2
ENSG00000159588.14	CCDC17	1	45624542	1_28	0	0.134151657326879	20.9011493822396	8.82419679898322e-06	-4.22433497057855	1
ENSG00000159592.10	GPBP1L1	1	45687876	1_28	0	0.0127102225975146	6.90982520081221	2.76394369267544e-07	-2.04976408839293	2
ENSG00000159596.6	TMEM69	1	45687531	1_28	0	0.0652778036839954	21.2651198529887	4.36860061267531e-06	-3.75053783509465	2
ENSG00000197429.10	IPP	1	45752932	1_28	0	0.012499983686692	4.9533438894109	1.94857398529088e-07	-0.750926652563873	1
ENSG00000086015.20	MAST2	1	45807728	1_28	0	0.0289491829065358	11.3699695564184	1.03586840238203e-06	0.496624578421003	1
ENSG00000117461.14	PIK3R3	1	46132597	1_28	0	0.0289934944656066	15.0462831176147	1.37289955845878e-06	-3.6102493335896	2
ENSG00000117472.9	TSPAN1	1	46174934	1_28	0	0.0125705273934124	5.10406843827535	2.01919825151507e-07	-0.635230032989915	2
ENSG00000085998.13	POMGNT1	1	46198577	1_28	0	0.0135585606158856	5.44344732487487	2.32271853426538e-07	0.102735592910112	1
ENSG00000171357.5	LURAP1	1	46204587	1_28	0	0.0191763944001642	9.97939691223054	6.02254734998501e-07	1.92180585723029	1
ENSG00000085999.11	RAD54L	1	46235550	1_28	0	0.0127999904728342	5.27811354839648	2.12616688173908e-07	-0.456599696910507	1
ENSG00000173660.11	UQCRH	1	46309111	1_28	0	0.0148224039074848	6.33024656807006	2.95289662650679e-07	-0.669429742290522	1
ENSG00000117481.10	NSUN4	1	46341925	1_28	0	0.0190448691070388	9.42279081919451	5.64763363402401e-07	-1.63544092999812	1
ENSG00000117480.15	FAAH	1	46413890	1_28	0	0.0341428913047107	16.1678264522797	1.73724435001168e-06	-2.54211914618815	1
ENSG00000079277.19	MKNK1	1	46539192	1_29	0	0.0407036890245551	16.6007832530481	2.12652907310722e-06	1.90241303849075	2
ENSG00000142961.14	MOB3C	1	46617353	1_29	0	0.0187690997550094	9.23571522415527	5.45535415293055e-07	-1.27479320188068	1
ENSG00000123472.12	ATPAF1	1	46673908	1_29	0	0.0120629645930548	5.05245580266856	1.91807484581044e-07	0.134434778964882	2
ENSG00000159658.10	EFCAB14	1	46719410	1_29	0	0.0119931983404719	4.99763768400976	1.88629128124731e-07	0.471103049284199	2
ENSG00000142973.13	CYP4B1	1	46755473	1_29	0	0.0192161660163046	9.45880809105992	5.72021206953091e-07	-1.09166234952825	2
ENSG00000186377.7	CYP4X1	1	47023329	1_29	0	0.0221796220613762	10.8190526872656	7.55183253918653e-07	1.3447494040094	2
ENSG00000162366.7	PDZK1IP1	1	47191326	1_29	0	0.0117087819785593	4.77082760243939	1.75798196888963e-07	0.295842736396986	1
ENSG00000162367.11	TAL1	1	47203653	1_29	0	0.0469876086348442	17.9754925195531	2.65811101521092e-06	-1.91720794284128	1
ENSG00000123473.15	STIL	1	47314279	1_29	0	0.0408117595653097	16.6261933977446	2.13543875902457e-06	2.21925218580589	1
ENSG00000162368.13	CMPK1	1	47333168	1_29	0	0.0135868752611573	6.17712876583032	2.64128470494292e-07	-0.569040093558795	1
ENSG00000186790.5	FOXE3	1	47416825	1_29	0	0.0128507270043209	5.65044759843688	2.28517530982247e-07	-0.806739965329084	1
ENSG00000269113.3	TRABD2B	1	47997103	1_30	0	0.0129365884843259	7.58484256152499	3.08798589276135e-07	0.860567523963323	1
ENSG00000117834.12	SLC5A9	1	48222058	1_30	0	0.0518803124097202	20.0326195272272	3.27076467788795e-06	-2.7220367928142	3
ENSG00000132122.11	SPATA6	1	48471887	1_30	0	0.0453742125352393	18.5468103929516	2.6484227314859e-06	2.51315757571257	3
ENSG00000162373.12	BEND5	1	48777294	1_31	0	0.0122034058476066	5.58854188852354	2.14629067649825e-07	-0.485172292236009	1
ENSG00000123091.4	RNF11	1	51235789	1_32	0	0.0214176952647311	9.63157764664554	6.49200938318479e-07	1.37185061540306	2
ENSG00000169213.6	RAB3B	1	51992595	1_33	0	0.0169978040228104	8.73477403300594	4.67254471058014e-07	-1.00184053697091	1
ENSG00000085831.15	TTC39A	1	51344915	1_33	0	0.0121691701682581	5.57342590964198	2.1344803940977e-07	0.458124439580887	2
ENSG00000085832.16	EPS15	1	51521804	1_33	0	0.011388639169695	4.94700368900094	1.77305840320442e-07	-0.21125417876493	2
ENSG00000117859.18	OSBPL9	1	51577431	1_33	0	0.0181866025322169	9.37509995341035	5.3658243972532e-07	1.07536745628225	2
ENSG00000078618.21	NRDC	1	51826904	1_33	0	0.0457107102463865	18.1495784076395	2.61091951536623e-06	1.84190846837835	1
ENSG00000198841.3	KTI12	1	52034079	1_33	0	0.0342769421482056	15.3977386458113	1.660993714558e-06	-1.78970895486042	1
ENSG00000157077.14	ZFYVE9	1	52142437	1_33	0	0.0183417327043631	9.45557556425841	5.45804740665845e-07	1.06621646469448	1
ENSG00000154222.14	CC2D1B	1	52352516	1_33	0	0.0212757540523071	10.8624059011066	7.27310675454198e-07	-1.28076041229713	1
ENSG00000134748.12	PRPF38A	1	52423164	1_33	0	0.0204623887063201	10.4926695040513	6.75695921873048e-07	-1.43320387196798	1
ENSG00000134744.13	ZCCHC11	1	52538149	1_33	0	0.0205628752800741	10.5391272270786	6.82020552790053e-07	-1.4378398218087	1
ENSG00000116157.5	GPX7	1	52602421	1_33	0	0.0113487015753566	4.91381317256561	1.75498653966601e-07	0.117187068396122	3
ENSG00000182183.14	FAM159A	1	52609649	1_33	0	0.0147989283760451	7.42351852644723	3.45739531118842e-07	0.742777713251397	2
ENSG00000121310.16	ECHDC2	1	52921197	1_33	0	0.011366686700948	4.92877532725345	1.76312005401198e-07	0.34520712886126	2
ENSG00000116171.17	SCP2	1	52926925	1_33	0	0.107929262610385	26.4793975543014	8.99407042052337e-06	-2.55566383168869	2
ENSG00000174348.13	PODN	1	53061947	1_33	0	0.0297449392751809	14.0464937212532	1.31489171739108e-06	1.66950065917489	2
ENSG00000157184.6	CPT2	1	53197151	1_33	0	0.0115667942026231	5.09367760544759	1.85418659078162e-07	-0.364419655216718	1
ENSG00000162384.13	C1orf123	1	53219252	1_33	0	0.0764036644633265	23.1002027848749	5.55442305245688e-06	2.90967253519952	3
ENSG00000174332.5	GLIS1	1	53737935	1_33	0	0.0691572014429105	22.1361947305053	4.81780647342614e-06	2.30323027336871	1
ENSG00000058799.14	YIPF1	1	53889973	1_34	0	0.00771569481063483	5.8799389688475	1.42776533383643e-07	-0.471537235315492	2
ENSG00000211452.10	DIO1	1	53890974	1_34	0	0.00974017555863804	8.07902574379516	2.47647957499579e-07	0.897541566739046	1
ENSG00000081870.11	HSPB11	1	53946508	1_34	0	0.00682584840373535	4.72406427567999	1.01480222421412e-07	0.0998933751785492	1
ENSG00000116212.14	LRRC42	1	53945795	1_34	0	0.00713725136964727	5.1448011819938	1.15560273931243e-07	-0.582096178202468	1
ENSG00000116205.12	TCEANC2	1	54029029	1_34	0	0.0139492764868071	11.4729860540392	5.03659606478832e-07	-1.40418842195543	2
ENSG00000116221.15	MRPL37	1	54183963	1_34	0	0.0258250782937033	17.3112138208249	1.40694830680917e-06	1.77803077480228	2
ENSG00000215883.10	CYB5RL	1	54154524	1_34	0	0.0068808616714674	4.79977010323585	1.03937492951185e-07	0.0813922748093213	2
ENSG00000162390.17	ACOT11	1	54535746	1_34	0	0.00770526342952993	5.86717764573273	1.42274052720721e-07	-0.561080815469848	1
ENSG00000184313.19	MROH7	1	54608974	1_34	0	0.00825182288840065	6.51377993340726	1.6915777093127e-07	-0.691752900315373	1
ENSG00000243725.6	TTC4	1	54707757	1_34	0	0.00702886704687311	5.00049119259497	1.10613203175444e-07	-0.320844408098788	2
ENSG00000162396.5	PARS2	1	54764778	1_34	0	0.00719628440372411	5.22251650440608	1.182761320671e-07	-0.384187439399041	2
ENSG00000006555.10	TTC22	1	54754925	1_34	0	0.00717303635545197	5.19196442012044	1.17204345316619e-07	-0.169669431390031	2
ENSG00000116133.11	DHCR24	1	54886292	1_34	0	0.0167680381091826	13.2147338166272	6.97348137993256e-07	1.50036765565428	2
ENSG00000162402.13	USP24	1	55171947	1_34	0	0.00887240893971353	7.19809444956794	2.0098704514577e-07	-0.913542097000912	1
ENSG00000173406.15	DAB1	1	58546313	1_37	0	0.00909979152832141	5.86647406810258	1.68003206965253e-07	0.664844642769199	2
ENSG00000162600.11	OMA1	1	58546315	1_37	0	0.00814006802939893	4.92332977341689	1.2612347692485e-07	-0.140431783286022	2
ENSG00000184292.6	TACSTD2	1	58577781	1_37	0	0.00837693235712978	5.12103293686432	1.35005527894994e-07	0.445007139113402	1
ENSG00000162601.9	MYSM1	1	58696006	1_37	0	0.00819561181435025	4.98692561687384	1.28624365084113e-07	0.0526329267648903	1
ENSG00000177606.6	JUN	1	58590052	1_37	0	0.00880589941134058	5.49156490832238	1.52187441207773e-07	0.184601276578172	1
ENSG00000172456.17	FGGY	1	59296555	1_37	0	0.0181323931721482	20.5735358072447	1.17401335686799e-06	4.07354147336925	1
ENSG00000134709.10	HOOK1	1	59814713	1_38	0	0.0112640358437779	5.49273335051347	1.94711460250691e-07	0.459607711964057	1
ENSG00000134716.9	CYP2J2	1	59745773	1_38	0	0.0190205281158317	10.4496416917407	6.25508108782647e-07	-1.22341190819219	2
ENSG00000162599.15	NFIA	1	60864880	1_38	0	0.0523457707415647	20.0999894648566	3.31120753927645e-06	-2.05048075699597	1
ENSG00000162604.12	TM2D1	1	61723869	1_39	0	0.0150402028007575	5.50261576011738	2.60454492993982e-07	-0.428595190812707	2
ENSG00000240563.1	L1TD1	1	62187779	1_39	0	0.0352877287114304	13.6011102585908	1.51045239077842e-06	1.67517761049479	4
ENSG00000132854.18	KANK4	1	62309615	1_39	0	0.0149147282015394	5.42334535007634	2.54560829570898e-07	0.495203840133887	2
ENSG00000162607.12	USP1	1	62436136	1_39	0	0.0141535727256041	4.92778864147142	2.19496260986397e-07	0.436232799016596	2
ENSG00000125703.14	ATG4C	1	62784304	1_39	0	0.0166815531074783	6.48301743528536	3.40347563345923e-07	-0.783844601213731	2
ENSG00000187140.5	FOXD3	1	63322827	1_40	0	0.0154267526907235	5.03441568764699	2.44417649362805e-07	0.326134327994634	1
ENSG00000088035.15	ALG6	1	63367779	1_40	0	0.092772656037107	22.2119247261793	6.48507730050273e-06	2.26592863071865	3
ENSG00000203965.12	EFCAB7	1	63523814	1_40	0	0.0287145555087883	10.9286950789891	9.87596132493231e-07	1.55535753938686	1
ENSG00000142856.16	ITGB3BP	1	63593973	1_40	0	0.0181552710925851	6.57651613495522	3.75757451597374e-07	0.624764531247714	1
ENSG00000079739.15	PGM1	1	63593801	1_40	0	0.0362841369353208	13.1585100534761	1.50256229864965e-06	1.57243683259523	2
ENSG00000162437.14	RAVER2	1	64745107	1_41	0	0.0753172228024786	20.5879594234128	4.87996351561765e-06	-2.01094512730881	2
ENSG00000162434.11	JAK1	1	64966741	1_41	0	0.0184902587070021	7.15663330041643	4.16447947770433e-07	-0.764105815329618	1
ENSG00000162433.14	AK4	1	65147680	1_41	0	0.0172219987309118	6.48349900040419	3.514001761011e-07	0.643050412577813	1
ENSG00000116675.15	DNAJC6	1	65248258	1_41	0	0.0163072806354585	5.9667191380675	3.06214755620473e-07	-0.665043333068313	1
ENSG00000116678.19	LEPR	1	65429130	1_41	0	0.015486897945186	5.4781113165385	2.66995697588702e-07	-0.162984375781947	1
ENSG00000118473.21	SGIP1	1	66530457	1_42	0	0.376159523518575	23.874168590861	2.82624164653801e-05	-4.33622462783171	1
ENSG00000152760.9	TCTEX1D1	1	66752321	1_42	0	0.00786994918409656	7.12267990425328	1.76410458722971e-07	1.35158833173717	2
ENSG00000152763.16	WDR78	1	66925320	1_42	0	0.0150762292368657	11.4473609295502	5.43134114853122e-07	-1.80721926765901	1
ENSG00000116704.7	SLC35D1	1	67054457	1_42	0	0.0940758005114249	28.6464400212129	8.48120488427564e-06	3.23081839149283	1
ENSG00000081985.10	IL12RB2	1	67307648	1_42	0	0.0231862217734886	15.6990975470081	1.14554893838806e-06	-1.62290475681861	2
ENSG00000116717.11	GADD45A	1	67684588	1_42	0	0.019552135400826	13.9535087360219	8.5859152716664e-07	1.65060847500059	1
ENSG00000172380.5	GNG12	1	67833648	1_42	0	0.0372391163599731	20.0156007082904	2.34572431437775e-06	2.1713657860061	1
ENSG00000172410.4	INSL5	1	66801664	1_42	0	0.0082153278022109	5.69230456410769	1.47170918207689e-07	-0.508153836477035	1
ENSG00000162595.5	DIRAS3	1	68117603	1_43	0	0.0409255709694451	15.3536563226121	1.97749564591329e-06	-2.11550263643026	2
ENSG00000116729.13	WLS	1	68232448	1_43	0	0.0585022759102734	18.7832475915404	3.45821841138514e-06	2.06721942749171	2
ENSG00000024526.16	DEPDC1	1	68497714	1_43	0	0.0607841461146956	19.1521539813078	3.66367481136654e-06	-2.29428932736588	1
ENSG00000033122.18	LRRC7	1	69567941	1_44	0	0.017461593590983	4.70297136943807	2.58443244532426e-07	-0.059150497380788	2
ENSG00000118454.12	ANKRD13C	1	70349109	1_44	0	0.0201162429536713	6.04414852117354	3.82640533557406e-07	-0.540636266477997	1
ENSG00000197568.13	HHLA3	1	70355624	1_44	0	0.0188410184443099	5.42333162737971	3.21572950210132e-07	0.634175800855672	2
ENSG00000116761.11	CTH	1	70411075	1_44	0	0.0206083378230155	6.27331648505344	4.06863880217632e-07	0.700732404148159	1
ENSG00000050628.20	PTGER3	1	71047847	1_45	0	0.0105104867320603	5.17404238045976	1.71144041588587e-07	-0.414180773484563	1
ENSG00000132485.13	ZRANB2	1	71081716	1_45	0	0.0106732211531569	5.31916397844287	1.78668446319564e-07	-0.461490387609084	1
ENSG00000172260.14	NEGR1	1	72280279	1_46	0	0.0112001273582334	5.72199515943898	2.0168770347159e-07	0.898339804438593	1
ENSG00000254685.6	FPGT	1	74198465	1_47	0	0.0148074868864704	7.75875848695492	3.61561819995581e-07	-0.949983749085644	1
ENSG00000116783.14	TNNI3K	1	74235423	1_47	0	0.0109194463149672	4.87932599151856	1.67675428846249e-07	-0.256094301111246	2
ENSG00000116791.13	CRYZ	1	74706317	1_47	0	0.0109568066272185	4.911592630001	1.69361741090883e-07	0.221982877385814	4
ENSG00000162623.15	TYW3	1	74733103	1_47	0	0.0108812304885877	4.84620435052053	1.65954375185868e-07	-0.0708267924602566	2
ENSG00000137968.16	SLC44A5	1	75610705	1_47	0	0.0116063682293146	5.45575160720398	1.99278253368594e-07	0.84518385756638	2
ENSG00000117054.13	ACADM	1	75632795	1_47	0	0.0194362292247885	10.3345981968336	6.32141906946077e-07	1.62676345873827	2
ENSG00000137955.15	RABGGTB	1	75786199	1_47	0	0.0117500499154134	5.57198706243448	2.06043436468598e-07	-0.513548272463236	1
ENSG00000057468.6	MSH4	1	75779738	1_47	0	0.0304206631369861	14.5897539518563	1.39677231512721e-06	2.24334100042397	4
ENSG00000117069.14	ST6GALNAC5	1	76867974	1_48	0	0.0324644817715566	19.9208890417421	2.03528937218363e-06	2.11658046753119	1
ENSG00000077254.14	USP33	1	77759973	1_48	0	0.0110557837928255	9.70772463924641	3.37766022557681e-07	1.34652454803691	1
ENSG00000162614.18	NEXN	1	77888397	1_48	0	0.00934697927411598	8.12215878298942	2.38919572391476e-07	-1.15116298661965	1
ENSG00000162613.16	FUBP1	1	77979478	1_48	0	0.0529532726651686	24.6021125876248	4.09990865887345e-06	2.49562560491942	1
ENSG00000162616.8	DNAJB4	1	77979478	1_48	0	0.0529532726651686	24.6021125876248	4.09990865887345e-06	-2.49562560491942	1
ENSG00000122420.9	PTGFR	1	78303558	1_48	0	0.00655371433398178	4.77259123770699	9.84352662902628e-08	-0.214852743652479	2
ENSG00000162618.13	ADGRL4	1	79241755	1_49	0	0.0229429531958105	10.9470306195319	7.90414003087372e-07	-1.15528264924133	1
ENSG00000117114.19	ADGRL2	1	81517491	1_50	0	0.00679669878223921	5.20023532889804	1.1123206356892e-07	0.32700083514277	1
ENSG00000137941.16	TTLL7	1	83998735	1_51	0	0.0175747992839193	7.69490198169416	4.25600803885105e-07	-0.971187775847584	1
ENSG00000142875.19	PRKACB	1	84077863	1_51	0	0.0290319551303335	12.4595335955617	1.13837943909826e-06	1.56482201615361	1
ENSG00000203943.8	SAMD13	1	84298566	1_51	0	0.0821959741617085	22.4568224365744	5.80908626406196e-06	2.3968270826696	1
ENSG00000117133.10	RPF1	1	84479257	1_52	0	0.0127028809638176	4.77684726143611	1.90964463529526e-07	-0.104171044741499	3
ENSG00000174021.10	GNG5	1	84506653	1_52	0	0.0279736750922199	12.2599599997471	1.07931336089093e-06	1.42962692943333	1
ENSG00000122432.17	SPATA1	1	84506136	1_52	0	0.0371690664854225	14.9685395354964	1.75093512964287e-06	1.67767184455923	1
ENSG00000117151.12	CTBS	1	84579275	1_52	0	0.0159844615638166	6.95051529185532	3.49642316167164e-07	-0.741028136203017	1
ENSG00000117155.16	SSX2IP	1	84691138	1_52	0	0.0286197673545842	12.4771867140441	1.12380703624707e-06	-1.52779973878486	1
ENSG00000162643.12	WDR63	1	84999160	1_52	0	0.0127681854688795	4.82532113516748	1.93894003539602e-07	-0.195639162381781	1
ENSG00000055732.12	MCOLN3	1	85048087	1_52	0	0.0131961070437973	5.13698663459732	2.13335553644336e-07	0.259088115447597	1
ENSG00000097096.8	SYDE2	1	85201203	1_52	0	0.0196824815852585	8.92194435474545	5.52647662868063e-07	1.05982209833393	1
ENSG00000162642.13	C1orf52	1	85259743	1_52	0	0.0140191724805911	5.70915933511668	2.51885702267092e-07	-0.640953062712403	1
ENSG00000153904.18	DDAH1	1	85579421	1_52	0	0.0750139985850369	21.7219086031232	5.12801482032952e-06	2.23536457818064	1
ENSG00000117174.10	ZNHIT6	1	85707615	1_52	0	0.0196659508253273	8.91393574650393	5.51687853027416e-07	1.03130495482335	2
ENSG00000171502.14	COL24A1	1	86171193	1_53	0	0.0138201702499948	5.65246661293239	2.45844429725942e-07	0.576443057722219	1
ENSG00000122417.15	ODF2L	1	86396707	1_53	0	0.0141429290508074	5.86311054796622	2.60961487493239e-07	-0.553953827282438	2
ENSG00000016602.9	CLCA4	1	86546111	1_53	0	0.0199366670865426	9.06700167134063	5.68885974038544e-07	1.05290271348038	2
ENSG00000097033.14	SH3GLB1	1	86704350	1_53	0	0.0126767609470958	4.83076134541837	1.92722693556461e-07	-0.206925623180154	1
ENSG00000183291.15	SELENOF	1	86913954	1_53	0	0.0133976931214933	5.3213094547024	2.24366242686492e-07	-0.595974933670337	1
ENSG00000153936.16	HS2ST1	1	86913144	1_53	0	0.0431959324870873	16.3501252610371	2.22265937464573e-06	2.16382592261987	2
ENSG00000065243.19	PKN2	1	88684130	1_54	0	0.00781480296554571	4.73378827803909	1.16422209235715e-07	-0.211113074925596	1
ENSG00000137944.17	KYAT3	1	88969840	1_54	0	0.012837707255254	29.5648458475681	1.1944612374283e-06	4.85050552320223	3
ENSG00000213516.9	RBMXL1	1	89028548	1_54	0	0.0113118987362066	8.90003728249333	3.16837303347961e-07	1.4567092938882	1
ENSG00000117226.11	GBP3	1	89015900	1_54	0	0.0107181577536554	10.6079053386499	3.57815174177171e-07	1.7009750156643	2
ENSG00000162645.12	GBP2	1	89151259	1_54	0	0.00840828482570977	5.87174887930492	1.55375973244201e-07	0.907160814922079	1
ENSG00000213512.1	GBP7	1	89184141	1_54	0	0.00806181322867028	5.49926528751752	1.39523183478024e-07	0.539995034453506	1
ENSG00000162654.8	GBP4	1	89199262	1_54	0	0.0144286639356911	12.0893862543908	5.48958286767022e-07	1.63668872818858	1
ENSG00000154451.14	GBP5	1	89276834	1_54	0	0.00839875870077134	5.29810752079898	1.40037660070156e-07	0.159098237100702	1
ENSG00000197147.13	LRRC8B	1	89557240	1_54	0	0.0102280722321255	7.05573320188732	2.27114525197195e-07	-0.723212906268637	1
ENSG00000162664.16	ZNF326	1	89994423	1_55	0	0.0232416150696454	10.0025632411435	7.31621709122283e-07	1.15096140388317	1
ENSG00000122482.20	ZNF644	1	91022402	1_55	0	0.0200201968983627	8.58694964634947	5.41023630469616e-07	0.908206433454294	1
ENSG00000162669.15	HFM1	1	91403932	1_55	0	0.0133461475422463	4.74761479055297	1.99406986122821e-07	0.0663685918578743	2
ENSG00000097046.12	CDC7	1	91500849	1_56	0	0.0755062070138236	21.4987579271244	5.10863645016439e-06	2.19362267060305	2
ENSG00000172031.6	EPHX4	1	92031098	1_56	0	0.0175739851751759	7.56162477687919	4.18209941429904e-07	0.863371551242341	1
ENSG00000284413.1	BTBD8	1	92080411	1_56	0	0.0151082889239457	6.13038244504586	2.91482055911295e-07	-0.791057810519332	2
ENSG00000122484.8	RPAP2	1	92296097	1_56	0	0.014041581341295	5.43762431645668	2.40289167541337e-07	0.190263795406729	1
ENSG00000162676.11	GFI1	1	92487304	1_56	0	0.0133280249326331	4.94448344983246	2.07393765926971e-07	0.460740097438493	1
ENSG00000067208.14	EVI5	1	92789516	1_56	0	0.0226537690955572	9.96889598083824	7.10716679215801e-07	1.1809732022091	2
ENSG00000122406.12	RPL5	1	92831623	1_56	0	0.0237096200975225	10.4015335834663	7.76123698507675e-07	1.50937271446639	1
ENSG00000154511.11	FAM69A	1	92962430	1_56	0	0.0815640995814933	22.2488442761244	5.7110436064092e-06	-2.31829085609135	1
ENSG00000143033.17	MTF2	1	93079600	1_57	0	0.0777141109024877	22.1198651636751	5.40992608898053e-06	2.31678685767893	1
ENSG00000117500.12	TMED5	1	93180650	1_57	0	0.0130471777192295	5.08422987678049	2.08761654511891e-07	-0.370735673414137	2
ENSG00000122483.17	CCDC18	1	93179625	1_57	0	0.01279086033626	4.89667072949495	1.97110442082939e-07	0.251009675531047	2
ENSG00000117505.12	DR1	1	93346012	1_57	0	0.0163131487280408	7.19773278300447	3.69523862465451e-07	0.920776419321785	1
ENSG00000137936.16	BCAR3	1	93847526	1_57	0	0.0178939008620904	8.07366123789264	4.54657671610595e-07	1.01068880443803	1
ENSG00000067334.13	DNTTIP2	1	93880063	1_57	0	0.0127094813301785	4.83632403228957	1.93442631705904e-07	-0.0233623701748203	1
ENSG00000023909.9	GCLM	1	93904963	1_57	0	0.0142139321658565	5.89425145939843	2.63664628651063e-07	0.47672549721568	1
ENSG00000137962.12	ARHGAP29	1	94070511	1_58	0	0.00978583985686643	5.26777614522812	1.62231203254793e-07	-0.355354347935784	1
ENSG00000117528.11	ABCD3	1	94409571	1_58	0	0.00970104548466144	5.1855881748182	1.5831626588063e-07	-0.417093659645253	2
ENSG00000143036.16	SLC44A3	1	94842418	1_58	0	0.015512513991879	9.62256870574597	4.69766648683262e-07	-1.14104463500827	2
ENSG00000117519.15	CNN3	1	94902902	1_58	0	0.0324117177491471	16.6175135257301	1.69502872690383e-06	1.67761374141051	2
ENSG00000172339.9	ALG14	1	95073027	1_58	0	0.0103634014441302	5.80928419874979	1.89467148343329e-07	-0.641508136244936	1
ENSG00000152078.9	TMEM56	1	95140279	1_58	0	0.0188627800457177	11.474269798394	6.81145248816152e-07	1.46778709291916	1
ENSG00000122481.16	RWDD3	1	95234048	1_58	0	0.0285748708262517	15.4178808578631	1.38649380945e-06	1.78173738722605	3
ENSG00000117569.18	PTBP2	1	96719390	1_59	0	0.0151463867898757	6.28526585597066	2.99599903484239e-07	0.483752087676288	1
ENSG00000162627.16	SNX7	1	98651799	1_60	0	0.01327368667795	6.51729772276732	2.72250130474929e-07	-0.607087602437155	2
ENSG00000099260.10	PALMD	1	99678047	1_61	0	0.0149627137981295	5.83060547703436	2.74557302261093e-07	0.519543286396887	1
ENSG00000156869.12	FRRS1	1	99766518	1_61	0	0.0157756159396281	6.33128282804991	3.14330854373125e-07	0.635102191279124	1
ENSG00000162688.16	AGL	1	99758579	1_61	0	0.0187103498357375	7.94705277736089	4.67947335446577e-07	0.881045204753321	2
ENSG00000117620.14	SLC35A3	1	99969523	1_61	0	0.0199407161113128	8.55079134340955	5.36606628731663e-07	1.33751586359426	2
ENSG00000156875.13	MFSD14A	1	100038319	1_61	0	0.0154983716167763	6.16347588729044	3.00621989816862e-07	-0.691704579531296	1
ENSG00000156876.9	SASS6	1	100132743	1_61	0	0.013503315030864	4.85985975756711	2.06525228045114e-07	0.0294969432432235	1
ENSG00000122435.9	TRMT13	1	100133311	1_61	0	0.0401994671991778	15.2227318287715	1.92584738141008e-06	2.16787631822797	1
ENSG00000122477.12	LRRC39	1	100178174	1_61	0	0.0404948595028064	15.2925758080975	1.94889980546248e-06	-1.92793756233936	1
ENSG00000137996.12	RTCA	1	100274929	1_61	0	0.0143239727468063	5.41788709635582	2.44231912465222e-07	0.493431466314964	1
ENSG00000079335.18	CDC14A	1	100353172	1_61	0	0.0300262876555787	12.4390973453924	1.1754373353868e-06	-1.57110329426503	1
ENSG00000181656.6	GPR88	1	100538206	1_62	0	0.0237799335304755	7.69214095808475	5.75661048138823e-07	1.0426167891196	1
ENSG00000162692.10	VCAM1	1	100717840	1_62	0	0.0196328163865486	5.87387658523177	3.62924590957478e-07	0.72675395106955	1
ENSG00000162694.13	EXTL2	1	100895622	1_62	0	0.0194308667720006	5.77586112078335	3.53197718774648e-07	0.495099972447199	1
ENSG00000162695.11	SLC30A7	1	100895622	1_62	0	0.0174007040572313	4.7302437569774	2.59035517204283e-07	-0.0233201220500198	2
ENSG00000117543.20	DPH5	1	101025552	1_62	0	0.0344936614570472	11.2315155771896	1.21923279004869e-06	1.38670728689099	1
ENSG00000185946.15	RNPC3	1	103540130	1_65	0	0.0210697411339325	10.5541815824829	6.99830289542957e-07	1.22958874218104	1
ENSG00000240038.6	AMY2B	1	103554070	1_65	0	0.0113785939640157	4.7227219080106	1.69118044135445e-07	0.0397812928389855	1
ENSG00000198890.7	PRMT6	1	107056380	1_66	0	0	8.93861535650198	0	0.827359515478982	2
ENSG00000162631.18	NTNG1	1	107135646	1_66	0	0	12.2346615927104	0	0.905793465666671	2
ENSG00000134215.15	VAV3	1	107965542	1_67	0	0.0118897075571437	4.71404401945051	1.76389926807432e-07	0.071801507940731	1
ENSG00000085491.15	SLC25A24	1	108200518	1_67	0	0.0166894881352673	7.84928879272326	4.12270536882121e-07	-1.07487624610929	1
ENSG00000162636.15	FAM102B	1	108571155	1_67	0	0.0121008793594847	4.88217168773044	1.85925497729432e-07	0.19483835044127	1
ENSG00000116266.10	STXBP3	1	108746731	1_67	0	0.0195687487640389	9.36209124803754	5.76560520210144e-07	1.10192471856171	1
ENSG00000162641.18	AKNAD1	1	108834814	1_67	0	0.0176348200717955	8.46339174765691	4.69704207239086e-07	0.995460793727767	2
ENSG00000121957.12	GPSM2	1	108838396	1_67	0	0.0121502188311223	4.92715091072066	1.8840348753822e-07	0.276107703098966	2
ENSG00000121940.15	CLCC1	1	108958227	1_67	0	0.0151890407895571	7.01089956113546	3.35129815535208e-07	0.654707754329159	2
ENSG00000085433.15	WDR47	1	109040930	1_67	0	0.0148589124610268	6.86602055449945	3.21071012087709e-07	0.864826986842456	1
ENSG00000197780.9	TAF13	1	109075155	1_67	0	0.0119864081205946	4.79648189318144	1.80934274673851e-07	-0.203182516625889	1
ENSG00000215717.5	TMEM167B	1	109090133	1_67	0	0.0132800606508872	5.82288593800345	2.43358945662003e-07	0.607500157535241	1
ENSG00000116299.16	KIAA1324	1	109113798	1_67	0	0.0131870955320955	5.76849319845832	2.39397996199302e-07	0.653335626397317	1
ENSG00000031698.12	SARS	1	109213564	1_67	0	0.0121307156976328	4.89658226057759	1.86934066268682e-07	-0.240407407407386	1
ENSG00000143126.7	CELSR2	1	109241238	1_67	0	0.0146249919314341	6.86446478090115	3.15944856820977e-07	1.05090660280511	1
ENSG00000134222.16	PSRC1	1	109279521	1_67	0	0.0133211014291964	5.76005412325176	2.41476945100605e-07	-0.216451743027723	2
ENSG00000134243.11	SORT1	1	109397881	1_67	0	0.0160058462477045	7.60558653014022	3.83107210688258e-07	-1.2298015410714	1
ENSG00000143106.12	PSMA5	1	109424465	1_67	0	0.0151460035677048	7.03153863801859	3.35164024049685e-07	0.851727739249881	1
ENSG00000143028.8	SYPL2	1	109465030	1_67	0	0.0494924276092656	18.2938793330782	2.84940078987208e-06	-2.14429050670694	2
ENSG00000162650.16	ATXN7L2	1	109483259	1_67	0	0.0178345860558898	8.64410070219891	4.85167638642295e-07	1.38735705690387	2
ENSG00000181754.6	AMIGO1	1	109509517	1_67	0	0.0119322977938763	4.76607031053914	1.78975466089823e-07	-0.504250777728985	1
ENSG00000156097.12	GPR61	1	109539929	1_67	0	0.0247936142112701	11.7198484129244	9.14472831701926e-07	1.33908214311935	1
ENSG00000065135.10	GNAI3	1	109548649	1_67	0	0.0756782722874881	22.2752772016806	5.30521879613808e-06	2.45101629855361	1
ENSG00000168765.16	GSTM4	1	109416410	1_67	0	0.0120232503810283	4.81123692723653	1.82048711325787e-07	-0.171444876357683	2
ENSG00000134184.12	GSTM1	1	109671748	1_67	0	0.049347330829843	18.2484923554751	2.83399859454638e-06	1.97380244130326	2
ENSG00000213366.12	GSTM2	1	109668049	1_67	0	0.141679822226929	28.5023838351621	1.270861318759e-05	2.76866158956959	2
ENSG00000134201.10	GSTM5	1	109710593	1_67	0	0.013275322773288	5.74569911429465	2.40047364629419e-07	0.555967173699925	2
ENSG00000134202.10	GSTM3	1	109739319	1_67	0	0.013936319480392	6.29236995843195	2.7597600039505e-07	-0.860789315179629	2
ENSG00000198758.10	EPS8L3	1	109763909	1_68	0	0.0193657417833638	6.12850589339285	3.73506116836513e-07	-0.552488014547873	1
ENSG00000168710.17	AHCYL1	1	109984850	1_68	0	0.0312529642189889	10.6754936454149	1.04999723345794e-06	1.34473723846215	1
ENSG00000143093.14	STRIP1	1	110034040	1_68	0	0.131833256605752	24.6184811617395	1.02139848569632e-05	-2.68683312811678	1
ENSG00000197106.6	SLC6A17	1	110150641	1_68	0	0.0272945426659175	9.3865557639258	8.06289603858603e-07	-1.11382654888248	2
ENSG00000116396.14	KCNC4	1	110211143	1_68	0	0.0174245056081773	5.12765130523871	2.81182263401592e-07	0.321932837360575	1
ENSG00000168679.17	SLC16A4	1	110367775	1_68	0	0.0166750553537585	4.71131078887477	2.47239588465437e-07	-0.0908178590657566	1
ENSG00000134248.13	LAMTOR5	1	110407655	1_68	0	0.0196728089210927	6.27763983192543	3.88661697064111e-07	-0.614903442827198	1
ENSG00000143125.5	PROK1	1	110451117	1_68	0	0.0166634581983015	4.70472328035729	2.46722180418845e-07	0.0170374154913745	1
ENSG00000177301.14	KCNA2	1	110636327	1_68	0	0.0512077387044401	15.3971762957476	2.48133644435268e-06	-1.91613570465659	1
ENSG00000121931.15	LRIF1	1	110964484	1_68	0	0.0217743441191267	7.24025103775409	4.96143927707981e-07	-0.95646293681291	1
ENSG00000156171.14	DRAM2	1	111139496	1_68	0	0.02190648000764	7.29763127204511	5.03110625087913e-07	-0.590344166497493	1
ENSG00000064886.13	CHI3L2	1	111193972	1_68	0	0.0339107631849863	11.4534191106201	1.22231091699439e-06	1.42984270417542	1
ENSG00000085465.12	OVGP1	1	111425705	1_69	0	0.0044145617390321	5.21606929288906	7.24669396090317e-08	0.305226231786223	1
ENSG00000143110.11	C1orf162	1	111388294	1_69	0	0.0102118171013633	13.0183215084377	4.18376222520912e-07	1.64398956763024	1
ENSG00000116473.14	RAP1A	1	111526151	1_69	0	0.00443895175995124	5.35976995583257	7.48747782195559e-08	-0.342737726982893	1
ENSG00000121933.18	TMIGD3	1	111489509	1_69	0	0.00555501065013575	7.43997420975771	1.30066453835166e-07	0.840822613177108	2
ENSG00000197852.9	FAM212B	1	111712767	1_69	0	0.00931472314547077	12.2782475661641	3.599277327441e-07	-1.47724857409439	2
ENSG00000064703.11	DDX20	1	111754860	1_69	0	0.0102222308509861	12.4951565395113	4.01972515424174e-07	-1.43247769241511	2
ENSG00000143079.14	CTTNBP2NL	1	112396295	1_69	0	0.0046090048985632	5.38234014110399	7.80705579664824e-08	0.484971251862965	1
ENSG00000134245.17	WNT2B	1	112464917	1_69	0	0.00479265656344474	6.00415527915718	9.05601635434772e-08	1.16338087486975	1
ENSG00000116489.12	CAPZA1	1	112624254	1_69	0	0.00496901966295593	8.44977585244323	1.32137132367683e-07	0.349515496018533	1
ENSG00000007341.18	ST7L	1	112613804	1_69	0	0.00833047706490964	10.7333540251952	2.8139365526931e-07	1.4444262531673	2
ENSG00000155363.18	MOV10	1	112673015	1_69	0	0.0118408143825143	24.0457345057159	8.9604246987733e-07	-5.28971251705143	1
ENSG00000116793.15	PHTF1	1	113758713	1_70	0	0.0125739004434507	6.32226827146583	2.50179610082638e-07	-0.442393337190427	1
ENSG00000134242.15	PTPN22	1	113871109	1_70	0	0.0126150203372353	6.80172427762256	2.70032446768493e-07	0.801988631045455	1
ENSG00000188761.11	BCL2L15	1	113887734	1_70	0	0.0102586901072045	4.77045988575876	1.54014330698746e-07	-0.226190665043211	2
ENSG00000134262.12	AP4B1	1	113904943	1_70	0	0.0172655311527941	9.03212139290313	4.90770763814105e-07	0.971294756319451	2
ENSG00000118655.4	DCLRE1B	1	113904412	1_70	0	0.0188790080742203	10.4570465698973	6.21294040753504e-07	-1.29679526911369	1
ENSG00000163349.21	HIPK1	1	113928961	1_70	0	0.161192673948135	29.9109764142843	1.51734683705574e-05	2.77672376802486	2
ENSG00000134200.3	TSHB	1	115020165	1_71	0	0.00932896128742566	4.84440160333173	1.42227116002393e-07	0.0908606405277022	2
ENSG00000197323.11	TRIM33	1	114511320	1_71	0	0.025640341542342	14.8780609955136	1.20054685515451e-06	-1.70219334307871	1
ENSG00000116752.5	BCAS2	1	114577676	1_71	0	0.024033733118473	14.7135703482559	1.11287984720841e-06	1.966227648257	2
ENSG00000175984.14	DENND2C	1	114669904	1_71	0	0.0117842839209376	7.04411055293185	2.6123919360959e-07	0.793220971591114	1
ENSG00000009307.15	CSDE1	1	114758064	1_71	0	0.00928344497089128	4.75763823507371	1.38998321804651e-07	0.0677335323439183	1
ENSG00000134198.9	TSPAN2	1	115077023	1_71	0	0.0136726772510702	8.78327221383259	3.77936536402456e-07	-1.20246210156108	2
ENSG00000118729.11	CASQ2	1	115558513	1_72	0	0.0546733317420822	25.1409462920926	4.325796990557e-06	-2.60636461232107	3
ENSG00000163393.12	SLC22A15	1	115976190	1_72	0	0.0897882287254453	29.9468551395654	8.46212818368636e-06	2.9492267715864	2
ENSG00000143061.17	IGSF3	1	116669972	1_72	0	0.0126728227814154	11.2293220587787	4.47853397302131e-07	-1.21318239462415	1
ENSG00000134256.12	CD101	1	117001709	1_72	0	0.00701205707139807	5.64165182200556	1.24497518686971e-07	0.457484833366778	1
ENSG00000116830.11	TTF2	1	117060534	1_72	0	0.0126400669398089	11.2048596634612	4.45722716936102e-07	-1.18229466363158	1
ENSG00000134253.9	TRIM45	1	117122142	1_72	0	0.00864593821847792	7.61781636897668	2.07277232342888e-07	0.830701477096389	1
ENSG00000198162.12	MAN1A2	1	117367233	1_72	0	0.00706905068619823	5.71800214007839	1.27207987789309e-07	-0.446834157226046	2
ENSG00000183508.4	FAM46C	1	117601710	1_72	0	0.0064245571674979	4.81645032643528	9.738212726385e-08	0.2596789329069	3
ENSG00000196505.10	GDAP2	1	117931602	1_72	0	0.0079840215830721	6.86621456038163	1.7252341510757e-07	0.812651692245176	1
ENSG00000092607.13	TBX15	1	118989141	1_73	0	0.00568452886828896	6.32289245386628	1.13114751301602e-07	-0.786076150836193	1
ENSG00000116874.11	WARS2	1	119012523	1_73	0	0.00479972093497016	4.7521251373895	7.17815495871848e-08	0.140715239623892	2
ENSG00000143067.4	ZNF697	1	119648421	1_73	0	0.00535727713219025	5.80524102543522	9.78753532368335e-08	-0.527264030310765	2
ENSG00000134240.11	HMGCS2	1	119766535	1_73	0	0.00511818673175946	5.36226289436955	8.6372045035368e-08	-0.389210086206174	1
ENSG00000196369.10	SRGAP2B	1	145722014	1_73	0	0.0434187020342518	25.4529559541784	3.47795562122084e-06	-2.55905331595394	1
ENSG00000186141.8	POLR3C	1	145825142	1_73	0	0.0470102514901182	26.2056609089443	3.87700771601374e-06	-2.60316089811356	1
ENSG00000186364.11	NUDT17	1	145846884	1_73	0	0.0350122565192539	23.3973069968534	2.57807144657051e-06	2.45220479085016	1
ENSG00000198483.12	ANKRD35	1	145874605	1_73	0	0.00480941977716443	4.77633952556862	7.2293100249633e-08	-0.18277139681359	1
ENSG00000265241.6	RBM8A	1	145927840	1_73	0	0.0172070901782765	16.8895892734126	9.14609055123341e-07	1.8971353830535	1
ENSG00000271601.3	LIX1L	1	145959360	1_73	0	0.0222230828071219	19.1861441727515	1.34184076581392e-06	-2.049177560555	1
ENSG00000272031.2	ANKRD34A	1	145963899	1_73	0	0.0273387603122448	21.2731175139671	1.83028588407562e-06	2.18504841726351	1
ENSG00000168509.19	HFE2	1	146036954	1_73	0	0.0225516569547306	19.4574030584585	1.38093203863455e-06	-2.07535141235201	1
ENSG00000131791.7	PRKAB2	1	147172842	1_73	0	0.00981486750447735	11.3953001445287	3.51980969845543e-07	-1.3485242623935	1
ENSG00000131778.18	CHD1L	1	147242938	1_73	0	0.0163308859352016	16.2529180157012	8.35314583698709e-07	1.79850857354089	4
ENSG00000131781.12	FMO5	1	147247454	1_73	0	0.00598664679719718	6.8292531504658	1.28666599005787e-07	0.829434608875264	1
ENSG00000162836.11	ACP6	1	147647471	1_73	0	0.00909328763532591	11.2121523695206	3.20862448646285e-07	1.89933816450667	3
ENSG00000265107.2	GJA5	1	147773393	1_73	0	0.0049111308428248	5.04542270231144	7.79808627064023e-08	-0.569201939949501	2
ENSG00000178796.12	RIIAD1	1	151752883	1_74	0	0.0529989178240226	16.1722380401691	2.69740464296737e-06	1.99723022896257	1
ENSG00000143375.14	CGN	1	151592241	1_74	0	0.0172388654350665	5.47090664116769	2.96808925756722e-07	0.539079855807379	1
ENSG00000143450.16	OAZ3	1	151762531	1_74	0	0.01640818303854	5.00323828812249	2.58357250001402e-07	0.239984885288226	2
ENSG00000143436.10	MRPL9	1	151762965	1_74	0	0.0160425237035517	4.78988775754909	2.41828231549669e-07	-0.038938631626327	1
ENSG00000182134.15	TDRKH	1	151770322	1_74	0	0.0733438836167938	19.3080757951725	4.45668430290528e-06	-2.05830680144271	2
ENSG00000213171.2	LINGO4	1	151805451	1_74	0	0.0627258438883266	17.7953469178769	3.51286892599105e-06	1.95657362662467	1
ENSG00000143365.17	RORC	1	151831413	1_74	0	0.0168508264342842	5.25530441191284	2.78694280809907e-07	-0.290705242036576	1
ENSG00000225556.1	C2CD4D	1	151841368	1_74	0	0.020315800174345	7.02728473089715	4.49293832213386e-07	0.708278884450095	1
ENSG00000197747.8	S100A10	1	151993591	1_74	0	0.0159520427750384	4.73635766710187	2.37776959860427e-07	0.362530068073611	1
ENSG00000197915.5	HRNR	1	152230440	1_74	0	0.0272079319744142	9.80102409189261	8.39220267162046e-07	-1.19075783604462	1
ENSG00000143631.10	FLG	1	152220810	1_74	0	0.0175166487881204	5.62231377726948	3.09938178002606e-07	0.621125202684739	1
ENSG00000143536.7	CRNN	1	152414760	1_74	0	0.0393645362568466	13.3217776762713	1.65035090146224e-06	1.68102139406457	1
ENSG00000169474.4	SPRR1A	1	153040515	1_74	0	0.0237129798202679	8.49454118212196	6.33920843275278e-07	0.943356070136286	1
ENSG00000163209.14	SPRR3	1	153002643	1_74	0	0.0225778821279943	8.02885429519342	5.70486999061279e-07	0.858927051703318	2
ENSG00000163216.6	SPRR2D	1	153040515	1_74	0	0.0237129798202679	8.49454118212196	6.33920843275278e-07	0.943356070136286	1
ENSG00000241794.1	SPRR2A	1	153057485	1_74	0	0.0184933290793625	6.13633245776547	3.57135442769659e-07	-0.571331700413819	1
ENSG00000203782.5	LOR	1	153259400	1_75	0	0.0385756572487832	14.6594824579574	1.7796760095631e-06	1.65421085978347	1
ENSG00000143556.8	S100A7	1	153460592	1_75	0	0.0136919910490967	4.89728515530126	2.11023573302803e-07	0.261692257026818	1
ENSG00000197956.9	S100A6	1	153520107	1_75	0	0.014914103715315	5.6448717118368	2.64947733687009e-07	0.543766117955544	2
ENSG00000196420.7	S100A5	1	153541765	1_75	0	0.0285252995969568	11.8651298470397	1.06515223614369e-06	-1.58284051139177	1
ENSG00000188015.9	S100A3	1	153549456	1_75	0	0.0413063371625204	15.4431508037275	2.00752781696034e-06	1.82363603694663	3
ENSG00000196154.11	S100A4	1	153549456	1_75	0	0.0270403149827784	11.3905160546695	9.69313185466297e-07	1.41286911744694	2
ENSG00000196754.10	S100A2	1	153567710	1_75	0	0.0547920103664481	17.9970109673719	3.10332021466078e-06	-2.02186686954205	1
ENSG00000188643.10	S100A16	1	153614780	1_75	0	0.0143987787177491	5.28639205189924	2.39548799922471e-07	-0.205291499867937	1
ENSG00000189334.8	S100A14	1	153616367	1_75	0	0.0141211459664352	5.12122167972413	2.27589641250329e-07	-0.166038030711529	2
ENSG00000160678.11	S100A1	1	153637410	1_75	0	0.0143575096598186	5.24645379450246	2.37057632742187e-07	-0.0336403904785538	1
ENSG00000189171.14	S100A13	1	153612510	1_75	0	0.0134315759712771	4.75113503233814	2.00832188223109e-07	0.201948942625031	1
ENSG00000160679.12	CHTOP	1	153634941	1_75	0	0.0134534676966448	4.78302953504324	2.02509908110684e-07	0.216804979057559	2
ENSG00000143553.10	SNAPIN	1	153658595	1_75	0	0.0159812002243482	6.25387684378965	3.1453406729425e-07	0.535930441734832	1
ENSG00000169418.9	NPR1	1	153746270	1_75	0	0.0137668512685942	4.98579848049905	2.16012217426731e-07	-0.323960678674893	1
ENSG00000143624.13	INTS3	1	153746270	1_75	0	0.0137668512685942	4.98579848049905	2.16012217426731e-07	-0.323960678674892	1
ENSG00000143554.13	SLC27A3	1	153766793	1_75	0	0.0447640529212796	16.132445630293	2.27268153963161e-06	-1.82252306643861	2
ENSG00000198837.9	DENND4B	1	153940147	1_75	0	0.0582212371019092	19.2769813146787	3.53207103523789e-06	2.21724906054338	1
ENSG00000160741.16	CRTC2	1	153959736	1_75	0	0.028108646051519	12.8449775911164	1.13627186014459e-06	-2.06295620437873	1
ENSG00000143570.17	SLC39A1	1	153968263	1_75	0	0.0140643606608823	5.75800828874807	2.54859750817622e-07	-1.00809468550387	1
ENSG00000143578.15	CREB3L4	1	153966654	1_75	0	0.0140628423585384	5.76829413613666	2.55287458581706e-07	-1.01706865618292	1
ENSG00000143515.16	ATP8B2	1	154325898	1_75	0	0.0157400921739583	6.35878058262973	3.14985153560831e-07	0.615292852754477	1
ENSG00000160712.12	IL6R	1	154405422	1_75	0	0.0356668221143349	14.1880572591252	1.59256190137407e-06	1.81018045209497	2
ENSG00000169291.9	SHE	1	154502081	1_75	0	0.0635439878925391	19.7371828248547	3.94701343320744e-06	2.43605244124223	2
ENSG00000163344.5	PMVK	1	154937272	1_77	0	0.00389849066736891	4.70290397061323	5.76994380526063e-08	-0.0297997397166732	1
ENSG00000163348.3	PYGO2	1	154957827	1_77	0	0.00881772230290312	12.3876366222539	3.43758818848253e-07	-1.35100791293988	1
ENSG00000160691.18	SHC1	1	154974220	1_77	0	0.0169561734902507	18.5587131265593	9.90340828218472e-07	-1.8221500355295	1
ENSG00000163354.14	DCST2	1	155033615	1_77	0	0.0039957489018585	4.92770484134381	6.19657697731023e-08	-0.380000210666709	2
ENSG00000163357.10	DCST1	1	155033975	1_77	0	0.00397400286776173	4.87946747284518	6.10252513901849e-08	-0.297303081206728	1
ENSG00000143537.13	ADAM15	1	155051833	1_77	0	0.00393776327339201	4.79602027199947	5.94346333500855e-08	-0.189050313205497	2
ENSG00000243364.7	EFNA4	1	155053638	1_77	0	0.00726369566565477	10.5197236067628	2.4047555897433e-07	-1.3374324838342	1
ENSG00000143590.13	EFNA3	1	155078247	1_77	0	0.00392598685628931	4.76940602665978	5.89280555806483e-08	-0.113084797264387	1
ENSG00000169242.11	EFNA1	1	155127376	1_77	0	0.00431366807039257	5.63149707077731	7.64503644414275e-08	-0.706631950925408	1
ENSG00000169241.17	SLC50A1	1	155135691	1_77	0	0.00521298044779228	7.44108468608613	1.22076288509141e-07	0.784190302666391	1
ENSG00000185499.16	MUC1	1	155199564	1_77	0	0.0491913657596033	28.4521505115701	4.40466569252292e-06	2.80337042464468	1
ENSG00000169231.13	THBS3	1	155208991	1_77	0	0.0464822081371676	27.9253485361808	4.08502131511076e-06	-2.75449351764607	1
ENSG00000177628.15	GBA	1	155244216	1_77	0	0.00389927536257939	4.70640204829675	5.77539780878186e-08	-0.16551988874785	2
ENSG00000160767.20	FAM189B	1	155254510	1_77	0	0.0039284546924605	4.77022920636238	5.89752742997615e-08	0.318103316639722	2
ENSG00000143630.9	HCN3	1	155277916	1_77	0	0.0039519288037172	4.82477459098319	6.00060602779173e-08	-0.351273573923122	1
ENSG00000160753.15	RUSC1	1	155321640	1_77	0	0.00452149367725907	6.10716009773159	8.69020870481639e-08	-0.503908802084744	1
ENSG00000116539.12	ASH1L	1	155566646	1_77	0	0.00395051407113856	4.83337168775283	6.00914634072593e-08	-0.0333114886468862	1
ENSG00000163374.19	YY1AP1	1	155689149	1_77	0	0.00391912536805161	4.75674644900756	5.86689252619792e-08	-0.0425608843103087	1
ENSG00000116580.18	GON4L	1	155859720	1_77	0	0.00389865108319998	4.70324725829063	5.77060242139898e-08	0.105240029787176	1
ENSG00000132718.8	SYT11	1	155859720	1_77	0	0.00389865108319998	4.70324725829063	5.77060242139898e-08	-0.105240029787176	1
ENSG00000143622.10	RIT1	1	155911161	1_77	0	0.00418242114094258	5.37523588631211	7.0751273653408e-08	0.276766061087275	1
ENSG00000116584.17	ARHGEF2	1	156006597	1_77	0	0.00390729894694286	4.72608865737813	5.81148977955656e-08	-0.0350393956592233	1
ENSG00000163479.13	SSR2	1	156020665	1_77	0	0.00853925937169486	12.0770818229258	3.2455715471448e-07	1.35260179670791	1
ENSG00000160803.7	UBQLN4	1	156061029	1_77	0	0.0186401164287257	19.4476611572732	1.14084061329827e-06	-1.89417090162574	1
ENSG00000132698.14	RAB25	1	156061029	1_77	0	0.0186401164287257	19.4476611572732	1.14084061329827e-06	-1.89417090162574	1
ENSG00000196189.12	SEMA4A	1	156180397	1_77	0	0.00439874946393437	5.81828405000168	8.05439863729891e-08	0.702029531384655	1
ENSG00000160785.13	SLC25A44	1	156193927	1_77	0	0.00412017716105195	5.20386621765843	6.74762575425205e-08	-0.616443749070847	2
ENSG00000160783.19	PMF1	1	156212919	1_77	0	0.05351352478102	29.3122365172732	4.93652666922909e-06	-2.74802483179599	1
ENSG00000242252.1	BGLAP	1	156244130	1_77	0	0.00502810511993435	7.08258376224624	1.12074043685726e-07	0.844024941783337	2
ENSG00000160781.15	PAQR6	1	156248323	1_77	0	0.00396597503760909	4.86783483823851	6.07567849835338e-08	-0.11925010229386	2
ENSG00000198952.8	SMG5	1	156283240	1_77	0	0.00865663316252718	12.2197801441689	3.32905814041062e-07	-1.3196456851413	2
ENSG00000163472.18	TMEM79	1	156283240	1_77	0	0.00548167297534297	7.92756478170558	1.36760883023207e-07	0.786469836532891	1
ENSG00000198715.11	GLMP	1	156302480	1_77	0	0.00404539281155103	5.0429991850119	6.42034802133249e-08	0.417537994786134	1
ENSG00000163468.14	CCT3	1	156357925	1_77	0	0.00538301293376553	7.75747801829856	1.3141802937462e-07	-0.77379880736191	2
ENSG00000125462.16	C1orf61	1	156438812	1_77	0	0.0046997817233454	6.416860233273	9.49094030149057e-08	-0.585957536883331	1
ENSG00000183856.10	IQGAP3	1	156572426	1_77	0	0.0051911174195507	7.39598537271592	1.20827522243773e-07	0.793292562096383	1
ENSG00000160818.16	GPATCH4	1	156601543	1_77	0	0.00414444297287142	5.27212625197833	6.87639702320113e-08	-0.358203585348384	2
ENSG00000132702.12	HAPLN2	1	156619658	1_77	0	0.016115702080545	18.039374066781	9.14912725503856e-07	-1.82113696672785	1
ENSG00000132692.18	BCAN	1	156629196	1_77	0	0.0137583362155448	16.522383510719	7.15397783891455e-07	-1.70591505999358	1
ENSG00000143320.8	CRABP2	1	156705979	1_77	0	0.00401153571271751	4.96904335057264	6.27324749928046e-08	-0.143667678406204	1
ENSG00000143319.16	ISG20L2	1	156728554	1_77	0	0.0111530231872281	14.4729534283457	5.07994187874935e-07	-1.76954448281551	1
ENSG00000143314.12	MRPL24	1	156737905	1_77	0	0.0262826839360867	22.6337051751642	1.87212283534247e-06	-2.63990379418388	1
ENSG00000198400.11	NTRK1	1	156815564	1_77	0	0.0429270355161957	27.2312936447034	3.67881666143664e-06	2.4786594411073	1
ENSG00000027869.11	SH2D2A	1	156815987	1_77	0	0.0137098570530356	16.5640407622234	7.14674342638449e-07	-1.97078186367301	1
ENSG00000187800.13	PEAR1	1	156893398	1_77	0	0.0039605465285486	4.9493209827588	6.16892817617972e-08	-0.390859436358293	1
ENSG00000160838.13	LRRC71	1	156920880	1_77	0	0.00427381701977514	5.50111689379998	7.39904674952791e-08	0.256985342568048	1
ENSG00000132694.18	ARHGEF11	1	157045172	1_77	0	0.00840024010865859	12.5389316409111	3.31482960056238e-07	1.87950659645778	2
ENSG00000160856.20	FCRL3	1	157700967	1_77	0	0.00527897056023396	7.46187407464753	1.23967010845614e-07	-1.21637827294677	2
ENSG00000158473.6	CD1D	1	158180266	1_78	0	0.00997344437044701	5.09708454555407	1.59983789870619e-07	-0.239014768508082	2
ENSG00000158488.15	CD1E	1	158353463	1_78	0	0.0179383264148373	10.6483119247662	6.01134509946249e-07	1.1677680352929	1
ENSG00000163565.18	IFI16	1	158997555	1_78	0	0.00965101727413476	4.78678670846094	1.45387190124924e-07	-0.239938598258954	2
ENSG00000163568.14	AIM2	1	159195043	1_78	0	0.0313422635103646	15.9480790135355	1.573068773096e-06	-1.93649849492608	1
ENSG00000179639.10	FCER1A	1	159281721	1_78	0	0.0333191595677929	16.5308293586542	1.7333954606046e-06	2.18213013160253	2
ENSG00000158716.8	DUSP23	1	159781012	1_78	0	0.0222322234677689	12.6831307396362	8.87397788460636e-07	1.54044546074143	1
ENSG00000188004.9	C1orf204	1	159839478	1_78	0	0.091096230982182	26.2193054283639	7.51675794323475e-06	-2.41503824279408	2
ENSG00000243284.1	VSIG8	1	159856126	1_78	0	0.0163013813949857	9.74209260076349	4.99787782593811e-07	-1.12238114225058	1
ENSG00000213085.9	CFAP45	1	159899758	1_78	0	0.0131208479288788	7.68863063502655	3.17482559915854e-07	-0.903694276714025	1
ENSG00000158710.14	TAGLN2	1	159925320	1_78	0	0.0102971066144466	5.39867963728575	1.74949110954931e-07	0.399346756121904	2
ENSG00000085552.16	IGSF9	1	159945634	1_79	0	0.00827244645928327	4.75699674086771	1.23844234363102e-07	0.0761350101206413	1
ENSG00000143315.6	PIGM	1	160032438	1_79	0	0.00823247644636471	4.71129261885488	1.2206173806358e-07	0.0514951740368049	1
ENSG00000162729.13	IGSF8	1	160101014	1_79	0	0.0111307214313787	7.55906536979589	2.64789273818047e-07	-0.847968104427141	2
ENSG00000132681.16	ATP1A4	1	160150866	1_79	0	0.0115586769117266	7.91552181250408	2.87936451526839e-07	-0.897699417510894	3
ENSG00000162734.12	PEA15	1	160202183	1_79	0	0.00877696896712499	5.31569748620214	1.46829660287583e-07	0.344008973024356	1
ENSG00000132716.18	DCAF8	1	160262716	1_79	0	0.00949276620523865	6.05575994426131	1.80913264178961e-07	-0.528239081724201	1
ENSG00000162735.18	PEX19	1	160285766	1_79	0	0.011731802224094	8.05600391143877	2.97435892563201e-07	0.871209559452457	1
ENSG00000122218.14	COPA	1	160342475	1_79	0	0.0108294893837265	7.29988455468824	2.48790014562918e-07	0.755910147780315	2
ENSG00000162736.15	NCSTN	1	160342835	1_79	0	0.0148725725473015	10.2989784655297	4.82046817323106e-07	1.26985932238385	1
ENSG00000171786.5	NHLH1	1	160370157	1_79	0	0.00850015717327946	5.01324846179945	1.3410814615708e-07	0.278999100530056	1
ENSG00000162738.5	VANGL2	1	160407645	1_79	0	0.00886330738169028	5.40809015705252	1.50851178615691e-07	0.343534343064684	2
ENSG00000066294.14	CD84	1	160579090	1_79	0	0.0382658806265941	19.2770947576591	2.32146568359211e-06	-1.96519482118044	3
ENSG00000117090.14	SLAMF1	1	160647238	1_79	0	0.00851197893558109	5.02636455778192	1.34646013074237e-07	0.265039977981531	1
ENSG00000117091.9	CD48	1	160708069	1_79	0	0.0101856004334915	6.72092761570086	2.15439249343667e-07	-0.691460711401026	2
ENSG00000122223.12	CD244	1	160862395	1_79	0	0.00920070418649066	5.76074233984097	1.6680478031266e-07	0.53069399661923	2
ENSG00000158769.17	F11R	1	161021779	1_79	0	0.0125984859592911	8.72962421049055	3.46116958545771e-07	-1.07901917566296	2
ENSG00000215845.10	TSTD1	1	161038745	1_79	0	0.00837191034744988	4.86978024668446	1.28304800685514e-07	-0.272071833961864	2
ENSG00000158773.14	USF1	1	160983590	1_79	0	0.0960902358830568	28.166662879208	8.51772528465932e-06	2.51142841361086	2
ENSG00000162755.13	KLHDC9	1	161098329	1_79	0	0.00843561894063616	4.94132367067719	1.31180484110911e-07	-0.27186506479378	1
ENSG00000143256.4	PFDN2	1	161117821	1_79	0	0.0082389566945571	4.71871735145907	1.22350333630816e-07	0.0619198196696346	1
ENSG00000158793.13	NIT1	1	161118210	1_79	0	0.00855405815457833	5.07290455176743	1.36564513895793e-07	-0.32275848625859	2
ENSG00000143222.11	UFC1	1	161152958	1_79	0	0.0109225107892025	7.38067699795722	2.53704199291925e-07	-0.770897988887195	2
ENSG00000143224.17	PPOX	1	161166434	1_79	0	0.00914634833751593	5.70480918174382	1.6420933166943e-07	-0.543971292432754	1
ENSG00000158850.14	B4GALT3	1	161177981	1_79	0	0.0089911465544632	5.54326000507421	1.56851725218618e-07	-0.544993752949969	2
ENSG00000158864.12	NDUFS2	1	161196933	1_79	0	0.0194195522688725	12.8252499183789	7.8381581711422e-07	-1.50727114373837	1
ENSG00000158869.10	FCER1G	1	161215268	1_79	0	0.0134403877195095	9.34122271799482	3.95115891866478e-07	1.07722962066213	1
ENSG00000158882.14	TOMM40L	1	161223893	1_79	0	0.0593162904091686	23.4820230380783	4.38347431636247e-06	-2.27959410921852	2
ENSG00000248485.1	PCP4L1	1	161266846	1_79	0	0.0675383980617337	24.735265416398	5.25746395593863e-06	2.47355953215828	1
ENSG00000158887.15	MPZ	1	161309728	1_79	0	0.0103707283067224	6.89104225173676	2.24907088322748e-07	-0.83501442691238	2
ENSG00000143252.14	SDHC	1	161314507	1_79	0	0.00848883352836871	5.00066949108721	1.33593442852746e-07	-0.295194171848398	1
ENSG00000143226.13	FCGR2A	1	161505035	1_79	0	0.00874546188286107	5.2817569703091	1.45368443067197e-07	0.431112153385775	1
ENSG00000173110.7	HSPA6	1	161524102	1_79	0	0.0123873399216536	8.56986885050872	3.3408825234377e-07	0.979622781804041	2
ENSG00000203747.10	FCGR3A	1	161550682	1_79	0	0.00888835371766183	5.43472085227444	1.52022386159632e-07	0.385224556855399	1
ENSG00000162746.14	FCRLB	1	161721796	1_79	0	0.00858893122364113	5.11130128427737	1.38159126852744e-07	0.369028578080208	1
ENSG00000081721.11	DUSP12	1	161749425	1_79	0	0.0087886200260906	5.32821535199008	1.47370796735284e-07	-0.35314800895812	1
ENSG00000118217.5	ATF6	1	161764807	1_79	0	0.0265306483950265	15.787075734517	1.31813086695408e-06	1.80014983581423	3
ENSG00000162745.10	OLFML2B	1	161985415	1_79	0	0.0123289904814168	8.52523640676298	3.30782802138789e-07	-0.980620235048055	1
ENSG00000239887.4	C1orf226	1	162383151	1_80	0	0.017588623196589	12.6723504261099	7.01452056181767e-07	1.40370265593465	1
ENSG00000152332.15	UHMK1	1	162496869	1_80	0	0.00781151108058364	5.00150894502009	1.22954683634707e-07	-0.214193258101986	1
ENSG00000117143.13	UAP1	1	162560869	1_80	0	0.00765560083926131	4.81130385750749	1.15918043044228e-07	-0.17499044879905	2
ENSG00000162733.16	DDR2	1	162631124	1_80	0	0.00910896597649036	6.45161799606414	1.84946747545149e-07	-0.641052003829137	1
ENSG00000132196.13	HSD17B7	1	162790775	1_80	0	0.00886406962829334	6.1943729439171	1.72798306483939e-07	0.594583289649647	1
ENSG00000143228.12	NUF2	1	163266611	1_80	0	0.00825979190189785	5.52802042919797	1.43697005779991e-07	-0.432873406121228	1
ENSG00000162763.3	LRRC52	1	165544180	1_81	0	0.0978930867232304	21.3413490416528	6.57480482551045e-06	2.35524505494632	1
ENSG00000162761.14	LMX1A	1	165356504	1_81	0	0.0173295345711035	4.73888231481	2.58447178958851e-07	-0.188596465470081	2
ENSG00000143171.12	RXRG	1	165404509	1_81	0	0.0197780624806898	5.99122118099956	3.72913470336932e-07	-0.514924485861314	1
ENSG00000143198.12	MGST3	1	165630909	1_81	0	0.0197095621142683	5.95832908982601	3.69581680460915e-07	0.791704747269442	2
ENSG00000143149.12	ALDH9A1	1	165698175	1_81	0	0.0174698490024798	4.81526270937874	2.64739114031982e-07	0.222386734405586	2
ENSG00000188859.6	FAM78B	1	166148631	1_81	0	0.0175957245375076	4.88326621211256	2.70412353933076e-07	0.0325985820972634	1
ENSG00000143195.12	ILDR2	1	166905259	1_82	0	0.0102910759571514	8.55582772213241	2.77096977425198e-07	-1.05941458977981	3
ENSG00000143194.12	MAEL	1	166806201	1_82	0	0.016281818236295	12.8934081906646	6.60662426300718e-07	-1.46508165755194	2
ENSG00000143157.11	POGK	1	166839016	1_82	0	0.00899373867751396	7.28359110072035	2.06155437834756e-07	0.849562229100563	2
ENSG00000152382.5	TADA1	1	166876710	1_82	0	0.135133555083289	33.2728746096069	1.4150197428944e-05	3.14944796938536	2
ENSG00000143167.11	GPA33	1	167166436	1_82	0	0.0124848384541226	10.3815789308544	4.0790150824361e-07	1.17447415376844	1
ENSG00000198821.10	CD247	1	167518349	1_82	0	0.0071285331037364	5.09056480686791	1.14202369576696e-07	0.298416570609328	1
ENSG00000143162.7	CREG1	1	167548592	1_82	0	0.0127473562688348	10.5782889699645	4.24369852825843e-07	-1.19289466062541	2
ENSG00000198771.10	RCSD1	1	167630296	1_82	0	0.00732118191465514	5.34209100399673	1.23083958171739e-07	0.392367122069898	1
ENSG00000197965.11	MPZL1	1	167705500	1_82	0	0.00688923628986804	4.76851962516054	1.03386451313292e-07	-0.0861885628205864	2
ENSG00000143199.17	ADCY10	1	167917264	1_82	0	0.0267834461231563	17.6148413074474	1.48475283749682e-06	-1.89700409542609	1
ENSG00000143164.15	DCAF6	1	167936173	1_82	0	0.0319751928704118	19.301198212134	1.94225575590876e-06	2.01420821677272	2
ENSG00000143158.10	MPC2	1	167936173	1_82	0	0.0128159825182849	10.6290372472405	4.28701308392131e-07	-1.29354575079793	2
ENSG00000143147.14	GPR161	1	168137980	1_82	0	0.0142620870116583	11.6400613382332	5.22453116646594e-07	1.32170299752363	1
ENSG00000143155.12	TIPRL	1	168178654	1_82	0	0.0178362394546818	13.7569229866579	7.72206715099249e-07	-1.5279012785601	2
ENSG00000143178.12	TBX19	1	168281906	1_82	0	0.00801576974805951	6.19719158594024	1.56332448490054e-07	-0.621539149700397	1
ENSG00000143196.4	DPT	1	168728523	1_82	0	0.0186755986420806	14.1926484385167	8.34155371469406e-07	1.60442059742184	1
ENSG00000143153.12	ATP1B1	1	169129496	1_83	0	0.120037256819256	23.8812890306551	9.02158406990196e-06	-2.70495736302656	1
ENSG00000143156.13	NME7	1	169330256	1_83	0	0.025578410461687	8.96275011016145	7.21479198320839e-07	1.92937717939828	3
ENSG00000117475.13	BLZF1	1	169368138	1_83	0	0.0192479043430306	6.26448752111888	3.79470460055908e-07	-1.22236751384856	1
ENSG00000117477.12	CCDC181	1	169447020	1_83	0	0.016336733026197	4.71084999450002	2.42199621992511e-07	0.246320355331652	1
ENSG00000198734.10	F5	1	169584820	1_83	0	0.0168891986705296	5.02576966833092	2.67128729774488e-07	0.315600931182125	1
ENSG00000000460.16	C1orf112	1	169910890	1_83	0	0.0164971904050877	4.8034067863939	2.49383851495908e-07	0.31914170058258	1
ENSG00000188404.8	SELL	1	169710412	1_83	0	0.0173730085233343	5.29326215309459	2.89405919365154e-07	0.560594401533321	1
ENSG00000007908.15	SELE	1	169764425	1_83	0	0.018361687831324	5.81760466321394	3.36175282614819e-07	0.553845640604103	2
ENSG00000171806.11	METTL18	1	169795279	1_83	0	0.0181316202006085	5.69808482100652	3.25143066162322e-07	0.554267620166134	1
ENSG00000000457.13	SCYL3	1	169891332	1_83	0	0.0570618553705365	16.6318325887364	2.98672314345516e-06	1.97281664234387	2
ENSG00000116132.11	PRRX1	1	170663243	1_84	0	0.0106512714577586	5.9451415066554	1.99284087823205e-07	-0.621786963915866	1
ENSG00000007933.12	FMO3	1	171090963	1_84	0	0.162065668401777	32.1617870888512	1.64036377875662e-05	3.21735418452578	2
ENSG00000094963.13	FMO2	1	171185164	1_84	0	0.0183603536082408	11.0957055599461	6.41128286704601e-07	1.39265316214947	2
ENSG00000010932.16	FMO1	1	171248552	1_84	0	0.0112882887577713	6.49385307930704	2.30695722822561e-07	-0.480107162040651	1
ENSG00000076258.9	FMO4	1	171313714	1_84	0	0.0107644309933511	6.04496697828341	2.04783039378947e-07	-0.618303879948972	2
ENSG00000034971.16	MYOC	1	171652835	1_84	0	0.0273265311042069	14.8701393369703	1.27881734019276e-06	-1.63891007501312	2
ENSG00000117533.14	VAMP4	1	171735817	1_84	0	0.010148491804959	5.48845916760251	1.75291523896682e-07	-0.485359789175971	2
ENSG00000010165.19	METTL13	1	171781634	1_84	0	0.00940347467593094	4.76852854731275	1.41117774870212e-07	0.0371860236680876	1
ENSG00000197959.13	DNM3	1	171836704	1_84	0	0.00933802167168995	4.70259044600278	1.38197761469112e-07	-0.160373172393587	3
ENSG00000135845.9	PIGC	1	172411786	1_84	0	0.00968704818300248	5.04904092942091	1.53925057627133e-07	-0.418556322496635	2
ENSG00000094975.13	SUCO	1	172532059	1_84	0	0.0117471084686421	6.87031871285972	2.53990128005012e-07	0.741998931213453	3
ENSG00000117560.7	FASLG	1	172658724	1_84	0	0.0381127947258919	18.0407781430319	2.16388927931901e-06	1.77184598969553	1
ENSG00000117586.10	TNFSF4	1	173208174	1_85	0	0.0189709296025649	5.15388883836633	3.07703639708997e-07	-0.328827186614952	1
ENSG00000076321.10	KLHL20	1	173714815	1_85	0	0.018131470108396	4.72502132302398	2.69616064250782e-07	0.422331220030591	1
ENSG00000117593.9	DARS2	1	173823764	1_85	0	0.0251503993308466	7.82947273955215	6.19706961831209e-07	-1.19316939258201	3
ENSG00000117601.13	SERPINC1	1	173916899	1_85	0	0.0180978640835808	4.7074439447713	2.68115210803157e-07	0.0595717553240933	1
ENSG00000120333.4	MRPS14	1	175023749	1_85	0	0.0193487439560673	5.34079895631479	3.25213062704376e-07	0.439028047841768	1
ENSG00000120332.15	TNN	1	175069235	1_85	0	0.0230398282946491	6.99702608578088	5.0734303766301e-07	0.828190437460706	1
ENSG00000152092.15	ASTN1	1	177165470	1_86	0	0.0116353176010074	7.94059687937646	2.90763819285086e-07	0.938332737919319	1
ENSG00000116147.16	TNR	1	175744070	1_86	0	0.0244971636360462	14.9918424108794	1.15579226931881e-06	1.57938726619622	1
ENSG00000235750.9	KIAA0040	1	175213947	1_86	0	0.011833674310146	8.10032091006118	3.01669088217078e-07	1.02272262161743	1
ENSG00000143207.19	RFWD2	1	176207677	1_86	0	0.0201879357744444	13.1558050526194	8.35830697531397e-07	-1.46481858564915	1
ENSG00000198797.6	BRINP2	1	177170676	1_86	0	0.0115136047338422	7.84123322615618	2.84121867834339e-07	0.925122982840597	1
ENSG00000120341.18	SEC16B	1	177966530	1_87	0	0.0164172429597229	4.87857255499699	2.52058859784682e-07	0.339495101379271	2
ENSG00000075391.16	RASAL2	1	178094621	1_87	0	0.016133754845342	4.71366142350444	2.39333125092891e-07	0.103302743929868	2
ENSG00000186283.13	TOR3A	1	179081458	1_89	0	0.00879062549312748	5.24859418361404	1.45201715268913e-07	0.407933776877139	2
ENSG00000143322.19	ABL2	1	179229873	1_89	0	0.00855643915174376	4.9937487457773	1.34471028790637e-07	0.224612744319069	1
ENSG00000057252.12	SOAT1	1	179293868	1_89	0	0.018683694010448	12.3773662119882	7.27779738288252e-07	-1.72339118488471	2
ENSG00000162782.15	TDRD5	1	179591583	1_89	0	0.0083834997042328	4.80105832475093	1.26669282040679e-07	-0.240196804456206	1
ENSG00000169905.12	TOR1AIP2	1	179878267	1_89	0	0.0417799001403776	20.0352755580154	2.63433918093504e-06	2.4458039555248	1
ENSG00000135837.15	CEP350	1	179954679	1_89	0	0.0837888534694613	26.7465901417151	7.05283370844082e-06	2.90390297127072	2
ENSG00000230124.6	ACBD6	1	180502528	1_89	0	0.00969329825335996	6.17136313013129	1.88261559099655e-07	-0.683682841829101	1
ENSG00000203730.2	TEDDM1	1	182400603	1_90	0	0.01590809448117	4.89458200927494	2.45043250594424e-07	0.207199519760681	1
ENSG00000135828.11	RNASEL	1	182569090	1_90	0	0.036571535677259	12.8031934674513	1.47356900834528e-06	-1.46698661977451	3
ENSG00000143333.6	RGS16	1	182633925	1_90	0	0.0204926285797592	7.29380727085522	4.70393081862016e-07	-0.860517088478237	1
ENSG00000135838.13	NPL	1	182771820	1_90	0	0.0175695222549929	5.83519837044825	3.22644711417917e-07	-0.536238165338031	1
ENSG00000135862.5	LAMC1	1	183023026	1_91	0	0.0132957973085913	5.77877760376986	2.41801694742319e-07	-0.561843299692976	2
ENSG00000058085.14	LAMC2	1	183186170	1_91	0	0.0130959070788397	5.62825411992907	2.31962754113836e-07	-0.582283830306378	1
ENSG00000157064.10	NMNAT2	1	183418808	1_91	0	0.0233769444188515	11.102482092882	8.16802012867176e-07	1.38795645389394	1
ENSG00000116698.21	SMG7	1	183471970	1_91	0	0.0224183822304025	10.6611020883848	7.52168852680856e-07	1.2910973214955	2
ENSG00000162704.15	ARPC5	1	183635502	1_91	0	0.0265993397450387	12.2420458800382	1.02478753229696e-06	-1.52089398775046	2
ENSG00000198756.10	COLGALT2	1	183998053	1_91	0	0.0119798044211532	4.83124958892229	1.82145386635781e-07	-0.376528704959574	2
ENSG00000198860.11	TSEN15	1	184051811	1_91	0	0.020633429451093	9.90905940780277	6.43447063506951e-07	-1.19336898892718	1
ENSG00000116667.12	C1orf21	1	184559445	1_91	0	0.0402056823728818	15.5634774781523	1.96925996873081e-06	3.02510749568877	1
ENSG00000116406.18	EDEM3	1	184756487	1_92	1	0.0504978431876809	20.6779997631674	3.28617228886286e-06	4.14046272329324	1
ENSG00000135842.16	FAM129A	1	184974052	1_92	0	0.0133170357078055	5.23753998181063	2.19504733091735e-07	0.115501909491407	2
ENSG00000121486.11	TRMT1L	1	185156912	1_92	0	0.0151948496758064	6.78684770489945	3.24543925956994e-07	-0.991379767451248	1
ENSG00000116668.12	SWT1	1	185156912	1_92	0	0.0151948496758064	6.78684770489945	3.24543925956994e-07	0.991379767451248	1
ENSG00000116679.15	IVNS1ABP	1	185317057	1_92	0	0.0139218323444371	5.70477593419256	2.49944718613797e-07	-0.349980605872637	1
ENSG00000047410.13	TPR	1	186376034	1_92	0	0.0205532250455263	9.54322233609001	6.17282540371329e-07	1.01036704184316	1
ENSG00000157181.15	C1orf27	1	186376310	1_92	0	0.047918806147108	17.5332481247554	2.64409674785935e-06	2.00086079581451	1
ENSG00000262180.1	OCLM	1	186400270	1_92	0	0.0207030208554952	9.6172081233105	6.26601900679567e-07	1.02040646932444	1
ENSG00000073756.11	PTGS2	1	186680089	1_92	0	0.012412639589677	4.70467104145231	1.83781749483997e-07	0.605054870873022	2
ENSG00000150681.9	RGS18	1	192158507	1_96	0	0.00775236302199389	5.05722753568829	1.23383069108427e-07	0.304492604282425	1
ENSG00000090104.11	RGS1	1	192575665	1_96	0	0.0177154033896509	12.7969104449611	7.13452641583498e-07	-1.41494915413118	1
ENSG00000116747.12	TROVE2	1	193037020	1_96	0	0.0379407659473069	19.8702014695429	2.37256073340308e-06	-1.83499971144218	2
ENSG00000023572.8	GLRX2	1	193105954	1_96	0	0.00784873354275073	5.65620597141217	1.39712021036807e-07	1.01511585913594	3
ENSG00000134371.10	CDC73	1	193121735	1_96	0	0.0199357741164794	11.992907288639	7.52430782008052e-07	2.60579432284138	1
ENSG00000000971.15	CFH	1	196650372	1_98	0	0.010534105555309	15.4665204841589	5.12742433937822e-07	-3.42175845727459	1
ENSG00000177888.7	ZBTB41	1	197200897	1_98	0	0.0116806116111897	6.92210823414694	2.54456144733626e-07	-0.542818283013607	1
ENSG00000213047.12	DENND1B	1	197774968	1_99	0	0.0122741386491332	4.73770441024939	1.83007108675299e-07	0.0387266388797818	2
ENSG00000203724.10	C1orf53	1	197902889	1_99	0	0.0270660654664997	12.2316964290354	1.04188742333573e-06	-1.39579768184451	1
ENSG00000151414.14	NEK7	1	198156916	1_99	0	0.0242156042596883	11.1741168622976	8.5156439223081e-07	-1.60911809841698	1
ENSG00000081248.10	CACNA1S	1	201113217	1_101	0	0.0166743465089838	6.37071855775684	3.34307573604899e-07	-0.715145461565805	1
ENSG00000163362.10	C1orf106	1	200890285	1_101	0	0.0151388988330746	5.45630509506456	2.59957233698307e-07	0.516876859289064	2
ENSG00000118200.14	CAMSAP2	1	200741058	1_101	0	0.0218412021008122	8.9291579492406	6.13756375559199e-07	-1.10550872212146	1
ENSG00000232237.3	ASCL5	1	201116393	1_101	0	0.0145661894127002	5.09141354930738	2.33395941947543e-07	0.322845740966147	1
ENSG00000116857.16	TMEM9	1	201173236	1_101	0	0.0183053939986203	7.25466609909161	4.17931863241079e-07	-0.743914121521939	1
ENSG00000163395.16	IGFN1	1	201406685	1_101	0	0.0609182760686208	18.7283586387841	3.59051128190232e-06	2.08100615022005	1
ENSG00000081277.12	PKP1	1	201283573	1_101	0	0.0172813732081268	6.70933852147502	3.6489417275399e-07	-0.794391227710872	1
ENSG00000118194.18	TNNT2	1	201378187	1_101	0	0.0232485519008215	9.52184071412038	6.96667887842743e-07	1.15225900478873	1
ENSG00000159166.13	LAD1	1	201400120	1_101	0	0.0834737358513078	21.7810447897583	5.72186401853569e-06	-2.28054681204856	1
ENSG00000174307.6	PHLDA3	1	201467340	1_101	0	0.0298482598160535	11.8973893445533	1.11758268436896e-06	1.33021327010602	2
ENSG00000159176.13	CSRP1	1	201509697	1_101	0	0.019661993675505	7.93223618556427	4.90831201851673e-07	0.921410723728207	1
ENSG00000198700.9	IPO9	1	201828710	1_102	0	0.0109389122405257	4.78949628062372	1.64881888158976e-07	-0.46753076171059	3
ENSG00000198892.6	SHISA4	1	201888432	1_102	0	0.01179505565767	5.50144340359409	2.04214049682817e-07	0.406886422333055	1
ENSG00000163431.12	LMOD1	1	201915540	1_102	0	0.110988674624609	26.9770243032548	9.42283707753204e-06	2.86584756687145	1
ENSG00000134375.10	TIMM17A	1	201955775	1_102	0	0.0158519498303651	8.29711389722189	4.13922195269254e-07	0.756782709102678	2
ENSG00000176393.10	RNPEP	1	201979953	1_102	0	0.0139437124019383	7.08354989744141	3.10841036004905e-07	0.775732164569604	2
ENSG00000163435.15	ELF3	1	202007718	1_102	0	0.0926393481555156	25.2032701285585	7.34786821282199e-06	-2.39499131259308	1
ENSG00000170075.8	GPR37L1	1	202113933	1_102	0	0.0115614902526748	5.31246221146042	1.93294120846639e-07	0.502449292650627	2
ENSG00000143851.15	PTPN7	1	202161992	1_102	0	0.0563880478360743	20.3889268071898	3.61818192730866e-06	2.24730068208575	1
ENSG00000133067.17	LGR6	1	202194236	1_102	0	0.0129461270573888	6.38159252307723	2.60002730515557e-07	0.859282147981557	1
ENSG00000077157.21	PPP1R12B	1	202348568	1_102	0	0.0110376371496591	4.87436577281423	1.69318028207485e-07	-0.230451534677375	2
ENSG00000143858.11	SYT2	1	202710717	1_102	0	0.0161196533720327	8.4556628474736	4.28955588700849e-07	1.0850801280761	1
ENSG00000183155.4	RABIF	1	202889900	1_102	0	0.0115614830764702	5.31245483306159	1.93293732406056e-07	-0.384396961069451	2
ENSG00000117153.15	KLHL12	1	202928138	1_102	0	0.0184443943944163	9.73161039058578	5.6488245667014e-07	1.15535727184876	1
ENSG00000159346.12	ADIPOR1	1	202958751	1_102	0	0.0172439655813595	9.09408068781199	4.93520189752878e-07	1.0095782646322	1
ENSG00000159348.12	CYB5R1	1	202967673	1_102	0	0.019938638901839	10.4699557661331	6.56975733866938e-07	1.22882787543813	1
ENSG00000163444.11	TMEM183A	1	203025505	1_102	0	0.0145338595458399	7.47564527927596	3.41931111814542e-07	0.854200062496879	1
ENSG00000143847.15	PPFIA4	1	203025545	1_102	0	0.0486823668984959	18.9766820475764	2.90737425164188e-06	1.90689783748474	2
ENSG00000133048.12	CHI3L1	1	203186952	1_102	0	0.0210047245833176	10.9639318694421	7.24756790686788e-07	1.26395221371168	1
ENSG00000133063.15	CHIT1	1	203274075	1_102	0	0.0554169315798949	20.2217076081208	3.52670615302363e-06	2.14382041757021	1
ENSG00000122176.10	FMOD	1	203352044	1_102	0	0.0202375910898496	10.6110764738023	6.75814078500771e-07	-1.15849825888228	1
ENSG00000174567.7	GOLT1A	1	204212189	1_103	0	0.0211713822869591	10.4939982477513	6.99196386581512e-07	-1.10550059275876	1
ENSG00000188783.5	PRELP	1	203475432	1_103	0	0.0115914717660782	4.83297781126992	1.7630407751096e-07	-0.218754265999944	1
ENSG00000188770.9	OPTC	1	203492286	1_103	0	0.0168847471739984	8.32755900277757	4.4250812999507e-07	0.91691355329626	1
ENSG00000122188.12	LAX1	1	203764698	1_103	0	0.0115449012788883	4.78710246625613	1.73928968273727e-07	0.173951116194635	2
ENSG00000257315.2	ZBED6	1	203795675	1_103	0	0.0137370029391523	6.38325246656472	2.75957998623308e-07	0.547408044863229	1
ENSG00000182004.12	SNRPE	1	203861428	1_103	0	0.0129031102496644	5.83140669156987	2.36797281708355e-07	-0.478955455221475	2
ENSG00000143845.14	ETNK2	1	204151824	1_103	0	0.0213532886641092	10.6760796286021	7.17439938161459e-07	1.52104203053817	2
ENSG00000143850.13	PLEKHA6	1	204277042	1_103	0	0.0114616761412093	4.72396309337163	1.7039765063304e-07	-0.0601677600415231	2
ENSG00000133056.13	PIK3C2B	1	204454683	1_103	0	0.050126785990611	18.4576190174827	2.9117528603435e-06	-1.90078988291442	1
ENSG00000198625.12	MDM4	1	204515489	1_103	0	0.0141127962689233	6.62717298280827	2.9434072315466e-07	-0.792070213489469	2
ENSG00000170382.11	LRRN2	1	204685959	1_103	0	0.034352580291797	15.1697313897226	1.64000898673326e-06	1.64986326977874	1
ENSG00000198049.6	AVPR1B	1	206117775	1_104	0	0.0187417309498816	6.7571938955538	3.98552055888051e-07	0.743236163391496	1
ENSG00000163531.15	NFASC	1	204828332	1_104	0	0.0401896274028518	14.0145628852838	1.77256638963913e-06	1.97209152850359	1
ENSG00000184144.11	CNTN2	1	204990430	1_104	0	0.0151687438760161	4.75424065791969	2.26954999354614e-07	-0.187080581763458	2
ENSG00000174529.7	TMEM81	1	205084986	1_104	0	0.0153543216532579	4.86931543201494	2.35292192621745e-07	-0.573667101711306	1
ENSG00000117222.13	RBBP5	1	205121305	1_104	0	0.0156744889034667	5.06463315454345	2.49833318167579e-07	-0.655362628054585	2
ENSG00000133059.16	DSTYK	1	205210869	1_104	0	0.0172904250672172	5.99360677313191	3.26139116402005e-07	0.934562991313708	1
ENSG00000133069.15	TMCC2	1	205228311	1_104	0	0.0170161441906228	5.84216868619674	3.12855809054379e-07	0.536281157016361	1
ENSG00000163545.8	NUAK2	1	205321732	1_104	0	0.0158203338727242	5.15229254012979	2.5652230403016e-07	0.323889879070117	1
ENSG00000162873.14	KLHDC8A	1	205355501	1_104	0	0.0152574300095414	4.80940745392407	2.30930838370605e-07	-0.219152521488321	1
ENSG00000117266.15	CDK18	1	205526264	1_104	0	0.0336751236686994	12.3260303640398	1.30629542618876e-06	1.36409525869752	1
ENSG00000174514.12	MFSD4A	1	205583736	1_104	0	0.0202035759620411	7.46916993969991	4.74908080622498e-07	-0.762041180724747	1
ENSG00000158711.13	ELK4	1	205632336	1_104	0	0.0210696230181526	7.8672405663557	5.21660759349157e-07	-0.798528393473083	1
ENSG00000158715.5	SLC45A3	1	205680319	1_104	0	0.0223845019069276	8.44162562588277	5.94678855089603e-07	-0.986514120225872	1
ENSG00000069275.12	NUCKS1	1	205749730	1_104	0	0.0174221145878909	6.06546670343494	3.32563102073555e-07	0.732182858705546	1
ENSG00000117280.12	RAB29	1	205770138	1_104	0	0.0191698783006558	6.97126601019169	4.20571640378636e-07	-0.828455616037619	2
ENSG00000133065.10	SLC41A1	1	205813269	1_104	0	0.0356114913869264	12.859353130429	1.4411801055084e-06	-1.47904353710805	1
ENSG00000263528.7	IKBKE	1	206470431	1_105	0	0.0138007468503673	8.48472436274288	3.68510020409998e-07	0.96025860254935	2
ENSG00000143486.15	EIF2D	1	206604136	1_105	0	0.0135592577589735	8.25889264324432	3.52425002213787e-07	-1.02850483467144	1
ENSG00000143479.15	DYRK3	1	206634569	1_105	0	0.0159704191123584	9.80109953838877	4.92606442058986e-07	-1.18180852695791	1
ENSG00000162889.10	MAPKAPK2	1	206684062	1_105	0	0.00914736625978141	4.73446911203316	1.36293872031161e-07	0.0686195502734957	1
ENSG00000162894.11	FCMR	1	206923405	1_105	0	0.0257731153722331	14.2349036718088	1.15459699845211e-06	1.69448670432308	1
ENSG00000162896.5	PIGR	1	206945992	1_105	0	0.0382736074153619	17.7860413703331	2.14233641396022e-06	-1.89097569555293	1
ENSG00000123843.12	C4BPB	1	207087851	1_105	0	0.00926167908884801	4.99300004527894	1.45532594743031e-07	0.443606031561078	2
ENSG00000196352.14	CD55	1	207321071	1_105	0	0.0483734187264603	15.5200028698959	2.36269440341063e-06	2.97929497696222	3
ENSG00000117335.19	CD46	1	207749736	1_105	0	0.0233371812010595	13.1345612840905	9.64657051314038e-07	-1.96664511494796	2
ENSG00000174059.16	CD34	1	207925686	1_105	0	0.0448385844948121	18.9250896199574	2.67053830949839e-06	-2.21965348063714	1
ENSG00000076356.6	PLXNA2	1	208243841	1_106	0	0.00637378890409024	10.4203477739836	2.09020490752526e-07	1.21371625237084	2
ENSG00000008118.9	CAMK1G	1	209584155	1_106	0	0.00352701171841052	8.88828872530667	9.86583913680795e-08	2.37853281191636	1
ENSG00000123689.5	G0S2	1	209675255	1_106	0	0.00987295148022671	13.6006531804941	4.22586620311339e-07	-1.07704275478939	1
ENSG00000009790.14	TRAF3IP3	1	209755954	1_106	0	0.00396738651331263	6.02291678366653	7.52004343558944e-08	-1.11245961948064	2
ENSG00000117595.10	IRF6	1	209806682	1_106	0	0.00554711867662194	8.14435766705921	1.42178284219973e-07	-0.712976324194342	1
ENSG00000117597.17	DIEXF	1	209823230	1_106	0	0.00656251697909682	9.75482808989641	2.01464733624489e-07	1.06109870601581	2
ENSG00000143473.12	KCNH1	1	211134467	1_107	0	0.0192673732372225	12.9188730488915	7.83350481307197e-07	1.40208795846131	1
ENSG00000117625.13	RCOR3	1	211258687	1_107	0	0.00927790276151608	6.00779852441645	1.75417997949092e-07	-0.547262981386099	1
ENSG00000082512.14	TRAF5	1	211326378	1_107	0	0.110329249137618	29.6923167192618	1.03096452248988e-05	-3.06756679227168	2
ENSG00000170385.9	SLC30A1	1	211578806	1_107	0	0.0117488659517276	8.2379192976361	3.04594779449123e-07	-1.06620936788145	1
ENSG00000117650.12	NEK2	1	211675781	1_107	0	0.0163160278767091	11.3438722264166	5.82484989885381e-07	-1.16841974241852	1
ENSG00000143493.12	INTS7	1	212035474	1_107	0	0.011334101599254	7.89833624323354	2.8172909057283e-07	0.969741451723401	1
ENSG00000066027.11	PPP2R5A	1	212285049	1_107	0	0.00899754088888727	5.71816838304744	1.6191599110007e-07	-0.457639471606023	3
ENSG00000065600.12	TMEM206	1	212414848	1_107	0	0.009763600934381	6.48956157843504	1.99404223049691e-07	0.684144991932558	2
ENSG00000162772.16	ATF3	1	212565261	1_107	0	0.00851129199030054	5.19380245621927	1.391201031138e-07	-0.367558957097375	1
ENSG00000123685.8	BATF3	1	212699839	1_109	0	0.00661872370629257	5.69181511580356	1.18558858861898e-07	-0.476656871699214	1
ENSG00000117697.14	NSL1	1	212792127	1_109	0	0.00622473518226707	5.11311884694089	1.00164941362393e-07	0.429522288387432	1
ENSG00000203705.10	TATDN3	1	212789657	1_109	0	0.00621188360620884	5.09363243399501	9.95771943477886e-08	-0.420932318555476	2
ENSG00000143494.15	VASH2	1	212950961	1_109	0	0.00857504990495583	8.1347108367071	2.19526902531985e-07	-0.904257860218456	1
ENSG00000174606.13	ANGEL2	1	213015952	1_109	0	0.0219386515709284	17.0206933177493	1.17515770122085e-06	-1.89389857805289	2
ENSG00000136643.11	RPS6KC1	1	213051377	1_109	0	0.0276179831768162	19.2077070088477	1.66946168745498e-06	2.04471919719109	1
ENSG00000143499.13	SMYD2	1	214280940	1_109	0	0.010988567284802	10.4763127537711	3.62291796771852e-07	1.19695227455046	2
ENSG00000152104.11	PTPN14	1	214361311	1_109	0	0.00994549440352632	9.5343314367461	2.98418398967514e-07	-1.04524721741747	2
ENSG00000117724.12	CENPF	1	214603593	1_109	0	0.00679808959856221	5.94397747281547	1.27166586202015e-07	0.546306912462677	1
ENSG00000136636.12	KCTD3	1	215567710	1_109	0	0.0115003987184487	10.9064021919338	3.9473294998962e-07	-1.45830760169193	1
ENSG00000196482.16	ESRRG	1	217113145	1_110	0	0.00675761539482755	5.71390402053997	1.21516537238769e-07	-0.429586480689868	2
ENSG00000092978.10	GPATCH2	1	217631425	1_110	0	0.00605107755289303	4.76090868741404	9.0663304599736e-08	-0.302805566898114	1
ENSG00000162814.10	SPATA17	1	217631425	1_110	0	0.00605107755289303	4.76090868741404	9.0663304599736e-08	0.302805566898114	1
ENSG00000067533.5	RRP15	1	218285209	1_110	0	0.00751133586839536	8.43852743492223	1.99476997294667e-07	1.52715355054082	1
ENSG00000092969.11	TGFB2	1	218348267	1_110	0	0.0302924986812275	18.9336009048457	1.80500034756738e-06	1.56157633936581	1
ENSG00000143353.11	LYPLAL1	1	219173128	1_111	0	0.12469496713015	26.30710301625	1.03235941826091e-05	-3.00561394268768	1
ENSG00000215817.5	ZC3H11B	1	219613548	1_112	0	0.0102142597373881	6.69723785577558	2.15283920838006e-07	0.925202148115972	1
ENSG00000136628.17	EPRS	1	220043811	1_112	0	0.0170298067796412	11.5309892935136	6.17995429315282e-07	-1.37795635425085	1
ENSG00000067704.9	IARS2	1	220093626	1_112	0	0.0107621338594814	7.19082865466756	2.43548973552266e-07	-0.926571176052471	1
ENSG00000116141.15	MARK1	1	220528008	1_112	0	0.00827496850995713	4.70972604705	1.22650964991357e-07	-0.00366340563730175	1
ENSG00000162817.6	C1orf115	1	220692533	1_112	0	0.00854423236092294	5.01186971750524	1.34766452756025e-07	0.215721519685998	1
ENSG00000117791.15	MARC2	1	220747806	1_112	0	0.0096321248247454	6.14319187333356	1.86219499821593e-07	0.582775493915419	2
ENSG00000186205.12	MARC1	1	220786518	1_112	0	0.00837006780928407	4.81756204863762	1.26901065045697e-07	-0.145251830006836	1
ENSG00000143498.17	TAF1A	1	222569334	1_114	0	0.0480626341389903	21.7678880503383	3.29255348270017e-06	-2.28663747425733	1
ENSG00000154305.16	MIA3	1	222574675	1_114	0	0.00989469216198746	6.75606174678236	2.10380203590799e-07	0.906299929599814	3
ENSG00000162819.11	BROX	1	222712777	1_114	0	0.00911715153655723	5.98338371268141	1.71678140982914e-07	0.709742844247095	1
ENSG00000186063.12	AIDA	1	222712777	1_114	0	0.00911715153655723	5.98338371268141	1.71678140982914e-07	-0.709742844247095	1
ENSG00000197520.10	FAM177B	1	222736869	1_114	0	0.0082883699138	5.0838876740296	1.32609319292804e-07	0.266428731874105	1
ENSG00000154309.8	DISP1	1	222862817	1_114	0	0.00798533094804577	4.73243043860277	1.18928552404843e-07	-0.113021169492996	1
ENSG00000143502.14	SUSD4	1	223364043	1_114	0	0.0224209260557748	14.4971071105019	1.02292517654289e-06	-1.58130954645887	2
ENSG00000203697.11	CAPN8	1	223666090	1_114	0	0.0163035211951738	11.4771282539078	5.88875682909779e-07	-1.35625291133269	2
ENSG00000162909.17	CAPN2	1	223701253	1_114	0	0.040404935688107	20.1056125896738	2.55658774918888e-06	-2.22653405044971	1
ENSG00000143514.16	TP53BP2	1	223886893	1_114	0	0.00824756611235011	5.03732504440738	1.30747909808049e-07	0.253567572394633	1
ENSG00000143756.11	FBXO28	1	224114528	1_114	0	0.00798178634602964	4.72824272749081	1.18770568562473e-07	0.150887286858366	2
ENSG00000143748.17	NVL	1	224330205	1_114	0	0.0113686732963728	8.06766161795024	2.88646592018236e-07	0.985585706481204	1
ENSG00000143771.11	CNIH4	1	224357044	1_114	0	0.0085081405957691	5.330854416834	1.42738278271872e-07	0.500129733065769	2
ENSG00000162923.14	WDR26	1	224436689	1_114	0	0.0095701684707975	6.44117331391221	1.93996342339498e-07	0.782506114132392	1
ENSG00000143815.14	LBR	1	225461806	1_115	0	0.101237493687374	25.6074275567341	8.15861259220893e-06	-2.61963049118353	1
ENSG00000185842.15	DNAH14	1	224895916	1_115	0	0.0174824420815594	8.75847792784034	4.8188089873325e-07	0.909545913402704	1
ENSG00000143742.12	SRP9	1	225777848	1_115	0	0.0306816681846384	14.0992027650955	1.36138982013317e-06	-1.71122213120027	1
ENSG00000143819.12	EPHX1	1	225809711	1_115	0	0.0114083719511816	4.7208064327491	1.69491857519756e-07	-0.212368015372307	1
ENSG00000196187.11	TMEM63A	1	225878055	1_115	0	0.0147812937594964	7.16968517930512	3.33519712728767e-07	-0.832389749702066	1
ENSG00000243709.1	LEFTY1	1	225912195	1_115	0	0.0113884057081415	4.70425611973135	1.68602054565822e-07	0.107600179012456	2
ENSG00000143811.18	PYCR2	1	225920087	1_115	0	0.0126130610232714	5.66951846035855	2.25048252148096e-07	0.296912338397873	2
ENSG00000143768.12	LEFTY2	1	225941740	1_115	0	0.0115997315246569	4.87798122846542	1.78072573854349e-07	0.170975445356911	1
ENSG00000143751.9	SDE2	1	225999428	1_115	0	0.0123749900665077	5.4893929622812	2.13785454720907e-07	-0.466387572312715	1
ENSG00000163041.9	H3F3A	1	226062051	1_115	0	0.024007968080636	11.7666077737286	8.89028442911937e-07	1.62844161593095	2
ENSG00000183814.15	LIN9	1	226309688	1_115	0	0.0123551035195209	5.4741937852417	2.12850918957996e-07	-0.499598273088222	1
ENSG00000203685.9	STUM	1	226549501	1_115	0	0.0151329953144032	7.39219277565463	3.52052275147273e-07	-0.816004961502091	1
ENSG00000143772.9	ITPKB	1	226739756	1_116	0	0.0264640991076485	16.8329546431051	1.40193036106449e-06	-1.69463738065781	1
ENSG00000163050.16	COQ8A	1	226897945	1_116	0	0.00736305336010112	4.72816470196158	1.09561890632029e-07	0.12591123514329	1
ENSG00000143776.18	CDC42BPA	1	227318012	1_116	0	0.0188205488901925	13.5982106456687	8.05421137974483e-07	1.86384167589886	2
ENSG00000181450.17	ZNF678	1	227563411	1_116	0	0.00747182420509573	4.86647560577536	1.14432706511138e-07	-0.287766444583618	1
ENSG00000143740.14	SNAP47	1	227730861	1_116	0	0.0090071541050919	6.62997925530032	1.87935462231954e-07	-0.916070761698098	1
ENSG00000081692.12	JMJD4	1	227739541	1_116	0	0.0074121553923665	4.7908604845632	1.11755012917951e-07	0.127248972016239	1
ENSG00000143816.7	WNT9A	1	227945621	1_116	0	0.033452698356085	19.063615176724	2.00699084223466e-06	2.64525626610381	1
ENSG00000162910.18	MRPL55	1	228109044	1_116	0	0.0261161779071489	16.7064825783239	1.3731045752947e-06	-2.46372902021209	1
ENSG00000143774.16	GUK1	1	228140298	1_116	0	0.00954818778862543	7.18069038986284	2.15772516772057e-07	-1.22046000470987	1
ENSG00000198835.3	GJC2	1	228149213	1_116	0	0.0091069749772501	6.73405055365851	1.93000968949896e-07	-1.14310337719323	1
ENSG00000181873.12	IBA57	1	228163386	1_116	0	0.0221330158573452	15.1349808507948	1.05422046983282e-06	2.45295032242276	2
ENSG00000154358.20	OBSCN	1	228201455	1_116	0	0.0486235735536782	22.6386773867915	3.46423143398556e-06	-3.01187473153959	1
ENSG00000196890.4	HIST3H2BB	1	228458562	1_116	0	0.0154753889294483	11.7449054720993	5.72005325252687e-07	-1.59727205681199	1
ENSG00000168159.11	RNF187	1	228484557	1_116	0	0.0128772732128609	10.0065407588717	4.05524271189723e-07	1.45668244980801	2
ENSG00000116574.5	RHOU	1	229117820	1_117	0	0.0116664486183407	4.70617438799848	1.72788829366539e-07	-0.0310013330440017	1
ENSG00000154429.10	CCSAP	1	229321892	1_117	0	0.014198797679372	6.5633417306952	2.93282102930948e-07	0.653482341769736	1
ENSG00000143632.14	ACTA1	1	229433845	1_117	0	0.0975249561754426	25.0147557777346	7.6775208524927e-06	-2.54332682771168	1
ENSG00000069248.11	NUP133	1	229508410	1_117	0	0.0282111759893202	13.0740777379544	1.16075677399336e-06	-1.79036938616303	1
ENSG00000135763.9	URB2	1	229626572	1_117	0	0.0117547965897464	4.77746430999491	1.76734584548938e-07	-0.18682376277306	1
ENSG00000177614.10	PGBD5	1	230426554	1_117	0	0.0116972801363822	4.73111355076613	1.74163537076938e-07	0.0486619571237569	1
ENSG00000135744.7	AGT	1	230714337	1_118	1	0.797214961743774	42.8617623124504	0.000107536138655032	-6.77004538577624	1
ENSG00000135773.12	CAPN9	1	230748383	1_118	0	0.0069387591882587	5.89181539624625	1.28658925509129e-07	0.829740590512565	2
ENSG00000119280.16	C1orf198	1	230865121	1_118	0	0.0150924286994322	12.498140361583	5.93626806531742e-07	-0.947239504317552	2
ENSG00000143643.12	TTC13	1	230978719	1_118	0	0.0278977765976621	18.5497747427906	1.62861040840187e-06	2.63699309267249	1
ENSG00000173409.13	ARV1	1	230979465	1_118	0	0.00652467000698331	5.09898889561533	1.04701183661456e-07	-0.1635594338609	1
ENSG00000116906.11	GNPAT	1	231240905	1_118	0	0.00630963153506825	4.90001293649645	9.72994081785292e-08	-0.368222304642097	2
ENSG00000116903.7	EXOC8	1	231332860	1_118	0	0.0073950503651955	6.37317912569516	1.48322226064592e-07	0.878843124901462	1
ENSG00000010072.15	SPRTN	1	231359570	1_118	0	0.0111528272796506	9.74357040461219	3.41988953120197e-07	1.10244237910886	1
ENSG00000162946.21	DISC1	1	231627073	1_118	0	0.00651927228842675	5.13726224209441	1.05399810461134e-07	0.460641576083192	2
ENSG00000212916.4	MAP10	1	232794311	1_119	0	0.0109864309612254	4.73514253286684	1.63718840766453e-07	-0.052818378981735	1
ENSG00000135778.11	NTPCR	1	232950261	1_119	0	0.0195003704360177	10.1640076701262	6.23758991804937e-07	-1.20497189267525	2
ENSG00000135749.18	PCNX2	1	233296553	1_120	0	0.0300795793568091	10.1852491188696	9.64167277642164e-07	1.25959501220033	1
ENSG00000135750.14	KCNK1	1	233614738	1_120	0	0.153200653057449	25.9963928153435	1.25337977065548e-05	2.62105434578866	1
ENSG00000059588.9	TARBP1	1	234478952	1_121	0	0.0200182559035567	8.0862666948775	5.09428539066276e-07	-0.904970357988354	1
ENSG00000173726.10	TOMM20	1	235136177	1_121	0	0.0846902240546178	21.873282734519	5.82983444927969e-06	2.19768762351022	1
ENSG00000188739.14	RBM34	1	235160983	1_121	0	0.0140562377860186	4.75299191464248	2.10254424955275e-07	-0.0750496219931792	1
ENSG00000116957.12	TBCE	1	235375152	1_121	0	0.0139912476102377	4.70631840793874	2.07227182594367e-07	0.0963602035228891	1
ENSG00000162885.12	B3GALNT2	1	235504390	1_121	0	0.0139922393108116	4.70939302061843	2.07377260878412e-07	0.223810220520677	1
ENSG00000116962.14	NID1	1	236065637	1_122	0	0.0237871012521479	12.2529076549478	9.17254086562125e-07	1.54593707924268	2
ENSG00000077585.13	GPR137B	1	236135156	1_122	0	0.0515934909252779	19.5359919436222	3.17204511370297e-06	2.03310079819568	2
ENSG00000086619.13	ERO1B	1	236261292	1_122	0	0.0107659857934082	4.82949959632623	1.63630745933391e-07	0.281603120724659	1
ENSG00000119285.10	HEATR1	1	236604526	1_122	0	0.0421419098681004	14.8366725188947	1.96770368282943e-06	3.20790070971633	1
ENSG00000077522.12	ACTN2	1	236698621	1_122	0	0.0115464609179587	5.72627384482476	2.08079826390221e-07	0.704432285233869	1
ENSG00000133019.11	CHRM3	1	239386955	1_124	0	0.0147837233099168	5.0212833697336	2.33618660973043e-07	0.335667819379707	1
ENSG00000155816.19	FMN2	1	240356377	1_125	0	0.013682307521876	5.04052501180804	2.17042156143637e-07	0.29445595119875	1
ENSG00000180875.4	GREM2	1	240326285	1_125	0	0.0134497170587095	4.87838520992511	2.06489613905367e-07	0.204032113998962	1
ENSG00000162843.17	WDR64	1	241770219	1_127	0	0.0151816574226891	9.45095689670425	4.51548021181055e-07	1.18956470928423	1
ENSG00000117009.11	KMO	1	241531649	1_127	0	0.0154455653151061	9.63916632447629	4.68546023174751e-07	1.09766081458928	1
ENSG00000203668.2	CHML	1	241640356	1_127	0	0.00914301597190848	4.70467714248672	1.35371823034262e-07	0.0345133448206013	2
ENSG00000054277.13	OPN3	1	241627815	1_127	0	0.00965726003423206	5.23204210907669	1.59013548711914e-07	0.342895943291521	2
ENSG00000174371.16	EXO1	1	241847755	1_127	0	0.012227985351926	6.95214786674164	2.67536403252014e-07	0.359564652757777	1
ENSG00000180287.16	PLD5	1	242524418	1_128	0	0.0133012630821537	4.88190120952567	2.04357623598712e-07	-0.145340386384475	1
ENSG00000054282.15	SDCCAG8	1	243256404	1_128	0	0.0229568285980334	10.0516511317504	7.26203390543699e-07	-1.31205026510637	1
ENSG00000117020.16	AKT3	1	243851261	1_128	0	0.0190500286961243	8.2822093104475	4.96536078322642e-07	-0.945472235379158	1
ENSG00000035687.9	ADSS	1	244452097	1_129	0	0.0874155699244041	22.8603436350637	6.2889844581872e-06	2.51070765265608	1
ENSG00000179397.17	C1orf101	1	244454264	1_129	0	0.100196781371674	24.1957960015627	7.62961562114781e-06	-2.58259596959651	1
ENSG00000203666.12	EFCAB2	1	245040099	1_129	0	0.0235235877992264	10.2630103067146	7.59779024133029e-07	-1.29368342905101	1
ENSG00000185420.18	SMYD3	1	246507596	1_130	0	0.00997015975355564	5.87162030342186	1.84233691589521e-07	-0.596570667988922	1
ENSG00000162852.13	CNST	1	246566688	1_130	0	0.0100372286972819	5.9349302993968	1.87472864912711e-07	0.569885030368312	1
ENSG00000143653.9	SCCPDH	1	246720005	1_130	0	0.0117109676062178	7.39177596458906	2.72427251501859e-07	-0.80917147055536	4
ENSG00000277462.1	ZNF670	1	247077561	1_130	0	0.00986070801603667	5.76738259844692	1.78976427739874e-07	-0.62659474026475	2
ENSG00000188295.14	ZNF669	1	247104366	1_130	0	0.00938055319632314	5.29606491602576	1.56347421829341e-07	0.42030059397615	1
ENSG00000162714.12	ZNF496	1	247330860	1_131	0	0.00988563326558267	4.70275566378084	1.46307262315436e-07	0.16575045463655	1
ENSG00000162711.16	NLRP3	1	247409271	1_131	0	0.0115350955183124	6.15339420340629	2.23380319045933e-07	-0.599748461507734	1
ENSG00000162722.8	TRIM58	1	247683459	1_131	0	0.0127040782114355	6.98119561003809	2.79114204822769e-07	0.636339119252917	1
ENSG00000238243.3	OR2W3	1	247879635	1_131	0	0.0100302666569934	4.84304040432741	1.52876082397065e-07	-0.230441896671805	2
ENSG00000175137.10	SH3BP5L	1	248826839	1_131	0	0.0604845095741967	23.9541277519295	4.55967090690632e-06	2.77724935207795	2
ENSG00000184731.5	FAM110C	2	47208	2_1	0	0.0155439506053325	12.1388674425476	5.93811426234253e-07	1.99912198571075	1
ENSG00000143727.15	ACP1	2	264227	2_1	0	0.0941346426215621	28.9367650496322	8.57251847835507e-06	3.33443194981951	2
ENSG00000035115.21	SH3YL1	2	242793	2_1	0	0.0210374967233627	14.6137653164267	9.67531612380389e-07	-2.17483679640273	2
ENSG00000172554.11	SNTG2	2	1092878	2_1	0	0.0164243451085896	13.8370639249815	7.15222194507422e-07	2.06142922049429	1
ENSG00000115705.20	TPO	2	1374163	2_1	0	0.00730258511591642	4.82798430463674	1.10956168365838e-07	0.141878624744407	2
ENSG00000130508.10	PXDN	2	1745487	2_1	0	0.0119947849526036	9.49557887852825	3.58445296199045e-07	1.18756705329855	1
ENSG00000032389.12	TSSC1	2	3375593	2_2	0	0.0161220009536088	13.1570660830676	6.67554875589009e-07	-1.48962659147235	1
ENSG00000171853.15	TRAPPC12	2	3379970	2_2	0	0.00728154025951155	5.64790463525791	1.29425420241798e-07	0.538761393396277	2
ENSG00000182551.13	ADI1	2	3519553	2_2	0	0.00750287836478181	5.93037504548141	1.40029339123298e-07	0.594838192833469	3
ENSG00000171865.9	RNASEH1	2	3486145	2_2	0	0.0428394857608013	22.4513726202229	3.02688638907609e-06	-2.05399101994937	1
ENSG00000118004.17	COLEC11	2	3594575	2_2	0	0.0727660075992924	27.5521868581647	6.30948041031218e-06	2.50736954421424	3
ENSG00000214866.8	DCDC2C	2	3703501	2_2	0	0.0152268314173095	12.6163752060951	6.04579071737046e-07	-1.46876052542922	1
ENSG00000176887.6	SOX11	2	5540132	2_3	0	0.0148112194520319	7.22299834139634	3.36679989979933e-07	-0.776314833501591	1
ENSG00000151692.14	RNF144A	2	6916540	2_5	0	0.014856543296864	7.90306982669156	3.69506911190363e-07	0.833366744101124	1
ENSG00000134313.15	KIDINS220	2	8837975	2_6	0	0.010524617628685	5.47762998988092	1.81429537173141e-07	0.443564960386815	1
ENSG00000143797.11	MBOAT2	2	9004209	2_6	0	0.0200120894261142	11.5576579769074	7.27899208162015e-07	-1.43696932932084	1
ENSG00000151693.9	ASAP2	2	9394269	2_6	0	0.0275252146885154	14.5844915805221	1.26337123018661e-06	-1.6650713937526	1
ENSG00000134330.18	IAH1	2	9476032	2_6	0	0.0140385858461261	8.20052126551027	3.62304555627462e-07	-0.805987536751814	1
ENSG00000151694.12	ADAM17	2	9555759	2_6	0	0.00977464090563307	4.77950632866635	1.47025554576541e-07	0.163028502888114	2
ENSG00000134308.13	YWHAQ	2	9631491	2_6	0	0.020721221850476	11.8878852536271	7.75227086593432e-07	1.29644980735983	1
ENSG00000115750.16	TAF1B	2	9842495	2_6	0	0.0100686188174576	5.05931641293712	1.60313728352029e-07	0.240440863486587	2
ENSG00000172059.10	KLF11	2	10042369	2_6	0	0.0354806463728879	17.0029562958762	1.89856266050986e-06	1.67473252011537	1
ENSG00000205795.4	CYS1	2	10080534	2_6	0	0.0383754524013752	17.7519010184001	2.14391394778834e-06	-1.87054247570695	1
ENSG00000171848.13	RRM2	2	10122793	2_6	0	0.0127493372812724	7.28962043196458	2.92483586483793e-07	0.793909256369892	1
ENSG00000115761.15	NOL10	2	10689644	2_7	0	0.00908019720410058	4.90802015388187	1.40252493686775e-07	-0.19725758218392	1
ENSG00000143882.10	ATP6V1C2	2	10722013	2_7	0	0.00933288454796943	5.16713213454294	1.51765981406346e-07	0.31236637222922	1
ENSG00000162976.12	PQLC3	2	11156148	2_7	0	0.00894990657771611	4.77159650077324	1.34397499035347e-07	0.11895879467468	1
ENSG00000134318.13	ROCK2	2	11347918	2_7	0	0.00925672020061386	5.08977427617	1.48273873369927e-07	0.304889337128148	1
ENSG00000169016.16	E2F6	2	11466649	2_7	0	0.00891565005179551	4.73539876529437	1.3286743281617e-07	0.0815521469172533	2
ENSG00000134324.11	LPIN1	2	11784824	2_7	0	0.00942289584175393	5.25774591324721	1.55916816477325e-07	0.343803020653886	1
ENSG00000162981.13	FAM84A	2	14406711	2_9	0	0.00859642310433795	4.70407231836571	1.27262586661617e-07	-0.072905843261782	1
ENSG00000151779.12	NBAS	2	15561827	2_9	0	0.0182066799285977	11.7984245188294	6.76026545302486e-07	-1.96779744907679	1
ENSG00000079785.14	DDX1	2	15591481	2_9	0	0.0125009635242257	8.24071663100954	3.24203308275365e-07	0.759433793937637	1
ENSG00000197872.11	FAM49A	2	16666648	2_10	0	0.0111338711744036	9.64486204568251	3.37949015626944e-07	1.13651741028995	1
ENSG00000163032.11	VSNL1	2	17538936	2_10	0	0.0145971837071112	12.2006537484774	5.60481328679984e-07	-1.54365068549095	1
ENSG00000178295.14	GEN1	2	17753453	2_10	0	0.0213125570242634	15.7869549409185	1.05887062764844e-06	2.03356049273262	3
ENSG00000163029.15	SMC6	2	17799244	2_10	0	0.0429652002666781	22.4236792608472	3.03202436525758e-06	-2.56006850854125	2
ENSG00000170745.11	KCNS3	2	17877126	2_10	0	0.0156383976032781	12.8566146344234	6.32743730952992e-07	-1.59498272967908	1
ENSG00000143867.6	OSR1	2	19359082	2_11	0	0.0138781172527803	4.89952146488762	2.13989858104774e-07	-0.247631632413555	1
ENSG00000183891.5	TTC32	2	19902364	2_12	0	0.0284852105916873	15.9284806903518	1.42791633424063e-06	1.84645936537292	2
ENSG00000118965.14	WDR35	2	19989254	2_12	0	0.00918412310383454	4.93783410591116	1.42719450565535e-07	0.427248929573683	1
ENSG00000132031.12	MATN3	2	20009334	2_12	0	0.0120607650179501	7.14699655827751	2.71273519998122e-07	-0.525286962155831	2
ENSG00000115884.10	SDC1	2	20136087	2_12	0	0.0120370030203911	7.18223194173739	2.72073829364359e-07	-0.744926336635076	1
ENSG00000118960.12	HS1BP3	2	20637959	2_12	0	0.0139993991324797	8.73957467261924	3.85042498568412e-07	0.913871476387706	2
ENSG00000118961.14	LDAH	2	20683801	2_12	0	0.0457906977459394	19.8410693708916	2.85924460594898e-06	-2.18984991436873	1
ENSG00000084674.14	APOB	2	21044589	2_13	0	0.00782029619682312	4.99415933547965	1.22912080595619e-07	0.202056869559872	1
ENSG00000119778.14	ATAD2B	2	23926569	2_14	0	0.0152209016518237	9.56849735637493	4.58345629691893e-07	-1.01052647888574	2
ENSG00000173960.13	UBXN2A	2	23927293	2_14	0	0.0103881404638106	6.42663256885311	2.10102034386809e-07	-0.125272974127253	1
ENSG00000205639.9	MFSD2B	2	24009668	2_14	0	0.00919849277277251	5.22973778998326	1.5139291799523e-07	-0.43824877789312	1
ENSG00000163026.11	WDCP	2	24049787	2_14	0	0.00972649542062287	12.0155311479823	3.67797128241348e-07	-2.60578987444758	1
ENSG00000119782.13	FKBP1B	2	24049787	2_14	0	0.00972649542062287	12.0155311479823	3.67797128241348e-07	-2.60578987444758	1
ENSG00000219626.8	FAM228B	2	24119662	2_14	0	0.00880406369159692	9.52564480934468	2.63928647963519e-07	1.97760418830742	1
ENSG00000115129.13	TP53I3	2	24083717	2_14	0	0.0255026202141169	14.5903687881221	1.17100849709959e-06	-2.11333016773057	2
ENSG00000176732.6	PFN4	2	24123824	2_14	0	0.0100326619455935	12.4224599679524	3.92222730134427e-07	2.65422156455459	1
ENSG00000186453.12	FAM228A	2	24175577	2_14	0	0.00871304357794511	4.99025899823179	1.36836496525068e-07	0.788410426270666	3
ENSG00000198399.14	ITSN2	2	24360902	2_14	0	0.0276786104227806	15.971457706636	1.39122640705041e-06	-2.34137382060876	2
ENSG00000173557.14	C2orf70	2	26562410	2_15	0	0.00875721571806787	5.32119017128196	1.46650585694527e-07	0.48422108238996	1
ENSG00000084676.15	NCOA1	2	24492054	2_15	0	0.0106408818290742	6.69268475977003	2.24123276647843e-07	0.00115116566130228	3
ENSG00000138092.10	CENPO	2	24791738	2_15	0	0.00909521039211547	6.36262286436149	1.82120110516475e-07	-1.12836052800785	1
ENSG00000138031.14	ADCY3	2	24921004	2_15	0	0.00967517771265336	23.8140962414484	7.25106885207562e-07	-4.78724130335829	2
ENSG00000115137.11	DNAJC27	2	24971717	2_15	0	0.0106993533675811	6.85419930666414	2.30793319466723e-07	-0.455964659431384	2
ENSG00000084710.13	EFR3B	2	25046325	2_15	0	0.0248854742553245	23.2631050509706	1.82189178372212e-06	3.53852089196334	1
ENSG00000119772.16	DNMT3A	2	25343038	2_15	0	0.0130042939098977	9.72920721990632	3.98174280097058e-07	-1.30610579656676	1
ENSG00000138101.18	DTNB	2	25673259	2_15	0	0.00921046438313855	6.30152180134786	1.82656841804936e-07	0.770814984362745	1
ENSG00000143970.16	ASXL2	2	25878534	2_15	0	0.0361854674749063	18.7502377326215	2.13525594522976e-06	2.22656908388782	1
ENSG00000084731.14	KIF3C	2	25983137	2_15	0	0.00894451795385709	5.60785147512579	1.57856480805361e-07	-0.682015447386116	1
ENSG00000157833.12	GAREM2	2	26165399	2_15	0	0.0401950710287209	19.1759085154191	2.42570354682404e-06	-2.31000361798057	3
ENSG00000138029.13	HADHB	2	26241540	2_15	0	0.00846015676515299	4.94645578183933	1.31698708265697e-07	0.306970891841513	1
ENSG00000084754.10	HADHA	2	26244785	2_15	0	0.0132033293414826	8.89210837112863	3.69485310536345e-07	1.40194565088124	2
ENSG00000157856.10	DRC1	2	26401975	2_15	0	0.00835260278320982	4.86686578480694	1.27932289443051e-07	0.316606996523796	1
ENSG00000115155.16	OTOF	2	26475151	2_15	0	0.00839606049614639	4.87415688071805	1.28790561372058e-07	-0.230123950868719	1
ENSG00000157884.10	CIB4	2	26641739	2_15	0	0.00837336972807523	4.86800700356123	1.28280438577257e-07	0.0839459357072032	1
ENSG00000115163.14	CENPA	2	26536792	2_15	0	0.0264694226887455	15.4266022586016	1.28506094599622e-06	1.65109949574695	1
ENSG00000171303.6	KCNK3	2	26686605	2_16	0	0.0352626874452864	14.5943618004789	1.61960642079632e-06	-0.00214822644153097	1
ENSG00000213699.8	SLC35F6	2	26764620	2_16	0	0.0346945616443828	14.4346911047333	1.57607860278956e-06	0.822746209165452	1
ENSG00000228474.5	OST4	2	27071114	2_16	0	0.0105389129883402	5.49095363283816	1.82117872818255e-07	0.402159333653435	1
ENSG00000138080.13	EMILIN1	2	27078189	2_16	0	0.0107252701112986	6.42887243797085	2.1699614610145e-07	0.679337789697545	2
ENSG00000138030.12	KHK	2	27086538	2_16	0	0.0331878679211999	14.1597621459178	1.47891864742639e-06	-1.21443538540332	1
ENSG00000138073.13	PREB	2	27134751	2_16	0	0.0116539964133375	6.74774328334339	2.47481309510521e-07	-0.684946913545021	1
ENSG00000138085.16	ATRAID	2	27209632	2_16	0	0.0204532751207126	12.3101958749078	7.92386006216603e-07	2.28387004491086	2
ENSG00000138074.14	SLC5A6	2	27215949	2_16	0	0.0230724305206141	13.6630529825674	9.92087717667616e-07	-2.54638268636172	1
ENSG00000084774.13	CAD	2	27217016	2_16	0	0.0235911601198893	13.7611482940409	1.02167542450531e-06	-2.56310178746187	2
ENSG00000115194.10	SLC30A3	2	27275976	2_16	0	0.0375180723161415	18.2282214117668	2.15225529535838e-06	2.91550509093119	2
ENSG00000163794.6	UCN	2	27302395	2_16	0	0.0159952788226174	10.4258607943123	5.24822820077231e-07	-2.19379823207863	2
ENSG00000115207.13	GTF3C2	2	27356305	2_16	0	0.0181177829787508	10.154617325087	5.78998700026402e-07	-1.28563984928482	1
ENSG00000163795.13	ZNF513	2	27380806	2_16	0	0.0199164490483252	10.7611568806272	6.74496726127903e-07	-2.17183376423582	2
ENSG00000115216.13	NRBP1	2	27428187	2_16	0	0.0406696422569153	16.2836518433504	2.08416037282055e-06	-2.48522792730213	1
ENSG00000138002.14	IFT172	2	27490767	2_16	0	0.0420815516480508	16.555734631193	2.19254832969521e-06	2.51253193069897	1
ENSG00000243943.9	ZNF512	2	27585287	2_16	0	0.0126275835474892	6.98601614882657	2.77625152109545e-07	1.49453466790469	1
ENSG00000198522.13	GPN1	2	27628084	2_16	0	0.0686013933470234	21.4976575900468	4.64122958129378e-06	-3.14108222826922	2
ENSG00000176714.9	CCDC121	2	27629397	2_16	0	0.010938957121051	6.1931528445522	2.13204659613007e-07	-0.795744062045213	1
ENSG00000158019.20	BRE	2	27889788	2_16	0	0.0101525538640737	5.14119926847412	1.64266390034806e-07	-0.240466459707777	2
ENSG00000171174.13	RBKS	2	27891044	2_16	0	0.0276115776988368	14.7671766695193	1.28320979752539e-06	-2.2600336967412	1
ENSG00000213639.9	PPP1CB	2	28643166	2_17	0	0.00990630759639089	4.98285603990766	1.55345659346096e-07	0.348548837383535	1
ENSG00000163806.15	SPDYA	2	28782736	2_17	0	0.0217425248079683	12.4207874839041	8.49900489067918e-07	-2.09046341909843	1
ENSG00000171103.10	TRMT61B	2	28869984	2_17	0	0.0343870508410875	16.7800575007318	1.81592266468411e-06	-2.5437319586095	2
ENSG00000189350.12	TOGARAM2	2	28956147	2_17	0	0.00976105728554366	4.84338310884272	1.48783461360827e-07	-0.352871627237158	2
ENSG00000179270.6	C2orf71	2	29057287	2_18	0	0.0174424586194291	5.09290366850565	2.7956457350859e-07	-0.168801674494948	3
ENSG00000115295.19	CLIP4	2	29099518	2_18	0	0.0518792419670475	15.4778125831014	2.52704036493429e-06	-1.70469067623182	1
ENSG00000171094.16	ALK	2	29919355	2_18	0	0.0170594877899047	4.88263901269552	2.62137756313348e-07	-0.229638020032711	1
ENSG00000119801.12	YPEL5	2	30057177	2_18	0	0.0256938160799651	8.76748832908903	7.08945387346356e-07	0.97349703078265	2
ENSG00000172954.13	LCLAT1	2	30448107	2_19	0	0.0370241123156702	14.4919248885082	1.68857246405201e-06	-1.94958460728631	1
ENSG00000158089.14	GALNT14	2	31239507	2_19	0	0.016145622965461	6.60620233654644	3.35672413752231e-07	-0.672971669504239	1
ENSG00000013016.15	EHD3	2	31234492	2_19	0	0.0164071345695619	6.75831991197544	3.48963865946395e-07	-0.689985676439929	2
ENSG00000162959.13	MEMO1	2	32011261	2_20	0	0.016710192230821	8.07094783708386	4.24438684776904e-07	0.96409338661355	1
ENSG00000162961.13	DPY30	2	32130145	2_20	0	0.0176790651777202	8.60476543320465	4.78748368022492e-07	1.31732465350633	1
ENSG00000021574.11	SPAST	2	32064971	2_20	0	0.0193146093150195	9.44309151869099	5.73996309753742e-07	-1.55403804359679	1
ENSG00000119820.10	YIPF4	2	32276095	2_20	0	0.0157839911533418	7.53114913382524	3.74099433218135e-07	1.10504297696044	1
ENSG00000115760.13	BIRC6	2	32356560	2_20	0	0.0222362565591119	10.779174179243	7.54320897754243e-07	-1.45850789130647	2
ENSG00000018699.11	TTC27	2	32626815	2_20	0	0.0153134357774963	7.2446990942005	3.49141896896105e-07	0.89178563906683	2
ENSG00000152689.17	RASGRP3	2	33436636	2_21	0	0.0141606983155596	10.7363323015197	4.78464355247827e-07	-1.28027791161104	2
ENSG00000150938.9	CRIM1	2	36478436	2_23	0	0.02736960554184	22.3789423304093	1.92760067230275e-06	-2.02341024115391	1
ENSG00000205221.12	VIT	2	36715123	2_23	0	0.0039249441832	4.75070424462832	5.86813981603929e-08	-0.0181972914826828	1
ENSG00000115808.11	STRN	2	36965723	2_23	0	0.00527958059932354	6.99380257887628	1.16204184403451e-07	-0.265541022977153	2
ENSG00000008869.11	HEATR5B	2	37084350	2_23	0	0.00393465615844668	4.77243764433477	5.90957192296071e-08	0.0122637689566332	1
ENSG00000152133.14	GPATCH11	2	37097965	2_23	0	0.00603547754458489	8.0535328052505	1.52970273861752e-07	-0.653352594875602	1
ENSG00000218739.9	CEBPZOS	2	37195255	2_23	0	0.00396164001206434	4.82067828651906	6.01024439823375e-08	0.161073874486231	2
ENSG00000115816.14	CEBPZ	2	37231568	2_23	0	0.00405692242311928	8.39213710800203	1.0714656372963e-07	1.85638053615798	1
ENSG00000003509.15	NDUFAF7	2	37231568	2_23	0	0.00405692242311928	8.39213710800203	1.0714656372963e-07	-1.85638053615798	1
ENSG00000115825.9	PRKD3	2	37262480	2_23	0	0.0339647198881914	23.1514489066726	2.47465799681801e-06	-1.84906973469897	1
ENSG00000115828.15	QPCT	2	37345207	2_23	0	0.00929549193693979	16.2977438055302	4.76769910479857e-07	-2.72274686464714	1
ENSG00000138061.11	CYP1B1	2	38087878	2_24	0	0.0109907697079494	6.43316792830251	2.22516371760981e-07	0.968721844770683	2
ENSG00000152147.10	GEMIN6	2	38751622	2_24	0	0.0400153765876908	18.3710663465661	2.31350396273625e-06	-2.33517010152299	1
ENSG00000143891.16	GALM	2	38848214	2_25	0	0.0131158959052258	5.18246199510654	2.1391589739423e-07	0.668974777320642	1
ENSG00000163214.20	DHX57	2	38875912	2_25	0	0.0129066248322367	5.03039401419998	2.04326014148078e-07	-0.316923838253164	1
ENSG00000188010.12	MORN2	2	38882417	2_25	0	0.042508752840664	16.3548464739473	2.18793194266014e-06	-2.02066849191263	1
ENSG00000214694.10	ARHGEF33	2	38882417	2_25	0	0.0425087528406639	16.3548464739473	2.18793194266014e-06	2.02066849191263	1
ENSG00000115904.12	SOS1	2	39124428	2_25	0	0.013820273948671	5.67714566392341	2.46919655840465e-07	0.705925913423749	1
ENSG00000143924.18	EML4	2	42168854	2_26	0	0.00380673536569376	4.87749764574285	5.84330733338915e-08	-0.0447062419083029	3
ENSG00000115944.14	COX7A2L	2	42425044	2_26	0	0.00568238406047594	8.65225924204614	1.54728060084558e-07	-0.832321719111806	2
ENSG00000057935.13	MTA3	2	42494666	2_26	0	0.0134433148640434	16.7804990625085	7.09937663957297e-07	1.85101047722985	2
ENSG00000162882.14	HAAO	2	42764883	2_26	0	0.00518353111177139	7.7861535189698	1.27015770081913e-07	1.18586188522119	2
ENSG00000152518.7	ZFP36L2	2	43226112	2_27	0	0.0113114336843045	6.60110340477315	2.34986635593346e-07	0.453725935232932	1
ENSG00000152527.13	PLEKHH2	2	43709835	2_27	0	0.0146168874372865	8.85654864572278	4.07406907977184e-07	1.33751986034532	2
ENSG00000223658.7	C1GALT1C1L	2	43676123	2_27	0	0.0142195705270595	8.54678466374289	3.82470739331944e-07	-0.506659579538695	1
ENSG00000138036.18	DYNC2LI1	2	43771587	2_27	0	0.016601900482798	12.5170680729185	6.53987419459711e-07	-2.0544661927811	2
ENSG00000138095.18	LRPPRC	2	43916077	2_27	0	0.00955373218145106	5.50379952883052	1.65479668796753e-07	-0.681608365433706	2
ENSG00000143919.14	CAMKMT	2	44361802	2_28	0	0.0120130078145745	9.58156091931081	3.6224049484665e-07	-1.10091504314459	2
ENSG00000068784.12	SRBD1	2	45612248	2_28	0	0.0130941448661871	10.3961311390467	4.28408288117714e-07	-1.13589197032065	2
ENSG00000250565.6	ATP6V1E2	2	46539307	2_29	0	0.0145223956308224	5.95366274079688	2.72101832783659e-07	-0.474414093718699	3
ENSG00000119729.11	RHOQ	2	46542063	2_29	0	0.0144087784755798	5.95172668997268	2.69885230156071e-07	0.805451451680955	2
ENSG00000151665.12	PIGF	2	46612338	2_29	0	0.0196796376067202	8.80218543455149	5.4515071249811e-07	-0.986733684229196	2
ENSG00000068724.15	TTC7A	2	46913816	2_29	0	0.0196656188829937	8.86799160150532	5.48835083406637e-07	-1.02369345709216	2
ENSG00000239605.9	C2orf61	2	47131922	2_30	0	0.0260663429152449	10.3497987626903	8.49025987562903e-07	1.17320979772577	1
ENSG00000119888.10	EPCAM	2	47364630	2_30	0	0.0143834932936017	4.71319364551736	2.13348027693578e-07	0.0367735347691667	2
ENSG00000095002.13	MSH2	2	47403074	2_30	0	0.016489526930465	6.0063639553645	3.11694267251261e-07	-0.545038941582159	1
ENSG00000116062.14	MSH6	2	47694698	2_30	0	0.0143996641267151	4.72382230432157	2.14069546178855e-07	0.102703788175679	1
ENSG00000170820.11	FSHR	2	48595242	2_31	0	0.0150898182717968	7.70040284470702	3.65684395936026e-07	-0.804968225523875	1
ENSG00000243244.5	STON1	2	48524469	2_31	0	0.0209431292339609	10.8056477173775	7.12198986013368e-07	1.19160296842615	2
ENSG00000242441.7	GTF2A1L	2	48595242	2_31	0	0.0151196117451354	7.71906750742387	3.67294522639334e-07	-0.807613798879735	2
ENSG00000138039.14	LHCGR	2	48595242	2_31	0	0.0255897842814649	12.7080797819839	1.02342384439728e-06	-1.41248130569557	3
ENSG00000068781.21	STON1-GTF2A1L	2	48595242	2_31	0	0.0163545551139529	8.46220261494776	4.35543090099887e-07	-0.911663182221518	2
ENSG00000170802.15	FOXN2	2	48327816	2_31	0	0.0121712987883336	5.66777041565314	2.17099162221694e-07	0.596447327440623	1
ENSG00000162869.15	PPP1R21	2	48440605	2_31	0	0.0115629867077958	5.18324699490337	1.88617031116179e-07	-0.240465682728201	2
ENSG00000179915.22	NRXN1	2	51019299	2_33	0	0.0711172823988779	19.6531573991669	4.39862014258247e-06	1.97948281110771	2
ENSG00000143942.4	CHAC2	2	53767465	2_35	0	0.0173197300829459	4.90753719338005	2.67493783119521e-07	0.235582830628046	1
ENSG00000068912.13	ERLEC1	2	53787421	2_35	0	0.0265221782235209	8.95061820862128	7.47087027511046e-07	1.21268890523214	1
ENSG00000115239.21	ASB3	2	53689712	2_35	0	0.0232373090277869	7.69444566850452	5.62693819107095e-07	-1.02975482466203	2
ENSG00000119737.5	GPR75	2	53860333	2_35	0	0.0325342759130377	10.8953675692234	1.11555761586346e-06	-1.41654918513686	1
ENSG00000068878.14	PSME4	2	53970692	2_35	0	0.0338759159318218	11.2806158516841	1.20263220683556e-06	-1.66898112677501	1
ENSG00000170634.12	ACYP2	2	53973998	2_35	0	0.0187860433559178	5.67746521247693	3.3565937056121e-07	0.292394914574269	1
ENSG00000177994.15	C2orf73	2	54324169	2_35	0	0.050027491250476	15.0102431202422	2.36322691882851e-06	-1.97554316338186	2
ENSG00000115306.15	SPTBN1	2	54456045	2_35	0	0.0179615509974209	5.25221133602542	2.96889611967915e-07	-0.481171499460596	2
ENSG00000214595.11	EML6	2	54724316	2_36	0	0.00472839797607427	5.46336109562009	8.12985691670064e-08	0.187229377151167	1
ENSG00000115310.17	RTN4	2	55114980	2_36	0	0.00655554525926316	8.53315966568076	1.76046609619042e-07	0.961758097921199	1
ENSG00000162994.15	CLHC1	2	55231526	2_36	0	0.00914898135414166	10.9402795717012	3.14999697283405e-07	0.921850070817324	2
ENSG00000085760.14	MTIF2	2	55269694	2_36	0	0.00451818233287282	4.88738485798052	6.94943129568085e-08	0.200093589143601	1
ENSG00000275052.4	PPP4R3B	2	55619377	2_36	0	0.0380353172951473	26.5974755738928	3.18373151149299e-06	-3.3309488723512	2
ENSG00000138035.14	PNPT1	2	55693981	2_36	2	0.0421747171875215	22.8569492420996	3.03374739595752e-06	-4.25891532724966	1
ENSG00000115380.19	EFEMP1	2	55923714	2_36	0	0.00449880602330321	5.46570115897787	7.73841691861785e-08	-0.618620738130747	2
ENSG00000028116.16	VRK2	2	57907469	2_38	0	0.0156328737138139	7.34596571781097	3.61407108557391e-07	1.31656022900753	2
ENSG00000115392.11	FANCL	2	58241434	2_39	0	0	4.86417726190191	0	-0.0780211325705905	1
ENSG00000162928.8	PEX13	2	61017528	2_40	0	0.0088303159907297	4.7363416434874	1.31621925615557e-07	0.174086429730365	1
ENSG00000162927.13	PUS10	2	61017315	2_40	0	0.0103582564927265	6.04807702645086	1.97157339097996e-07	-0.547864293365016	2
ENSG00000162929.13	KIAA1841	2	61065721	2_40	0	0.0434247583319944	25.8115411089233	3.52744555483592e-06	-3.49939965458241	1
ENSG00000237651.6	C2orf74	2	61144588	2_40	0	0.00888860304339612	6.02886523570355	1.686467829903e-07	-0.832105631314155	2
ENSG00000173209.22	AHSA2	2	61173681	2_40	0	0.00932217264089441	5.25337536774999	1.54121968962114e-07	-0.798759046663104	3
ENSG00000115464.14	USP34	2	61470194	2_40	0	0.0146565032065201	10.8825232006339	5.01959805966629e-07	-1.72262630286844	1
ENSG00000082898.16	XPO1	2	61538854	2_40	1	0.0357616935176067	18.7207995647463	2.10693648683888e-06	-3.97441417246609	1
ENSG00000170264.12	FAM161A	2	61877999	2_40	0	0.0132313483825216	8.26389256289272	3.44110354221702e-07	0.831978983625281	1
ENSG00000115484.14	CCT4	2	61890135	2_40	0	0.0105843085766661	6.31333777907501	2.10295748290985e-07	0.574862640443082	1
ENSG00000170340.10	B3GNT2	2	62348308	2_41	0	0.0152145561962376	6.25290072921108	2.99398621367715e-07	-0.599198349727652	1
ENSG00000186889.9	TMEM17	2	62464140	2_41	0	0.0163596441168666	6.93973586161402	3.5729403551509e-07	-0.617576817275308	3
ENSG00000143951.15	WDPCP	2	63584750	2_41	0	0.0187522085627684	8.23271921002312	4.85852790728247e-07	1.43828636018248	1
ENSG00000169764.15	UGP2	2	63842598	2_41	0	0.0152897062677224	6.29958386843719	3.03123759125887e-07	-0.649988413470736	1
ENSG00000143952.19	VPS54	2	64018703	2_41	0	0.0303845821625521	12.8164846558051	1.22555036619334e-06	-1.61186890679813	2
ENSG00000197329.11	PELI1	2	64144184	2_41	0	0.0186349241460835	8.17321783206063	4.79324553994181e-07	0.883963360313221	1
ENSG00000119844.15	AFTPH	2	64524123	2_42	0	0.0142146983046383	7.34861248871793	3.28739557912167e-07	-0.838160841579433	2
ENSG00000179833.4	SERTAD2	2	64751025	2_42	0	0.0229106198804818	11.8006240270603	8.50845658705977e-07	-1.27359821591106	1
ENSG00000115902.10	SLC1A4	2	64988123	2_42	0	0.0159132346836582	8.59829809437211	4.30605863201705e-07	-1.11539116564173	2
ENSG00000138069.16	RAB1A	2	65129770	2_42	0	0.127346887654618	25.4663099522621	1.02061824948495e-05	2.32595729570066	1
ENSG00000138071.13	ACTR2	2	65224723	2_42	0	0.0107180196476575	6.02010526270375	2.03061508231604e-07	1.07179684359556	1
ENSG00000143971.7	ETAA1	2	67394715	2_44	0	0	9.30113734246869	0	0.454130631838301	3
ENSG00000243667.6	WDR92	2	68157965	2_45	0	0.0440927667068056	21.8973769563066	3.03856421516459e-06	3.03907429016037	1
ENSG00000115946.7	PNO1	2	68157965	2_45	0	0.0440927667068056	21.8973769563066	3.03856421516459e-06	-3.03907429016037	1
ENSG00000119865.8	CNRIP1	2	68320518	2_45	0	0.00934687630570941	5.43698365175289	1.59931310602222e-07	0.352163519798552	1
ENSG00000204923.3	FBXO48	2	68467123	2_45	0	0.00863726896877526	4.75481012591907	1.29246442068453e-07	0.100083032967887	1
ENSG00000169621.9	APLF	2	68472328	2_45	0	0.008668999446096	4.82559366520135	1.31652375141508e-07	-0.374685123104843	1
ENSG00000163219.11	ARHGAP25	2	68679529	2_45	0	0.00907369949819536	5.16046574486935	1.47360900066326e-07	-0.297355598138563	1
ENSG00000169604.19	ANTXR1	2	69012709	2_46	0	0.0140015557718731	5.81623051881642	2.56287178104063e-07	-0.720475629060761	1
ENSG00000198380.12	GFPT1	2	69386794	2_46	0	0.0149695012358333	7.05170754701296	3.32208390263366e-07	-0.921897888130481	2
ENSG00000169599.12	NFU1	2	69423598	2_46	0	0.0346350911051697	15.8936826723527	1.73240666475825e-06	2.28722346986857	1
ENSG00000196975.15	ANXA4	2	69645260	2_46	0	0.0624314628682934	20.8946591653476	4.1053271959662e-06	2.29791182009553	1
ENSG00000087338.4	GMCL1	2	69829233	2_46	0	0.018916790055145	8.30754569351133	4.94571579768241e-07	1.07768348706731	2
ENSG00000124380.10	SNRNP27	2	69893476	2_46	0	0.0215567383743768	9.9589796119191	6.75626799253173e-07	1.69869758269388	2
ENSG00000059728.10	MXD1	2	69895600	2_46	0	0.101056981660368	25.8384163854275	8.21752793291382e-06	2.94041881937326	1
ENSG00000244617.2	ASPRV1	2	69964228	2_46	0	0.0439685747294527	16.5139514452059	2.28508502866082e-06	2.05501879182416	1
ENSG00000115998.7	C2orf42	2	70248695	2_46	0	0.0139223005450321	5.79922897806206	2.5409155750058e-07	0.611195985166071	1
ENSG00000116001.15	TIA1	2	70249066	2_46	0	0.0135762746769843	5.55282266720385	2.37248455605733e-07	-0.551630193850076	1
ENSG00000116005.11	PCYOX1	2	70255319	2_46	0	0.0386747335639812	14.6744563261297	1.78606937633938e-06	-1.74051906112554	1
ENSG00000035141.7	FAM136A	2	70301695	2_46	0	0.0274063152215155	11.5667316262199	9.9763179387468e-07	1.49218128002212	1
ENSG00000163235.15	TGFA	2	70549252	2_47	0	0.00908023334551844	5.03807260580931	1.43969469691688e-07	0.349874819238928	1
ENSG00000075340.22	ADD2	2	70767997	2_47	0	0.00884546592817148	4.79081592629812	1.33364171793939e-07	-0.140874377979184	1
ENSG00000152672.7	CLEC4F	2	70887870	2_47	0	0.0105246569754048	6.43192562759555	2.1303842255883e-07	0.733197660689952	2
ENSG00000116031.8	CD207	2	70875156	2_47	0	0.00905680308865886	5.01367782655638	1.42902663145377e-07	0.373481883577782	2
ENSG00000116035.2	VAX2	2	70900566	2_47	0	0.0101012139404372	6.04410682903813	1.92138623460198e-07	0.57040214137672	1
ENSG00000116039.11	ATP6V1B1	2	70939601	2_47	0	0.0123559810276843	7.94763905682102	3.09046864558631e-07	0.913927046756578	1
ENSG00000144031.11	ANKRD53	2	70979137	2_47	0	0.0118903218858707	7.58458194214392	2.83814273500423e-07	0.82162602111973	1
ENSG00000144043.11	TEX261	2	70992614	2_47	0	0.0128178739233805	8.29458418083784	3.34595109036694e-07	-0.917292436129701	2
ENSG00000124357.12	NAGK	2	71078326	2_47	0	0.00876804030423817	4.70783679507059	1.29907106645249e-07	-0.0202448747152629	1
ENSG00000124370.10	MCEE	2	71126820	2_47	0	0.0087917388266654	4.73331278375883	1.30963102839694e-07	0.0627915975233549	3
ENSG00000144036.15	EXOC6B	2	72821809	2_47	0	0.0481569731276264	20.877702453979	3.16410479818616e-06	-2.77023902141724	2
ENSG00000135625.7	EGR4	2	73294038	2_48	0	0.0132896192643117	9.20433525060232	3.8495852471279e-07	1.1257750633719	1
ENSG00000115297.10	TLX2	2	74513834	2_48	0	0.0312334148865872	16.8920444448466	1.66039210341511e-06	1.9641457447893	1
ENSG00000135632.11	SMYD5	2	73214257	2_48	0	0.00865064226458312	5.42679408748952	1.47740875943109e-07	0.708337308883575	1
ENSG00000135624.15	CCT7	2	73233389	2_48	0	0.008642582555202	5.08999231792433	1.38442565044044e-07	0.699179222544419	1
ENSG00000163013.11	FBXO41	2	73334357	2_48	0	0.0236619037209338	15.7678115370185	1.17416755879945e-06	2.72212000029753	1
ENSG00000116127.17	ALMS1	2	73369090	2_48	0	0.00856005561695616	5.0533844424291	1.36134405486805e-07	-0.412142778138906	1
ENSG00000144035.3	NAT8	2	73644562	2_48	0	0.0172709210877126	12.0274921408924	6.53731715882211e-07	-2.13365826288815	1
ENSG00000144034.14	TPRKB	2	73737087	2_48	0	0.0215141866653642	13.7611396704835	9.31726202027135e-07	2.17075268512889	2
ENSG00000124356.15	STAMBP	2	73828835	2_48	0	0.00865296524022541	4.92748915763129	1.34183652770921e-07	-0.217309456207508	2
ENSG00000163017.13	ACTG2	2	73892213	2_48	0	0.00845211906479793	4.74358406680665	1.26177285971312e-07	0.108651055731749	1
ENSG00000114956.19	DGUOK	2	73963398	2_48	0	0.0616506426951412	23.5614992595238	4.571402947597e-06	2.319805834424	1
ENSG00000114978.17	MOB1A	2	74178740	2_48	0	0.0096825067315629	5.96848192560924	1.81869831447985e-07	-0.496830213249059	1
ENSG00000188687.17	SLC4A5	2	74361478	2_48	0	0.00848528945087723	4.80976299246972	1.28439708646384e-07	-0.213827664830046	1
ENSG00000204843.12	DCTN1	2	74372241	2_48	0	0.00841410669738907	4.71738849557321	1.24916161983134e-07	0.109074903956629	2
ENSG00000284308.1	C2orf81	2	74421241	2_48	0	0.0197622830068229	12.5882124529619	7.82906956467725e-07	1.62190400114732	1
ENSG00000005448.16	WDR54	2	74421241	2_48	0	0.0197622830068229	12.5882124529619	7.82906956467725e-07	-1.62190400114732	1
ENSG00000114993.16	RTKN	2	74442009	2_48	0	0.00841491573855024	4.72033948057182	1.2500632245814e-07	-0.102472246142772	2
ENSG00000239779.6	WBP1	2	74458316	2_48	0	0.01728247421938	11.5055253623804	6.25779519552113e-07	1.35179586666089	1
ENSG00000115275.11	MOGS	2	74465064	2_48	0	0.0131474392258085	8.82645706159775	3.65204868535297e-07	0.960686835716553	1
ENSG00000135637.13	CCDC142	2	74483364	2_48	0	0.0274488549526255	15.6794222850084	1.35445088981463e-06	-1.88013492724399	1
ENSG00000115282.19	TTC31	2	74483364	2_48	0	0.0274488549526255	15.6794222850084	1.35445088981463e-06	1.88013492724399	1
ENSG00000179528.15	LBX2	2	74499633	2_48	0	0.0425425399788805	19.8139928350632	2.65279927971616e-06	2.15190589299898	1
ENSG00000115289.13	PCGF1	2	74508487	2_48	0	0.0137197595638211	9.19942703566364	3.97206414566679e-07	1.31112298727722	1
ENSG00000115307.16	AUP1	2	74534295	2_48	0	0.0187197035723322	12.1011037284983	7.12907074955885e-07	1.58544275366328	1
ENSG00000115325.13	DOK1	2	74548714	2_48	0	0.00903141294743603	5.38329860089352	1.53007649578051e-07	0.565731701715459	1
ENSG00000159399.9	HK2	2	74834299	2_48	0	0.024151794259676	14.5683953067834	1.10731221681887e-06	-1.50181266782	2
ENSG00000115350.11	POLE4	2	74958729	2_48	0	0.0138020803280458	9.33125080358809	4.05315662909876e-07	-1.1207111395342	2
ENSG00000115353.10	TACR1	2	75168548	2_48	0	0.0117301965131407	7.80301362870028	2.88055801844727e-07	0.957446638548092	1
ENSG00000115363.13	EVA1A	2	75569824	2_49	0	0.0211374750732343	7.63896297106794	5.08155332069174e-07	0.958263324636296	1
ENSG00000115364.13	MRPL19	2	75656150	2_49	0	0.015515153022963	4.70916472571006	2.29937030941329e-07	0.029003220777016	1
ENSG00000005436.13	GCFC2	2	75710675	2_49	0	0.0194327413523679	6.84160827075363	4.18409222101929e-07	-0.894333865039409	1
ENSG00000143954.12	REG3G	2	79025824	2_51	0	0.00787850424633885	5.37099102753402	1.33170237408419e-07	-0.0791011565107146	1
ENSG00000163541.11	SUCLG1	2	84459875	2_54	0	0.008854651091877	19.5927610785744	5.45979163998829e-07	2.092104355728	1
ENSG00000115423.18	DNAH6	2	84516948	2_54	0	0.00166397846579114	4.74469763647996	2.48464997884929e-08	0.150232641527188	1
ENSG00000186854.10	TRABD2A	2	84904611	2_54	0	0.00828767503968308	19.7210196613905	5.14364578903193e-07	-1.93231175751253	2
ENSG00000176407.17	KCMF1	2	84970689	2_54	0	0.00214190541515036	6.72840041571213	4.53545739336523e-08	0.253533844598296	1
ENSG00000152291.13	TGOLN2	2	85326957	2_54	0	0.00218367339159609	7.23841888322699	4.97439614057713e-08	0.748239533194263	2
ENSG00000115459.17	ELMOD3	2	85355541	2_54	0	0.00370554159323988	12.3100722115185	1.43555972845561e-07	1.31249815813597	1
ENSG00000042493.15	CAPG	2	85414064	2_54	0	0.0026332421810209	8.7934299818208	7.28715633602862e-08	-0.822535403230355	2
ENSG00000168906.12	MAT2A	2	85538082	2_54	0	0.00205442254307231	6.71406198507888	4.34094308733513e-08	-0.565307934493072	2
ENSG00000115486.11	GGCX	2	85560000	2_54	0	0.00167477723463394	4.79862328303823	2.52919712482512e-08	0.089923454761628	2
ENSG00000118640.10	VAMP8	2	85561147	2_54	0	0.00246702520416187	8.2872278016873	6.43415971455703e-08	0.869989966942893	1
ENSG00000168899.4	VAMP5	2	85584469	2_54	0	0.00196517825847564	6.19940758944887	3.83407951126148e-08	0.523480047688703	1
ENSG00000168894.9	RNF181	2	85596916	2_54	0	0.00178479034790324	5.39355590517278	3.02950286083854e-08	-0.271333762537764	1
ENSG00000168883.19	USP39	2	85600891	2_54	0	0.00187195135751106	5.80866312683163	3.42199777991682e-08	-0.439382453617605	1
ENSG00000168887.10	C2orf68	2	85614435	2_54	0	0.00193556038746823	6.26985554977144	3.81920732305036e-08	-0.692063931094952	1
ENSG00000168878.16	SFTPB	2	85689364	2_54	0	0.00190051442185557	5.93849948873959	3.55186840213861e-08	-0.40012368337046	1
ENSG00000115523.16	GNLY	2	85685839	2_54	0	0.00193265747264404	6.13489901289472	3.73139548870747e-08	0.488336589581025	2
ENSG00000115525.17	ST3GAL5	2	85904899	2_54	0	0.00184065425942959	5.97980810122043	3.46392468767756e-08	-0.700147924237322	1
ENSG00000068654.15	POLR1A	2	86105686	2_54	0	0.00424678476412144	14.5864260594678	1.94947701531159e-07	2.21209941779426	1
ENSG00000132300.18	PTCD3	2	86105686	2_54	0	0.00424678476412144	14.5864260594678	1.94947701531159e-07	-2.21209941779426	1
ENSG00000132305.20	IMMT	2	86195484	2_54	0	0.128485049079257	26.4613366027196	1.06997429838906e-05	3.80569744540397	3
ENSG00000132313.14	MRPL35	2	86197203	2_54	0	0.00571483935959216	17.7354428678916	3.18973819247673e-07	-2.66434616634035	3
ENSG00000068615.17	REEP1	2	86338344	2_54	0	0.00165858271676378	4.73803090919742	2.47311321886976e-08	-0.132149883239851	1
ENSG00000115561.15	CHMP3	2	86414231	2_54	0	0.00224261473695697	8.45185649551592	5.96507295942443e-08	1.81546995573617	2
ENSG00000239305.6	RNF103	2	86623855	2_54	0	0.100365829368884	20.2880793331934	6.4081959899094e-06	3.87929930974644	1
ENSG00000153563.15	CD8A	2	86807953	2_54	0	0.00398578859115617	14.2652142137077	1.78937568255301e-07	2.28656404795078	1
ENSG00000172086.7	KRCC1	2	88056216	2_55	0	0.011189897721412	4.80834751321097	1.6932884206599e-07	-0.109333276391534	1
ENSG00000115593.14	SMYD1	2	88067820	2_55	0	0.0194714535343844	10.0497129761671	6.15830231088633e-07	-1.10776911076447	1
ENSG00000163586.9	FABP1	2	88129052	2_55	0	0.0110769975900871	4.71253480225273	1.64280344693552e-07	0.121851255351865	1
ENSG00000144115.16	THNSL2	2	88161470	2_55	0	0.0116498478140032	5.18895817595449	1.90243311061694e-07	-0.317388250076172	3
ENSG00000172071.11	EIF2AK3	2	88633362	2_55	0	0.0114617343811317	5.03511073662317	1.81621952336585e-07	-0.29623445867662	1
ENSG00000144029.11	MRPS5	2	95149561	2_57	0	0.0115947720146473	8.12384638421102	2.96437327954781e-07	2.11949142266146	1
ENSG00000144026.11	ZNF514	2	95167442	2_57	0	0.0104079836287059	6.24048262850072	2.04406053213049e-07	1.63323982489139	2
ENSG00000275111.4	ZNF2	2	95164907	2_57	0	0.0100889058177346	4.75230501200256	1.50888919362909e-07	0.432249342508914	2
ENSG00000233757.6	AC092835.2	2	95207631	2_57	0	0.0102669245234558	4.97814457444048	1.60848438139666e-07	0.383196636488691	1
ENSG00000155066.15	PROM2	2	95283239	2_57	0	0.0129392155479389	6.95878059716038	2.83367517316771e-07	0.516184624606615	1
ENSG00000186281.12	GPAT2	2	96025125	2_57	0	0.011027352933749	5.67176849631835	1.96833377290046e-07	0.724973747569056	2
ENSG00000274286.1	ADRA2B	2	96116114	2_57	0	0.0102648385543382	4.89852800821718	1.58243796012806e-07	-0.113397410765142	3
ENSG00000158050.4	DUSP2	2	96145593	2_57	0	0.0853286696106271	26.0814289493468	7.00382570728255e-06	3.31705007853924	2
ENSG00000084090.13	STARD7	2	96208569	2_57	0	0.128990155964112	29.1869467025485	1.18482499269182e-05	3.51594831097827	3
ENSG00000135956.8	TMEM127	2	96266108	2_57	0	0.0107375173897022	5.58961519955791	1.88883823357052e-07	0.686664862165222	1
ENSG00000144021.2	CIAO1	2	96275963	2_57	0	0.0158332409303019	9.24548970577847	4.60689923746724e-07	-1.86872238157969	1
ENSG00000198885.9	ITPRIPL1	2	96325607	2_57	0	0.0253874181666743	14.5778933856651	1.16472200309383e-06	2.68403326447648	2
ENSG00000114988.11	LMAN2L	2	96734587	2_57	0	0.0101422229837108	4.84438421915901	1.54625354738195e-07	0.126422988632821	2
ENSG00000158158.11	CNNM4	2	96757889	2_57	0	0.0103372871128381	4.985698920838	1.62196545764552e-07	0.0410414488897166	1
ENSG00000163126.14	ANKRD23	2	96856083	2_57	0	0.0104716828904778	5.07598893096661	1.67280809810916e-07	0.191092298424081	1
ENSG00000144199.11	FAHD2B	2	97095539	2_57	0	0.0113580341091387	6.05606702973585	2.16472541308591e-07	-1.54458360129693	1
ENSG00000115073.7	ACTR1B	2	97658891	2_57	0	0.0159630785130921	9.17034473028907	4.60692651931132e-07	-1.62923698471083	2
ENSG00000228486.10	LINC01125	2	97663552	2_57	0	0.0180881802343948	10.5417515885164	6.00090330001518e-07	1.48732254919839	2
ENSG00000115085.13	ZAP70	2	97713755	2_57	0	0.0290266028547153	15.1243264652928	1.38159651098999e-06	2.50229160597144	1
ENSG00000075568.16	TMEM131	2	97995531	2_57	0	0.0129245504803575	7.35137048665944	2.99014832085954e-07	-1.71860017097971	2
ENSG00000185674.9	LYG2	2	99254906	2_58	0	0.00851474460315338	7.90926666696118	2.1194189740305e-07	0.870746490484723	2
ENSG00000040933.15	INPP4A	2	98409213	2_58	0	0.0146059901787212	13.0076538031293	5.97914310116354e-07	1.5052024251884	2
ENSG00000183513.8	COA5	2	98608535	2_58	0	0.0205911470405973	16.2603891082449	1.0537084130025e-06	-1.85036216657135	1
ENSG00000115446.11	UNC50	2	98608705	2_58	0	0.020842304715133	16.375372426667	1.07410292849305e-06	-1.85834048428757	1
ENSG00000071073.12	MGAT4A	2	98709464	2_58	0	0.00608786244151005	4.7446702185762	9.09033391271906e-08	-0.0239723241056422	2
ENSG00000273045.5	C2orf15	2	99141233	2_58	0	0.0129993055242781	11.9055604917585	4.87056081969522e-07	1.3031474307434	1
ENSG00000158411.11	MITD1	2	99179774	2_58	0	0.00608159631387184	4.73496111379085	9.06239482617274e-08	-0.127164618523461	2
ENSG00000144214.9	LYG1	2	99304742	2_58	0	0.00676981405900567	5.74585333663512	1.22416582322605e-07	0.752070704000741	2
ENSG00000115514.11	TXNDC9	2	99340840	2_58	0	0.0246544122985923	17.9698974245087	1.39427752307524e-06	2.14059050160764	2
ENSG00000135945.9	REV1	2	99489284	2_58	0	0.00731749039202378	6.47958251375018	1.49216950183766e-07	-0.803940621543136	1
ENSG00000115526.10	CHST10	2	100433891	2_58	0	0.0089288945246182	8.35757770249476	2.3484812083208e-07	1.43150837850212	1
ENSG00000115539.13	PDCL3	2	100562880	2_58	0	0.0125737384211319	11.5908646940039	4.58658272554045e-07	1.93104034921594	2
ENSG00000175874.9	CREG2	2	101387171	2_59	0	0	134.753457030682	0	-1.13817496964891	2
ENSG00000204634.12	TBC1D8	2	101250727	2_59	0	0	7.12504913728318	0	-0.0057768452470596	1
ENSG00000158435.7	CNOT11	2	101252269	2_59	0	0	246.841447656895	0	0.0431848472717568	2
ENSG00000163162.8	RNF149	2	101284542	2_59	0	0	24.5657141434189	0	0.765134973005276	1
ENSG00000196460.12	RFX8	2	101474758	2_59	0	0	26.4030238484515	0	1.78582199955658	1
ENSG00000115590.13	IL1R2	2	101991888	2_59	0	0	110.261530143378	0	-1.76398589240442	1
ENSG00000115616.2	SLC9A2	2	102619621	2_60	0	0.0203148683422557	9.33426166952283	5.96764468389132e-07	-1.56071134207344	1
ENSG00000115598.9	IL1RL2	2	102186984	2_60	0	0.0129704509209346	4.71604165351493	1.9250485220642e-07	0.228854324363877	1
ENSG00000115602.16	IL1RL1	2	102310626	2_60	0	0.0159504201016862	6.72637828181766	3.37646605102847e-07	-0.934566913463985	1
ENSG00000115604.10	IL18R1	2	102311266	2_60	0	0.0130638936336643	4.81974614653764	1.98155337146444e-07	-0.373126518922568	1
ENSG00000115607.9	IL18RAP	2	102418289	2_60	0	0.0222810152139453	9.80139308284782	6.8727691357714e-07	-1.14292631383618	1
ENSG00000135953.10	MFSD9	2	102740305	2_60	0	0.0155206702642046	6.67073341906918	3.25831472830501e-07	1.06453161100199	1
ENSG00000170417.15	TMEM182	2	102738292	2_60	0	0.0132294326926103	4.88128618780149	2.03228431663765e-07	-0.00728354573459565	1
ENSG00000135973.2	GPR45	2	105240850	2_62	0	0.0178706024912827	5.66662089342056	3.18692855023433e-07	0.504650691827862	1
ENSG00000198914.3	POU3F3	2	104783703	2_62	0	0.0201503428008586	6.80455026552196	4.3150997455875e-07	0.69895136563036	2
ENSG00000135972.8	MRPS9	2	105038372	2_62	0	0.0162129252256606	4.7447264878215	2.42092611779116e-07	0.102151082898993	2
ENSG00000135966.12	TGFBRAP1	2	105330291	2_62	0	0.0262176669502434	9.30334435892803	7.67612630921407e-07	1.14545859808898	1
ENSG00000135974.9	C2orf49	2	105337683	2_62	0	0.0405160045934195	13.4523111665049	1.71526999192527e-06	-1.50948756563218	1
ENSG00000071051.13	NCK2	2	105744677	2_63	0	0.0184414694942842	5.01661659087007	2.91149070743564e-07	-0.188244230459732	1
ENSG00000119147.9	C2orf40	2	106062918	2_63	0	0.0484194517658106	14.2112533077085	2.16551512825742e-06	1.62443596954621	2
ENSG00000115652.14	UXS1	2	106193777	2_63	0	0.0187085110889146	5.15285639231034	3.03386490666121e-07	0.47405702820513	2
ENSG00000144057.15	ST6GAL2	2	106886868	2_64	0	0.141970424287033	27.8044083898418	1.2422829157637e-05	3.48943414437665	1
ENSG00000115665.8	SLC5A7	2	108028702	2_65	0	0.0611404686387931	21.6307094008493	4.1620615625845e-06	2.10891669749373	1
ENSG00000198203.9	SULT1C2	2	108287884	2_65	0	0.0283544817082916	14.2760051223652	1.27390599680753e-06	1.45314437669157	3
ENSG00000198075.9	SULT1C4	2	108378352	2_65	0	0.0115222487784152	5.74231436049828	2.08225150983237e-07	-0.423281345615256	2
ENSG00000135968.20	GCC2	2	108450343	2_65	0	0.0103556983444947	4.73396051539521	1.5428119574319e-07	0.238703969127941	2
ENSG00000169756.16	LIMS1	2	108558159	2_65	0	0.0121085812868493	6.21135739732915	2.36694820355472e-07	0.79186713320715	1
ENSG00000153201.15	RANBP2	2	108719562	2_65	0	0.0719909138446225	23.2102891070809	5.25856456068733e-06	2.37078708198395	1
ENSG00000163006.11	CCDC138	2	108786656	2_65	0	0.0670360766884154	22.5198585781371	4.75098021317204e-06	-2.38675446083243	1
ENSG00000186522.14	SEPT10	2	109574715	2_65	0	0.0106584168269475	5.00607477482478	1.67918678024352e-07	-0.0325600020557589	2
ENSG00000198142.4	SOWAHC	2	109614275	2_65	0	0.131881102137149	29.1468014521925	1.20971326853094e-05	3.28355776623993	1
ENSG00000115008.5	IL1A	2	112784348	2_66	0	0.0136864653658092	8.63608223928447	3.71977820780374e-07	-0.822854803899471	1
ENSG00000144061.12	NPHP1	2	110205149	2_66	0	0.00934883221913874	5.23275959047181	1.5395617822092e-07	-0.32164760392141	1
ENSG00000175701.10	LINC00116	2	110692685	2_66	0	0.0100679338398972	6.04515227840614	1.91538716085704e-07	0.63830285564483	1
ENSG00000169679.14	BUB1	2	110678318	2_66	0	0.00941868378038091	5.29287458804008	1.56888385461594e-07	-0.348506680639042	1
ENSG00000153094.22	BCL2L11	2	111120167	2_66	0	0.0116729837864974	7.32181631562342	2.68973618396572e-07	0.77300283408372	1
ENSG00000153107.11	ANAPC1	2	111884781	2_66	0	0.0514017458200725	20.5391174766439	3.32252779163459e-06	1.7212488266231	1
ENSG00000153208.16	MERTK	2	111898795	2_66	0	0.0628721789448455	22.6222750506617	4.4761410560519e-06	2.20295461350758	2
ENSG00000153214.9	TMEM87B	2	112054279	2_66	0	0.00966186345091358	6.07809713152658	1.84815122787437e-07	-0.732638291529896	2
ENSG00000144152.12	FBLN7	2	112127596	2_66	0	0.00884320648016901	5.29353854626183	1.47321054574693e-07	0.718027075686015	1
ENSG00000144161.12	ZC3H8	2	112254425	2_66	0	0.0088196110013572	4.88594916914485	1.35614881462584e-07	0.437498578964376	1
ENSG00000169629.11	RGPD8	2	112431756	2_66	0	0.00884063197572138	4.9996481028739	1.39101471218684e-07	0.5010953584231	3
ENSG00000114999.7	TTL	2	112485744	2_66	0	0.00895140777629522	4.86311752396028	1.36998269167392e-07	0.102177056682908	1
ENSG00000125630.15	POLR1B	2	112541009	2_66	0	0.0206439045148226	11.9540602458199	7.76633742703924e-07	-1.13492993127973	2
ENSG00000125611.15	CHCHD5	2	112586470	2_66	0	0.0114294964022001	6.67951183405712	2.40259623720894e-07	0.115726234938093	1
ENSG00000144136.10	SLC20A1	2	112645515	2_66	0	0.0122887152037363	7.80414504020714	3.01814975760358e-07	0.839097363242021	1
ENSG00000169607.12	CKAP2L	2	112765001	2_66	0	0.00989245193929056	5.61886423766182	1.74928858250307e-07	0.248427187528074	1
ENSG00000184492.6	FOXD4L1	2	113502566	2_67	0	0.132088402709205	37.2105563958921	1.54682016851218e-05	-3.3971439616249	1
ENSG00000125618.16	PAX8	2	113232816	2_67	0	0.00647089670331791	6.8215413357786	1.38917179142471e-07	1.00560315653379	2
ENSG00000144134.18	RABL2A	2	113629174	2_67	0	0.0248171684570967	19.9748119775249	1.56006934214854e-06	2.13469919534655	1
ENSG00000115084.13	SLC35F5	2	113754647	2_67	0	0.0874948375548895	35.6898985812817	9.82735663034839e-06	4.0754359258943	3
ENSG00000088205.12	DDX18	2	117815316	2_69	0	0.00664265894349647	5.74192111824157	1.20035070113794e-07	-0.442546960441308	1
ENSG00000125633.10	CCDC93	2	118013446	2_69	0	0.0145493834558178	13.145874519078	6.01925921436489e-07	-1.56662528360134	2
ENSG00000125629.14	INSIG2	2	118088243	2_69	0	0.0449039369276839	23.8622053431596	3.37212738056698e-06	2.37188540377751	3
ENSG00000115107.19	STEAP3	2	119224189	2_69	0	0.00595047675264881	4.70437691141385	8.80973502994956e-08	-0.0814011255433467	2
ENSG00000186132.14	C2orf76	2	119322371	2_69	0	0.00852080602794547	8.09091015779512	2.16963676441857e-07	-0.905096988668789	1
ENSG00000155368.16	DBI	2	119366701	2_69	0	0.00645366020799054	5.4697540202757	1.11092020456547e-07	-0.491087448409958	1
ENSG00000171227.6	TMEM37	2	119429768	2_69	0	0.00633421881559193	5.29360116901766	1.05524487896395e-07	-0.393796198046015	2
ENSG00000144120.12	TMEM177	2	119679105	2_69	0	0.00629817602167782	5.239792981108	1.03857507732932e-07	0.476101630930372	1
ENSG00000088179.8	PTPN4	2	119724424	2_69	0	0.0131452606203538	12.1860423171371	5.04128043044076e-07	-1.32647755018367	1
ENSG00000115109.13	EPB41L5	2	120013281	2_69	0	0.00728892799850733	6.61757870224309	1.51799992085404e-07	1.09349143504925	1
ENSG00000226479.3	TMEM185B	2	120222852	2_69	0	0.022783942900294	17.3954527495866	1.24730767251189e-06	-2.24261785709758	2
ENSG00000144118.13	RALB	2	120247403	2_69	0	0.0187219089843006	15.5331778245749	9.15207177466366e-07	-1.98947368421039	1
ENSG00000163083.5	INHBB	2	120590036	2_70	0	0.251984190923358	33.6004720486081	2.66457314898047e-05	-3.12863442290214	1
ENSG00000074047.21	GLI2	2	120735869	2_70	0	0.0136883142134134	5.19818621218357	2.23929222644568e-07	0.259980121817202	2
ENSG00000074054.17	CLASP1	2	121649389	2_70	0	0.0293161479416181	12.4209125254267	1.14595979646301e-06	-1.39297610599604	2
ENSG00000155052.14	CNTNAP5	2	124025249	2_72	0	0.0156717770752985	8.01320307212716	3.95214953094136e-07	-0.999058361747898	1
ENSG00000136717.14	BIN1	2	127101837	2_74	0	0.0105572087588496	5.22035549874477	1.73443553175277e-07	-0.502728464108131	3
ENSG00000186684.12	CYP27C1	2	127176615	2_74	0	0.0105192330943782	5.18633044271742	1.71693255887933e-07	0.526807076266829	1
ENSG00000163161.12	ERCC3	2	127296171	2_75	0	0.0166543918236803	8.24859556388301	4.32332378242221e-07	-1.05724129041651	3
ENSG00000169967.16	MAP3K2	2	127388145	2_75	0	0.0243534451042844	11.8138316084959	9.05441000109408e-07	1.42262720298805	2
ENSG00000115718.17	PROC	2	127418654	2_75	0	0.0120996910912481	5.24969247348887	1.99901991015897e-07	0.438033645147634	1
ENSG00000163166.14	IWS1	2	127526497	2_75	0	0.0115182989693418	4.72051257983652	1.71114368924061e-07	-0.0960420602859325	1
ENSG00000169994.18	MYO7B	2	127536206	2_75	0	0.0345246332404803	15.2248223505732	1.65420862618569e-06	-1.61577322973158	2
ENSG00000144230.16	GPR17	2	127648067	2_75	0	0.0142038719753554	6.64757388162314	2.97152162872195e-07	-0.686148606611886	3
ENSG00000072163.19	LIMS2	2	127648067	2_75	0	0.0141366233657882	6.86710633744284	3.05512112845933e-07	-0.937302282915577	2
ENSG00000136709.11	WDR33	2	127811674	2_75	0	0.012744708903687	5.76158747426459	2.31089947514843e-07	-0.767276432381496	1
ENSG00000144231.10	POLR2D	2	127857158	2_75	0	0.0145605720113461	7.11082787019309	3.25842385191794e-07	0.916945623459332	1
ENSG00000136715.17	SAP130	2	128028089	2_75	0	0.0129975368080817	5.82275970835848	2.38176493872632e-07	0.372811261537897	1
ENSG00000136731.12	UGGT1	2	128091077	2_75	0	0.0166761399870656	10.0898909549106	5.2953049849354e-07	-2.16764228817333	1
ENSG00000222014.5	RAB6C	2	129979360	2_78	0	0.0353605766287185	9.82728000106562	1.09360790904144e-06	1.11132639699889	1
ENSG00000136718.9	IMP4	2	130342923	2_78	0	0.0602741690968077	14.9405491882459	2.83404516755574e-06	-1.50214887799313	1
ENSG00000072135.12	PTPN18	2	130356437	2_78	0	0.0232420991335391	5.83390887946959	4.26720949264734e-07	0.534824393436311	1
ENSG00000115762.16	PLEKHB2	2	131104358	2_78	0	0.0961937766680503	19.4812013572522	5.89755072346795e-06	2.35580949619879	1
ENSG00000075886.10	TUBA3D	2	131475744	2_78	0	0.0223899932089848	5.47935229761482	3.86093206484359e-07	0.40777119479602	2
ENSG00000163040.14	CCDC74A	2	131527737	2_78	0	0.0228705365569226	5.68091461385515	4.08887269248947e-07	-0.681915928451928	2
ENSG00000183840.6	GPR39	2	132417191	2_79	0	0.0347849488286133	14.5789304339064	1.59597471351847e-06	-1.60771019430927	1
ENSG00000150551.10	LYPD1	2	132630166	2_79	0	0.0123317193055624	4.73965002016278	1.83941142063516e-07	0.117645519755644	2
ENSG00000176771.16	NCKAP5	2	133568910	2_79	0	0.0123627827359726	4.76342956188685	1.85329672487888e-07	0.127094892722525	1
ENSG00000152127.8	MGAT5	2	134073697	2_79	0	0.0123970026008332	4.78955677975831	1.86861999708901e-07	-0.15340016128696	2
ENSG00000152128.13	TMEM163	2	134719225	2_80	0	0	2829.41704180482	0	-2.23078847079506	1
ENSG00000082258.12	CCNT2	2	134916341	2_80	0	0	12059.5116657289	0	5.37318193297211	2
ENSG00000115839.17	RAB3GAP1	2	135052002	2_80	0	0	197.362536808288	0	-1.54319923092686	1
ENSG00000144224.16	UBXN4	2	135741666	2_80	0	0	33.9377905351688	0	-0.933121263308143	2
ENSG00000076003.4	MCM6	2	135876392	2_80	0	0	1157.64567333282	0	3.06118102315689	1
ENSG00000115866.10	DARS	2	135985573	2_80	0	0	841.958717961008	0	-2.51330690671653	2
ENSG00000144229.11	THSD7B	2	136765308	2_81	0	0.00988252155099934	5.10710211853099	1.58836857284367e-07	-0.85489153703453	1
ENSG00000144227.4	NXPH2	2	138780751	2_82	0	0.0224812601034228	7.38664353655436	5.2260885665183e-07	0.886037982600532	1
ENSG00000150540.13	HNMT	2	137960025	2_82	0	0.0328258882162735	10.9866064425045	1.13498214013936e-06	1.34810557520328	2
ENSG00000144228.8	SPOPL	2	138501652	2_82	0	0.019851043680558	6.20633605855608	3.87728394275505e-07	0.652149501742563	1
ENSG00000168702.17	LRP1B	2	141692552	2_84	0	0.0172675006196981	5.35407715126779	2.90953160392719e-07	-0.460275410124888	1
ENSG00000115919.14	KYNU	2	142877388	2_85	0	0.0113791758728273	4.97149083571712	1.7803542542273e-07	-0.256635500004106	2
ENSG00000075884.13	ARHGAP15	2	143413917	2_85	0	0.0267204629687861	13.0586871415312	1.09812674643355e-06	1.67145009932117	1
ENSG00000121989.14	ACVR2A	2	147844091	2_89	0	0.0114113018155164	13.1750079176988	4.73145866836229e-07	-1.53965109865081	2
ENSG00000115947.13	ORC4	2	148018368	2_89	0	0.00483078357517597	5.06543495082329	7.70093215555412e-08	-0.434664298423811	2
ENSG00000204406.12	MBD5	2	148020703	2_89	0	0.0123025567929651	13.8856773776258	5.37615056134721e-07	1.64753367596238	1
ENSG00000150556.16	LYPD6B	2	149037889	2_89	0	0.0325020067846461	23.0998951113769	2.36281194771611e-06	-2.19328058573477	1
ENSG00000187123.14	LYPD6	2	149332418	2_89	0	0.0102500186179555	12.1611008501983	3.92289350029794e-07	1.3036437659367	3
ENSG00000184898.6	RBM43	2	151261761	2_90	0	0.0149208523562114	6.59053742334336	3.09473478986235e-07	-0.843229737964792	1
ENSG00000123609.10	NMI	2	151289140	2_90	0	0.0180325670604007	8.38389884759462	4.75786986778659e-07	-1.11225409637521	2
ENSG00000080345.17	RIF1	2	151402755	2_90	0	0.0132983496017585	5.50165304170026	2.30250148026801e-07	-0.607394182838038	2
ENSG00000183091.19	NEB	2	151734675	2_91	0	0.0164863480383949	7.68631903367621	3.98796964706424e-07	-0.645427461487836	1
ENSG00000162980.16	ARL5A	2	151828599	2_91	0	0.0121389278639863	4.82365297969366	1.84274550631633e-07	0.0753823987717514	1
ENSG00000182389.19	CACNB4	2	152099291	2_91	0	0.0120035399428982	4.72812711487445	1.78610694683609e-07	-0.11946734977601	2
ENSG00000115145.9	STAM2	2	152175694	2_91	0	0.0124287862660126	5.04193371442825	1.97212675541556e-07	0.286911050466736	2
ENSG00000157827.19	FMNL2	2	152335141	2_91	0	0.0120896899207321	4.80022492772544	1.82635721111203e-07	-0.391617454814606	2
ENSG00000177917.10	ARL6IP6	2	152717752	2_91	0	0.035523052209973	15.0345428295524	1.6807745925693e-06	-1.96378608007429	1
ENSG00000144278.14	GALNT13	2	153872211	2_92	0	0.0575774784840817	14.7931644043557	2.68054251151291e-06	1.60750616326052	1
ENSG00000115159.15	GPD2	2	156434411	2_93	0	0.0173670058427055	7.66250677984419	4.18798189842849e-07	-0.76050940536868	2
ENSG00000123612.15	ACVR1C	2	157628563	2_94	0	0.0143582705082892	5.60914420515031	2.53458996008078e-07	-0.452170977525185	1
ENSG00000153237.17	CCDC148	2	158457154	2_95	0	0.0123683785737313	6.42357909727449	2.50033856610454e-07	1.09237919475076	1
ENSG00000144283.21	PKP4	2	158457154	2_95	0	0.0123683785737313	6.42357909727449	2.50033856610454e-07	-1.09237919475076	1
ENSG00000163331.11	DAPL1	2	158809560	2_96	0	0.00769795056847966	8.42550820026523	2.04117479685423e-07	1.09772269601419	2
ENSG00000115183.14	TANC1	2	158968845	2_96	0	0.005567838226467	5.28941279821994	9.26836319086235e-08	0.43960225261547	2
ENSG00000196151.10	WDSUB1	2	159286471	2_96	0	0.00641327293561689	6.61226866098743	1.33456333032907e-07	0.655517104978409	1
ENSG00000136536.14	MARCH7	2	159712247	2_96	0	0.0673517291718589	28.4857919532355	6.0379014737194e-06	3.36699623261559	2
ENSG00000241399.6	CD302	2	159789899	2_96	0	0.0162898731096347	15.2105540494753	7.79779311647353e-07	2.29755105811378	2
ENSG00000153246.12	PLA2R1	2	160058624	2_96	0	0.00568888796512546	5.63657177491509	1.00913994268775e-07	-0.774027433947286	3
ENSG00000115221.10	ITGB6	2	160270221	2_96	0	0.0110775787636922	12.5585184184229	4.37816603206754e-07	2.14012124199577	2
ENSG00000153250.19	RBMS1	2	160494127	2_96	0	0.00582571096509221	5.58904697388477	1.02469747792871e-07	-0.427709905729431	2
ENSG00000136560.13	TANK	2	161136430	2_97	0	0	22.7601213635867	0	-0.195131492261843	2
ENSG00000115233.11	PSMD14	2	161308497	2_97	0	0	1732.81643567169	0	1.49491370104441	1
ENSG00000197635.9	DPP4	2	162074215	2_97	0	0	42.5777821319445	0	1.90222332864389	2
ENSG00000115267.5	IFIH1	2	162294461	2_97	0	0	5.07277694770043	0	-0.287905195423147	2
ENSG00000182263.13	FIGN	2	163614686	2_99	0	0.00403099750123015	7.67763321910982	9.73977363671056e-08	-0.116883574135401	3
ENSG00000115290.9	GRB14	2	164622004	2_100	0	0.0128284963268051	5.80219055590749	2.34248444500722e-07	-0.546696909209464	1
ENSG00000082438.15	COBLL1	2	164845067	2_100	0	0.0814484577482617	23.4540543810935	6.01187257212789e-06	-2.42408263115032	1
ENSG00000169507.9	SLC38A11	2	164917183	2_100	0	0.0121563281840655	5.2932567047566	2.02504345076777e-07	-0.108552913044166	2
ENSG00000123607.14	TTC21B	2	165954060	2_100	0	0.0340556985156427	15.0659966764179	1.61471780260756e-06	-1.57890226857341	2
ENSG00000169432.14	SCN9A	2	166376083	2_101	0	0.0405543571323452	17.7748606376176	2.26857268917341e-06	1.76851600582426	2
ENSG00000136546.13	SCN7A	2	166494973	2_101	0	0.0103256740273333	4.79250329974244	1.55736282936044e-07	-0.143394570041001	1
ENSG00000198648.10	STK39	2	168232736	2_102	0	0.00767416555667866	4.87850750167658	1.17822196533686e-07	-0.166349506167948	1
ENSG00000172292.14	CERS6	2	168626783	2_102	0	0.00756993373457859	4.74368362922754	1.13009972277478e-07	-0.00727132229855057	1
ENSG00000163072.15	NOSTRIN	2	168786836	2_102	0	0.0119290008741217	9.42337261379705	3.53768702037298e-07	-1.21192373823349	1
ENSG00000152254.10	G6PC2	2	168888041	2_102	0	0.00931427562348064	10.7682632310245	3.15648494495598e-07	2.60654652246665	2
ENSG00000152253.8	SPC25	2	168874133	2_102	0	0.0104030972379313	8.44168793057499	2.76376380451679e-07	-1.30111140770192	1
ENSG00000163093.11	BBS5	2	169479776	2_103	0	0.0142973672417341	4.8153700519942	2.16667969681607e-07	0.133969425838147	1
ENSG00000239474.6	KLHL41	2	169509786	2_103	0	0.0146535539026416	5.04815207119284	2.3280074675364e-07	-0.230082420524534	1
ENSG00000138399.17	FASTKD1	2	169573465	2_103	0	0.0141746193409659	4.73381086228914	2.11169543121654e-07	-0.0211972520683535	1
ENSG00000138398.15	PPIG	2	169584236	2_103	0	0.0206473885119017	8.2962222399882	5.39081565519602e-07	-1.44425829662116	2
ENSG00000154479.12	CCDC173	2	169694453	2_103	0	0.0457436538823997	15.8746635941052	2.2853059818233e-06	-2.21688682025139	2
ENSG00000144362.11	PHOSPHO2	2	169694622	2_103	0	0.033635713023437	12.9358862938555	1.36932268070248e-06	-1.96962189683753	1
ENSG00000213160.9	KLHL23	2	169694446	2_103	0	0.0151192877084336	5.34413248401179	2.54283113911265e-07	0.442040092220485	2
ENSG00000144357.16	UBR3	2	169826710	2_103	0	0.0145370247842979	4.97265942443593	2.27495714599651e-07	-0.364524501776866	1
ENSG00000204335.3	SP5	2	170714891	2_104	0	0.00379369810634589	5.13729584449324	6.13347102380855e-08	-0.465723394266249	1
ENSG00000204334.7	ERICH2	2	170783036	2_104	0	0.00365380517921909	5.01942452027567	5.77176032681966e-08	-0.00117881401035412	1
ENSG00000128683.13	GAD1	2	170813566	2_104	0	0.00645973613633111	10.8569106149743	2.20714067575755e-07	1.03487613194261	2
ENSG00000115806.12	GORASP2	2	170929058	2_104	0	0.009858961416495	14.6407243327937	4.54258125174042e-07	2.29234294918081	1
ENSG00000198586.13	TLK1	2	171231129	2_104	0	0.0364112919420708	25.2466474300466	2.8930022915021e-06	2.58604469122805	1
ENSG00000123600.19	METTL8	2	171431665	2_104	0	0.00426285474839727	7.27711046661074	9.76266700252493e-08	-0.881415854916595	2
ENSG00000115827.13	DCAF17	2	171434071	2_104	0	0.0500248940010818	29.3047557098451	4.61352901336442e-06	-2.4752119625319	1
ENSG00000071967.11	CYBRD1	2	171483909	2_104	0	0.0531410139478862	20.3573188118071	3.40454742637326e-06	2.92078959305935	3
ENSG00000077380.15	DYNC1I2	2	171687141	2_104	1	0.378588479090971	32.1671483762698	3.83255970985907e-05	-4.48839470172588	2
ENSG00000128708.12	HAT1	2	171922612	2_104	0	0.00446276684463487	6.45557439510173	9.06667528136036e-08	-0.0353344432900561	1
ENSG00000115840.13	SLC25A12	2	171994938	2_104	0	0.00976757016963603	24.1189279163313	7.41401590032413e-07	3.70923315219131	2
ENSG00000144355.14	DLX1	2	172084313	2_104	0	0.00362729746657708	4.8749823022498	5.56500026893723e-08	-0.297522292538262	1
ENSG00000091409.14	ITGA6	2	172414163	2_105	0	0.023986374022221	22.5991256511374	1.70594573299896e-06	2.08988198701035	1
ENSG00000152256.13	PDK1	2	172555077	2_105	0	0.0225126790421021	22.0300434763489	1.56081527869546e-06	-2.15664532401942	1
ENSG00000091436.16	MAP3K20	2	173075305	2_105	0	0.0550264344510573	29.5202168127223	5.11210645790852e-06	2.4630221200559	2
ENSG00000138433.15	CIR1	2	174396420	2_105	0	0.00355967536359703	5.89338861692161	6.60213569860931e-08	-1.38502110504026	1
ENSG00000144306.14	SCRN3	2	174395627	2_105	0	0.00759138439602214	15.1733971645626	3.62503982545325e-07	2.50237751085279	2
ENSG00000163328.13	GPR155	2	174443299	2_105	0	0.00366800642216525	6.76284914722724	7.80672284350923e-08	-1.58153123464201	3
ENSG00000115935.17	WIPF1	2	174665239	2_105	0	0.235742435852487	45.7524049525943	3.39438162529314e-05	-4.20787397616757	1
ENSG00000128656.13	CHN1	2	174997941	2_106	0	0.00721666581490033	5.72569770682872	1.30039108578725e-07	0.802716675276114	1
ENSG00000154518.9	ATP5G3	2	175185320	2_106	0	0.0335384848037329	18.1426353420502	1.91492947285956e-06	-2.08870019022852	1
ENSG00000144320.13	LNPK	2	176002028	2_106	0	0.015377515981469	14.7715321543215	7.14859519546133e-07	-2.12174398474425	2
ENSG00000128714.5	HOXD13	2	176092437	2_106	0	0.00704764378405265	5.45199485221268	1.20922844813547e-07	0.611459160066868	1
ENSG00000128713.13	HOXD11	2	176109376	2_106	0	0.00670919173024631	5.39358921605549	1.1388251340567e-07	0.651889476903516	1
ENSG00000128710.5	HOXD10	2	176111245	2_106	0	0.0114378811519706	11.1825390445889	4.02526962899849e-07	1.54525323440794	1
ENSG00000175879.8	HOXD8	2	176128401	2_106	0	0.00687432990964509	5.38291609582448	1.16454682297111e-07	-0.423124350022258	1
ENSG00000170166.5	HOXD4	2	176128401	2_106	0	0.00679692477868066	5.2342582157475	1.119635295374e-07	-0.52690895011369	2
ENSG00000128652.11	HOXD3	2	176135968	2_106	0	0.0126479224696515	9.7248955837946	3.87091036994941e-07	0.494412848822536	1
ENSG00000116044.15	NFE2L2	2	177392552	2_107	0	0.0461672162267905	16.4098351090097	2.38422303330132e-06	1.68481217050517	2
ENSG00000018510.13	AGPS	2	177392486	2_107	0	0.0137505496952323	4.89343253262391	2.11759371149101e-07	-0.445220494884103	1
ENSG00000197557.6	TTC30A	2	177618742	2_107	0	0.0139286722924904	5.0151670539388	2.19838675158796e-07	0.336375472439309	2
ENSG00000155636.14	RBM45	2	178112893	2_108	0	0.00516669179754181	5.88799946554397	9.5739089177655e-08	-0.606772664427007	2
ENSG00000079156.16	OSBPL6	2	178284795	2_108	0	0.00741529497886817	9.29466320855181	2.16905749166478e-07	-1.06246334657138	1
ENSG00000180228.12	PRKRA	2	178461089	2_108	0	0.00783521554212652	9.81431541284176	2.42002544918489e-07	1.19286278004093	1
ENSG00000204311.12	DFNB59	2	178451344	2_108	0	0.0309987588658114	22.8378671978456	2.2279673529694e-06	-2.15070204825833	1
ENSG00000079150.17	FKBP7	2	178471873	2_108	0	0.00524161644006915	6.02368584969674	9.93657067403788e-08	0.515359198512191	1
ENSG00000116095.10	PLEKHA3	2	178480456	2_108	0	0.0046329882685332	4.86053595716666	7.08686785007802e-08	0.347626442384061	1
ENSG00000155657.26	TTN	2	178831108	2_108	0	0.0168416692992903	17.0455961781375	9.03454539805757e-07	-1.71168928626987	1
ENSG00000163492.14	CCDC141	2	179049913	2_108	0	0.00558635917120998	6.6240722209007	1.16456273098013e-07	-0.672763232521239	1
ENSG00000144331.18	ZNF385B	2	179837621	2_108	0	0.00507205034136393	5.71378483583541	9.12045303193006e-08	-0.417644972213236	1
ENSG00000115232.13	ITGA4	2	181456814	2_110	0	0.00656841735196523	4.73325974605958	9.78430655393049e-08	0.000711208843789333	1
ENSG00000138434.16	SSFA2	2	181892173	2_110	0	0.00663451866732412	5.17122238016814	1.07972114950905e-07	0.0244098626475879	1
ENSG00000150722.10	PPP1R1C	2	181953462	2_110	0	0.00657960728323148	4.78591037983697	9.90999666158993e-08	0.0264377666732757	2
ENSG00000077232.17	DNAJC10	2	182715440	2_110	0	0.00657955135574251	4.73642503062414	9.8074459272317e-08	0.10429481149145	1
ENSG00000162998.4	FRZB	2	182866669	2_110	0	0.0192319074877884	15.4484733588921	9.35011393926675e-07	-1.8176727444575	1
ENSG00000162999.12	DUSP19	2	183072434	2_110	0	0.00699817361152066	5.4727705370525	1.20531601031957e-07	0.634755587297303	2
ENSG00000163002.12	NUP35	2	183115667	2_110	0	0.00773505734233659	6.30866760698593	1.53571334094229e-07	0.783315684779275	2
ENSG00000170396.7	ZNF804A	2	184598808	2_113	0	0.0187247652771635	24.7906538382014	1.46087594235709e-06	2.34425341864603	1
ENSG00000188738.14	FSIP2	2	185738225	2_113	0	0.00257377007923465	6.06525362429667	4.91278419821129e-08	0.592743474473886	2
ENSG00000065548.17	ZC3H15	2	186486293	2_113	0	0.00317701057967967	8.04791996376909	8.04657907353161e-08	0.984267391041808	1
ENSG00000138448.11	ITGAV	2	186590551	2_113	0	0.00253297126014018	5.91480139491867	4.71497508851691e-08	0.634244485577226	2
ENSG00000144369.12	FAM171B	2	186669456	2_113	0	0.0239464250226409	27.123830776268	2.04409316644543e-06	-2.57465786256026	3
ENSG00000064989.12	CALCRL	2	187448790	2_113	0	0.00263578240067941	6.28940654165769	5.21708839958562e-08	0.650455719730241	1
ENSG00000144366.15	GULP1	2	188291619	2_113	0	0.00249358663125443	5.76728215121454	4.52589665934681e-08	-0.553558531845241	1
ENSG00000168542.14	COL3A1	2	188974074	2_113	0	0.00222697282243045	4.7027652064532	3.29592398680829e-08	0.0170108239139047	1
ENSG00000204262.11	COL5A2	2	188979578	2_113	0	0.00557486311829003	13.3457935195068	2.34146453156255e-07	-1.68195517069792	3
ENSG00000115368.9	WDR75	2	189442861	2_113	0	0.00941573226743253	18.2895732838486	5.41959268258795e-07	-1.86834903297485	1
ENSG00000138449.10	SLC40A1	2	189584697	2_113	0	0.00230206083789752	5.01492313966464	3.63320624284448e-08	-0.332542749214362	1
ENSG00000138381.9	ASNSD1	2	189661479	2_113	0	0.0200577286022267	25.4394501103604	1.60582584673519e-06	2.99514513243362	2
ENSG00000151687.14	ANKAR	2	189674604	2_113	0	0.00281311237113846	6.9024647989555	6.11083074242636e-08	0.641006447606335	1
ENSG00000128694.11	OSGEPL1	2	189761107	2_113	0	0.00497366061935656	12.270066307869	1.92057835911875e-07	-1.73832867883945	1
ENSG00000128699.13	ORMDL1	2	189784079	2_113	0	0.0700015127821519	37.3853903202444	8.23603755851484e-06	-3.70438548895894	2
ENSG00000064933.17	PMS1	2	189784079	2_113	0	0.0179183789872565	24.3702203123407	1.37425443443499e-06	-2.89544258701805	1
ENSG00000151689.12	INPP1	2	190343248	2_113	0	0.00736013585515039	15.9654456046802	3.69807614187264e-07	2.15122806869624	2
ENSG00000138386.16	NAB1	2	190612286	2_113	0	0.00269800952461052	6.50914880428554	5.52683694652768e-08	0.687375681807213	2
ENSG00000115419.12	GLS	2	190967538	2_113	0	0.0594297111362273	35.8066196128697	6.6969324079559e-06	3.74489512627979	1
ENSG00000115415.18	STAT1	2	191021099	2_113	0	0.00381137194520031	9.76248257800247	1.17098296837508e-07	-1.82999156394833	1
ENSG00000138378.17	STAT4	2	191152153	2_114	0	0.00751377223972216	4.89815601297571	1.15824281287175e-07	0.20635873060689	1
ENSG00000173559.12	NABP1	2	191677959	2_114	0	0.00737621442689673	4.72568231434655	1.09700101537711e-07	0.0785143574288411	2
ENSG00000196950.13	SLC39A10	2	195667377	2_116	0	0.0702435515066667	20.1069370558875	4.44489343557135e-06	3.08542039535029	1
ENSG00000118997.13	DNAH7	2	196068464	2_116	0	0.0157552115726249	5.83843936961881	2.89487614702843e-07	-0.316679072745765	2
ENSG00000081320.10	STK17B	2	196155928	2_116	0	0.0167901582440251	6.4408054529599	3.40332907765682e-07	0.544384531737087	1
ENSG00000138411.10	HECW2	2	196593392	2_116	0	0.0166269638252987	6.34838355609501	3.3218887484127e-07	0.418727262216421	2
ENSG00000144395.17	CCDC150	2	196640040	2_116	0	0.0152717976544499	5.54361044831372	2.66435346342584e-07	-0.462308287410154	1
ENSG00000119041.10	GTF3C3	2	196799713	2_116	0	0.0158137002618898	5.87359447918694	2.92311859343244e-07	-0.662546418994096	1
ENSG00000187944.2	C2orf66	2	196812479	2_116	0	0.0307674928264197	12.1906603152511	1.1803975836616e-06	-1.45970844333665	1
ENSG00000115524.15	SF3B1	2	197439853	2_117	0	0.0169581142801852	7.05934574422344	3.76748024804975e-07	-0.898646068788484	1
ENSG00000115541.10	HSPE1	2	197499794	2_117	0	0.0152134491466756	6.03161947570399	2.88782316401118e-07	-0.701176896389593	2
ENSG00000144381.16	HSPD1	2	197546864	2_117	0	0.09456663996727	23.5283282643386	7.00225629891504e-06	-2.26857492399176	1
ENSG00000162944.10	RFTN2	2	197675986	2_117	0	0.0136278938006723	4.9904488728172	2.14031317485972e-07	-0.324016894434402	1
ENSG00000115896.15	PLCL1	2	197805030	2_117	0	0.0133655296135093	4.80661849778103	2.02178420642805e-07	0.342958248919302	1
ENSG00000226124.6	FTCDNL1	2	199756040	2_118	0	0.0181837794406101	6.28290790550076	3.59545471022525e-07	1.00893586033404	3
ENSG00000178074.5	C2orf69	2	199910402	2_118	0	0.0174891871052438	5.91396023019538	3.25504500333144e-07	-1.04742480259389	1
ENSG00000162971.10	TYW5	2	199955035	2_118	0	0.0363067857072182	12.8557465638847	1.46890624697492e-06	2.05171127899301	2
ENSG00000162972.10	MAIP1	2	199955089	2_118	0	0.0157706280029177	4.93457790706872	2.44910819450886e-07	0.28163137958289	1
ENSG00000196141.13	SPATS2L	2	200304128	2_118	0	0.0730037975481888	19.5689999503586	4.49596640985321e-06	-2.63881458319919	2
ENSG00000155729.12	KCTD18	2	200519526	2_118	0	0.0537295420668151	16.6103242724222	2.8086668200512e-06	-1.82931161260016	1
ENSG00000138356.13	AOX1	2	200585011	2_118	0	0.0178059543425909	6.08397492975426	3.40927194687312e-07	0.733604003226389	1
ENSG00000013441.15	CLK1	2	200864612	2_119	0	0.0137954713958046	5.48133873812676	2.37975451992873e-07	0.940101241922342	1
ENSG00000240344.8	PPIL3	2	200841624	2_119	0	0.016953833749707	7.29993787741703	3.89489772455791e-07	-1.20720857384851	2
ENSG00000115942.8	ORC2	2	200963642	2_119	0	0.0173207171055992	7.63717122794372	4.16300919347152e-07	1.34054442204098	1
ENSG00000119013.8	NDUFB3	2	201071148	2_119	0	0.0138361816637522	5.40931090623907	2.3554135707006e-07	-0.855000693464334	1
ENSG00000003402.19	CFLAR	2	201116120	2_119	0	0.0783764128459372	20.9116176023584	5.15800768669729e-06	-2.52070732892239	2
ENSG00000003400.14	CASP10	2	201183110	2_119	0	0.0216384884963887	8.80068090665712	5.99310890056735e-07	1.4555575134723	1
ENSG00000064012.21	CASP8	2	201139467	2_119	0	0.0185491697626499	8.16536173339603	4.76660186704835e-07	-1.66147544075404	2
ENSG00000155749.12	ALS2CR12	2	201320409	2_119	0	0.0179369822425512	7.8121749805546	4.40991596964666e-07	1.24294374895992	1
ENSG00000082146.12	STRADB	2	201388133	2_119	0	0.0163165367618784	6.65646923500607	3.418069480708e-07	-0.940106959837654	1
ENSG00000115993.12	TRAK2	2	201451036	2_119	0	0.0163670378516863	6.68707469461272	3.44441311970203e-07	0.945467606619496	1
ENSG00000155755.18	TMEM237	2	201643412	2_119	0	0.0140258969669521	5.1410747499079	2.26930848208385e-07	0.387553371246003	1
ENSG00000138395.14	CDK15	2	201790822	2_119	0	0.0269411385920387	11.2852550124427	9.56833334393015e-07	1.44844035151719	1
ENSG00000155760.2	FZD7	2	202034208	2_120	0	0.0205677500941568	14.725498056083	9.53159878489356e-07	1.47519590183278	1
ENSG00000138439.11	FAM117B	2	202634789	2_120	0	0.010386874063754	8.26184588427664	2.70066632470797e-07	1.48527554505212	1
ENSG00000163596.16	ICA1L	2	202871777	2_120	0	0.00851717905020011	6.38832203140238	1.71234610962544e-07	-0.561111699821476	1
ENSG00000138380.17	CARF	2	202912242	2_120	0	0.0121701905661072	9.75904253884815	3.73777851547199e-07	1.17399738922288	1
ENSG00000119004.15	CYP20A1	2	203239523	2_120	0	0.00850928324840961	6.37934517077582	1.7083547334575e-07	-0.950272654092198	1
ENSG00000118257.16	NRP2	2	205681675	2_121	0	0.0654625238875255	19.8807070286163	4.09575098586231e-06	1.99735561310018	1
ENSG00000114933.15	INO80D	2	206081672	2_122	0	0.00727877714345793	6.4864251558856	1.4858426067779e-07	0.681746469478807	1
ENSG00000023228.13	NDUFS1	2	206136174	2_122	0	0.0275101180519654	18.1866573312066	1.57454222496691e-06	-2.29951807766638	2
ENSG00000114942.13	EEF1B2	2	206159383	2_122	0	0.021963864092423	16.1663434811739	1.11745366255636e-06	2.14288384672015	1
ENSG00000183671.12	GPR1	2	206217980	2_122	0	0.00659151436812566	5.46526501817524	1.13371894273295e-07	0.459908705899295	1
ENSG00000204186.7	ZDBF2	2	206276156	2_122	0	0.0113907519520794	10.4773393042755	3.75588578374385e-07	1.68733087815343	1
ENSG00000114948.12	ADAM23	2	206443099	2_122	0	0.0134429489875284	11.8905925263978	5.03045213479145e-07	-1.41094163821462	1
ENSG00000138400.12	MDH1B	2	206765369	2_122	0	0.0307816194315254	19.3324748756904	1.87278487223773e-06	2.08299370415618	2
ENSG00000118246.13	FASTKD2	2	206765614	2_122	0	0.00714732041063282	6.42696893465556	1.44563424048688e-07	0.767037767345511	2
ENSG00000118263.14	KLF7	2	207166747	2_122	0	0.0146543673556783	13.1871532312454	6.08172950855977e-07	1.68281158797973	2
ENSG00000163249.11	CCNYL1	2	207712007	2_122	0	0.00635979389052221	5.3201736866605	1.06482398676147e-07	-0.488104317417028	1
ENSG00000138413.13	IDH1	2	208266212	2_123	0	0.0348629074250405	12.1007356954937	1.32765229808871e-06	1.72362315191171	1
ENSG00000115020.16	PIKFYVE	2	208265568	2_123	0	0.0331799730610122	11.6288903255179	1.21429240144939e-06	-1.6167203637916	2
ENSG00000144406.18	UNC80	2	209772130	2_124	0	0.00898166659286448	10.5797237649629	2.99047538352001e-07	0.690727501561459	1
ENSG00000078018.19	MAP2	2	209422351	2_124	0	0.00930622527631098	11.603353435364	3.39833396370004e-07	1.44582976004339	2
ENSG00000197713.14	RPE	2	210002122	2_124	0	0.0101380390396915	12.8857561321261	4.11124010157035e-07	1.6179704751044	1
ENSG00000115365.11	LANCL1	2	210477007	2_124	0	0.00702821934994802	8.17873293079084	1.80900725222157e-07	0.284192652424456	2
ENSG00000021826.14	CPS1	2	210435778	2_124	0	0.0179548256624301	16.76647756144	9.47396985053536e-07	1.38747797287763	3
ENSG00000178568.14	ERBB4	2	212539139	2_125	0	0.0246652248843047	15.9753716239689	1.24006663555937e-06	-1.28155322418272	1
ENSG00000030419.16	IKZF2	2	213152393	2_126	0	0.0125978888074899	4.7027470217388	1.86448271523316e-07	0.103519553516791	1
ENSG00000144451.18	SPAG16	2	213282149	2_126	0	0.0253373543415859	11.3230677083541	9.02888960517686e-07	1.67559949281041	2
ENSG00000231672.6	DIRC3	2	217755178	2_129	0	0.00659896028144025	5.11787382179926	1.06285510412068e-07	-0.598272613676334	2
ENSG00000188282.12	RUFY4	2	218034950	2_129	0	0.00717082359793886	5.58638464492163	1.26069156765823e-07	0.271037071017546	1
ENSG00000163464.7	CXCR1	2	218166777	2_129	0	0.015856341446891	14.6040642040486	7.2876196218368e-07	-1.90561753491465	1
ENSG00000163466.15	ARPC2	2	218217396	2_129	0	0.0100025333960947	18.2034472934191	5.73023752577384e-07	3.95835229304117	1
ENSG00000127837.9	AAMP	2	218270205	2_129	1	0.163843537751902	26.0271885543813	1.34204027344601e-05	4.97398410824465	1
ENSG00000127838.13	PNKD	2	218270227	2_129	0	0.0158557499158133	19.9275618569594	9.94374381552548e-07	4.26964168673765	1
ENSG00000135926.14	TMBIM1	2	218292256	2_129	1	0.17103249305804	26.1194321712644	1.40588996566895e-05	4.97548351578066	2
ENSG00000158428.3	CATIP	2	218352450	2_129	0	0.00640982663776135	4.99610194898025	1.00782829980252e-07	-0.390936278446058	2
ENSG00000018280.16	SLC11A1	2	218381984	2_129	0	0.00640725232162376	4.77777643574708	9.63399962239335e-08	0.272188909358989	1
ENSG00000144579.7	CTDSP1	2	218401909	2_129	0	0.014877623376796	13.2717692455786	6.21400153513291e-07	1.9264024161826	1
ENSG00000135913.10	USP37	2	218567846	2_129	0	0.0161681240696617	13.3324664797077	6.78389484313399e-07	-2.19444676392626	1
ENSG00000144580.13	CNOT9	2	218568272	2_129	0	0.015039393910267	12.9881960020157	6.14735285340449e-07	-2.29069505191334	1
ENSG00000115556.13	PLCD4	2	218607609	2_129	0	0.00714336471707056	5.98578791032597	1.34565312041674e-07	0.833275524361007	1
ENSG00000074582.12	BCS1L	2	218658710	2_129	0	0.0248596867380181	17.6441290161892	1.38039968059454e-06	2.61852955006041	2
ENSG00000115568.15	ZNF142	2	218659366	2_129	0	0.00784940774519294	6.93874793760388	1.71406376641583e-07	-1.00999883920014	1
ENSG00000163481.7	RNF25	2	218672514	2_129	0	0.00734759946052366	6.27034594386165	1.44992637305634e-07	0.890990035793769	1
ENSG00000163482.11	STK36	2	218672243	2_129	0	0.0127222111008604	11.059854952754	4.42813652869304e-07	1.95194212045819	2
ENSG00000135929.8	CYP27A1	2	218782732	2_129	0	0.00668686078948499	5.15633820727118	1.08510721424514e-07	-0.469104068239533	1
ENSG00000163501.6	IHH	2	219061766	2_129	0	0.0226835263782905	16.4432694717894	1.1738367945287e-06	2.02733353162321	1
ENSG00000187736.12	NHEJ1	2	219160400	2_129	0	0.0174414298289626	13.9418297250489	7.65263206243778e-07	-1.8268895955073	2
ENSG00000213901.10	SLC23A3	2	219170383	2_129	0	0.0148157924144364	12.8006006783427	5.968486389799e-07	-1.84313055063869	2
ENSG00000144567.10	FAM134A	2	219171668	2_129	0	0.023408868936165	16.6383784008652	1.22574576337724e-06	-1.69613622544728	1
ENSG00000115649.15	CNPPD1	2	219177636	2_129	0	0.00653527499631457	4.85471919612313	9.98474448049493e-08	0.0388818494435373	2
ENSG00000115657.12	ABCB6	2	219218731	2_129	0	0.0116647722584772	10.1030180318732	3.70882520645183e-07	1.08283581909846	1
ENSG00000198925.10	ATG9A	2	219230067	2_129	0	0.0112380539276493	9.90676036824057	3.50373896997635e-07	1.16604778678081	1
ENSG00000163516.13	ANKZF1	2	219229829	2_129	0	0.00920900275797276	8.24947730929669	2.39082621440318e-07	-1.06765076529769	2
ENSG00000127824.13	TUBA4A	2	219278362	2_129	0	0.0766094346094574	27.601376033124	6.65460013828514e-06	2.43612347569573	1
ENSG00000054356.13	PTPRN	2	219309183	2_129	0	0.00641394697246345	4.70963002997033	9.50651046789376e-08	0.211753255436083	1
ENSG00000123992.18	DNPEP	2	219409811	2_129	0	0.00890690910166492	7.74397500547297	2.1707006507963e-07	-0.783925105332599	2
ENSG00000072195.14	SPEG	2	219434550	2_129	0	0.00643685081472489	4.76225857324279	9.64706910915628e-08	-0.0881576992387396	1
ENSG00000072182.12	ASIC4	2	219512380	2_129	0	0.0064148099412128	4.72280240741915	9.53438189086404e-08	-0.0458220998893395	2
ENSG00000123989.13	CHPF	2	219543916	2_129	0	0.0482664717693969	23.0168067024922	3.49622680100803e-06	2.29211757794299	1
ENSG00000188760.10	TMEM198	2	219543916	2_129	0	0.0482664717693969	23.0168067024922	3.49622680100803e-06	2.29211757794299	1
ENSG00000123999.4	INHA	2	219569323	2_129	0	0.00644776961270988	4.75343750127178	9.64553392769745e-08	0.0474118298083583	2
ENSG00000144589.21	STK11IP	2	219597918	2_130	0	0.00930818315587334	4.74054057194987	1.38867866027046e-07	0.0996739297026367	1
ENSG00000114923.16	SLC4A3	2	219628913	2_130	0	0.00927080986839934	4.70256204223227	1.37202233765388e-07	0.00322506475101323	1
ENSG00000116120.9	FARSB	2	222656186	2_131	0	0.00856473576686367	5.8139605599874	1.5670939140108e-07	-0.416854102371939	1
ENSG00000123983.13	ACSL3	2	222842890	2_131	0	0.0458655453506132	21.7393093565797	3.13791574357905e-06	2.48587726175022	2
ENSG00000171951.4	SCG2	2	223601626	2_131	0	0.00882302875534735	6.09439167461302	1.69222080576358e-07	0.640729030158177	1
ENSG00000135900.3	MRPL44	2	223957073	2_131	0	0.0076130838966787	4.70257948965816	1.12669335981823e-07	-0.0110553878503549	1
ENSG00000135919.12	SERPINE2	2	224039199	2_132	0	0.0103217813608215	4.73139951380505	1.53692703513387e-07	-0.044889356397051	1
ENSG00000124019.9	FAM124B	2	224402283	2_132	0	0.0127451886626492	7.40150914547529	2.96876295648225e-07	-0.890077204388349	1
ENSG00000036257.12	CUL3	2	224585652	2_132	1	0.180875778944585	20.3152360703418	1.1564084633604e-05	4.11193474527724	1
ENSG00000081052.11	COL4A4	2	227153955	2_133	0	0.00896798501592555	7.1004781262712	2.00397104182189e-07	-0.71481603305241	2
ENSG00000168958.19	MFF	2	227324777	2_134	0	0.0133601507423069	5.7728507435604	2.42722848954869e-07	0.416859051176983	2
ENSG00000168955.3	TM4SF20	2	227382118	2_134	0	0.0129624555483099	5.48720138272803	2.23844873733255e-07	-0.68236685768411	1
ENSG00000135917.13	SLC19A3	2	227717801	2_134	0	0.0149298356653957	6.82362934938255	3.2061174628125e-07	-0.756296619374656	2
ENSG00000115009.11	CCL20	2	227805760	2_134	0	0.0135437799660265	5.90197294422944	2.51562601641789e-07	0.541553155245252	1
ENSG00000153820.12	SPHKAP	2	228637481	2_135	0	0.00567249673431014	5.49055358366046	9.8016538809484e-08	-0.429663954271991	1
ENSG00000153832.11	FBXO36	2	229904475	2_135	0	0.00782834849913117	7.97729365969459	1.96532647419069e-07	0.484384827914383	2
ENSG00000163053.10	SLC16A14	2	230067335	2_135	0	0.00539479445619562	6.3917653752206	1.0851872961959e-07	-1.44303334366333	1
ENSG00000135899.17	SP110	2	230169929	2_135	0	0.00522172478235405	5.21971468974596	8.5776775594529e-08	-0.752719946440554	2
ENSG00000185404.16	SP140L	2	230327973	2_135	0	0.00700285934034506	7.86829608816892	1.7340637963215e-07	-0.882514607034843	2
ENSG00000067066.16	SP100	2	230414543	2_135	0	0.0525823654412404	27.3041472467883	4.51832753825935e-06	3.04315801631164	1
ENSG00000135916.15	ITM2C	2	230865845	2_135	0	0.00592511890288738	5.97425886746188	1.11401254260657e-07	-0.52109178937838	1
ENSG00000135898.9	GPR55	2	230960977	2_135	0	0.0052159438111643	4.7149643977719	7.73963171837911e-08	-0.0639378088271611	1
ENSG00000163295.4	ALPI	2	232432863	2_136	0	0.0134761294409791	5.98492189014295	2.53823971014419e-07	-0.78115851512015	1
ENSG00000204128.5	C2orf72	2	231038211	2_136	0	0.0127019594144298	5.42554799605684	2.16881897464564e-07	-0.46552456381999	1
ENSG00000173692.12	PSMD1	2	231056872	2_136	0	0.0124404752427136	5.22892154669903	2.04718961988837e-07	-0.387173588047332	1
ENSG00000135914.5	HTR2B	2	231133296	2_136	0	0.0117696148777391	4.70500784515633	1.74273590054668e-07	0.0310084255865881	1
ENSG00000135931.17	ARMC9	2	231198864	2_136	0	0.0118581693244392	4.77584252183287	1.78228281282851e-07	0.10886466168019	1
ENSG00000115053.15	NCL	2	231483427	2_136	0	0.0200013630415685	9.72370666011353	6.12069044036104e-07	1.19217981239222	2
ENSG00000171596.6	NMUR1	2	231529808	2_136	0	0.0117767748729826	4.71075485304008	1.74592607444952e-07	-0.134846508106033	2
ENSG00000187514.16	PTMA	2	231707301	2_136	0	0.0246904773717094	11.7225059041212	9.10875289580727e-07	1.68050086086857	1
ENSG00000144535.19	DIS3L2	2	231961176	2_136	0	0.0322981114570569	14.2779442566902	1.45128191928418e-06	1.63791499701457	1
ENSG00000221944.6	TIGD1	2	232550122	2_136	0	0.0120944324758204	4.96228761695051	1.88875836366521e-07	-0.327747718728865	2
ENSG00000135930.13	EIF4E2	2	232550972	2_136	0	0.0480486086576919	18.0749437286724	2.73317062170353e-06	1.88943866738863	1
ENSG00000204120.14	GIGYF2	2	232697018	2_137	0	0.0454235309390593	18.7147130149673	2.67530336565703e-06	-1.93210843592631	2
ENSG00000115474.6	KCNJ13	2	232776373	2_137	0	0.0182062427378737	9.95567471809686	5.70426904262366e-07	1.25935771135111	1
ENSG00000182600.9	C2orf82	2	232856815	2_137	0	0.0133222252853111	7.07361586890348	2.96570001281758e-07	-0.73621000218544	1
ENSG00000066248.14	NGEF	2	232927497	2_137	0	0.0224085514830099	11.9457074197729	8.42431565667008e-07	-1.40070189183846	3
ENSG00000085982.13	USP40	2	233566344	2_137	0	0.0110352723066002	5.31995979561529	1.84756777270404e-07	0.419068570577036	2
ENSG00000144476.5	ACKR3	2	236646860	2_140	0	0.0215245281031062	8.75847850862381	5.93295809964076e-07	-0.975319997144199	1
ENSG00000198612.10	COPS8	2	237085776	2_140	0	0.019279855528522	7.7140876136497	4.68055460279107e-07	-0.87219614403775	1
ENSG00000124839.12	RAB17	2	237601116	2_140	0	0.0140849900784525	4.7415384352172	2.10176809156251e-07	0.0596887123034511	1
ENSG00000177483.11	RBM44	2	237779632	2_140	0	0.0143860942395543	4.94162476878908	2.23728669411921e-07	0.271854203749802	3
ENSG00000132329.10	RAMP1	2	237883491	2_141	0	0.0195858565571895	6.25463347764151	3.85525765563555e-07	-0.565783632327848	1
ENSG00000184182.18	UBE2F	2	237966682	2_141	0	0.0194162010858228	6.17215732226308	3.77146621922599e-07	-0.713530498835829	2
ENSG00000132330.16	SCLY	2	238060509	2_141	0	0.0461167209342223	14.4113216851527	2.09156423034012e-06	1.84393365557689	2
ENSG00000144488.14	ESPNL	2	238100744	2_141	0	0.0166336240060951	4.70674456410304	2.46386259093582e-07	-0.00703153325270584	3
ENSG00000168427.8	KLHL30	2	238127212	2_141	0	0.0248171638589483	8.50112665435658	6.63953414172096e-07	-0.839884649810822	3
ENSG00000178752.15	ERFE	2	238158500	2_141	0	0.0239705722799549	8.17143307436502	6.16432608684331e-07	0.975685711573829	1
ENSG00000132323.8	ILKAP	2	238203982	2_141	0	0.0169930249006688	4.90916397281347	2.62534997612888e-07	-0.381414912474182	2
ENSG00000204104.11	TRAF3IP1	2	238320731	2_141	0	0.0166352342559045	4.70766063944571	2.46458069873174e-07	-0.0129206421315127	3
ENSG00000065802.11	ASB1	2	238426760	2_141	0	0.0201905294135346	6.5429182482378	4.15746090816788e-07	0.698352101727548	2
ENSG00000233608.3	TWIST2	2	238884695	2_141	0	0.0495710207839871	15.1042380222394	2.35632752672419e-06	-1.65534990999111	1
ENSG00000068024.16	HDAC4	2	239187872	2_142	0	0.0111309012092019	5.68845166244027	1.99266078437857e-07	-0.474809289074531	1
ENSG00000130414.11	NDUFA10	2	240025784	2_142	0	0.0103420864540287	4.99414970874547	1.62546901226131e-07	0.31606640756956	3
ENSG00000172428.10	COPS9	2	240136001	2_142	0	0.0172871804901454	9.8523793034578	5.36011692303631e-07	-1.11970460172375	1
ENSG00000142327.12	RNPEPL1	2	240566209	2_142	0	0.0103399058746314	4.99215806091764	1.62447819574799e-07	0.26883624231709	1
ENSG00000144504.15	ANKMY1	2	240570066	2_142	0	0.010036274284658	4.71068918492368	1.48787328341e-07	-0.0542558965372952	1
ENSG00000142330.19	CAPN10	2	240586750	2_142	0	0.0287912387144164	14.6940693045069	1.33140875341376e-06	-1.60818316120298	3
ENSG00000172478.17	C2orf54	2	240896529	2_143	0	0.0133858748170442	5.50155211766388	2.31761324630038e-07	-0.55751817835458	1
ENSG00000162804.13	SNED1	2	240990973	2_143	0	0.0226520635223034	10.4843000247452	7.47405320302547e-07	1.47756477775416	1
ENSG00000122085.16	MTERF4	2	241094178	2_143	0	0.0231720431039253	10.6999363177891	7.80287220821972e-07	-1.29831166046461	2
ENSG00000115687.13	PASK	2	241150158	2_143	0	0.0183842130108046	8.50477013807305	4.92058340182232e-07	1.10436747283849	1
ENSG00000115685.14	PPP1R7	2	241149230	2_143	0	0.0192414280514026	8.9366658621505	5.4115514897057e-07	-1.15650491799129	2
ENSG00000146205.13	ANO7	2	241225147	2_144	0	0.0528986305394681	18.826677120745	3.13420267658675e-06	-2.20103784686392	1
ENSG00000168385.17	SEPT2	2	241314902	2_144	0	0.0127584410145917	5.29576889131987	2.12635419308063e-07	0.548738995898519	2
ENSG00000115677.16	HDLBP	2	241317232	2_144	0	0.0166729783881281	7.82739922619052	4.10714131477574e-07	-0.913304084275025	2
ENSG00000006607.13	FARP2	2	241356233	2_144	0	0.0161512301319743	7.52645738926102	3.82564957081432e-07	-0.993194978282337	2
ENSG00000176720.4	BOK	2	241558436	2_144	0	0.0127086988856432	5.25880829585053	2.1032815048524e-07	0.206950610057873	2
ENSG00000168397.16	ATG4B	2	241636141	2_144	0	0.0131298924656392	5.56708577350143	2.30037190886861e-07	-0.241215924528258	2
ENSG00000168393.12	DTYMK	2	241686546	2_144	0	0.0123149489181793	4.96134709067948	1.92283137229037e-07	-0.116733994228096	1
ENSG00000168395.15	ING5	2	241691572	2_144	0	0.0121785231090271	4.85604044771715	1.86116935777028e-07	0.0540426929126146	1
ENSG00000180902.17	D2HGDH	2	241734898	2_144	0	0.0300099137623092	13.4062687562262	1.26613974725318e-06	1.63093688670998	4
ENSG00000204099.11	NEU4	2	241808501	2_144	0	0.0229569766001316	10.8595553183734	7.84577243187286e-07	1.32138060757277	1
ENSG00000188389.10	PDCD1	2	241858748	2_144	0	0.0131234816482605	5.56248155725333	2.29734715016653e-07	-0.432441847775962	1
ENSG00000216921.7	AC131097.4	2	241902620	2_144	0	0.0141159729568565	6.25185861020743	2.77733929617813e-07	0.473834980835268	1
ENSG00000134121.9	CHL1	3	131125	3_1	0	0.0540124324072995	16.7393321760326	2.84538368581133e-06	-1.99478743118409	3
ENSG00000134115.12	CNTN6	3	844940	3_1	0	0.0163625242389213	5.36179618749214	2.76102016283024e-07	-0.402369667069384	2
ENSG00000091181.19	IL5RA	3	3126271	3_4	0	0.00681283101967689	7.25255600827155	1.55499029265081e-07	-0.722901770483389	1
ENSG00000072756.16	TRNT1	3	3126390	3_4	0	0.00596111145994904	5.99327662503968	1.12434745029705e-07	0.571971334206188	2
ENSG00000113851.14	CRBN	3	3178805	3_4	0	0.0254838598377808	19.731279794186	1.58244795878281e-06	1.93954062005774	1
ENSG00000175928.5	LRRN1	3	3799747	3_4	0	0.01730124632945	16.0576772218547	8.7431733068382e-07	1.666674149737	1
ENSG00000170364.12	SETMAR	3	4303252	3_4	0	0.00715437735114688	7.71391392645792	1.73682317403233e-07	-0.895474673290715	1
ENSG00000144455.13	SUMF1	3	4368850	3_4	0	0.00760374631528338	8.28854069829753	1.98341990325082e-07	-1.02942117853736	4
ENSG00000134107.4	BHLHE40	3	4980638	3_4	0	0.00956592546578916	10.4550687515597	3.14747913219413e-07	-1.14820159233856	1
ENSG00000134108.12	ARL8B	3	5143094	3_4	0	0.00603278345126279	6.10595316934393	1.15925820711002e-07	-0.571539839836373	1
ENSG00000134109.10	EDEM1	3	5183011	3_4	0	0.00521161079867194	4.726700172256	7.75245053085528e-08	0.0668111056679247	1
ENSG00000071282.11	LMCD1	3	8501609	3_6	0	0	4.71476234146889	0	0.192161572577678	1
ENSG00000182533.6	CAV3	3	8742925	3_7	0	0.0172680261345822	6.63731975191739	3.60698562220108e-07	-0.699022165574606	1
ENSG00000070950.9	RAD18	3	8963394	3_7	0	0.0216942213110694	8.80037577716353	6.00833662929058e-07	-1.28527132235399	3
ENSG00000134077.15	THUMPD3	3	9363240	3_7	0	0.0437550997368363	15.483873617828	2.13214761878885e-06	-1.64419211450046	1
ENSG00000168137.15	SETD5	3	9397385	3_7	0	0.0167293450968889	6.33719729754234	3.33645400333772e-07	-0.601564247476375	1
ENSG00000144550.12	CPNE9	3	9703359	3_8	0	0.09968582519577	22.6492648465133	7.10553024132575e-06	2.32306063896082	1
ENSG00000114026.21	OGG1	3	9749660	3_8	0	0.0166467488302179	5.48817761720978	2.8751900630461e-07	0.506245441360687	1
ENSG00000134072.10	CAMK1	3	9770367	3_8	0	0.0155135993049677	4.82081874594456	2.35365252196544e-07	0.293360521562441	1
ENSG00000214021.15	TTLL3	3	9807893	3_8	0	0.0165660634089169	5.44217370687411	2.83727017473948e-07	0.540688283772837	2
ENSG00000156990.14	RPUSD3	3	9843931	3_8	0	0.0181559824321148	6.31015751781733	3.60552846029849e-07	0.550899730769593	1
ENSG00000187288.10	CIDEC	3	9892921	3_8	0	0.0166739536527903	5.50363706020626	2.88800107201351e-07	-0.385935604848737	1
ENSG00000171135.13	JAGN1	3	9754442	3_8	0	0.0213239820786755	7.83490906412594	5.2578869336491e-07	-0.826499350357256	3
ENSG00000163701.18	IL17RE	3	9902449	3_8	0	0.0204670096670636	7.44585481435988	4.79598628074094e-07	0.886716093712394	1
ENSG00000163702.18	IL17RC	3	9923774	3_8	0	0.03438762833308	12.379544420297	1.33972561307813e-06	1.40239523761269	1
ENSG00000163704.11	PRRT3	3	9953000	3_8	0	0.0159471305309031	5.08169240448222	2.55035065151585e-07	0.291223143226599	1
ENSG00000125037.12	EMC3	3	9986610	3_8	0	0.0161854429661733	5.22210893384472	2.65998685498492e-07	-0.299928167769566	1
ENSG00000144554.10	FANCD2	3	10025967	3_8	0	0.0186387585943296	6.55882015949986	3.84726126552428e-07	-0.687643221116044	2
ENSG00000254999.3	BRK1	3	10115548	3_8	0	0.0153366471586658	4.71225091232589	2.27440502921893e-07	0.11164785490884	2
ENSG00000134086.7	VHL	3	10140878	3_8	0	0.0192810867927355	6.87993429807294	4.17469521483481e-07	0.807543983322765	1
ENSG00000157017.15	GHRL	3	10284066	3_8	0	0.0588719897874771	17.5320251162173	3.2482524330008e-06	-2.03931947069974	1
ENSG00000157087.17	ATP2B2	3	10708383	3_8	0	0.0284202896544514	10.563959989152	9.44852945327943e-07	1.28789583287268	1
ENSG00000157103.10	SLC6A1	3	10978347	3_9	0	0.00798514837016728	5.2788671196182	1.32657770402729e-07	-0.328518370227601	4
ENSG00000197548.12	ATG7	3	11230319	3_9	0	0.00806300329212695	9.28397402886988	2.35580710734716e-07	-1.9914503395729	1
ENSG00000144560.14	VGLL4	3	11770361	3_9	0	0.016912828016156	11.7952340658921	6.27815118509091e-07	1.16393333377807	1
ENSG00000144559.10	TAMM41	3	11808333	3_9	0	0.0111162772700312	8.23998327457614	2.88266831513082e-07	-0.886538685268705	2
ENSG00000157152.16	SYN2	3	11950521	3_9	0	0.00759961939071252	4.88918617271439	1.16933080442619e-07	-0.253065580753865	1
ENSG00000157150.4	TIMP4	3	12159406	3_9	0	0.00972095794585015	6.99919762262954	2.14124466550464e-07	-0.718555254407061	1
ENSG00000132170.19	PPARG	3	12287696	3_9	0	0.0137617538698591	10.1863476625696	4.41165207566537e-07	1.15140485861686	1
ENSG00000154743.17	TSEN2	3	12484699	3_9	0	0.00759134761637759	4.81180473557607	1.14957112766133e-07	-0.264345190121342	2
ENSG00000075975.15	MKRN2	3	12547742	3_9	0	0.00755483260541279	4.77113650682786	1.13437242793666e-07	0.396491388464181	2
ENSG00000225526.4	MKRN2OS	3	12561203	3_9	0	0.00751691069293803	4.74689801763045	1.12294443081795e-07	-0.137767792016036	1
ENSG00000144713.12	RPL32	3	12841340	3_9	0	0.00775325862131293	4.99013278082444	1.21760198154621e-07	0.149630348549789	2
ENSG00000144711.13	IQSEC1	3	13072626	3_10	0	0.0431939285088397	22.0588928226566	2.9985782698754e-06	-2.19938003150708	1
ENSG00000132182.11	NUP210	3	13419856	3_10	0	0.0204229756920266	14.9261799343107	9.59349087574799e-07	1.90471091734089	2
ENSG00000163517.14	HDAC11	3	13480018	3_10	0	0.00860108397692983	6.74793680319217	1.82655674248857e-07	0.670012175573231	1
ENSG00000163520.13	FBLN2	3	13548704	3_10	0	0.0222904048425364	15.7562349138868	1.10529798216433e-06	-1.78571903064291	1
ENSG00000163528.12	CHCHD4	3	14124463	3_10	0	0.100151436877666	30.1958144553899	9.51728131006595e-06	2.78819005854376	2
ENSG00000170876.7	TMEM43	3	14127579	3_10	0	0.0119698202907809	9.86911406783205	3.71770368968344e-07	1.26340397606659	1
ENSG00000154767.14	XPC	3	14180391	3_10	0	0.0206876164147922	15.0483130075412	9.79731890675618e-07	-1.86839896746093	1
ENSG00000131389.16	SLC6A6	3	14402293	3_10	0	0.0178328080505915	13.6407676968845	7.65539354347232e-07	1.50075747382247	2
ENSG00000154781.15	CCDC174	3	14652153	3_10	0	0.00700870955241562	4.81635253265599	1.06234432936886e-07	0.260737417324647	2
ENSG00000131375.9	CAPN7	3	15206289	3_11	0	0.0117578399636714	5.29699980961115	1.96004695610459e-07	-0.827713013094717	1
ENSG00000206562.11	METTL6	3	15441199	3_11	0	0.0134802084801846	6.11823757905717	2.59556506281559e-07	-0.53535530426004	2
ENSG00000206561.12	COLQ	3	15472790	3_11	0	0.0228590769688919	10.902564456541	7.84325484715773e-07	1.27403244586231	2
ENSG00000131373.14	HACL1	3	15600464	3_11	0	0.0114977377010603	4.73277210617424	1.71252516964967e-07	-0.0724078027108892	2
ENSG00000206560.11	ANKRD28	3	15869697	3_11	0	0.0123169476312035	5.2504608857145	2.03521125679072e-07	0.265691501778668	2
ENSG00000092345.13	DAZL	3	16611883	3_12	0	0.0115973196745603	4.71766474654515	1.72184350733862e-07	0.138566797120157	1
ENSG00000154813.9	DPH3	3	16264511	3_12	0	0.059532868087805	16.5333486378607	3.09760904192379e-06	3.6415134343645	2
ENSG00000154814.13	OXNAD1	3	16265068	3_12	0	0.0297067538803221	15.4185713900111	1.44147896004216e-06	3.29220597338127	2
ENSG00000154822.17	PLCL2	3	16802230	3_12	0	0.0320330909084101	13.9189483953053	1.4031827743987e-06	-1.95622922416364	1
ENSG00000182568.16	SATB1	3	18427031	3_13	0	0.0153387908775287	5.83472914319609	2.81657162945256e-07	0.609495228816264	2
ENSG00000183960.8	KCNH8	3	19148202	3_14	0	0.0122849686960911	5.72708969185674	2.21420084669795e-07	0.510028482882224	1
ENSG00000163576.17	EFHB	3	19946047	3_14	0	0.0125673187052855	5.94185711181836	2.35003216404793e-07	0.512602186898281	2
ENSG00000144566.10	RAB5A	3	19946616	3_14	0	0.0273126946476759	13.2989419234781	1.14311681329939e-06	1.71613640960939	3
ENSG00000183977.13	PP2D1	3	20012243	3_14	0	0.0136605778219523	6.73053198079748	2.89352630987565e-07	0.651467136085385	2
ENSG00000114166.7	KAT2B	3	20031701	3_14	0	0.0885192297611184	24.5989088814938	6.85271142819214e-06	-2.57805646618641	1
ENSG00000182247.9	UBE2E2	3	23202760	3_17	0	0.0289142058678189	15.1436898934857	1.37800867079141e-06	-2.54667757200983	2
ENSG00000197885.10	NKIRAS1	3	23946511	3_18	0	0.00952186214052941	4.77027577340904	1.42946771045237e-07	-0.428494415391472	1
ENSG00000151090.17	THRB	3	24494993	3_18	0	0.00965383128514574	4.90022111265973	1.48875884745829e-07	-0.172618509170016	1
ENSG00000077097.15	TOP2B	3	25665355	3_19	0	0.0179542535092717	6.93675587986893	3.91951867164844e-07	0.745816630027257	1
ENSG00000151093.7	OXSM	3	25782049	3_19	0	0.0335861732390387	12.8871001223296	1.36214926407661e-06	-1.75926522387108	2
ENSG00000163491.16	NEK10	3	27360194	3_20	0	0.0114707564489946	15.6856684846227	5.66244588350665e-07	4.18129384374934	2
ENSG00000033867.16	SLC4A7	3	27485025	3_20	0	0.00807393247215904	19.4158058832866	4.93343610447718e-07	4.77802960661863	1
ENSG00000187118.12	CMC1	3	28241610	3_21	0	0.0453786523990967	12.4823310650966	1.78260969974718e-06	1.42148082687196	1
ENSG00000163512.13	AZI2	3	28348860	3_21	0	0.0284978712812685	8.04151746997722	7.21206120978753e-07	1.15905902814703	2
ENSG00000144642.21	RBMS3	3	28575079	3_21	0	0.0335892545805426	9.60713958295448	1.01555498040203e-06	-1.19076212955637	1
ENSG00000197385.5	ZNF860	3	31981925	3_23	0	0.0144383668379532	5.45913576969084	2.4805668806998e-07	-0.396620381592308	1
ENSG00000144645.13	OSBPL10	3	32078058	3_23	0	0.024323268974917	10.4020873466247	7.96253606351244e-07	1.10897709100481	2
ENSG00000170293.8	CMTM8	3	32231930	3_23	0	0.0188736640733687	7.99547036243156	4.7490770133219e-07	-0.901304692261179	2
ENSG00000153551.13	CMTM7	3	32397100	3_24	0	0.0631206062428579	18.2572356225438	3.62672942217459e-06	-2.07051633743597	2
ENSG00000091317.7	CMTM6	3	32502466	3_24	0	0.0194852689208168	7.03282851048311	4.31266183276216e-07	-0.934273271194568	2
ENSG00000182973.18	CNOT10	3	32684690	3_24	0	0.0152358555411094	4.70289391395728	2.25497121352416e-07	-0.0191404858044061	1
ENSG00000188167.8	TMPPE	3	33097285	3_24	0	0.0180763590465904	6.32155970684201	3.59620281712693e-07	0.835970332273658	1
ENSG00000170266.15	GLB1	3	33097271	3_24	0	0.016408278840658	5.40460382807057	2.79084595738431e-07	-0.457723964378424	2
ENSG00000170275.14	CRTAP	3	33113385	3_24	0	0.113677464620545	23.9952399307259	8.58437041952763e-06	-2.4096471364681	4
ENSG00000173705.8	SUSD5	3	33218911	3_25	0	0.0113583071172119	4.95655708987836	1.7717510297536e-07	0.267368324959114	2
ENSG00000153558.13	FBXL2	3	33277306	3_25	0	0.0660411462401823	21.7245731080283	4.51517749464312e-06	-2.58679432140414	1
ENSG00000172995.16	ARPP21	3	35639025	3_26	0	0.0205985130236653	5.63334223438791	3.6518336002632e-07	-0.626604220749796	1
ENSG00000144681.10	STAC	3	36380068	3_26	0	0.0213562611779899	5.97601623542136	4.01648330241528e-07	-0.655681105875391	3
ENSG00000163673.7	DCLK3	3	36764447	3_27	0	0.0091376214868083	4.89733981361045	1.40832334161171e-07	0.103763123104394	1
ENSG00000168016.13	TRANK1	3	36908471	3_27	0	0.0322435167166244	19.0976722380717	1.93790200613329e-06	2.73471366836176	2
ENSG00000178567.7	EPM2AIP1	3	36993455	3_27	0	0.0118560236331016	8.10941005777697	3.02577960609514e-07	-1.61196064886171	2
ENSG00000076242.14	MLH1	3	36993455	3_27	0	0.0119056124664816	8.14721181789758	3.05259875835482e-07	-1.61641874732074	1
ENSG00000093167.17	LRRFIP2	3	37186242	3_27	0	0.0215768533563987	14.6167943622785	9.92542748464279e-07	2.68186512066681	1
ENSG00000144674.16	GOLGA4	3	37243088	3_27	0	0.0114401085627305	6.68286016723433	2.40603252272853e-07	0.475180390876847	1
ENSG00000198590.11	C3orf35	3	37386585	3_27	0	0.0113979999771764	6.65166558971027	2.38598677718306e-07	0.469808520629286	1
ENSG00000144668.11	ITGA9	3	37452932	3_27	0	0.00897933984574106	4.793594914672	1.35461136041265e-07	-0.374099212456444	1
ENSG00000187091.13	PLCD1	3	38012322	3_27	0	0.00915788553747776	4.95589520356697	1.42832257060498e-07	0.149789186236991	1
ENSG00000008226.19	DLEC1	3	38045533	3_27	0	0.00919629936308919	4.92576530716709	1.42559377244748e-07	0.249755185761089	1
ENSG00000172940.11	SLC22A13	3	38266019	3_27	0	0.00891366655068337	4.72931756921821	1.32667282943093e-07	0.198827363702317	1
ENSG00000093217.9	XYLB	3	38346523	3_28	0	0.0153786817665827	8.32556400947901	4.0294126723532e-07	0.967779780221264	1
ENSG00000114739.13	ACVR2B	3	38454574	3_28	0	0.0464566366285883	18.8430049125687	2.75490672726042e-06	-2.20038248935237	2
ENSG00000183873.15	SCN5A	3	38565812	3_28	0	0.0137058622971373	7.23610880827142	3.12119157880846e-07	-1.12308742460471	1
ENSG00000114742.13	WDR48	3	39051835	3_28	0	0.0122779579835205	6.19596845744939	2.39411117996255e-07	-0.604031172803671	1
ENSG00000114745.13	GORASP1	3	39105193	3_28	0	0.0449899528766992	18.5357013704957	2.62442119122079e-06	1.87578909396941	1
ENSG00000168026.18	TTC21A	3	39107217	3_28	0	0.0107827603012379	4.96897226828094	1.6861860720045e-07	-0.384003759929004	2
ENSG00000144655.14	CSRNP1	3	39154473	3_28	0	0.0118485918271112	5.85953791543787	2.18493781527551e-07	0.549538116796823	1
ENSG00000168334.8	XIRP1	3	39191707	3_28	0	0.0643346385281853	21.9756600721777	4.44934177748141e-06	-2.20902947622955	2
ENSG00000168329.13	CX3CR1	3	39281672	3_28	0	0.0359225105069606	16.3835765035329	1.85218502077001e-06	-1.59424995945966	1
ENSG00000168028.13	RPSA	3	39407090	3_28	0	0.0330070170921561	15.5762398303803	1.6179976154915e-06	-1.77659734626684	1
ENSG00000144659.10	SLC25A38	3	39383433	3_28	0	0.0105563559667031	4.76852664623906	1.58418980451571e-07	0.203249816509935	3
ENSG00000114784.3	EIF1B	3	40309786	3_29	0	0.0133203447205368	5.72459926513037	2.3997694945923e-07	0.523938616536788	1
ENSG00000168032.8	ENTPD3	3	40387447	3_29	0	0.0120739680353648	4.79589756902376	1.82233784466212e-07	-0.227673707583901	1
ENSG00000188846.13	RPL14	3	40457413	3_29	0	0.0140707258481703	6.24288986319057	2.76446533372596e-07	0.59945290978806	1
ENSG00000177873.12	ZNF619	3	40477330	3_29	0	0.0130595584910487	5.53764800255334	2.27595051493244e-07	0.517371359214115	1
ENSG00000172888.11	ZNF621	3	40534570	3_29	0	0.0119553148142949	4.70256390980575	1.76931311568286e-07	-0.0859685822230965	1
ENSG00000114857.17	NKTR	3	42603651	3_31	0	0.0125087566049181	6.07556309867186	2.39171623454334e-07	-0.595468470965074	1
ENSG00000114853.13	ZBTB47	3	42653125	3_31	0	0.0469498434561483	18.6479364039015	2.75533178164047e-06	-2.00127680715777	1
ENSG00000157119.11	KLHL40	3	42685151	3_31	0	0.011105050719898	4.95075501617004	1.73021851987253e-07	-0.225745491766814	1
ENSG00000010282.14	HHATL	3	42712412	3_31	0	0.0459672532981507	18.4452121243451	2.66834009283248e-06	1.96667116352716	1
ENSG00000244607.5	CCDC13	3	42773176	3_31	0	0.0108548188425464	4.73545612305191	1.61768280973821e-07	0.0574461172751434	2
ENSG00000181061.13	HIGD1A	3	42710601	3_31	0	0.0466788422386809	18.592472095016	2.73127976909914e-06	-1.99244251261983	1
ENSG00000144648.15	ACKR2	3	42804792	3_31	0	0.0154884587046652	8.09645768936542	3.94650108498415e-07	0.893213294298235	1
ENSG00000180432.5	CYP8B1	3	42876414	3_31	0	0.0261694169497285	13.0702444452618	1.07643232350475e-06	1.69836194258155	1
ENSG00000182983.14	ZNF662	3	42905991	3_31	0	0.0142716491277705	7.32229836818834	3.28874768278701e-07	0.919100729277467	2
ENSG00000240747.7	KRBOX1	3	42809828	3_31	0	0.0139124704068394	7.08119184757058	3.10041327644902e-07	-1.03022321253766	1
ENSG00000160746.12	ANO10	3	43691692	3_31	0	0.0143506870940021	7.37454327377288	3.33055643620828e-07	-0.879612922546675	1
ENSG00000179152.19	TCAIM	3	44338357	3_31	0	0.0109756479025321	4.84002712297998	1.67181006503565e-07	0.106391254136276	1
ENSG00000225873.3	LINC00694	3	44439661	3_31	0	0.0108175740955274	4.70298810384618	1.60107889385311e-07	-0.062528236212691	1
ENSG00000185219.16	ZNF445	3	44475771	3_31	0	0.0116324585424367	5.3891470147202	1.97287931002691e-07	-0.299856535600305	1
ENSG00000196345.12	ZKSCAN7	3	44555404	3_31	0	0.0108278226125985	4.71193330689065	1.60564392610027e-07	-0.156931713020281	1
ENSG00000144792.9	ZNF660	3	44578138	3_31	0	0.0118892504163605	5.59548766428378	2.093637028718e-07	-0.457107420623049	3
ENSG00000186448.14	ZNF197	3	44670605	3_31	0	0.0111853251200856	5.01880517805279	1.76668012458976e-07	-0.587660147001879	1
ENSG00000196653.11	ZNF502	3	44721338	3_31	0	0.0178806032815111	9.45634322870126	5.32125863926846e-07	0.974278664884732	1
ENSG00000186446.11	ZNF501	3	44713292	3_31	0	0.0175716872798543	9.29125399991105	5.13803161326474e-07	0.908411788802246	3
ENSG00000163808.16	KIF15	3	44761638	3_31	0	0.101912500271152	26.1572080190127	8.38934039958651e-06	-2.63179462576728	1
ENSG00000169964.7	TMEM42	3	44861857	3_31	0	0.111274862161771	27.0223434164509	9.46300452222038e-06	-2.6811378148525	1
ENSG00000075914.12	EXOSC7	3	44975034	3_31	0	0.011391903603206	5.19170030843966	1.86129362495765e-07	-0.304935950088289	1
ENSG00000163812.13	ZDHHC3	3	44953636	3_31	0	0.0133645953895516	6.70124753879054	2.81851564295537e-07	-0.580946288180845	2
ENSG00000163814.7	CDCP1	3	45145928	3_33	0	0.0439813391253205	22.9391627065984	3.17508227827127e-06	-2.20565506775301	2
ENSG00000249992.1	TMEM158	3	45226624	3_33	0	0.00655746018450432	4.97159137667934	1.02598275729652e-07	0.323056507130768	2
ENSG00000011376.9	LARS2	3	45485320	3_33	0	0.0225312199597785	16.5369757150465	1.17259967555162e-06	-1.93124037843597	1
ENSG00000144791.9	LIMD1	3	45641871	3_33	0	0.00640853308182532	4.76185550815714	9.60381570488401e-08	0.0019392670119225	1
ENSG00000163817.15	SLC6A20	3	45796686	3_33	0	0.00637287838165734	4.70593652948059	9.43823246101652e-08	-0.0837098864656243	2
ENSG00000163818.16	LZTFL1	3	45916197	3_33	0	0.00787782986461338	6.71601853707188	1.66505068079841e-07	0.603568959983872	2
ENSG00000172215.5	CXCR6	3	45940922	3_33	0	0.0102196174772078	9.14477487165816	2.94114633029099e-07	-1.08729239088446	1
ENSG00000163820.14	FYCO1	3	45986828	3_33	0	0.00908447099637233	8.01752236340401	2.29218040915646e-07	-1.04886476099535	2
ENSG00000173578.7	XCR1	3	46027351	3_33	0	0.0163375050858382	13.5404943631117	6.96192323376262e-07	1.60468070923433	1
ENSG00000163823.3	CCR1	3	46208517	3_33	0	0.00650380275665674	4.898937284818	1.0027166241082e-07	0.189609943234586	1
ENSG00000121807.5	CCR2	3	46354094	3_33	0	0.00731481532107092	5.99595647178243	1.38029149166552e-07	0.632037749039103	1
ENSG00000160791.13	CCR5	3	46370768	3_33	0	0.00673855969483594	5.22781801215947	1.10865524111971e-07	-0.406935156126853	2
ENSG00000163827.12	LRRC2	3	46556887	3_33	0	0.00756307214356811	6.31116206971185	1.50216123299727e-07	-0.681038055249524	1
ENSG00000181585.3	TMIE	3	46509353	3_33	0	0.0116390200000175	10.2637022986105	3.75949433611389e-07	1.30852283373087	2
ENSG00000261603.1	PRSS46	3	46735496	3_33	0	0.0356985246470211	20.2810116682885	2.27849907446301e-06	-2.1316329271461	2
ENSG00000178038.16	ALS2CL	3	46693608	3_33	0	0.179430034515326	34.1100614146206	1.92613452448915e-05	3.01572995934861	2
ENSG00000188086.13	PRSS45	3	46744963	3_33	0	0.00639884975720673	4.80544774962521	9.67708924701464e-08	0.216925069975484	1
ENSG00000178055.11	PRSS42	3	46834226	3_33	0	0.110259593181736	30.7273616063358	1.06622934416646e-05	3.0286895926334	1
ENSG00000160801.13	PTH1R	3	46877309	3_33	0	0.0132226186171697	11.8818677876869	4.94437225703588e-07	1.50376443376063	2
ENSG00000160796.16	NBEAL2	3	46959594	3_33	0	0.011579432094145	10.5453968521171	3.8429006953461e-07	-1.3769739904193	1
ENSG00000160799.11	CCDC12	3	46982458	3_33	0	0.00659379888217482	5.34819937540449	1.10981926468873e-07	-0.829986677581483	1
ENSG00000181555.20	SETD2	3	47163449	3_33	0	0.00683454282143559	5.7340728033327	1.23333667288552e-07	-0.96675853380598	2
ENSG00000076201.14	PTPN23	3	47380662	3_33	0	0.00756771781870536	6.10607724411147	1.45424037345411e-07	-0.0568758413586133	1
ENSG00000114650.18	SCAP	3	47476755	3_33	0	0.00783495195520911	6.38465300759539	1.5742822927545e-07	-0.114340179841665	2
ENSG00000163832.15	ELP6	3	47513447	3_33	0	0.00806045345344619	6.80949633312109	1.72736230651809e-07	-0.796264305472925	1
ENSG00000114646.9	CSPG5	3	47580720	3_33	0	0.078650851202957	29.2864200450624	7.24900981649798e-06	3.327724334427	1
ENSG00000164045.11	CDC25A	3	48188134	3_34	0	0.0108838631560564	21.6466672095509	7.41452078316702e-07	4.76484843428241	1
ENSG00000164047.4	CAMP	3	48214087	3_34	0	0.010504228872498	21.3909187794975	7.07135414984099e-07	4.73776872747424	2
ENSG00000164048.13	ZNF589	3	48241205	3_34	0	0.00951039645847229	20.5880520853373	6.16201645421411e-07	4.65444453724759	1
ENSG00000172113.8	NME6	3	48301597	3_34	0	0.0134658644246102	23.2170799647322	9.83899655520993e-07	-4.89214364736842	1
ENSG00000164051.13	CCDC51	3	48440237	3_34	0	0.0131186610310351	9.20207845666493	3.79913228642213e-07	0.687726356516607	1
ENSG00000232112.3	TMA7	3	48440237	3_34	0	0.0131186610310351	9.20207845666493	3.79913228642213e-07	0.687726356516607	1
ENSG00000164053.19	ATRIP	3	48446507	3_34	0	0.00830034455110384	5.67646487260184	1.48280160988793e-07	0.571351697912842	2
ENSG00000213689.11	TREX1	3	48465783	3_34	0	0.0119317391238767	8.48639833221677	3.18666298461429e-07	-0.584093513643172	2
ENSG00000114268.11	PFKFB4	3	48562408	3_34	0	0.00724682767069984	5.49208333577716	1.25254698563982e-07	0.772752784706326	1
ENSG00000145040.3	UCN2	3	48563473	3_34	0	0.0126195436109678	11.0789093715175	4.39996915777063e-07	-1.63469828117292	2
ENSG00000114270.17	COL7A1	3	48595323	3_34	0	0.0155160564275324	12.9169628754799	6.30740525212231e-07	-1.755011479617	1
ENSG00000183396.3	TMEM89	3	48621034	3_34	0	0.00973253005152253	10.1490210553035	3.10855732466865e-07	-2.33911220830079	1
ENSG00000008300.16	CELSR3	3	48662086	3_34	0	0.0106023617351215	9.54458244845146	3.18469997951793e-07	1.71534801400601	1
ENSG00000068745.14	IP6K2	3	48694528	3_34	0	0.0101024621549605	7.86137686340159	2.49939457090695e-07	0.869555863795651	2
ENSG00000114302.15	PRKAR2A	3	48846714	3_34	0	0.00733127445730808	4.96183974107663	1.14480412378794e-07	-0.260500412754766	2
ENSG00000221883.2	ARIH2OS	3	48919714	3_34	0	0.0153785414573537	17.1855265982723	8.31738808191196e-07	-3.69922947788487	1
ENSG00000177479.19	ARIH2	3	48919429	3_34	0	0.0153785414573537	17.1855265982723	8.31738808191196e-07	3.69922947788487	1
ENSG00000178467.17	P4HTM	3	48987668	3_34	0	0.0114155508853453	13.7456189395508	4.93821674801917e-07	3.44014625509065	2
ENSG00000178252.17	WDR6	3	49007280	3_34	0	0.0173419337520365	17.4674662306285	9.53314961219982e-07	-3.4016009327155	2
ENSG00000198218.10	QRICH1	3	49072486	3_34	0	0.00764792313645601	7.77934172948177	1.87238579527878e-07	-2.56150970514761	1
ENSG00000172046.18	USP19	3	49119040	3_34	0	0.0127240405023392	11.4312779261019	4.57750471513236e-07	1.89822518236547	1
ENSG00000185909.14	KLHDC8B	3	49173299	3_34	0	0.140469868370952	37.377624435874	1.65235684980397e-05	-4.19825172088715	1
ENSG00000173421.16	CCDC36	3	49199961	3_34	0	0.0238448022630897	20.7647161199854	1.55821972321432e-06	3.82409339196478	1
ENSG00000188315.7	C3orf62	3	49277527	3_34	0	0.011482491467987	10.3685958370329	3.74683916595026e-07	1.79199055766764	1
ENSG00000114316.12	USP4	3	49333111	3_35	0	0.00654428049422162	11.4442372116446	2.35698994679567e-07	-2.06495573408288	2
ENSG00000233276.3	GPX1	3	49358927	3_35	0	0.00737221253710207	15.5394428822591	3.60530711292925e-07	-2.65160669455285	2
ENSG00000067560.10	RHOA	3	49413431	3_35	0	0.00656377554754062	16.1798418941928	3.34223489202893e-07	1.59887639542454	1
ENSG00000145022.4	TCTA	3	49412205	3_35	0	0.00731741817827325	13.4910767245855	3.10680117540491e-07	2.45012960049735	2
ENSG00000145020.15	AMT	3	49422917	3_35	0	0.00646988030125051	15.4606504327287	3.14798736378556e-07	1.82976117527008	2
ENSG00000145029.13	NICN1	3	49428588	3_35	0	0.00639328488487312	16.8132151094958	3.38285824964154e-07	1.64899528337862	2
ENSG00000164062.12	APEH	3	49673881	3_35	0	0.00649745777420119	19.8406300628269	4.05702700978633e-07	1.74794649524374	1
ENSG00000173531.15	MST1	3	49689668	3_35	0	0.0093546744266324	7.8174163378213	2.30144654977609e-07	-0.336678706958497	3
ENSG00000164068.15	RNF123	3	49699132	3_35	0	0.0203706818204574	35.8132581734565	2.29592857117574e-06	-4.14690883063357	1
ENSG00000176095.11	IP6K1	3	49790588	3_35	0	0.00831697304563173	12.0232611408658	3.14699858472819e-07	-2.43811794686266	1
ENSG00000185614.4	FAM212A	3	49803410	3_35	0	0.378460293115801	20.0984335326264	2.39382007651398e-05	-3.17266697766731	1
ENSG00000183763.8	TRAIP	3	49856597	3_35	0	0.01107571209179	19.85292209399	6.91998367585522e-07	-2.51868868838544	1
ENSG00000164078.12	MST1R	3	49903379	3_35	0	0.0098334540867151	20.3621979697313	6.30143881241326e-07	-2.72749259615796	2
ENSG00000164077.13	MON1A	3	49931139	3_35	0	0.00723984869548633	15.5669324285888	3.54683923525251e-07	2.03714555880706	1
ENSG00000004534.14	RBM6	3	49937901	3_35	0	0.0072381131153243	15.5624828726521	3.54497540196356e-07	2.03661392238069	1
ENSG00000003756.16	RBM5	3	50088563	3_35	0	0.00752887431002414	15.7967131691422	3.7428787037134e-07	2.08349113724445	1
ENSG00000001617.11	SEMA3F	3	50161104	3_35	0	0.00704503145943636	9.89488346979948	2.19382809759103e-07	0.291651608678304	1
ENSG00000188338.14	SLC38A3	3	50205849	3_35	0	0.0686662368878022	23.605001855401	5.10101099951527e-06	-2.42269357383081	1
ENSG00000179564.3	LSMEM2	3	50278688	3_35	0	0.0191723763752417	15.6997087406814	9.47275958628422e-07	-1.7941906525052	1
ENSG00000243477.5	NAT6	3	50295266	3_35	0	0.0125046342733379	10.4951479498559	4.13017575726883e-07	-1.48790894546322	3
ENSG00000186792.16	HYAL3	3	50295266	3_35	0	0.0240717737444797	18.1672906391003	1.37628136802252e-06	2.36645137704047	1
ENSG00000068028.17	RASSF1	3	50341515	3_35	0	0.0234715860465428	17.6001466143639	1.30007287301123e-06	1.91642507093142	1
ENSG00000114395.10	CYB561D2	3	50350442	3_35	0	0.0156044959550868	21.5502540014275	1.0583056433479e-06	-2.04736954099458	1
ENSG00000007402.11	CACNA2D2	3	50504338	3_35	0	0.00627347210990348	5.79082390183791	1.14329236584095e-07	-0.945194490860004	1
ENSG00000114735.9	HEMK1	3	50569633	3_35	0	0.00630959900456807	5.43623333078642	1.07946563733359e-07	0.393508777697233	1
ENSG00000088543.14	C3orf18	3	50572377	3_35	0	0.00632321073019315	5.45340383748227	1.08521125339868e-07	-0.385265124740395	1
ENSG00000114738.10	MAPKAPK3	3	50611291	3_35	0	0.0067721617887806	6.01860416658771	1.28272063164464e-07	-0.877041817983436	2
ENSG00000114737.15	CISH	3	50612068	3_35	0	0.00859621233260233	8.63468413944741	2.33594473358773e-07	-1.43523059300758	1
ENSG00000145050.15	MANF	3	51361527	3_35	0	0.0230422194161171	16.599441305601	1.20372353691414e-06	-1.9180514503426	2
ENSG00000259956.1	RBM15B	3	51391456	3_35	0	0.00625533574466353	4.76489403122855	9.38021612728018e-08	-0.144437334880974	1
ENSG00000164080.13	RAD54L2	3	51535000	3_35	0	0.0085586230670317	8.00027294216415	2.15485314253654e-07	0.220380537666715	2
ENSG00000164082.14	GRM2	3	51707122	3_35	0	0.00712230329885166	7.6248318651479	1.7090694419687e-07	1.42740464817948	1
ENSG00000164081.12	TEX264	3	52069029	3_36	0	0.00578647280431044	18.5006635735958	3.36907125104039e-07	1.77705371766919	1
ENSG00000114767.6	RRP9	3	51941929	3_36	0	0.0121277695242734	28.2605246704413	1.07862412381325e-06	-2.48356163548443	1
ENSG00000041880.14	PARP3	3	51941930	3_36	0	0.0117682246991212	27.9705232075926	1.03590639947549e-06	2.46902259929705	1
ENSG00000248487.8	ABHD14A	3	51972037	3_36	0	0.0194192715547339	30.1873467441614	1.8448746009233e-06	-2.37697365804487	1
ENSG00000243989.8	ACY1	3	51982820	3_36	0	0.00131127055707114	5.39111243596736	2.22474209833521e-08	0.917599629568622	1
ENSG00000164087.7	POC1A	3	52154292	3_36	0	0.00624786800350174	19.2063498835794	3.77646666608997e-07	1.82294811002752	1
ENSG00000239732.3	TLR9	3	52227452	3_36	0	0.0013038875641338	8.14269606286782	3.34131439254726e-08	0.334508184581388	1
ENSG00000247596.8	TWF2	3	52239405	3_36	0	0.00622509992364928	53.172183978555	1.0416931287259e-06	-3.37437946581311	1
ENSG00000164088.17	PPM1M	3	52245935	3_36	0	0.00970831080497714	22.4113344217334	6.84731585190023e-07	-0.149237896460151	2
ENSG00000164091.11	WDR82	3	52287960	3_36	0	0.00339535293445059	12.0103666509481	1.2833649191552e-07	-0.916999626511763	1
ENSG00000114841.17	DNAH1	3	52316196	3_36	0	0.00318125827692362	14.5547305425492	1.45717621200292e-07	0.920001126700573	1
ENSG00000010319.6	SEMA3G	3	52444898	3_36	0	0.00506769356461612	20.5070182135244	3.27055786017306e-07	-2.00445821245379	1
ENSG00000114854.7	TNNC1	3	52454501	3_36	0	0.00485938346000181	14.9396018126035	2.28469992343695e-07	0.626647549573828	1
ENSG00000010322.15	NISCH	3	52455611	3_36	0	0.00422797367270311	13.9392320550635	1.85472743526463e-07	-0.719281758775622	1
ENSG00000010327.10	STAB1	3	52495250	3_36	0	0.00128144492969817	8.49497563317629	3.42587141406348e-08	0.07095663598591	1
ENSG00000168273.7	SMIM4	3	52533279	3_36	0	0.0038786801909737	13.2201710707726	1.61372683439042e-07	-0.876866226616076	1
ENSG00000168268.10	NT5DC2	3	52532998	3_36	0	0.00147489658831534	24.6488016928249	1.14410624328282e-07	3.01867855440979	3
ENSG00000163939.18	PBRM1	3	52685800	3_36	0	0.00290117754808761	58.2361417666601	5.31711282881353e-07	-2.41999756966903	1
ENSG00000016864.18	GLT8D1	3	52705620	3_36	1	0.735543596099834	76.1695826150225	0.000176318940784623	4.43646970421875	2
ENSG00000114904.12	NEK4	3	52766268	3_36	1	0.0249818169672451	79.7041066438751	6.26633623405235e-06	3.68848239072664	1
ENSG00000162267.12	ITIH3	3	52794612	3_36	0	0.00302563206685713	72.8766896604073	6.93926903085166e-07	2.71208047504546	1
ENSG00000055955.15	ITIH4	3	52830677	3_36	0	0.00186252048516311	35.2498232497896	2.06617439595133e-07	1.16539445324083	2
ENSG00000213533.11	TMEM110	3	52897955	3_36	0	0.00128520600317761	31.0428118015529	1.25557532188009e-07	-0.878739766639018	1
ENSG00000163935.13	SFMBT1	3	53048921	3_36	0	0.00399437233579614	34.1264498467756	4.28991443654194e-07	-3.10376210339621	2
ENSG00000163933.9	RFT1	3	53088241	3_36	0	0.0169024569315587	33.3375540514422	1.77334218155558e-06	3.57435548014567	2
ENSG00000163932.13	PRKCD	3	53155654	3_36	0	0.0218056655978003	28.0788880347933	1.92689578367158e-06	1.9997717250321	1
ENSG00000163931.15	TKT	3	53256248	3_36	0	0.00139731366904117	7.10571115759268	3.12471513458921e-08	1.07820311007831	1
ENSG00000157388.15	CACNA1D	3	53328538	3_36	0	0.0013403290305406	11.0108999382115	4.64454541549833e-08	1.40281932469171	1
ENSG00000272886.5	DCP1A	3	53347519	3_36	0	0.00548054874481141	19.8379278018376	3.42160068210063e-07	2.42796181355374	2
ENSG00000016391.10	CHDH	3	53846340	3_36	0	0.00467709222808665	15.3859243803623	2.2646886377928e-07	1.63223631915233	2
ENSG00000056736.9	IL17RB	3	53846762	3_36	0	0.00127564674650449	4.74459939969979	1.90475423997627e-08	0.119874035794431	1
ENSG00000113812.13	ACTR8	3	53881831	3_36	0	0.0166964518083825	28.7976455582839	1.5131784375925e-06	2.82666043079079	2
[truncated: 8,653 more rows]
