# Supplementary material for: Adjusting for genetic confounders in transcriptome-wide association studies improves discovery of risk genes of complex traits
Source: Nat Genet. 2024 Jan 26;56(2):336–47. doi: 10.1038/s41588-023-01648-9 (PMC10864181; doi:10.1038/s41588-023-01648-9)
Supplement: Supplementary file 5 — cTWAS results of all analyzed genes across all tissues for IBD, SCZ, and SBP. Results are stored separately for each combination of traits and tissues. Column legends for each set of results are the same as in Supplementary Table 1. [file 41588_2023_1648_MOESM5_ESM.zip › SBP_Colon_Transverse.csv]

id	genename	chrom	pos	region_tag	cs_index	PIP	tau2	PVE	z	num_eqtl
ENSG00000237330.2	RNF223	1	1074098	1_1	0	0.0135861004728962	5.9846804636046	2.55884961563697e-07	-0.657772967318563	1
ENSG00000188976.10	NOC2L	1	958339	1_1	0	0.0461340570814212	17.0770576236579	2.47938326879458e-06	1.95343653937242	1
ENSG00000187961.13	KLHL17	1	960326	1_1	0	0.106486535980617	24.6934905022862	8.27534591180197e-06	-2.47395050652676	1
ENSG00000187642.9	PERM1	1	978953	1_1	0	0.0121379953470773	4.7465673095038	1.81315772318669e-07	0.0866743925767395	1
ENSG00000187608.8	ISG15	1	1000018	1_1	0	0.0379881143663869	15.5578107591105	1.85996681208638e-06	-1.92178119278083	1
ENSG00000131591.17	C1orf159	1	1091327	1_1	0	0.0123309394757772	4.93723625862595	1.91597152145148e-07	0.216638623386492	1
ENSG00000186827.10	TNFRSF4	1	1213065	1_1	0	0.0133368572369255	5.54501093012154	2.32736705603147e-07	0.220297818870528	1
ENSG00000078808.16	SDF4	1	1229930	1_1	0	0.0157301163747609	12.3508583781569	6.11417762220456e-07	-2.76787059444901	1
ENSG00000184163.3	C1QTNF12	1	1246946	1_1	0	0.0201829206929358	11.9034424935045	7.56076196741263e-07	2.13869253556378	1
ENSG00000160087.20	UBE2J2	1	1274159	1_1	0	0.013968485072873	6.18721220080186	2.71990222844082e-07	-0.572523217143432	1
ENSG00000162572.20	SCNN1D	1	1280024	1_1	0	0.0127848717777278	5.77543561569189	2.32375371536293e-07	0.808393782467379	2
ENSG00000131584.18	ACAP3	1	1307327	1_1	0	0.0213746665409181	17.8144177190684	1.19833971677999e-06	-4.17241432619311	1
ENSG00000169972.11	PUSL1	1	1407232	1_1	0	0.0178305774293936	7.51899935920229	4.21924193765672e-07	-1.03546137560388	1
ENSG00000242485.5	MRPL20	1	1407014	1_1	0	0.0326582836132278	14.63945134143	1.50462103970515e-06	2.57952721354311	3
ENSG00000127054.20	INTS11	1	1322213	1_1	0	0.0660539494054273	25.5353567604761	5.30822952191325e-06	4.63156754105064	2
ENSG00000169962.4	TAS1R3	1	1329726	1_1	0	0.0253719015267052	12.1589996084043	9.70867214032494e-07	1.55367616687302	1
ENSG00000107404.19	DVL1	1	1345428	1_1	0	0.049535030948092	17.0572707687952	2.65907725920761e-06	2.04153376882044	1
ENSG00000162576.16	MXRA8	1	1361679	1_1	0	0.0723461675137564	23.2510592552219	5.29379654622935e-06	-3.46425388415049	2
ENSG00000175756.13	AURKAIP1	1	1375642	1_1	0	0.0591764401682908	17.7227882457749	3.30057691875283e-06	2.1475202395803	1
ENSG00000179403.11	VWA1	1	1434687	1_1	0	0.0397176847446176	16.828897077024	2.10352923552451e-06	2.93934828865357	2
ENSG00000215915.9	ATAD3C	1	1440430	1_1	0	0.0828858330208027	24.9514047338781	6.50855053408198e-06	-3.62335816883121	1
ENSG00000160072.19	ATAD3B	1	1524911	1_1	0	0.020760421775911	12.3185988759996	8.04834269132772e-07	-2.27592802563538	1
ENSG00000197530.12	MIB2	1	1594614	1_1	0	0.0146058671706192	7.14046869023824	3.28218487337956e-07	-0.756824263699608	2
ENSG00000189409.13	MMP23B	1	1631710	1_1	0	0.0192962678000971	8.9624416167997	5.4426277428609e-07	1.16592351161888	2
ENSG00000248333.8	CDK11B	1	1624723	1_1	0	0.0163694543084575	6.79185314586986	3.49889945495792e-07	0.160230427514785	2
ENSG00000215790.6	SLC35E2	1	1673060	1_1	0	0.20618846773608	34.7609124394918	2.25561260377741e-05	-3.74897214289704	2
ENSG00000169885.9	CALML6	1	1915022	1_1	0	0.0126605166323056	5.25902409239714	2.09539335433983e-07	-0.619250503422665	2
ENSG00000178821.12	TMEM52	1	1919746	1_1	0	0.0122564047879307	5.05519268919004	1.94988852633487e-07	-0.357677341215734	1
ENSG00000205116.3	TMEM88B	1	1426253	1_1	0	0.0258136494410879	12.3414450360758	1.00259236943584e-06	1.74152815373001	2
ENSG00000162585.16	FAAP20	1	2168443	1_2	0	0.0107304859394298	8.78519380273633	2.96674152254348e-07	1.07621569026332	4
ENSG00000157933.9	SKI	1	2228951	1_2	0	0.0800327987720213	27.477054506978	6.92065426148792e-06	2.65195375863267	1
ENSG00000116151.13	MORN1	1	2367799	1_2	0	0.00729986807447791	5.25358647058563	1.20692385156873e-07	-0.338283876052993	2
ENSG00000157916.19	RER1	1	2391287	1_2	0	0.0093373491540627	7.56375759002653	2.22264536511797e-07	0.730068427680056	2
ENSG00000157911.9	PEX10	1	2412603	1_2	0	0.0135821056925372	11.1246923361752	4.75514854594718e-07	-1.18530855993867	1
ENSG00000149527.17	PLCH2	1	2416027	1_2	0	0.00853763839994071	6.79147882078746	1.82478239055178e-07	-0.716197563172885	2
ENSG00000157873.17	TNFRSF14	1	2556224	1_2	0	0.00934389039943451	7.49903923007124	2.20517131702026e-07	-0.913805932220423	1
ENSG00000157870.14	FAM213B	1	2586412	1_2	0	0.00957557841647427	7.82078602226371	2.35680903575256e-07	-0.914902994886101	1
ENSG00000142606.15	MMEL1	1	2632573	1_2	0	0.00700172453650216	4.7773591599719	1.05269336814198e-07	-0.0673535921345695	2
ENSG00000215912.12	TTC34	1	2800905	1_2	0	0.00700124025986371	4.77504622175168	1.05211093646148e-07	-0.149983467943776	2
ENSG00000130762.14	ARHGEF16	1	3454845	1_2	0	0.00734025074762013	5.14884775807739	1.18940543960453e-07	0.0367152292615594	1
ENSG00000162591.15	MEGF6	1	3614027	1_2	0	0.0088351357638129	7.25828436489998	2.01816272261724e-07	0.965687004304032	1
ENSG00000158109.14	TPRG1L	1	3641358	1_2	0	0.0373553835091167	20.0903006416605	2.36182985983711e-06	-1.77903875193449	1
ENSG00000116213.15	WRAP73	1	3654319	1_2	0	0.0121627594441799	9.95506112450984	3.81052681349472e-07	-1.11301503453866	1
ENSG00000235169.7	SMIM1	1	3772081	1_3	0	0.0204493624775535	4.72310176941631	3.03959730172298e-07	0.11856027487781	2
ENSG00000130764.9	LRRC47	1	3796513	1_3	0	0.0395924388491947	11.0381861465675	1.37536808353003e-06	-1.31281038668002	1
ENSG00000116198.12	CEP104	1	3854983	1_3	0	0.0297235103663497	8.29161092452315	7.75618192906469e-07	1.00078327840307	3
ENSG00000169598.15	DFFB	1	3857024	1_3	0	0.0277912037365056	7.6491730988576	6.69007244617375e-07	-0.761694144096392	4
ENSG00000198912.10	C1orf174	1	3891607	1_3	0	0.0239269838528161	6.22005099092608	4.68371946926179e-07	-0.548675488546313	1
ENSG00000069424.14	KCNAB2	1	5991653	1_5	0	0.0335844551816641	11.1821268996476	1.18187541210149e-06	1.3849434454434	1
ENSG00000131697.17	NPHP4	1	5897529	1_5	0	0.017461568586255	4.76425985567173	2.61810866999482e-07	-0.173978476699504	2
ENSG00000158286.12	RNF207	1	6205436	1_5	0	0.0248097075635383	7.85722418529028	6.13479088534566e-07	-0.87704801568489	3
ENSG00000116251.9	RPL22	1	6208961	1_5	0	0.0187588552123261	5.33911820875018	3.15199007532363e-07	0.196679969755331	2
ENSG00000116237.15	ICMT	1	6235565	1_5	0	0.0188540921476975	5.50802370482358	3.26821335002694e-07	-0.478113116266067	2
ENSG00000069812.11	HES2	1	6166880	1_5	0	0.0335562530127939	10.4931987594464	1.10812903216173e-06	-1.34641489441678	2
ENSG00000187017.15	ESPN	1	6423976	1_5	0	0.0174142214024576	4.89342683806833	2.68179844706439e-07	0.367348877819309	2
ENSG00000215788.9	TNFRSF25	1	6465855	1_5	0	0.0544832637986242	16.5286346474426	2.83406019036014e-06	2.12378877609107	1
ENSG00000204859.12	ZBTB48	1	6580056	1_5	0	0.0283226568261133	12.3549367271679	1.10124383338029e-06	-2.09942316225421	1
ENSG00000116273.5	PHF13	1	6433586	1_5	0	0.0232367790254312	7.19282960975781	5.25998704058866e-07	-0.642978652291657	1
ENSG00000162413.16	KLHL21	1	6572891	1_5	0	0.0182878057465984	6.3636637824479	3.66250140328905e-07	1.10238772074429	1
ENSG00000041988.15	THAP3	1	6625791	1_5	0	0.0198526772863863	7.17128330391493	4.48048405879621e-07	-1.24158736647661	1
ENSG00000007923.15	DNAJC11	1	6701642	1_5	1	0.0509652735091347	16.4784468223597	2.64301487725503e-06	-3.67467606462821	1
ENSG00000049247.13	UTS2	1	7915535	1_6	0	0.0156240373558407	6.12246808693594	3.01043165783058e-07	0.780588842699073	2
ENSG00000049245.12	VAMP3	1	7781270	1_6	0	0.0136850438505305	4.83757873311585	2.08345062825595e-07	-0.271340283748917	1
ENSG00000116288.12	PARK7	1	7954388	1_6	0	0.0183328402589519	8.08129060119257	4.66250652007002e-07	1.31076512437114	3
ENSG00000116285.12	ERRFI1	1	8026467	1_6	0	0.023337978499399	10.3020163634191	7.5664896866737e-07	1.51213726227584	1
ENSG00000162426.14	SLC45A1	1	8319003	1_6	0	0.0228703588041891	9.2857414808456	6.68341671323984e-07	-0.659650427668503	1
ENSG00000142599.17	RERE	1	8835484	1_6	0	0.0140559882262868	6.75722917126406	2.98909010346398e-07	1.23664433284158	1
ENSG00000074800.13	ENO1	1	8887528	1_6	0	0.0149414496922717	5.45033221506518	2.56285883411583e-07	0.297262799800564	1
ENSG00000180758.11	GPR157	1	9130195	1_6	0	0.0144142384735189	5.23167168782367	2.37323726289669e-07	-0.316068464592569	1
ENSG00000049239.12	H6PD	1	9221777	1_6	0	0.0220442685836998	9.19170869414268	6.37677244650924e-07	-1.18623029266328	2
ENSG00000171621.13	SPSB1	1	9292645	1_6	0	0.043719566909756	15.7095570634529	2.1614677743105e-06	1.77831876615216	1
ENSG00000171608.15	PIK3CD	1	9688387	1_7	0	0.0272080199729506	13.3822354894795	1.14586796855582e-06	1.59867059964446	1
ENSG00000171603.16	CLSTN1	1	9824341	1_7	0	0.0227633457989941	11.1453864695628	7.98436168451343e-07	1.45900586070764	1
ENSG00000178585.14	CTNNBIP1	1	9908035	1_7	0	0.0331206027405561	15.6008891123992	1.62613484233476e-06	-1.69909829712895	1
ENSG00000173614.13	NMNAT1	1	9944289	1_7	0	0.0112701435976555	4.73777309793627	1.68040003105707e-07	-0.0456313540904762	1
ENSG00000162444.11	RBP7	1	9991107	1_7	0	0.0225329065780487	11.635639271628	8.25118716628173e-07	-1.72684203850071	1
ENSG00000130939.18	UBE4B	1	10033012	1_7	0	0.0117692241938276	5.19742861326937	1.92506475389709e-07	0.116833765674881	2
ENSG00000054523.17	KIF1B	1	10210333	1_7	0	0.0234059045039912	11.6351453541793	8.57050111249513e-07	1.45435723693617	2
ENSG00000142657.20	PGD	1	10398423	1_7	0	0.0270220861736527	12.2286926165386	1.03993902728279e-06	-2.22158340419035	2
ENSG00000175279.21	CENPS	1	10429947	1_7	0	0.0120144246624574	5.39741979026791	2.04078920932012e-07	-0.292989047958335	2
ENSG00000241563.3	CORT	1	10451532	1_7	0	0.0113494530863858	5.08029824812972	1.81456745255752e-07	0.426295644139156	1
ENSG00000204624.7	DISP3	1	11478999	1_9	0	0.00578241016534919	5.56271741910994	1.01228981385683e-07	-0.425609156276742	1
ENSG00000130940.14	CASZ1	1	10803870	1_9	0	0.00637494513636028	6.4618054335044	1.29640083588012e-07	-0.63250422321881	1
ENSG00000175262.14	C1orf127	1	10982502	1_9	0	0.00919944337787071	10.1350720565951	2.93425170148248e-07	1.04157961749908	1
ENSG00000120948.16	TARDBP	1	11012522	1_9	0	0.0107541299336371	10.8155729015083	3.66044412625945e-07	1.34879382142341	1
ENSG00000009724.16	MASP2	1	11046609	1_9	0	0.0120974495133003	11.5636226855506	4.40247303351972e-07	1.50782973478191	2
ENSG00000116649.9	SRM	1	11060199	1_9	0	0.00576707914779373	5.53379242122122	1.00435616485218e-07	-0.421216433263226	2
ENSG00000171824.13	EXOSC10	1	11100055	1_9	0	0.0425335746966869	22.6599112425411	3.03318613598859e-06	2.31756600149032	2
ENSG00000171819.4	ANGPTL7	1	11187963	1_9	0	0.00530444659623142	4.73240611736932	7.90007223237613e-08	0.0744039799752933	1
ENSG00000198793.12	MTOR	1	11262571	1_9	0	0.0238884812857412	17.516644557392	1.31688676050731e-06	1.99219441178106	1
ENSG00000132879.13	FBXO44	1	11654311	1_9	0	0.0129840062689126	13.1798425152361	5.38552332436748e-07	-1.38545541156064	1
ENSG00000116663.10	FBXO6	1	11658138	1_9	0	0.00929797327205772	9.97416045224673	2.91859354394296e-07	-1.10937545612265	1
ENSG00000011021.21	CLCN6	1	11712172	1_9	0	0.00772872849120831	8.57016604805131	2.08452093474701e-07	0.840989756219912	2
ENSG00000177674.15	AGTRAP	1	11733242	1_9	0	0.00681932471272129	6.66578827039414	1.43054610428402e-07	-0.428358526737081	2
ENSG00000177000.10	MTHFR	1	11804111	1_9	0	0.0252579144336192	18.9975202800104	1.51009190028591e-06	4.73433798072812	2
ENSG00000116685.15	KIAA2013	1	11926172	1_9	0	0.0112777515092223	32.0021875485737	1.13582431353922e-06	-4.68571968291134	2
ENSG00000083444.16	PLOD1	1	11940783	1_9	0	0.00720648315680916	7.34695097639694	1.66624742616323e-07	-0.217442097038194	1
ENSG00000116688.16	MFN2	1	11996888	1_9	0	0.00536211164859723	8.10017978642987	1.36690862706834e-07	-0.497313825669713	1
ENSG00000116691.10	MIIP	1	12023126	1_9	0	0.005437032584242	6.52179941226518	1.11593358108399e-07	1.51305230379737	1
ENSG00000028137.18	TNFRSF1B	1	12163425	1_9	0	0.00748725663488459	7.74681249928686	1.82538609378615e-07	0.663188522123022	1
ENSG00000048707.13	VPS13D	1	12229378	1_9	0	0.00559164256048605	5.4658385007015	9.61845175490026e-08	0.657292083528347	1
ENSG00000162496.8	DHRS3	1	12610221	1_9	0	0.00861155068954211	9.88967939708735	2.68023299254574e-07	1.37923818315478	1
ENSG00000162493.16	PDPN	1	13605932	1_10	0	0.125563575281592	21.5149612445432	8.50184562872453e-06	2.11958563792631	1
ENSG00000171729.13	TMEM51	1	15121831	1_11	0	0.00214708768969218	4.86797564203936	3.28932777392074e-08	-0.157148587915577	2
ENSG00000142621.19	FHAD1	1	15247273	1_11	0	0.0033471743566198	9.02552918412329	9.50736098995484e-08	-0.959501874381825	2
ENSG00000142634.12	EFHD2	1	15409565	1_11	0	0.00459651611480327	11.3044584055863	1.63526266326783e-07	-0.928657320471827	1
ENSG00000132906.17	CASP9	1	15526794	1_11	0	0.00301157933904284	14.6406235426786	1.38759541569375e-07	2.49363804566607	1
ENSG00000116138.12	DNAJC16	1	15526794	1_11	0	0.00225656220141901	5.96279598111497	4.23453993521945e-08	0.750824528102304	2
ENSG00000116771.5	AGMAT	1	15584923	1_11	0	0.00231186118447635	14.2375330833447	1.03587051927222e-07	-2.82389739807272	2
ENSG00000197312.11	DDI2	1	15617889	1_11	0	0.00655031493228542	29.1846154260719	6.01623967655501e-07	-4.83821090531372	2
ENSG00000116786.11	PLEKHM2	1	15683361	1_11	0	0.00218222925024447	10.2760807482867	7.05727197353466e-08	2.62108571317011	1
ENSG00000162461.7	SLC25A34	1	15735471	1_11	0	0.00213334965929324	9.13670442359486	6.13423757659672e-08	-2.43263916237738	1
ENSG00000162458.12	FBLIM1	1	15756481	1_11	0	0.00231726494659013	7.03863664393367	5.13302301993753e-08	1.66285808419113	1
ENSG00000186510.11	CLCNKA	1	16017907	1_11	0	0.0607825236755946	25.2318956186208	4.82655857304377e-06	-3.76233596010388	1
ENSG00000173641.17	HSPB7	1	16019240	1_11	0	0.0927157886385113	25.6113454263784	7.47300140769275e-06	-3.44023936816968	2
ENSG00000184908.17	CLCNKB	1	16043381	1_11	0	0.00268579340059405	6.95237129008242	5.87644307526668e-08	-1.8035626545518	1
ENSG00000142627.12	EPHA2	1	16156481	1_11	0	0.00216293407834645	4.89976747018335	3.33524488668371e-08	-0.759587161436582	1
ENSG00000142632.16	ARHGEF19	1	16213082	1_11	0	0.00293634255605424	7.31048832939504	6.75557128695171e-08	-0.947841820309763	1
ENSG00000132881.11	RSG1	1	16237140	1_11	0	0.00723434048944061	15.8778057190269	3.61491760281941e-07	2.10777499051495	1
ENSG00000037637.10	FBXO42	1	16352580	1_11	0	0.0235851120056501	27.0990174389149	2.01140933407565e-06	2.71225318807082	3
ENSG00000055070.16	SZRD1	1	16352580	1_11	0	0.0246818916815228	27.2109416664097	2.11363984328304e-06	-2.90351799033209	2
ENSG00000157191.19	NECAP2	1	16439071	1_11	0	0.00231606065469769	5.69687864308446	4.15236833520128e-08	0.665512022517663	3
ENSG00000117122.13	MFAP2	1	16963416	1_12	0	0.0316855714619568	7.41664470337824	7.39567796965057e-07	0.810595038377356	1
ENSG00000159363.17	ATP13A2	1	17009758	1_12	0	0.0239553525419782	4.74495867639767	3.57720620008637e-07	0.116977624019698	2
ENSG00000117118.9	SDHB	1	17053774	1_12	0	0.0249279338072851	5.12463902675	4.02030068685379e-07	0.3393169858932	1
ENSG00000117115.12	PADI2	1	17115232	1_12	0	0.025997565714293	5.5256358384152	4.52088977078028e-07	0.412989734174658	1
ENSG00000179051.13	RCC2	1	17439260	1_12	0	0.0256009028976382	5.3788671087914	4.33366234733374e-07	0.418844772182358	1
ENSG00000142623.9	PADI1	1	17229592	1_12	0	0.0506158454437092	11.915240903915	1.89800912661091e-06	-1.3156476868332	1
ENSG00000117148.7	ACTL8	1	17784206	1_12	0	0.0285735137456064	6.42803588844839	5.78030715005417e-07	0.653626984461406	2
ENSG00000179023.8	KLHDC7A	1	18480643	1_13	0	0.0417697200970842	15.9393503549726	2.09527559954105e-06	1.69720894488141	3
ENSG00000169991.10	IFFO2	1	18964128	1_13	0	0.0132954796330469	5.01583380670764	2.09872782781112e-07	-0.234985177801102	1
ENSG00000127481.14	UBR4	1	19211261	1_13	0	0.0384204421117473	15.1367089805155	1.83021787655942e-06	1.85583927070024	1
ENSG00000127463.13	EMC1	1	19227605	1_13	0	0.0146561140478064	5.94140528551635	2.74041911254516e-07	-0.573259375381621	3
ENSG00000053372.4	MRTO4	1	19251533	1_13	0	0.0130941496875718	4.87092740749153	2.00723366475293e-07	0.350320899978399	2
ENSG00000162482.4	AKR7A3	1	19291113	1_13	0	0.0671986483634969	20.5312593969497	4.34195283356107e-06	2.30302979316715	1
ENSG00000053371.12	AKR7A2	1	19311596	1_13	0	0.0133035062515433	5.02156512283557	2.10239439957246e-07	-0.407032251148182	3
ENSG00000040487.12	PQLC2	1	19312389	1_13	0	0.0293867995424372	12.5696588834805	1.1624780362345e-06	-1.49244789947139	2
ENSG00000169914.5	OTUD3	1	19885299	1_13	0	0.0223102284479804	9.9399300980896	6.97905018490201e-07	-1.19092150989741	2
ENSG00000188257.10	PLA2G2A	1	19979930	1_13	0	0.0551777323357513	18.6217641488358	3.23365470717584e-06	-1.91492176661368	1
ENSG00000117215.14	PLA2G2D	1	20111070	1_13	0	0.0180190544834954	7.90560061458307	4.48307332713127e-07	0.909893527952222	2
ENSG00000178828.6	RNF186	1	19813543	1_13	0	0.0417444406538849	15.9335269154283	2.09324247288209e-06	1.6335898820361	1
ENSG00000158816.15	VWA5B1	1	20289228	1_14	0	0.0300817419111422	7.88875327007763	7.46827545431857e-07	1.04864870990676	1
ENSG00000162545.5	CAMK2N1	1	20492442	1_14	0	0.113613023771455	20.7768090184636	7.42875336552706e-06	-2.35858585858499	1
ENSG00000090432.6	MUL1	1	20500192	1_14	0	0.0217418891343307	4.78958889850486	3.27721164266425e-07	-0.204796670689767	2
ENSG00000183114.7	FAM43B	1	20559125	1_14	0	0.0388664010641911	10.3428061325135	1.26509076604998e-06	-1.35856089813979	1
ENSG00000158825.5	CDA	1	20587958	1_14	0	0.101861024711026	19.6965127412729	6.3140258535214e-06	2.24082054598755	3
ENSG00000158828.7	PINK1	1	20633253	1_14	0	0.106532459965139	20.13950877322	6.7521145669311e-06	-2.10668077239922	2
ENSG00000117245.12	KIF17	1	20685321	1_14	0	0.027844737992731	7.15021598613459	6.26572413645003e-07	-1.03260160105633	2
ENSG00000189410.11	SH2D5	1	20733213	1_14	0	0.02282188771094	5.25163707067874	3.77185720795458e-07	-0.151653703200496	1
ENSG00000127483.17	HP1BP3	1	20787923	1_14	0	0.0743080251211976	16.6027758144311	3.8826245532719e-06	2.89297122726926	1
ENSG00000075151.20	EIF4G3	1	21177786	1_14	0	0.101921332089949	19.6987407575421	6.31847875558848e-06	-3.13472604453414	1
ENSG00000187980.6	PLA2G2C	1	20174949	1_14	0	0.0231514054989617	5.3883652810295	3.92593734768534e-07	0.401606129249576	2
ENSG00000142794.18	NBPF3	1	21440283	1_15	0	0.0150875595122297	4.93175715303537	2.34169135703361e-07	-0.280283364410139	2
ENSG00000076864.19	RAP1GAP	1	21669538	1_15	0	0.0154749112822753	5.22127119591736	2.54280696820561e-07	0.369281953891029	2
ENSG00000090686.15	USP48	1	21783303	1_15	0	0.0279651816094109	10.8738490883274	9.56995551742552e-07	1.36910828579918	2
ENSG00000187942.11	LDLRAD2	1	21811974	1_15	0	0.0154792200446552	5.19518479125397	2.5308071198621e-07	-0.509248836289586	1
ENSG00000142798.17	HSPG2	1	21859325	1_15	0	0.0172120433515349	6.19329265677715	3.35477198389921e-07	-0.764433734762806	1
ENSG00000142789.19	CELA3A	1	22001714	1_15	0	0.0175902989114594	6.38207811861475	3.53300546280197e-07	0.766402047826208	1
ENSG00000070831.15	CDC42	1	22031964	1_15	0	0.0182068291447082	6.62332327566968	3.79506521555313e-07	0.913925333055419	2
ENSG00000184677.16	ZBTB40	1	22453334	1_15	0	0.0179185277761238	6.41284111296586	3.61627773707168e-07	-0.45249196523306	1
ENSG00000173372.16	C1QA	1	22636557	1_15	0	0.0157542086039063	5.82325900825206	2.88716545411165e-07	-0.905701342491544	1
ENSG00000173369.15	C1QB	1	22653162	1_15	0	0.0152831544614982	5.01200617321452	2.41064674267578e-07	-0.0851149385683444	1
ENSG00000004487.15	KDM1A	1	23000786	1_16	0	0.0285138230200568	9.91981176603137	8.90159548231952e-07	-1.14634743918996	1
ENSG00000169641.13	LUZP1	1	23178302	1_16	0	0.0267553097559213	9.31171657869944	7.84058930564056e-07	1.19528980089959	1
ENSG00000125945.14	ZNF436	1	23367745	1_16	0	0.0771468411987295	19.5137019787393	4.73769163489093e-06	-2.27094321184473	2
ENSG00000204219.9	TCEA3	1	23424647	1_16	0	0.0167618278325201	4.85597303638675	2.56157228532999e-07	0.406515685068538	2
ENSG00000088280.18	ASAP3	1	23483896	1_16	0	0.0167111774391027	4.82718006202594	2.53868912891779e-07	-0.0464625854250496	2
ENSG00000179546.4	HTR1D	1	23206502	1_16	0	0.0233205991727536	8.00060701894807	5.87180490025639e-07	1.06203109753186	1
ENSG00000188822.7	CNR2	1	23919433	1_17	0	0	12.8765285904629	0	-0.734729885112838	1
ENSG00000142676.12	RPL11	1	23691734	1_17	0	0	130.303938432075	0	0.782701005098859	1
ENSG00000011007.12	ELOA	1	23743147	1_17	0	0	1839.04800117015	0	-3.72582769113585	1
ENSG00000057757.9	PITHD1	1	23775590	1_17	0	0	2096.98233706125	0	-3.15572919681295	1
ENSG00000117308.14	GALE	1	23800401	1_17	0	0	105.035922730718	0	0.397746456730989	2
ENSG00000142661.18	MYOM3	1	24087227	1_17	0	0	103.172259643807	0	-0.276191988563437	2
ENSG00000142677.3	IL22RA1	1	24143324	1_17	0	0	101.761799000017	0	1.13073176616023	1
ENSG00000185436.11	IFNLR1	1	24187118	1_17	0	0	19.0691141223318	0	-0.154154790182044	1
ENSG00000001460.17	STPG1	1	24417003	1_17	0	0	6.1113746272934	0	-0.155166358645333	1
ENSG00000001461.16	NIPAL3	1	24415622	1_17	0	0	7.37558224928498	0	-0.226512332476079	2
ENSG00000117602.11	RCAN3	1	24502439	1_17	0	0	8.76698429596901	0	-0.802567099418273	1
ENSG00000169504.14	CLIC4	1	24745177	1_17	0	0	18.2546083759992	0	-1.74342119476527	1
ENSG00000020633.18	RUNX3	1	24965206	1_17	0	0	6.33513838516035	0	-0.600121637928093	1
ENSG00000174950.10	CD164L2	1	27355003	1_19	0	0.0506118978451816	21.1396659357774	3.36712869963189e-06	-2.20355835450976	1
ENSG00000090020.10	SLC9A1	1	27167335	1_19	0	0.117103212226559	29.330421803301	1.08092631693903e-05	3.35541865530204	1
ENSG00000186501.14	TMEM222	1	27335461	1_19	0	0.04143971961608	19.2149804777256	2.50591150205945e-06	2.07841614258396	1
ENSG00000142765.17	SYTL1	1	27342195	1_19	0	0.00908049323552185	4.74979681825146	1.35735499405942e-07	0.0457648170299121	2
ENSG00000142733.14	MAP3K6	1	27357905	1_19	0	0.0198462147691391	12.1767994661701	7.605360669145e-07	-1.42197981499335	2
ENSG00000126705.13	AHDC1	1	27604387	1_19	0	0.0130690525257862	8.20451311962217	3.37447248213537e-07	-0.887965856707581	1
ENSG00000000938.12	FGR	1	27634321	1_19	0	0.117594010989623	29.3748125836539	1.0870994649258e-05	3.12956643180592	1
ENSG00000126709.14	IFI6	1	27671883	1_19	0	0.0105886710525647	6.20699756163161	2.06838797951208e-07	0.627446449251082	1
ENSG00000130775.15	THEMIS2	1	27877435	1_19	0	0.0289554446982476	15.7801436521646	1.43797112499183e-06	-1.7868490983372	2
ENSG00000117748.9	RPA2	1	27914481	1_19	0	0.00920440219869623	4.87829808811917	1.41309999711033e-07	-0.167190081687796	2
ENSG00000130768.14	SMPDL3B	1	27935082	1_19	0	0.00905722149136556	4.7254686000985	1.3469418405932e-07	0.255029709579187	2
ENSG00000158156.7	XKR8	1	27959314	1_19	0	0.0349523517956698	17.5813856824712	1.93391987962098e-06	-1.95717465341061	2
ENSG00000158161.15	EYA3	1	28089646	1_19	0	0.0222551228214535	13.2681976236028	9.29289222897581e-07	1.80629009265938	1
ENSG00000130770.17	ATPIF1	1	28235495	1_19	0	0.0122713144195382	7.60654167558038	2.93756379294573e-07	-1.13482432414446	2
ENSG00000204138.12	PHACTR4	1	28369580	1_19	0	0.0417635919758326	19.2896783408145	2.53531428580233e-06	-2.50529020386618	1
ENSG00000180198.15	RCC1	1	28510006	1_19	0	0.00909333556374492	4.76319838418648	1.36310986688115e-07	0.265176782233829	1
ENSG00000180098.9	TRNAU1AP	1	28553045	1_19	0	0.0124993030640388	7.78129821094347	3.06088372043296e-07	-0.809188926081632	1
ENSG00000162419.12	GMEB1	1	28666286	1_19	0	0.0507883839504711	21.1731110607932	3.38421575804406e-06	-2.40592335802099	1
ENSG00000198492.15	YTHDF2	1	28736724	1_19	0	0.0134467256082205	8.47506806998956	3.5864824627901e-07	0.864586493780534	1
ENSG00000159023.19	EPB41	1	28886822	1_19	0	0.0187660313916583	11.6439780740276	6.8767429540142e-07	1.22038807184664	1
ENSG00000253304.1	TMEM200B	1	29123661	1_19	0	0.0264423637418659	14.9126669538755	1.24097938643e-06	-1.88136458241864	1
ENSG00000060656.19	PTPRU	1	29295454	1_19	0	0.0115957299429823	7.06904926405858	2.57969329165521e-07	-0.903921278389652	1
ENSG00000162510.5	MATN1	1	30723617	1_20	0	0	5.11100133296529	0	-0.0939395336714998	1
ENSG00000162512.15	SDC3	1	30872105	1_20	0	0	6.4200555439739	0	-0.600095943468406	2
ENSG00000134644.15	PUM1	1	31066204	1_20	0	0	13.202027627022	0	-1.13414665045068	1
ENSG00000084628.9	NKAIN1	1	31239088	1_20	0	0	13.8311261340775	0	1.26422111355815	2
ENSG00000060688.12	SNRNP40	1	31294043	1_20	0	0	14.2831744146778	0	1.12061321791798	1
ENSG00000121766.15	ZCCHC17	1	31294043	1_20	0	0	35.8465516670754	0	1.48489133402547	2
ENSG00000121769.7	FABP3	1	31377211	1_20	0	0	72.8359615101162	0	0.201543908507121	1
ENSG00000168528.11	SERINC2	1	31409124	1_20	0	0	17.9701684726952	0	0.566106078128922	1
ENSG00000162517.12	PEF1	1	31640893	1_20	0	0	46.1482766177081	0	-1.6295646783743	1
ENSG00000084636.17	COL16A1	1	31703950	1_20	0	0	15.8912823248873	0	-0.339617732242068	1
ENSG00000184007.18	PTP4A2	1	31944881	1_20	0	0	2174.6669240935	0	3.22600732272423	2
ENSG00000084652.15	TXLNA	1	32179560	1_21	0	0.0357974890110289	13.0562435873352	1.47088860043602e-06	-1.7510092527251	1
ENSG00000160051.11	IQCC	1	32205429	1_21	0	0.036028229236123	13.1178332731976	1.48735280829826e-06	1.75619123005214	1
ENSG00000084623.11	EIF3I	1	32222176	1_21	0	0.0365685106768808	13.260539819278	1.52608052758571e-06	-1.76721526665912	1
ENSG00000160055.19	TMEM234	1	32222176	1_21	0	0.0365685106768808	13.260539819278	1.52608052758571e-06	1.76721526665912	1
ENSG00000183615.5	FAM167B	1	32232333	1_21	0	0.0183588368491324	6.68103932333088	3.86009651868016e-07	-0.859346623946936	2
ENSG00000116478.11	HDAC1	1	32291652	1_21	0	0.0152409676069505	4.91093657273344	2.35551480783307e-07	-0.210367795067253	2
ENSG00000162526.6	TSSK3	1	32366691	1_21	0	0.0186371062995041	6.82419713290437	4.00257077408026e-07	0.484375470556481	1
ENSG00000225828.1	FAM229A	1	32366691	1_21	0	0.0186371062995041	6.82419713290436	4.00257077408025e-07	0.484375470556481	1
ENSG00000160058.18	BSDC1	1	32397196	1_21	0	0.020596150121283	7.77585911624294	5.04014935075834e-07	0.651595490102239	1
ENSG00000176261.15	ZBTB8OS	1	32650758	1_21	0	0.0151121433655846	4.83026017278557	2.29723573028849e-07	0.160476391299909	1
ENSG00000162521.18	RBBP4	1	32651536	1_21	0	0.0170265148456606	5.9642644880157	3.19588857571095e-07	-0.532824931287575	1
ENSG00000116497.17	S100PBP	1	32815115	1_21	0	0.0159215460737903	5.32620942486613	2.66877800929846e-07	-0.41478683806249	1
ENSG00000134684.10	YARS	1	32817927	1_21	0	0.0158287600908862	5.27064248980327	2.62554477664883e-07	0.331435002704977	1
ENSG00000160097.16	FNDC5	1	32872031	1_21	0	0.0158292585496991	5.27094250213345	2.62577691128572e-07	0.333726975036326	2
ENSG00000004455.16	AK2	1	33080995	1_21	0	0.0149864734014472	4.75089838861169	2.24070231480666e-07	-0.201119533400252	1
ENSG00000142920.16	AZIN2	1	33081259	1_21	0	0.0164379087208142	5.62967788725126	2.9123199468212e-07	0.486275170109413	1
ENSG00000116525.13	TRIM62	1	33181349	1_21	0	0.0150356031726455	4.78200279041681	2.26276604943417e-07	0.24539244788066	1
ENSG00000184389.9	A3GALT2	1	33321277	1_21	0	0.0181142480885744	6.55340723013144	3.73591030772415e-07	0.89513911056136	2
ENSG00000121903.14	ZSCAN20	1	33465938	1_21	0	0.127210687416715	25.4035329263095	1.01701344007282e-05	2.58135682962917	1
ENSG00000121904.17	CSMD2	1	34165500	1_21	0	0.0149431174852095	4.72336511386537	2.2212717958556e-07	-0.0007758667741607	2
ENSG00000188910.7	GJB3	1	34783218	1_22	0	0.0140837783690809	7.08504774953956	3.14029854034475e-07	0.928893359174804	2
ENSG00000187513.8	GJA4	1	34791862	1_22	0	0.0178085817475881	9.31593051533617	5.22113050149533e-07	-1.00279760980918	1
ENSG00000163866.8	SMIM12	1	34857485	1_22	0	0.0110111839850379	4.74851023472936	1.64550941449802e-07	0.0250775141838228	2
ENSG00000197056.9	ZMYM1	1	35080556	1_22	0	0.0111054196579197	4.82936408400389	1.68785018705502e-07	-0.469661284973559	1
ENSG00000020129.15	NCDN	1	35557823	1_22	0	0.0133364011737319	6.56713229835762	2.75628035813457e-07	-0.679414221100686	1
ENSG00000116819.6	TFAP2E	1	35573174	1_22	0	0.0199227858684861	10.3836801277176	6.51044001684864e-07	1.68100384760629	1
ENSG00000126067.11	PSMB2	1	35641909	1_22	0	0.0597182233486013	20.908657627526	3.92954262139905e-06	-2.62550755010042	1
ENSG00000142686.7	C1orf216	1	35719866	1_22	0	0.0745089010831611	23.0579736875455	5.40677467683635e-06	2.80200521171023	1
ENSG00000134698.10	AGO4	1	35808004	1_22	0	0.0291089408123209	14.0008831394025	1.28259873557875e-06	-1.91971883092844	1
ENSG00000092847.11	AGO1	1	35870261	1_22	0	0.0627087505813366	21.382121511815	4.21976159162194e-06	-2.65508498707691	1
ENSG00000092850.11	TEKT2	1	36090234	1_22	0	0.0109824646575437	4.72373048653922	1.63265303096668e-07	-0.0218739216645617	1
ENSG00000116863.10	ADPRHL2	1	36088841	1_22	0	0.0579189788169567	20.6125098604669	3.7571691370453e-06	2.54565431201778	1
ENSG00000116871.15	MAP7D1	1	36155585	1_22	0	0.0116309916377846	5.26814869207324	1.92834058372545e-07	-0.684615384615462	1
ENSG00000054116.11	TRAPPC3	1	36136601	1_22	0	0.0110728126521994	4.80146887846131	1.6731737553758e-07	-0.00740169449131058	2
ENSG00000054118.13	THRAP3	1	36224998	1_22	0	0.0119812013922878	5.54973286113862	2.09257687024237e-07	0.262213459354821	1
ENSG00000142694.6	EVA1B	1	36323755	1_22	0	0.0617568646002337	21.2340562739778	4.12693070181898e-06	1.9950205362642	3
ENSG00000181817.5	LSM10	1	36393562	1_22	0	0.015178936907806	7.79661629361087	3.72440148086544e-07	-0.886358849872374	3
ENSG00000116885.18	OSCP1	1	36451700	1_22	0	0.0109916377269523	4.73165264769951	1.63675710622959e-07	-0.0366208409917986	1
ENSG00000116898.11	MRPS15	1	36464387	1_22	0	0.0133103443497332	6.54854793938129	2.74311033264414e-07	0.718079074954572	1
ENSG00000119535.17	CSF3R	1	36482287	1_22	0	0.0112806132137417	4.97789220465227	1.76720597003916e-07	0.24220791088283	1
ENSG00000163873.9	GRIK3	1	36880237	1_22	0	0.0282120887067745	13.7018987807686	1.21653601167661e-06	1.53903359931624	1
ENSG00000183317.16	EPHA10	1	37765311	1_23	0	0.0226542245605577	4.94149953710287	3.52303480615257e-07	0.097799012890669	1
ENSG00000163875.15	MEAF6	1	37476352	1_23	0	0.0221787868008255	4.96049462162587	3.46235618244559e-07	0.577078027163081	1
ENSG00000163879.10	DNALI1	1	37556733	1_23	0	0.0477686797902169	13.8608297202076	2.0837299814678e-06	2.21040310234898	3
ENSG00000134697.12	GNL2	1	37596105	1_23	0	0.043215485723459	12.2778845023046	1.66982868012243e-06	1.82916510789381	1
ENSG00000169218.13	RSPO1	1	37635248	1_23	0	0.0264108232867006	7.24522650603752	6.02202952356465e-07	-1.11833398474035	1
ENSG00000116922.14	C1orf109	1	37715481	1_23	0	0.122682600920354	20.0721598146641	7.74972076559855e-06	-2.03723178352582	1
ENSG00000134690.10	CDCA8	1	37691932	1_23	0	0.0291740241343743	7.50893533234462	6.89419678774391e-07	1.12857482031515	1
ENSG00000185090.14	MANEAL	1	37794831	1_23	0	0.0225306375136621	4.89998697382343	3.47438050595372e-07	0.0173827896293387	1
ENSG00000197982.13	C1orf122	1	37803164	1_23	0	0.0232437646158418	5.15515884171649	3.7710083484121e-07	0.168973258402656	1
ENSG00000204084.12	INPP5B	1	37943401	1_23	1	0.12317371141247	25.7593375609621	9.98531320112522e-06	4.06657167784984	3
ENSG00000183431.11	SF3A3	1	37990434	1_23	1	0.446835250588707	25.4304290833765	3.57610357447865e-05	4.53567589814181	1
ENSG00000183386.9	FHL3	1	37996149	1_23	1	0.219688752794928	23.9423535867923	1.65532638407623e-05	4.43202264765851	2
ENSG00000183520.11	UTP11	1	38009833	1_23	0	0.0234960177485042	5.29565428114537	3.91582126361065e-07	-0.380497553840666	1
ENSG00000185668.7	POU3F1	1	38047752	1_23	0	0.0408707133759522	11.4078295635103	1.46731790105536e-06	1.53403688259182	1
ENSG00000131233.9	GJA9	1	38881233	1_24	0	0.0311495338789179	6.87419456423181	6.73879656806246e-07	1.09767872441497	1
ENSG00000174574.15	AKIRIN1	1	38991334	1_24	0	0.0391625418325383	9.06779270135093	1.11758722469408e-06	1.26851150316885	1
ENSG00000168653.10	NDUFS5	1	39026255	1_24	0	0.0338746929683154	7.67701655977868	8.18421102095255e-07	0.994227365270508	2
ENSG00000183682.7	BMP8A	1	39524254	1_24	0	0.096346015693865	17.8000369653089	5.39713942487279e-06	-2.04643119497006	2
ENSG00000090621.13	PABPC4	1	39529402	1_24	0	0.0248697429939669	4.72313949198153	3.69667306439057e-07	0.0761511536439941	1
ENSG00000163909.7	HEYL	1	39640410	1_24	0	0.029242171534303	6.26992920777962	5.77007198656282e-07	-0.829981385668015	2
ENSG00000116983.12	HPCAL4	1	39693503	1_24	0	0.119093149886182	19.8963736287428	7.45709513258478e-06	2.17312670853117	2
ENSG00000084072.16	PPIE	1	39738050	1_25	0	0.0151171351645669	6.21134745086149	2.9550463241615e-07	-0.659873851455906	1
ENSG00000198754.5	OXCT2	1	39779987	1_25	0	0.0155174398237861	6.52861336607412	3.18823256484012e-07	0.701868133562353	1
ENSG00000043514.15	TRIT1	1	39883459	1_25	0	0.0187996891639559	8.22245051132251	4.86475429983174e-07	-1.05914239269564	2
ENSG00000116990.10	MYCL	1	39877760	1_25	0	0.0231770770071005	10.1923871432841	7.43435933791791e-07	-1.31624166387292	1
ENSG00000168389.17	MFSD2A	1	39952917	1_25	0	0.106800531312429	24.880121850358	8.36247610647296e-06	2.63270088442085	1
ENSG00000131236.16	CAP1	1	40039889	1_25	0	0.0136297404037528	5.27367785462627	2.26209143335964e-07	0.490624734311776	2
ENSG00000131238.16	PPT1	1	40085196	1_25	0	0.013362963093066	5.07827469348918	2.13563943508333e-07	0.388712124119805	2
ENSG00000084073.8	ZMPSTE24	1	40257946	1_25	0	0.0134625981948452	5.12840868786322	2.17280366395563e-07	-0.199988542677272	1
ENSG00000049089.13	COL9A2	1	40312895	1_25	0	0.0140869370547997	5.5672310222726	2.46811158884805e-07	-0.44857593018767	2
ENSG00000084070.11	SMAP2	1	40345111	1_25	0	0.0238401418344136	10.5878882559014	7.94377907902375e-07	1.27853036516455	1
ENSG00000187815.9	ZFP69	1	40477181	1_25	0	0.0137857511777587	5.37723642280324	2.33291298768062e-07	0.401604874639841	1
ENSG00000164002.11	EXO5	1	40508257	1_25	0	0.0166432697479741	7.09834257210777	3.7179588672721e-07	0.740507147188859	4
ENSG00000117010.15	ZNF684	1	40531781	1_25	0	0.0135923040768031	5.24387161058756	2.24312825238459e-07	0.361422383041763	1
ENSG00000117016.9	RIMS3	1	40664752	1_25	0	0.0138007702068763	5.31395928724733	2.3079719220528e-07	-0.382237577634004	1
ENSG00000066136.20	NFYC	1	40688735	1_25	0	0.0157180083588794	6.64184322230195	3.28545186800193e-07	0.810144352791843	1
ENSG00000117013.14	KCNQ4	1	40783570	1_25	0	0.0152359389991403	6.24998217078731	2.99679459896114e-07	0.605102867057737	1
ENSG00000179862.6	CITED4	1	40863178	1_25	0	0.0426876003323633	16.2250703627881	2.17970291172156e-06	1.62130379895114	1
ENSG00000171790.15	SLFNL1	1	41022834	1_25	0	0.0368461689860975	15.9645310573457	1.85121763730043e-06	2.60161129949582	2
ENSG00000010803.16	SCMH1	1	41309917	1_25	0	0.0221896534315451	11.3213280435514	7.90600104707535e-07	-2.20244895746375	1
ENSG00000204060.6	FOXO6	1	41363187	1_25	0	0.0184253887783266	7.54205997890581	4.37336390103027e-07	-0.109524106510846	1
ENSG00000197273.3	GUCA2A	1	41736838	1_26	0	0.00897898030813449	7.2674735888987	2.05361701960035e-07	1.10931550128599	1
ENSG00000186973.10	FAM183A	1	43145239	1_26	0	0.00840435389067229	6.07762383618355	1.60748571327731e-07	-0.746589415848911	2
ENSG00000127124.14	HIVEP3	1	42035651	1_26	0	0.0135262699102919	16.4213809323801	6.99031423022508e-07	3.23383380938482	1
ENSG00000198815.8	FOXJ3	1	42336538	1_26	0	0.069132051717272	19.7833114927222	4.30415010748495e-06	-1.41390610230048	1
ENSG00000177181.14	RIMKLA	1	42381115	1_26	0	0.0158744118060813	11.8059424848437	5.89803410069801e-07	1.75570967170564	2
ENSG00000066185.12	ZMYND12	1	42452404	1_26	0	0.0211771671328578	17.4340221047127	1.16191519197064e-06	-2.31497487672111	1
ENSG00000127125.8	PPCS	1	42455540	1_26	0	0.00818138058604745	7.42021515923806	1.9105221098109e-07	1.43316233152922	1
ENSG00000186409.14	CCDC30	1	42464495	1_26	0	0.0247437271881368	18.8967774253036	1.47150533225909e-06	2.36849670985105	1
ENSG00000117385.15	P3H1	1	42767206	1_26	0	0.0134283743796062	9.08646247539805	3.83996487552913e-07	-0.732735775904025	2
ENSG00000164008.14	C1orf50	1	42767127	1_26	0	0.020999279931108	17.6878410251519	1.16892918756051e-06	1.98442296119437	2
ENSG00000274386.5	TMEM269	1	42785273	1_26	0	0.00850092508619682	5.86359803466842	1.56869803773634e-07	-0.0837169882902026	1
ENSG00000177868.11	SVBP	1	42831411	1_26	0	0.0229819713094246	18.7528012162351	1.35632073718303e-06	-2.12670525537314	1
ENSG00000164010.13	ERMAP	1	42817988	1_26	0	0.00756874399044605	5.08472631585927	1.2111567988514e-07	0.433447201996193	2
ENSG00000164011.17	ZNF691	1	42845892	1_26	0	0.00749639533660096	4.89702755930356	1.15529795246542e-07	-0.142339068781576	2
ENSG00000117394.20	SLC2A1	1	42959206	1_26	0	0.00777822129759731	5.29081977900898	1.29512664157923e-07	0.452297102992289	1
ENSG00000117395.12	EBNA1BP2	1	43171303	1_26	0	0.0109657619292983	8.72684542427071	3.01165396238407e-07	1.15089455158502	2
ENSG00000253313.5	C1orf210	1	43285638	1_26	0	0.0112946030330926	9.01627153380029	3.20484424469392e-07	1.1450256448929	1
ENSG00000066056.13	TIE1	1	43300755	1_27	0	0.0328230036130057	32.7759942798027	3.38565864998023e-06	5.17414075960243	2
ENSG00000117400.16	MPL	1	43337551	1_27	1	0.072397717601972	34.4644990511534	7.85246155704991e-06	5.55164333210164	1
ENSG00000117399.13	CDC20	1	43359194	1_27	0	0.0165504869709909	13.7225578566063	7.14751081070361e-07	3.15313463255012	2
ENSG00000066322.14	ELOVL1	1	43367735	1_27	0	0.0195392811721143	8.23372175302957	5.06306779538255e-07	1.46064636841186	1
ENSG00000159479.16	MED8	1	43389955	1_27	0	0.0231530970128916	10.5073415785064	7.65615850358291e-07	1.74605799381542	1
ENSG00000142949.16	PTPRF	1	43526177	1_27	0	0.0180140416036829	9.37432800035077	5.31447392023038e-07	1.70085048074008	1
ENSG00000126091.19	ST3GAL3	1	43705540	1_27	0	0.0166495792171361	8.6551325159057	4.53509049322377e-07	-1.52339902343081	1
ENSG00000117408.10	IPO13	1	43947230	1_27	0	0.0342989714332644	13.5323078479001	1.46070306054767e-06	-1.90076350222772	1
ENSG00000117410.13	ATP6V0B	1	43974045	1_27	0	0.0162887792458588	5.325025584925	2.72972696587277e-07	-0.786661186463666	1
ENSG00000117411.16	B4GALT2	1	43979118	1_27	0	0.0169355215080423	5.35806987822266	2.85572196303535e-07	-0.76992482800378	2
ENSG00000159214.12	CCDC24	1	43991070	1_27	0	0.0187049533473066	5.81408760741889	3.42252929794507e-07	-0.302024832082646	3
ENSG00000196517.11	SLC6A9	1	44031577	1_27	0	0.0882622572302139	20.0437367753494	5.56753164750274e-06	-2.0104636917762	1
ENSG00000178028.13	DMAP1	1	44205301	1_27	0	0.0171873443153125	5.28843355609522	2.86051877922107e-07	-0.416929386279496	1
ENSG00000198520.10	C1orf228	1	44672527	1_28	0	0.0217071179088417	6.59481717479174	4.50519817218536e-07	0.423303312439604	2
ENSG00000142937.11	RPS8	1	44775613	1_28	0	0.0289120609794192	8.7382454791096	7.95082630415827e-07	0.180730074953576	1
ENSG00000142959.4	BEST4	1	44787956	1_28	0	0.0174990961268481	4.73732856180374	2.60890399137278e-07	0.249797524555345	1
ENSG00000117425.13	PTCH2	1	44842737	1_28	0	0.0180985647490151	5.14212285929755	2.92883940143593e-07	-0.608118999366306	1
ENSG00000126107.14	HECTD3	1	45011467	1_28	0	0.0227297630911166	7.54328529097599	5.39590650605779e-07	-1.02085647888862	1
ENSG00000126088.13	UROD	1	45012003	1_28	0	0.01943636065433	7.05644950251921	4.31628547461341e-07	-1.71756383590463	1
ENSG00000132781.17	MUTYH	1	45384647	1_28	0	0.0417898819954868	16.5749169213277	2.17987443817318e-06	-3.47024966755484	1
ENSG00000070759.16	TESK2	1	45491131	1_28	0	0.018102549746516	7.53622346679387	4.29341126180937e-07	1.83982427043271	2
ENSG00000280670.2	CCDC163	1	45499635	1_28	0	0.200955439830663	23.114137190453	1.46179484929026e-05	4.24632146015794	1
ENSG00000132763.14	MMACHC	1	45499635	1_28	0	0.099223664247156	19.8377225136875	6.19463962098471e-06	3.92186435074675	2
ENSG00000117450.13	PRDX1	1	45523019	1_28	0	0.0191932348523469	8.76771225171964	5.29594467308214e-07	2.21356349710388	1
ENSG00000117448.13	AKR1A1	1	45550079	1_28	0	0.133113237685597	24.8541700064241	1.04118879370311e-05	4.10292503104723	2
ENSG00000132780.16	NASP	1	45583288	1_28	0	0.0227560135864301	6.88937877117808	4.9338418058936e-07	0.300461683783086	1
ENSG00000159588.14	CCDC17	1	45624129	1_28	0	0.0185545627998793	7.35896808843081	4.29711146166837e-07	-2.18320641969462	1
ENSG00000159592.10	GPBP1L1	1	45687876	1_28	0	0.0181358197362593	6.90343165027824	3.94013582743359e-07	-2.08191178740167	2
ENSG00000159596.6	TMEM69	1	45687531	1_28	0	0.116604553779844	21.1428081373489	7.75866773827685e-06	-4.18042017315392	1
ENSG00000086015.20	MAST2	1	45789046	1_28	0	0.0421711959951041	15.9113363801674	2.11169673719944e-06	-3.65787669022466	1
ENSG00000117472.9	TSPAN1	1	46174934	1_28	0	0.0183917151783957	5.2929389370731	3.06357198925234e-07	-0.735390405991102	1
ENSG00000085998.13	POMGNT1	1	46207228	1_28	0	0.020806068518647	7.02120995972561	4.59738588675069e-07	1.13434469248189	2
ENSG00000171357.5	LURAP1	1	46204587	1_28	0	0.0301545620866261	10.734111009981	1.01865725339479e-06	1.92180585723029	1
ENSG00000085999.11	RAD54L	1	46248570	1_28	0	0.0208525937110716	6.122632443062	4.01797512470016e-07	-0.0276919565405609	1
ENSG00000173660.11	UQCRH	1	46300911	1_28	0	0.0246175793309277	7.66559162783523	5.93881776521236e-07	-0.723073182845155	2
ENSG00000117481.10	NSUN4	1	46341925	1_28	0	0.0272445459740843	9.62628067615135	8.25366939333084e-07	-1.63544092999812	1
ENSG00000117480.15	FAAH	1	46392353	1_28	0	0.0260191329540386	7.97260224994498	6.5283268796297e-07	0.925362178964206	3
ENSG00000079277.19	MKNK1	1	46574922	1_29	0	0.029723350413199	9.9195521951087	9.27894930786814e-07	1.30058737538263	2
ENSG00000142961.14	MOB3C	1	46617353	1_29	0	0.027912067160741	9.31863291412005	8.18565014902127e-07	-1.27479320188068	1
ENSG00000186118.8	TEX38	1	46668649	1_29	0	0.0229435061630617	7.44779556194834	5.3776992068325e-07	-0.988829520316366	1
ENSG00000123472.12	ATPAF1	1	46673908	1_29	0	0.0231790170256569	7.54517078050116	5.50393203493033e-07	-1.01347222163799	2
ENSG00000159658.10	EFCAB14	1	46719410	1_29	0	0.137534009356618	24.8275999373412	1.07461727061962e-05	2.40389328090641	1
ENSG00000142973.13	CYP4B1	1	46815187	1_29	0	0.0287152587340279	9.58971427068821	8.6661734067301e-07	-1.11246144869549	1
ENSG00000186377.7	CYP4X1	1	47024114	1_29	0	0.033460383741775	11.0527480766611	1.1638852447058e-06	1.34070095400801	1
ENSG00000162366.7	PDZK1IP1	1	47191326	1_29	0	0.0173493428683689	4.78628697711539	2.61330884370878e-07	0.295842736396986	1
ENSG00000162367.11	TAL1	1	47227548	1_29	0	0.049473718212978	14.8095647998464	2.30582222651623e-06	-1.91931762623779	1
ENSG00000123473.15	STIL	1	47314279	1_29	0	0.0559383721913841	15.9951460370957	2.81583373389037e-06	2.21925218580589	1
ENSG00000162368.13	CMPK1	1	47333764	1_29	0	0.0454042461038611	13.9827645419115	1.99801381720857e-06	1.99749931165713	2
ENSG00000186790.5	FOXE3	1	47391589	1_29	0	0.0186619616516664	5.48027155788878	3.21860992006516e-07	-0.763906503408837	1
ENSG00000269113.3	TRABD2B	1	47997103	1_30	0	0.0186583773249933	7.61283289380538	4.47022251945661e-07	0.860567523963323	1
ENSG00000117834.12	SLC5A9	1	48216565	1_30	0	0.0503033351569335	16.7525631198808	2.65208242022775e-06	-2.24369276306276	4
ENSG00000132122.11	SPATA6	1	48472019	1_30	0	0.0655054014981927	18.7247757737347	3.86013694563128e-06	2.49433676655819	2
ENSG00000185104.19	FAF1	1	50913813	1_32	0	0.0806391186296074	19.02602217988	4.8283944800471e-06	1.86131051793573	1
ENSG00000123091.4	RNF11	1	51235789	1_32	0	0.0315368878900041	9.96341324385586	9.88862599599893e-07	1.40586320141102	2
ENSG00000169213.6	RAB3B	1	51972739	1_33	0	0.019336022448999	6.45799175512831	3.92982853253182e-07	-0.794041801655558	2
ENSG00000085831.15	TTC39A	1	51344853	1_33	0	0.0188890584187542	6.23534721867197	3.70663588419694e-07	-0.649336474700937	2
ENSG00000085832.16	EPS15	1	51534159	1_33	0	0.0179807081708239	5.76634113366011	3.26299266532476e-07	-0.477989165249992	1
ENSG00000117859.18	OSBPL9	1	51675918	1_33	0	0.0161567225469105	4.74896076517889	2.41468687944634e-07	-0.0603633308338937	1
ENSG00000078618.21	NRDC	1	51826904	1_33	0	0.021388776096455	7.41897149367046	4.99388584074787e-07	0.814269135798868	3
ENSG00000198841.3	KTI12	1	52033817	1_33	0	0.0168314201954847	5.13799700959452	2.72159553087071e-07	-0.408384430438196	2
ENSG00000157077.14	ZFYVE9	1	52142437	1_33	0	0.0267516684522041	9.55300640195475	8.04266382128554e-07	1.06621646469448	1
ENSG00000154222.14	CC2D1B	1	52352516	1_33	0	0.0306864763351429	10.8644782290173	1.04921591567192e-06	-1.28076041229713	1
ENSG00000134748.12	PRPF38A	1	52400660	1_33	0	0.0329774918044683	11.553489150676	1.19905679796141e-06	-1.53683808244872	1
ENSG00000134744.13	ZCCHC11	1	52538149	1_33	0	0.0298796890793827	10.609654739052	9.97668589042067e-07	-1.44494703167436	2
ENSG00000116157.5	GPX7	1	52587891	1_33	0	0.0164037981585268	4.89326929181191	2.52611145094003e-07	-0.288531751246775	3
ENSG00000121310.16	ECHDC2	1	52927236	1_33	0	0.0196224691144176	6.59802033440005	4.07451834526282e-07	0.793022945554044	2
ENSG00000116171.17	SCP2	1	52926925	1_33	0	0.0460414900695458	14.7568843343541	2.13822310195182e-06	-1.71230297418343	1
ENSG00000174348.13	PODN	1	53061947	1_33	0	0.0438587512977253	14.2895299454449	1.97234634351941e-06	1.61934264494894	1
ENSG00000162383.11	SLC1A7	1	53125199	1_33	0	0.0166652927347474	5.04366439772667	2.6452583962417e-07	0.317126121537389	1
ENSG00000157184.6	CPT2	1	53196294	1_33	0	0.0205195841197695	7.0237844021682	4.53574573032646e-07	1.06000023135287	2
ENSG00000162384.13	C1orf123	1	53220711	1_33	0	0.0540421653364853	16.3006196348131	2.77233577355982e-06	2.39777366837553	2
ENSG00000157193.15	LRP8	1	53326326	1_33	0	0.0354748337814468	12.2528378343206	1.36793678607837e-06	1.47584012417507	1
ENSG00000174332.5	GLIS1	1	53733252	1_33	0	0.0853854370144612	20.7480787898256	5.575331151393e-06	2.22158918295715	2
ENSG00000162407.8	PLPP3	1	56645496	1_36	0	0.0264893919177159	8.35580970704751	6.96577598141444e-07	-0.993063480886309	1
ENSG00000162409.10	PRKAA2	1	56643094	1_36	0	0.022498008042756	6.79769848931709	4.8129897746334e-07	0.71749555930657	1
ENSG00000187889.12	C1orf168	1	56795349	1_36	0	0.0203020384775601	5.81908146185111	3.7179458242086e-07	0.504197043339832	2
ENSG00000173406.15	DAB1	1	58546315	1_37	0	0.0139553219650634	6.53700032911413	2.87096131845746e-07	0.794821385583595	1
ENSG00000162600.11	OMA1	1	58546313	1_37	0	0.0172269726913602	8.50105372102556	4.60883011071122e-07	-1.08733970814908	2
ENSG00000184292.6	TACSTD2	1	58577785	1_37	0	0.0119286811021121	5.12364966987328	1.92344968091229e-07	0.445153734375245	1
ENSG00000162601.9	MYSM1	1	58696006	1_37	0	0.0116380484756798	4.96802942852727	1.81958896875584e-07	0.164466875883203	2
ENSG00000172456.17	FGGY	1	59521261	1_38	0	0.0159548574347841	5.16254883061014	2.59218548287342e-07	-0.32201081640419	2
ENSG00000134709.10	HOOK1	1	59814713	1_38	0	0.0165398073466867	5.50491384444841	2.86543094492233e-07	0.459607711964057	1
ENSG00000134716.9	CYP2J2	1	59926822	1_38	0	0.0565155813402809	17.2675014562869	3.07118992395438e-06	-1.89694763886563	2
ENSG00000162604.12	TM2D1	1	61723869	1_39	0	0.0214300450255183	5.1762148683856	3.49095582404189e-07	-0.324090107150374	1
ENSG00000240563.1	L1TD1	1	62194418	1_39	0	0.0204689420349831	4.73908139083484	3.05280129559551e-07	0.0731051516531582	2
ENSG00000125703.14	ATG4C	1	62784304	1_39	0	0.0237255978757125	6.1462969342675	4.5892284436122e-07	-0.699496842589007	2
ENSG00000187140.5	FOXD3	1	63322827	1_40	0	0.0229731915933294	5.09415010078075	3.683002771654e-07	0.326134327994634	1
ENSG00000088035.15	ALG6	1	63367779	1_40	0	0.046546350420124	11.8559235698369	1.73672077467423e-06	1.38078576729459	2
ENSG00000203965.12	EFCAB7	1	63523814	1_40	0	0.0435497792491582	11.2155842130845	1.53715206301155e-06	1.55535753938686	1
ENSG00000079739.15	PGM1	1	63593801	1_40	0	0.0234770141979817	5.30101391500769	3.91661407712677e-07	0.35764241384968	1
ENSG00000162437.14	RAVER2	1	64745107	1_41	0	0.137451089209647	23.2102701904253	1.00400842114471e-05	-2.25711825414646	2
ENSG00000162434.11	JAK1	1	64869640	1_41	0	0.0204520523047829	4.74102909269717	3.05153593604927e-07	0.187195986871795	2
ENSG00000162433.14	AK4	1	65139799	1_41	0	0.0261978184878776	7.10196431024081	5.85534633417907e-07	-0.914953196255581	1
ENSG00000116675.15	DNAJC6	1	65248258	1_41	0	0.0234634455214913	6.05014355172073	4.46751932699514e-07	-0.667766169280898	2
ENSG00000213625.8	LEPROT	1	65428277	1_41	0	0.020507959891655	4.76703135966393	3.07665955192537e-07	-0.378306184539041	2
ENSG00000116678.19	LEPR	1	65428386	1_41	0	0.0212900097133737	5.12356068499907	3.43286494428677e-07	0.522321125407935	2
ENSG00000162594.15	IL23R	1	67138536	1_42	0	0.0191386862350774	9.56005160037706	5.75812823664741e-07	1.12975337735042	2
ENSG00000118473.21	SGIP1	1	66530457	1_42	0	0.424515576018514	25.3330136181456	3.38446057906177e-05	-4.44500965524351	2
ENSG00000152760.9	TCTEX1D1	1	66752321	1_42	0	0.0133805898366453	9.09359816183897	3.82930528468057e-07	1.99444062394737	3
ENSG00000152763.16	WDR78	1	66924785	1_42	0	0.0247800816113225	12.2099863180833	9.52197163325199e-07	-1.78624734241178	1
ENSG00000198160.14	MIER1	1	66924733	1_42	0	0.0272861118284869	13.1166884246041	1.12635380568983e-06	1.86234198246243	1
ENSG00000116704.7	SLC35D1	1	67060625	1_42	0	0.011798111083352	5.3748187092663	1.99565412818729e-07	0.622561144384841	1
ENSG00000081985.10	IL12RB2	1	67307648	1_42	0	0.0113745264195514	5.00730655985152	1.79244764049624e-07	-0.280052144701556	1
ENSG00000116717.11	GADD45A	1	67684588	1_42	0	0.0290992900602226	13.8295466838979	1.26648284634067e-06	1.65060847500059	1
ENSG00000172380.5	GNG12	1	67833648	1_42	0	0.0789200496026884	23.4223595551432	5.81737374794307e-06	2.41479905801655	2
ENSG00000172410.4	INSL5	1	66801397	1_42	0	0.037592990018592	15.0750886935851	1.78351069943206e-06	0.816482188669466	1
ENSG00000116729.13	WLS	1	68232448	1_43	0	0.0263723405242031	7.9405300119215	6.5903296706587e-07	-0.842127214032406	1
ENSG00000033122.18	LRRC7	1	69567941	1_44	0	0.0293666781455691	6.05485997900379	5.59587367019429e-07	-0.533331305828824	1
ENSG00000197568.13	HHLA3	1	70362560	1_44	0	0.0289925041733173	5.93230312034641	5.41275083788171e-07	0.638176363338303	1
ENSG00000116761.11	CTH	1	70411075	1_44	0	0.0300460670136381	6.27352858806106	5.93210031561702e-07	0.700732404148159	1
ENSG00000050628.20	PTGER3	1	71047606	1_45	0	0.0158675553102454	5.5067266492022	2.74987221827635e-07	-0.535012657911482	2
ENSG00000132485.13	ZRANB2	1	71080715	1_45	0	0.0154851973295121	5.27485141063186	2.57060855181963e-07	0.42885617929745	2
ENSG00000172260.14	NEGR1	1	72284787	1_46	0	0.0162397306274485	5.62674247229004	2.87570831712626e-07	0.877064273065146	1
ENSG00000254685.6	FPGT	1	74198025	1_47	0	0.0197130245462289	6.90921382455974	4.28638197217628e-07	-0.823147883159313	2
ENSG00000116783.14	TNNI3K	1	74238074	1_47	0	0.015950432659676	4.89416456798849	2.45674460013321e-07	0.252448983654888	1
ENSG00000116791.13	CRYZ	1	74702183	1_47	0	0.0166242851403423	5.28761959798178	2.76638204115483e-07	-0.421271680708109	5
ENSG00000162623.15	TYW3	1	74728881	1_47	0	0.0156931120658647	4.73954609576981	2.34074875602658e-07	0.114941147954135	2
ENSG00000137968.16	SLC44A5	1	75397404	1_47	0	0.0156695128858502	4.72524392366769	2.33017587664345e-07	0.241640895847901	1
ENSG00000137955.15	RABGGTB	1	75786199	1_47	0	0.0244474688934809	8.96072771387354	6.89423617162571e-07	1.34392535963663	2
ENSG00000057468.6	MSH4	1	75779738	1_47	0	0.0281723049997421	10.3145323989295	9.14494082442278e-07	1.79372344411833	3
ENSG00000117069.14	ST6GALNAC5	1	76867670	1_48	0	0.0102136808559244	5.45504046036112	1.75343323194306e-07	0.528148188858769	2
ENSG00000142892.14	PIGK	1	77228410	1_48	0	0.050642131258689	20.7355187487788	3.30472901109872e-06	2.15511009321541	1
ENSG00000154027.18	AK5	1	77289168	1_48	0	0.0135242698459409	8.11975644652931	3.45593689666159e-07	-0.957822238665589	1
ENSG00000077254.14	USP33	1	77759973	1_48	0	0.0161842191025434	9.825946671084	5.00466630836214e-07	1.34652454803691	1
ENSG00000162614.18	NEXN	1	77888900	1_48	0	0.00991838112157661	5.17677366655273	1.6158793974273e-07	0.586437915414216	1
ENSG00000162616.8	DNAJB4	1	77979478	1_48	0	0.0815209342149388	25.3557265451869	6.50510305350101e-06	-2.49562560491942	1
ENSG00000137960.5	GIPC2	1	77979050	1_48	0	0.0107235920233504	5.91718858297583	1.9969383953958e-07	0.492864273326147	1
ENSG00000122420.9	PTGFR	1	78303991	1_48	0	0.00945856986751148	4.72663011629014	1.40697398593925e-07	-0.105053277118082	2
ENSG00000162618.13	ADGRL4	1	79000017	1_48	0	0.00945724373702195	4.72530119815262	1.40638119934827e-07	-0.0171677904693894	3
ENSG00000137941.16	TTLL7	1	83998735	1_51	0	0.0248563238991321	7.74412493325737	6.05784593290375e-07	-0.971187775847584	1
ENSG00000203943.8	SAMD13	1	84298566	1_51	0	0.175249406428869	26.8116594185035	1.47873115632399e-05	2.86725755519603	2
ENSG00000171517.5	LPAR3	1	84893414	1_52	0	0.0203999876295879	5.73307482424536	3.68066666333413e-07	0.477686078198564	2
ENSG00000117133.10	RPF1	1	84478281	1_52	0	0.0225780865902854	6.69972585507755	4.76050625600669e-07	-0.786664576571311	3
ENSG00000174021.10	GNG5	1	84506653	1_52	0	0.0384754919083992	11.7965058526181	1.4283891484601e-06	1.42962692943333	1
ENSG00000122432.17	SPATA1	1	84506406	1_52	0	0.0378831662386486	11.6476432102357	1.38865161106336e-06	-1.41747340429445	1
ENSG00000117151.12	CTBS	1	84569564	1_52	0	0.0218713948748894	6.39661393530982	4.40286728857485e-07	-0.545958464800241	4
ENSG00000117155.16	SSX2IP	1	84698351	1_52	0	0.0187802012390407	4.94536676370655	2.9228580292702e-07	0.254524948206123	1
ENSG00000153898.12	MCOLN2	1	84998055	1_52	0	0.0183684430133023	4.7343739791512	2.73680515869824e-07	-0.0301857721811319	2
ENSG00000162643.12	WDR63	1	84999343	1_52	0	0.0194235568870524	5.26601173330687	3.21898948462557e-07	0.355912398625472	1
ENSG00000055732.12	MCOLN3	1	85030801	1_52	0	0.0266091511533789	8.26702655589224	6.92292022176696e-07	0.894251132663995	2
ENSG00000097096.8	SYDE2	1	85201203	1_52	0	0.0285268661615346	8.93181880921194	8.01868111021313e-07	1.05982209833393	1
ENSG00000142867.12	BCL10	1	85276340	1_52	0	0.0220423841756821	6.47083804380311	4.48877742216077e-07	-0.676462846271617	3
ENSG00000117174.10	ZNHIT6	1	85708260	1_52	0	0.0217071153390062	6.32470941419386	4.32067564026273e-07	0.517653765214952	3
ENSG00000122417.15	ODF2L	1	86393541	1_53	0	0.0179642907341588	4.72630616702423	2.67202735710867e-07	-0.0438710253245962	1
ENSG00000137975.7	CLCA2	1	86424561	1_53	0	0.0184688064450966	4.99553348507279	2.90355246592673e-07	-0.227781354466518	1
ENSG00000016602.9	CLCA4	1	86547045	1_53	0	0.0277815415737681	8.84427744160869	7.73263787187545e-07	1.02753245854607	1
ENSG00000153936.16	HS2ST1	1	86912377	1_53	0	0.0814223396802798	19.1072215792869	4.89609788004264e-06	2.36735314151251	1
ENSG00000143013.12	LMO4	1	87331207	1_53	0	0.0895768460601021	20.2909678403618	5.72015113152493e-06	-2.08451124641451	1
ENSG00000065243.19	PKN2	1	88642984	1_54	0	0.0311378667827078	12.5755989824175	1.23232854921503e-06	0.166392667211288	2
ENSG00000137944.17	KYAT3	1	88930764	1_54	1	0.0405934646111077	38.4272072427782	4.90912302382793e-06	5.73552498985159	4
ENSG00000213516.9	RBMXL1	1	88993078	1_54	0	0.0133258610593656	8.58666858151776	3.60104837327384e-07	1.40825594255151	1
ENSG00000117226.11	GBP3	1	89015900	1_54	0	0.0152481408687358	10.5464107335713	5.06093256182589e-07	1.70192914203315	2
ENSG00000162645.12	GBP2	1	89151259	1_54	0	0.012158547944625	5.91254387889238	2.26237744375246e-07	0.907160814922079	1
ENSG00000213512.1	GBP7	1	89176923	1_54	0	0.0114529955919046	5.21241407732725	1.87874127314874e-07	0.388773175528856	2
ENSG00000162654.8	GBP4	1	89199262	1_54	0	0.0205846129198604	12.066528227919	7.81689019991193e-07	1.63668872818858	1
ENSG00000154451.14	GBP5	1	89272549	1_54	0	0.0114251870640871	4.86242878116275	1.74833860189283e-07	0.132421727112386	2
ENSG00000197147.13	LRRC8B	1	89525128	1_54	0	0.0129561109462115	5.95315836320892	2.42734254278787e-07	0.417319414535655	2
ENSG00000122482.20	ZNF644	1	91022402	1_55	0	0.0292900704951853	8.58329277263477	7.91194604603835e-07	0.908206433454294	1
ENSG00000162669.15	HFM1	1	91404853	1_55	0	0.0203944405526406	5.12962247753992	3.29235133706191e-07	0.455266411304893	2
ENSG00000097046.12	CDC7	1	91502721	1_56	0	0.0277440511651306	8.22395973468689	7.18058497010665e-07	0.987202428049033	1
ENSG00000172031.6	EPHX4	1	92031098	1_56	0	0.0260697420567427	7.62950499635646	6.25953496338811e-07	0.863371551242341	1
ENSG00000284413.1	BTBD8	1	92080411	1_56	0	0.0261488527863878	7.65843683113947	6.30233883039447e-07	0.764010724961971	1
ENSG00000122484.8	RPAP2	1	92299545	1_56	0	0.024102420835845	6.88076776973925	5.21923124366567e-07	-1.08920749186735	1
ENSG00000162676.11	GFI1	1	92487304	1_56	0	0.022377295870363	6.17247397479686	4.34686192419749e-07	-0.398165708326154	2
ENSG00000067208.14	EVI5	1	92744283	1_56	0	0.0213725003863543	5.73465853795611	3.85719744890944e-07	0.317914341392476	1
ENSG00000122406.12	RPL5	1	92831623	1_56	0	0.0345441704323658	10.3210601111961	1.12203924899089e-06	1.50937271446639	1
ENSG00000154511.11	FAM69A	1	92960610	1_56	0	0.0299675695795725	8.96081126842935	8.45099464290218e-07	-1.04409436270048	2
ENSG00000143033.17	MTF2	1	93072901	1_57	0	0.052275413097807	14.7717837782897	2.43018529806573e-06	1.66381763334895	2
ENSG00000117500.12	TMED5	1	93180650	1_57	0	0.0197727309969566	5.4616178764618	3.39857566165803e-07	0.420647538785168	1
ENSG00000122483.17	CCDC18	1	93179625	1_57	0	0.018721402584172	4.94146146555268	2.91140597603128e-07	-0.292515723149231	3
ENSG00000117505.12	DR1	1	93346012	1_57	0	0.0239540491725928	7.28973950754655	5.49540772481739e-07	0.920776419321785	1
ENSG00000137936.16	BCAR3	1	93847526	1_57	0	0.026115613666056	8.11422400237951	6.66893065849626e-07	1.01068880443803	1
ENSG00000067334.13	DNTTIP2	1	93880063	1_57	0	0.0185197101803755	4.83837078645135	2.81995583722863e-07	-0.0233623701748203	1
ENSG00000117528.11	ABCD3	1	94409571	1_58	0	0.0186022676989026	7.64056928699944	4.4730173419934e-07	-0.91624286041408	1
ENSG00000143036.16	SLC44A3	1	94820529	1_58	0	0.0157171222236944	6.03751108095724	2.98634476942271e-07	-0.518893295146056	3
ENSG00000117519.15	CNN3	1	94927032	1_58	0	0.0252597767778034	10.5558815493228	8.39137230778613e-07	1.16030276920754	2
ENSG00000172339.9	ALG14	1	95082340	1_58	0	0.0136970891803214	4.7302955605969	2.03903900950969e-07	-0.11762392672596	1
ENSG00000122481.16	RWDD3	1	95234273	1_58	0	0.0140643223362199	4.98162494062762	2.20495033652257e-07	-0.0164217132823966	3
ENSG00000188641.12	DPYD	1	97921165	1_60	0	0.0175475681188414	5.58004173268212	3.08150841248945e-07	0.931019303216646	2
ENSG00000162627.16	SNX7	1	98661649	1_60	0	0.0167335230795177	5.12815871665077	2.70058479957783e-07	-0.271493530135837	2
ENSG00000156869.12	FRRS1	1	99766518	1_61	0	0.0240696793728875	6.87576853399972	5.20835438910484e-07	0.717508936156451	2
ENSG00000162688.16	AGL	1	99834868	1_61	0	0.0217518581957666	5.9104096115452	4.04597241102322e-07	-0.590071509764639	1
ENSG00000117620.14	SLC35A3	1	99969523	1_61	0	0.0324095922451517	9.71824171323398	9.91220413482561e-07	1.49070197667956	1
ENSG00000156875.13	MFSD14A	1	100037607	1_61	0	0.040528853483575	11.861548389577	1.51291551568037e-06	1.67503839197336	1
ENSG00000156876.9	SASS6	1	100132743	1_61	0	0.019533448097363	4.88572971064651	3.00342868132763e-07	0.0294969432432235	1
ENSG00000122435.9	TRMT13	1	100132743	1_61	0	0.0319575771900384	9.583862268642	9.63880921180609e-07	1.56724467453136	2
ENSG00000122477.12	LRRC39	1	100178174	1_61	0	0.0558128330170571	14.944268971502	2.62492994161656e-06	-1.91653798399271	2
ENSG00000079335.18	CDC14A	1	100342807	1_61	0	0.0479244859520549	13.4738828366214	2.03216610561408e-06	-1.74010947673381	2
ENSG00000162692.10	VCAM1	1	100717840	1_62	0	0.0275502056779485	5.95463586252518	5.16284429935916e-07	0.72675395106955	1
ENSG00000162694.13	EXTL2	1	100895622	1_62	0	0.0269528150534282	5.74524767557329	4.87328556165666e-07	0.495099972447199	1
ENSG00000162695.11	SLC30A7	1	100895622	1_62	0	0.0269528150534282	5.74524767557329	4.87328556165666e-07	-0.495099972447199	1
ENSG00000185946.15	RNPC3	1	103540130	1_65	0	0.0306290036284299	10.5557731566168	1.0174940813173e-06	1.22958874218104	1
ENSG00000240038.6	AMY2B	1	103550405	1_65	0	0.0166501863792006	4.74423823045905	2.48596243523204e-07	-0.0101251917141409	2
ENSG00000198890.7	PRMT6	1	107056380	1_66	0	0	9.25810617887221	0	0.741398199960331	2
ENSG00000162631.18	NTNG1	1	107135646	1_66	0	0	11.1867925196592	0	0.788235720248744	1
ENSG00000085491.15	SLC25A24	1	108201019	1_67	0	0.0189351711946855	5.10769692608032	3.04371040823718e-07	-0.372981766231116	2
ENSG00000162636.15	FAM102B	1	108598472	1_67	0	0.0181669606232392	4.74791862093264	2.71452918386007e-07	-0.142205868293677	2
ENSG00000116266.10	STXBP3	1	108746865	1_67	0	0.0296904165801956	9.36197747828581	8.74767937916485e-07	1.09512551352451	1
ENSG00000121940.15	CLCC1	1	108963213	1_67	0	0.0195426367795946	5.44563204293146	3.34919494484196e-07	0.358467173476011	1
ENSG00000197780.9	TAF13	1	109074420	1_67	0	0.0181498040199917	4.74549805434958	2.71058301905552e-07	-0.146346724414374	3
ENSG00000031698.12	SARS	1	109214673	1_67	0	0.0215637034170136	6.41978095318817	4.35664861738145e-07	-0.728697864110219	1
ENSG00000143126.7	CELSR2	1	109242316	1_67	0	0.022360254130417	6.92449931122398	4.87274949567482e-07	1.07250379448209	1
ENSG00000134222.16	PSRC1	1	109282969	1_67	0	0.0222446988731024	6.5829846478126	4.60848679094039e-07	-0.228992123776388	1
ENSG00000134243.11	SORT1	1	109397881	1_67	0	0.0245599347886276	7.70371548532512	5.95437822811752e-07	1.2298015410714	1
ENSG00000143028.8	SYPL2	1	109465030	1_67	0	0.0762316206571584	18.5352123091376	4.4467395329408e-06	-2.16307308161438	2
ENSG00000162650.16	ATXN7L2	1	109488566	1_67	0	0.0268746668769772	8.44178618254988	7.13980599780639e-07	-1.12567189568819	1
ENSG00000181754.6	AMIGO1	1	109509517	1_67	0	0.0194735610308097	5.46751499459359	3.35076779313826e-07	-0.798629389460156	2
ENSG00000156097.12	GPR61	1	109539929	1_67	0	0.037152172266078	11.6205246912278	1.3586854458188e-06	1.33908214311935	1
ENSG00000065135.10	GNAI3	1	109548825	1_67	0	0.0186376278003725	4.97916902197588	2.92049506809454e-07	0.274643373173574	1
ENSG00000168765.16	GSTM4	1	109655305	1_67	0	0.0181638266917425	4.75509359693736	2.71816235193844e-07	-0.277820632399191	2
ENSG00000134184.12	GSTM1	1	109612653	1_67	0	0.0293241503432857	9.27504820670305	8.55954317033248e-07	1.05060735664452	3
ENSG00000134201.10	GSTM5	1	109709124	1_67	0	0.0217076325096013	6.50562996431025	4.44437597980505e-07	0.723091046245538	2
ENSG00000134202.10	GSTM3	1	109739319	1_67	0	0.0206968927212625	6.06693502231827	3.95169544061732e-07	-0.767283331120162	3
ENSG00000168710.17	AHCYL1	1	109984850	1_68	0	0.0431581040640032	10.4206933716519	1.41536335955746e-06	1.34473723846215	1
ENSG00000143093.14	STRIP1	1	110034040	1_68	0	0.176191664219707	24.2606956085371	1.34523321009205e-05	-2.69660429613881	2
ENSG00000197106.6	SLC6A17	1	110131078	1_68	0	0.0977052915749277	18.3575677136614	5.64471731613061e-06	-1.94081454047514	2
ENSG00000116396.14	KCNC4	1	110211143	1_68	0	0.0238250951971992	4.7333710514929	3.5490667593637e-07	0.0390518303479046	2
ENSG00000168679.17	SLC16A4	1	110390514	1_68	0	0.0238569973410839	4.7461338640561	3.56340134113857e-07	-0.102911928885716	2
ENSG00000134248.13	LAMTOR5	1	110407098	1_68	0	0.0240867175912394	4.83754151446121	3.66700328854157e-07	-0.190382495259359	1
ENSG00000121931.15	LRIF1	1	110964484	1_68	0	0.0313115079244238	7.34343299266251	7.23622551855295e-07	-0.95646293681291	1
ENSG00000156171.14	DRAM2	1	111139496	1_68	0	0.0311200456621104	7.28473351379334	7.13448893123469e-07	-0.590344166497493	1
ENSG00000134255.13	CEPT1	1	111139685	1_68	0	0.0805701938844037	16.4663473781692	4.17523241509795e-06	-1.92815186791411	1
ENSG00000173947.13	PIFO	1	111346062	1_69	0	0.00870579153152207	8.23408151418122	2.2559652157336e-07	1.00763078666231	1
ENSG00000085465.12	OVGP1	1	111427097	1_69	0	0.00634037161822687	5.33061511743656	1.06365555738986e-07	0.341712081069461	2
ENSG00000116455.13	WDR77	1	111449473	1_69	0	0.00658891048016441	5.69101783129138	1.18008292677349e-07	-0.449228691632521	1
ENSG00000143110.11	C1orf162	1	111473751	1_69	0	0.00750385467756409	6.90356053654557	1.63029623620802e-07	-0.721517238732668	1
ENSG00000282608.1	ADORA3	1	111504498	1_69	0	0.00746597586978692	6.67281971788109	1.56785157691606e-07	-0.585194484990929	1
ENSG00000121933.18	TMIGD3	1	111490893	1_69	0	0.00599245400592918	4.88277444140738	9.20831878165508e-08	0.251601951561973	2
ENSG00000197852.9	FAM212B	1	111755756	1_69	0	0.00645216967095241	5.41587649518324	1.09972349880239e-07	0.356144205265158	2
ENSG00000064703.11	DDX20	1	111754860	1_69	0	0.00648119569263261	5.46123592084729	1.11392268001806e-07	-0.451268742791344	1
ENSG00000143079.14	CTTNBP2NL	1	112397162	1_69	0	0.0063496541283361	5.38753162272732	1.07658636586138e-07	-0.559242518287668	1
ENSG00000116489.12	CAPZA1	1	112620907	1_69	0	0.266295481484719	22.1135465540442	1.85323789061474e-05	4.77304914065935	1
ENSG00000007341.18	ST7L	1	112540817	1_69	0	0.0110605533434331	11.2015029242858	3.89907981081859e-07	1.43842162108134	2
ENSG00000155363.18	MOV10	1	112673015	1_69	0	0.0152823863291134	24.4426689307447	1.17557075446496e-06	-5.50620083575803	2
ENSG00000155366.16	RHOC	1	112698930	1_69	0	0.0144969509373217	14.8873777694766	6.7920965624186e-07	-2.26140606859381	1
ENSG00000155380.11	SLC16A1	1	112956760	1_70	0	0.0157292456582459	6.32615437254337	3.13153056130595e-07	1.20996698034945	1
ENSG00000116793.15	PHTF1	1	113758713	1_70	0	0.0208194306614964	7.37332055202544	4.83104338506769e-07	-0.679458819235569	2
ENSG00000134242.15	PTPN22	1	113871109	1_70	0	0.0184065084764603	6.44865236037474	3.73550527555856e-07	0.787550146810009	2
ENSG00000134262.12	AP4B1	1	113905154	1_70	0	0.0155142793270225	4.82479218883431	2.3556957178324e-07	-0.0737060009835964	1
ENSG00000118655.4	DCLRE1B	1	113904943	1_70	0	0.0153199773125411	4.73631851921961	2.28353670636444e-07	-0.0308003383993676	3
ENSG00000163349.21	HIPK1	1	113929699	1_70	0	0.101207865865741	22.3127054572192	7.10682257663484e-06	2.27942096295389	1
ENSG00000134200.3	TSHB	1	115030218	1_71	0	0.015202566987837	5.98624981963543	2.86405092898704e-07	0.594039368347335	1
ENSG00000116752.5	BCAS2	1	114581126	1_71	0	0.0168643431054212	7.77804755490648	4.12808847901916e-07	1.25154559177114	1
ENSG00000175984.14	DENND2C	1	114669904	1_71	0	0.0170044284545137	7.13410073335824	3.81777430048666e-07	0.793220971591114	1
ENSG00000134198.9	TSPAN2	1	115089007	1_71	0	0.0212006986448197	10.5804854849987	7.05935044982428e-07	-1.8359996489182	2
ENSG00000173218.14	VANGL1	1	115641042	1_72	0	0.0191969172493841	11.838789174606	7.15233344404211e-07	-1.07556413448206	2
ENSG00000118729.11	CASQ2	1	115735882	1_72	0	0.103726574540535	28.1096841115468	9.17603317128109e-06	-2.84181818915412	1
ENSG00000163393.12	SLC22A15	1	115976190	1_72	0	0.0625323961398342	23.1634716088353	4.55845522831339e-06	2.50659986781327	2
ENSG00000163399.15	ATP1A1	1	116374907	1_72	0	0.00964933504449128	5.30474880685298	1.61090965225268e-07	-0.31877765347615	1
ENSG00000134247.9	PTGFRN	1	116909755	1_72	0	0.0102936489815062	5.91778606228852	1.91706831299835e-07	0.511891500406938	1
ENSG00000134256.12	CD101	1	116985657	1_72	0	0.0100761713961874	5.71524675703965	1.81233929062846e-07	0.458301078293723	2
ENSG00000116830.11	TTF2	1	117060534	1_72	0	0.0181523331630883	11.306380473073	6.45899611699167e-07	-1.18229466363158	1
ENSG00000134253.9	TRIM45	1	117122955	1_72	0	0.0248122091136106	14.2842616112195	1.11540401106233e-06	1.54369833235503	1
ENSG00000198162.12	MAN1A2	1	117269365	1_72	0	0.0092117842090288	4.86472820415696	1.41029936530367e-07	-0.243471194320382	1
ENSG00000183508.4	FAM46C	1	117605765	1_72	0	0.00908153519598276	4.72971607423405	1.35177159044928e-07	0.145372908932402	1
ENSG00000196505.10	GDAP2	1	117929798	1_72	0	0.0474809202153674	20.50297377569	3.06369097484629e-06	1.95974060051725	1
ENSG00000092607.13	TBX15	1	118988874	1_73	0	0.00849764923306595	6.62448780022889	1.77157718471112e-07	0.689693325743754	1
ENSG00000143067.4	ZNF697	1	119648421	1_73	0	0.0086912892128912	6.85922247724918	1.87615219085634e-07	-0.756617330211111	2
ENSG00000092621.11	PHGDH	1	119659675	1_73	0	0.00731175155604469	5.20922539372363	1.19868079956023e-07	-0.277407604099041	1
ENSG00000117262.18	GPR89A	1	145604098	1_73	0	0.00730589533123616	5.20699533555147	1.19720799460507e-07	0.534198791203153	1
ENSG00000174827.13	PDZK1	1	145707383	1_73	0	0.0117692648056318	9.70349725798815	3.59407053160573e-07	-1.34674457858363	2
ENSG00000117281.15	CD160	1	145727846	1_73	0	0.0915964961549562	29.2622349413564	8.4351988969183e-06	2.71132172330367	1
ENSG00000186364.11	NUDT17	1	145837854	1_73	0	0.0107759418513963	8.89531439032613	3.01665409782546e-07	-0.99936465047183	1
ENSG00000265241.6	RBM8A	1	145927267	1_73	0	0.0107132238192098	8.86154687106149	2.98771172083121e-07	1.2022082630668	2
ENSG00000271601.3	LIX1L	1	145955867	1_73	0	0.0328860988780851	19.5575579056302	2.0241186046389e-06	2.15973835633755	1
ENSG00000272031.2	ANKRD34A	1	145963899	1_73	0	0.0345600155882895	20.0297742990663	2.17850699599581e-06	2.18504841726351	1
ENSG00000121851.12	POLR3GL	1	145963899	1_73	0	0.0345600155882896	20.0297742990663	2.17850699599581e-06	2.18504841726351	1
ENSG00000168509.19	HFE2	1	146036954	1_73	0	0.0288944481987118	18.3300133739036	1.66681024287327e-06	-2.07535141235201	1
ENSG00000131791.7	PRKAB2	1	147173048	1_73	0	0.0141573497403799	11.3807764502905	5.07064057490517e-07	-1.34806702126881	1
ENSG00000131778.18	CHD1L	1	147097371	1_73	0	0.0386655748250149	20.8551152135881	2.53773364859387e-06	2.15541328359611	3
ENSG00000162836.11	ACP6	1	147646379	1_73	0	0.0116007793556757	9.99679324131868	3.64969733368732e-07	1.72560114389607	4
ENSG00000265107.2	GJA5	1	147773279	1_73	0	0.00765251795187372	5.76711389446965	1.3889028181527e-07	-0.830108193784169	1
ENSG00000159409.14	CELF3	1	151717266	1_74	0	0.080206194441264	17.3500993395517	4.37944271733268e-06	1.95633641581895	1
ENSG00000143376.12	SNX27	1	151616339	1_74	0	0.0241473788760798	5.78954450092021	4.39970305908485e-07	0.447462521320214	1
ENSG00000143450.16	OAZ3	1	151762965	1_74	0	0.021870659683602	4.84532148424573	3.33498169148409e-07	0.038938631626327	1
ENSG00000143436.10	MRPL9	1	151762965	1_74	0	0.0216281996805161	4.73908588462735	3.22569962347714e-07	0.224216290480455	2
ENSG00000182134.15	TDRKH	1	151781636	1_74	0	0.0502197008212401	12.8078692519658	2.02423057456801e-06	-1.63514319136889	2
ENSG00000213171.2	LINGO4	1	151805451	1_74	0	0.0373500485245949	9.96072569342002	1.17082267411084e-06	1.2867205382496	2
ENSG00000225556.1	C2CD4D	1	151841315	1_74	0	0.0229438391896486	5.30196131265795	3.8283498475979e-07	-0.380589045045282	1
ENSG00000159445.12	THEM4	1	151909866	1_74	0	0.0246834595681807	5.99903947829482	4.66011595166103e-07	-0.748595424353382	2
ENSG00000197747.8	S100A10	1	151960113	1_74	0	0.0458162631076963	11.9234357843658	1.71921445849376e-06	1.89321259196339	2
ENSG00000159450.12	TCHH	1	152116368	1_74	0	0.297715288634854	30.7108655327668	2.8774127772786e-05	3.18635420132869	1
ENSG00000197915.5	HRNR	1	152185794	1_74	0	0.0478802810182503	12.3479401905017	1.86063069644369e-06	-1.75376526383607	3
ENSG00000143631.10	FLG	1	152220810	1_74	0	0.0218434002136099	4.83344154939448	3.32265835119351e-07	0.436614652217722	2
ENSG00000163207.6	IVL	1	152908247	1_74	0	0.0377845684219482	10.0716646438455	1.19763559816178e-06	-1.13485949295524	1
ENSG00000241794.1	SPRR2A	1	153057485	1_74	0	0.028854062748625	7.48983859679591	6.80124476321376e-07	-1.07245757821681	2
ENSG00000160716.5	CHRNB2	1	154566441	1_75	0	0.0193122419387886	5.23742680642912	3.18316853989111e-07	-0.720889127540902	1
ENSG00000163220.10	S100A9	1	153357702	1_75	0	0.0195608543122399	5.18701793966501	3.19311486976598e-07	0.392092148480639	1
ENSG00000143546.9	S100A8	1	153391654	1_75	0	0.0207606820766307	5.71681385222138	3.73512071845662e-07	0.526997168914454	1
ENSG00000143556.8	S100A7	1	153460592	1_75	0	0.0190089164625958	4.91045157639329	2.93756691683761e-07	0.261692257026818	1
ENSG00000196420.7	S100A5	1	153541765	1_75	0	0.0411807133709773	12.3176899693526	1.59636467210632e-06	-1.58284051139177	1
ENSG00000188015.9	S100A3	1	153547465	1_75	0	0.0488940272821478	13.9589927720687	2.14792378201008e-06	1.69579275324743	3
ENSG00000196154.11	S100A4	1	153549456	1_75	0	0.0468002865948115	13.5722670250534	1.99898659501944e-06	1.63798707593174	2
ENSG00000188643.10	S100A16	1	153613108	1_75	0	0.0186635844353409	4.76438723844865	2.79840831295427e-07	0.228687720888295	2
ENSG00000189334.8	S100A14	1	153617113	1_75	0	0.019762373154639	5.21077173138629	3.2407842349522e-07	-0.0916396806370929	1
ENSG00000160678.11	S100A1	1	153632043	1_75	0	0.0209767980434971	5.71707397375102	3.77417455475332e-07	-0.202096696928887	2
ENSG00000143553.10	SNAPIN	1	153658595	1_75	0	0.0224939847286081	6.41460812457385	4.54093724057509e-07	0.535930441734833	1
ENSG00000169418.9	NPR1	1	153678582	1_75	0	0.0256507447952755	7.80008421403202	6.29663102764379e-07	0.967744313574483	1
ENSG00000143554.13	SLC27A3	1	153774134	1_75	0	0.0228826053775035	6.54014232744416	4.70979109599288e-07	-0.581583856008486	2
ENSG00000143614.9	GATAD2B	1	153923736	1_75	0	0.0350650764630291	11.7626273694644	1.29804008168705e-06	1.94407558258582	1
ENSG00000198837.9	DENND4B	1	153940057	1_75	0	0.0798900131692863	19.2532387759023	4.84066762136196e-06	2.21597525997556	2
ENSG00000143570.17	SLC39A1	1	153968263	1_75	0	0.0194815129692506	5.70562212311166	3.498119658259e-07	-1.00809468550387	1
ENSG00000143578.15	CREB3L4	1	153968263	1_75	0	0.0194815129692506	5.70562212311166	3.498119658259e-07	-1.00809468550387	1
ENSG00000143515.16	ATP8B2	1	154330350	1_75	0	0.0286907705498864	8.76342100625465	7.91270295015977e-07	-0.968190930762814	2
ENSG00000160712.12	IL6R	1	154434180	1_75	0	0.0672130087282364	16.9419007693082	3.58364056559611e-06	1.9935476377387	1
ENSG00000169291.9	SHE	1	154501655	1_75	0	0.0745066966495882	18.1105212731187	4.24654013690518e-06	2.37971581972735	1
ENSG00000163239.12	TDRD10	1	154502424	1_75	0	0.0506004880831857	14.4155480532666	2.2955927147476e-06	-2.03546817918934	1
ENSG00000160714.9	UBE2Q1	1	154559434	1_75	0	0.0789154792069135	18.5949201077518	4.61812292250453e-06	-2.25926483022315	1
ENSG00000160710.15	ADAR	1	154628057	1_75	0	0.0187340960012582	4.81736857525024	2.84021744375153e-07	-0.396238261913351	1
ENSG00000163344.5	PMVK	1	154936792	1_77	0	0.0150104827899106	15.7779222298549	7.45338312316398e-07	-1.6416853193637	2
ENSG00000160691.18	SHC1	1	154974041	1_77	0	0.0183844549430969	17.7893241974433	1.02924598644247e-06	-1.75876295081977	1
ENSG00000173207.12	CKS1B	1	154975020	1_77	0	0.0202889251082334	18.724226842319	1.19556145985065e-06	1.81976107382277	1
ENSG00000160685.13	ZBTB7B	1	155011887	1_77	0	0.00495040341756137	5.52821343217078	8.61260178239358e-08	-0.471324734708199	1
ENSG00000163354.14	DCST2	1	155033615	1_77	0	0.004663070931203	4.88671041664074	7.17129518213597e-08	-0.218066474153028	2
ENSG00000163357.10	DCST1	1	155033615	1_77	0	0.0046451532074947	4.85011706277385	7.09024491615172e-08	-0.180717309375852	2
ENSG00000143537.13	ADAM15	1	155051158	1_77	0	0.00551603578408844	6.2678968265351	1.08807263436942e-07	0.160882106890539	2
ENSG00000143590.13	EFNA3	1	155081252	1_77	0	0.00551873087923571	6.60179549302129	1.14659556278554e-07	-0.968292524412129	1
ENSG00000169241.17	SLC50A1	1	155135691	1_77	0	0.0524365838785781	28.5405134033214	4.7098290659156e-06	2.89347010109655	2
ENSG00000185499.16	MUC1	1	155197995	1_77	0	0.0380617424352173	24.9277366557047	2.98593595071142e-06	-3.00606735917481	2
ENSG00000169231.13	THBS3	1	155208991	1_77	0	0.0223285218882094	19.8855435681264	1.39735391157893e-06	-2.75449351764607	1
ENSG00000173171.14	MTX1	1	155203736	1_77	0	0.00493413389336739	5.3536931880903	8.3132986568372e-08	-0.18945633274881	1
ENSG00000177628.15	GBA	1	155227811	1_77	0	0.00527666112707037	6.58017851376548	1.09271235524242e-07	-1.34082698689353	3
ENSG00000160767.20	FAM189B	1	155254510	1_77	0	0.00474206192532234	5.19058402523529	7.74626625510761e-08	0.62433180380682	3
ENSG00000116521.10	SCAMP3	1	155262283	1_77	0	0.00483541876193716	5.33415294465561	8.11724265552285e-08	0.576395657521112	1
ENSG00000143630.9	HCN3	1	155277916	1_77	0	0.00522496850924303	5.86748247845508	9.64815900931634e-08	-0.351273573923122	1
ENSG00000125459.14	MSTO1	1	155608258	1_77	0	0.00679191153565095	7.93263445672408	1.69558058985021e-07	0.00968732195518798	1
ENSG00000163374.19	YY1AP1	1	155688550	1_77	0	0.00625501319067667	7.27024714675178	1.43115403118173e-07	-0.012042062157526	1
ENSG00000132718.8	SYT11	1	155859720	1_77	0	0.00613985371923409	7.12837673121879	1.37739227154577e-07	-0.105240029787176	1
ENSG00000143622.10	RIT1	1	155911161	1_77	0	0.00927388300257637	10.465368356343	3.05439433384285e-07	0.276766061087275	1
ENSG00000132680.10	KIAA0907	1	155934601	1_77	0	0.0115068128654172	13.2180773159724	4.78665704021068e-07	1.27830097859455	1
ENSG00000163479.13	SSR2	1	156020665	1_77	0	0.0174425695164201	17.188142464057	9.43514069964332e-07	1.66088523614424	2
ENSG00000116586.11	LAMTOR2	1	156054582	1_77	0	0.643820426948482	27.1392899037978	5.49885421204508e-05	4.05823879681872	1
ENSG00000132698.14	RAB25	1	156061029	1_77	0	0.00674783914038524	8.76885041903102	1.862157268633e-07	-1.89417090162574	1
ENSG00000160785.13	SLC25A44	1	156193927	1_77	0	0.00526298811560644	6.26756660260804	1.03810270030583e-07	-0.966111276787621	2
ENSG00000160783.19	PMF1	1	156201443	1_77	0	0.0103174202768169	13.0064665831648	4.22317837241658e-07	-1.91921166651736	2
ENSG00000242252.1	BGLAP	1	156240766	1_77	0	0.0118048882673776	13.9974214598711	5.20018619325553e-07	1.65707958617815	1
ENSG00000160781.15	PAQR6	1	156248323	1_77	0	0.00459230950348455	4.79607132847366	6.93147653251867e-08	0.30533546895267	4
ENSG00000198952.8	SMG5	1	156265329	1_77	0	0.00495647950070244	5.38119713032018	8.39384972830264e-08	-0.0405291510292294	2
ENSG00000163472.18	TMEM79	1	156282500	1_77	0	0.00723546154371935	8.87356916800488	2.02056837901751e-07	0.810180021126621	1
ENSG00000198715.11	GLMP	1	156305490	1_77	0	0.00460532259269098	4.85727743099113	7.03982624669129e-08	0.428130477395127	1
ENSG00000163468.14	CCT3	1	156364325	1_77	0	0.00637752846746165	7.71299517599381	1.54804805932561e-07	-0.688965133367028	2
ENSG00000116604.17	MEF2D	1	156207494	1_77	0	0.00760973927013386	9.90424676983093	2.3719209069116e-07	1.48098606550711	1
ENSG00000163518.10	FCRL4	1	157595433	1_77	0	0.0636254379700733	29.4889149168696	5.90470970262548e-06	2.92347022222186	1
ENSG00000183856.10	IQGAP3	1	156572426	1_77	0	0.00608698357875848	7.41915050661376	1.4212330073609e-07	0.793292562096383	1
ENSG00000187862.11	TTC24	1	156579671	1_77	0	0.00694746120185963	8.65442886531151	1.8922282257975e-07	1.04227576874464	2
ENSG00000163382.11	NAXE	1	156590832	1_77	0	0.0274041230089623	21.6899349589424	1.87060948303168e-06	-2.01906411225137	1
ENSG00000160818.16	GPATCH4	1	156601451	1_77	0	0.00476486974017609	5.10282921365811	7.65193089920067e-08	-0.30091122258179	1
ENSG00000132702.12	HAPLN2	1	156619658	1_77	0	0.0189392834511144	18.1638825451312	1.08263285464538e-06	-1.82113696672785	1
ENSG00000132692.18	BCAN	1	156640896	1_77	0	0.00468424085204466	4.94180029821188	7.28506418157775e-08	0.216468935755917	1
ENSG00000132688.10	NES	1	156677793	1_77	0	0.00509444239038615	5.7148523370329	9.16242942671934e-08	0.663601662943577	1
ENSG00000143320.8	CRABP2	1	156705979	1_77	0	0.00474280414413053	5.06869691930547	7.56554968756448e-08	-0.143667678406204	1
ENSG00000143319.16	ISG20L2	1	156729510	1_77	0	0.00797654204716969	9.9317279603416	2.49315022554289e-07	1.27013527064289	1
ENSG00000143303.11	RRNAD1	1	156728106	1_77	0	0.00519993621924642	5.92292654588553	9.69266799784936e-08	0.574021165548241	1
ENSG00000143314.12	MRPL24	1	156741833	1_77	0	0.0866995027190234	32.325261845564	8.81998063682163e-06	-3.2307372717949	1
ENSG00000198400.11	NTRK1	1	156815564	1_77	0	0.227920942243505	41.8506683316862	3.00189573055834e-05	3.73758410284971	2
ENSG00000027869.11	SH2D2A	1	156815987	1_77	0	0.0119336499091859	13.6005235788083	5.10784717017335e-07	-1.97078186367301	1
ENSG00000160838.13	LRRC71	1	156915699	1_77	0	0.0316360200340847	22.970232798069	2.28694759149311e-06	2.25455636566317	1
ENSG00000132694.18	ARHGEF11	1	157043369	1_77	0	0.0100437025110279	12.1314032679902	3.83454513444379e-07	1.40753836482707	2
ENSG00000143297.18	FCRL5	1	157552226	1_77	0	0.0680892602931947	30.1200090184006	6.4542039882653e-06	-2.99391710096258	1
ENSG00000160856.20	FCRL3	1	157701026	1_77	0	0.00550905468764684	6.42295950364564	1.11357953517894e-07	-1.02889315077325	1
ENSG00000163534.14	FCRL1	1	157819468	1_77	0	0.0061948964600389	7.56192942889709	1.47426530744345e-07	0.945803814522407	1
ENSG00000158488.15	CD1E	1	158353463	1_79	0	0.0104633991157046	10.7650321969361	3.54484375869234e-07	1.1677680352929	1
ENSG00000163564.14	PYHIN1	1	158930675	1_79	0	0.00607907577149014	5.6187841441325	1.07495152085666e-07	0.494069132661548	1
ENSG00000163565.18	IFI16	1	159002547	1_79	0	0.00558053470128461	4.80859740677188	8.44506904492081e-08	0.0595901193155783	1
ENSG00000213088.9	ACKR1	1	159204097	1_79	0	0.00849612719171533	8.79015311567614	2.35031687737801e-07	-0.997386697215225	1
ENSG00000179639.10	FCER1A	1	159288755	1_79	0	0.0387346648478784	23.2371800846697	2.83264532496672e-06	2.49057856557085	2
ENSG00000132693.12	CRP	1	159715306	1_79	0	0.10756216963862	33.1606184690011	1.12251240553518e-05	3.07105279790706	1
ENSG00000158716.8	DUSP23	1	159780839	1_79	0	0.0149103419162768	14.1275981691647	6.62925782706156e-07	1.60713872877502	1
ENSG00000181036.13	FCRL6	1	159800388	1_79	0	0.0136937785272783	13.3189359012173	5.73986664055482e-07	1.41942457181795	1
ENSG00000158714.10	SLAMF8	1	159826512	1_79	0	0.00609778632746971	5.64788275439086	1.08384417627714e-07	0.503380339887185	2
ENSG00000188004.9	C1orf204	1	159839478	1_79	0	0.0583721559545807	27.1887965373209	4.99464576903472e-06	-2.37788560144887	3
ENSG00000243284.1	VSIG8	1	159856126	1_79	0	0.00755914199508456	7.6827804021877	1.82767889553522e-07	-0.84255501252037	2
ENSG00000213085.9	CFAP45	1	159899758	1_79	0	0.00782343803474728	8.00841387849701	1.97175581534871e-07	0.903694276714025	1
ENSG00000158710.14	TAGLN2	1	159922990	1_79	0	0.00579007854813862	5.15759455472903	9.39811224762965e-08	-0.32674969076803	2
ENSG00000085552.16	IGSF9	1	159936366	1_79	0	0.00568734227779599	4.98808969942856	8.92796736878174e-08	-0.231049109349161	2
ENSG00000143315.6	PIGM	1	160031560	1_79	0	0.0055399143987237	4.73943620359736	8.26301820469338e-08	0.0626478040270211	2
ENSG00000177807.8	KCNJ10	1	160061518	1_79	0	0.0112491752791187	11.4520328914091	4.05426604535878e-07	1.29606819876155	1
ENSG00000162729.13	IGSF8	1	160102029	1_79	0	0.0060116188609286	5.51312184943648	1.04303288999257e-07	-0.439686130260134	1
ENSG00000018625.14	ATP1A2	1	160101153	1_79	0	0.00823609939642345	8.49554324986804	2.20202227611698e-07	0.949202171690311	2
ENSG00000132681.16	ATP1A4	1	160150866	1_79	0	0.00902361142196328	9.36114308172501	2.65838723147109e-07	-1.06908800588467	2
ENSG00000143318.12	CASQ1	1	160177153	1_79	0	0.00847924274940271	8.77130019784046	2.34061518046581e-07	-0.931361196138834	2
ENSG00000132716.18	DCAF8	1	160262886	1_79	0	0.0065848902910054	6.37569242760065	1.32124961967258e-07	-0.586882208494713	1
ENSG00000162735.18	PEX19	1	160286214	1_79	0	0.00628045397224453	5.92739700635288	1.17155862943092e-07	-0.498474277203926	1
ENSG00000122218.14	COPA	1	160343540	1_79	0	0.0110820113105404	11.3099695061997	3.94447308262279e-07	1.30758470542158	1
ENSG00000162736.15	NCSTN	1	160343540	1_79	0	0.0110820113105404	11.3099695061997	3.94447308262279e-07	1.30758470542158	1
ENSG00000171786.5	NHLH1	1	160362239	1_79	0	0.0055399379109804	4.73947634137912	8.26312325314579e-08	-0.0819400906306618	1
ENSG00000162738.5	VANGL2	1	160379090	1_79	0	0.0055535612988119	4.76272906685548	8.32408335454946e-08	0.0599940141016022	2
ENSG00000066294.14	CD84	1	160579090	1_79	0	0.0111634696133109	11.3794639714997	3.99788201758603e-07	-1.25234467195097	2
ENSG00000117090.14	SLAMF1	1	160647524	1_79	0	0.0072968827185399	7.34823210405982	1.68744336348037e-07	0.785258778996455	1
ENSG00000117091.9	CD48	1	160669718	1_79	0	0.00557742615170109	4.8033248511709	8.43111011664254e-08	-0.137055547353687	2
ENSG00000122223.12	CD244	1	160861601	1_79	0	0.00987490287603798	10.2159761532572	3.17483878400697e-07	1.13890228222469	1
ENSG00000179914.4	ITLN1	1	160884736	1_79	0	0.0159231684516775	14.7522469802885	7.39259029651506e-07	1.6096335496899	1
ENSG00000158769.17	F11R	1	161021085	1_79	0	0.00968062960568417	10.0275426868517	3.05497103440392e-07	-1.16812203119899	1
ENSG00000215845.10	TSTD1	1	161038745	1_79	0	0.00553741139882646	4.73515785169238	8.25182910780163e-08	0.036852851496902	3
ENSG00000158773.14	USF1	1	161044937	1_79	0	0.0228576515581976	18.1937662487958	1.30876958101635e-06	1.76976232359648	1
ENSG00000162755.13	KLHDC9	1	161098329	1_79	0	0.00570955534235484	5.02499666183711	9.02915353887199e-08	-0.27186506479378	1
ENSG00000143256.4	PFDN2	1	161117821	1_79	0	0.00554246293482441	4.74379048269122	8.27441445926373e-08	-0.0619198196696346	1
ENSG00000158793.13	NIT1	1	161118210	1_79	0	0.00627908731458426	5.92533459521079	1.17089614265927e-07	-0.550811672847797	2
ENSG00000143222.11	UFC1	1	161158854	1_79	0	0.0073561114380627	7.42482383590247	1.71887156557849e-07	-0.764351524419924	1
ENSG00000143224.17	PPOX	1	161167668	1_79	0	0.00559183574469191	4.82775288877506	8.4958808291924e-08	-0.143875424257591	1
ENSG00000158864.12	NDUFS2	1	161196933	1_79	0	0.00650584557493039	6.26131302682647	1.28197082173106e-07	-0.618706706894425	3
ENSG00000158869.10	FCER1G	1	161214307	1_79	0	0.0102814921798438	10.5986682135374	3.42938639180762e-07	1.15907321277267	3
ENSG00000158887.15	MPZ	1	161310092	1_79	0	0.00924770052524471	9.59370266727425	2.79208724973387e-07	-1.20977654644615	2
ENSG00000143252.14	SDHC	1	161327711	1_79	0	0.032722417839869	21.6208798388321	2.22652575310417e-06	-2.24202340313542	1
ENSG00000143226.13	FCGR2A	1	161505171	1_79	0	0.00640097095867875	6.10740235947321	1.23030096036412e-07	-0.544722958922024	1
ENSG00000173110.7	HSPA6	1	161524256	1_79	0	0.00559273006827898	4.82926712829888	8.49990479307528e-08	-0.138799895457203	1
ENSG00000132185.16	FCRLA	1	161707114	1_79	0	0.0280580490549376	20.150173657485	1.77928385149274e-06	2.04748196553113	1
ENSG00000162746.14	FCRLB	1	161721576	1_79	0	0.0319959340976533	21.4060231198282	2.15545895577984e-06	-2.09989846135376	2
ENSG00000081721.11	DUSP12	1	161750559	1_79	0	0.00593172801426445	5.38644320345317	1.00552364556127e-07	-0.389997811337459	1
ENSG00000118217.5	ATF6	1	161757161	1_79	0	0.00579033749308466	5.15801683320096	9.39930205732904e-08	0.344674806715387	2
ENSG00000239887.4	C1orf226	1	162381665	1_80	0	0.0148911866560465	7.61038222390401	3.56652071162009e-07	-0.801277032591715	1
ENSG00000198574.5	SH2D1B	1	162409891	1_80	0	0.0349256151625986	15.7400274144194	1.73004947262588e-06	1.65440868241191	2
ENSG00000117143.13	UAP1	1	162561114	1_80	0	0.0204932791792068	10.648281038382	6.86752003431008e-07	1.22243962733291	1
ENSG00000162733.16	DDR2	1	162631124	1_80	0	0.013239621472923	6.49361794166559	2.70564787657854e-07	-0.641052003829137	1
ENSG00000132196.13	HSD17B7	1	162790775	1_80	0	0.0128431348202401	6.20489885886616	2.5079260242317e-07	0.594583289649647	1
ENSG00000117152.13	RGS4	1	163069063	1_80	0	0.0127369876655955	6.12609363966083	2.45560965799465e-07	-0.555924580660468	1
ENSG00000143228.12	NUF2	1	163267542	1_80	0	0.0110098881194743	4.74304366336736	1.6434216431408e-07	0.122438639348768	1
ENSG00000162761.14	LMX1A	1	165356504	1_81	0	0.027623142415467	5.43652410941459	4.72610509134359e-07	0.368633870365565	1
ENSG00000143149.12	ALDH9A1	1	165678104	1_81	0	0.0258036432976675	4.78585265464443	3.88641637164725e-07	0.113314079306322	3
ENSG00000143179.14	UCK2	1	165825697	1_81	0	0.0332969968521836	7.2231721602483	7.5690609931761e-07	-0.73499473466477	1
ENSG00000188859.6	FAM78B	1	166165156	1_81	0	0.0256849321166502	4.74183658129863	3.83295727823738e-07	-0.108144941202377	1
ENSG00000143194.12	MAEL	1	166975572	1_82	0	0.0280445205598046	14.5565552498266	1.28474106693761e-06	-1.65196141316649	2
ENSG00000143157.11	POGK	1	166839016	1_82	0	0.0119498530793949	6.43645599334033	2.42057388647846e-07	0.762725728307871	1
ENSG00000152382.5	TADA1	1	166875791	1_82	0	0.026136320448592	13.8835359967414	1.14196688561087e-06	-1.56639361367461	2
ENSG00000143167.11	GPA33	1	167166436	1_82	0	0.0181498889182559	10.4081593640134	5.94506871039698e-07	1.17447415376844	1
ENSG00000198821.10	CD247	1	167518349	1_82	0	0.0104048685033309	5.12279064988193	1.67746001882319e-07	0.298416570609328	1
ENSG00000143162.7	CREG1	1	167553767	1_82	0	0.0113381841300176	5.93779670584363	2.11874067289372e-07	-0.547544018021568	2
ENSG00000198771.10	RCSD1	1	167625553	1_82	0	0.0771213594022592	24.3058296786563	5.89921331035251e-06	2.29252657312137	1
ENSG00000197965.11	MPZL1	1	167721546	1_82	0	0.0113692356526159	5.9637483140931	2.1338286836929e-07	0.566307195474285	2
ENSG00000143199.17	ADCY10	1	167917264	1_82	0	0.0371615514983685	17.2508426673123	2.01749805878629e-06	-1.89700409542609	1
ENSG00000143164.15	DCAF6	1	167936173	1_82	0	0.0348706490606902	16.6408763865869	1.8261868002889e-06	1.85584174621003	1
ENSG00000143158.10	MPC2	1	167936285	1_82	0	0.0155563847700716	8.94168540996229	4.37760968328672e-07	-1.02301062998584	1
ENSG00000143155.12	TIPRL	1	168178654	1_82	0	0.0274017064727671	14.335037863261	1.23619057448555e-06	-1.56820214052091	2
ENSG00000143185.3	XCL2	1	168544005	1_82	0	0.0124357397747271	6.8147939436929	2.66706332893217e-07	-0.690205630270084	1
ENSG00000143196.4	DPT	1	168729632	1_82	0	0.0142914499687078	8.13573085044213	3.65916370550697e-07	-0.881219172830997	1
ENSG00000143153.12	ATP1B1	1	169128225	1_83	0	0.16773528630352	24.0958177417797	1.27196475501012e-05	-2.7708341610058	1
ENSG00000143156.13	NME7	1	169333834	1_83	0	0.0253161311842502	5.64943376610873	4.50102300331518e-07	0.95979889981877	2
ENSG00000117475.13	BLZF1	1	169368138	1_83	0	0.0275350048512433	6.45164624220949	5.5906805446271e-07	-1.22236751384856	1
ENSG00000117477.12	CCDC181	1	169435807	1_83	0	0.0230613704584831	4.75944503042353	3.45422323632066e-07	0.194080378938898	1
ENSG00000174175.16	SELP	1	169630016	1_83	0	0.0858889606477551	17.4285524201053	4.71094070557022e-06	1.939239310554	2
ENSG00000000460.16	C1orf112	1	169910890	1_83	0	0.0232242624478783	4.82658298298143	3.52769217455088e-07	0.31914170058258	1
ENSG00000188404.8	SELL	1	169712216	1_83	0	0.0442877565504269	11.0059932492408	1.53398776921146e-06	-1.48167663819173	1
ENSG00000007908.15	SELE	1	169764425	1_83	0	0.0258085031906664	5.83319006596422	4.73781303867775e-07	0.561224224908235	1
ENSG00000000457.13	SCYL3	1	169894240	1_83	0	0.0278773850819274	6.56955355480308	5.76364024571179e-07	0.705469919132258	1
ENSG00000075945.12	KIFAP3	1	170087601	1_83	0	0.0229930646889298	4.73118378577095	3.42354194884871e-07	0.0526087539971695	1
ENSG00000120370.12	GORAB	1	170532605	1_83	0	0.0234056770830623	4.90078459076787	3.60990519663515e-07	0.291163903515167	2
ENSG00000116132.11	PRRX1	1	170662279	1_84	0	0.0228500836381758	9.8134151926722	7.05694839179695e-07	-1.19988311358915	1
ENSG00000007933.12	FMO3	1	171090009	1_84	0	0.0322265122429013	13.0975595070541	1.32835042770888e-06	1.71264837393092	1
ENSG00000094963.13	FMO2	1	171146080	1_84	0	0.122163169252623	26.0476958851153	1.00142534194823e-05	2.64388452706525	4
ENSG00000010932.16	FMO1	1	171248552	1_84	0	0.0148785002061248	5.73006677655383	2.68304410695271e-07	0.480107162040651	1
ENSG00000076258.9	FMO4	1	171314054	1_84	0	0.0155835065005939	6.17008724757292	3.02597590374265e-07	-0.62752848682072	2
ENSG00000117523.15	PRRC2C	1	171486183	1_84	0	0.0339122996088025	13.5857619209577	1.44994061027517e-06	-1.4606738408458	1
ENSG00000117533.14	VAMP4	1	171742012	1_84	0	0.0145438365524477	5.51388631105093	2.52374671213277e-07	0.434587395474374	2
ENSG00000197959.13	DNM3	1	171836704	1_84	0	0.0135239709726207	4.82322307909215	2.05281849846474e-07	-0.32927300044967	1
ENSG00000135845.9	PIGC	1	172411786	1_84	0	0.0136866836638354	4.93681463193789	2.12644436181222e-07	0.187768293776136	1
ENSG00000094975.13	SUCO	1	172528734	1_84	0	0.0253826058920619	10.8160573830008	8.64000836680689e-07	1.28276495851998	2
ENSG00000117560.7	FASLG	1	172658724	1_84	0	0.0525350998581949	17.793256743129	2.94180567295072e-06	1.77184598969553	1
ENSG00000120337.8	TNFSF18	1	173051434	1_84	0	0.0248834301487857	10.6265075412063	8.32165631674665e-07	-1.16623947215431	1
ENSG00000076321.10	KLHL20	1	173714815	1_85	0	0.0254705091134649	4.72955542077349	3.79111464993198e-07	0.422331220030591	1
ENSG00000120334.15	CENPL	1	173839539	1_85	0	0.0782172636318864	15.5358845116713	3.8242614557297e-06	1.82129090352546	1
ENSG00000117593.9	DARS2	1	173823764	1_85	0	0.0338502307193719	7.44871496250379	7.93509192783068e-07	-1.24509826891184	2
ENSG00000117601.13	SERPINC1	1	173916899	1_85	0	0.0255314602909327	4.75236675832278	3.81851568125237e-07	0.0595717553240933	1
ENSG00000152061.23	RABGAP1L	1	174159856	1_85	0	0.063447067935738	13.4995713025843	2.69550727146914e-06	2.13811027819944	1
ENSG00000116161.17	CACYBP	1	175005599	1_85	0	0.0459549356227085	10.3838133204682	1.50175126878132e-06	1.3454920624355	1
ENSG00000120333.4	MRPS14	1	175023749	1_85	0	0.0272202313695152	5.36390710253994	4.5949631594165e-07	0.439028047841768	1
ENSG00000120332.15	TNN	1	175069235	1_85	0	0.0321255444822022	6.94804169636474	7.02460464953269e-07	0.828190437460706	1
ENSG00000152092.15	ASTN1	1	177165470	1_86	0	0.0169760298390161	8.02556183050572	4.28766206277604e-07	0.938332737919319	1
ENSG00000116147.16	TNR	1	175744070	1_86	0	0.0351417445814415	14.9685258516656	1.65543191349263e-06	1.57938726619622	1
ENSG00000235750.9	KIAA0040	1	175201083	1_86	0	0.0590492933929609	19.964722325374	3.7101114261347e-06	2.19161386098586	1
ENSG00000143207.19	RFWD2	1	176207677	1_86	0	0.0290596998806159	13.14990316152	1.20260402491529e-06	-1.46481858564915	1
ENSG00000120341.18	SEC16B	1	177967390	1_87	0	0.0241465659376412	4.97645906892262	3.7816800746399e-07	0.399214357236536	1
ENSG00000075391.16	RASAL2	1	178093563	1_87	0	0.0299805066345538	7.04315179561923	6.64530609014306e-07	0.65473383588461	1
ENSG00000116191.17	RALGPS2	1	178725006	1_87	0	0.0256850996917439	5.56591623327987	4.49911294044101e-07	0.727242162490934	1
ENSG00000116194.12	ANGPTL1	1	178867836	1_87	0	0.0394296204914586	9.66799529306352	1.199687133187e-06	1.45286995346051	1
ENSG00000162779.21	AXDND1	1	179358923	1_89	0	0.0114623883417089	4.72388412847673	1.70405390213295e-07	0.3216995030839	1
ENSG00000116199.11	FAM20B	1	179026365	1_89	0	0.0216407214634882	10.7659831986667	7.33220175616797e-07	-1.37756834810168	1
ENSG00000186283.13	TOR3A	1	179079774	1_89	0	0.0120989191903029	5.23683525414487	1.99399681995594e-07	0.371425113207763	2
ENSG00000143322.19	ABL2	1	179229941	1_89	0	0.0122630968115272	5.36476178637775	2.0704253339732e-07	-0.251218146177493	1
ENSG00000162782.15	TDRD5	1	179591583	1_89	0	0.0115761032308966	4.81757346534142	1.75509128940062e-07	-0.240196804456206	1
ENSG00000169905.12	TOR1AIP2	1	179878267	1_89	0	0.0573491221866	20.1113359411295	3.62974962462658e-06	2.4458039555248	1
ENSG00000135837.15	CEP350	1	179954679	1_89	0	0.0789066842654951	23.2118310717047	5.76410879359193e-06	2.58083250313026	2
ENSG00000116260.16	QSOX1	1	180144788	1_89	0	0.0144169365712687	6.90154162637982	3.13132447967574e-07	1.28473114332925	1
ENSG00000121454.5	LHX4	1	180270400	1_89	0	0.0148523932881629	7.18425110739763	3.3580481418956e-07	0.863925330363221	2
ENSG00000230124.6	ACBD6	1	180501931	1_89	0	0.0130331727909304	5.94298815615267	2.43760870149835e-07	-0.404384225157085	1
ENSG00000143324.13	XPR1	1	180633745	1_89	0	0.130975186502944	28.2124020984567	1.16288846923765e-05	3.26927997076026	1
ENSG00000135835.11	KIAA1614	1	180936558	1_89	0	0.0389310239833409	16.3798413683676	2.00684805590249e-06	1.7178906368176	1
ENSG00000153029.14	MR1	1	181053759	1_89	0	0.0742687702341841	22.620963610418	5.28720692377743e-06	-2.23988874213135	1
ENSG00000198216.10	CACNA1E	1	181412848	1_90	0	0.0226630155700402	4.7885410440451	3.41530807602644e-07	0.189668738547622	1
ENSG00000203730.2	TEDDM1	1	182400603	1_90	0	0.022951252960663	4.90903249026834	3.54577586674793e-07	0.207199519760681	1
ENSG00000135828.11	RNASEL	1	182574802	1_90	0	0.0854298279178075	17.5712428547099	4.72412071407401e-06	-1.84695375596478	2
ENSG00000143333.6	RGS16	1	182612409	1_90	0	0.0345133392957573	8.80754360015513	9.56644890809651e-07	-1.06432825934309	2
ENSG00000135862.5	LAMC1	1	183023054	1_91	0	0.0176953969614876	5.04060846878988	2.807063570645e-07	-0.31262485490623	2
ENSG00000058085.14	LAMC2	1	183186170	1_91	0	0.0218127981746694	7.01790713122079	4.81756931028066e-07	-0.830388785640602	2
ENSG00000157064.10	NMNAT2	1	183418808	1_91	0	0.0331949470974414	11.01814444723	1.1510373497667e-06	1.38795645389394	1
ENSG00000116698.21	SMG7	1	183471970	1_91	0	0.0330663953025889	10.937470318584	1.13818462447249e-06	1.32909649316722	2
ENSG00000116701.14	NCF2	1	183590706	1_91	0	0.0364085320329939	11.9648973753176	1.37094843608809e-06	1.55201290711901	2
ENSG00000162704.15	ARPC5	1	183635017	1_91	0	0.0316685396762825	10.4953373495371	1.04600416444729e-06	-1.35638578533106	2
ENSG00000198756.10	COLGALT2	1	183966697	1_91	0	0.0188082852737489	5.72331622751781	3.38770760774157e-07	-0.734669484709796	2
ENSG00000198860.11	TSEN15	1	184051811	1_91	0	0.0211325689327042	6.80849027088893	4.52805912678381e-07	-0.959505886966722	3
ENSG00000116667.12	C1orf21	1	184367432	1_91	0	0.0178409158642651	5.71520884052446	3.208915074885e-07	1.42291146367134	1
ENSG00000116406.18	EDEM3	1	184775070	1_92	0	0.139031623783997	28.6220285169373	1.25234209504889e-05	3.79515704316494	1
ENSG00000135842.16	FAM129A	1	184974052	1_92	0	0.0225219990199671	6.74217243143048	4.77876599171455e-07	0.704384536660356	2
ENSG00000121481.10	RNF2	1	185064348	1_92	0	0.0193866502967524	6.77007200390452	4.13052293357537e-07	-1.45690009539853	1
ENSG00000116668.12	SWT1	1	185156912	1_92	0	0.0218617115071138	6.88348466690434	4.73588864188976e-07	0.991379767451248	1
ENSG00000116679.15	IVNS1ABP	1	185317057	1_92	0	0.0199661130383149	5.77658185196772	3.62972255995097e-07	-0.349980605872637	1
ENSG00000157181.15	C1orf27	1	186376310	1_92	0	0.0664776032945823	17.37106231301	3.63421574315272e-06	2.00086079581451	1
ENSG00000262180.1	OCLM	1	186400270	1_92	0	0.029873707785084	9.77690353288163	9.19177600232448e-07	1.02040646932444	1
ENSG00000162670.10	BRINP3	1	190480250	1_95	0	0.0262888803622356	7.52014288189163	6.22167263131122e-07	0.913626525788117	1
ENSG00000150681.9	RGS18	1	192158507	1_96	0	0.0133384949129223	6.54058953013229	2.74557110768652e-07	0.699972206291316	2
ENSG00000090104.11	RGS1	1	192571314	1_96	0	0.0224164807339918	11.4553993786603	8.08140068958755e-07	-1.29896271296111	2
ENSG00000127074.14	RGS13	1	192635184	1_96	0	0.0119978396443866	5.65575177180061	2.13551372528809e-07	0.639123939594501	1
ENSG00000116741.7	RGS2	1	192808677	1_96	0	0.0110594641483094	4.77959257337782	1.66354263703361e-07	0.0799650582845494	1
ENSG00000023572.8	GLRX2	1	193106302	1_96	0	0.0119290386900558	6.13102344262481	2.30169300328904e-07	1.28830106061184	2
ENSG00000134371.10	CDC73	1	193120351	1_96	0	0.0619640535313404	15.6367845097549	3.04927255808105e-06	3.0386759430613	2
ENSG00000162687.16	KCNT2	1	196608415	1_98	0	0.0133830419451321	4.88243753872821	2.05636644622215e-07	0.133127312050355	1
ENSG00000000971.15	CFH	1	196651341	1_98	0	0.0590734817186444	17.6958423945622	3.28982490288457e-06	-1.5760806765064	1
ENSG00000203724.10	C1orf53	1	197902889	1_99	0	0.039014882763737	12.1952730291907	1.49737579229731e-06	-1.39579768184451	1
ENSG00000151414.14	NEK7	1	198156916	1_99	0	0.0351996864820038	11.2083479750846	1.24162192987084e-06	-1.60911809841698	1
ENSG00000081237.18	PTPRC	1	198638198	1_99	0	0.0184800651822966	5.05717029931355	2.94116948234448e-07	0.331538790008296	1
ENSG00000116833.13	NR5A2	1	200024914	1_100	0	0.0468586356121005	11.5480393978608	1.70296949897889e-06	1.23742204823714	1
ENSG00000170128.4	GPR25	1	200872878	1_101	0	0.0212709376595439	5.41075797097594	3.62204395511967e-07	-0.671154037242301	1
ENSG00000118193.11	KIF14	1	200620641	1_101	0	0.0211229630501477	5.34423552641725	3.55262528735431e-07	-0.30102576979234	1
ENSG00000118200.14	CAMSAP2	1	200740002	1_101	0	0.0353044267551783	10.2510648549496	1.13895645163916e-06	1.14408577375575	1
ENSG00000116852.14	KIF21B	1	201020647	1_101	0	0.0539530624083227	14.3303292089754	2.43321923923431e-06	1.6345423882707	2
ENSG00000232237.3	ASCL5	1	201114802	1_101	0	0.0269328491501164	7.66191100059816	6.49424061320165e-07	0.794603478054647	2
ENSG00000116857.16	TMEM9	1	201154617	1_101	0	0.0220799727303371	5.76647907370424	4.00698970579282e-07	0.472609307834603	2
ENSG00000163395.16	IGFN1	1	201188719	1_101	0	0.02101406324012	5.29499354841967	3.50174440864689e-07	-0.386022945476288	1
ENSG00000118194.18	TNNT2	1	201378187	1_101	0	0.0338260528136093	9.84125054221269	1.04763641242234e-06	1.15225900478873	1
ENSG00000159166.13	LAD1	1	201146000	1_101	0	0.142891109453064	23.8958166408347	1.07457333380409e-05	-2.29993765286891	1
ENSG00000174307.6	PHLDA3	1	201469408	1_101	0	0.0502318973353258	13.6406025189878	2.15636418526842e-06	1.50693178317276	1
ENSG00000159176.13	CSRP1	1	201509697	1_101	0	0.0211152370617871	5.34075308838076	3.54901173705544e-07	-0.416874956967249	2
ENSG00000198700.9	IPO9	1	201828710	1_102	0	0.0158508840207254	4.76671055659373	2.37783241730819e-07	-0.199293263593926	2
ENSG00000198892.6	SHISA4	1	201887834	1_102	0	0.0236364135881639	8.57092826787426	6.37556113767132e-07	0.925051359848693	2
ENSG00000163431.12	LMOD1	1	201903136	1_102	0	0.162694473666965	27.3610513511254	1.4009239375574e-05	3.00611550088018	2
ENSG00000134375.10	TIMM17A	1	201955775	1_102	0	0.0227198799631099	8.19381981969048	5.85870210108192e-07	0.767395718111853	2
ENSG00000176393.10	RNPEP	1	201977799	1_102	0	0.0185290963670821	6.25168050270776	3.64552422600126e-07	0.594285905060147	3
ENSG00000170075.8	GPR37L1	1	202113933	1_102	0	0.0160508375130604	4.88588849397511	2.46802879975471e-07	-0.230014393776989	1
ENSG00000143862.7	ARL8A	1	202153485	1_102	0	0.0175135720333207	5.715340814929	3.15011087373367e-07	0.696512622166353	1
ENSG00000143851.15	PTPN7	1	202161992	1_102	0	0.0781599707640528	20.0831018150258	4.93996818518071e-06	2.24730068208575	1
ENSG00000133067.17	LGR6	1	202194236	1_102	0	0.0301246216074246	10.8872117081586	1.03216051747012e-06	1.33550382550832	2
ENSG00000077157.21	PPP1R12B	1	202348568	1_102	0	0.026040791069278	9.4953080290119	7.78165916155066e-07	1.18806332034305	2
ENSG00000143858.11	SYT2	1	202710717	1_102	0	0.0233959236393434	8.47341184764716	6.23889224218297e-07	1.0850801280761	1
ENSG00000117139.16	KDM5B	1	202801889	1_102	0	0.0167245848591776	5.27688407785186	2.77742201678269e-07	0.367945351120147	1
ENSG00000183155.4	RABIF	1	202889900	1_102	0	0.0301346878107974	10.8904137049188	1.03280908227169e-06	-1.28919608647526	1
ENSG00000117153.15	KLHL12	1	202928138	1_102	0	0.0263549942593967	9.60983166810741	7.97053879563245e-07	1.15535727184876	1
ENSG00000159346.12	ADIPOR1	1	202958751	1_102	0	0.0252541529495406	9.20254063724495	7.31390851971484e-07	1.0095782646322	1
ENSG00000133055.8	MYBPH	1	203175705	1_102	0	0.0164061441649787	5.09407224252762	2.63015048111824e-07	0.321047683471946	2
ENSG00000133048.12	CHI3L1	1	203186284	1_102	0	0.0309998358308495	11.1611344009881	1.08887168726964e-06	1.27938289121979	2
ENSG00000133063.15	CHIT1	1	203274047	1_102	0	0.0264546324522067	9.64585916542408	8.03066708545111e-07	-1.07464536787658	1
ENSG00000122176.10	FMOD	1	203348034	1_102	0	0.0453302712148563	14.8064798258782	2.11226844113483e-06	-1.56570367874514	3
ENSG00000163531.15	NFASC	1	204828864	1_104	0	0.0517025208952882	13.155330982892	2.14053568177712e-06	1.89248963932575	1
ENSG00000184144.11	CNTN2	1	205032204	1_104	0	0.0227622646747934	5.29294323580203	3.79159270511097e-07	0.233478748395269	2
ENSG00000174529.7	TMEM81	1	205085278	1_104	0	0.0251528577661911	6.24552150271981	4.94384693925488e-07	-0.982674988310275	1
ENSG00000117222.13	RBBP5	1	205121757	1_104	0	0.0214499662736802	4.7269725694605	3.1909402302265e-07	-0.419909630620177	1
ENSG00000133059.16	DSTYK	1	205210869	1_104	0	0.0245453724868825	6.01223752875275	4.64424081594095e-07	0.934562991313708	1
ENSG00000133069.15	TMCC2	1	205228229	1_104	0	0.0243059153801859	5.91870702029949	4.52738886042384e-07	0.549392688851744	1
ENSG00000163545.8	NUAK2	1	205321837	1_104	0	0.051234800086008	13.0676548317955	2.10703463339564e-06	1.78672073707829	1
ENSG00000117266.15	CDK18	1	205507061	1_104	0	0.030931338508405	8.22131244451615	8.00292673592438e-07	-0.853119176861249	1
ENSG00000174514.12	MFSD4A	1	205564053	1_104	0	0.0241268715762687	5.84817501779765	4.44048438760635e-07	-0.562595435357039	1
ENSG00000069275.12	NUCKS1	1	205749730	1_104	0	0.0236442104026551	5.65542623769947	4.20822673769213e-07	0.732182858705545	1
ENSG00000117280.12	RAB29	1	205770138	1_104	0	0.0262440738442783	6.65089405807079	5.49313477691804e-07	-0.847446526060312	2
ENSG00000133065.10	SLC41A1	1	205813269	1_104	0	0.0687011897447766	15.9079952408324	3.43944749554508e-06	-1.87531138277169	2
ENSG00000162877.12	PM20D1	1	205805769	1_104	0	0.0553756112420978	13.8181478822148	2.40811566561347e-06	1.71214544956581	3
ENSG00000263961.6	C1orf186	1	206059208	1_104	0	0.0244431499880545	5.97241999962421	4.59426971312622e-07	-0.525517536493908	1
ENSG00000196550.10	FAM72A	1	206104012	1_104	0	0.0225620355409674	5.20871246542581	3.69843198724853e-07	0.345024262099599	1
ENSG00000117322.17	CR2	1	207454573	1_105	0	0.0186145074622549	8.38766412473276	4.91361985815208e-07	-1.36227063801388	1
ENSG00000162897.14	FCAMR	1	206970205	1_105	0	0.0137850102899748	5.15010702799246	2.23425286150127e-07	0.0540679249442117	2
ENSG00000263528.7	IKBKE	1	206473875	1_105	0	0.0156009530987358	6.33919872825693	3.11239329931652e-07	0.646557940440791	1
ENSG00000266094.7	RASSF5	1	206507103	1_105	0	0.0174544557509632	7.4158506507417	4.0735800977839e-07	0.810560359549398	2
ENSG00000143486.15	EIF2D	1	206602743	1_105	0	0.0192587236560289	8.23588965623051	4.99168296704023e-07	-1.02059672177182	2
ENSG00000162896.5	PIGR	1	206945992	1_105	0	0.0709251269566249	20.4544103939049	4.56558109106609e-06	-2.06782796829342	2
ENSG00000123843.12	C4BPB	1	207088956	1_105	0	0.0139700945983824	5.3761452599014	2.36362902923229e-07	0.520270205251818	1
ENSG00000123838.10	C4BPA	1	207104083	1_105	0	0.0178800805789264	7.77113167760334	4.37283120228212e-07	0.951467390708107	1
ENSG00000196352.14	CD55	1	207321071	1_105	0	0.013643294938104	5.25641499789327	2.256928949229e-07	-0.320243306489582	2
ENSG00000203710.10	CR1	1	207496579	1_105	0	0.0165639315635022	7.63681908372948	3.98093332155512e-07	1.31201657555275	1
ENSG00000117335.19	CD46	1	207751847	1_105	0	0.10731770899255	24.1993274854994	8.17304073246676e-06	-2.85613099800136	2
ENSG00000174059.16	CD34	1	207911570	1_105	0	0.038110259610496	15.033178507684	1.80302477922785e-06	1.83952656612148	1
ENSG00000076356.6	PLXNA2	1	208244589	1_106	0	0.00702455771240196	7.64539289451611	1.69015979724933e-07	-0.827675979947096	1
ENSG00000008118.9	CAMK1G	1	209584155	1_106	0	0.00518961299213772	8.9543698956794	1.46244309582333e-07	2.37853281191636	1
ENSG00000123689.5	G0S2	1	209672996	1_106	0	0.00960692822403086	9.47792073253877	2.8655407702359e-07	-0.321939373703972	2
ENSG00000117594.9	HSD11B1	1	209606608	1_106	0	0.00696986593585225	7.24362045825317	1.58887263367955e-07	-0.383915589837605	1
ENSG00000117595.10	IRF6	1	209806682	1_106	0	0.00811842423641351	8.15339672938215	2.08314399242529e-07	-0.712976324194342	1
ENSG00000117597.17	DIEXF	1	209827828	1_106	0	0.0118934686893659	12.4934079713225	4.67625762477887e-07	1.79470585290155	2
ENSG00000054392.12	HHAT	1	210327634	1_106	0	0.00557124090374894	5.48430010359842	9.61572696664781e-08	-0.311097679757887	1
ENSG00000143473.12	KCNH1	1	211134467	1_107	0	0.0276491839024464	12.893564517389	1.12192619604898e-06	1.40208795846131	1
ENSG00000117625.13	RCOR3	1	211258687	1_107	0	0.0133963818666457	5.99396723164333	2.52703267091068e-07	-0.547262981386099	1
ENSG00000082512.14	TRAF5	1	211326378	1_107	0	0.158354897258467	29.9119788503665	1.49068409450305e-05	3.10883671396728	3
ENSG00000117650.12	NEK2	1	211676627	1_107	0	0.012537301248461	5.36465633601094	2.11667870676795e-07	-0.309298834425116	1
ENSG00000143493.12	INTS7	1	212035474	1_107	0	0.0163499665529019	7.88735481997629	4.05842215983062e-07	-0.969741451723401	1
ENSG00000143476.17	DTL	1	212035474	1_107	0	0.0163499665529019	7.88735481997629	4.05842215983062e-07	-0.969741451723401	1
ENSG00000066027.11	PPP2R5A	1	212285049	1_107	0	0.0156983288348377	7.50066937233512	3.7056331088928e-07	0.778419523985471	1
ENSG00000065600.12	TMEM206	1	212412974	1_107	0	0.0123848827528789	5.2485281712245	2.04568332816573e-07	0.382201231052869	2
ENSG00000162772.16	ATF3	1	212565261	1_107	0	0.0123423060325143	5.21583712819618	2.02595271977529e-07	-0.367558957097375	1
ENSG00000123685.8	BATF3	1	212700127	1_108	0	0.0219546185731055	5.52268673809424	3.81579715231302e-07	-0.476029395573301	2
ENSG00000203705.10	TATDN3	1	212792127	1_108	0	0.020757696785024	4.98853025785912	3.25882281562332e-07	-0.429522288387432	1
ENSG00000162769.12	FLVCR1	1	212858066	1_108	0	0.0539125785785647	14.133449856479	2.39798940681668e-06	-1.64907620225356	2
ENSG00000174606.13	ANGEL2	1	212998282	1_108	0	0.078847900652188	17.8239734283846	4.4228644992935e-06	-2.09995316006994	3
ENSG00000143499.13	SMYD2	1	214280940	1_108	0	0.020539016828385	4.88764290677234	3.15927981751083e-07	-0.168143082618429	1
ENSG00000152104.11	PTPN14	1	214552234	1_109	0	0.037632618984362	11.7407102220646	1.39048973228586e-06	-1.29613012224845	1
ENSG00000117724.12	CENPF	1	214602949	1_109	0	0.0243564965269956	7.57949131859257	5.80983572127159e-07	-0.862288718392724	2
ENSG00000136636.12	KCTD3	1	215567710	1_109	0	0.0304532019422763	9.71324519880293	9.30906983244873e-07	-1.45830760169193	1
ENSG00000196482.16	ESRRG	1	217063459	1_110	0	0.04834466946398	20.6775859812999	3.14599048187897e-06	2.03133538769773	1
ENSG00000092978.10	GPATCH2	1	217631425	1_110	0	0.00884011017124509	4.78510433059399	1.33124522313969e-07	0.302805566898114	1
ENSG00000162814.10	SPATA17	1	217581824	1_110	0	0.0211532031477236	12.922490054576	8.60263151050448e-07	1.35790284826569	1
ENSG00000067533.5	RRP15	1	218285209	1_110	0	0.0109089906458903	8.38260655821798	2.87787963430133e-07	1.52715355054082	1
ENSG00000143353.11	LYPLAL1	1	219174448	1_111	0	0.168533711410668	26.1329830311405	1.38606866332764e-05	-3.00744503006334	1
ENSG00000136628.17	EPRS	1	220048304	1_112	0	0.0239814498832965	11.2881640848119	8.51937477653606e-07	-1.40887997562401	2
ENSG00000162813.17	BPNT1	1	220090556	1_112	0	0.0227744525281293	10.7957047966839	7.73762931071758e-07	1.3551767566014	1
ENSG00000067704.9	IARS2	1	220083268	1_112	0	0.0140668848350222	6.21093474970193	2.7495642491328e-07	0.771830524277545	2
ENSG00000118873.15	RAB3GAP2	1	219984573	1_112	0	0.0120377538403732	4.73171501276367	1.79255715322065e-07	-0.0608345263952519	2
ENSG00000162817.6	C1orf115	1	220706515	1_112	0	0.0128322278740163	5.33843812688841	2.15588331022013e-07	0.329054971688817	1
ENSG00000117791.15	MARC2	1	220748603	1_112	0	0.0120523386649943	4.74320415350567	1.79908680347873e-07	0.0584855100427465	1
ENSG00000186205.12	MARC1	1	220796686	1_112	0	0.0195012803868788	9.31739567924877	5.71829609120651e-07	1.03333271358195	1
ENSG00000143507.17	DUSP10	1	221722051	1_113	0	0.0157272823053595	4.81172871838374	2.3815724091853e-07	-0.153070587853854	1
ENSG00000143512.12	HHIPL2	1	222547946	1_114	0	0.0117000482898123	4.7976539018739	1.76654840945294e-07	0.0165997425587118	1
ENSG00000154305.16	MIA3	1	222618304	1_114	0	0.0137127257417334	6.30473975150651	2.7208207319314e-07	-0.582043206072062	2
ENSG00000186063.12	AIDA	1	222777047	1_114	0	0.0213752730779994	10.5273237014236	7.08171789807288e-07	1.1182703351872	1
ENSG00000197520.10	FAM177B	1	222736869	1_114	0	0.0120384228911767	5.06825798194638	1.92015939715164e-07	0.266428731874105	1
ENSG00000154309.8	DISP1	1	222856775	1_114	0	0.0122633208529342	5.24397121049905	2.02384553767693e-07	0.433614660417355	1
ENSG00000187554.11	TLR5	1	223142833	1_114	0	0.0118231369086655	4.89698376007338	1.82209222967639e-07	-0.19625806140388	1
ENSG00000203697.11	CAPN8	1	223665771	1_114	0	0.106142871886991	26.0028856506611	8.68603057808933e-06	-2.6232594358278	1
ENSG00000143756.11	FBXO28	1	224114528	1_114	0	0.0121619185478452	5.16514142850288	1.97693905793642e-07	0.420863567498672	1
ENSG00000143753.12	DEGS1	1	224176106	1_114	0	0.0119412148977139	4.99130579820907	1.87573579425027e-07	-0.246850706863208	1
ENSG00000143748.17	NVL	1	224330205	1_114	0	0.0200452543152471	9.91541150432283	6.2550572217652e-07	1.26276561842972	2
ENSG00000143771.11	CNIH4	1	224356329	1_114	0	0.0154255362239751	7.42310367959413	3.60358499669248e-07	0.951457654725743	2
ENSG00000162923.14	WDR26	1	224436689	1_114	0	0.0126792152904408	5.56058860769927	2.21882022251778e-07	0.573209347788503	2
ENSG00000185155.11	MIXL1	1	226223248	1_115	0	0.109907445969416	23.0205580086609	7.96254566590099e-06	-2.53995953271657	1
ENSG00000143815.14	LBR	1	225419442	1_115	0	0.0207902677997803	6.93578338896353	4.53800090818116e-07	-0.800478124735511	1
ENSG00000154380.17	ENAH	1	225654042	1_115	0	0.0225506642190853	7.71032445524107	5.47193545353774e-07	1.02708158955523	1
ENSG00000143742.12	SRP9	1	225777848	1_115	0	0.0440802195739151	14.1252032782152	1.95950975292179e-06	-1.71122213120027	1
ENSG00000196187.11	TMEM63A	1	225882793	1_115	0	0.0174007448463651	5.24162493218141	2.87040219872085e-07	-0.457685558219261	1
ENSG00000243709.1	LEFTY1	1	225890637	1_115	0	0.0170184130587149	5.03029082888855	2.69414601016795e-07	0.332320709748721	1
ENSG00000143811.18	PYCR2	1	225920087	1_115	0	0.0165116851047717	4.74281642303383	2.46454462530367e-07	-0.0425728530324761	2
ENSG00000143751.9	SDE2	1	225999428	1_115	0	0.0176794739345922	5.39280125696864	3.00049375482333e-07	-0.466387572312715	1
ENSG00000163041.9	H3F3A	1	226060941	1_115	0	0.0249607753818976	8.67876565430291	6.81749781558006e-07	1.32405516158977	3
ENSG00000183814.15	LIN9	1	226309688	1_115	0	0.0180665252442229	5.5988608856497	3.1833418786068e-07	-0.499598273088222	1
ENSG00000143799.12	PARP1	1	226407676	1_115	0	0.0182674565531086	5.70410981843593	3.27925307887355e-07	-0.409840183458052	1
ENSG00000203685.9	STUM	1	226549501	1_115	0	0.0204468763980283	6.77713984395425	4.3609629059425e-07	-0.730008497909198	2
ENSG00000143772.9	ITPKB	1	226738931	1_116	0	0.0385409458157382	17.4842295152452	2.12069318522189e-06	-1.74435336095722	2
ENSG00000143801.16	PSEN2	1	226870643	1_116	0	0.0124101020819837	6.67928524426107	2.60864101524976e-07	-0.89523160652424	1
ENSG00000143776.18	CDC42BPA	1	227316912	1_116	0	0.0260822932195667	13.747647380851	1.12845210466765e-06	1.57165541624359	1
ENSG00000181450.17	ZNF678	1	227563411	1_116	0	0.0102128757510206	4.8301013206928	1.55243441949043e-07	-0.287766444583618	1
ENSG00000143740.14	SNAP47	1	227730861	1_116	0	0.0122171404178203	6.5304957443864	2.5108726721661e-07	-0.916070761698098	1
ENSG00000081692.12	JMJD4	1	227735217	1_116	0	0.0292429849307154	14.8405305621139	1.3657779653182e-06	2.03224319112178	1
ENSG00000143816.7	WNT9A	1	227901132	1_116	0	0.147980184162223	30.636094417093	1.42674361104901e-05	-2.72063362095997	1
ENSG00000143793.12	C1orf35	1	228106599	1_116	0	0.0969269200685475	26.4242609732276	8.06039335845488e-06	3.45972822804355	1
ENSG00000162910.18	MRPL55	1	228089347	1_116	0	0.0521217274633531	20.3856454738818	3.3438919968095e-06	-2.97958693539106	2
ENSG00000143774.16	GUK1	1	228140298	1_116	0	0.0130787166391286	7.17759043188387	2.95428763793154e-07	-1.22046000470987	1
ENSG00000181873.12	IBA57	1	228117747	1_116	0	0.0226989073257571	12.4215485347415	8.87339196461701e-07	2.26989327213286	3
ENSG00000154358.20	OBSCN	1	228198673	1_116	0	0.0474018116666946	19.4713951899606	2.90469799808121e-06	-2.87868816453783	1
ENSG00000154370.15	TRIM11	1	228407706	1_116	0	0.0184713324108901	10.4593280086064	6.0801036160521e-07	-1.49459795391586	1
ENSG00000162931.11	TRIM17	1	228398549	1_116	0	0.011788587564652	6.1915301068904	2.29704094438643e-07	0.828974094433576	1
ENSG00000181218.5	HIST3H2A	1	228457362	1_116	0	0.0101831221577992	4.80240264489603	1.53903500141349e-07	0.540694967487954	1
ENSG00000196890.4	HIST3H2BB	1	228458562	1_116	0	0.0175448310279676	9.96960598581006	5.50473172442996e-07	0.942875647069507	2
ENSG00000168159.11	RNF187	1	228484557	1_116	0	0.0134291962260618	7.4284218359453	3.13946431783303e-07	0.716763893992646	2
ENSG00000168118.11	RAB4A	1	229272092	1_117	0	0.0244534793167326	8.08140525528003	6.21922859382177e-07	0.964202161379097	1
ENSG00000154429.10	CCSAP	1	229307394	1_117	0	0.019029227844289	5.69147893116132	3.40843700951173e-07	0.434942169988165	1
ENSG00000069248.11	NUP133	1	229508410	1_117	0	0.0439597062935871	13.6973436255703	1.89496026102711e-06	-1.79036938616303	1
ENSG00000135776.4	ABCB10	1	229559119	1_117	0	0.0400339575213956	12.7983499653377	1.61246939096372e-06	1.71634403943667	1
ENSG00000143641.9	GALNT2	1	230216169	1_117	0	0.0229650361542704	7.48244913289745	5.4077907708315e-07	-0.716864125750673	1
ENSG00000177614.10	PGBD5	1	230557565	1_118	0	0.0124970264866293	7.83604483999119	3.08185766082519e-07	-0.324087824303151	2
ENSG00000135775.13	COG2	1	230643327	1_118	0	0.00962109087841112	9.00000435962357	2.72505963260996e-07	-1.70600376139206	1
ENSG00000135744.7	AGT	1	230714053	1_118	2	0.474778494739262	27.6135596091956	4.1259352409873e-05	-6.23964100750025	1
ENSG00000135773.12	CAPN9	1	230746467	1_118	0	0.0141153140047313	10.1518586390279	4.50967328252431e-07	-0.874926862644228	2
ENSG00000143643.12	TTC13	1	230983111	1_118	0	0.0229148691093669	15.3129620760151	1.10429615881652e-06	2.08464562429989	1
ENSG00000173409.13	ARV1	1	230955434	1_118	0	0.0138714721993656	9.75389210500318	4.25803744941569e-07	0.994971536862249	4
ENSG00000116906.11	GNPAT	1	231240905	1_118	0	0.00769317201128505	4.87139402400956	1.17941779368479e-07	-0.376050081597322	2
ENSG00000116903.7	EXOC8	1	231337950	1_118	0	0.048948181152499	21.7495866496607	3.35039907387339e-06	-2.28623877932473	1
ENSG00000010072.15	SPRTN	1	231334904	1_118	0	0.0093351077995737	6.69983583479566	1.96830534807632e-07	0.922721239548376	1
ENSG00000116918.13	TSNAX	1	231528861	1_118	0	0.00824763991755262	5.89144403893394	1.5291863840436e-07	-0.599584923593432	1
ENSG00000162946.21	DISC1	1	231627073	1_118	0	0.0426546004905877	20.8639298560763	2.80072821325484e-06	-2.05381417725164	1
ENSG00000116991.10	SIPA1L2	1	232561778	1_119	0	0.0169892535017516	5.36416477879148	2.8680411655575e-07	-0.260003096758519	1
ENSG00000212916.4	MAP10	1	232805407	1_119	0	0.0186258890572929	6.2392573774554	3.65728568994822e-07	-0.637662835106508	1
ENSG00000135778.11	NTPCR	1	232950261	1_119	0	0.0293299251179289	10.5696154816683	9.75616453617054e-07	-1.25381373232953	1
ENSG00000135749.18	PCNX2	1	233073608	1_119	0	0.0196661501454173	6.75660069399731	4.18173567353304e-07	-0.650545959098093	1
ENSG00000183780.12	SLC35F3	1	233906954	1_120	0	0.0258594742543016	4.87575582555954	3.96799040268e-07	0.186398716657053	1
ENSG00000059588.9	TARBP1	1	234479133	1_121	0	0.0271216642638721	7.37814526430389	6.2975628551813e-07	-0.80274744490493	1
ENSG00000173726.10	TOMM20	1	235128439	1_121	0	0.0350272196225213	9.74534287076431	1.07426583152701e-06	1.11112471116426	1
ENSG00000188739.14	RBM34	1	235161669	1_121	0	0.0211496304692211	5.02324378224924	3.34345908317075e-07	-0.202389940457957	1
ENSG00000116957.12	TBCE	1	235401609	1_121	0	0.0205542271946316	4.74498353229427	3.06933884569705e-07	0.0531240667629119	2
ENSG00000162885.12	B3GALNT2	1	235504861	1_121	0	0.0205127772267596	4.72816830368611	3.05229401059118e-07	0.211666273862806	1
ENSG00000143669.13	LYST	1	235876577	1_122	0	0.0200916698134546	7.24442818310079	4.58067118091813e-07	-0.806143389202368	2
ENSG00000116962.14	NID1	1	236065381	1_122	0	0.0175698477994215	6.02787604753998	3.33304583763087e-07	0.695918924409081	1
ENSG00000077585.13	GPR137B	1	236140947	1_122	0	0.0154446357631913	4.75328352356059	2.31036376255128e-07	-0.200165410048024	1
ENSG00000086619.13	ERO1B	1	236260619	1_122	0	0.0160792487888021	5.11937284683322	2.59054707877381e-07	-0.339869776826799	2
ENSG00000186197.13	EDARADD	1	236348178	1_122	0	0.0188804395728667	6.64499560595866	3.94835117733427e-07	-0.623488670940619	1
ENSG00000116977.18	LGALS8	1	236536054	1_122	0	0.0172801903965645	6.08485554190814	3.30908382899234e-07	-0.860416081473886	2
ENSG00000119285.10	HEATR1	1	236646941	1_122	0	0.0169703060950022	5.85168734573949	3.1252140155419e-07	0.71704837932488	1
ENSG00000077522.12	ACTN2	1	236686652	1_122	0	0.0220189237589096	8.42290450054667	5.8366941730431e-07	-1.09552317920965	1
ENSG00000116984.12	MTR	1	236833090	1_122	0	0.0156865796262321	4.94686404468119	2.44212116093066e-07	-0.343909783845781	1
ENSG00000133019.11	CHRM3	1	239386955	1_124	0	0.0216737106000429	5.0426942860202	3.43957579132574e-07	0.335667819379707	1
ENSG00000155816.19	FMN2	1	240017259	1_125	0	0.0202699674151736	5.4327389566236	3.46561936673982e-07	0.39852650642071	1
ENSG00000162843.17	WDR64	1	241772753	1_127	0	0.0167603265580307	7.13583758953625	3.76388552986581e-07	0.877637911884352	1
ENSG00000117009.11	KMO	1	241532492	1_127	0	0.0210742770026524	9.31952145769809	6.1809505696763e-07	1.06124120577505	1
ENSG00000203668.2	CHML	1	241615528	1_127	0	0.0208099383081249	9.28105339785939	6.0782287128995e-07	1.12437495184914	1
ENSG00000054277.13	OPN3	1	241636236	1_127	0	0.0136241481114854	5.19976972345406	2.22947414849083e-07	0.345867029847344	1
ENSG00000174371.16	EXO1	1	241847942	1_127	0	0.296708858398322	37.5848897552626	3.50956077100863e-05	4.24946897821194	1
ENSG00000197769.5	MAP1LC3C	1	241999572	1_128	0	0.0189994659273444	4.72684298591899	2.8263213761235e-07	-0.117845618172661	1
ENSG00000180287.16	PLD5	1	242524418	1_128	0	0.0193503379483215	4.90104472450341	2.98460040531289e-07	0.145340386384475	1
ENSG00000054282.15	SDCCAG8	1	243260250	1_128	0	0.028357983307012	8.54606566996606	7.62694372406093e-07	-1.0385819399289	2
ENSG00000117020.16	AKT3	1	243851261	1_128	0	0.0276349878435294	8.29930696946334	7.21788701985933e-07	0.945472235379157	1
ENSG00000173728.10	C1orf100	1	244352788	1_129	0	0.0254951148002007	7.73009777603721	6.20227377835825e-07	0.991023395253974	1
ENSG00000035687.9	ADSS	1	244452097	1_129	0	0.138342455864558	24.1627587195629	1.05198845072827e-05	2.51070765265608	1
ENSG00000179397.17	C1orf101	1	244454207	1_129	0	0.0213746599243446	6.04904975928511	4.06907171806359e-07	-0.6504044638664	2
ENSG00000121644.18	DESI2	1	244653666	1_129	0	0.103829443506367	21.3073526814087	6.96240038364446e-06	-2.10831639974481	2
ENSG00000203667.9	COX20	1	244836094	1_129	0	0.0207067074839903	5.74658008386551	3.74480739282362e-07	0.50368569636136	1
ENSG00000162849.15	KIF26B	1	245155106	1_129	0	0.026951982065649	8.26064333316067	7.00670049680159e-07	-0.930530108000451	1
ENSG00000197472.14	ZNF695	1	247008088	1_130	0	0.0186088040728701	8.32320848306621	4.87436683469066e-07	0.976868581842982	1
ENSG00000185420.18	SMYD3	1	246488275	1_130	0	0.0363281778264422	14.7107707643475	1.68185293117079e-06	1.67839174173075	2
ENSG00000162852.13	CNST	1	246566688	1_130	0	0.014439967665459	5.91136325832446	2.68635152693554e-07	0.569885030368312	1
ENSG00000143653.9	SCCPDH	1	246675514	1_130	0	0.014205168217956	5.75560122338184	2.57303711593284e-07	-0.523180654388277	5
ENSG00000277462.1	ZNF670	1	247078730	1_130	0	0.0129622223602618	4.88589801360772	1.99311720645357e-07	-0.271712360787296	2
ENSG00000188295.14	ZNF669	1	247103972	1_130	0	0.0134928682662963	5.2669236639916	2.2365070830541e-07	0.368586651024333	3
ENSG00000196418.12	ZNF124	1	247167626	1_130	0	0.0156322523184412	6.66534418044103	3.27908828898795e-07	-0.662603198919623	1
ENSG00000196071.4	OR2L13	1	247965627	1_131	0	0.0276200204990668	11.1234045619037	9.66875828531485e-07	1.28866791487787	1
ENSG00000259823.5	LYPD8	1	248733794	1_131	0	0.0141925141042244	6.03710336854989	2.69647824124338e-07	-1.11582179810962	1
ENSG00000162714.12	ZNF496	1	247330860	1_131	0	0.0139231357205949	4.72401935092812	2.06993971971049e-07	0.16575045463655	1
ENSG00000162711.16	NLRP3	1	247448900	1_131	0	0.0155097333735565	5.74998884580959	2.80659862344551e-07	0.46616362168551	1
ENSG00000169224.12	GCSAML	1	247507598	1_131	0	0.0202738378008939	8.21512118065963	5.24154013266179e-07	0.940092602786755	1
ENSG00000162722.8	TRIM58	1	247856300	1_131	0	0.0165839336488632	6.12509723412645	3.1967561737567e-07	0.231115002380404	3
ENSG00000238243.3	OR2W3	1	247865614	1_131	0	0.0634628499582036	19.6859860123408	3.93174838579681e-06	-2.08508326428913	2
ENSG00000175137.10	SH3BP5L	1	248826485	1_131	0	0.0487239472254363	18.1335814982718	2.78057764160307e-06	2.31373688392424	3
ENSG00000171163.15	ZNF692	1	248857802	1_131	0	0.0172062591754543	6.41727773097995	3.47493167167407e-07	0.274428605081581	2
ENSG00000185220.11	PGBD2	1	248906719	1_131	0	0.0173368602043316	7.48965281850647	4.08640218198433e-07	1.25217156787762	1
ENSG00000184731.5	FAM110C	2	47011	2_1	0	0.0590393329898922	20.9294508783844	3.88873411414027e-06	2.39161822498842	2
ENSG00000143727.15	ACP1	2	264429	2_1	0	0.111316320920861	27.0031145222377	9.45979393499428e-06	3.34708426075426	1
ENSG00000035115.21	SH3YL1	2	265970	2_1	0	0.111725874496761	27.0385279884341	9.50705005952072e-06	3.34870065738681	1
ENSG00000151353.14	TMEM18	2	676782	2_1	0	0.0103275889943757	5.05880045913578	1.64420312400516e-07	-0.613923204077975	1
ENSG00000172554.11	SNTG2	2	1093369	2_1	0	0.0240481636856906	14.176763117752	1.07292156822247e-06	2.08120282004005	1
ENSG00000115705.20	TPO	2	1373971	2_1	0	0.0109489521471741	5.37694305091241	1.85275062351757e-07	0.377787623833724	2
ENSG00000130508.10	PXDN	2	1744930	2_1	0	0.0111139992165145	5.45753565327764	1.90886808583457e-07	0.530355532864911	1
ENSG00000032389.12	TSSC1	2	3378853	2_2	0	0.0137519371475571	8.16373053071498	3.53314542532857e-07	1.04515833435017	1
ENSG00000171853.15	TRAPPC12	2	3379591	2_2	0	0.0135469769838729	8.0210852842921	3.41967237963918e-07	0.995990885249128	3
ENSG00000171865.9	RNASEH1	2	3558529	2_2	0	0.0197524339046765	11.6071460429164	7.21531074462111e-07	1.36192157865671	2
ENSG00000118004.17	COLEC11	2	3594371	2_2	0	0.0295866364891318	15.4617598958639	1.43967178862001e-06	1.75990866621049	4
ENSG00000151360.9	ALLC	2	3577209	2_2	0	0.160987738419456	32.0019576354327	1.62135576097344e-05	2.96149087250336	1
ENSG00000214866.8	DCDC2C	2	3704016	2_2	0	0.0115039388465086	6.4691006795526	2.34206771935146e-07	-0.68834344548628	1
ENSG00000115738.9	ID2	2	8715045	2_6	0	0.0142574402039111	5.0922945229749	2.28488342120063e-07	-0.239054333854214	1
ENSG00000134313.15	KIDINS220	2	8837975	2_6	0	0.0148785542245338	5.49747276844728	2.57414373015732e-07	0.443564960386815	1
ENSG00000143797.11	MBOAT2	2	9003515	2_6	0	0.0243382555810668	10.182519619976	7.79926499651312e-07	-1.29496567205836	1
ENSG00000151693.9	ASAP2	2	9398461	2_6	0	0.0307736190369869	12.42353474642	1.20318587768871e-06	-1.51973134343302	1
ENSG00000119185.12	ITGB1BP1	2	9412781	2_6	0	0.0197692217501186	8.20086866092093	5.10221086442166e-07	-0.983177985200385	2
ENSG00000119203.13	CPSF3	2	9402086	2_6	0	0.0404567326006086	15.045439145615	1.91559920055412e-06	-1.72530590305409	1
ENSG00000134330.18	IAH1	2	9474089	2_6	0	0.0161926085479801	6.30196951986935	3.21145683505311e-07	-0.535478622044401	2
ENSG00000151694.12	ADAM17	2	9555759	2_6	0	0.0137140550495461	4.72316084071608	2.03848536218083e-07	0.0246132165682116	3
ENSG00000115750.16	TAF1B	2	9843557	2_6	0	0.0142069844816668	5.05861382369991	2.26173858053871e-07	0.252739065720609	1
ENSG00000134317.17	GRHL1	2	9950909	2_6	0	0.014038141926889	4.94503332203943	2.18467996022033e-07	0.352020742173851	2
ENSG00000205795.4	CYS1	2	10082702	2_6	0	0.152478957344145	28.0379474909121	1.34544238608614e-05	2.67845692873074	1
ENSG00000171848.13	RRM2	2	10122793	2_6	0	0.017862422765208	7.23545483331762	4.06738398670943e-07	0.793909256369892	1
ENSG00000115756.12	HPCAL1	2	10267597	2_7	0	0.0125299685306848	4.73733913259416	1.86807122020766e-07	0.104619731416196	1
ENSG00000115758.12	ODC1	2	10448012	2_7	0	0.27451268787411	35.0186581286765	3.0253170593124e-05	-3.53217209545388	1
ENSG00000115761.15	NOL10	2	10689255	2_7	0	0.0129964727647411	5.08442274961906	2.07958237472555e-07	-0.299947895984613	3
ENSG00000143882.10	ATP6V1C2	2	10745179	2_7	0	0.0176865945635475	8.01300991525218	4.46014393539504e-07	-0.949653461332079	3
ENSG00000162976.12	PQLC3	2	11155741	2_7	0	0.0126034617497126	4.79286265494812	1.90105116358141e-07	-0.123851503723786	1
ENSG00000134318.13	ROCK2	2	11347918	2_7	0	0.0126551676886227	4.83173382675596	1.92433145780658e-07	0.16480792901163	2
ENSG00000134324.11	LPIN1	2	11784824	2_7	0	0.0132454104110372	5.26459720376905	2.19451999385436e-07	0.343803020653886	1
ENSG00000071575.11	TRIB2	2	12675414	2_8	0	0.0533171499213113	14.5946211475784	2.44888688661725e-06	-1.63120976229244	2
ENSG00000079785.14	DDX1	2	15581299	2_9	0	0.0209083537835874	9.51348343363919	6.25991418974509e-07	0.964495439219416	2
ENSG00000134323.11	MYCN	2	15939632	2_9	0	0.0165360644099167	7.28057680327922	3.78884567811485e-07	0.860150891365211	1
ENSG00000214842.5	RAD51AP2	2	17519967	2_10	0	0.0179931211654129	10.6730195985368	6.04369842196477e-07	-1.40726192063739	1
ENSG00000197872.11	FAM49A	2	16666648	2_10	0	0.0162064685174339	9.67954331616406	4.93687613740663e-07	1.13651741028995	1
ENSG00000163032.11	VSNL1	2	17538936	2_10	0	0.0176505258798403	10.4899788866377	5.82694926948448e-07	-1.41043446758898	2
ENSG00000178295.14	GEN1	2	17753453	2_10	0	0.0301271126958151	15.5888805567402	1.4780237584248e-06	1.9480728675669	3
ENSG00000163029.15	SMC6	2	17799991	2_10	0	0.019055674224692	11.2191519441312	6.72811371453023e-07	-1.67145155074729	2
ENSG00000170745.11	KCNS3	2	17878114	2_10	0	0.061594954006273	22.4690892066009	4.35551563864948e-06	-2.48026786341899	2
ENSG00000185013.16	NT5C1B	2	18589274	2_11	0	0.0579624779165085	15.3169190772333	2.7940060038995e-06	1.82859385758652	1
ENSG00000183891.5	TTC32	2	19903290	2_12	0	0.0335467802251466	14.3778975718255	1.51794208709158e-06	1.77351886937934	1
ENSG00000118965.14	WDR35	2	19987599	2_12	0	0.0129217767267056	5.01385620349764	2.03893359017996e-07	0.478456457444509	1
ENSG00000132031.12	MATN3	2	20009334	2_12	0	0.0263024960275795	11.8262636282027	9.78934182109145e-07	-1.39161480226308	1
ENSG00000068697.6	LAPTM4A	2	20052509	2_12	0	0.0343783883719957	15.2958180804656	1.65488262755981e-06	-2.04908639964222	1
ENSG00000115884.10	SDC1	2	20182069	2_12	0	0.0211888366833389	9.50071562882177	6.335376166278e-07	1.1570389432452	2
ENSG00000143878.9	RHOB	2	20444626	2_12	0	0.104840549399422	24.8091428997405	8.18559065106203e-06	-2.41724040745777	1
ENSG00000143869.6	GDF7	2	20666960	2_12	0	0.0177618677729233	8.08990100375316	4.52210678464168e-07	-1.09339346426429	1
ENSG00000118961.14	LDAH	2	20683456	2_12	0	0.0477925779774101	17.0988886399187	2.57180072839482e-06	-2.08114599335373	4
ENSG00000084674.14	APOB	2	21044375	2_13	0	0.0118082920399322	5.60002109448621	2.08106536860193e-07	-0.489374852245929	2
ENSG00000119778.14	ATAD2B	2	23926569	2_14	0	0.0194174897310192	9.30968021667728	5.68901162554692e-07	-0.918389137483725	2
ENSG00000205639.9	MFSD2B	2	24011570	2_14	0	0.0353181742399121	22.104574398156	2.45691072368302e-06	-3.76907672510708	1
ENSG00000163026.11	WDCP	2	24049526	2_14	0	0.0125527080413661	11.1589820887865	4.40829837545304e-07	-2.53735714204214	1
ENSG00000119782.13	FKBP1B	2	24049526	2_14	0	0.0127584477966834	11.4042648482074	4.5790365416456e-07	-2.57386898853148	2
ENSG00000115128.6	SF3B6	2	24055971	2_14	0	0.0115804435999687	9.34614741237446	3.40617373773409e-07	-2.44378598169033	2
ENSG00000219626.8	FAM228B	2	24077362	2_14	0	0.0130639417604194	11.7113202428646	4.81491989370406e-07	2.61672989887574	2
ENSG00000115129.13	TP53I3	2	24084600	2_14	0	0.269605581771393	36.9677194277209	3.13660992562558e-05	-3.97532879249032	1
ENSG00000176732.6	PFN4	2	24123824	2_14	0	0.0134126829360007	12.0375108787776	5.08114191342054e-07	2.65422156455459	1
ENSG00000186453.12	FAM228A	2	24124223	2_14	0	0.0117540943484915	5.84734613414519	2.16300213841618e-07	-0.979293089753272	4
ENSG00000198399.14	ITSN2	2	24360994	2_14	0	0.0240769203545949	11.7830870996663	8.92830458876742e-07	-1.81493915679513	1
ENSG00000173557.14	C2orf70	2	26557983	2_15	0	0.0166005995420105	8.05421417026713	4.20780805485347e-07	1.20136017887137	2
ENSG00000084676.15	NCOA1	2	24491696	2_15	0	0.0153491278238665	6.92059026158422	3.3429956677701e-07	0.244583241376443	2
ENSG00000138092.10	CENPO	2	24789280	2_15	0	0.0117337085975013	5.04871106826308	1.86433859111069e-07	0.42677783323105	2
ENSG00000138031.14	ADCY3	2	24914454	2_15	0	0.0151226306455937	7.88499927152315	3.75264927031666e-07	1.35475808010459	2
ENSG00000115137.11	DNAJC27	2	24815399	2_15	0	0.0151467725907436	6.75382180455498	3.21942770168117e-07	0.194861066098632	2
ENSG00000084710.13	EFR3B	2	25043984	2_15	0	0.0677703030388953	25.8713230331659	5.51781378668657e-06	3.21395998559258	2
ENSG00000115138.10	POMC	2	25170853	2_15	0	0.0150578048535899	7.85476896675073	3.72223727384601e-07	-1.2329708788977	1
ENSG00000119772.16	DNMT3A	2	25343038	2_15	0	0.0184473872822843	9.73876746539309	5.65389625578959e-07	-1.30610579656676	1
ENSG00000138101.18	DTNB	2	25673919	2_15	0	0.011695405038899	4.89716173499583	1.80247266853521e-07	-0.396102336314331	1
ENSG00000143970.16	ASXL2	2	25928274	2_15	0	0.0118696965259267	4.86828365493961	1.81854672439253e-07	-0.262876989616649	1
ENSG00000084733.10	RAB10	2	26033971	2_15	0	0.0460636017153062	17.296949782189	2.50747372387572e-06	-2.27409239899576	1
ENSG00000157833.12	GAREM2	2	26164530	2_15	0	0.0333362636146706	14.177659487255	1.48740910926745e-06	-1.83036326129337	2
ENSG00000138029.13	HADHB	2	26241540	2_15	0	0.0121334169731536	5.03362370018752	1.92208611820224e-07	0.344967887577069	2
ENSG00000084754.10	HADHA	2	26244785	2_15	0	0.0185668805771637	8.82968963395043	5.15933058173864e-07	-1.39608524642595	2
ENSG00000173567.14	ADGRF3	2	26299183	2_15	0	0.0127324895893242	5.4795656397962	2.19567692185539e-07	0.814591419768461	1
ENSG00000157856.10	DRC1	2	26401975	2_15	0	0.0118925144513261	4.89190358269348	1.83088282292831e-07	0.316606996523796	1
ENSG00000115155.16	OTOF	2	26475151	2_15	0	0.0119717300113555	4.91009452270779	1.84993189562029e-07	-0.230123950868719	1
ENSG00000157884.10	CIB4	2	26641739	2_15	0	0.0119081272907983	4.88284178193696	1.82989046495508e-07	0.0839459357072032	1
ENSG00000213699.8	SLC35F6	2	26764620	2_16	0	0.158635447934896	24.0964564599791	1.20299104469889e-05	0.381545942532152	2
ENSG00000119777.18	TMEM214	2	27031928	2_16	0	0.0391256102002778	12.7797172527091	1.57358911516224e-06	1.19652787890442	1
ENSG00000228474.5	OST4	2	27073017	2_16	0	0.0190165209448333	7.67280367754222	4.59191801958671e-07	0.366872709731943	1
ENSG00000138080.13	EMILIN1	2	27078536	2_16	0	0.0250791513143037	10.524810525979	8.30684478355595e-07	1.41812680342755	1
ENSG00000138030.12	KHK	2	27092196	2_16	0	0.0347221285303821	11.8535820982083	1.29528377663043e-06	-1.09601233055361	1
ENSG00000138028.15	CGREF1	2	27117951	2_16	0	0.0456126657602474	14.3329775845983	2.05745739130082e-06	-1.80346926066029	2
ENSG00000138073.13	PREB	2	27134751	2_16	0	0.0168269533465356	6.98207811640132	3.69742324963815e-07	-0.684946913545021	1
ENSG00000138085.16	ATRAID	2	27209632	2_16	0	0.0330669384672079	13.8543002424522	1.44174201937156e-06	2.48264116187516	2
ENSG00000138074.14	SLC5A6	2	27178896	2_16	0	0.0156270134694625	5.8001133055763	2.85247231350823e-07	-0.176917048060372	2
ENSG00000084774.13	CAD	2	27217854	2_16	0	0.0155988613283738	6.02043028857634	2.95548937884791e-07	-0.968351472603903	1
ENSG00000115194.10	SLC30A3	2	27275976	2_16	0	0.0520912836665947	18.1463656264986	2.97484053502924e-06	2.91175790038897	2
ENSG00000163794.6	UCN	2	27308797	2_16	0	0.0229525949417501	9.20736074827462	6.65083120079421e-07	1.18581086302657	1
ENSG00000115211.15	EIF2B4	2	27369556	2_16	0	0.0655804330089791	17.4858577671003	3.6088613326657e-06	2.65347981856247	1
ENSG00000115234.10	SNX17	2	27369556	2_16	0	0.0655804330089791	17.4858577671003	3.6088613326657e-06	-2.65347981856247	1
ENSG00000115216.13	NRBP1	2	27428508	2_16	0	0.0409312433891187	13.719386761181	1.76725252450434e-06	-2.33678222681844	1
ENSG00000157992.12	KRTCAP3	2	27444317	2_16	0	0.0145857202288194	5.24825613135735	2.40908361881091e-07	0.350512687466477	1
ENSG00000138002.14	IFT172	2	27490767	2_16	0	0.0530425259121239	15.6178865924972	2.60708647027306e-06	2.51253193069897	1
ENSG00000198522.13	GPN1	2	27628253	2_16	0	0.0804418147796726	19.8490432079889	5.0249345635012e-06	-3.02439202245911	1
ENSG00000176714.9	CCDC121	2	27629397	2_16	0	0.0155763526995477	6.27885430331342	3.07790457956415e-07	-0.795744062045213	1
ENSG00000158019.20	BRE	2	27889788	2_16	0	0.0143430666901642	5.14022568970397	2.32024144054581e-07	0.19194994150587	2
ENSG00000171174.13	RBKS	2	27891044	2_16	0	0.038086363856741	14.5793468108166	1.74749745850682e-06	-2.26003369674119	1
ENSG00000075426.11	FOSL2	2	28391927	2_17	0	0.11565231065303	24.9671623820139	9.08724994785059e-06	-2.48141773133927	1
ENSG00000163803.12	PLB1	2	28456611	2_17	0	0.017138643470865	6.53884529019078	3.52684586629042e-07	-0.687007291849165	1
ENSG00000213639.9	PPP1CB	2	28751600	2_17	0	0.0564284670129363	17.9476250018818	3.18723592898669e-06	2.67506282579736	2
ENSG00000163806.15	SPDYA	2	28782736	2_17	0	0.0594581484942474	18.453578748457	3.45303481773965e-06	-2.69746209009262	2
ENSG00000171103.10	TRMT61B	2	28865584	2_17	0	0.0199157043982162	7.96797923157368	4.99404945420505e-07	-1.69498057571324	2
ENSG00000163811.11	WDR43	2	28888458	2_17	0	0.0584513002700278	18.2885636787233	3.36420730216639e-06	-2.56153814648353	2
ENSG00000189350.12	TOGARAM2	2	28961401	2_17	0	0.0172945461649773	6.62499246102479	3.60581575557884e-07	1.0013691728011	1
ENSG00000115295.19	CLIP4	2	29074488	2_19	0	0.0107938548819437	5.74863402200626	1.95276602034718e-07	0.619622675297592	1
ENSG00000213626.11	LBH	2	30233256	2_19	0	0.0165131334177515	9.78680626591446	5.08603629231203e-07	1.06028308371309	2
ENSG00000172954.13	LCLAT1	2	30438362	2_19	0	0.0130831530835407	7.57432809827388	3.11864190583536e-07	-0.973841712547347	3
ENSG00000158089.14	GALNT14	2	31154628	2_19	0	0.00969301943589351	4.72830841292362	1.44236061057823e-07	0.0181344184138995	2
ENSG00000021574.11	SPAST	2	32064971	2_20	0	0.0279777943216956	9.40517233508845	8.28112241391788e-07	-1.55403804359679	1
ENSG00000152683.14	SLC30A6	2	32164985	2_20	0	0.0222664364816986	7.22634337267737	5.06382030447026e-07	1.00674036394555	1
ENSG00000091106.18	NLRC4	2	32264782	2_20	0	0.026089055488526	8.73766559982647	7.17402275578144e-07	1.37016993181077	1
ENSG00000115760.13	BIRC6	2	32356560	2_20	0	0.0296888354998303	9.97259573828478	9.31773492639732e-07	-1.35492188915525	2
ENSG00000018699.11	TTC27	2	32678481	2_20	0	0.0218386967036393	7.04151096330605	4.83951176894679e-07	0.852293751277721	1
ENSG00000152689.17	RASGRP3	2	33536526	2_21	0	0.0200461877364666	10.4386611393269	6.58545166752599e-07	-1.25362176748841	1
ENSG00000171055.14	FEZ2	2	36646439	2_23	0	0.00811919297338293	7.93075430757126	2.02645205560462e-07	-0.814705068486821	1
ENSG00000205221.12	VIT	2	36697520	2_23	0	0.00577680744681675	4.7286897396311	8.59681706653162e-08	0.0401429202008859	1
ENSG00000115808.11	STRN	2	36973596	2_23	0	0.0297846108951224	22.6264668760956	2.12088757918353e-06	-2.89357218124462	1
ENSG00000008869.11	HEATR5B	2	37084350	2_23	0	0.00581663337951488	4.78357037848011	8.75654598737578e-08	0.0122637689566332	1
ENSG00000152133.14	GPATCH11	2	37081570	2_23	0	0.00604377942925582	6.18179583962455	1.17579670220932e-07	1.00711827344341	1
ENSG00000055332.16	EIF2AK2	2	37156687	2_23	0	0.00912959168512684	8.50319763610453	2.44310763784469e-07	-0.496656132364564	2
ENSG00000218739.9	CEBPZOS	2	37195255	2_23	0	0.00600815719088144	7.60979142540319	1.43887482372037e-07	-1.63988220524288	3
ENSG00000115816.14	CEBPZ	2	37154663	2_23	0	0.0060861878963121	6.24748709775773	1.19662947930598e-07	1.01698886499378	3
ENSG00000115828.15	QPCT	2	37340493	2_23	0	0.00694794663200504	6.82119828024707	1.49150983520211e-07	-0.901301672419812	1
ENSG00000115841.19	RMDN2	2	37923332	2_24	0	0.013727651141859	4.7354543477704	2.0458173708086e-07	0.107944189702991	1
ENSG00000138061.11	CYP1B1	2	38027115	2_24	0	0.0147474133045743	5.30817613152508	2.46359974398675e-07	0.166386313185371	1
ENSG00000119787.13	ATL2	2	38377077	2_24	0	0.0146193095860026	5.96506477153087	2.74442268533418e-07	-1.33440523353384	1
ENSG00000143891.16	GALM	2	38666042	2_24	0	0.0137149376642001	4.73484139250742	2.0436581301294e-07	0.130230251888733	1
ENSG00000163214.20	DHX57	2	38875912	2_25	0	0.0188692792720281	5.03611534333649	2.99061119166279e-07	-0.316923838253164	1
ENSG00000188010.12	MORN2	2	38875912	2_25	0	0.0188692792720281	5.03611534333649	2.99061119166279e-07	-0.316923838253164	1
ENSG00000214694.10	ARHGEF33	2	38886469	2_25	0	0.0407865063444311	12.4022102378215	1.59193220714727e-06	1.7152280798077	2
ENSG00000115904.12	SOS1	2	39127552	2_25	0	0.0256571823028366	7.96494170430432	6.43132616233948e-07	1.15111121633917	1
ENSG00000138050.14	THUMPD2	2	39802679	2_25	0	0.0194600247610728	5.32958785681974	3.26396871982808e-07	-0.395855664104345	1
ENSG00000162878.12	PKDCC	2	42047560	2_26	0	0.0227074255851434	18.2922342959458	1.30720478439673e-06	1.78593789799776	1
ENSG00000143924.18	EML4	2	42168854	2_26	0	0.00552493348989347	4.87512779538302	8.47660669078034e-08	-0.0296713991961015	3
ENSG00000115944.14	COX7A2L	2	42425044	2_26	0	0.00896475762058346	9.46043764100241	2.66906255896797e-07	1.04404267204352	1
ENSG00000171126.7	KCNG3	2	42260321	2_26	0	0.00800008171343547	8.38132118713623	2.11016240121723e-07	-1.02381060492292	1
ENSG00000057935.13	MTA3	2	42494666	2_26	0	0.019706172834988	16.9415954441862	1.05066815185199e-06	1.85871143892625	2
ENSG00000162881.6	OXER1	2	42763196	2_26	0	0.00787508381952273	8.23207984123261	2.04020464757989e-07	-1.2270073717929	2
ENSG00000162882.14	HAAO	2	42771701	2_26	0	0.0124268410388125	12.5583494874441	4.91136579839499e-07	-1.49672280209413	3
ENSG00000143921.6	ABCG8	2	43845437	2_27	0	0.0207073333123378	8.69532343616516	5.66655213313615e-07	-0.705743990393995	1
ENSG00000115970.18	THADA	2	43598160	2_27	0	0.0150298533224204	5.70337698563815	2.69771331081936e-07	-0.709040775360742	1
ENSG00000152527.13	PLEKHH2	2	43711619	2_27	0	0.0216845807919411	8.94301216559673	6.10300640835975e-07	1.34482116548638	1
ENSG00000223658.7	C1GALT1C1L	2	43676123	2_27	0	0.0208475589201352	8.52435694543244	5.59275520296099e-07	-0.506659579538695	1
ENSG00000138036.18	DYNC2LI1	2	43746385	2_27	0	0.0442168765476885	18.1164339116528	2.52098202306158e-06	-2.55355932024038	2
ENSG00000138075.11	ABCG5	2	43847292	2_27	0	0.0167752574765411	6.77101000122737	3.57463434439296e-07	-0.445727016528178	1
ENSG00000138095.18	LRPPRC	2	43995523	2_27	0	0.0181434589763282	8.60363482173269	4.91259576387444e-07	-1.2986353764736	3
ENSG00000138079.13	SLC3A1	2	44275649	2_28	0	0.0197724934660779	10.7163657856343	6.66834319871835e-07	-1.55000054894612	2
ENSG00000138078.15	PREPL	2	44361802	2_28	0	0.0105250274674252	4.72485457391513	1.56502275880229e-07	-0.349565628375848	1
ENSG00000143919.14	CAMKMT	2	44361802	2_28	0	0.0105408478665959	4.73910327245982	1.57210189703625e-07	0.00289163049920248	3
ENSG00000250565.6	ATP6V1E2	2	46539307	2_29	0	0.0198418008547944	5.16536431061744	3.22545522617288e-07	-0.308262907692401	4
ENSG00000119729.11	RHOQ	2	46541404	2_29	0	0.0189695977995623	4.73739136219517	2.82817553075533e-07	0.154352338864794	1
ENSG00000151665.12	PIGF	2	46612542	2_29	0	0.0241941916605464	7.05548408284875	5.37213486402617e-07	-0.779632681561541	2
ENSG00000119878.5	CRIPT	2	46622302	2_29	0	0.0235697729757091	6.80608049050901	5.04848946089428e-07	0.759561807523789	1
ENSG00000068724.15	TTC7A	2	46916048	2_29	0	0.0685179365032134	17.0627779354924	3.67928125264355e-06	1.76609077446685	2
ENSG00000180398.11	MCFD2	2	46905330	2_29	0	0.0532988758066272	14.6295685158563	2.45390948794089e-06	-1.68651138238328	2
ENSG00000239605.9	C2orf61	2	47155161	2_30	0	0.0933515888335924	19.201793091091	5.64121267869875e-06	-2.0350226715161	1
ENSG00000143933.16	CALM2	2	47175990	2_30	0	0.021647435028761	5.11218819887627	3.4827496078719e-07	0.237668689840816	1
ENSG00000095002.13	MSH2	2	47403074	2_30	0	0.0237839391362624	6.00951853951806	4.49813450600584e-07	-0.545038941582159	1
ENSG00000116062.14	MSH6	2	47755433	2_30	0	0.0369659008844981	10.2261973773048	1.18966432735627e-06	1.16622763649854	1
ENSG00000138081.20	FBXO11	2	47901270	2_30	0	0.021511128370856	5.05200014543696	3.42007413464748e-07	0.260760376556404	1
ENSG00000243244.5	STON1	2	48595242	2_31	0	0.021950912722557	7.71549407321148	5.32997655458219e-07	0.804968225523875	1
ENSG00000242441.7	GTF2A1L	2	48595242	2_31	0	0.0229336705959533	8.13299326532542	5.86993046526809e-07	-0.875599680984428	2
ENSG00000138039.14	LHCGR	2	48595242	2_31	0	0.0409011088003126	13.6677687130196	1.75930718476785e-06	-1.44788981936459	2
ENSG00000068781.21	STON1-GTF2A1L	2	48595242	2_31	0	0.0194277022156925	6.55233761265812	4.00614512973569e-07	-0.608160571791735	2
ENSG00000170802.15	FOXN2	2	48315598	2_31	0	0.0174446340857957	5.52767881445807	3.03468514202893e-07	0.554165613321878	2
ENSG00000162869.15	PPP1R21	2	48439199	2_31	0	0.024247025736856	8.66408374506493	6.61134907988145e-07	-0.980145860453358	2
ENSG00000179915.22	NRXN1	2	51000875	2_33	0	0.037642245752466	9.87978684696064	1.17039396663857e-06	1.18146636313717	1
ENSG00000143942.4	CHAC2	2	53767465	2_35	0	0.024698818083382	4.74579024318893	3.68887283491042e-07	-0.0315677086349803	2
ENSG00000068912.13	ERLEC1	2	53787421	2_35	0	0.0396481569963861	9.2745495539718	1.15724364378304e-06	1.21268890523214	1
ENSG00000115239.21	ASB3	2	53785773	2_35	0	0.0734053411431094	15.2265645818317	3.51753610518496e-06	2.03321966152377	2
ENSG00000119737.5	GPR75	2	53882102	2_35	0	0.0257617646374638	5.14791647150566	4.17365045010454e-07	0.685602751525675	1
ENSG00000068878.14	PSME4	2	53970692	2_35	0	0.0481993205808758	11.1528848518743	1.69175359673547e-06	-1.66898112677501	1
ENSG00000170634.12	ACYP2	2	53962826	2_35	0	0.0260787201084957	5.26464795397904	4.32080415861276e-07	-0.436806897217896	1
ENSG00000177994.15	C2orf73	2	54330223	2_35	0	0.025083471839114	4.89325222422235	3.86272885212974e-07	-0.214172453210252	1
ENSG00000115306.15	SPTBN1	2	54692022	2_36	0	0.0152743999779811	12.4800041004333	5.99912430234906e-07	1.49464225227376	1
ENSG00000214595.11	EML6	2	54724316	2_36	0	0.012065790636539	10.262028015338	3.89670882315773e-07	1.12370302491578	2
ENSG00000115310.17	RTN4	2	55021221	2_36	0	0.0113398774010808	11.0385704050707	3.93940076526812e-07	1.79604555418118	1
ENSG00000143947.13	RPS27A	2	55231526	2_36	0	0.0131006626090425	10.9341245020267	4.50802432152913e-07	0.921862008266291	1
ENSG00000162994.15	CLHC1	2	55231958	2_36	0	0.0171626122844909	15.186145919108	8.20238091433481e-07	-2.03985658066458	1
ENSG00000115355.15	CCDC88A	2	55420186	2_36	0	0.00950947233671939	9.58169859031451	2.86752952546243e-07	-1.04426119619031	1
ENSG00000275052.4	PPP4R3B	2	55619798	2_36	0	0.00965746937702228	9.38277650600594	2.85169901175741e-07	-0.416213064243889	1
ENSG00000138035.14	PNPT1	2	55693981	2_36	0	0.0666144056001536	22.9708838255313	4.81564912526026e-06	4.25891532724966	1
ENSG00000115380.19	EFEMP1	2	55923729	2_36	0	0.0194201596532955	19.3546929020929	1.18290006168026e-06	-2.86524815903542	1
ENSG00000028116.16	VRK2	2	57906783	2_38	0	0.0955403345151006	21.543974226782	6.47771075867324e-06	-2.28178261067284	2
ENSG00000115392.11	FANCL	2	58238103	2_39	0	0	12.4411065898833	0	1.27753271376291	2
ENSG00000115421.12	PAPOLG	2	60755711	2_40	0	0.0131915813030532	5.16343598845154	2.14360434942658e-07	0.574965671593531	1
ENSG00000162924.13	REL	2	60881694	2_40	0	0.0130418498189029	5.22150862974061	2.14310854866288e-07	-0.750740988246588	1
ENSG00000162927.13	PUS10	2	61018416	2_40	0	0.0127560564724625	4.73185749610039	1.89957770602106e-07	-0.114038497652648	1
ENSG00000162929.13	KIAA1841	2	61065721	2_40	0	0.062539798066283	25.7485227355347	5.06778014560143e-06	-3.49939965458241	1
ENSG00000237651.6	C2orf74	2	61144588	2_40	0	0.0128727048141613	6.03128352136624	2.44336601336452e-07	-0.830688086226305	2
ENSG00000173209.22	AHSA2	2	61177274	2_40	0	0.0185411418994019	12.0766229403911	7.04678397764823e-07	-2.72625006858795	3
ENSG00000082898.16	XPO1	2	61538854	2_40	1	0.0552077050704698	18.7834921893714	3.26351044199063e-06	-3.97441417246609	1
ENSG00000170264.12	FAM161A	2	61853338	2_40	0	0.0149928188859164	6.02911422645984	2.84476096728332e-07	0.273240309138642	2
ENSG00000115484.14	CCT4	2	61888641	2_40	0	0.0152420361997488	6.29741289729947	3.02074546175354e-07	0.660355263383993	1
ENSG00000170340.10	B3GNT2	2	62236215	2_41	0	0.0281935607880671	8.77227740484469	7.78343423728029e-07	-1.04656099256568	1
ENSG00000186889.9	TMEM17	2	62490663	2_41	0	0.0199930134200654	5.4939219276543	3.45676387483349e-07	-0.247226104837109	3
ENSG00000143951.15	WDPCP	2	63819852	2_41	0	0.0474372599361488	13.7622068955474	2.05454970133859e-06	2.08284094279903	1
ENSG00000169764.15	UGP2	2	63841144	2_41	0	0.0415544225684904	12.4885581267294	1.63319681788197e-06	-1.60740263021406	1
ENSG00000143952.19	VPS54	2	64036747	2_41	0	0.0429008495274084	12.795040685751	1.72749395808226e-06	-1.59290335680232	1
ENSG00000197329.11	PELI1	2	64153963	2_41	0	0.0750579433002588	18.206458045443	4.30062027755245e-06	-2.22005355456849	1
ENSG00000143971.7	ETAA1	2	67397667	2_44	0	0	7.10779948156492	0	0.268348877153472	2
ENSG00000197223.11	C1D	2	68111568	2_45	1	0.147507443241207	23.7333886502625	1.10174898797501e-05	-3.76954635908345	1
ENSG00000243667.6	WDR92	2	68154906	2_45	0	0.105347442370613	24.6649591675372	8.17736476795146e-06	2.68622621881088	2
ENSG00000115946.7	PNO1	2	68178413	2_45	0	0.0127928347000541	7.04086598127948	2.83466564209239e-07	-1.57460524753677	1
ENSG00000221823.10	PPP3R1	2	68256264	2_45	0	0.0123954565197956	5.01915221882611	1.95795121681221e-07	-0.260104084757594	2
ENSG00000119865.8	CNRIP1	2	68320518	2_45	0	0.0139212975329914	6.70974756511482	2.93964488960731e-07	-0.97956562323603	2
ENSG00000115956.9	PLEK	2	68365452	2_45	0	0.0228769141732925	11.6356018971462	8.37713029436649e-07	1.49848223626938	1
ENSG00000204923.3	FBXO48	2	68436234	2_45	0	0.0130341740421142	5.37015455218896	2.20282133557037e-07	0.331228766690408	1
ENSG00000169621.9	APLF	2	68313198	2_45	0	0.0201687660486645	9.76989480028441	6.2012349977341e-07	1.33685354755112	2
ENSG00000163219.11	ARHGAP25	2	68779363	2_45	0	0.152591958935383	18.1885336095499	8.73450522619156e-06	-3.40448449712813	1
ENSG00000169605.5	GKN1	2	68974762	2_46	0	0.0202026588822247	5.86478218000991	3.72880258946513e-07	0.741008288952052	1
ENSG00000169604.19	ANTXR1	2	69012709	2_46	0	0.0208157140730401	5.94215687879562	3.89264143224501e-07	-0.720475629060761	1
ENSG00000198380.12	GFPT1	2	69387506	2_46	0	0.0299457928549153	11.749638746106	1.10731020856064e-06	-2.92962470638786	2
ENSG00000169599.12	NFU1	2	69423598	2_46	0	0.0486033526398069	12.4962254924533	1.9114108847607e-06	0.912167979139227	2
ENSG00000196975.15	ANXA4	2	69645260	2_46	0	0.08646991862742	20.5267622255081	5.58591696508646e-06	2.29791182009553	1
ENSG00000124380.10	SNRNP27	2	69892946	2_46	0	0.024252518209388	7.02209544930614	5.35960201137854e-07	0.629457279930204	1
ENSG00000244617.2	ASPRV1	2	69963156	2_46	0	0.0385874645699287	11.0146749796365	1.33760198306238e-06	-0.982563651046129	1
ENSG00000115998.7	C2orf42	2	70248695	2_46	0	0.020375868612118	5.77173328424049	3.70110459864778e-07	0.611195985166071	1
ENSG00000143977.13	SNRPG	2	70293743	2_46	0	0.0197627877323632	5.466122230911	3.39966808816398e-07	0.532263714141943	1
ENSG00000035141.7	FAM136A	2	70301695	2_46	0	0.0419889378597561	12.0026595679126	1.58606634927928e-06	1.49218128002212	1
ENSG00000135638.13	EMX1	2	72917282	2_47	0	0.0151283370178786	6.34038988953073	3.01867341004585e-07	0.917217008797769	1
ENSG00000075340.22	ADD2	2	70766068	2_47	0	0.013066575563826	4.94849834295219	2.03490522623327e-07	0.286919685912431	2
ENSG00000152672.7	CLEC4F	2	70820139	2_47	0	0.0176033456733942	7.7811113196978	4.31068034655113e-07	0.816745778796918	2
ENSG00000116031.8	CD207	2	71006733	2_47	0	0.0136824167540666	5.38588974471316	2.31915217679774e-07	-0.384116004919981	1
ENSG00000116035.2	VAX2	2	70900154	2_47	0	0.0130654247792296	4.94765847791927	2.03438067425026e-07	0.368844270871336	1
ENSG00000144043.11	TEX261	2	70940011	2_47	0	0.0132527482932232	5.08285106445221	2.11993384093125e-07	-0.276437575676164	2
ENSG00000124370.10	MCEE	2	71124357	2_47	0	0.0129117480200254	4.83530798008072	1.96479912882356e-07	0.278635841043638	1
ENSG00000075292.18	ZNF638	2	71276848	2_47	0	0.0631788531356364	20.030079758388	3.98256974688054e-06	-2.34331784570149	2
ENSG00000116096.5	SPR	2	72887223	2_47	0	0.0387055191773561	15.3050636054635	1.86430519487378e-06	2.09172164682425	1
ENSG00000144040.12	SFXN5	2	73074689	2_48	0	0.0216149991752667	11.7670750251658	8.00447254682113e-07	-2.29191200930269	1
ENSG00000135632.11	SMYD5	2	73211760	2_48	0	0.012216941648918	5.14968936699201	1.979942172454e-07	0.518543463867787	2
ENSG00000135617.3	PRADC1	2	73231565	2_48	0	0.0743882161784053	19.6480472964201	4.59973183585299e-06	3.36816121145951	1
ENSG00000135624.15	CCT7	2	73233389	2_48	0	0.0121617669349394	4.9784681601254	1.9054667905506e-07	0.699179222544419	1
ENSG00000163013.11	FBXO41	2	73265486	2_48	0	0.0127389806935477	5.19561133440071	2.08295701958459e-07	0.0234731743459754	1
ENSG00000116127.17	ALMS1	2	73386661	2_48	0	0.021058305140962	10.7171510958244	7.10250816725094e-07	-2.18412696060108	1
ENSG00000144035.3	NAT8	2	73642539	2_48	0	0.0331186318441794	14.5683880594296	1.51842331081084e-06	-2.20022070855008	2
ENSG00000144034.14	TPRKB	2	73737087	2_48	0	0.0278884741288742	12.8603127622996	1.12871749768885e-06	2.11515283927233	2
ENSG00000144048.10	DUSP11	2	73780218	2_48	0	0.0311637967961674	14.0814517471994	1.38104162605273e-06	-2.31448259887726	1
ENSG00000124356.15	STAMBP	2	73828835	2_48	0	0.0122796236780844	4.89513329190577	1.89172739536451e-07	-0.224182220795867	2
ENSG00000114956.19	DGUOK	2	73895902	2_48	0	0.012361128746861	4.99174858516962	1.94186845588861e-07	-0.170175798258801	2
ENSG00000188687.17	SLC4A5	2	74361478	2_48	0	0.012140009257113	4.83905079455732	1.84879250746067e-07	-0.213827664830046	1
ENSG00000204843.12	DCTN1	2	74372241	2_48	0	0.0120932575221827	4.77300595917781	1.81653701351517e-07	-0.0720918553469458	2
ENSG00000284308.1	C2orf81	2	74421241	2_48	0	0.0279849014013237	12.5749246952156	1.10748575226332e-06	-1.62190400114732	1
ENSG00000005448.16	WDR54	2	74421241	2_48	0	0.0279849014013237	12.5749246952156	1.10748575226332e-06	-1.62190400114731	1
ENSG00000114993.16	RTKN	2	74442009	2_48	0	0.0159094515710748	7.27946260450084	3.644714394461e-07	0.785074237310621	2
ENSG00000115274.14	INO80B	2	74454375	2_48	0	0.0244187072486116	11.3062285909465	8.68859199406475e-07	-1.53076798556961	1
ENSG00000239779.6	WBP1	2	74458316	2_48	0	0.0263810194647131	12.0166840849918	9.97666045895494e-07	-1.569048414822	2
ENSG00000115275.11	MOGS	2	74465064	2_48	0	0.0448101048307477	16.9947322715831	2.39662045060056e-06	1.88716401538161	2
ENSG00000135637.13	CCDC142	2	74483364	2_48	0	0.0385898735040223	15.6173509956031	1.8966609370401e-06	-1.88013492724399	1
ENSG00000115282.19	TTC31	2	74483364	2_48	0	0.0385898735040223	15.6173509956031	1.8966609370401e-06	1.88013492724399	1
ENSG00000179528.15	LBX2	2	74502935	2_48	0	0.0120533059608128	4.74757380064216	1.80088872494693e-07	0.0605688105981484	2
ENSG00000115289.13	PCGF1	2	74508487	2_48	0	0.0193787063575852	9.13375840449506	5.57036015476865e-07	-1.31112298727722	1
ENSG00000115325.13	DOK1	2	74548714	2_48	0	0.0128583328214497	5.36672718987247	2.17171662258551e-07	-0.565731701715459	1
ENSG00000159399.9	HK2	2	74834299	2_48	0	0.0160591911680656	7.41540990059339	3.74772576216808e-07	-0.785371946175797	1
ENSG00000115350.11	POLE4	2	74956862	2_48	0	0.0122507913539063	4.90651079811476	1.89167217606678e-07	-0.252675883008527	2
ENSG00000115353.10	TACR1	2	75200118	2_48	0	0.0170688057898619	8.03200092145856	4.31455351726077e-07	0.978165482182736	1
ENSG00000115364.13	MRPL19	2	75652326	2_49	0	0.022826796725677	4.7494606834863	3.41191530487537e-07	-0.0773515665325592	1
ENSG00000005436.13	GCFC2	2	75713253	2_49	0	0.0293929914901409	7.16299797557372	6.62594140561361e-07	-0.837694788606483	1
ENSG00000176204.13	LRRTM4	2	77552911	2_50	0	0.0237771143295411	4.76599477710159	3.56633127227793e-07	-0.104445287268238	1
ENSG00000143954.12	REG3G	2	79025824	2_51	0	0.0115784308521171	5.3812633058455	1.9608434538595e-07	-0.0791011565107146	1
ENSG00000163541.11	SUCLG1	2	84459875	2_53	0	0.0302039703296382	15.7704805677712	1.49905627357357e-06	2.092104355728	1
ENSG00000115423.18	DNAH6	2	84516948	2_53	0	0.00946223359957343	4.72706848300698	1.40764950960156e-07	0.150232641527188	1
ENSG00000034510.5	TMSB10	2	84905643	2_53	0	0.0145082895854898	8.78372964436191	4.01055197797837e-07	-1.19313736329144	1
ENSG00000186854.10	TRABD2A	2	84906737	2_53	0	0.0409412896529904	18.6855208919868	2.40755214145482e-06	-2.05589559747456	2
ENSG00000176407.17	KCMF1	2	84970689	2_54	0	0.00842357657229775	6.75776353649644	1.79146568122382e-07	0.253533844598296	1
ENSG00000152291.13	TGOLN2	2	85328254	2_54	0	0.0401523747473458	21.053888420586	2.66043422821482e-06	2.13313485390052	1
ENSG00000042445.13	RETSAT	2	85333536	2_54	0	0.00909424233726319	8.46620940649358	2.42306186611875e-07	-1.38641602353822	1
ENSG00000042493.15	CAPG	2	85417309	2_54	0	0.00656704975137012	4.83131650776273	9.98492414606695e-08	0.143586757497952	3
ENSG00000168906.12	MAT2A	2	85539177	2_54	0	0.00843040210181445	7.40401777813284	1.9643764370753e-07	0.909848581881599	1
ENSG00000115486.11	GGCX	2	85561052	2_54	0	0.00763909978487576	6.0497441114129	1.45441438786129e-07	0.355389166544285	3
ENSG00000168899.4	VAMP5	2	85583547	2_54	0	0.0471876138474982	22.5419558797729	3.34756166538286e-06	-1.9876082319587	2
ENSG00000168890.13	TMEM150A	2	85600891	2_54	0	0.00726103567722225	5.66451717611536	1.29440577648155e-07	-0.439382453617605	1
ENSG00000168883.19	USP39	2	85600891	2_54	0	0.00726103567722225	5.66451717611536	1.29440577648155e-07	-0.439382453617605	1
ENSG00000115523.16	GNLY	2	85685839	2_54	0	0.00773088991198245	6.36439131291813	1.54844340580913e-07	0.51009288711767	2
ENSG00000115525.17	ST3GAL5	2	85904899	2_54	0	0.00664193562974191	5.40637170803806	1.13008090772253e-07	-0.738091447134083	2
ENSG00000068654.15	POLR1A	2	86105686	2_54	0	0.0147254583749806	12.9299950542408	5.99206002001322e-07	1.6183918800028	2
ENSG00000132300.18	PTCD3	2	86093592	2_54	0	0.006625980375074	5.05007629019021	1.05306955668306e-07	0.471612849967801	2
ENSG00000132305.20	IMMT	2	86195484	2_54	0	0.281004114453457	22.639962068605	2.00215339298583e-05	3.48713860761107	2
ENSG00000132313.14	MRPL35	2	86199115	2_54	0	0.00667288820526757	5.32832703278565	1.11895776641313e-07	0.736566259760184	3
ENSG00000068615.17	REEP1	2	86338344	2_54	0	0.00650896017140967	4.79190080899352	9.81586117282067e-08	-0.132149883239851	1
ENSG00000115561.15	CHMP3	2	86563844	2_54	0	0.00888306059024091	8.74918336627119	2.44590236339165e-07	1.7062856712569	2
ENSG00000239305.6	RNF103	2	86623855	2_54	0	0.0119779756746413	13.0336155919391	4.91311928450537e-07	2.49626334147337	2
ENSG00000153563.15	CD8A	2	86808016	2_54	0	0.00770014819016573	7.72444385228992	1.87186824868442e-07	-1.84307921800047	1
ENSG00000172086.7	KRCC1	2	88054811	2_55	0	0.0703515654795389	19.0013594305189	4.20695060385205e-06	2.10986622210134	1
ENSG00000115593.14	SMYD1	2	88067820	2_55	0	0.0314576505403343	11.2454094884477	1.11329570004012e-06	-1.30222275862442	2
ENSG00000144115.16	THNSL2	2	88169585	2_55	0	0.0183207101334775	6.08805328481338	3.51018270448937e-07	-0.602065074231565	2
ENSG00000153574.8	RPIA	2	88691440	2_55	0	0.0160146592604886	4.80840035293822	2.42341223840829e-07	-0.07528864798172	1
ENSG00000168658.18	VWA3B	2	98087196	2_57	0	0.0142779588110808	4.92648357281204	2.21366621776835e-07	0.186223991344579	1
ENSG00000144029.11	MRPS5	2	95149561	2_57	0	0.0164615610568256	8.1740150373288	4.23462954412529e-07	2.11949142266146	1
ENSG00000144026.11	ZNF514	2	95070234	2_57	0	0.0146463629925309	6.35961698442356	2.93136384899426e-07	1.26872141050863	5
ENSG00000275111.4	ZNF2	2	95165349	2_57	0	0.0139948388484777	4.74212918378911	2.08857587082434e-07	0.0745330720371445	1
ENSG00000233757.6	AC092835.2	2	95207631	2_57	0	0.0142750781844688	4.98875298340432	2.24119409609631e-07	0.383196636488691	1
ENSG00000115042.9	FAHD2A	2	95415482	2_57	0	0.0203575706527985	7.97596552330664	5.10996814092033e-07	-0.632139570401757	1
ENSG00000174501.14	ANKRD36C	2	96009418	2_57	0	0.0141756778817014	5.0149848051877	2.2372907714763e-07	0.580039120421585	1
ENSG00000186281.12	GPAT2	2	96082306	2_57	0	0.0170115390894815	6.50381840380704	3.48193763122581e-07	0.629930506959477	1
ENSG00000274286.1	ADRA2B	2	96070820	2_57	0	0.0141152731788478	4.96639131746412	2.20617113109713e-07	0.554004274372503	2
ENSG00000188886.3	ASTL	2	96138849	2_57	0	0.0145478931722857	5.06300605389138	2.3180218408784e-07	-0.0900282462513609	1
ENSG00000158050.4	DUSP2	2	96145593	2_57	0	0.0176039092464114	7.01779677652379	3.88793398552601e-07	-0.808849268902698	1
ENSG00000084090.13	STARD7	2	96208677	2_57	0	0.014869675302655	5.37340729662253	2.51454967584025e-07	-0.33791863932324	1
ENSG00000135956.8	TMEM127	2	96266108	2_57	0	0.0147189288140656	5.41904864799131	2.51019944012483e-07	0.686664862165222	1
ENSG00000198885.9	ITPRIPL1	2	96325607	2_57	0	0.0338310373558312	14.1223522513004	1.50359657648983e-06	2.68691332766546	2
ENSG00000163121.9	NEURL3	2	96486709	2_57	0	0.164672463397069	29.922064345427	1.5506775825598e-05	-3.70702652976929	1
ENSG00000196843.15	ARID5A	2	96535945	2_57	0	0.0387145695910691	14.9324465630614	1.81934213772466e-06	2.01023645496232	1
ENSG00000114988.11	LMAN2L	2	96739703	2_57	0	0.0140302078373774	4.84396279568619	2.13881822982562e-07	0.276069083766284	2
ENSG00000158158.11	CNNM4	2	96757889	2_57	0	0.0146517293743275	5.13877700182718	2.3695050241945e-07	0.0410414488897166	1
ENSG00000168763.15	CNNM3	2	96818046	2_57	0	0.0139780531326664	4.75120056842683	2.09006130495368e-07	-0.160980181313537	1
ENSG00000163126.14	ANKRD23	2	96855717	2_57	0	0.0142590246339055	4.90428335175701	2.20076842854396e-07	0.100517326908101	1
ENSG00000213337.8	ANKRD39	2	96922222	2_57	0	0.0174749176796907	6.7685280723147	3.72235977757558e-07	-0.767227960586816	1
ENSG00000168754.14	FAM178B	2	96910922	2_57	0	0.0153853561179886	5.55707198451051	2.69068308990577e-07	-0.467000287023523	1
ENSG00000144199.11	FAHD2B	2	97095539	2_57	0	0.0160149156877976	6.18412010918648	3.11681873876757e-07	-1.54458360129693	1
ENSG00000115073.7	ACTR1B	2	97658891	2_57	0	0.0214571977241317	8.80196957633305	5.94376786952076e-07	-1.40644574310048	3
ENSG00000228486.10	LINC01125	2	97655376	2_57	0	0.0188009798196791	7.81657066446373	4.62493587245725e-07	1.23811551006465	4
ENSG00000075568.16	TMEM131	2	97995161	2_57	0	0.0235900953854142	9.40383669648949	6.98141973536275e-07	1.2037257898182	2
ENSG00000185674.9	LYG2	2	99254907	2_58	0	0.0106832986714703	6.7303469418914	2.26282931270236e-07	0.667569643795797	1
ENSG00000040933.15	INPP4A	2	98409213	2_58	0	0.0197537726870747	12.5712014163854	7.81512286809005e-07	1.47087213578319	2
ENSG00000183513.8	COA5	2	98608535	2_58	0	0.0286044173359983	16.102294037555	1.44953875865349e-06	-1.85036216657135	1
ENSG00000115446.11	UNC50	2	98608535	2_58	0	0.0286044173359983	16.102294037555	1.44953875865349e-06	-1.85036216657135	1
ENSG00000071073.12	MGAT4A	2	98731416	2_58	0	0.0208923076868035	13.1049387816301	8.61648990233136e-07	-1.4385654115214	1
ENSG00000135951.14	TSGA10	2	99155218	2_58	0	0.00890051052002372	4.9989601856662	1.40024351295977e-07	0.313558765761283	2
ENSG00000144182.16	LIPT1	2	99155070	2_58	0	0.00939430500293004	5.51089217589316	1.62927931477184e-07	0.528536532068115	1
ENSG00000158411.11	MITD1	2	99182804	2_58	0	0.00934778480544829	5.46382133620247	1.60736374888239e-07	-0.515161209775301	1
ENSG00000144214.9	LYG1	2	99305372	2_58	0	0.0091454545828461	5.25633450888262	1.51285486644488e-07	0.463740172792644	3
ENSG00000158417.10	EIF5B	2	99337171	2_58	0	0.0173581861427913	11.3408570490635	6.19525506135032e-07	1.48881395132549	1
ENSG00000135945.9	REV1	2	99489284	2_58	0	0.0104110231364418	6.48546010662126	2.12492290326807e-07	-0.803940621543136	1
ENSG00000144218.18	AFF3	2	100142616	2_58	0	0.0338736803359808	17.7200933168281	1.88902351044514e-06	2.29167130994427	2
ENSG00000115526.10	CHST10	2	100417235	2_58	0	0.0109597509449538	6.97270651153854	2.40497764870686e-07	0.761084304813538	2
ENSG00000115539.13	PDCL3	2	100562880	2_58	0	0.117399524893012	29.7952294302567	1.1008345384135e-05	3.38292680004272	1
ENSG00000170485.16	NPAS2	2	100820707	2_58	0	0.0112017690360799	7.17995341359822	2.53114610135327e-07	0.696027066317383	1
ENSG00000175874.9	CREG2	2	101388525	2_59	0	0	76.271958805132	0	-1.4908539177527	2
ENSG00000158435.7	CNOT11	2	101252764	2_59	0	0	82.4114215598767	0	0.546437594187983	1
ENSG00000163162.8	RNF149	2	101308564	2_59	0	0	9.67176801271432	0	0.410277644912215	2
ENSG00000196460.12	RFX8	2	101474758	2_59	0	0	25.9063617498673	0	1.78582199955658	1
ENSG00000071054.16	MAP4K4	2	101697147	2_59	0	0	123.341842000486	0	1.09882385665258	1
ENSG00000115590.13	IL1R2	2	101991888	2_59	0	0	125.605891921036	0	-1.89190727734997	2
ENSG00000115598.9	IL1RL2	2	102186984	2_60	0	0.0181926656303976	4.73801035767464	2.71269718683432e-07	0.228854324363877	1
ENSG00000115602.16	IL1RL1	2	102310521	2_60	0	0.0221838084378377	6.67483966434801	4.66000001470248e-07	-0.907984454254345	1
ENSG00000115604.10	IL18R1	2	102349850	2_60	0	0.0181754829502919	4.73237749697918	2.70691309977813e-07	0.0576313459864346	1
ENSG00000135974.9	C2orf49	2	105337683	2_62	0	0.0552093142385608	13.554282666999	2.35503770539671e-06	-1.51461246212076	2
ENSG00000071051.13	NCK2	2	105744677	2_63	0	0.027276819389828	5.25310032147378	4.5093962217781e-07	0.43319431077111	2
ENSG00000119147.9	C2orf40	2	105960426	2_63	0	0.0548198568430857	11.9542977113143	2.06239068333956e-06	1.43305523439615	4
ENSG00000115652.14	UXS1	2	106194127	2_63	0	0.0258057258574044	4.72371291659059	3.83626454913603e-07	0.107586920577199	2
ENSG00000144057.15	ST6GAL2	2	106644460	2_63	0	0.0387715336898766	8.6194519820602	1.05172357518936e-06	1.08096224209255	1
ENSG00000135960.9	EDAR	2	108989311	2_65	0	0.0476946100485692	15.952868653404	2.39451226288307e-06	-1.69336357836497	1
ENSG00000115665.8	SLC5A7	2	107986299	2_65	0	0.0847443931121321	21.530597609123	5.74216981604213e-06	2.12884275583841	2
ENSG00000198203.9	SULT1C2	2	108287884	2_65	0	0.0172674179512584	6.23752606011845	3.38960231694743e-07	0.454940998099847	2
ENSG00000198075.9	SULT1C4	2	108369016	2_65	0	0.0398795108477612	14.2318067058302	1.78615372240285e-06	-1.56904823832314	3
ENSG00000135968.20	GCC2	2	108443508	2_65	0	0.0159266889571617	5.46890041029694	2.74116063912628e-07	0.32576496200413	4
ENSG00000169756.16	LIMS1	2	108534528	2_65	0	0.015542789768847	5.23695266673789	2.56163114637454e-07	-0.213202262784826	2
ENSG00000153201.15	RANBP2	2	108719562	2_65	0	0.0980207118905556	22.9595226897947	7.08255052248293e-06	2.37078708198395	1
ENSG00000163006.11	CCDC138	2	108786645	2_65	0	0.0704441181460578	19.7271015064362	4.37337773623201e-06	-2.17875296380655	2
ENSG00000186522.14	SEPT10	2	109574715	2_65	0	0.0185441853444908	6.91627134742893	4.0363494325646e-07	-0.813766779328825	2
ENSG00000198142.4	SOWAHC	2	109613916	2_65	0	0.0790380954852464	20.8480402562808	5.18573927143697e-06	2.7280212052712	2
ENSG00000115008.5	IL1A	2	112784230	2_67	0	0.00439122386447444	8.40324426112519	1.16129228077257e-07	-0.910258011759006	2
ENSG00000144061.12	NPHP1	2	110205149	2_67	0	0.00319374098158409	5.2596072625335	5.28642385662826e-08	-0.32164760392141	1
ENSG00000175701.10	LINC00116	2	110692685	2_67	0	0.00346344162574197	6.13763354182251	6.68987187959812e-08	0.63830285564483	1
ENSG00000153093.18	ACOXL	2	110732658	2_67	0	0.00314585824560654	5.10170573377185	5.05083902932594e-08	-0.205665708696637	1
ENSG00000153208.16	MERTK	2	111898815	2_67	0	0.00813820366524598	12.3249021072972	3.15661056991899e-07	0.716238727829133	3
ENSG00000153214.9	TMEM87B	2	112055279	2_67	0	0.0292554244495863	28.8798169234866	2.65894780906911e-06	3.8084835850461	1
ENSG00000144152.12	FBLN7	2	112141356	2_67	0	0.00336413860294815	9.61748697786926	1.01822665349928e-07	-2.307857904068	2
ENSG00000188177.13	ZC3H6	2	112274743	2_67	0	0.191593797590942	39.2526528702683	2.3667884051605e-05	-2.86243374843759	1
ENSG00000169629.11	RGPD8	2	112431756	2_67	0	0.0030163565640533	4.97126078081779	4.71908932313692e-08	0.459200190068631	3
ENSG00000114999.7	TTL	2	112482606	2_67	0	0.00317394826964212	6.44410101068059	6.43681692512091e-08	1.29641464863883	1
ENSG00000125630.15	POLR1B	2	112544150	2_67	0	0.00628329793975435	11.0864289768899	2.19224105281838e-07	-1.0809775135025	2
ENSG00000125611.15	CHCHD5	2	112584989	2_67	0	0.00836004716975925	12.6692914859819	3.33326643976907e-07	-0.566896541871949	1
ENSG00000144136.10	SLC20A1	2	112647131	2_67	0	0.00343868581431617	6.37012443754368	6.89365249180505e-08	0.833880636754965	1
ENSG00000136689.18	IL1RN	2	113108948	2_67	0	0.00481001924121993	9.68161583617033	1.46556010177933e-07	-1.25413268679747	1
ENSG00000125637.15	PSD4	2	113161494	2_67	0	0.00433375686667037	8.45975923911562	1.15380261752473e-07	1.02587705544617	2
ENSG00000175497.16	DPP10	2	115160044	2_67	0	0.00305630514371402	4.89750687674376	4.71064894816957e-08	-0.231920359405402	1
ENSG00000125618.16	PAX8	2	113235767	2_67	0	0.0043707059715653	8.17853745198385	1.12495774970752e-07	1.09368351047139	2
ENSG00000144134.18	RABL2A	2	113629174	2_67	0	0.0167014616639306	21.7295850143801	1.14212828505948e-06	2.13469919534655	1
ENSG00000115084.13	SLC35F5	2	113754647	2_67	0	0.0664217942820025	36.7360793098648	7.67913638426949e-06	3.98200982297374	3
ENSG00000115091.11	ACTR3	2	113889855	2_67	0	0.00430802585587031	8.39152170350421	1.13770062591794e-07	1.07050868593015	1
ENSG00000088205.12	DDX18	2	117816768	2_69	0	0.0121550513867191	7.99006671413921	3.05644213742946e-07	0.901716134206248	2
ENSG00000125633.10	CCDC93	2	118013446	2_69	0	0.00944192467534111	5.59376170390731	1.66216244831223e-07	-0.527117370621503	3
ENSG00000125629.14	INSIG2	2	118088243	2_69	0	0.0334329548137773	17.6295988551393	1.8549241926424e-06	1.94265575034365	3
ENSG00000115107.19	STEAP3	2	119219679	2_69	0	0.0261541630487434	15.28205623751	1.25785793587462e-06	-1.60775904953411	3
ENSG00000186132.14	C2orf76	2	119366701	2_69	0	0.00937604212506071	5.5273752336793	1.63097562995255e-07	-0.491087448409958	1
ENSG00000155368.16	DBI	2	119367787	2_69	0	0.00919324171614433	5.3406902953213	1.54516565695333e-07	0.375177938269877	1
ENSG00000171227.6	TMEM37	2	119429724	2_69	0	0.0110290210945008	7.06746988397523	2.45306980982496e-07	0.757411942735125	2
ENSG00000080293.9	SCTR	2	119469664	2_69	0	0.00922832840078558	5.37680603721588	1.56155176201573e-07	0.506852232607337	1
ENSG00000144120.12	TMEM177	2	119652040	2_69	0	0.0119546475409833	7.83226374527542	2.94668053030928e-07	0.789397298735974	2
ENSG00000088179.8	PTPN4	2	119759674	2_69	0	0.0389042422607742	19.082424928294	2.33635857403333e-06	2.27006706543369	1
ENSG00000115109.13	EPB41L5	2	120013281	2_69	0	0.0104072194650946	6.51692399787159	2.13445175460234e-07	1.09349143504925	1
ENSG00000226479.3	TMEM185B	2	120222852	2_69	0	0.0322667144886949	17.2895666698335	1.75568997201852e-06	-2.24543680010908	1
ENSG00000144118.13	RALB	2	120247403	2_69	0	0.0266788896596959	15.4716739836431	1.29901459324006e-06	-1.98947368421039	1
ENSG00000163083.5	INHBB	2	120590036	2_70	0	0.294702803450758	31.9713292708881	2.96519960918761e-05	-3.12863442290214	1
ENSG00000074047.21	GLI2	2	120735673	2_70	0	0.0323358919327482	9.94938633017095	1.01248853254269e-06	-1.1262943853745	1
ENSG00000074054.17	CLASP1	2	121649389	2_70	0	0.0201741049301865	5.44593989807224	3.45761069718079e-07	-0.355254005663944	2
ENSG00000211460.11	TSN	2	121736192	2_70	0	0.0193382792955753	5.0430313065819	3.06915248598006e-07	0.255986609931186	1
ENSG00000155052.14	CNTNAP5	2	124025355	2_72	0	0.0219953565622733	7.88274902972574	5.45654423232222e-07	0.975289944700427	1
ENSG00000136732.14	GYPC	2	126655525	2_74	0	0.25307980174417	32.974279818708	2.62628454690591e-05	-3.51418203987827	1
ENSG00000136717.14	BIN1	2	127101837	2_74	0	0.0151618584966734	5.38074430769009	2.5674604820074e-07	0.380682686446425	2
ENSG00000186684.12	CYP27C1	2	127192498	2_74	0	0.0358182656900578	13.5810360931391	1.53089861694997e-06	1.6071228894108	1
ENSG00000163161.12	ERCC3	2	127294150	2_75	0	0.0166627470929852	4.79407963493254	2.51397422221315e-07	-0.234576496686934	2
ENSG00000169967.16	MAP3K2	2	127388145	2_75	0	0.0479015639285061	14.6408173501781	2.20711005452374e-06	1.67820123324528	3
ENSG00000115718.17	PROC	2	127418654	2_75	0	0.0176961895734017	5.26626344095479	2.93285989144466e-07	-0.398411927583152	3
ENSG00000163166.14	IWS1	2	127526497	2_75	0	0.0165985009282611	4.74022817650934	2.47615078922562e-07	-0.0960420602859325	1
ENSG00000169994.18	MYO7B	2	127536206	2_75	0	0.0382787927830952	12.890251549573	1.55284675562881e-06	-1.50198373719875	1
ENSG00000144230.16	GPR17	2	127648067	2_75	0	0.0203311915087975	6.61046928932809	4.22964674195616e-07	-0.678294440738418	3
ENSG00000072163.19	LIMS2	2	127648067	2_75	0	0.0205971443663247	6.87599183429262	4.45708933554243e-07	-0.851316538182745	1
ENSG00000136709.11	WDR33	2	127810657	2_75	0	0.0258149927102666	8.91438059090876	7.24222731958848e-07	-1.25447919187715	1
ENSG00000144233.9	AMMECR1L	2	127885051	2_75	0	0.0177598129780059	5.88093661629544	3.28695577210401e-07	0.951712896249427	2
ENSG00000136715.17	SAP130	2	128028089	2_75	0	0.0240833720944408	8.96757960641384	6.79675335157963e-07	-1.76476993328562	2
ENSG00000136720.6	HS6ST1	2	128319529	2_75	0	0.0167034826396554	4.95367328235455	2.60401429012173e-07	-0.385574157208665	1
ENSG00000222014.5	RAB6C	2	129979968	2_78	0	0.0290992749746764	4.90872162140731	4.49530895710111e-07	-0.203664248905236	1
ENSG00000152082.13	MZT2B	2	130181715	2_78	0	0.0876939748833113	15.5615345865817	4.29468338142549e-06	-1.72582813118504	1
ENSG00000136710.9	CCDC115	2	130342923	2_78	0	0.0770163221884469	14.2918736170624	3.46402419219976e-06	-1.50214887799313	1
ENSG00000136718.9	IMP4	2	130342325	2_78	0	0.0717201807759761	13.5975930147441	3.06910952855227e-06	1.4437327691612	2
ENSG00000072135.12	PTPN18	2	130356469	2_78	0	0.0287341824119889	4.78804364885105	4.32978088718477e-07	-0.1427352391061	1
ENSG00000115762.16	PLEKHB2	2	131104358	2_78	0	0.129112603517006	19.3870048161511	7.87749852467633e-06	2.35580949619879	1
ENSG00000075886.10	TUBA3D	2	131475952	2_78	0	0.0288831235816731	4.83745691585909	4.39713948280045e-07	-0.28850142166837	1
ENSG00000173272.15	MZT2A	2	131487239	2_78	0	0.0292066733486629	4.94393675304361	4.54426839009403e-07	-0.238977443794911	2
ENSG00000163040.14	CCDC74A	2	131528704	2_78	0	0.0303461732463217	5.30988356401693	5.07105013788824e-07	-0.4897113193214	1
ENSG00000152127.8	MGAT5	2	134116666	2_79	0	0.0183080306898455	4.75036306201587	2.73701645698544e-07	0.0522557142965098	2
ENSG00000152128.13	TMEM163	2	134720069	2_80	0	0	2813.6278932778	0	-1.76153505070612	1
ENSG00000082258.12	CCNT2	2	134918197	2_80	0	0.00784583186081267	11403.7781224033	0.000281576709424241	5.36219356230252	2
ENSG00000115839.17	RAB3GAP1	2	135052002	2_80	0	0	181.027790902356	0	-1.54319923092686	1
ENSG00000121988.17	ZRANB3	2	135531995	2_80	0	0	53.1675840669288	0	1.45257532831204	1
ENSG00000048991.16	R3HDM1	2	135531995	2_80	0	0	53.1675840669288	0	-1.45257532831205	1
ENSG00000144224.16	UBXN4	2	135741666	2_80	0	0	30.7824811543805	0	-1.04350721259256	2
ENSG00000076003.4	MCM6	2	135876392	2_80	0	0	1059.02887067948	0	3.06118102315689	1
ENSG00000115866.10	DARS	2	135985573	2_80	0	0	684.483830121972	0	1.46303550411949	2
ENSG00000144229.11	THSD7B	2	136765297	2_81	0	0.0207396532335274	8.00056670201259	5.22193203142831e-07	-0.6434642634471	1
ENSG00000150540.13	HNMT	2	137947222	2_82	0	0.0396216114099178	9.68392828624621	1.20751538447717e-06	1.19213020453582	1
ENSG00000144228.8	SPOPL	2	138501652	2_82	0	0.0276494378813821	6.2389831047247	5.42886559404691e-07	-0.652149501742563	1
ENSG00000168702.17	LRP1B	2	141713110	2_85	0	0.014961922169456	7.82683732200568	3.68538337345375e-07	-0.867002720743262	3
ENSG00000115919.14	KYNU	2	142877245	2_85	0	0.0113039675483502	5.16458650205711	1.83728035586967e-07	-0.337285986864001	2
ENSG00000075884.13	ARHGAP15	2	143091525	2_85	0	0.0152737500417771	8.02287811654234	3.8564246230641e-07	0.905311893419251	1
ENSG00000169554.18	ZEB2	2	144524878	2_86	0	0.0221657427466956	10.0377552320585	7.00209282111654e-07	-0.967994006429009	1
ENSG00000121989.14	ACVR2A	2	147844091	2_88	0	0.0300785480614738	13.5063112862908	1.27850548901957e-06	-1.63632822303064	1
ENSG00000115947.13	ORC4	2	148020474	2_88	0	0.0142042031649028	6.35824175263539	2.84225399604728e-07	0.787226421962709	1
ENSG00000204406.12	MBD5	2	148020474	2_88	0	0.0142042031649028	6.35824175263539	2.84225399604728e-07	-0.787226421962709	1
ENSG00000150556.16	LYPD6B	2	149061668	2_88	0	0.0688251497634218	21.4780373122881	4.65211809967015e-06	2.14693637348356	1
ENSG00000187123.14	LYPD6	2	149331292	2_88	0	0.0244098134634829	11.5119956116927	8.84349734303431e-07	1.29428513605016	1
ENSG00000184898.6	RBM43	2	151502418	2_90	0	0.0211755707029444	6.48275470632965	4.32019834946937e-07	0.748443013921357	1
ENSG00000123609.10	NMI	2	151291765	2_90	0	0.124486145430489	23.6299919870985	9.25749673970189e-06	2.36914356461086	1
ENSG00000123610.4	TNFAIP6	2	151357910	2_90	0	0.0241285033939989	7.72728509949973	5.86767829042833e-07	-0.98037659356202	1
ENSG00000080345.17	RIF1	2	151409797	2_90	0	0.022193201306633	6.93005848966637	4.84022807353823e-07	-0.903513354624777	2
ENSG00000183091.19	NEB	2	151734675	2_91	0	0.0236826792411605	7.6658072341118	5.71344039256902e-07	-0.645427461487836	1
ENSG00000182389.19	CACNB4	2	152099291	2_91	0	0.0186907687296638	5.46599855373527	3.21518265213161e-07	0.507223355969791	2
ENSG00000115145.9	STAM2	2	152176179	2_91	0	0.0176762118772846	4.93129036430918	2.74320805742622e-07	0.837079511721291	1
ENSG00000157827.19	FMNL2	2	152335728	2_91	0	0.0198186142710549	5.94584554338818	3.7084794948193e-07	-0.380949734048922	3
ENSG00000177917.10	ARL6IP6	2	152717014	2_91	0	0.0919409459364332	20.8472408070305	6.03207210597819e-06	-2.29086046574379	1
ENSG00000144278.14	GALNT13	2	153876377	2_92	0	0.0312843401828034	5.2960634577776	5.21421762882067e-07	-0.515769938480408	1
ENSG00000115159.15	GPD2	2	156434411	2_93	0	0.0188944630385116	4.84710278571069	2.88221090618772e-07	-0.304411277154717	2
ENSG00000136542.8	GALNT5	2	157257153	2_94	0	0.0273878857687251	8.20292280524055	7.0702717435374e-07	0.868190679783539	1
ENSG00000115165.9	CYTIP	2	157488991	2_94	0	0.0203688058251458	5.37890437948028	3.44800880107442e-07	0.387780337455821	1
ENSG00000123612.15	ACVR1C	2	157628563	2_94	0	0.0834418599693565	18.948132505524	4.97575929557691e-06	-1.99175971232803	2
ENSG00000115170.13	ACVR1	2	157885810	2_95	0	0.116029037850237	23.8893717057416	8.72329164656896e-06	-2.25131804109719	1
ENSG00000144283.21	PKP4	2	158457154	2_95	0	0.0172298927586932	6.49421284978689	3.52142194760587e-07	-1.09237919475076	1
ENSG00000163331.11	DAPL1	2	158791767	2_96	0	0.00774300010914308	4.81179925701267	1.17253479648482e-07	0.108714503174849	2
ENSG00000115183.14	TANC1	2	158968845	2_96	0	0.00803846093244021	5.11695646732065	1.2944748030097e-07	-0.0543587335389198	1
ENSG00000196151.10	WDSUB1	2	159287223	2_96	0	0.00898565366845094	6.25598658232714	1.76910845444173e-07	0.587629890868437	1
ENSG00000136536.14	MARCH7	2	159712509	2_96	0	0.01351787346181	9.86596098958152	4.19717178182861e-07	-1.5381215382881	2
ENSG00000241399.6	CD302	2	159798013	2_96	0	0.0468429001031329	21.7549170824333	3.20708286172436e-06	2.70771139555764	2
ENSG00000153246.12	PLA2R1	2	160062473	2_96	0	0.0124696281233259	9.74527286483267	3.82433985362268e-07	-1.56033254988612	2
ENSG00000115221.10	ITGB6	2	160270221	2_96	0	0.0433339535538051	22.3103360324927	3.04258975623225e-06	3.33459296244647	3
ENSG00000153250.19	RBMS1	2	160494127	2_96	0	0.00843781967686508	5.55351872068464	1.47471281359893e-07	-0.389497052011522	2
ENSG00000136560.13	TANK	2	161137211	2_97	0	0	12.6667406413917	0	-0.655786503998764	2
ENSG00000115233.11	PSMD14	2	161308497	2_97	0	0	1580.11113726291	0	1.49491370104441	1
ENSG00000144290.16	SLC4A10	2	161426958	2_97	0	0	7660.05373091581	0	5.08748537182312	1
ENSG00000197635.9	DPP4	2	162065218	2_97	0	0	28.0911179591299	0	2.12923543359799	2
ENSG00000115267.5	IFIH1	2	162294461	2_97	0	0	9.67887592532617	0	0.62561513723722	1
ENSG00000182263.13	FIGN	2	163614686	2_99	0	0.00678060795413527	8.03597587238177	1.71481088891126e-07	-0.388007097128179	2
ENSG00000115290.9	GRB14	2	164621393	2_100	0	0.0820762322668346	20.1783235795752	5.21208473496025e-06	-2.43423204622669	2
ENSG00000082438.15	COBLL1	2	164843369	2_100	0	0.0168394489868048	4.96004617570693	2.62858829622957e-07	-0.50390073113422	1
ENSG00000153253.16	SCN3A	2	165208466	2_100	0	0.0166326719329535	4.84249690555652	2.53478043915935e-07	0.148606521102855	1
ENSG00000178662.15	CSRNP3	2	165469352	2_100	0	0.034428414308619	11.7833225567476	1.27671441088327e-06	1.73727520511578	1
ENSG00000115339.13	GALNT3	2	165794201	2_100	0	0.0797073915356974	19.89247309684	4.98995179208807e-06	-2.24618750584832	2
ENSG00000123607.14	TTC21B	2	165877417	2_100	0	0.0179125510963704	5.54766005838299	3.12734833427993e-07	0.582562582228791	2
ENSG00000169432.14	SCN9A	2	166375953	2_101	0	0.0152179653823586	4.90616146400686	2.34967287019261e-07	0.185881339199346	2
ENSG00000172292.14	CERS6	2	168456065	2_102	0	0.016370711890949	8.32078764077114	4.28687655144652e-07	-0.857006321706637	1
ENSG00000163072.15	NOSTRIN	2	168786836	2_102	0	0.0245034304771503	10.9403296147796	8.43657691525081e-07	0.433835767312148	2
ENSG00000152254.10	G6PC2	2	168888041	2_102	0	0.0121368433875658	6.25835960026428	2.39042562269795e-07	0.89226749110302	1
ENSG00000152253.8	SPC25	2	168881341	2_102	0	0.019220563609867	9.5470217227341	5.77488051469353e-07	-0.920107784994222	2
ENSG00000163093.11	BBS5	2	169480139	2_103	0	0.0223178632682152	5.86362872107849	4.1183954899894e-07	0.710356640835579	1
ENSG00000239474.6	KLHL41	2	169509786	2_103	0	0.0204918267969997	5.05022953534553	3.25687257826472e-07	0.230082420524534	1
ENSG00000138399.17	FASTKD1	2	169573465	2_103	0	0.0198585641648413	4.75130279959553	2.96940562549513e-07	0.174850622562924	2
ENSG00000138398.15	PPIG	2	169584491	2_103	0	0.0198006060899322	4.72346010710803	2.94338931885531e-07	0.133729286462171	1
ENSG00000154479.12	CCDC173	2	169694539	2_103	0	0.102023563005903	20.5372455595081	6.59404119636e-06	-2.77180445556628	1
ENSG00000213160.9	KLHL23	2	169694622	2_103	0	0.0437062926862226	12.2955777005115	1.69122691681221e-06	1.96962189683753	1
ENSG00000144362.11	PHOSPHO2	2	169694622	2_103	0	0.0437062926862226	12.2955777005115	1.69122691681221e-06	1.96962189683753	1
ENSG00000138385.15	SSB	2	169350535	2_103	0	0.0702130002469059	16.8782379712174	3.72952575527113e-06	-1.77706772774647	1
ENSG00000138382.14	METTL5	2	169825854	2_103	0	0.020088566439096	4.86093632151848	3.07310819851328e-07	-0.118054641682098	1
ENSG00000144357.16	UBR3	2	169827007	2_103	0	0.036036800328467	10.4429752440341	1.18434831254486e-06	-1.52331587916905	1
ENSG00000204335.3	SP5	2	170714891	2_104	0	0.004939188682483	4.85672263050432	7.54932100006483e-08	-0.163172091446403	2
ENSG00000204334.7	ERICH2	2	170787538	2_104	0	0.234728279754699	37.6848184667108	2.78381786273631e-05	3.22369636409418	1
ENSG00000128683.13	GAD1	2	170813566	2_104	0	0.00869685513511131	10.665062242314	2.91900342177755e-07	1.05611177402026	2
ENSG00000115806.12	GORASP2	2	170929058	2_104	0	0.013500525118329	14.7132704870319	6.25127859233693e-07	2.29234294918081	1
ENSG00000123600.19	METTL8	2	171431827	2_104	0	0.00495348736884038	5.65576389261515	8.81680639841281e-08	-0.670662050376574	2
ENSG00000115827.13	DCAF17	2	171434071	2_104	0	0.0619405557163568	28.6249813486483	5.57993684455782e-06	-2.4752119625319	1
ENSG00000071967.11	CYBRD1	2	171568453	2_104	0	0.00525474609143128	9.19993763541205	1.52140764022146e-07	1.59981734252432	2
ENSG00000077380.15	DYNC1I2	2	171686195	2_104	1	0.32255805840274	30.822853102452	3.1288857579007e-05	-4.34333969025478	1
ENSG00000115840.13	SLC25A12	2	171994938	2_104	1	0.0198807790007788	24.7972328981404	1.55147789509737e-06	3.68882005599479	1
ENSG00000172878.13	METAP1D	2	171999243	2_104	0	0.00732560427723283	9.35674243318893	2.15713389570343e-07	-1.34625110605706	1
ENSG00000144355.14	DLX1	2	172084313	2_104	0	0.00494435552993433	4.91883183372133	7.65386222608593e-08	-0.297522292538262	1
ENSG00000091409.14	ITGA6	2	172427651	2_105	0	0.00715534867356504	7.61659405688994	1.71514398503405e-07	1.02049044435118	1
ENSG00000152256.13	PDK1	2	172555453	2_105	0	0.0293795334455524	20.6357292443944	1.90797943537784e-06	-2.10433481472671	2
ENSG00000091436.16	MAP3K20	2	173075527	2_105	0	0.0264828196547713	19.1186682697085	1.59342209327369e-06	1.81400564220935	1
ENSG00000144354.13	CDCA7	2	173240836	2_105	0	0.0471292541074143	24.9014595039115	3.69338297112021e-06	-3.52268233074763	3
ENSG00000138430.15	OLA1	2	174249822	2_105	0	0.00685402371725163	7.88415691848296	1.70063000024597e-07	-1.21057896816375	1
ENSG00000138433.15	CIR1	2	174396420	2_105	0	0.00537214526931551	6.05338151654899	1.02342204590629e-07	-1.38502110504026	1
ENSG00000144306.14	SCRN3	2	174395627	2_105	0	0.0058745656752015	8.81810946473789	1.63027257506495e-07	2.13372593601056	2
ENSG00000163328.13	GPR155	2	174487330	2_105	0	0.0054639672966954	5.3391668430882	9.18101204775844e-08	0.863627981891535	1
ENSG00000115935.17	WIPF1	2	174679054	2_105	0	0.150150639768328	38.3029053182164	1.80995541787543e-05	-3.58606405013541	1
ENSG00000128656.13	CHN1	2	175004641	2_106	0	0.0171935049264954	11.5940176427515	6.27346310222759e-07	1.71062809631714	2
ENSG00000115966.16	ATF2	2	175168302	2_106	0	0.0109978751598511	6.18621490563115	2.14112864807812e-07	0.602908616309713	1
ENSG00000154518.9	ATP5G3	2	175184841	2_106	0	0.00987063642522956	5.09969399405234	1.58415709307255e-07	0.327187623311165	1
ENSG00000144320.13	LNPK	2	175944877	2_106	0	0.0106067196722408	5.55622506721806	1.85468386625689e-07	-0.289913468616978	2
ENSG00000128714.5	HOXD13	2	176092390	2_106	0	0.017354687190599	11.0817200852072	6.05247410300261e-07	1.6554282259444	2
ENSG00000128710.5	HOXD10	2	176109394	2_106	0	0.0126644718350371	8.54551296675065	3.40591804614129e-07	-1.22443931617166	1
ENSG00000128709.12	HOXD9	2	176122492	2_106	0	0.0132857713070691	7.41656081888981	3.10097531186827e-07	-0.0685703303672579	1
ENSG00000175879.8	HOXD8	2	176139387	2_106	0	0.0115897746391415	6.63450561890024	2.41987276211068e-07	-0.632224915683098	1
ENSG00000128652.11	HOXD3	2	176139387	2_106	0	0.0115897746391415	6.63450561890024	2.41987276211068e-07	-0.632224915683098	1
ENSG00000170166.5	HOXD4	2	176151087	2_106	0	0.0140778695513871	7.59109318589635	3.36318093945229e-07	-0.396605780107949	1
ENSG00000128645.14	HOXD1	2	176188570	2_106	1	0.759088940975438	31.5466299267501	7.53623806543452e-05	5.47340890562621	1
ENSG00000128654.13	MTX2	2	176269444	2_106	0	0.0150084156789699	8.22410934247583	3.88447829456677e-07	0.645995918705196	1
ENSG00000116044.15	NFE2L2	2	177392552	2_107	0	0.0228315762130058	6.32422758431826	4.54414685825374e-07	-0.684563605736552	1
ENSG00000018510.13	AGPS	2	177392663	2_107	0	0.0604776680264686	15.6731490111008	2.98304821598699e-06	-2.08580742357049	1
ENSG00000196659.9	TTC30B	2	177553107	2_107	0	0.0261284684437304	7.61100684022972	6.258424820772e-07	0.831594369797926	1
ENSG00000128655.16	PDE11A	2	178090102	2_108	0	0.0221827209405695	16.2161935618466	1.13206850740102e-06	-1.81330190387495	1
ENSG00000155636.14	RBM45	2	178112094	2_108	0	0.0066139269150326	4.72555111302123	9.83605232185067e-08	-0.0308319268824584	1
ENSG00000079156.16	OSBPL6	2	178193987	2_108	0	0.00981353359103165	8.46505028231462	2.61435120550069e-07	0.961781548080062	1
ENSG00000180228.12	PRKRA	2	178451344	2_108	0	0.043818281986845	22.7305789405351	3.13454722124854e-06	2.15070204825833	1
ENSG00000204311.12	DFNB59	2	178447910	2_108	0	0.00783734530977642	6.33342803481757	1.5621286436515e-07	0.565770368140766	1
ENSG00000079150.17	FKBP7	2	178478636	2_108	0	0.012056586255607	10.4180603708544	3.95293980492227e-07	1.25203908398748	1
ENSG00000155657.26	TTN	2	178831108	2_108	0	0.0242068659801986	17.0488901480343	1.29880410293685e-06	-1.71168928626987	1
ENSG00000163492.14	CCDC141	2	179049620	2_108	0	0.00692248240046611	5.15744008662955	1.12358265296901e-07	-0.29405192499768	2
ENSG00000187231.13	SESTD1	2	179264718	2_108	0	0.00899563920906454	7.63987339301867	2.16285380031495e-07	0.853463813010454	1
ENSG00000163510.13	CWC22	2	180007524	2_108	0	0.0070724056410042	5.36040915796148	1.19309239118492e-07	-0.526608439229975	1
ENSG00000170035.15	UBE2E3	2	180968140	2_109	0	0	53.3292522292576	0	3.42096604043773	1
ENSG00000115232.13	ITGA4	2	181456814	2_110	0	0.00948378519457804	4.75322020787386	1.41866095891801e-07	-0.000711208843789333	1
ENSG00000188452.13	CERKL	2	181459039	2_110	0	0.0105303088085362	5.51810553350813	1.82868997104468e-07	0.0982115698755381	1
ENSG00000138434.16	SSFA2	2	181892173	2_110	0	0.009581360209589	5.1869010613588	1.56402649346281e-07	0.0244098626475879	1
ENSG00000150722.10	PPP1R1C	2	181953462	2_110	0	0.0125527216413589	7.8687150301677	3.10849869549627e-07	1.1897783229126	1
ENSG00000077232.17	DNAJC10	2	182715440	2_110	0	0.00949948802634026	4.75672993179374	1.42205917255515e-07	0.10429481149145	1
ENSG00000162998.4	FRZB	2	182866669	2_110	0	0.0277236605368529	15.4937968640974	1.35181544429714e-06	-1.81719063377908	2
ENSG00000061676.14	NCKAP1	2	183037928	2_110	0	0.0104066990026973	5.67383441009743	1.8582263920212e-07	-0.62535765637304	1
ENSG00000162999.12	DUSP19	2	183079224	2_110	0	0.00948236544552561	4.76265801581766	1.42126499738933e-07	0.284459126567376	2
ENSG00000163002.12	NUP35	2	183117127	2_110	0	0.0104538319114295	5.88365071664163	1.93567022342231e-07	0.779626059878795	1
ENSG00000170396.7	ZNF804A	2	184598393	2_112	0	0.00805164298297612	5.84666302054805	1.48149962811551e-07	0.548102573019068	2
ENSG00000188738.14	FSIP2	2	185737495	2_112	0	0.0156537161107093	12.1557555645427	5.98836668361457e-07	-1.62110353857072	2
ENSG00000065548.17	ZC3H15	2	186486293	2_112	0	0.0100108783850371	7.91146827749426	2.49251769523197e-07	0.984267391041808	1
ENSG00000138448.11	ITGAV	2	186591184	2_112	0	0.0071544563679351	4.72726717374	1.06437768632636e-07	-0.127738156352731	1
ENSG00000144366.15	GULP1	2	188291383	2_112	0	0.00781679425641946	5.5661478935379	1.36928041455303e-07	0.528628596911033	1
ENSG00000168542.14	COL3A1	2	188974074	2_112	0	0.00715130705633393	4.72309461784715	1.0629700922205e-07	0.0170108239139047	1
ENSG00000204262.11	COL5A2	2	189180361	2_113	0	0.0293224212480777	13.6493862936975	1.25956889506202e-06	-1.74659739353891	1
ENSG00000115368.9	WDR75	2	189447024	2_113	0	0.0337804309842281	15.0035656081932	1.59502921299152e-06	-1.84862708929499	1
ENSG00000138449.10	SLC40A1	2	189584239	2_113	0	0.0131715267013113	6.02766873870135	2.49858694897513e-07	-0.702578100095621	1
ENSG00000138381.9	ASNSD1	2	189661498	2_113	0	0.190604304533886	31.9875740108129	1.91877027450707e-05	3.96134101029511	1
ENSG00000151687.14	ANKAR	2	189672029	2_113	0	0.0120982520091818	5.22071269089473	1.98774831479629e-07	0.105185215660086	1
ENSG00000128699.13	ORMDL1	2	189784590	2_113	0	0.127316130871409	27.9030411841283	1.11800551467764e-05	-3.74296759089116	2
ENSG00000064933.17	PMS1	2	189783978	2_113	0	0.0454840369472834	17.8545620356789	2.55574299397768e-06	-2.84821237267287	2
ENSG00000198130.15	HIBCH	2	190344069	2_113	0	0.0204413412568861	10.207191072314	6.56635875499322e-07	-2.09321472023628	1
ENSG00000151689.12	INPP1	2	190343248	2_113	0	0.0116996972158017	4.90276895743672	1.80519874875033e-07	-0.48482015022506	1
ENSG00000151690.14	MFSD6	2	190407424	2_113	0	0.0785669079051428	23.1540790300722	5.72500863807877e-06	2.70147076602033	2
ENSG00000138386.16	NAB1	2	190646582	2_113	0	0.0231795188442807	11.4052095835422	8.31987230576758e-07	1.55061408245313	1
ENSG00000115419.12	GLS	2	190971827	2_113	0	0.0841961713843529	23.8269701380305	6.31349931491492e-06	3.49422816338425	1
ENSG00000115415.18	STAT1	2	191021817	2_113	0	0.0161265945982838	7.95092263973137	4.03523814313161e-07	-1.84829392119505	1
ENSG00000138378.17	STAT4	2	191151202	2_114	0	0.0127484270500409	6.46149916886802	2.59238123794551e-07	-0.655174846681963	2
ENSG00000128641.18	MYO1B	2	191245493	2_114	0	0.0116071517752432	5.57885848786824	2.0378864530829e-07	-0.474010074821031	1
ENSG00000173559.12	NABP1	2	191677959	2_114	0	0.0107130672486495	4.83377288207354	1.62970517917484e-07	0.160245872177519	2
ENSG00000168497.4	SDPR	2	191836667	2_114	0	0.0184576123104702	10.0399488980051	5.83197959353181e-07	1.13423467505196	1
ENSG00000144339.11	TMEFF2	2	192199407	2_114	0	0.0498148007607118	19.6731085268406	3.08418456292737e-06	-1.9910043924609	1
ENSG00000138411.10	HECW2	2	196593642	2_116	0	0.0195180636878005	4.77939631835152	2.93574783419954e-07	-0.4446862233744	2
ENSG00000119041.10	GTF3C3	2	196799713	2_116	0	0.0220082669266813	5.92324812748614	4.10255813814083e-07	-0.662546418994096	1
ENSG00000187944.2	C2orf66	2	196810956	2_116	0	0.0427191551043959	12.2685026745807	1.64938936615781e-06	-1.53278426422042	1
ENSG00000197121.14	PGAP1	2	196928580	2_116	0	0.0503715659909658	13.8550354118251	2.19635262043567e-06	-1.76435895221301	1
ENSG00000115524.15	SF3B1	2	197439853	2_117	0	0.0253943724970025	7.07370294862362	5.6531860373274e-07	-0.898646068788484	1
ENSG00000115520.8	COQ10B	2	197449002	2_117	0	0.0283243058313242	8.11646630105944	7.23494507640641e-07	1.14496234483362	2
ENSG00000115541.10	HSPE1	2	197499794	2_117	0	0.0257915430856234	7.22183085357019	5.86183530709102e-07	0.969178883655984	1
ENSG00000162944.10	RFTN2	2	197675986	2_117	0	0.0204404486356299	5.00470281251263	3.21942039363019e-07	-0.324016894434402	1
ENSG00000247626.4	MARS2	2	197701099	2_117	0	0.0256594309331036	7.17281082185057	5.79222429550825e-07	0.939109221620453	1
ENSG00000115896.15	PLCL1	2	197804386	2_117	0	0.0272291605986482	7.73975853182045	6.63239890159358e-07	-1.02124214379861	1
ENSG00000226124.6	FTCDNL1	2	199756040	2_118	0	0.0266855662021061	6.42207283200191	5.39337505470062e-07	1.08433180653186	3
ENSG00000178074.5	C2orf69	2	199910402	2_118	0	0.025517821246769	5.9948884836202	4.81430580635757e-07	-1.04742480259389	1
ENSG00000162971.10	TYW5	2	199955035	2_118	0	0.0548368529383707	13.3353270133974	2.30136321279592e-06	2.07521133011911	1
ENSG00000162972.10	MAIP1	2	199955089	2_118	0	0.022861525705389	4.94629575040047	3.55872364924554e-07	0.28163137958289	1
ENSG00000196141.13	SPATS2L	2	200305923	2_118	0	0.024757214582082	5.70610378252184	4.44580511249341e-07	-0.597001826572777	1
ENSG00000163535.17	SGO2	2	200509191	2_118	0	0.0242064667490356	5.49145310869891	4.18338328013521e-07	0.39131555485135	2
ENSG00000155729.12	KCTD18	2	200519526	2_118	0	0.0754363854300564	16.4302757471922	3.90062946174493e-06	-1.82931161260016	1
ENSG00000082153.17	BZW1	2	200810095	2_119	0	0.0323236685452905	9.68950449852211	9.85669202522486e-07	2.29991612967394	1
ENSG00000013441.15	CLK1	2	200864612	2_119	0	0.0211288614621581	5.52328521413802	3.67267534336337e-07	0.940101241922342	1
ENSG00000240344.8	PPIL3	2	200889218	2_119	0	0.0210430950726783	5.00517050640001	3.31464840162959e-07	-0.44606516256409	1
ENSG00000115942.8	ORC2	2	200963642	2_119	0	0.0266466507937266	7.71459885311107	6.4694141270459e-07	1.34054442204098	1
ENSG00000155744.9	FAM126B	2	201071148	2_119	0	0.0211730070394205	5.44202061765756	3.62619953946559e-07	-0.855000693464334	1
ENSG00000119013.8	NDUFB3	2	201139953	2_119	0	0.0217870643156007	5.36855996168286	3.68099728618187e-07	-0.724398361861726	1
ENSG00000003402.19	CFLAR	2	201116120	2_119	0	0.0211981640442025	5.43282454758832	3.62437313088576e-07	-0.837965715241238	1
ENSG00000064012.21	CASP8	2	201277115	2_119	0	0.0247458462766879	6.58070140236207	5.12487727284743e-07	-0.972015730569282	2
ENSG00000082146.12	STRADB	2	201388316	2_119	0	0.0296295085564107	8.33130867469813	7.76866952620791e-07	-1.1880762231913	1
ENSG00000115993.12	TRAK2	2	201451036	2_119	0	0.0247300373856205	6.58154716909864	5.12226148363307e-07	-0.945467606619496	1
ENSG00000155754.14	ALS2CR11	2	201480753	2_119	0	0.0670533203498637	15.4763622539412	3.26586439844678e-06	-1.98239050975172	1
ENSG00000082126.17	MPP4	2	201702041	2_119	0	0.0535569963670335	13.7218000125386	2.31279037689751e-06	-1.68201618343494	1
ENSG00000138395.14	CDK15	2	201790822	2_119	0	0.0394509891299889	10.9068551145069	1.35414887795205e-06	1.44844035151719	1
ENSG00000155760.2	FZD7	2	202030416	2_120	0	0.0155942663007358	8.57955726063544	4.21054969142042e-07	0.859011959095676	2
ENSG00000116030.16	SUMO1	2	202238678	2_120	0	0.0125443620808881	6.51242252132451	2.57098844172614e-07	-0.745385259965793	1
ENSG00000204217.13	BMPR2	2	202381581	2_120	0	0.0161413229897966	8.90757372308929	4.52488480144418e-07	-1.65617582319735	1
ENSG00000163596.16	ICA1L	2	202871528	2_120	0	0.0165996185460405	9.17392315420278	4.79250064296452e-07	-1.35601599655942	1
ENSG00000138380.17	CARF	2	202912242	2_120	0	0.0176711407728222	9.7689014144254	5.43274457882932e-07	1.17399738922288	1
ENSG00000144426.18	NBEAL1	2	203016111	2_120	0	0.0163669358555537	9.03968461454136	4.65617862373516e-07	1.34123792240836	1
ENSG00000114942.13	EEF1B2	2	206159383	2_122	0	0.0333749204488666	16.6356852848725	1.74730978365339e-06	2.14288384672015	1
ENSG00000183671.12	GPR1	2	206217980	2_122	0	0.0109447901464119	6.8177997096499	2.34833824538436e-07	-1.05481377347498	2
ENSG00000204186.7	ZDBF2	2	206302221	2_122	0	0.0114004091767189	7.1973939526231	2.58228806139169e-07	1.17560677053753	1
ENSG00000114948.12	ADAM23	2	206453507	2_122	0	0.00880815421296521	4.78219276320083	1.32562584056846e-07	-0.0546852249523103	2
ENSG00000138400.12	MDH1B	2	206765180	2_122	0	0.0818018253964304	25.1218929450387	6.46731968855741e-06	2.49480594738949	3
ENSG00000118246.13	FASTKD2	2	206753868	2_122	0	0.0248160569794901	14.5714107108659	1.13800285274898e-06	1.65645938853939	1
ENSG00000144401.14	METTL21A	2	207638686	2_122	0	0.012694638825253	14.4238970720708	5.76251325813564e-07	-2.83037029360272	1
ENSG00000178385.14	PLEKHM3	2	208025325	2_123	0	0.0282981858628333	6.6948818855057	5.96225419430617e-07	-0.795369467767734	1
ENSG00000138413.13	IDH1	2	208266091	2_123	0	0.0323614004814655	7.97799873509392	8.12512862487961e-07	1.04568138861004	1
ENSG00000115020.16	PIKFYVE	2	208265568	2_123	0	0.0511220796542324	12.3706117346688	1.99025472054269e-06	-1.69344667270375	2
ENSG00000144406.18	UNC80	2	209772130	2_124	0	0.0428658229035481	21.6255071468208	2.91733592513402e-06	2.39427234792395	2
ENSG00000078018.19	MAP2	2	209423228	2_124	0	0.0149391225028435	11.9250975473147	5.60655391018501e-07	1.4549549280636	1
ENSG00000197713.14	RPE	2	209989752	2_124	0	0.0757925422150948	26.8466372197774	6.40361690116667e-06	-2.68640504981911	1
ENSG00000115361.7	ACADL	2	210221427	2_124	0	0.00708387809265765	4.93598568625142	1.10040851943668e-07	0.282395465442182	1
ENSG00000115365.11	LANCL1	2	210430295	2_124	0	0.00706617762490891	4.90436678976848	1.0906275569846e-07	-0.11657884373611	2
ENSG00000021826.14	CPS1	2	210466153	2_124	0	0.0149060766483742	11.6937969304827	5.48564717851854e-07	1.06404923024224	2
ENSG00000178568.14	ERBB4	2	211683210	2_125	0	0.010494018114164	5.62835736378746	1.85879907502577e-07	-0.35382855534565	1
ENSG00000030419.16	IKZF2	2	213152028	2_126	0	0.0270324593176136	8.38912360005993	7.13692486732039e-07	1.14452651484517	1
ENSG00000144451.18	SPAG16	2	213332494	2_126	0	0.0540598071614654	15.0413656964618	2.55900265298251e-06	2.18039502849868	1
ENSG00000144452.14	ABCA12	2	215138684	2_127	0	0.0210397439694733	13.8802923476679	9.19068830656332e-07	2.28487102849195	1
ENSG00000138363.14	ATIC	2	215305609	2_127	0	0.0163666094298979	8.67632233371539	4.46892813068663e-07	1.07018426118993	3
ENSG00000118242.15	MREG	2	215996911	2_127	0	0.0108570357871289	4.76753177392261	1.62897282444129e-07	-0.0533281057853467	2
ENSG00000163449.10	TMEM169	2	216082628	2_127	0	0.0741284395076239	23.2001986183633	5.41234577643776e-06	-2.32915793296108	1
ENSG00000138375.12	SMARCAL1	2	216412329	2_127	0	0.0111340225169536	5.01743460124234	1.75809682419653e-07	0.255888122194744	2
ENSG00000197756.9	RPL37A	2	216498338	2_127	0	0.0107991150993071	4.72310992371057	1.60518538532418e-07	0.0213056252006364	1
ENSG00000115457.9	IGFBP2	2	216632342	2_127	0	0.0118708856136837	5.60867832384706	2.09533094237478e-07	0.44165326614882	2
ENSG00000127831.10	VIL1	2	218418011	2_129	0	0.00919508535663594	4.79763514069574	1.38832759394668e-07	0.134628554344682	1
ENSG00000231672.6	DIRC3	2	217798506	2_129	0	0.0110899514733572	6.79205606544753	2.37049957420314e-07	0.746099889882621	1
ENSG00000188282.12	RUFY4	2	218016229	2_129	0	0.0102679326012901	5.68293795522163	1.83638990859373e-07	-0.288968731444205	3
ENSG00000163464.7	CXCR1	2	218166777	2_129	0	0.0227281051628199	14.7116622304779	1.05228637969683e-06	-1.90561753491465	1
ENSG00000163466.15	ARPC2	2	218217396	2_129	0	0.014957816784879	18.3392941689889	8.63296141492273e-07	3.95835229304117	1
ENSG00000179921.14	GPBAR1	2	218259499	2_129	1	0.0294698730311875	20.6968468503553	1.91951462082587e-06	4.35483951618491	2
ENSG00000127837.9	AAMP	2	218270227	2_129	0	0.0243927833944102	20.0456730451742	1.53883117312796e-06	4.26964168673765	1
ENSG00000135926.14	TMBIM1	2	218292256	2_129	1	0.294123911737732	26.5025946847417	2.45317032039749e-05	4.98919670979177	2
ENSG00000018280.16	SLC11A1	2	218381984	2_129	0	0.00913197928982889	4.8019378842838	1.38003604393098e-07	0.272188909358989	1
ENSG00000135913.10	USP37	2	218567846	2_129	0	0.0230574439448292	13.3890582226809	9.71561205975438e-07	-2.19444676392626	1
ENSG00000144580.13	CNOT9	2	218568666	2_129	0	0.0101162084845945	5.94235676344976	1.89184463166154e-07	-0.845027546541798	1
ENSG00000115556.13	PLCD4	2	218607609	2_129	0	0.0100736808372274	5.89744741355856	1.86965397755878e-07	0.833275524361007	1
ENSG00000074582.12	BCS1L	2	218658710	2_129	0	0.0356157156986106	17.7865899087337	1.9936244057895e-06	2.63650888836021	1
ENSG00000115568.15	ZNF142	2	218659583	2_129	0	0.0108287174738261	6.63210643525947	2.26015114975008e-07	-0.978101818625139	1
ENSG00000163481.7	RNF25	2	218672243	2_129	0	0.0102251465817539	6.04791324419805	1.94618476669549e-07	0.870220945713449	1
ENSG00000163482.11	STK36	2	218672514	2_129	0	0.010351549378679	6.17262440653533	2.01087087307444e-07	-0.89099003579377	1
ENSG00000135912.10	TTLL4	2	218710704	2_129	0	0.00944362607245264	5.07657617642389	1.50875479580017e-07	-0.446560298865981	1
ENSG00000135929.8	CYP27A1	2	218780830	2_129	0	0.0366184696296968	17.3863067161053	2.00362527129885e-06	-2.43277958485066	1
ENSG00000163501.6	IHH	2	219061446	2_129	0	0.0114392465131412	6.71559810199647	2.41763698244305e-07	0.748543463857863	1
ENSG00000187736.12	NHEJ1	2	219160400	2_129	0	0.0166449014681336	10.3347672660081	5.41365908340406e-07	-1.55539168570208	1
ENSG00000213901.10	SLC23A3	2	219170396	2_129	0	0.0534519955036593	21.4090043189728	3.60138346832945e-06	-2.32199438418894	2
ENSG00000115649.15	CNPPD1	2	219176932	2_129	0	0.00965686998884596	5.3979623502568	1.64049612659842e-07	-0.73175460927939	3
ENSG00000158552.12	ZFAND2B	2	219193550	2_129	0	0.0159357975134582	9.94429076256245	4.98719776956854e-07	1.47715961399132	1
ENSG00000115657.12	ABCB6	2	219218731	2_129	0	0.0161407542567554	9.83213719651856	4.99437018283672e-07	-1.08283581909846	1
ENSG00000198925.10	ATG9A	2	219229951	2_129	0	0.0276440482380366	14.8421519474541	1.29124154028491e-06	-1.50787701704025	2
ENSG00000163516.13	ANKZF1	2	219230067	2_129	0	0.0159356785039798	9.89463300365743	4.9622566658847e-07	-1.16604778678081	1
ENSG00000163521.15	GLB1L	2	219248662	2_129	0	0.015164296379202	9.33144399472858	4.45328091485831e-07	1.16280646958713	1
ENSG00000127824.13	TUBA4A	2	219277241	2_129	0	0.0118479662827758	7.09835195179791	2.64673409581555e-07	-0.879304878280891	1
ENSG00000054356.13	PTPRN	2	219309801	2_129	0	0.0091753861057654	4.76029709779704	1.37457164506009e-07	0.234943052274326	1
ENSG00000123992.18	DNPEP	2	219377904	2_129	0	0.0109878400377466	6.4303742983186	2.22360455486829e-07	-0.590035644853117	3
ENSG00000175084.11	DES	2	219418182	2_129	0	0.012834936219667	8.06598720879626	3.25806854905209e-07	-0.951942531054454	1
ENSG00000072195.14	SPEG	2	219434550	2_129	0	0.00917342895919171	4.78152108136586	1.38040572130602e-07	-0.0881576992387395	1
ENSG00000123989.13	CHPF	2	219543916	2_129	0	0.07243750407521	23.7536223229178	5.41504784776071e-06	2.29211757794299	1
ENSG00000123999.4	INHA	2	219572251	2_129	0	0.00925111069143747	4.87587219775471	1.41956461346612e-07	-0.284848632179338	1
ENSG00000124006.14	OBSL1	2	219572251	2_129	0	0.0124426642368251	7.75852178918059	3.03809492868274e-07	-0.913234319269821	2
ENSG00000144589.21	STK11IP	2	219597759	2_130	0	0.0179311675422379	7.35787400363604	4.152119926543e-07	0.762800721867881	2
ENSG00000116106.11	EPHA4	2	221574191	2_130	0	0.0136599833119017	4.77152479653944	2.05123929495943e-07	0.0770039270414001	1
ENSG00000116120.9	FARSB	2	222656186	2_131	0	0.0125281486245385	5.83209584534438	2.29943174729596e-07	-0.416854102371939	1
ENSG00000123983.13	ACSL3	2	222860739	2_131	0	0.0115254063117736	5.0402280301297	1.8281650569697e-07	0.221611932929511	1
ENSG00000152049.6	KCNE4	2	223018214	2_131	0	0.0147362179708984	7.37393495905016	3.41974964468711e-07	0.753068171990682	1
ENSG00000171951.4	SCG2	2	223601626	2_131	0	0.0129091896490517	6.11657930183105	2.48494376816031e-07	0.640729030158177	1
ENSG00000152056.16	AP1S3	2	223837891	2_131	0	0.015015170660048	7.55214756331734	3.56869731028014e-07	0.914147969590456	1
ENSG00000135900.3	MRPL44	2	223957073	2_131	0	0.0111468410489095	4.72330685131988	1.65694061119256e-07	0.0110553878503549	1
ENSG00000135919.12	SERPINE2	2	224039199	2_132	0	0.0147896556610525	4.75365115822352	2.21255637263069e-07	-0.044889356397051	1
ENSG00000124019.9	FAM124B	2	224402283	2_132	0	0.0181546510161716	7.38501953494329	4.21937890331846e-07	-0.890077204388349	1
ENSG00000135905.18	DOCK10	2	225041976	2_133	0	0.0156211333002304	9.14978854917129	4.49813587226365e-07	-1.13597095161783	1
ENSG00000144468.16	RHBDD1	2	226836316	2_133	0	0.0106811949306643	5.23841224677211	1.76087483823814e-07	-0.324932990291279	1
ENSG00000081052.11	COL4A4	2	227163403	2_133	0	0.0118460229150635	6.19134212403549	2.30816231035085e-07	-0.57135408223106	2
ENSG00000168958.19	MFF	2	227325204	2_134	0	0.0192425681008175	5.76991774173323	3.49415066628325e-07	0.530063192599226	2
ENSG00000168955.3	TM4SF20	2	227381136	2_134	0	0.0217270106781249	6.92670894410463	4.73626387686149e-07	-1.36620715316398	1
ENSG00000173744.17	AGFG1	2	227496033	2_134	0	0.0680696816462836	17.8952370806507	3.83354132777137e-06	-2.45048859859727	1
ENSG00000135917.13	SLC19A3	2	227716026	2_134	0	0.0187071590066198	5.5013332375545	3.23880472388497e-07	-0.437257547647182	1
ENSG00000115009.11	CCL20	2	227815864	2_134	0	0.017331974482405	4.77481157057713	2.6044333761191e-07	0.102531599652459	1
ENSG00000153820.12	SPHKAP	2	228646213	2_135	0	0.00832031351899731	5.56012826347029	1.45590646720139e-07	-0.443622510106671	1
ENSG00000153823.18	PID1	2	229203436	2_135	0	0.00790114659222052	5.08045183332129	1.2632852675273e-07	-0.274671179813328	1
ENSG00000153832.11	FBXO36	2	229921921	2_135	1	0.413906731475786	24.1712493255341	3.14854975988284e-05	4.60736042978539	1
ENSG00000163053.10	SLC16A14	2	230067335	2_135	0	0.010180157083153	9.25539956137964	2.96523163838032e-07	-1.70823869284817	2
ENSG00000079263.18	SP140	2	230203060	2_135	0	0.0103964472093829	7.21754269784247	2.36147465144691e-07	-0.753243784611361	1
ENSG00000135899.17	SP110	2	230211902	2_135	0	0.00931825877730208	7.63573748374908	2.23920950890058e-07	-1.37174159363401	2
ENSG00000185404.16	SP140L	2	230327041	2_135	0	0.0292376434361749	17.2473458148791	1.58698788105213e-06	2.00320153912839	2
ENSG00000135916.15	ITM2C	2	230864420	2_135	0	0.00864966911872067	5.92349925003954	1.61245203955991e-07	-0.53687713230828	1
ENSG00000135898.9	GPR55	2	230960977	2_135	0	0.007614466945564	4.73501630054649	1.13467100672904e-07	0.0639378088271611	1
ENSG00000163295.4	ALPI	2	232456175	2_136	0	0.0192703250490438	5.81419609272271	3.52604368806206e-07	-0.574522860388076	1
ENSG00000163286.8	ALPPL2	2	232406557	2_136	0	0.0426337523399944	13.4057539232566	1.79867945862217e-06	-1.80222039009314	2
ENSG00000204128.5	C2orf72	2	231038211	2_136	0	0.0186307661673538	5.4929145477208	3.22064258879014e-07	-0.474092092160485	2
ENSG00000173692.12	PSMD1	2	231056872	2_136	0	0.0181528571725799	5.24561218640098	2.99674744621568e-07	-0.387173588047332	1
ENSG00000135914.5	HTR2B	2	231125386	2_136	0	0.0220327004514292	7.090234595096	4.91628791342078e-07	-0.809798300053909	3
ENSG00000156966.6	B3GNT7	2	231148590	2_136	0	0.0174623518456148	4.87663389290336	2.67998189983851e-07	-0.252953109560735	1
ENSG00000115053.15	NCL	2	231448447	2_136	0	0.0394211850187551	12.6531550685042	1.56977525704319e-06	1.4884418475406	1
ENSG00000171596.6	NMUR1	2	231524502	2_136	0	0.0227792512491035	7.40787291880525	5.31057983342128e-07	0.89301593877841	1
ENSG00000221944.6	TIGD1	2	232546212	2_136	0	0.0178684269298266	5.0953404145695	2.86528943397495e-07	-0.363627154699445	1
ENSG00000135930.13	EIF4E2	2	232557527	2_136	0	0.0221054053596687	7.12161261086351	4.95433994781077e-07	-0.762970407130811	1
ENSG00000244122.2	UGT1A7	2	233681597	2_137	0	0.0155496664291918	5.72815320846488	2.8031392727372e-07	-0.843648975718636	1
ENSG00000242366.3	UGT1A8	2	233613973	2_137	0	0.169549341372829	28.2078812751485	1.50513532220661e-05	-2.97329752167676	2
ENSG00000167165.18	UGT1A6	2	233689196	2_137	0	0.0724961769034231	19.9231726753587	4.5455095789518e-06	-2.52318851034137	2
ENSG00000241635.7	UGT1A1	2	233761240	2_137	0	0.0960022821694853	22.6032121536255	6.82905628602345e-06	-2.6558864185568	1
ENSG00000204120.14	GIGYF2	2	232697500	2_137	0	0.0182762841646844	7.18660906851723	4.13352812291014e-07	0.939981505650829	2
ENSG00000182600.9	C2orf82	2	232856815	2_137	0	0.0179338132416766	7.05795054300662	3.98345786071208e-07	-0.73621000218544	1
ENSG00000066248.14	NGEF	2	232926303	2_137	0	0.0159650711729089	5.94430337970508	2.98662570826345e-07	0.632425829467774	2
ENSG00000085978.21	ATG16L1	2	233258775	2_137	0	0.0144810562496105	5.04727573104642	2.30020342052585e-07	0.178946234811259	1
ENSG00000077044.10	DGKD	2	233352233	2_137	0	0.0256387864774946	10.2461477087417	8.26736385132206e-07	0.945901838903429	1
ENSG00000085982.13	USP40	2	233566344	2_137	0	0.0147774521331037	5.23722933077567	2.43562333583918e-07	0.415303500891521	2
ENSG00000123485.11	HJURP	2	233854491	2_137	0	0.0227600747869396	9.50231055593186	6.80631239580728e-07	1.17024376070006	1
ENSG00000132321.16	IQCA1	2	236503525	2_139	0	0.0145628301037113	4.77599042199494	2.18886110300625e-07	0.150410624363292	1
ENSG00000198612.10	COPS8	2	237085776	2_140	0	0.0280759078402618	7.72543018104917	6.82598695184053e-07	-0.87219614403775	1
ENSG00000115648.13	MLPH	2	237524117	2_140	0	0.0249489605661013	6.59792780888577	5.18046793185528e-07	-1.21004548564672	1
ENSG00000124831.18	LRRFIP1	2	237627240	2_140	0	0.0206879201273736	4.81245406897762	3.13323090805035e-07	0.154595277826598	1
ENSG00000177483.11	RBM44	2	237779250	2_140	0	0.0212962735834806	5.08856319691515	3.41041919183821e-07	0.335740206319951	4
ENSG00000132329.10	RAMP1	2	237859174	2_141	0	0.0490140399242882	11.5170051842172	1.77651564388633e-06	-1.23098405176404	2
ENSG00000184182.18	UBE2F	2	238039341	2_141	0	0.0242843731151428	4.78692305475143	3.65840950971704e-07	-0.243916029803625	1
ENSG00000132330.16	SCLY	2	238060509	2_141	0	0.0646435725211875	14.1933705039533	2.88748583965076e-06	1.82098634393346	2
ENSG00000144488.14	ESPNL	2	238124947	2_141	0	0.0241246761517199	4.72398414900417	3.58656658108423e-07	0.179303638475178	2
ENSG00000168427.8	KLHL30	2	238127212	2_141	0	0.0244402360931078	4.84795723818039	3.72883486818166e-07	0.258651387101975	3
ENSG00000178752.15	ERFE	2	238158500	2_141	0	0.034706455527542	8.20042071737763	8.95685143018816e-07	0.975685711573828	1
ENSG00000132323.8	ILKAP	2	238203982	2_141	0	0.0241237038955222	4.72359990907502	3.58613032495079e-07	-0.1060836982469	2
ENSG00000204104.11	TRAF3IP1	2	238317106	2_141	0	0.0241242111766521	4.72380026124893	3.58635784470671e-07	-0.0664596405709915	3
ENSG00000065802.11	ASB1	2	238421095	2_141	0	0.0298732571926651	6.76510709943244	6.3601334465426e-07	0.713083833696922	2
ENSG00000068024.16	HDAC4	2	239421819	2_143	0	0.0117289478870672	5.64901013330107	2.08516479625757e-07	0.522100992864301	1
ENSG00000130414.11	NDUFA10	2	240025297	2_143	0	0.0119758995524363	5.84677546573853	2.20360391004782e-07	0.560009856525628	2
ENSG00000063660.8	GPC1	2	240436215	2_143	0	0.010638832476077	4.72338568759212	1.58145323269549e-07	-0.0108567960531431	1
ENSG00000142330.19	CAPN10	2	240587537	2_143	0	0.0106580424474771	4.74049999078923	1.59004922437157e-07	0.0433439671167293	1
ENSG00000178623.11	GPR35	2	240597275	2_143	0	0.054541927246043	20.3331470328236	3.49014969488145e-06	2.00622614103736	2
ENSG00000172478.17	C2orf54	2	240896723	2_143	0	0.0117568681817053	5.67157584367053	2.09847773990503e-07	-0.561185077106994	1
ENSG00000185176.12	AQP12B	2	240682491	2_143	0	0.0106399677064349	4.72439792788595	1.58196093157142e-07	0.0339213190424038	1
ENSG00000172482.4	AGXT	2	240868386	2_143	0	0.0303269259606922	14.6941366929675	1.40243079723281e-06	1.6542667833006	2
ENSG00000122085.16	MTERF4	2	241094178	2_143	0	0.01066900385306	4.7502518224792	1.59495883598746e-07	0.189908103572598	2
ENSG00000115687.13	PASK	2	241150158	2_143	0	0.0168916765503947	9.11434346884715	4.84514882094225e-07	1.10436747283849	1
ENSG00000115685.14	PPP1R7	2	241149506	2_143	0	0.0106451572709422	4.72902388803527	1.58428227579127e-07	0.00819413022485926	1
ENSG00000168385.17	SEPT2	2	241315963	2_144	0	0.0194742195890177	5.42676379068882	3.32590588057441e-07	0.561292351770243	2
ENSG00000115677.16	HDLBP	2	241317232	2_144	0	0.024650004126505	7.67295793514407	5.95235448692387e-07	-0.840568215410185	2
ENSG00000006607.13	FARP2	2	241354886	2_144	0	0.0709967825828093	17.8478915782892	3.98781094162576e-06	-2.03605748976562	3
ENSG00000115694.14	STK25	2	241505142	2_144	0	0.0183327616469389	4.851815833355	2.79924668856227e-07	-0.146164995141992	1
ENSG00000176720.4	BOK	2	241555444	2_144	0	0.0808192814321144	19.1114583750969	4.86091231894829e-06	2.03791161251535	4
ENSG00000168397.16	ATG4B	2	241636141	2_144	0	0.0194580787490832	5.41889263948088	3.31832926452055e-07	0.781041057423434	2
ENSG00000168393.12	DTYMK	2	241682911	2_144	0	0.0207294134510685	6.02163357233788	3.92835123938098e-07	-0.656932904965118	3
ENSG00000180902.17	D2HGDH	2	241734689	2_144	0	0.0235469725704879	7.23627871151159	5.36240161673398e-07	0.89563911352531	3
ENSG00000154252.11	GAL3ST2	2	241777177	2_144	0	0.0215932902939882	6.41061736571062	4.35639903011359e-07	0.567732715357941	2
ENSG00000204099.11	NEU4	2	241804236	2_144	0	0.0193734596185354	5.37738951375941	3.27859408844432e-07	-0.368191721132859	1
ENSG00000188389.10	PDCD1	2	241790194	2_144	0	0.0336061681227976	10.6353057612295	1.12480684255505e-06	-1.40822383493171	1
ENSG00000188011.5	RTP5	2	241869714	2_144	0	0.019487462432614	5.43323727268572	3.33213766747047e-07	0.392008170776016	1
ENSG00000216921.7	AC131097.4	2	241901626	2_144	0	0.0209108407738631	6.10457099126673	4.01731251191558e-07	0.434262344389556	2
ENSG00000134115.12	CNTN6	3	1092084	3_1	0	0.0274682675266912	6.60061767895904	5.70590872961645e-07	-0.662996016207288	2
ENSG00000091181.19	IL5RA	3	3126271	3_4	0	0.00998406322469181	7.3067431762024	2.2958321795411e-07	0.722901770483389	1
ENSG00000072756.16	TRNT1	3	3126942	3_4	0	0.00931658090199727	6.65057782972094	1.94995645674404e-07	-0.679956207729065	3
ENSG00000113851.14	CRBN	3	3178805	3_4	0	0.0366788333298956	19.7010020994796	2.27411699754759e-06	1.93954062005774	1
ENSG00000170364.12	SETMAR	3	4303349	3_4	0	0.00760428937976587	4.72570211531557	1.13092538276249e-07	-0.0213486615157545	1
ENSG00000144455.13	SUMF1	3	4368850	3_4	0	0.00946318971390259	6.79862754448535	2.02473304026475e-07	-0.804837269536535	4
ENSG00000150995.18	ITPR1	3	4492945	3_4	0	0.0453538613474755	21.7397828692594	3.10297619534802e-06	-2.25957890894199	1
ENSG00000134108.12	ARL8B	3	5123084	3_4	0	0.0076577162244329	4.79204095624806	1.15485846846327e-07	0.129682270047653	1
ENSG00000134109.10	EDEM1	3	5189692	3_4	0	0.0076115606733328	4.73475796871894	1.13417604664143e-07	0.0414127389260542	2
ENSG00000182533.6	CAV3	3	8734869	3_7	0	0.0225376164999728	5.42881977144975	3.85054658812806e-07	-0.420628647741562	1
ENSG00000125046.14	SSUH2	3	8745375	3_7	0	0.021629022160136	5.03661752223407	3.42834746377795e-07	-0.331367449647318	2
ENSG00000180914.10	OXTR	3	8769543	3_7	0	0.0235583782575143	5.85117714743288	4.33808054315437e-07	-0.664932423233646	2
ENSG00000070950.9	RAD18	3	8963418	3_7	0	0.0212130881872212	4.85159609011681	3.23889976863943e-07	-0.352657672332744	2
ENSG00000196220.15	SRGAP3	3	9109678	3_7	0	0.0209378500635212	4.72717144216477	3.11488783400383e-07	-0.00411639427673721	2
ENSG00000134077.15	THUMPD3	3	9363240	3_7	0	0.0630102904416333	15.2989345966371	3.03376294989727e-06	-1.64419211450046	1
ENSG00000163719.19	MTMR14	3	9649842	3_8	0	0.0408249613768694	10.6773807995812	1.37182744748777e-06	1.2196356558754	1
ENSG00000114026.21	OGG1	3	9749660	3_8	0	0.0237703476300084	5.50221276989591	4.11606180487727e-07	0.506245441360687	1
ENSG00000134072.10	CAMK1	3	9769618	3_8	0	0.0276300993203698	6.93844103902113	6.03327778837351e-07	0.81672219348205	2
ENSG00000214021.15	TTLL3	3	9807893	3_8	0	0.0282991560478787	7.16703897061549	6.38296148060058e-07	0.864673932927501	1
ENSG00000156990.14	RPUSD3	3	9843931	3_8	0	0.0258826872262653	6.31456063066359	5.1435323481295e-07	0.550899730769593	1
ENSG00000171135.13	JAGN1	3	9928117	3_8	0	0.0430712182176976	11.1921150704397	1.51707934602394e-06	-1.29378718434559	2
ENSG00000163703.17	CRELD1	3	9933563	3_8	0	0.0241892323497871	5.66883843747233	4.31544056463246e-07	-0.499672993962717	3
ENSG00000163701.18	IL17RE	3	9902449	3_8	0	0.0289432127428955	7.3821043179432	6.72412670696443e-07	-0.886716093712394	1
ENSG00000163702.18	IL17RC	3	9889345	3_8	0	0.048313175035033	12.2975640193382	1.86979349739361e-06	1.36684874314355	4
ENSG00000125037.12	EMC3	3	10010880	3_8	0	0.0221391268117674	4.82438157754172	3.36132969320766e-07	0.192054278224826	2
ENSG00000144554.10	FANCD2	3	10050365	3_8	0	0.0427608075850102	11.1225761212853	1.4967878842498e-06	-1.28998491419966	1
ENSG00000254999.3	BRK1	3	10115548	3_8	0	0.021949641932164	4.74245638988963	3.27596881980968e-07	0.110874830267301	2
ENSG00000134086.7	VHL	3	10137026	3_8	0	0.0224972908642377	4.97735566520222	3.52401600404135e-07	0.296220136518782	1
ENSG00000157014.10	TATDN2	3	10248460	3_8	0	0.0613155051604638	14.600242419163	2.81734058232536e-06	-1.78987223643542	1
ENSG00000157017.15	GHRL	3	10295665	3_8	0	0.0361165584932017	9.50146500181381	1.07995561506422e-06	-1.20274233730215	1
ENSG00000157087.17	ATP2B2	3	10707042	3_8	0	0.0219889210050152	4.75949632141989	3.2936230113661e-07	-0.0520837871588843	1
ENSG00000157103.10	SLC6A1	3	10978347	3_10	0	0.00461773488627482	6.93126744429096	1.00728096211545e-07	-0.892131195600125	3
ENSG00000197548.12	ATG7	3	11271528	3_10	0	0.00484679924169529	25.6949864276245	3.91933510617588e-07	-4.67649391264357	2
ENSG00000144559.10	TAMM41	3	11808893	3_10	0	0.00543699254784347	8.00401549951033	1.36954287353303e-07	-0.810593580936712	2
ENSG00000132170.19	PPARG	3	12287696	3_10	0	0.0073939161617288	10.8456057011841	2.52369755464048e-07	1.15140485861686	1
ENSG00000154743.17	TSEN2	3	12484699	3_10	0	0.00387147098327123	4.93774197882454	6.01607683739606e-08	-0.271999403147784	2
ENSG00000075975.15	MKRN2	3	12555008	3_10	0	0.0076413732255709	11.1770035122017	2.687854610178e-07	1.42109775128588	2
ENSG00000225526.4	MKRN2OS	3	12557284	3_10	0	0.00997173165781329	13.8673454131547	4.35183970197658e-07	1.65768854750488	2
ENSG00000132155.11	RAF1	3	12663395	3_10	0	0.0075392980573018	10.9456264487871	2.59705118491952e-07	-1.37288763443257	1
ENSG00000144712.11	CAND2	3	12796841	3_10	0	0.00389184595544811	5.07607444861856	6.21716793884881e-08	-0.356228691764245	2
ENSG00000144713.12	RPL32	3	12841494	3_10	0	0.00535965763944446	7.80304620654704	1.31616458681426e-07	0.723865860118715	2
ENSG00000144711.13	IQSEC1	3	13025534	3_10	0	0.00378071551397041	4.73083119795571	5.62885971666332e-08	-0.00979230712076636	2
ENSG00000132182.11	NUP210	3	13419788	3_10	0	0.0082865561945421	12.1729791015368	3.17453361342017e-07	-1.27452651767316	1
ENSG00000163517.14	HDAC11	3	13479647	3_10	0	0.00390639212267574	5.04889716360527	6.20699412378995e-08	0.225645818321935	1
ENSG00000163520.13	FBLN2	3	13450787	3_10	0	0.00786190873227977	11.6061866127998	2.87161703329114e-07	-1.32607799340587	2
ENSG00000163528.12	CHCHD4	3	14124463	3_10	0	0.0485514461021416	28.7323849878691	4.3901849894085e-06	2.53880478798853	1
ENSG00000154767.14	XPC	3	14178595	3_10	0	0.0495265123353095	28.8395613508343	4.49505872778001e-06	-2.60630575633117	3
ENSG00000170860.3	LSM3	3	14179017	3_10	0	0.0164238140057089	18.5296597237194	9.57746196401753e-07	1.88146087620997	1
ENSG00000131389.16	SLC6A6	3	14402293	3_10	0	0.00939895595883689	13.3297125309001	3.94284197907458e-07	-1.42232666767143	1
ENSG00000144596.12	GRIP2	3	14533936	3_10	0	0.00426438231942017	5.85201961574351	7.85363802887663e-08	-0.574118268514254	1
ENSG00000154781.15	CCDC174	3	14652143	3_10	0	0.00430077906948623	5.94881941042094	8.05168715688608e-08	-0.534633855124081	2
ENSG00000131368.7	MRPS25	3	15063435	3_11	0	0.0165710283136201	5.05989648594614	2.63876105202768e-07	-0.606359594870872	2
ENSG00000131381.12	RBSN	3	15099772	3_11	0	0.0165736139917054	4.75932097170831	2.48239671720015e-07	-0.189107915962674	2
ENSG00000131375.9	CAPN7	3	15206289	3_11	0	0.0169795778482305	5.33272677641877	2.84960848466253e-07	-0.827713013094717	1
ENSG00000131370.15	SH3BP5	3	15332543	3_11	0	0.0175390893915439	5.36536976641972	2.96152684000587e-07	-0.342427290721938	2
ENSG00000206562.11	METTL6	3	15362062	3_11	0	0.0209442564106513	6.83963238928707	4.50823638776613e-07	-0.594831219069178	1
ENSG00000206561.12	COLQ	3	15521324	3_11	0	0.018610839480578	5.73159963079665	3.35699568520606e-07	-0.609309008696326	1
ENSG00000131373.14	HACL1	3	15601668	3_11	0	0.0210348037804604	6.95885031090585	4.60664699193402e-07	-0.822109628916129	1
ENSG00000154813.9	DPH3	3	16264511	3_12	0	0.340127361904007	21.4214421945014	2.29297463503054e-05	4.15731363800863	1
ENSG00000154814.13	OXNAD1	3	16265068	3_12	0	0.0169053523500207	5.47964162339908	2.91531412335961e-07	-0.85591573713692	2
ENSG00000131378.13	RFTN1	3	16514065	3_12	0	0.0446969844509494	13.5203459018955	1.90184447890028e-06	1.02787793841165	1
ENSG00000154822.17	PLCL2	3	16800279	3_12	0	0.0926406968008682	20.4348545838016	5.95775086283035e-06	-2.78768084038904	1
ENSG00000182568.16	SATB1	3	18440698	3_13	0	0.0223550287284989	6.08874780576431	4.28363237342239e-07	0.645925215152706	1
ENSG00000183960.8	KCNH8	3	19148202	3_14	0	0.0179596666788784	5.75330907754591	3.25180842202741e-07	-0.510028482882224	1
ENSG00000163576.17	EFHB	3	19946945	3_14	0	0.0167337047024869	5.08071494924787	2.67562906016052e-07	0.156676643295361	2
ENSG00000144566.10	RAB5A	3	19947126	3_14	0	0.0217582495995717	7.580288102371	5.19061288191658e-07	-0.837978041164337	1
ENSG00000183977.13	PP2D1	3	20012089	3_14	0	0.0241059028265952	8.55719246487493	6.49177823180032e-07	0.989100134064465	2
ENSG00000114166.7	KAT2B	3	20031701	3_14	0	0.124501338276256	24.4693574851049	9.58750402404276e-06	-2.61399534300111	2
ENSG00000129810.14	SGO1	3	20187278	3_15	0	0.056755323588182	18.9417533568733	3.38326296788357e-06	-2.48571916388167	1
ENSG00000182247.9	UBE2E2	3	23198143	3_17	0	0.0803082665021193	19.6584420364983	4.96842023100754e-06	-2.36282309206061	2
ENSG00000170142.11	UBE2E1	3	23805720	3_18	0	0.042232637424724	15.4825686490875	2.05778592294766e-06	1.54619889402566	1
ENSG00000197885.10	NKIRAS1	3	23946511	3_18	0	0.0138877550073256	4.86750002289294	2.12738935831143e-07	-0.464414018250324	2
ENSG00000151090.17	THRB	3	24495732	3_18	0	0.0159446040161136	6.18000133734841	3.10106793755776e-07	0.567298182166775	1
ENSG00000077092.18	RARB	3	25174179	3_18	0	0.0155108568781668	5.91779006288425	2.88871248514371e-07	0.59810739558758	1
ENSG00000151093.7	OXSM	3	25782726	3_19	0	0.047007469417243	12.5833745740535	1.86154256266021e-06	1.28641433028865	2
ENSG00000179796.11	LRRC3B	3	26622421	3_19	0	0.0221667409344652	5.38601444091555	3.75732128568211e-07	-0.383221431950279	1
ENSG00000163491.16	NEK10	3	27369070	3_20	2	0.0319413116984499	19.4778352534505	1.95795365925061e-06	-1.20842374498166	1
ENSG00000033867.16	SLC4A7	3	27484217	3_20	0	0.0118529284924358	8.97244156023204	3.34691957350622e-07	2.26774050117104	1
ENSG00000187118.12	CMC1	3	28241610	3_21	0	0.0626522124429062	12.3771218070813	2.44042266938885e-06	1.42148082687196	1
ENSG00000163512.13	AZI2	3	28348860	3_21	0	0.0407857665724206	8.23599359092783	1.05714267040394e-06	1.18017592430618	2
ENSG00000144642.21	RBMS3	3	28575079	3_21	0	0.0469535209067183	9.59040755154632	1.41714471407277e-06	-1.19076212955637	1
ENSG00000163527.9	STT3B	3	31532766	3_23	0	0.0320151420980747	9.45388168170774	9.52521023868334e-07	-1.08254178976139	1
ENSG00000152642.10	GPD1L	3	32070270	3_23	0	0.0198876941558138	4.90968315655906	3.07288899650664e-07	0.21949880047398	1
ENSG00000170293.8	CMTM8	3	32238241	3_23	0	0.0232270109936603	6.38870800527114	4.66998341716291e-07	0.673801804750202	1
ENSG00000153551.13	CMTM7	3	32392093	3_24	0	0.0230780842382863	4.85419605528796	3.52554320238589e-07	0.223270074376764	1
ENSG00000091317.7	CMTM6	3	32504580	3_24	0	0.0238111313504281	5.15239985475082	3.86098899498979e-07	-0.454550164686828	1
ENSG00000144635.8	DYNC1LI1	3	32570569	3_24	0	0.026673944932993	6.23590359196924	5.23474603056581e-07	0.627631344484412	1
ENSG00000182973.18	CNOT10	3	32684690	3_24	0	0.0227968097542524	4.73727690244601	3.39869207935308e-07	-0.0734604349116475	2
ENSG00000188167.8	TMPPE	3	33097052	3_24	0	0.0228819654065076	4.7728244673847	3.43698598142052e-07	0.168142711232519	2
ENSG00000170275.14	CRTAP	3	33113900	3_24	0	0.0249625031449957	5.6029010127022	4.40159476043349e-07	-0.483121936729689	1
ENSG00000173705.8	SUSD5	3	33218911	3_25	0	0.0168066541534793	5.05849812800773	2.67554235583025e-07	-0.776740817835542	2
ENSG00000153558.13	FBXL2	3	33252688	3_25	0	0.0220926106817531	7.66181764865803	5.32706289854374e-07	0.443345124271757	1
ENSG00000153560.11	UBP1	3	33441741	3_25	0	0.0163035383312348	4.76944076192684	2.44713710230644e-07	-0.335742198400141	1
ENSG00000144681.10	STAC	3	36380068	3_26	0	0.0257779775851783	4.72694152825969	3.83475873669338e-07	-0.0920877025927416	2
ENSG00000168016.13	TRANK1	3	36923635	3_27	0	0.0612632034790667	21.5618778247	4.15714580639543e-06	2.90695142885213	3
ENSG00000178567.7	EPM2AIP1	3	36993455	3_27	0	0.0163571524059036	8.02310540416049	4.13008672949772e-07	-1.61641874732074	1
ENSG00000076242.14	MLH1	3	36993455	3_27	0	0.0163571524059036	8.02310540416049	4.13008672949772e-07	-1.61641874732074	1
ENSG00000093167.17	LRRFIP2	3	37183347	3_27	0	0.0398565804942179	17.2009114965745	2.15754802028343e-06	2.85368542203586	1
ENSG00000144674.16	GOLGA4	3	37243088	3_27	0	0.0313895104989632	13.5339565162115	1.33695962964473e-06	1.96722760077341	2
ENSG00000198590.11	C3orf35	3	37386585	3_27	0	0.015670732045282	6.54703550313565	3.22881345508119e-07	0.469808520629286	1
ENSG00000144668.11	ITGA9	3	37533779	3_27	1	0.46714489383419	29.0690623927866	4.2735776938568e-05	-5.26849510937414	1
ENSG00000144677.14	CTDSPL	3	37878271	3_27	0	0.0376876261962804	16.0096062034209	1.89884015352813e-06	2.03529536411419	1
ENSG00000136059.14	VILL	3	37987123	3_27	0	0.0478127363598759	16.9145258089606	2.54514424100452e-06	1.70946534579534	1
ENSG00000187091.13	PLCD1	3	38029646	3_27	0	0.0194520670809741	9.54904064513641	5.84567241287731e-07	-1.28507788602263	2
ENSG00000008226.19	DLEC1	3	38039540	3_27	0	0.0322556452591506	13.6229155007812	1.38288087573589e-06	-1.64532413824186	1
ENSG00000172939.8	OXSR1	3	38173945	3_27	0	0.0181289552661468	8.32950412532002	4.75226771896221e-07	1.05394942315782	1
ENSG00000172940.11	SLC22A13	3	38266019	3_27	0	0.0124504442931236	4.75410407136202	1.86278403746939e-07	0.198827363702317	1
ENSG00000093217.9	XYLB	3	38346523	3_28	0	0.0225277786198062	8.34018995151094	5.9129374571137e-07	-0.967779780221264	1
ENSG00000157036.12	EXOG	3	38495746	3_28	0	0.0181611140590341	6.28806465097871	3.59392043332278e-07	0.651561127149605	1
ENSG00000168356.11	SCN11A	3	38950616	3_28	0	0.0155649965684959	4.82098467148807	2.3615315580129e-07	-0.185128077782665	1
ENSG00000114745.13	GORASP1	3	39107217	3_28	0	0.0156488765432447	4.87208422154184	2.3994235947053e-07	-0.309403761085291	1
ENSG00000168026.18	TTC21A	3	39107217	3_28	0	0.0158467434974515	4.99153300180704	2.48933272716316e-07	-0.378824306268243	2
ENSG00000168334.8	XIRP1	3	39192679	3_28	0	0.0675440349359015	18.8888967370438	4.015157326446e-06	-1.97024090433597	1
ENSG00000168329.13	CX3CR1	3	39281932	3_28	0	0.0429372279611435	14.5120263126619	1.96097037949129e-06	-1.37614882972056	1
ENSG00000144659.10	SLC25A38	3	39383433	3_28	0	0.0206163650694168	7.49530512879048	4.86306850084709e-07	-0.864740455127462	2
ENSG00000168028.13	RPSA	3	39407090	3_28	0	0.0474842735407857	15.4807726739336	2.3134035897952e-06	-1.77659734626684	1
ENSG00000170011.13	MYRIP	3	39808955	3_28	0	0.0181103475057484	6.26143966518198	3.5686993152792e-07	0.503162625745917	2
ENSG00000168032.8	ENTPD3	3	40387447	3_29	0	0.0175686153936125	4.81193225889861	2.66051685129713e-07	-0.227673707583901	1
ENSG00000188846.13	RPL14	3	40457354	3_29	0	0.0180970117126774	5.09387403278698	2.9011089721687e-07	0.375499506450155	1
ENSG00000177873.12	ZNF619	3	40477330	3_29	0	0.0189839773978372	5.54926175583613	3.31536533757169e-07	0.517371359214115	1
ENSG00000172888.11	ZNF621	3	40539391	3_29	0	0.017415313985645	4.72855683963156	2.59160552065915e-07	-0.0619961507226437	1
ENSG00000168036.16	CTNNB1	3	41189991	3_30	0	0	61.2013154378874	0	-3.54815312175416	2
ENSG00000168038.10	ULK4	3	41962206	3_30	0	0	13082.3437991913	0	5.55874890476115	1
ENSG00000182606.14	TRAK1	3	42013418	3_30	0	0	8333.27531736164	0	5.68233431807514	1
ENSG00000187094.11	CCK	3	42266417	3_30	0	0	31.470494429932	0	-0.532364613125246	1
ENSG00000114857.17	NKTR	3	42603651	3_31	0	0.017254385837263	6.04849041730255	3.28439570841362e-07	-0.595468470965074	1
ENSG00000114853.13	ZBTB47	3	42653821	3_31	0	0.0589257319205951	17.8127947812458	3.3032848368117e-06	-1.93327428726532	1
ENSG00000157119.11	KLHL40	3	42685151	3_31	0	0.0155058543668201	5.032485654677	2.45576734406279e-07	-0.302213308784273	2
ENSG00000010282.14	HHATL	3	42696805	3_31	0	0.0193674863827918	7.14790471461959	4.35673342352538e-07	0.842343280392262	2
ENSG00000244607.5	CCDC13	3	42770079	3_31	0	0.0156841989417655	5.14119936747166	2.53767359903273e-07	-0.23670932926173	2
ENSG00000181061.13	HIGD1A	3	42800848	3_31	0	0.0407041133222508	14.2465231769575	1.82497181418e-06	-1.62296478606573	1
ENSG00000144648.15	ACKR2	3	42804792	3_31	0	0.0214985799733982	8.14219667531134	5.50884226109877e-07	0.893213294298235	1
ENSG00000180432.5	CYP8B1	3	42903968	3_31	0	0.0152147477877106	4.85234590378774	2.32340801704656e-07	-0.148745963175784	1
ENSG00000240747.7	KRBOX1	3	42809828	3_31	0	0.0197304804530782	7.32469911317169	4.548167219834e-07	-1.03022321253766	1
ENSG00000144649.8	FAM198A	3	43028466	3_31	0	0.0431466496006466	14.8065375524897	2.01052539881823e-06	-1.62675864493134	1
ENSG00000144647.5	POMGNT2	3	43105337	3_31	0	0.0166223378544403	5.69355180465237	2.97840913690119e-07	-0.274335097084111	2
ENSG00000163788.13	SNRK	3	43296030	3_31	0	0.0151826206719254	4.83225569273703	2.30890264709739e-07	-0.165607463524146	1
ENSG00000160746.12	ANO10	3	43691692	3_31	0	0.0199925850218076	7.45037883773121	4.68766191324161e-07	-0.879612922546675	1
ENSG00000179152.19	TCAIM	3	44338996	3_31	0	0.0957560625526862	22.5476274435421	6.79479101411306e-06	2.44838563147118	1
ENSG00000225873.3	LINC00694	3	44439661	3_31	0	0.0150125902097602	4.72521974276459	2.23247504828242e-07	-0.062528236212691	1
ENSG00000196345.12	ZKSCAN7	3	44533027	3_31	0	0.0152468985353901	4.87240781511423	2.33794405672591e-07	-0.211513568956898	2
ENSG00000186448.14	ZNF197	3	44533027	3_31	0	0.015009255405097	4.72310847423519	2.2309818726365e-07	-0.262916678666027	3
ENSG00000144792.9	ZNF660	3	44578401	3_31	0	0.0169890752437514	5.90110289189431	3.15509107836601e-07	-0.487437537859582	2
ENSG00000196653.11	ZNF502	3	44712685	3_31	0	0.0153820087477705	4.95626018946851	2.3992534347524e-07	0.0348684060936825	2
ENSG00000186446.11	ZNF501	3	44721338	3_31	0	0.0241862279532203	9.26525675463618	7.05236163550246e-07	0.974278664884732	1
ENSG00000163807.5	KIAA1143	3	44761331	3_31	0	0.0151749998947266	4.82748325812452	2.30546453967012e-07	-0.024220011194844	1
ENSG00000163808.16	KIF15	3	44761638	3_31	0	0.123154762512052	25.0379999343431	9.70420179034976e-06	-2.63179462576728	1
ENSG00000169964.7	TMEM42	3	44861942	3_31	0	0.133843592024286	25.869261015065	1.08965892396953e-05	-2.68123660028017	1
ENSG00000075914.12	EXOSC7	3	44971089	3_31	0	0.0333390785175883	12.3323866713274	1.29392677210875e-06	1.51814150501027	2
ENSG00000163812.13	ZDHHC3	3	44976413	3_31	0	0.0156594819298743	5.12620360626741	2.52628425578281e-07	-0.253228556035318	1
ENSG00000183625.14	CCR3	3	46162887	3_32	0	0.020931995823509	4.84105168773798	3.18903534523948e-07	-0.136974987194742	1
ENSG00000249992.1	TMEM158	3	45226648	3_32	0	0.021032875242551	4.88685377555439	3.23472201104706e-07	0.279892077279976	1
ENSG00000011376.9	LARS2	3	45396883	3_32	0	0.0561939422499235	14.3069328409074	2.53014268218649e-06	-1.91786500790754	2
ENSG00000211456.10	SACM1L	3	45689445	3_32	0	0.0922614923200756	19.1354879829558	5.55608639885061e-06	-2.03956179179238	1
ENSG00000163817.15	SLC6A20	3	45796521	3_32	0	0.0218355783610641	5.2437404273485	3.60341978406087e-07	0.39703846385347	1
ENSG00000172215.5	CXCR6	3	45940922	3_32	0	0.0304918149855129	8.43138221244309	8.09079182304421e-07	-1.08729239088446	1
ENSG00000163820.14	FYCO1	3	45980067	3_32	0	0.0482308290099305	12.8320448140842	1.94773365331628e-06	-1.74307470130861	2
ENSG00000173578.7	XCR1	3	46027351	3_32	0	0.043907463426811	11.9279487677245	1.64821205799373e-06	1.61219631309202	2
ENSG00000163823.3	CCR1	3	46208857	3_32	0	0.0294045667638561	8.08421084001126	7.48102989665591e-07	0.806259920889438	1
ENSG00000121807.5	CCR2	3	46354094	3_32	0	0.0229598917412688	5.72234125435075	4.1347814883995e-07	0.632037749039103	1
ENSG00000160791.13	CCR5	3	46370768	3_32	0	0.0214294031620347	5.06480983764865	3.41571945435817e-07	-0.384154590602593	2
ENSG00000012223.12	LTF	3	46485538	3_32	0	0.0341406863959018	9.5132634473004	1.02214085095979e-06	0.977728311542233	1
ENSG00000241186.9	TDGF1	3	46574146	3_32	0	0.0355854817616208	9.91040462304491	1.1098728040045e-06	-1.1469634979268	1
ENSG00000261603.1	PRSS46	3	46735496	3_33	0	0.0854568317369236	23.3098595668566	6.26895883864934e-06	-2.52614972439788	2
ENSG00000188086.13	PRSS45	3	46744963	3_33	0	0.02300542364294	10.4437536587467	7.56128883796813e-07	-1.29801844481097	3
ENSG00000178038.16	ALS2CL	3	46693690	3_33	0	0.0672329147895956	19.7859543454506	4.18646935219858e-06	1.85626432505974	2
ENSG00000181585.3	TMIE	3	46700908	3_33	0	0.0358108761485224	14.636069049049	1.64948499788111e-06	1.8644034028643	1
ENSG00000178055.11	PRSS42	3	46835174	3_33	0	0.0123874382167321	4.82704418075824	1.88179256779077e-07	-0.196480789962994	1
ENSG00000160801.13	PTH1R	3	46877889	3_33	0	0.0254357064810257	11.8878764803839	9.51605760549777e-07	1.4747346556514	2
ENSG00000160796.16	NBEAL2	3	46980347	3_33	0	0.012467426801101	4.90041583851915	1.92273191719675e-07	-0.258543142050256	3
ENSG00000160799.11	CCDC12	3	46982458	3_33	0	0.0126890718866135	5.27872903203707	2.1079883229628e-07	-0.829986677581483	1
ENSG00000181555.20	SETD2	3	47163449	3_33	0	0.0124816811961493	4.99344770691878	1.96147404430481e-07	-0.57234406406283	2
ENSG00000076201.14	PTPN23	3	47380662	3_33	0	0.0143081258187785	5.99766137034747	2.70068334325796e-07	-0.0568758413586133	1
ENSG00000114650.18	SCAP	3	47476020	3_33	0	0.013081868005752	5.30454932110953	2.18387224232445e-07	0.340027256620912	1
ENSG00000163832.15	ELP6	3	47513447	3_33	0	0.014735752582683	6.37693517969515	2.95728579479078e-07	-0.796264305472926	1
ENSG00000114646.9	CSPG5	3	47580841	3_33	0	0.128758231749486	27.928580095712	1.13170395601559e-05	3.33352613333819	1
ENSG00000164076.16	CAMKV	3	49870590	3_35	0	0.013122266765755	6.43743795375988	2.65846466503122e-07	-1.73501400843389	2
ENSG00000114316.12	USP4	3	49340655	3_35	0	0.0205698331103733	11.4473951099294	7.41048128299726e-07	-2.38323314865185	1
ENSG00000067560.10	RHOA	3	49412205	3_35	0	0.0213908962135004	11.8901515758374	8.00433663530675e-07	-2.42601288592701	1
ENSG00000145022.4	TCTA	3	49412205	3_35	0	0.0215336245574266	11.8776828834652	8.04929485780547e-07	2.44535138326351	2
ENSG00000145020.15	AMT	3	49422917	3_35	0	0.0208475239610625	11.6053544286662	7.61415763541109e-07	2.39718064753078	1
ENSG00000145029.13	NICN1	3	49428588	3_35	0	0.0148286382970858	7.07517315499172	3.30177381259161e-07	1.59308175955317	2
ENSG00000173402.11	DAG1	3	49466685	3_35	0	0.013422494645469	7.29539279435995	3.08170379346569e-07	1.66537662180444	1
ENSG00000164061.4	BSN	3	49556627	3_35	0	0.0221398326002256	12.2759075086844	8.55336320732784e-07	2.46018850571496	1
ENSG00000164062.12	APEH	3	49671714	3_35	0	0.286115203637535	32.1334321856802	2.89339032502465e-05	2.98930376613394	1
ENSG00000173531.15	MST1	3	49688745	3_35	0	0.0330593381926566	12.0220815250695	1.25078538402966e-06	0.333490924185768	3
ENSG00000164068.15	RNF123	3	49687375	3_35	0	0.0642292168985641	25.5572142584559	5.1660084780347e-06	-4.02302428502417	2
ENSG00000176095.11	IP6K1	3	49787936	3_35	0	0.0265062579691048	13.3361189828444	1.1124662791529e-06	-2.61229862682949	1
ENSG00000185614.4	FAM212A	3	49797334	3_35	0	0.0185624660479367	10.9423347928929	6.39226313683639e-07	2.1882026956152	1
ENSG00000183763.8	TRAIP	3	49856597	3_35	0	0.0250869146063898	14.3789623877776	1.13522977382084e-06	-2.51868868838544	1
ENSG00000164078.12	MST1R	3	49903379	3_35	0	0.0193650150159014	11.8116688900818	7.19843480866612e-07	-2.72828592583152	2
ENSG00000004534.14	RBM6	3	49937901	3_35	0	0.0149886304384458	7.75467692523599	3.65792363280731e-07	2.03661392238069	1
ENSG00000012171.19	SEMA3B	3	50267465	3_35	0	0.0330383626020507	13.1934458055585	1.37178397909876e-06	-1.32278666432295	1
ENSG00000179564.3	LSMEM2	3	50278688	3_35	0	0.0340669263744817	14.4152995358653	1.54548785524155e-06	-1.7941906525052	1
ENSG00000243477.5	NAT6	3	50295266	3_35	0	0.0153606891812008	8.72811391097225	4.2192968436136e-07	-1.80969531324301	2
ENSG00000186792.16	HYAL3	3	50295266	3_35	0	0.0214690159441555	12.8536653607701	8.6845656253332e-07	2.36645137704047	1
ENSG00000114378.16	HYAL1	3	50264152	3_35	0	0.0129412796825736	4.8175363859017	1.96205510397757e-07	0.526472218800094	1
ENSG00000068001.13	HYAL2	3	50405910	3_35	0	0.0139783111610462	5.35278228967986	2.35474160584863e-07	0.0923677638893737	1
ENSG00000068028.17	RASSF1	3	50341515	3_35	0	0.0405601230532461	16.1358202721956	2.05967778786519e-06	1.91642507093142	1
ENSG00000004838.13	ZMYND10	3	50343230	3_35	0	0.0407712452499057	16.1947211945459	2.0779563737252e-06	-1.92458610719537	1
ENSG00000114395.10	CYB561D2	3	50350442	3_35	0	0.0347697469052551	15.2283242466416	1.66633615893706e-06	-2.04736954099458	1
ENSG00000007402.11	CACNA2D2	3	50504338	3_35	0	0.0133725397617498	5.30307166544799	2.23177479136728e-07	-0.945194490860004	1
ENSG00000114735.9	HEMK1	3	50569633	3_35	0	0.012939819117216	4.7235789382074	1.92357160087033e-07	0.393508777697233	1
ENSG00000114738.10	MAPKAPK3	3	50611939	3_35	0	0.0151636861940558	6.19349023943936	2.9556242387761e-07	-0.975427845648219	1
ENSG00000114737.15	CISH	3	50611939	3_35	0	0.0151636861940558	6.19349023943936	2.9556242387761e-07	-0.975427845648219	1
ENSG00000145050.15	MANF	3	51384757	3_35	0	0.0139395833387054	5.32353010380259	2.33538496881434e-07	-0.17661904471467	1
ENSG00000164080.13	RAD54L2	3	51535000	3_35	0	0.0151863907247675	5.94287622001556	2.84027393222699e-07	0.218384857271685	2
ENSG00000164081.12	TEX264	3	51669048	3_35	0	0.0376335155718917	15.0090186553798	1.77760826704321e-06	-1.91146612936841	1
ENSG00000164082.14	GRM2	3	51702328	3_35	0	0.0324541526536667	13.5846924833747	1.38748743873739e-06	-1.80667102420171	1
ENSG00000114767.6	RRP9	3	51941930	3_36	0	0.0642083822058603	31.1546834049657	6.29541034752863e-06	-2.46902259929705	1
ENSG00000248487.8	ABHD14A	3	51972037	3_36	0	0.0462195497373766	28.7157674575679	4.17690994370488e-06	-2.37697365804487	1
ENSG00000243989.8	ACY1	3	51982820	3_36	0	0.00468083206053649	7.00201236064888	1.03146597512535e-07	-0.917599629568622	1
[truncated: 8,780 more rows]
