# Supplementary material for: Adjusting for genetic confounders in transcriptome-wide association studies improves discovery of risk genes of complex traits
Source: Nat Genet. 2024 Jan 26;56(2):336–47. doi: 10.1038/s41588-023-01648-9 (PMC10864181; doi:10.1038/s41588-023-01648-9)
Supplement: Supplementary file 5 — cTWAS results of all analyzed genes across all tissues for IBD, SCZ, and SBP. Results are stored separately for each combination of traits and tissues. Column legends for each set of results are the same as in Supplementary Table 1. [file 41588_2023_1648_MOESM5_ESM.zip › SBP_Esophagus_Gastroesophageal_Junction.csv]

id	genename	chrom	pos	region_tag	cs_index	PIP	tau2	PVE	z	num_eqtl
ENSG00000237330.2	RNF223	1	1074660	1_1	0	0.0168710530291051	10.8662297477567	5.76939199194479e-07	1.2812448894638	1
ENSG00000188976.10	NOC2L	1	959139	1_1	0	0.0674940421028716	23.6848862177253	5.03090034297247e-06	2.25612452569632	1
ENSG00000187642.9	PERM1	1	979472	1_1	0	0.00886486224922189	4.99816452957264	1.39441328995413e-07	0.373478327798272	2
ENSG00000187608.8	ISG15	1	995634	1_1	0	0.0269459892748158	15.4282182363265	1.30833475935967e-06	-1.90730314397052	1
ENSG00000188157.14	AGRN	1	921096	1_1	0	0.00996990113846219	5.97844740197356	1.87580737171436e-07	-0.615966856151979	1
ENSG00000131591.17	C1orf159	1	1091327	1_1	0	0.00862625246736459	4.67912449043421	1.27026911323584e-07	-0.173668451458665	3
ENSG00000186827.10	TNFRSF4	1	1211917	1_1	0	0.0111036055465624	7.46347862143002	2.60804026440455e-07	0.749937438754171	1
ENSG00000176022.4	B3GALT6	1	1235997	1_1	0	0.0123628716062676	8.53989209947992	3.32262031499995e-07	0.88235280033084	1
ENSG00000160087.20	UBE2J2	1	1256271	1_1	0	0.00948729174074947	5.81409707216546	1.73593519303206e-07	-0.790799498013496	1
ENSG00000162572.20	SCNN1D	1	1280044	1_1	0	0.00957649833593255	6.65837318330011	2.00670643673695e-07	1.14554894015589	3
ENSG00000131584.18	ACAP3	1	1306366	1_1	0	0.00932075858104431	10.7621967969002	3.15690245112871e-07	-2.66869914252338	1
ENSG00000127054.20	INTS11	1	1323147	1_1	0	0.0943897739256215	28.7823952604633	8.54989640310747e-06	4.88788297645957	2
ENSG00000169962.4	TAS1R3	1	1331096	1_1	0	0.0499989080899066	28.6702691279628	4.51129537642925e-06	4.62996103631591	1
ENSG00000107404.19	DVL1	1	1345428	1_1	0	0.0379824911227035	17.9344150298746	2.14377713471142e-06	2.04153376882044	1
ENSG00000162576.16	MXRA8	1	1361438	1_1	0	0.0663767016111995	31.833617116728	6.64983133040726e-06	-4.67229442365429	3
ENSG00000175756.13	AURKAIP1	1	1375267	1_1	0	0.00869942902145848	7.81003181169975	2.13822068018702e-07	1.99326946334592	1
ENSG00000221978.11	CCNL2	1	1401298	1_1	0	0.00914809290235896	9.54744584994043	2.7486962120224e-07	2.34470828746559	1
ENSG00000242485.5	MRPL20	1	1407014	1_1	0	0.0109787132302642	6.44589858787756	2.22712136142024e-07	-0.681033747876898	2
ENSG00000179403.11	VWA1	1	1434687	1_1	0	0.0254612094448747	13.5573560115775	1.0863330781973e-06	1.60676973550277	1
ENSG00000205090.8	TMEM240	1	1544846	1_1	0	0.012520437847456	8.4771240534765	3.3402350509113e-07	-1.26227864689559	1
ENSG00000160075.11	SSU72	1	1594820	1_1	0	0.0106209294885515	7.52695662736922	2.51588573559023e-07	1.19891689635214	1
ENSG00000189409.13	MMP23B	1	1631710	1_1	0	0.0144087519291245	9.40750412945023	4.26589101233856e-07	1.15943782576691	2
ENSG00000248333.8	CDK11B	1	1627156	1_1	0	0.0133782294672333	9.76501027379211	4.11131089436109e-07	-1.37991113128179	1
ENSG00000189339.11	SLC35E2B	1	1659060	1_1	0	0.0871935490010423	28.0006478726079	7.68354092266712e-06	-3.04253100926789	2
ENSG00000008128.22	CDK11A	1	1724489	1_1	0	0.0094671609217386	5.99996240629391	1.78762846808432e-07	-1.09505901411711	1
ENSG00000215790.6	SLC35E2	1	1673060	1_1	0	0.152864585229623	30.0737299950382	1.44678218433102e-05	-2.68530841568335	1
ENSG00000008130.15	NADK	1	1777680	1_1	0	0.00865999292435471	7.16708292027858	1.95329995461508e-07	-1.71236371315451	2
ENSG00000169885.9	CALML6	1	1913254	1_1	0	0.00875923786753752	11.9436683222509	3.2924033008418e-07	-3.0105980990386	2
ENSG00000178821.12	TMEM52	1	1919475	1_1	0	0.00872841640183364	5.00114266674173	1.3737688803382e-07	-0.368638035174378	1
ENSG00000205116.3	TMEM88B	1	1426175	1_1	0	0.0107717922371486	6.38835158663294	2.16563744371648e-07	0.0649433815121891	2
ENSG00000187730.8	GABRD	1	2016961	1_3	0	0.020656111330311	20.9095244011042	1.35925736227731e-06	2.13791971102528	1
ENSG00000067606.16	PRKCZ	1	2050574	1_3	0	0.00373178746463509	4.92025714245642	5.77848081440364e-08	-0.20824443591715	1
ENSG00000162585.16	FAAP20	1	2179409	1_3	0	0.00773225396702248	11.5698777594097	2.81542429688252e-07	1.48221382910971	1
ENSG00000157933.9	SKI	1	2228951	1_3	0	0.0487728277399142	28.6519759785173	4.39786088863833e-06	2.65195375863267	1
ENSG00000116151.13	MORN1	1	2343517	1_3	0	0.00381529899604771	5.20325840586969	6.24759611903908e-08	-0.350115148925069	2
ENSG00000157916.19	RER1	1	2391287	1_3	0	0.003688794684654	4.83468967200946	5.6125737407114e-08	-0.173095396905141	3
ENSG00000157911.9	PEX10	1	2398369	1_3	0	0.00734629959028155	11.5888096270068	2.67926973113575e-07	1.36421116933193	2
ENSG00000149527.17	PLCH2	1	2426371	1_3	0	0.00363716815924442	4.69487465276464	5.37398383613715e-08	0.038929016775288	1
ENSG00000157873.17	TNFRSF14	1	2555429	1_3	0	0.00368155550199212	4.81292662082252	5.57634411575416e-08	-0.216932842664307	1
ENSG00000157870.14	FAM213B	1	2581616	1_3	0	0.00383604018391892	5.16219898015106	6.23199164298317e-08	0.260329738740226	2
ENSG00000142606.15	MMEL1	1	2632557	1_3	0	0.00375942100611959	5.01466588482598	5.93296709595664e-08	-0.252080674786148	2
ENSG00000215912.12	TTC34	1	2800905	1_3	0	0.00389155274954878	5.3427488901021	6.54329737262962e-08	0.373446594905477	1
ENSG00000130762.14	ARHGEF16	1	3453189	1_3	0	0.00719226403664031	11.1015070741647	2.51279197372882e-07	-1.10470994515224	1
ENSG00000162591.15	MEGF6	1	3563178	1_3	0	0.00416168337911604	6.11174545250545	8.00466696472113e-08	-0.613389029350384	1
ENSG00000078900.14	TP73	1	3569771	1_3	0	0.0036279556321771	4.67932114475831	5.342613940939e-08	-0.0603269032543004	1
ENSG00000116213.15	WRAP73	1	3654319	1_3	0	0.00588273042367615	9.22291465183869	1.70748190793318e-07	-1.04753206486233	2
ENSG00000116198.12	CEP104	1	3640696	1_3	0	0.00462555668308018	6.91032851202982	1.00593906704869e-07	0.715740571864223	4
ENSG00000235169.7	SMIM1	1	3772081	1_3	0	0.0051921208494502	8.04324124712269	1.31427080623198e-07	-0.855792266777158	1
ENSG00000130764.9	LRRC47	1	3780573	1_3	0	0.00469532386092653	7.10181270699188	1.04940647982308e-07	0.717360839463528	1
ENSG00000169598.15	DFFB	1	3857024	1_3	0	0.00425629113376702	6.17962248536978	8.27755823514628e-08	-0.55998436886678	3
ENSG00000198912.10	C1orf174	1	3891607	1_3	0	0.00415253495920798	5.94439654037009	7.76837252883733e-08	-0.523738176672535	2
ENSG00000069424.14	KCNAB2	1	5991206	1_5	0	0.214315612145808	30.9738984155134	2.08909722598703e-05	-3.13980853759697	2
ENSG00000131697.17	NPHP4	1	5897529	1_5	0	0.0130352784288602	4.7565648481426	1.95129399348137e-07	-0.337422140430266	1
ENSG00000158286.12	RNF207	1	6206026	1_5	0	0.0132057967721912	4.90493216885504	2.0384806297728e-07	0.248495103014545	3
ENSG00000116251.9	RPL22	1	6209280	1_5	0	0.014058343264153	5.36341555890328	2.37292801964291e-07	0.231379032177731	1
ENSG00000116237.15	ICMT	1	6214244	1_5	0	0.0142367406462773	5.56374390874702	2.4927956548505e-07	-0.44616629083657	3
ENSG00000158292.6	GPR153	1	6260648	1_5	0	0.0138095446577559	5.29080410310784	2.29937610658893e-07	-0.483371657094221	2
ENSG00000097021.19	ACOT7	1	6394534	1_5	0	0.0336565903691598	12.8369858538494	1.35969704380656e-06	1.43272669917144	1
ENSG00000187017.15	ESPN	1	6424818	1_5	0	0.0171042426484794	7.34042268587584	3.95124438281259e-07	-0.884998718261386	1
ENSG00000204859.12	ZBTB48	1	6580056	1_5	0	0.0207954883106366	12.1015912884996	7.91991604134315e-07	-2.09942316225421	1
ENSG00000007923.15	DNAJC11	1	6701642	1_5	1	0.0357744959126366	16.1974568580762	1.82359892924827e-06	-3.67467606462821	1
ENSG00000171735.18	CAMTA1	1	7679190	1_6	0	0.072802166306903	22.2401109789114	5.09554012906427e-06	-2.38970153403878	1
ENSG00000049245.12	VAMP3	1	7773425	1_6	0	0.0106154399808091	5.24141869573235	1.75103902952716e-07	-0.503880790357384	2
ENSG00000116288.12	PARK7	1	7954388	1_6	0	0.0131292942514799	7.58872335820467	3.13558859882009e-07	1.25982863628295	2
ENSG00000116285.12	ERRFI1	1	8026467	1_6	0	0.0174691412922439	10.2150075011896	5.61589812684065e-07	1.51213726227584	1
ENSG00000074800.13	ENO1	1	8887489	1_6	0	0.0143586767049581	7.37900779834047	3.33442812300507e-07	-0.292615505408024	1
ENSG00000142583.17	SLC2A5	1	9087812	1_6	0	0.0111749328479523	5.53501489395886	1.94658193924879e-07	0.488855204404773	1
ENSG00000180758.11	GPR157	1	9130195	1_6	0	0.0107803627142934	5.19299622958335	1.76181520701129e-07	-0.316068464592569	1
ENSG00000049239.12	H6PD	1	9235385	1_6	0	0.0269552614819215	13.7126428171317	1.16325167501897e-06	1.64897089860764	3
ENSG00000171612.6	SLC25A33	1	9539060	1_7	0	0.00883832250116812	5.10078559901856	1.41878271031805e-07	-0.166558111837109	1
ENSG00000171608.15	PIK3CD	1	9651429	1_7	0	0.0323454481976306	17.5188792246493	1.78331665515286e-06	1.86415976630002	3
ENSG00000171603.16	CLSTN1	1	9824341	1_7	0	0.0206819228571628	12.806241249755	8.33530635704504e-07	1.63860791819138	2
ENSG00000162444.11	RBP7	1	9991107	1_7	0	0.0183376013988927	12.199863559788	7.04054819389429e-07	-1.81855327107537	2
ENSG00000130939.18	UBE4B	1	10033012	1_7	0	0.00882500328183922	5.27826058570371	1.46593487387217e-07	0.615794191020229	2
ENSG00000054523.17	KIF1B	1	10210333	1_7	0	0.00845225690278562	4.86583647756158	1.29431258002404e-07	0.382530706441328	1
ENSG00000142657.20	PGD	1	10398423	1_7	0	0.0278988206803172	14.9677906411993	1.31417293591693e-06	-2.52052699030505	2
ENSG00000175279.21	CENPS	1	10429947	1_7	0	0.00859047451824069	5.11698018701094	1.38337480903026e-07	-0.590240665333941	3
ENSG00000241563.3	CORT	1	10449646	1_7	0	0.010333716195568	6.28533849562325	2.04406252027823e-07	-0.0995305283728376	1
ENSG00000160049.11	DFFA	1	10448079	1_7	0	0.0108241235814803	6.72804157067133	2.29187212190195e-07	1.37094991240363	1
ENSG00000142655.12	PEX14	1	10454273	1_7	0	0.0148984631172817	9.61317652534359	4.50730929910402e-07	1.80920028815635	1
ENSG00000204624.7	DISP3	1	11502219	1_8	0	0.0168386955677309	5.26433582246758	2.78972249856278e-07	-0.397394726675708	1
ENSG00000175262.14	C1orf127	1	10982502	1_8	0	0.0284468853390361	10.2115607677485	9.1418864370784e-07	1.04157961749908	1
ENSG00000120948.16	TARDBP	1	11012192	1_8	0	0.0273008644642536	9.82269575288604	8.43948732110819e-07	1.42984736546128	2
ENSG00000009724.16	MASP2	1	11047382	1_8	0	0.024950563268783	8.97195493083089	7.04492560743109e-07	1.48583552747586	1
ENSG00000116649.9	SRM	1	11060199	1_8	0	0.0160000304274258	4.78344986022497	2.4086350859994e-07	-0.11265380066636	2
ENSG00000171824.13	EXOSC10	1	11100055	1_8	0	0.031681921508037	11.2310700526185	1.119802991806e-06	1.68315481073704	3
ENSG00000171819.4	ANGPTL7	1	11189075	1_8	0	0.0632867408965697	17.823775594647	3.54994325124791e-06	2.3090566010915	1
ENSG00000198793.12	MTOR	1	11262508	1_8	0	0.0412154375379508	13.7275726905607	1.78058471262512e-06	1.99078325531412	1
ENSG00000116661.9	FBXO2	1	11664881	1_8	0	0.0273679191356556	9.84588737709576	8.48019063662862e-07	1.17368886150491	1
ENSG00000116663.10	FBXO6	1	11673018	1_8	0	0.0207664742157896	7.23967845870116	4.7314147435823e-07	-0.821082272114453	1
ENSG00000177674.15	AGTRAP	1	11734619	1_9	0	0.0323210964976628	16.3182366181929	1.65984787102069e-06	0.100968225052308	2
ENSG00000177000.10	MTHFR	1	11811651	1_9	0	0.0104357010601637	24.6342366751807	8.09039476411018e-07	7.79446383959945	1
ENSG00000011021.21	CLCN6	1	11806385	1_9	0	0.0135089180265378	18.7627867380613	7.97676655506715e-07	5.78886470846375	3
ENSG00000120937.8	NPPB	1	11859214	1_9	0	0.0405428148929772	31.1028302649643	3.96846708485223e-06	-7.94110954534652	1
ENSG00000116685.15	KIAA2013	1	11926172	1_9	0	0.0141642999720565	31.5224488435926	1.40515436870803e-06	-4.73201277992946	2
ENSG00000083444.16	PLOD1	1	11942107	1_9	0	0.00828608264855946	7.14872623658336	1.86417594832025e-07	-0.209670760047694	1
ENSG00000028137.18	TNFRSF1B	1	12166660	1_9	0	0.00649866062503346	5.0669896687697	1.0362936815236e-07	-0.533004795470524	2
ENSG00000048707.13	VPS13D	1	12229081	1_9	0	0.00749740933486254	5.8972572435116	1.39145853419908e-07	0.283315494303362	1
ENSG00000162493.16	PDPN	1	13582937	1_10	0	0.0431845830617695	13.7148186718481	1.86392217284922e-06	1.48904995771815	3
ENSG00000189337.16	KAZN	1	13892372	1_10	0	0.0241536896785241	8.20858987715597	6.23966126598248e-07	-0.960156461769938	1
ENSG00000142621.19	FHAD1	1	15247279	1_11	0	0.00152106044644862	5.63421989170291	2.69705150017414e-08	-0.30421030099661	2
ENSG00000142634.12	EFHD2	1	15409565	1_11	0	0.00300224490370771	11.2670652659478	1.0645495973122e-07	0.928657320471827	1
ENSG00000142615.7	CELA2A	1	15456801	1_11	0	0.238491733073657	53.4452395175736	4.01135714958201e-05	2.23017816125135	1
ENSG00000116138.12	DNAJC16	1	15527155	1_11	0	0.00191314363620021	13.5491773027292	8.15773281609821e-08	2.49769021186561	1
ENSG00000116771.5	AGMAT	1	15584923	1_11	0	0.00139206301045103	11.5462587986915	5.05835324897662e-08	-2.81369133244009	2
ENSG00000197312.11	DDI2	1	15617889	1_11	0	0.00152645116653194	18.9370504332319	9.09712630666522e-08	-4.15227886698453	1
ENSG00000116786.11	PLEKHM2	1	15684135	1_11	0	0.00577442336079592	25.4754656912396	4.62956010670673e-07	2.05633874729517	1
ENSG00000162458.12	FBLIM1	1	15749411	1_11	0	0.00205169056782928	12.7128382102273	8.20849155203806e-08	2.47819428850675	1
ENSG00000116809.11	ZBTB17	1	15976487	1_11	0	0.022255723598634	25.0807449707112	1.75667380336983e-06	-3.59978128806705	1
ENSG00000186510.11	CLCNKA	1	16018713	1_11	0	0.0219442315602532	24.7835783802911	1.71156486737789e-06	3.40572272838478	2
ENSG00000173641.17	HSPB7	1	16019124	1_11	0	0.0614819688356734	29.1175121769947	5.63392428179765e-06	-3.61565714659298	2
ENSG00000184908.17	CLCNKB	1	16044169	1_11	0	0.00200594183731229	8.15357966584108	5.14725434630859e-08	-1.35843378367393	2
ENSG00000142632.16	ARHGEF19	1	16178825	1_11	0	0.00201602555203684	7.63217461235386	4.84231796802314e-08	-0.930954177263239	2
ENSG00000132881.11	RSG1	1	16237140	1_11	0	0.00494447131302911	16.2442202618293	2.52771266725647e-07	2.10777499051495	1
ENSG00000037637.10	FBXO42	1	16352086	1_11	0	0.0107100177837758	23.866064912905	8.04414671871826e-07	2.60869461494192	1
ENSG00000055070.16	SZRD1	1	16352086	1_11	0	0.0374938381242032	35.3008412631888	4.16537330126511e-06	-3.32573486689143	2
ENSG00000157191.19	NECAP2	1	16439071	1_11	0	0.00150685581913568	5.5886812918078	2.65026936745259e-08	0.636229819353863	2
ENSG00000117122.13	MFAP2	1	16980428	1_12	0	0.0183158049743445	4.93941308376237	2.8471498936258e-07	0.271692989312262	2
ENSG00000159363.17	ATP13A2	1	17008224	1_12	0	0.0197633637554659	5.6561608897584	3.51796563139205e-07	-0.451508815221415	2
ENSG00000117118.9	SDHB	1	17051461	1_12	0	0.0185291796646824	5.04852435146639	2.94394452154324e-07	0.320280855439309	1
ENSG00000159339.13	PADI4	1	17307077	1_12	0	0.0342006242396606	10.8392965388046	1.1666594533693e-06	1.28391510234268	1
ENSG00000179051.13	RCC2	1	17439260	1_12	0	0.0190494895729335	5.30944814604557	3.18303710090593e-07	0.418844772182358	1
ENSG00000074964.16	ARHGEF10L	1	17561813	1_12	0	0.0180328086326813	4.79273724364294	2.7199189795042e-07	0.182537805980309	1
ENSG00000117154.11	IGSF21	1	18107631	1_12	0	0.0242792307143157	7.59760117474485	5.80524279149865e-07	0.80089575051254	1
ENSG00000142623.9	PADI1	1	17204859	1_12	0	0.0178261255210456	4.68416326800935	2.62783418545812e-07	0.0244734068792198	2
ENSG00000169991.10	IFFO2	1	18956450	1_13	0	0.0101735561768137	4.94465478977537	1.58313422580772e-07	-0.323417794147618	1
ENSG00000127481.14	UBR4	1	19207821	1_13	0	0.00990141261135713	4.69009719678448	1.46146350739039e-07	0.0659070684578798	1
ENSG00000127463.13	EMC1	1	19202710	1_13	0	0.0100447335052515	4.82501322653863	1.52526709403797e-07	0.260330337530104	3
ENSG00000162482.4	AKR7A3	1	19293479	1_13	0	0.0120297680100798	6.51873302851896	2.46791058657729e-07	-0.627412651056132	1
ENSG00000053371.12	AKR7A2	1	19311815	1_13	0	0.0124820450958865	6.86553874508554	2.69692794500506e-07	-0.883632627965399	2
ENSG00000040487.12	PQLC2	1	19321896	1_13	0	0.0231703493175154	12.6901417275407	9.25354257431524e-07	-1.48538961038893	1
ENSG00000077549.17	CAPZB	1	19485983	1_13	0	0.0100476153903653	4.82770515055891	1.52655590711373e-07	0.138118928328758	2
ENSG00000173436.13	MINOS1	1	19595253	1_13	0	0.0106861456917682	5.40622215689237	1.81812589646762e-07	0.389899959075775	2
ENSG00000158747.13	NBL1	1	19146560	1_13	0	0.0126098609512245	6.96128371103222	2.76254019266918e-07	-0.779738686697254	3
ENSG00000169914.5	OTUD3	1	19882976	1_13	0	0.0234990962085806	12.8231286997878	9.48318306020773e-07	-1.4883623464955	3
ENSG00000188257.10	PLA2G2A	1	19979653	1_13	0	0.0110133689071586	5.68948376115142	1.9719778052471e-07	0.531706605546365	3
ENSG00000127472.10	PLA2G5	1	20000500	1_13	0	0.0099608629469079	4.74629523871361	1.48785527100801e-07	0.191120355794553	2
ENSG00000117215.14	PLA2G2D	1	20119239	1_13	0	0.00988602663652916	4.67549787737661	1.45465034444195e-07	0.0562990740627096	1
ENSG00000162543.5	UBXN10	1	20186547	1_14	0	0.0262270250640034	8.99112028308004	7.42116030066685e-07	-1.04783442982467	1
ENSG00000162545.5	CAMK2N1	1	20339045	1_14	0	0.159921152472511	26.4370384431593	1.33053923972322e-05	-2.84269062001026	2
ENSG00000090432.6	MUL1	1	20503268	1_14	0	0.0178212423063412	5.34607764929504	2.99834920021784e-07	0.422487147333007	2
ENSG00000183114.7	FAM43B	1	20551955	1_14	0	0.0190853919355579	5.99170244755738	3.59882140186667e-07	-0.595784224168119	2
ENSG00000158825.5	CDA	1	20588925	1_14	0	0.0713558183902209	18.5253839202944	4.16011735690391e-06	2.15930747661501	3
ENSG00000117245.12	KIF17	1	20685321	1_14	0	0.0168087884392708	4.79536292947057	2.53668690153366e-07	0.161498724368721	1
ENSG00000189410.11	SH2D5	1	20733294	1_14	0	0.0179135748530993	5.394809587015	3.04135668961558e-07	-0.542505175864749	1
ENSG00000127483.17	HP1BP3	1	20787923	1_14	0	0.057123835055554	16.3869122401233	2.94593702006786e-06	2.89297122726926	1
ENSG00000075151.20	EIF4G3	1	21177786	1_14	0	0.077804036303658	19.3566703019296	4.73960069389927e-06	-3.13472604453414	1
ENSG00000117298.14	ECE1	1	21345450	1_14	0	0.0289202778841692	9.915197578161	9.02428511480131e-07	0.864148651931236	1
ENSG00000187980.6	PLA2G2C	1	20174949	1_14	0	0.0176142782510229	5.23608137983827	2.90255337051528e-07	0.384425711287157	3
ENSG00000142794.18	NBPF3	1	21438718	1_15	0	0.0109915779912008	4.6761289061263	1.61754173255398e-07	-0.0162677339088795	1
ENSG00000090686.15	USP48	1	21782877	1_15	0	0.0183438827238005	9.56143079774361	5.51979724017772e-07	1.15901647736853	4
ENSG00000142789.19	CELA3A	1	22001714	1_15	0	0.0131266654166476	6.32450997742514	2.61270436872264e-07	0.766402047826208	1
ENSG00000070831.15	CDC42	1	22052387	1_15	0	0.0502703663585391	19.2354454759909	3.04314938961513e-06	-1.92809831863932	1
ENSG00000162552.14	WNT4	1	22143622	1_15	0	0.023637453948566	11.7737350832989	8.7583829262289e-07	1.35600071655283	2
ENSG00000173369.15	C1QB	1	22653162	1_15	0	0.0113913152362212	4.9588982680618	1.77773917545785e-07	-0.0851149385683444	1
ENSG00000004487.15	KDM1A	1	23017420	1_16	0	0.0122402019466036	4.6754333573402	1.80102370014952e-07	-0.0100617844709409	1
ENSG00000169641.13	LUZP1	1	23178302	1_16	0	0.0196995460319305	9.1533302939282	5.67471853920651e-07	1.19528980089959	1
ENSG00000125945.14	ZNF436	1	23367745	1_16	0	0.0623683599083494	20.0944382898514	3.94411135475106e-06	-2.32279181226485	2
ENSG00000204219.9	TCEA3	1	23423100	1_16	0	0.0651554781510022	20.5133699885753	4.20626783642076e-06	2.45788596041708	1
ENSG00000088280.18	ASAP3	1	23484995	1_16	0	0.0140734654878113	5.98738896322481	2.65184110777667e-07	0.864348637242373	1
ENSG00000117318.8	ID3	1	23559007	1_16	0	0.0284868222228242	12.6357388787609	1.13280099414418e-06	1.52167455048035	1
ENSG00000142676.12	RPL11	1	23691734	1_17	0	0	134.42783051749	0	0.782701005098859	1
ENSG00000011007.12	ELOA	1	23743147	1_17	0	0	1894.35986457598	0	-3.72582769113585	1
ENSG00000057757.9	PITHD1	1	23757004	1_17	0	0	2025.77136089968	0	-3.51501258506033	1
ENSG00000117308.14	GALE	1	23800401	1_17	0	0	268.496831127615	0	-0.750354656738998	2
ENSG00000117305.14	HMGCL	1	23838758	1_17	0	0.000480909313577804	3194.37846098331	4.83457754419836e-06	3.00687374854056	1
ENSG00000142661.18	MYOM3	1	24088636	1_17	0	0	423.160742662802	0	-0.677142779340175	1
ENSG00000142677.3	IL22RA1	1	24143324	1_17	0	0	104.109509817807	0	1.13073176616023	1
ENSG00000185436.11	IFNLR1	1	24187118	1_17	0	0	19.7330395738832	0	-0.154154790182044	1
ENSG00000158055.15	GRHL3	1	24318866	1_17	0	0	7.89922615443863	0	0.741263279334719	1
ENSG00000001460.17	STPG1	1	24416496	1_17	0	0	5.98710304834087	0	0.0389836210965303	3
ENSG00000001461.16	NIPAL3	1	24415329	1_17	0	0	11.9334713485569	0	0.12390946733778	2
ENSG00000117602.11	RCAN3	1	24502439	1_17	0	0	16.7496784354322	0	1.34009889589277	2
ENSG00000184454.6	NCMAP	1	24556314	1_17	0	0	24.68520958849	0	-1.88235075333417	1
ENSG00000169504.14	CLIC4	1	24745632	1_17	0	0	67.81657276839	0	-3.73544729094377	2
ENSG00000020633.18	RUNX3	1	24965206	1_17	0	0	6.23848978833694	0	-0.600121637928093	1
ENSG00000090020.10	SLC9A1	1	27167188	1_19	0	0.0790327788819413	27.8316434601393	6.92237430057912e-06	3.30316419484409	2
ENSG00000142784.15	WDTC1	1	27234636	1_19	0	0.00794917944200124	6.08439121083749	1.52211829057329e-07	-0.596101632544026	1
ENSG00000186501.14	TMEM222	1	27335461	1_19	0	0.0319345845823702	19.1785774131014	1.92746559466827e-06	2.07841614258396	1
ENSG00000142765.17	SYTL1	1	27342195	1_19	0	0.0100590741855545	8.29351144915339	2.62546016496345e-07	0.939448839970203	2
ENSG00000142733.14	MAP3K6	1	27367112	1_19	0	0.00845461599279584	6.66268767091248	1.77276968149891e-07	-0.723710960053783	2
ENSG00000142748.12	FCN3	1	27375143	1_19	0	0.0578131371768963	24.828478466893	4.51736951069098e-06	2.58994831224582	1
ENSG00000158195.10	WASF2	1	27484872	1_19	0	0.0341960860977092	19.8269959826334	2.13374390780625e-06	2.2480902208975	2
ENSG00000126705.13	AHDC1	1	27604387	1_19	0	0.0098497622728625	8.09606090385463	2.50962301810786e-07	0.887965856707581	1
ENSG00000000938.12	FGR	1	27634281	1_19	0	0.0983836504348786	29.9617986390483	9.27683404049783e-06	3.14640607597589	1
ENSG00000126709.14	IFI6	1	27671883	1_19	0	0.00801900392392108	6.16641139471055	1.5561874019114e-07	0.627446449251082	1
ENSG00000130775.15	THEMIS2	1	27872858	1_19	0	0.0183597954718664	13.950998929925	8.06087372563839e-07	-1.63245955617315	2
ENSG00000117748.9	RPA2	1	27914481	1_19	0	0.00694537665720563	4.81836430883013	1.0531843815172e-07	-0.153755345786015	2
ENSG00000130768.14	SMPDL3B	1	27935089	1_19	0	0.00897520497998061	7.22338662190874	2.0403008484954e-07	-0.620344590261434	1
ENSG00000158156.7	XKR8	1	27954902	1_19	0	0.057195991996793	24.7259717641253	4.45069608292528e-06	-2.35869696131468	1
ENSG00000158161.15	EYA3	1	28051873	1_19	0	0.0077692419955927	5.86961612293872	1.43515008718517e-07	0.58084678168683	3
ENSG00000169403.11	PTAFR	1	28193492	1_19	0	0.00917671064918457	7.4317351313132	2.14627928905508e-07	-1.11739821134334	2
ENSG00000130770.17	ATPIF1	1	28236165	1_19	0	0.00757193106632659	5.62833019667761	1.34120509160442e-07	-0.644965733422983	1
ENSG00000130766.4	SESN2	1	28258033	1_19	0	0.0101304447894597	8.35983383319147	2.66523269876078e-07	-1.13004484304906	1
ENSG00000130772.13	MED18	1	28329751	1_19	0	0.00943857905798617	7.69580565768056	2.28596556187854e-07	-0.909676218082754	1
ENSG00000204138.12	PHACTR4	1	28349072	1_19	0	0.00684342652463155	4.67970813281469	1.00786264731956e-07	-0.318558499270532	3
ENSG00000180198.15	RCC1	1	28318402	1_19	0	0.00841367592511322	6.61713035524704	1.75212240800361e-07	-0.652419287273232	2
ENSG00000180098.9	TRNAU1AP	1	28553045	1_19	0	0.0094625103391357	7.71958263640418	2.29884220216856e-07	-0.809188926081632	1
ENSG00000198492.15	YTHDF2	1	28736301	1_19	0	0.0107673657818306	8.93239136503836	3.02681713318583e-07	0.90968457859982	1
ENSG00000159023.19	EPB41	1	28886822	1_19	0	0.0139494700653569	11.3654873105831	4.9894737758509e-07	1.22038807184664	1
ENSG00000060656.19	PTPRU	1	29236899	1_19	0	0.00708995475914032	5.01154336277611	1.11821143763895e-07	0.553161969542012	1
ENSG00000162511.7	LAPTM5	1	30757821	1_20	0	0	6.57199362825698	0	-0.64576471436201	1
ENSG00000162512.15	SDC3	1	30852034	1_20	0	0	6.93157204751421	0	-0.502053038108929	1
ENSG00000134644.15	PUM1	1	31066204	1_20	0	0	13.3986920152309	0	-1.13414665045068	1
ENSG00000084628.9	NKAIN1	1	31239088	1_20	0	0	11.7493030752914	0	1.21892396242602	1
ENSG00000060688.12	SNRNP40	1	31296178	1_20	0	0	31.4905689524358	0	1.22485393843539	1
ENSG00000121766.15	ZCCHC17	1	31292838	1_20	0	0	15.0623773178957	0	1.48080032910018	2
ENSG00000142910.15	TINAGL1	1	31574708	1_20	0	0	27.4254796080946	0	-0.276359300666173	2
ENSG00000162517.12	PEF1	1	31644486	1_20	0	0	62.314961939734	0	-2.19332363815601	2
ENSG00000084636.17	COL16A1	1	31703950	1_20	0	0	79.4206587840551	0	-0.260417857015514	2
ENSG00000134668.12	SPOCD1	1	31815803	1_20	0	0	1024.97806719885	0	1.3310457685897	2
ENSG00000184007.18	PTP4A2	1	31944881	1_20	0	0	2291.24093212959	0	3.22615009547441	2
ENSG00000142698.14	C1orf94	1	34169243	1_21	0	0.0124195830861372	5.47999378125235	2.14188454206017e-07	0.445244722736928	1
ENSG00000121775.17	TMEM39B	1	32070338	1_21	0	0.0237456995218556	11.5832878581627	8.65617027496396e-07	1.26391520541537	1
ENSG00000025800.13	KPNA6	1	32108863	1_21	0	0.0300633734593948	13.8132789092548	1.30690333574938e-06	1.81300279948414	1
ENSG00000160051.11	IQCC	1	32205429	1_21	0	0.0278841621280507	13.1013212312999	1.14969242025353e-06	1.75619123005214	1
ENSG00000084623.11	EIF3I	1	32222176	1_21	0	0.0283082435195499	13.244082080838	1.17989608545374e-06	-1.76721526665912	1
ENSG00000160055.19	TMEM234	1	32222176	1_21	0	0.0283082435195499	13.244082080838	1.17989608545374e-06	1.76721526665912	1
ENSG00000183615.5	FAM167B	1	32246849	1_21	0	0.0187860918441296	9.37373915826462	5.5418948227268e-07	-1.2694105600216	1
ENSG00000116478.11	HDAC1	1	32291945	1_21	0	0.0131977835821747	6.05120590324968	2.51334384216303e-07	-0.574359601049014	1
ENSG00000175130.6	MARCKSL1	1	32316644	1_21	0	0.0115585139511197	4.80488840458879	1.74781024496978e-07	0.196924315165571	1
ENSG00000162526.6	TSSK3	1	32366691	1_21	0	0.0143465433873146	6.83592917154248	3.08641132612473e-07	0.484375470556481	1
ENSG00000225828.1	FAM229A	1	32366691	1_21	0	0.0143465433873146	6.83592917154248	3.08641132612473e-07	0.484375470556481	1
ENSG00000176261.15	ZBTB8OS	1	32650758	1_21	0	0.0115335767863687	4.78459871625846	1.73667480774209e-07	0.160476391299909	1
ENSG00000162521.18	RBBP4	1	32650943	1_21	0	0.0132448271067667	6.08465329528005	2.53624441865728e-07	-0.573933579733976	1
ENSG00000116497.17	S100PBP	1	32817174	1_21	0	0.0120679331010917	5.21009336468495	1.97873380588316e-07	-0.336705873249236	1
ENSG00000134684.10	YARS	1	32817982	1_21	0	0.0120145604520193	5.16844703978805	1.95423564778394e-07	0.396944315326745	1
ENSG00000160097.16	FNDC5	1	32872031	1_21	0	0.013097017620655	5.97916014787523	2.46445885223915e-07	0.617186092595721	1
ENSG00000116514.16	RNF19B	1	32966916	1_21	0	0.0148994721437835	7.19164078547949	3.37215744101881e-07	-0.687724724100917	1
ENSG00000004455.16	AK2	1	33080995	1_21	0	0.0114313729174397	4.70098515674035	1.69120497007269e-07	-0.201119533400252	1
ENSG00000142920.16	AZIN2	1	33080995	1_21	0	0.0115790167028642	4.82153725832264	1.75697742428419e-07	0.316668452486337	2
ENSG00000184389.9	A3GALT2	1	33296987	1_21	0	0.0148571883584487	7.1649082796345	3.35008817769527e-07	0.942222637297359	2
ENSG00000134686.18	PHC2	1	33431196	1_21	0	0.011897991975904	5.07684185736328	1.90097445451015e-07	0.331622745310743	1
ENSG00000189280.3	GJB5	1	34787410	1_22	0	0.0119656628549887	8.06126526907216	3.03563078338423e-07	1.12157104572198	1
ENSG00000243749.1	TMEM35B	1	34984759	1_22	0	0.0251636360645358	15.0621624151746	1.19280567155845e-06	1.62770606902621	1
ENSG00000197056.9	ZMYM1	1	35158662	1_22	0	0.00836119746530573	4.6961060599219	1.23570655554378e-07	-0.247018641287119	1
ENSG00000116560.10	SFPQ	1	35192273	1_22	0	0.00864114157109219	5.00510362067309	1.36110981967882e-07	0.124810386116411	1
ENSG00000020129.15	NCDN	1	35557823	1_22	0	0.0101016401682439	6.47080084089685	2.05711656486181e-07	-0.679414221100686	1
ENSG00000116819.6	TFAP2E	1	35573174	1_22	0	0.0154709840754317	10.4768496688636	5.10102703310362e-07	1.68100384760629	1
ENSG00000126067.11	PSMB2	1	35641909	1_22	0	0.0473603969912785	21.0605952994257	3.13902627269351e-06	-2.62550755010042	1
ENSG00000142686.7	C1orf216	1	35719866	1_22	0	0.0597978244866313	23.2895604601244	4.38284033801402e-06	2.80200521171023	1
ENSG00000134698.10	AGO4	1	35808004	1_22	0	0.0115426038736175	7.7230789067016	2.80545454989544e-07	1.20228151756917	2
ENSG00000092850.11	TEKT2	1	36066715	1_22	0	0.0589177387838858	23.1474117255815	4.29197793755819e-06	-2.73462026847359	1
ENSG00000116863.10	ADPRHL2	1	36088841	1_22	0	0.0448075131089109	20.5325214213386	2.89535685702028e-06	2.54565431201778	1
ENSG00000116871.15	MAP7D1	1	36155585	1_22	0	0.0088019184384347	5.17806571697751	1.4343458181389e-07	-0.684615384615462	1
ENSG00000214193.10	SH3D21	1	36292460	1_22	0	0.0391526850306341	19.249440892367	2.37185777763507e-06	1.95808297851242	1
ENSG00000142694.6	EVA1B	1	36323755	1_22	0	0.0393809816599895	19.3046960150202	2.39253598607471e-06	1.90762073148292	2
ENSG00000181817.5	LSM10	1	36397922	1_22	0	0.0122206488584571	8.2593923907469	3.17651813011104e-07	-0.880647783591387	2
ENSG00000116885.18	OSCP1	1	36451700	1_22	0	0.00834971603460133	4.6832135293404	1.2306218993119e-07	-0.0366208409917986	1
ENSG00000116898.11	MRPS15	1	36464072	1_22	0	0.00851664825605591	4.86894198901646	1.30500532800828e-07	0.2161594973144	1
ENSG00000163873.9	GRIK3	1	36865100	1_22	0	0.00879140444405702	5.16687566443191	1.42953648665876e-07	0.396176416602347	1
ENSG00000163875.15	MEAF6	1	37522141	1_23	0	0.015630441053973	4.7783245687873	2.35047617053384e-07	-0.231959146827757	1
ENSG00000163877.10	SNIP1	1	37554146	1_23	0	0.105945162667018	22.2535124483663	7.41973978692535e-06	-2.0313413415301	1
ENSG00000163879.10	DNALI1	1	37548877	1_23	0	0.0607247187281568	18.9915137518081	3.62939359001136e-06	2.55725290902311	2
ENSG00000134697.12	GNL2	1	37596105	1_23	0	0.0293408911144435	11.6127008216303	1.07229803669525e-06	1.82916510789381	1
ENSG00000169218.13	RSPO1	1	37635399	1_23	0	0.02688647039922	11.2456105560666	9.51537275177781e-07	-1.81719088730839	1
ENSG00000116922.14	C1orf109	1	37691932	1_23	0	0.0913228058149716	21.6815704208787	6.23130423317893e-06	-2.42965686976595	2
ENSG00000134690.10	CDCA8	1	37692539	1_23	0	0.0202840172872647	7.29120801736551	4.65438639542807e-07	1.12628076850727	1
ENSG00000185090.14	MANEAL	1	37818573	1_23	0	0.0157432615225123	10.0727382413527	4.99058241222538e-07	-2.50913221534671	1
ENSG00000197982.13	C1orf122	1	37806635	1_23	0	0.0161067918806787	10.4244163809622	5.28408470469911e-07	-2.62803250105484	2
ENSG00000188786.9	MTF1	1	37859751	1_23	0	0.0227025679055238	7.65486813672954	5.46917312392394e-07	0.308237355273019	1
ENSG00000204084.12	INPP5B	1	37925045	1_23	0	0.0205722225931738	11.944335655755	7.73307438577561e-07	2.4294025266495	1
ENSG00000183431.11	SF3A3	1	37990434	1_23	1	0.191720532478126	23.7942852782285	1.4356555837152e-05	4.53567589814181	1
ENSG00000183386.9	FHL3	1	37996149	1_23	1	0.628849541896378	26.5076039389463	5.24597474580242e-05	4.8345004077738	1
ENSG00000183520.11	UTP11	1	37986909	1_23	0	0.0375344671549405	19.1940867124402	2.26728795633467e-06	3.96622578397009	2
ENSG00000116981.3	NT5C1A	1	39672606	1_24	0	0.060911203493541	15.9055424604998	3.04898044866991e-06	-1.68910202860487	1
ENSG00000116954.7	RRAGC	1	38859391	1_24	0	0.11025766090505	21.6509549319476	7.51267850965589e-06	-2.83401862981605	1
ENSG00000131233.9	GJA9	1	38881233	1_24	0	0.0225506566363459	6.46592908604049	4.58879972098733e-07	1.09767872441497	1
ENSG00000158315.10	RHBDL2	1	38941917	1_24	0	0.0193421458377698	5.01862100873403	3.05490723815999e-07	0.378665316637936	2
ENSG00000168653.10	NDUFS5	1	39026408	1_24	0	0.026236928272717	7.89569967730687	6.51947437629157e-07	1.02503741941151	2
ENSG00000183682.7	BMP8A	1	39491497	1_24	0	0.0356661667058863	10.8027520262062	1.21255044672615e-06	-1.32250654104517	2
ENSG00000163909.7	HEYL	1	39640410	1_24	0	0.0195730164612498	5.13044479327569	3.16025228297105e-07	-0.519214839784934	2
ENSG00000116983.12	HPCAL4	1	39691815	1_24	0	0.0260938434714327	7.84398292856048	6.44145039025307e-07	-0.750661156433866	1
ENSG00000084072.16	PPIE	1	39739151	1_25	0	0.0113579549850839	6.04675321000533	2.16138115539544e-07	-0.659292295974517	1
ENSG00000116985.11	BMP8B	1	39788850	1_25	0	0.0126644134834146	7.08425893796259	2.8235044850398e-07	-0.790806239863679	1
ENSG00000043514.15	TRIT1	1	39883756	1_25	0	0.0473383427491583	19.2205570776119	2.86343938634841e-06	-2.22516309669954	1
ENSG00000131236.16	CAP1	1	40039889	1_25	0	0.0097628966392711	4.68151023086493	1.43838002038132e-07	-0.129339996409466	1
ENSG00000131238.16	PPT1	1	40097347	1_25	0	0.0134101402225818	7.57502523650948	3.19688031027738e-07	0.858799485570387	2
ENSG00000084073.8	ZMPSTE24	1	40257946	1_25	0	0.0102038412595257	5.06048616113365	1.62504319329526e-07	-0.199988542677272	1
ENSG00000049089.13	COL9A2	1	40297423	1_25	0	0.0207823860174846	11.7867053130922	7.70897800471493e-07	1.46676104673439	1
ENSG00000084070.11	SMAP2	1	40345111	1_25	0	0.0181013083755649	10.4748283031569	5.96713486837422e-07	1.27853036516455	1
ENSG00000187801.14	ZFP69B	1	40449693	1_25	0	0.00983802327438188	4.74534907777474	1.46921375253229e-07	0.133783019241499	1
ENSG00000187815.9	ZFP69	1	40477181	1_25	0	0.010467000173507	5.32336912883746	1.7535485185138e-07	0.401604874639841	1
ENSG00000164002.11	EXO5	1	40506722	1_25	0	0.0119140603828874	6.49946222658508	2.43694762060684e-07	0.654916703847272	3
ENSG00000117010.15	ZNF684	1	40531781	1_25	0	0.010321449167525	5.19273732006768	1.68673169462504e-07	0.361422383041763	1
ENSG00000066136.20	NFYC	1	40690337	1_25	0	0.0115972258574157	6.20892061791598	2.26610065449173e-07	0.407210311315887	1
ENSG00000179862.6	CITED4	1	40882698	1_25	0	0.0583229060086234	20.9624054708643	3.84759406330643e-06	1.74484052532794	1
ENSG00000171790.15	SLFNL1	1	41022834	1_25	0	0.053925077461529	21.8017018015061	3.69990136533096e-06	2.99665101844487	1
ENSG00000010803.16	SCMH1	1	41239838	1_25	0	0.0477067142977442	20.6032351244468	3.09331322875945e-06	-2.92721728755013	1
ENSG00000127129.9	EDN2	1	41472183	1_25	0	0.0107339396786079	5.65591839209121	1.9106065336026e-07	-0.570041234772457	2
ENSG00000127124.14	HIVEP3	1	42035651	1_26	0	0.0101687292805633	15.9945323652079	5.1185530187191e-07	3.23383380938482	1
ENSG00000198815.8	FOXJ3	1	42334969	1_26	0	0.00614142065925161	5.21903093702459	1.00871316861207e-07	-0.0292674137632891	1
ENSG00000177181.14	RIMKLA	1	42381115	1_26	0	0.0113925555045501	12.1006132824124	4.3384790894522e-07	2.21779856711557	1
ENSG00000066185.12	ZMYND12	1	42464495	1_26	0	0.0188423516614811	18.6614324276591	1.10659589590979e-06	-2.36849670985105	1
ENSG00000127125.8	PPCS	1	42464495	1_26	0	0.0188423516614811	18.6614324276591	1.10659589590979e-06	2.36849670985105	1
ENSG00000186409.14	CCDC30	1	42461691	1_26	0	0.0117506574620742	14.6245375940713	5.40820671995187e-07	2.21216949303137	2
ENSG00000171960.10	PPIH	1	42658184	1_26	0	0.00917876115591432	11.5390185413794	3.33320415053747e-07	-1.4940173082254	1
ENSG00000164007.10	CLDN19	1	42740306	1_26	0	0.00701320627372803	6.73833799492244	1.48723082323086e-07	1.02136147005733	1
ENSG00000164008.14	C1orf50	1	42767127	1_26	0	0.0168066239741898	17.8045230213918	9.41715677726599e-07	1.98102173277502	2
ENSG00000274386.5	TMEM269	1	42784384	1_26	0	0.00574482079508454	5.05087078182504	9.1317017254585e-08	-0.476133138384777	1
ENSG00000177868.11	SVBP	1	42816784	1_26	0	0.00838008843198268	10.1651890453815	2.68085321123003e-07	-1.42602057179534	2
ENSG00000164010.13	ERMAP	1	42832396	1_26	0	0.00577723953951148	5.02857179467661	9.14269019413695e-08	0.435818945134478	2
ENSG00000164011.17	ZNF691	1	42846835	1_26	0	0.00568770844979127	4.79041327733546	8.57470687245265e-08	-0.0377486383006177	1
ENSG00000117394.20	SLC2A1	1	42959206	1_26	0	0.00568424417376179	4.7408228343912	8.4807727283449e-08	-0.139358247699025	2
ENSG00000243710.7	CFAP57	1	43232297	1_26	0	0.0071555507408354	6.44858007056511	1.45216557151975e-07	0.386961753585991	1
ENSG00000179178.10	TMEM125	1	43269525	1_26	0	0.00970994413427628	9.44005493498314	2.88469715702038e-07	0.977363936689793	1
ENSG00000066056.13	TIE1	1	43300755	1_27	1	0.0565299958489429	36.1332045529239	6.42827439901872e-06	5.61104866542093	1
ENSG00000117400.16	MPL	1	43337449	1_27	1	0.0457008616878406	34.0927278461378	4.9033750632802e-06	5.56414231731672	1
ENSG00000117399.13	CDC20	1	43359194	1_27	0	0.0612274930402519	18.0956196471962	3.48681503933153e-06	-1.19829882255093	1
ENSG00000066322.14	ELOVL1	1	43367735	1_27	0	0.0139670332068954	8.13135085594609	3.57417522429037e-07	1.46064636841186	1
ENSG00000159479.16	MED8	1	43389875	1_27	0	0.0301085780568354	32.7611712247269	3.10426393075473e-06	-5.46334584731236	2
ENSG00000198198.15	SZT2	1	43389819	1_27	0	0.013165969034686	12.2148046851738	5.06113975747703e-07	2.71314505004055	2
ENSG00000142949.16	PTPRF	1	43603087	1_27	0	0.0119062774029202	8.87469815063167	3.32535917875475e-07	1.57558540287901	1
ENSG00000066135.12	KDM4A	1	43644985	1_27	0	0.0125185051464609	5.2958159180724	2.0863843987833e-07	0.17253988547284	1
ENSG00000126091.19	ST3GAL3	1	43705540	1_27	0	0.011778932834435	8.74098598229394	3.24022630060292e-07	-1.52339902343081	1
ENSG00000117407.16	ARTN	1	43933936	1_27	0	0.0272258311579739	12.3087191863002	1.05463695291679e-06	-1.37341880220246	1
ENSG00000117408.10	IPO13	1	43947230	1_27	0	0.0240402852513018	13.1404439367252	9.94165362411214e-07	-1.90076350222772	1
ENSG00000117410.13	ATP6V0B	1	43974113	1_27	0	0.0155282119594478	7.93340093342531	3.87694667112009e-07	1.23537997510282	1
ENSG00000117411.16	B4GALT2	1	43978466	1_27	0	0.0117910088601715	5.23311651732091	1.94187085676469e-07	-0.93564141302149	2
ENSG00000159214.12	CCDC24	1	43991070	1_27	0	0.0889035500134702	25.1539535914387	7.0377580491606e-06	2.63159051762988	2
ENSG00000196517.11	SLC6A9	1	44030807	1_27	0	0.114514026239785	25.2085834554792	9.08481525736436e-06	-2.42249698509729	2
ENSG00000117419.14	ERI3	1	44354576	1_27	0	0.0165423402371253	7.58037654015857	3.94636000971902e-07	-0.643974155588949	2
ENSG00000198520.10	C1orf228	1	44618544	1_28	0	0.0136302289236251	4.78024982113641	2.05051389987875e-07	0.122351451554464	2
ENSG00000142945.12	KIF2C	1	44739744	1_28	0	0.0135571190589542	5.13994672288197	2.19298166754132e-07	-0.986629532224015	2
ENSG00000142959.4	BEST4	1	44786343	1_28	0	0.0145907275386949	5.63081011945813	2.58557299908545e-07	-0.618706606946826	2
ENSG00000173846.12	PLK3	1	44809879	1_28	0	0.0134650040226143	4.68371028728203	1.98474851171071e-07	-0.281697854860872	1
ENSG00000188396.3	TCTEX1D4	1	44806240	1_28	0	0.0135098748446969	5.01112183452489	2.1305673198751e-07	0.898628226717527	1
ENSG00000222009.8	BTBD19	1	44793623	1_28	0	0.0136439646371156	4.86392103368415	2.08850766886677e-07	0.251672396105545	2
ENSG00000070785.16	EIF2B3	1	44990471	1_28	0	0.0178785268809757	8.78242337700157	4.9414576189704e-07	1.92478731766389	1
ENSG00000126107.14	HECTD3	1	45010991	1_28	0	0.0155461241284774	7.38131387545488	3.61131006184262e-07	-1.80441738600147	2
ENSG00000126088.13	UROD	1	45012003	1_28	0	0.0149691338224678	6.89863178018432	3.24988960987142e-07	-1.71756383590463	1
ENSG00000132781.17	MUTYH	1	45340760	1_28	0	0.0277121974121209	13.452740247079	1.1732503554984e-06	-2.44862730986679	1
ENSG00000280670.2	CCDC163	1	45499668	1_28	0	0.0171698472781581	10.3171594120045	5.57488029886417e-07	2.38300903578523	1
ENSG00000132763.14	MMACHC	1	45499635	1_28	0	0.0398013144238283	18.452096646412	2.31127759336692e-06	3.25172484300133	3
ENSG00000117450.13	PRDX1	1	45520979	1_28	0	0.0166854423674141	7.26402458379608	3.81438041844977e-07	1.03316528442224	1
ENSG00000117448.13	AKR1A1	1	45550079	1_28	0	0.156558888498613	26.0802725557867	1.28498728043545e-05	-4.29086198921086	2
ENSG00000159588.14	CCDC17	1	45624129	1_28	0	0.0237812636676465	13.3480471850472	9.98991136400467e-07	-3.45272751769707	2
ENSG00000159592.10	GPBP1L1	1	45687876	1_28	0	0.0137521284831273	6.56223797319544	2.84008194213891e-07	-2.01328637939958	2
ENSG00000159596.6	TMEM69	1	45687531	1_28	0	0.131796257580871	21.3045581414866	8.83658752513583e-06	-4.21082793066996	2
ENSG00000197429.10	IPP	1	45751050	1_28	0	0.0138423493532905	6.80941038524737	2.96639027179889e-07	-2.10188898879579	1
ENSG00000086015.20	MAST2	1	45785201	1_28	0	0.0368015955002515	15.5510034070493	1.80108428850388e-06	-3.6855820553734	1
ENSG00000117461.14	PIK3R3	1	46132601	1_28	0	0.0213936425420312	11.8554224823114	7.98198199775078e-07	-2.16321951445293	2
ENSG00000117472.9	TSPAN1	1	46174934	1_28	0	0.0143833562144258	5.37365134684292	2.43242072464141e-07	-0.735390405991102	1
ENSG00000085998.13	POMGNT1	1	46198577	1_28	0	0.0142000969465419	5.15062506651992	2.30176096224978e-07	0.102735592910112	1
ENSG00000171357.5	LURAP1	1	46201118	1_28	0	0.013526223067013	4.96902802381317	2.11522692008081e-07	0.955198280953269	2
ENSG00000085999.11	RAD54L	1	46263241	1_28	0	0.0508114226054576	16.7930306648541	2.68534079173924e-06	2.23790251759245	1
ENSG00000173660.11	UQCRH	1	46309111	1_28	0	0.0164459846000197	6.4685911336388	3.34794684465491e-07	-0.669429742290522	1
ENSG00000117480.15	FAAH	1	46394077	1_28	0	0.0489087954172353	17.9702255260476	2.76598275349812e-06	-2.75595320224951	2
ENSG00000079277.19	MKNK1	1	46616841	1_29	0	0.0220428044838819	9.86930997778366	6.84640540264198e-07	-1.34998020159675	1
ENSG00000142961.14	MOB3C	1	46617353	1_29	0	0.0205030785693867	9.18637125632902	5.92750655022657e-07	-1.27479320188068	1
ENSG00000186118.8	TEX38	1	46668649	1_29	0	0.0167547241451012	7.2843295602453	3.84092512962595e-07	-0.988829520316366	1
ENSG00000123472.12	ATPAF1	1	46673908	1_29	0	0.136600388931666	27.3833468424334	1.17719236545476e-05	2.62875744164397	2
ENSG00000159658.10	EFCAB14	1	46719410	1_29	0	0.0127003422204475	4.67841761443588	1.86992153532309e-07	0.0889756307951853	2
ENSG00000142973.13	CYP4B1	1	46760214	1_29	0	0.0287069592153209	12.364705724912	1.11706887389142e-06	-1.39675413629247	2
ENSG00000187048.12	CYP4A11	1	46940278	1_29	0	0.0229681849397123	10.257381307534	7.41433407191063e-07	-1.41557640618097	1
ENSG00000162365.11	CYP4A22	1	47108297	1_29	0	0.015336151607741	6.45174000771788	3.11388252837382e-07	0.834994261778739	1
ENSG00000162366.7	PDZK1IP1	1	47191326	1_29	0	0.0127847658879863	4.74068544821684	1.90740489825575e-07	0.295842736396986	1
ENSG00000162367.11	TAL1	1	47215306	1_29	0	0.0240427271270949	10.6890046862531	8.08779190606009e-07	-1.57529218466782	1
ENSG00000123473.15	STIL	1	47314279	1_29	0	0.0399641075654814	15.5015690983973	1.94964146755695e-06	-2.21925218580589	1
ENSG00000162368.13	CMPK1	1	47333967	1_29	0	0.0612961842959612	19.5842653249267	3.7778933912955e-06	-2.50615831718681	1
ENSG00000186564.5	FOXD2	1	47435628	1_29	0	0.0330466479938344	13.6977577877947	1.42457681073426e-06	-1.9823279991269	1
ENSG00000269113.3	TRABD2B	1	47957449	1_30	0	0.010879532434989	5.06843855559624	1.73537521668832e-07	0.417946206072513	2
ENSG00000117834.12	SLC5A9	1	48270601	1_30	0	0.115921722230128	26.6117078251427	9.70837504036304e-06	-3.19598393896984	1
ENSG00000132122.11	SPATA6	1	48458452	1_30	0	0.0439614458397787	17.3387172681925	2.39882135273476e-06	2.49116382911065	3
ENSG00000162373.12	BEND5	1	48777294	1_31	0	0.0133815096040492	5.55024201613982	2.33736213686602e-07	-0.485172292236009	1
ENSG00000123091.4	RNF11	1	51235789	1_32	0	0.0241738512169416	9.84794049361526	7.49204253246064e-07	1.4112778115419	2
ENSG00000085831.15	TTC39A	1	51344915	1_33	0	0.0134443724771401	5.70356478922269	2.41321429388177e-07	0.485688618909397	2
ENSG00000085832.16	EPS15	1	51497266	1_33	0	0.0123838578472172	4.9312594438168	1.92186458581087e-07	-0.226709783102908	3
ENSG00000117859.18	OSBPL9	1	51577647	1_33	0	0.0120992087328133	4.7127478402535	1.79448629519509e-07	0.0497662402188009	2
ENSG00000078618.21	NRDC	1	51826904	1_33	0	0.0289112872927461	12.9218240238901	1.17571003575406e-06	1.44122125394643	2
ENSG00000157077.14	ZFYVE9	1	52141237	1_33	0	0.0586003730251548	19.6431329945113	3.62259773554727e-06	-1.97923459044216	1
ENSG00000154222.14	CC2D1B	1	52352516	1_33	0	0.0236064456579125	11.006066939866	8.17658066061463e-07	-1.28076041229713	1
ENSG00000134748.12	PRPF38A	1	52423164	1_33	0	0.0224481610436159	10.5311910664303	7.43990234710866e-07	-1.43320387196798	1
ENSG00000134744.13	ZCCHC11	1	52553683	1_33	0	0.0126787201533259	5.15240513728788	2.05586406000339e-07	-0.355681210247877	1
ENSG00000116157.5	GPX7	1	52602242	1_33	0	0.0120952208981231	4.70965214743989	1.79271647490213e-07	0.0119449926254348	3
ENSG00000182183.14	FAM159A	1	52633413	1_33	0	0.0635475263024214	20.420339531378	4.0838575233502e-06	2.02318409917969	1
ENSG00000162377.5	COA7	1	52690195	1_33	0	0.0121386837302993	4.74335864581702	1.8120347948713e-07	-0.246073540897215	1
ENSG00000121310.16	ECHDC2	1	52927839	1_33	0	0.0127162233999528	5.18016295275731	2.07305366275235e-07	0.43660930720451	1
ENSG00000116171.17	SCP2	1	52926925	1_33	0	0.0127677318098971	5.2181472696557	2.09671333432501e-07	-0.358156307258432	2
ENSG00000174348.13	PODN	1	53061947	1_33	0	0.0357823806140025	14.9419340267771	1.68261601885563e-06	1.67017681658026	2
ENSG00000162383.11	SLC1A7	1	53088633	1_33	0	0.0148370909485648	6.63051436877842	3.09602852286143e-07	0.738750838757081	3
ENSG00000157184.6	CPT2	1	53196294	1_33	0	0.0446402888313754	17.0432087263457	2.39434833285337e-06	2.3777225599141	1
ENSG00000162384.13	C1orf123	1	53220711	1_33	0	0.0136716881975212	5.86124837742386	2.52186157418525e-07	1.06139749376484	1
ENSG00000157193.15	LRP8	1	53293400	1_33	0	0.0123169880066595	4.88042096359905	1.89178063772916e-07	0.716240132659864	3
ENSG00000174332.5	GLIS1	1	53737935	1_33	0	0.07332550072491	21.7972989404722	5.02998501753141e-06	2.30323027336871	1
ENSG00000058799.14	YIPF1	1	53889688	1_34	0	0.00799322665369362	6.36748158565838	1.60176499831278e-07	-0.55908466662671	2
ENSG00000211452.10	DIO1	1	53891048	1_34	0	0.00949095002819178	8.01240640361973	2.39321452388699e-07	0.899908925474893	1
ENSG00000081870.11	HSPB11	1	53945680	1_34	0	0.0193578896547026	14.460884106784	8.80971439694126e-07	1.44383321860141	1
ENSG00000116212.14	LRRC42	1	53945795	1_34	0	0.00697598282044865	5.07295173631463	1.11371766087905e-07	-0.582096178202468	1
ENSG00000116221.15	MRPL37	1	54183963	1_34	0	0.0238846245640014	16.869412710953	1.26802365734595e-06	1.80406194172067	2
ENSG00000215883.10	CYB5RL	1	54154524	1_34	0	0.00677320963493289	4.81007574054059	1.02531050279734e-07	-0.229739431281749	3
ENSG00000157216.15	SSBP3	1	54413895	1_34	0	0.665854129993935	24.1063952116522	5.05149984294285e-05	4.1909981861273	1
ENSG00000162390.17	ACOT11	1	54542139	1_34	0	0.00814649166192416	6.76009183310354	1.73313417776707e-07	-0.826868034256271	2
ENSG00000184313.19	MROH7	1	54604117	1_34	0	0.0107544996203492	9.41026605750302	3.18493874956102e-07	-1.23397746413167	3
ENSG00000243725.6	TTC4	1	54588832	1_34	0	0.00670000607987087	4.81813048971421	1.01592752804674e-07	-0.420985296999257	1
ENSG00000162396.5	PARS2	1	54764778	1_34	0	0.00670613945282239	4.74970354956349	1.00241615724549e-07	-0.224441384286082	2
ENSG00000006555.10	TTC22	1	54801140	1_34	0	0.0166267673948085	13.053687196728	6.83046069174853e-07	-1.39553339283657	1
ENSG00000116133.11	DHCR24	1	54886940	1_34	0	0.00685923487565643	4.88487977295969	1.05448043776235e-07	-0.0507651211126726	2
ENSG00000143001.4	TMEM61	1	54980410	1_34	0	0.00694488683630046	5.0237695882497	1.09800384203006e-07	-0.23907983636536	1
ENSG00000162402.13	USP24	1	55208155	1_34	0	0.028159466462823	17.9893288536122	1.59422037973397e-06	-2.06147321618595	2
ENSG00000162407.8	PLPP3	1	56645496	1_36	0	0.0194943719373929	8.18379941800405	5.0208031910091e-07	-0.993063480886309	1
ENSG00000162409.10	PRKAA2	1	56645496	1_36	0	0.0194943719373929	8.18379941800405	5.0208031910091e-07	0.993063480886309	1
ENSG00000173406.15	DAB1	1	58546732	1_37	0	0.0100975596046132	6.21306273801197	1.97438179611514e-07	0.729903544864219	2
ENSG00000162600.11	OMA1	1	58550926	1_37	0	0.00897687251052926	5.24402690009102	1.48149074201751e-07	-0.306951279558886	1
ENSG00000184292.6	TACSTD2	1	58577781	1_37	0	0.00890748691137921	5.09553854281186	1.42841452433407e-07	0.445007139113402	1
ENSG00000162601.9	MYSM1	1	58700166	1_37	0	0.020534877773064	13.2797068212156	8.58202119991524e-07	-1.94688408849358	1
ENSG00000172456.17	FGGY	1	59296796	1_37	0	0.174514003275342	33.2543566215634	1.82636596246622e-05	3.97563595621563	1
ENSG00000134709.10	HOOK1	1	59814713	1_38	0	0.0123311434307263	5.4546557887347	2.11679925024167e-07	0.459607711964057	1
ENSG00000134716.9	CYP2J2	1	59926822	1_38	0	0.0213018527936035	10.6002660796425	7.10629315764941e-07	-1.28751579208408	1
ENSG00000162604.12	TM2D1	1	61723869	1_39	0	0.0156056840673485	5.12388938860386	2.51646868315084e-07	-0.324090107150374	1
ENSG00000132849.19	PATJ	1	61741582	1_39	0	0.0148955282661487	4.68570912605314	2.19654552685648e-07	-0.0871188505506227	2
ENSG00000240563.1	L1TD1	1	62194418	1_39	0	0.0378972252438318	13.5052573180269	1.61071702813237e-06	1.67890677208134	3
ENSG00000132854.18	KANK4	1	62322452	1_39	0	0.0167583240475765	5.79457183246272	3.05605318848447e-07	0.580241437224711	2
ENSG00000162607.12	USP1	1	62436136	1_39	0	0.015372532557601	4.98225339592746	2.41035053969779e-07	0.479739053757827	2
ENSG00000125703.14	ATG4C	1	62784595	1_39	0	0.0209740411488547	7.90874018820514	5.22033529532328e-07	-1.06302587088159	1
ENSG00000187140.5	FOXD3	1	63322827	1_40	0	0.0170640984818676	5.05148252711431	2.71275877949961e-07	0.326134327994634	1
ENSG00000088035.15	ALG6	1	63366181	1_40	0	0.017769847679473	5.43309839428434	3.03836712972998e-07	0.665328252950531	1
ENSG00000203965.12	EFCAB7	1	63523814	1_40	0	0.0323145104899222	11.0803299838552	1.12683220193951e-06	1.55535753938686	1
ENSG00000142856.16	ITGB3BP	1	63593973	1_40	0	0.019846180816895	6.47429707438644	4.04369639408371e-07	0.624764531247714	1
ENSG00000079739.15	PGM1	1	63593801	1_40	0	0.0212596967373178	7.12299798398877	4.76572370450497e-07	1.01635075585369	2
ENSG00000162437.14	RAVER2	1	64740216	1_41	0	0.0330702713714369	11.8839853543548	1.23682666667515e-06	1.38990491711605	1
ENSG00000162434.11	JAK1	1	64966237	1_41	0	0.061498041006521	17.7951074462955	3.44406127837172e-06	2.09637962426151	2
ENSG00000116675.15	DNAJC6	1	65248435	1_41	0	0.0245501555638441	9.06569673300039	7.00429467732248e-07	-1.16444276677661	2
ENSG00000213625.8	LEPROT	1	65419674	1_41	0	0.0154180661121185	4.68133230512243	2.27147702226168e-07	-0.0121342134615746	1
ENSG00000116678.19	LEPR	1	65476583	1_41	0	0.0165015094461514	5.32045234398376	2.76300202710419e-07	0.382745343584734	1
ENSG00000184588.17	PDE4B	1	65792155	1_41	0	0.0200306432220408	7.14608016637633	4.5047609864482e-07	-0.959398734792197	1
ENSG00000198160.14	MIER1	1	66923262	1_42	0	0.008769151852979	4.7074379630659	1.29912568643048e-07	0.100870174174769	2
ENSG00000116704.7	SLC35D1	1	67054400	1_42	0	0.00876728295565454	4.70264914675265	1.29752751218703e-07	-0.24031958843696	1
ENSG00000081985.10	IL12RB2	1	67307648	1_42	0	0.00901037286295037	4.95227470878127	1.40428890417991e-07	-0.280052144701556	1
ENSG00000142864.14	SERBP1	1	67409520	1_42	0	0.00919237118617855	5.10329367067129	1.47634238098926e-07	-0.294119795740555	1
ENSG00000116717.11	GADD45A	1	67684588	1_42	0	0.0234128976764235	13.8403197139784	1.01978885953399e-06	1.65060847500059	1
ENSG00000116729.13	WLS	1	68255075	1_43	0	0.0636422232026341	18.6297331170198	3.7313067128624e-06	2.0755166800552	1
ENSG00000116745.6	RPE65	1	68442800	1_43	0	0.0231378583996055	9.01190388280357	6.56218823212812e-07	1.04339427094598	1
ENSG00000033122.18	LRRC7	1	69567613	1_44	0	0.0189468991122201	4.70850096819448	2.80756474550034e-07	-0.212248587243807	1
ENSG00000118454.12	ANKRD13C	1	70354325	1_44	0	0.0192413164660618	4.85378042355368	2.93916442236358e-07	0.430853720575537	1
ENSG00000197568.13	HHLA3	1	70355624	1_44	0	0.0222249967632805	6.2130863023381	4.34568323166496e-07	0.833484381959611	2
ENSG00000116761.11	CTH	1	70411075	1_44	0	0.0222386946284329	6.2188756433693	4.35241338787518e-07	0.700732404148159	1
ENSG00000050628.20	PTGER3	1	71047606	1_45	0	0.0131871003910761	6.40411015440531	2.65776806969079e-07	-0.837152674008836	2
ENSG00000132485.13	ZRANB2	1	71081716	1_45	0	0.0116960319551579	5.27651238851983	1.9422023800775e-07	-0.461490387609084	1
ENSG00000172260.14	NEGR1	1	72282986	1_46	0	0.0123219111848594	5.83895301499071	2.26423775824325e-07	0.931498394482942	2
ENSG00000116783.14	TNNI3K	1	74234228	1_47	0	0.0167161234663984	8.1646353047446	4.29517966138038e-07	-0.957162192243124	3
ENSG00000116791.13	CRYZ	1	74702349	1_47	0	0.0136665143180154	6.26968360644196	2.69657410376787e-07	-0.760407727881709	6
ENSG00000162623.15	TYW3	1	74733103	1_47	0	0.0117954664132859	4.88590945074576	1.81371692644712e-07	-0.130713264394992	2
ENSG00000137968.16	SLC44A5	1	75431114	1_47	0	0.0115510768413422	4.68923342000097	1.70464244545847e-07	0.281710780231111	1
ENSG00000117054.13	ACADM	1	75724060	1_47	0	0.0983026290391462	25.0485670772932	7.74920220472858e-06	-3.03666571069001	1
ENSG00000137955.15	RABGGTB	1	75786199	1_47	0	0.0249125795773997	11.9264985094611	9.35062479769534e-07	1.98749854091978	2
ENSG00000057468.6	MSH4	1	75779738	1_47	0	0.0200602367304108	9.88252180808599	6.2389687293835e-07	1.68665946206963	2
ENSG00000117069.14	ST6GALNAC5	1	76867670	1_48	0	0.0123286800146702	9.87151347356041	3.83009280374226e-07	-1.15730596113747	1
ENSG00000142892.14	PIGK	1	77219998	1_48	0	0.0200070581447824	14.4277284673156	9.08427281301622e-07	1.73861481923037	2
ENSG00000154027.18	AK5	1	77282053	1_48	0	0.00713197806350796	4.73401030660124	1.06254705398203e-07	-0.101731008945067	1
ENSG00000077254.14	USP33	1	77760195	1_48	0	0.0145872291612137	11.4529038515564	5.2577192747849e-07	1.51403644008401	1
ENSG00000162614.18	NEXN	1	77888397	1_48	0	0.0107933073221932	8.62205522008092	2.92869615297537e-07	-1.15116298661965	1
ENSG00000162613.16	FUBP1	1	77979050	1_48	0	0.00801797775962843	5.83227452523135	1.47167454796328e-07	-0.492864273326147	1
ENSG00000137960.5	GIPC2	1	77979050	1_48	0	0.00801797775962843	5.83227452523135	1.47167454796328e-07	0.492864273326147	1
ENSG00000162616.8	DNAJB4	1	77979478	1_48	0	0.00714169652172814	4.74677825519849	1.06686461081736e-07	-0.446263060131145	2
ENSG00000122420.9	PTGFR	1	78303482	1_48	0	0.0076843832092075	5.43365935355986	1.31404547861077e-07	0.354946263846127	2
ENSG00000137965.10	IFI44	1	78649621	1_48	0	0.00792968867716348	5.72839922528355	1.42954683418629e-07	-0.523972211430907	1
ENSG00000162618.13	ADGRL4	1	78797145	1_48	0	0.00746376638097424	5.1604409294258	1.21214290048439e-07	-0.366487558401366	2
ENSG00000137941.16	TTLL7	1	83998735	1_51	0	0.0192602216069754	7.61746377764124	4.61722088283635e-07	-0.971187775847584	1
ENSG00000142875.19	PRKACB	1	84081322	1_51	0	0.0144834676500397	4.93414090804947	2.24901874476708e-07	0.317893130494067	1
ENSG00000203943.8	SAMD13	1	84298566	1_51	0	0.0879099034699816	22.0823561354557	6.10931033522054e-06	2.3968270826696	1
ENSG00000117133.10	RPF1	1	84479072	1_52	0	0.0237485936988215	9.74098655198606	7.28030903934494e-07	-1.22993862518274	2
ENSG00000174021.10	GNG5	1	84506653	1_52	0	0.0298642308475301	11.9069156014857	1.11907600283498e-06	1.42962692943333	1
ENSG00000117151.12	CTBS	1	84478795	1_52	0	0.0221703901205951	9.09198141753953	6.34367387966958e-07	-1.03576633101892	1
ENSG00000117155.16	SSX2IP	1	84693856	1_52	0	0.0156873152765251	5.83297068625284	2.87970096848434e-07	-0.582126941301133	1
ENSG00000153898.12	MCOLN2	1	84984944	1_52	0	0.0139373113061424	4.7203486676864	2.07043715752059e-07	0.133445988436926	1
ENSG00000055732.12	MCOLN3	1	85048551	1_52	0	0.0174310154266147	6.82510124415926	3.74404240623713e-07	0.673945338112101	2
ENSG00000097096.8	SYDE2	1	85200644	1_52	0	0.020742311462149	8.4639751212133	5.52510458317084e-07	1.0137265636603	1
ENSG00000142867.12	BCL10	1	85276655	1_52	0	0.015041308901938	5.43732637262777	2.57383087455542e-07	-0.543130848922167	1
ENSG00000153904.18	DDAH1	1	85546248	1_52	0	0.0141976097003409	4.89435301413662	2.18685252838355e-07	-0.219522991453246	1
ENSG00000117174.10	ZNHIT6	1	85707615	1_52	0	0.018140872313271	7.20097729375101	4.11110511957995e-07	0.744445779154154	3
ENSG00000171502.14	COL24A1	1	86154916	1_53	0	0.0153910263390833	6.04087352240905	2.92601331515791e-07	0.719334770862815	1
ENSG00000122417.15	ODF2L	1	86396707	1_53	0	0.0133334895557374	4.70449902470628	1.97408651380936e-07	0.0675074034059621	1
ENSG00000137975.7	CLCA2	1	86424561	1_53	0	0.0136690478497415	4.94494602826013	2.12720229720718e-07	0.227781354466518	1
ENSG00000016602.9	CLCA4	1	86546626	1_53	0	0.0171013686861865	7.06318423004482	3.80137205562966e-07	-0.978845020167548	2
ENSG00000097033.14	SH3GLB1	1	86704350	1_53	0	0.013469300101539	4.79913575647367	2.0343095517907e-07	-0.206925623180154	1
ENSG00000183291.15	SELENOF	1	86913954	1_53	0	0.0142473238992865	5.29914584055076	2.37600933992596e-07	-0.595974933670337	1
ENSG00000153936.16	HS2ST1	1	86914303	1_53	0	0.047595090981975	16.6150908804501	2.48870749739989e-06	2.2049563216287	1
ENSG00000143013.12	LMO4	1	87331207	1_53	0	0.0687920650300482	20.3806503973661	4.41230331479788e-06	-2.08451124641451	1
ENSG00000065243.19	PKN2	1	88658442	1_54	0	0.00841861667366506	4.71815715810086	1.25003482317013e-07	-0.259044311368231	2
ENSG00000137944.17	KYAT3	1	88972915	1_54	0	0.0114131821001362	25.2889458220812	9.08335831454179e-07	4.55420953569885	3
ENSG00000213516.9	RBMXL1	1	88992247	1_54	0	0.0150505387413417	14.4466497366686	6.84271044721151e-07	2.10630329013852	1
ENSG00000117226.11	GBP3	1	89015900	1_54	0	0.0116644291551121	10.5561389735635	3.87505224823761e-07	1.68841400833979	1
ENSG00000117228.9	GBP1	1	89040410	1_54	0	0.0120283550013063	10.1608935793448	3.84633506117478e-07	-1.54849812218882	2
ENSG00000162645.12	GBP2	1	89151259	1_54	0	0.00904703746468183	5.82583345385383	1.65872132278468e-07	0.907160814922079	1
ENSG00000213512.1	GBP7	1	89182399	1_54	0	0.00864500386816347	5.40608446677	1.47081141785297e-07	0.529449593188262	1
ENSG00000162654.8	GBP4	1	89198593	1_54	0	0.0138705691037736	10.3181869331847	4.50408570411048e-07	1.43802605991905	2
ENSG00000154451.14	GBP5	1	89272549	1_54	0	0.00931843182496905	5.59353357208848	1.64035578630582e-07	0.439243320161942	1
ENSG00000197147.13	LRRC8B	1	89515817	1_54	0	0.00866884338363638	5.36886470648073	1.46471318341907e-07	0.660535260417094	2
ENSG00000171488.14	LRRC8C	1	89633156	1_55	0	0.0335079567455061	12.6641139659732	1.33546259997353e-06	-1.77608693014783	1
ENSG00000122482.20	ZNF644	1	91022402	1_55	0	0.01800495527408	6.7970182714135	3.85140737721334e-07	-0.974708716537309	2
ENSG00000162669.15	HFM1	1	91404853	1_55	0	0.0174525759884832	6.50356144385631	3.57206833886188e-07	0.87058451467817	2
ENSG00000097046.12	CDC7	1	91500849	1_56	0	0.0467709845442867	15.8239037665991	2.32915890436591e-06	1.77299694158179	3
ENSG00000284413.1	BTBD8	1	92080411	1_56	0	0.0195874582438891	7.58103534296581	4.67321302724089e-07	0.76401072496197	1
ENSG00000069712.12	KIAA1107	1	92163769	1_56	0	0.0152642233099097	5.23281782549441	2.51373388937426e-07	-0.541488994577765	1
ENSG00000162676.11	GFI1	1	92487304	1_56	0	0.0147088170712805	4.88416913157217	2.26087949487622e-07	0.460740097438493	1
ENSG00000067208.14	EVI5	1	92789287	1_56	0	0.0188018144959685	7.19512310429544	4.25742460779785e-07	0.622152013140592	1
ENSG00000122406.12	RPL5	1	92831623	1_56	0	0.0258685994403879	10.205691912291	8.30853289308906e-07	1.50937271446639	1
ENSG00000154511.11	FAM69A	1	92961790	1_56	0	0.0162357213485368	5.81341435219552	2.97037883097714e-07	-0.677841601018578	3
ENSG00000143033.17	MTF2	1	93079600	1_57	0	0.0829393199261173	21.82689197426	5.6971983875764e-06	2.31678685767893	1
ENSG00000117500.12	TMED5	1	93180650	1_57	0	0.0147484779533936	5.41330745716681	2.51257405687941e-07	-0.52157274702661	2
ENSG00000122483.17	CCDC18	1	93179625	1_57	0	0.0150750167943395	5.6193067518851	2.66593476894746e-07	-0.583811780043771	2
ENSG00000117505.12	DR1	1	93345317	1_57	0	0.0238962196475493	9.96038196400403	7.49055795317537e-07	1.32253308249464	2
ENSG00000137942.16	FNBP1L	1	93448904	1_57	0	0.0137003618628994	4.72006496557021	2.03511515337984e-07	-0.133581928085641	1
ENSG00000067334.13	DNTTIP2	1	93879527	1_57	0	0.0143352017213049	5.14600528345538	2.321576559138e-07	-0.202171102837632	2
ENSG00000117528.11	ABCD3	1	94411329	1_58	0	0.010738070805052	5.27984952737412	1.78425442527753e-07	-0.412825328465452	1
ENSG00000143036.16	SLC44A3	1	94818674	1_58	0	0.0160549914154804	9.06095676039252	4.57818258791836e-07	-1.08533866866298	2
ENSG00000117519.15	CNN3	1	94899861	1_58	0	0.0142935870116027	7.96763237372758	3.58409482210571e-07	0.941809795011809	1
ENSG00000172339.9	ALG14	1	95073027	1_58	0	0.012441073236656	6.66275473009415	2.6086790270139e-07	-0.825055853513974	2
ENSG00000152078.9	TMEM56	1	95140279	1_58	0	0.0205634632759288	11.3921061989481	7.37240624689383e-07	1.46778709291916	1
ENSG00000122481.16	RWDD3	1	95232272	1_58	0	0.0196543083326081	10.965890907382	6.78282574052347e-07	1.28857978886019	4
ENSG00000117569.18	PTBP2	1	96569918	1_59	0	0.0158536293753371	5.93629984929886	2.96178482951131e-07	-0.834566170026126	1
ENSG00000188641.12	DPYD	1	97918144	1_60	0	0.0145117794876825	6.64615219386457	3.03528814991912e-07	0.669568860963048	2
ENSG00000162627.16	SNX7	1	98661649	1_60	0	0.0151647273018209	7.06022928707458	3.36947613017666e-07	-0.701684805376018	2
ENSG00000117600.12	PLPPR4	1	99263142	1_60	0	0.0194512374124641	9.40419619181638	5.7567568874164e-07	-1.04743251884704	1
ENSG00000099260.10	PALMD	1	99650697	1_61	0	0.01852095820852	6.96573634349291	4.06012549674909e-07	0.63759513361483	1
ENSG00000156869.12	FRRS1	1	99766518	1_61	0	0.0172580011344817	6.30060487330862	3.42201344598278e-07	0.635102191279124	1
ENSG00000117620.14	SLC35A3	1	99969054	1_61	0	0.034771212619949	12.9176877534701	1.4135578700316e-06	2.00095349425097	2
ENSG00000156875.13	MFSD14A	1	100037607	1_61	0	0.0311005904590107	11.8602902031812	1.16084149478576e-06	1.67503839197336	1
ENSG00000156876.9	SASS6	1	100132743	1_61	0	0.0147863006746662	4.84589223664472	2.25497773900752e-07	0.0294969432432235	1
ENSG00000122435.9	TRMT13	1	100133311	1_61	0	0.0415300720902735	14.6046753138426	1.90881379507078e-06	2.16787631822797	1
ENSG00000122477.12	LRRC39	1	100178174	1_61	0	0.0315433807955787	11.9941363120439	1.19065569278397e-06	-1.57988811547062	2
ENSG00000137992.14	DBT	1	100249898	1_61	0	0.0301961998168869	11.5809514620691	1.10053917312861e-06	1.77592400248813	1
ENSG00000137996.12	RTCA	1	100262745	1_61	0	0.0351270315488006	13.0142280430515	1.43869533995341e-06	1.85681687651027	2
ENSG00000079335.18	CDC14A	1	100353172	1_61	0	0.0325831246263549	12.3015137390985	1.26142158793867e-06	-1.57110329426503	1
ENSG00000162692.10	VCAM1	1	100721765	1_62	0	0.0266169295308466	7.94051780570572	6.65144114229567e-07	0.956387214720253	1
ENSG00000162694.13	EXTL2	1	100895622	1_62	0	0.0210736242790269	5.73579899755914	3.80401420641693e-07	0.495099972447199	1
ENSG00000162695.11	SLC30A7	1	100896815	1_62	0	0.031674865147487	9.5866729844896	9.55634150936777e-07	1.22809816367463	1
ENSG00000170989.8	S1PR1	1	101237269	1_62	0	0.024145718279442	7.01995961915861	5.33437713757381e-07	0.743030349901736	1
ENSG00000118733.16	OLFM3	1	101995957	1_63	0	0.0216166623844493	6.96481868701533	4.73813497630601e-07	0.797991545624141	1
ENSG00000185946.15	RNPC3	1	103529760	1_65	0	0.0123358238641164	4.6963731589104	1.82322274742356e-07	-0.0227800150393298	2
ENSG00000240038.6	AMY2B	1	103558289	1_65	0	0.0123443348686415	4.70285438200105	1.82699853754411e-07	-0.0372448664341474	2
ENSG00000162631.18	NTNG1	1	107135646	1_66	0	0	11.2487885893589	0	0.788235720248744	1
ENSG00000134215.15	VAV3	1	107965542	1_67	0	0.0127859426295078	4.68601712586957	1.88558275056362e-07	-0.071801507940731	1
ENSG00000085491.15	SLC25A24	1	108199152	1_67	0	0.0136275612394853	5.25198651512837	2.25242696752402e-07	-0.475796751990156	4
ENSG00000162636.15	FAM102B	1	108571155	1_67	0	0.0130281973072867	4.86430372070937	1.99440789528914e-07	0.19483835044127	1
ENSG00000116266.10	STXBP3	1	108746865	1_67	0	0.02072161170859	9.16684040128274	5.97794858255116e-07	1.09512551352451	1
ENSG00000162641.18	AKNAD1	1	108834814	1_67	0	0.015535605324916	6.51684619427514	3.18621167435939e-07	0.697875843269472	2
ENSG00000121957.12	GPSM2	1	108830912	1_67	0	0.0189478387406554	8.41618516877307	5.0186156394383e-07	1.01424850010982	3
ENSG00000121940.15	CLCC1	1	108958227	1_67	0	0.0164921205042968	7.06081521353383	3.66471595511534e-07	0.664624855255589	2
ENSG00000197780.9	TAF13	1	109075155	1_67	0	0.0129016998152709	4.77664309615726	1.93945049791056e-07	-0.203182516625889	1
ENSG00000215717.5	TMEM167B	1	109090133	1_67	0	0.0143105566354003	5.80572364464618	2.61469995739446e-07	0.607500157535241	1
ENSG00000031698.12	SARS	1	109213564	1_67	0	0.0150401623306003	6.2472438976155	2.95699070158013e-07	-0.731190114374272	2
ENSG00000134222.16	PSRC1	1	109278889	1_67	0	0.0173851671289584	7.51548968810328	4.11192445362258e-07	-0.572499558005513	3
ENSG00000221986.6	MYBPHL	1	109306632	1_67	0	0.0241184336871515	10.7722494331939	8.17644415541401e-07	-1.69744546730209	1
ENSG00000143028.8	SYPL2	1	109466191	1_67	0	0.0752903192233804	21.557375253523	5.10791890725513e-06	-2.47203933219579	3
ENSG00000174151.14	CYB561D1	1	109494012	1_67	0	0.0238735335156584	10.659299070101	8.00855799151175e-07	1.62270986574693	2
ENSG00000181754.6	AMIGO1	1	109509517	1_67	0	0.0139279915218222	5.54505365500554	2.4305425044206e-07	-0.89674249363308	2
ENSG00000156097.12	GPR61	1	109539929	1_67	0	0.02559636732122	11.2611771479523	9.07133275264247e-07	1.33908214311935	1
ENSG00000065135.10	GNAI3	1	109548825	1_67	0	0.0131567430011735	4.94413729836256	2.04714161889614e-07	0.274643373173574	1
ENSG00000168765.16	GSTM4	1	109635226	1_67	0	0.019162364550932	8.52244573481676	5.13951711185679e-07	-0.944242591896538	1
ENSG00000134184.12	GSTM1	1	109703649	1_67	0	0.0144570681301215	5.80820302552679	2.64259731910908e-07	0.583394095421664	3
ENSG00000213366.12	GSTM2	1	109668049	1_67	0	0.13694443980012	27.292404322884	1.17623791385654e-05	2.7740435623888	2
ENSG00000134201.10	GSTM5	1	109704237	1_67	0	0.110900071649785	25.1688770464075	8.78424903476029e-06	2.52475129988832	1
ENSG00000134202.10	GSTM3	1	109704237	1_67	0	0.0145324571176928	5.95231542396335	2.7222873244626e-07	-0.841175309052817	3
ENSG00000179902.12	C1orf194	1	109113798	1_67	0	0.0142030942943595	5.74605015230086	2.56839228249677e-07	0.653335626397317	1
ENSG00000168710.17	AHCYL1	1	109984850	1_68	0	0.0327831464717322	10.5007834630929	1.08338123938178e-06	1.34473723846215	1
ENSG00000143093.14	STRIP1	1	110034040	1_68	0	0.13774967108471	24.3453285436051	1.05539536853377e-05	-2.68683312811678	1
ENSG00000197106.6	SLC6A17	1	110150825	1_68	0	0.0447064972075231	13.4473902170621	1.89198472147498e-06	1.43861694895793	2
ENSG00000168679.17	SLC16A4	1	110392105	1_68	0	0.018325915355167	5.00736437225719	2.88791126589954e-07	-0.32655548990823	1
ENSG00000134248.13	LAMTOR5	1	110407817	1_68	0	0.0227059575197128	7.02793511625044	5.02199802995022e-07	-0.842333314400576	1
ENSG00000143125.5	PROK1	1	110450835	1_68	0	0.0176983383796797	4.6791616869402	2.6062106808632e-07	0.01982981757681	1
ENSG00000177301.14	KCNA2	1	110629119	1_68	0	0.0262408334388446	8.3943510048883	6.9322421290203e-07	-1.23210712766324	1
ENSG00000121931.15	LRIF1	1	110964484	1_68	0	0.0231449910885418	7.20868364501483	5.25075746407552e-07	-0.95646293681291	1
ENSG00000156171.14	DRAM2	1	111139496	1_68	0	0.0232807451625505	7.26385594929937	5.32197798463953e-07	-0.590344166497493	1
ENSG00000134255.13	CEPT1	1	111139496	1_68	0	0.0399018960190444	12.3656357750905	1.55281227901785e-06	-1.22249740538914	2
ENSG00000064886.13	CHI3L2	1	111195494	1_68	0	0.0992222698220731	21.1185012497529	6.59449016925285e-06	2.23269210212708	1
ENSG00000173947.13	PIFO	1	111346062	1_69	0	0.00604324301699022	8.03939225900138	1.52898157474195e-07	1.00763078666231	1
ENSG00000085465.12	OVGP1	1	111426672	1_69	0	0.00444266641946778	5.28938388166958	7.39533354442983e-08	0.331201751722298	1
ENSG00000197852.9	FAM212B	1	111755544	1_69	0	0.192192068821664	35.5289379305172	2.1489517311828e-05	-3.25571174456149	3
ENSG00000064703.11	DDX20	1	111759075	1_69	0	0.024491173788234	19.0665143559378	1.46956864941789e-06	-2.23779275986343	1
ENSG00000143079.14	CTTNBP2NL	1	112395875	1_69	0	0.00457030933340541	5.55912327947897	7.9957807013457e-08	0.30366974773444	2
ENSG00000116489.12	CAPZA1	1	112620907	1_69	0	0.201679948771731	21.9133710746197	1.39085190296432e-05	4.77304914065935	1
ENSG00000007341.18	ST7L	1	112611778	1_69	0	0.00491478743675378	11.1935570422791	1.7313378753369e-07	-0.529983456562374	1
ENSG00000155363.18	MOV10	1	112673015	1_69	0	0.0100339482394612	22.9092093476569	7.23420699035638e-07	-5.30334721398183	2
ENSG00000155380.11	SLC16A1	1	112959930	1_70	1	0.27854272573265	28.1610175913693	2.46859098526065e-05	5.05388958689683	1
ENSG00000081026.18	MAGI3	1	113886839	1_70	0	0.0136787487946954	6.39206319638166	2.75167037214708e-07	-0.704608050847221	1
ENSG00000116793.15	PHTF1	1	113758270	1_70	0	0.0113199122849836	4.72466894194843	1.68315231274642e-07	0.157411648524974	2
ENSG00000081019.13	RSBN1	1	113776105	1_70	0	0.0178371750013904	8.58090692308852	4.81690674099374e-07	-0.896542000070251	1
ENSG00000134242.15	PTPN22	1	113871109	1_70	0	0.0137118470004838	6.63311017392385	2.86234608666441e-07	0.801988631045455	1
ENSG00000134262.12	AP4B1	1	113904943	1_70	0	0.0131634077860403	5.87709309996969	2.43466873969878e-07	0.362772611086598	2
ENSG00000163349.21	HIPK1	1	113929596	1_70	0	0.0810114465160216	22.7987202112305	5.81253832532664e-06	2.24419032459138	1
ENSG00000116774.11	OLFML3	1	113979663	1_70	0	0.0119215107361865	5.31452246512319	1.99390524196927e-07	-0.600873971417825	1
ENSG00000134200.3	TSHB	1	115053631	1_71	0	0.0127716944254984	7.16898769005019	2.88147812828416e-07	1.18860481295302	1
ENSG00000197323.11	TRIM33	1	114498310	1_71	0	0.0119411891946779	6.18461367742595	2.32417662777293e-07	-0.51188391999932	1
ENSG00000116752.5	BCAS2	1	114581126	1_71	0	0.0129743975806143	7.6626987919815	3.12880091730272e-07	1.25154559177114	1
ENSG00000175984.14	DENND2C	1	114669904	1_71	0	0.0131043785500532	7.04799074878728	2.90663654240014e-07	0.793220971591114	1
ENSG00000213281.4	NRAS	1	114716978	1_71	0	0.011495120294819	7.31680282163619	2.64693846838054e-07	1.68453518188926	1
ENSG00000134198.9	TSPAN2	1	115089303	1_71	0	0.0147371327918225	9.21804309983654	4.27524201876402e-07	-1.64043931215501	1
ENSG00000163393.12	SLC22A15	1	115976190	1_72	0	0.0663925141909252	26.0637714944739	5.44584590222591e-06	2.71750727786815	1
ENSG00000143061.17	IGSF3	1	116669972	1_72	0	0.0136764927452092	11.0872126715834	4.77206215083058e-07	-1.21318239462415	1
ENSG00000134247.9	PTGFRN	1	116909755	1_72	0	0.00782953823026389	5.84968192127268	1.44137629227289e-07	0.511891500406938	1
ENSG00000134256.12	CD101	1	116997764	1_72	0	0.00768367671770587	5.67329332589438	1.37187106506577e-07	-0.471516219683826	3
ENSG00000116830.11	TTF2	1	117060534	1_72	0	0.0136925435345482	11.0982424598336	4.78241558055108e-07	-1.18229466363158	1
ENSG00000134253.9	TRIM45	1	117119955	1_72	0	0.0207853557130324	15.0280136290948	9.83032814507557e-07	1.62022048537376	1
ENSG00000198162.12	MAN1A2	1	117367233	1_72	0	0.00913094343320575	7.29236591468294	2.09552611961478e-07	-0.785871824006679	1
ENSG00000183508.4	FAM46C	1	117605765	1_72	0	0.0201554760096612	14.7378728744219	9.34839036342098e-07	1.69363539848653	2
ENSG00000092607.13	TBX15	1	118974734	1_73	0	0.00825663029321166	9.11210008807029	2.36771973356552e-07	1.04153063849101	1
ENSG00000116874.11	WARS2	1	119012523	1_73	0	0.00591022553863085	5.99562875690803	1.11518716363059e-07	0.581180715226151	1
ENSG00000203859.9	HSD3B2	1	119413721	1_73	0	0.010024888416601	10.9329377905616	3.44925575810282e-07	1.27425846629966	1
ENSG00000143067.4	ZNF697	1	119637503	1_73	0	0.006379642291369	6.72504084387693	1.35020660570067e-07	-0.719077997587597	2
ENSG00000092621.11	PHGDH	1	119659675	1_73	0	0.0052086945215154	4.8022270179329	7.87191776008495e-08	-0.115941266907136	2
ENSG00000265491.4	RNF115	1	145827673	1_73	0	0.163287776550672	37.3266079515501	1.9181438529766e-05	3.31425522162411	1
ENSG00000131779.10	PEX11B	1	145919802	1_73	0	0.0100849745334536	10.9736543827237	3.48285230048056e-07	1.28259544196254	1
ENSG00000265241.6	RBM8A	1	145927840	1_73	0	0.018811148436054	16.9461576176072	1.00321848463143e-06	1.8971353830535	1
ENSG00000271601.3	LIX1L	1	145956846	1_73	0	0.00875233325114444	9.63958628818485	2.65516316387382e-07	-0.984708871673029	1
ENSG00000272031.2	ANKRD34A	1	145963899	1_73	0	0.0294833989408245	21.1771555661203	1.96496197054271e-06	2.18504841726351	1
ENSG00000168509.19	HFE2	1	146036954	1_73	0	0.0242761906242167	19.3520932853277	1.47848683438207e-06	-2.07535141235201	1
ENSG00000131791.7	PRKAB2	1	147171976	1_73	0	0.00528346220280862	4.92877674443733	8.19533527046607e-08	0.194398537104296	2
ENSG00000131778.18	CHD1L	1	147001352	1_73	0	0.0290384781920645	21.0301391931853	1.9218742748711e-06	-2.01607636731119	3
ENSG00000116128.10	BCL9	1	147541592	1_73	0	0.00561142864056619	5.77370795465066	1.01961738259759e-07	-0.964031555784789	1
ENSG00000162836.11	ACP6	1	147646379	1_73	0	0.00792659370487858	9.17166501100592	2.2879353883663e-07	1.60367440154579	4
ENSG00000265107.2	GJA5	1	147773193	1_73	0	0.00737306203434696	8.12043538880654	1.88423981657436e-07	1.05422937505133	1
ENSG00000244094.1	SPRR2F	1	153113709	1_74	0	0.0267529610903898	9.14017863615435	7.69547648219218e-07	1.10457742790658	1
ENSG00000178796.12	RIIAD1	1	151715696	1_74	0	0.0485535640970491	14.7973288721079	2.2610669129484e-06	-1.73645032808718	1
ENSG00000159409.14	CELF3	1	151717266	1_74	0	0.0665981666372989	17.8228950639984	3.73550650953649e-06	-1.95633641581895	1
ENSG00000143450.16	OAZ3	1	151762965	1_74	0	0.0167207180217362	4.70728306258781	2.47704679525751e-07	-0.0310919673487117	2
ENSG00000143436.10	MRPL9	1	151763980	1_74	0	0.0171137073479473	4.92600116031784	2.65306313227617e-07	0.388831325626898	1
ENSG00000182134.15	TDRKH	1	151789389	1_74	0	0.0503549458519917	15.1447523046015	2.40001127362688e-06	-1.85236643266915	1
ENSG00000143365.17	RORC	1	151831413	1_74	0	0.0174545237708589	5.11167967909784	2.80789335359522e-07	-0.290705242036576	1
ENSG00000225556.1	C2CD4D	1	151841315	1_74	0	0.0183715769945267	5.59394571178627	3.2342505317725e-07	-0.380589045045282	1
ENSG00000196407.11	THEM5	1	151853515	1_74	0	0.0376841232516273	12.3855325992196	1.46886565395255e-06	1.68290437114207	1
ENSG00000197747.8	S100A10	1	151993591	1_74	0	0.0167974166473026	4.75037450168025	2.51118852116561e-07	0.362530068073612	1
ENSG00000197915.5	HRNR	1	152230440	1_74	0	0.114959768722763	23.1225711521635	8.36548220298831e-06	-2.53220611081647	3
ENSG00000143631.10	FLG	1	152328343	1_74	0	0.0209709421081029	6.8412123696066	4.51502321142322e-07	-0.551239084257988	1
ENSG00000143536.7	CRNN	1	152414760	1_74	0	0.0426977712978712	13.5728154220879	1.82382902736245e-06	-1.68102139406457	1
ENSG00000163207.6	IVL	1	152908247	1_74	0	0.043247651403956	13.6946794960295	1.8639032866091e-06	-1.55330273927481	2
ENSG00000241794.1	SPRR2A	1	153057485	1_74	0	0.0194349982013451	6.12414481998072	3.74575122771396e-07	0.571331700413819	1
ENSG00000203785.8	SPRR2E	1	153106201	1_74	0	0.0640939266216137	17.4547000603361	3.52077476560313e-06	1.85340827161907	2
ENSG00000163220.10	S100A9	1	153366838	1_75	0	0.0178341291452392	6.806751594901	3.82032915409491e-07	0.776091511853521	1
ENSG00000143556.8	S100A7	1	153460515	1_75	0	0.0143750008276644	4.81897300546724	2.18007455270694e-07	0.242051291844097	1
ENSG00000197956.9	S100A6	1	153535924	1_75	0	0.0198439585217174	7.7666880750009	4.85035077485838e-07	0.896637913944639	1
ENSG00000196420.7	S100A5	1	153541765	1_75	0	0.0307965586605111	12.022432531124	1.16520814430911e-06	-1.58284051139177	1
ENSG00000188015.9	S100A3	1	153549456	1_75	0	0.0225012011046685	9.08275235672086	6.43179432398893e-07	1.08719611451952	3
ENSG00000196154.11	S100A4	1	153549456	1_75	0	0.0220208971729937	8.87753309020485	6.15228268815656e-07	1.0616248774489	1
ENSG00000196754.10	S100A2	1	153567844	1_75	0	0.0565179576924898	17.7040475557648	3.14896621519333e-06	-1.9954124387811	1
ENSG00000189334.8	S100A14	1	153617113	1_75	0	0.0150330576722528	5.16801120895054	2.44500495839556e-07	0.0916396806370929	1
ENSG00000189171.14	S100A13	1	153622972	1_75	0	0.0178165723311161	6.59679243366548	3.69884343069672e-07	-0.344487728300352	2
ENSG00000143553.10	SNAPIN	1	153659467	1_75	0	0.0261015155491267	10.1720084720314	8.35567254223633e-07	-0.961494452936883	1
ENSG00000143621.16	ILF2	1	153674846	1_75	0	0.014966168622437	5.19666009991775	2.44761958398193e-07	0.50183911650715	1
ENSG00000169418.9	NPR1	1	153678582	1_75	0	0.0142656942462348	4.77417153180448	2.14338360341022e-07	0.277643726138842	2
ENSG00000143554.13	SLC27A3	1	153774305	1_75	0	0.027237421183397	10.9627626152125	9.39712427488376e-07	-1.409471742085	1
ENSG00000198837.9	DENND4B	1	153940147	1_75	0	0.061014285411627	19.0828576958592	3.66424002821244e-06	2.21724906054338	1
ENSG00000160741.16	CRTC2	1	153959736	1_75	0	0.0301796878796777	12.8917638129084	1.22443590982993e-06	-2.06295620437873	1
ENSG00000143570.17	SLC39A1	1	153968263	1_75	0	0.0148192107152384	5.68347629049944	2.65062383932138e-07	-1.00809468550387	1
ENSG00000143578.15	CREB3L4	1	153968263	1_75	0	0.0148192107152384	5.68347629049944	2.65062383932138e-07	-1.00809468550387	1
ENSG00000143552.9	NUP210L	1	154155073	1_75	0	0.0297004813997298	12.0147635195813	1.12302051409416e-06	1.55416157058488	1
ENSG00000143575.14	HAX1	1	154280701	1_75	0	0.0144177022488764	5.21706160671224	2.36717841033069e-07	0.901027688788275	1
ENSG00000143595.12	AQP10	1	154321199	1_75	0	0.01418841618851	4.7509124747004	2.1213870939857e-07	0.367488953260292	2
ENSG00000143515.16	ATP8B2	1	154325898	1_75	0	0.0166356650320462	6.33110567797497	3.31458151089451e-07	0.615292852754477	1
ENSG00000160712.12	IL6R	1	154424940	1_75	0	0.0162028171448285	5.91213455464382	3.01469800929385e-07	0.352151737074201	1
ENSG00000169291.9	SHE	1	154502081	1_75	0	0.0606530401164054	18.6270619747537	3.5555427695812e-06	2.42194075172893	2
ENSG00000163239.12	TDRD10	1	154502081	1_75	0	0.0573980146924941	18.0265637425862	3.25625789306238e-06	2.37655197937108	1
ENSG00000160714.9	UBE2Q1	1	154559434	1_75	0	0.0614026379792809	18.5944734604186	3.59318756744346e-06	-2.25926483022315	1
ENSG00000160710.15	ADAR	1	154627302	1_75	0	0.0204367525525545	8.07672969679181	5.19465140477233e-07	0.920179663841506	1
ENSG00000143603.18	KCNN3	1	154870871	1_76	0	0.0569757265633812	18.4133133944164	3.30164815890945e-06	-2.07290193515254	1
ENSG00000163348.3	PYGO2	1	154981990	1_76	0	0.0210881861747451	8.98118595478003	5.9604889784049e-07	-1.07130771090118	1
ENSG00000160691.18	SHC1	1	154974220	1_76	0	0.0473634905635439	16.6480685254625	2.48151285745254e-06	-1.8221500355295	1
ENSG00000163354.14	DCST2	1	155034523	1_76	0	0.0134281605417128	4.73169914578162	1.9995976687828e-07	-0.0154658795677114	1
ENSG00000163357.10	DCST1	1	155033974	1_76	0	0.0134013285070043	4.71289490236724	1.98767136859361e-07	-0.28374267814049	1
ENSG00000143537.13	ADAM15	1	155121795	1_76	0	0.022299261194303	9.50783954206401	6.67238799014356e-07	-1.75219528761102	1
ENSG00000169242.11	EFNA1	1	155127376	1_76	0	0.0137095937207707	4.92671504862848	2.12564630798364e-07	-0.60192359016622	2
ENSG00000169241.17	SLC50A1	1	155135691	1_76	0	0.094555828126194	23.2990308434016	6.93322241713896e-06	2.87190058953045	2
ENSG00000169231.13	THBS3	1	155208991	1_76	0	0.08981299603517	22.798910519013	6.44409971251443e-06	-2.75449351764607	1
ENSG00000173171.14	MTX1	1	155203736	1_76	0	0.0134953320135975	4.77860959233152	2.0295235626263e-07	-0.18945633274881	1
ENSG00000177628.15	GBA	1	155244216	1_76	0	0.0220220953314291	9.38992968917199	6.5077363863354e-07	-1.43931340230317	1
ENSG00000160767.20	FAM189B	1	155254510	1_76	0	0.0133696336241842	4.69063553176147	1.97360469181289e-07	0.311397818539438	2
ENSG00000116521.10	SCAMP3	1	155262283	1_76	0	0.0140486128414595	5.1564098052014	2.27976374821969e-07	0.576395657521112	1
ENSG00000143630.9	HCN3	1	155277916	1_76	0	0.0134319499258836	4.73435422233666	2.0012842905462e-07	-0.351273573923122	1
ENSG00000176444.18	CLK2	1	155278322	1_76	0	0.0134032879484757	4.71427133360391	1.98854258802526e-07	0.32953110054707	1
ENSG00000160753.15	RUSC1	1	155321640	1_76	0	0.0156345182165343	6.1625019780876	3.03214906612786e-07	0.503908802084744	1
ENSG00000163374.19	YY1AP1	1	155689149	1_76	0	0.0134641649284464	4.75686838632298	2.01562405182516e-07	-0.0425608843103087	1
ENSG00000116580.18	GON4L	1	155855602	1_76	0	0.0146279513553534	5.53645238437052	2.5487312877195e-07	-0.433486379202847	1
ENSG00000132718.8	SYT11	1	155859720	1_76	0	0.0133510189793801	4.67753610544439	1.96535286166417e-07	-0.105240029787176	1
ENSG00000143622.10	RIT1	1	155911161	1_76	0	0.0145660245834482	5.49653674120246	2.51964379035925e-07	0.288621172284852	2
ENSG00000163479.13	SSR2	1	156020665	1_76	0	0.0261576044703862	11.014860446264	9.06746611686636e-07	1.35260179670791	1
ENSG00000196189.12	SEMA4A	1	156182924	1_76	0	0.0144970355838813	5.45190163422064	2.48734593399665e-07	0.714557389362165	1
ENSG00000160785.13	SLC25A44	1	156193927	1_76	0	0.0152745136781589	5.94332665111755	2.85697187844249e-07	-0.893003870805302	3
ENSG00000242252.1	BGLAP	1	156240066	1_76	0	0.0369637595262772	14.2896972273408	1.66229514660629e-06	1.69718792288248	1
ENSG00000160781.15	PAQR6	1	156247610	1_76	0	0.0150680272530391	5.81527508422346	2.75762770737735e-07	0.662677903764194	1
ENSG00000198952.8	SMG5	1	156282500	1_76	0	0.0185795232030002	7.78737541553624	4.55338791088165e-07	-0.810180021126621	1
ENSG00000163472.18	TMEM79	1	156282500	1_76	0	0.0185795232030002	7.78737541553624	4.55338791088165e-07	0.810180021126621	1
ENSG00000198715.11	GLMP	1	156254032	1_76	0	0.0212023266481275	9.03208825366324	6.02671517805861e-07	-1.0348371641185	2
ENSG00000163468.14	CCT3	1	156343491	1_76	0	0.0246222936345365	10.4433981444748	8.09243677988734e-07	-1.23981854884283	2
ENSG00000183856.10	IQGAP3	1	156572426	1_77	0	0.010437545070526	7.30502701182452	2.39954646290301e-07	0.793292562096383	1
ENSG00000160818.16	GPATCH4	1	156601451	1_77	0	0.00821321520465235	5.05741389783309	1.30722598997661e-07	-0.30091122258179	1
ENSG00000132702.12	HAPLN2	1	156619658	1_77	0	0.0306023604780804	17.3502854094935	1.67097719776588e-06	-1.82113696672785	1
ENSG00000143320.8	CRABP2	1	156723226	1_77	0	0.0216663901839738	14.3901070242511	9.81204559428257e-07	-2.00374296288747	1
ENSG00000143319.16	ISG20L2	1	156728554	1_77	0	0.0204941917697433	13.4389033761924	8.66769459917854e-07	-1.76954448281551	1
ENSG00000143303.11	RRNAD1	1	156728106	1_77	0	0.0146263620398595	10.3343363748202	4.75694232833605e-07	-1.4348188928639	2
ENSG00000143314.12	MRPL24	1	156725712	1_77	0	0.0119019734622047	8.44007525541093	3.16136230256461e-07	1.1199131066927	3
ENSG00000198400.11	NTRK1	1	156815564	1_77	0	0.0683730118453516	24.7900326471255	5.33421828152774e-06	2.4786594411073	1
ENSG00000187800.13	PEAR1	1	156893825	1_77	0	0.00812270949951754	4.91910297592172	1.25746472024347e-07	-0.00927423480040182	1
ENSG00000160838.13	LRRC71	1	156920880	1_77	0	0.00873341694073893	5.54481013410854	1.52398203510906e-07	-0.256985342568048	1
ENSG00000132694.18	ARHGEF11	1	157045172	1_77	0	0.0134117189652568	10.4774140103151	4.42229310060582e-07	1.81004255628421	2
ENSG00000117036.11	ETV3	1	157138367	1_77	0	0.00793569814081552	4.90515390105185	1.22503007650545e-07	-0.525702346573612	1
ENSG00000158473.6	CD1D	1	158180389	1_78	0	0.0104387960973872	5.03728275094959	1.65483888549156e-07	-0.229654945257646	1
ENSG00000158488.15	CD1E	1	158353463	1_78	0	0.0187620607554352	10.5510511571968	6.22995974385944e-07	1.1677680352929	1
ENSG00000163564.14	PYHIN1	1	158930485	1_78	0	0.0238926985439391	12.8308714962613	9.64784533683894e-07	-1.68704948542376	1
ENSG00000163565.18	IFI16	1	159000146	1_78	0	0.0101222549560469	4.74815743571318	1.51255562906332e-07	0.0137705055810922	1
ENSG00000163568.14	AIM2	1	159170586	1_78	0	0.0143833243518898	8.0494305740097	3.64362276459148e-07	-1.19211805905067	2
ENSG00000162706.12	CADM3	1	159172360	1_78	0	0.0119081048423768	6.27417450456563	2.35130093719465e-07	-0.471011731834671	1
ENSG00000213088.9	ACKR1	1	159203354	1_78	0	0.0428422327947461	18.3640033783096	2.47598742353218e-06	-2.10984252702773	1
ENSG00000179639.10	FCER1A	1	159288755	1_78	0	0.049610796643092	19.761370658287	3.08533438168219e-06	2.50011731143183	2
ENSG00000158716.8	DUSP23	1	159780839	1_78	0	0.0253719072108345	13.3982863551569	1.06982155436983e-06	1.60713872877502	1
ENSG00000181036.13	FCRL6	1	159800388	1_78	0	0.0240580887382286	12.8960650525867	9.76398967154149e-07	1.41942457181795	1
ENSG00000158714.10	SLAMF8	1	159831365	1_78	0	0.0188352031448548	10.5877152467267	6.27597976774404e-07	-1.22668296887534	1
ENSG00000188004.9	C1orf204	1	159839478	1_78	0	0.0986642795387588	26.3855852927802	8.19286228692834e-06	-2.44952650712622	2
ENSG00000243284.1	VSIG8	1	159856126	1_78	0	0.0150428953625995	8.47113154276197	4.01034590911788e-07	-0.978699419867641	2
ENSG00000213085.9	CFAP45	1	159899758	1_78	0	0.0137139884159065	7.60128050238163	3.28064706520508e-07	-0.903694276714026	1
ENSG00000158710.14	TAGLN2	1	159922127	1_78	0	0.0110480276843934	5.56996438092468	1.93662772715815e-07	0.455733827924326	1
ENSG00000085552.16	IGSF9	1	159945134	1_79	0	0.00908672010665379	4.89457888846458	1.39968870256281e-07	-0.220129314013424	1
ENSG00000143315.6	PIGM	1	160031560	1_79	0	0.00896477596677758	4.76778582708911	1.34513276929421e-07	0.125983055554128	1
ENSG00000162728.4	KCNJ9	1	160082306	1_79	0	0.0159545537285674	10.1842017991288	5.11352791111279e-07	-1.17695231587258	1
ENSG00000162729.13	IGSF8	1	160099056	1_79	0	0.0100498491817341	5.84021106708855	1.84712829464725e-07	-0.56952044597664	2
ENSG00000018625.14	ATP1A2	1	160131110	1_79	0	0.0136590372241353	8.72298110492132	3.7496781666808e-07	1.01321141869767	1
ENSG00000132681.16	ATP1A4	1	160144553	1_79	0	0.00946779545996634	5.28015241814141	1.57327376185381e-07	0.335448246050264	2
ENSG00000132716.18	DCAF8	1	160262886	1_79	0	0.0106358312076607	6.37232281694136	2.13293774057017e-07	-0.586882208494713	1
ENSG00000162735.18	PEX19	1	160287649	1_79	0	0.0553926055237146	21.9746501547341	3.83074053369216e-06	-2.23195091432696	1
ENSG00000122218.14	COPA	1	160343943	1_79	0	0.0153841794642537	9.8416417360298	4.76486787546252e-07	1.14409298052336	1
ENSG00000162736.15	NCSTN	1	160342835	1_79	0	0.0149797572795771	9.59101511523949	4.52145617336187e-07	1.26985932238385	1
ENSG00000171786.5	NHLH1	1	160367549	1_79	0	0.00940721347405082	5.21990053103303	1.54536901529922e-07	0.40791546971524	1
ENSG00000162738.5	VANGL2	1	160410508	1_79	0	0.00951679040449271	5.32860031776756	1.5959255390493e-07	0.325454888000711	1
ENSG00000066294.14	CD84	1	160578605	1_79	0	0.0439709061449811	19.7709562673678	2.7359116248071e-06	-2.05739224623045	2
ENSG00000117090.14	SLAMF1	1	160647238	1_79	0	0.00919041138254073	5.00106648224807	1.44646041665237e-07	0.265039977981531	1
ENSG00000117091.9	CD48	1	160711718	1_79	0	0.0188394427694949	11.749271916168	6.96607236566277e-07	-1.36288252124756	1
ENSG00000122223.12	CD244	1	160862395	1_79	0	0.0115625946565405	7.15702379902302	2.60433433207188e-07	0.791976124179275	1
ENSG00000158769.17	F11R	1	161021085	1_79	0	0.01400879104106	8.96071817768537	3.95050348788756e-07	-1.16812203119899	1
ENSG00000215845.10	TSTD1	1	161038745	1_79	0	0.00925082918356857	5.0625617822794	1.4738726901669e-07	-0.35775260575335	3
ENSG00000158773.14	USF1	1	161081344	1_79	0	0.0250989151204439	14.4554968939385	1.14181816614363e-06	1.53667340755168	1
ENSG00000162755.13	KLHDC9	1	161098329	1_79	0	0.00917296749570951	4.98323660719681	1.43856780469313e-07	-0.27186506479378	1
ENSG00000143256.4	PFDN2	1	161117821	1_79	0	0.00889428344131926	4.69370394676592	1.31381928448344e-07	0.0619198196696346	1
ENSG00000158793.13	NIT1	1	161118210	1_79	0	0.00927482183545647	5.08687375396278	1.48479162394382e-07	-0.341704544295669	2
ENSG00000143222.11	UFC1	1	161158854	1_79	0	0.0116540190360395	7.23100979687132	2.65206184100047e-07	-0.764351524419924	1
ENSG00000143224.17	PPOX	1	161165947	1_79	0	0.0089225028694091	4.7234304405791	1.3263348898683e-07	0.111018256375738	2
ENSG00000158850.14	B4GALT3	1	161177981	1_79	0	0.00993328035351015	5.73068080192204	1.79146317660738e-07	-0.567445562418618	2
ENSG00000158864.12	NDUFS2	1	161196933	1_79	0	0.0139212277761558	8.90176012820436	3.89998018446455e-07	-1.0642483191975	3
ENSG00000158869.10	FCER1G	1	161215085	1_79	0	0.00997916740233895	5.77395039963882	1.81332784515058e-07	0.505622557185763	2
ENSG00000158874.11	APOA2	1	161223893	1_79	0	0.0749266186198222	24.8761961744733	5.86582470551635e-06	2.35867838152485	1
ENSG00000248485.1	PCP4L1	1	161259053	1_79	0	0.00892918024557121	4.73045018519308	1.32930009838695e-07	-0.108212407091212	2
ENSG00000158887.15	MPZ	1	161310092	1_79	0	0.0104170888941655	6.17718852350547	2.0250987230806e-07	-0.728699217848848	1
ENSG00000143252.14	SDHC	1	161317093	1_79	0	0.0117102132183068	7.27620446498296	2.68150536908887e-07	0.852645841213351	1
ENSG00000173110.7	HSPA6	1	161524102	1_79	0	0.013972877793367	8.93658419740595	3.92976324076135e-07	1.034218298517	1
ENSG00000203747.10	FCGR3A	1	161550682	1_79	0	0.00960448845955075	5.41469961241044	1.63665665701549e-07	0.391543498006185	2
ENSG00000132185.16	FCRLA	1	161707945	1_79	0	0.0109396831191579	6.63685805361395	2.28494760139503e-07	0.640809102139718	1
ENSG00000162746.14	FCRLB	1	161721796	1_79	0	0.0364960228732197	17.9998374284154	2.06739326177384e-06	-1.98266210391177	2
ENSG00000081721.11	DUSP12	1	161749589	1_79	0	0.031129847235727	16.4921414425701	1.61570851569834e-06	1.85669589886433	1
ENSG00000118217.5	ATF6	1	161766683	1_79	0	0.019355172166323	12.0037629414841	7.31178516639138e-07	1.51613896574589	1
ENSG00000239887.4	C1orf226	1	162083718	1_79	0	0.00889099527928638	4.69023424674068	1.31236272545802e-07	-0.0119675823906739	1
ENSG00000198574.5	SH2D1B	1	162412043	1_80	0	0.0231344051146495	14.5624256698414	1.06023230202635e-06	1.57377527049932	2
ENSG00000117143.13	UAP1	1	162561114	1_80	0	0.0120316358195489	8.40713160830732	3.18332879517401e-07	0.974767345086168	2
ENSG00000162733.16	DDR2	1	162631124	1_80	0	0.00970250959151908	6.3865368122667	1.95010714822181e-07	-0.641052003829137	1
ENSG00000132196.13	HSD17B7	1	162790775	1_80	0	0.0094455449198757	6.13458998287636	1.82356619423448e-07	0.594583289649647	1
ENSG00000185860.13	CCDC190	1	162869417	1_80	0	0.0289106328348828	16.6686102538243	1.51658223316174e-06	1.79945267958928	1
ENSG00000117152.13	RGS4	1	163044890	1_80	0	0.0154732494102953	10.7724781656032	5.24573227790488e-07	1.17291601800216	1
ENSG00000143228.12	NUF2	1	163266468	1_80	0	0.0116367852613788	8.09362909979075	2.96404840913133e-07	0.980772923843716	2
ENSG00000185630.18	PBX1	1	164553791	1_80	0	0.0148682676332569	10.3972594223034	4.86506025866579e-07	1.18194972935301	1
ENSG00000162763.3	LRRC52	1	165544180	1_81	0	0.1037320679878	21.0202338109167	6.86213965140789e-06	2.35524505494632	1
ENSG00000162761.14	LMX1A	1	165356504	1_81	0	0.0219557801774233	6.17873839181494	4.26930965163286e-07	-0.671796216834737	2
ENSG00000143198.12	MGST3	1	165664399	1_81	0	0.0194041567957598	5.01384473704301	3.06178457005034e-07	0.362533657563919	1
ENSG00000143149.12	ALDH9A1	1	165698175	1_81	0	0.0189191639318123	4.77532317877123	2.84324106215991e-07	0.211250780430008	2
ENSG00000188859.6	FAM78B	1	166172580	1_81	0	0.0200858978873225	5.33931435498209	3.37509277373331e-07	-0.611455536457574	1
ENSG00000143195.12	ILDR2	1	166974886	1_82	0	0.0142146404482285	10.9341369694872	4.89135701306493e-07	-1.34591624415481	2
ENSG00000143194.12	MAEL	1	166975891	1_82	0	0.0173672627940182	12.8191220586192	7.00645976386246e-07	-1.48824911403592	1
ENSG00000143157.11	POGK	1	166838846	1_82	0	0.00729993120386363	4.6768126101395	1.07442897044192e-07	0.0258677988139946	2
ENSG00000152382.5	TADA1	1	166876513	1_82	0	0.0144287437563164	11.074735598574	5.02887523432528e-07	1.28942333765223	1
ENSG00000198842.9	DUSP27	1	167094253	1_82	0	0.00911760762503344	6.76266586004341	1.94047388266033e-07	-0.746041100369942	2
ENSG00000198821.10	CD247	1	167546035	1_82	0	0.00753571719847623	4.9749438282836	1.17983628115617e-07	0.281931952434473	1
ENSG00000143162.7	CREG1	1	167548592	1_82	0	0.00975803827320043	7.3998304160803	2.2724443568076e-07	-0.836297802298382	4
ENSG00000198771.10	RCSD1	1	167630073	1_82	0	0.0201653739606111	14.2265219261039	9.02846651178958e-07	-1.51914394632957	2
ENSG00000197965.11	MPZL1	1	167705500	1_82	0	0.00744400790966715	4.86010415070612	1.13857429771655e-07	0.266285980704432	2
ENSG00000143199.17	ADCY10	1	167918686	1_82	0	0.0209716499562568	14.5961289717361	9.63339273499714e-07	-1.83244975219759	1
ENSG00000143164.15	DCAF6	1	167875985	1_82	0	0.184840653327919	35.6153398576008	2.07177964330105e-05	3.18250345399213	1
ENSG00000143158.10	MPC2	1	167936749	1_82	0	0.00921176564049664	6.85907856713861	1.9884635368944e-07	-0.896772580352329	1
ENSG00000143147.14	GPR161	1	168137545	1_82	0	0.0126388102400038	9.82949953850804	3.90972826215903e-07	1.13233163986983	2
ENSG00000143155.12	TIPRL	1	168178654	1_82	0	0.0177376476247382	13.0178430035673	7.26681369963684e-07	-1.52086425695186	2
ENSG00000143178.12	TBX19	1	168289142	1_82	0	0.0161554634469299	12.1382114288018	6.1713914238409e-07	-1.36038463611239	1
ENSG00000143196.4	DPT	1	168728935	1_82	0	0.0128818749925488	10.0085515285891	4.05750705412892e-07	1.22261356893929	2
ENSG00000143153.12	ATP1B1	1	169119441	1_83	0	0.149259682101533	25.1959903404205	1.18353994235933e-05	-2.89730826706912	2
ENSG00000143156.13	NME7	1	169330256	1_83	0	0.0270094303831824	8.71897413145686	7.41122141078798e-07	1.89629214523389	3
ENSG00000117475.13	BLZF1	1	169368400	1_83	0	0.0211173099345974	6.39565378419179	4.25042653106361e-07	-1.24540591941067	1
ENSG00000117477.12	CCDC181	1	169447020	1_83	0	0.0176341908288183	4.6967283829501	2.60651335863811e-07	0.192254951712806	3
ENSG00000198734.10	F5	1	169579654	1_83	0	0.0187675510048618	5.28348975079122	3.12059528382456e-07	0.399459399208508	1
ENSG00000007908.15	SELE	1	169764425	1_83	0	0.0198522320951571	5.81301805112027	3.63178381780174e-07	0.561224224908234	1
ENSG00000000457.13	SCYL3	1	169891332	1_83	0	0.0556743468177318	15.5933407021168	2.73214202904355e-06	1.8807069453569	3
ENSG00000075945.12	KIFAP3	1	170081461	1_83	0	0.0272842640611749	8.81470902457442	7.56883780059133e-07	-1.18102870747046	2
ENSG00000120370.12	GORAB	1	170532026	1_83	0	0.0177165756180829	4.74064520744122	2.6431767749937e-07	-0.0588164266639605	1
ENSG00000007933.12	FMO3	1	171090963	1_85	0	0.140727312464314	34.8282782123199	1.54247939934012e-05	3.22593693165927	2
ENSG00000094963.13	FMO2	1	171187344	1_85	0	0.018927816882839	15.5830959858822	9.28246339270258e-07	1.80296343108337	1
ENSG00000010932.16	FMO1	1	171248552	1_85	0	0.00616284407079837	5.04270325480949	9.78033127976306e-08	0.27712066493193	2
ENSG00000076258.9	FMO4	1	171314054	1_85	0	0.00669410044563312	5.81788670223643	1.22564996714703e-07	-0.572771677801685	2
ENSG00000117523.15	PRRC2C	1	171493432	1_85	0	0.00731092866193039	6.64439436447024	1.52875158771799e-07	-0.727077263236429	1
ENSG00000117533.14	VAMP4	1	171742190	1_85	0	0.0113242796548866	10.7510491758095	3.83151392115614e-07	1.1762195289613	2
ENSG00000010165.19	METTL13	1	171781437	1_85	0	0.0059485431112809	4.71097094577059	8.8192166792261e-08	0.256333711606581	2
ENSG00000197959.13	DNM3	1	171841377	1_85	0	0.00613786393285776	5.00463194057437	9.6671481351232e-08	-0.273979901103935	1
ENSG00000135845.9	PIGC	1	172444386	1_85	0	0.00709805042081013	6.36729258297371	1.4223381546101e-07	-0.765717562399563	1
ENSG00000094975.13	SUCO	1	172532503	1_85	0	0.00830799921894698	7.84358119317383	2.0507835126115e-07	0.863157014601088	1
ENSG00000117560.7	FASLG	1	172658079	1_85	0	0.0168883459706035	14.5092709293366	7.71155004298471e-07	1.50188493620386	2
ENSG00000120337.8	TNFSF18	1	172801624	1_85	0	0.00656713180386737	5.63834465185415	1.16529618775395e-07	0.510413821749043	3
ENSG00000117593.9	DARS2	1	173823772	1_85	0	0.00974070804698846	9.33657637140186	2.86211549161415e-07	-1.25281531943502	1
ENSG00000117601.13	SERPINC1	1	173916899	1_85	0	0.0059264965347936	4.67616403891921	8.72161167846231e-08	0.0309856694841652	2
ENSG00000152061.23	RABGAP1L	1	174159002	1_85	0	0.00917998167097256	8.78008372642531	2.53658514694351e-07	1.21439754092452	2
ENSG00000120333.4	MRPS14	1	175023749	1_85	0	0.00640728213880526	5.40732676266115	1.0903487661865e-07	0.439028047841768	1
ENSG00000120332.15	TNN	1	175068086	1_85	0	0.00628179930738304	5.22191555180218	1.03234028514271e-07	-0.37147094085965	2
ENSG00000152092.15	ASTN1	1	177165470	1_86	0	0.012496458512811	7.92857175974004	3.11810608399694e-07	0.93833273791932	1
ENSG00000235750.9	KIAA0040	1	175184769	1_86	0	0.0227339371914507	13.5054069827389	9.6625400180821e-07	-1.4932877548087	2
ENSG00000143207.19	RFWD2	1	176207223	1_86	0	0.147764416529575	22.2212007245102	1.03334741958994e-05	-3.6218423818353	1
ENSG00000120341.18	SEC16B	1	177967390	1_87	0	0.0184852031016665	4.89789567476982	2.84932986898336e-07	0.383265820788022	2
ENSG00000075391.16	RASAL2	1	178093905	1_87	0	0.0206354616544839	5.93501448886401	3.85429495470583e-07	-0.738812443010054	1
ENSG00000116191.17	RALGPS2	1	178695216	1_87	0	0.0373766180142542	11.5537592736056	1.35904015999233e-06	1.60091323480716	1
ENSG00000116194.12	ANGPTL1	1	178869250	1_87	0	0.021333800728452	6.24889173228715	4.19546602057835e-07	0.784766700073271	1
ENSG00000116199.11	FAM20B	1	179025509	1_89	0	0.00878148383127886	4.6841161764844	1.29450740093373e-07	-0.025600483506919	2
ENSG00000186283.13	TOR3A	1	179079774	1_89	0	0.00901366694483752	4.92900748417054	1.39820212588747e-07	0.244775771286058	3
ENSG00000143322.19	ABL2	1	179189646	1_89	0	0.00885272776256063	4.75993702175598	1.32613363232373e-07	-0.0367340012653989	1
ENSG00000057252.12	SOAT1	1	179294221	1_89	0	0.018970899267754	11.9249984517693	7.11959391216595e-07	-1.68906445721135	1
ENSG00000162782.15	TDRD5	1	179592019	1_89	0	0.00881946700628067	4.72461939976397	1.31134855622437e-07	-0.197545557983719	1
ENSG00000169905.12	TOR1AIP2	1	179878267	1_89	0	0.043588593613162	19.7979941674257	2.71583275779273e-06	2.4458039555248	1
ENSG00000135837.15	CEP350	1	179954679	1_89	0	0.106303409602345	28.3836362565898	9.4956391138687e-06	3.03979154431261	2
ENSG00000121454.5	LHX4	1	180228613	1_89	0	0.00981141510216266	5.72499061104722	1.76772784421182e-07	0.593336014792261	4
ENSG00000230124.6	ACBD6	1	180511523	1_89	0	0.012289001277473	7.83968277300485	3.03196408581606e-07	-0.995884527498635	1
ENSG00000135823.13	STX6	1	181048307	1_89	0	0.0130674398030889	8.41691561669576	3.46140530564055e-07	1.01800780610918	1
ENSG00000153029.14	MR1	1	181052721	1_89	0	0.0546170294124076	21.9499207375877	3.7728540522695e-06	-2.19924397311329	1
ENSG00000198216.10	CACNA1E	1	181412848	1_90	0	0.0168604151421224	4.73841328883205	2.5142599358201e-07	0.189668738547622	1
ENSG00000135821.17	GLUL	1	182392343	1_90	0	0.0168727899020339	4.74531995111051	2.51977273466321e-07	0.107948693974937	1
ENSG00000203730.2	TEDDM1	1	182400603	1_90	0	0.0170894743960003	4.86545808383471	2.61674507161219e-07	0.207199519760681	1
ENSG00000135828.11	RNASEL	1	182569447	1_90	0	0.050934320206123	15.2070404773996	2.43760981470995e-06	-1.70140780757125	3
ENSG00000143333.6	RGS16	1	182604092	1_90	0	0.0254803369175696	8.63239071972866	6.92221731096343e-07	-1.0774818671444	1
ENSG00000135862.5	LAMC1	1	183023026	1_91	0	0.0170539879276778	7.51016999110861	4.03073913666466e-07	-0.942509141119812	1
ENSG00000058085.14	LAMC2	1	183186170	1_91	0	0.0139253925684107	5.59683703304405	2.45278274471942e-07	-0.582283830306378	1
ENSG00000157064.10	NMNAT2	1	183418808	1_91	0	0.0248031537677713	11.0231588942683	8.60442685414228e-07	1.38795645389394	1
ENSG00000116698.21	SMG7	1	183471970	1_91	0	0.0241043205031075	10.717597423396	8.13020145511359e-07	1.30990015138279	2
ENSG00000116701.14	NCF2	1	183591057	1_91	0	0.0184396892920703	8.29824106698918	4.81558019555941e-07	1.07434520904493	1
ENSG00000143344.15	RGL1	1	183636108	1_91	0	0.0137838591515996	5.49995612947658	2.38582742085645e-07	-0.426703710425568	1
ENSG00000198756.10	COLGALT2	1	184037985	1_91	0	0.0328324937284163	13.6808288666923	1.41359582559216e-06	1.62066148065048	1
ENSG00000198860.11	TSEN15	1	184051811	1_91	0	0.0214226320607146	9.61861245652179	6.48476480518491e-07	-1.19336898892718	1
ENSG00000116667.12	C1orf21	1	184606961	1_91	0	0.0785307518960566	20.7223377147446	5.12138560579223e-06	3.29123897242388	1
ENSG00000116406.18	EDEM3	1	184736303	1_92	1	0.301438927019187	28.5209245644651	2.70565182446406e-05	4.74520971711515	1
ENSG00000135842.16	FAM129A	1	184901717	1_92	0	0.0282845654780175	15.1290848537019	1.34670087919275e-06	2.45696472541244	2
ENSG00000121486.11	TRMT1L	1	185156912	1_92	0	0.0152548115674286	6.28275637006729	3.01624100875011e-07	-0.991379767451248	1
ENSG00000116668.12	SWT1	1	185156912	1_92	0	0.0152548115674286	6.28275637006729	3.01624100875011e-07	0.991379767451248	1
ENSG00000116679.15	IVNS1ABP	1	185317057	1_92	0	0.0135079280775299	4.80224854442114	2.04146691932953e-07	-0.0346300974857596	2
ENSG00000047410.13	TPR	1	186376034	1_92	0	0.0216480965394433	9.3646405460868	6.37998711578366e-07	1.01036704184316	1
ENSG00000157181.15	C1orf27	1	186376310	1_92	0	0.0512347335361479	17.3947941329129	2.8047409074817e-06	2.00086079581451	1
ENSG00000262180.1	OCLM	1	186400270	1_92	0	0.0217977056629025	9.43526762136158	6.472528637284e-07	1.02040646932444	1
ENSG00000116703.13	PDC	1	186466092	1_92	0	0.0140199634316045	5.15957970464465	2.27651323922175e-07	0.306773489512687	1
ENSG00000150681.9	RGS18	1	192158507	1_96	0	0.00840898575691373	5.02575877837006	1.33000793019122e-07	0.304492604282425	1
ENSG00000090104.11	RGS1	1	192575665	1_96	0	0.0203779234904096	13.2703309613048	8.51041337078e-07	-1.46588345808082	2
ENSG00000127074.14	RGS13	1	192636377	1_96	0	0.0140322728276817	9.71897083960951	4.29197588152103e-07	-1.01211360045396	1
ENSG00000116741.7	RGS2	1	192808677	1_96	0	0.00815312688913172	4.72867081732727	1.21331134118228e-07	0.0799650582845494	1
ENSG00000116750.13	UCHL5	1	193058704	1_96	0	0.0112549589288474	7.86558358621121	2.78601749196622e-07	-1.0362985894699	1
ENSG00000023572.8	GLRX2	1	193105954	1_96	0	0.0116967241530499	8.25171212499367	3.03750701852465e-07	-1.08320059324784	2
ENSG00000134371.10	CDC73	1	193121735	1_96	0	0.0215812146018666	11.9866131617233	8.14106733487884e-07	2.60579432284138	1
ENSG00000162687.16	KCNT2	1	196606472	1_98	0	0.0101726030162267	7.3543133841331	2.35441601093011e-07	-1.78735600178174	1
ENSG00000000971.15	CFH	1	196651341	1_98	0	0.0195661232060308	9.67902872670182	5.95999007349582e-07	0.630828502985994	2
ENSG00000177888.7	ZBTB41	1	197200897	1_98	0	0.0128530199493944	6.85608915965329	2.77326015546147e-07	-0.542818283013607	1
ENSG00000213047.12	DENND1B	1	197774968	1_99	0	0.013896110369287	5.17354959503528	2.26251175983907e-07	-0.470235947759607	1
ENSG00000203724.10	C1orf53	1	197902889	1_99	0	0.0289760579013394	12.1022874804424	1.10361028585621e-06	-1.39579768184451	1
ENSG00000151414.14	NEK7	1	198156916	1_99	0	0.0259977600150307	11.0767484284231	9.06269149685015e-07	-1.60911809841698	1
ENSG00000081237.18	PTPRC	1	198638643	1_99	0	0.0134637530752721	4.87638327803936	2.06620279700359e-07	-0.23525392193755	1
ENSG00000081248.10	CACNA1S	1	201112815	1_101	0	0.0164721114582899	5.17742751861954	2.68393672947999e-07	0.351738996652913	2
ENSG00000118197.13	DDX59	1	200667218	1_101	0	0.0156180414308247	4.67635371064754	2.29849147447661e-07	0.191987110124277	1
ENSG00000118200.14	CAMSAP2	1	200649903	1_101	0	0.0159748699207641	4.88893258992017	2.45787817542373e-07	0.158391121770797	1
ENSG00000116852.14	KIF21B	1	201012797	1_101	0	0.0225385467755835	8.13240587796847	5.76838089461101e-07	1.09821020769977	1
ENSG00000232237.3	ASCL5	1	201116393	1_101	0	0.0163544245317246	5.10993588395004	2.6300238793536e-07	0.322845740966147	1
ENSG00000116857.16	TMEM9	1	201151602	1_101	0	0.0172581419685137	5.61628273092156	3.05036615449549e-07	0.474173240434325	3
ENSG00000163395.16	IGFN1	1	201190333	1_101	0	0.0158669784214669	4.82515899748499	2.40943288497521e-07	-0.074347126116498	1
ENSG00000081277.12	PKP1	1	201282928	1_101	0	0.0181212390831823	6.07586926238002	3.46501631896835e-07	0.51701457700283	1
ENSG00000174307.6	PHLDA3	1	201468871	1_101	0	0.0378766843749011	13.0451209390978	1.5549951485823e-06	1.46310828220955	1
ENSG00000159173.18	TNNI1	1	201661333	1_102	0	0.0403087141779567	16.290795925134	2.06657048118245e-06	-1.72613895410824	1
ENSG00000198700.9	IPO9	1	201828710	1_102	0	0.0117752541639395	4.67543541399563	1.732612030907e-07	-0.259475797588509	2
ENSG00000198892.6	SHISA4	1	201888432	1_102	0	0.0134317344701751	5.91237140135656	2.49921016736464e-07	0.406886422333055	1
ENSG00000163431.12	LMOD1	1	201900129	1_102	0	0.0812222012016719	23.0015058283882	5.8794946226791e-06	2.69503685044309	2
ENSG00000134375.10	TIMM17A	1	201955775	1_102	0	0.0169711325174695	8.11279642594654	4.33301683793097e-07	0.771567780278158	2
ENSG00000176393.10	RNPEP	1	201979953	1_102	0	0.0313530719535847	13.9069889971945	1.37221506790394e-06	1.60558057124233	1
ENSG00000170075.8	GPR37L1	1	202113933	1_102	0	0.0124285089368197	5.18276440374577	2.0271667299038e-07	0.446436239447019	2
ENSG00000143851.15	PTPN7	1	202161992	1_102	0	0.0601768529168838	20.1151971916238	3.80945405185917e-06	2.24730068208576	1
ENSG00000133067.17	LGR6	1	202194388	1_102	0	0.016087306993613	7.60938561761959	3.85249351584653e-07	-0.873678004313268	1
ENSG00000077157.21	PPP1R12B	1	202348568	1_102	0	0.0127164930717953	5.39803653926972	2.16029048424005e-07	0.519999286983385	2
ENSG00000117139.16	KDM5B	1	202808087	1_102	0	0.0187327533608563	9.04296265531732	5.3311552041357e-07	1.0184017451111	1
ENSG00000183155.4	RABIF	1	202864723	1_102	0	0.0227556974096318	10.8773183919877	7.7897041722935e-07	1.27502477931322	2
ENSG00000117153.15	KLHL12	1	202928138	1_102	0	0.019858582494422	9.59296633064199	5.99528922510076e-07	1.15535727184876	1
ENSG00000159346.12	ADIPOR1	1	202958751	1_102	0	0.018648474002962	9.00048350025392	5.28223980087028e-07	1.0095782646322	1
ENSG00000143847.15	PPFIA4	1	203027461	1_102	0	0.0682721232980275	21.3272972866224	4.58234945890837e-06	2.07456945032574	2
ENSG00000133048.12	CHI3L1	1	203186284	1_102	0	0.0305603269154083	13.6644976936011	1.31419751333199e-06	1.54055844119053	3
ENSG00000133063.15	CHIT1	1	203274075	1_102	0	0.0591938206942781	19.9573223341068	3.71781365390532e-06	2.14382041757021	1
ENSG00000159388.5	BTG2	1	203305808	1_102	0	0.0152524423981583	7.10792689111055	3.41186091998792e-07	-0.784694670172339	1
ENSG00000122176.10	FMOD	1	203352044	1_102	0	0.0218559055595777	10.4966637294075	7.21986477465508e-07	-1.15849825888228	1
ENSG00000174567.7	GOLT1A	1	204214495	1_103	0	0.0423877234125072	16.5687222261792	2.2102331206592e-06	2.31796116504829	1
ENSG00000188783.5	PRELP	1	203478100	1_103	0	0.0117894694667504	4.77925828176667	1.77322455694034e-07	0.203329685044368	1
ENSG00000188770.9	OPTC	1	203534139	1_103	0	0.025674402881688	12.1027301245905	9.77896011339207e-07	1.51852038209606	1
ENSG00000058668.14	ATP2B4	1	203627152	1_103	0	0.105225567137251	25.5602314802033	8.4643776432832e-06	2.5143953525247	2
ENSG00000122188.12	LAX1	1	203764731	1_103	0	0.0117858597587894	4.77200345371956	1.76999073100566e-07	0.176119066436229	2
ENSG00000058673.16	ZC3H11A	1	203795675	1_103	0	0.0138366471784865	6.23878439328191	2.7166883335061e-07	-0.547408044863229	1
ENSG00000257315.2	ZBED6	1	203759089	1_103	0	0.0125659857629187	5.34855791751541	2.11515520319633e-07	0.302765555686125	1
ENSG00000182004.12	SNRPE	1	203861428	1_103	0	0.0129263987476703	5.63313969936176	2.29159066306897e-07	-0.45361812782889	2
ENSG00000143842.14	SOX13	1	204072756	1_103	0	0.0213428994899046	10.8049614714838	7.25747611920449e-07	1.56820232540189	1
ENSG00000143845.14	ETNK2	1	204151824	1_103	0	0.0336724360536227	14.7604337866827	1.56416524357146e-06	1.78381920434598	1
ENSG00000158615.8	PPP1R15B	1	204412110	1_103	0	0.190818758811093	31.3516311722705	1.88273927220297e-05	3.01170190089252	1
ENSG00000133056.13	PIK3C2B	1	204495022	1_103	0	0.013649983455956	6.10488618629245	2.62251916398806e-07	-0.627132920727988	1
ENSG00000198625.12	MDM4	1	204525308	1_103	0	0.0132699111552019	5.88104714861661	2.45601859179415e-07	-0.705275784252265	1
ENSG00000170382.11	LRRN2	1	204619973	1_103	0	0.0123348045541438	5.17649095120913	2.00944769096403e-07	0.261459464532364	1
ENSG00000163531.15	NFASC	1	204828864	1_104	0	0.0390859961795146	12.9223489853648	1.58954059767091e-06	1.89248963932575	1
ENSG00000184144.11	CNTN2	1	204977540	1_104	0	0.0205047743789902	6.81908764609024	4.40038059799844e-07	-0.820738624851623	2
ENSG00000174529.7	TMEM81	1	205084986	1_104	0	0.0166233929613627	4.84218554085836	2.53320345416634e-07	-0.573667101711306	1
ENSG00000133059.16	DSTYK	1	205210869	1_104	0	0.0182239221546624	5.7077938230292	3.27355093266322e-07	0.874727657729118	2
ENSG00000133069.15	TMCC2	1	205227960	1_104	0	0.0187998499682897	6.00090803791011	3.55042488170767e-07	0.562286514151216	2
ENSG00000163545.8	NUAK2	1	205321732	1_104	0	0.0171152345182763	5.11669071569099	2.75601130297457e-07	0.323889879070117	1
ENSG00000162873.14	KLHDC8A	1	205354897	1_104	0	0.0164225745270378	4.72777702438315	2.44347106661598e-07	-0.174733880296952	1
ENSG00000117266.15	CDK18	1	205505034	1_104	0	0.0303302133455904	10.5171994844104	1.00388635283994e-06	-1.2165877524586	2
ENSG00000174514.12	MFSD4A	1	205553598	1_104	0	0.0183465212008967	5.77095053716558	3.3320388218381e-07	0.669494083400251	1
ENSG00000158711.13	ELK4	1	205631216	1_104	0	0.0224446824126622	7.67172366538834	5.4189530651808e-07	-0.748552216992795	2
ENSG00000158715.5	SLC45A3	1	205680319	1_104	0	0.0243114198048873	8.4258720763931	6.44665097123782e-07	-0.986514120225872	1
ENSG00000069275.12	NUCKS1	1	205749340	1_104	0	0.0180724362763081	5.62916489353378	3.20161898283641e-07	0.680990821125206	2
ENSG00000117280.12	RAB29	1	205775418	1_104	0	0.0168370652254393	4.96241662052975	2.62947224317124e-07	-0.270005861705558	1
ENSG00000133065.10	SLC41A1	1	205813381	1_104	0	0.0324529750224923	11.1578798111744	1.13958091736379e-06	-1.42588402444058	2
ENSG00000162877.12	PM20D1	1	205805769	1_104	0	0.0347923517299529	11.8177176158126	1.29397643439457e-06	1.4792345223813	2
ENSG00000263528.7	IKBKE	1	206470213	1_105	0	0.0202857056577753	11.3583319148382	7.2512628633384e-07	1.30250653573368	2
ENSG00000266094.7	RASSF5	1	206507103	1_105	0	0.0128523019558489	7.18229130357117	2.90504530449229e-07	0.797915558306255	2
ENSG00000143486.15	EIF2D	1	206604136	1_105	0	0.0144306972540937	8.15083300896451	3.70167499137825e-07	-1.02850483467144	1
ENSG00000162889.10	MAPKAPK2	1	206688684	1_105	0	0.0399324015511796	17.3425356220431	2.17945044397572e-06	-1.89686001708635	1
ENSG00000162894.11	FCMR	1	206922206	1_105	0	0.0197648166028632	11.1029938530116	6.90624310779697e-07	1.24147404319815	1
ENSG00000162896.5	PIGR	1	206945992	1_105	0	0.0414954885270755	17.8220362390653	2.32737935726146e-06	-1.89097569555293	1
ENSG00000182795.12	C1orf116	1	207032059	1_105	0	0.00999876340596861	4.84669181488147	1.52510825225314e-07	-0.0877437502375738	1
ENSG00000123843.12	C4BPB	1	207087851	1_105	0	0.0100136263639109	5.04293902239098	1.58922018751013e-07	0.468740993322428	1
ENSG00000123838.10	C4BPA	1	207104083	1_105	0	0.0132583805626654	7.60096954053166	3.17152724477416e-07	0.951467390708107	1
ENSG00000196352.14	CD55	1	207321334	1_105	0	0.0345687525869066	14.104236225182	1.53441294994116e-06	2.93158109326403	2
ENSG00000203710.10	CR1	1	207496579	1_105	0	0.0143073831687376	9.18845202858217	4.13724780492108e-07	-1.7161369783885	2
ENSG00000117335.19	CD46	1	207761504	1_105	0	0.0129683458821513	7.18273757127165	2.93145720289828e-07	-1.19262712554992	1
ENSG00000174059.16	CD34	1	207911570	1_105	0	0.0283446224719558	14.7902165050591	1.31933226053611e-06	1.83952656612148	1
ENSG00000076356.6	PLXNA2	1	208243841	1_106	0	0.00692070834879555	10.3650400658668	2.25751428210014e-07	1.21780053178772	1
ENSG00000123689.5	G0S2	1	209675255	1_106	0	0.0105522116962065	13.422596900181	4.45747603503198e-07	-1.07704275478939	1
ENSG00000117595.10	IRF6	1	209806682	1_106	0	0.00592664575740265	7.97466570000657	1.48740908494144e-07	-0.712976324194342	1
ENSG00000117597.17	DIEXF	1	209827828	1_106	0	0.0224946504992176	21.3509307433436	1.51148915483209e-06	2.65708721976693	3
ENSG00000143473.12	KCNH1	1	211084819	1_107	0	0.0108443156104213	6.64727567858811	2.26858372854746e-07	0.855648587075728	2
ENSG00000117625.13	RCOR3	1	211258687	1_107	0	0.0101617108782397	6.03673984777086	1.93053761652713e-07	-0.547262981386099	1
ENSG00000082512.14	TRAF5	1	211326278	1_107	0	0.017677934714238	11.2423974374822	6.25459846080071e-07	-1.64573995442271	2
ENSG00000170385.9	SLC30A1	1	211578806	1_107	0	0.0128937352958028	8.27355310255568	3.35721985120945e-07	-1.06620936788145	1
ENSG00000117650.12	NEK2	1	211675781	1_107	0	0.0175319940673252	11.1644189579374	6.15993903886942e-07	-1.16841974241852	1
ENSG00000143493.12	INTS7	1	212035474	1_107	0	0.0122168548045359	7.7667885384767	2.98613795175209e-07	0.969741451723401	1
ENSG00000143476.17	DTL	1	212035474	1_107	0	0.0122168548045359	7.7667885384767	2.98613795175209e-07	-0.969741451723401	1
ENSG00000066027.11	PPP2R5A	1	212286128	1_107	0	0.0117009650572082	7.36141186201826	2.71076439538743e-07	-0.754190676201464	1
ENSG00000065600.12	TMEM206	1	212414848	1_107	0	0.0108175014899098	6.62400712640578	2.25505286980078e-07	0.715601846658754	3
ENSG00000117691.9	NENF	1	212433402	1_107	0	0.0109028158226655	6.69778855032326	2.29815375993165e-07	0.745907701022261	1
ENSG00000162772.16	ATF3	1	212565261	1_107	0	0.00925245448603807	5.15684583929413	1.5015855479265e-07	-0.367558957097375	1
ENSG00000123685.8	BATF3	1	212700127	1_108	0	0.0152133595382533	4.79528125583096	2.29587472799723e-07	-0.165778006497609	1
ENSG00000203705.10	TATDN3	1	212708415	1_108	0	0.0170629025586956	5.87510202413339	3.15483969864056e-07	-0.78628896424793	2
ENSG00000174606.13	ANGEL2	1	213004666	1_108	0	0.0629305434525513	18.25563739558	3.61549243243694e-06	-2.18334622994513	2
ENSG00000136643.11	RPS6KC1	1	213051377	1_108	0	0.0509410354273227	16.2323267762003	2.60230094152803e-06	2.04471919719109	1
ENSG00000143499.13	SMYD2	1	214238055	1_108	0	0.0159392458598753	5.2338620850269	2.62542138163244e-07	-0.351575138470426	3
ENSG00000152104.11	PTPN14	1	214552794	1_109	0	0.0137110151323029	4.86844641490197	2.10072390797682e-07	0.212718470212607	1
ENSG00000117724.12	CENPF	1	214603487	1_109	0	0.0136187302934827	4.80494919737529	2.05937005334127e-07	0.192676810971151	2
ENSG00000136636.12	KCTD3	1	215567710	1_109	0	0.0226313028831679	9.58815277200068	6.82894281341016e-07	-1.45830760169193	1
ENSG00000196482.16	ESRRG	1	217137681	1_110	0	0.00678475492307828	4.90184405098218	1.04665277406621e-07	0.157949503800015	1
ENSG00000092978.10	GPATCH2	1	217631213	1_110	0	0.00807997657350179	6.4642845047567	1.64376427559951e-07	-0.616847710909546	2
ENSG00000067533.5	RRP15	1	218285209	1_110	0	0.00814851450655962	8.26203691819214	2.1187247896681e-07	1.52715355054082	1
ENSG00000143353.11	LYPLAL1	1	219173128	1_111	0	0.132221397808287	25.8913924026566	1.07737309197748e-05	-3.00561394268768	1
ENSG00000136628.17	EPRS	1	220067520	1_112	0	0.0177572885007411	11.14319747078	6.22723781004705e-07	-1.39286616260016	1
ENSG00000162813.17	BPNT1	1	220089206	1_112	0	0.0241797895655437	14.0542040492581	1.0694678789953e-06	1.60728214044437	2
ENSG00000067704.9	IARS2	1	220094327	1_112	0	0.0156845160830892	9.97459379694392	4.92351557589987e-07	1.27835428299431	1
ENSG00000116141.15	MARK1	1	220527011	1_112	0	0.0103945972247064	6.10802180406767	1.99809999222694e-07	-0.543445848836226	1
ENSG00000162817.6	C1orf115	1	220689350	1_112	0	0.0090427708017804	4.8001949734348	1.36605874193965e-07	-0.266121601437466	2
ENSG00000186205.12	MARC1	1	220786898	1_112	0	0.00965000922070058	5.41017667668776	1.6430400503426e-07	-0.366023812709619	1
ENSG00000143512.12	HHIPL2	1	222547946	1_114	0	0.00868445431126175	4.801141839903	1.31218794887003e-07	0.0165997425587118	1
ENSG00000143498.17	TAF1A	1	222566559	1_114	0	0.044034505296403	20.1161907689417	2.78771159122597e-06	-2.19251313274154	1
ENSG00000154305.16	MIA3	1	222617179	1_114	0	0.00856892764706574	4.67548790199709	1.26084699317536e-07	0.135497394247352	2
ENSG00000197520.10	FAM177B	1	222736869	1_114	0	0.0088985469871532	5.02966424560444	1.40853313000357e-07	0.266428731874105	1
ENSG00000154309.8	DISP1	1	222872138	1_114	0	0.0675003526221777	24.201965730451	5.14121370920682e-06	-2.62532430094945	1
ENSG00000187554.11	TLR5	1	223142735	1_114	0	0.0113310671365594	7.29849302847032	2.60263331071546e-07	-0.908197125075573	3
ENSG00000143502.14	SUSD4	1	223364591	1_114	0	0.024060600350938	14.3879409115972	1.08946699694371e-06	-1.58443160848633	1
ENSG00000203697.11	CAPN8	1	223681238	1_114	0	0.0152653321518437	10.100121797186	4.85223518848294e-07	-1.23504596051298	1
ENSG00000143514.16	TP53BP2	1	223840297	1_114	0	0.00894330600059523	5.0767539099144	1.42887150770982e-07	-0.198611699470218	1
ENSG00000143756.11	FBXO28	1	224114528	1_114	0	0.0089528478111055	5.08675566389144	1.43321403699399e-07	0.420863567498672	1
ENSG00000143753.12	DEGS1	1	224176179	1_114	0	0.00927086136853583	5.41433566111588	1.57969861329598e-07	-0.342637023737174	2
ENSG00000143748.17	NVL	1	224330140	1_114	0	0.0122410886797144	8.024244593804	3.09124321520653e-07	0.991268995445421	1
ENSG00000143771.11	CNIH4	1	224356329	1_114	0	0.011472085772303	7.41466189256217	2.67696511150449e-07	0.958993157099289	2
ENSG00000162923.14	WDR26	1	224436689	1_114	0	0.0102759641969298	6.38057387052397	2.06343739651964e-07	0.782506114132392	1
ENSG00000185842.15	DNAH14	1	224895338	1_115	0	0.105743550484696	25.0407002060269	8.33315252178775e-06	3.13836872975035	1
ENSG00000143815.14	LBR	1	225438447	1_115	0	0.0331460214279741	13.9080326726066	1.45079510875452e-06	1.85719531125421	1
ENSG00000154380.17	ENAH	1	225649736	1_115	0	0.0127433596993259	4.89223605341842	1.96200594682432e-07	0.236799081541098	2
ENSG00000143819.12	EPHX1	1	225810039	1_115	0	0.0159723494715081	7.01623417191113	3.52680829093267e-07	0.851086135017295	1
ENSG00000243709.1	LEFTY1	1	225912195	1_115	0	0.0124867852568984	4.7010881380863	1.84738754048843e-07	0.0218575778743815	2
ENSG00000143811.18	PYCR2	1	225924245	1_115	0	0.0124625389372115	4.68282233105351	1.83663638024377e-07	-0.0243781216289383	1
ENSG00000143768.12	LEFTY2	1	225941740	1_115	0	0.0126923035555686	4.85450904574198	1.93907558746108e-07	0.170975445356911	1
ENSG00000143751.9	SDE2	1	225999428	1_115	0	0.0135764369136797	5.48751070140717	2.34460755335249e-07	-0.466387572312715	1
ENSG00000163041.9	H3F3A	1	226062051	1_115	0	0.0283430666320351	12.4260281594685	1.10837863282716e-06	1.70600219788493	2
ENSG00000183814.15	LIN9	1	226309688	1_115	0	0.0134981979710176	5.43317847324355	2.30801559205274e-07	-0.499598273088222	1
ENSG00000203685.9	STUM	1	226601745	1_115	0	0.0229003233564474	10.4114704581748	7.50347879517811e-07	-1.26483040837934	1
ENSG00000143772.9	ITPKB	1	226730197	1_116	0	0.0128357385853923	9.31589209439851	3.76317388965747e-07	-1.13789438229831	2
ENSG00000143801.16	PSEN2	1	226902799	1_116	0	0.0109618854907059	7.83318667114557	2.7022947096314e-07	-0.740696429019008	1
ENSG00000163050.16	COQ8A	1	226898123	1_116	0	0.0079635177507611	4.83404745731584	1.21150395382454e-07	0.422022287588731	2
ENSG00000143776.18	CDC42BPA	1	227312600	1_116	0	0.0171555690185345	12.0445043281159	6.50283946999974e-07	-1.64972623550861	3
ENSG00000143740.14	SNAP47	1	227729944	1_116	0	0.00877426049782137	5.74375525941698	1.58604470382296e-07	-1.05840128388506	1
ENSG00000081692.12	JMJD4	1	227735217	1_116	0	0.022699401052692	14.6842033587628	1.04899583067355e-06	2.03224319112178	1
ENSG00000143816.7	WNT9A	1	227901132	1_116	0	0.120936023868156	30.7121544199732	1.1688934962192e-05	-2.72063362095997	1
ENSG00000162910.18	MRPL55	1	228109044	1_116	0	0.0297020588442278	17.2231689631898	1.6099359190718e-06	-2.46372902021209	1
ENSG00000143774.16	GUK1	1	228140298	1_116	0	0.0100689713552408	7.03561022841846	2.22944031724493e-07	-1.22046000470987	1
ENSG00000181873.12	IBA57	1	228163386	1_116	0	0.0174301988500556	12.1937902693443	6.68882812271582e-07	2.13162228913959	2
ENSG00000154370.15	TRIM11	1	228407706	1_116	0	0.0140018258470006	10.1335479303131	4.46534656786311e-07	-1.49459795391586	1
ENSG00000162931.11	TRIM17	1	228416547	1_116	0	0.00860569856290405	5.561656953117	1.50625777327128e-07	0.492370052058298	2
ENSG00000196890.4	HIST3H2BB	1	228458562	1_116	0	0.0160805207727494	11.4357162219546	5.78725278858514e-07	-1.59727205681199	1
ENSG00000168159.11	RNF187	1	228484557	1_116	0	0.017088207406494	12.007942107687	6.45764349973024e-07	1.60940920304634	3
ENSG00000168118.11	RAB4A	1	229271486	1_117	0	0.01353881255857	5.11511514266441	2.17944023150099e-07	-0.41392640614695	1
ENSG00000069248.11	NUP133	1	229508410	1_117	0	0.0340726120985204	13.8232574238182	1.48226139762127e-06	-1.79036938616303	1
ENSG00000177614.10	PGBD5	1	230426554	1_117	0	0.0129581579748055	4.70304253002803	1.91792292359285e-07	-0.0486619571237569	1
ENSG00000135744.7	AGT	1	230716787	1_118	0	0.0840850191642531	25.6818248752871	6.79600173974681e-06	2.2876266074487	1
ENSG00000135773.12	CAPN9	1	230747823	1_118	0	0.00737160650691415	6.31267255785729	1.46448315689241e-07	1.28083371645696	2
ENSG00000119280.16	C1orf198	1	230865487	1_118	0	0.0631971460216221	23.4629797350931	4.6664821101262e-06	-1.9728167039744	2
ENSG00000173409.13	ARV1	1	230978719	1_118	0	0.00890585892881102	7.56967068323622	2.1215915218206e-07	1.45772046453014	2
ENSG00000116906.11	GNPAT	1	231241335	1_118	0	0.00661392742338396	4.80976845519719	1.00113482398194e-07	-0.267708022245017	1
ENSG00000116903.7	EXOC8	1	231337950	1_118	0	0.0404901155777195	21.3894662507228	2.72557374773409e-06	-2.28623877932473	1
ENSG00000010072.15	SPRTN	1	231341128	1_118	0	0.0163793694897013	12.6993059106999	6.54615280292621e-07	1.46854728626674	1
ENSG00000116918.13	TSNAX	1	231528861	1_118	0	0.00727719953050499	5.97466223402219	1.36831666019475e-07	-0.599584923593432	1
ENSG00000116991.10	SIPA1L2	1	232562054	1_119	0	0.0119687564630615	4.7942544308537	1.80583922483561e-07	0.312464077510437	1
ENSG00000212916.4	MAP10	1	232805207	1_119	0	0.0121357911325738	4.92448192169542	1.88077833915014e-07	-0.295408658783117	2
ENSG00000135778.11	NTPCR	1	232950261	1_119	0	0.0199208231975441	9.58818198631991	6.01108021096056e-07	-1.14821073588068	2
ENSG00000135749.18	PCNX2	1	233295495	1_120	0	0.0365352524375377	11.1189912513613	1.27845802796899e-06	1.36732244879766	1
ENSG00000135750.14	KCNK1	1	233663763	1_120	0	0.025023255722701	7.53594996934468	5.93459101054252e-07	0.874686612184226	1
ENSG00000183780.12	SLC35F3	1	233904754	1_120	0	0.020759145378526	5.77285587595848	3.7714569880568e-07	0.5144682221967	1
ENSG00000168275.14	COA6	1	234372231	1_120	0	0.019579810615333	5.22147998855118	3.21744460518462e-07	-0.362276049531735	1
ENSG00000173726.10	TOMM20	1	235128439	1_121	0	0.0266169340890092	9.66502468770407	8.09599013958175e-07	1.11112471116426	1
ENSG00000152904.11	GGPS1	1	235326535	1_121	0	0.0351599490431414	12.3610760206758	1.36777130423333e-06	-1.56185982410928	1
ENSG00000116957.12	TBCE	1	235375152	1_121	0	0.0155412587755734	4.68239436567639	2.29014591559079e-07	0.134503564503041	2
ENSG00000162885.12	B3GALNT2	1	235504390	1_121	0	0.0155318323587013	4.6799660829315	2.28756990138598e-07	0.223810220520677	1
ENSG00000168243.10	GNG4	1	235581803	1_121	0	0.0165426322722179	5.30730784333313	2.76304443084014e-07	-0.492325255334796	2
ENSG00000143669.13	LYST	1	235876281	1_122	0	0.0145871916889122	6.89688730276573	3.16616681905714e-07	0.884725680301671	2
ENSG00000116962.14	NID1	1	236065381	1_122	0	0.0130568338908341	5.94865251199604	2.4443616043677e-07	0.695918924409081	1
ENSG00000077585.13	GPR137B	1	236135545	1_122	0	0.0145382460590308	6.88363026381709	3.14947760074661e-07	0.753243977114523	2
ENSG00000086619.13	ERO1B	1	236261292	1_122	0	0.0115862913970243	4.77903642761022	1.74258415778514e-07	0.27671762739124	2
ENSG00000116977.18	LGALS8	1	236494632	1_122	0	0.0131179123818693	5.72219691871921	2.36230788004435e-07	-0.131029047794898	3
ENSG00000119285.10	HEATR1	1	236604526	1_122	0	0.0449896107157747	14.7339239293042	2.08612165982248e-06	3.20790070971633	1
ENSG00000077522.12	ACTN2	1	236686652	1_122	0	0.0119932480162773	5.03373363534417	1.8999230831574e-07	0.13269130233139	2
ENSG00000116984.12	MTR	1	236795952	1_122	0	0.0126146852940401	5.5058023091181	2.18577778472416e-07	-0.348540530759013	1
ENSG00000198626.15	RYR2	1	237112768	1_122	0	0.0120588084628898	5.14430385965176	1.9522704645243e-07	-0.338240508525984	1
ENSG00000182901.16	RGS7	1	241357612	1_126	0	0.0173256693660859	5.27616591799878	2.87685147050416e-07	0.401037174294519	1
ENSG00000117009.11	KMO	1	241531649	1_127	0	0.016779771546984	9.5450524045763	5.04049669721799e-07	1.09766081458928	1
ENSG00000203668.2	CHML	1	241640356	1_127	0	0.0101278319416561	4.82662392543353	1.53839876012158e-07	0.19803986799887	1
ENSG00000054277.13	OPN3	1	241632982	1_127	0	0.0102645967307735	4.95567707607774	1.60086188415808e-07	0.266261657891965	1
ENSG00000174371.16	EXO1	1	241847755	1_127	0	0.0132968367498916	6.88739540951386	2.88212177949793e-07	0.359564652757777	1
ENSG00000180287.16	PLD5	1	242524418	1_128	0	0.014336992817272	4.85134003141414	2.1889142917014e-07	-0.145340386384475	1
ENSG00000143702.15	CEP170	1	243254761	1_128	0	0.0241461277092376	9.76283765064813	7.41878071454971e-07	-1.18727313974603	1
ENSG00000054282.15	SDCCAG8	1	243248552	1_128	0	0.0166968235144782	6.28506106949931	3.30257228721425e-07	0.645024586589794	2
ENSG00000117020.16	AKT3	1	243851993	1_128	0	0.0157950576061965	5.76249329149447	2.86444587619593e-07	-0.433787790786583	1
ENSG00000173728.10	C1orf100	1	244353032	1_129	0	0.0141871782225542	4.67536835957394	2.08747283034569e-07	0.00299552519405153	1
ENSG00000035687.9	ADSS	1	244452097	1_129	0	0.109614430694414	24.1694496412141	8.33764630065709e-06	2.51070765265608	1
ENSG00000179397.17	C1orf101	1	244454207	1_129	0	0.0141872484966543	4.67541498103746	2.08750398613263e-07	0.00418214082007659	1
ENSG00000203667.9	COX20	1	244834651	1_129	0	0.0260068050282285	10.3868835444721	8.50121966024034e-07	1.20296335991237	1
ENSG00000162849.15	KIF26B	1	245155106	1_129	0	0.0206072406942879	8.19029673708542	5.31163781474852e-07	0.930530108000451	1
ENSG00000185420.18	SMYD3	1	246508586	1_130	0	0.0285387008139826	15.0935964357791	1.3556135654868e-06	-1.69421861396003	1
ENSG00000162852.13	CNST	1	246588488	1_130	0	0.0146664626614129	8.8161878085508	4.06925764302303e-07	1.0303562938522	1
ENSG00000153207.14	AHCTF1	1	246930108	1_130	0	0.0266293428193705	14.4387929058803	1.21004162398768e-06	1.77931735329228	1
ENSG00000277462.1	ZNF670	1	247078334	1_130	0	0.0116443849686206	6.64723392424327	2.43593946229987e-07	0.695007444338537	3
ENSG00000188295.14	ZNF669	1	247104366	1_130	0	0.0100233124399346	5.23938102406404	1.65272358478755e-07	0.42030059397615	1
ENSG00000196418.12	ZNF124	1	247128051	1_130	0	0.0157225900890678	9.47037100353027	4.68597598393412e-07	-1.16449923827657	2
ENSG00000162711.16	NLRP3	1	247390245	1_131	0	0.0517636684345646	19.8292906641139	3.23028766665345e-06	-2.04033793097013	1
ENSG00000162722.8	TRIM58	1	247857146	1_131	0	0.0117174347218483	5.39829972257851	1.99066650957299e-07	0.0885521717134059	2
ENSG00000238243.3	OR2W3	1	247858854	1_131	0	0.0107553691908773	4.85893247907152	1.64465632803864e-07	-0.36755985750968	2
ENSG00000175137.10	SH3BP5L	1	248826485	1_131	0	0.0257271617842539	13.8032452010601	1.11758883424095e-06	1.86799288957432	1
ENSG00000171163.15	ZNF692	1	248859244	1_131	0	0.0116688996747009	5.36318442163353	1.96952551196713e-07	-0.0606140200524659	1
ENSG00000184731.5	FAM110C	2	47011	2_1	0	0.0217041490316643	14.4050538088507	9.83935480517756e-07	2.15425011250415	2
ENSG00000143727.15	ACP1	2	263270	2_1	0	0.0329695383506481	18.0624318706384	1.87412287576232e-06	2.28027076089521	2
ENSG00000172554.11	SNTG2	2	1093369	2_1	0	0.0143613204249279	11.6838275208936	5.28066336905732e-07	1.88280013856874	2
ENSG00000115705.20	TPO	2	1375197	2_1	0	0.0219780536020836	15.115703255895	1.04550607196526e-06	1.77303469512275	2
ENSG00000130508.10	PXDN	2	1744782	2_1	0	0.0139757120157562	10.2427914904648	4.50506694197946e-07	1.20371863881822	1
ENSG00000186487.17	MYT1L	2	1799285	2_2	0	0.00739056517418923	5.16555164439573	1.20144344645691e-07	-0.255602297197465	2
ENSG00000171853.15	TRAPPC12	2	3379970	2_2	0	0.0104286762404481	8.39686110083896	2.75584716027689e-07	1.05127250851354	3
ENSG00000182551.13	ADI1	2	3519673	2_2	0	0.0193087271948222	14.1903730536299	8.62296122425826e-07	1.60354335060931	1
ENSG00000171865.9	RNASEH1	2	3558879	2_2	0	0.0235233159969784	16.0525414530302	1.18836900606829e-06	1.86459478365171	1
ENSG00000171863.12	RPS7	2	3577209	2_2	0	0.00979560386075684	7.80891582904659	2.40730395347766e-07	-0.847692108502671	3
ENSG00000151360.9	ALLC	2	3577209	2_2	0	0.172049794807426	35.2614460237801	1.90925198518492e-05	3.19448335169492	2
ENSG00000118004.17	COLEC11	2	3594771	2_2	0	0.0214726506484161	15.1918573061229	1.026610033658e-06	1.75007084581139	3
ENSG00000214866.8	DCDC2C	2	3706944	2_2	0	0.00849889639078016	6.47628164694073	1.73219681624339e-07	-0.637659025926753	1
ENSG00000134326.11	CMPK2	2	6869802	2_5	0	0.0115059548141607	4.72840030211158	1.71216602212276e-07	0.0851145661451437	1
ENSG00000151692.14	RNF144A	2	6917071	2_5	0	0.0146127775868037	6.97519823954063	3.20773367127627e-07	0.669253389661432	1
ENSG00000134313.15	KIDINS220	2	8837357	2_6	0	0.0104545808493264	4.7433974863421	1.56064856843518e-07	0.144797987980963	1
ENSG00000143797.11	MBOAT2	2	9004209	2_6	0	0.0212622969027709	11.4222073763949	7.64309385631426e-07	-1.43696932932084	1
ENSG00000151693.9	ASAP2	2	9163467	2_6	0	0.0194692471593416	10.5916156992634	6.48963612938694e-07	1.39148830808067	2
ENSG00000119185.12	ITGB1BP1	2	9414151	2_6	0	0.0111483587111569	5.34680269149049	1.87591892981725e-07	-0.485069021344341	3
ENSG00000134330.18	IAH1	2	9474089	2_6	0	0.014642691061442	7.9094136818608	3.64480387408593e-07	-0.790257973285844	2
ENSG00000151694.12	ADAM17	2	9555759	2_6	0	0.0104639004280892	4.75176390365646	1.56479491511199e-07	0.163667343261871	2
ENSG00000134308.13	YWHAQ	2	9557243	2_6	0	0.0107057442635758	4.96632684299334	1.67325116632422e-07	0.344662662179722	1
ENSG00000115750.16	TAF1B	2	9843557	2_6	0	0.0123433497924925	6.30343282815641	2.44860729656951e-07	0.637683651893234	2
ENSG00000134317.17	GRHL1	2	9951172	2_6	0	0.0208836039162712	11.2527416018832	7.39558899607482e-07	1.37628206351087	2
ENSG00000172059.10	KLF11	2	10063157	2_6	0	0.0546966024983979	20.3861733483155	3.50917508543164e-06	2.15408994868655	1
ENSG00000205795.4	CYS1	2	10088738	2_6	0	0.0610230194607017	21.4344033480577	4.11636678889032e-06	-2.16152360924681	1
ENSG00000171848.13	RRM2	2	10121909	2_6	0	0.0105148042034651	4.7973369426646	1.58748776255116e-07	0.334271740427223	1
ENSG00000115758.12	ODC1	2	10448012	2_7	0	0.234722350772009	35.7913020068864	2.64387499268217e-05	3.53217209545389	1
ENSG00000115761.15	NOL10	2	10689644	2_7	0	0.0107575252656485	6.03770669397303	2.04405868398163e-07	-0.488005848797674	2
ENSG00000143882.10	ATP6V1C2	2	10722013	2_7	0	0.00976916310384679	5.13285170081328	1.57806559329237e-07	0.31236637222922	1
ENSG00000162976.12	PQLC3	2	11155741	2_7	0	0.00937245679817544	4.74372334163978	1.39920636977081e-07	-0.123851503723786	1
ENSG00000134318.13	ROCK2	2	11347918	2_7	0	0.0096930255509069	5.0594015212176	1.54336084573159e-07	0.304889337128148	1
ENSG00000169006.6	NTSR2	2	11669965	2_7	0	0.0195570683635891	11.6601169287899	7.17654864781519e-07	-1.31123710990905	1
ENSG00000134324.11	LPIN1	2	11784824	2_7	0	0.00984778786471918	5.2081000982072	1.61408715375314e-07	0.343803020653886	1
ENSG00000071575.11	TRIB2	2	12717952	2_8	0	0.043454252511469	15.3430732630647	2.09823253169176e-06	-1.6980731193987	1
ENSG00000151779.12	NBAS	2	15560878	2_9	0	0.0203940964621105	12.0473354000918	7.73222430751055e-07	-1.9994783575499	1
ENSG00000079785.14	DDX1	2	15591459	2_9	0	0.0204878452588123	12.0907418318992	7.79575544969377e-07	1.40360658044111	2
ENSG00000197872.11	FAM49A	2	16666179	2_10	0	0.00870491496505843	6.48517573362957	1.7766228999385e-07	0.678655339723861	2
ENSG00000163032.11	VSNL1	2	17538936	2_10	0	0.024228101626763	16.1018377623484	1.227732653826e-06	-1.94254417236973	2
ENSG00000178295.14	GEN1	2	17716552	2_10	0	0.0403042716791919	20.9307025152017	2.65487364630826e-06	2.35575918776666	2
ENSG00000170745.11	KCNS3	2	17924048	2_10	0	0.0126587249445108	10.0013268892947	3.98434154005052e-07	-1.27441281124618	1
ENSG00000240857.1	RDH14	2	18560992	2_11	0	0.0246685130887461	9.44242801979687	7.33053428740164e-07	1.09997999919989	1
ENSG00000118965.14	WDR35	2	19973494	2_13	0	0.0066264706097604	10.1621536190605	2.11922469232723e-07	-1.13795878577333	2
ENSG00000132031.12	MATN3	2	20012886	2_13	0	0.00488188069339368	7.1761134720261	1.10251735029886e-07	-0.679228811255222	2
ENSG00000068697.6	LAPTM4A	2	20052246	2_13	0	0.00421934030089299	6.03552690289805	8.01435761580392e-08	0.608573838318371	1
ENSG00000055917.15	PUM2	2	20352364	2_13	0	0.00569760285095911	8.699466242423	1.55988921192658e-07	0.933212236047991	1
ENSG00000118960.12	HS1BP3	2	20641962	2_13	0	0.0082429479412115	12.2161598566209	3.1690291779063e-07	1.33571230077637	1
ENSG00000143869.6	GDF7	2	20618194	2_13	0	0.0261473328812699	23.330257855441	1.91979965115176e-06	-2.30057426371485	2
ENSG00000118961.14	LDAH	2	20683456	2_13	0	0.0219627872472202	21.3612156520962	1.47646240396338e-06	-2.16573995528447	1
ENSG00000084674.14	APOB	2	21039999	2_13	0	0.0037261202637342	4.83599644910192	5.67089772728126e-08	0.296066354220998	3
ENSG00000119778.14	ATAD2B	2	23927186	2_14	0	0.00924560667648866	5.44401829239167	1.58403204589282e-07	-0.951136688179601	2
ENSG00000173960.13	UBXN2A	2	23927186	2_14	0	0.0107557971754615	15.0188921732235	5.083811943054e-07	-3.34120845984843	3
ENSG00000205639.9	MFSD2B	2	24012104	2_14	1	0.436530112855183	27.1963464915925	3.73623123649853e-05	-4.80020725172448	1
ENSG00000163026.11	WDCP	2	24047480	2_14	0	0.0145284349097983	8.20143781020925	3.74988372742385e-07	0.144275888237993	1
ENSG00000119782.13	FKBP1B	2	24031978	2_14	0	0.0104045081305889	13.6586332254321	4.47237046415592e-07	-2.98696980010849	2
ENSG00000219626.8	FAM228B	2	24064728	2_14	0	0.00997571191544033	11.30188532558	3.54816468429441e-07	2.48699656767866	3
ENSG00000115129.13	TP53I3	2	24084600	2_14	0	0.0477184899980692	21.052303484993	3.16151530204169e-06	-2.7680092950474	2
ENSG00000176732.6	PFN4	2	24123159	2_14	0	0.00935663358507521	9.73329454589824	2.86608101366406e-07	2.1176666956729	2
ENSG00000186453.12	FAM228A	2	24124223	2_14	0	0.00964406095079795	5.97593203668802	1.81373807409648e-07	-0.945215104300503	4
ENSG00000198399.14	ITSN2	2	24359729	2_14	0	0.018975525419874	11.3523163884265	6.77933773305888e-07	-1.86205611178559	2
ENSG00000084676.15	NCOA1	2	24488675	2_15	0	0.0090517366121321	10.574788921423	3.01239965651458e-07	2.61224765785012	2
ENSG00000138092.10	CENPO	2	24795392	2_15	0	0.00974536878479415	5.62929691466918	1.72647942850617e-07	0.53356873229932	1
ENSG00000138031.14	ADCY3	2	24921458	2_15	1	0.487260454404769	37.8655861168832	5.80650525174047e-05	-6.23525868260631	1
ENSG00000115137.11	DNAJC27	2	24971717	2_15	0	0.0163237884305246	11.0259516080091	5.66429694966367e-07	-1.59685460725411	1
ENSG00000084710.13	EFR3B	2	25041751	2_15	1	0.130673326236082	35.2553848401879	1.4498443465072e-05	5.98864773229302	1
ENSG00000119772.16	DNMT3A	2	25343038	2_15	0	0.0141684850692143	9.60259808562922	4.28174838402989e-07	-1.30610579656676	1
ENSG00000138101.18	DTNB	2	25673259	2_15	0	0.0100956087764931	6.231095138233	1.97972956326934e-07	0.770814984362745	1
ENSG00000143970.16	ASXL2	2	25878778	2_15	0	0.00907259565703045	4.82529961720983	1.37773221897973e-07	-0.351114442427954	1
ENSG00000157833.12	GAREM2	2	26165399	2_15	0	0.0639206424569544	22.5729384766246	4.54086094767383e-06	-2.40464971487441	1
ENSG00000138029.13	HADHB	2	26241540	2_15	0	0.00929428189929349	4.91105277322304	1.4364794431114e-07	0.306970891841513	1
ENSG00000084754.10	HADHA	2	26244785	2_15	0	0.0133505953532653	8.13886933634073	3.41958720087187e-07	-1.28871328017427	1
ENSG00000157884.10	CIB4	2	26570247	2_15	0	0.0283609063082693	15.1658213068524	1.35361454827192e-06	1.96234297100986	2
ENSG00000084764.10	MAPRE3	2	26971145	2_16	0	0.0165620976232767	8.42074413824051	4.38909302410589e-07	-0.270435292532815	1
ENSG00000228474.5	OST4	2	27068793	2_16	0	0.0324979740114552	13.582289671179	1.38911515433333e-06	1.78558917581252	1
ENSG00000138080.13	EMILIN1	2	27078189	2_16	0	0.0117086140699502	5.47120897692074	2.01603361112093e-07	-0.421777628916117	1
ENSG00000138030.12	KHK	2	27086538	2_16	0	0.0344717082793148	13.5693460174162	1.47207757401466e-06	-1.21443538540332	1
ENSG00000138028.15	CGREF1	2	27101095	2_16	0	0.0117951271496881	5.65301403044834	2.09841636196897e-07	-0.217337431801695	2
ENSG00000138073.13	PREB	2	27134751	2_16	0	0.0130315548472293	6.80077090525834	2.78909530817284e-07	-0.684946913545021	1
ENSG00000138085.16	ATRAID	2	27209632	2_16	0	0.0310994300457765	15.5995248740604	1.52676703540535e-06	2.71016924943266	2
ENSG00000138074.14	SLC5A6	2	27235922	2_16	0	0.0122604209413848	5.77280823798308	2.22741677560523e-07	-0.24764079492406	1
ENSG00000084774.13	CAD	2	27215949	2_16	0	0.0270483635611291	14.0435982579859	1.19544160384587e-06	-2.61152424630634	2
ENSG00000115194.10	SLC30A3	2	27275976	2_16	0	0.011979750090638	5.67219043247521	2.13849153268128e-07	-0.564131870847298	1
ENSG00000138100.13	TRIM54	2	27264937	2_16	0	0.0207842541412147	9.74630735621261	6.37504890669868e-07	1.08989155307923	1
ENSG00000163794.6	UCN	2	27308797	2_16	0	0.0175273809658635	8.8867278283453	4.90193873837462e-07	1.18581086302657	1
ENSG00000115234.10	SNX17	2	27369556	2_16	0	0.0523345722802967	17.4608946402672	2.87583618972447e-06	-2.65347981856247	1
ENSG00000163795.13	ZNF513	2	27380806	2_16	0	0.0218052911919173	10.5484565831499	7.23868676463178e-07	-2.19885037122694	2
ENSG00000115216.13	NRBP1	2	27428187	2_16	0	0.0409307554776255	15.3503892478924	1.97732531704355e-06	-2.48522792730213	1
ENSG00000138002.14	IFT172	2	27489541	2_16	0	0.0108397824475208	4.87222917999351	1.66210037782663e-07	0.202898498927915	1
ENSG00000084734.8	GCKR	2	27497518	2_16	0	0.011060370010229	4.98458970635292	1.73503422463421e-07	-0.29928582548812	1
ENSG00000221843.4	C2orf16	2	27527679	2_16	0	0.0406181252327005	15.5130654744101	1.98301716479626e-06	-2.33833977202471	2
ENSG00000243943.9	ZNF512	2	27584757	2_16	0	0.0958635635723997	23.487500173937	7.08597048685763e-06	3.37009067125997	1
ENSG00000198522.13	GPN1	2	27628084	2_16	0	0.0677940028347171	20.3204555274138	4.33544509157472e-06	-3.18326575675043	2
ENSG00000176714.9	CCDC121	2	27629397	2_16	0	0.011927951950907	5.9715234026841	2.24160967984455e-07	-0.795744062045213	1
ENSG00000158019.20	BRE	2	27889788	2_16	0	0.0264225001103486	13.3742427621786	1.1121211089695e-06	-2.20101513494232	2
ENSG00000171174.13	RBKS	2	27891044	2_16	0	0.0284279555486295	13.9339115763369	1.24660151850375e-06	-2.26003369674119	1
ENSG00000075426.11	FOSL2	2	28391534	2_17	0	0.0900515776851861	25.0512599199179	7.09953447884299e-06	2.48733507316206	1
ENSG00000213639.9	PPP1CB	2	28751600	2_17	0	0.0247123759303126	12.7048258882018	9.88080192470938e-07	2.0854657017818	1
ENSG00000163806.15	SPDYA	2	28782736	2_17	0	0.047212288887599	18.8430887845559	2.79972982631573e-06	-2.7113490755733	2
ENSG00000171103.10	TRMT61B	2	28869984	2_17	0	0.0241401967736303	12.4832159564192	9.4836662813271e-07	-2.195967248979	1
ENSG00000163811.11	WDR43	2	28895415	2_17	0	0.0123866585790522	6.20009715682179	2.41691643971449e-07	0.398251498791442	1
ENSG00000189350.12	TOGARAM2	2	28978931	2_17	0	0.0117086669934733	5.67122432967971	2.08974480640696e-07	0.328852562067962	2
ENSG00000179270.6	C2orf71	2	29074004	2_18	0	0.0188046042928187	4.87102333655754	2.88265974134236e-07	0.523091881380663	1
ENSG00000171094.16	ALK	2	29874613	2_18	0	0.01956851470947	5.24626097830391	3.23084949752508e-07	-0.317054536335998	1
ENSG00000213626.11	LBH	2	30252208	2_19	0	0.059998757793264	18.4117367075936	3.47653005555322e-06	1.89297938745431	1
ENSG00000172954.13	LCLAT1	2	30448107	2_19	0	0.0151657314770004	5.37921778428255	2.56738774249055e-07	-0.711423200607566	2
ENSG00000158089.14	GALNT14	2	31158089	2_19	0	0.0157666449262024	5.74483403574576	2.85053086354745e-07	0.626550898661406	1
ENSG00000214711.9	CAPN14	2	31231799	2_19	0	0.0164899086596912	6.1669708777718	3.20036211916869e-07	-0.596384488288311	1
ENSG00000013016.15	EHD3	2	31234492	2_19	0	0.0195148149412133	7.75331273350112	4.76168555472557e-07	-0.854252333654578	2
ENSG00000152683.14	SLC30A6	2	32163854	2_20	0	0.013198359420787	5.07567376894854	2.10825250682111e-07	0.0788732959423732	1
ENSG00000091106.18	NLRC4	2	32264782	2_20	0	0.0187810959670784	8.39531695819426	4.96211702971126e-07	1.37016993181077	1
ENSG00000119820.10	YIPF4	2	32264782	2_20	0	0.0435830515301854	16.360981888064	2.24406779052954e-06	2.32549698642464	3
ENSG00000115760.13	BIRC6	2	32354691	2_20	0	0.0480366830024497	17.2877170087771	2.61348269978248e-06	2.40586938349475	2
ENSG00000018699.11	TTC27	2	32678481	2_20	0	0.0161285501430521	6.96162941671462	3.5335822405014e-07	0.852293751277721	1
ENSG00000152689.17	RASGRP3	2	33531453	2_21	0	0.0174827950739024	11.9364653479241	6.56743196260296e-07	-1.4077243331302	1
ENSG00000119812.18	FAM98A	2	33598472	2_21	0	0.0102127246510898	6.88229528071722	2.2119937646563e-07	-0.743562946048224	1
ENSG00000205221.12	VIT	2	36705350	2_23	0	0.00448440413984219	5.40477866825843	7.62766537474551e-08	0.353508048884146	1
ENSG00000115808.11	STRN	2	36965464	2_23	0	0.00931218127090072	13.7654034891985	4.03412490664179e-07	-2.14100292294034	1
ENSG00000008869.11	HEATR5B	2	37084196	2_23	0	0.0045754547066954	6.74233746671924	9.70853543817837e-08	-1.42978424485969	2
ENSG00000152133.14	GPATCH11	2	37097965	2_23	0	0.00644136724552835	8.09558352296886	1.6411005538338e-07	-0.653352594875602	1
ENSG00000055332.16	EIF2AK2	2	37156965	2_23	0	0.00788092208232416	9.80170793134783	2.43101570651041e-07	-0.470072237408262	2
ENSG00000218739.9	CEBPZOS	2	37195255	2_23	0	0.0041596154311172	4.94679054816046	6.47568442840467e-08	-0.393126576667795	3
ENSG00000115816.14	CEBPZ	2	37231568	2_23	0	0.0043311793754659	8.20924729461971	1.11897010173141e-07	1.85638053615798	1
ENSG00000003509.15	NDUFAF7	2	37231568	2_23	0	0.0043311793754659	8.20924729461971	1.11897010173141e-07	-1.85638053615798	1
ENSG00000115825.9	PRKD3	2	37227075	2_23	0	0.00436597417370144	7.83394966848902	1.07639311954216e-07	1.72887183925493	1
ENSG00000163171.7	CDC42EP3	2	37729698	2_23	0	0.113433189718492	35.5756651809441	1.26999539827401e-05	2.86571189260916	1
ENSG00000115841.19	RMDN2	2	37923332	2_24	0	0.0105204002543648	4.68748432273839	1.55196193474411e-07	0.107944189702991	1
ENSG00000138061.11	CYP1B1	2	38089429	2_24	0	0.0115375913727256	5.82148635018397	2.11377136685368e-07	-0.761289567939331	1
ENSG00000119787.13	ATL2	2	38377077	2_24	0	0.0111417231376237	5.85443930969868	2.05280002500939e-07	-1.33440523353384	1
ENSG00000143889.15	HNRNPLL	2	38603270	2_24	0	0.0196513679561182	10.2405251570391	6.33321147569694e-07	1.67697799271689	1
ENSG00000143891.16	GALM	2	38666042	2_24	0	0.0105090950526995	4.68413945026674	1.54918794800231e-07	0.130230251888733	1
ENSG00000152147.10	GEMIN6	2	38751622	2_24	0	0.0441406090214073	17.9864646787769	2.49857910541879e-06	-2.33517010152299	1
ENSG00000163214.20	DHX57	2	38875912	2_25	0	0.0144389368954014	4.98311586210872	2.26435844947543e-07	-0.316923838253164	1
ENSG00000188010.12	MORN2	2	38875912	2_25	0	0.0144389368954014	4.98311586210872	2.26435844947543e-07	-0.316923838253164	1
ENSG00000214694.10	ARHGEF33	2	38882417	2_25	0	0.0493712466946781	16.6130465483408	2.58126355447391e-06	2.02066849191263	1
ENSG00000115904.12	SOS1	2	39160168	2_25	0	0.0252487632828516	10.249714811064	8.14443320874931e-07	-1.36698225129201	1
ENSG00000011566.14	MAP4K3	2	39390328	2_25	0	0.0140572792303302	4.73119101384206	2.09305541940013e-07	0.165130347651968	1
ENSG00000152154.10	TMEM178A	2	39665237	2_25	0	0.0152160140038404	5.47621869842229	2.62235000671231e-07	0.653895681918718	1
ENSG00000138050.14	THUMPD2	2	39782915	2_25	0	0.015343674876564	5.55482437976573	2.68230830389347e-07	0.675460955211182	1
ENSG00000162878.12	PKDCC	2	42047560	2_26	0	0.0168114140624019	18.0923279762693	9.57210977554464e-07	1.78593789799776	1
ENSG00000143924.18	EML4	2	42169582	2_26	0	0.00595689810720534	8.35013747198272	1.5653907771974e-07	-0.795326810969564	2
ENSG00000115944.14	COX7A2L	2	42425044	2_26	0	0.00658220753422933	9.28585296357454	1.92354498569919e-07	-1.04404267204352	1
ENSG00000057935.13	MTA3	2	42494666	2_26	0	0.0114131921205923	14.4505615767652	5.19039998004967e-07	1.63659452810689	1
ENSG00000162881.6	OXER1	2	42764706	2_26	0	0.00545802258800843	7.53042695653752	1.29349246354505e-07	-0.740393246420378	1
ENSG00000162882.14	HAAO	2	42763196	2_26	0	0.00673130439967973	9.4958255693701	2.01159678347691e-07	1.40573840747892	2
ENSG00000152518.7	ZFP36L2	2	43226112	2_27	0	0.012457198626912	6.55696190124696	2.57058532049724e-07	0.453725935232932	1
ENSG00000115970.18	THADA	2	43595379	2_27	0	0.0215563487584566	15.5627404233049	1.0557722647145e-06	3.08014690411052	1
ENSG00000152527.13	PLEKHH2	2	43711419	2_27	0	0.0160051780918046	8.74651416875564	4.40559416886731e-07	1.33894655712222	2
ENSG00000223658.7	C1GALT1C1L	2	43676123	2_27	0	0.022464329949086	10.878263331548	7.69063164438332e-07	-0.444523093409505	2
ENSG00000138036.18	DYNC2LI1	2	43771587	2_27	0	0.01731846630143	11.861771281404	6.46499135218645e-07	-1.9964252658511	2
ENSG00000138095.18	LRPPRC	2	43901773	2_27	0	0.0101933948493229	5.01037025190489	1.60730257743311e-07	-0.369364183203114	3
ENSG00000138079.13	SLC3A1	2	44275649	2_28	0	0.0167274742950739	11.9496901130454	6.2906567407512e-07	-1.62906709421849	1
ENSG00000138078.15	PREPL	2	44361802	2_28	0	0.00771292621507302	4.67692525466837	1.13524233849672e-07	-0.349565628375848	1
ENSG00000143919.14	CAMKMT	2	44361802	2_28	0	0.0129141280793493	9.51601431085058	3.86748955529262e-07	-1.09571720718456	2
ENSG00000170577.7	SIX2	2	45009664	2_28	0	0.00771350134965043	4.67762483960462	1.13549681556955e-07	-0.036396857410694	1
ENSG00000068784.12	SRBD1	2	45607790	2_28	0	0.0114660874262164	8.39850542543002	3.03058332727624e-07	-0.979567364072138	3
ENSG00000250565.6	ATP6V1E2	2	46539307	2_29	0	0.0163304628566866	6.14513096676284	3.15819259559896e-07	-0.559110881590669	2
ENSG00000119729.11	RHOQ	2	46541404	2_29	0	0.0140009587837522	4.75912842433954	2.09697945315437e-07	0.297394320674514	3
ENSG00000151665.12	PIGF	2	46614722	2_29	0	0.0197389626522164	7.94277941780439	4.93407561455824e-07	-0.988763030483432	1
ENSG00000119878.5	CRIPT	2	46616492	2_29	0	0.0204168377289117	8.23397391316717	5.29062448463988e-07	0.982176740400482	2
ENSG00000171150.7	SOCS5	2	46698650	2_29	0	0.0542069415481169	17.4022445292777	2.96871936153311e-06	-1.81747090013504	1
ENSG00000143933.16	CALM2	2	47176244	2_30	0	0.0237456784982222	8.61720494846566	6.43961612629754e-07	0.932975227024712	1
ENSG00000119888.10	EPCAM	2	47345224	2_30	0	0.0158284328753904	4.79463727649051	2.38837573383104e-07	0.100106356905704	2
ENSG00000095002.13	MSH2	2	47403074	2_30	0	0.0179181883543665	5.96209807056988	3.3620346625275e-07	-0.545038941582159	1
ENSG00000170820.11	FSHR	2	48595242	2_31	0	0.0166487458695551	7.82178783376997	4.09823189920549e-07	-0.804968225523875	1
ENSG00000243244.5	STON1	2	48529543	2_31	0	0.0154753751717603	7.13396214298781	3.47440915374382e-07	0.703076029120586	2
ENSG00000242441.7	GTF2A1L	2	48595242	2_31	0	0.0166659556382298	7.83151366610245	4.10756935678084e-07	-0.806324441067541	2
ENSG00000068781.21	STON1-GTF2A1L	2	48595242	2_31	0	0.0166487458695551	7.82178783376997	4.09823189920549e-07	-0.804968225523875	1
ENSG00000170802.15	FOXN2	2	48315598	2_31	0	0.0128254039987969	5.3677036050828	2.16654919469103e-07	0.529721745665366	2
ENSG00000162869.15	PPP1R21	2	48441151	2_31	0	0.0151355556382642	6.92505764318913	3.29860820813195e-07	-0.725430954960015	1
ENSG00000138039.14	LHCGR	2	48727766	2_31	0	0.0171480937219209	8.09999842182982	4.37129137902117e-07	-0.890694144745691	4
ENSG00000143942.4	CHAC2	2	53767569	2_36	0	0.0031184978301555	5.39606285271768	5.29579810091542e-08	-0.395914706043182	2
ENSG00000068912.13	ERLEC1	2	53785773	2_36	0	0.00313475850470002	5.4398272784585	5.36658699032804e-08	0.416487925314463	1
ENSG00000115239.21	ASB3	2	53787166	2_36	0	0.0248968421202043	24.3101814877685	1.90476516555098e-06	2.30689617715509	1
ENSG00000119737.5	GPR75	2	53860333	2_36	0	0.00692456976509825	12.7481584411292	2.77810861553671e-07	-1.41654918513686	1
ENSG00000068878.14	PSME4	2	53970692	2_36	0	0.0032606152390805	5.78997006800472	5.94134602162558e-08	-0.528682525060327	2
ENSG00000170634.12	ACYP2	2	53971158	2_36	0	0.00370566103332282	6.97214020890638	8.13094037872304e-08	0.75627773395383	2
ENSG00000115306.15	SPTBN1	2	54456574	2_36	0	0.00530093270606025	10.0863094921319	1.68264908924161e-07	1.20708412287489	2
ENSG00000214595.11	EML6	2	54710605	2_36	0	0.0029163001614585	4.97669411547705	4.56753773437794e-08	-0.0991891189748625	2
ENSG00000143947.13	RPS27A	2	55233148	2_36	0	0.00289582550402334	4.71683485825773	4.29864948381737e-08	-0.025339578761191	1
ENSG00000162994.15	CLHC1	2	55231189	2_36	0	0.0190269883751794	21.5088975566355	1.28794458534913e-06	-1.90419972695018	2
ENSG00000085760.14	MTIF2	2	55244314	2_36	0	0.00326331866484841	5.62098240361705	5.77272254401455e-08	-0.00208793119661243	2
ENSG00000275052.4	PPP4R3B	2	55619377	2_36	0	0.0360929045114857	31.6204639593653	3.59169164288804e-06	-3.64500485151139	2
ENSG00000115380.19	EFEMP1	2	55924122	2_36	0	0.00345643688830977	7.05537579550401	7.6746354602831e-08	-0.962271051618698	1
ENSG00000055813.5	CCDC85A	2	56183655	2_37	0	0.0218007939486832	9.43883014344601	6.47588987310581e-07	-0.91607313566805	1
ENSG00000028116.16	VRK2	2	57906783	2_39	0	0	11.9572072561517	0	-1.27208104743068	2
ENSG00000119866.20	BCL11A	2	60554901	2_40	0	0.0111603483932016	6.22725262285795	2.18717337322498e-07	-0.544817703646837	1
ENSG00000115421.12	PAPOLG	2	60754753	2_40	0	0.0339575131704367	18.1025209753501	1.934567603991e-06	-2.46514972197799	1
ENSG00000162928.8	PEX13	2	61017275	2_40	0	0.00952025812098967	4.73870416422947	1.419767707172e-07	0.204838679363367	1
ENSG00000162927.13	PUS10	2	61018416	2_40	0	0.00945139336778766	4.68219983085568	1.39269096307225e-07	-0.114038497652648	1
ENSG00000162929.13	KIAA1841	2	61065721	2_40	0	0.0462374417403461	25.5009621692184	3.71072984957548e-06	-3.49939965458241	1
ENSG00000237651.6	C2orf74	2	61145372	2_40	0	0.00989538324228623	5.93912290900576	1.84954075503861e-07	-0.646853579569702	1
ENSG00000173209.22	AHSA2	2	61177796	2_40	0	0.00953711998777684	5.11370967155506	1.53483709788942e-07	-0.999869261269733	2
ENSG00000082898.16	XPO1	2	61538854	2_40	1	0.0380410031452185	18.5114231055493	2.21615811156011e-06	-3.97441417246609	1
ENSG00000170264.12	FAM161A	2	61854082	2_40	0	0.0206306109879868	11.7287702160065	7.61506371891199e-07	1.30440304719754	2
ENSG00000186889.9	TMEM17	2	62506118	2_41	0	0.0149808062325527	5.38898127080503	2.54068506482328e-07	-0.261267295399945	2
ENSG00000014641.17	MDH1	2	63588667	2_41	0	0.0385871896973112	14.3257552333049	1.73968112044155e-06	2.47259524660938	1
ENSG00000143951.15	WDPCP	2	63822493	2_41	0	0.0375200263907866	14.0597877220193	1.66016354280047e-06	2.1030387693276	1
ENSG00000169764.15	UGP2	2	63841144	2_41	0	0.0308944234719181	12.2176474851447	1.18789118386134e-06	-1.60740263021406	1
ENSG00000143952.19	VPS54	2	64036747	2_41	0	0.0304370524842634	12.0764294772399	1.15677825557273e-06	-1.59562896406074	2
ENSG00000197329.11	PELI1	2	64144830	2_41	0	0.0172308817682442	6.70599764023198	3.6364688556859e-07	0.819706116615531	1
ENSG00000119862.12	LGALSL	2	64453833	2_42	0	0.109864123750761	25.938716510334	8.96836660003412e-06	2.62728967402294	1
ENSG00000115902.10	SLC1A4	2	64988655	2_42	0	0.0163167287713833	7.90482313167411	4.05914182119763e-07	-0.889505692658316	2
ENSG00000138069.16	RAB1A	2	65129770	2_42	0	0.133298247816003	25.1825301382853	1.05641066454147e-05	2.32595729570066	1
ENSG00000138071.13	ACTR2	2	65226589	2_42	0	0.0117176572086029	6.34144060461936	2.33850170929855e-07	-1.15652541013936	1
ENSG00000143971.7	ETAA1	2	67397170	2_44	0	0	6.74073876845196	0	0.355265568296054	2
ENSG00000197223.11	C1D	2	68111647	2_45	0	0.00978327327424489	5.13155323371021	1.57994510239752e-07	-0.319335952274162	1
ENSG00000243667.6	WDR92	2	68157965	2_45	0	0.0495688638323946	22.2849993101039	3.47640657964195e-06	3.03907429016037	1
ENSG00000115946.7	PNO1	2	68159129	2_45	0	0.00948063126256837	6.5188673319968	1.94499447447599e-07	-1.48556250098181	1
ENSG00000119865.8	CNRIP1	2	68320518	2_45	0	0.0100481644119352	5.3833281772449	1.70234101249269e-07	0.352163519798552	1
ENSG00000115956.9	PLEK	2	68365183	2_45	0	0.0154725918825128	10.6558959428579	5.18874126104987e-07	1.5478428600558	2
ENSG00000204923.3	FBXO48	2	68467123	2_45	0	0.0108499154943102	6.21293014527476	2.12144511314676e-07	0.616162031203015	2
ENSG00000169621.9	APLF	2	68462021	2_45	0	0.00929108973303661	4.70853358425367	1.37676970368012e-07	-0.294324041658164	1
ENSG00000169618.6	PROKR1	2	68653304	2_45	0	0.014058979230782	7.96956175156733	3.52612093455062e-07	-0.659041567176572	1
ENSG00000169604.19	ANTXR1	2	69012709	2_46	0	0.0157985427702035	5.82649404065273	2.89689871100247e-07	-0.720475629060761	1
ENSG00000198380.12	GFPT1	2	69387541	2_46	0	0.100267658556391	18.2292778772208	5.75227065567309e-06	-3.84944136311427	2
ENSG00000169599.12	NFU1	2	69423598	2_46	0	0.0393858047330385	12.8967662809453	1.59856215320325e-06	1.0245841269839	2
ENSG00000244617.2	ASPRV1	2	69964228	2_46	0	0.0480288322165414	16.1607598361289	2.44271487585131e-06	2.05501879182416	1
ENSG00000115998.7	C2orf42	2	70248695	2_46	0	0.0155119896689924	5.69644668475231	2.78086891506775e-07	0.611195985166071	1
ENSG00000116005.11	PCYOX1	2	70254543	2_46	0	0.0385910168586899	13.4988018147462	1.63942071037653e-06	-1.66548662449545	1
ENSG00000143977.13	SNRPG	2	70293366	2_46	0	0.0358928607822072	13.0642805685095	1.47571518742551e-06	1.69353326416066	2
ENSG00000035141.7	FAM136A	2	70301469	2_46	0	0.0209507560533035	8.06912552276169	5.32028803385214e-07	1.01317570127871	2
ENSG00000183733.6	FIGLA	2	70791083	2_47	0	0.0186470671108465	11.1668596531684	6.55315688771928e-07	1.28998733188685	2
ENSG00000075340.22	ADD2	2	70767997	2_47	0	0.00943386400497614	4.76075187828584	1.41342943853369e-07	-0.140874377979184	1
ENSG00000152672.7	CLEC4F	2	70884060	2_47	0	0.0097870752245719	5.10577659016974	1.57261968591582e-07	0.357667588675227	2
ENSG00000116031.8	CD207	2	70836138	2_47	0	0.0139784063062893	8.45459288079579	3.71928392536442e-07	1.00076413028529	2
ENSG00000116035.2	VAX2	2	70900566	2_47	0	0.0107353715755174	5.97409957007827	2.01835944516604e-07	0.57040214137672	1
ENSG00000116039.11	ATP6V1B1	2	70874717	2_47	0	0.0093496838048831	4.67662428125351	1.37606319051716e-07	-0.0355392856420945	1
ENSG00000144031.11	ANKRD53	2	70978846	2_47	0	0.0107792708225574	6.01242041299594	2.03961265415245e-07	-0.6508393247142	1
ENSG00000144043.11	TEX261	2	70994388	2_47	0	0.00964154984563237	4.96514862465755	1.50656570666644e-07	-0.266296615506645	1
ENSG00000124357.12	NAGK	2	71063928	2_47	0	0.0129669193859721	7.74844125944308	3.16198736060407e-07	-0.857837931557592	1
ENSG00000124370.10	MCEE	2	71124357	2_47	0	0.00941289738128248	4.73986984200113	1.40410218040976e-07	-0.0084285119368282	2
ENSG00000124383.8	MPHOSPH10	2	71130504	2_47	0	0.0137914483726956	8.32797953771557	3.61458549202432e-07	-0.897034369257524	2
ENSG00000075292.18	ZNF638	2	71298568	2_47	0	0.0383626619636014	17.9876344884347	2.17165965307955e-06	-2.22523724732775	1
ENSG00000003137.8	CYP26B1	2	72129135	2_47	0	0.012311460254072	7.2609004778042	2.81325451894418e-07	-0.625701296959043	1
ENSG00000144036.15	EXOC6B	2	72821809	2_47	0	0.0393368837411028	18.2247528467517	2.25616352254575e-06	-2.55957173452204	2
ENSG00000135625.7	EGR4	2	73294038	2_48	0	0.0141570341612089	9.10502510274629	4.05660200715786e-07	1.1257750633719	1
ENSG00000115297.10	TLX2	2	74513834	2_48	0	0.0334986055130119	16.8206119922712	1.77328073168719e-06	1.9641457447893	1
ENSG00000135631.16	RAB11FIP5	2	73156338	2_48	0	0.00906249752549138	4.73331518996992	1.34996434966903e-07	-0.207979822419533	2
ENSG00000135632.11	SMYD5	2	73214385	2_48	0	0.00925988855384485	5.39616127301723	1.57253258831401e-07	0.712322938505238	1
ENSG00000135624.15	CCT7	2	73234064	2_48	0	0.00913260292861284	5.32324041500984	1.52995842707972e-07	1.05248027795319	1
ENSG00000163013.11	FBXO41	2	73265486	2_48	0	0.00963461873818583	5.21142711598511	1.58015676732189e-07	0.0234731743459754	1
ENSG00000116127.17	ALMS1	2	73386661	2_48	0	0.0154410991838788	10.4989931907806	5.10193404928691e-07	-2.18412696060108	1
ENSG00000144035.3	NAT8	2	73641201	2_48	0	0.0166452069330242	10.9342840453473	5.72780895281478e-07	-2.03460166589288	1
ENSG00000144034.14	TPRKB	2	73737087	2_48	0	0.0214009157512789	13.0025737134126	8.75730862838978e-07	2.14071413124556	2
ENSG00000144048.10	DUSP11	2	73780218	2_48	0	0.0234398270270267	14.021419034139	1.03432100566375e-06	-2.31448259887726	1
ENSG00000124356.15	STAMBP	2	73828835	2_48	0	0.00902508179213946	4.74160732393497	1.34674603387276e-07	-0.395000448608009	3
ENSG00000163017.13	ACTG2	2	73892381	2_48	0	0.0215455573780511	12.4506050763723	8.44222971432094e-07	-1.05352671185167	2
ENSG00000114956.19	DGUOK	2	73938926	2_48	0	0.0237236760598462	13.7098432478456	1.02358390466574e-06	1.55020888575245	2
ENSG00000187605.15	TET3	2	73983315	2_48	0	0.0108358134221701	6.32400017393427	2.15656407052383e-07	0.63203986446963	1
ENSG00000114978.17	MOB1A	2	74178928	2_48	0	0.00907729321796025	4.76522578162496	1.36128425352926e-07	-0.215361554866954	1
ENSG00000065911.11	MTHFD2	2	74198820	2_48	0	0.00925933543030377	4.93492256904179	1.43803393157393e-07	-0.249963509122638	1
ENSG00000188687.17	SLC4A5	2	74343527	2_48	0	0.00905252229735909	4.74662009453676	1.35226886971955e-07	-0.176330994996978	2
ENSG00000204843.12	DCTN1	2	74372241	2_48	0	0.00900424884012385	4.6848636512039	1.32755773640902e-07	0.0865780594151375	2
ENSG00000284308.1	C2orf81	2	74421241	2_48	0	0.0211834919358042	12.5320400133009	8.35465072228627e-07	1.62190400114731	1
ENSG00000005448.16	WDR54	2	74421241	2_48	0	0.0211834919358042	12.5320400133009	8.35465072228627e-07	-1.62190400114731	1
ENSG00000114993.16	RTKN	2	74442009	2_48	0	0.00902431460261821	4.69527845181022	1.33347400492298e-07	0.0189663953906762	2
ENSG00000239779.6	WBP1	2	74454375	2_48	0	0.0343705264807168	17.0425365776554	1.84344163957303e-06	-1.95774035331455	2
ENSG00000115275.11	MOGS	2	74465064	2_48	0	0.035847606717262	17.4078385304186	1.96387566934184e-06	1.9242250958666	2
ENSG00000135637.13	CCDC142	2	74483364	2_48	0	0.0293087021546468	15.5701112200429	1.43614164499255e-06	-1.88013492724399	1
ENSG00000115282.19	TTC31	2	74483364	2_48	0	0.0293087021546468	15.5701112200429	1.43614164499255e-06	1.88013492724399	1
ENSG00000179528.15	LBX2	2	74502935	2_48	0	0.00902275799113517	4.69423885054739	1.33294879375472e-07	0.0492947103274461	1
ENSG00000115289.13	PCGF1	2	74548714	2_48	0	0.00963872361175389	5.32219493649844	1.61443021962853e-07	-0.565731701715459	1
ENSG00000115325.13	DOK1	2	74548714	2_48	0	0.00963872361175389	5.32219493649844	1.61443021962853e-07	-0.565731701715459	1
ENSG00000115318.11	LOXL3	2	74554450	2_48	0	0.0126846867420516	7.76493321480418	3.09974840293884e-07	1.01702884235478	1
ENSG00000159399.9	HK2	2	74834299	2_48	0	0.0120484253394383	7.34902924013254	2.7865653970394e-07	-0.785371946175797	1
ENSG00000115350.11	POLE4	2	74956893	2_48	0	0.0462902862642419	19.958639668785	2.90756731217518e-06	-2.11555420296853	1
ENSG00000115363.13	EVA1A	2	75569460	2_49	0	0.0232391519427444	7.75483477354344	5.67155043188296e-07	0.985993259141644	2
ENSG00000115364.13	MRPL19	2	75652326	2_49	0	0.0168037165809007	4.69859487978823	2.4847478454538e-07	-0.0773515665325592	1
ENSG00000005436.13	GCFC2	2	75702004	2_49	0	0.0208566017980054	6.73435652160138	4.42026826843535e-07	-0.871027388039454	2
ENSG00000163541.11	SUCLG1	2	84459875	2_53	0	0.0222892316912356	15.5186244202633	1.08857233971096e-06	2.092104355728	1
ENSG00000115423.18	DNAH6	2	84482091	2_53	0	0.00718165196843901	4.8713937551597	1.10099808502125e-07	-0.175802582442123	2
ENSG00000034510.5	TMSB10	2	84905643	2_53	0	0.0110854154757923	8.94516164266981	3.12067930874562e-07	-1.19313736329144	1
ENSG00000176407.17	KCMF1	2	84970689	2_54	0	0.0064424247396021	6.63228151174087	1.34468722632115e-07	0.253533844598296	1
ENSG00000152291.13	TGOLN2	2	85328087	2_54	0	0.00500408246181217	4.68097045568689	7.37172849486197e-08	-0.0816623125326084	3
ENSG00000115459.17	ELMOD3	2	85286115	2_54	1	0.038627538390416	18.8935129790343	2.29677643059559e-06	3.88751393105597	1
ENSG00000042493.15	CAPG	2	85414064	2_54	0	0.00716600566369363	7.72439008515051	1.74200869536709e-07	-0.669663742122064	1
ENSG00000152292.16	SH2D6	2	85418827	2_54	0	0.0056934985203615	5.73449404671935	1.02750345770686e-07	-0.421373797227866	1
ENSG00000115486.11	GGCX	2	85561052	2_54	0	0.00513193543419344	4.87779986576885	7.87796659429721e-08	-0.166522206513831	2
ENSG00000118640.10	VAMP8	2	85561017	2_54	0	0.014739923975814	15.4256605850348	7.15563185042906e-07	-1.84011932149201	2
ENSG00000168899.4	VAMP5	2	85584469	2_54	0	0.00582942124381125	5.93866798344311	1.08949052734584e-07	0.523480047688703	1
ENSG00000168883.19	USP39	2	85616225	2_54	0	0.0199611594739924	17.063658001241	1.07193111203144e-06	1.89230237975397	1
ENSG00000168878.16	SFTPB	2	85660396	2_54	0	0.0309998855232516	21.139821630769	2.06238804400825e-06	-2.13279226155708	1
ENSG00000115523.16	GNLY	2	85705880	2_54	0	0.00666151346373567	7.33594714404207	1.53793534209764e-07	0.688943305105187	1
ENSG00000168874.12	ATOH8	2	85822344	2_54	0	0.00767022703931208	8.50379067821966	2.05272019224716e-07	0.97827108539396	1
ENSG00000115525.17	ST3GAL5	2	85904899	2_54	0	0.00549782325270876	5.92127693726483	1.02450745014768e-07	-0.700147924237322	1
ENSG00000068654.15	POLR1A	2	86105533	2_54	0	0.00847605100162363	10.4194290911143	2.77937059436186e-07	1.66445318484422	2
ENSG00000132300.18	PTCD3	2	86105686	2_54	0	0.00979822468549818	12.6381632858864	3.89708905276185e-07	-2.21209941779426	1
ENSG00000132305.20	IMMT	2	86195484	2_54	0	0.00597026315926086	6.59029115330947	1.23824633148304e-07	-0.864994263430437	2
ENSG00000132313.14	MRPL35	2	86198734	2_54	0	0.00545822247977224	6.76268065306721	1.1616601384748e-07	-1.09111169870538	3
ENSG00000068615.17	REEP1	2	86208944	2_54	0	0.0577904935433781	20.1092937842869	3.65731355892522e-06	3.00147481792658	2
ENSG00000115548.16	KDM3A	2	86438385	2_54	0	0.00522495546754653	4.91896978835749	8.08845776618852e-08	0.145908115261844	1
ENSG00000115561.15	CHMP3	2	86563593	2_54	0	0.00559469415426184	6.1516754136534	1.08312538868694e-07	0.912832732001902	3
ENSG00000172086.7	KRCC1	2	88056216	2_55	0	0.012205589450714	4.78261790720417	1.83710262262527e-07	-0.109333276391534	1
ENSG00000115593.14	SMYD1	2	88070279	2_55	0	0.0122053488160184	4.78243177748443	1.8369949090494e-07	-0.0553263943542655	1
ENSG00000163586.9	FABP1	2	88136482	2_55	0	0.0127989384037874	5.22875624410859	2.1061113029817e-07	0.525131276286085	2
ENSG00000144115.16	THNSL2	2	88153919	2_55	0	0.0141728074772197	6.1873161890488	2.75973366654939e-07	-0.548065009108473	4
ENSG00000144029.11	MRPS5	2	95149561	2_57	0	0.0124152600517818	8.12434930187771	3.17433956250193e-07	2.11949142266146	1
ENSG00000144026.11	ZNF514	2	95125518	2_57	0	0.0142116786078617	7.78582909699337	3.48224415183469e-07	0.780521861371371	4
ENSG00000233757.6	AC092835.2	2	95207631	2_57	0	0.0109706814304558	4.98761323584882	1.72200872086023e-07	0.383196636488691	1
ENSG00000115041.12	KCNIP3	2	95296800	2_57	0	0.0179396912744932	9.44621190789121	5.33312327589927e-07	0.910480675903799	2
ENSG00000186281.12	GPAT2	2	96025125	2_57	0	0.011672503379778	5.60326318572129	2.05832526020498e-07	0.717617461190969	2
ENSG00000274286.1	ADRA2B	2	96090799	2_57	0	0.010733155934937	4.75642314598674	1.60663378961144e-07	0.299661139701855	2
ENSG00000158050.4	DUSP2	2	96145593	2_57	0	0.0540999135018979	20.7971862708143	3.54087117183076e-06	2.87749811268855	2
ENSG00000084090.13	STARD7	2	96208677	2_57	0	0.0113746010922248	5.31793056341246	1.90365310255629e-07	-0.33791863932324	1
ENSG00000135956.8	TMEM127	2	96266108	2_57	0	0.0112817712482306	5.39753133944838	1.91637914477276e-07	0.686664862165222	1
ENSG00000144021.2	CIAO1	2	96266108	2_57	0	0.0136795531577978	6.99647000395243	3.01203394248397e-07	-1.13627272593715	2
ENSG00000198885.9	ITPRIPL1	2	96325754	2_57	0	0.028348718614994	15.0035030517569	1.33855147772635e-06	2.69577568382005	1
ENSG00000163121.9	NEURL3	2	96506388	2_57	0	0.0248554437054381	13.1687942684475	1.03009316832484e-06	1.7052136130447	1
ENSG00000196843.15	ARID5A	2	96535945	2_57	0	0.032767398826797	15.8147371122939	1.63084586912984e-06	2.01023645496232	1
ENSG00000114988.11	LMAN2L	2	96730666	2_57	0	0.0107431246629486	4.81727459888055	1.62869960886187e-07	0.204943902075564	3
ENSG00000158158.11	CNNM4	2	96759824	2_57	0	0.017486279947647	9.23898878980559	5.08429616658525e-07	-1.36363740499896	2
ENSG00000168758.10	SEMA4C	2	96921312	2_57	0	0.0694098428324118	21.9452406527292	4.79369482248969e-06	-3.22456674207418	1
ENSG00000144199.11	FAHD2B	2	97095539	2_57	0	0.0121538395111056	6.073438916061	2.32304241225314e-07	-1.54458360129693	1
ENSG00000135976.17	ANKRD36	2	97109064	2_57	0	0.0117436405265275	5.73972504331595	2.12130351245964e-07	-1.44331538484599	1
ENSG00000115073.7	ACTR1B	2	97658891	2_57	0	0.0108048775046645	4.77997875984612	1.62537953810292e-07	-0.113975519379014	2
ENSG00000228486.10	LINC01125	2	97663552	2_57	0	0.0159311739865663	8.50114098657114	4.26220145588709e-07	1.04636351836659	1
ENSG00000115085.13	ZAP70	2	97713755	2_57	0	0.0313155746621819	15.1841877533182	1.4964455688162e-06	2.50229160597144	1
ENSG00000075568.16	TMEM131	2	97995803	2_57	0	0.0122468152308274	6.15117154162536	2.37077302955776e-07	-1.49982720498162	1
ENSG00000144191.11	CNGA3	2	98359522	2_57	0	0.0107172382013296	4.7504337981173	1.6022309891951e-07	-0.508042716704851	1
ENSG00000185674.9	LYG2	2	99254906	2_58	0	0.0201252006236544	15.2310641482193	9.64671480751346e-07	1.75307785182601	1
ENSG00000040933.15	INPP4A	2	98444410	2_58	0	0.0162651069307783	13.2251450771953	6.76965195892539e-07	1.61885875585055	1
ENSG00000115446.11	UNC50	2	98608705	2_58	0	0.0227926852065513	16.4049407682794	1.17673625119908e-06	-1.85834048428757	1
ENSG00000071073.12	MGAT4A	2	98730539	2_58	0	0.0103475973345514	8.973947944449	2.9223487298471e-07	1.13817325537277	1
ENSG00000273045.5	C2orf15	2	99141233	2_58	0	0.0140989572487197	11.8806651821961	5.27153050756672e-07	1.3031474307434	1
ENSG00000135951.14	TSGA10	2	99155070	2_58	0	0.00665383149076304	4.83123389883995	1.01166991620383e-07	0.228623028018407	2
ENSG00000144182.16	LIPT1	2	99154805	2_58	0	0.00725596861458089	5.64354972942279	1.2887145311001e-07	0.553489701917614	3
ENSG00000158411.11	MITD1	2	99180175	2_58	0	0.00851014058427457	7.13906029107143	1.91199502497624e-07	-0.889719958695354	1
ENSG00000185414.19	MRPL30	2	99178686	2_58	0	0.00783292963703908	6.36114905899794	1.56808200651599e-07	0.724597825958611	1
ENSG00000144214.9	LYG1	2	99287422	2_58	0	0.00940988832068834	8.08220085787261	2.39344296084244e-07	1.14682907240775	3
ENSG00000135945.9	REV1	2	99489284	2_58	0	0.00657988205078797	4.72644853909847	9.78728006772127e-08	0.0681312375851343	2
ENSG00000144218.18	AFF3	2	100143348	2_58	0	0.0118256166419953	10.2279751555392	3.80647020063505e-07	1.64323936173968	1
ENSG00000170500.12	LONRF2	2	100334113	2_58	0	0.00660396994950008	4.76070929506053	9.8943148230661e-08	0.076634703054391	1
ENSG00000115539.13	PDCL3	2	100562712	2_58	0	0.00879104273990938	7.44377260280923	2.05940831893422e-07	0.988690854778336	1
ENSG00000163162.8	RNF149	2	101303817	2_59	0	0	52.1801421978818	0	0.819041338804216	2
ENSG00000196460.12	RFX8	2	101474758	2_59	0	0	15.2776199321851	0	1.36660220378365	2
ENSG00000115590.13	IL1R2	2	101991888	2_59	0	0	105.874876913517	0	-1.76398589240442	1
ENSG00000115598.9	IL1RL2	2	102186984	2_60	0	0.0138481358119767	4.68845603721072	2.04329059435211e-07	0.228854324363877	1
ENSG00000115602.16	IL1RL1	2	102309801	2_60	0	0.0360313943566735	13.6545528049678	1.54834424391138e-06	-1.55119776353136	1
ENSG00000115604.10	IL18R1	2	102311189	2_60	0	0.0151557334521155	5.62464717495153	2.68275626257293e-07	-0.671174614900193	2
ENSG00000170417.15	TMEM182	2	102735320	2_60	0	0.0142949203748607	4.95402671030726	2.22868688856082e-07	0.0666061926920904	1
ENSG00000198914.3	POU3F3	2	104855039	2_62	0	0.0202422281635567	6.09702144070571	3.88405178599993e-07	0.608619641828197	1
ENSG00000135966.12	TGFBRAP1	2	105330291	2_62	0	0.0283036169726771	9.26223085567398	8.25023868941092e-07	1.14545859808898	1
ENSG00000135974.9	C2orf49	2	105336368	2_62	0	0.0276814336481616	9.05200214572124	7.88573540474074e-07	-1.02371875081468	1
ENSG00000071051.13	NCK2	2	105744677	2_63	0	0.0198876066125439	4.9592238439728	3.10388202548131e-07	0.343450668272037	2
ENSG00000119147.9	C2orf40	2	106022264	2_63	0	0.041917848531311	12.0155853176646	1.58508621562879e-06	-1.42764465030949	4
ENSG00000115652.14	UXS1	2	106193504	2_63	0	0.0244284947149246	6.89946741537629	5.30421657295626e-07	0.660544643075989	2
ENSG00000115665.8	SLC5A7	2	107986299	2_65	0	0.0659743238675534	21.3910634857457	4.44136328820403e-06	2.12578110805881	2
ENSG00000198203.9	SULT1C2	2	108287884	2_65	0	0.0130871345787756	6.06106474520714	2.49633269797384e-07	0.433402804339753	2
ENSG00000198075.9	SULT1C4	2	108328271	2_65	0	0.0113498260267059	4.72273421427785	1.68690910900965e-07	0.0224703369976823	2
ENSG00000135968.20	GCC2	2	108450343	2_65	0	0.0114772142679872	4.82757963430028	1.74371261600595e-07	0.304961775625138	1
ENSG00000153201.15	RANBP2	2	108719562	2_65	0	0.0801684466197573	23.2695366471722	5.8708390974317e-06	2.37078708198395	1
ENSG00000163006.11	CCDC138	2	108791703	2_65	0	0.0538322112317099	19.4415323170251	3.29368213888168e-06	-2.15531332476377	1
ENSG00000186522.14	SEPT10	2	109574715	2_65	0	0.0133809883612652	6.26980824604949	2.64028875066098e-07	-0.700731269431504	1
ENSG00000198142.4	SOWAHC	2	109614115	2_65	0	0.0706154187590264	22.0436537715465	4.89882689771568e-06	2.85926638303099	1
ENSG00000115008.5	IL1A	2	112784230	2_66	0	0.0137335742021972	7.99028032438126	3.45346109667373e-07	-0.904672994114452	2
ENSG00000144061.12	NPHP1	2	110205149	2_66	0	0.0103152672071579	5.20020077840969	1.68814430534837e-07	-0.32164760392141	1
ENSG00000169679.14	BUB1	2	110678318	2_66	0	0.0103943527760672	5.26197371470396	1.72129418005834e-07	-0.348506680639042	1
ENSG00000153094.22	BCL2L11	2	111118962	2_66	0	0.0101344047729862	5.13850087235207	1.6388667889864e-07	-0.542730005017551	1
ENSG00000153107.11	ANAPC1	2	112773135	2_66	0	0.0124005310997688	6.78358994250587	2.64733466927632e-07	0.559694682435146	1
ENSG00000153208.16	MERTK	2	111898795	2_66	0	0.0250717635052748	12.711818107599	1.00300136997738e-06	1.33151133460076	4
ENSG00000153214.9	TMEM87B	2	112055305	2_66	0	0.0116078574728818	8.46349838746071	3.09179689330768e-07	1.70317834585911	1
ENSG00000144152.12	FBLN7	2	112140392	2_66	0	0.0159494084134291	12.0154078169949	6.03103805230336e-07	2.15848094402508	2
ENSG00000144161.12	ZC3H8	2	112258785	2_66	0	0.0105870863177865	6.65831282137536	2.21844988798648e-07	-1.30488363609831	1
ENSG00000188177.13	ZC3H6	2	112274635	2_66	0	0.0122044916101429	9.2382274661611	3.54827538294891e-07	-2.09863960740336	1
ENSG00000169629.11	RGPD8	2	112434543	2_66	0	0.00975989230779439	5.1557584785714	1.58360390477711e-07	0.772945519123935	2
ENSG00000125630.15	POLR1B	2	112544150	2_66	0	0.0210170618199967	11.2661650533068	7.45172955807434e-07	-1.12548217011189	1
ENSG00000125611.15	CHCHD5	2	112584474	2_66	0	0.010086523657754	5.09243337873081	1.61650049252266e-07	0.46433411499956	2
ENSG00000144136.10	SLC20A1	2	112646085	2_66	0	0.0137399872993764	7.88079876909896	3.40773286870853e-07	0.857513326159051	1
ENSG00000169607.12	CKAP2L	2	112765001	2_66	0	0.0108842565524057	5.56120595143475	1.90491991654491e-07	0.248427187528074	1
ENSG00000184492.6	FOXD4L1	2	113502566	2_67	0	0.138892625990834	36.7283123460491	1.60542172559726e-05	-3.3971439616249	1
ENSG00000175497.16	DPP10	2	114778464	2_67	0	0.0071254630805706	6.98434333244699	1.56620154450866e-07	0.916496274405548	1
ENSG00000125618.16	PAX8	2	113232816	2_67	0	0.00652661119182774	6.10700470479537	1.2543680096824e-07	0.883987061705957	2
ENSG00000115084.13	SLC35F5	2	113754647	2_67	0	0.0823130880518975	33.9886226609909	8.80463657375474e-06	3.95927149112005	2
ENSG00000115091.11	ACTR3	2	113889855	2_67	0	0.0082847856168673	8.34801341661134	2.17657374835114e-07	1.07050868593015	1
ENSG00000088205.12	DDX18	2	117812637	2_69	0	0.00630556232657831	4.67621256704669	9.27955267088429e-08	0.0503445945534211	2
ENSG00000125633.10	CCDC93	2	118013438	2_69	0	0.00805448276344844	6.97176150946246	1.76721403692286e-07	-0.800889692692559	4
ENSG00000125629.14	INSIG2	2	118004610	2_69	0	0.0201637405670406	15.5981222772057	9.89811272023491e-07	1.81379515214965	2
ENSG00000115107.19	STEAP3	2	119263743	2_69	0	0.00667564589157432	5.21089750543388	1.09474960263489e-07	0.266050017313544	2
ENSG00000186132.14	C2orf76	2	119366701	2_69	0	0.00680838017390661	5.39549417150299	1.15606964965633e-07	-0.491087448409958	1
ENSG00000155368.16	DBI	2	119366701	2_69	0	0.00680838017390661	5.39549417150299	1.15606964965633e-07	-0.491087448409958	1
ENSG00000171227.6	TMEM37	2	119429724	2_69	0	0.139222485247347	34.139813790185	1.49582057873424e-05	-3.21706805285028	2
ENSG00000144120.12	TMEM177	2	119679105	2_69	0	0.00666994896122697	5.20289244815105	1.09213501891151e-07	0.476101630930372	1
ENSG00000088179.8	PTPN4	2	119724424	2_69	0	0.068959491729974	27.2849903464132	5.92143314056126e-06	-2.6401891184342	2
ENSG00000115109.13	EPB41L5	2	120013132	2_69	0	0.00754417481313086	6.35780361259072	1.5094816078142e-07	1.0608417017712	1
ENSG00000226479.3	TMEM185B	2	120222852	2_69	0	0.024076457106709	17.2711773122068	1.30864996110108e-06	-2.24543680010908	1
ENSG00000144118.13	RALB	2	120236344	2_69	0	0.0106649511322912	9.60656135999407	3.22430268237988e-07	-1.46459346055783	2
ENSG00000074047.21	GLI2	2	120735673	2_70	0	0.0261830399748833	10.05983906549	8.28934233377447e-07	-1.1262943853745	1
ENSG00000115112.7	TFCP2L1	2	121285174	2_70	0	0.0154249176918647	5.07131457190276	2.46179780148021e-07	0.269943837656678	1
ENSG00000074054.17	CLASP1	2	121649389	2_70	0	0.0305679714115883	11.5244726840244	1.10865560005189e-06	-1.30484142877001	1
ENSG00000155438.11	NIFK	2	121736192	2_70	0	0.0153198182421344	5.00698258448324	2.4140077901715e-07	0.255986609931186	1
ENSG00000136717.14	BIN1	2	127101837	2_74	0	0.011384227669511	5.05466899681265	1.8109450283469e-07	-0.453316366109244	2
ENSG00000186684.12	CYP27C1	2	127238080	2_74	0	0.0186325943889029	9.68893182451751	5.68143711009044e-07	-1.07216254434456	1
ENSG00000163161.12	ERCC3	2	127288972	2_75	0	0.0195219719061237	9.08186150329157	5.57965738031825e-07	-1.25364386476692	3
ENSG00000169967.16	MAP3K2	2	127388145	2_75	0	0.0337208646021133	14.1878082590705	1.50564638463988e-06	1.72241430270604	3
ENSG00000115718.17	PROC	2	127418286	2_75	0	0.0446552672368983	16.7007869878795	2.34702979666746e-06	-1.88750289731964	1
ENSG00000163166.14	IWS1	2	127524687	2_75	0	0.0123047715974985	4.77218959743953	1.84799256709441e-07	0.190337828240974	2
ENSG00000169994.18	MYO7B	2	127665171	2_75	0	0.0144102101872741	6.37364483256821	2.89046122775296e-07	-0.715476504727449	1
ENSG00000144230.16	GPR17	2	127647887	2_75	0	0.0152588577173669	6.69550637050421	3.21524761460902e-07	-0.616395194508208	4
ENSG00000072163.19	LIMS2	2	127634893	2_75	0	0.0167352667830538	7.92845040053826	4.17570613207757e-07	-1.07127527023606	4
ENSG00000136709.11	WDR33	2	127811674	2_75	0	0.0135860986872347	5.79071614548901	2.47591662173811e-07	-0.767276432381496	1
ENSG00000144231.10	POLR2D	2	127857926	2_75	0	0.0643067169092096	21.237800008946	4.29808340083744e-06	-2.45894572805682	2
ENSG00000136715.17	SAP130	2	128028089	2_75	0	0.0137706502432222	5.79713825633794	2.5123322866001e-07	0.372811261537897	1
ENSG00000136731.12	UGGT1	2	128091085	2_75	0	0.0223590985367366	11.887485971773	8.3647560753585e-07	-2.43067443066244	1
ENSG00000136720.6	HS6ST1	2	128319352	2_75	0	0.0122642424899235	4.88805266083239	1.88662497202126e-07	-0.36647497593823	1
ENSG00000222014.5	RAB6C	2	129979296	2_78	0	0.021430158232859	4.75052715655266	3.20387937380544e-07	0.157602968167193	1
ENSG00000136699.19	SMPD4	2	130182517	2_78	0	0.0551088430270484	13.7121357564153	2.3781287944947e-06	-1.64094737171683	1
ENSG00000152082.13	MZT2B	2	130181715	2_78	0	0.0619926825773456	14.8397648349173	2.89518568116683e-06	-1.72582813118504	1
ENSG00000136710.9	CCDC115	2	130343161	2_78	0	0.0657394628738891	15.4032560688066	3.18674754833084e-06	-1.52076210873683	1
ENSG00000136718.9	IMP4	2	130342325	2_78	0	0.0686479360302126	15.8195528629982	3.41767421642424e-06	-1.79051588214858	1
ENSG00000072135.12	PTPN18	2	130356437	2_78	0	0.024159444088382	5.88182701217698	4.47206552358821e-07	0.534824393436311	1
ENSG00000136002.18	ARHGEF4	2	130830034	2_78	0	0.0214758542274579	4.77061810761585	3.22428982968048e-07	0.213637989487114	1
ENSG00000115762.16	PLEKHB2	2	131104358	2_78	0	0.0987755278342382	19.3425774252094	6.0127434897741e-06	2.35580949619879	1
ENSG00000075886.10	TUBA3D	2	131475952	2_78	0	0.0220536758216818	5.02107366997751	3.4848697732984e-07	0.233481906433278	2
ENSG00000173272.15	MZT2A	2	131573672	2_78	0	0.0228297005927679	5.34739813496423	3.84195001074916e-07	-0.44920918377542	1
ENSG00000163040.14	CCDC74A	2	131527737	2_78	0	0.0221021986281054	5.04180926465352	3.50696041001511e-07	-0.470294741620895	2
ENSG00000183840.6	GPR39	2	132417191	2_79	0	0.0373530735557909	14.4054386596538	1.69340876859924e-06	-1.60771019430927	1
ENSG00000150551.10	LYPD1	2	132619006	2_79	0	0.0133539929356845	4.69589405531856	1.97350579509454e-07	-0.0700738245886984	2
ENSG00000152127.8	MGAT5	2	134120375	2_79	0	0.0133553712458201	4.69686423357505	1.9741172583385e-07	0.0406286452914554	1
ENSG00000144229.11	THSD7B	2	136765297	2_81	0	0.0107985310822076	5.39683040954471	1.83405530450826e-07	-1.00695350714009	2
ENSG00000150540.13	HNMT	2	137964027	2_82	0	0.021284111493571	6.1451215370508	4.1161858524561e-07	0.695645128780537	1
ENSG00000115919.14	KYNU	2	142877245	2_85	0	0.0123692087289645	4.93367009094537	1.92052956547369e-07	0.232268084301345	3
ENSG00000169554.18	ZEB2	2	144524878	2_86	0	0.0169198798832286	9.93134088776506	5.28827630495231e-07	-0.967994006429009	1
ENSG00000121989.14	ACVR2A	2	147844091	2_88	0	0.0225087959586719	13.3327729468683	9.44455981118599e-07	-1.63632822303064	1
ENSG00000115947.13	ORC4	2	148020474	2_88	0	0.00904845865997506	4.76075768000269	1.35568770362177e-07	0.233494034436223	2
ENSG00000204406.12	MBD5	2	148020474	2_88	0	0.0106699064261075	6.30816953947802	2.11822915545523e-07	-0.78722642196271	1
ENSG00000187123.14	LYPD6	2	149329628	2_88	0	0.0301614872653593	16.0987219659994	1.52810475262641e-06	1.70612424256261	2
ENSG00000115963.13	RND3	2	150496125	2_89	0	0.0175321292069427	4.81310085962116	2.65563631478833e-07	0.124489308692047	1
ENSG00000123610.4	TNFAIP6	2	151357910	2_90	0	0.0184482787852909	7.76544571829694	4.50849108125108e-07	-0.98037659356202	1
ENSG00000080345.17	RIF1	2	151415393	2_90	0	0.0254570387251576	10.8031865492633	8.65503308659206e-07	-1.39842288518723	2
ENSG00000183091.19	NEB	2	151734675	2_91	0	0.0177159869938952	7.59935502696175	4.23692777493427e-07	-0.645427461487836	1
ENSG00000162980.16	ARL5A	2	151828599	2_91	0	0.013101779742472	4.7928953694313	1.97622876372926e-07	0.0753823987717514	1
ENSG00000157827.19	FMNL2	2	152335141	2_91	0	0.0205525623689817	9.06172785980501	5.86119221188031e-07	-1.12911917821359	1
ENSG00000177917.10	ARL6IP6	2	152717014	2_91	0	0.0700472619582169	20.7352140874399	4.57097305759365e-06	-2.38232351479045	2
ENSG00000177519.3	RPRM	2	153502723	2_92	0	0.0219541697011361	4.7909910069216	3.31017798682546e-07	-0.227665143765607	1
ENSG00000144278.14	GALNT13	2	153470259	2_92	0	0.0240505176374968	5.65173953287933	4.27775138371357e-07	-0.495768744756739	1
ENSG00000162989.4	KCNJ3	2	154694783	2_93	0	0.0139980362473687	4.87520555707273	2.14767726295428e-07	-0.242364385859412	1
ENSG00000115159.15	GPD2	2	156437527	2_93	0	0.0183853765993603	7.44113540101999	4.30547142363541e-07	-0.736337557353588	1
ENSG00000136542.8	GALNT5	2	157257153	2_94	0	0.0210096190901425	8.14000466291378	5.38210053562826e-07	0.868190679783539	1
ENSG00000115165.9	CYTIP	2	157488690	2_94	0	0.0164079042464256	5.81092775316039	3.00059625234467e-07	-0.527991520439996	2
ENSG00000123612.15	ACVR1C	2	157628563	2_94	0	0.0159910408541685	5.56871712377639	2.80246930114541e-07	-0.452170977525185	1
ENSG00000153237.17	CCDC148	2	158456264	2_95	0	0.0815007146587032	31.5384830865812	8.08930465330977e-06	5.22330477996363	1
ENSG00000144283.21	PKP4	2	158456221	2_95	0	0.0405086779610668	24.0288851806317	3.0633080041342e-06	-4.2641802209421	2
ENSG00000163331.11	DAPL1	2	158794343	2_96	0	0.00578612541802936	4.75196223888124	8.65306164388377e-08	0.0167691984592058	1
ENSG00000196151.10	WDSUB1	2	159254554	2_96	0	0.0062332632362887	5.47951956240743	1.07489717960683e-07	-0.49344213759634	2
ENSG00000136536.14	MARCH7	2	159712509	2_96	0	0.00826631408453471	7.9185722067245	2.06000254794123e-07	-1.21550336903026	2
ENSG00000241399.6	CD302	2	159798611	2_96	0	0.00591013794547224	4.9236445001622	9.15784480775201e-08	0.517736981819323	1
ENSG00000153246.12	PLA2R1	2	160062473	2_96	0	0.00904578655790367	9.3637587489054	2.66566472876191e-07	-1.53475107509594	2
ENSG00000115221.10	ITGB6	2	160267510	2_96	0	0.0113726074093208	11.8719575867093	4.24904526186145e-07	2.06394116445851	3
ENSG00000153250.19	RBMS1	2	160494213	2_96	0	0.00712488448854165	6.76490039288673	1.51686946114944e-07	-1.094434407086	1
ENSG00000136560.13	TANK	2	161137402	2_97	0	0	359.041461998006	0	1.74405329656884	2
ENSG00000197635.9	DPP4	2	162074215	2_97	0	0	41.2577575574478	0	1.90579386335466	2
ENSG00000182263.13	FIGN	2	163614686	2_99	0	0.00496528146529451	7.98772001315055	1.24817557391122e-07	-0.396891930857547	1
ENSG00000115290.9	GRB14	2	164569876	2_100	0	0.108495168124188	25.3547024798031	8.65720874728565e-06	-2.84867111361979	1
ENSG00000082438.15	COBLL1	2	164843369	2_100	0	0.0126498564247131	4.88304535869606	1.94395106600914e-07	-0.50390073113422	1
ENSG00000169507.9	SLC38A11	2	164970433	2_100	0	0.0150654612810756	6.52628124798252	3.09426277720785e-07	1.01611783789381	1
ENSG00000115339.13	GALNT3	2	165796128	2_100	0	0.0203398175787112	9.35305023094166	5.98700049415195e-07	1.22977205411466	1
ENSG00000123607.14	TTC21B	2	165954060	2_100	0	0.0138059902059207	5.70516011080714	2.47881646220072e-07	-0.0747887108562009	2
ENSG00000169432.14	SCN9A	2	166375953	2_101	0	0.0135260797652026	6.36930164588127	2.71126979080755e-07	0.611912854187155	2
ENSG00000136546.13	SCN7A	2	166493861	2_101	0	0.0113999586417807	4.76224158954024	1.70853418565704e-07	-0.142857612901755	2
ENSG00000163092.19	XIRP2	2	166888047	2_102	0	0.0127840546235369	8.95900266168725	3.60443548781203e-07	1.08768763932293	1
ENSG00000198648.10	STK39	2	168246633	2_102	0	0.00816421788123945	4.73289594281494	1.21604743563812e-07	0.051185343584723	1
ENSG00000172292.14	CERS6	2	168616761	2_102	0	0.00812784677343426	4.72892942629021	1.20961541882309e-07	-0.189496638321734	1
ENSG00000163072.15	NOSTRIN	2	168786836	2_102	0	0.0127938797265332	9.33200375160973	3.75738884815459e-07	-1.21192373823349	1
ENSG00000152253.8	SPC25	2	168874133	2_102	0	0.0136870149491707	9.16565258850635	3.94803602780111e-07	-0.882897171009223	2
ENSG00000073737.16	DHRS9	2	169079550	2_102	0	0.0124903055987828	8.35336442950122	3.2835487358923e-07	-0.710805762979227	1
ENSG00000163093.11	BBS5	2	169478998	2_103	0	0.01876294599896	6.79574739639913	4.01279736592489e-07	0.935576997625659	2
ENSG00000239474.6	KLHL41	2	169509786	2_103	0	0.0155234151093306	5.01116897855269	2.44813460214737e-07	-0.230082420524534	1
ENSG00000138399.17	FASTKD1	2	169573465	2_103	0	0.0150513169477929	4.72060813321854	2.23604956033287e-07	-0.0211972520683535	1
ENSG00000138398.15	PPIG	2	169584491	2_103	0	0.0149842757444337	4.67861920947893	2.20628915255313e-07	0.133729286462171	1
ENSG00000154479.12	CCDC173	2	169694453	2_103	0	0.0647231995966467	18.5518099598148	3.77881159295603e-06	-2.63672421621658	2
ENSG00000213160.9	KLHL23	2	169694539	2_103	0	0.0760131649629342	20.0999716855559	4.80831858445359e-06	2.77214080699998	2
ENSG00000144362.11	PHOSPHO2	2	169716023	2_103	0	0.110452950253511	23.730678672646	8.24890786870291e-06	3.3466354269008	1
ENSG00000138382.14	METTL5	2	169825274	2_103	0	0.0149933500617457	4.6843166603879	2.21031362277936e-07	0.117684881945047	2
ENSG00000144357.16	UBR3	2	169827007	2_103	0	0.0267579328655002	10.1452245356317	8.54325160438133e-07	-1.52331587916905	1
ENSG00000115844.10	DLX2	2	172103018	2_104	0	0.0074975223362963	9.91970493137837	2.34059081215273e-07	-0.713377577146026	1
ENSG00000204335.3	SP5	2	170705962	2_104	0	0.00392095457158337	4.77336948701504	5.89014297600288e-08	-0.191793253809778	2
ENSG00000204334.7	ERICH2	2	170784224	2_104	0	0.0799683127491802	29.5024061612222	7.42479289876432e-06	2.65644431555943	2
ENSG00000128683.13	GAD1	2	170813566	2_104	0	0.0068625084704711	10.7021852745661	2.31134264554533e-07	1.13263846413276	2
ENSG00000198586.13	TLK1	2	171231129	2_104	0	0.039183665145982	25.0734539906032	3.09191961461062e-06	2.58604469122805	1
ENSG00000123600.19	METTL8	2	171431665	2_104	0	0.00406242130554679	5.73926202176587	7.33753164880292e-08	-0.546382725706449	2
ENSG00000115827.13	DCAF17	2	171434071	2_104	0	0.00478550847495896	7.75078277994922	1.16730038586494e-07	0.885535718961196	2
ENSG00000071967.11	CYBRD1	2	171505166	2_104	0	0.0205835998076622	18.1419823999242	1.17520882644338e-06	2.92757335893258	3
ENSG00000077380.15	DYNC1I2	2	171687403	2_104	1	0.307446597085734	31.0234886506631	3.00171390930539e-05	-4.41762938621554	1
ENSG00000128708.12	HAT1	2	171922612	2_104	0	0.0048351533877582	6.41371834773843	9.75953473353424e-08	-0.0353344432900561	1
ENSG00000115840.13	SLC25A12	2	172008155	2_104	0	0.00467824334434586	18.9824764891903	2.79476086201138e-07	3.29518323236396	1
ENSG00000172878.13	METAP1D	2	171999243	2_104	0	0.00573897152162683	9.11552349045753	1.6463594389514e-07	-1.34625110605706	1
ENSG00000144355.14	DLX1	2	172084313	2_104	0	0.00437742841164601	5.80863801519637	8.00206986558397e-08	-0.595939059513387	2
ENSG00000091409.14	ITGA6	2	172427651	2_105	0	0.00522961304749636	7.67863126024068	1.26375341381912e-07	-1.02049044435118	1
ENSG00000152256.13	PDK1	2	172548683	2_105	0	0.0144952795542225	16.7415621056168	7.63715399004555e-07	-1.75067227846342	2
ENSG00000091428.17	RAPGEF4	2	172635859	2_105	0	0.00570819552896329	8.16876014220377	1.46745218379316e-07	0.921759538137636	1
ENSG00000091436.16	MAP3K20	2	173075305	2_105	0	0.0172945796745192	18.6078243774638	1.01277875735792e-06	1.87291266863327	1
ENSG00000138430.15	OLA1	2	174248983	2_105	0	0.00402636768553377	5.632452570295	7.13706987774738e-08	-0.819304721906381	1
ENSG00000138433.15	CIR1	2	174396420	2_105	0	0.00393269286692988	5.84452884318587	7.23350040980224e-08	-1.38502110504026	1
ENSG00000144306.14	SCRN3	2	174396715	2_105	0	0.00947378127387621	15.8056346067721	4.71242298002125e-07	2.48984860625281	2
ENSG00000115935.17	WIPF1	2	174665239	2_105	0	0.243307689707588	44.8746272322757	3.43609895654318e-05	-4.20787397616757	1
ENSG00000115966.16	ATF2	2	175168302	2_106	0	0.00819634289659133	6.13814412880914	1.58331080107311e-07	0.602908616309713	1
ENSG00000154518.9	ATP5G3	2	175184841	2_106	0	0.0230629319650885	14.2493215047201	1.03423129972253e-06	-1.76331468734443	2
ENSG00000144320.13	LNPK	2	176002028	2_106	0	0.0938793153742823	29.4388559363299	8.6976077113263e-06	-3.04380106610268	1
ENSG00000128652.11	HOXD3	2	176136417	2_106	0	0.00787000095084156	12.1389792566329	3.0065326728207e-07	2.81538074261604	2
ENSG00000170166.5	HOXD4	2	176151101	2_106	0	0.0107099603121201	7.65649532173868	2.58063662536914e-07	-0.402423461148297	1
ENSG00000128645.14	HOXD1	2	176229217	2_106	0	0.00722462054085415	5.93224940402188	1.34878714029615e-07	1.25687987778291	1
ENSG00000116044.15	NFE2L2	2	177392552	2_107	0	0.0508534564336762	16.4842857820586	2.63815060977418e-06	1.71217592820608	2
ENSG00000196659.9	TTC30B	2	177553107	2_107	0	0.0197275431101023	7.510088543262	4.66258789811887e-07	0.831594369797926	1
ENSG00000155636.14	RBM45	2	178112893	2_108	0	0.00511171357337448	5.01016940568298	8.05986736781763e-08	-0.331599063438975	1
ENSG00000180228.12	PRKRA	2	178461089	2_108	0	0.00851266532200101	9.79188509294297	2.62325700597677e-07	1.19286278004093	1
ENSG00000204311.12	DFNB59	2	178446633	2_108	0	0.00502448857251603	4.84890686816297	7.66733924617136e-08	0.161341039237962	2
ENSG00000079150.17	FKBP7	2	178471873	2_108	0	0.00563991386601181	5.93162016198949	1.05282157894219e-07	0.515359198512191	1
ENSG00000116095.10	PLEKHA3	2	178471873	2_108	0	0.00495618781420926	4.72067484287351	7.36310200063379e-08	0.0643254887312224	2
ENSG00000155657.26	TTN	2	178830510	2_108	0	0.0579803115164937	27.9213387488729	5.09478375918855e-06	-2.65576492056996	2
ENSG00000163492.14	CCDC141	2	179049620	2_108	0	0.00522038108634115	5.20727075317793	8.55502613699513e-08	-0.323868248959162	2
ENSG00000187231.13	SESTD1	2	179341707	2_108	0	0.011287799767268	12.4407849059057	4.41942788967294e-07	-1.45447394564515	1
ENSG00000170035.15	UBE2E3	2	180967386	2_109	0	0	23.1928275806193	0	2.12626297863142	1
ENSG00000138434.16	SSFA2	2	181892173	2_110	0	0.00723104342676906	5.13475812298162	1.16850327527695e-07	0.0244098626475879	1
ENSG00000150722.10	PPP1R1C	2	181953928	2_110	0	0.0110306657832231	10.655664380527	3.69905878383241e-07	2.24117684348222	2
ENSG00000077232.17	DNAJC10	2	182716886	2_110	0	0.00762789356275839	5.36524472213694	1.2879622499988e-07	0.353917946553681	1
ENSG00000162998.4	FRZB	2	182768241	2_110	0	0.00842911961875315	7.63701096563813	2.02588414179187e-07	0.908968860448476	2
ENSG00000162999.12	DUSP19	2	183071139	2_110	0	0.00778332303788432	5.71041716748652	1.3987556882251e-07	0.741149795003972	2
ENSG00000170396.7	ZNF804A	2	184598393	2_112	0	0.00648613858270652	6.62599844925251	1.35252881759633e-07	-0.820516921916709	2
ENSG00000065548.17	ZC3H15	2	186486293	2_112	0	0.00736503842769709	7.81757197300172	1.81199034449434e-07	0.984267391041808	1
ENSG00000138448.11	ITGAV	2	186590551	2_112	0	0.0110846881270665	11.6542215667197	4.0655164508022e-07	1.4789006518097	1
ENSG00000144369.12	FAM171B	2	186693557	2_112	0	0.00536018047401543	4.83895992843893	8.16282360661438e-08	-0.273310773539567	2
ENSG00000064989.12	CALCRL	2	187448790	2_112	0	0.00611674683122787	6.07635735074692	1.16969541124862e-07	0.650455719730241	1
ENSG00000144366.15	GULP1	2	188291903	2_112	0	0.00581731181292022	5.60590813840091	1.02630700591228e-07	-0.554712272460141	1
ENSG00000168542.14	COL3A1	2	188973663	2_112	0	0.00529141658671029	4.71794192905794	7.85657967438746e-08	-0.0872204814887359	2
ENSG00000204262.11	COL5A2	2	189180039	2_113	0	0.0103972475822951	6.28899747726895	2.05782661478989e-07	-1.01447693585277	2
ENSG00000115368.9	WDR75	2	189460946	2_113	0	0.0198125074714569	12.3523215288033	7.70188455784202e-07	-1.6342098715755	1
ENSG00000138381.9	ASNSD1	2	189661397	2_113	0	0.158188452318944	32.3311667774188	1.60955243181377e-05	3.95783564214033	2
ENSG00000151687.14	ANKAR	2	189674604	2_113	0	0.0113932975279721	7.14786399101199	2.56291789054041e-07	0.641006447606335	1
ENSG00000128699.13	ORMDL1	2	189784079	2_113	0	0.102281315878285	28.0213088709217	9.01973332813979e-06	-3.70349233823863	2
ENSG00000064933.17	PMS1	2	189783193	2_113	0	0.0233116504229519	13.8872865813195	1.0188245312634e-06	-2.45659747462559	3
ENSG00000198130.15	HIBCH	2	190341243	2_113	0	0.0332760317821641	17.2538021007247	1.80686338194605e-06	-2.88273733817567	1
ENSG00000151689.12	INPP1	2	190343248	2_113	0	0.014273019216	9.26608915345406	4.16218422252494e-07	1.75864594409511	2
ENSG00000151690.14	MFSD6	2	190408754	2_113	0	0.0958542860070538	27.3933411610171	8.26352825876915e-06	3.44335346383455	1
ENSG00000189362.11	NEMP2	2	190534430	2_113	0	0.0087764926790036	4.69811410084874	1.29763792151232e-07	0.180076892585599	1
ENSG00000138386.16	NAB1	2	190646582	2_113	0	0.0176080203909135	11.2422286828919	6.2297686854508e-07	1.55061408245313	1
ENSG00000115419.12	GLS	2	190967766	2_113	0	0.0921328758374895	27.0074306094421	7.83081330535365e-06	3.68026124586852	1
ENSG00000138378.17	STAT4	2	191151202	2_114	0	0.0107043223274749	7.52901875109035	2.53633450786689e-07	-0.788360452187198	1
ENSG00000128641.18	MYO1B	2	191245493	2_114	0	0.00864193426259774	5.53281694014288	1.50475651868118e-07	-0.474010074821031	1
ENSG00000173559.12	NABP1	2	191677959	2_114	0	0.00797928873163367	4.80034310403863	1.20543954247723e-07	0.169181967786204	2
ENSG00000168497.4	SDPR	2	191834973	2_114	0	0.00932380265634936	6.274433197201	1.84109647435278e-07	0.619462770094023	1
ENSG00000144339.11	TMEFF2	2	192148802	2_114	0	0.0272453924711151	16.5105494447554	1.41567501757999e-06	-1.79109690758671	2
ENSG00000196950.13	SLC39A10	2	195575506	2_115	0	0.0192861470033793	7.51754966146677	4.56279284843786e-07	0.820614117666554	1
ENSG00000118997.13	DNAH7	2	196068738	2_116	0	0.0233014901667261	8.62519896107587	6.32501837199738e-07	-1.05350366647908	1
ENSG00000081320.10	STK17B	2	196216491	2_116	0	0.0239621706062312	8.88912132404112	6.70338191513438e-07	1.08669133462691	1
ENSG00000138411.10	HECW2	2	196593392	2_116	0	0.0175734500822733	5.96538809454843	3.29917010961103e-07	0.338096796071538	2
ENSG00000144395.17	CCDC150	2	196640040	2_116	0	0.0168816356559734	5.58721839443411	2.96837758974519e-07	-0.462308287410154	1
ENSG00000119041.10	GTF3C3	2	196799713	2_116	0	0.0173361206573508	5.83732505963426	3.1847457954895e-07	-0.662546418994096	1
ENSG00000187944.2	C2orf66	2	196761227	2_116	0	0.0540376140953071	16.6089418842486	2.82453593683292e-06	-1.92943432537349	2
ENSG00000197121.14	PGAP1	2	196928772	2_116	0	0.0156964852695324	4.90208222951278	2.42154186904284e-07	-0.226061093781154	1
ENSG00000115524.15	SF3B1	2	197439853	2_117	0	0.0185026360248001	6.83619421449936	3.980677295824e-07	-0.898646068788485	1
ENSG00000115520.8	COQ10B	2	197453059	2_117	0	0.0265511272050352	10.2438270558861	8.55961389084679e-07	1.47454735545361	1
ENSG00000115541.10	HSPE1	2	197499794	2_117	0	0.0277837915676262	10.6728747779915	9.33215406443634e-07	-1.51503996123982	2
ENSG00000162944.10	RFTN2	2	197675986	2_117	0	0.0197517721228868	7.45180918278002	4.63208761751249e-07	-0.989022303476882	2
ENSG00000115896.15	PLCL1	2	197804386	2_117	0	0.0161870888403426	5.57726152443637	2.84117989960397e-07	-0.448079472178023	2
ENSG00000119042.16	SATB2	2	199484076	2_118	0	0.0169319276934785	4.80962989006376	2.56287271068035e-07	0.133723588387061	1
ENSG00000226124.6	FTCDNL1	2	199760433	2_118	0	0.0196584488799588	6.21609023744344	3.84570114509944e-07	1.06028473859716	2
ENSG00000178074.5	C2orf69	2	199911021	2_118	0	0.0339915156415593	11.3910855532675	1.21855354380506e-06	-1.91390568124053	1
ENSG00000162971.10	TYW5	2	199938354	2_118	0	0.0266362500752853	9.0830409934332	7.61400804852667e-07	1.410384722526	1
ENSG00000162972.10	MAIP1	2	199955089	2_118	0	0.0204544361359907	6.59025761663534	4.24227558234338e-07	-1.17164088977245	2
ENSG00000163535.17	SGO2	2	200510475	2_118	0	0.0182003572986083	5.4899291584201	3.14452917122346e-07	0.535687453043052	1
ENSG00000155729.12	KCTD18	2	200519526	2_118	0	0.0572341969682588	16.3534080887507	2.94559369718044e-06	-1.82931161260016	1
ENSG00000240344.8	PPIL3	2	200885129	2_119	0	0.015106299005841	5.40196358778366	2.56814004468002e-07	-1.00346886047981	2
ENSG00000115942.8	ORC2	2	200963642	2_119	0	0.0185588583898044	7.54352801886458	4.40590105117888e-07	1.34054442204098	1
ENSG00000119013.8	NDUFB3	2	201074667	2_119	0	0.0179581341247218	6.86438820723873	3.87946663487326e-07	-1.013136333761	1
ENSG00000003402.19	CFLAR	2	201116120	2_119	0	0.014808479429923	5.33325460478584	2.48548849454336e-07	-0.837965715241238	1
ENSG00000003400.14	CASP10	2	201183110	2_119	0	0.0242773063093696	9.20085151854049	7.02971136862592e-07	1.4555575134723	1
ENSG00000064012.21	CASP8	2	201233408	2_119	0	0.0233944474953256	10.4364500562566	7.68377370162714e-07	1.86658897887918	1
ENSG00000155749.12	ALS2CR12	2	201320409	2_119	0	0.0193759800425571	7.81810296245281	4.7673170745653e-07	1.24294374895992	1
ENSG00000082146.12	STRADB	2	201387816	2_119	0	0.017435542214843	6.57730255616998	3.60904461872695e-07	-0.919055435822529	1
ENSG00000115993.12	TRAK2	2	201451036	2_119	0	0.0177134719716646	6.73111209121679	3.75231674080897e-07	-0.945467606619497	1
ENSG00000082126.17	MPP4	2	201664756	2_119	0	0.10013627384281	23.3675308036452	7.36399058260199e-06	-2.47957783612091	1
ENSG00000155760.2	FZD7	2	202034208	2_120	0	0.0213876853550102	14.4766687115626	9.74409245490605e-07	1.47519590183278	1
ENSG00000116030.16	SUMO1	2	202238678	2_120	0	0.00906933537291654	6.40850296949499	1.82911505972172e-07	0.745385259965793	1
ENSG00000138439.11	FAM117B	2	202634789	2_120	0	0.010931998173524	8.16200584211549	2.80805380760899e-07	1.48527554505212	1
ENSG00000163596.16	ICA1L	2	202871528	2_120	0	0.0114516194183165	8.59835260860906	3.09878275956494e-07	-1.35601599655941	1
ENSG00000138380.17	CARF	2	202912242	2_120	0	0.0652819046609332	25.0795190849139	5.1525355269907e-06	3.10963387025487	3
ENSG00000138442.9	WDR12	2	203014780	2_120	0	0.013664931423788	10.2586295650222	4.4116980276589e-07	-1.49365267386205	1
ENSG00000144426.18	NBEAL1	2	203014780	2_120	0	0.0123044375926008	9.27320943892103	3.59087932250485e-07	1.4631511369474	2
ENSG00000119004.15	CYP20A1	2	203239523	2_120	0	0.00890597401412996	6.23772794099462	1.74830349735048e-07	-0.950272654092198	1
ENSG00000178562.17	CD28	2	203708579	2_120	0	0.0182476167824782	12.9802800968041	7.45416822245228e-07	-1.30044810931461	1
ENSG00000118257.16	NRP2	2	205681675	2_121	0	0.0702119896024941	19.5750744975488	4.32537411673793e-06	1.99735561310018	1
ENSG00000023228.13	NDUFS1	2	206159383	2_122	0	0.0243328716447627	16.3916801580536	1.25523722542571e-06	-2.14288384672015	1
ENSG00000183671.12	GPR1	2	206217980	2_122	0	0.00708531551489811	5.44688971241705	1.21455378019875e-07	0.459908705899295	1
ENSG00000204186.7	ZDBF2	2	206276156	2_122	0	0.0122332165767309	10.4284392465028	4.01484657501555e-07	1.68733087815343	1
ENSG00000114948.12	ADAM23	2	206443099	2_122	0	0.00725246326671791	5.93165107022165	1.35384862181973e-07	0.545000409568461	3
ENSG00000138400.12	MDH1B	2	206764159	2_122	0	0.0772495476618044	27.0368812028871	6.57296790318602e-06	2.59534534932009	3
ENSG00000118246.13	FASTKD2	2	206765614	2_122	0	0.00765085813257571	6.36939368745533	1.53361806596436e-07	0.794914574698554	2
ENSG00000118263.14	KLF7	2	207166747	2_122	0	0.0170619377968875	13.7230691745411	7.36866105976336e-07	1.71146884546291	2
ENSG00000144401.14	METTL21A	2	207632745	2_122	0	0.0304054776042711	17.0879635222173	1.63512557568868e-06	1.11853856060915	1
ENSG00000163249.11	CCNYL1	2	207712007	2_122	0	0.00682550940804949	5.28744038549954	1.13576773528352e-07	-0.488104317417028	1
ENSG00000178385.14	PLEKHM3	2	208025325	2_123	0	0.0218172241146197	6.60572964016013	4.53554271543268e-07	-0.795369467767734	1
ENSG00000138413.13	IDH1	2	208266212	2_123	0	0.038412635694917	11.9587869251378	1.44567346283117e-06	1.72362315191171	1
ENSG00000115020.16	PIKFYVE	2	208241865	2_123	0	0.0274278952182602	8.76709805855392	7.56758520485122e-07	-1.28642719973346	3
ENSG00000144406.18	UNC80	2	209772023	2_124	0	0.0142578035193751	15.1675288956853	6.80575687069637e-07	2.12343844482779	3
ENSG00000197713.14	RPE	2	210002122	2_124	0	0.0110877727595489	12.7959192087383	4.46503409669232e-07	1.6179704751044	1
ENSG00000115365.11	LANCL1	2	210477778	2_124	0	0.00907123602816062	9.63523390175815	2.75066500844626e-07	0.728854560287572	1
ENSG00000021826.14	CPS1	2	210477778	2_124	0	0.00907123602816062	9.63523390175815	2.75066500844626e-07	0.728854560287572	1
ENSG00000178568.14	ERBB4	2	212539139	2_125	0	0.0264049196906391	15.786194418487	1.31181101053319e-06	-1.28155322418272	1
ENSG00000030419.16	IKZF2	2	213152028	2_126	0	0.0200235886541954	8.3005207224691	5.23065681509426e-07	1.14452651484517	1
ENSG00000144451.18	SPAG16	2	213282149	2_126	0	0.0248044791758563	10.3206193833091	8.05647099879874e-07	1.54529558387951	2
ENSG00000138376.10	BARD1	2	214805837	2_127	0	0.019852413944269	13.3197651074519	8.3218304271092e-07	1.91297404636404	3
ENSG00000138363.14	ATIC	2	215312057	2_127	0	0.0177623864730534	11.751581743222	6.56911121788515e-07	1.27037101231625	3
ENSG00000118242.15	MREG	2	216033935	2_127	0	0.0105615389570332	7.28122848385763	2.42014194273942e-07	-0.700070545564732	1
ENSG00000163449.10	TMEM169	2	216082628	2_127	0	0.0566505753840435	23.2183282027897	4.13946528491727e-06	-2.32915793296108	1
ENSG00000079246.15	XRCC5	2	216108211	2_127	0	0.00840873702739531	5.12639227361682	1.35659927264849e-07	0.505564129640151	1
ENSG00000138375.12	SMARCAL1	2	216412329	2_127	0	0.00862656684191843	5.37627162541116	1.45958088763379e-07	0.408948554399371	3
ENSG00000115457.9	IGFBP2	2	216632342	2_127	0	0.0109180352946574	7.55418926888091	2.59562130013041e-07	-0.824395095130569	1
ENSG00000163497.2	FEV	2	218984911	2_129	0	0.00687187501254072	4.69276930232276	1.01487704665401e-07	-0.0119567149969028	1
ENSG00000171450.5	CDK5R2	2	218959212	2_129	0	0.00751426773414465	5.59361586053733	1.32278200047947e-07	-0.458460593234829	1
ENSG00000231672.6	DIRC3	2	217764120	2_129	0	0.0111514395536036	9.34616153146156	3.27999507091363e-07	-1.160703033397	1
ENSG00000188282.12	RUFY4	2	218034950	2_129	0	0.00747429796456045	5.34016819469262	1.25612921530497e-07	-0.150872576021731	2
ENSG00000163464.7	CXCR1	2	218166777	2_129	0	0.0170065840836748	14.5130089717521	7.76754053088958e-07	-1.90561753491465	1
ENSG00000163466.15	ARPC2	2	218216699	2_129	0	0.0128341417156599	12.0328085519576	4.86007320736256e-07	-1.80606634483408	1
ENSG00000179921.14	GPBAR1	2	218259499	2_129	0	0.0245177174836622	20.5476759651008	1.58544696292785e-06	4.36656988200898	1
ENSG00000135926.14	TMBIM1	2	218292256	2_129	1	0.192293534358353	25.664146518862	1.55310379740384e-05	4.95282832940891	2
ENSG00000018280.16	SLC11A1	2	218381258	2_129	0	0.00697948871588316	4.78875137916421	1.05185257192817e-07	0.044841207697505	2
ENSG00000135913.10	USP37	2	218568666	2_129	0	0.00764699607569852	5.94413033609405	1.43050099616533e-07	0.845027546541797	1
ENSG00000144580.13	CNOT9	2	218568666	2_129	0	0.00764699607569852	5.94413033609405	1.43050099616533e-07	-0.845027546541797	1
ENSG00000115556.13	PLCD4	2	218607609	2_129	0	0.0129149956129897	10.4103579742774	4.23125208706877e-07	1.78972182527502	2
ENSG00000074582.12	BCS1L	2	218658710	2_129	0	0.0270198975761371	17.7122823904157	1.50614644041821e-06	2.63650888836021	1
ENSG00000115568.15	ZNF142	2	218658710	2_129	0	0.0188525229226538	14.6852212268298	8.71282406525334e-07	-2.27225965151376	2
ENSG00000163481.7	RNF25	2	218672243	2_129	0	0.0077261556746705	6.04562839757332	1.46998829757801e-07	0.870220945713449	1
ENSG00000135929.8	CYP27A1	2	218782764	2_129	0	0.0191372130918049	13.8045255434338	8.31398336310342e-07	2.10504123993113	1
ENSG00000187736.12	NHEJ1	2	219160586	2_129	0	0.0260796197721623	17.1041151073785	1.40381810627003e-06	-2.08716161323475	2
ENSG00000213901.10	SLC23A3	2	219170383	2_129	0	0.0234522753452584	16.4320639130872	1.21279130201541e-06	-2.11424669779273	2
ENSG00000115649.15	CNPPD1	2	219176932	2_129	0	0.0163928199018389	12.8052801419984	6.60620011582463e-07	-1.52420674445126	1
ENSG00000158552.12	ZFAND2B	2	219193550	2_129	0	0.0120894883611496	9.95352988369015	3.78698879262659e-07	1.47715961399133	1
ENSG00000115657.12	ABCB6	2	219218557	2_129	0	0.0140658071123749	11.1305532990767	4.92708874660338e-07	-1.19750125226405	1
ENSG00000198925.10	ATG9A	2	219229250	2_129	0	0.0216090396785265	15.4315661599342	1.0494323453106e-06	-1.72190680101897	2
ENSG00000163521.15	GLB1L	2	219248662	2_129	0	0.00809244822158106	6.13940875247419	1.56356324202115e-07	0.754898369876289	2
ENSG00000115661.13	STK16	2	219241237	2_129	0	0.00787229449692595	5.97647020566722	1.48065904791493e-07	0.806853015986342	1
ENSG00000127824.13	TUBA4A	2	219278362	2_129	0	0.0795400997209544	27.1395267724648	6.79355937568484e-06	2.43612347569573	1
ENSG00000054356.13	PTPRN	2	219312881	2_129	0	0.00698749968623191	4.86321234908805	1.06943405160382e-07	0.368040685224999	1
ENSG00000123992.18	DNPEP	2	219399651	2_129	0	0.00815931123986646	6.25159358389984	1.60528892779292e-07	-0.550946140187976	1
ENSG00000175084.11	DES	2	219418182	2_129	0	0.00962382944586726	7.96192528720695	2.41143183169425e-07	-0.951942531054454	1
ENSG00000123989.13	CHPF	2	219543916	2_129	0	0.0505824942472615	22.6759692553861	3.60973295194284e-06	2.29211757794299	1
ENSG00000188760.10	TMEM198	2	219543916	2_129	0	0.0505824942472615	22.6759692553861	3.60973295194284e-06	2.29211757794299	1
ENSG00000123999.4	INHA	2	219572251	2_129	0	0.00696570263287366	4.85062649450607	1.06333899003215e-07	-0.284848632179338	1
ENSG00000124006.14	OBSL1	2	219572251	2_129	0	0.00696570263287366	4.85062649450607	1.06333899003215e-07	-0.284848632179338	1
ENSG00000144589.21	STK11IP	2	219597759	2_130	0	0.0135745804567604	7.52001222325552	3.2125798875987e-07	0.79732455925187	2
ENSG00000116106.11	EPHA4	2	221574191	2_130	0	0.0100792999004548	4.7230494055793	1.49817252980288e-07	0.0770039270414001	1
ENSG00000163082.9	SGPP2	2	222426505	2_131	0	0.0344177911256618	18.1063771323235	1.96120743148086e-06	2.14919615270371	1
ENSG00000123983.13	ACSL3	2	222860958	2_131	0	0.00920157605928451	5.6752720526027	1.64345523421123e-07	0.6742825699488	1
ENSG00000152056.16	AP1S3	2	223837891	2_131	0	0.0111274667630001	7.45951041902712	2.61225521176688e-07	-0.914147969590456	1
ENSG00000135919.12	SERPINE2	2	224039199	2_132	0	0.011169192336541	4.70634487726028	1.65430084707713e-07	-0.044889356397051	1
ENSG00000036257.12	CUL3	2	224584259	2_132	0	0.0482383716511992	15.8305849262563	2.40324791860566e-06	-0.691991296469935	1
ENSG00000135905.18	DOCK10	2	225041976	2_133	0	0.0114555086549326	9.03573154978867	3.25751685178634e-07	-1.13597095161783	1
ENSG00000144468.16	RHBDD1	2	226836102	2_133	0	0.00780456681898323	5.12719993127437	1.25932559331801e-07	-0.533808968109432	1
ENSG00000081052.11	COL4A4	2	227152676	2_133	0	0.01242290303981	9.44633551481665	3.69313714955849e-07	-1.07106277929377	4
ENSG00000169031.18	COL4A3	2	227152676	2_133	0	0.0113139143745451	8.57727252670062	3.05401432977174e-07	-0.965126447346476	3
ENSG00000168958.19	MFF	2	227321093	2_134	0	0.0143735448280105	5.75075941634548	2.60134564052523e-07	-0.399227609476772	2
ENSG00000173744.17	AGFG1	2	227469803	2_134	0	0.0232693566050516	10.2893122458927	7.53493821857165e-07	-1.42806350987739	3
ENSG00000135917.13	SLC19A3	2	227717801	2_134	0	0.0495170754980668	17.4516541755215	2.71957198768686e-06	-1.84263785033393	2
ENSG00000153823.18	PID1	2	229280662	2_135	0	0.00818841101660173	8.26513531583158	2.12989687223007e-07	-0.981338758593741	1
ENSG00000187957.7	DNER	2	229714567	2_135	0	0.0136632135544765	16.8595868981829	7.24951176791251e-07	-3.64433668018466	1
ENSG00000153832.11	FBXO36	2	229921921	2_135	1	0.311598971247437	23.8900041929918	2.34272447542225e-05	4.60736042978539	1
ENSG00000163053.10	SLC16A14	2	230067335	2_135	0	0.00580393322400197	6.33381381639587	1.15690227168258e-07	-1.44303334366333	1
ENSG00000135899.17	SP110	2	230227818	2_135	0	0.00563783032839271	5.27890594475369	9.36623175036819e-08	-0.737496543885274	1
ENSG00000185404.16	SP140L	2	230328083	2_135	0	0.0092097445840521	9.24851096211101	2.68057754564375e-07	-1.14643377804016	2
ENSG00000067066.16	SP100	2	230415917	2_135	0	0.0453231644763726	25.3545234412087	3.61646819912872e-06	3.11154933111027	1
ENSG00000135916.15	ITM2C	2	230860693	2_135	0	0.00599599145150831	5.37610020183053	1.01446561971298e-07	-0.450615579243378	2
ENSG00000135898.9	GPR55	2	230908490	2_135	0	0.0144180153064469	13.5114508718348	6.13079002884053e-07	-1.5024269777861	3
ENSG00000204128.5	C2orf72	2	231037334	2_136	0	0.0137741843707109	5.82021515914214	2.52298056607408e-07	-0.572264300234014	2
ENSG00000135914.5	HTR2B	2	231125386	2_136	0	0.0152660674190511	6.78743556645826	3.26093295316557e-07	0.774821195851833	2
ENSG00000135931.17	ARMC9	2	231198788	2_136	0	0.0123710551981446	4.81032422000093	1.87279425110631e-07	0.163783646756191	2
ENSG00000115053.15	NCL	2	231483427	2_136	0	0.014871233750858	6.54092343299546	3.06122350367077e-07	0.762109344590053	2
ENSG00000171596.6	NMUR1	2	231526615	2_136	0	0.0126135565590759	4.99275936924854	1.98192478111598e-07	0.3015535881503	4
ENSG00000187514.16	PTMA	2	231707301	2_136	0	0.0246081222878937	11.2872478122458	8.74128962837621e-07	1.68050086086857	1
ENSG00000144524.17	COPS7B	2	231781537	2_136	0	0.0122347967054678	4.70624734738684	1.81209298831565e-07	0.0454045262294703	1
ENSG00000156973.13	PDE6D	2	231789271	2_136	0	0.0799423311594856	22.519759425662	5.66564721652039e-06	-2.71691833481779	1
ENSG00000144535.19	DIS3L2	2	231961176	2_136	0	0.0343335750366319	14.4386779099705	1.56011075061756e-06	1.63791499701457	1
ENSG00000221944.6	TIGD1	2	232550122	2_136	0	0.0124521113861688	4.87169874419963	1.90911634165526e-07	-0.27969226245896	1
ENSG00000135930.13	EIF4E2	2	232549631	2_136	0	0.0242598443024895	11.1526750648204	8.51483098965866e-07	-1.44078352910796	1
ENSG00000115468.11	EFHD1	2	232623867	2_136	0	0.156627436482417	29.1264017648848	1.43569983143905e-05	-2.68472716182212	1
ENSG00000204120.14	GIGYF2	2	232694905	2_137	0	0.0114268980844778	4.99288488126301	1.79551435027482e-07	0.466208347736353	2
ENSG00000115474.6	KCNJ13	2	232776373	2_137	0	0.0189717029049621	9.70525850126444	5.79458577710577e-07	1.25935771135111	1
ENSG00000182600.9	C2orf82	2	232856815	2_137	0	0.0141253360257204	7.00457739547163	3.11379272736778e-07	-0.73621000218544	1
ENSG00000066248.14	NGEF	2	233013260	2_137	0	0.0750299797275051	22.6722743553548	5.35351336335248e-06	2.16291154457594	1
ENSG00000168918.13	INPP5D	2	233181220	2_137	0	0.0262851283208825	12.8305788878957	1.06136637933604e-06	-1.37347468615626	1
ENSG00000085982.13	USP40	2	233566344	2_137	0	0.0117246140592493	5.27932666324387	1.94798704718867e-07	0.416361477585656	2
ENSG00000123485.11	HJURP	2	233854491	2_137	0	0.0174103266530404	9.13097846800111	5.00303120620913e-07	1.17024376070006	1
ENSG00000157985.18	AGAP1	2	235492560	2_139	0	0.0177514678386722	9.63920515032967	5.38498461754818e-07	-1.58501054792191	1
ENSG00000132321.16	IQCA1	2	236508787	2_139	0	0.0115224399810954	5.01678954907634	1.81919524150817e-07	-0.284599263553602	1
ENSG00000198612.10	COPS8	2	237085776	2_140	0	0.0208988882959077	7.64561043844134	5.02856796474667e-07	-0.87219614403775	1
ENSG00000124839.12	RAB17	2	237597210	2_140	0	0.0161937591583319	5.24271224656144	2.67185368106312e-07	-0.266899579432319	3
ENSG00000177483.11	RBM44	2	237779250	2_140	0	0.0164517103920679	5.39146386558059	2.79142991451975e-07	0.450419284140478	3
ENSG00000132329.10	RAMP1	2	237858561	2_141	0	0.0221092686387707	6.74126012832678	4.69055719647937e-07	-0.660724265166072	2
ENSG00000184182.18	UBE2F	2	237966682	2_141	0	0.0206729511463467	6.10771009399185	3.97365233448335e-07	-0.715075416567819	1
ENSG00000132330.16	SCLY	2	238060509	2_141	0	0.0475299777841017	13.9955590660313	2.09347045665688e-06	1.81823447253198	2
ENSG00000144488.14	ESPNL	2	238099977	2_141	0	0.0181989952963695	4.90650279368668	2.81014310642597e-07	-0.21236409876668	3
ENSG00000168427.8	KLHL30	2	238124947	2_141	0	0.0178914426510864	4.74596639430935	2.6722617360527e-07	0.296638457358389	1
ENSG00000178752.15	ERFE	2	238158500	2_141	0	0.0252342482890773	7.98935774809736	6.34470178458028e-07	0.975685711573828	1
ENSG00000132323.8	ILKAP	2	238159318	2_141	0	0.0484565217518929	14.1797090088569	2.16236263909561e-06	-1.74371367121576	1
ENSG00000144485.10	HES6	2	238239952	2_141	0	0.0189831071520248	5.30391486803937	3.16863939604879e-07	0.535973218762991	2
ENSG00000204104.11	TRAF3IP1	2	238320731	2_141	0	0.0177751422699851	4.68454577714691	2.62053247666573e-07	0.011028062753359	3
ENSG00000065802.11	ASB1	2	238426679	2_141	0	0.0212611512247194	6.37228510431931	4.26374230536703e-07	0.681710595606946	2
ENSG00000233608.3	TWIST2	2	238851092	2_141	0	0.0684975737331274	17.4948795401487	3.77133506188283e-06	-1.96350243664929	1
ENSG00000130414.11	NDUFA10	2	240025297	2_142	0	0.0108742087524859	4.6756440645722	1.60010352695732e-07	0.0441670293179967	3
ENSG00000063660.8	GPC1	2	240468024	2_142	0	0.0110128073085569	4.7945919150018	1.66172312175707e-07	0.137266964804464	1
ENSG00000188542.9	DUSP28	2	240560414	2_142	0	0.0109085114617701	4.70522322261875	1.61530559659748e-07	0.0907857739347535	1
ENSG00000142327.12	RNPEPL1	2	240566209	2_142	0	0.0112195031329977	4.96924171940443	1.75457816548276e-07	-0.26883624231709	1
ENSG00000142330.19	CAPN10	2	240586423	2_142	0	0.0228814377297562	11.6773046429291	8.40881685324418e-07	-1.34319597798549	2
ENSG00000178623.11	GPR35	2	240605715	2_142	0	0.0138494631199826	6.94832562123392	3.02846162241575e-07	-0.736497596477742	1
ENSG00000130294.15	KIF1A	2	240820795	2_144	0	0.0279147945168958	11.9025668740522	1.04564445612889e-06	1.42462849690536	1
ENSG00000162804.13	SNED1	2	240958781	2_144	0	0.0351149855129315	14.0758503266548	1.55552181971801e-06	-1.67664313022238	3
ENSG00000122085.16	MTERF4	2	241094178	2_144	0	0.0246997175601558	10.7461082613952	8.35318639347792e-07	-1.31738895050765	2
ENSG00000115687.13	PASK	2	241150158	2_144	0	0.0192792281969251	8.40875700201177	5.10188211932113e-07	1.10436747283849	1
ENSG00000115685.14	PPP1R7	2	241147445	2_144	0	0.013055370792089	4.74008989325815	1.94753271852813e-07	-0.10553580686345	2
ENSG00000146205.13	ANO7	2	241189001	2_144	0	0.0468028488934967	16.8075955517262	2.47563635664838e-06	-2.05759155178271	2
ENSG00000168385.17	SEPT2	2	241315452	2_144	0	0.013139337412391	4.80035333040216	1.98497775344603e-07	-0.0227400399583014	2
ENSG00000115677.16	HDLBP	2	241317232	2_144	0	0.0159793241912313	6.64086147516277	3.33957962514034e-07	0.767584410536034	1
ENSG00000006607.13	FARP2	2	241256909	2_144	0	0.0634951559366365	19.7250575789417	3.94155732684415e-06	-2.22091710878993	3
ENSG00000115694.14	STK25	2	241509731	2_144	0	0.0148595375862819	5.9572463016292	2.7858634456151e-07	0.657516853247138	1
ENSG00000176720.4	BOK	2	241558436	2_144	0	0.0130453398750674	4.73286106722413	1.94306857516862e-07	0.0776716973315097	2
ENSG00000168397.16	ATG4B	2	241670838	2_144	0	0.0184807413822984	8.01013777969766	4.658738670266e-07	0.712747407935689	1
ENSG00000168393.12	DTYMK	2	241682911	2_144	0	0.0150201164254147	6.05839026110162	2.86377912071429e-07	-0.634600989538194	2
ENSG00000168395.15	ING5	2	241687407	2_144	0	0.0132239288914221	4.86065385185294	2.02285229777501e-07	0.141982860709298	1
ENSG00000180902.17	D2HGDH	2	241734345	2_144	0	0.0214677640217635	9.42246043732476	6.36590435282925e-07	1.3127698729309	5
ENSG00000154252.11	GAL3ST2	2	241767686	2_144	0	0.0376466373237399	14.7365234916398	1.74594357680009e-06	-1.79399047626762	1
ENSG00000204099.11	NEU4	2	241808501	2_144	0	0.0176631121645987	7.58400662761289	4.21575054037357e-07	0.892501337689662	4
ENSG00000188389.10	PDCD1	2	241858748	2_144	0	0.0142151069233692	5.54025341342977	2.47849892226267e-07	0.432441847775962	1
ENSG00000188011.5	RTP5	2	241869928	2_144	0	0.0148135399766856	5.92806376081567	2.76363506061872e-07	-0.506245421813262	1
ENSG00000216921.7	AC131097.4	2	241901626	2_144	0	0.014930511336849	6.00203411090575	2.82021432734231e-07	0.440766380587064	2
ENSG00000134121.9	CHL1	3	197407	3_1	0	0.0430467242245569	13.727919919675	1.85974679456136e-06	-1.6404718945178	1
ENSG00000134115.12	CNTN6	3	870095	3_1	0	0.0186680063680638	5.82231375177093	3.42060179242197e-07	-0.534670233310144	3
ENSG00000091181.19	IL5RA	3	3126901	3_4	0	0.0109010459372263	10.8786572692247	3.73209283367508e-07	-1.24470587776279	1
ENSG00000072756.16	TRNT1	3	3129338	3_4	0	0.00585533199115029	5.04826765156836	9.30256836424321e-08	0.316966585822573	1
ENSG00000113851.14	CRBN	3	3178805	3_4	0	0.0271021512394363	19.4561956709723	1.65947480635573e-06	1.93954062005774	1
ENSG00000175928.5	LRRN1	3	3821595	3_4	0	0.00562829252758723	4.67763438667626	8.28537002376526e-08	0.0378748923087222	1
ENSG00000170364.12	SETMAR	3	4303252	3_4	0	0.00774629391665438	7.67222604439528	1.87035624838386e-07	-0.895474673290715	1
ENSG00000144455.13	SUMF1	3	4368850	3_4	0	0.00659197253348054	6.15907034723733	1.27773128145556e-07	-0.71404558655155	4
ENSG00000150995.18	ITPR1	3	4492945	3_4	0	0.033656887106932	21.5062539935513	2.27796837413207e-06	-2.25957890894199	1
ENSG00000134109.10	EDEM1	3	5183011	3_4	0	0.00564146565371215	4.69954333487591	8.34365965867756e-08	0.0668111056679247	1
ENSG00000071282.11	LMCD1	3	8502071	3_6	0	0	5.12278246976961	0	-0.524741707449817	1
ENSG00000182533.6	CAV3	3	8733537	3_7	0	0.0157657213806011	4.75562076279704	2.35955462206801e-07	-0.144099789141288	2
ENSG00000125046.14	SSUH2	3	8676943	3_7	0	0.0557532611870608	16.7201962162612	2.93373322363878e-06	1.8844638598629	1
ENSG00000180914.10	OXTR	3	8769543	3_7	0	0.0317498402188182	11.3623771524892	1.13532373816689e-06	-1.33933765101207	1
ENSG00000070950.9	RAD18	3	8963418	3_7	0	0.0177002467557117	5.8451884721384	3.25601812378416e-07	-0.765016630736913	2
ENSG00000196220.15	SRGAP3	3	9363240	3_7	0	0.0478140514766116	15.2528327739226	2.29517089137032e-06	1.64419211450046	1
ENSG00000168137.15	SETD5	3	9397062	3_7	0	0.017596715043947	5.78993997925994	3.2063773842845e-07	0.615348661135252	1
ENSG00000163719.19	MTMR14	3	9649842	3_8	0	0.0314925688189445	10.6422951604301	1.05475686452842e-06	1.2196356558754	1
ENSG00000134072.10	CAMK1	3	9769618	3_8	0	0.0239813937261936	8.06580720837188	6.087391453248e-07	0.898985649242238	1
ENSG00000214021.15	TTLL3	3	9807893	3_8	0	0.0215722312659324	7.06667707018873	4.79754753802542e-07	0.864673932927501	1
ENSG00000156990.14	RPUSD3	3	9843931	3_8	0	0.0196440478507622	6.18383490844524	3.82294318380609e-07	0.550899730769593	1
ENSG00000171135.13	JAGN1	3	9890653	3_8	0	0.0252467159684558	8.55141767049389	6.79441369910664e-07	-0.911823714305102	1
ENSG00000163701.18	IL17RE	3	9897936	3_8	0	0.0196021387101653	6.16370018118455	3.80236616752112e-07	-0.55938920844872	2
ENSG00000163703.17	CRELD1	3	9933563	3_8	0	0.0186111960876424	5.67488159709093	3.32383964254148e-07	-0.480035091784459	3
ENSG00000125037.12	EMC3	3	10010880	3_8	0	0.0168591947333616	4.7437788891302	2.51692479288556e-07	0.192326344717093	2
ENSG00000144554.10	FANCD2	3	10025967	3_8	0	0.0200212932960836	6.3631339549389	4.00933335832437e-07	-0.664546074505475	2
ENSG00000254999.3	BRK1	3	10115548	3_8	0	0.0167475559871648	4.68123078815737	2.46729151209757e-07	0.111896906341904	2
ENSG00000134086.7	VHL	3	10141318	3_8	0	0.0175020256161628	5.09611372727126	2.80696113967347e-07	-0.26411283368821	1
ENSG00000157017.15	GHRL	3	10290784	3_8	0	0.129730138788193	24.2720804118034	9.90961674912491e-06	-2.56266837547678	2
ENSG00000157087.17	ATP2B2	3	10708383	3_8	0	0.0308591285875683	10.4498684359711	1.01485373524426e-06	1.28789583287268	1
ENSG00000157103.10	SLC6A1	3	10992142	3_9	0	0.00807890249297438	4.68419777771417	1.19095832322992e-07	0.0605724618686414	2
ENSG00000197548.12	ATG7	3	11272224	3_9	0	0.0127608936080083	21.0960682900642	8.47210996546973e-07	-3.97755151071924	2
ENSG00000144559.10	TAMM41	3	11818635	3_9	0	0.0114548218337061	7.74692940554628	2.79271688472313e-07	-0.802246720539273	2
ENSG00000157150.4	TIMP4	3	12159406	3_9	0	0.0104675315033966	6.95136124615499	2.28993475567948e-07	0.718555254407061	1
ENSG00000132170.19	PPARG	3	12288284	3_9	0	0.0193179508779466	12.6364680869818	7.68237912898199e-07	1.32908584939274	1
ENSG00000154743.17	TSEN2	3	12484699	3_9	0	0.00834441809286357	4.96474312484766	1.30377248932819e-07	-0.426549780665879	2
ENSG00000075975.15	MKRN2	3	12547742	3_9	0	0.00807789355138011	4.69241612058492	1.19289884378686e-07	0.271881667509648	2
ENSG00000225526.4	MKRN2OS	3	12561203	3_9	0	0.00810303672128154	4.72026322007954	1.20371313048519e-07	-0.137767792016036	1
ENSG00000088726.15	TMEM40	3	12769053	3_9	0	0.013943119322451	9.71210727645108	4.26169523052431e-07	-1.2136880769364	1
ENSG00000144712.11	CAND2	3	12796841	3_9	0	0.00952190463107261	6.19465214602341	1.85630666984851e-07	-0.718882439812093	1
ENSG00000144713.12	RPL32	3	12841340	3_9	0	0.0119220347084164	8.51326754191973	3.19415242976648e-07	-1.10471512263987	1
ENSG00000144711.13	IQSEC1	3	13073352	3_10	0	0.00819836236497928	5.34505443928162	1.37907605108895e-07	0.508993139880618	1
ENSG00000132182.11	NUP210	3	13419856	3_10	0	0.0491129662568329	22.2407336597057	3.43759134977477e-06	2.66337758302891	1
ENSG00000163517.14	HDAC11	3	13480018	3_10	0	0.0094935864069895	6.72149094835476	2.00819045871976e-07	0.670012175573231	1
ENSG00000163520.13	FBLN2	3	13517555	3_10	0	0.00765747678949125	4.70483140949864	1.13380594159964e-07	0.0296627552175718	2
ENSG00000163528.12	CHCHD4	3	14124463	3_10	0	0.0797860972369597	26.8988804142214	6.75414530830271e-06	2.53880478798853	1
ENSG00000170876.7	TMEM43	3	14127579	3_10	0	0.0110876564228105	8.1788083973929	2.85390010694719e-07	0.80175855007899	2
ENSG00000144596.12	GRIP2	3	14532402	3_10	0	0.00806371702740982	5.18970569578905	1.31700366278253e-07	-0.469475737043814	1
ENSG00000154781.15	CCDC174	3	14660765	3_10	0	0.00767656409380013	4.7281817772696	1.14227328248733e-07	-0.0155955111528383	1
ENSG00000154783.11	FGD5	3	14850291	3_11	1	0.686838302105859	31.9059131858702	6.8965939814196e-05	5.6422104322239	1
ENSG00000131368.7	MRPS25	3	15064685	3_11	0	0.0519483761651022	17.7401414525919	2.90026731811831e-06	-1.70116666991868	1
ENSG00000131381.12	RBSN	3	15099772	3_11	0	0.0141352481284533	5.95377754310495	2.64853071474793e-07	-0.0199444494221031	1
ENSG00000131375.9	CAPN7	3	15206289	3_11	0	0.0122591377244023	5.32125855715677	2.05297310244211e-07	-0.827713013094717	1
ENSG00000131370.15	SH3BP5	3	15340705	3_11	0	0.0120825096252875	4.82419936793261	1.83438871886276e-07	-0.214944312934145	1
ENSG00000206562.11	METTL6	3	15420851	3_11	0	0.0183700217254019	8.49904015077159	4.91347244140867e-07	-0.979988207229668	1
ENSG00000144597.13	EAF1	3	15429031	3_11	0	0.072951589919233	20.931733061596	4.80561442691014e-06	-2.16713306026267	1
ENSG00000206561.12	COLQ	3	15474411	3_11	0	0.0180082111722318	8.45964193594595	4.79436980884529e-07	1.12932551646703	3
ENSG00000131373.14	HACL1	3	15601668	3_11	0	0.015224593332739	6.90247097836528	3.30719089725525e-07	-0.825675473097349	2
ENSG00000154814.13	OXNAD1	3	16265068	3_12	0	0.0159503480439763	6.43466269491882	3.23001786065779e-07	-0.178571705339171	1
ENSG00000131378.13	RFTN1	3	16378893	3_12	0	0.0169982191327231	7.08793401577799	3.79168336507098e-07	0.406490561689344	2
ENSG00000183960.8	KCNH8	3	19148202	3_14	0	0.0133165846098114	5.70431396781667	2.39059082162175e-07	0.510028482882224	1
ENSG00000144566.10	RAB5A	3	19946616	3_14	0	0.0910100572997549	23.9783070751274	6.86778797704659e-06	2.5348936127768	2
ENSG00000183977.13	PP2D1	3	20012089	3_14	0	0.0196540373525027	9.36818138619907	5.79450099414569e-07	1.02577660922305	2
ENSG00000182247.9	UBE2E2	3	23202760	3_17	0	0.0305028592094782	14.7649288151645	1.41736231451667e-06	-2.51344186528879	1
ENSG00000197885.10	NKIRAS1	3	23946511	3_18	0	0.0102793339356103	4.74279314212735	1.53429239271416e-07	-0.428494415391472	1
ENSG00000151090.17	THRB	3	24363559	3_18	0	0.0102057957971228	4.67536898783241	1.50166044065593e-07	0.0624398664938218	2
ENSG00000077092.18	RARB	3	25174821	3_18	0	0.0123322027880644	6.45304448964429	2.504461100307e-07	0.722942285474445	1
ENSG00000179796.11	LRRC3B	3	26623087	3_19	0	0.0706463193059879	19.1884489293067	4.26617222771843e-06	-2.2366055282884	1
ENSG00000163491.16	NEK10	3	27369070	3_20	2	0.0229884531338758	19.1896212359389	1.388305759925e-06	1.20842374498166	1
ENSG00000033867.16	SLC4A7	3	27484217	3_20	0	0.00895745524032543	19.4750981228189	5.49001176180618e-07	4.76497974254762	2
ENSG00000187118.12	CMC1	3	28241610	3_21	0	0.0488647042563578	12.3312198874605	1.89631417046166e-06	1.42148082687196	1
ENSG00000163512.13	AZI2	3	28348860	3_21	0	0.030959957646248	7.99483877352331	7.78966967581409e-07	1.1580827547599	2
ENSG00000197385.5	ZNF860	3	31981522	3_23	0	0.0150587353302126	5.05879176284533	2.3974208427698e-07	0.347238969891463	2
ENSG00000144645.13	OSBPL10	3	31979041	3_23	0	0.0144851342916533	4.69349086177773	2.13957481037211e-07	0.0339798630747688	2
ENSG00000170293.8	CMTM8	3	32238447	3_23	0	0.0216063198834981	8.4594302556706	5.75215909590945e-07	-0.974413035948207	1
ENSG00000091317.7	CMTM6	3	32502466	3_24	0	0.0180694015153483	5.51829970518932	3.13803675343486e-07	-0.578827752676604	1
ENSG00000144635.8	DYNC1LI1	3	32374954	3_24	0	0.145819645862872	25.5554329540701	1.17275759966354e-05	-2.50190664036822	1
ENSG00000182973.18	CNOT10	3	32684690	3_24	0	0.0165233866018121	4.67609617151015	2.43159629238706e-07	-0.0191404858044061	1
ENSG00000188167.8	TMPPE	3	33097052	3_24	0	0.0171575869669364	5.03067457675524	2.71638552317308e-07	-0.273175405244995	2
ENSG00000170266.15	GLB1	3	33103989	3_24	0	0.0255691503460174	8.79302982126901	7.07560885140838e-07	1.07323066600337	1
ENSG00000170275.14	CRTAP	3	33113893	3_24	0	0.0775640877599496	19.3723417757126	4.72880913413241e-06	-2.05319594126171	2
ENSG00000173705.8	SUSD5	3	33218911	3_25	0	0.012267316587827	4.93656803120161	1.90582786986461e-07	0.274784916584625	2
ENSG00000153558.13	FBXL2	3	33277306	3_25	0	0.0121004174713977	4.80786780395263	1.83088828386484e-07	-0.680377744670187	2
ENSG00000153560.11	UBP1	3	33443467	3_25	0	0.044197224457396	17.0433185533509	2.37059919183189e-06	2.28859524322404	1
ENSG00000170248.13	PDCD6IP	3	33797856	3_25	0	0.0119311714466149	4.67549684690073	1.7555767819911e-07	0.363771680798866	1
ENSG00000172995.16	ARPP21	3	35639025	3_26	0	0.022591111332906	5.58801732724953	3.97286962776557e-07	-0.626604220749795	1
ENSG00000144681.10	STAC	3	36380288	3_26	0	0.0275832512637473	7.47393139723114	6.48789087337489e-07	-1.01343264391802	2
ENSG00000168016.13	TRANK1	3	36944858	3_27	0	0.0100775757936503	5.08959236225046	1.6141654484086e-07	0.546836964225472	1
ENSG00000178567.7	EPM2AIP1	3	36993455	3_27	0	0.0130639691713806	8.13543688753175	3.34476030811342e-07	-1.61641874732074	1
ENSG00000076242.14	MLH1	3	36996225	3_27	0	0.0102758648192929	5.06171367846939	1.63691048779613e-07	0.165031511152413	1
ENSG00000093167.17	LRRFIP2	3	37186242	3_27	0	0.0235237093234116	14.4976479591006	1.07327824815119e-06	2.68186512066681	1
ENSG00000144674.16	GOLGA4	3	37243088	3_27	0	0.0107371652364371	5.37852735952244	1.81744799397931e-07	0.135461430444295	2
ENSG00000198590.11	C3orf35	3	37386585	3_27	0	0.0124556033401976	6.60640413153275	2.58963693194781e-07	0.469808520629286	1
ENSG00000144668.11	ITGA9	3	37452932	3_27	0	0.00982735691933934	4.76770097892996	1.47453373378866e-07	-0.374099212456444	1
ENSG00000172940.11	SLC22A13	3	38266019	3_27	0	0.00975137123849768	4.70138917542015	1.44278250426986e-07	0.198827363702317	1
ENSG00000144671.10	SLC22A14	3	38281135	3_27	0	0.0105469330769211	5.26928294542599	1.74898741129206e-07	-0.0905084500980603	2
ENSG00000093217.9	XYLB	3	38345025	3_28	0	0.0126288212436395	5.6387776335051	2.24107689489884e-07	0.624628723448858	2
ENSG00000114739.13	ACVR2B	3	38454702	3_28	0	0.14021677923739	28.656060023839	1.26451923254342e-05	-3.04066553114156	1
ENSG00000183873.15	SCN5A	3	38558965	3_28	0	0.0120893374879369	5.2285134773275	1.98925155899339e-07	-0.166132084937987	1
ENSG00000168356.11	SCN11A	3	38947836	3_28	0	0.0163596563817864	8.07315798872307	4.15648868657462e-07	1.027321429508	1
ENSG00000114742.13	WDR48	3	39051835	3_28	0	0.01337430099051	6.17788199295231	2.60027736102759e-07	-0.604031172803671	1
ENSG00000114745.13	GORASP1	3	39107217	3_28	0	0.0115518011927866	4.80120722980862	1.74545690704504e-07	-0.289602583482584	2
ENSG00000168026.18	TTC21A	3	39108012	3_28	0	0.0115980199870211	4.83871751566108	1.76613173896116e-07	-0.307732214322538	1
ENSG00000168334.8	XIRP1	3	39192679	3_28	0	0.0518242843784931	18.9910323682485	3.09735412329437e-06	-1.97024090433597	1
ENSG00000168329.13	CX3CR1	3	39406713	3_28	0	0.0157555106783778	7.71901219826399	3.82739411986243e-07	0.985955175271193	1
ENSG00000144659.10	SLC25A38	3	39383433	3_28	0	0.0230661844258081	11.3109975264228	8.2108031679956e-07	1.47937063646455	2
ENSG00000168028.13	RPSA	3	39407090	3_28	0	0.0343073511554933	15.0660992767065	1.62666074519752e-06	-1.77659734626684	1
ENSG00000114784.3	EIF1B	3	40309786	3_29	0	0.0146182689541651	5.67911654079733	2.61267688260173e-07	0.523938616536788	1
ENSG00000168032.8	ENTPD3	3	40387447	3_29	0	0.0132643504980314	4.76520179106596	1.98918996300742e-07	-0.227673707583901	1
ENSG00000188846.13	RPL14	3	40396629	3_29	0	0.0136192139895406	5.01341123077308	2.14879184430297e-07	0.308655795573457	2
ENSG00000177873.12	ZNF619	3	40477330	3_29	0	0.0143326497465271	5.49353264939769	2.47791937583565e-07	0.517371359214115	1
ENSG00000172888.11	ZNF621	3	40524103	3_29	0	0.0141868356470602	5.39736592071204	2.4097743299592e-07	-0.490309840724407	1
ENSG00000168036.16	CTNNB1	3	41195090	3_30	0	0	69.3922062524272	0	-3.69565446939893	1
ENSG00000168038.10	ULK4	3	41962012	3_30	0	0.00490209861303925	15072.9161563858	0.000232534984247801	5.74372302792364	2
ENSG00000182606.14	TRAK1	3	42014240	3_30	0	0	84.9061298612921	0	-0.573678293182404	1
ENSG00000187094.11	CCK	3	42261819	3_30	0	0	88.5781471643751	0	0.794857613509407	1
ENSG00000114812.12	VIPR1	3	42557488	3_32	0	0.00606851624917393	4.78284381765695	9.13435092074758e-08	-0.189431016589686	1
ENSG00000114857.17	NKTR	3	42600359	3_32	0	0.00919202847525435	8.67713406929016	2.51013247507552e-07	-1.02284584737346	2
ENSG00000114853.13	ZBTB47	3	42653125	3_32	0	0.0303457597243083	19.9250126645284	1.90285455673754e-06	-2.01065594546249	2
ENSG00000157119.11	KLHL40	3	42685226	3_32	0	0.00860641040585453	8.05939201103255	2.18289731265732e-07	-0.946400672996219	1
ENSG00000010282.14	HHATL	3	42682335	3_32	0	0.00652037596973853	5.45607580253774	1.11959772503065e-07	0.417387426192781	1
ENSG00000244607.5	CCDC13	3	42770079	3_32	0	0.00609303518837256	4.82063935601764	9.24373107078719e-08	-0.145003147812888	2
ENSG00000181061.13	HIGD1A	3	42800848	3_32	0	0.017484112129848	14.7204423149092	8.0997836072821e-07	-1.62296478606573	1
ENSG00000144648.15	ACKR2	3	42804792	3_32	0	0.00624348341425263	5.04928111275572	9.92122927843218e-08	-0.373052978321673	2
ENSG00000180432.5	CYP8B1	3	42876414	3_32	0	0.016926008162686	14.414981776362	7.67852172472017e-07	1.69836194258155	1
ENSG00000182983.14	ZNF662	3	42905991	3_32	0	0.00850411682970209	7.94720404353772	2.12692685711984e-07	0.93910565888377	1
ENSG00000144649.8	FAM198A	3	43015593	3_32	0	0.011307411047609	10.6218028752267	3.77981366644837e-07	1.29293108954255	1
ENSG00000144647.5	POMGNT2	3	43106160	3_32	0	0.00642126756941885	5.31248606936638	1.07356302391824e-07	-0.241846565167713	1
ENSG00000011198.7	ABHD5	3	43689274	3_32	0	0.0167481117052878	14.3155134702212	7.5453910483524e-07	-1.61573071392624	1
ENSG00000160746.12	ANO10	3	43691692	3_32	0	0.00820002903240491	7.6055824732172	1.96271320231157e-07	-0.879612922546675	1
ENSG00000179152.19	TCAIM	3	44338372	3_32	0	0.00664361357126952	5.63161767271739	1.17746091626436e-07	0.430294418693841	2
ENSG00000225873.3	LINC00694	3	44439661	3_32	0	0.00600015687827504	4.67665971026668	8.83094844688293e-08	-0.062528236212691	1
ENSG00000196345.12	ZKSCAN7	3	44555404	3_32	0	0.0060192046792229	4.70636791402086	8.91525890160907e-08	-0.156931713020281	1
ENSG00000144792.9	ZNF660	3	44578516	3_32	0	0.00673010156668219	5.75288419414649	1.21847388004452e-07	-0.492248795085715	2
ENSG00000186448.14	ZNF197	3	44584405	3_32	0	0.0060022942962259	4.67999805194236	8.840400313929e-08	-0.100496845127861	1
ENSG00000169981.10	ZNF35	3	44631938	3_32	0	0.00601922693060164	4.70640256112923	8.9153574910785e-08	0.156875745067959	2
ENSG00000196653.11	ZNF502	3	44712685	3_32	0	0.00616846457348586	4.93596730704005	9.58204758063186e-08	0.0743717101779189	2
ENSG00000163807.5	KIAA1143	3	44761638	3_32	0	0.062947471688158	26.8742312935391	5.32381941215866e-06	-2.63179462576728	1
ENSG00000163808.16	KIF15	3	44761638	3_32	0	0.0629474716881581	26.8742312935391	5.32381941215867e-06	-2.63179462576728	1
ENSG00000169964.7	TMEM42	3	44861857	3_32	0	0.0699680277262195	27.8906727532338	6.1414029862761e-06	-2.6811378148525	1
ENSG00000163815.5	CLEC3B	3	45002501	3_32	0	0.00603099905239091	4.7247161817992	8.96755314338985e-08	-0.0579426979068274	1
ENSG00000163814.7	CDCP1	3	45120530	3_32	0	0.0134472153575704	12.2504559917782	5.18434134424367e-07	1.32666612351297	1
ENSG00000249992.1	TMEM158	3	45120530	3_32	0	0.0149988157456679	13.2773928057742	6.2672749446636e-07	1.42182247535663	3
ENSG00000011376.9	LARS2	3	45388191	3_32	0	0.018613806307663	15.3101737477087	8.96859232854713e-07	-1.82306371652037	2
ENSG00000144791.9	LIMD1	3	45554458	3_32	0	0.00602624094843074	4.71731835409901	8.94644820592514e-08	-0.0124833898303176	2
ENSG00000211456.10	SACM1L	3	45679619	3_32	0	0.0232415194806285	17.403930435799	1.2729778012649e-06	-1.814788799219	2
ENSG00000163817.15	SLC6A20	3	45796521	3_32	0	0.00637726232338476	5.24802081211021	1.05326779198404e-07	0.39703846385347	1
ENSG00000172215.5	CXCR6	3	45940684	3_32	0	0.00628172920226078	5.10652884075845	1.0095177823467e-07	0.285976303024112	1
ENSG00000163820.14	FYCO1	3	45921310	3_32	0	0.00603748160338913	4.73478571740251	8.99632472441173e-08	-0.244983647596555	2
ENSG00000163823.3	CCR1	3	46208517	3_32	0	0.00612263078972386	4.86605854881925	9.37614629417718e-08	0.189609943234586	1
ENSG00000121797.9	CCRL2	3	46406413	3_32	0	0.0144110858231314	12.9013965535307	5.85116577513368e-07	-1.4884790572521	1
ENSG00000012223.12	LTF	3	46485538	3_32	0	0.00964805737494256	9.13160417062278	2.77265560664644e-07	0.977728311542233	1
ENSG00000241186.9	TDGF1	3	46574146	3_32	0	0.0106976244030862	10.1011420379659	3.40068806574847e-07	-1.1469634979268	1
ENSG00000261603.1	PRSS46	3	46735496	3_33	0	0.0419778299105846	18.9128391761214	2.49853643403849e-06	-2.15991192319586	2
ENSG00000163827.12	LRRC2	3	46625734	3_33	0	0.00909378225091029	5.00172410330942	1.43144035557775e-07	-0.35596562224526	1
ENSG00000178038.16	ALS2CL	3	46676002	3_33	0	0.0843493499810194	23.8989340291065	6.34408866794564e-06	2.1241764896404	2
ENSG00000181585.3	TMIE	3	46698154	3_33	0	0.0507836769384259	21.4837829298969	3.4335539182108e-06	2.58325951340581	2
ENSG00000188086.13	PRSS45	3	46744963	3_33	0	0.0119236022174519	7.61959011517086	2.85922322278636e-07	1.23873896789028	2
ENSG00000160801.13	PTH1R	3	46877889	3_33	0	0.0174938452283403	11.2553991612097	6.19662414664784e-07	1.47993998248993	2
ENSG00000160796.16	NBEAL2	3	46979634	3_33	0	0.00912246998744437	5.12511922497589	1.47138183349121e-07	0.816841729459649	2
ENSG00000160799.11	CCDC12	3	46982458	3_33	0	0.00918332224840268	5.22546369291212	1.51019710182532e-07	-0.829986677581483	1
ENSG00000181555.20	SETD2	3	47163449	3_33	0	0.00906265822784191	4.98069854373797	1.42054446640505e-07	-0.624549839228344	1
ENSG00000076201.14	PTPN23	3	47380662	3_33	0	0.0105083091033846	6.01792127397258	1.99016147418248e-07	-0.0568758413586133	1
ENSG00000114650.18	SCAP	3	47476020	3_33	0	0.0095047972290101	5.25194312728784	1.57098429864499e-07	0.340027256620912	1
ENSG00000163832.15	ELP6	3	47513447	3_33	0	0.0108864255954292	6.46069869824386	2.21347066198751e-07	-0.796264305472925	1
ENSG00000114646.9	CSPG5	3	47580841	3_33	0	0.0986409845132061	28.132885129551	8.73334556410257e-06	3.33352613333819	1
ENSG00000173473.10	SMARCC1	3	47781357	3_34	0	0.0101061849879676	10.2809297323621	3.26985585464062e-07	1.89752492435886	1
ENSG00000047849.21	MAP4	3	48089403	3_34	0	0.0124963156315411	21.4048060514034	8.41787081988764e-07	4.29299536968518	1
ENSG00000164045.11	CDC25A	3	48188134	3_34	0	0.0121240019544488	21.1691951483648	8.07717175402616e-07	4.76484843428241	1
ENSG00000164047.4	CAMP	3	48226335	3_34	0	0.0114916585521311	20.7718543137704	7.51219677072392e-07	4.72357748252994	1
ENSG00000164048.13	ZNF589	3	48234587	3_34	0	0.00860979732616041	17.5388666712219	4.75229540366983e-07	-4.22541100371304	2
ENSG00000172113.8	NME6	3	48301179	3_34	0	0.013169136157366	22.1857463045092	9.19475801522125e-07	-4.76224180268227	2
ENSG00000164051.13	CCDC51	3	48440024	3_34	0	0.0135704211128226	8.64588094331568	3.69242386538397e-07	0.689461196844622	1
ENSG00000232112.3	TMA7	3	48440237	3_34	0	0.0135939189003785	8.65724463799667	3.70367899411694e-07	0.687726356516607	1
ENSG00000213689.11	TREX1	3	48467186	3_34	0	0.0174112925781207	10.2835318520672	5.63484902826606e-07	-0.347114482200658	1
ENSG00000164054.15	SHISA5	3	48527074	3_34	0	0.00937331054406021	7.24182586469086	2.13624007048707e-07	1.07448124717621	1
ENSG00000114268.11	PFKFB4	3	48562408	3_34	0	0.00818812977519023	5.6899952889974	1.46624180487206e-07	0.772752784706326	1
ENSG00000145040.3	UCN2	3	48563473	3_34	0	0.0142167679901269	10.9652829920908	4.90602429063488e-07	-1.63107272311099	2
ENSG00000114270.17	COL7A1	3	48595323	3_34	0	0.0174349931504031	12.7695007045748	7.00655718947139e-07	-1.755011479617	1
ENSG00000008300.16	CELSR3	3	48662086	3_34	0	0.0101516769668381	7.64657310678098	2.44294454462736e-07	1.71534801400601	1
ENSG00000068745.14	IP6K2	3	48694528	3_34	0	0.00819289193983153	6.72361493959427	1.73360054146078e-07	-1.03257047720483	3
ENSG00000114302.15	PRKAR2A	3	48845667	3_34	0	0.00973524715729779	9.64976956240965	2.95646606182856e-07	-2.77388241706233	1
ENSG00000221883.2	ARIH2OS	3	48919429	3_34	0	0.0150703926311251	15.0961400123396	7.15977634271781e-07	-3.69922947788487	1
ENSG00000177479.19	ARIH2	3	48919429	3_34	0	0.0150703926311251	15.0961400123396	7.15977634271781e-07	3.69922947788487	1
ENSG00000178467.17	P4HTM	3	48987668	3_34	0	0.0149696127259014	15.016475684899	7.07436650713612e-07	3.69292928511604	1
ENSG00000178252.17	WDR6	3	49007280	3_34	0	0.0154462175773611	14.4400011015436	7.01937344083084e-07	-3.46504102716808	2
ENSG00000178057.14	NDUFAF3	3	49023895	3_34	0	0.00930101912217573	9.03096961292887	2.64346699212722e-07	2.70033388407063	1
ENSG00000178149.16	DALRD3	3	49023895	3_34	0	0.00930101912217573	9.03096961292886	2.64346699212722e-07	2.70033388407063	1
ENSG00000198218.10	QRICH1	3	49088219	3_34	0	0.00917833545163094	8.82969052947657	2.55045921101307e-07	-2.6716767418339	1
ENSG00000185909.14	KLHDC8B	3	49171432	3_34	0	0.203416437597229	39.9256711061012	2.55591992078203e-05	-4.69789131572825	2
ENSG00000173421.16	CCDC36	3	49199901	3_34	0	0.0224777913780497	18.3696548905277	1.29946206913541e-06	3.82604134623582	1
ENSG00000188315.7	C3orf62	3	49277527	3_34	0	0.0105022363901788	7.95231718113292	2.62835762526792e-07	1.79199055766764	1
ENSG00000114316.12	USP4	3	49340655	3_35	0	0.00767377735873043	13.0389639810594	3.14891729385484e-07	-2.38323314865185	1
ENSG00000233276.3	GPX1	3	49359318	3_35	0	0.00803054975654127	13.7550551555466	3.47629470693009e-07	-2.47161766645616	1
ENSG00000145022.4	TCTA	3	49327397	3_35	0	0.0107213421729851	12.7717525863616	4.30931883240149e-07	2.03059843382402	1
ENSG00000145020.15	AMT	3	49422917	3_35	0	0.00774329219809877	13.1754182928724	3.21069486690606e-07	2.39718064753078	1
ENSG00000145029.13	NICN1	3	49429438	3_35	0	0.00795476198840284	13.6069944590856	3.40642139200583e-07	2.45310750978554	1
ENSG00000173531.15	MST1	3	49688745	3_35	0	0.00708153274600321	5.46763182369283	1.2185279745517e-07	-0.259890090279984	2
ENSG00000164068.15	RNF123	3	49687375	3_35	0	0.0199042664949547	31.5808121133799	1.97823756878531e-06	-4.08194729078097	2
ENSG00000176095.11	IP6K1	3	49785476	3_35	0	0.0102885720448723	13.4814716775748	4.3651721969081e-07	-2.60880404344092	1
ENSG00000187492.8	CDHR4	3	49798017	3_35	0	0.010885550948025	14.0464930851494	4.81201860934794e-07	-2.65789693580307	1
ENSG00000185614.4	FAM212A	3	49803410	3_35	0	0.384766994855561	20.097537797156	2.43360247934181e-05	-3.17266697766731	1
ENSG00000183763.8	TRAIP	3	49856597	3_35	0	0.0118930623304011	19.5561703997115	7.31958538705143e-07	-2.51868868838544	1
ENSG00000164078.12	MST1R	3	49903379	3_35	0	0.0106285171707504	20.0926056649877	6.72075266764348e-07	-2.72834364033791	2
ENSG00000004534.14	RBM6	3	49937901	3_35	0	0.00782736816299834	15.3385951445804	3.7784207688907e-07	2.03661392238069	1
ENSG00000003756.16	RBM5	3	50088563	3_35	0	0.00813754484683638	15.5679440286432	3.98688427859673e-07	2.08349113724445	1
ENSG00000188338.14	SLC38A3	3	50204954	3_35	0	0.00986171519869339	11.2971811283021	3.50615831225945e-07	0.278048573643963	1
ENSG00000012171.19	SEMA3B	3	50267465	3_35	0	0.0219877753893096	14.9145030029449	1.0320459917796e-06	-1.32278666432295	1
ENSG00000179564.3	LSMEM2	3	50278688	3_35	0	0.0203803023277583	15.3889110264384	9.87023481101065e-07	-1.7941906525052	1
ENSG00000214706.10	IFRD2	3	50280884	3_35	0	0.0439365479133687	25.0441744244837	3.46291335294628e-06	-2.93397570926165	1
ENSG00000243477.5	NAT6	3	50295266	3_35	0	0.0145373938634026	11.9507875764969	5.4675411160015e-07	-1.57060060901783	2
ENSG00000186792.16	HYAL3	3	50295266	3_35	0	0.02617518355156	18.2156303531295	1.50052388955145e-06	2.36645137704047	1
ENSG00000068028.17	RASSF1	3	50336862	3_35	0	0.0200807512679833	15.575076211488	9.84281020483689e-07	1.87053350517504	1
ENSG00000114395.10	CYB561D2	3	50350442	3_35	0	0.0168089177054257	21.2477934331486	1.12399029198587e-06	-2.04736954099458	1
ENSG00000007402.11	CACNA2D2	3	50504484	3_35	0	0.0067949066206644	5.78489061620048	1.23705103784185e-07	-0.943764989341145	1
ENSG00000114735.9	HEMK1	3	50569633	3_35	0	0.00679841372962142	5.37323728915507	1.14961543077682e-07	0.393508777697233	1
ENSG00000114738.10	MAPKAPK3	3	50611291	3_35	0	0.00677782634363922	5.01696892044941	1.07014055257341e-07	0.567401254300484	2
ENSG00000114737.15	CISH	3	50611939	3_35	0	0.00736201857285668	6.15176009276033	1.42529667789108e-07	-0.975427845648219	1
[truncated: 8,615 more rows]
