# Supplementary material for: Adjusting for genetic confounders in transcriptome-wide association studies improves discovery of risk genes of complex traits
Source: Nat Genet. 2024 Jan 26;56(2):336–47. doi: 10.1038/s41588-023-01648-9 (PMC10864181; doi:10.1038/s41588-023-01648-9)
Supplement: Supplementary file 5 — cTWAS results of all analyzed genes across all tissues for IBD, SCZ, and SBP. Results are stored separately for each combination of traits and tissues. Column legends for each set of results are the same as in Supplementary Table 1. [file 41588_2023_1648_MOESM5_ESM.zip › SBP_Esophagus_Mucosa.csv]

id	genename	chrom	pos	region_tag	cs_index	PIP	tau2	PVE	z	num_eqtl
ENSG00000176022.4	B3GALT6	1	1230159	1_1	0	0.0229169122018864	8.24679463119278	5.94771642560072e-07	0.198006516292358	1
ENSG00000237330.2	RNF223	1	1074061	1_1	0	0.015290497391772	4.98271851804295	2.39771157889656e-07	-0.463916826642282	1
ENSG00000187634.11	SAMD11	1	921096	1_1	0	0.0168463164327927	5.66632172977857	3.00410534154909e-07	-0.615966856151979	1
ENSG00000188976.10	NOC2L	1	940820	1_1	0	0.0151869721360057	4.7377687155972	2.26440458564217e-07	0.00781804249677255	2
ENSG00000187961.13	KLHL17	1	959193	1_1	0	0.169289319700641	26.5047063544178	1.4120872459842e-05	-2.68800574187031	1
ENSG00000187583.10	PLEKHN1	1	979472	1_1	0	0.0151079149112124	4.80065777422764	2.28251821128551e-07	0.211161592673389	1
ENSG00000187642.9	PERM1	1	982112	1_1	0	0.0178104964546407	6.23991593469054	3.49754843785009e-07	0.640290765460154	1
ENSG00000188290.10	HES4	1	1000018	1_1	0	0.0452165614592885	14.896679294147	2.11980530486826e-06	1.92178119278083	1
ENSG00000131591.17	C1orf159	1	1083800	1_1	0	0.0162068333013546	5.48698455588773	2.79860030162892e-07	0.440037662565028	3
ENSG00000162571.13	TTLL10	1	1159358	1_1	0	0.0176133051388001	5.95953863506629	3.30340994813254e-07	-0.39756289738436	2
ENSG00000186891.13	TNFRSF18	1	1188054	1_1	0	0.0153224158445539	5.20730337955236	2.51101379715919e-07	-0.880634540733151	1
ENSG00000186827.10	TNFRSF4	1	1211917	1_1	0	0.0213592507600044	8.43718910330071	5.67143254741015e-07	0.753157041444851	2
ENSG00000078808.16	SDF4	1	1229930	1_1	0	0.0184101081819213	11.2546213813476	6.52072978395784e-07	-2.76787059444901	1
ENSG00000160087.20	UBE2J2	1	1274159	1_1	0	0.0173404618838778	6.14691492809592	3.35449259534378e-07	-0.572523217143432	1
ENSG00000162572.20	SCNN1D	1	1280342	1_1	0	0.0154277341836432	9.30874178688286	4.51962190475023e-07	2.55437003935366	1
ENSG00000131584.18	ACAP3	1	1309988	1_1	0	0.0394898557132858	20.2994861777027	2.52278108288588e-06	-4.33219942735622	1
ENSG00000127054.20	INTS11	1	1337898	1_1	0	0.118126172760944	31.4243635951117	1.16821182516629e-05	5.07076100631024	1
ENSG00000162576.16	MXRA8	1	1362042	1_1	0	0.400788534338977	25.6316461507581	3.23296320218081e-05	-5.24705413387287	1
ENSG00000175756.13	AURKAIP1	1	1375267	1_1	0	0.0151625105409642	7.46448932883277	3.56188743906738e-07	1.99326946334592	1
ENSG00000242485.5	MRPL20	1	1407014	1_1	0	0.0158012965007273	5.02415642997933	2.49841655545293e-07	-0.331442262476902	2
ENSG00000235098.8	ANKRD65	1	1430908	1_1	0	0.0975967885451728	25.3472883719445	7.78531172992373e-06	-4.02780208683909	1
ENSG00000179403.11	VWA1	1	1433374	1_1	0	0.0462356335840583	18.2630045353199	2.65740662852095e-06	3.64873189315351	2
ENSG00000215915.9	ATAD3C	1	1440430	1_1	0	0.14768714997995	27.5827194685251	1.2820021862834e-05	-3.85895263038539	2
ENSG00000160072.19	ATAD3B	1	1524911	1_1	0	0.02444061064218	11.3453558927118	8.72648105045827e-07	-2.27592802563538	1
ENSG00000160075.11	SSU72	1	1560765	1_1	0	0.0253375615725309	9.97662704856875	7.95531770266583e-07	-0.725020456568721	1
ENSG00000228594.3	FNDC10	1	1600379	1_1	0	0.0306103399296226	11.0862212284028	1.06797396834157e-06	1.62289569795411	1
ENSG00000189409.13	MMP23B	1	1631710	1_1	0	0.0184530533132986	6.38714799074299	3.7092336333487e-07	0.819382303221782	1
ENSG00000248333.8	CDK11B	1	1624723	1_1	0	0.0177311301544401	5.76332120110443	3.2160161111623e-07	0.000619256816991959	2
ENSG00000189339.11	SLC35E2B	1	1689465	1_1	0	0.0175571952689837	6.30532427931683	3.48394700322355e-07	-0.813199837186872	1
ENSG00000008128.22	CDK11A	1	1724489	1_1	0	0.0151566427819302	4.84134699251908	2.30928853606827e-07	0.544126486359242	2
ENSG00000215790.6	SLC35E2	1	1673060	1_1	0	0.214944226863821	27.4121438713942	1.85429044830802e-05	-2.54060949128303	2
ENSG00000008130.15	NADK	1	1756753	1_1	0	0.0217947192255913	7.5461617637437	5.17590579101087e-07	-0.125121075910348	2
ENSG00000169885.9	CALML6	1	1906935	1_1	0	0.0239218325062196	16.0415898979151	1.20767709193713e-06	3.11527811220811	1
ENSG00000178821.12	TMEM52	1	1922670	1_1	2	0.312661453345858	27.1952879961173	2.67594373918981e-05	5.13009628118493	2
ENSG00000205116.3	TMEM88B	1	1426175	1_1	0	0.0170486625917848	8.54391947988068	4.5841248394627e-07	2.31517856942734	2
ENSG00000067606.16	PRKCZ	1	2050574	1_2	0	0.00983300330860415	4.85410118118552	1.50211776956062e-07	0.20824443591715	1
ENSG00000162585.16	FAAP20	1	2048561	1_2	0	0.00979322576493147	4.91400001503564	1.51450214808061e-07	0.023362662059599	3
ENSG00000157933.9	SKI	1	2228951	1_2	0	0.0988684121312423	25.9540702881641	8.07554812129332e-06	-2.65195375863267	1
ENSG00000116151.13	MORN1	1	2366816	1_2	0	0.0121097907243575	6.93632004714727	2.6434721252327e-07	-0.775167413168642	2
ENSG00000157916.19	RER1	1	2401549	1_2	0	0.0104251364250559	5.50035200842267	1.804601045892e-07	0.550038214631069	1
ENSG00000149527.17	PLCH2	1	2419657	1_2	0	0.0127769728226498	7.27867841560297	2.92677594305554e-07	-0.856603811805731	2
ENSG00000157873.17	TNFRSF14	1	2556224	1_2	0	0.0127703387846229	7.29226981269434	2.93071860675193e-07	-0.913805932220423	1
ENSG00000157870.14	FAM213B	1	2585342	1_2	0	0.00985098481416369	4.87666113524209	1.51185869531437e-07	0.145125461082923	2
ENSG00000142606.15	MMEL1	1	2632528	1_2	0	0.0154116515213668	8.92557897193267	4.32906942923978e-07	-0.901208816764985	2
ENSG00000215912.12	TTC34	1	2800905	1_2	0	0.010303131696426	5.32024685551283	1.72508305197873e-07	0.373446594905477	1
ENSG00000130762.14	ARHGEF16	1	3453260	1_2	0	0.00958240309288449	4.83253947855039	1.45733307041761e-07	0.618273432725577	1
ENSG00000162591.15	MEGF6	1	3529732	1_2	0	0.0104674418982047	6.34057099381543	2.08870882755858e-07	-1.16585102446143	1
ENSG00000116213.15	WRAP73	1	3654319	1_2	0	0.0175141208989243	10.3704789877773	5.71605149806724e-07	-1.27517885428387	2
ENSG00000235169.7	SMIM1	1	3772844	1_3	0	0.102089217973145	17.411105969955	5.59390658345847e-06	-1.89979352604239	1
ENSG00000130764.9	LRRC47	1	3796763	1_3	0	0.028301958214655	5.26587041948791	4.69024605752043e-07	0.442077495214952	1
ENSG00000116198.12	CEP104	1	3857024	1_3	0	0.03682470187159	7.73117963090979	8.9597105000712e-07	0.981346198236426	2
ENSG00000169598.15	DFFB	1	3857024	1_3	0	0.0276799854591591	5.05813807771174	4.40621324803086e-07	-0.23991998607034	2
ENSG00000198912.10	C1orf174	1	3900386	1_3	0	0.0267178235186941	4.72751711911452	3.97505517066998e-07	-0.129057186430116	2
ENSG00000196581.10	AJAP1	1	4654467	1_4	0	0.0234175653836088	5.03901576449183	3.71361119400615e-07	-0.360285924120188	1
ENSG00000069424.14	KCNAB2	1	5999377	1_5	0	0.0659791796801306	14.6290254970514	3.03760488244103e-06	-1.8160958311716	1
ENSG00000131697.17	NPHP4	1	5938960	1_5	0	0.0232404219622755	4.90590384400722	3.58816176794241e-07	0.489202147604058	1
ENSG00000116254.17	CHD5	1	6218354	1_5	0	0.07722615755166	15.4377199397691	3.75194582068837e-06	1.7258552784002	1
ENSG00000158286.12	RNF207	1	6206026	1_5	0	0.0245224535537041	5.43836851547995	4.19702472128703e-07	0.431278716896803	2
ENSG00000116251.9	RPL22	1	6207989	1_5	0	0.0225946391782872	4.67410210646329	3.32362930373843e-07	-0.203920145773291	2
ENSG00000116237.15	ICMT	1	6236734	1_5	0	0.024243598731882	5.28209858465665	4.03006975675075e-07	0.388777988788489	1
ENSG00000097021.19	ACOT7	1	6349434	1_5	0	0.0456614096051609	10.4951835416209	1.50816315317917e-06	1.20270174476781	1
ENSG00000069812.11	HES2	1	6424818	1_5	0	0.0293501786041696	7.10447960222377	6.56223824766793e-07	0.884998718261386	1
ENSG00000187017.15	ESPN	1	6424615	1_5	0	0.0242146539462964	5.15808992850901	3.93075658033329e-07	-0.185912610617402	3
ENSG00000215788.9	TNFRSF25	1	6489459	1_5	0	0.0370007955979479	8.69817310443243	1.01285688020504e-06	-1.00167254181312	1
ENSG00000171680.21	PLEKHG5	1	6489459	1_5	0	0.0370007955979479	8.69817310443243	1.01285688020504e-06	-1.00167254181312	1
ENSG00000162408.10	NOL9	1	6554593	1_5	0	0.0226338770936297	5.34771967925404	3.80922442994961e-07	-0.782367120711758	1
ENSG00000173662.20	TAS1R1	1	6555635	1_5	0	0.0225920354559823	5.279122751126	3.75341076335534e-07	0.745936798593809	1
ENSG00000204859.12	ZBTB48	1	6579883	1_5	0	0.0428321288932488	13.4955016058195	1.81914646002728e-06	-2.20498733997175	2
ENSG00000041988.15	THAP3	1	6625714	1_5	1	0.0303979069863617	13.0243544839185	1.2459736656645e-06	-3.12841795775741	2
ENSG00000007923.15	DNAJC11	1	6701201	1_5	0	0.025070774609564	6.84237841653291	5.39863312733253e-07	1.31277578700463	3
ENSG00000049245.12	VAMP3	1	7781270	1_6	0	0.0184608808713909	4.730986876784	2.74861009260066e-07	-0.271340283748917	1
ENSG00000049249.8	TNFRSF9	1	7936834	1_6	0	0.0191846674104553	5.22534026075554	3.15484352703843e-07	-0.739062576010612	1
ENSG00000116288.12	PARK7	1	7954388	1_6	0	0.0191897293643351	5.47538498891176	3.30668240534374e-07	0.810441358031882	2
ENSG00000142599.17	RERE	1	8424763	1_6	1	0.144149376244798	42.9190212765012	1.94702510308127e-05	-6.03555333325352	2
ENSG00000074800.13	ENO1	1	8887528	1_6	0	0.0204538175983117	5.44543094281355	3.50522263287042e-07	0.297262799800564	1
ENSG00000142583.17	SLC2A5	1	9088125	1_6	0	0.0229271372708481	6.70136761607387	4.83528689603095e-07	-0.76052495427038	1
ENSG00000049239.12	H6PD	1	9221777	1_6	0	0.019175368433468	5.0413912056152	3.04230737567165e-07	-0.247128622475921	3
ENSG00000171621.13	SPSB1	1	9281073	1_6	0	0.134630514524086	23.184290648097	9.8230485810698e-06	2.48030351635188	2
ENSG00000188807.12	TMEM201	1	9590099	1_7	0	0.0539438780892266	15.7794031750208	2.67880876777028e-06	1.65999131938871	1
ENSG00000171608.15	PIK3CD	1	9643802	1_7	0	0.0293976177248807	10.8218188382873	1.00120122263097e-06	1.19402880752195	1
ENSG00000171603.16	CLSTN1	1	9865323	1_7	0	0.0200427642002258	7.80417374018153	4.92258835615138e-07	1.20211330935253	1
ENSG00000178585.14	CTNNBIP1	1	9885480	1_7	0	0.0310344276102976	11.8477161024653	1.15714385256934e-06	1.42904117002974	1
ENSG00000173614.13	NMNAT1	1	9944289	1_7	0	0.0151518780945765	4.63520444768619	2.21026494504491e-07	-0.0456313540904762	1
ENSG00000162444.11	RBP7	1	9997612	1_7	0	0.0151249527718083	4.77515640738039	2.27295376736803e-07	0.187971933054064	1
ENSG00000130939.18	UBE4B	1	9998812	1_7	0	0.0151641850953077	4.8077668475811	2.29441222995789e-07	0.286464672687809	2
ENSG00000054523.17	KIF1B	1	10206826	1_7	0	0.0152254899684907	4.71823249095547	2.26078669222258e-07	0.130877628885294	2
ENSG00000142657.20	PGD	1	10398423	1_7	0	0.0788676463063244	18.9817387407644	4.71133347585133e-06	-2.89583400967489	1
ENSG00000175279.21	CENPS	1	10429947	1_7	0	0.0162791099848953	5.32473609139636	2.72795824670603e-07	-0.268569325879947	2
ENSG00000241563.3	CORT	1	10450625	1_7	0	0.0182886842187139	6.1293924140784	3.5278398482367e-07	-0.0702566546972306	1
ENSG00000160049.11	DFFA	1	10466087	1_7	0	0.0339841890078316	12.5187993474816	1.33890129841303e-06	2.30908502797791	2
ENSG00000120948.16	TARDBP	1	11012060	1_8	0	0.0375856943958397	7.72098311086343	9.13280435935826e-07	1.27088651635498	2
ENSG00000009724.16	MASP2	1	11046609	1_8	0	0.0300781273275179	5.63300780102562	5.33212251855681e-07	0.556591871112935	1
ENSG00000116649.9	SRM	1	11043291	1_8	0	0.0269934291532593	4.62126100253377	3.92579421409692e-07	0.0381867908160006	2
ENSG00000171824.13	EXOSC10	1	11077721	1_8	0	0.0900982836230611	16.0060311541487	4.53846665850325e-06	2.19427525310842	2
ENSG00000198793.12	MTOR	1	11262571	1_8	0	0.0696487534601374	13.5459226795189	2.96914162873133e-06	1.99219441178106	1
ENSG00000132879.13	FBXO44	1	11657243	1_8	0	0.0272186254830505	4.69889832856103	4.02504937114984e-07	-0.131950657275923	1
ENSG00000116663.10	FBXO6	1	11663463	1_8	0	0.0273995557006066	4.76081590898658	4.10519586468186e-07	0.157456672618022	1
ENSG00000162493.16	PDPN	1	13583657	1_10	0	0.0774098945068711	13.3080117050251	3.24204190091139e-06	1.57409655921854	1
ENSG00000116731.22	PRDM2	1	13619984	1_10	0	0.0318573749241368	4.92600697417719	4.93871520280706e-07	-0.251088695489633	2
ENSG00000142634.12	EFHD2	1	15400852	1_11	0	0.00332163785876238	6.00670487317402	6.2791021712228e-08	0.808415492030886	2
ENSG00000142615.7	CELA2A	1	15456801	1_11	0	0.207776824024473	51.7244561561628	3.38222122287071e-05	2.23017816125135	1
ENSG00000132906.17	CASP9	1	15526781	1_11	0	0.00317316954353508	8.92369582122113	8.91142197916318e-08	-1.17931811053962	1
ENSG00000116138.12	DNAJC16	1	15527155	1_11	0	0.00430856378328148	13.6670633961404	1.8531761794477e-07	2.49769021186561	1
ENSG00000197312.11	DDI2	1	15617889	1_11	0	0.00626330652628682	30.0401363666618	5.92126557512601e-07	-4.86908256873674	2
ENSG00000116786.11	PLEKHM2	1	15683319	1_11	1	0.524918200396806	45.059562043903	7.44367788249834e-05	-4.84949192768966	3
ENSG00000162461.7	SLC25A34	1	15737203	1_11	0	0.00368989389658991	19.1144545783664	2.21965134303138e-07	-3.38729994799887	1
ENSG00000233954.6	UQCRHL	1	15809022	1_11	0	0.00310363286016035	4.97020341837709	4.85460030430976e-08	0.269039342502323	1
ENSG00000186510.11	CLCNKA	1	16018713	1_11	0	0.0378048093529449	26.0150405085534	3.0951416716548e-06	3.35504155046265	1
ENSG00000173641.17	HSPB7	1	16020038	1_11	0	0.00793243475871597	12.6085706000257	3.14761304925723e-07	-1.59183528524395	1
ENSG00000184908.17	CLCNKB	1	16044182	1_11	0	0.00529451007954951	9.37944710485872	1.56283090810111e-07	-1.17427545912606	2
ENSG00000185519.8	FAM131C	1	16073545	1_11	0	0.00692228064177514	11.8422735063608	2.57984291771899e-07	1.88210539850783	2
ENSG00000142627.12	EPHA2	1	16085382	1_11	0	0.00723531832951774	12.6187045102393	2.8733027448184e-07	1.38346484551244	1
ENSG00000142632.16	ARHGEF19	1	16212818	1_11	0	0.00407725582365059	6.92275598558811	8.88292426152026e-08	-0.947498236971457	1
ENSG00000132881.11	RSG1	1	16237140	1_11	0	0.0170605642850921	19.9151496371796	1.06926644710163e-06	2.40448676553101	2
ENSG00000037637.10	FBXO42	1	16331141	1_11	0	0.0030175512493279	4.68391517509276	4.4480806184492e-08	0.107484780810604	2
ENSG00000055070.16	SZRD1	1	16352580	1_11	0	0.0773247857271295	34.0385737458435	8.28321727296728e-06	-3.38912822914294	1
ENSG00000157191.19	NECAP2	1	16440864	1_11	0	0.00310025569645467	4.98562806399696	4.86436734260177e-08	0.443186358457737	2
ENSG00000058453.16	CROCC	1	16963416	1_12	0	0.0424458767746229	7.14665347600606	9.54656661421992e-07	-0.810595038377356	1
ENSG00000117122.13	MFAP2	1	16980428	1_12	0	0.0330812995567997	4.80717004498687	5.0047342371358e-07	0.266012191721309	2
ENSG00000159363.17	ATP13A2	1	16999460	1_12	0	0.0378305237717083	6.06509458048679	7.22085968090928e-07	0.626589644568999	2
ENSG00000117115.12	PADI2	1	17095253	1_12	0	0.0342840526876874	5.14180722078729	5.54775045058136e-07	-0.366962754323285	1
ENSG00000159339.13	PADI4	1	17305756	1_12	0	0.0342508471168252	5.13272503182733	5.53258748458933e-07	-0.337344243990349	2
ENSG00000074964.16	ARHGEF10L	1	17522711	1_12	0	0.0324436242779216	4.62485250517901	4.72211135088252e-07	0.0487216218874616	1
ENSG00000142623.9	PADI1	1	17134229	1_12	0	0.0373297904950017	5.94003459106594	6.97836209198168e-07	0.622999487970287	4
ENSG00000142619.4	PADI3	1	17191166	1_12	0	0.0429637963737083	7.26072740970692	9.81729306179153e-07	0.825908337058826	2
ENSG00000179023.8	KLHDC7A	1	18471209	1_13	0	0.0553063184797066	15.3206692202959	2.66662201331824e-06	1.74071808045752	4
ENSG00000159423.16	ALDH4A1	1	18902477	1_13	0	0.0185924627414329	5.10534075994279	2.98724352365525e-07	0.375143847353579	2
ENSG00000127481.14	UBR4	1	19208650	1_13	0	0.0184006743826427	5.00878616427695	2.90051559574847e-07	-0.373190205609537	1
ENSG00000127463.13	EMC1	1	19246729	1_13	0	0.0176875559627928	4.64079593372125	2.5832668601999e-07	0.0527148602482077	2
ENSG00000053372.4	MRTO4	1	19253475	1_13	0	0.0185051076264663	5.06148264222882	2.94766646663568e-07	0.548495599034083	1
ENSG00000162482.4	AKR7A3	1	19288862	1_13	0	0.0925904655298979	20.2297942062944	5.89476784913748e-06	2.3419029753025	2
ENSG00000053371.12	AKR7A2	1	19310497	1_13	0	0.0184793162148412	5.04849376544836	2.93600435243536e-07	0.602337856197014	3
ENSG00000173436.13	MINOS1	1	19596819	1_13	0	0.0418221814456821	12.685901474853	1.66969439655629e-06	1.45609195752687	1
ENSG00000158747.13	NBL1	1	19638205	1_13	0	0.0287159113123354	9.16111565382166	8.27903927683649e-07	-1.15159275667309	1
ENSG00000169914.5	OTUD3	1	19882213	1_13	0	0.0277936141307382	8.85591472489297	7.74617712565059e-07	-1.09637598904555	4
ENSG00000188257.10	PLA2G2A	1	19975471	1_13	0	0.0294615871002133	9.40087744570115	8.71632677118007e-07	1.15928007802364	2
ENSG00000127472.10	PLA2G5	1	20008930	1_13	0	0.0189516910620159	5.28355970103005	3.15125509550277e-07	0.431560616573402	2
ENSG00000117215.14	PLA2G2D	1	20115561	1_13	0	0.0192222137794384	5.4155717570331	3.276096541714e-07	-0.418535513499812	2
ENSG00000162545.5	CAMK2N1	1	20482821	1_14	0	0.0529321628241654	10.0413670710361	1.67271309497692e-06	1.04586193957308	1
ENSG00000090432.6	MUL1	1	20500193	1_14	0	0.0302445175076452	4.78168955435732	4.55131622081497e-07	0.25468685013216	2
ENSG00000183114.7	FAM43B	1	20550427	1_14	0	0.0299021368011949	4.67518369350351	4.39956640589442e-07	0.222651959725782	3
ENSG00000158825.5	CDA	1	20589745	1_14	0	0.040223405131071	7.45500986321516	9.43704507210715e-07	0.949698538593757	2
ENSG00000158828.7	PINK1	1	20589208	1_14	0	0.102164615936413	16.313158481939	5.24502467637586e-06	-1.93524666704083	2
ENSG00000117245.12	KIF17	1	20685321	1_14	0	0.0300141627715642	4.71016900570402	4.44909518743359e-07	0.161498724368721	1
ENSG00000189410.11	SH2D5	1	20508105	1_14	0	0.0297506097711056	4.62765028907062	4.33276742093834e-07	0.00672878574223162	2
ENSG00000075151.20	EIF4G3	1	21174602	1_14	0	0.105256594704625	16.5983764797684	5.4982426212912e-06	2.99109075471404	1
ENSG00000187980.6	PLA2G2C	1	20174949	1_14	0	0.0319537233790427	5.29626341682553	5.32598601949264e-07	0.43077285862789	2
ENSG00000142794.18	NBPF3	1	21439197	1_15	0	0.0211209875935063	4.96718151851528	3.30166667381858e-07	-0.328107379235828	2
ENSG00000076864.19	RAP1GAP	1	21620723	1_15	0	0.0212402590892989	5.07777952694557	3.39424059966709e-07	0.0484864404675163	2
ENSG00000090686.15	USP48	1	21782050	1_15	0	0.0333572617583907	9.17024358905318	9.62676207972995e-07	1.08716013087176	3
ENSG00000142798.17	HSPG2	1	21936377	1_15	0	0.0203219702746164	4.62453418341764	2.95762275878071e-07	0.00319500462713158	1
ENSG00000070831.15	CDC42	1	22049997	1_15	0	0.0281403620146303	7.47397659388032	6.61896961299199e-07	1.02904292087235	2
ENSG00000162552.14	WNT4	1	22186518	1_15	0	0.0303473333174554	8.3026030693674	7.92946313023977e-07	-0.921514999710023	2
ENSG00000173372.16	C1QA	1	22636557	1_15	0	0.0217557035603603	5.71356293456142	3.91191240638294e-07	-0.905701342491544	1
ENSG00000133216.16	EPHB2	1	22848863	1_16	0	0.0251236408733743	6.18315529936422	4.88879363298425e-07	-0.631893009500453	1
ENSG00000169641.13	LUZP1	1	23177591	1_16	0	0.0318175336200949	8.39162664515114	8.40275379411056e-07	1.22127764067391	1
ENSG00000125944.18	HNRNPR	1	23350098	1_16	0	0.0375111726223334	9.93477792721216	1.17281031802024e-06	-1.44591712464719	1
ENSG00000204219.9	TCEA3	1	23420932	1_16	0	0.168609961125615	24.3543391845496	1.29231549662536e-05	2.91705737983537	2
ENSG00000088280.18	ASAP3	1	23484588	1_16	0	0.0235077961364927	5.56266174542451	4.11531934413748e-07	0.738809609646238	2
ENSG00000142676.12	RPL11	1	23691734	1_17	0	0	139.919385221306	0	0.782701005098859	1
ENSG00000117308.14	GALE	1	23800401	1_17	0	0	127.937135766395	0	0.442869432244153	2
ENSG00000117305.14	HMGCL	1	23838758	1_17	0	7.7715611723761e-16	3326.08832453754	8.13487757160238e-18	3.00687374854056	1
ENSG00000142677.3	IL22RA1	1	24126588	1_17	0	0	20.989425499991	0	-0.485838237095503	2
ENSG00000185436.11	IFNLR1	1	24189333	1_17	0	0	23.5464487682707	0	-1.94983104532327	1
ENSG00000158055.15	GRHL3	1	24314529	1_17	0	0	7.82025136946235	0	0.383172310544592	1
ENSG00000001460.17	STPG1	1	24414863	1_17	0	0	7.89038409729769	0	-0.0899899081292041	2
ENSG00000001461.16	NIPAL3	1	24415622	1_17	0	0	7.18236391614444	0	-0.140868300982164	2
ENSG00000169504.14	CLIC4	1	24745177	1_17	0	0	38.4358278867968	0	2.67399731841766	2
ENSG00000020633.18	RUNX3	1	24965206	1_17	0	0	6.16656718593285	0	-0.600121637928093	1
ENSG00000174950.10	CD164L2	1	27367112	1_19	0	0.0169208266311944	8.45746607003324	4.50371410305587e-07	-0.933657598983246	1
ENSG00000142733.14	MAP3K6	1	27357905	1_19	0	0.0196822214020994	9.86502009421334	6.11056067368047e-07	-1.22009284131112	3
ENSG00000142748.12	FCN3	1	27367112	1_19	0	0.0169208266311944	8.45746607003325	4.50371410305588e-07	-0.933657598983247	1
ENSG00000090020.10	SLC9A1	1	27123409	1_19	0	0.126012465455023	27.4419731178247	1.0882729059359e-05	3.23964711106089	2
ENSG00000142784.15	WDTC1	1	27234636	1_19	0	0.0129431502214383	5.96582098272468	2.43007223114781e-07	-0.596101632544026	1
ENSG00000186501.14	TMEM222	1	27307573	1_19	0	0.0561893495235402	19.6996370257387	3.48354321370024e-06	2.20634341563239	2
ENSG00000142765.17	SYTL1	1	27340744	1_19	0	0.139249688062178	28.4208851473165	1.24549160394985e-05	2.82770099182771	3
ENSG00000126705.13	AHDC1	1	27604387	1_19	0	0.0160227922701035	7.95008721707757	4.00884319342759e-07	0.887965856707581	1
ENSG00000000938.12	FGR	1	27634281	1_19	0	0.141791626385096	28.5987620549425	1.27616488993708e-05	3.14640607597589	1
ENSG00000126709.14	IFI6	1	27671883	1_19	0	0.0130597165293797	6.04911968633198	2.48619335573387e-07	0.627446449251082	1
ENSG00000130775.15	THEMIS2	1	27881801	1_19	0	0.0169098827997184	8.45145770800316	4.49760378560491e-07	-1.14561290263627	3
ENSG00000117748.9	RPA2	1	27914572	1_19	0	0.0115469003385295	4.90558849406651	1.78264762812814e-07	-0.215133292796796	1
ENSG00000130768.14	SMPDL3B	1	27934515	1_19	0	0.0111986571359859	4.62125701643379	1.62867730585016e-07	0.0402394442882595	3
ENSG00000158156.7	XKR8	1	27959966	1_19	0	0.0781271328960541	22.8317498967785	5.61371110492734e-06	-2.4052828703273	2
ENSG00000158161.15	EYA3	1	28088507	1_19	0	0.0286610723467203	13.3723635216296	1.20617294617871e-06	-1.48642226483307	2
ENSG00000169403.11	PTAFR	1	28193341	1_19	0	0.012967111598854	5.98300612032074	2.44158399449969e-07	-0.725340819447925	1
ENSG00000126698.10	DNAJC8	1	28232589	1_19	0	0.0133008736640272	6.21913924882656	2.60327125536217e-07	0.925851158119359	1
ENSG00000130770.17	ATPIF1	1	28236165	1_19	0	0.0116038789492438	4.9512966282758	1.80813606489018e-07	0.396484773205974	2
ENSG00000130766.4	SESN2	1	28259165	1_19	0	0.0132713194448197	6.19846294411975	2.58885118041915e-07	-0.471130319641207	1
ENSG00000204138.12	PHACTR4	1	28366038	1_19	0	0.207270019475759	32.3883182902884	2.1126806783912e-05	3.36176020874325	1
ENSG00000180198.15	RCC1	1	28318402	1_19	0	0.0132832412539978	6.20680616908238	2.59466454429285e-07	-0.610664170270555	2
ENSG00000180098.9	TRNAU1AP	1	28553045	1_19	0	0.0154128611510329	7.58910884688498	3.68114582089017e-07	-0.809188926081632	1
ENSG00000198492.15	YTHDF2	1	28736724	1_19	0	0.0163197209998085	8.12091041978911	4.17086778814416e-07	0.864586493780533	1
ENSG00000159023.19	EPB41	1	28886822	1_19	0	0.02202862461789	10.9147896286565	7.56679077251311e-07	1.22038807184664	1
ENSG00000253304.1	TMEM200B	1	29123661	1_19	0	0.0371280511906409	15.796694040996	1.84576894389053e-06	-2.06996434696788	2
ENSG00000116353.15	MECR	1	29232564	1_19	0	0.0187191438354197	9.39768567922697	5.53625225644724e-07	-1.42562466310037	2
ENSG00000162511.7	LAPTM5	1	30757348	1_20	0	0	8.60090422516224	0	-0.952033242724423	2
ENSG00000162512.15	SDC3	1	30909289	1_20	0	0	13.613993501608	0	1.45022619468565	1
ENSG00000121766.15	ZCCHC17	1	31292838	1_20	0	0	23.6110743278557	0	1.40942382662596	1
ENSG00000168528.11	SERINC2	1	31425792	1_20	0	0	25.3975619867164	0	-1.77529346772156	1
ENSG00000142910.15	TINAGL1	1	31572137	1_20	0	0	11.9735364981409	0	1.15958515994554	2
ENSG00000162517.12	PEF1	1	31645212	1_20	0	0	61.8419074803112	0	-2.15411426706286	1
ENSG00000084636.17	COL16A1	1	31704334	1_20	0	0	76.2091205938349	0	-0.85035406076616	2
ENSG00000134668.12	SPOCD1	1	31814028	1_20	0	0	306.499576440054	0	0.205636265178655	2
ENSG00000025800.13	KPNA6	1	32108863	1_21	0	0.0485980184807768	13.0389166238128	1.99420152398825e-06	1.81300279948414	1
ENSG00000084652.15	TXLNA	1	32179560	1_21	0	0.0449635075213067	12.3065278625758	1.74142468107435e-06	1.7510092527251	1
ENSG00000084623.11	EIF3I	1	32222176	1_21	0	0.0458945374010874	12.4995224592396	1.80535823624975e-06	-1.76721526665912	1
ENSG00000160055.19	TMEM234	1	32222176	1_21	0	0.0458945374010874	12.4995224592396	1.80535823624975e-06	1.76721526665912	1
ENSG00000116478.11	HDAC1	1	32291945	1_21	0	0.0300769049069456	8.53346320232433	8.07732274851704e-07	-0.996786731731744	2
ENSG00000162526.6	TSSK3	1	32366691	1_21	0	0.024586327464172	6.64973101562936	5.14525275209516e-07	0.484375470556481	1
ENSG00000225828.1	FAM229A	1	32366691	1_21	0	0.024586327464172	6.64973101562936	5.14525275209516e-07	0.484375470556481	1
ENSG00000176261.15	ZBTB8OS	1	32650758	1_21	0	0.0199727479812146	4.71159948737463	2.96152335296341e-07	0.160476391299909	1
ENSG00000162521.18	RBBP4	1	32650943	1_21	0	0.0228916487430357	5.98327670464066	4.31047504217168e-07	-0.573933579733976	1
ENSG00000162520.14	SYNC	1	32705224	1_21	0	0.0204174593020188	4.91680372493607	3.15931947197822e-07	0.266656511584105	1
ENSG00000162522.10	KIAA1522	1	32739814	1_21	0	0.0353887619462856	10.0567885052008	1.12004032790993e-06	-1.30481919173608	1
ENSG00000134684.10	YARS	1	32817927	1_21	0	0.0208785658917017	5.12494511044401	3.36743217016181e-07	-0.331435002704977	1
ENSG00000160097.16	FNDC5	1	32871796	1_21	0	0.0202342516269464	4.83280818349267	3.07748311113492e-07	0.213885106213362	2
ENSG00000121905.9	HPCA	1	32886832	1_21	0	0.0296733392721045	8.40707771404899	7.85091829830386e-07	-0.868338202223587	1
ENSG00000004455.16	AK2	1	33080995	1_21	0	0.019797469053773	4.62947250992901	2.8843645949575e-07	-0.201119533400252	1
ENSG00000142920.16	AZIN2	1	33080995	1_21	0	0.0198957932252165	4.67563083895493	2.92759129292764e-07	0.274193875916923	2
ENSG00000116525.13	TRIM62	1	33181349	1_21	0	0.0198351917245688	4.64720827845958	2.90093176442308e-07	0.24539244788066	1
ENSG00000160094.14	ZNF362	1	33257610	1_21	0	0.0338104305350628	9.62910185258473	1.02457901175708e-06	-1.29884217980154	1
ENSG00000134686.18	PHC2	1	33431196	1_21	0	0.020687231356505	5.03913650010142	3.28070717015701e-07	0.331622745310743	1
ENSG00000121903.14	ZSCAN20	1	33468801	1_21	0	0.138950175720784	23.1099186124982	1.0105702059139e-05	2.50332798160609	1
ENSG00000189280.3	GJB5	1	34630051	1_22	0	0.0151155716799904	4.96543366045917	2.36205896438464e-07	-0.426544610903706	3
ENSG00000188910.7	GJB3	1	34783625	1_22	0	0.0146707289176907	4.68768609928318	2.16430861653387e-07	-0.365352134345101	1
ENSG00000189433.5	GJB4	1	34759991	1_22	0	0.0179390521494283	6.55882573632052	3.70283668884943e-07	0.606460097361774	3
ENSG00000187513.8	GJA4	1	34789622	1_22	0	0.0218516288159741	8.39702258076916	5.77454951296665e-07	-0.810419756648132	1
ENSG00000163866.8	SMIM12	1	34855641	1_22	0	0.0183266479805265	6.75783357027387	3.89762007569987e-07	-0.727881572357253	2
ENSG00000243749.1	TMEM35B	1	34984759	1_22	0	0.042186699078643	14.5541005112671	1.93227924315398e-06	1.62770606902621	1
ENSG00000163867.16	ZMYM6	1	35031112	1_22	0	0.0145755748256731	4.62719314660182	2.12252245262488e-07	-0.0168518693751819	1
ENSG00000197056.9	ZMYM1	1	35080556	1_22	0	0.0147213769667562	4.71972825986325	2.18662546794373e-07	-0.469661284973559	1
ENSG00000020129.15	NCDN	1	35557823	1_22	0	0.0176861360650535	6.42663524068697	3.57705474383509e-07	-0.679414221100686	1
ENSG00000116819.6	TFAP2E	1	35573174	1_22	0	0.025661815636412	9.89678953941632	7.99264804071302e-07	1.68100384760629	1
ENSG00000126067.11	PSMB2	1	35641909	1_22	0	0.0750831986981319	20.0096188489524	4.7281424873008e-06	-2.62550755010042	1
ENSG00000142686.7	C1orf216	1	35719866	1_22	0	0.0943564610260496	22.197793356431	6.59159357144327e-06	2.80200521171023	1
ENSG00000134698.10	AGO4	1	35808529	1_22	0	0.0207235398818671	7.90281280813772	5.15412099952706e-07	1.36656616593175	2
ENSG00000116863.10	ADPRHL2	1	36088841	1_22	0	0.0726759806117244	19.6989333332495	4.50549575142686e-06	2.54565431201778	1
ENSG00000116871.15	MAP7D1	1	36157269	1_22	0	0.0158620326074966	5.41371774564013	2.70248580377042e-07	-0.757210865304115	1
ENSG00000054116.11	TRAPPC3	1	36155585	1_22	0	0.0147246485423032	4.7217892597531	2.18806647093936e-07	0.577639181860198	2
ENSG00000054118.13	THRAP3	1	36224998	1_22	0	0.0159782957843093	5.48168726519744	2.75647263355949e-07	0.262213459354821	1
ENSG00000214193.10	SH3D21	1	36307804	1_22	0	0.0390673577289408	13.8321774093811	1.70064459620482e-06	1.69875026960166	1
ENSG00000142694.6	EVA1B	1	36322287	1_22	0	0.0591510306228055	17.7433391365954	3.30298531763433e-06	1.82719315816481	3
ENSG00000181817.5	LSM10	1	36397922	1_22	0	0.0199734697524099	7.55931999582911	4.75165849322054e-07	-0.771315321667393	2
ENSG00000116885.18	OSCP1	1	36399959	1_22	0	0.0174751653719213	6.31492196492559	3.47294780389398e-07	-0.673881981107298	3
ENSG00000119535.17	CSF3R	1	36482335	1_22	0	0.0170860916313346	6.10536692018322	3.28294399570642e-07	-0.599862324814953	1
ENSG00000163873.9	GRIK3	1	36865100	1_22	0	0.0153419402148831	5.10368453250356	2.4641837073111e-07	0.396176416602347	1
ENSG00000163874.10	ZC3H12A	1	37474837	1_23	0	0.0298262904532486	5.19958018800328	4.88063687388177e-07	-0.804265627085124	1
ENSG00000163875.15	MEAF6	1	37513172	1_23	0	0.0291538126172798	4.78412046616483	4.38941292978413e-07	-0.280379580037298	1
ENSG00000163877.10	SNIP1	1	37525857	1_23	0	0.0341387779341362	6.36415589444484	6.83750652450249e-07	0.689373539945847	2
ENSG00000163879.10	DNALI1	1	37558221	1_23	0	0.0871001511340283	15.5237399132264	4.25524176755404e-06	2.23414227352417	1
ENSG00000134697.12	GNL2	1	37595971	1_23	0	0.0311858828611885	6.06408261456666	5.95157795270699e-07	1.01399877247948	1
ENSG00000169218.13	RSPO1	1	37635399	1_23	0	0.0479358742894548	10.5071253946724	1.58508859703593e-06	-1.81719088730839	1
ENSG00000116922.14	C1orf109	1	37692045	1_23	0	0.158985792903205	19.7661519864506	9.88984354630031e-06	-2.18383184799851	3
ENSG00000134690.10	CDCA8	1	37692586	1_23	0	0.0292049784918321	4.92505454450016	4.52664992551556e-07	0.350955336125465	1
ENSG00000185090.14	MANEAL	1	37794831	1_23	0	0.0292842981259359	4.67999294112425	4.31309467434424e-07	0.0173827896293387	1
ENSG00000197982.13	C1orf122	1	37806635	1_23	0	0.0299075421728979	10.2168640214026	9.61628466029889e-07	2.62778476084064	2
ENSG00000188786.9	MTF1	1	37859751	1_23	0	0.0408689382177188	7.23393004875375	9.30414849958825e-07	0.308237355273019	1
ENSG00000204084.12	INPP5B	1	37946386	1_23	0	0.0309365601724733	5.11945718799568	4.98430846965984e-07	0.000755757542244712	2
ENSG00000183431.11	SF3A3	1	37990219	1_23	1	0.350579354131041	25.3664562764538	2.79869202527504e-05	4.8367357855518	2
ENSG00000183386.9	FHL3	1	37996149	1_23	1	0.331954820128953	25.0729040562596	2.61934432174139e-05	4.8345004077738	1
ENSG00000183520.11	UTP11	1	37996149	1_23	1	0.331954820128953	25.0729040562596	2.61934432174139e-05	4.8345004077738	1
ENSG00000185668.7	POU3F1	1	38047752	1_23	0	0.0535535218011226	11.0603124758841	1.86407939885725e-06	-1.53403688259182	1
ENSG00000116981.3	NT5C1A	1	39672451	1_24	0	0.161246457498871	20.0092337351339	1.01538235775387e-05	-2.23930833319895	1
ENSG00000116954.7	RRAGC	1	38853575	1_24	0	0.0536483939437346	9.40211792480539	1.58741833725274e-06	1.73150597185255	1
ENSG00000214114.8	MYCBP	1	38875190	1_24	0	0.0746489764604521	12.5373908488373	2.94537092955665e-06	1.84826104381168	1
ENSG00000131233.9	GJA9	1	38882116	1_24	0	0.0735453677282537	12.395395178515	2.8689611980995e-06	1.83601748572035	1
ENSG00000158315.10	RHBDL2	1	38943030	1_24	0	0.0323718292382103	4.65200709910209	4.7393260014689e-07	0.0452390240298981	2
ENSG00000174574.15	AKIRIN1	1	38991334	1_24	0	0.0633411617711666	10.9750478365101	2.1877687785478e-06	1.55270972010344	2
ENSG00000168653.10	NDUFS5	1	39026255	1_24	0	0.0444581480756749	7.63039203270356	1.0675966277856e-06	1.05597123407111	2
ENSG00000127603.23	MACF1	1	39155285	1_24	0	0.0356774374053859	5.56319356174177	6.24635693250401e-07	-0.561469665252828	1
ENSG00000183682.7	BMP8A	1	39420305	1_24	0	0.0322811624933029	4.62574135936127	4.69936833127303e-07	0.0594609574089128	2
ENSG00000090621.13	PABPC4	1	39570256	1_24	0	0.0322828956824325	4.62624611370565	4.70013345827333e-07	-0.0820822571416249	1
ENSG00000163909.7	HEYL	1	39640410	1_24	0	0.0324788078031485	4.68290938128106	4.78657432335041e-07	-0.270567495374822	2
ENSG00000084072.16	PPIE	1	39738752	1_25	0	0.0213066920509578	5.97176638552119	4.00431111414998e-07	-0.654544526785165	1
ENSG00000116985.11	BMP8B	1	39788850	1_25	0	0.0236523483256261	6.95807919434366	5.17931836521045e-07	-0.790806239863679	1
ENSG00000131236.16	CAP1	1	40039999	1_25	0	0.0185586888633643	4.74257269235547	2.76993935589522e-07	0.316530094943453	3
ENSG00000131238.16	PPT1	1	40096750	1_25	0	0.0205633086393239	5.641544997598	3.65090072786626e-07	0.539948717943667	2
ENSG00000084073.8	ZMPSTE24	1	40256236	1_25	0	0.0255560181644978	7.65392395214067	6.15582556161659e-07	-0.931797231280489	1
ENSG00000049089.13	COL9A2	1	40312895	1_25	0	0.0203209335767582	5.55479370162587	3.55238939063974e-07	-0.48179731556398	2
ENSG00000084070.11	SMAP2	1	40388068	1_25	0	0.0261978854340199	7.95409462256905	6.55791774937271e-07	-0.981365420790028	2
ENSG00000187815.9	ZFP69	1	40476033	1_25	0	0.0291668156722282	8.92554840221849	8.1928103193369e-07	1.06357205591955	2
ENSG00000117010.15	ZNF684	1	40531781	1_25	0	0.019282728647374	5.0839445877045	3.08516411887786e-07	0.361422383041763	1
ENSG00000179862.6	CITED4	1	40862628	1_25	0	0.0491493495879659	13.1995697071387	2.0416745845745e-06	-1.20499029782679	5
ENSG00000171793.13	CTPS1	1	40979451	1_25	0	0.0235298983780931	8.20926491512046	6.0790161323423e-07	1.38957615545947	2
ENSG00000171790.15	SLFNL1	1	41023050	1_25	0	0.0463188345204529	14.5070274953244	2.11468181656121e-06	2.55928952535901	3
ENSG00000186973.10	FAM183A	1	43110773	1_26	0	0.0100041479823151	4.89543489696233	1.54127580288527e-07	-0.69064413442897	3
ENSG00000127124.14	HIVEP3	1	41646383	1_26	0	0.0150909902788154	7.18747010139981	3.41352245540578e-07	-0.0693315422295867	1
ENSG00000198815.8	FOXJ3	1	42335341	1_26	0	0.0102307785811443	5.13521917926722	1.65339509144585e-07	0.32943712910124	2
ENSG00000177181.14	RIMKLA	1	42390069	1_26	0	0.0184133189278409	9.62911194081155	5.57991116266181e-07	0.998677774964484	1
ENSG00000066185.12	ZMYND12	1	42452404	1_26	0	0.0325711711132073	16.5069470094598	1.69203407542237e-06	-1.98086168547029	2
ENSG00000186409.14	CCDC30	1	42463308	1_26	0	0.0204279756427787	14.3021315621518	9.19464728033175e-07	2.20868030797785	2
ENSG00000171960.10	PPIH	1	42659030	1_26	0	0.0212585080983526	12.6091574908342	8.4358301274666e-07	-1.39468767378705	1
ENSG00000164007.10	CLDN19	1	42740306	1_26	0	0.0123373358461917	6.64227112928979	2.57897397683463e-07	1.02136147005733	1
ENSG00000117385.15	P3H1	1	42766833	1_26	0	0.0107591542860056	6.88918105121778	2.33267753778956e-07	1.11786182236626	3
ENSG00000164008.14	C1orf50	1	42767127	1_26	0	0.018567130746562	13.3062534095372	7.77516402002063e-07	1.80512941077316	1
ENSG00000274386.5	TMEM269	1	42784384	1_26	0	0.011425643377545	5.71700945628119	2.05569438098407e-07	-0.0738449699797086	2
ENSG00000177868.11	SVBP	1	42816309	1_26	0	0.0330973686125007	18.978048086169	1.97676017628007e-06	-2.20376648344146	2
ENSG00000164010.13	ERMAP	1	42838697	1_26	0	0.0109760908274015	5.77823505485902	1.99596016994933e-07	0.681065146344423	1
ENSG00000164011.17	ZNF691	1	42846835	1_26	0	0.0100254544377644	4.7290468429306	1.49206126934214e-07	-0.0377486383006177	1
ENSG00000117394.20	SLC2A1	1	42959206	1_26	0	0.00998757736699363	4.64272225911788	1.45929076444052e-07	-0.0526093489096818	2
ENSG00000179178.10	TMEM125	1	43269525	1_26	0	0.0169304795237267	9.23237801127933	4.91916976262358e-07	0.977363936689793	1
ENSG00000117395.12	EBNA1BP2	1	43223072	1_26	0	0.0195594233257973	11.3886209536213	7.01029281547752e-07	1.52782775993823	1
ENSG00000253313.5	C1orf210	1	43280777	1_26	0	0.011869468654688	6.16943353850956	2.30454685078772e-07	-0.560586440331078	2
ENSG00000066056.13	TIE1	1	43300755	1_27	1	0.093950256563975	34.9759868517746	1.03413424797247e-05	5.61104866542093	1
ENSG00000117400.16	MPL	1	43338669	1_27	0	0.0848040562869165	20.7955645808749	5.55004257770074e-06	-2.83499065115254	1
ENSG00000117399.13	CDC20	1	43359194	1_27	0	0.0956416282373851	16.945036237672	5.10033188036168e-06	1.19829882255093	1
ENSG00000066322.14	ELOVL1	1	43365847	1_27	0	0.024744818891639	16.3482949676838	1.27310938072354e-06	3.08149568691425	3
ENSG00000159479.16	MED8	1	43389819	1_27	0	0.021946579391649	7.72341431116742	5.33439470013387e-07	1.60831727367551	2
ENSG00000198198.15	SZT2	1	43370338	1_27	0	0.0216116941826358	16.6783750176219	1.13436161415484e-06	3.64623236082761	3
ENSG00000142949.16	PTPRF	1	43526161	1_27	0	0.0227274104575596	9.02781345868403	6.4571593751705e-07	1.66720135658499	1
ENSG00000117408.10	IPO13	1	43947230	1_27	0	0.0415558612682814	12.7750818608365	1.67072493029155e-06	-1.90076350222772	1
ENSG00000132768.13	DPH2	1	43973302	1_27	0	0.0812912400801856	18.7441590122323	4.79533201899756e-06	-2.28571236391855	1
ENSG00000117410.13	ATP6V0B	1	43974113	1_27	0	0.0276506433919297	7.93504315740201	6.90499721938653e-07	-1.23537997510282	1
ENSG00000117411.16	B4GALT2	1	43978466	1_27	0	0.0320865953221455	8.27251399510292	8.353531626908e-07	0.594214741989256	3
ENSG00000159214.12	CCDC24	1	43991070	1_27	0	0.0286932596101701	8.0067341724903	7.23009945558151e-07	-1.14624838213356	2
ENSG00000196517.11	SLC6A9	1	44014338	1_27	0	0.077732409145523	17.6219134338954	4.31086244381045e-06	-2.24360713933248	3
ENSG00000178028.13	DMAP1	1	44213884	1_27	0	0.0292922762232427	7.45938498604497	6.87646309619198e-07	0.540134317047361	2
ENSG00000126106.13	TMEM53	1	44673580	1_28	0	0.0263600997702731	6.24443860775107	5.18023454337832e-07	0.412645709349943	1
ENSG00000198520.10	C1orf228	1	44674693	1_28	0	0.0924018239991291	18.3081579086523	5.32395244378845e-06	2.00758385707587	1
ENSG00000142945.12	KIF2C	1	44739744	1_28	0	0.0217601648638649	4.72370095186048	3.23484555599865e-07	-0.385171252105292	1
ENSG00000142937.11	RPS8	1	44775613	1_28	0	0.0352765130216184	8.41983027269138	9.34755352424877e-07	0.180730074953576	1
ENSG00000188396.3	TCTEX1D4	1	44806240	1_28	0	0.0218173343228307	4.99327579495772	3.42843732524817e-07	0.898628226717527	1
ENSG00000222009.8	BTBD19	1	44808328	1_28	0	0.0225035150516597	5.25979990986434	3.7250195572786e-07	0.728191706630379	1
ENSG00000126107.14	HECTD3	1	45010991	1_28	0	0.0245718938946773	7.022707210931	5.43065441946857e-07	-1.74263905010281	2
ENSG00000162415.6	ZSWIM5	1	45299929	1_28	0	0.0223165663551353	4.85311021946566	3.40844666759476e-07	0.136684343060268	1
ENSG00000132781.17	MUTYH	1	45336998	1_28	0	0.0659850934160413	17.4641096884224	3.62661338399688e-06	-2.92401287155864	2
ENSG00000070759.16	TESK2	1	45491156	1_28	0	0.0511959302980787	14.025315967379	2.25973268212034e-06	2.48879490428442	1
ENSG00000280670.2	CCDC163	1	45499668	1_28	0	0.0293538268233163	10.6447321204636	9.8335071547386e-07	2.38300903578523	1
ENSG00000132763.14	MMACHC	1	45500626	1_28	0	0.0509382643190126	13.9727563364225	2.23993389707084e-06	2.48378977216373	1
ENSG00000117450.13	PRDX1	1	45522595	1_28	0	0.0515546816160973	14.0893045885689	2.28594954668041e-06	2.49140543579609	1
ENSG00000117448.13	AKR1A1	1	45546834	1_28	0	0.0231881996483149	5.17554166133284	3.77686805928981e-07	-0.58002114066742	2
ENSG00000159588.14	CCDC17	1	45624129	1_28	0	0.0226245871149359	6.9492666848278	4.9479877356637e-07	-2.18320641969462	1
ENSG00000159592.10	GPBP1L1	1	45688394	1_28	0	0.0382236561120231	10.7912619789983	1.29811579681131e-06	1.47719735759888	1
ENSG00000159596.6	TMEM69	1	45687531	1_28	0	0.0236979639481748	8.05266846954459	6.00564735858153e-07	2.53389954042587	2
ENSG00000197429.10	IPP	1	45746959	1_28	0	0.0332363459932716	11.6485266915291	1.21840940926478e-06	2.25106125757333	1
ENSG00000086015.20	MAST2	1	45787339	1_28	0	0.0232165451529347	7.29349516384414	5.32895761482462e-07	-2.22681750604637	1
ENSG00000117461.14	PIK3R3	1	46132601	1_28	0	0.0224355831215638	6.6144105864235	4.670221571148e-07	-2.03833875302466	1
ENSG00000117472.9	TSPAN1	1	46174934	1_28	0	0.0236867226430435	5.51358921500468	4.11006182466599e-07	-0.735390405991102	1
ENSG00000085998.13	POMGNT1	1	46198577	1_28	0	0.0230336912110403	5.17597060554452	3.75201283526041e-07	0.102735592910112	1
ENSG00000171357.5	LURAP1	1	46201118	1_28	0	0.0217433214273429	4.81522996910981	3.29497324864294e-07	0.886969409183501	2
ENSG00000085999.11	RAD54L	1	46263241	1_28	0	0.0740201104869033	15.6998755867887	3.65725223148957e-06	2.23790251759245	1
ENSG00000132128.16	LRRC41	1	46302487	1_28	0	0.0244658907671663	5.94185819699133	4.57501254434505e-07	0.929859844410137	1
ENSG00000173660.11	UQCRH	1	46309111	1_28	0	0.0262756212049849	6.37489402767103	5.27150879903965e-07	-0.669429742290522	1
ENSG00000117480.15	FAAH	1	46392353	1_28	0	0.147494092881056	23.3777751161531	1.08514251097841e-05	-3.05650234164113	3
ENSG00000079277.19	MKNK1	1	46574922	1_29	0	0.0239261413095039	5.19595414893321	3.91243330391054e-07	-0.44087675975844	2
ENSG00000142961.14	MOB3C	1	46639328	1_29	0	0.15080442421239	22.7164423755735	1.07811074372071e-05	2.39314993055655	1
ENSG00000186118.8	TEX38	1	46668649	1_29	0	0.0310950353757441	7.64527614226883	7.48157795342251e-07	0.988829520316366	1
ENSG00000123472.12	ATPAF1	1	46673908	1_29	0	0.0289941268692558	6.99075218342173	6.37885772382587e-07	-0.855297120004448	2
ENSG00000159658.10	EFCAB14	1	46716796	1_29	0	0.0507232469905299	12.2429288041611	1.9543455050792e-06	1.53228603347583	2
ENSG00000142973.13	CYP4B1	1	46819478	1_29	0	0.0359734380919932	9.01071647773357	1.02011761103323e-06	-1.09048690546609	1
ENSG00000187048.12	CYP4A11	1	46943747	1_29	0	0.0631418446568659	14.3151402911044	2.8446042048319e-06	-1.85581102371328	2
ENSG00000186377.7	CYP4X1	1	47025688	1_29	0	0.0693297534479689	15.2033749208232	3.31717691937066e-06	-1.87005077315486	1
ENSG00000162365.11	CYP4A22	1	47137271	1_29	0	0.039830281463623	9.96675293156991	1.2493267576264e-06	-0.960373841437105	2
ENSG00000162366.7	PDZK1IP1	1	47180174	1_29	0	0.0225003026852401	4.62269983877276	3.27335440609395e-07	-0.0409752400462281	2
ENSG00000162367.11	TAL1	1	47227548	1_29	0	0.0615728008634099	14.0764829115824	2.72767134063475e-06	-1.91931762623779	1
ENSG00000123473.15	STIL	1	47316447	1_29	0	0.0377390073679753	9.46030967911748	1.12358206878133e-06	1.41819248968326	1
ENSG00000162368.13	CMPK1	1	47333764	1_29	0	0.0796361481974636	16.5248748016758	4.14149744346503e-06	2.25539902418823	2
ENSG00000117834.12	SLC5A9	1	48212526	1_30	0	0.193445047226792	26.5105525579963	1.61393250489056e-05	-3.254681362714	3
ENSG00000132122.11	SPATA6	1	48472491	1_30	0	0.0180325143355125	4.68648994373951	2.65957933161244e-07	-0.303652923745582	1
ENSG00000162373.12	BEND5	1	48777294	1_31	0	0.0229850134909115	5.46629763539321	3.95409420164185e-07	-0.485172292236009	1
ENSG00000123091.4	RNF11	1	51236170	1_32	0	0.111676228701613	19.3071002574227	6.78557671630541e-06	-2.14295859332807	1
ENSG00000142700.11	DMRTA2	1	50423583	1_32	0	0.0580384429026466	13.0449539226174	2.38268853706164e-06	2.02073776564944	1
ENSG00000203995.9	ZYG11A	1	52842285	1_33	0	0.027376689027924	6.99161829239739	6.02375925379093e-07	-0.948554690449976	1
ENSG00000085831.15	TTC39A	1	51268714	1_33	0	0.0309569149720742	8.14108515737417	7.93138342860349e-07	0.942693801685882	2
ENSG00000085832.16	EPS15	1	51534159	1_33	0	0.0237845718184112	5.67804779316366	4.25014116344318e-07	-0.477989165249992	1
ENSG00000078618.21	NRDC	1	51826904	1_33	0	0.0760047092238801	16.6166556523429	3.97459695591453e-06	1.8041767286793	2
ENSG00000198841.3	KTI12	1	52034079	1_33	0	0.0621068991667392	14.6957956393542	2.87238019961472e-06	-1.78970895486042	1
ENSG00000134717.17	BTF3L4	1	52056854	1_33	0	0.0303437480877666	7.95383831510556	7.595475309969e-07	0.911373721539423	1
ENSG00000154222.14	CC2D1B	1	52352516	1_33	0	0.0401656735605411	10.5829828716002	1.33774125681342e-06	-1.28076041229713	1
ENSG00000134748.12	PRPF38A	1	52400660	1_33	0	0.0423889843610951	11.0894008459063	1.47934703900199e-06	-1.53683808244872	1
ENSG00000134744.13	ZCCHC11	1	52553683	1_33	0	0.0223342738100172	5.09110460875494	3.57843250839874e-07	-0.355681210247877	1
ENSG00000116157.5	GPX7	1	52602242	1_33	0	0.0238267744563245	5.69458778561275	4.27008499624034e-07	0.477986791065267	3
ENSG00000182183.14	FAM159A	1	52633013	1_33	0	0.0213589531522163	4.67474300097804	3.1422929925836e-07	0.144460056812182	1
ENSG00000162378.12	ZYG11B	1	52732158	1_33	0	0.0238914210845341	5.71989116799462	4.30069577258719e-07	-0.683848992335892	1
ENSG00000121310.16	ECHDC2	1	52926925	1_33	0	0.0328915877516782	8.70872130996731	9.01463620195811e-07	1.16672730087991	3
ENSG00000116171.17	SCP2	1	52926925	1_33	0	0.0216384608906496	4.79595639627182	3.26595778224628e-07	-0.164813432448913	2
ENSG00000162383.11	SLC1A7	1	53105300	1_33	0	0.0240613562273273	5.78603268106168	4.38137028902808e-07	0.560355634109709	3
ENSG00000157184.6	CPT2	1	53196294	1_33	0	0.0272460001288489	6.94691519598469	5.95667253047645e-07	1.081723379408	2
ENSG00000162384.13	C1orf123	1	53218652	1_33	0	0.0691930759383206	15.720977235995	3.42334879093516e-06	2.40452352008374	2
ENSG00000157193.15	LRP8	1	53326326	1_33	0	0.0455584929549636	11.7680862400835	1.68726837132577e-06	1.47584012417507	1
ENSG00000174332.5	GLIS1	1	53737935	1_33	0	0.11651348928464	20.7274461971149	7.60030426174179e-06	2.30323027336871	1
ENSG00000203985.10	LDLRAD1	1	54017963	1_34	0	0.0200099580138371	8.72576355427552	5.49488479640612e-07	-1.19406952196861	2
ENSG00000162398.11	LEXM	1	54806101	1_34	0	0.0182885058549644	7.88796658209599	4.53996245587549e-07	-0.984013907692834	2
ENSG00000058799.14	YIPF1	1	53890329	1_34	0	0.0129727616121205	4.69402477799206	1.91640276585906e-07	-0.0822689394751873	3
ENSG00000211452.10	DIO1	1	53890974	1_34	0	0.0182720164631214	7.87957715965748	4.53104488326494e-07	0.897541566739046	1
ENSG00000081870.11	HSPB11	1	53945680	1_34	0	0.0131718798520279	4.8355562735659	2.00448668634006e-07	0.0129979771916188	2
ENSG00000116212.14	LRRC42	1	53945680	1_34	0	0.033245643548638	13.4681490949352	1.40913185694005e-06	1.44383321860141	1
ENSG00000116209.11	TMEM59	1	54014725	1_34	0	0.0211810481911702	9.25584864577473	6.16982244806775e-07	1.2779937071996	1
ENSG00000116205.12	TCEANC2	1	54022577	1_34	0	0.0194393660232536	8.4563247511572	5.17336027396174e-07	-1.01158824992961	2
ENSG00000116221.15	MRPL37	1	54183963	1_34	0	0.0457902966636606	16.4750318672741	2.37415295085426e-06	1.77635444463017	2
ENSG00000215883.10	CYB5RL	1	54154524	1_34	0	0.0128824722295343	4.62913548650261	1.87675715653057e-07	-0.121708666508286	3
ENSG00000157216.15	SSBP3	1	54413433	1_34	0	0.0409936429464658	15.433960157035	1.99114488543802e-06	1.73487091295295	1
ENSG00000162390.17	ACOT11	1	54538733	1_34	0	0.0129753046223905	4.69584939529315	1.91752350449709e-07	0.203947224602786	2
ENSG00000162391.11	FAM151A	1	54569596	1_34	0	0.0133742727943452	4.97725407892918	2.0949273280074e-07	0.406431023062392	1
ENSG00000184313.19	MROH7	1	54608974	1_34	0	0.0159058450079411	6.58892759699167	3.2982263362946e-07	-0.734498171589646	2
ENSG00000243725.6	TTC4	1	54713332	1_34	0	0.0129536585483933	4.68033323345442	1.90799922578051e-07	-0.11587911533661	1
ENSG00000162396.5	PARS2	1	54764162	1_34	0	0.0131634213968941	4.82958982782322	2.00072779816431e-07	-0.293209198926874	3
ENSG00000006555.10	TTC22	1	54795252	1_34	0	0.0128933988109617	4.63701329682331	1.88154552665506e-07	-0.0695839408341658	3
ENSG00000116133.11	DHCR24	1	54863432	1_34	0	0.0315665988314152	12.9828160140956	1.28975038809591e-06	1.52142378758721	2
ENSG00000143001.4	TMEM61	1	54980410	1_34	0	0.0128875927528975	4.63282800426623	1.87900075571675e-07	0.0760689479705454	2
ENSG00000162402.13	USP24	1	55216272	1_34	0	0.0366753760627578	14.3886347037091	1.66074569883677e-06	-1.74514559713682	1
ENSG00000173406.15	DAB1	1	58546759	1_37	0	0.0174231244844003	5.9747920493974	3.27610496311789e-07	0.705180713379877	2
ENSG00000162600.11	OMA1	1	58546732	1_37	0	0.0211191984250333	7.70723578469547	5.12253635974687e-07	-1.01589606231956	2
ENSG00000184292.6	TACSTD2	1	58575905	1_37	0	0.0169317255104412	5.66622975545027	3.01928683504781e-07	0.577383684893019	2
ENSG00000162601.9	MYSM1	1	58700166	1_37	0	0.0356243968900392	13.0331231446945	1.46118428603055e-06	1.94688408849358	1
ENSG00000134716.9	CYP2J2	1	59926822	1_38	0	0.0216571771618937	4.75757835447274	3.24262534175516e-07	-0.19565249318581	2
ENSG00000162604.12	TM2D1	1	61723869	1_39	0	0.0275085361715527	4.84345874783471	4.19306948646546e-07	-0.238825732116823	2
ENSG00000132849.19	PATJ	1	62017951	1_39	0	0.0294596090967832	5.48416521994844	5.08447930165647e-07	-0.459038617766316	1
ENSG00000132854.18	KANK4	1	62318984	1_39	0	0.189442701954733	23.3346832032038	1.39119741538192e-05	2.66545437481063	1
ENSG00000116641.17	DOCK7	1	62684169	1_39	0	0.0324267752063665	6.38235915974343	6.5131934061977e-07	-0.538834989683868	1
ENSG00000125703.14	ATG4C	1	62784304	1_39	0	0.0282504680277735	5.09223868812581	4.52734273207228e-07	-0.409321415528719	2
ENSG00000187140.5	FOXD3	1	63322827	1_40	0	0.0311386083619529	4.98482707176603	4.88492915713989e-07	0.326134327994634	1
ENSG00000088035.15	ALG6	1	63373549	1_40	0	0.0605745853297767	11.2479655307701	2.14424003420892e-06	-1.26171765959793	1
ENSG00000203965.12	EFCAB7	1	63523814	1_40	0	0.0577185278466887	10.7904971763053	1.96004334091842e-06	1.55535753938686	1
ENSG00000142856.16	ITGB3BP	1	63593973	1_40	0	0.0359994411252836	6.34395560467856	7.18728501583107e-07	0.664931085664644	2
ENSG00000079739.15	PGM1	1	63592409	1_40	0	0.0321469476274465	5.28319930506476	5.34497540126257e-07	-0.468646156895045	2
ENSG00000162437.14	RAVER2	1	64745107	1_41	0	0.111983344858885	17.6053151036621	6.20449175337755e-06	-1.88590529877606	3
ENSG00000162434.11	JAK1	1	64966741	1_41	0	0.0356263664962757	6.72007411624859	7.53450226740209e-07	-0.764105815329618	1
ENSG00000213625.8	LEPROT	1	65420279	1_41	0	0.0286112981669653	4.66673553025707	4.20203559113515e-07	-0.237455780140811	2
ENSG00000116678.19	LEPR	1	65429130	1_41	0	0.0308239549302202	5.36357252917916	5.20297204454973e-07	-0.162984375781947	1
ENSG00000118473.21	SGIP1	1	66607631	1_42	0	0.373806821753526	24.903843523436	2.9296961161599e-05	-4.37788148321113	1
ENSG00000152760.9	TCTEX1D1	1	66752321	1_42	0	0.0193170744136355	7.58414036356916	4.61059196002323e-07	1.63691016540159	2
ENSG00000152763.16	WDR78	1	66924785	1_42	0	0.0318101994792205	11.1031072051065	1.11152670000569e-06	-1.78624734241178	1
ENSG00000116704.7	SLC35D1	1	67054457	1_42	0	0.147524904616423	25.8758856376721	1.20134996272684e-05	3.23081839149283	1
ENSG00000081985.10	IL12RB2	1	67223925	1_42	0	0.0159862179179661	5.17742313589165	2.60476388979787e-07	0.522737289921754	1
ENSG00000116717.11	GADD45A	1	67687523	1_42	0	0.0274583535216617	10.0402712633833	8.67618717005481e-07	-1.20255571352729	1
ENSG00000172380.5	GNG12	1	67833648	1_42	0	0.0685109835479839	18.6666799201148	4.02472541935732e-06	-2.1713657860061	1
ENSG00000116729.13	WLS	1	68232448	1_43	0	0.0597563267357005	12.9961493769714	2.44403579019076e-06	1.66122942577043	2
ENSG00000024526.16	DEPDC1	1	68497714	1_43	0	0.102975549516177	18.1970432801434	5.8971736983403e-06	-2.29428932736588	1
ENSG00000033122.18	LRRC7	1	69568154	1_44	0	0.0838738077185888	13.0808714916138	3.45280468626417e-06	2.11180831937341	1
ENSG00000066557.5	LRRC40	1	70204629	1_44	0	0.0424838555297921	6.63356576610552	8.86910785244565e-07	0.974036215643715	1
ENSG00000116754.13	SRSF11	1	70207243	1_44	0	0.0407439305466537	6.24049811437129	8.0018637609115e-07	-0.779166557083769	1
ENSG00000197568.13	HHLA3	1	70356074	1_44	0	0.0344300518096383	4.66019388613689	5.04952626694401e-07	0.3071647745241	1
ENSG00000116761.11	CTH	1	70411075	1_44	0	0.0402092262843717	6.11630937365177	7.73970013376347e-07	0.700732404148159	1
ENSG00000050628.20	PTGER3	1	71047606	1_45	0	0.0221746386902442	6.00713984025176	4.19211577255846e-07	-0.775156363636342	1
ENSG00000132485.13	ZRANB2	1	71080715	1_45	0	0.0256813165041265	7.37727897109438	5.96241860671814e-07	-0.987077121173242	2
ENSG00000162620.15	LRRIQ3	1	74198025	1_47	0	0.0297691616580745	7.85858824719427	7.3624119266782e-07	-1.00402156207213	1
ENSG00000254685.6	FPGT	1	74194517	1_47	0	0.027335415179636	7.06110090475347	6.07445145794355e-07	-0.875026807709241	2
ENSG00000116783.14	TNNI3K	1	74234228	1_47	0	0.0278823907049574	7.24629479506352	6.35850446066014e-07	-0.827375791678128	2
ENSG00000116791.13	CRYZ	1	74703302	1_47	0	0.0210587561751634	4.62642238926727	3.06610462996206e-07	0.0255418827935743	4
ENSG00000162623.15	TYW3	1	74733056	1_47	0	0.0210566337815722	4.62548479211207	3.0651742961453e-07	0.189934263722479	2
ENSG00000137968.16	SLC44A5	1	75399340	1_47	0	0.021047204023335	4.62130767302774	3.06103480833659e-07	0.219455228919531	2
ENSG00000117054.13	ACADM	1	75724883	1_47	0	0.0219395857250009	5.00846065594203	3.45813276658467e-07	0.326889598249108	1
ENSG00000137955.15	RABGGTB	1	75786326	1_47	0	0.0570516166886291	13.9749603651217	2.50915513884863e-06	2.22589805639198	2
ENSG00000057468.6	MSH4	1	75779738	1_47	0	0.061604193205444	14.7019466157113	2.8503230795219e-06	2.29771144384566	3
ENSG00000117069.14	ST6GALNAC5	1	76867670	1_48	0	0.0221796662347902	9.62974369388769	6.72169354459754e-07	-1.15730596113747	1
ENSG00000142892.14	PIGK	1	77221177	1_48	0	0.0404529045085736	15.2533974187189	1.94189287691346e-06	1.81731215841995	2
ENSG00000077254.14	USP33	1	77760195	1_48	0	0.0259768932365827	11.1045829114436	9.0781725714657e-07	1.51403644008401	1
ENSG00000162614.18	NEXN	1	77893344	1_48	0	0.040524040414153	15.2698585653851	1.94740700548873e-06	-1.89068770991032	1
ENSG00000162613.16	FUBP1	1	77979478	1_48	0	0.0170784250064111	7.19497798814765	3.86710763651624e-07	0.827645286285834	2
ENSG00000162616.8	DNAJB4	1	77888900	1_48	0	0.0134592537861259	4.98034569925016	2.10954816332284e-07	-0.586437915414216	1
ENSG00000137960.5	GIPC2	1	77979050	1_48	0	0.0181944677078819	7.78421324825501	4.45720955760249e-07	1.10272584167471	2
ENSG00000122420.9	PTGFR	1	78303482	1_48	0	0.0150274060410165	6.0048203182605	2.83983437268599e-07	0.520432408058443	2
ENSG00000137959.15	IFI44L	1	78619516	1_48	0	0.0175979187569719	7.47386734069229	4.13919290589225e-07	0.822093900158924	1
ENSG00000137965.10	IFI44	1	78649621	1_48	0	0.0144645381981702	5.64986784182186	2.57188671779571e-07	-0.523972211430907	1
ENSG00000162618.13	ADGRL4	1	79006491	1_48	0	0.0130178436392792	4.67050558171729	1.91342709703659e-07	0.0599110026233756	3
ENSG00000137941.16	TTLL7	1	83998785	1_51	0	0.0301911631124846	7.08659116750693	6.73327258979256e-07	0.956514001908976	1
ENSG00000203943.8	SAMD13	1	84298566	1_51	0	0.325393287017309	30.3399658050519	3.10693844964929e-05	3.45158905092833	2
ENSG00000171517.5	LPAR3	1	84882605	1_52	0	0.0338125695904949	7.69772203001028	8.19123478628147e-07	-1.02073684420966	2
ENSG00000117133.10	RPF1	1	84478825	1_52	0	0.0256088131383062	5.09823576024007	4.1088315778564e-07	-0.358892177542674	4
ENSG00000174021.10	GNG5	1	84506653	1_52	0	0.144988251585579	21.5961779986463	9.85413901620334e-06	2.49473244382415	2
ENSG00000122432.17	SPATA1	1	84506243	1_52	0	0.0306079096753545	6.76526233076101	6.5166933649934e-07	-0.912620098275432	2
ENSG00000117151.12	CTBS	1	84570855	1_52	0	0.0253052524335601	4.98687421040952	3.97144050897309e-07	-0.185868095234205	2
ENSG00000117155.16	SSX2IP	1	84691138	1_52	0	0.0298084336692395	6.51760589265313	6.11415192046033e-07	0.842652498006569	2
ENSG00000153898.12	MCOLN2	1	84940211	1_52	0	0.0247633856861007	4.78477163046953	3.72889547590998e-07	-0.200911396568308	2
ENSG00000055732.12	MCOLN3	1	85043600	1_52	0	0.029121430159278	6.29949895217432	5.7733472678295e-07	0.646743586813651	2
ENSG00000097096.8	SYDE2	1	85244232	1_52	0	0.0280923283674759	5.96309944798637	5.27191940245433e-07	-0.704702128034771	1
ENSG00000162642.13	C1orf52	1	85168634	1_52	0	0.0282956181220069	6.03052122518304	5.3701078716377e-07	-0.664739439674377	1
ENSG00000142867.12	BCL10	1	85276340	1_52	0	0.0432103314838951	10.000258337142	1.35990255881119e-06	-1.21856929455055	3
ENSG00000153904.18	DDAH1	1	85461724	1_52	0	0.0327049263829288	7.38569571108502	7.60174960874603e-07	-0.937329150291237	2
ENSG00000117174.10	ZNHIT6	1	85707295	1_52	0	0.034299640404227	7.83169934818878	8.45385019218937e-07	0.918501445276409	3
ENSG00000171502.14	COL24A1	1	86154916	1_53	0	0.0272755332813845	5.54544640609268	4.76012915681675e-07	0.593321842761465	2
ENSG00000122417.15	ODF2L	1	86379880	1_53	0	0.0308763701221854	6.70873874421697	6.51892660735942e-07	-0.822428765531545	1
ENSG00000016602.9	CLCA4	1	86527555	1_53	0	0.0816946792877407	15.7599848458711	4.05189834766232e-06	1.85023063911779	2
ENSG00000183291.15	SELENOF	1	86913954	1_53	0	0.0261259383777751	5.12108602133991	4.21058988465328e-07	-0.595974933670337	1
ENSG00000153936.16	HS2ST1	1	86914303	1_53	0	0.0860748698600028	16.2396465651184	4.39908062420932e-06	2.25047524813028	2
ENSG00000065243.19	PKN2	1	88684130	1_54	0	0.0155991530913944	4.65314662244594	2.28431889198056e-07	-0.211113074925596	1
ENSG00000137944.17	KYAT3	1	88969840	1_54	0	0.0275908599968526	28.0132645238039	2.4324164590566e-06	4.62501567088943	2
ENSG00000117226.11	GBP3	1	89015900	1_54	0	0.0210571313479004	10.1986339491167	6.75849791460396e-07	1.70080157683145	2
ENSG00000162645.12	GBP2	1	89151259	1_54	0	0.016712497577951	5.7183584466708	3.00761128702837e-07	0.907160814922079	1
ENSG00000213512.1	GBP7	1	89185167	1_54	0	0.0160623763910027	5.36961288799289	2.7143243918541e-07	0.552889174701801	1
ENSG00000162654.8	GBP4	1	89198593	1_54	0	0.035527245712225	14.5577045265431	1.62765896171399e-06	2.03282758109596	1
ENSG00000154451.14	GBP5	1	89276834	1_54	0	0.0166808981504364	5.16811901306368	2.71306944637201e-07	0.159098237100702	1
ENSG00000171488.14	LRRC8C	1	89633156	1_55	0	0.0593447483936326	12.2521585621427	2.28825212947516e-06	-1.77608693014783	1
ENSG00000162664.16	ZNF326	1	89996218	1_55	0	0.0371658141162659	7.84167373192049	9.17194396548783e-07	0.909483783914602	1
ENSG00000122482.20	ZNF644	1	91022402	1_55	0	0.0389013640290206	8.27010410118174	1.01247609848489e-06	0.908206433454294	1
ENSG00000162669.15	HFM1	1	91404853	1_55	0	0.0263903823064898	4.63628483350865	3.85056771081005e-07	0.101835450592549	1
ENSG00000097046.12	CDC7	1	91500849	1_56	0	0.0266819936463348	4.62710999025382	3.88541196525755e-07	0.00024202256669139	2
ENSG00000284413.1	BTBD8	1	92080411	1_56	0	0.035838545757849	7.38867746730898	8.33347355193454e-07	0.76401072496197	1
ENSG00000069712.12	KIAA1107	1	92167501	1_56	0	0.0277186755381998	4.98332130771746	4.34710708382012e-07	-0.460150440812011	1
ENSG00000174842.16	GLMN	1	92299545	1_56	0	0.0331803551850686	6.66631667730825	6.96106910154503e-07	1.08920749186735	1
ENSG00000067208.14	EVI5	1	92744283	1_56	0	0.0303396526957974	5.82819963325941	5.56485686143571e-07	0.380995580355693	2
ENSG00000154511.11	FAM69A	1	92960610	1_56	0	0.0361550341718677	7.47113670979131	8.50089072191696e-07	-0.801231989937457	2
ENSG00000117500.12	TMED5	1	93180650	1_57	0	0.0281310417828173	6.05753547374536	5.36278956402842e-07	0.613352869871618	2
ENSG00000122483.17	CCDC18	1	93179181	1_57	0	0.0259056569551152	5.28742275767554	4.31069821739496e-07	-0.488382865451035	2
ENSG00000117505.12	DR1	1	93350843	1_57	0	0.0253687191635634	5.09180303389525	4.06517372568303e-07	0.335277371459049	1
ENSG00000137942.16	FNBP1L	1	93448904	1_57	0	0.0241300959612679	4.62449682054151	3.51182210301821e-07	-0.133581928085641	1
ENSG00000067334.13	DNTTIP2	1	93879160	1_57	0	0.0250449354981482	4.97188539529348	3.91877203841054e-07	-0.256354243379529	2
ENSG00000023909.9	GCLM	1	93909020	1_57	0	0.0241285071454297	4.62388299248902	3.5111247639338e-07	-0.0936986901152527	2
ENSG00000117528.11	ABCD3	1	94411329	1_58	0	0.0198046190844607	5.20592111572658	3.24468880582827e-07	-0.412825328465452	1
ENSG00000143036.16	SLC44A3	1	94818674	1_58	0	0.0196198998633469	5.11860871078382	3.16051380455427e-07	-0.327916182381793	5
ENSG00000117519.15	CNN3	1	94902902	1_58	0	0.045363872399711	12.9630215215003	1.85065445034853e-06	1.37551439920922	1
ENSG00000172339.9	ALG14	1	95073027	1_58	0	0.0213320275953537	5.89832224162985	3.95976676374606e-07	-0.78206018371735	2
ENSG00000122481.16	RWDD3	1	95234422	1_58	0	0.036548205297157	10.932199065413	1.25742636061891e-06	1.17224023439306	1
ENSG00000188641.12	DPYD	1	97918144	1_60	0	0.0240013270112022	5.3973741672869	4.07686897382466e-07	0.26594227765741	1
ENSG00000162627.16	SNX7	1	98661649	1_60	0	0.0230770264217369	5.03108848960509	3.65385052602683e-07	-0.310360718177113	2
ENSG00000099260.10	PALMD	1	99665088	1_61	0	0.0310093632044924	6.40134403219012	6.24702134642187e-07	0.633111872776523	1
ENSG00000162688.16	AGL	1	99848136	1_61	0	0.0277375105347621	5.35840926879098	4.6774842658993e-07	-0.505648353954748	1
ENSG00000117620.14	SLC35A3	1	99968379	1_61	0	0.0285143334366288	5.61664463489197	5.04021595052657e-07	0.746249408560076	2
ENSG00000156875.13	MFSD14A	1	100037134	1_61	0	0.031681533676983	6.6021271411666	6.5826240853803e-07	-0.546466430808358	2
ENSG00000156876.9	SASS6	1	100132743	1_61	0	0.0262766700201262	4.85283463149945	4.01305205517953e-07	0.0294969432432235	1
ENSG00000122435.9	TRMT13	1	100133310	1_61	0	0.0718104039451833	14.3199667308374	3.23622234628996e-06	2.18516057973135	1
ENSG00000122477.12	LRRC39	1	100178174	1_61	0	0.0525835634756369	11.3648465739672	1.88071316557173e-06	-1.54378194660943	2
ENSG00000137992.14	DBT	1	100240012	1_61	0	0.0796630023718282	15.3100225420863	3.83832260831638e-06	2.24426707101069	1
ENSG00000137996.12	RTCA	1	100269328	1_61	0	0.0609575158967337	12.7631631811806	2.44846869751261e-06	1.66466609855729	3
ENSG00000079335.18	CDC14A	1	100353172	1_61	0	0.0553994295918021	11.8579660350877	2.06739979500753e-06	-1.57110329426504	1
ENSG00000181656.6	GPR88	1	100538206	1_62	0	0.0432208839902897	7.49260296446411	1.01914349941277e-06	1.0426167891196	1
ENSG00000162692.10	VCAM1	1	100716391	1_62	0	0.0457415492560944	8.02616332677765	1.15538795782038e-06	1.00084922829625	2
ENSG00000162694.13	EXTL2	1	100895622	1_62	0	0.0352698296706789	5.58330914560546	6.19732127885875e-07	0.495099972447199	1
ENSG00000162695.11	SLC30A7	1	100895622	1_62	0	0.0352698296706789	5.58330914560546	6.19732127885875e-07	-0.495099972447199	1
ENSG00000185946.15	RNPC3	1	103519124	1_65	0	0.0236205312842742	4.88801490734508	3.63355013743157e-07	-0.271090752954589	2
ENSG00000240038.6	AMY2B	1	103509781	1_65	0	0.0323560311190787	7.82949473435438	7.97256290310848e-07	0.972033260671508	2
ENSG00000162631.18	NTNG1	1	107135646	1_66	0	0	11.2525389729877	0	0.788235720248745	1
ENSG00000134215.15	VAV3	1	107965542	1_67	0	0.0220686763498774	4.63430117587216	3.21861857783628e-07	-0.071801507940731	1
ENSG00000085491.15	SLC25A24	1	108199501	1_67	0	0.0244212094286446	5.56935892761065	4.28037037313366e-07	0.695529106470844	2
ENSG00000162636.15	FAM102B	1	108558011	1_67	0	0.0223839399075086	4.76399624316273	3.35596107764344e-07	-0.156400477395465	1
ENSG00000162639.15	HENMT1	1	108662004	1_67	0	0.0425427225735621	10.7757757058321	1.44272247200081e-06	1.42186840974238	1
ENSG00000134186.11	PRPF38B	1	108678631	1_67	0	0.0305761346506833	7.68176266969479	7.39183801756014e-07	1.02181495223181	1
ENSG00000116266.10	STXBP3	1	108748271	1_67	0	0.0386774693129426	9.83383260914142	1.19698810705351e-06	1.19106976129159	2
ENSG00000162641.18	AKNAD1	1	108834814	1_67	0	0.0318591345902772	8.0802007492887	8.10149370859367e-07	0.978086229682932	1
ENSG00000121957.12	GPSM2	1	108830106	1_67	0	0.0225916934727688	4.8427552530746	3.44310511405371e-07	0.205068830588545	3
ENSG00000121940.15	CLCC1	1	108929298	1_67	0	0.0242900824748459	5.52154493716128	4.22083693398715e-07	-0.423267290989028	2
ENSG00000197780.9	TAF13	1	109027758	1_67	0	0.0220420441713448	4.62361551766902	3.20732193683717e-07	-0.0116246075761013	4
ENSG00000031698.12	SARS	1	109214673	1_67	0	0.0242317794633875	5.51675176661361	4.20705049072032e-07	-0.517890817967819	2
ENSG00000143126.7	CELSR2	1	109247173	1_67	0	0.0222168553093293	4.68966119342236	3.2789366674862e-07	0.0446479886111705	1
ENSG00000134222.16	PSRC1	1	109274857	1_67	0	0.0238616310743957	5.31903780124043	3.99431376737866e-07	0.328791726683757	2
ENSG00000134243.11	SORT1	1	109397881	1_67	0	0.0310277760687109	7.91040378783401	7.72428474045948e-07	1.2298015410714	1
ENSG00000143106.12	PSMA5	1	109419102	1_67	0	0.0244392846839367	5.50299115015803	4.23249329141085e-07	-0.212722051304134	1
ENSG00000143028.8	SYPL2	1	109467180	1_67	0	0.113070266885349	19.8722164272622	7.0713722408969e-06	-2.17741570223787	1
ENSG00000162650.16	ATXN7L2	1	109480522	1_67	0	0.0450766080199246	11.2201019013441	1.59168455896857e-06	-1.34435515877494	2
ENSG00000174151.14	CYB561D1	1	109494012	1_67	0	0.0308186809561402	7.719833851441	7.48739894704618e-07	0.798761558156391	2
ENSG00000181754.6	AMIGO1	1	109509517	1_67	0	0.0224269352133919	4.81800774076045	3.40052831623379e-07	-0.504250777728985	1
ENSG00000156097.12	GPR61	1	109539929	1_67	0	0.0442802460318618	11.197954297422	1.56047814140307e-06	1.33908214311935	1
ENSG00000065135.10	GNAI3	1	109548825	1_67	0	0.0227806581805055	4.91857963937551	3.52626501942407e-07	0.274643373173574	1
ENSG00000168765.16	GSTM4	1	109632269	1_67	0	0.0395508212821061	10.2318443154936	1.27355704698736e-06	-1.56150875989817	3
ENSG00000213366.12	GSTM2	1	109666812	1_67	0	0.0977879873299809	18.4979083137047	5.69268435271217e-06	1.83024392579653	3
ENSG00000134184.12	GSTM1	1	109648984	1_67	0	0.0258410469227439	6.04292968085788	4.91435605637979e-07	0.35591868713992	3
ENSG00000134202.10	GSTM3	1	109635226	1_67	0	0.0244044969327076	5.64217860558751	4.33336891034728e-07	-0.742832352983636	2
ENSG00000134201.10	GSTM5	1	109712117	1_67	0	0.0277605895212447	6.84144671830687	5.97703236083208e-07	0.961290565693983	2
ENSG00000184371.13	CSF1	1	109957553	1_68	0	0.129884674300181	18.1803800535225	7.43138636147862e-06	-2.36007305594286	1
ENSG00000168710.17	AHCYL1	1	109984850	1_68	0	0.0538507297560797	9.73943197107535	1.65057094183583e-06	1.34473723846215	1
ENSG00000143093.14	STRIP1	1	110034040	1_68	0	0.18331277452635	21.5910477019878	1.24559088451511e-05	-2.64884420479825	2
ENSG00000197106.6	SLC6A17	1	110150641	1_68	0	0.0489454688373352	8.8377887918616	1.36133523386964e-06	1.08060339504793	2
ENSG00000168679.17	SLC16A4	1	110373396	1_68	0	0.0327534337871929	5.06322712734452	5.21907118289613e-07	-0.327930926945292	1
ENSG00000134248.13	LAMTOR5	1	110379690	1_68	0	0.0312433211784369	4.62123369737207	4.54385117567713e-07	0.0278511083476701	2
ENSG00000143125.5	PROK1	1	110450727	1_68	0	0.0312480761400282	4.62265827384389	4.54594364541139e-07	0.0113307564553122	1
ENSG00000143119.12	CD53	1	110873219	1_68	0	0.0319309922940336	4.82505851206385	4.8486850257423e-07	-0.0435940364285126	2
ENSG00000121931.15	LRIF1	1	110964484	1_68	0	0.0407741965742257	7.11825492318784	9.1341454553998e-07	-0.95646293681291	1
ENSG00000156171.14	DRAM2	1	111137593	1_68	0	0.0388153473730982	6.65572215762752	8.13031991940743e-07	-0.571630598320163	2
ENSG00000134255.13	CEPT1	1	111137326	1_68	0	0.0589410667930899	10.5939379452262	1.9650987997993e-06	-1.26766465087053	1
ENSG00000162777.16	DENND2D	1	111192559	1_68	0	0.0441714625550119	7.87093070593319	1.09414994288104e-06	-1.01030088500574	2
ENSG00000064886.13	CHI3L2	1	111200918	1_69	0	0.0681360532078196	22.2690364398226	4.7751538981433e-06	2.21030151156953	1
ENSG00000173947.13	PIFO	1	111346034	1_69	0	0.010138336813006	5.28440178851411	1.68605415469852e-07	0.385885703302562	1
ENSG00000085465.12	OVGP1	1	111427097	1_69	0	0.00992883459629324	5.07854191959494	1.5868880552251e-07	0.321983443999761	1
ENSG00000143110.11	C1orf162	1	111473751	1_69	0	0.0116511599573924	6.57607928403125	2.4112663139014e-07	-0.721517238732668	1
ENSG00000282608.1	ADORA3	1	111485955	1_69	0	0.0139270540329346	8.12681712513147	3.56195740155857e-07	-0.926763534098796	1
ENSG00000116473.14	RAP1A	1	111613057	1_69	0	0.0111306695629934	6.12030215876366	2.14389310456748e-07	0.58897809084777	1
ENSG00000197852.9	FAM212B	1	111726071	1_69	0	0.0210275377372816	11.8358404039196	7.83242951295221e-07	-1.38028178620698	3
ENSG00000064703.11	DDX20	1	111755261	1_69	0	0.0578456080535008	20.6418027116539	3.75774224455403e-06	-2.15070457970323	1
ENSG00000171385.9	KCND3	1	112070406	1_69	0	0.0156946233891442	9.24069690621419	4.56419927982847e-07	1.15794372189702	1
ENSG00000143079.14	CTTNBP2NL	1	112398322	1_69	0	0.0235425311779869	11.3339528271916	8.39737462955592e-07	-0.10550665207272	1
ENSG00000116489.12	CAPZA1	1	112620907	1_69	0	0.0618399530819519	27.4839301728585	5.34880741830854e-06	4.77304914065935	1
ENSG00000155363.18	MOV10	1	112673164	1_69	0	0.0591386451681761	27.1036579843477	5.04438531787465e-06	-4.75272046630558	1
ENSG00000155366.16	RHOC	1	112708839	1_69	0	0.0156843677764963	14.7183951853376	7.26501391537628e-07	3.53537181570184	1
ENSG00000184599.13	FAM19A3	1	112720490	1_69	0	0.0137452142332483	9.71423962694055	4.20212821193149e-07	-1.55029355591726	1
ENSG00000155380.11	SLC16A1	1	112950240	1_70	1	0.609277155713828	29.5205872492068	5.66042266476539e-05	5.26255096887976	1
ENSG00000081026.18	MAGI3	1	113223600	1_70	0	0.0500881669972828	12.9858744332727	2.04698807007782e-06	-1.54352981611963	1
ENSG00000116793.15	PHTF1	1	113758713	1_70	0	0.0243129431057915	6.19477894312751	4.73993428870177e-07	-0.442393337190427	1
ENSG00000134242.15	PTPN22	1	113871109	1_70	0	0.023359771289755	6.27504449640263	4.6131159409166e-07	0.801988631045456	1
ENSG00000118655.4	DCLRE1B	1	113871109	1_70	0	0.0233597712897549	6.27504449640263	4.61311594091658e-07	0.801988631045456	1
ENSG00000188761.11	BCL2L15	1	113886718	1_70	0	0.0302648489396934	8.07802736898144	7.69401102906438e-07	0.963360830077818	2
ENSG00000134262.12	AP4B1	1	113905292	1_70	0	0.0387343822513376	10.2989442980659	1.25544680862088e-06	1.27624931086848	1
ENSG00000163349.21	HIPK1	1	113905292	1_70	0	0.0738851974416795	16.1300513165372	3.75061219140207e-06	1.79036351262015	2
ENSG00000116774.11	OLFML3	1	113979261	1_70	0	0.0927992468695561	18.4823251359225	5.39771600990664e-06	-1.95923803794559	2
ENSG00000116752.5	BCAS2	1	114581126	1_71	0	0.0217075246656264	7.47916287763955	5.10942781663167e-07	1.25154559177114	1
ENSG00000175984.14	DENND2C	1	114669904	1_71	0	0.02193647832076	6.8925168783541	4.75832081035918e-07	-0.793220971591114	1
ENSG00000213281.4	NRAS	1	114716596	1_71	0	0.0280571984891588	9.9002457800284	8.74176756049376e-07	1.65767143804832	1
ENSG00000134198.9	TSPAN2	1	115089792	1_71	0	0.0224081063080255	8.08669012274962	5.70275785515315e-07	-1.31046968850937	2
ENSG00000134258.16	VTCN1	1	117210906	1_72	0	0.0120987414402446	4.6987918673765	1.78910313906079e-07	-0.12576191668291	1
ENSG00000118729.11	CASQ2	1	115558513	1_72	0	0.0332631735806056	14.1257300763535	1.47871186981919e-06	-1.88385512872119	2
ENSG00000163393.12	SLC22A15	1	115976971	1_72	0	0.0131615429883003	5.4809525729457	2.27024027724781e-07	-0.611899573445144	2
ENSG00000173212.4	MAB21L3	1	116125196	1_72	0	0.0159758475905127	7.28246728435202	3.66143580939037e-07	-0.956608391509444	1
ENSG00000163399.15	ATP1A1	1	116285665	1_72	0	0.0161197509943489	7.36588458299305	3.73673424507517e-07	-0.987299505336358	1
ENSG00000116815.15	CD58	1	116547871	1_72	0	0.0495591613471986	17.873223008006	2.78763427949996e-06	1.96774701013397	2
ENSG00000143061.17	IGSF3	1	116621969	1_72	0	0.0188588104954748	8.8266123786918	5.23862516810994e-07	1.06049922244965	2
ENSG00000116824.4	CD2	1	116755162	1_72	0	0.0128796573132097	5.27980007661175	2.14008370214121e-07	0.437616108128726	1
ENSG00000134247.9	PTGFRN	1	116931588	1_72	0	0.0492002658511386	17.8046670666096	2.75683186700468e-06	1.94100173031603	1
ENSG00000134256.12	CD101	1	116982694	1_72	0	0.0198595622826994	9.30825365042012	5.81764015916975e-07	1.04867291357147	3
ENSG00000116830.11	TTF2	1	117060534	1_72	0	0.0235660507769166	10.9037767617029	8.0867261097092e-07	-1.18229466363158	1
ENSG00000134253.9	TRIM45	1	117122142	1_72	0	0.0365448775241897	15.0079066623594	1.72605887217909e-06	1.66156385893352	2
ENSG00000198162.12	MAN1A2	1	117367233	1_72	0	0.012919131167204	5.30823043392058	2.15820179263091e-07	-0.401131138994358	2
ENSG00000196505.10	GDAP2	1	117929798	1_72	0	0.0587919449811302	19.4878663500854	3.60571248907595e-06	1.95974060051725	1
ENSG00000155761.13	SPAG17	1	118187210	1_72	0	0.0890673771414418	23.446059750394	6.5719992392515e-06	-2.42888375818809	1
ENSG00000177551.5	NHLH2	1	115815630	1_72	0	0.0153253650337205	6.89583389884399	3.32588013720325e-07	0.698182028749404	2
ENSG00000092607.13	TBX15	1	118988780	1_73	0	0.00980724679950884	5.06896245414416	1.56449850529768e-07	0.331421684744204	1
ENSG00000116874.11	WARS2	1	119012523	1_73	0	0.00941020158431794	4.68795663031348	1.38832609219049e-07	0.0730024118213028	2
ENSG00000143067.4	ZNF697	1	119648421	1_73	0	0.0104111358444647	5.63435865447979	1.84608449770025e-07	-0.508860854245779	1
ENSG00000092621.11	PHGDH	1	119659675	1_73	0	0.00939611423890197	4.67195562745651	1.3815161664263e-07	-0.133567055713328	2
ENSG00000134240.11	HMGCS2	1	119770159	1_73	0	0.0096668249033105	4.93767773479953	1.50215783566161e-07	-0.30528982223954	2
ENSG00000117262.18	GPR89A	1	145608293	1_73	0	0.00934920858209598	4.62352820067423	1.36037090117847e-07	-0.0922887253771763	1
ENSG00000117281.15	CD160	1	145718303	1_73	0	0.0131600335425038	7.79289075834476	3.22748742023342e-07	-0.861381031214991	1
ENSG00000265491.4	RNF115	1	145825142	1_73	0	0.0895022343601349	25.657225772853	7.22690834467161e-06	2.60316089811356	1
ENSG00000131788.15	PIAS3	1	145878094	1_73	0	0.0304142847068273	15.5477511577493	1.48817553913622e-06	-1.9250236143117	1
ENSG00000198483.12	ANKRD35	1	145878094	1_73	0	0.0304142847068273	15.5477511577493	1.48817553913622e-06	-1.9250236143117	1
ENSG00000131779.10	PEX11B	1	145919802	1_73	0	0.0174711390151129	10.4012337482553	5.71893353803421e-07	-1.28259544196254	1
ENSG00000272031.2	ANKRD34A	1	145959360	1_73	0	0.0383238959365639	17.7146709519187	2.1365433829686e-06	2.049177560555	1
ENSG00000121851.12	POLR3GL	1	145963899	1_73	0	0.0486296179637437	20.06873550409	3.07135375346751e-06	2.18504841726351	1
ENSG00000168509.19	HFE2	1	146036954	1_73	0	0.0404800420609572	18.3548607847241	2.33830427496946e-06	-2.07535141235201	1
ENSG00000271425.7	NBPF10	1	146027599	1_73	0	0.0135041914309219	8.0561138198113	3.42375873197591e-07	-0.958756275017063	1
ENSG00000131778.18	CHD1L	1	147243149	1_73	0	0.0159323919083432	9.48172406546274	4.75419802040955e-07	1.18055946918108	2
ENSG00000131781.12	FMO5	1	147245375	1_73	0	0.0112631891453587	6.35294878979664	2.2518823948796e-07	0.792098751702838	1
ENSG00000162836.11	ACP6	1	147656613	1_73	0	0.00948236963765314	4.74078923985778	1.41473957673358e-07	0.0174551977388331	2
ENSG00000265107.2	GJA5	1	147773393	1_73	0	0.00992973840925426	5.28460111755275	1.65142552712323e-07	-0.711823477532981	2
ENSG00000244094.1	SPRR2F	1	153113709	1_75	0	0.0170830566296464	9.33671779663807	5.01959625543645e-07	1.10457742790658	1
ENSG00000163202.4	LCE3D	1	152578800	1_75	0	0.0109124967473978	5.17304615973274	1.776558261807e-07	-0.473985503901124	1
ENSG00000185966.3	LCE3E	1	152582700	1_75	0	0.0113260989719124	5.5174077313503	1.96663790333617e-07	-0.573277603944084	1
ENSG00000283227.1	RP1-20N18.10	1	152948153	1_75	0	0.0327038359588654	15.3873850781984	1.58369845047834e-06	1.69487312450953	1
ENSG00000143450.16	OAZ3	1	151762531	1_75	0	0.0105663175271176	4.87533386826976	1.6212014861449e-07	-0.323842648218871	2
ENSG00000182134.15	TDRKH	1	151789148	1_75	0	0.0491954760395318	19.224736595979	2.97642222780451e-06	-1.94433241838272	1
ENSG00000213171.2	LINGO4	1	151805451	1_75	0	0.0382460341333907	16.8563760108718	2.02889509581963e-06	1.78446302244282	2
ENSG00000143365.17	RORC	1	151829475	1_75	0	0.0124724214147887	6.40985207322707	2.51598331614221e-07	-0.769895008919128	1
ENSG00000225556.1	C2CD4D	1	151853515	1_75	0	0.0281152564470026	13.9589802257051	1.2351073748382e-06	1.68290437114207	1
ENSG00000196407.11	THEM5	1	151855337	1_75	0	0.020541403000796	11.0419039139145	7.13810678045861e-07	1.37268455935099	2
ENSG00000159445.12	THEM4	1	151907622	1_75	0	0.0111251842273559	5.35665876548224	1.87547019420907e-07	0.388666553959544	1
ENSG00000197747.8	S100A10	1	151993591	1_75	0	0.0105282170953982	4.84064106371286	1.60386084831877e-07	-0.374837366326075	2
ENSG00000197915.5	HRNR	1	152220810	1_75	0	0.0145899420762246	7.86563996892962	3.61157472570354e-07	-0.978067154868188	2
ENSG00000143631.10	FLG	1	152243866	1_75	0	0.0102894370081302	4.63038095845864	1.49939932135255e-07	0.164236032331843	2
ENSG00000143536.7	CRNN	1	152415009	1_75	0	0.0172927146879741	9.45234163497051	5.14412555079727e-07	1.09960135982543	3
ENSG00000169509.5	CRCT1	1	152513776	1_75	0	0.0400594785634384	17.2644251308568	2.17653866966158e-06	-1.97798479865364	1
ENSG00000163207.6	IVL	1	152908196	1_75	0	0.0267672892272437	13.514265960245	1.13842867643451e-06	-1.55628174255415	2
ENSG00000169474.4	SPRR1A	1	152985356	1_75	0	0.0113767973760659	5.55743821175912	1.98977348720046e-07	0.612821071664888	1
ENSG00000241794.1	SPRR2A	1	153057485	1_75	0	0.0119656602615799	6.03235303444275	2.27160278039151e-07	0.571331700413819	1
ENSG00000159516.8	SPRR2G	1	153141601	1_75	0	0.170201211094913	31.2067251966996	1.67155171068953e-05	-3.03087205977014	2
ENSG00000159527.3	PGLYRP3	1	153304947	1_75	0	0.0103019864644867	4.64441363536308	1.50577762693744e-07	0.1464450388784	2
ENSG00000203782.5	LOR	1	153260702	1_75	0	0.0141005712090346	7.57337664664734	3.36074248314389e-07	1.01288193645925	2
ENSG00000163220.10	S100A9	1	153357702	1_75	0	0.0108063413846513	5.08707560688432	1.73003882429565e-07	0.392092148480639	1
ENSG00000143556.8	S100A7	1	153460264	1_75	0	0.0103179408717964	4.65368825131716	1.51112118849374e-07	0.0741522954424914	1
ENSG00000197956.9	S100A6	1	153535924	1_75	0	0.0138203127980758	7.34777567713982	3.19582312821131e-07	0.91274097716758	2
ENSG00000196420.7	S100A5	1	153541765	1_75	0	0.0223903510275953	11.8669441050313	8.36197322886584e-07	-1.58284051139177	1
ENSG00000188015.9	S100A3	1	153549020	1_75	0	0.0620978721933466	21.4125091841009	4.18459329749793e-06	-2.25938069642877	4
ENSG00000196154.11	S100A4	1	153549456	1_75	0	0.0303676056206897	14.7278859674257	1.40753738012826e-06	1.73800689931497	2
ENSG00000196754.10	S100A2	1	153567710	1_75	0	0.0425410467525121	17.8461335424431	2.38924829075526e-06	-2.02186686954205	1
ENSG00000188643.10	S100A16	1	153567844	1_75	0	0.011956660104477	6.04474178945649	2.27455588272246e-07	0.695817747093027	2
ENSG00000189334.8	S100A14	1	153567844	1_75	0	0.0115951928564412	5.69965137585348	2.07986545936484e-07	0.361642627208427	3
ENSG00000160678.11	S100A1	1	153628302	1_75	0	0.0107179278187775	4.98197462238468	1.68043342956187e-07	-0.0640928370439365	2
ENSG00000189171.14	S100A13	1	153627648	1_75	0	0.0103945713268205	4.71630492191418	1.54282771923789e-07	-0.0658369357022694	1
ENSG00000143553.10	SNAPIN	1	153657644	1_75	0	0.0111281501998974	5.32377307725935	1.86445320700643e-07	0.266832699218921	1
ENSG00000169418.9	NPR1	1	153678582	1_75	0	0.0143698008529325	7.74443516743362	3.50226877000661e-07	0.967744313574482	1
ENSG00000143554.13	SLC27A3	1	153774134	1_75	0	0.0213810754595773	11.4755158680342	7.72166111872757e-07	-1.39978911057665	1
ENSG00000198837.9	DENND4B	1	153940057	1_75	0	0.0565743891333315	20.7217094474088	3.68938881583092e-06	2.21504000764101	2
ENSG00000143570.17	SLC39A1	1	153969609	1_75	0	0.0264234320508927	13.5287294980775	1.12500696962858e-06	1.64027696259805	1
ENSG00000143578.15	CREB3L4	1	153966654	1_75	0	0.0111662972033462	5.57939867091781	1.96067472873427e-07	-1.01706865618292	1
ENSG00000143545.8	RAB13	1	153956889	1_75	0	0.0134303503278166	6.99773418721978	2.95769751554034e-07	0.53732313566249	1
ENSG00000143552.9	NUP210L	1	154155073	1_75	0	0.0238460803682128	12.5509022061413	9.41891597591926e-07	1.55416157058488	1
ENSG00000143569.18	UBAP2L	1	154219315	1_75	0	0.0113452180681121	5.46726413502185	1.9520542258411e-07	-0.173822080159722	1
ENSG00000143612.19	C1orf43	1	154217487	1_75	0	0.0118990617183228	5.94463443645083	2.22611114422464e-07	-0.507674304777989	2
ENSG00000143595.12	AQP10	1	154321199	1_75	0	0.0103889658551375	4.74142283782868	1.55020802151889e-07	0.363469019256602	2
ENSG00000143515.16	ATP8B2	1	154321449	1_75	0	0.0106217608021131	4.90172368956991	1.63852969745976e-07	0.0053928308164328	2
ENSG00000160712.12	IL6R	1	154422736	1_75	0	0.038332063693388	16.9487649586318	2.0446041211709e-06	2.16058220473965	2
ENSG00000169291.9	SHE	1	154502081	1_75	0	0.0584756068436478	20.946950097564	3.8548236008946e-06	2.45279076519098	2
ENSG00000163239.12	TDRD10	1	154502081	1_75	0	0.0519147540737891	19.802005975918	3.235258314317e-06	2.37655197937108	1
ENSG00000160714.9	UBE2Q1	1	154559434	1_75	0	0.0531782034275586	20.0024636549014	3.34754269432547e-06	2.25926483022315	1
ENSG00000132677.12	RHBG	1	156369792	1_77	0	0.0135284571825222	4.96360540599952	2.1132675971349e-07	-0.273162402190028	1
ENSG00000187862.11	TTC24	1	156579671	1_77	0	0.0180664048717732	7.63363853448631	4.34022559617815e-07	1.04231715823623	2
ENSG00000163382.11	NAXE	1	156590832	1_77	0	0.0628157489710721	19.2710639805068	3.80963360777515e-06	-2.01906411225137	1
ENSG00000160818.16	GPATCH4	1	156601724	1_77	0	0.030789853539598	12.591405824809	1.22008705225901e-06	-1.50204915194696	2
ENSG00000132688.10	NES	1	156677793	1_77	0	0.0136921867055803	5.18794261636188	2.23551171412676e-07	-0.663601662943577	1
ENSG00000143320.8	CRABP2	1	156689976	1_77	0	0.0167726315309639	7.15455538718964	3.77652905320482e-07	-1.11928325015575	2
ENSG00000143319.16	ISG20L2	1	156728554	1_77	0	0.0297039485052919	12.1044442382035	1.13153505018591e-06	-1.76954448281551	1
ENSG00000143303.11	RRNAD1	1	156728554	1_77	0	0.0711627093241758	20.2091679238616	4.52595134175878e-06	2.74766510320084	2
ENSG00000143294.14	PRCC	1	156750590	1_77	0	0.141970015961275	26.7363863040615	1.19456094662362e-05	-3.25414355726708	1
ENSG00000198400.11	NTRK1	1	156815564	1_77	0	0.103358685459191	23.8308191609251	7.75166368287707e-06	-2.4786594411073	1
ENSG00000027644.4	INSRR	1	156836231	1_77	0	0.0362167696387771	13.9963616816073	1.59526868836829e-06	-1.83864753666244	2
ENSG00000132694.18	ARHGEF11	1	157045172	1_77	0	0.0242406608140066	10.484816617184	7.99860531462129e-07	-1.09278411511334	1
ENSG00000117036.11	ETV3	1	157138777	1_77	0	0.013966590160678	5.50369159709415	2.41909794707168e-07	-0.724644592942878	1
ENSG00000143297.18	FCRL5	1	157552226	1_77	0	0.126837729787736	25.0580908362491	1.00024275209272e-05	-2.99391710096258	1
ENSG00000160856.20	FCRL3	1	157700967	1_77	0	0.0171568181245415	7.07058452098303	3.81769333071194e-07	-1.30162505948461	2
ENSG00000163534.14	FCRL1	1	157819468	1_77	0	0.0170598213294392	7.08914540728686	3.80607495190394e-07	0.945803814522407	1
ENSG00000158477.6	CD1A	1	158254492	1_78	0	0.0236765910826329	6.91227845209073	5.15049976898629e-07	0.804030510055802	1
ENSG00000158485.10	CD1B	1	158328539	1_78	0	0.0185176520529852	4.62145225358562	2.69322950494354e-07	-0.0680357688832723	1
ENSG00000158488.15	CD1E	1	158353463	1_78	0	0.0337865827412767	10.2369452877697	1.08848794659754e-06	1.1677680352929	1
ENSG00000163563.7	MNDA	1	158831951	1_78	0	0.0188869237543714	4.80532919984342	2.8562311162754e-07	0.309108738076597	1
ENSG00000163564.14	PYHIN1	1	158930485	1_78	0	0.0427534478319335	12.4466258118033	1.67467968091206e-06	-1.68704948542376	1
ENSG00000163565.18	IFI16	1	159000146	1_78	0	0.0185897183528138	4.65762452603634	2.72487295619169e-07	-0.24964253096893	2
ENSG00000163568.14	AIM2	1	159193329	1_78	0	0.0559077904630579	14.9766530927113	2.63509376103908e-06	-1.91179428243001	1
ENSG00000179639.10	FCER1A	1	159289239	1_78	0	0.0212691539957054	5.91217412880389	3.95736771197075e-07	-0.637118064360905	1
ENSG00000158716.8	DUSP23	1	159752563	1_78	0	0.0366521160061694	11.0002559515019	1.26885155570663e-06	1.26642095372589	2
ENSG00000158714.10	SLAMF8	1	159834863	1_78	0	0.0186610381308171	4.69328140256842	2.75626752808726e-07	-0.110034990584019	2
ENSG00000188004.9	C1orf204	1	159838871	1_78	0	0.073284982327672	17.5458654120376	4.04667899269525e-06	-1.84032927529037	2
ENSG00000243284.1	VSIG8	1	159847488	1_78	0	0.0479624933484671	13.5292610762151	2.04213666665924e-06	-1.4908004450753	3
ENSG00000158710.14	TAGLN2	1	159926113	1_78	0	0.027943857939427	8.45996877968321	7.43984861721505e-07	-0.95819501726831	1
ENSG00000158764.6	ITLN2	1	160954636	1_80	0	0.0158402718440384	12.1507429196713	6.05723518679917e-07	-1.44397534343975	2
ENSG00000162723.9	SLAMF9	1	159954467	1_80	0	0.00721896670783073	4.85547369550415	1.10310186366158e-07	0.246331741166487	1
ENSG00000143315.6	PIGM	1	160032438	1_80	0	0.00704541568677986	4.62991703945381	1.02657055893104e-07	0.0514951740368049	1
ENSG00000162729.13	IGSF8	1	160102029	1_80	0	0.00764743784894462	5.3899745528027	1.29721405237862e-07	-0.439686130260134	1
ENSG00000132681.16	ATP1A4	1	160151660	1_80	0	0.0103166612199189	8.16699828958909	2.65161585809613e-07	-0.898309148541205	3
ENSG00000143318.12	CASQ1	1	160177358	1_80	0	0.0135684316177856	10.7114275324762	4.57389275991079e-07	-1.18838797700139	3
ENSG00000162734.12	PEA15	1	160213617	1_80	0	0.016128453197895	12.3184575904226	6.25256225625438e-07	1.35327078686929	1
ENSG00000132716.18	DCAF8	1	160262886	1_80	0	0.00832624419561256	6.17849253224238	1.61897686840193e-07	-0.586882208494713	1
ENSG00000162735.18	PEX19	1	160286214	1_80	0	0.00795189200983348	5.7519241578572	1.43943678921533e-07	-0.498474277203926	1
ENSG00000122218.14	COPA	1	160343540	1_80	0	0.0139897162850782	10.9956040493084	4.84102107394027e-07	1.30758470542158	1
ENSG00000162736.15	NCSTN	1	160342475	1_80	0	0.00845590750287617	6.32179673336754	1.68232432728906e-07	0.614823108107618	1
ENSG00000162738.5	VANGL2	1	160400615	1_80	0	0.00707568861047203	4.66965759724332	1.03983090930779e-07	0.0786526073604524	1
ENSG00000066294.14	CD84	1	160579090	1_80	0	0.0418165224541387	21.2210031744803	2.79269043267749e-06	-2.0858775529734	2
ENSG00000117090.14	SLAMF1	1	160647238	1_80	0	0.00728740340240786	4.94293476800368	1.13361781901188e-07	-0.265039977981531	1
ENSG00000117091.9	CD48	1	160711718	1_80	0	0.0155247801693902	11.9636213496613	5.84516926563678e-07	-1.36288252124756	1
ENSG00000026751.16	SLAMF7	1	160740367	1_80	0	0.00907113474566767	6.97320157609436	1.99068622599414e-07	-0.818146335490025	1
ENSG00000122223.12	CD244	1	160862065	1_80	0	0.0074934718057218	5.20142535022814	1.22663237005675e-07	-0.358005119366014	1
ENSG00000179914.4	ITLN1	1	160884736	1_80	0	0.0191150049507773	13.8998393302536	8.36167279130417e-07	-1.6096335496899	1
ENSG00000158769.17	F11R	1	161021085	1_80	0	0.0116383546734167	9.28606380519351	3.40120042815573e-07	-1.16812203119899	1
ENSG00000215845.10	TSTD1	1	161038745	1_80	0	0.0138037698848473	10.8712380902733	4.72264924946718e-07	1.29400467956891	2
ENSG00000158773.14	USF1	1	160983590	1_80	0	0.0173030489311755	12.9725800938543	7.0641184100768e-07	1.44399115894529	1
ENSG00000162755.13	KLHDC9	1	161072273	1_80	0	0.00991229699421659	7.79594151569478	2.43193437857933e-07	-0.88558090576136	2
ENSG00000143256.4	PFDN2	1	161117821	1_80	0	0.00705007564172355	4.63604543121086	1.02860926907304e-07	-0.0619198196696346	1
ENSG00000158793.13	NIT1	1	161109119	1_80	0	0.00728704007597936	4.94247263390863	1.13345531945226e-07	-0.319568722475775	2
ENSG00000143222.11	UFC1	1	161158854	1_80	0	0.00912995374426528	7.03315667556616	2.02082098491568e-07	-0.764351524419924	1
ENSG00000143224.17	PPOX	1	161168345	1_80	0	0.00708085107743284	4.67641764382425	1.04209598972157e-07	-0.118022945581181	2
ENSG00000158850.14	B4GALT3	1	161177981	1_80	0	0.00730190129478958	4.9613577129651	1.1401066330625e-07	-0.321331647952736	2
ENSG00000158864.12	NDUFS2	1	161216523	1_80	0	0.0155936914826819	12.0048141823322	5.89133004356239e-07	-1.41743697796317	1
ENSG00000158869.10	FCER1G	1	161214307	1_80	0	0.016420845573373	12.4856080792574	6.45229461026908e-07	1.4299870869299	2
ENSG00000158874.11	APOA2	1	161223893	1_80	0	0.0625434606316178	25.0217081714881	4.92501815857328e-06	-2.35867838152485	1
ENSG00000158882.14	TOMM40L	1	161224731	1_80	0	0.00706653096927468	4.65765388096644	1.03581561188881e-07	0.147283830443282	2
ENSG00000143252.14	SDHC	1	161311979	1_80	0	0.0115746116990024	9.23506585249877	3.36399545741013e-07	-1.23863764787569	1
ENSG00000143226.13	FCGR2A	1	161505035	1_80	0	0.00753874625255668	5.25726712317286	1.24729201909366e-07	0.431112153385775	1
ENSG00000173110.7	HSPA6	1	161523790	1_80	0	0.00973082457086161	7.62448884776574	2.33490572644559e-07	0.87350852106233	1
ENSG00000203747.10	FCGR3A	1	161550682	1_80	0	0.00760234508528146	5.33514786395083	1.2764476652617e-07	0.385224556855399	1
ENSG00000118217.5	ATF6	1	161766482	1_80	0	0.00977802631590985	7.66938856608781	2.36004844081096e-07	0.89934426599533	1
ENSG00000198929.12	NOS1AP	1	162068986	1_80	0	0.0072217418518542	4.85903634449104	1.10433562216972e-07	0.217389906818435	3
ENSG00000171722.12	SPATA46	1	162381664	1_80	0	0.0180193963787003	13.3501949419325	7.5707136461414e-07	-1.45750927488028	2
ENSG00000239887.4	C1orf226	1	162378327	1_80	0	0.00799057085413646	5.7969151848874	1.45775227126212e-07	-0.554530914201445	4
ENSG00000198574.5	SH2D1B	1	162388605	1_80	0	0.00722805069429733	4.86713037432873	1.1071415334316e-07	-0.246992601731045	4
ENSG00000152332.15	UHMK1	1	162379537	1_80	0	0.00780143834744185	5.57481777635247	1.36871910913589e-07	0.454267088223159	3
ENSG00000117143.13	UAP1	1	162426059	1_80	0	0.00850980116211863	6.3807168678632	1.70882606724989e-07	-0.674564080633221	1
ENSG00000162733.16	DDR2	1	162631124	1_80	0	0.00846037436236791	6.32669436917897	1.68451704272925e-07	-0.641052003829137	1
ENSG00000132196.13	HSD17B7	1	162790775	1_80	0	0.00823270572431545	6.07372584752568	1.57364494397702e-07	0.594583289649647	1
ENSG00000117152.13	RGS4	1	163069063	1_80	0	0.0212666655516967	14.8937880409281	9.96812657163334e-07	-1.56875673016477	2
ENSG00000143228.12	NUF2	1	163266611	1_80	0	0.00767241770454696	5.42020809276228	1.30875144083908e-07	-0.432873406121228	1
ENSG00000162761.14	LMX1A	1	165356504	1_81	0	0.0369422307134322	5.29490913606897	6.15588646913398e-07	-0.368633870365565	1
ENSG00000143198.12	MGST3	1	165630621	1_81	0	0.0670466310901744	10.9198298701656	2.30410256006993e-06	1.65268134579423	2
ENSG00000143149.12	ALDH9A1	1	165695645	1_81	0	0.0418931236780354	6.47619665342259	8.53830659457038e-07	0.860223291681322	2
ENSG00000143183.16	TMCO1	1	165808704	1_81	0	0.0371244312236764	5.34107561840704	6.24018562963824e-07	-0.473716311910127	1
ENSG00000143179.14	UCK2	1	165846702	1_81	0	0.0346076082196914	4.68266123541073	5.10003667807898e-07	0.165020002231385	1
ENSG00000188859.6	FAM78B	1	166167240	1_81	0	0.034473161749611	4.64617434212418	5.04063897269395e-07	-0.0870319478576598	1
ENSG00000143195.12	ILDR2	1	166974886	1_83	0	0.0153197961539293	10.2390869832574	4.93654605090272e-07	-1.24821510376055	2
ENSG00000143194.12	MAEL	1	166975891	1_83	0	0.0197252673595117	12.5916687558915	7.81655093916583e-07	-1.48824911403592	1
ENSG00000152382.5	TADA1	1	166875791	1_83	0	0.0184235154013476	11.9557779426747	6.93201215600619e-07	-1.42325984581661	2
ENSG00000143167.11	GPA33	1	167055371	1_83	0	0.0257903295556345	15.09238860581	1.22496546361507e-06	-1.75392364642767	1
ENSG00000198821.10	CD247	1	167518220	1_83	0	0.00910021936344185	5.40197662130488	1.5470827196529e-07	0.445784181810769	2
ENSG00000143162.7	CREG1	1	167545895	1_83	0	0.00839804614606754	4.65720109094397	1.23087009678127e-07	-0.1018213878698	2
ENSG00000198771.10	RCSD1	1	167630073	1_83	0	0.0678171786984851	24.1895672143219	5.16269882491703e-06	2.27512643521749	2
ENSG00000197965.11	MPZL1	1	167705500	1_83	0	0.00841521798373102	4.67614410487012	1.23840366968853e-07	-0.094446680506102	3
ENSG00000143164.15	DCAF6	1	167936173	1_83	0	0.0255804782242142	15.0160873945216	1.20885558201772e-06	1.69139854409439	2
ENSG00000143158.10	MPC2	1	167936173	1_83	0	0.0303349171172476	16.6096216539104	1.58566531411159e-06	-1.82075101669127	2
ENSG00000143155.12	TIPRL	1	168178854	1_83	0	0.00892794088152926	5.22468764717737	1.46798159703594e-07	-0.319446823910231	3
ENSG00000213064.9	SFT2D2	1	168225689	1_83	0	0.0110347960221319	7.19070959012083	2.49715231220916e-07	0.782862863447914	1
ENSG00000143178.12	TBX19	1	168281906	1_83	0	0.00981874131522831	6.10702561654756	1.88709834445367e-07	-0.621539149700397	1
ENSG00000143196.4	DPT	1	168728523	1_83	0	0.0163636195756527	10.8522086286534	5.58864447197832e-07	1.31164022559011	2
ENSG00000143153.12	ATP1B1	1	168894016	1_83	0	0.0568367561474457	22.5142771364006	4.02713570698595e-06	-2.32074008050942	2
ENSG00000143156.13	NME7	1	169320485	1_83	0	0.0094767484618411	5.77809940871221	1.72327003543239e-07	0.890626291055715	3
ENSG00000117475.13	BLZF1	1	169364597	1_83	0	0.0106492372405117	6.86056408886162	2.29925585786559e-07	-1.11211839913064	2
ENSG00000117477.12	CCDC181	1	169456327	1_83	0	0.00859975944322688	4.87731327536556	1.32000607065217e-07	-0.0355827311280002	1
ENSG00000198734.10	F5	1	169589797	1_83	0	0.00851370565864973	4.78405155358608	1.28180941177886e-07	-0.197914326848428	1
ENSG00000000460.16	C1orf112	1	169661963	1_83	0	0.0256408836266122	15.0381217493593	1.21348820074066e-06	1.59117460929308	1
ENSG00000007908.15	SELE	1	169763878	1_83	0	0.0126400807614719	8.45200097995968	3.36215987785299e-07	-1.0264429953303	2
ENSG00000171806.11	METTL18	1	169794673	1_83	0	0.00962959189563739	5.92653498325425	1.79604704406417e-07	0.555282263898244	1
ENSG00000000457.13	SCYL3	1	169894024	1_83	0	0.0104985622016689	6.72829503123529	2.2230223347811e-07	-0.705753317757887	1
ENSG00000075945.12	KIFAP3	1	170084040	1_83	0	0.0090245632849052	5.32453533825395	1.51222663201051e-07	-0.427980506697727	1
ENSG00000120370.12	GORAB	1	170532434	1_83	0	0.0091094356372361	5.41136686979704	1.55134154754583e-07	0.433217562313342	1
ENSG00000007933.12	FMO3	1	171090009	1_84	0	0.0419603722040348	12.3234281580139	1.62734578428579e-06	1.71264837393092	1
ENSG00000094963.13	FMO2	1	171185893	1_84	0	0.0366279915226023	11.0469213206428	1.27339558426758e-06	1.39224196597724	2
ENSG00000010932.16	FMO1	1	171169250	1_84	0	0.0186468713007191	4.73906678072311	2.78104345958374e-07	0.210204717692907	1
ENSG00000076258.9	FMO4	1	171169250	1_84	0	0.018894591126321	4.86197131931545	2.89107171416772e-07	-0.188542223268205	3
ENSG00000117523.15	PRRC2C	1	171486183	1_84	0	0.0448721556956365	12.9546891136509	1.82941781030706e-06	-1.4606738408458	1
ENSG00000034971.16	MYOC	1	171647381	1_84	0	0.0186259443528108	4.72860947422607	2.77179254810667e-07	-0.15610164948371	1
ENSG00000117533.14	VAMP4	1	171742012	1_84	0	0.0184648722030522	4.64773112968946	2.70082395009546e-07	0.084641640431566	1
ENSG00000010165.19	METTL13	1	171781437	1_84	0	0.018440121481237	4.63524080014661	2.68995523107466e-07	-0.0582460228050503	3
ENSG00000197959.13	DNM3	1	171836704	1_84	0	0.0184200176210406	4.62508485810923	2.68113523622614e-07	-0.212684491710452	2
ENSG00000135845.9	PIGC	1	172443657	1_84	0	0.0185685951327033	4.69989414162181	2.74647782505773e-07	-0.231865761194418	2
ENSG00000094975.13	SUCO	1	172495953	1_84	0	0.0194366153616354	5.12540971550848	3.13514911570358e-07	0.367613065489395	3
ENSG00000117560.7	FASLG	1	172658724	1_84	0	0.0693483470547655	17.0729500165443	3.72609271007125e-06	1.77184598969553	1
ENSG00000120337.8	TNFSF18	1	173051434	1_84	0	0.0334398592956664	10.1931367600687	1.07270737437824e-06	-1.16623947215431	1
ENSG00000117592.8	PRDX6	1	173477795	1_85	0	0.0421041412323127	6.30081013439973	8.34891770919495e-07	0.804449527784819	2
ENSG00000117593.9	DARS2	1	173823764	1_85	0	0.0466238704440862	7.26055094512728	1.06533666489895e-06	-1.25243910566752	2
ENSG00000152061.23	RABGAP1L	1	174159856	1_85	0	0.0853961964130276	13.0051311605414	3.4951211785305e-06	2.13811027819944	1
ENSG00000120333.4	MRPS14	1	175023749	1_85	0	0.0373800565547928	5.18283912477017	6.09700647665495e-07	0.439028047841768	1
ENSG00000120332.15	TNN	1	175068086	1_85	0	0.0354650139153128	4.68948082646921	5.23400186201663e-07	0.133006741641834	2
ENSG00000235750.9	KIAA0040	1	175193171	1_86	0	0.059127592984912	16.405301715623	3.05269486028826e-06	1.83875510449135	1
ENSG00000143207.19	RFWD2	1	176207359	1_86	0	0.0187361957602938	5.62935620442434	3.31931997238489e-07	0.401975483368291	2
ENSG00000240021.9	TEX35	1	178512615	1_87	0	0.0315737105010683	5.12634855710742	5.09380984250958e-07	0.541582341184554	2
ENSG00000120341.18	SEC16B	1	177921018	1_87	0	0.150675289745664	20.0452042845741	9.5052051700033e-06	2.16698951950311	1
ENSG00000075391.16	RASAL2	1	178093563	1_87	0	0.0301938070420527	4.70803580457411	4.47369740838466e-07	-0.295147730994497	3
ENSG00000116191.17	RALGPS2	1	178632357	1_87	0	0.0391585296213791	7.14514480373253	8.80534515524598e-07	1.20742363613827	3
ENSG00000116199.11	FAM20B	1	179026386	1_89	0	0.0166050254716311	4.9883644004878	2.60679386984515e-07	-0.300387440186157	1
ENSG00000186283.13	TOR3A	1	179081458	1_89	0	0.0164392963905005	4.8950483662383	2.53249844025336e-07	0.292631891167894	2
ENSG00000143322.19	ABL2	1	179134699	1_89	0	0.0236279551927309	8.27478657749666	6.15307081838473e-07	0.995975084785507	2
ENSG00000162782.15	TDRD5	1	179591583	1_89	0	0.0161211665061478	4.71324714235295	2.39125367317161e-07	-0.240196804456207	1
ENSG00000143337.18	TOR1AIP1	1	179881408	1_89	0	0.0204050777526414	6.90734850609303	4.43566354259647e-07	1.04680498771887	1
ENSG00000135837.15	CEP350	1	179954679	1_89	0	0.0748281769892652	19.1261282482435	4.50402924803134e-06	2.32284502346833	2
ENSG00000116260.16	QSOX1	1	180154450	1_89	0	0.0505300317854434	15.4028629213186	2.44940159054192e-06	1.88879413817668	1
ENSG00000121454.5	LHX4	1	180270400	1_89	0	0.0194891615250183	6.47940272834698	3.97408455466803e-07	0.791568905088747	2
ENSG00000230124.6	ACBD6	1	180502528	1_89	0	0.0195256808743775	6.49685518107598	3.99225567428689e-07	0.767691319354417	2
ENSG00000143324.13	XPR1	1	180633745	1_89	0	0.16152383792246	26.5908591081813	1.35169269837952e-05	3.26927997076026	1
ENSG00000153029.14	MR1	1	181030192	1_89	0	0.0256780948299554	9.05156584564623	7.31468262064646e-07	-1.04416330081649	1
ENSG00000203730.2	TEDDM1	1	182400603	1_90	0	0.0323131733658723	4.79401257731136	4.87514742627423e-07	0.207199519760681	1
ENSG00000143333.6	RGS16	1	182633925	1_90	0	0.0410897751856881	7.04825485203284	9.11432137192497e-07	-0.860517088478237	1
ENSG00000135862.5	LAMC1	1	183023054	1_91	0	0.0231972482310254	4.99470158013709	3.64632175816307e-07	-0.3456175355092	2
ENSG00000058085.14	LAMC2	1	183186170	1_91	0	0.0307040280796486	7.61409723757766	7.35737253925236e-07	-0.923566651979801	2
ENSG00000157064.10	NMNAT2	1	183418808	1_91	0	0.0429805036010638	10.769669261979	1.45674266412619e-06	-1.38795645389394	1
ENSG00000116698.21	SMG7	1	183472962	1_91	0	0.0307167079638416	7.61801789443877	7.36420095189345e-07	0.892846206392874	1
ENSG00000116701.14	NCF2	1	183591057	1_91	0	0.0237262422257537	5.20519251019652	3.88664370326106e-07	0.399333739579559	2
ENSG00000162704.15	ARPC5	1	183635017	1_91	0	0.0398843937961718	10.0665809429253	1.26355444308701e-06	-1.36669180156776	3
ENSG00000143344.15	RGL1	1	183635770	1_91	0	0.0504333898028344	12.2759054968652	1.94841143496592e-06	-1.5853992711754	2
ENSG00000198756.10	COLGALT2	1	183966697	1_91	0	0.0352789473711506	8.91563810237626	9.89867404954641e-07	-1.35008215214993	1
ENSG00000198860.11	TSEN15	1	184046529	1_91	0	0.022696325890223	4.7908732390027	3.4219937540095e-07	-0.122888726136588	2
ENSG00000116667.12	C1orf21	1	184606961	1_91	0	0.152119666320878	22.88879558811	1.09576463155462e-05	3.29123897242388	1
ENSG00000116406.18	EDEM3	1	184755965	1_92	1	0.0879067639844132	19.6117938897601	5.42561017887453e-06	4.12288690761419	1
ENSG00000135842.16	FAM129A	1	184934371	1_92	0	0.0400603755539342	11.8465716434812	1.49353937028155e-06	2.32371537696214	1
ENSG00000121481.10	RNF2	1	185052278	1_92	0	0.0325168365662578	9.12213842559318	9.33499135557046e-07	-1.96175544345974	1
ENSG00000121486.11	TRMT1L	1	185156912	1_92	0	0.0292839374613985	6.52510999007381	6.01348568005652e-07	-0.991379767451248	1
ENSG00000116668.12	SWT1	1	185156912	1_92	0	0.0292839374613985	6.5251099900738	6.01348568005651e-07	0.991379767451248	1
ENSG00000116679.15	IVNS1ABP	1	185317057	1_92	0	0.0271074707861658	5.562058196446	4.74497032519226e-07	-0.349980605872637	1
ENSG00000157181.15	C1orf27	1	186376310	1_92	0	0.0851915964397262	16.3958275626819	4.39581161847006e-06	2.00086079581451	1
ENSG00000262180.1	OCLM	1	186400270	1_92	0	0.0251526681295597	5.00735916385823	3.96370913518117e-07	0.270111597735353	2
ENSG00000150681.9	RGS18	1	192158507	1_96	0	0.0180769141144773	6.33172343275926	3.60209535334292e-07	0.695499116085395	2
ENSG00000090104.11	RGS1	1	192575665	1_96	0	0.0403203610192666	13.7479673589573	1.7445036323516e-06	-1.53887609430467	2
ENSG00000116741.7	RGS2	1	192808677	1_96	0	0.0151024494710573	4.6757090188168	2.22230590954158e-07	0.0799650582845494	1
ENSG00000116750.13	UCHL5	1	193058704	1_96	0	0.0207447755288147	7.72894779715379	5.04589358830675e-07	-1.0362985894699	1
ENSG00000023572.8	GLRX2	1	193106302	1_96	0	0.0199443893533628	7.35591178275481	4.61706756309129e-07	-0.980699311252608	1
ENSG00000134371.10	CDC73	1	193121735	1_96	0	0.0390514747884373	11.7662292421406	1.4460513623886e-06	2.60579432284138	1
ENSG00000162687.16	KCNT2	1	196606472	1_98	0	0.0174644442433382	6.95378785158114	3.82195157933311e-07	-1.71049218314658	2
ENSG00000177888.7	ZBTB41	1	197229295	1_98	0	0.0214335372569623	7.46307923628651	5.0340888505765e-07	-1.38270589531843	1
ENSG00000213047.12	DENND1B	1	197774968	1_99	0	0.0258069978730747	5.10487638466654	4.1460228353191e-07	-0.470235947759607	1
ENSG00000203724.10	C1orf53	1	197902889	1_99	0	0.0518609703779084	11.6548114592508	1.90219425042112e-06	-1.39579768184451	1
ENSG00000151414.14	NEK7	1	198156916	1_99	0	0.0399845845097014	9.20551348359595	1.15837607658767e-06	-1.38410529687537	3
ENSG00000116833.13	NR5A2	1	200052133	1_100	0	0.030198072581608	4.7203433347771	4.48602600230708e-07	-0.214047308826259	1
ENSG00000163362.10	C1orf106	1	200894323	1_101	0	0.0388178354993372	8.12307775885586	9.92340918419883e-07	-1.0060100209408	2
ENSG00000118197.13	DDX59	1	200669007	1_101	0	0.0278030217548543	4.99672967977857	4.37206719632199e-07	0.428701920955608	3
ENSG00000118200.14	CAMSAP2	1	200694546	1_101	0	0.0373423750334472	7.75930811477231	9.11872057068983e-07	1.12136581345782	2
ENSG00000116852.14	KIF21B	1	201022624	1_101	0	0.0271772215744611	4.78395150806023	4.09167186364389e-07	-0.172262698495714	1
ENSG00000232237.3	ASCL5	1	201109960	1_101	0	0.0290685731515206	5.41292133833245	4.95181492244767e-07	0.447261759255608	1
ENSG00000116857.16	TMEM9	1	201128481	1_101	0	0.0289961846343727	5.38960197847891	4.91820383295741e-07	0.445518467728357	2
ENSG00000081277.12	PKP1	1	201331714	1_101	0	0.0812794343432373	15.1182999537751	3.86716412216441e-06	1.79792924345108	1
ENSG00000118194.18	TNNT2	1	201376224	1_101	0	0.0986436994544589	16.9770462971819	5.27036214355648e-06	2.06619226638029	1
ENSG00000159166.13	LAD1	1	201395528	1_101	0	0.0298327626773461	5.65565434367995	5.30988732856567e-07	-0.337101683427386	2
ENSG00000159173.18	TNNI1	1	201406530	1_101	0	0.114231021547638	18.3960373641532	6.6132861916317e-06	2.09959005148584	1
ENSG00000174307.6	PHLDA3	1	201468349	1_101	0	0.0273475390160409	4.84233695022862	4.16756354523291e-07	0.226187689229139	1
ENSG00000159176.13	CSRP1	1	201509697	1_101	0	0.0369763830375069	7.66688111217415	8.92179272980917e-07	0.921410723728207	1
ENSG00000198700.9	IPO9	1	201828710	1_102	0	0.0253749408050629	6.36215743276871	5.08063999977961e-07	0.430985782334003	2
ENSG00000198892.6	SHISA4	1	201887393	1_102	0	0.0488244296511885	12.5004003858702	1.92074661295093e-06	1.51954111284386	3
ENSG00000163431.12	LMOD1	1	201918254	1_102	0	0.0376046452878694	10.0441393120341	1.18867518914313e-06	1.51161795748333	1
ENSG00000134375.10	TIMM17A	1	201963880	1_102	0	0.0303389410137273	8.03226591193321	7.66915417929323e-07	0.775594488555569	1
ENSG00000176393.10	RNPEP	1	201979953	1_102	0	0.0551625631812239	13.6529182826386	2.3701667559626e-06	1.67906613056892	2
ENSG00000170075.8	GPR37L1	1	202113933	1_102	0	0.0214306990739136	4.78591363639544	3.22782639826187e-07	-0.230014393776989	1
ENSG00000143851.15	PTPN7	1	202161992	1_102	0	0.0980145902873039	19.1346038814694	5.90227144190814e-06	2.24730068208576	1
ENSG00000077152.9	UBE2T	1	202333104	1_102	0	0.0519253239756228	13.0814588757665	2.13768824372931e-06	1.5260951828904	1
ENSG00000077157.21	PPP1R12B	1	202348568	1_102	0	0.0374145282179762	9.9966199650007	1.17707037445604e-06	1.26472633382978	2
ENSG00000117139.16	KDM5B	1	202809133	1_102	0	0.0294325654725176	7.74852373497629	7.17721671938186e-07	-0.833614873894617	1
ENSG00000183155.4	RABIF	1	202888450	1_102	0	0.0451378430723006	11.7606142786629	1.67062810143741e-06	-1.42162406695348	1
ENSG00000117153.15	KLHL12	1	202928138	1_102	0	0.0257896567529141	6.513567266148	5.28656331725089e-07	0.753398392906682	3
ENSG00000159346.12	ADIPOR1	1	202937378	1_102	0	0.0402517185008034	10.6830203018082	1.35327934794448e-06	1.34641926293319	2
ENSG00000159348.12	CYB5R1	1	202968506	1_102	0	0.0239832671786969	5.83559201501873	4.40455706118772e-07	-0.555213122997701	1
ENSG00000163485.16	ADORA1	1	203090600	1_102	0	0.0236154720920194	5.69137507376627	4.22982902559031e-07	-0.691333858326781	1
ENSG00000133048.12	CHI3L1	1	203186575	1_102	0	0.0404287908790849	10.7242665438386	1.36448047682301e-06	-1.29197774449845	1
ENSG00000159388.5	BTG2	1	203299924	1_102	0	0.0210686908602336	4.62709569779161	3.06799753386231e-07	0.00497146201662987	1
ENSG00000122176.10	FMOD	1	203348034	1_102	0	0.0541035576693242	13.4696665355353	2.29346249045457e-06	-1.5077573101712	2
ENSG00000174567.7	GOLT1A	1	204214495	1_103	0	0.0734416272432996	15.9610156491496	3.68902661092958e-06	2.31796116504829	1
ENSG00000188783.5	PRELP	1	203475432	1_103	0	0.0215616941992455	4.72632915479348	3.20712450262264e-07	-0.218754265999944	1
ENSG00000058668.14	ATP2B4	1	203550520	1_103	0	0.148895956124025	23.0704818903894	1.08105687396902e-05	-2.48722046348956	2
ENSG00000122188.12	LAX1	1	203764731	1_103	0	0.0216442077117234	4.75762348730253	3.24071423092549e-07	0.176076744382949	2
ENSG00000058673.16	ZC3H11A	1	203795675	1_103	0	0.025157920218692	6.12053044266901	4.8458812972533e-07	0.547408044863229	1
ENSG00000257315.2	ZBED6	1	203795675	1_103	0	0.025157920218692	6.12053044266901	4.8458812972533e-07	0.547408044863229	1
ENSG00000182004.12	SNRPE	1	203861428	1_103	0	0.0242319609416855	5.80234469544669	4.42487553359707e-07	-0.51455671946252	2
ENSG00000143842.14	SOX13	1	204077146	1_103	0	0.0641333114363666	15.30556086911	3.08917055938524e-06	-1.99810516549808	2
ENSG00000143845.14	ETNK2	1	204151824	1_103	0	0.0589731838939391	14.2443106142483	2.64365625388336e-06	-1.78381920434598	1
ENSG00000133056.13	PIK3C2B	1	204430938	1_103	0	0.0488167547336449	12.3182834855468	1.89246594426332e-06	-1.46979526012372	1
ENSG00000198625.12	MDM4	1	204517114	1_103	0	0.0274065730966098	6.91352202377814	5.9629759719688e-07	-0.884875795041022	1
ENSG00000170382.11	LRRN2	1	204535399	1_103	0	0.0475950792985187	12.0327128244806	1.80233111481667e-06	1.46414417860963	2
ENSG00000186007.9	LEMD1	1	205457492	1_104	0	0.0293667615645963	4.76028273267676	4.39944384620125e-07	-0.169322780983792	1
ENSG00000196188.10	CTSE	1	206023974	1_104	0	0.0295234729447251	4.81006620737309	4.46917614052745e-07	0.201394431707583	1
ENSG00000163531.15	NFASC	1	204828864	1_104	0	0.0675946376179237	12.6124236054343	2.68299440162226e-06	1.89248963932575	1
ENSG00000184144.11	CNTN2	1	205043956	1_104	0	0.0558743328887853	10.8068547744317	1.90029331227099e-06	1.08470692527784	1
ENSG00000174529.7	TMEM81	1	205084091	1_104	0	0.0297221297330946	4.87279896892178	4.55792729965894e-07	0.0228913342578667	1
ENSG00000133059.16	DSTYK	1	205114992	1_104	0	0.0329566510712496	5.83982186546604	6.05691734922041e-07	0.926970461105304	2
ENSG00000133069.15	TMCC2	1	205227960	1_104	0	0.0319969744043016	5.56304786469258	5.60183979230704e-07	0.519343787501129	2
ENSG00000117266.15	CDK18	1	205504306	1_104	0	0.0554762017570197	10.739234333152	1.87494706780042e-06	-1.21767319458911	2
ENSG00000174514.12	MFSD4A	1	205574159	1_104	0	0.0305798900569199	5.13900269471227	4.94565410369394e-07	-0.371964115954787	1
ENSG00000158711.13	ELK4	1	205631216	1_104	0	0.0304419689217813	5.09670143258832	4.8828221395939e-07	0.410581239625616	1
ENSG00000069275.12	NUCKS1	1	205749340	1_104	0	0.031415300647578	5.39127496521557	5.33017755578239e-07	0.64123860515956	2
ENSG00000117280.12	RAB29	1	205775418	1_104	0	0.0297793495103883	4.8907926949197	4.5835654325317e-07	-0.270005861705559	1
ENSG00000133065.10	SLC41A1	1	205813381	1_104	0	0.0542117531000348	10.5212404779455	1.79502033364324e-06	-1.40611822374461	2
ENSG00000162877.12	PM20D1	1	205820154	1_104	0	0.0523812115767567	10.1966956653054	1.68090810195359e-06	1.3710850144411	2
ENSG00000117322.17	CR2	1	207454573	1_106	0	0.00672765360789052	10.6647474936706	2.2579960268961e-07	-1.39830066664374	2
ENSG00000263528.7	IKBKE	1	206473875	1_106	0	0.00463826214479746	7.44033835267887	1.08606783001048e-07	0.830683772724989	2
ENSG00000266094.7	RASSF5	1	206507103	1_106	0	0.0046093078880658	7.39899719129052	1.07329116604644e-07	0.801580939879416	1
ENSG00000143486.15	EIF2D	1	206602743	1_106	0	0.00400804047719217	6.0817169055493	7.67127007945313e-08	-0.60694470863762	3
ENSG00000162889.10	MAPKAPK2	1	206667058	1_106	0	0.0199484836675348	20.8497649144937	1.30894086264443e-06	-2.00087284391962	2
ENSG00000136634.5	IL10	1	206773321	1_106	0	0.00389073850833732	5.83384215476189	7.14324739361067e-08	-0.516012038542413	1
ENSG00000162892.15	IL24	1	206895327	1_106	0	0.0116834521452509	15.8957562955339	5.84468828060201e-07	1.68551855145059	1
ENSG00000162894.11	FCMR	1	206923405	1_106	0	0.0114937496790299	15.7170386997811	5.68514349184934e-07	1.69448670432308	1
ENSG00000162896.5	PIGR	1	206945992	1_106	0	0.0163112783296095	18.981022849275	9.74353577532311e-07	-1.89097569555293	1
ENSG00000182795.12	C1orf116	1	207032059	1_106	0	0.00343965276835423	4.69086628675292	5.07781214688382e-08	-0.0877437502375738	1
ENSG00000123843.12	C4BPB	1	207088956	1_106	0	0.0037740159227817	5.51928041502519	6.55533908891855e-08	0.520270205251818	1
ENSG00000123838.10	C4BPA	1	207105106	1_106	0	0.00352394481946217	4.89983930755184	5.43400345677613e-08	-0.30833121406548	1
ENSG00000196352.14	CD55	1	207321071	1_106	0	0.00618185615863132	9.82514789169301	1.91146770784084e-07	-1.3442589576545	1
ENSG00000117335.19	CD46	1	207751561	1_106	0	0.036691042039721	25.8459982039624	2.9844364088576e-06	2.55761923010225	2
ENSG00000174059.16	CD34	1	207911570	1_106	0	0.0133662133449534	17.0456988161026	7.1702149143629e-07	1.83952656612148	1
ENSG00000076356.6	PLXNA2	1	208229913	1_106	0	0.00363522043568421	5.19971704445896	5.94866395381103e-08	-0.369850577518169	3
ENSG00000196878.14	LAMB3	1	209654144	1_106	0	0.00364898181799078	5.40705877200935	6.2092874197869e-08	0.543916758931424	1
ENSG00000009790.14	TRAF3IP3	1	209756234	1_106	0	0.00405973324874875	6.53470803958047	8.34896539434613e-08	-1.17917287507072	1
ENSG00000162757.4	C1orf74	1	209785254	1_106	0	0.0111827939311607	15.5496916313817	5.47244085697853e-07	-1.64348671754385	1
ENSG00000117597.17	DIEXF	1	209828198	1_106	0	0.0169912961786568	19.2857043471013	1.03126668610185e-06	-1.91750676413902	1
ENSG00000082497.11	SERTAD4	1	210233595	1_106	0	0.0147017894636506	17.7383639617913	8.20715686964957e-07	-1.98968432513845	1
ENSG00000143473.12	KCNH1	1	211134467	1_107	0	0.0362777859508963	12.3318348981224	1.40791828526432e-06	1.40208795846131	1
ENSG00000117625.13	RCOR3	1	211254784	1_107	0	0.0214769327205948	7.43069408292271	5.02239206701577e-07	-0.869561626113805	1
ENSG00000082512.14	TRAF5	1	211326378	1_107	0	0.210345214466958	29.2899973460683	1.93892469441624e-05	-3.1866099064373	2
ENSG00000170385.9	SLC30A1	1	211602400	1_107	0	0.0230698769346204	8.09796533085725	5.87936150618716e-07	0.865247607399759	1
ENSG00000117650.12	NEK2	1	211675781	1_107	0	0.0312574333246277	10.9360996914787	1.07578317483927e-06	-1.16841974241852	1
ENSG00000143493.12	INTS7	1	212035474	1_107	0	0.0219631176589467	7.63941272319356	5.28035274094912e-07	-0.969741451723401	1
ENSG00000143476.17	DTL	1	212035474	1_107	0	0.0219631176589467	7.63941272319356	5.28035274094912e-07	-0.969741451723401	1
ENSG00000065600.12	TMEM206	1	212414864	1_107	0	0.0159259793512939	4.64612302254925	2.32865862650637e-07	-0.121627638779324	3
ENSG00000123685.8	BATF3	1	212699839	1_108	0	0.0302967642708897	5.51574168095617	5.25907228507116e-07	-0.476656871699214	1
ENSG00000117697.14	NSL1	1	212792127	1_108	0	0.0281690854977503	4.83469682391986	4.28598816029697e-07	0.429522288387432	1
ENSG00000203705.10	TATDN3	1	212706610	1_108	0	0.0277737916336169	4.70258337380288	4.11036747810295e-07	0.338655561206493	2
ENSG00000162769.12	FLVCR1	1	212858122	1_108	0	0.0430647350627102	8.81459960274417	1.19462979718917e-06	1.13076221885273	4
ENSG00000174606.13	ANGEL2	1	212994848	1_108	0	0.0912890404667982	15.9470760711189	4.58151045394702e-06	-1.97238140507048	3
ENSG00000143499.13	SMYD2	1	214280940	1_108	0	0.0279952004962457	4.77680615606615	4.20852754239986e-07	-0.168143082618429	1
ENSG00000152104.11	PTPN14	1	214495426	1_109	0	0.162986122734934	22.8033393015917	1.16965572681243e-05	2.49554499393182	2
ENSG00000117724.12	CENPF	1	214602949	1_109	0	0.0448168457941399	10.3933480669259	1.46590468601572e-06	-1.24295673711614	1
ENSG00000136636.12	KCTD3	1	215591054	1_109	0	0.0273766100351293	5.77140060886586	4.97244358294242e-07	0.413788510516254	1
ENSG00000196482.16	ESRRG	1	217137681	1_110	0	0.012681623424159	4.84094302606622	1.93202969826912e-07	0.157949503800015	1
ENSG00000092978.10	GPATCH2	1	217631425	1_110	0	0.0123809794404189	4.67727143590453	1.82245389468559e-07	0.302805566898114	1
ENSG00000067533.5	RRP15	1	218285209	1_110	0	0.0151412713555185	8.09116332150572	3.85551399613338e-07	1.52715355054082	1
ENSG00000143353.11	LYPLAL1	1	219173128	1_111	0	0.20136246314481	24.9188264684876	1.57911978334584e-05	-3.00561394268768	1
ENSG00000136628.17	EPRS	1	220043811	1_112	0	0.0319561112624316	10.9053207919266	1.0967340917166e-06	-1.37795635425085	1
ENSG00000162813.17	BPNT1	1	220090556	1_112	0	0.0301718844105129	10.3675613216067	9.84437211850745e-07	1.3551767566014	1
ENSG00000067704.9	IARS2	1	220093626	1_112	0	0.0211260441656334	7.03936300510969	4.68015803873038e-07	0.926571176052471	1
ENSG00000116141.15	MARK1	1	220527011	1_112	0	0.0189820766066033	6.04226791752586	3.6095467716566e-07	-0.543445848836226	1
ENSG00000162817.6	C1orf115	1	220661426	1_112	0	0.023213771205421	7.91824834168258	5.78473930624079e-07	-0.995380475746145	3
ENSG00000117791.15	MARC2	1	220748603	1_112	0	0.0163218963360214	4.636774680171	2.38174674947412e-07	-0.0584855100427465	1
ENSG00000186205.12	MARC1	1	220786518	1_112	0	0.0164903127790538	4.73229164655057	2.45589259028438e-07	-0.145251830006836	1
ENSG00000136630.12	HLX	1	220887051	1_112	0	0.0385767946340582	12.6706774478011	1.53827842223297e-06	-1.46744396068783	1
ENSG00000143498.17	TAF1A	1	222566559	1_114	0	0.0794051726970539	20.1312349830837	5.03069730180182e-06	-2.24563575910558	2
ENSG00000154305.16	MIA3	1	222622827	1_114	0	0.025766618874823	9.52197033878063	7.72134986992232e-07	1.25935802885162	1
ENSG00000162819.11	BROX	1	222708030	1_114	0	0.017759161415779	6.05198009933669	3.38243079455184e-07	-0.450166724201259	1
ENSG00000186063.12	AIDA	1	222712777	1_114	0	0.0174453691565154	5.8860619072492	3.23157294164874e-07	-0.709742844247095	1
ENSG00000197520.10	FAM177B	1	222736869	1_114	0	0.0315483434544697	11.4148244353454	1.13332578585557e-06	1.1220842654298	2
ENSG00000187554.11	TLR5	1	223129512	1_114	0	0.0159554009862155	5.0553440210505	2.53844297724428e-07	-0.472954939359945	2
ENSG00000203697.11	CAPN8	1	223665771	1_114	0	0.065333086566735	18.2730843247404	3.75711084684855e-06	-2.02777538063501	2
ENSG00000162909.17	CAPN2	1	223704636	1_114	0	0.0305211333537128	11.1050016951888	1.06666552626266e-06	-1.52998221245922	2
ENSG00000143756.11	FBXO28	1	224114528	1_114	0	0.015977065627813	5.06795939516383	2.54823290519156e-07	0.420863567498672	1
ENSG00000143753.12	DEGS1	1	224176106	1_114	0	0.0156127961570407	4.85343491138878	2.38472812090416e-07	0.246850706863208	1
ENSG00000143771.11	CNIH4	1	224356827	1_114	0	0.0204203568269674	7.35251182882504	4.72506766615388e-07	0.95211395390408	2
ENSG00000143786.7	CNIH3	1	224435983	1_114	0	0.115882706317163	23.7713910232792	8.66926340723046e-06	2.42157862559487	1
ENSG00000162923.14	WDR26	1	224437373	1_114	0	0.0154968273823033	4.78409228898827	2.33319650998758e-07	0.267621757347118	1
ENSG00000185842.15	DNAH14	1	224895916	1_115	0	0.0330536846595071	8.29741803492741	8.63121280029827e-07	0.909545913402704	1
ENSG00000154380.17	ENAH	1	225649736	1_115	0	0.0245316775538895	5.50937770979911	4.2534248978574e-07	-0.586805845509978	2
ENSG00000143742.12	SRP9	1	225778101	1_115	0	0.0242959969967127	5.41926734367679	4.14366154655345e-07	-0.324053886960169	2
ENSG00000143819.12	EPHX1	1	225809711	1_115	0	0.0227525933727211	4.80685389068097	3.44192022686564e-07	-0.142813876830384	2
ENSG00000196187.11	TMEM63A	1	225880099	1_115	0	0.025228949377338	5.77104555349014	4.58207972592994e-07	0.554470373082702	1
ENSG00000243709.1	LEFTY1	1	225911608	1_115	0	0.0224160725821444	4.66786555622558	3.29296289305703e-07	0.0347199134998762	2
ENSG00000143811.18	PYCR2	1	225924245	1_115	0	0.0223852439206269	4.65502941801056	3.27939125801281e-07	-0.068893658224903	2
ENSG00000143751.9	SDE2	1	225999428	1_115	0	0.0244931000577092	5.49469065033871	4.23541506589705e-07	-0.466387572312715	1
ENSG00000163041.9	H3F3A	1	226070308	1_115	0	0.0405850727435473	10.2232235096531	1.30575939189692e-06	1.63545682855243	1
ENSG00000182827.8	ACBD3	1	226129783	1_115	0	0.137087111145587	21.8576583694414	9.4299465695912e-06	-2.57286115927607	2
ENSG00000203685.9	STUM	1	226539678	1_115	0	0.053965899134929	12.908344784832	2.19229477097733e-06	-1.53658448313304	3
ENSG00000143772.9	ITPKB	1	226738931	1_116	0	0.0206898795802374	8.35089996388051	5.43751186890792e-07	-0.989929819603531	1
ENSG00000143801.16	PSEN2	1	226870643	1_116	0	0.016804595677909	6.41398341883622	3.39207053375741e-07	-0.895231606524239	1
ENSG00000163050.16	COQ8A	1	226897761	1_116	0	0.0138708440682164	4.62967478530471	2.02098154652703e-07	0.158117721209726	1
ENSG00000143776.18	CDC42BPA	1	227338776	1_116	0	0.0154277065151395	5.6187081663659	2.72801540137687e-07	-0.50345573141262	1
ENSG00000143740.14	SNAP47	1	227729944	1_116	0	0.033305675154882	12.7988101660565	1.3415189541585e-06	-2.05914353219218	2
ENSG00000081692.12	JMJD4	1	227735217	1_116	0	0.0376873732367902	13.9577321073113	1.6554638477167e-06	2.03224319112178	1
ENSG00000143816.7	WNT9A	1	227901132	1_116	0	0.173298027653897	28.6037115011588	1.56000138054341e-05	-2.72063362095997	1
ENSG00000162910.18	MRPL55	1	228109044	1_116	0	0.0518108126735618	16.9521227525437	2.76409819027067e-06	-2.46372902021209	1
ENSG00000143774.16	GUK1	1	228140298	1_116	0	0.0178403233933898	6.97068607906047	3.91369719733628e-07	-1.22046000470987	1
ENSG00000181873.12	IBA57	1	228165950	1_116	0	0.0138983946319332	4.64814323538955	2.0330736667735e-07	0.525118978434718	1
ENSG00000162913.9	C1orf145	1	228203890	1_116	0	0.0138652083057698	4.6259096128665	2.01851748163853e-07	-0.416993377791869	1
ENSG00000162931.11	TRIM17	1	228372438	1_116	0	0.0794858241774061	21.0167215197703	5.25731047132678e-06	2.36310901262816	2
ENSG00000196890.4	HIST3H2BB	1	228458562	1_116	0	0.028278065513713	11.2672604755512	1.00271382858345e-06	-1.59727205681199	1
ENSG00000168159.11	RNF187	1	228484557	1_116	0	0.0337565682937492	12.9248054986334	1.37306557745314e-06	1.66700952355358	1
ENSG00000168118.11	RAB4A	1	229271486	1_117	0	0.0234120225673519	4.96098809674474	3.65524164219339e-07	0.41392640614695	1
ENSG00000154429.10	CCSAP	1	229330094	1_117	0	0.0736344049666299	15.744758469011	3.64859583580044e-06	1.78963452088484	1
ENSG00000143632.14	ACTA1	1	229433845	1_117	0	0.15706611505039	23.0865798207239	1.14117191356893e-05	-2.54332682771168	1
ENSG00000069248.11	NUP133	1	229508410	1_117	0	0.0497357773860738	12.0251231007212	1.88220713375002e-06	-1.79036938616303	1
ENSG00000135801.9	TAF5L	1	229626572	1_117	0	0.0226866499287299	4.66736962211988	3.3323571286285e-07	-0.18682376277306	1
ENSG00000143641.9	GALNT2	1	230059935	1_117	0	0.0226275272554045	4.64302883026287	3.30633953953064e-07	-0.217299522753196	1
ENSG00000177614.10	PGBD5	1	230426554	1_117	0	0.0236730208840267	5.06443858637255	3.7730621934285e-07	-0.406846532101426	2
ENSG00000135744.7	AGT	1	230713948	1_118	0	0.0371729578793254	13.8513526695469	1.62042255756575e-06	1.54411936489759	1
ENSG00000135773.12	CAPN9	1	230745584	1_118	0	0.0539784713507165	16.4687854408609	2.79763547618789e-06	-0.843901559325327	1
ENSG00000119280.16	C1orf198	1	230866337	1_118	0	0.0125458889741444	5.16054741894337	2.03754020292021e-07	-0.0561566030574641	2
ENSG00000143643.12	TTC13	1	230978719	1_118	0	0.0503462009285065	17.8893621150307	2.83446131134824e-06	2.63699309267249	1
ENSG00000173409.13	ARV1	1	230978849	1_118	0	0.013458494397863	5.73664880567664	2.42976188541156e-07	0.520936785509302	2
ENSG00000182118.7	FAM89A	1	231016391	1_118	0	0.0136780198566301	6.05470990227063	2.60630683703093e-07	1.16054443490955	1
ENSG00000143633.12	C1orf131	1	231241335	1_118	0	0.0118919105187554	4.76699565347083	1.78404318291417e-07	-0.267708022245017	1
ENSG00000116906.11	GNPAT	1	231240905	1_118	0	0.0117339440465706	4.64791217675806	1.71636994075458e-07	-0.00926380918839667	2
ENSG00000116903.7	EXOC8	1	231332860	1_118	0	0.0139087580017814	6.22255012922742	2.72374050055634e-07	0.878843124901462	1
ENSG00000135766.8	EGLN1	1	231426482	1_118	0	0.0492417939004164	18.2185931946931	2.823304226693e-06	2.02273278225596	1
ENSG00000116918.13	TSNAX	1	231528861	1_118	0	0.0131301037833179	5.9580854977876	2.46197627522651e-07	-0.599584923593432	1
ENSG00000162946.21	DISC1	1	231627258	1_118	0	0.0749441603180543	21.2432215993064	5.01033946137695e-06	-2.23716293338472	1
ENSG00000116991.10	SIPA1L2	1	232562054	1_120	0	0.0432927674196841	16.638732953548	2.26696373898106e-06	1.81283614056612	2
ENSG00000212916.4	MAP10	1	232808823	1_120	0	0.0291259980664717	12.9214919026313	1.18441104808112e-06	-1.52059796999094	1
ENSG00000135778.11	NTPCR	1	232935057	1_120	0	0.0200671641521709	9.44412261982252	5.96426036761799e-07	-1.13020585954684	3
ENSG00000135749.18	PCNX2	1	233079296	1_120	0	0.0120335260614145	4.68753831050409	1.77519761901754e-07	-0.0923031981313881	2
ENSG00000135750.14	KCNK1	1	233658857	1_120	0	0.0120103466166246	4.66962828053972	1.7650085984779e-07	-0.0982726454950345	1
ENSG00000183780.12	SLC35F3	1	233904754	1_120	0	0.017331917184905	8.07948101825278	4.40695934293098e-07	0.923146386477527	3
ENSG00000168275.14	COA6	1	234375757	1_120	0	0.0124024862866052	4.96803702866841	1.93911047915705e-07	-0.288915314875728	1
ENSG00000059588.9	TARBP1	1	234410268	1_120	0	0.0121237692609456	4.75692512210853	1.81498462873919e-07	-0.178117135276183	1
ENSG00000173726.10	TOMM20	1	235119391	1_121	0	0.096040849543845	16.9319999403769	5.11768115822344e-06	1.82626803450289	2
ENSG00000116957.12	TBCE	1	235368142	1_121	0	0.027212522483581	5.18517012819789	4.44059110805144e-07	0.544127780319181	3
ENSG00000162885.12	B3GALNT2	1	235504679	1_121	0	0.025639637673073	4.62585181757627	3.7326096455743e-07	-0.210819388343917	1
ENSG00000168243.10	GNG4	1	235626574	1_121	0	0.0890324668276377	16.2745986714855	4.56002966556566e-06	-1.81988342014726	2
ENSG00000143669.13	LYST	1	235900299	1_122	0	0.0238188886035247	6.10774313975304	4.57837363069292e-07	-0.639597266705896	1
ENSG00000116962.14	NID1	1	236065637	1_122	0	0.0620812789636176	15.0895704104934	2.94812915052207e-06	-1.73023951402836	1
ENSG00000077585.13	GPR137B	1	236143661	1_122	0	0.128417924367995	21.8292499000434	8.8221295803478e-06	2.43237699927727	1
ENSG00000086619.13	ERO1B	1	236233511	1_122	0	0.0214894950566175	5.16265695262087	3.49147110854177e-07	0.515227771639673	2
ENSG00000186197.13	EDARADD	1	236472846	1_122	0	0.0260209243565716	6.93435547210617	5.67855445411397e-07	0.741917986959679	1
ENSG00000116977.18	LGALS8	1	236531362	1_122	0	0.0426153219375547	12.8365696066642	1.72156620014799e-06	1.90588445802709	1
ENSG00000077522.12	ACTN2	1	236686652	1_122	0	0.0208528762453457	4.85378406868834	3.18533703764511e-07	0.189300697854122	2
ENSG00000116984.12	MTR	1	236795503	1_122	0	0.0204413193900523	4.69136602260816	3.01798596536228e-07	-0.0924822562752992	1
ENSG00000198626.15	RYR2	1	237112768	1_122	0	0.0213125539954012	5.07748133024697	3.40559347833639e-07	-0.338240508525984	1
ENSG00000133019.11	CHRM3	1	239386955	1_124	0	0.0298537983566285	4.92294729847919	4.62523448860146e-07	0.335667819379707	1
ENSG00000155816.19	FMN2	1	240418878	1_126	0	0.0276209378037948	4.70520640594178	4.09002604192346e-07	-0.14461765665513	1
ENSG00000091483.6	FH	1	241520642	1_127	0	0.0251775670465647	8.2759894997255	6.55756593169572e-07	-0.986473992477917	1
ENSG00000203668.2	CHML	1	241641753	1_127	0	0.0176567747711934	4.91281885658825	2.72992742947219e-07	-0.205254644590183	1
ENSG00000054277.13	OPN3	1	241638293	1_127	0	0.018397911072573	5.43626793891494	3.14759134760968e-07	0.569426195190082	3
ENSG00000174371.16	EXO1	1	241847755	1_127	0	0.709111606857561	21.3392802568336	4.76215289566995e-05	-4.32152934687182	2
ENSG00000197769.5	MAP1LC3C	1	242021608	1_128	0	0.0273989210848588	5.18974420932925	4.47495207116244e-07	0.348230195499346	1
ENSG00000180287.16	PLD5	1	242524418	1_128	0	0.0262583757602035	4.79246271869572	3.96036830014032e-07	-0.145340386384475	1
ENSG00000054282.15	SDCCAG8	1	243256404	1_128	0	0.0919293505607939	16.628494003534	4.81078650323501e-06	-2.01527481845907	2
ENSG00000117020.16	AKT3	1	243848640	1_128	0	0.0468198107947534	10.2158568451109	1.50526660433662e-06	1.25273990435378	1
ENSG00000179456.10	ZBTB18	1	244245806	1_129	0	0.0269078571696498	4.85051601539121	4.10748541768933e-07	-0.337510196000829	1
ENSG00000035687.9	ADSS	1	244407083	1_129	0	0.0641563016823129	13.0242109873015	2.62966071009463e-06	1.7066944281588	2
ENSG00000121644.18	DESI2	1	244665454	1_129	0	0.0307681388736853	6.10417431699998	5.91067565143597e-07	-0.765237595781124	1
ENSG00000203667.9	COX20	1	244836094	1_129	0	0.0290870107147136	5.57849478745996	5.10652069383302e-07	0.50368569636136	1
ENSG00000203666.12	EFCAB2	1	244972007	1_129	0	0.0297629165447654	5.79336648691761	5.42644571786255e-07	-0.593825446266683	1
ENSG00000162849.15	KIF26B	1	245155106	1_129	0	0.0374738847985556	7.95194287937582	9.37801542660121e-07	-0.930530108000451	1
ENSG00000197472.14	ZNF695	1	247008034	1_130	0	0.0255673371636508	8.13973603502268	6.54944943668822e-07	0.994088481613288	1
ENSG00000185420.18	SMYD3	1	246488275	1_130	0	0.0187992116692408	5.27221211108957	3.11918753002347e-07	0.429612265515349	2
ENSG00000162852.13	CNST	1	246566688	1_130	0	0.0198850040876852	5.79525861197942	3.62666531934779e-07	0.569885030368312	1
ENSG00000143653.9	SCCPDH	1	246721765	1_130	0	0.0212009926282846	6.39247437289757	4.26514857582594e-07	-0.695719684365462	2
ENSG00000277462.1	ZNF670	1	247078730	1_130	0	0.0211466051070066	6.36853002678886	4.23827204657119e-07	0.695408968021011	1
ENSG00000188295.14	ZNF669	1	247062347	1_130	0	0.0175663005365306	4.6406443106425	2.56547368857314e-07	0.043790107898973	3
ENSG00000196418.12	ZNF124	1	247128051	1_130	0	0.0208848109552499	6.25241034648639	4.10948117414782e-07	-0.627491213089207	2
ENSG00000162714.12	ZNF496	1	247321312	1_131	0	0.0199959860615084	4.80430547089895	3.02330813243339e-07	0.311063998955492	2
ENSG00000162722.8	TRIM58	1	247856300	1_131	0	0.0244279189204488	6.39245493188448	4.91431644538533e-07	0.311455957789455	3
ENSG00000238243.3	OR2W3	1	247863850	1_131	0	0.0240635091861561	6.77472805804999	5.13050129529748e-07	-0.900620884572439	1
ENSG00000175137.10	SH3BP5L	1	248826485	1_131	0	0.0714752385457296	18.2126846044453	4.09674143098392e-06	2.42943687736959	2
ENSG00000171161.12	ZNF672	1	248834509	1_131	0	0.0377922637464648	12.2219226394921	1.45362174474774e-06	2.05026161001274	1
ENSG00000171163.15	ZNF692	1	248859244	1_131	0	0.0215267684601936	5.33709612363078	3.61570373632422e-07	-0.0606140200524659	1
ENSG00000184731.5	FAM110C	2	47208	2_1	0	0.0302367381148807	11.8852150360418	1.13096966358831e-06	1.99912198571075	1
ENSG00000143727.15	ACP1	2	264429	2_1	0	0.150864218197357	26.4596399977116	1.25625889903456e-05	3.34708426075426	1
ENSG00000035115.21	SH3YL1	2	242793	2_1	0	0.0766921069282096	20.0866436302116	4.84804918621647e-06	2.82979015768576	2
ENSG00000189292.15	ALKAL2	2	200477	2_1	0	0.014603855096188	4.84479907370229	2.22665154939022e-07	0.0129428525889328	1
ENSG00000151353.14	TMEM18	2	676782	2_1	0	0.0143341232125696	5.10887055510179	2.30465013859457e-07	-0.737075720641284	3
ENSG00000172554.11	SNTG2	2	951538	2_1	0	0.0193742865921115	8.2073292910899	5.00422181440382e-07	1.43263344281788	2
ENSG00000115705.20	TPO	2	1139377	2_1	0	0.0143291444988406	5.11432067450808	2.30630739372075e-07	0.780193816031685	3
ENSG00000130508.10	PXDN	2	1744657	2_1	0	0.0152246279390049	5.30145962463137	2.54010178687504e-07	0.517144716606186	1
ENSG00000032389.12	TSSC1	2	3401074	2_2	0	0.102530687014424	23.8770325429615	7.70447752190563e-06	2.40426031920505	1
ENSG00000171853.15	TRAPPC12	2	3379970	2_2	0	0.0250995351263588	10.5682616704432	8.347918673623e-07	1.39275182806381	3
ENSG00000171865.9	RNASEH1	2	3558879	2_2	0	0.0180043327430078	7.47093041601263	4.23312112860103e-07	-0.901049770532117	3
ENSG00000171863.12	RPS7	2	3562665	2_2	0	0.0150783825540518	5.82082572012764	2.76215679388925e-07	-0.532013033349497	2
ENSG00000118004.17	COLEC11	2	3594575	2_2	0	0.0262871856842863	11.0000825882424	9.1001596687882e-07	1.33768272819691	3
ENSG00000214866.8	DCDC2C	2	3693825	2_2	0	0.0339193658517072	13.3849196035441	1.42880336652977e-06	-1.56480196943752	2
ENSG00000134313.15	KIDINS220	2	8837357	2_6	0	0.0189148658751697	4.68872992379471	2.79104897604661e-07	0.144797987980963	1
ENSG00000143797.11	MBOAT2	2	9004209	2_6	0	0.0377122345491172	11.1374413589459	1.32183324460308e-06	-1.43696932932084	1
ENSG00000151693.9	ASAP2	2	9169750	2_6	0	0.0202455509383738	5.32209001965101	3.3909453410958e-07	0.514616734953455	2
ENSG00000119185.12	ITGB1BP1	2	9407999	2_6	0	0.0199412556605574	5.18097822532467	3.25142126811874e-07	-0.410718471514708	2
ENSG00000134330.18	IAH1	2	9388407	2_6	0	0.0207837440921727	5.56659964280822	3.64101734170793e-07	-0.443585179896771	4
ENSG00000151694.12	ADAM17	2	9555759	2_6	0	0.0189182612744148	4.69040134212725	2.7925451157886e-07	0.135382023069984	2
ENSG00000134308.13	YWHAQ	2	9661659	2_6	0	0.113030558482849	21.57913635546	7.67606964455269e-06	2.25730962871817	1
ENSG00000115750.16	TAF1B	2	9838855	2_6	0	0.0200561873633276	5.23452701873716	3.30396012784082e-07	0.363368731263192	2
ENSG00000134317.17	GRHL1	2	9874278	2_6	0	0.101352943439054	20.5239641593886	6.5464610314636e-06	-2.39407255579026	1
ENSG00000205795.4	CYS1	2	10080534	2_6	0	0.0680188118329276	16.7056484894055	3.5760316507358e-06	1.87054247570695	1
ENSG00000115756.12	HPCAL1	2	10302415	2_7	0	0.044444537947431	13.4653517607601	1.8834108691208e-06	-1.80509104272433	2
ENSG00000115758.12	ODC1	2	10407975	2_7	0	0.0389682481631678	12.2290821561742	1.49973220878278e-06	-1.68475979014486	1
ENSG00000115761.15	NOL10	2	10647841	2_7	0	0.0193555856981871	5.68733732608651	3.4643700790412e-07	-0.514793679827823	3
ENSG00000143882.10	ATP6V1C2	2	10720843	2_7	0	0.0180931584746837	5.05922252354152	2.8807604271583e-07	0.342917149478749	1
ENSG00000162975.4	KCNF1	2	10868816	2_7	0	0.0225485511644268	7.11056352502298	5.0458186349153e-07	0.791119279777413	1
ENSG00000162976.12	PQLC3	2	11148932	2_7	0	0.0231413296955855	7.35262768992158	5.35475813054648e-07	0.814785650468489	1
ENSG00000134318.13	ROCK2	2	11347918	2_7	0	0.0179799782701364	5.00079798072559	2.82968079164348e-07	0.304609145741444	2
ENSG00000169016.16	E2F6	2	11466058	2_7	0	0.0535936118849602	15.230656075102	2.56886103854657e-06	1.7527762919902	2
ENSG00000196208.13	GREB1	2	11472941	2_7	0	0.0179788071499795	5.00019175078845	2.82915347093487e-07	-0.316398000264106	1
ENSG00000134324.11	LPIN1	2	11727299	2_7	0	0.0192881516289355	5.65482108404561	3.43256250129261e-07	-0.557464699735201	1
ENSG00000071575.11	TRIB2	2	12717952	2_8	0	0.0754763839610978	14.5976287665035	3.46738745602631e-06	-1.6980731193987	1
ENSG00000162981.13	FAM84A	2	14297684	2_9	0	0.0181989130181444	5.11626589392226	2.93026926431107e-07	0.3316539551101	1
ENSG00000151779.12	NBAS	2	15561827	2_9	0	0.0357416932425667	11.4206168364416	1.28461697920085e-06	-1.96779744907679	1
ENSG00000079785.14	DDX1	2	15590379	2_9	0	0.0229958147885675	7.29656672924964	5.28051565356371e-07	0.666143878200756	2
ENSG00000134323.11	MYCN	2	15997489	2_9	0	0.017943586965174	4.98472472437659	2.81487696738056e-07	-0.438168794033521	1
ENSG00000197872.11	FAM49A	2	16632988	2_10	0	0.0230497255522826	9.88330019919076	7.16929943107457e-07	-1.18302269877407	1
ENSG00000163032.11	VSNL1	2	17541387	2_10	0	0.0179981749111163	7.57782389125559	4.29221976247204e-07	0.93998710340213	1
ENSG00000178295.14	GEN1	2	17752895	2_10	0	0.064900737805845	19.5767610187952	3.99852160466434e-06	2.49862539748202	3
ENSG00000163029.15	SMC6	2	17789464	2_10	0	0.102965507650474	23.9661778398218	7.76603809147577e-06	-2.77791697453369	3
ENSG00000170745.11	KCNS3	2	17879175	2_10	0	0.0209701829657499	9.00224646305827	5.94103474490036e-07	-1.26433837527304	1
ENSG00000240857.1	RDH14	2	18556522	2_11	0	0.0320106580622838	6.88531000191717	6.93628732051188e-07	0.776695439201969	1
ENSG00000118965.14	WDR35	2	19989328	2_12	0	0.0198363011964736	5.39525217889241	3.36807238465732e-07	-0.417944295679484	2
ENSG00000132031.12	MATN3	2	20009334	2_12	0	0.0367877281866638	11.3493678329193	1.31396444711286e-06	-1.39161480226308	1
ENSG00000068697.6	LAPTM4A	2	20052509	2_12	0	0.0487033620718285	14.8895215354419	2.28217350030815e-06	-2.04908639964222	1
ENSG00000055917.15	PUM2	2	20352364	2_12	0	0.0270164191947845	8.17494371273324	6.95058775772985e-07	0.93321223604799	1
ENSG00000143878.9	RHOB	2	20447480	2_12	0	0.0214011776298881	6.21818687851212	4.18803608838527e-07	-0.676071029768432	1
ENSG00000143869.6	GDF7	2	20969651	2_13	0	0.671460991936925	21.6571834172626	4.57648176259467e-05	-3.74584756696405	1
ENSG00000084674.14	APOB	2	21044338	2_13	0	0.0187113665888331	6.49982935569503	3.82751089960374e-07	0.637746312515126	2
ENSG00000119771.14	KLHL29	2	23386174	2_15	0	0.0037804257850238	5.98661355458902	7.12247469638189e-08	-1.14036629740254	2
ENSG00000119778.14	ATAD2B	2	23920505	2_15	0	0.00512977482603627	9.85030726645683	1.59021942270412e-07	-1.80436900641586	2
ENSG00000173960.13	UBXN2A	2	23929664	2_15	0	0.00360703980287413	5.38305912593797	6.11067320269236e-08	-0.986858117569141	1
ENSG00000205639.9	MFSD2B	2	24009112	2_15	2	0.690263819599165	28.2164873298778	6.12952797446858e-05	-4.91903392157091	2
ENSG00000163026.11	WDCP	2	24049787	2_15	0	0.00383381312179165	11.7587692610111	1.4187366292473e-07	-2.60578987444758	1
ENSG00000119782.13	FKBP1B	2	24048636	2_15	0	0.0120768130035294	15.0290372543166	5.71205626187109e-07	1.50529186334595	2
ENSG00000115128.6	SF3B6	2	24078062	2_15	0	0.00634447918435921	13.4063246821566	2.676792357758e-07	-2.45846846582777	2
ENSG00000219626.8	FAM228B	2	24064728	2_15	0	0.00374595485304841	9.01126004349377	1.06232410267083e-07	1.85389110303673	2
ENSG00000115129.13	TP53I3	2	24064728	2_15	0	0.00628491253777674	9.11402488453152	1.80267909346228e-07	-0.646761759884601	3
ENSG00000176732.6	PFN4	2	24123159	2_15	0	0.00408979885030703	13.3926615367633	1.7237640361917e-07	2.89754160675927	2
ENSG00000186453.12	FAM228A	2	24174047	2_15	0	0.00479797091769818	6.75065152636891	1.01932405883271e-07	0.42018485504435	4
ENSG00000198399.14	ITSN2	2	24361149	2_15	0	0.00895049473626308	13.3291455655393	3.75455374985819e-07	-1.81350222198503	1
ENSG00000084676.15	NCOA1	2	24427587	2_15	0	0.00524819761507123	7.06782124663233	1.16735973773188e-07	0.245852266170252	2
ENSG00000138092.10	CENPO	2	24791113	2_15	0	0.00402514778325291	6.53800306109049	8.28201329589844e-08	1.11687410144274	1
ENSG00000115137.11	DNAJC27	2	24971258	2_15	0	0.0241503269337213	21.188258469893	1.61037585429013e-06	-1.89175535616783	2
ENSG00000115138.10	POMC	2	25166290	2_15	0	0.00655251487545094	10.6074848575921	2.1874060537552e-07	-1.45798212919859	1
ENSG00000119772.16	DNMT3A	2	25260101	2_15	0	0.00362497800063066	6.64706474733172	7.5830559104984e-08	1.60999014092133	2
ENSG00000138101.18	DTNB	2	25673919	2_15	0	0.00359469486335795	4.76497652385147	5.39053375702905e-08	0.396102336314331	1
ENSG00000143970.16	ASXL2	2	25868775	2_15	0	0.0126483468093737	16.0713663063421	6.39728263823895e-07	-1.80666913999483	2
ENSG00000084731.14	KIF3C	2	25983137	2_15	0	0.00403845770156952	5.77883042792503	7.34453767622693e-08	-0.682015447386115	1
ENSG00000157833.12	GAREM2	2	26164530	2_15	0	0.0438925115909409	26.5143921779282	3.66252908223489e-06	-2.43146655184387	2
ENSG00000138029.13	HADHB	2	26241540	2_15	0	0.00379771971609189	5.03625507707104	6.01921146593294e-08	0.306970891841513	1
ENSG00000084754.10	HADHA	2	26244785	2_15	0	0.00792860846957033	11.1332998937621	2.77798472503725e-07	-1.40678457011576	2
ENSG00000173567.14	ADGRF3	2	26311933	2_15	0	0.00840915400029108	12.5720895848583	3.32712215816415e-07	1.61707574325979	1
ENSG00000115155.16	OTOF	2	26488238	2_15	0	0.00439740836084912	6.22927374103655	8.62071301410903e-08	-0.543755595798016	1
ENSG00000084764.10	MAPRE3	2	26971145	2_16	0	0.0280303650068199	8.10541143907366	7.15011112897676e-07	-0.270435292532815	1
ENSG00000138080.13	EMILIN1	2	27078536	2_16	0	0.0345688729478129	10.3342917807797	1.12428110920838e-06	-1.41812680342755	1
ENSG00000138030.12	KHK	2	27086538	2_16	0	0.0559925147798138	12.8386463637896	2.26234161104909e-06	-1.21443538540332	1
ENSG00000138028.15	CGREF1	2	27111471	2_16	0	0.0752779855224427	15.2073630648117	3.60272303929274e-06	-1.46049953805785	2
ENSG00000138085.16	ATRAID	2	27209632	2_16	0	0.0379022057056064	11.6040384509687	1.3841482794375e-06	2.27862559283547	2
ENSG00000138074.14	SLC5A6	2	27214170	2_16	0	0.0199935094458076	5.10240739209972	3.21050342058021e-07	-0.517718360332946	2
ENSG00000084774.13	CAD	2	27218777	2_16	0	0.0425395911044012	12.8829747689217	1.72471937057676e-06	-2.54641923482493	1
ENSG00000115194.10	SLC30A3	2	27275976	2_16	0	0.0691621982638955	17.3580681499761	3.77814960902729e-06	2.92527682620464	2
ENSG00000163794.6	UCN	2	27308797	2_16	0	0.0312363541605026	8.92440037342788	8.77300461157105e-07	1.18581086302657	1
ENSG00000115211.15	EIF2B4	2	27369556	2_16	0	0.0880390799942509	16.9818803002315	4.70511502043995e-06	2.65347981856247	1
ENSG00000163795.13	ZNF513	2	27380806	2_16	0	0.0187725718908324	4.66615170248165	2.7567133155953e-07	-0.785085762221725	1
ENSG00000115216.13	NRBP1	2	27428508	2_16	0	0.0557398543538762	13.3829693725111	2.34761722479073e-06	-2.33678222681844	1
ENSG00000157992.12	KRTCAP3	2	27444317	2_16	0	0.0199997428325627	5.10763828462789	3.21479673503117e-07	0.350512687466477	1
ENSG00000198522.13	GPN1	2	27628084	2_16	0	0.162108341629452	23.1852280387987	1.18283919877337e-05	-3.39283233150413	2
ENSG00000176714.9	CCDC121	2	27629397	2_16	0	0.0209199427419333	5.86834186406269	3.86353518087205e-07	-0.795744062045213	1
ENSG00000119760.15	SUPT7L	2	27674968	2_16	0	0.0307739323829153	9.30062603488319	9.00749752060641e-07	-1.99358255657685	1
ENSG00000158019.20	BRE	2	27889824	2_16	0	0.0188746049372127	4.67672546576613	2.7779774783681e-07	-0.327728780441232	1
ENSG00000171174.13	RBKS	2	27891044	2_16	0	0.0225897796075102	6.4671029521511	4.59759532179522e-07	-0.887993793073137	2
ENSG00000213639.9	PPP1CB	2	28751273	2_17	0	0.0995367688075209	20.4899078185485	6.41848479459669e-06	2.91484075140169	2
ENSG00000163806.15	SPDYA	2	28782736	2_17	0	0.0733733293674075	17.5675247021857	4.05655877233186e-06	-2.71089300137962	2
ENSG00000171103.10	TRMT61B	2	28869813	2_17	0	0.0394770962106437	11.7079535661732	1.45457180511203e-06	-2.20698890139967	1
ENSG00000163811.11	WDR43	2	28895415	2_17	0	0.0220034300574568	6.23964907332365	4.32075385260145e-07	0.398251498791442	1
ENSG00000189350.12	TOGARAM2	2	28957249	2_17	0	0.0208155011837314	5.7222886195377	3.74856982236698e-07	0.801548599195105	1
ENSG00000179270.6	C2orf71	2	29072810	2_18	0	0.0327343622654863	4.62129719906883	4.76076514066845e-07	-0.145681214265126	2
ENSG00000115295.19	CLIP4	2	29053434	2_18	0	0.185238466420866	21.2577844616818	1.23924778073203e-05	2.47555762961109	3
ENSG00000119801.12	YPEL5	2	30166676	2_18	0	0.0735158200147419	12.2566119014964	2.83569954915108e-06	1.43892141600175	1
ENSG00000214711.9	CAPN14	2	31231799	2_19	0	0.0304973819507783	6.08920710155158	5.84429699558181e-07	-0.596384488288311	1
ENSG00000162949.16	CAPN13	2	30729624	2_19	0	0.0260874603482563	4.62898603556359	3.80037669566385e-07	0.04983854096986	1
ENSG00000172954.13	LCLAT1	2	30443328	2_19	0	0.0302271902532225	6.00593294474957	5.71330267342164e-07	-0.742067339734462	2
ENSG00000158089.14	GALNT14	2	31154628	2_19	0	0.0355940373503681	7.5368539282263	8.44260214585986e-07	-1.19470586633234	2
ENSG00000013016.15	EHD3	2	31218327	2_19	0	0.0284924586346333	5.45313309319561	4.88973133578258e-07	-0.687445378378218	3
ENSG00000158125.9	XDH	2	31429541	2_20	0	0.0285909155956577	6.76808784366727	6.08979991698886e-07	-0.958816381316763	1
ENSG00000162961.13	DPY30	2	32040056	2_20	0	0.0445303284664281	10.9238118465947	1.53087271799669e-06	1.73840969023278	1
ENSG00000152683.14	SLC30A6	2	32165299	2_20	0	0.02856679631119	6.76008548543514	6.07746826503074e-07	0.726573291752062	2
ENSG00000091106.18	NLRC4	2	32264782	2_20	0	0.0341661141997698	8.43568100775469	9.07036388727682e-07	1.37016993181077	1
ENSG00000119820.10	YIPF4	2	32277438	2_20	0	0.0333553160080389	8.21066392974966	8.61890928241993e-07	-1.22272071011112	1
ENSG00000115760.13	BIRC6	2	32356560	2_20	0	0.040094068772814	9.9370454082342	1.25385229453073e-06	-1.41051745349943	2
ENSG00000018699.11	TTC27	2	32678481	2_20	0	0.028755284826651	6.8217019163001	6.17332847440851e-07	0.852293751277721	1
ENSG00000049323.15	LTBP1	2	32947295	2_20	0	0.0683768867401055	14.9800539582165	3.22352968919868e-06	1.71860262060578	1
ENSG00000152689.17	RASGRP3	2	33531453	2_21	0	0.0317917743208318	11.5733728988143	1.15793368243967e-06	-1.4077243331302	1
ENSG00000119812.18	FAM98A	2	33596331	2_21	0	0.0183233158752559	6.42967198568611	3.70767671746101e-07	-0.68763827073735	1
ENSG00000150938.9	CRIM1	2	36392488	2_23	0	0.0496376182419911	21.995071450628	3.43593773759446e-06	-2.13269647311678	2
ENSG00000171055.14	FEZ2	2	36575370	2_23	0	0.00906059183808283	6.52111801804418	1.85946325426166e-07	-0.845755168429382	3
ENSG00000205221.12	VIT	2	36712445	2_23	0	0.020167423608269	15.1782671454999	9.63344421038817e-07	1.98740145396435	2
ENSG00000115808.11	STRN	2	36962758	2_23	0	0.0711221086360022	35.0112015807751	7.83647249855189e-06	4.55376839273103	1
ENSG00000008869.11	HEATR5B	2	37084350	2_23	0	0.00764068731660383	4.69838295744158	1.12976941506547e-07	-0.0122637689566332	1
ENSG00000152133.14	GPATCH11	2	37081570	2_23	0	0.00789408412694659	6.04115073005528	1.50082617643275e-07	1.00711827344341	1
ENSG00000055332.16	EIF2AK2	2	37156965	2_23	0	0.0557597876070884	20.7689796283326	3.64456117906233e-06	-1.67468389863916	2
ENSG00000218739.9	CEBPZOS	2	37198486	2_23	0	0.00795782949878832	7.97239938027105	1.99660727998523e-07	1.76999699709226	1
ENSG00000115816.14	CEBPZ	2	37231568	2_23	0	0.00831911784120354	7.65332164835897	2.00371622920034e-07	1.55008347753191	2
ENSG00000003509.15	NDUFAF7	2	37255382	2_23	0	0.00797079257673417	15.2561504032942	3.8269733940129e-07	3.41749555757682	1
ENSG00000115825.9	PRKD3	2	37262480	2_23	0	0.022039890313702	12.7665555280064	8.85507290297044e-07	-0.552913362562712	2
ENSG00000115841.19	RMDN2	2	37944992	2_24	0	0.0191501572534875	5.37974375754329	3.24222319594472e-07	-0.659612974168789	1
ENSG00000119787.13	ATL2	2	38377077	2_24	0	0.0192026228993116	5.79956194032923	3.50481192750814e-07	-1.33440523353384	1
ENSG00000143889.15	HNRNPLL	2	38602595	2_24	0	0.0208932451115242	5.94558550642103	3.90939454160075e-07	0.501159128505151	1
ENSG00000143891.16	GALM	2	38666042	2_24	0	0.0180561646897864	4.62941086232346	2.63063265755265e-07	0.130230251888733	1
ENSG00000115875.18	SRSF7	2	38751622	2_24	0	0.0733983552703403	17.5648804556953	4.05733157086356e-06	-2.33517010152299	1
ENSG00000163214.20	DHX57	2	38875912	2_25	0	0.0253517102464971	5.12747392170261	4.09090784567542e-07	-0.374622314544333	2
ENSG00000188010.12	MORN2	2	38875912	2_25	0	0.0248753755912425	4.95036865248527	3.87539667622388e-07	-0.316923838253164	1
ENSG00000214694.10	ARHGEF33	2	38882417	2_25	0	0.0948271038418017	17.5900934948369	5.24939929134456e-06	2.19062762737918	2
ENSG00000115904.12	SOS1	2	39124428	2_25	0	0.026616620232643	5.58226713797548	4.67597841250327e-07	0.705925913423749	1
ENSG00000152154.10	TMEM178A	2	39665237	2_25	0	0.0261076398091725	5.40189507044729	4.43836209099437e-07	0.653895681918718	1
ENSG00000138050.14	THUMPD2	2	39778359	2_25	0	0.0403881828116121	9.48868240552561	1.20606078801745e-06	1.12866215121046	1
ENSG00000162878.12	PKDCC	2	42042073	2_26	0	0.141144126459759	32.5406423655499	1.44543280057056e-05	-2.94552477148977	2
ENSG00000143924.18	EML4	2	42168806	2_26	0	0.00855638945012083	6.11098461731338	1.64554857875687e-07	-0.471325232069941	2
ENSG00000115944.14	COX7A2L	2	42397070	2_26	0	0.00866442208913565	6.22734861597059	1.69805500182418e-07	-0.537797975261795	2
ENSG00000057935.13	MTA3	2	42494666	2_26	0	0.0195563895179136	13.7921157419654	8.48845294554981e-07	1.63659452810689	1
ENSG00000162881.6	OXER1	2	42764706	2_26	0	0.00973576644398766	7.30882676303387	2.23937481021369e-07	-0.740393246420378	1
ENSG00000162882.14	HAAO	2	42787032	2_26	0	0.0296937019256016	17.6902531623986	1.65313136700937e-06	2.10350338341399	3
ENSG00000115970.18	THADA	2	43598160	2_27	0	0.019517737074714	5.6138750234105	3.44826931139278e-07	-0.709040775360742	1
ENSG00000152527.13	PLEKHH2	2	43636950	2_27	0	0.0175877829134852	4.81958204616399	2.66765368057249e-07	0.0974327937004226	2
ENSG00000223658.7	C1GALT1C1L	2	43676344	2_27	0	0.0250355217851526	11.2050700372247	8.8283632942811e-07	1.9342900687658	1
ENSG00000138036.18	DYNC2LI1	2	43771587	2_27	0	0.0359070103746181	13.5918528537159	1.53591395050467e-06	-2.21471141546069	3
ENSG00000138095.18	LRPPRC	2	43954295	2_27	0	0.0192961843119963	6.03998644711555	3.66789062373727e-07	-0.72594954600201	3
ENSG00000143919.14	CAMKMT	2	44361802	2_28	0	0.023914277708907	9.26033291637368	6.96935909663113e-07	-1.09994570192907	2
ENSG00000170577.7	SIX2	2	45009664	2_28	0	0.0145354673503744	4.62346341168891	2.11497578209101e-07	-0.036396857410694	1
ENSG00000250565.6	ATP6V1E2	2	46513385	2_29	0	0.0296174847698114	6.17108537577522	5.751997681547e-07	-0.611900075249716	3
ENSG00000119729.11	RHOQ	2	46540365	2_29	0	0.0265451472827688	5.14726411331006	4.30002089638922e-07	-0.270947261015633	2
ENSG00000151665.12	PIGF	2	46617108	2_29	0	0.0251025723479688	4.62540362016327	3.65406978397456e-07	-0.0649029871726134	1
ENSG00000119878.5	CRIPT	2	46616492	2_29	0	0.0315236140459245	6.75478808531976	6.70126363676396e-07	0.811018603513795	1
ENSG00000068724.15	TTC7A	2	46898371	2_29	0	0.0423842182870554	9.53225923788755	1.27147842767495e-06	1.29157228789666	2
ENSG00000180398.11	MCFD2	2	46941864	2_29	0	0.0378993543552931	8.48148336487247	1.01160880273364e-06	-1.00633245848876	2
ENSG00000143933.16	CALM2	2	47176244	2_30	0	0.0377002173630117	7.50240173857667	8.90129396605479e-07	0.842508200429614	2
ENSG00000119888.10	EPCAM	2	47363623	2_30	0	0.0288869792908608	5.00790491188921	4.55268054785601e-07	-0.320444968315499	1
ENSG00000095002.13	MSH2	2	47403074	2_30	0	0.031663912386118	5.86675556020306	5.84617137940169e-07	-0.545038941582159	1
ENSG00000184261.4	KCNK12	2	47584758	2_30	0	0.0533964735667387	10.7797206821976	1.81146128912237e-06	-1.26773920028616	1
ENSG00000116062.14	MSH6	2	47792275	2_30	0	0.0514317030582496	10.4256562036019	1.68749804581862e-06	-1.30348706122605	1
ENSG00000138081.20	FBXO11	2	47901270	2_30	0	0.0286581269056527	4.93352772727492	4.44953214438846e-07	0.260760376556404	1
ENSG00000243244.5	STON1	2	48528021	2_31	0	0.0414419436410148	10.6079897397879	1.38350961102222e-06	1.24038735634521	2
ENSG00000242441.7	GTF2A1L	2	48595242	2_31	0	0.0358659409153702	9.25113458759374	1.04420604152513e-06	-1.07304456394302	2
ENSG00000068781.21	STON1-GTF2A1L	2	48595242	2_31	0	0.0295788861345422	7.44599918131704	6.93128526917273e-07	-0.804968225523875	1
ENSG00000170802.15	FOXN2	2	48305249	2_31	0	0.0336155715454679	8.64367604547696	9.14424713843344e-07	-1.13194644545749	1
ENSG00000162869.15	PPP1R21	2	48439199	2_31	0	0.0304974367445183	7.73212433263666	7.4211488363746e-07	-0.875362945490644	3
ENSG00000138039.14	LHCGR	2	48727766	2_31	0	0.0397369352255036	10.213164987843	1.27721405731886e-06	-1.16982403481158	3
ENSG00000179915.22	NRXN1	2	51224848	2_33	0	0.0350941800876234	5.98341004421581	6.60834701151848e-07	-0.502075105587066	1
ENSG00000143942.4	CHAC2	2	53767465	2_35	0	0.044233316118126	7.30566927411363	1.01699421079309e-06	-0.955903279685581	3
ENSG00000068912.13	ERLEC1	2	53786407	2_35	0	0.0645407252835581	10.876091171971	2.20910141961741e-06	-1.7751222010012	2
ENSG00000115239.21	ASB3	2	53787166	2_35	0	0.102481614587833	15.3000014989808	4.93453695881662e-06	-2.22462485759994	2
ENSG00000119737.5	GPR75	2	53710040	2_35	0	0.0914382268021583	14.2019414023337	4.0868103595157e-06	-2.01528348297265	2
ENSG00000170634.12	ACYP2	2	53971890	2_35	0	0.0438851105632659	7.23128334137928	9.98714945998265e-07	-0.775001439156687	1
ENSG00000115306.15	SPTBN1	2	54455804	2_35	0	0.0480272309805028	8.08079233083176	1.22137905353932e-06	-1.06931149891563	1
ENSG00000115310.17	RTN4	2	54922335	2_36	0	0.126831680155664	28.9272839761807	1.15463409714402e-05	3.16333466118695	2
ENSG00000143947.13	RPS27A	2	55233148	2_36	0	0.00825913216683227	4.65367631689741	1.20959382928029e-07	-0.025339578761191	1
ENSG00000162994.15	CLHC1	2	55214429	2_36	0	0.0427657675291669	19.3609265555762	2.60574181355717e-06	-2.09606339213591	2
ENSG00000115355.15	CCDC88A	2	55419625	2_36	0	0.0183209861380077	12.7623258099514	7.3584720964286e-07	1.43165826932287	2
ENSG00000163001.11	CFAP36	2	55521949	2_36	0	0.016673606619578	10.7854317812956	5.65947389312541e-07	-0.861939248820593	1
ENSG00000275052.4	PPP4R3B	2	55619377	2_36	0	0.0921111949380172	23.8136234432958	6.90314303255334e-06	-2.01253965555836	2
ENSG00000138035.14	PNPT1	2	55692356	2_36	2	0.0490622684320683	21.8601084973018	3.37527304470993e-06	4.05353383657828	2
ENSG00000115380.19	EFEMP1	2	55923246	2_36	0	0.00965860035533994	5.56040425333154	1.69016668545673e-07	-0.26845352303911	1
ENSG00000055813.5	CCDC85A	2	56183655	2_37	0	0.0359782660259842	9.15458386137503	1.03654416158957e-06	-0.91607313566805	1
ENSG00000028116.16	VRK2	2	58111318	2_39	0	0	11.1528698427101	0	-1.21626692595817	1
ENSG00000119866.20	BCL11A	2	60286515	2_40	0	0.0794719417356983	18.9694105258797	4.74434905012448e-06	2.35925745221211	2
ENSG00000162924.13	REL	2	60881694	2_40	0	0.0174492193325814	5.10439782651822	2.80304125945443e-07	0.750740988246588	1
ENSG00000162927.13	PUS10	2	61017315	2_40	0	0.0204938897867302	6.12120532371713	3.94793794149578e-07	-0.574747330164389	2
ENSG00000162929.13	KIAA1841	2	61065721	2_40	0	0.0778412423530006	24.4768028991537	5.99616290117402e-06	3.49939965458241	1
ENSG00000237651.6	C2orf74	2	61145163	2_40	0	0.0174931330649825	5.83752052037422	3.21369749027462e-07	-0.737119237396816	2
ENSG00000173209.22	AHSA2	2	61177274	2_40	0	0.0195875074235836	7.26098049685558	4.47593136151408e-07	-1.82075540696482	3
ENSG00000082898.16	XPO1	2	61538854	2_40	1	0.0645437434157471	18.0410823867927	3.66459271170623e-06	-3.97441417246609	1
ENSG00000170264.12	FAM161A	2	61854082	2_40	0	0.0211068619783147	6.26299667814963	4.16020589689973e-07	0.16128958719285	2
ENSG00000115484.14	CCT4	2	61888641	2_40	0	0.0202637100064715	6.11184420020516	3.89762641784815e-07	0.660355263383992	1
ENSG00000170340.10	B3GNT2	2	62415168	2_41	0	0.0256545804733795	4.62135362769629	3.73115329901996e-07	-0.100845091204162	1
ENSG00000186889.9	TMEM17	2	62506118	2_41	0	0.0281905621935022	5.50214614876828	4.88140489827322e-07	-0.256653148732772	1
ENSG00000115504.14	EHBP1	2	62579224	2_41	0	0.035344848916172	7.61964758428	8.47559094962932e-07	0.947630670629713	1
ENSG00000014641.17	MDH1	2	63588667	2_41	0	0.0520286578809325	11.2570032332255	1.84320817357465e-06	2.04057010199743	3
ENSG00000143952.19	VPS54	2	64019122	2_41	0	0.0261392324352737	4.79617039008821	3.94544876305863e-07	0.394455978859859	1
ENSG00000197329.11	PELI1	2	64144908	2_41	0	0.0423037997342169	9.30733377194671	1.23912077880356e-06	1.19877235005753	1
ENSG00000119862.12	LGALSL	2	64453833	2_42	0	0.0454181413309044	12.2007137784813	1.74390800030519e-06	1.4468949478592	2
ENSG00000119844.15	AFTPH	2	64524123	2_42	0	0.079873393694197	17.1089252351646	4.30064742219731e-06	-1.68763372370897	1
ENSG00000179833.4	SERTAD2	2	64751025	2_42	0	0.0410827930879467	11.2976764100616	1.46069003798264e-06	-1.27359821591106	1
ENSG00000115902.10	SLC1A4	2	64988123	2_42	0	0.020527718536413	4.96746135325318	3.20910668316026e-07	0.336414013777791	2
ENSG00000011523.13	CEP68	2	65051010	2_42	0	0.030232206662075	16.7944800189792	1.59788449780607e-06	-3.38660447495987	1
ENSG00000138069.16	RAB1A	2	65129770	2_42	0	0.201993274678128	23.8803192054478	1.51804977330494e-05	2.32595729570066	1
ENSG00000143995.19	MEIS1	2	66409804	2_43	0	0.0378644964304339	8.43776330886666	1.00546856590138e-06	0.924702114984021	1
ENSG00000143971.7	ETAA1	2	67397667	2_44	0	0	20.1287893422791	0	0.63783776625881	3
ENSG00000169604.19	ANTXR1	2	69012709	2_46	0	0.0281682936002385	5.73935914846655	5.08783378246129e-07	0.720475629060761	1
ENSG00000169599.12	NFU1	2	69423598	2_46	0	0.0647236968765293	15.0115645190958	3.05772374722716e-06	2.28722346986857	1
ENSG00000196975.15	ANXA4	2	69550140	2_46	0	0.0360208211683556	8.09606618040898	9.17775864510545e-07	1.32968942850301	3
ENSG00000124380.10	SNRNP27	2	69892946	2_46	0	0.0294018824050167	5.87341754588885	5.43469262384693e-07	0.482434320282812	2
ENSG00000059728.10	MXD1	2	69897673	2_46	0	0.0554176182085541	11.8946714032972	2.07448012784774e-06	-1.76997989419292	1
ENSG00000244617.2	ASPRV1	2	69944578	2_46	0	0.0290067052934819	5.87472090684277	5.36283722710792e-07	-0.251450252529946	1
ENSG00000115998.7	C2orf42	2	70248695	2_46	0	0.0277349573443974	5.6272342006151	4.91169585657439e-07	0.611195985166071	1
ENSG00000116001.15	TIA1	2	70249121	2_46	0	0.0262415745963529	5.08740717250418	4.20141287975255e-07	-0.455130853647314	1
ENSG00000116005.11	PCYOX1	2	70255319	2_46	0	0.0726211694207868	13.8577692577938	3.16712742896837e-06	-1.74051906112554	1
ENSG00000035141.7	FAM136A	2	70302110	2_46	0	0.0555086578460163	11.4831614768311	2.00600112479457e-06	1.58209024248162	2
ENSG00000075340.22	ADD2	2	70705223	2_47	0	0.0394174444365183	12.1924781641779	1.51247924677563e-06	-1.45074156643403	1
ENSG00000152672.7	CLEC4F	2	70820139	2_47	0	0.0317053262034782	10.1508469151996	1.01284614100208e-06	1.10074911163177	2
ENSG00000116035.2	VAX2	2	70899595	2_47	0	0.0230268317851575	7.1620860605659	5.19018331625951e-07	-0.808026185668431	1
ENSG00000116039.11	ATP6V1B1	2	70887150	2_47	0	0.0179765837539626	4.85476855678026	2.74653202059028e-07	-0.293174421064682	1
ENSG00000144043.11	TEX261	2	70992614	2_47	0	0.025286632600827	8.03584463731389	6.39486681461389e-07	-0.911017658165145	2
ENSG00000124357.12	NAGK	2	71063928	2_47	0	0.01897416509186	5.35768334142814	3.19925376958797e-07	-0.356170723833649	4
ENSG00000124370.10	MCEE	2	71070852	2_47	0	0.017694325812445	4.70744094464957	2.62136727838118e-07	-0.101507942404309	2
ENSG00000003137.8	CYP26B1	2	72022281	2_47	0	0.0189637986373697	5.3525854395162	3.19446340452999e-07	0.385158502604858	1
ENSG00000115297.10	TLX2	2	74513834	2_48	0	0.049614044215251	15.5634073474619	2.43006722268465e-06	1.9641457447893	1
ENSG00000144040.12	SFXN5	2	73073331	2_48	0	0.0935360826374522	21.2723578402741	6.26186616326256e-06	-2.04752474755453	1
ENSG00000135631.16	RAB11FIP5	2	73109319	2_48	0	0.0161332881569067	5.880553476445	2.98572681248974e-07	-1.0840153101679	2
ENSG00000135632.11	SMYD5	2	73214385	2_48	0	0.0153305635044863	5.32649392933449	2.56985446099571e-07	0.712322938505238	1
ENSG00000135624.15	CCT7	2	73233389	2_48	0	0.0153677203289265	5.02559219969094	2.43055619794196e-07	0.699179222544419	1
ENSG00000163013.11	FBXO41	2	73265486	2_48	0	0.016095953549553	5.19301634302984	2.63054280479484e-07	0.0234731743459754	1
ENSG00000116127.17	ALMS1	2	73451886	2_48	0	0.0149854600280585	4.63594026586384	2.18633589338197e-07	0.108768969706328	1
ENSG00000144034.14	TPRKB	2	73737715	2_48	0	0.037650449036483	13.5931087597743	1.61063794195275e-06	2.26283687229217	1
ENSG00000124356.15	STAMBP	2	73829186	2_48	0	0.0154482174354543	4.86949312983125	2.36739706408366e-07	-0.187969846067515	1
ENSG00000163017.13	ACTG2	2	73892895	2_48	0	0.0349409363735613	12.1026857528294	1.33083823599016e-06	-1.08753080068279	1
ENSG00000114956.19	DGUOK	2	73908670	2_48	0	0.01800456868983	6.39392173728821	3.62292223280911e-07	-0.662867984047876	4
ENSG00000163170.11	BOLA3	2	74127352	2_48	0	0.0203885609082938	7.49311230036144	4.80792614817137e-07	-0.845529416867096	1
ENSG00000114978.17	MOB1A	2	74185066	2_48	0	0.0230716452919527	8.49904737456649	6.17103187829264e-07	-0.898440339772116	1
ENSG00000065911.11	MTHFD2	2	74198911	2_48	0	0.0159352523546413	5.1751486962296	2.5953190344484e-07	-0.343109067814851	1
ENSG00000188687.17	SLC4A5	2	74343527	2_48	0	0.0150483613514194	4.69591879588973	2.22391796539055e-07	-0.185946957662169	2
ENSG00000204843.12	DCTN1	2	74372241	2_48	0	0.0162855061659631	5.34768981889906	2.74079431004295e-07	-0.475959114066048	3
ENSG00000284308.1	C2orf81	2	74421241	2_48	0	0.0321615826100679	11.543544503326	1.16838390754078e-06	-1.62190400114732	1
ENSG00000005448.16	WDR54	2	74421241	2_48	0	0.0321615826100679	11.543544503326	1.16838390754078e-06	-1.62190400114732	1
ENSG00000114993.16	RTKN	2	74442009	2_48	0	0.0216321245749619	7.92062716365262	5.3922214516878e-07	0.952942978389971	2
ENSG00000115274.14	INO80B	2	74451794	2_48	0	0.0369425301020833	12.8223227298144	1.49074140191719e-06	-1.7408577252437	1
ENSG00000115275.11	MOGS	2	74451794	2_48	0	0.0447823580322222	14.5712404684008	2.05358392854073e-06	1.77048739776471	2
ENSG00000239779.6	WBP1	2	74460654	2_48	0	0.0317288596375945	11.5041857029274	1.14873359080611e-06	-1.37802977363923	1
ENSG00000135637.13	CCDC142	2	74483364	2_48	0	0.043932623823606	14.4366777435408	1.99601305591622e-06	-1.88013492724399	1
ENSG00000115282.19	TTC31	2	74483364	2_48	0	0.043932623823606	14.4366777435408	1.99601305591622e-06	1.88013492724399	1
ENSG00000179528.15	LBX2	2	74502935	2_48	0	0.0149817867181035	4.63265948027299	2.18425310998603e-07	0.0492947103274461	1
ENSG00000115289.13	PCGF1	2	74506707	2_48	0	0.0176997832159813	6.14112561326061	3.42077808798073e-07	-0.644157384227112	1
ENSG00000115317.11	HTRA2	2	74530427	2_48	0	0.0343376729967778	12.1629041107628	1.314368423518e-06	-1.46063590207405	1
ENSG00000115325.13	DOK1	2	74548714	2_48	0	0.0159434577923051	5.21804361514796	2.61817815468943e-07	-0.565731701715459	1
ENSG00000115350.11	POLE4	2	74958729	2_48	0	0.0221347013413482	8.24008072330324	5.74002926285484e-07	-1.03628059441608	2
ENSG00000115353.10	TACR1	2	75155265	2_48	0	0.0912016564417985	21.4528425006563	6.15738833010716e-06	2.21226065223474	2
ENSG00000115363.13	EVA1A	2	75569824	2_49	0	0.0413168959542023	7.34954886828142	9.55646650871771e-07	0.958263324636296	1
ENSG00000115364.13	MRPL19	2	75652326	2_49	0	0.0309342442298225	4.63520241536586	4.51249971901505e-07	-0.0773515665325592	1
ENSG00000005436.13	GCFC2	2	75711125	2_49	0	0.0595180277273822	10.7932623314528	2.02166986635044e-06	-1.38913241181263	1
ENSG00000143954.12	REG3G	2	79026020	2_51	0	0.0264313584067107	10.4876944326731	8.72385588883373e-07	-1.42422334328817	1
ENSG00000163541.11	SUCLG1	2	84460497	2_53	0	0.017553297950164	7.36374964149013	4.06786669837326e-07	-0.79310118359831	1
ENSG00000186854.10	TRABD2A	2	84887576	2_53	0	0.0892923076531775	22.6753420392444	6.3720161430202e-06	-2.43224540225103	1
ENSG00000176407.17	KCMF1	2	84970689	2_54	0	0.0112156044772116	6.55856069235808	2.31494246068579e-07	0.253533844598296	1
ENSG00000152284.4	TCF7L1	2	85131018	2_54	0	0.00885744856446213	5.13856829694383	1.4323849388255e-07	0.66899873236841	1
ENSG00000152291.13	TGOLN2	2	85326957	2_54	0	0.011581387681569	7.68197076728001	2.79989808513346e-07	1.14056736919334	2
ENSG00000042445.13	RETSAT	2	85399583	2_54	0	0.00870245639197687	4.65820588518282	1.27576155077996e-07	-0.128373214796252	1
ENSG00000115459.17	ELMOD3	2	85355541	2_54	0	0.0189414587555655	11.7368606943019	6.99639541157428e-07	1.31249815813597	1
ENSG00000042493.15	CAPG	2	85394936	2_54	0	0.0140048128284791	9.54227798334108	4.20570054551662e-07	1.3627231157867	4
ENSG00000168906.12	MAT2A	2	85539177	2_54	0	0.0111947825514481	7.13944901258228	2.51529734426662e-07	0.909848581881599	1
ENSG00000118640.10	VAMP8	2	85560000	2_54	0	0.00940716057377355	5.26262238122808	1.558008200663e-07	-0.500408867690894	2
ENSG00000168899.4	VAMP5	2	85535086	2_54	0	0.0447171503705347	18.9461405940844	2.66626830153818e-06	-1.97008933427752	3
ENSG00000168890.13	TMEM150A	2	85591674	2_54	0	0.0181820641419652	11.0426090364736	6.31864353543331e-07	-1.37685336491683	1
ENSG00000168883.19	USP39	2	85593250	2_54	0	0.0114328186717945	7.17398228078403	2.58120554173576e-07	0.82690508344891	2
ENSG00000168887.10	C2orf68	2	85613235	2_54	0	0.00962998944449678	5.68915963212723	1.72418119694614e-07	-0.633319701627292	1
ENSG00000115523.16	GNLY	2	85685839	2_54	0	0.0106524989690603	6.42772904436675	2.15485491979694e-07	0.521447821375585	3
ENSG00000168874.12	ATOH8	2	85711284	2_54	0	0.0113774018975454	7.00643483307598	2.50870248572376e-07	-0.597303899393902	1
ENSG00000115525.17	ST3GAL5	2	85905905	2_54	0	0.00887048227703691	4.95149844607282	1.38226990724475e-07	-0.690521438933104	1
ENSG00000068654.15	POLR1A	2	86105533	2_54	0	0.0178733543793688	11.8682561820222	6.67577901793266e-07	1.63125027458041	2
ENSG00000132305.20	IMMT	2	86195693	2_54	0	0.216981142646992	20.5678201785922	1.40449187865732e-05	3.32001038783944	1
ENSG00000132313.14	MRPL35	2	86198734	2_54	0	0.00925338741848891	5.23940737731281	1.52577988964936e-07	-0.504403589430386	3
ENSG00000068615.17	REEP1	2	86338344	2_54	0	0.00871481221354697	4.67296551030094	1.28162090493446e-07	0.132149883239851	1
ENSG00000115561.15	CHMP3	2	86563593	2_54	0	0.0107714456283539	7.31962455966075	2.48125713490152e-07	1.20682324372111	2
ENSG00000153563.15	CD8A	2	86807953	2_54	0	0.016917425206446	12.5183716791688	6.6648607598592e-07	-2.28656404795078	1
ENSG00000183281.14	PLGLB1	2	86943831	2_54	0	0.0105783627262329	6.91480030672517	2.30200928466692e-07	-1.20998404863762	1
ENSG00000172086.7	KRCC1	2	88056216	2_55	0	0.0212896938128913	4.72205726292045	3.16380449324056e-07	-0.109333276391534	1
ENSG00000163586.9	FABP1	2	88129052	2_55	0	0.021079042578239	4.62935264878146	3.0710021461051e-07	0.121851255351865	1
ENSG00000144115.16	THNSL2	2	88169585	2_55	0	0.0241911641488066	5.91386903437207	4.50233125515459e-07	-0.602128034681792	2
ENSG00000153574.8	RPIA	2	88692315	2_55	0	0.0220405519127391	5.04530231419335	3.49960181685962e-07	0.764440933725426	2
ENSG00000144029.11	MRPS5	2	95149561	2_57	0	0.0211171259592695	8.01322785757938	5.325388256602e-07	2.11949142266146	1
ENSG00000144026.11	ZNF514	2	95125518	2_57	0	0.0249968384919836	8.13034717093084	6.39592184883633e-07	0.841749205913206	6
ENSG00000233757.6	AC092835.2	2	95207631	2_57	0	0.0185425068404443	4.92028062153571	2.87122544741314e-07	0.383196636488691	1
ENSG00000155066.15	PROM2	2	95290294	2_57	0	0.0183836490758386	4.75567753278288	2.75139595034305e-07	-0.0588286797665056	1
ENSG00000115041.12	KCNIP3	2	95296800	2_57	0	0.028741266084216	8.75342009380772	7.91758328968481e-07	0.789468795438399	1
ENSG00000186281.12	GPAT2	2	96082306	2_57	0	0.0215579219260279	6.16329389374046	4.18146769414142e-07	0.629930506959477	1
ENSG00000274286.1	ADRA2B	2	96092356	2_57	0	0.022946329613074	6.60344621495101	4.7686214313737e-07	-0.546341979048093	2
ENSG00000188886.3	ASTL	2	96138165	2_57	0	0.0181481831441068	4.77308850876274	2.72609894509771e-07	-0.375375820989517	2
ENSG00000158050.4	DUSP2	2	96145593	2_57	0	0.0225450119093371	6.76773834280169	4.80178822415269e-07	-0.808849268902698	1
ENSG00000084090.13	STARD7	2	96208677	2_57	0	0.0190948059570109	5.17670719179665	3.11084106962052e-07	-0.33791863932324	1
ENSG00000135956.8	TMEM127	2	96243311	2_57	0	0.0181179470646108	4.73312916428848	2.69877275025788e-07	0.257134063564588	2
ENSG00000144021.2	CIAO1	2	96266108	2_57	0	0.0193571624695444	5.48983249747565	3.34433491267524e-07	0.686664862165222	1
ENSG00000144028.14	SNRNP200	2	96305671	2_57	0	0.0459375725844254	13.6717112410217	1.976513993491e-06	-2.31170923529138	1
ENSG00000198885.9	ITPRIPL1	2	96325754	2_57	0	0.0496230298849069	15.2015859717272	2.3740023885553e-06	2.69577568382005	1
ENSG00000163121.9	NEURL3	2	96506388	2_57	0	0.0420424920701023	13.0597191523426	1.72795036065676e-06	-1.7052136130447	1
ENSG00000196843.15	ARID5A	2	96533514	2_57	0	0.0388033692062302	12.2595041783238	1.49710174196649e-06	1.62276531880026	2
ENSG00000114988.11	LMAN2L	2	96739703	2_57	0	0.0181195266613788	4.70666980307468	2.68391991865148e-07	0.194759760555765	2
ENSG00000163126.14	ANKRD23	2	96855717	2_57	0	0.0184219847896604	4.77794367564593	2.77004241389891e-07	0.100517326908101	1
ENSG00000213337.8	ANKRD39	2	96862002	2_57	0	0.0215534490562636	6.20177168873561	4.20669984175623e-07	0.609343972869851	1
ENSG00000144199.11	FAHD2B	2	97095539	2_57	0	0.0205408967092227	5.97162659193279	3.86029963465256e-07	-1.54458360129693	1
ENSG00000135976.17	ANKRD36	2	97600855	2_57	0	0.0469034096381117	13.7980510942743	2.03671910560479e-06	-2.47993242461681	1
ENSG00000135940.6	COX5B	2	97648394	2_57	0	0.026003366806332	8.45724833500451	6.92098071550202e-07	-1.81266195004172	1
ENSG00000115073.7	ACTR1B	2	97658891	2_57	0	0.0295787038093641	9.27699198015312	8.63565519309892e-07	-1.74223777943935	3
ENSG00000228486.10	LINC01125	2	97663552	2_57	0	0.0368608025684947	11.7049987294169	1.35782916101612e-06	1.81813394875189	2
ENSG00000115085.13	ZAP70	2	97713755	2_57	0	0.0490692881440277	14.2600537290117	2.20211448283324e-06	2.50229160597144	1
ENSG00000075568.16	TMEM131	2	97980069	2_57	0	0.0190169308658068	5.12490226640706	3.06714981067995e-07	0.264776072924018	2
ENSG00000144191.11	CNGA3	2	98362265	2_57	0	0.0182626260932075	4.71382119895552	2.70922644645731e-07	-0.417433363125016	1
ENSG00000040933.15	INPP4A	2	98444410	2_58	0	0.0111687062964428	4.68696931905402	1.64741856105518e-07	0.0148049414589087	2
ENSG00000183513.8	COA5	2	98608705	2_58	0	0.0279820265440086	13.2384457717048	1.16580291982245e-06	-1.85834048428757	1
ENSG00000115446.11	UNC50	2	98621329	2_58	0	0.17126396539915	30.5587446463129	1.64706401359152e-05	-2.94602306953511	1
ENSG00000071073.12	MGAT4A	2	98731454	2_58	0	0.098135863786137	25.1091952649039	7.75478063626618e-06	2.53666884279411	1
ENSG00000196872.11	KIAA1211L	2	98927015	2_58	0	0.0133218568352678	6.32433060567082	2.65147966375401e-07	-0.755600926337906	1
ENSG00000273045.5	C2orf15	2	99141233	2_58	0	0.0224730367426311	11.1916178108689	7.91523122519753e-07	1.3031474307434	1
ENSG00000144182.16	LIPT1	2	99155070	2_58	0	0.0111490060491453	4.6705739104683	1.63876007165264e-07	0.178394168694069	2
ENSG00000158411.11	MITD1	2	99183057	2_58	0	0.01193949078385	5.30664577829055	1.99395281768464e-07	-0.516575771052307	1
ENSG00000185414.19	MRPL30	2	99179774	2_58	0	0.0138678666708623	6.69763688716589	2.9230768255023e-07	-0.733279241170855	1
ENSG00000144214.9	LYG1	2	99305111	2_58	0	0.0210543164691018	10.5835926174292	7.01266729442914e-07	1.36598962488676	2
ENSG00000158417.10	EIF5B	2	99337171	2_58	0	0.0210924829422384	10.6004546094764	7.03657256967193e-07	1.48881395132549	1
ENSG00000115514.11	TXNDC9	2	99340840	2_58	0	0.0338871191956016	15.0308069269242	1.60297194036504e-06	1.90680997769196	1
ENSG00000135945.9	REV1	2	99490335	2_58	0	0.0115459486314454	4.99538485502969	1.81512921727101e-07	-0.391601617567778	1
ENSG00000115526.10	CHST10	2	100417235	2_58	0	0.0138271347399559	6.67028248829802	2.90258799949851e-07	0.75430718380126	2
ENSG00000115539.13	PDCL3	2	100562583	2_58	0	0.11972774664584	27.0333588496862	1.01860028177184e-05	3.2680771847426	2
ENSG00000170485.16	NPAS2	2	100819337	2_58	0	0.0135369991660641	6.47319314214991	2.75771855482717e-07	0.600679747778509	2
ENSG00000204634.12	TBC1D8	2	101119527	2_58	0	0.0255572772120238	12.3918847310906	9.96691885080684e-07	1.41896424539507	1
ENSG00000175874.9	CREG2	2	101386663	2_60	0	0	73.4538284783332	0	-0.604629397797319	2
ENSG00000158435.7	CNOT11	2	101252764	2_60	0	0	88.1278345221902	0	0.546437594187983	1
ENSG00000163162.8	RNF149	2	101308657	2_60	0	0	70.1433675913014	0	0.737944179794348	2
ENSG00000196460.12	RFX8	2	101419993	2_60	0	0	8.54515247849072	0	0.973684386390793	3
ENSG00000071054.16	MAP4K4	2	101699471	2_60	0	0	6.3898941356935	0	0.484972460122874	1
ENSG00000115590.13	IL1R2	2	101982292	2_60	0	0	127.488819407249	0	-0.869797727829175	2
ENSG00000115594.11	IL1R1	2	102064141	2_60	0	0	8.42194611923866	0	0.91039736030454	2
ENSG00000115616.2	SLC9A2	2	102619188	2_60	0	0	8.53349197477895	0	-0.957071176360761	1
ENSG00000115598.9	IL1RL2	2	102177822	2_60	0	0	10.6717612860125	0	1.19021838279569	2
ENSG00000115602.16	IL1RL1	2	102310626	2_60	0	0	8.35167081762407	0	-0.934566913463985	1
ENSG00000115607.9	IL18RAP	2	102418584	2_60	0	0	5.79627380341407	0	0.52451724336077	1
ENSG00000135953.10	MFSD9	2	102718510	2_60	0	0	8.86550329063757	0	0.9968546982945	1
ENSG00000135973.2	GPR45	2	105241362	2_62	0	0.0304082005038762	4.88344690541822	4.67332693372832e-07	0.346861015422704	2
ENSG00000135972.8	MRPS9	2	105053782	2_62	0	0.0306312221015439	4.95183246377353	4.77352543185868e-07	0.285453460739974	1
ENSG00000135966.12	TGFBRAP1	2	105330291	2_62	0	0.0473353994273791	9.0382438388983	1.34641541014841e-06	1.14545859808898	1
ENSG00000071051.13	NCK2	2	105731829	2_63	0	0.0873115454059165	13.8947123290669	3.81794975490937e-06	-1.61369550251812	2
ENSG00000119147.9	C2orf40	2	106023277	2_63	0	0.0775727113820603	12.7630774149749	3.11582708843552e-06	1.51344258251079	4
ENSG00000115652.14	UXS1	2	106193777	2_63	0	0.0602479470021431	10.3592795808678	1.96417771977223e-06	-1.35452770524431	2
ENSG00000144057.15	ST6GAL2	2	106886900	2_64	0	0.152699174074455	22.3443157085943	1.07377359654362e-05	3.40433676583814	2
ENSG00000135960.9	EDAR	2	108989311	2_65	0	0.0343478511408468	9.91196287843081	1.0714408802468e-06	-1.18909283171491	2
ENSG00000196228.3	SULT1C3	2	108238712	2_65	0	0.0317591766504277	9.17791316359929	9.17322725898134e-07	-1.12368590620764	2
ENSG00000115665.8	SLC5A7	2	108080697	2_65	0	0.0362228236052873	10.410310589695	1.18673830751706e-06	1.4583941825059	1
ENSG00000198203.9	SULT1C2	2	108287884	2_65	0	0.0398032230645934	11.2951519719118	1.41487897394364e-06	1.23721484190727	1
ENSG00000198075.9	SULT1C4	2	108370544	2_65	0	0.0248955463633092	6.90148176706174	5.40720681116268e-07	-0.765501999916988	3
ENSG00000135968.20	GCC2	2	108483116	2_65	0	0.0216681303797659	5.60604405597174	3.82284703007696e-07	-0.636787012542107	1
ENSG00000169756.16	LIMS1	2	108534528	2_65	0	0.0292471362511922	8.40682105150586	7.73791803510838e-07	-0.992140544005609	1
ENSG00000153201.15	RANBP2	2	108719562	2_65	0	0.111582961846645	21.1050172789357	7.41126889923735e-06	2.37078708198395	1
ENSG00000163006.11	CCDC138	2	108786314	2_65	0	0.197688927411518	26.7549455231587	1.66454442223444e-05	-2.91805175684884	3
ENSG00000186522.14	SEPT10	2	109574715	2_65	0	0.128143462939816	22.4504318408352	9.05378399824685e-06	-2.92070383695149	3
ENSG00000198142.4	SOWAHC	2	109613916	2_65	0	0.106556109959324	20.6573622370261	6.92727129162226e-06	2.81403895189404	2
ENSG00000115008.5	IL1A	2	112766390	2_67	0	0.00439081836095279	5.43650297862019	7.51231993866326e-08	-0.509790995858411	2
ENSG00000136696.10	IL36B	2	113037600	2_67	0	0.00419757842947255	4.84434712841444	6.3994558718725e-08	0.0265523015617429	2
ENSG00000136695.14	IL36RN	2	113058420	2_67	0	0.0044773048678628	5.49303393035461	7.73994585613784e-08	0.542595253898995	2
ENSG00000136697.12	IL1F10	2	113068898	2_67	0	0.00425463872682685	5.0275377948426	6.73173492781302e-08	0.395049508887651	1
ENSG00000144063.3	MALL	2	110119880	2_67	0	0.00408506130186492	4.67017372337689	6.00399867518689e-08	-0.134710493415273	1
ENSG00000169679.14	BUB1	2	110678318	2_67	0	0.00438791223673485	5.29605709158573	7.31340399133147e-08	-0.348506680639042	1
ENSG00000153107.11	ANAPC1	2	111884781	2_67	0	0.00614775520222144	8.76669315596563	1.69613863101225e-07	1.06018449591574	2
ENSG00000153208.16	MERTK	2	111898795	2_67	0	0.0130666120806942	13.3415248564973	5.48627333927471e-07	0.750428516134805	3
ENSG00000153214.9	TMEM87B	2	112055279	2_67	0	0.0341520662916954	27.3875228135527	2.94359943444857e-06	3.8084835850461	1
ENSG00000144152.12	FBLN7	2	112120602	2_67	0	0.00412881250990393	5.15732052979603	6.70128763792311e-08	-0.751263987052116	2
ENSG00000188177.13	ZC3H6	2	112274743	2_67	0	0.215890909808427	36.869414334898	2.50501060721973e-05	-2.86243374843759	1
ENSG00000169629.11	RGPD8	2	112431756	2_67	0	0.00407831251734925	4.88743900543881	6.27293556451282e-08	0.492609388176288	3
ENSG00000114999.7	TTL	2	112481811	2_67	0	0.00547726174595242	8.45633777975332	1.45765514932605e-07	-1.39476520278367	1
ENSG00000125630.15	POLR1B	2	112545886	2_67	0	0.0103550726749905	12.2857852807723	4.0037324298585e-07	-1.07380827438077	3
ENSG00000125611.15	CHCHD5	2	112582142	2_67	0	0.00409001271756992	4.97992367791464	6.40997475254393e-08	0.673990743138002	2
ENSG00000144136.10	SLC20A1	2	112645729	2_67	0	0.00418988282978305	5.20209787604861	6.8594512011515e-08	0.586778920896788	1
ENSG00000169607.12	CKAP2L	2	112765001	2_67	0	0.00454220599162591	5.47720152409056	7.82950885907548e-08	0.248427187528074	1
ENSG00000136689.18	IL1RN	2	113106928	2_67	0	0.00417180490458857	4.82688553857648	6.33723722241766e-08	0.14431635558372	1
ENSG00000125637.15	PSD4	2	113108948	2_67	0	0.00535246600379047	6.96152432270445	1.17264683597488e-07	0.56010379982677	2
ENSG00000115084.13	SLC35F5	2	113754647	2_67	0	0.0885898209584312	35.8654221372993	9.99928034184275e-06	3.9905932623759	2
ENSG00000088205.12	DDX18	2	117812637	2_69	0	0.0120835887399976	5.33964315932088	2.03056615984614e-07	-0.382748220717106	2
ENSG00000125633.10	CCDC93	2	118013438	2_69	0	0.0123370693901589	5.53246379604948	2.14802613815733e-07	0.505021270117096	2
ENSG00000125629.14	INSIG2	2	118088243	2_69	0	0.125227929436614	27.3941951882595	1.07961452633427e-05	2.704021725922	2
ENSG00000115107.19	STEAP3	2	119219679	2_69	0	0.0213005560117944	10.6135432151903	7.11476084451372e-07	1.2309529738633	2
ENSG00000186132.14	C2orf76	2	119278003	2_69	0	0.0112782685695227	4.69918511451597	1.66791517272527e-07	-0.22943119462921	1
ENSG00000155368.16	DBI	2	119350514	2_69	0	0.0121427052562904	5.38496826458672	2.0578209070965e-07	-0.450979945708805	1
ENSG00000171227.6	TMEM37	2	119429724	2_69	0	0.230793341121352	33.4955820919174	2.43287489812816e-05	3.293098010917	2
ENSG00000080293.9	SCTR	2	119501009	2_69	0	0.013212775522943	6.16954072086751	2.56540457789606e-07	0.738506294887611	1
ENSG00000144120.12	TMEM177	2	119667896	2_69	0	0.0123043601336839	5.50780865873479	2.13278389208304e-07	0.408210111759928	2
ENSG00000226479.3	TMEM185B	2	120221746	2_69	0	0.0153362930117826	7.55483766138139	3.6463177184676e-07	-1.30270712959951	2
ENSG00000144118.13	RALB	2	120240632	2_69	0	0.147828773914228	29.0201806838782	1.35010660110245e-05	3.06338773669743	2
ENSG00000074047.21	GLI2	2	120912822	2_70	0	0.046883788082814	9.66807369248335	1.42649948755143e-06	1.1432765617908	1
ENSG00000115112.7	TFCP2L1	2	121294179	2_70	0	0.0406683153170527	8.3297562745824	1.06609878928012e-06	0.98460894611096	1
ENSG00000074054.17	CLASP1	2	121648873	2_70	0	0.0278875576443375	4.79431012642947	4.20770784996044e-07	0.205852057305105	2
ENSG00000211460.11	TSN	2	121736192	2_70	0	0.0283230417436369	4.93916981796094	4.40253507219482e-07	0.255986609931186	1
ENSG00000136732.14	GYPC	2	126601913	2_74	0	0.0127138706550011	5.25680971241991	2.10333776259812e-07	-0.508073369413291	3
ENSG00000136717.14	BIN1	2	127166615	2_74	0	0.0119599926571171	4.68903586915008	1.76491356722476e-07	0.19438182672673	1
ENSG00000186684.12	CYP27C1	2	127178739	2_74	0	0.0142553947579085	6.32028898881282	2.83547066345629e-07	0.764680867975564	1
ENSG00000163161.12	ERCC3	2	127292424	2_75	0	0.0213874205510873	4.66833154417681	3.14216563779579e-07	-0.257173290981297	2
ENSG00000169967.16	MAP3K2	2	127388669	2_75	0	0.0632185908118227	14.7901325898232	2.94256355623733e-06	1.79966390873919	3
ENSG00000115718.17	PROC	2	127428112	2_75	0	0.048409225407167	11.9330837063564	1.81798290168998e-06	-1.42261750145918	1
ENSG00000163166.14	IWS1	2	127526497	2_75	0	0.0213228318842993	4.62803422859906	3.10563504507262e-07	-0.0960420602859325	1
ENSG00000169994.18	MYO7B	2	127638592	2_75	0	0.0853142128500137	17.7333932175463	4.76126337832013e-06	-1.91032637878244	2
ENSG00000144230.16	GPR17	2	127647887	2_75	0	0.027420538698437	6.99658442762869	6.03769312281432e-07	-0.796991893679524	3
ENSG00000072163.19	LIMS2	2	127643208	2_75	0	0.0213848410852381	4.69619405860053	3.16053814109694e-07	-0.314647238146145	3
ENSG00000136709.11	WDR33	2	127811674	2_75	0	0.0239132886501687	5.7813865487938	4.3509118796147e-07	-0.767276432381496	1
ENSG00000144231.10	POLR2D	2	127857926	2_75	0	0.111683507989314	20.972442376749	7.37134996172849e-06	-2.55755115688797	1
ENSG00000136715.17	SAP130	2	128029482	2_75	0	0.067843656126636	16.6252046368998	3.54964742039686e-06	-2.66747992966787	1
ENSG00000136731.12	UGGT1	2	128091077	2_75	0	0.0310462252936107	9.62158368280437	9.40078975237678e-07	-2.17316010499989	2
ENSG00000136720.6	HS6ST1	2	128490001	2_75	0	0.0217587436062673	4.81344086816918	3.2960852015843e-07	-0.364275617449502	1
ENSG00000222014.5	RAB6C	2	129979058	2_78	0	0.0404198250574995	5.13767336612429	6.53536568104e-07	0.31926410738812	2
ENSG00000136699.19	SMPD4	2	130182517	2_78	0	0.0899137581843446	12.7204075249178	3.59945003430886e-06	-1.64094737171683	1
ENSG00000152082.13	MZT2B	2	130181715	2_78	0	0.100315400153398	13.7738057283263	4.34841051024446e-06	-1.72582813118504	1
ENSG00000136718.9	IMP4	2	130346951	2_78	0	0.0816123696374963	11.7920696362958	3.02869120750162e-06	1.24435231954293	1
ENSG00000072135.12	PTPN18	2	130363576	2_78	0	0.0382690655105934	4.62410481808166	5.56909339334887e-07	-0.124102889395173	1
ENSG00000136002.18	ARHGEF4	2	130916712	2_78	0	0.0566922484555543	8.32714086953362	1.48569125518483e-06	-1.0733884019911	1
ENSG00000115762.16	PLEKHB2	2	131098926	2_78	0	0.100404661919947	13.7820565037094	4.35488687417483e-06	1.92207917351008	3
ENSG00000075886.10	TUBA3D	2	131475454	2_78	0	0.0501772155071241	7.17371033112342	1.13281598113781e-06	-1.00922177482092	1
ENSG00000173272.15	MZT2A	2	131493083	2_78	0	0.0392701377071367	4.86659133810236	6.01445495608673e-07	0.402791453173892	1
ENSG00000163040.14	CCDC74A	2	131527783	2_78	0	0.038452574208078	4.66901994565908	5.65015187659171e-07	0.253878975466127	2
ENSG00000150551.10	LYPD1	2	132651812	2_79	0	0.0262322677701197	5.10552816709249	4.21488264465777e-07	-0.395184742226657	1
ENSG00000176771.16	NCKAP5	2	133568910	2_79	0	0.0250609979097936	4.67893664340896	3.69023903524515e-07	0.127094892722525	1
ENSG00000152127.8	MGAT5	2	134120375	2_79	0	0.0249625034984625	4.64216895670755	3.64685130076305e-07	0.0406286452914554	1
ENSG00000144229.11	THSD7B	2	136765297	2_81	0	0.0511536992602434	13.7766432313834	2.21783601362643e-06	-1.75982712512257	3
ENSG00000150540.13	HNMT	2	137964079	2_82	0	0.0500284704679999	9.42367769817797	1.48370179894902e-06	-1.10677916014089	1
ENSG00000115919.14	KYNU	2	142877384	2_85	0	0.0396940598422826	9.95930133342605	1.24412313650289e-06	1.16465192377851	2
ENSG00000121989.14	ACVR2A	2	147844091	2_88	0	0.0396767934519727	12.8058134776694	1.59901564209413e-06	-1.57704312560528	2
ENSG00000115947.13	ORC4	2	148020474	2_88	0	0.0195488517104181	6.18765340736018	3.80676620580535e-07	0.787226421962709	1
ENSG00000204406.12	MBD5	2	148020474	2_88	0	0.0171163989303383	4.95031713989327	2.66657864253808e-07	-0.231872245482594	2
ENSG00000150556.16	LYPD6B	2	149036478	2_88	0	0.0525181875750981	15.4469036449737	2.55305482568652e-06	1.82910970415147	2
ENSG00000187123.14	LYPD6	2	149339585	2_88	0	0.0190812253654659	5.96209211288322	3.58025463898461e-07	0.599941425295647	1
ENSG00000184898.6	RBM43	2	151261443	2_90	0	0.0328925326558013	7.80814786936767	8.08266013250821e-07	-1.15524840439278	2
ENSG00000123609.10	NMI	2	151289680	2_90	0	0.0414807988553555	9.98494978379722	1.30347279204201e-06	-1.40758413929983	2
ENSG00000123610.4	TNFAIP6	2	151357910	2_90	0	0.0319034218564193	7.52223429402395	7.5525410847722e-07	-0.98037659356202	1
ENSG00000080345.17	RIF1	2	151433909	2_90	0	0.030050247280158	6.96211636123211	6.58412854750086e-07	-0.875851734354335	1
ENSG00000183091.19	NEB	2	151733507	2_91	0	0.0291726468428803	6.5423750558449	6.00648290872287e-07	0.446637681507411	1
ENSG00000162980.16	ARL5A	2	151828599	2_91	0	0.0238744848431424	4.72732352940974	3.55188019510449e-07	0.0753823987717514	1
ENSG00000182389.19	CACNB4	2	152039785	2_91	0	0.0281477803226154	6.21221474358941	5.50300093529797e-07	-0.0674779854052897	1
ENSG00000115145.9	STAM2	2	152121827	2_91	0	0.0417908856564333	9.98553517202507	1.3132938014703e-06	2.01727253766432	2
ENSG00000157827.19	FMNL2	2	152335141	2_91	0	0.0371669865959093	8.89805776120808	1.04078624829411e-06	-1.12911917821359	1
ENSG00000177917.10	ARL6IP6	2	152717752	2_91	0	0.0663543105243373	14.3515787934137	2.9969382471115e-06	-1.96378608007428	1
ENSG00000177519.3	RPRM	2	153476363	2_92	0	0.0446514616873175	5.51784218797373	7.75378812077812e-07	-0.477205290987136	1
ENSG00000115159.15	GPD2	2	156433100	2_93	0	0.0260746181604388	4.74031605669311	3.88986231921769e-07	-0.166226614769307	1
ENSG00000123612.15	ACVR1C	2	157628563	2_94	0	0.0268123543993971	5.48066859487554	4.6246350545217e-07	-0.452170977525185	1
ENSG00000153237.17	CCDC148	2	158456264	2_95	0	0.131088119349735	30.9827183134536	1.27817943316315e-05	5.22330477996364	1
ENSG00000144283.21	PKP4	2	158456265	2_95	0	0.027433720859685	11.5386760964598	9.96207188959377e-07	2.86394470824641	3
ENSG00000163331.11	DAPL1	2	158749925	2_96	0	0.0122553021193452	6.15791088488082	2.3750152104527e-07	-0.727826438799231	5
ENSG00000115183.14	TANC1	2	158968191	2_96	0	0.0731251461060586	22.75003740144	5.23549604064338e-06	-2.3097345950419	3
ENSG00000123636.17	BAZ2B	2	159615286	2_96	0	0.0145306077024384	7.74462629089633	3.54154869600399e-07	-1.16381999053963	1
ENSG00000136536.14	MARCH7	2	159714171	2_96	0	0.0149021659148195	7.9815486680757	3.74322156475987e-07	-1.19657779546364	1
ENSG00000241399.6	CD302	2	159789899	2_96	0	0.0133961621209794	6.88622893240182	2.90315902177891e-07	1.26891887035755	1
ENSG00000054219.10	LY75	2	159904571	2_96	0	0.0154517671089369	8.44057539625663	4.10448980306716e-07	-1.00375926895829	1
ENSG00000153246.12	PLA2R1	2	160055121	2_96	0	0.0167836283000895	9.46499552456103	4.99936953574913e-07	-1.54297767801131	4
ENSG00000136560.13	TANK	2	161136430	2_97	0	0	26.5945629345323	0	-0.0486052376717788	2
ENSG00000115233.11	PSMD14	2	161310502	2_97	0	0	20.7651808032765	0	0.0222017236490632	1
ENSG00000197635.9	DPP4	2	162074215	2_97	0	0	40.8008368293865	0	1.92388570890523	1
ENSG00000078098.13	FAP	2	162230915	2_97	0	0	23.8854874545501	0	-1.41301791576148	1
ENSG00000115267.5	IFIH1	2	162294461	2_97	0	0	9.75160566800873	0	0.62561513723722	1
ENSG00000182263.13	FIGN	2	163614686	2_99	0	0.00736281489251722	7.16643712094206	1.6605660341132e-07	0.0279506972441928	3
ENSG00000115290.9	GRB14	2	164621693	2_100	0	0.0600478001256535	13.8050440850247	2.60881854498574e-06	-1.72745493633245	1
ENSG00000082438.15	COBLL1	2	164843369	2_100	0	0.0281596503555752	6.55867482057893	5.81235766484191e-07	0.490196827498513	2
ENSG00000169507.9	SLC38A11	2	164970433	2_100	0	0.025800137978602	6.03670270310801	4.90152012802313e-07	1.01611783789381	1
ENSG00000178662.15	CSRNP3	2	165469352	2_100	0	0.0467826012768168	11.3997907307377	1.67837970378108e-06	1.73727520511578	1
ENSG00000123607.14	TTC21B	2	165954114	2_100	0	0.0244438954660193	5.3360201279385	4.10484583079689e-07	0.589430565572287	1
ENSG00000169432.14	SCN9A	2	166376083	2_101	0	0.0582376293785273	14.8563178944269	2.72285080743348e-06	1.61228620666273	1
ENSG00000136546.13	SCN7A	2	166493861	2_101	0	0.0204118864971111	5.02203389382503	3.22605493008432e-07	0.353471820008878	1
ENSG00000198648.10	STK39	2	168213827	2_102	0	0.0202906434726281	7.37472431206343	4.70923738882914e-07	0.881510365329201	1
ENSG00000163072.15	NOSTRIN	2	168804475	2_102	0	0.0588023885806919	16.1559817468956	2.98976666409713e-06	1.44616840371817	2
ENSG00000163093.11	BBS5	2	169430656	2_103	0	0.027805395256396	4.67368061345211	4.0897529774351e-07	-0.165482728893831	2
ENSG00000239474.6	KLHL41	2	169509786	2_103	0	0.0286415389123075	4.95065140081757	4.46239149586743e-07	0.230082420524534	1
ENSG00000138399.17	FASTKD1	2	169577669	2_103	0	0.0377945214820752	7.54837027966906	8.97823607852648e-07	-0.775423943927356	1
ENSG00000154479.12	CCDC173	2	169694446	2_103	0	0.0401523072621807	8.11682148746912	1.02566485506754e-06	1.46258242909904	1
ENSG00000144362.11	PHOSPHO2	2	169693645	2_103	0	0.0317542793618504	5.91607227365818	5.91213994796727e-07	0.915579442896457	1
ENSG00000213160.9	KLHL23	2	169694622	2_103	0	0.0276507719807255	4.62154700851527	4.02164386697444e-07	-0.147177297895702	2
ENSG00000138382.14	METTL5	2	169824241	2_103	0	0.02773260837508	4.64918255093623	4.05766596012544e-07	0.285939758130266	2
ENSG00000144357.16	UBR3	2	169827007	2_103	0	0.0482499342537616	9.84583940650107	1.49505939826649e-06	1.52331587916905	1
ENSG00000071909.18	MYO3B	2	170178390	2_103	0	0.0327321887424945	6.20009042633784	6.38678128537873e-07	-0.73459209368792	1
ENSG00000128683.13	GAD1	2	170813566	2_104	0	0.0111080618359628	9.17019311788015	3.20572116168902e-07	0.900726385951469	3
ENSG00000115806.12	GORASP2	2	170928386	2_104	0	0.044476254185324	20.8132813633279	2.91324984845522e-06	2.95459322294017	2
ENSG00000198586.13	TLK1	2	171231129	2_104	0	0.0658049305569549	23.8923033686626	4.94795144678129e-06	2.58604469122805	1
ENSG00000123600.19	METTL8	2	171431665	2_104	0	0.00748123724938488	5.70076981655165	1.34219589688108e-07	-0.574193641368702	1
ENSG00000115827.13	DCAF17	2	171435106	2_104	0	0.0111450493115133	9.69006369049268	3.39873731447112e-07	1.23304625177735	1
ENSG00000071967.11	CYBRD1	2	171521922	2_104	0	0.0125734191432582	9.88224296001748	3.91037037493823e-07	-0.940085556779269	2
ENSG00000077380.15	DYNC1I2	2	171686195	2_104	1	0.322168598663527	29.4907031066441	2.99004213746157e-05	-4.34333969025478	1
ENSG00000128708.12	HAT1	2	171922612	2_104	0	0.00887600896753038	6.28447624290738	1.75547963167348e-07	-0.0353344432900561	1
ENSG00000172878.13	METAP1D	2	172035855	2_104	0	0.007345889544216	9.80097186945182	2.26580489243129e-07	-2.02185031179351	2
ENSG00000144355.14	DLX1	2	172083184	2_104	0	0.0212286742389423	15.5510985365938	1.0389458665856e-06	1.90932644318733	2
ENSG00000091409.14	ITGA6	2	172382234	2_105	0	0.00679138490451858	5.38498812745333	1.15093836992763e-07	-0.319165783468853	2
ENSG00000152256.13	PDK1	2	172555453	2_105	0	0.00654328036597096	5.078326363073	1.04574334810855e-07	0.226794616986026	2
ENSG00000091428.17	RAPGEF4	2	173009553	2_105	0	0.0062568457412433	4.63925251391079	9.13508164624678e-08	-0.254228510310938	1
ENSG00000091436.16	MAP3K20	2	173075305	2_105	0	0.028332791075443	18.3376521606504	1.63509150941248e-06	1.87291266863327	1
ENSG00000144354.13	CDCA7	2	173356289	2_105	0	0.548102826298272	21.78206507049	3.7572497679804e-05	-4.37410114785145	1
ENSG00000138430.15	OLA1	2	174248967	2_105	0	0.00962979719411239	15.5598406264889	4.71553810827869e-07	3.48339502632835	1
ENSG00000138433.15	CIR1	2	174396420	2_105	0	0.00689946574116573	5.93985029447562	1.28973336651585e-07	-1.38502110504026	1
ENSG00000144306.14	SCRN3	2	174395627	2_105	0	0.00651369430705995	6.99995837424115	1.43493359680606e-07	2.10413044058108	2
ENSG00000163328.13	GPR155	2	174507323	2_105	0	0.0128580259592854	11.143660316824	4.50932084679285e-07	-1.36075877956946	1
ENSG00000115935.17	WIPF1	2	174665239	2_105	0	0.450237609269648	32.8394961921203	4.65315188956235e-05	-4.20787397616757	1
ENSG00000116044.15	NFE2L2	2	177392552	2_107	0	0.0291513185980236	6.143707932428	5.63634721550047e-07	0.684563605736552	1
ENSG00000018510.13	AGPS	2	177392663	2_107	0	0.0756701652332691	15.1393889193971	3.60530492475784e-06	2.08580742357049	1
ENSG00000155636.14	RBM45	2	178111787	2_108	0	0.00973976939979393	5.29518083791144	1.62307446299543e-07	0.420368538374005	2
ENSG00000079156.16	OSBPL6	2	178243572	2_108	0	0.0137111315791135	8.47081512322772	3.65516911626352e-07	1.18675035196545	1
ENSG00000204311.12	DFNB59	2	178447910	2_108	0	0.0091513262418107	4.71701597373716	1.35850223957845e-07	0.106775676807717	2
ENSG00000079150.17	FKBP7	2	178471873	2_108	0	0.0103681080046527	5.87533262148129	1.91708312665701e-07	0.515359198512191	1
ENSG00000155657.26	TTN	2	178831108	2_108	0	0.0100467125016525	5.58310781265838	1.76526114728717e-07	-0.488685868331406	2
ENSG00000187231.13	SESTD1	2	179264306	2_108	0	0.0723371646288408	24.0666879540228	5.47881684762768e-06	-2.47752595023693	2
ENSG00000144331.18	ZNF385B	2	179861799	2_108	0	0.100572102628702	27.2213852679712	8.6158221544523e-06	-3.22423509381397	1
ENSG00000163510.13	CWC22	2	180007524	2_108	0	0.0090572982046343	4.62121122384799	1.31723560115669e-07	-0.0407169207443266	2
ENSG00000170035.15	UBE2E3	2	180964569	2_109	0	0	41.1835448813079	0	3.05796869925862	2
ENSG00000188452.13	CERKL	2	181680491	2_110	0	0.0304787821944348	12.7194074826076	1.2200383010274e-06	-1.64339416603118	1
ENSG00000138434.16	SSFA2	2	181892173	2_110	0	0.0132235269947866	5.07195099384981	2.11072341759373e-07	-0.0244098626475879	1
ENSG00000162998.4	FRZB	2	182866669	2_110	0	0.0525201283426369	18.0875040063987	2.9896021192936e-06	-2.21528756093242	2
ENSG00000162999.12	DUSP19	2	183094733	2_110	0	0.0138949700079849	5.28304386373983	2.31020651313701e-07	-0.596367590342794	1
ENSG00000163002.12	NUP35	2	183115667	2_110	0	0.0139151711794135	5.2069354819077	2.28023560839226e-07	0.467967140799937	1
ENSG00000170396.7	ZNF804A	2	184598393	2_112	0	0.011832361600843	6.63626133900256	2.47117719496129e-07	0.724561354314591	1
ENSG00000188738.14	FSIP2	2	185739764	2_112	0	0.0104216594281662	5.4576735064176	1.79000152803772e-07	0.526748909813378	2
ENSG00000138448.11	ITGAV	2	186591394	2_112	0	0.0113698407220558	6.26592545850386	2.2420669586996e-07	-0.804980264051339	2
ENSG00000144369.12	FAM171B	2	186669456	2_112	0	0.178160081643373	32.354751536693	1.81408422091564e-05	-3.17915216755027	1
ENSG00000064989.12	CALCRL	2	187448790	2_112	0	0.0112506274514279	6.16813984455092	2.18393610967449e-07	-0.650455719730241	1
ENSG00000144366.15	GULP1	2	188279894	2_112	0	0.0110804882610188	6.02663756626774	2.10156557608857e-07	0.642652692764928	1
ENSG00000168542.14	COL3A1	2	188974074	2_112	0	0.00952339778936062	4.62123899321732	1.3850304704933e-07	0.0170108239139047	1
ENSG00000204262.11	COL5A2	2	189180361	2_113	0	0.0381331448393211	12.9977045824715	1.5598335549579e-06	-1.74659739353891	1
ENSG00000115368.9	WDR75	2	189443611	2_113	0	0.0437065157942992	14.2796909566048	1.96414691343794e-06	-1.84837712708172	1
ENSG00000138449.10	SLC40A1	2	189576083	2_113	0	0.0589578814871392	17.1059777410411	3.17394024427054e-06	-2.1171860495012	1
ENSG00000138381.9	ASNSD1	2	189661397	2_113	0	0.160722549346066	26.788435434884	1.35498078264539e-05	3.6670673634518	2
ENSG00000151687.14	ANKAR	2	189674447	2_113	0	0.0155513863173483	4.62357105431885	2.26284923656104e-07	-0.495923622871587	2
ENSG00000128699.13	ORMDL1	2	189780324	2_113	0	0.214920112675194	29.7105464724831	2.00954008305408e-05	-3.9242026402523	3
ENSG00000064933.17	PMS1	2	189784079	2_113	0	0.0533174177107627	16.1552251435638	2.71076017041739e-06	-2.81553581717823	2
ENSG00000198130.15	HIBCH	2	190344069	2_113	0	0.0280626918872177	10.1268957451955	8.94364681707853e-07	-2.09321472023628	1
ENSG00000151689.12	INPP1	2	190343621	2_113	0	0.0317888008328628	11.2932792054902	1.12980419888731e-06	2.09974513778697	1
ENSG00000151690.14	MFSD6	2	190407424	2_113	0	0.0180273378561477	5.99806850483818	3.40292199062912e-07	-0.261116726754071	1
ENSG00000189362.11	NEMP2	2	190534402	2_113	0	0.0156210340736209	4.66510983935186	2.29340432402738e-07	0.135171933849058	1
ENSG00000138386.16	NAB1	2	190646582	2_113	0	0.0306272173899879	10.9447302202689	1.05492497885454e-06	-1.55061408245313	1
ENSG00000115419.12	GLS	2	190880843	2_113	0	0.0159657128523645	4.86827976013354	2.44609215730628e-07	0.678630804157087	1
ENSG00000138378.17	STAT4	2	191237092	2_114	0	0.0165594747857607	5.77370550307055	3.00891666819315e-07	-0.551726105997723	1
ENSG00000173559.12	NABP1	2	191630999	2_114	0	0.0383690289379753	13.5882714513642	1.64079376037581e-06	1.54536334569274	2
ENSG00000144339.11	TMEFF2	2	192199407	2_114	0	0.0641799215749591	18.6635338245478	3.76965872080627e-06	-1.9910043924609	1
ENSG00000196950.13	SLC39A10	2	195785826	2_116	0	0.162283250088946	21.9632751198393	1.12170788378595e-05	3.29947178717387	1
ENSG00000081320.10	STK17B	2	196173006	2_116	0	0.0586082811026748	12.1310925812259	2.23752489058536e-06	-2.26125841077918	1
ENSG00000138411.10	HECW2	2	196593392	2_116	0	0.0305241582396542	5.99432829524072	5.7582855109413e-07	-0.373161505943177	2
ENSG00000144395.17	CCDC150	2	196640040	2_116	0	0.0297745511278571	5.76162951039405	5.39882841559816e-07	0.743349217313057	2
ENSG00000119041.10	GTF3C3	2	196799713	2_116	0	0.029752129498545	5.75461818409983	5.38819795905071e-07	-0.662546418994096	1
ENSG00000187944.2	C2orf66	2	196810956	2_116	0	0.0611766345977209	12.5376245621053	2.41384743090355e-06	-1.55449159408652	2
ENSG00000197121.14	PGAP1	2	196928772	2_116	0	0.0270388629976951	4.86053490722252	4.13600890789429e-07	-0.226061093781153	1
ENSG00000115524.15	SF3B1	2	197439853	2_117	0	0.0317860375493183	6.74904113997371	6.75130053743142e-07	-0.898646068788484	1
ENSG00000115520.8	COQ10B	2	197453059	2_117	0	0.0448537738613198	9.98175675252294	1.40901282160529e-06	1.47454735545361	1
ENSG00000115541.10	HSPE1	2	197500319	2_117	0	0.0298406191863103	6.15794796581263	5.78299502813273e-07	0.792752672757104	1
ENSG00000144381.16	HSPD1	2	197546864	2_117	0	0.148681871803444	21.4744803734857	1.00482320849971e-05	2.26857492399176	1
ENSG00000162944.10	RFTN2	2	197675986	2_117	0	0.0260303070669687	4.88094169303396	3.99845198001108e-07	-0.324016894434402	1
ENSG00000115896.15	PLCL1	2	197805030	2_117	0	0.0255340145741566	4.70115119459079	3.77774199909348e-07	0.342958248919302	1
ENSG00000226124.6	FTCDNL1	2	199760858	2_118	0	0.0308432620385363	4.67747091073063	4.54025632965426e-07	0.336984833624495	2
ENSG00000178074.5	C2orf69	2	199911021	2_118	0	0.0602690171659341	10.9817576364932	2.08293125973532e-06	-1.91390568124053	1
ENSG00000162971.10	TYW5	2	199955782	2_118	0	0.0390239345403669	6.88293822576394	8.45305899430381e-07	1.29428836439665	1
ENSG00000162972.10	MAIP1	2	199954933	2_118	0	0.0427862110384222	7.74798352656805	1.04328146393109e-06	-1.4389583381971	2
ENSG00000196141.13	SPATS2L	2	200305923	2_118	0	0.0338158892144818	5.53918166948617	5.89488578190149e-07	-0.597001826572777	1
ENSG00000155729.12	KCTD18	2	200510969	2_118	0	0.0832809786494302	14.0611727077766	3.68532960737644e-06	-1.71259342328655	2
ENSG00000013441.15	CLK1	2	200864612	2_119	0	0.0263229483130178	5.35786766903594	4.43849247279412e-07	0.940101241922343	1
ENSG00000240344.8	PPIL3	2	200889218	2_119	0	0.026225967030765	4.89518780245128	4.0402649192926e-07	-0.44606516256409	1
ENSG00000115942.8	ORC2	2	200963642	2_119	0	0.0325223656307159	7.30896113185334	7.48077778126555e-07	1.34054442204098	1
ENSG00000003402.19	CFLAR	2	201116120	2_119	0	0.0477994488129044	11.0780653055537	1.6664634135804e-06	2.05072455137108	2
ENSG00000003400.14	CASP10	2	201183110	2_119	0	0.0287569921108701	5.51363293953549	4.98988207684106e-07	0.0228310060509864	3
ENSG00000064012.21	CASP8	2	201267682	2_119	0	0.030178612497339	5.95810343942431	5.65869493121877e-07	-0.564665116606305	1
ENSG00000155749.12	ALS2CR12	2	201357198	2_119	0	0.0278762386486265	5.7267429926941	5.0240139964781e-07	0.802949372166803	2
ENSG00000115993.12	TRAK2	2	201450484	2_119	0	0.025880012499228	4.7417640728037	3.86201002890758e-07	-0.284421604114341	1
ENSG00000155755.18	TMEM237	2	201643412	2_119	0	0.0267380200012721	5.03723646194377	4.23867926983105e-07	0.387553371246003	1
ENSG00000155760.2	FZD7	2	202030416	2_120	0	0.0202222670193474	8.10485257060579	5.15803082998906e-07	0.838568848825919	2
ENSG00000116030.16	SUMO1	2	202238678	2_120	0	0.0167475174455538	6.34952252274146	3.34657436949808e-07	-0.745385259965793	1
ENSG00000055044.10	NOP58	2	202270116	2_120	0	0.0140422863871437	4.71109776107496	2.0819433888746e-07	0.458913854451386	1
ENSG00000138439.11	FAM117B	2	202631852	2_120	0	0.0227446465848711	9.20099903198654	6.58602161452806e-07	1.44725633983397	2
ENSG00000163596.16	ICA1L	2	202871528	2_120	0	0.0219162080976374	8.85495590485798	6.10746226031051e-07	-1.35601599655942	1
ENSG00000138380.17	CARF	2	202912242	2_120	0	0.023216474316115	9.39253316722485	6.86258882783959e-07	1.17399738922288	1
ENSG00000138442.9	WDR12	2	203014780	2_120	0	0.0250028387721454	10.0840586316339	7.93475745814698e-07	-1.49365267386205	1
ENSG00000144426.18	NBEAL1	2	203016111	2_120	0	0.0216178101467441	8.72712913206224	5.9373421169534e-07	1.34123792240836	1
ENSG00000119004.15	CYP20A1	2	203239523	2_120	0	0.0164164559516962	6.16354997950557	3.1843390404096e-07	-0.950272654092198	1
ENSG00000178562.17	CD28	2	203706103	2_120	0	0.0286152338558837	11.3451913198618	1.02168754054264e-06	1.47169958227728	1
ENSG00000118257.16	NRP2	2	205681675	2_121	0	0.106916741513302	18.4819690602352	6.218747548953e-06	1.99735561310018	1
ENSG00000023228.13	NDUFS1	2	206158029	2_122	0	0.0374112622058691	14.5635075578438	1.71465725021133e-06	-2.05798013351282	2
ENSG00000204186.7	ZDBF2	2	206292888	2_122	0	0.0158765825608622	7.16428225590794	3.57963451995073e-07	1.21432886899314	1
ENSG00000114948.12	ADAM23	2	206448479	2_122	0	0.0121978278814812	4.81355616107852	1.84781087100962e-07	0.0668661130959457	1
ENSG00000138400.12	MDH1B	2	206765369	2_122	0	0.0362669391833205	14.3296170363044	1.63551473648145e-06	1.78283345245864	3
ENSG00000118246.13	FASTKD2	2	206765369	2_122	0	0.0300416028524148	12.3267704202139	1.16541708811521e-06	-1.51037023265015	2
ENSG00000144401.14	METTL21A	2	207627845	2_122	0	0.0129972363064903	12.5668191336987	5.14026315645454e-07	2.82347648261673	1
ENSG00000163249.11	CCNYL1	2	207666959	2_122	0	0.0434741075315155	24.9714860272619	3.41652054347363e-06	-3.79903000837157	2
ENSG00000163251.3	FZD5	2	207844965	2_123	0	0.0298689589039461	4.66248002928423	4.3827433922204e-07	-0.106445778466311	1
ENSG00000138413.13	IDH1	2	208266212	2_123	0	0.0607226707800095	11.3383299796948	2.16675062643466e-06	1.72362315191171	1
ENSG00000115020.16	PIKFYVE	2	208266091	2_123	0	0.0849084607169943	14.5318947352424	3.88313227613445e-06	-2.03302136118276	2
ENSG00000078018.19	MAP2	2	209422351	2_124	0	0.0188108586299662	11.3298172000382	6.70718825422428e-07	1.24343765848031	2
ENSG00000197713.14	RPE	2	210002122	2_124	0	0.0117618238024423	7.45868925851718	2.76087126695016e-07	-1.18872706027307	2
ENSG00000115365.11	LANCL1	2	210477778	2_124	0	0.0165624434429096	9.39335510549508	4.8961433270369e-07	0.728854560287572	1
ENSG00000021826.14	CPS1	2	210466153	2_124	0	0.0215615634994689	11.809793177356	8.0136711263794e-07	1.0047803751813	2
ENSG00000030419.16	IKZF2	2	213152260	2_126	0	0.0268621792914517	5.14163533156379	4.34661814257977e-07	-0.491054045940637	2
ENSG00000144451.18	SPAG16	2	213283575	2_126	0	0.0385145466342332	8.51610362017135	1.03222577849862e-06	-1.26492808609704	1
ENSG00000231672.6	DIRC3	2	217428841	2_129	0	0.00837132448782385	5.14726158437664	1.35606151131149e-07	-0.519852581838054	2
ENSG00000188282.12	RUFY4	2	218034910	2_129	0	0.00804122822648612	4.78785718182389	1.2116370624718e-07	0.487268885038215	2
ENSG00000163464.7	CXCR1	2	218162165	2_129	0	0.0180211159616474	12.2220693142927	6.93163039345409e-07	1.54697345483884	2
ENSG00000163466.15	ARPC2	2	218216699	2_129	0	0.0148033254212129	11.7887982830847	5.49209191102358e-07	1.80606634483408	1
ENSG00000127837.9	AAMP	2	218270205	2_129	1	0.262143296076783	25.5910227695282	2.1112291454333e-05	4.97398410824465	1
ENSG00000127838.13	PNKD	2	218263372	2_129	0	0.00985053475129605	9.18975405831804	2.84887024891349e-07	1.88833594503376	2
ENSG00000135926.14	TMBIM1	2	218292256	2_129	1	0.11170802687152	23.478652380966	8.25403907135717e-06	4.75099652974939	2
ENSG00000018280.16	SLC11A1	2	218381984	2_129	0	0.00801322805451865	4.6958453541752	1.18421419499858e-07	0.272188909358989	1
ENSG00000135913.10	USP37	2	218567846	2_129	0	0.021071793472893	13.6257615053388	9.03589671102157e-07	-2.19444676392626	1
ENSG00000144580.13	CNOT9	2	218568666	2_129	0	0.00898687546691945	5.96154351868309	1.68607316329694e-07	0.845027546541797	1
ENSG00000115556.13	PLCD4	2	218608011	2_129	0	0.021081117601058	13.6403097848959	9.04954696684393e-07	-2.20095482835728	1
ENSG00000074582.12	BCS1L	2	218658710	2_129	0	0.0332647239000429	18.2036889382084	1.90569020843724e-06	2.63650888836021	1
ENSG00000115568.15	ZNF142	2	218659366	2_129	0	0.0238944857668357	15.4326990889363	1.16050910051312e-06	-2.33081080730704	2
ENSG00000163481.7	RNF25	2	218672243	2_129	0	0.00907123390919828	6.05623687148028	1.72893311400356e-07	0.870220945713449	1
ENSG00000163482.11	STK36	2	218672452	2_129	0	0.00940293650481738	5.97549779464188	1.76826181095105e-07	0.884832612934699	2
ENSG00000135912.10	TTLL4	2	218710630	2_129	0	0.0340600670526626	17.9348514105167	1.9224376140717e-06	-2.47904479468506	2
ENSG00000135929.8	CYP27A1	2	218758088	2_129	0	0.0265409233564884	15.3658696381775	1.28345943205329e-06	-2.19463252244856	1
ENSG00000163501.6	IHH	2	219061090	2_129	0	0.0402748966678532	19.5726076837021	2.48080197883121e-06	2.38779305727623	2
ENSG00000187736.12	NHEJ1	2	219160400	2_129	0	0.02635099500969	15.3221589349298	1.27065004258644e-06	-1.94200421424528	2
ENSG00000213901.10	SLC23A3	2	219170383	2_129	0	0.0142290054669788	10.2471959769033	4.58868834307547e-07	-1.60161287625907	1
ENSG00000144567.10	FAM134A	2	219176369	2_129	0	0.0106666106068121	7.43634382166209	2.49628907532376e-07	1.16386962201148	2
ENSG00000115649.15	CNPPD1	2	219178043	2_129	0	0.00805776617171084	4.66599639328395	1.18322689549552e-07	-0.0127300141463305	1
ENSG00000158552.12	ZFAND2B	2	219221819	2_129	0	0.175296777057545	32.019648060561	1.76644231308912e-05	-2.89522096963755	1
ENSG00000115657.12	ABCB6	2	219216694	2_129	0	0.014245980887435	9.62243658290547	4.31406206218102e-07	-1.32503652291541	2
ENSG00000198925.10	ATG9A	2	219230067	2_129	0	0.0128810311728439	8.81968412941739	3.57530121432498e-07	1.16604778678081	1
ENSG00000163516.13	ANKZF1	2	219229585	2_129	0	0.00996315522257074	6.82540328777977	2.14010059394357e-07	0.81187800155303	2
ENSG00000163521.15	GLB1L	2	219243701	2_129	0	0.00805613672369332	4.6731922043004	1.18481200343479e-07	0.258619877309781	1
ENSG00000127824.13	TUBA4A	2	219277241	2_129	0	0.00803575368592979	4.63928422823636	1.17323921452212e-07	-0.273043984340248	2
ENSG00000135924.15	DNAJB2	2	219279688	2_129	0	0.00967286594890593	6.20848984819518	1.88994914451857e-07	-0.89082174447	1
ENSG00000123992.18	DNPEP	2	219391349	2_129	0	0.0103822455169722	6.96565532277371	2.27594754897313e-07	-0.680990118304177	1
ENSG00000175084.11	DES	2	219418537	2_129	0	0.0105889202114082	7.14971825608116	2.38259144330809e-07	0.71719024079116	1
ENSG00000072195.14	SPEG	2	219434550	2_129	0	0.00809161724147112	4.74597715394705	1.20856481953039e-07	0.0881576992387396	1
ENSG00000123989.13	CHPF	2	219543916	2_129	0	0.062649757887503	23.1401158066526	4.56240567475332e-06	2.29211757794299	1
ENSG00000188760.10	TMEM198	2	219547560	2_129	0	0.00801288968436897	4.62951868094789	1.16743841091413e-07	0.0314620163858989	1
ENSG00000123999.4	INHA	2	219568391	2_129	0	0.00871429689615777	5.42647077915846	1.48819141436178e-07	0.302180467921294	1
ENSG00000124006.14	OBSL1	2	219556695	2_129	0	0.00890080324444764	5.49431686340141	1.53904697859938e-07	0.388555837015402	3
ENSG00000144589.21	STK11IP	2	219597759	2_130	0	0.0242849147871199	7.0391185586994	5.3797715960916e-07	0.750293529581164	2
ENSG00000116106.11	EPHA4	2	221574191	2_130	0	0.0188300513565398	4.66733430194245	2.76585486268359e-07	0.0770039270414001	1
ENSG00000163082.9	SGPP2	2	222423832	2_131	0	0.0226200673133287	8.20074707855472	5.83789506777229e-07	1.0245433030237	2
ENSG00000123983.13	ACSL3	2	222819468	2_131	0	0.0220930466476242	7.98088680162581	5.54901289669768e-07	-0.996613999349285	2
ENSG00000152049.6	KCNE4	2	223050132	2_131	0	0.0187620356046678	6.45789470512041	3.81311487467238e-07	-0.81038360948239	1
ENSG00000085449.14	WDFY1	2	223944812	2_131	0	0.0154273481332197	4.63670699448456	2.25117836425814e-07	-0.0595029357679857	1
ENSG00000135919.12	SERPINE2	2	224040838	2_132	0	0.0194941850280105	4.76345203280298	2.92237439338337e-07	0.179894287398684	1
ENSG00000124019.9	FAM124B	2	224441115	2_132	1	0.0344191876722091	13.4968300645824	1.46197979245824e-06	-2.99043933880356	2
ENSG00000135905.18	DOCK10	2	225041976	2_133	0	0.0210682186522444	8.82340905403577	5.85023355201252e-07	-1.13597095161783	1
ENSG00000144468.16	RHBDD1	2	226836316	2_133	0	0.0145887265285625	5.11109048622386	2.34660464907625e-07	-0.324932990291279	1
ENSG00000081052.11	COL4A4	2	227153955	2_133	0	0.0175339101507549	6.78597444115851	3.74455289741726e-07	-0.704351079469249	2
ENSG00000169031.18	COL4A3	2	227153955	2_133	0	0.0184282010242433	7.24417385844554	4.20127180517012e-07	-0.779472915374169	1
ENSG00000168958.19	MFF	2	227325269	2_134	0	0.0264128817499975	5.6302796586257	4.68009563507295e-07	0.529050224287905	1
ENSG00000135917.13	SLC19A3	2	227717801	2_134	0	0.0845033056620606	16.6034975079867	4.41552403738949e-06	-1.85066594372576	2
ENSG00000115009.11	CCL20	2	227836452	2_134	0	0.0297901163063844	6.75516617705989	6.33311259916691e-07	-0.67718042609847	1
ENSG00000153832.11	FBXO36	2	229865428	2_136	0	0.00615541763275895	8.41583557185896	1.63028577684059e-07	2.19702500227689	2
ENSG00000163053.10	SLC16A14	2	230060869	2_136	0	0.00590435797316724	4.7362172053154	8.80061991945211e-08	-0.168251853881951	1
ENSG00000079263.18	SP140	2	230203422	2_136	0	0.00847909762714572	7.60489854627372	2.02932700196987e-07	0.77509289758385	1
ENSG00000135899.17	SP110	2	230178660	2_136	0	0.00867505162135362	8.64291345031574	2.35961531059815e-07	-1.28055710627677	2
ENSG00000135932.10	CAB39	2	230720539	2_136	0	0.017074255655831	14.5921315924099	7.8409645629114e-07	-1.62419192604139	1
ENSG00000135898.9	GPR55	2	230961356	2_136	0	0.00585842380126289	4.65327790738604	8.57923867095966e-08	-0.0566973985931201	2
ENSG00000204128.5	C2orf72	2	231040165	2_136	0	0.00655592451875364	5.68951804086904	1.17386565783671e-07	-0.525676801946154	2
ENSG00000173692.12	PSMD1	2	231058845	2_136	0	0.00650538880598106	5.61784945146197	1.15014429197516e-07	-0.509261169867504	1
ENSG00000135914.5	HTR2B	2	231125386	2_136	0	0.0151682059320815	13.4456769133021	6.41838643470106e-07	1.48554020944282	1
ENSG00000135931.17	ARMC9	2	231197437	2_136	0	0.00620752110042244	5.19033913028339	1.01396488068073e-07	-0.362380825638995	2
ENSG00000156966.6	B3GNT7	2	231394665	2_136	0	0.00745686218131714	6.87259044286099	1.61281871388092e-07	-0.772293279214631	1
ENSG00000115053.15	NCL	2	231483427	2_136	0	0.0106627947028135	10.1755780340192	3.41459429493273e-07	1.19514766907298	1
ENSG00000171596.6	NMUR1	2	231529808	2_136	0	0.00592626924380635	4.75680218239797	8.87167131567691e-08	0.217354388254597	2
ENSG00000187514.16	PTMA	2	231636550	2_136	0	0.00652770166461258	5.65282110670496	1.16127349295351e-07	-0.504353685176846	3
ENSG00000156973.13	PDE6D	2	231784663	2_136	0	0.0074150157524745	6.8144071992302	1.590190421712e-07	-0.783387301278162	1
ENSG00000144535.19	DIS3L2	2	231961176	2_136	0	0.0204023756983268	16.0959677148843	1.03349125596281e-06	-1.8138839547332	2
ENSG00000221944.6	TIGD1	2	232550122	2_136	0	0.0059921745302165	4.85758643670223	9.16039002635128e-08	-0.27969226245896	1
ENSG00000135930.13	EIF4E2	2	232550122	2_136	0	0.0129694248987524	11.9819569915905	4.89054713213726e-07	1.37619870221167	2
ENSG00000244122.2	UGT1A7	2	233681597	2_137	0	0.0470799614218517	13.1313996052912	1.94561134346705e-06	-1.85558110527385	2
ENSG00000242515.5	UGT1A10	2	233635253	2_137	0	0.0194699792692747	4.71230928975522	2.88740863000764e-07	0.113039830802659	1
ENSG00000242366.3	UGT1A8	2	233616985	2_137	0	0.0258271988936963	7.37322940559024	5.99299654282965e-07	0.818686842454509	1
ENSG00000167165.18	UGT1A6	2	233691470	2_137	0	0.0209360572852195	5.42325557204793	3.57325444616846e-07	-0.820672095674589	1
ENSG00000244474.5	UGT1A4	2	233718402	2_137	0	0.100118991161885	19.9769555874288	6.29440586082049e-06	-2.37254036128145	1
ENSG00000204120.14	GIGYF2	2	232693280	2_137	0	0.0405765758605103	11.5923403812131	1.48031961479368e-06	-1.36879530641475	3
ENSG00000182600.9	C2orf82	2	232856815	2_137	0	0.0297002273282587	8.66355513399908	8.09775980634942e-07	1.05136176792056	2
ENSG00000066248.14	NGEF	2	233013260	2_137	0	0.0272697323759563	7.82928764025654	6.71911537365944e-07	0.899448802157653	2
ENSG00000085978.21	ATG16L1	2	233211910	2_137	0	0.0194928522763486	4.739598472396	2.90754145885253e-07	0.121538514234527	3
ENSG00000085982.13	USP40	2	233565958	2_137	0	0.0215568037597299	5.70447101944232	3.86997999456134e-07	0.5671149845189	3
ENSG00000185038.14	MROH2A	2	233828479	2_137	0	0.103529878213685	20.7290309746398	6.75388524547972e-06	2.33554480918603	1
ENSG00000123485.11	HJURP	2	233856106	2_137	0	0.0259029590557484	7.22374167177984	5.88871531919084e-07	0.864371529083776	1
ENSG00000188042.7	ARL4C	2	234498502	2_138	0	0.0307911400642289	4.82558102757531	4.67610608556799e-07	0.158933367200566	1
ENSG00000130147.15	SH3BP4	2	234951552	2_138	0	0.0307441781681354	4.81129920478736	4.65515587442458e-07	0.309276595437027	1
ENSG00000132321.16	IQCA1	2	236506648	2_140	0	0.0160886064737295	9.34198199697694	4.73005759279278e-07	-1.05607376923823	2
ENSG00000115648.13	MLPH	2	237489522	2_140	0	0.0334108689152581	16.1613119160053	1.69931290848975e-06	-1.9786524808081	1
ENSG00000124839.12	RAB17	2	237582615	2_140	0	0.0101927022605538	5.10134365181513	1.63637521389873e-07	-0.384100764993348	2
ENSG00000124831.18	LRRFIP1	2	237627240	2_140	0	0.00977690251272978	4.71485583638937	1.45070355916696e-07	0.154595277826598	1
ENSG00000177483.11	RBM44	2	237778573	2_140	0	0.0148420199416277	8.59191716318146	4.01321166288237e-07	1.0075653297562	3
ENSG00000132329.10	RAMP1	2	237867634	2_141	0	0.0419576312806004	7.12481078536629	9.40791253222442e-07	0.714792928029801	2
ENSG00000184182.18	UBE2F	2	237960370	2_141	0	0.0668815390734348	11.5305218863181	2.42696881888782e-06	-1.66567070198891	1
ENSG00000132330.16	SCLY	2	238061016	2_141	0	0.0479679105138902	8.38513444037141	1.26581373793146e-06	1.27855941423179	2
ENSG00000144488.14	ESPNL	2	238099356	2_141	0	0.032524833929054	4.7352192095317	4.84690101171614e-07	-0.126964094891167	3
ENSG00000168427.8	KLHL30	2	238142909	2_141	0	0.0321334724242206	4.62184802963195	4.67393097204493e-07	-0.0314792019537509	1
ENSG00000178752.15	ERFE	2	238157706	2_141	0	0.0762411111378846	12.7778167605397	3.06587784178903e-06	1.4561616581438	1
ENSG00000132323.8	ILKAP	2	238202829	2_141	0	0.0321916396290451	4.6387835557072	4.6995489763297e-07	-0.175284936296975	1
ENSG00000144485.10	HES6	2	238234995	2_141	0	0.052494291374859	9.23600681566553	1.52582700114469e-06	1.20017488757223	1
ENSG00000204104.11	TRAF3IP1	2	238320731	2_141	0	0.0321350953661618	4.62232104784437	4.67464540762652e-07	-0.100010646608277	2
ENSG00000065802.11	ASB1	2	238426593	2_141	0	0.0394806624354752	6.5529464533691	8.14197986125147e-07	0.69645820325701	2
ENSG00000091181.19	IL5RA	3	3126271	3_4	0	0.0137421829423542	7.01910310200666	3.0356124208986e-07	0.722901770483389	1
ENSG00000113851.14	CRBN	3	3176089	3_4	0	0.0116707011625127	5.50125956190437	2.02054282131465e-07	-0.469969974751161	2
ENSG00000170364.12	SETMAR	3	4303349	3_4	0	0.0106181942526511	4.62380852347262	1.54511027679576e-07	-0.0213486615157545	1
ENSG00000144455.13	SUMF1	3	4368850	3_4	0	0.0142958424548161	7.38623589822767	3.32308845003272e-07	-0.928206113718959	3
ENSG00000150995.18	ITPR1	3	4735860	3_4	0	0.0141927112633024	7.31893327646884	3.26905426047502e-07	0.836235877874831	1
ENSG00000134109.10	EDEM1	3	5187958	3_4	0	0.0114701123708653	5.34027704577417	1.92770438158394e-07	0.400893937174873	2
ENSG00000071282.11	LMCD1	3	8504663	3_6	0	0	5.07993984231816	0	0.504576124655811	2
ENSG00000182533.6	CAV3	3	8730403	3_7	0	0.0255458532454075	4.6212425313965	3.7152509022228e-07	-0.0108370782873585	2
ENSG00000125046.14	SSUH2	3	8644682	3_7	0	0.149556832058299	21.4481882367081	1.00949888469449e-05	2.25461244478159	2
ENSG00000180914.10	OXTR	3	8769477	3_7	0	0.0438321687759996	9.68069745553139	1.33539141833066e-06	-1.17701076757692	2
ENSG00000070950.9	RAD18	3	8959911	3_7	0	0.0258664288580409	4.7377160181868	3.85668769973091e-07	0.191065155738062	3
ENSG00000196220.15	SRGAP3	3	9147938	3_7	0	0.298855098170535	28.5209057054145	2.68245815143294e-05	3.13931361442505	3
ENSG00000168137.15	SETD5	3	9397385	3_7	0	0.0300767382828577	6.14745032365297	5.81881752838294e-07	-0.601564247476375	1
ENSG00000132164.9	SLC6A11	3	10798999	3_8	0	0.03106235137155	5.02510892608574	4.91234411344586e-07	0.29650270175002	2
ENSG00000163719.19	MTMR14	3	9649842	3_8	0	0.054293780879349	10.2751326654721	1.75568459073807e-06	-1.2196356558754	1
ENSG00000114026.21	OGG1	3	9749660	3_8	0	0.0322465157241366	5.37539233509778	5.4550902099465e-07	0.506245441360687	1
ENSG00000134072.10	CAMK1	3	9769618	3_8	0	0.03340443025273	5.70584766513712	5.99836950479853e-07	0.61325988603829	2
ENSG00000241553.12	ARPC4	3	9788307	3_8	0	0.039615406544687	7.30560900102686	9.10813618812678e-07	-0.915351990158073	1
ENSG00000214021.15	TTLL3	3	9807893	3_8	0	0.0302783776492757	4.78587659725752	4.5604014109844e-07	0.249352561973093	3
ENSG00000156990.14	RPUSD3	3	9843931	3_8	0	0.0348112818555256	6.09247255327417	6.67455891189665e-07	0.550899730769593	1
ENSG00000171135.13	JAGN1	3	9890513	3_8	0	0.0307629879880943	4.93446862407269	4.7772490357313e-07	0.304499550686847	1
ENSG00000163701.18	IL17RE	3	9933702	3_8	0	0.0331569390340662	5.63617599337042	5.88122710642354e-07	-0.491902776416671	1
ENSG00000163702.18	IL17RC	3	9920473	3_8	0	0.0344941580485053	6.00668449708291	6.52062678644122e-07	0.581533397311604	2
ENSG00000254999.3	BRK1	3	10115653	3_8	0	0.0298774836773339	4.66116822670574	4.38276080271871e-07	-0.0830862380432523	2
ENSG00000134086.7	VHL	3	10140878	3_8	0	0.0297849256200717	4.63214114050497	4.34197458825427e-07	-0.0972556924137783	2
ENSG00000134070.4	IRAK2	3	10164461	3_8	0	0.0329391350899444	5.57443675315335	5.77859366876481e-07	-0.665644932187337	2
ENSG00000157014.10	TATDN2	3	10273419	3_8	0	0.0940522933906307	15.5096055704024	4.59070215789714e-06	-1.90795505012113	1
ENSG00000157087.17	ATP2B2	3	10708383	3_8	0	0.0535261028384331	10.140551497418	1.7081899906507e-06	1.28789583287268	1
ENSG00000157103.10	SLC6A1	3	11057018	3_9	0	0.0150300840198896	5.95004523667183	2.81443128424257e-07	0.958732412845574	1
ENSG00000196639.6	HRH1	3	11131989	3_9	0	0.0156951745596104	6.74929441290482	3.33375359443923e-07	1.20419407833056	1
ENSG00000197548.12	ATG7	3	11271528	3_9	0	0.0144081836365453	14.0160892690332	6.35543181374404e-07	-3.17552299520936	3
ENSG00000144559.10	TAMM41	3	11803811	3_9	0	0.0194802481697319	7.4323558484783	4.5564850926854e-07	-0.718169392493471	3
ENSG00000157152.16	SYN2	3	11999743	3_9	0	0.060678005574145	17.9130617950188	3.42066146593955e-06	1.79554250616275	2
ENSG00000157150.4	TIMP4	3	12156985	3_9	0	0.0142353104138037	4.74283280196349	2.12477882817276e-07	0.14349158222927	1
ENSG00000132170.19	PPARG	3	12287696	3_9	0	0.0422797769102929	14.5240903107587	1.93254938777741e-06	1.56264475688455	3
ENSG00000154743.17	TSEN2	3	12484507	3_9	0	0.0141244995690207	4.71611606840017	2.09636320472975e-07	-0.185221723069281	3
ENSG00000075975.15	MKRN2	3	12555749	3_9	0	0.0178065380397978	6.67057420348246	3.73810662656031e-07	1.13896317629706	3
ENSG00000225526.4	MKRN2OS	3	12560995	3_9	0	0.0142003400625754	4.78523935128591	2.13851048512616e-07	-0.00258712986823546	1
ENSG00000132155.11	RAF1	3	12664356	3_9	0	0.209381065847097	28.8043461485664	1.89803580682401e-05	3.17355220251747	1
ENSG00000088726.15	TMEM40	3	12769053	3_9	0	0.0237174904731557	9.42648239969812	7.03602492841034e-07	-1.2136880769364	1
ENSG00000144712.11	CAND2	3	12796583	3_9	0	0.0142541006993698	4.75823576012449	2.13449308824301e-07	0.25840506695347	3
ENSG00000144713.12	RPL32	3	12841572	3_9	0	0.0150597431381772	5.20831429587552	2.46844651770809e-07	0.303715368449725	1
ENSG00000154764.5	WNT7A	3	13827279	3_10	0	0.0408133075036682	14.570622553558	1.87149587038478e-06	1.79533047119366	1
ENSG00000144711.13	IQSEC1	3	13072626	3_10	0	0.0776292415884072	20.6558025369843	5.04633863097235e-06	-2.19938003150708	1
ENSG00000163517.14	HDAC11	3	13475146	3_10	0	0.0168270137123658	6.29082329284035	3.33137489412233e-07	-0.831765619465262	2
ENSG00000163520.13	FBLN2	3	13517555	3_10	0	0.0158633350181311	5.74214761527777	2.86667080020122e-07	-0.624588185441482	2
ENSG00000163528.12	CHCHD4	3	14124463	3_10	0	0.0497547782774736	16.4357450076973	2.57355327921308e-06	1.76732231686108	2
ENSG00000154767.14	XPC	3	14179017	3_10	0	0.0142364645115988	4.73599663937227	2.121888255804e-07	-0.0316070937391678	2
ENSG00000154781.15	CCDC174	3	14652153	3_10	0	0.018603571731045	7.22513671391606	4.2301072252102e-07	-0.888593001411786	1
ENSG00000131368.7	MRPS25	3	15065408	3_11	0	0.0252302757609284	6.00764128972974	4.77018216647535e-07	-0.319523378342828	1
ENSG00000131381.12	RBSN	3	15090344	3_11	0	0.0321120431403011	8.43194586201666	8.52127775819541e-07	-0.901876382292399	2
ENSG00000131375.9	CAPN7	3	15206289	3_11	0	0.0288052232329207	8.75998203591286	7.94115064045913e-07	-1.64789744999952	2
ENSG00000131370.15	SH3BP5	3	15335400	3_11	0	0.0222262334913655	5.01582276167169	3.50846402727332e-07	0.452799699854164	2
ENSG00000206562.11	METTL6	3	15442762	3_11	0	0.0499626698247245	12.3302924534454	1.93877757854751e-06	-1.45125646695125	2
ENSG00000144597.13	EAF1	3	15429031	3_11	0	0.117230013495269	19.9193893476533	7.34892489801203e-06	-2.16713306026267	1
ENSG00000206561.12	COLQ	3	15521671	3_11	0	0.0232206832794301	5.37797948855027	3.93009555778676e-07	0.497639221135266	1
ENSG00000131373.14	HACL1	3	15601536	3_11	0	0.0234054380016548	5.49907041310131	4.05055960335911e-07	-0.499401853378266	2
ENSG00000169814.12	BTD	3	15601668	3_11	0	0.0267899434146982	6.72210154097881	5.66742574163277e-07	-0.822109628916128	1
ENSG00000206560.11	ANKRD28	3	15857377	3_11	0	0.0220779506789582	5.1162944960061	3.55486626578573e-07	-0.304886971162209	1
ENSG00000131386.17	GALNT15	3	16187291	3_11	0	0.0269704679779167	6.87422206701229	5.83473335131716e-07	-0.786402849355391	1
ENSG00000154813.9	DPH3	3	16260057	3_12	0	0.279937968126524	19.0014166953763	1.67400504202278e-05	4.03765564049487	1
ENSG00000154814.13	OXNAD1	3	16265068	3_12	0	0.0239398568531946	5.30533686612166	3.997085957468e-07	-0.802233372408726	2
ENSG00000131378.13	RFTN1	3	16478928	3_12	0	0.0234170296527076	4.63724783807061	3.41744148401133e-07	-0.118420479053244	2
ENSG00000182568.16	SATB1	3	18440698	3_13	0	0.0289845119036589	5.92692997881335	5.40635751314125e-07	0.645925215152706	1
ENSG00000163576.17	EFHB	3	19946690	3_14	0	0.0240908339510341	5.92487016766872	4.49199894858106e-07	0.602304198282655	2
ENSG00000144566.10	RAB5A	3	20004209	3_14	0	0.0233525909243064	5.63442381891487	4.14088869179577e-07	0.498206611303204	1
ENSG00000183977.13	PP2D1	3	20012089	3_14	0	0.0519563551948993	13.134571687733	2.14765029532507e-06	1.56481869547664	1
ENSG00000129810.14	SGO1	3	20187278	3_15	0	0.0734698188215156	18.0165860804224	4.16572353176002e-06	-2.48571916388167	1
ENSG00000170142.11	UBE2E1	3	23796770	3_18	0	0.021253334945455	5.76365399730306	3.85508503164059e-07	-0.739477056223632	1
ENSG00000174748.18	RPL15	3	23918589	3_18	0	0.0258153371125234	7.57804790468289	6.15664511899899e-07	0.714542939059141	1
ENSG00000197885.10	NKIRAS1	3	23946455	3_18	0	0.0197751582095269	5.09188060186352	3.16888991124808e-07	-0.670110666079615	2
ENSG00000151090.17	THRB	3	24447374	3_18	0	0.0225311129061839	6.30808978487712	4.47290303711084e-07	-0.750569087791474	2
ENSG00000077092.18	RARB	3	25173356	3_18	0	0.0196772654843541	5.04562094298814	3.12455619216736e-07	-0.290036991407167	2
ENSG00000077097.15	TOP2B	3	25644817	3_19	0	0.0303356511189725	5.17965586440836	4.94496475950049e-07	-0.290090493813012	1
ENSG00000151093.7	OXSM	3	25782726	3_19	0	0.0424025944143268	8.3207637639561	1.11036201306815e-06	-1.07521345027949	1
ENSG00000187118.12	CMC1	3	28241610	3_21	0	0.0777587631728712	11.8163512306109	2.89162325858538e-06	1.42148082687196	1
ENSG00000163512.13	AZI2	3	28348860	3_21	0	0.0541619634850021	8.38186736474925	1.42871024171428e-06	1.2311074370232	2
ENSG00000144642.21	RBMS3	3	28575079	3_21	0	0.0592494335893053	9.2313332753204	1.72130411524903e-06	-1.19076212955637	1
ENSG00000163527.9	STT3B	3	31534943	3_24	0	0.0191354619252206	6.72682236534113	4.05095933488509e-07	-0.683984381475696	2
ENSG00000197385.5	ZNF860	3	31986180	3_24	0	0.0235603737884118	8.66611453348658	6.42562792921983e-07	-0.998772252150539	3
ENSG00000144645.13	OSBPL10	3	31985554	3_24	0	0.0194525361506133	6.87991838834694	4.21180728370337e-07	-0.742762045086865	3
ENSG00000152642.10	GPD1L	3	32046642	3_24	0	0.0182567724325303	6.28907629854567	3.61343161040831e-07	0.672696772505529	3
ENSG00000170293.8	CMTM8	3	32238447	3_24	0	0.0153088127245157	4.65036948143928	2.24046386485008e-07	-0.0758115354975088	2
ENSG00000091317.7	CMTM6	3	32466689	3_24	0	0.0158858029913203	4.99447243243522	2.49693804349422e-07	-0.335389520171101	2
ENSG00000182973.18	CNOT10	3	32684690	3_24	0	0.0152615458011538	4.6216119739071	2.21973422254146e-07	-0.0191404858044061	1
ENSG00000170275.14	CRTAP	3	33113772	3_24	0	0.111785128253252	23.4017486369378	8.23268148545874e-06	-2.35112479388445	2
ENSG00000173705.8	SUSD5	3	33219383	3_25	0	0.0225434605818086	4.68241924415576	3.32200172643389e-07	0.141714338222359	1
ENSG00000153560.11	UBP1	3	33441741	3_25	0	0.0225000566621328	4.66444573886645	3.30287874965977e-07	-0.335742198400141	1
ENSG00000170248.13	PDCD6IP	3	33804220	3_25	0	0.0229125084381447	4.83388842573825	3.48560551067107e-07	0.530649543895871	1
ENSG00000144681.10	STAC	3	36380643	3_26	0	0.0449132790804431	7.47799401003005	1.0569850637108e-06	-1.0439662139454	2
ENSG00000163673.7	DCLK3	3	36764355	3_28	0	0.0071258274838053	4.824515938199	1.08192715964158e-07	-0.242251753652195	1
ENSG00000168016.13	TRANK1	3	36944995	3_28	0	0.00958691001547307	7.2365387617953	2.18332565232269e-07	-0.570574393705971	1
ENSG00000178567.7	EPM2AIP1	3	36993455	3_28	0	0.0101092823176145	8.99179134927149	2.86072110157132e-07	-1.61641874732074	1
ENSG00000076242.14	MLH1	3	36993455	3_28	0	0.00782281152733455	6.25718750400669	1.5404620723905e-07	-1.11971806117833	2
ENSG00000093167.17	LRRFIP2	3	37183476	3_28	0	0.0301116427371492	20.4897930630051	1.94169492271168e-06	-2.85362463324045	1
ENSG00000144674.16	GOLGA4	3	37228850	3_28	0	0.0150083784452182	12.2207324903784	5.77218156477567e-07	1.85135694236111	4
ENSG00000144677.14	CTDSPL	3	37939233	3_28	0	0.0113405346327712	9.82439134477082	3.50629261287887e-07	-1.43787539389155	1
ENSG00000136059.14	VILL	3	37989859	3_28	0	0.00744536763051606	5.20485008119372	1.21956048755354e-07	0.417234647157346	1
ENSG00000187091.13	PLCD1	3	38029646	3_28	0	0.0103881362998998	8.95066813699376	2.92618694280045e-07	-1.27641101886439	1
ENSG00000008226.19	DLEC1	3	38039461	3_28	0	0.0393032673729717	20.0854493679096	2.48438662239732e-06	1.99298657118701	1
ENSG00000060971.17	ACAA1	3	38188430	3_28	0	0.00700603957009027	4.65058756736632	1.02539072745389e-07	-0.118316893236122	1
ENSG00000172939.8	OXSR1	3	37785574	3_28	0	0.00779373832091768	5.57476750497787	1.3673558518147e-07	0.531240605084888	2
ENSG00000172940.11	SLC22A13	3	38255326	3_28	0	0.00710237152773319	4.75623009289435	1.0631026892225e-07	0.118541986614349	1
ENSG00000144671.10	SLC22A14	3	38310449	3_28	0	0.00949618126704554	7.24270780196415	2.16450669863154e-07	-0.631488581248197	2
ENSG00000179934.6	CCR8	3	39330021	3_28	0	0.00920488449875434	7.18025368658749	2.08001805978187e-07	0.778090865026083	1
ENSG00000093217.9	XYLB	3	38346523	3_28	0	0.0113241956219103	9.08712469855984	3.23849196948533e-07	-1.05460163202132	2
ENSG00000114739.13	ACVR2B	3	38446311	3_28	0	0.073882558161897	26.2061723911344	6.09332708915918e-06	2.64090052123738	1
ENSG00000157036.12	EXOG	3	38493677	3_28	0	0.00815008456466437	6.00723794060269	1.54079876936159e-07	0.72743679570816	3
ENSG00000168356.11	SCN11A	3	38947836	3_28	0	0.010620119331998	8.47005457329715	2.83090032908952e-07	1.027321429508	1
ENSG00000114745.13	GORASP1	3	39107217	3_28	0	0.0071544268850795	4.8359151606863	1.08883606310472e-07	-0.309403761085291	1
ENSG00000168026.18	TTC21A	3	39107217	3_28	0	0.00708924000712397	4.76575527400834	1.06326223911145e-07	0.133121588819472	3
ENSG00000168334.8	XIRP1	3	39192679	3_28	0	0.036015189687537	19.8009763887395	2.24430194628201e-06	1.97024090433597	1
ENSG00000144659.10	SLC25A38	3	39360438	3_28	0	0.0138883661531386	10.9113259034854	4.76911350805438e-07	1.3539403571057	2
ENSG00000168028.13	RPSA	3	39406933	3_28	0	0.0236415893055868	15.8574759250251	1.17983072830766e-06	-1.7318175374702	2
ENSG00000114784.3	EIF1B	3	40309786	3_29	0	0.0252211427713716	5.60227012913748	4.44669948358689e-07	0.523938616536788	1
ENSG00000188846.13	RPL14	3	40457354	3_29	0	0.0243585784009223	5.27739371411933	4.04557640621079e-07	0.476689466407545	2
ENSG00000177873.12	ZNF619	3	40477330	3_29	0	0.024695968294	5.40580405736577	4.20141258974809e-07	0.517371359214115	1
ENSG00000172888.11	ZNF621	3	40532253	3_29	0	0.0308536959745666	7.48660349018211	7.26944076135023e-07	-0.869867144240951	1
ENSG00000168036.16	CTNNB1	3	41195090	3_30	0	0	68.0829528487677	0	-3.69565446939893	1
ENSG00000168038.10	ULK4	3	41962012	3_30	0	4.21967817021418e-07	15658.791476997	2.07944071726619e-08	5.76725406058921	2
ENSG00000182606.14	TRAK1	3	42014240	3_30	0	0	72.0615400818242	0	-1.39023727256385	2
ENSG00000008324.11	SS18L2	3	42557488	3_33	0	0.0066472961292714	4.72969592265252	9.89434889860673e-08	-0.189431016589686	1
ENSG00000114857.17	NKTR	3	42603651	3_33	0	0.00762912576684782	6.00661097099014	1.44215936007766e-07	-0.595468470965074	1
ENSG00000114853.13	ZBTB47	3	42653125	3_33	0	0.0337960634940624	19.8611354586636	2.11241461956472e-06	-2.00127680715777	1
ENSG00000157119.11	KLHL40	3	42685151	3_33	0	0.00695890592298232	5.15426870794845	1.12879998490609e-07	-0.390758083434213	2
ENSG00000010282.14	HHATL	3	42696805	3_33	0	0.00986657569181049	8.39190285348441	2.60576876143886e-07	0.987534861850087	1
ENSG00000244607.5	CCDC13	3	42770079	3_33	0	0.00661666049517562	4.68688785122685	9.75960827889853e-08	-0.0888413645530182	2
ENSG00000181061.13	HIGD1A	3	42795494	3_33	0	0.00945911755742923	8.00059553555262	2.38167178698728e-07	-1.02072200853432	1
ENSG00000144648.15	ACKR2	3	42802658	3_33	0	0.00657321406518363	4.6258384829323	9.56923487329138e-08	-0.022075617458419	1
ENSG00000180432.5	CYP8B1	3	42876414	3_33	0	0.0317581818356271	19.2785734999923	1.92681270021544e-06	2.00641196085834	2
ENSG00000240747.7	KRBOX1	3	42809057	3_33	0	0.00657221234329031	4.62442615195842	9.56485540277562e-08	-0.0278414357298618	1
ENSG00000144647.5	POMGNT2	3	43106046	3_33	0	0.0069413069309231	5.13080073568183	1.12081870591003e-07	-0.241069411372692	1
ENSG00000163788.13	SNRK	3	44041970	3_33	0	0.00665759678552924	4.7440456178779	9.93974673992711e-08	0.0826770986220726	1
ENSG00000011198.7	ABHD5	3	43689274	3_33	0	0.0188833959044779	14.425158269589	8.57254274027715e-07	-1.61573071392624	1
ENSG00000160746.12	ANO10	3	43691692	3_33	0	0.00908716276886945	7.62843918607416	2.18158917138031e-07	-0.879612922546675	1
ENSG00000179152.19	TCAIM	3	44338357	3_33	0	0.0404005632535863	21.5360654002646	2.73818479841878e-06	2.1328719934182	2
ENSG00000225873.3	LINC00694	3	44439661	3_33	0	0.00657220976792095	4.62442245832497	9.56484401505453e-08	-0.062528236212691	1
ENSG00000196345.12	ZKSCAN7	3	44533027	3_33	0	0.00663410641166196	4.71128947785888	9.83628710645944e-08	-0.21075369405334	2
ENSG00000144792.9	ZNF660	3	44578138	3_33	0	0.00690973162896114	5.08854375075227	1.10653120652849e-07	-0.34921898530153	2
ENSG00000186448.14	ZNF197	3	44584132	3_33	0	0.00761295044381893	5.98693652152838	1.43438795573573e-07	0.419597196439074	2
ENSG00000169981.10	ZNF35	3	44656267	3_33	0	0.0067033581764675	4.8075259309621	1.01419866493874e-07	-0.299759657077825	1
ENSG00000196653.11	ZNF502	3	44712685	3_33	0	0.00670627500479093	4.81155905038197	1.01549117221663e-07	0.0213447844112558	2
ENSG00000186446.11	ZNF501	3	44721338	3_33	0	0.011031310710006	9.42756241440493	3.27292088317614e-07	0.974278664884732	1
ENSG00000163808.16	KIF15	3	44761638	3_33	0	0.0793285335172098	27.923616528349	6.97124048695169e-06	-2.63179462576728	1
ENSG00000169964.7	TMEM42	3	44861352	3_33	0	0.0928125962695161	29.4280894290671	8.59563493508569e-06	-2.77514189382336	2
ENSG00000075914.12	EXOSC7	3	44975034	3_33	0	0.0105374156932142	9.00236473848486	2.98538049784892e-07	1.06050646610042	3
ENSG00000163812.13	ZDHHC3	3	44976413	3_33	0	0.00678333704196044	4.91744389941817	1.04976426275313e-07	-0.253228556035318	1
ENSG00000163815.5	CLEC3B	3	45002501	3_33	0	0.00658427863873068	4.64142410875915	9.61763805100564e-08	-0.0579426979068274	1
ENSG00000163814.7	CDCP1	3	45114585	3_33	0	0.0806927341226228	28.0866056211561	7.13251446022682e-06	2.55616901485308	3
ENSG00000249992.1	TMEM158	3	45226648	3_33	0	0.00674497056856771	4.86487761580258	1.03266855297722e-07	0.279892077279976	1
ENSG00000011376.9	LARS2	3	45373853	3_33	0	0.0155707227227361	12.6299608405645	6.18898954057053e-07	-1.5511099576092	2
ENSG00000144791.9	LIMD1	3	45574389	3_33	0	0.00661680409299315	4.68708906385652	9.76023908493654e-08	0.0675775443365475	2
ENSG00000211456.10	SACM1L	3	45689445	3_33	0	0.0366679312083513	20.6258566656452	2.38016671176191e-06	-2.03956179179238	1
ENSG00000163818.16	LZTFL1	3	45914618	3_33	0	0.00980561839559457	8.33439591938279	2.57192375055131e-07	-1.0550676940244	2
ENSG00000172215.5	CXCR6	3	45940684	3_33	0	0.0101731551456105	8.67585932024629	2.77764757914476e-07	-1.02230410124111	2
ENSG00000163820.14	FYCO1	3	45963986	3_33	0	0.00983970912033882	8.36660007617942	2.5908379147331e-07	-1.04572900129676	3
ENSG00000173578.7	XCR1	3	46027272	3_33	0	0.013834249412516	11.5305976961577	5.02014654116165e-07	-1.37715794005949	1
ENSG00000163823.3	CCR1	3	46208517	3_33	0	0.00669179780561702	4.79153051713224	1.00908103124091e-07	0.189609943234586	1
ENSG00000121807.5	CCR2	3	46354094	3_33	0	0.00766520747941368	6.05035349126078	1.45953205417741e-07	0.632037749039103	1
ENSG00000160791.13	CCR5	3	46370051	3_33	0	0.00662014251926024	4.69176340699392	9.77490210066584e-08	0.08105069051155	3
ENSG00000012223.12	LTF	3	46468719	3_33	0	0.00960412524313503	8.14174906228144	2.46084636833299e-07	0.890833155436021	2
ENSG00000188086.13	PRSS45	3	46603419	3_33	0	0.00724276853083494	5.52483169102791	1.25930994133627e-07	-0.418314458888706	4
ENSG00000178038.16	ALS2CL	3	46694155	3_33	0	0.0398245193807122	21.4006420188037	2.6821701153645e-06	2.08966951041589	2
ENSG00000181585.3	TMIE	3	46693608	3_33	0	0.00706590160161003	5.2956370194124	1.17759178789288e-07	-0.319817934351977	2
ENSG00000178055.11	PRSS42	3	46834226	3_33	0	0.129277598037195	32.6385552555924	1.3278932843795e-05	-3.0286895926334	1
ENSG00000160801.13	PTH1R	3	46878191	3_33	0	0.0155288725779483	12.6049500859137	6.16013216939999e-07	1.46394385083958	1
ENSG00000160808.9	MYL3	3	46891776	3_33	0	0.0327575155704123	19.5686232008943	2.01734511349921e-06	2.05199110166931	1
ENSG00000160796.16	NBEAL2	3	46979634	3_33	0	0.00658068752865471	4.63637005435228	9.60192557604443e-08	0.181745677903629	3
ENSG00000160799.11	CCDC12	3	46982458	3_33	0	0.00749017643522543	5.83623051757835	1.37573079468107e-07	-0.829986677581483	1
ENSG00000181555.20	SETD2	3	47163449	3_33	0	0.00670795281943015	4.81388947793953	1.01623719909016e-07	-0.491305790232599	2
ENSG00000114650.18	SCAP	3	47476020	3_33	0	0.00685398474168353	5.01344402197375	1.08140476059759e-07	-0.143035645799727	3
ENSG00000163832.15	ELP6	3	47499427	3_33	0	0.00754277273175963	5.90102476186664	1.40077193877169e-07	-0.389271193908373	2
ENSG00000114646.9	CSPG5	3	47522280	3_33	0	0.0184418436179065	14.2048330651706	8.24421753955398e-07	1.57248580405193	1
ENSG00000229453.2	SPINK8	3	48327974	3_34	0	0.0263590244919159	22.3881650306522	1.85719201134216e-06	4.88137590356087	1
ENSG00000164045.11	CDC25A	3	48187406	3_34	0	0.0224269981085037	21.0613963401334	1.48650810338381e-06	4.77209343707218	2
ENSG00000164047.4	CAMP	3	48226335	3_34	0	0.0212254667139192	20.600003956596	1.37604781776888e-06	4.72357748252994	1
ENSG00000164048.13	ZNF589	3	48265345	3_34	0	0.0209119897356301	20.3242382172698	1.33757643014422e-06	4.70635289159732	1
ENSG00000172113.8	NME6	3	48901329	3_34	0	0.0468154176879508	15.380408427947	2.26603046622739e-06	-2.06365658389582	1
ENSG00000164049.14	FBXW12	3	48370245	3_34	0	0.0188687864389904	6.44229014540544	3.82554419241513e-07	1.07940759980285	2
ENSG00000164050.12	PLXNB1	3	48333944	3_34	0	0.0209383368552213	20.3668837376904	1.34207176743925e-06	4.71727181234013	1
ENSG00000164051.13	CCDC51	3	48440024	3_34	0	0.0258952806793109	8.27995516762731	6.74772821358094e-07	0.689461196844622	1
ENSG00000232112.3	TMA7	3	48440024	3_34	0	0.0258952806793109	8.27995516762731	6.74772821358094e-07	-0.689461196844622	1
ENSG00000164053.19	ATRIP	3	48446507	3_34	0	0.025686631008173	8.23571834145945	6.65759858646347e-07	0.696099927453622	1
ENSG00000213689.11	TREX1	3	48467186	3_34	0	0.0329654360742188	9.78541628018694	1.01518946998031e-06	-0.347114482200658	1
ENSG00000164054.15	SHISA5	3	48503583	3_34	0	0.0178468327131384	5.64454355986401	3.1702897415899e-07	-0.995651884121813	2
ENSG00000114268.11	PFKFB4	3	48489701	3_34	0	0.0194759494692692	6.26313891992957	3.83883687140246e-07	0.203703460866916	2
ENSG00000145040.3	UCN2	3	48562712	3_34	0	0.0552527203074252	17.7748013384405	3.09077502367523e-06	-2.50462561246307	2
ENSG00000114270.17	COL7A1	3	48595323	3_34	0	0.0325678269058687	12.0454101454845	1.23458031253213e-06	1.755011479617	1
ENSG00000008300.16	CELSR3	3	48662086	3_34	0	0.0213700171178082	8.28676929163553	5.57312894923679e-07	1.71534801400601	1
ENSG00000068745.14	IP6K2	3	48730717	3_34	0	0.0268515160758009	10.0511986551322	8.4936750526933e-07	1.40380275439365	2
ENSG00000114302.15	PRKAR2A	3	48847779	3_34	0	0.020680545626849	8.01450688536703	5.21612238774424e-07	1.74265028469255	1
ENSG00000177479.19	ARIH2	3	48919714	3_34	0	0.0328956769322467	16.5844998388889	1.71692047553449e-06	3.69922947788487	1
ENSG00000178252.17	WDR6	3	48997778	3_34	0	0.0348408264646124	15.634853120161	1.71431737872453e-06	-3.2788430317261	2
ENSG00000178149.16	DALRD3	3	48997778	3_34	0	0.0326271651100259	16.4861343295408	1.69280583972505e-06	3.69168610431025	1
ENSG00000178057.14	NDUFAF3	3	49023895	3_34	0	0.0187174548213563	9.40640387122745	5.54088821827989e-07	2.70033388407063	1
ENSG00000198218.10	QRICH1	3	49088219	3_34	0	0.018459829413916	9.19689668759587	5.34291130844706e-07	-2.6716767418339	1
ENSG00000172046.18	USP19	3	49120338	3_34	0	0.0224065016826673	11.6479690666682	8.21359411657942e-07	3.2213621756104	1
ENSG00000185909.14	KLHDC8B	3	49171432	3_34	0	0.0155800928137166	4.65277463369029	2.2813453374057e-07	0.220349399263964	2
ENSG00000173421.16	CCDC36	3	49199961	3_34	0	0.0526703414473453	20.6252984632944	3.41881302049737e-06	3.82409339196478	1
ENSG00000188315.7	C3orf62	3	49277527	3_34	0	0.0223489119167519	8.72895312326111	6.13942246131344e-07	1.79199055766764	1
ENSG00000114316.12	USP4	3	49340655	3_35	0	0.0281809298445277	11.8004119776468	1.04655356684287e-06	-2.38323314865185	1
ENSG00000067560.10	RHOA	3	49413431	3_35	0	0.0173986878107565	6.99027593456152	3.82754044627227e-07	1.59887639542454	1
ENSG00000145022.4	TCTA	3	49412205	3_35	0	0.0294906472242632	12.2262519029175	1.13471453307879e-06	2.44578311883705	2
ENSG00000145020.15	AMT	3	49422917	3_35	0	0.0285774195857422	11.9568449517168	1.0753468881804e-06	2.39718064753078	1
ENSG00000145029.13	NICN1	3	49429438	3_35	0	0.0252418447231858	9.559524746702	7.59392609640489e-07	1.7988652474227	2
ENSG00000173402.11	DAG1	3	49470414	3_35	0	0.0176665752808007	7.25284169266447	4.032455099328e-07	1.66491235858929	1
ENSG00000164062.12	APEH	3	49673881	3_35	0	0.148993071400768	27.1583207164509	1.27343845164219e-05	3.12121964808523	2
ENSG00000164068.15	RNF123	3	49699132	3_35	0	0.102107466595428	26.3813287901593	8.47740909063047e-06	-4.14690883063357	1
ENSG00000176095.11	IP6K1	3	49787937	3_35	0	0.104782291746145	26.6253640213486	8.77995764249155e-06	-4.15987765544061	1
ENSG00000187492.8	CDHR4	3	49898669	3_35	0	0.024916678004472	11.3079470412392	8.86712599426534e-07	-2.78981049586455	1
ENSG00000164078.12	MST1R	3	49903379	3_35	0	0.0247990281203809	11.1735543993237	8.72037141164027e-07	-2.72812683479728	2
ENSG00000004534.14	RBM6	3	49937901	3_35	0	0.0189339436633864	7.35704675827284	4.38382864889309e-07	2.03661392238069	1
ENSG00000003756.16	RBM5	3	50088563	3_35	0	0.0195945455196367	7.74561661175984	4.7763942319147e-07	2.08349113724445	1
ENSG00000001617.11	SEMA3F	3	50150357	3_35	0	0.0168056788571999	5.2117988192234	2.75646623564777e-07	1.2215361089229	1
ENSG00000188338.14	SLC38A3	3	50204954	3_35	0	0.0284876299496414	8.99200792865436	8.06161352416482e-07	0.278048573643963	1
ENSG00000012171.19	SEMA3B	3	50267802	3_35	0	0.0492926946673372	15.0384373582734	2.3328899116148e-06	1.88927555793696	1
ENSG00000179564.3	LSMEM2	3	50278688	3_35	0	0.0436796364288979	13.8750426718062	1.90731452425442e-06	1.7941906525052	1
ENSG00000243477.5	NAT6	3	50295266	3_35	0	0.0207631680312359	8.14531491911337	5.32243629766686e-07	-1.73916162638728	2
ENSG00000186792.16	HYAL3	3	50295266	3_35	0	0.0208855957189109	8.38009099702051	5.50813499283897e-07	1.85468638696001	2
ENSG00000068028.17	RASSF1	3	50341515	3_35	0	0.0520981213232411	15.5588947537162	2.5509960111742e-06	1.91642507093142	1
ENSG00000007402.11	CACNA2D2	3	50504338	3_35	0	0.017160335661369	5.14078525730654	2.77628607597064e-07	0.945194490860004	1
ENSG00000114735.9	HEMK1	3	50568943	3_35	0	0.0178853761173516	5.36625051214199	3.02049411650491e-07	0.905950383339797	1
ENSG00000114738.10	MAPKAPK3	3	50611939	3_35	0	0.0190492851797526	5.8930110034245	3.53284764854741e-07	0.975427845648219	1
ENSG00000114737.15	CISH	3	50612068	3_35	0	0.0250184599776766	8.50860681975778	6.6992780322481e-07	1.43523059300758	1
ENSG00000088538.12	DOCK3	3	50673652	3_35	0	0.0182527023860429	5.49663518097479	3.15742511763773e-07	-0.896751657813177	1
ENSG00000145050.15	MANF	3	51384757	3_35	0	0.0179516338074606	5.20161553677026	2.93867259966192e-07	-0.17661904471467	1
ENSG00000259956.1	RBM15B	3	51391456	3_35	0	0.0167577926217479	4.65718823756394	2.45611997600471e-07	-0.144437334880974	1
ENSG00000164080.13	RAD54L2	3	51589531	3_35	0	0.0182894030355553	5.3032047489977	3.05243833388375e-07	0.134987576478167	1
ENSG00000164081.12	TEX264	3	51669048	3_35	0	0.0445310378284659	13.9647416551374	1.95706250404299e-06	-1.91146612936841	1
ENSG00000164082.14	GRM2	3	51703949	3_35	0	0.0167861347785349	4.66696471774848	2.46543863362202e-07	-0.132962590095855	1
ENSG00000114779.19	ABHD14B	3	51099271	3_35	0	0.0179687162976948	5.20973591831523	2.9460610000855e-07	-0.173597146109166	1
ENSG00000114767.6	RRP9	3	51941929	3_36	0	0.0792816135817123	29.5241134584015	7.36645126277441e-06	-2.48356163548443	1
ENSG00000248487.8	ABHD14A	3	51972037	3_36	0	0.0170964839222456	15.1074728078282	8.12844735124648e-07	-1.39934700648289	2
ENSG00000243989.8	ACY1	3	51982820	3_36	0	0.00712979133939085	6.98796497538726	1.56796553816735e-07	-0.917599629568622	1
ENSG00000162244.10	RPL29	3	51993314	3_36	0	0.0225822150158085	17.7012039613019	1.25799327118715e-06	1.88371564190757	1
ENSG00000164086.9	DUSP7	3	52057238	3_36	0	0.0125203216888592	12.2124616241494	4.81202276437742e-07	-1.58886546886296	1
ENSG00000164087.7	POC1A	3	52154292	3_36	0	0.0171037651679852	15.1128153367619	8.13478491371e-07	-1.82294811002752	1
ENSG00000247596.8	TWF2	3	52239094	3_36	0	0.00688612609375872	6.66644520586344	1.44470194819606e-07	-1.59492154739785	2
ENSG00000164088.17	PPM1M	3	52245578	3_36	0	0.0173872259891515	15.2607387805744	8.35054519972228e-07	2.63794060662434	1
ENSG00000168237.17	GLYCTK	3	52291743	3_36	0	0.0419984468411707	23.5019039134794	3.10631325546355e-06	3.36625151055187	1
ENSG00000114841.17	DNAH1	3	52316196	3_36	0	0.00623966500819773	5.75185034354192	1.12947812839456e-07	0.880781393020668	2
ENSG00000010318.20	PHF7	3	52414035	3_36	0	0.00561020432358816	4.76658048635054	8.41578405094971e-08	-0.0237087601493805	1
ENSG00000010319.6	SEMA3G	3	52444898	3_36	0	0.0138949668633159	13.1809709997446	5.76386623827801e-07	2.00445821245379	1
ENSG00000114854.7	TNNC1	3	52454186	3_36	0	0.0055758600315825	4.7098595685706	8.26473237874557e-08	-0.109019594245438	2
ENSG00000010322.15	NISCH	3	52454501	3_36	0	0.00585931973181886	5.1691887562233	9.53187990610201e-08	-0.626647549573828	1
ENSG00000010327.10	STAB1	3	52495757	3_36	0	0.00552821035217377	4.63044811770227	8.05594617832828e-08	0.0157632639713126	1
ENSG00000168268.10	NT5DC2	3	52532998	3_36	0	0.0272606383915414	19.4577830063462	1.66931521377255e-06	2.98607574556208	3
[truncated: 9,086 more rows]
