# Supplementary material for: Adjusting for genetic confounders in transcriptome-wide association studies improves discovery of risk genes of complex traits
Source: Nat Genet. 2024 Jan 26;56(2):336–47. doi: 10.1038/s41588-023-01648-9 (PMC10864181; doi:10.1038/s41588-023-01648-9)
Supplement: Supplementary file 5 — cTWAS results of all analyzed genes across all tissues for IBD, SCZ, and SBP. Results are stored separately for each combination of traits and tissues. Column legends for each set of results are the same as in Supplementary Table 1. [file 41588_2023_1648_MOESM5_ESM.zip › SBP_Esophagus_Muscularis.csv]

id	genename	chrom	pos	region_tag	cs_index	PIP	tau2	PVE	z	num_eqtl
ENSG00000237330.2	RNF223	1	1074660	1_1	0	0.0240319635802719	10.6534332275812	8.05726818010442e-07	-1.2812448894638	1
ENSG00000187634.11	SAMD11	1	936972	1_1	0	0.0158430423674687	6.95220451556438	3.46633152336064e-07	0.763882761020171	1
ENSG00000188976.10	NOC2L	1	940820	1_1	0	0.0124904472284456	4.83773878553182	1.9016447001671e-07	0.401266787091244	1
ENSG00000187961.13	KLHL17	1	959193	1_1	0	0.223500623507642	30.6933193421005	2.15889524930564e-05	-3.06468071619039	3
ENSG00000187642.9	PERM1	1	978953	1_1	0	0.0124945976216677	4.84971467229373	1.90698569995053e-07	0.226846502806014	2
ENSG00000188290.10	HES4	1	1000112	1_1	0	0.0150970318247928	6.56730626491761	3.12023866527636e-07	-1.03618157288538	1
ENSG00000131591.17	C1orf159	1	1095680	1_1	0	0.0124224202897495	4.72117265950761	1.84571684500834e-07	-0.290371543923204	2
ENSG00000186891.13	TNFRSF18	1	1206770	1_1	0	0.0301356103727581	19.929465779654	1.89009930849924e-06	-3.44763504666786	2
ENSG00000078808.16	SDF4	1	1231507	1_1	0	0.0125243851881431	5.23766996467909	2.06444595901259e-07	-1.01232054427385	1
ENSG00000160087.20	UBE2J2	1	1256271	1_1	0	0.0125587638407095	5.6067683842156	2.21599350588569e-07	-0.988661469194972	2
ENSG00000162572.20	SCNN1D	1	1280024	1_1	0	0.0175232277765147	7.49178632905793	4.13150670950046e-07	0.222984590126958	4
ENSG00000127054.20	INTS11	1	1323147	1_1	1	0.566532260592097	30.0285481508512	5.35387163220616e-05	5.5142017589865	2
ENSG00000169962.4	TAS1R3	1	1331096	1_1	0	0.0516543997721509	28.6163265785191	4.6518979244864e-06	4.62996103631591	1
ENSG00000162576.16	MXRA8	1	1361311	1_1	0	0.0321365520564386	19.9246527147234	2.01511118403913e-06	-3.70534445160508	3
ENSG00000242485.5	MRPL20	1	1407014	1_1	0	0.0210513236555803	9.22120306229447	6.10908218805079e-07	1.32279819800343	2
ENSG00000235098.8	ANKRD65	1	1418223	1_1	1	0.167309794121064	28.3347539464902	1.49193459382361e-05	-5.22576637175536	1
ENSG00000215915.9	ATAD3C	1	1425095	1_1	0	0.0426832958701462	22.5079440173258	3.02344969353715e-06	-3.83696556812001	2
ENSG00000197785.13	ATAD3A	1	1519938	1_1	0	0.0362864937903343	19.1459867342387	2.18641064704701e-06	-3.22622265286372	1
ENSG00000205090.8	TMEM240	1	1544846	1_1	0	0.0170651853992189	8.06383716175053	4.33073623603114e-07	-1.26227864689559	1
ENSG00000160075.11	SSU72	1	1575421	1_1	0	0.0183988201783549	8.86408883835936	5.13254834185995e-07	-0.837386478720539	2
ENSG00000228594.3	FNDC10	1	1599234	1_1	0	0.0209420033487439	10.7818537033035	7.10592522392318e-07	1.74954458976891	2
ENSG00000197530.12	MIB2	1	1615322	1_1	0	0.0138635906294939	6.13863483738369	2.67828321309684e-07	-0.733862673758968	1
ENSG00000189409.13	MMP23B	1	1631710	1_1	0	0.0165302236304029	7.31559773231787	3.80572601777736e-07	0.819382303221782	1
ENSG00000189339.11	SLC35E2B	1	1659060	1_1	0	0.147777734081919	29.5754163769406	1.3754627846427e-05	-3.28004554567733	2
ENSG00000008128.22	CDK11A	1	1724489	1_1	0	0.0123917044480399	4.75906537774896	1.8559304244782e-07	0.49395801873795	2
ENSG00000215790.6	SLC35E2	1	1677726	1_1	0	0.17832652604813	27.5251852805075	1.54473922276479e-05	-2.51493856331725	2
ENSG00000008130.15	NADK	1	1755713	1_1	2	0.0856824537281563	28.2628696081598	7.62109058399286e-06	-4.64724725872745	2
ENSG00000169885.9	CALML6	1	1913254	1_1	0	0.0133747850711285	5.34868108962836	2.25134726825748e-07	-0.404229505371926	2
ENSG00000178821.12	TMEM52	1	1919749	1_1	0	0.0125484140160218	4.9893208227821	1.97033124187353e-07	-0.329081743546599	1
ENSG00000205116.3	TMEM88B	1	1425936	1_1	0	0.0128761808828024	8.46705289757804	3.4310600229571e-07	-2.33770418141774	1
ENSG00000187730.8	GABRD	1	2017202	1_2	0	0.0146560738650634	11.1627144214483	5.14868631379478e-07	1.41125780385712	2
ENSG00000067606.16	PRKCZ	1	2049679	1_2	0	0.0211143094671424	14.4225885637555	9.58360864858987e-07	-1.49755253200144	2
ENSG00000162585.16	FAAP20	1	2189186	1_2	0	0.008332420232949	5.75085966767762	1.5080401647755e-07	-0.797567927037802	1
ENSG00000157933.9	SKI	1	2228951	1_2	0	0.0821829312295957	26.9398608697236	6.96764394214194e-06	2.65195375863267	1
ENSG00000116151.13	MORN1	1	2335858	1_2	0	0.00744138617069645	4.8333697155409	1.13191244041268e-07	-0.200729011072494	3
ENSG00000157916.19	RER1	1	2391602	1_2	0	0.0127358547431667	9.95187496628258	3.98879743426462e-07	1.16443418982514	2
ENSG00000157911.9	PEX10	1	2395636	1_2	0	0.0499885834962107	22.9479789244891	3.61014168361722e-06	2.24578856268073	1
ENSG00000149527.17	PLCH2	1	2426634	1_2	0	0.0103995369363604	7.95323890018032	2.60295705816838e-07	-0.925247658810831	1
ENSG00000157873.17	TNFRSF14	1	2535194	1_2	0	0.0181790357449888	13.125312787543	7.50912751149955e-07	-1.49888383635279	2
ENSG00000157870.14	FAM213B	1	2512216	1_2	0	0.0081078381168771	5.64049029646616	1.43923230623576e-07	-0.478391082933583	2
ENSG00000142606.15	MMEL1	1	2633026	1_2	0	0.00764884627915241	5.0710172595559	1.22067484586415e-07	-0.266847632575402	1
ENSG00000215912.12	TTC34	1	2800905	1_2	0	0.00734744642289587	4.68159155061741	1.08252746124497e-07	0.01565574280026	3
ENSG00000130762.14	ARHGEF16	1	3454845	1_2	0	0.0148819887844328	11.0081088690187	5.15564092746438e-07	-1.06584102892607	2
ENSG00000162591.15	MEGF6	1	3531796	1_2	0	0.0172657768342728	14.0344319300843	7.62587944449568e-07	-1.83394647576011	2
ENSG00000158109.14	TPRG1L	1	3617753	1_2	0	0.0154298814721869	11.3933098575741	5.53250063502794e-07	-1.15738207371408	2
ENSG00000116213.15	WRAP73	1	3656210	1_2	0	0.00750719604211791	4.84084796705332	1.14368960575657e-07	0.0364149877161751	1
ENSG00000235169.7	SMIM1	1	3776468	1_3	0	0.0245682101615295	5.92216826888014	4.57892189057537e-07	-0.498044197268796	1
ENSG00000130764.9	LRRC47	1	3780573	1_3	0	0.0215117255920738	4.66977985607691	3.16140860034241e-07	-0.0784160425957336	3
ENSG00000116198.12	CEP104	1	3856592	1_3	0	0.0247601360961992	5.99557429407373	4.67189195088462e-07	0.600525800627356	3
ENSG00000169598.15	DFFB	1	3856947	1_3	0	0.035433431316758	9.38378010470403	1.04640548295723e-06	-1.04500709692855	2
ENSG00000198912.10	C1orf174	1	3891607	1_3	0	0.0248911304682268	6.0453514552798	4.73560149674447e-07	-0.526074779117401	2
ENSG00000069424.14	KCNAB2	1	5999377	1_5	0	0.0561968791357925	14.959327945656	2.6456552695315e-06	-1.8160958311716	1
ENSG00000131697.17	NPHP4	1	5897529	1_5	0	0.0193289243567498	4.92720189095976	2.99720893020374e-07	0.200367234043751	2
ENSG00000158286.12	RNF207	1	6198983	1_5	0	0.0244084143460163	6.91672447347452	5.31311256084259e-07	-0.743832821257674	4
ENSG00000116251.9	RPL22	1	6185755	1_5	0	0.0197157226114604	5.19502150195172	3.2233615593526e-07	-0.479783498393741	1
ENSG00000116237.15	ICMT	1	6235565	1_5	0	0.0189295062160336	4.81818570928351	2.87032976245418e-07	-0.418314857054854	1
ENSG00000187017.15	ESPN	1	6424818	1_5	0	0.0204871731687508	5.7958474747764	3.73686974437493e-07	-0.720805939491974	2
ENSG00000215788.9	TNFRSF25	1	6466259	1_5	0	0.0376869037027642	11.8828279408256	1.4093512349881e-06	1.72148207864715	1
ENSG00000171680.21	PLEKHG5	1	6495329	1_5	0	0.0318727728747384	8.83182302636063	8.85888735906006e-07	-0.80014303453604	2
ENSG00000173662.20	TAS1R1	1	6555635	1_5	0	0.0188365352855683	5.32060829250271	3.15406968417123e-07	-0.745936798593809	1
ENSG00000204859.12	ZBTB48	1	6580056	1_5	0	0.0253253066696213	9.85318340540296	7.85308419135097e-07	-1.72211188362547	2
ENSG00000041988.15	THAP3	1	6625791	1_5	0	0.0215715156829209	7.12858942990872	4.83941913191904e-07	-1.24158736647661	1
ENSG00000007923.15	DNAJC11	1	6701642	1_5	1	0.0511691935578296	16.2262772488861	2.61298212224318e-06	-3.67467606462821	1
ENSG00000171735.18	CAMTA1	1	6830383	1_5	0	0.0202706952914858	5.2477415229034	3.34772715305716e-07	-0.118306664074105	1
ENSG00000049245.12	VAMP3	1	7781270	1_6	0	0.0148990579678122	4.78129784732565	2.24188629533163e-07	-0.271340283748917	1
ENSG00000116288.12	PARK7	1	7954508	1_6	0	0.016835529647378	6.33430297448861	3.35609765801462e-07	1.02960904159819	3
ENSG00000116285.12	ERRFI1	1	8026467	1_6	0	0.0253146682054576	10.1534856167077	8.08902860438709e-07	1.51213726227584	1
ENSG00000162426.14	SLC45A1	1	8317768	1_6	0	0.0348776013377671	12.3643172714627	1.35714335179964e-06	1.50592629051176	2
ENSG00000074800.13	ENO1	1	8887489	1_6	0	0.0209234667330935	7.37172142421681	4.85413143454474e-07	-0.292615505408024	1
ENSG00000142583.17	SLC2A5	1	9088411	1_6	0	0.048957201851175	16.2347896024261	2.50133710850951e-06	1.98366393544623	1
ENSG00000180758.11	GPR157	1	9130195	1_6	0	0.0156266857334789	5.13061619869067	2.52316342063468e-07	-0.316068464592569	1
ENSG00000049239.12	H6PD	1	9221777	1_6	0	0.0151722833843502	4.84281275445502	2.3123714410499e-07	0.284490993134831	4
ENSG00000171608.15	PIK3CD	1	9651286	1_7	0	0.0134046888387482	5.86310819820177	2.47339580382335e-07	0.56733144901441	1
ENSG00000171603.16	CLSTN1	1	9824341	1_7	0	0.0289839125881879	12.8036544104676	1.16788459072855e-06	1.64282685321731	2
ENSG00000162441.11	LZIC	1	9943171	1_7	0	0.0134296597672471	6.12672931560508	2.58942106770001e-07	-1.01813736976702	1
ENSG00000162444.11	RBP7	1	9991107	1_7	0	0.023474279512634	11.2974097643296	8.34603355352359e-07	-1.71231723017668	2
ENSG00000130939.18	UBE4B	1	10033012	1_7	0	0.0126887644018878	5.50518588753379	2.19836750176281e-07	0.669676904183161	2
ENSG00000054523.17	KIF1B	1	10206613	1_7	0	0.0270159626826634	11.471939311095	9.75362967346821e-07	-1.8709585546839	2
ENSG00000142657.20	PGD	1	10398376	1_7	0	0.0612567801248083	19.1246388318219	3.6868577449451e-06	-2.86746482650718	2
ENSG00000175279.21	CENPS	1	10429947	1_7	0	0.012587612520389	5.31591937953697	2.10586596358309e-07	-0.302450520992138	2
ENSG00000241563.3	CORT	1	10449646	1_7	0	0.0145033073535941	6.29280252691892	2.87223604308297e-07	-0.0995305283728376	1
ENSG00000160049.11	DFFA	1	10476578	1_7	0	0.0264965791000621	12.7052335511146	1.05945236180149e-06	2.2984526033631	1
ENSG00000120948.16	TARDBP	1	11012192	1_8	0	0.0296367999147213	7.49390672446281	6.98953952342028e-07	0.844711571824196	1
ENSG00000009724.16	MASP2	1	11047382	1_8	0	0.0361440187646191	9.37264022948155	1.06612311514066e-06	1.48583552747586	1
ENSG00000116649.9	SRM	1	11060199	1_8	0	0.0221923925159828	4.76399302746025	3.3272406707328e-07	-0.1256881213711	2
ENSG00000171824.13	EXOSC10	1	11100055	1_8	0	0.0684753646449084	15.4661091669465	3.33291623345299e-06	1.71406472286325	1
ENSG00000171819.4	ANGPTL7	1	11188180	1_8	0	0.0219711895981995	4.66959649024338	3.22880561170667e-07	0.0363678483355622	1
ENSG00000198793.12	MTOR	1	11262508	1_8	0	0.0606101782440471	14.2956069252962	2.72682415909489e-06	1.99078325531412	1
ENSG00000116661.9	FBXO2	1	11648679	1_8	0	0.0500023247634863	12.4573717264057	1.96031378602066e-06	-1.38060857463514	2
ENSG00000116663.10	FBXO6	1	11673018	1_8	0	0.0287911557346344	7.2203157482738	6.54220671216678e-07	-0.821082272114453	1
ENSG00000116670.14	MAD2L2	1	11684155	1_8	0	0.0222997918242057	4.80948885501673	3.37527144418986e-07	-0.243567526841163	1
ENSG00000177674.15	AGTRAP	1	11737129	1_9	0	0.00959228506161702	5.79487639816852	1.74934403054152e-07	-0.88677210353666	1
ENSG00000177000.10	MTHFR	1	11806394	1_9	0	0.0125099258209649	8.41913722053239	3.31460129865823e-07	0.880818436622257	1
ENSG00000011021.21	CLCN6	1	11806394	1_9	0	0.019821390347461	18.1369400337085	1.13137637328445e-06	5.54621636933994	2
ENSG00000120937.8	NPPB	1	11859214	1_9	0	0.0590871426626153	31.100246775024	5.78316785323988e-06	-7.94110954534652	1
ENSG00000083444.16	PLOD1	1	11960355	1_9	0	0.0126065861564005	7.47273239605202	2.96473513392609e-07	-0.136605644995147	1
ENSG00000116688.16	MFN2	1	11986006	1_9	0	0.00920426755640047	8.10461552465869	2.34763526913007e-07	-0.60785538336227	1
ENSG00000028137.18	TNFRSF1B	1	12163394	1_9	0	0.010535483103149	5.87310979208392	1.94729410101648e-07	0.281553066412399	1
ENSG00000048707.13	VPS13D	1	12229081	1_9	0	0.0107546563246884	5.88494493945138	1.99181002642024e-07	0.283315494303362	1
ENSG00000162494.5	LRRC38	1	13512630	1_10	0	0.0387927821911139	9.11691936890672	1.11303293532716e-06	1.11709312647144	1
ENSG00000162493.16	PDPN	1	13582937	1_10	0	0.0592105529620772	13.1455301099254	2.44954935827187e-06	1.45917748501289	3
ENSG00000117122.13	MFAP2	1	16988930	1_12	0	0.0270778193664866	5.08056907208779	4.329472850474e-07	0.3352867900796	1
ENSG00000159363.17	ATP13A2	1	17011965	1_12	0	0.0260040479951438	4.69858290712498	3.84518134865463e-07	0.127184357983101	1
ENSG00000117118.9	SDHB	1	17023303	1_12	0	0.0271838769235564	5.11748186418129	4.3780093139484e-07	0.359026498771303	2
ENSG00000159339.13	PADI4	1	17305756	1_12	0	0.0452439088069879	9.94474740472185	1.41599868038723e-06	1.22126952534944	1
ENSG00000179051.13	RCC2	1	17438641	1_12	0	0.0293476330613964	5.84101867742665	5.39474161929921e-07	0.58786197834608	3
ENSG00000074964.16	ARHGEF10L	1	17545342	1_12	0	0.0264195821291606	4.84822472051037	4.03104512245795e-07	0.213608005592117	2
ENSG00000117154.11	IGSF21	1	18103117	1_12	0	0.0325818343872647	6.82974896622495	7.00308256462967e-07	0.701595566715048	2
ENSG00000158748.3	HTR6	1	19665573	1_13	0	0.0436201992866644	15.2927840406386	2.09934190443103e-06	-1.69611497728336	1
ENSG00000159423.16	ALDH4A1	1	18902055	1_13	0	0.0150687668046384	5.25700028991957	2.49301382392399e-07	-0.396870578058283	2
ENSG00000169991.10	IFFO2	1	18976478	1_13	0	0.0149176092020779	5.16227216502464	2.42353388950579e-07	0.357002042696324	1
ENSG00000127481.14	UBR4	1	19110691	1_13	0	0.0142185132023993	4.7113737094531	2.10819468171277e-07	0.131620923884908	1
ENSG00000127463.13	EMC1	1	19227605	1_13	0	0.0147250879070715	5.0402322392142	2.33570192017992e-07	-0.287800825276966	3
ENSG00000053372.4	MRTO4	1	19251559	1_13	0	0.0326327680755659	12.5401654960885	1.28785259119655e-06	1.6600537742123	2
ENSG00000053371.12	AKR7A2	1	19311815	1_13	0	0.0149046647019697	5.15411590111938	2.41760510776496e-07	-0.464513243545863	3
ENSG00000040487.12	PQLC2	1	19262503	1_13	0	0.0210794485932669	8.41470231193828	5.58222035952804e-07	-0.963558486556951	2
ENSG00000077549.17	CAPZB	1	19480198	1_13	0	0.0143336190800102	4.7871096619923	2.15942541680778e-07	0.225199152358612	2
ENSG00000173436.13	MINOS1	1	19598288	1_13	0	0.0153591092989406	5.43633200111107	2.62773143344831e-07	0.420684015129498	1
ENSG00000162542.13	TMCO4	1	19824938	1_13	0	0.0151653909684659	5.31705736156021	2.53766289928122e-07	0.325727596351723	1
ENSG00000169914.5	OTUD3	1	19885299	1_13	0	0.0246234269460398	9.87948707349641	7.65582268731734e-07	-1.20301174877152	3
ENSG00000188257.10	PLA2G2A	1	19958722	1_13	0	0.0162039448502355	5.939599067578	3.02891342747988e-07	0.580632784880399	2
ENSG00000127472.10	PLA2G5	1	20000500	1_13	0	0.0149075083637901	5.15590698366027	2.41890665363266e-07	0.398274654670943	3
ENSG00000117215.14	PLA2G2D	1	20119239	1_13	0	0.0141559612785325	4.66996088538299	2.08047059881994e-07	0.0562990740627096	1
ENSG00000162543.5	UBXN10	1	20186547	1_14	0	0.0368665362995519	8.89623458986081	1.03216121728266e-06	-1.04783442982467	1
ENSG00000162545.5	CAMK2N1	1	20487951	1_14	0	0.0685909484860169	14.8183401958412	3.19871349855932e-06	-1.91736970023613	2
ENSG00000090432.6	MUL1	1	20504675	1_14	0	0.0236322069240054	4.69250905755848	3.48994332222384e-07	0.139686123522063	2
ENSG00000183114.7	FAM43B	1	20551955	1_14	0	0.0236159474063106	4.68603260967376	3.48272876672873e-07	0.188272953756523	2
ENSG00000158825.5	CDA	1	20589038	1_14	0	0.171033653168524	23.774872182115	1.27970166950592e-05	2.65374626956238	3
ENSG00000158828.7	PINK1	1	20626815	1_14	0	0.0326831408498185	7.75500300087018	7.97654334385107e-07	0.992821756156381	1
ENSG00000117245.12	KIF17	1	20685321	1_14	0	0.0279295447194317	6.26933149052149	5.51053878866864e-07	-0.856051774120936	2
ENSG00000189410.11	SH2D5	1	20733213	1_14	0	0.0267921063776292	5.87652224290809	4.95491509351567e-07	-0.420994915881675	2
ENSG00000127483.17	HP1BP3	1	20787923	1_14	0	0.0800137281457658	16.2980280768855	4.10401124094732e-06	2.89297122726926	1
ENSG00000075151.20	EIF4G3	1	21181395	1_14	0	0.0866023703914646	17.0625970217283	4.65033122200197e-06	-3.00420459454014	1
ENSG00000117298.14	ECE1	1	21298652	1_14	0	0.0306306052770579	7.14090289843443	6.88363255863793e-07	0.345019601601069	2
ENSG00000187980.6	PLA2G2C	1	20174675	1_14	0	0.0235978724957925	4.67881103530064	3.47470012156988e-07	-0.0332424182083449	3
ENSG00000142794.18	NBPF3	1	21440603	1_15	0	0.0155889447427691	4.75848417259517	2.33450237686787e-07	-0.205864716973459	2
ENSG00000076864.19	RAP1GAP	1	21669538	1_15	0	0.0178099602931178	6.11960492041068	3.43000939853102e-07	-0.933218886044035	1
ENSG00000090686.15	USP48	1	21764182	1_15	0	0.0449822569667921	14.6935103759829	2.08005960421171e-06	1.65561260339405	5
ENSG00000187942.11	LDLRAD2	1	21811974	1_15	0	0.0161884930142208	5.12830869359614	2.61270005919828e-07	-0.509248836289586	1
ENSG00000142798.17	HSPG2	1	21851385	1_15	0	0.0163605800826193	5.22306695558857	2.6892629267858e-07	-0.534962074542888	1
ENSG00000142789.19	CELA3A	1	22001714	1_15	0	0.0184146779130614	6.31270597959161	3.65837872612261e-07	0.766402047826208	1
ENSG00000070831.15	CDC42	1	22052387	1_15	0	0.0690143207876448	19.0485892100086	4.1372427925112e-06	-1.92809831863932	1
ENSG00000162552.14	WNT4	1	22143622	1_15	0	0.0204633816203889	7.1913843909196	4.63125698402839e-07	0.789667424328773	1
ENSG00000184677.16	ZBTB40	1	22453334	1_15	0	0.0186938582229417	6.31218050956964	3.71353334729101e-07	-0.45249196523306	1
ENSG00000173372.16	C1QA	1	22634461	1_15	0	0.0157618895244432	5.34239341575621	2.65004421078136e-07	-0.871781047295552	1
ENSG00000159189.11	C1QC	1	22644432	1_15	0	0.0168328529673228	5.3684966077319	2.84393317011028e-07	-0.15281690691347	1
ENSG00000173369.15	C1QB	1	22652153	1_15	0	0.01732913313714	5.62879285054518	3.06973635921119e-07	0.253904263605683	1
ENSG00000004487.15	KDM1A	1	23000786	1_16	0	0.0256470951631408	8.39399939115225	6.77510593680104e-07	-0.949051879099635	2
ENSG00000169641.13	LUZP1	1	23178302	1_16	0	0.020022662217248	6.06054419626018	3.81893632478019e-07	0.671880036493287	2
ENSG00000125945.14	ZNF436	1	23366674	1_16	0	0.119505095503161	23.1385066769329	8.70223333216071e-06	-2.63274198049698	1
ENSG00000204219.9	TCEA3	1	23424647	1_16	0	0.0351227747679022	11.3666360640133	1.25640526427694e-06	-1.65353568092113	1
ENSG00000088280.18	ASAP3	1	23484995	1_16	0	0.0173688433683025	4.72257410879909	2.58141990316195e-07	0.351578641776919	2
ENSG00000117318.8	ID3	1	23559582	1_16	0	0.017294547370552	4.68225342578926	2.54843223604555e-07	0.148841535467594	1
ENSG00000142676.12	RPL11	1	23691734	1_17	0	0	136.635363060046	0	0.782701005098859	1
ENSG00000057757.9	PITHD1	1	23782193	1_17	0	1.01857994162513e-05	3137.987752286	1.00590122596217e-07	-3.282971481843	1
ENSG00000117308.14	GALE	1	23800401	1_17	0	0	112.866346363007	0	0.404851924168118	2
ENSG00000117305.14	HMGCL	1	23838758	1_17	0	0.000311997272745557	3249.19503475319	3.19032959289702e-06	3.00687374854056	1
ENSG00000179163.11	FUCA1	1	23868372	1_17	0	0	518.277722423625	0	-0.170448377751844	1
ENSG00000142661.18	MYOM3	1	24088636	1_17	0	0	430.389422820049	0	-0.677142779340175	1
ENSG00000142677.3	IL22RA1	1	24152784	1_17	0	0	202.433782629169	0	2.52034273346882	1
ENSG00000185436.11	IFNLR1	1	24187118	1_17	0	0	40.9698225787525	0	0.67706646713465	2
ENSG00000001460.17	STPG1	1	24417113	1_17	0	0	6.35682921309104	0	-0.0539132140687259	2
ENSG00000169504.14	CLIC4	1	24745177	1_17	0	0	65.5984873250463	0	-3.6925668630418	2
ENSG00000020633.18	RUNX3	1	24965206	1_17	0	0	6.22945988904463	0	-0.600121637928093	1
ENSG00000175707.8	KDF1	1	26875936	1_18	0	0	898.310731709863	0	-1.95014715311499	1
ENSG00000117614.9	SYF2	1	25232900	1_18	0	0	20.1170579021431	0	1.8794450645827	1
ENSG00000187010.19	RHD	1	25257119	1_18	0	0	6.8583444633759	0	-0.700484619048053	1
ENSG00000183726.10	TMEM50A	1	25257119	1_18	0	0	6.8583444633759	0	0.700484619048053	1
ENSG00000188672.17	RHCE	1	25430290	1_18	0	0	5.41278863539592	0	-0.40728912877892	2
ENSG00000204178.9	TMEM57	1	25430369	1_18	0	0	4.71285974124524	0	0.0827279484237992	1
ENSG00000157978.11	LDLRAP1	1	25568362	1_18	0	0	27.8256761083774	0	1.97288924883608	1
ENSG00000117643.14	MAN1C1	1	25617022	1_18	0	0	14.0184553508478	0	1.44446000419863	2
ENSG00000162430.16	SELENON	1	25754560	1_18	0	0	9.40518182310709	0	0.0956852997858199	2
ENSG00000117640.17	MTFR1L	1	25819958	1_18	0	0	34.8135839209765	0	2.5025388421417	2
ENSG00000127423.10	AUNIP	1	25858853	1_18	0	0	33.9221730264997	0	2.5888239147869	2
ENSG00000117632.22	STMN1	1	25897811	1_18	0	0	8.72861648902665	0	0.499460149437925	3
ENSG00000158006.13	PAFAH2	1	25998029	1_18	0	0	38.0137143598197	0	-1.90720123434041	1
ENSG00000158014.14	SLC30A2	1	26045653	1_18	0	0	10.1311826362038	0	-0.960156696927798	1
ENSG00000175087.9	PDIK1L	1	26110771	1_18	0	0	23.7492062343208	0	1.89392760155653	2
ENSG00000197245.5	FAM110D	1	26161449	1_18	0	0	14.8282774447025	0	-0.154054115212116	2
ENSG00000236782.6	RP11-96L14.7	1	26170849	1_18	0	0	23.8665101563183	0	-0.690703793519502	2
ENSG00000142675.17	CNKSR1	1	26170849	1_18	0	0	24.8234644759947	0	-0.691456013298249	3
ENSG00000130695.14	CEP85	1	26233875	1_18	0	0	34.9122235663213	0	-0.866992329377089	2
ENSG00000169442.8	CD52	1	26317369	1_18	0	0	12.6619221151541	0	0.258610245849406	1
ENSG00000158062.20	UBXN11	1	26306694	1_18	0	0	14.6595236430286	0	1.3920321469673	2
ENSG00000117682.16	DHDDS	1	26432257	1_18	0	0	28.9403759891991	0	-1.17834415520489	2
ENSG00000198830.10	HMGN2	1	26474738	1_18	0	0	56.963406820439	0	-0.869893238956576	1
ENSG00000060642.10	PIGV	1	26787521	1_18	0	4.34506481905572e-08	6887.71259365638	9.41846764303938e-10	3.60266499854474	2
ENSG00000142751.14	GPN2	1	26890178	1_18	0	3.33066907387547e-16	6719.5051425412	7.04332533028983e-18	-3.85227575017537	1
ENSG00000253368.3	TRNP1	1	26994239	1_18	0	0	92.5368574068541	0	-0.0279791618320662	2
ENSG00000090020.10	SLC9A1	1	27167188	1_19	0	0.08641427973595	25.8301126711776	7.02458688790148e-06	3.29120140931268	2
ENSG00000186501.14	TMEM222	1	27333009	1_19	0	0.189043585821525	33.5737092933538	1.99742391728981e-05	3.41616826842123	2
ENSG00000142765.17	SYTL1	1	27342119	1_19	0	0.215032149625439	34.8936209258009	2.3613393744501e-05	3.22289031042135	2
ENSG00000142733.14	MAP3K6	1	27357905	1_19	0	0.013632018503167	8.30191651107517	3.56161934989723e-07	-1.12281195914364	3
ENSG00000126705.13	AHDC1	1	27604387	1_19	0	0.0134521061234018	8.17711673540439	3.46177993378855e-07	0.88796585670758	1
ENSG00000000938.12	FGR	1	27634321	1_19	0	0.117180654039949	28.801665981979	1.06214180064089e-05	3.12956643180592	1
ENSG00000126709.14	IFI6	1	27671883	1_19	0	0.0107835521295162	6.10204942316094	2.07083995957691e-07	0.627446449251082	1
ENSG00000130775.15	THEMIS2	1	27872858	1_19	0	0.0214338059170006	12.5578867016245	8.47080780384519e-07	-1.57262082942855	2
ENSG00000117748.9	RPA2	1	27914572	1_19	0	0.0095413926811464	4.95442971533792	1.48769675362637e-07	-0.215133292796796	1
ENSG00000130768.14	SMPDL3B	1	27934515	1_19	0	0.00934971637920656	4.7641828488239	1.40183155570611e-07	0.0585287918203448	2
ENSG00000158156.7	XKR8	1	27959966	1_19	0	0.0712214278350726	23.9657440978523	5.37168537226598e-06	-2.43310025249727	2
ENSG00000158161.15	EYA3	1	28088507	1_19	0	0.0264706543944065	14.5482546584818	1.21194956194568e-06	-1.77208364494558	2
ENSG00000169403.11	PTAFR	1	28193341	1_19	0	0.0106077910128106	5.9479138462408	1.98563124439424e-07	-0.725340819447925	1
ENSG00000130770.17	ATPIF1	1	28236165	1_19	0	0.0103012335436583	5.67288868407373	1.83908782271254e-07	-0.670073981386989	2
ENSG00000130766.4	SESN2	1	28258033	1_19	0	0.013662243128273	8.32266386162659	3.57843668852112e-07	-1.13004484304906	1
ENSG00000204138.12	PHACTR4	1	28357453	1_19	0	0.0302444861989393	15.8073089554875	1.50457252323058e-06	-2.1940338185864	3
ENSG00000180198.15	RCC1	1	28318402	1_19	0	0.0101867385529462	5.56807609684184	1.78504552079398e-07	-0.461739628393811	3
ENSG00000180098.9	TRNAU1AP	1	28553045	1_19	0	0.012759064204055	7.68053761262694	3.08403584285851e-07	-0.809188926081632	1
ENSG00000253304.1	TMEM200B	1	29124455	1_19	0	0.00932925979207921	4.74365082940082	1.39273623464668e-07	0.0793971746197908	1
ENSG00000060656.19	PTPRU	1	29238102	1_19	0	0.00975447004483965	5.16149026092307	1.5844836614773e-07	-0.536147137484549	2
ENSG00000162511.7	LAPTM5	1	30757348	1_20	0	0	8.76604200690508	0	-0.957788042381564	2
ENSG00000162512.15	SDC3	1	30819761	1_20	0	0	12.6167021078663	0	-1.35895210197986	1
ENSG00000084628.9	NKAIN1	1	31239088	1_20	0	0	32.2398598005875	0	1.29835527735013	2
ENSG00000060688.12	SNRNP40	1	31296178	1_20	0	0	32.560312902191	0	1.22485393843539	1
ENSG00000121766.15	ZCCHC17	1	31296178	1_20	0	0	15.7791757920819	0	1.52774017761802	2
ENSG00000121769.7	FABP3	1	31374572	1_20	0	0	57.6475594161988	0	0.661812714477805	1
ENSG00000168528.11	SERINC2	1	31406459	1_20	0	0	9.62527272500358	0	-0.425918546345692	1
ENSG00000142910.15	TINAGL1	1	31576820	1_20	0	0	30.9266249129485	0	1.61763986522572	1
ENSG00000162517.12	PEF1	1	31642978	1_20	0	0	56.4366189334908	0	-1.85967670355095	2
ENSG00000084636.17	COL16A1	1	31703950	1_20	0	0	16.5130056427576	0	-0.339617732242068	1
ENSG00000121753.12	ADGRB2	1	31764679	1_20	0	0	19.670856531746	0	0.966485021918963	1
ENSG00000134668.12	SPOCD1	1	31815509	1_20	0	0	1157.51999440157	0	1.47335713370468	3
ENSG00000184007.18	PTP4A2	1	31945136	1_20	0	0	2578.51213386644	0	3.20680842942799	1
ENSG00000142698.14	C1orf94	1	34167058	1_21	0	0.0178238609319347	5.93787782669041	3.33074984465179e-07	-0.546410338859841	1
ENSG00000025800.13	KPNA6	1	32108863	1_21	0	0.0385089686386673	13.2113916865108	1.60110358368107e-06	1.81300279948414	1
ENSG00000160051.11	IQCC	1	32205429	1_21	0	0.0358139571162733	12.5234258523742	1.41151153541972e-06	1.75619123005214	1
ENSG00000222046.2	DCDC2B	1	32208265	1_21	0	0.0359073415503058	12.54810509042	1.41798087605771e-06	1.75822569288403	1
ENSG00000084623.11	EIF3I	1	32222176	1_21	0	0.0363361324787957	12.6606185487078	1.44778008411962e-06	-1.76721526665912	1
ENSG00000160055.19	TMEM234	1	32222176	1_21	0	0.0363361324787957	12.6606185487078	1.44778008411962e-06	1.76721526665912	1
ENSG00000183615.5	FAM167B	1	32246849	1_21	0	0.0248370802712361	9.0632641154756	7.08425443442037e-07	-1.2694105600216	1
ENSG00000116478.11	HDAC1	1	32272462	1_21	0	0.0199418844590998	6.99455189059524	4.38970227425708e-07	-0.750067099103216	2
ENSG00000175130.6	MARCKSL1	1	32316644	1_21	0	0.0157956915608306	4.80201936218185	2.3871050156461e-07	0.196924315165571	1
ENSG00000162526.6	TSSK3	1	32366691	1_21	0	0.0194480480128554	6.75848253557121	4.13651103828224e-07	0.484375470556481	1
ENSG00000225828.1	FAM229A	1	32366691	1_21	0	0.0194480480128554	6.75848253557122	4.13651103828225e-07	0.484375470556481	1
ENSG00000176261.15	ZBTB8OS	1	32650758	1_21	0	0.0157379592483025	4.76760415798862	2.36133486755359e-07	0.160476391299909	1
ENSG00000162521.18	RBBP4	1	32651536	1_21	0	0.017685464579754	5.86455460158509	3.26407764126861e-07	-0.532824931287575	1
ENSG00000162520.14	SYNC	1	32701286	1_21	0	0.0181325027013493	6.09938213144823	3.48058759213249e-07	0.586590266408497	1
ENSG00000162522.10	KIAA1522	1	32739814	1_21	0	0.0280385895755233	10.2078003478933	9.00735551475242e-07	1.30481919173608	1
ENSG00000116497.17	S100PBP	1	32817174	1_21	0	0.0164764283964707	5.19864772244856	2.69564338945849e-07	-0.336705873249236	1
ENSG00000134684.10	YARS	1	32817927	1_21	0	0.0164500707131047	5.18359593504074	2.68353882813693e-07	0.331435002704977	1
ENSG00000160097.16	FNDC5	1	32871796	1_21	0	0.0161130783633539	4.98901418060018	2.52989345367468e-07	0.27422489459306	2
ENSG00000116514.16	RNF19B	1	32966916	1_21	0	0.0203149525652604	7.16906872896677	4.58339757063803e-07	-0.687724724100917	1
ENSG00000142920.16	AZIN2	1	33080995	1_21	0	0.0157670121788362	4.78493875871798	2.37429545131428e-07	0.297709041339595	2
ENSG00000116525.13	TRIM62	1	33182762	1_21	0	0.0155801218996225	4.67287102674521	2.2912032647238e-07	-0.00508768007798108	1
ENSG00000160094.14	ZNF362	1	33238115	1_21	0	0.0352798998738776	12.3810568224328	1.37465600756629e-06	-1.49575280022745	1
ENSG00000184389.9	A3GALT2	1	33324895	1_21	0	0.0200621095256587	7.05114296954264	4.4518968301278e-07	0.990458665336912	1
ENSG00000134686.18	PHC2	1	33431196	1_21	0	0.016295558340096	5.09487570178341	2.61283396067238e-07	0.331622745310743	1
ENSG00000121903.14	ZSCAN20	1	33471534	1_21	0	0.108833122204336	23.1934230924851	7.94392092549991e-06	2.44754897251254	1
ENSG00000121904.17	CSMD2	1	34165500	1_21	0	0.015754618658553	4.77754801902081	2.36876474135961e-07	0.145690150402315	1
ENSG00000189280.3	GJB5	1	34793636	1_22	0	0.0170589229577898	8.19286395957192	4.39841623047987e-07	1.13820701467592	1
ENSG00000188910.7	GJB3	1	34802507	1_22	0	0.0122093393523283	5.05086353848742	1.94073739319394e-07	-0.249371781261123	1
ENSG00000163866.8	SMIM12	1	34850896	1_22	0	0.0356040745699218	15.135233709195	1.69589049898781e-06	1.86623534378801	2
ENSG00000243749.1	TMEM35B	1	34984579	1_22	0	0.0119891959723302	4.88009948785639	1.84131337841155e-07	-0.288431392897401	1
ENSG00000163867.16	ZMYM6	1	35031112	1_22	0	0.0117290347078919	4.67423227912022	1.72536719080011e-07	-0.0168518693751819	1
ENSG00000197056.9	ZMYM1	1	35135292	1_22	0	0.0120798673998211	4.95080000211811	1.88211659172255e-07	-0.612202178274602	1
ENSG00000020129.15	NCDN	1	35557823	1_22	0	0.0141341131615204	6.42528201454692	2.85804940577579e-07	-0.679414221100686	1
ENSG00000116819.6	TFAP2E	1	35573174	1_22	0	0.0207070727077149	10.0165776560533	6.52750246437081e-07	1.68100384760629	1
ENSG00000126067.11	PSMB2	1	35641909	1_22	0	0.0611908230385619	20.2919686279493	3.90768412487929e-06	-2.62550755010042	1
ENSG00000142686.7	C1orf216	1	35719096	1_22	0	0.0760816820988917	22.3849720574411	5.35976361545978e-06	2.80684620098171	1
ENSG00000134698.10	AGO4	1	35808529	1_22	0	0.0146745749297404	6.7777634807834	3.13011946520938e-07	-0.903019589157706	1
ENSG00000092847.11	AGO1	1	35870261	1_22	0	0.0598804986042646	20.0846526415799	3.78493744994953e-06	-2.65508498707691	1
ENSG00000092850.11	TEKT2	1	36066715	1_22	0	0.0722994350275774	21.8936736719158	4.98152733610799e-06	-2.73462026847359	1
ENSG00000116863.10	ADPRHL2	1	36088841	1_22	0	0.0575430070209518	19.7035802413057	3.56817933421244e-06	2.54565431201778	1
ENSG00000054116.11	TRAPPC3	1	36136601	1_22	0	0.0117962546425378	4.72785933981544	1.75516382756987e-07	0.0446649736082801	2
ENSG00000214193.10	SH3D21	1	36322287	1_22	0	0.0423351179131961	16.7783824638137	2.23542362959476e-06	1.81682617492995	1
ENSG00000142694.6	EVA1B	1	36323755	1_22	0	0.0550496108300795	19.2804561583687	3.34026198928922e-06	1.92836965446162	2
ENSG00000181817.5	LSM10	1	36397922	1_22	0	0.0180859966953129	8.74277111611673	4.97623096842099e-07	-0.930190552015127	2
ENSG00000116885.18	OSCP1	1	36399959	1_22	0	0.0131987267856268	5.78228762272654	2.40182136269816e-07	-0.503588761448933	2
ENSG00000163873.9	GRIK3	1	36865100	1_22	0	0.0123489795029593	5.15760479501435	2.00441712450502e-07	0.396176416602347	1
ENSG00000183317.16	EPHA10	1	37722357	1_23	0	0.105059369458964	18.6317616324753	6.16024071771739e-06	-1.73543430183797	1
ENSG00000163875.15	MEAF6	1	37522141	1_23	0	0.0216174559903755	4.83922122721051	3.29222140104968e-07	-0.0582972487007064	2
ENSG00000163877.10	SNIP1	1	37554146	1_23	0	0.133306363742768	21.4995815264905	9.01965367953712e-06	2.0313413415301	1
ENSG00000163879.10	DNALI1	1	37548877	1_23	0	0.0814925278696004	18.8202151481929	4.8267115676781e-06	2.55340706527293	3
ENSG00000134697.12	GNL2	1	37595971	1_23	0	0.0324544859998737	9.8767061532207	1.00877855691688e-06	1.7075183095109	2
ENSG00000116922.14	C1orf109	1	37691932	1_23	0	0.12361809843841	21.5781692956525	8.39470866176554e-06	-2.45192758238913	2
ENSG00000134690.10	CDCA8	1	37595122	1_23	0	0.0220734165113913	5.6517216920647	3.92608139993232e-07	0.906464165166916	1
ENSG00000197982.13	C1orf122	1	37806635	1_23	0	0.021276166976241	6.58249431911263	4.40750543670884e-07	-1.63046255346316	1
ENSG00000188786.9	MTF1	1	37861712	1_23	0	0.024841459144189	12.6427003601663	9.8838448758881e-07	-2.93251688002541	1
ENSG00000204084.12	INPP5B	1	37946386	1_23	0	0.0220813602282265	5.82291278871733	4.04645841957031e-07	-1.00580270793074	1
ENSG00000183431.11	SF3A3	1	37990434	1_23	1	0.208476061838158	23.5645201007908	1.54605082854e-05	4.53567589814181	1
ENSG00000183386.9	FHL3	1	37996149	1_23	1	0.670946378294886	26.2077652918795	5.53384228232814e-05	4.8345004077738	1
ENSG00000183520.11	UTP11	1	37987369	1_23	0	0.0503972358034923	20.6801936930041	3.27997318053658e-06	4.05256556598862	2
ENSG00000158315.10	RHBDL2	1	38941917	1_25	0	0.00960779686404411	6.3371633509126	1.91614198939536e-07	0.686879927065849	1
ENSG00000174574.15	AKIRIN1	1	38993024	1_25	0	0.00844999190449736	5.15685625474328	1.37135625689172e-07	-0.307881745729734	1
ENSG00000168653.10	NDUFS5	1	39026790	1_25	0	0.0141813131979739	9.9538064591823	4.44236884223896e-07	1.21119206686928	2
ENSG00000183682.7	BMP8A	1	39524254	1_25	0	0.0172193639598053	11.7804925011756	6.38395072929057e-07	-1.36966547276262	1
ENSG00000198754.5	OXCT2	1	39536141	1_25	0	0.0363362686561157	18.7574668793203	2.14498119877381e-06	1.90257596417783	2
ENSG00000084072.16	PPIE	1	39738752	1_25	0	0.00951142270465655	6.22190578070386	1.86242111535403e-07	-0.654544526785165	1
ENSG00000116985.11	BMP8B	1	39788850	1_25	0	0.0103461347459638	7.07715329552778	2.30433548006861e-07	-0.781836517884004	2
ENSG00000043514.15	TRIT1	1	39880989	1_25	0	0.00831427195950951	4.98376178914557	1.3040386870462e-07	-0.218103261795517	3
ENSG00000131236.16	CAP1	1	40039889	1_25	0	0.00853781684158506	5.23741709230879	1.40725554539422e-07	-0.45044252962898	2
ENSG00000131238.16	PPT1	1	40096357	1_25	0	0.0163908891202237	11.4224999619129	5.89213449245246e-07	1.32469169434978	1
ENSG00000084073.8	ZMPSTE24	1	40257123	1_25	0	0.0161043844310582	11.2565215962741	5.70502184529249e-07	1.39536451144516	1
ENSG00000049089.13	COL9A2	1	40297423	1_25	0	0.0196951865116479	13.2827144522775	8.23295815374681e-07	1.59864080628535	3
ENSG00000187815.9	ZFP69	1	40476033	1_25	0	0.01444102770157	10.1201189587741	4.59931010236977e-07	1.14847365551695	2
ENSG00000164002.11	EXO5	1	40508756	1_25	0	0.0132538308310918	9.31421772840968	3.88505152087143e-07	1.05273768299516	3
ENSG00000117010.15	ZNF684	1	40531781	1_25	0	0.00843664395997079	5.14058190339728	1.36486902654355e-07	0.361422383041763	1
ENSG00000117016.9	RIMS3	1	40664752	1_25	0	0.00852268069664919	5.19588404312224	1.39362087137677e-07	0.382237577634004	1
ENSG00000117013.14	KCNQ4	1	40789715	1_25	0	0.00977575413376397	6.46805456041656	1.98990763629736e-07	-0.594491757038905	1
ENSG00000179862.6	CITED4	1	40862833	1_25	0	0.0102560550986264	6.92965414221598	2.23666467446489e-07	-0.685244247180301	1
ENSG00000171793.13	CTPS1	1	40980321	1_25	0	0.00990468734405048	7.13540132006838	2.2241708727381e-07	-1.08774501049923	1
ENSG00000171790.15	SLFNL1	1	41023050	1_25	0	0.0232356359489095	17.3482779026919	1.26858598062482e-06	2.9924776165547	2
ENSG00000010803.16	SCMH1	1	41239838	1_25	0	0.498474827298487	26.2573412011477	4.1191058556492e-05	-4.38598498787293	2
ENSG00000204060.6	FOXO6	1	41363187	1_25	0	0.0109312693608906	7.03211588378013	2.41916554638487e-07	0.109524106510846	1
ENSG00000127124.14	HIVEP3	1	42035577	1_26	1	0.354744602902144	29.7984013711496	3.32673139017201e-05	-5.57027642825294	1
ENSG00000198815.8	FOXJ3	1	42334072	1_26	0	0.0110714400048753	7.34264004508708	2.55838160138272e-07	-0.665070679789465	2
ENSG00000066185.12	ZMYND12	1	42459023	1_26	0	0.0331885818472214	18.4601635648775	1.92811624522754e-06	-1.9928223185359	2
ENSG00000186409.14	CCDC30	1	42464495	1_26	0	0.0261494403519129	18.4273352275454	1.51647029896524e-06	2.36849670985105	1
ENSG00000127125.8	PPCS	1	42455395	1_26	0	0.00854849929310086	7.06407059272	1.90043878183379e-07	1.42793597792829	1
ENSG00000171960.10	PPIH	1	42656415	1_26	0	0.00968906221973686	6.24053615088016	1.90288534685307e-07	-0.460757168478976	1
ENSG00000164007.10	CLDN19	1	42740306	1_26	0	0.00972170113059912	6.66359112095878	2.03872937349255e-07	1.02136147005733	1
ENSG00000117385.15	P3H1	1	42766833	1_26	0	0.0130882151742761	11.8774822416705	4.89230799006863e-07	1.6245523209133	2
ENSG00000164008.14	C1orf50	1	42767127	1_26	0	0.0189682145310079	14.894862503047	8.89143637429146e-07	1.74754612650559	2
ENSG00000274386.5	TMEM269	1	42785273	1_26	0	0.0151453663162253	13.5882920063214	6.47669769845773e-07	1.8469083301374	2
ENSG00000177868.11	SVBP	1	42768572	1_26	0	0.0157952000338422	13.931790286432	6.92533892268022e-07	-1.81091496954675	3
ENSG00000164010.13	ERMAP	1	42771846	1_26	0	0.00817208232937139	5.47257843909711	1.40745235491117e-07	0.709526817500438	2
ENSG00000164011.17	ZNF691	1	42846835	1_26	0	0.00796935859071768	4.80398128820826	1.20485185233953e-07	-0.0377486383006177	1
ENSG00000117394.20	SLC2A1	1	42959411	1_26	0	0.00848615431357058	5.4199861595462	1.44749834549135e-07	0.523441706023726	1
ENSG00000243710.7	CFAP57	1	43232297	1_26	0	0.00999046273004545	6.42173254627314	2.01904868753381e-07	0.386961753585991	1
ENSG00000179178.10	TMEM125	1	43269525	1_26	0	0.0135566803415031	9.40479759173109	4.01246985490778e-07	0.977363936689792	1
ENSG00000117395.12	EBNA1BP2	1	43223072	1_26	0	0.0155996389334716	11.5639281394982	5.67713085055684e-07	1.52782775993823	1
ENSG00000253313.5	C1orf210	1	43285671	1_26	0	0.00802891841261866	4.82171770941435	1.21833802556589e-07	-0.220349032849401	1
ENSG00000066056.13	TIE1	1	43300755	1_27	1	0.0814435131878749	36.0342152538596	9.23592806146402e-06	5.61104866542093	1
ENSG00000117400.16	MPL	1	43337449	1_27	1	0.066686523169929	34.1006489284074	7.15664858624551e-06	5.56414231731672	1
ENSG00000117399.13	CDC20	1	43359194	1_27	0	0.0844799339182705	17.6874654742013	4.70249285435342e-06	-1.19829882255093	1
ENSG00000066322.14	ELOVL1	1	43367735	1_27	0	0.0203993464149534	8.18359540085664	5.25374967748302e-07	1.46064636841186	1
ENSG00000159479.16	MED8	1	43389819	1_27	0	0.0218352517103767	28.7397104299595	1.97492025693305e-06	-5.07007777694365	2
ENSG00000198198.15	SZT2	1	43389819	1_27	0	0.0312101170250343	10.1048282152001	9.92506376361159e-07	-0.883371928612891	5
ENSG00000142949.16	PTPRF	1	43528225	1_27	0	0.021604914611812	7.67125921397319	5.21588714171865e-07	-1.27139645886696	3
ENSG00000066135.12	KDM4A	1	43719555	1_27	0	0.016985910625263	5.57206437447417	2.97861199113246e-07	0.849392111441357	1
ENSG00000126091.19	ST3GAL3	1	43801731	1_27	0	0.0170324452484115	4.72376064022172	2.53205921785966e-07	0.161025309304747	2
ENSG00000117407.16	ARTN	1	43933936	1_27	0	0.0393702282152563	12.2636165927088	1.51948168708922e-06	-1.37341880220246	1
ENSG00000117408.10	IPO13	1	43947230	1_27	0	0.0345054467296736	12.986590329693	1.41023590834833e-06	-1.90076350222772	1
ENSG00000117411.16	B4GALT2	1	43976849	1_27	0	0.030858288335569	9.61885579877089	9.34123333448932e-07	0.767953707831239	2
ENSG00000159214.12	CCDC24	1	43991070	1_27	0	0.124555646198952	24.8649731176079	9.74676257225156e-06	2.6317858271877	2
ENSG00000196517.11	SLC6A9	1	44032329	1_27	0	0.0237020470025193	9.02667714522861	6.73321896727579e-07	-1.57640883214648	1
ENSG00000178028.13	DMAP1	1	44213884	1_27	0	0.0188759635217569	5.4975058694291	3.26575653656565e-07	0.176020225329654	1
ENSG00000117419.14	ERI3	1	44354576	1_27	0	0.0219464750630602	6.843963244935	4.72695445808602e-07	-0.621379871629765	2
ENSG00000198520.10	C1orf228	1	44672527	1_28	0	0.0245412598873636	7.21920663710066	5.57564739583664e-07	0.546510392625447	2
ENSG00000142945.12	KIF2C	1	44739744	1_28	0	0.0183598051718136	5.17681522737785	2.99116042552211e-07	-0.993348021812707	2
ENSG00000142937.11	RPS8	1	44774829	1_28	0	0.0236580754822991	6.6586957931195	4.95766938220411e-07	-0.130320951108214	2
ENSG00000188396.3	TCTEX1D4	1	44806156	1_28	0	0.018278085327548	4.78744251947478	2.75386880642546e-07	0.389225515037866	1
ENSG00000222009.8	BTBD19	1	44809879	1_28	0	0.0185338193868723	4.90407861790911	2.86042999815423e-07	0.29862060731689	2
ENSG00000117425.13	PTCH2	1	44842737	1_28	0	0.0187815722477581	5.04904660197775	2.98435373078994e-07	-0.608118999366306	1
ENSG00000126107.14	HECTD3	1	45011467	1_28	0	0.0238418847227117	7.49348893973903	5.62255390875246e-07	-1.02085647888862	1
ENSG00000126088.13	UROD	1	45010817	1_28	0	0.0201899489204748	6.8964091673049	4.3819479478647e-07	-1.69692698755307	1
ENSG00000162415.6	ZSWIM5	1	45266642	1_28	0	0.019931739584109	6.8076978077222	4.27026126723279e-07	1.63632770817743	1
ENSG00000132781.17	MUTYH	1	45336471	1_28	0	0.0313043468651681	12.9396967688026	1.27478727563049e-06	-2.86335266647998	2
ENSG00000070759.16	TESK2	1	45491131	1_28	0	0.025850340543954	8.12655309101961	6.61122015305485e-07	-1.30118256840493	2
ENSG00000280670.2	CCDC163	1	45499668	1_28	0	0.0230057111180072	10.3479018496113	7.49198564391479e-07	2.38300903578523	1
ENSG00000132763.14	MMACHC	1	45500626	1_28	0	0.0478384167490475	15.3246764872679	2.30715666944319e-06	2.48378977216373	1
ENSG00000117450.13	PRDX1	1	45523019	1_28	0	0.0208403332446883	9.17647547809932	6.01851768900786e-07	2.21356349710388	1
ENSG00000117448.13	AKR1A1	1	45551015	1_28	0	0.0495097146293792	17.6709932482707	2.7533432559136e-06	-3.42853281297155	2
ENSG00000159588.14	CCDC17	1	45624129	1_28	0	0.0189263362408989	7.17478258620909	4.27350553201343e-07	-2.18320641969462	1
ENSG00000159592.10	GPBP1L1	1	45687876	1_28	0	0.0186484223850076	6.66501508111145	3.9115799151234e-07	-2.02139047518178	2
ENSG00000159596.6	TMEM69	1	45688394	1_28	0	0.0483527660125777	17.3719564422661	2.64349825661859e-06	-2.63012163356436	2
ENSG00000197429.10	IPP	1	45750903	1_28	0	0.151264326332421	19.4561965853713	9.26197142908457e-06	-4.13436275360386	1
ENSG00000086015.20	MAST2	1	45787339	1_28	0	0.0341519679655461	13.3678358880245	1.43676524297567e-06	-3.46733283527022	2
ENSG00000117461.14	PIK3R3	1	46132601	1_28	0	0.0296870283969173	12.5754824372698	1.17489851967296e-06	-2.34608064038956	2
ENSG00000117472.9	TSPAN1	1	46174934	1_28	0	0.0202287389994426	5.67796929355873	3.61468805699532e-07	-0.735390405991102	1
ENSG00000085998.13	POMGNT1	1	46172865	1_28	0	0.0363524553123732	9.98313421775339	1.14211446757021e-06	-0.448917046129445	1
ENSG00000171357.5	LURAP1	1	46207228	1_28	0	0.0186329306076755	5.58505286733236	3.27504618406701e-07	1.14042457339493	2
ENSG00000085999.11	RAD54L	1	46248570	1_28	0	0.0623608979321647	15.9395869164632	3.12822797755002e-06	2.21937702515583	2
ENSG00000173660.11	UQCRH	1	46302736	1_28	0	0.0194092652003026	5.15470151071988	3.14862971512436e-07	-0.0536517582235554	2
ENSG00000117481.10	NSUN4	1	46340570	1_28	0	0.0589915679105549	15.1661590877721	2.8156231039376e-06	2.03131457584915	2
ENSG00000117480.15	FAAH	1	45479773	1_28	0	0.0578065312372514	16.3773301197082	2.97940118817604e-06	-2.51267524897109	3
ENSG00000079277.19	MKNK1	1	46574922	1_29	0	0.0192529488568128	5.30923693314094	3.21690575547323e-07	0.395415713062842	1
ENSG00000142961.14	MOB3C	1	46616841	1_29	0	0.0319565531076552	10.0899569333193	1.01474802706991e-06	-1.34998020159675	1
ENSG00000123472.12	ATPAF1	1	46673908	1_29	0	0.133397884340041	23.8414335227644	1.0008990576265e-05	2.37801547249344	1
ENSG00000159658.10	EFCAB14	1	46719483	1_29	0	0.0214038149484919	6.30647344872933	4.24802176130529e-07	0.797910053928391	1
ENSG00000142973.13	CYP4B1	1	46815187	1_29	0	0.0293475125917215	9.28454046706594	8.57512944811286e-07	-1.11246144869549	1
ENSG00000162365.11	CYP4A22	1	46815187	1_29	0	0.0317392460755557	10.0254086532071	1.00140017828932e-06	-1.12588864651401	2
ENSG00000186377.7	CYP4X1	1	47023329	1_29	0	0.018044919121188	4.69948262799802	2.66878729877995e-07	0.168838133891008	1
ENSG00000162366.7	PDZK1IP1	1	47191326	1_29	0	0.0181449490727744	4.75148559109177	2.71327706560363e-07	0.295842736396986	1
ENSG00000162367.11	TAL1	1	47225320	1_29	0	0.0403113003069771	12.2911589167988	1.5592961794843e-06	-1.50917294888002	1
ENSG00000123473.15	STIL	1	47243454	1_29	0	0.0195346741272643	5.44597471984574	3.34804098319788e-07	0.350126721006439	2
ENSG00000186790.5	FOXE3	1	47416825	1_29	0	0.0219263260064919	6.53374082433682	4.50854847952612e-07	-0.983121572091668	2
ENSG00000269113.3	TRABD2B	1	47997103	1_30	0	0.0193832635098825	7.49317359524917	4.57089944806386e-07	0.860567523963323	1
ENSG00000117834.12	SLC5A9	1	48220046	1_30	0	0.149426093240378	26.1685798477939	1.23059620093051e-05	-3.19818468197139	2
ENSG00000132122.11	SPATA6	1	48472019	1_30	0	0.0604645516619252	17.3221808636467	3.29619107777456e-06	2.51363544138165	2
ENSG00000162373.12	BEND5	1	48764313	1_31	0	0.0320454012552069	10.7210339442033	1.08121324865364e-06	-1.23708117714116	2
ENSG00000123091.4	RNF11	1	51235789	1_32	0	0.032403306932061	9.61567611118551	9.80568944498042e-07	1.38085885960334	2
ENSG00000085831.15	TTC39A	1	51344853	1_33	0	0.0199260297610152	6.40269922452687	4.01506748298216e-07	0.668582524662343	2
ENSG00000085832.16	EPS15	1	51497266	1_33	0	0.0171023298103665	4.96487566440576	2.67222257092373e-07	-0.218046655641074	2
ENSG00000117859.18	OSBPL9	1	51577431	1_33	0	0.0269040316088678	9.23331979294701	7.81779387715752e-07	1.07332427681491	1
ENSG00000078618.21	NRDC	1	51826904	1_33	0	0.0650471893689212	17.6262744612624	3.60826177719341e-06	1.84190846837835	1
ENSG00000198841.3	KTI12	1	52034079	1_33	0	0.050042898068739	15.1183573171898	2.38098155866143e-06	-1.85116773804581	2
ENSG00000157077.14	ZFYVE9	1	52142437	1_33	0	0.0272478317577596	9.35322051246635	8.02051206017577e-07	1.06621646469448	1
ENSG00000154222.14	CC2D1B	1	52352516	1_33	0	0.0314246222170957	10.7011262734416	1.05829934616193e-06	-1.28076041229713	1
ENSG00000134748.12	PRPF38A	1	52423164	1_33	0	0.0299728969292644	10.2538054206101	9.67214426898416e-07	-1.43320387196798	1
ENSG00000134744.13	ZCCHC11	1	52553683	1_33	0	0.0174596451349521	5.15934440331126	2.83490758293572e-07	-0.355681210247877	1
ENSG00000116157.5	GPX7	1	52601411	1_33	0	0.0177634095672254	5.32157435884562	2.97492100425548e-07	-0.530329286421111	4
ENSG00000182183.14	FAM159A	1	52631909	1_33	0	0.0236734283170241	8.02634937392551	5.97982107388158e-07	0.861153462733769	1
ENSG00000162377.5	COA7	1	52676612	1_33	0	0.0188144082528583	5.86241072866935	3.4711691684486e-07	-0.668566142609013	2
ENSG00000121310.16	ECHDC2	1	52926925	1_33	0	0.020678952343798	6.75197006907998	4.39408055556359e-07	0.82669933854945	2
ENSG00000116171.17	SCP2	1	52927236	1_33	0	0.0199401979775152	6.4094316746003	4.02214721183327e-07	0.766086245451019	1
ENSG00000174348.13	PODN	1	53061947	1_33	0	0.0491124651700921	14.9395611204853	2.30907769905744e-06	1.67447750563348	2
ENSG00000162383.11	SLC1A7	1	53145368	1_33	0	0.0711925270170194	18.4935752289195	4.14347059085372e-06	1.89160200102412	1
ENSG00000157184.6	CPT2	1	53196294	1_33	0	0.021681297050588	7.19789934235343	4.91134002347088e-07	1.03544894209572	2
ENSG00000162384.13	C1orf123	1	53219252	1_33	0	0.113716599123358	23.0354020634226	8.24382252337217e-06	2.89564865658827	1
ENSG00000162385.10	MAGOH	1	53237199	1_33	0	0.0421015539698137	13.473879732106	1.78525297785092e-06	-1.46020990847872	1
ENSG00000157193.15	LRP8	1	53280031	1_33	0	0.0226203300889798	7.597232614672	5.40833190161709e-07	1.46315107251252	2
ENSG00000174332.5	GLIS1	1	53737935	1_33	0	0.0964754639256323	21.4330635945091	6.50743894216232e-06	2.30323027336871	1
ENSG00000058799.14	YIPF1	1	53889688	1_34	0	0.0124565669523575	6.23655023145406	2.44484744518867e-07	-0.559426725409978	2
ENSG00000211452.10	DIO1	1	53891048	1_34	0	0.0149825631887675	7.97046606765456	3.75819066015099e-07	0.899908925474893	1
ENSG00000081870.11	HSPB11	1	53904591	1_34	0	0.0302600648436185	14.593470429783	1.38975232884138e-06	1.83136534410515	2
ENSG00000116212.14	LRRC42	1	53971018	1_34	0	0.010802583241099	4.89982094053275	1.66577678256088e-07	-0.305410599883502	1
ENSG00000116221.15	MRPL37	1	54206869	1_34	0	0.0386224579657605	16.9044177661148	2.05470321257144e-06	1.78246876561704	1
ENSG00000215883.10	CYB5RL	1	54154524	1_34	0	0.0109715891870099	5.04544374251396	1.74211924976658e-07	0.264460642816153	3
ENSG00000162390.17	ACOT11	1	54543445	1_34	0	0.0112650104529435	5.29303439602632	1.87648582862925e-07	0.448423656951665	1
ENSG00000162391.11	FAM151A	1	54580422	1_34	0	0.0106205284583064	4.74040837612867	1.58442197620387e-07	0.283709194819143	2
ENSG00000184313.19	MROH7	1	54548340	1_34	0	0.0113694016199807	5.37957067073184	1.92483806651118e-07	0.431282485464812	2
ENSG00000243725.6	TTC4	1	54589647	1_34	0	0.0111343963431555	5.1836300332195	1.81639228101457e-07	-0.471329095184589	3
ENSG00000162396.5	PARS2	1	54764778	1_34	0	0.01105620224211	5.11751140792548	1.78063033360175e-07	-0.363107306607155	2
ENSG00000006555.10	TTC22	1	54801140	1_34	0	0.0156238011627246	8.36426506835455	4.11266622293644e-07	-0.962996183134998	2
ENSG00000116133.11	DHCR24	1	54886940	1_34	0	0.0116497509047849	5.60811949482194	2.05609355535867e-07	0.552656048925596	3
ENSG00000143001.4	TMEM61	1	54980319	1_34	0	0.0105496635880402	4.67761087802741	1.55300078548017e-07	-0.0183643078031669	1
ENSG00000162402.13	USP24	1	55212826	1_34	0	0.0531434289896021	19.9413674571214	3.33513549920093e-06	-2.14865538365684	1
ENSG00000162409.10	PRKAA2	1	56645496	1_38	0	0.00568069921265191	8.79851534810796	1.57296900150754e-07	0.993063480886309	1
ENSG00000173406.15	DAB1	1	57746269	1_38	0	0.00431523859353866	6.31769373700734	8.57970500327031e-08	-0.638942630099474	3
ENSG00000162600.11	OMA1	1	58546315	1_38	0	0.00377071649882454	5.02359141273069	5.9613849151661e-08	-0.261408294210027	2
ENSG00000184292.6	TACSTD2	1	58577781	1_38	0	0.00397661783286363	5.39372103632986	6.75011715306842e-08	0.445007139113402	1
ENSG00000162601.9	MYSM1	1	58699370	1_38	0	0.0121300635260259	16.5100327746054	6.3026034722689e-07	-1.87342986258476	1
ENSG00000172456.17	FGGY	1	59292674	1_38	0	0.00450832058389783	7.4176075383629	1.05241642114583e-07	1.34970394270805	4
ENSG00000134709.10	HOOK1	1	59814713	1_38	0	0.00401652202234548	5.56633208286597	7.03603900958583e-08	0.459607711964057	1
ENSG00000134716.9	CYP2J2	1	59926822	1_38	0	0.00759224413378812	11.4967878440769	2.7469809999748e-07	-1.28751579208408	1
ENSG00000162604.12	TM2D1	1	61723869	1_39	0	0.0225661002721875	5.1127338148142	3.63093663431777e-07	-0.324090107150374	1
ENSG00000132849.19	PATJ	1	61746932	1_39	0	0.02154533288497	4.67654632234253	3.17093560637638e-07	0.0203799653826018	2
ENSG00000240563.1	L1TD1	1	62194418	1_39	0	0.0383706544858226	10.1308965348841	1.22336502631487e-06	1.33862599391913	4
ENSG00000132854.18	KANK4	1	62395590	1_39	0	0.0238958346487045	5.65251222444271	4.25081973681099e-07	0.579130755136156	1
ENSG00000162607.12	USP1	1	62436136	1_39	0	0.0222389253271926	4.97509308869015	3.48196163369186e-07	0.489533747989185	2
ENSG00000116641.17	DOCK7	1	62690372	1_39	0	0.0274464787496015	6.95984020626402	6.01166645649929e-07	0.998729411035475	1
ENSG00000125703.14	ATG4C	1	62784595	1_39	0	0.0300952492183553	7.83038059744637	7.41634269134999e-07	-1.06302587088159	1
ENSG00000187140.5	FOXD3	1	63322827	1_40	0	0.0249844741188062	5.0267968877876	3.95248767107337e-07	0.326134327994634	1
ENSG00000088035.15	ALG6	1	63367765	1_40	0	0.0491041057285701	11.4300218873138	1.76633812079321e-06	1.36373701428653	2
ENSG00000079739.15	PGM1	1	63593801	1_40	0	0.0396426390947638	9.39444034248831	1.17204003095021e-06	1.32922254913038	4
ENSG00000162437.14	RAVER2	1	64745107	1_41	0	0.210134922506783	26.735965672951	1.76808476835211e-05	-2.61916817652411	1
ENSG00000162434.11	JAK1	1	64966741	1_41	0	0.0275791682630618	7.01477899151051	6.08841336804759e-07	-0.764105815329618	1
ENSG00000162433.14	AK4	1	65147235	1_41	0	0.0543170780855267	13.4479401865396	2.29879975453264e-06	1.54940320795942	1
ENSG00000213625.8	LEPROT	1	65428477	1_41	0	0.0352007378968737	9.32280216205964	1.03277854998228e-06	-1.14517295994179	1
ENSG00000116678.19	LEPR	1	65439203	1_41	0	0.0258516325816169	6.4040643605815	5.21017890817363e-07	0.670221692549335	1
ENSG00000118473.21	SGIP1	1	66533081	1_42	0	0.0333090841466061	15.0994020385004	1.58281958075696e-06	2.09305871760406	1
ENSG00000152760.9	TCTEX1D1	1	66752321	1_42	0	0.0160555922880805	7.59297942880531	3.83660888488203e-07	1.5248434595497	2
ENSG00000198160.14	MIER1	1	66920571	1_42	0	0.0189801660549533	8.39974730969275	5.01735930177482e-07	1.18423967941647	2
ENSG00000116704.7	SLC35D1	1	67053650	1_42	0	0.0312521173637977	13.0033646870722	1.27892230884471e-06	1.85804192920909	1
ENSG00000081985.10	IL12RB2	1	67307648	1_42	0	0.0128229534369478	4.93990233094747	1.99349615025489e-07	-0.280052144701556	1
ENSG00000116717.11	GADD45A	1	67684588	1_42	0	0.0764069789699224	21.540254935702	5.1795596778607e-06	2.27843113116866	2
ENSG00000116729.13	WLS	1	68255075	1_43	0	0.0834531837150742	18.4177967860985	4.83715005575754e-06	2.0755166800552	1
ENSG00000118454.12	ANKRD13C	1	70349109	1_44	0	0.0312752101470495	5.96676274235438	5.87283743602657e-07	-0.540636266477997	1
ENSG00000197568.13	HHLA3	1	70355624	1_44	0	0.0292314028801839	5.32778458854427	4.9012323296189e-07	0.620664395219808	2
ENSG00000116761.11	CTH	1	70411075	1_44	0	0.0320368856744869	6.1943856301633	6.24536038121396e-07	0.700732404148159	1
ENSG00000050628.20	PTGER3	1	71047606	1_45	0	0.015863017150027	4.96842907784431	2.48035510711233e-07	-0.315843319429589	2
ENSG00000132485.13	ZRANB2	1	71081716	1_45	0	0.0164059775831924	5.2847979768226	2.72859750434148e-07	-0.461490387609084	1
ENSG00000172260.14	NEGR1	1	72282986	1_46	0	0.017797954498274	5.67375394675547	3.17796832073731e-07	0.77917471956006	1
ENSG00000254685.6	FPGT	1	74198465	1_47	0	0.0212341248600971	6.86792818807578	4.58953922455049e-07	-0.819666500885248	2
ENSG00000116783.14	TNNI3K	1	74234567	1_47	0	0.0171887018357464	4.87869777683478	2.63910073304292e-07	-0.285078305362086	3
ENSG00000116791.13	CRYZ	1	74702183	1_47	0	0.0321483604728304	10.7830547689982	1.09096197596892e-06	-1.39305409895598	5
ENSG00000162623.15	TYW3	1	74733103	1_47	0	0.0172087488093057	4.88965639626237	2.64811359375788e-07	-0.137896687549992	2
ENSG00000137968.16	SLC44A5	1	75399340	1_47	0	0.0169520891047802	4.74836113037527	2.53323769279998e-07	0.471205266881546	2
ENSG00000137955.15	RABGGTB	1	75779738	1_47	0	0.0196473592580523	6.13658609045539	3.79437273919899e-07	0.759892724609886	3
ENSG00000057468.6	MSH4	1	75779738	1_47	0	0.0463982337668765	14.2641461294398	2.08284140120544e-06	2.22998567749573	4
ENSG00000184005.10	ST6GALNAC3	1	76074606	1_47	0	0.0181968437233112	5.41482320927084	3.10091113655406e-07	-0.517345350206661	1
ENSG00000117069.14	ST6GALNAC5	1	76866942	1_48	0	0.0163444372344799	9.20302626997292	4.73379674958748e-07	-1.08855635759773	1
ENSG00000142892.14	PIGK	1	77228410	1_48	0	0.0529580993620071	20.3229743472029	3.38710478801429e-06	2.15511009321541	1
ENSG00000036549.12	ZZZ3	1	77684256	1_48	0	0.0166560873390633	9.38054262677697	4.91711000583481e-07	-1.33777371799786	1
ENSG00000162614.18	NEXN	1	77937259	1_48	0	0.0754707077492567	23.7198946220663	5.63378347673084e-06	-2.54671216325662	1
ENSG00000162616.8	DNAJB4	1	78015827	1_48	0	0.0116988440316964	6.06245818288199	2.23203335694336e-07	-0.633550581054147	1
ENSG00000137960.5	GIPC2	1	77979050	1_48	0	0.0102429829290492	4.81583051556512	1.55241066234029e-07	-0.263789521471082	2
ENSG00000122420.9	PTGFR	1	78303482	1_48	0	0.0330051070230329	15.8298469108629	1.64424615095721e-06	1.70608486360002	1
ENSG00000137965.10	IFI44	1	78649621	1_48	0	0.0113175559511988	5.75157857980378	2.0485599672906e-07	-0.523972211430907	1
ENSG00000162618.13	ADGRL4	1	79007674	1_48	0	0.0649384275476095	22.2745367251929	4.55217995457337e-06	-2.22792122952359	2
ENSG00000137941.16	TTLL7	1	83998735	1_51	0	0.0262831793108319	7.64032161452498	6.31972982203166e-07	-0.971187775847584	1
ENSG00000203943.8	SAMD13	1	84298566	1_51	0	0.11332253955137	21.632308887194	7.7148617466861e-06	2.3968270826696	1
ENSG00000117133.10	RPF1	1	84478825	1_52	0	0.0295712119294986	8.37554582281317	7.79455303636256e-07	-1.04220199799186	3
ENSG00000122432.17	SPATA1	1	84506406	1_52	0	0.0420518819114015	11.7118875995545	1.5499629093452e-06	-1.41747340429445	1
ENSG00000117151.12	CTBS	1	84570855	1_52	0	0.0211208301602588	5.20030515734426	3.45659730514127e-07	-0.27709178881063	2
ENSG00000117155.16	SSX2IP	1	84691138	1_52	0	0.0610541764570735	15.2680857861118	2.93365434816558e-06	-1.79917655731333	2
ENSG00000153898.12	MCOLN2	1	84997425	1_52	0	0.0202140526109185	4.78704253598106	3.04529698046369e-07	0.192704489233112	1
ENSG00000055732.12	MCOLN3	1	85048551	1_52	0	0.0244570885411257	6.58267288089397	5.06659281976909e-07	0.635593207565567	2
ENSG00000097096.8	SYDE2	1	85200644	1_52	0	0.0224013348597961	5.75488271418972	4.0571339702857e-07	0.469463160253318	2
ENSG00000142867.12	BCL10	1	85277177	1_52	0	0.0259731995719443	7.15016402169014	5.84454128374446e-07	-0.932325359989341	2
ENSG00000153904.18	DDAH1	1	85587205	1_52	0	0.0203805008360438	4.86425762191086	3.11989798806897e-07	-0.202227522298381	1
ENSG00000117174.10	ZNHIT6	1	85708549	1_52	0	0.0202113145053323	4.78574569308362	3.04405959784779e-07	-0.015356281773139	1
ENSG00000171502.14	COL24A1	1	86140114	1_53	0	0.0194123551753327	4.70497411783478	2.87438171246173e-07	-0.019709598998704	1
ENSG00000122417.15	ODF2L	1	86396707	1_53	0	0.0193989640775989	4.69913375686319	2.86883334105067e-07	0.0675074034059621	1
ENSG00000137975.7	CLCA2	1	86424561	1_53	0	0.0198759578159049	4.93432046859826	3.08648657401685e-07	0.227781354466518	1
ENSG00000016602.9	CLCA4	1	86546626	1_53	0	0.0301772509944713	8.82784972824456	8.38385156412544e-07	1.04775410368359	2
ENSG00000153936.16	HS2ST1	1	86914303	1_53	0	0.0674083167004584	16.3960453935225	3.47825619983275e-06	2.20495632162871	1
ENSG00000143013.12	LMO4	1	87331207	1_53	0	0.0934843553900806	19.7820674301362	5.81995449935922e-06	-2.08451124641451	1
ENSG00000065243.19	PKN2	1	88653278	1_54	0	0.013010281157904	10.1934693176071	4.17366584831461e-07	-2.47007821475382	2
ENSG00000137944.17	KYAT3	1	88956490	1_54	0	0.0203159321635205	25.8247044302294	1.65112931181829e-06	4.3239269577269	3
ENSG00000213516.9	RBMXL1	1	88993078	1_54	0	0.0145524150341998	8.43133052413034	3.86135882090114e-07	1.40825594255151	1
ENSG00000117226.11	GBP3	1	89015900	1_54	0	0.0166213310449346	10.3392567233127	5.40834131928304e-07	1.70237635207268	2
ENSG00000117228.9	GBP1	1	89085986	1_54	0	0.0122752487582513	4.970827172511	1.9202949475647e-07	-0.293687372712875	1
ENSG00000213512.1	GBP7	1	89182399	1_54	0	0.0126124316189699	5.37444284097961	2.13324750662203e-07	0.529449593188262	1
ENSG00000162654.8	GBP4	1	89198593	1_54	0	0.0284789299432787	14.880891232506	1.33371053992739e-06	2.03282758109596	1
ENSG00000197147.13	LRRC8B	1	89525155	1_54	0	0.0122727865945186	4.80164379164751	1.85456515284733e-07	0.304344754900961	2
ENSG00000171488.14	LRRC8C	1	89633156	1_55	0	0.0640433439243099	15.3462875785938	3.09304547970206e-06	-1.99157380000443	2
ENSG00000162664.16	ZNF326	1	89987238	1_55	0	0.0240950497011595	6.06207867090045	4.59682920963026e-07	-0.580749216162267	1
ENSG00000122482.20	ZNF644	1	91022402	1_55	0	0.0309842314979035	8.43692079729854	8.22685181344608e-07	0.908206433454294	1
ENSG00000162669.15	HFM1	1	91403932	1_55	0	0.0216990868536933	5.07481337711417	3.46553674340166e-07	0.45065069994407	3
ENSG00000097046.12	CDC7	1	91499856	1_56	0	0.0734142554004483	16.7002986222537	3.85845650508849e-06	1.89775707881471	3
ENSG00000284413.1	BTBD8	1	92080411	1_56	0	0.0280241162052681	7.52940993677144	6.64051621774024e-07	0.76401072496197	1
ENSG00000069712.12	KIAA1107	1	92167501	1_56	0	0.0215456543445837	5.04952279335088	3.42388365561519e-07	-0.460150440812011	1
ENSG00000162676.11	GFI1	1	92487304	1_56	0	0.0231181019553042	5.71329227899055	4.15668955878308e-07	-0.316175118193637	2
ENSG00000067208.14	EVI5	1	92744283	1_56	0	0.0263948774263492	6.96371296567127	5.78454874403381e-07	0.742044159410052	2
ENSG00000122406.12	RPL5	1	92831623	1_56	0	0.0367530606140606	10.0952369239014	1.16766698319282e-06	1.50937271446639	1
ENSG00000154511.11	FAM69A	1	92961849	1_56	0	0.0361050730629199	9.92663544958046	1.12792253811462e-06	-1.39907225492974	2
ENSG00000143033.17	MTF2	1	93079600	1_57	0	0.10875303888497	21.3137628270062	7.29475152951791e-06	2.31678685767893	1
ENSG00000117500.12	TMED5	1	93180650	1_57	0	0.0203277374997444	5.30253653677489	3.39220185433901e-07	0.420647538785168	1
ENSG00000122483.17	CCDC18	1	93179625	1_57	0	0.0210160845716797	5.61613234159969	3.71448076992908e-07	-0.568256363440115	2
ENSG00000117505.12	DR1	1	93345343	1_57	0	0.0286878371713309	8.55155503359515	7.72061463791023e-07	1.05614894704025	2
ENSG00000137942.16	FNBP1L	1	93449728	1_57	0	0.0222565149836811	6.15644022151686	4.31216928933474e-07	-0.851832322700092	1
ENSG00000023909.9	GCLM	1	93909186	1_57	0	0.0190614037280626	4.69701498988788	2.81764191918952e-07	-0.331284005181832	1
ENSG00000137962.12	ARHGAP29	1	94275736	1_58	0	0.0583908831033715	17.8657741903053	3.28303760864489e-06	1.95858554441765	1
ENSG00000117528.11	ABCD3	1	94411329	1_58	0	0.0154142006258202	5.26157052601499	2.55238025941129e-07	-0.412825328465452	1
ENSG00000143036.16	SLC44A3	1	94823295	1_58	0	0.0181373960495999	6.79122096406666	3.8764284410463e-07	-0.767454957033457	2
ENSG00000117519.15	CNN3	1	94899861	1_58	0	0.0284395823308965	11.0311500076419	9.87308732059396e-07	1.31231061370326	2
ENSG00000172339.9	ALG14	1	95158938	1_58	0	0.0223402826381048	8.75348245386957	6.15429772991488e-07	-1.14381040036829	1
ENSG00000152078.9	TMEM56	1	95118216	1_58	0	0.0144882135267073	4.67945933592387	2.13363186768409e-07	0.198559026638491	1
ENSG00000122481.16	RWDD3	1	95116044	1_58	0	0.0172005389853502	6.2923900176886	3.40617269366495e-07	0.677719095516941	3
ENSG00000117569.18	PTBP2	1	96723732	1_59	0	0.0313953314152037	8.7616777134067	8.65687845206064e-07	-1.38460475347661	1
ENSG00000188641.12	DPYD	1	97921399	1_60	0	0.0218853431068312	6.92544378350142	4.76990732985265e-07	1.30201392468324	1
ENSG00000162627.16	SNX7	1	98661649	1_60	0	0.0214766084142457	6.74797930514163	4.56087756956515e-07	-0.665203968489896	1
ENSG00000117600.12	PLPPR4	1	99263142	1_60	0	0.0282340772320392	9.32861600899336	8.28895513088603e-07	1.04743251884704	1
ENSG00000099260.10	PALMD	1	99650697	1_61	0	0.0244508695532357	6.21641287875378	4.7834708733002e-07	0.52863664500422	2
ENSG00000156869.12	FRRS1	1	99766518	1_61	0	0.024658239818761	6.29611618197553	4.88589105855267e-07	0.635102191279124	1
ENSG00000162688.16	AGL	1	99848840	1_61	0	0.031995201974644	8.75678582475395	8.81735969056887e-07	1.03465276868484	1
ENSG00000117620.14	SLC35A3	1	99969054	1_61	0	0.0473540276077313	12.4776344324941	1.85950844173639e-06	1.98944651056595	2
ENSG00000156875.13	MFSD14A	1	100038437	1_61	0	0.0582851732991934	14.4599845235803	2.65237480522836e-06	2.19065347482148	1
ENSG00000156876.9	SASS6	1	100132743	1_61	0	0.0212468608436379	4.89251589232925	3.27141764823123e-07	0.0294969432432235	1
ENSG00000122435.9	TRMT13	1	100132743	1_61	0	0.0337457296813962	9.26099676116855	9.83525284599658e-07	1.62211522403907	2
ENSG00000122477.12	LRRC39	1	100178174	1_61	0	0.0602723042595088	14.7807348191888	2.80364352990446e-06	-1.92793756233936	1
ENSG00000137992.14	DBT	1	100249898	1_61	0	0.0418043511130905	11.2919467481534	1.48559107551793e-06	1.77592400248813	1
ENSG00000137996.12	RTCA	1	100262745	1_61	0	0.0341938217318193	9.38591158357869	1.01002721438442e-06	-1.44303592905025	2
ENSG00000079335.18	CDC14A	1	100353172	1_61	0	0.0460117099178197	12.203845797564	1.7671526171797e-06	-1.57110329426503	1
ENSG00000181656.6	GPR88	1	100536067	1_62	0	0.0282937801454992	5.39791633080706	4.80646846011867e-07	0.55282280704507	2
ENSG00000162692.10	VCAM1	1	100721765	1_62	0	0.0367704018206758	7.87776850312361	9.1161311363545e-07	0.956387214720253	1
ENSG00000162694.13	EXTL2	1	100895128	1_62	0	0.0264680937107153	4.76800792072532	3.97162838104919e-07	-0.232049734395236	3
ENSG00000162695.11	SLC30A7	1	100895622	1_62	0	0.0266368759990301	4.82801084935176	4.04725436394679e-07	-0.153734972862827	2
ENSG00000170989.8	S1PR1	1	101237269	1_62	0	0.0334318322084529	6.97598359452222	7.33963736163784e-07	0.743030349901736	1
ENSG00000185946.15	RNPC3	1	103529760	1_65	0	0.0179873015943047	4.67919585924332	2.64878198666362e-07	-0.0111464577723487	2
ENSG00000240038.6	AMY2B	1	103558289	1_65	0	0.0231563071243932	7.05791088248492	5.14344908487125e-07	-0.753907949207056	3
ENSG00000243480.7	AMY2A	1	103586151	1_65	0	0.0179715813569586	4.6709707007687	2.64181505078881e-07	0.0351035402533426	1
ENSG00000162631.18	NTNG1	1	107135646	1_66	0	0	11.3035980632225	0	0.788235720248744	1
ENSG00000134215.15	VAV3	1	107793911	1_66	0	0	7.24833352552499	0	0.699224197943247	1
ENSG00000085491.15	SLC25A24	1	108201019	1_67	0	0.0401838154484819	11.9927806327821	1.5166313678564e-06	1.27096253290314	2
ENSG00000162636.15	FAM102B	1	108571155	1_67	0	0.0187757359418672	4.8467975998865	2.86391963277078e-07	0.19483835044127	1
ENSG00000116266.10	STXBP3	1	108746731	1_67	0	0.0299550312396072	9.18545537581909	8.65923332932642e-07	1.10192471856171	1
ENSG00000162641.18	AKNAD1	1	108823748	1_67	0	0.0256062578723403	7.74437144926829	6.24081435290047e-07	0.912632021784296	3
ENSG00000121957.12	GPSM2	1	108830912	1_67	0	0.0273685055947857	8.42415998172156	7.25582273051217e-07	1.03316886261199	3
ENSG00000121940.15	CLCC1	1	108945282	1_67	0	0.0184401519581406	4.67727035530693	2.71435060144533e-07	-0.117633541396018	2
ENSG00000197780.9	TAF13	1	109075155	1_67	0	0.0185249192425044	4.72883838898466	2.7568921010214e-07	-0.196938312919964	2
ENSG00000215717.5	TMEM167B	1	109090133	1_67	0	0.0205373680277596	5.74834753074155	3.7153247100053e-07	0.607500157535241	1
ENSG00000031698.12	SARS	1	109214673	1_67	0	0.0217131849063693	6.24925387181622	4.27032247731232e-07	-0.728697864110219	1
ENSG00000134222.16	PSRC1	1	109278889	1_67	0	0.0214523183212962	6.10432986883631	4.12117636550516e-07	-0.45142255914077	2
ENSG00000221986.6	MYBPHL	1	109307500	1_67	0	0.0364579941381522	11.2302852596128	1.28852406001102e-06	-1.70599817068509	1
ENSG00000134243.11	SORT1	1	109397881	1_67	0	0.0246833338808501	7.49802414070767	5.82451309225884e-07	-1.2298015410714	1
ENSG00000143028.8	SYPL2	1	109467180	1_67	0	0.101297791643421	20.7193987077869	6.60520192752369e-06	-2.17741570223787	1
ENSG00000162650.16	ATXN7L2	1	109483259	1_67	0	0.0258151151204772	7.92354645410584	6.43728368093529e-07	1.30584007574339	2
ENSG00000174151.14	CYB561D1	1	109494012	1_67	0	0.0360128276116244	11.0982264958991	1.25782371769223e-06	1.6340826317933	2
ENSG00000181754.6	AMIGO1	1	109501836	1_67	0	0.0191962322842235	5.0980855195807	3.07986788014336e-07	-0.676905862284681	2
ENSG00000168765.16	GSTM4	1	109635226	1_67	0	0.018436958604199	4.6778311427415	2.71420593088232e-07	0.0964277973449639	4
ENSG00000134184.12	GSTM1	1	109621257	1_67	0	0.0184937367747521	4.71812557302593	2.74601649130359e-07	-0.336478497364113	4
ENSG00000213366.12	GSTM2	1	109667893	1_67	0	0.130387477150382	23.4193238228861	9.60990750654266e-06	2.44802541082128	4
ENSG00000134201.10	GSTM5	1	109709124	1_67	0	0.0209887136810226	5.93878912653577	3.92276870122263e-07	0.730789389149078	2
ENSG00000134202.10	GSTM3	1	109741163	1_67	0	0.0193249501361783	5.1621058158604	3.13945497111534e-07	-0.612353418038577	1
ENSG00000179902.12	C1orf194	1	109105830	1_67	0	0.0210423819430799	5.95090062499528	3.94081974912868e-07	0.553645669327216	1
ENSG00000184371.13	CSF1	1	109911185	1_68	0	0.0438065196206544	9.79882623135647	1.35089557822498e-06	0.91540736047366	2
ENSG00000143093.14	STRIP1	1	110034040	1_68	0	0.159960556025899	22.3674386934764	1.12599933605358e-05	-2.57879684634915	2
ENSG00000116396.14	KCNC4	1	110267878	1_68	0	0.0424494125136641	9.4996721337698	1.2690808019756e-06	1.13325352390868	1
ENSG00000168679.17	SLC16A4	1	110386854	1_68	0	0.0258367593827608	4.79883178963538	3.90195756047611e-07	0.103257889126221	2
ENSG00000134248.13	LAMTOR5	1	110407817	1_68	0	0.0324457383660239	6.95129825721554	7.09794383572869e-07	-0.842333314400576	1
ENSG00000143125.5	PROK1	1	110451368	1_68	0	0.0534530555055176	11.6950179965305	1.96735350650683e-06	-1.37538982114865	1
ENSG00000177301.14	KCNA2	1	110633365	1_68	0	0.0326526593078474	7.01147364871223	7.20504731009996e-07	-1.04370197728826	1
ENSG00000143119.12	CD53	1	110890223	1_68	0	0.0343749030425206	7.49812189769071	8.11153323747675e-07	1.18535596358157	1
ENSG00000121931.15	LRIF1	1	110964484	1_68	0	0.0332019319934164	7.16936757849989	7.4912307878786e-07	-0.95646293681291	1
ENSG00000156171.14	DRAM2	1	111139496	1_68	0	0.0292331036985597	5.96521204924637	5.48794546786246e-07	-0.337337077226366	2
ENSG00000134255.13	CEPT1	1	111139685	1_68	0	0.0847032587437709	16.1179227884061	4.29653311794182e-06	-1.92815186791411	1
ENSG00000173947.13	PIFO	1	111346062	1_69	0	0.00994977513149053	8.03064674515594	2.51462229506908e-07	1.00763078666231	1
ENSG00000085465.12	OVGP1	1	111427097	1_69	0	0.00731554784118804	5.21476021058845	1.20057742155515e-07	0.321983443999761	1
ENSG00000116455.13	WDR77	1	111449473	1_69	0	0.00765628358756043	5.63341128729427	1.35737061943795e-07	-0.44922869163252	1
ENSG00000121933.18	TMIGD3	1	111563822	1_69	0	0.0156214567791423	12.085602577481	5.94153711091002e-07	-1.40959116627143	1
ENSG00000116473.14	RAP1A	1	111543408	1_69	0	0.0111383305391453	9.18529247006608	3.21974935422743e-07	1.01901811924246	1
ENSG00000197852.9	FAM212B	1	111756253	1_69	0	0.0354070882062977	19.1121801346354	2.12965579612432e-06	-2.08950925192129	2
ENSG00000064703.11	DDX20	1	111755261	1_69	0	0.0442447950613236	20.9167212655168	2.91249219757303e-06	-2.15070457970323	1
ENSG00000143079.14	CTTNBP2NL	1	112395875	1_69	0	0.0142207130309394	9.3931370334369	4.20378991964839e-07	0.480655277899841	1
ENSG00000134245.17	WNT2B	1	112464182	1_69	0	0.00808698938666908	6.70448018299559	1.70632187424921e-07	-0.899840114039023	1
ENSG00000116489.12	CAPZA1	1	112614432	1_69	0	0.010512819851408	11.0696135653037	3.66235683065327e-07	2.38507024311887	2
ENSG00000007341.18	ST7L	1	112540817	1_69	0	0.00761877115211873	6.57153705512019	1.57565402609028e-07	-0.0229943487680011	2
ENSG00000155363.18	MOV10	1	112673015	1_69	0	0.265684970864949	29.085880872551	2.43196982955528e-05	-5.27569565542344	2
ENSG00000155367.15	PPM1J	1	112725310	1_69	0	0.00692758569643059	5.55791597751717	1.21172162200353e-07	-0.351889796261677	1
ENSG00000155380.11	SLC16A1	1	112956760	1_70	0	0.0670700048274551	29.2539597085155	6.17478684413827e-06	4.79683944706485	3
ENSG00000081026.18	MAGI3	1	113390166	1_70	0	0.0160445467455009	4.68890800595148	2.36759895034656e-07	-0.0871575718906194	2
ENSG00000116793.15	PHTF1	1	113758713	1_70	0	0.0196515229430174	6.29868726561054	3.89542845443447e-07	-0.442393337190427	1
ENSG00000134242.15	PTPN22	1	113871109	1_70	0	0.0194162842963315	6.592604369557	4.02839557307087e-07	0.801988631045456	1
ENSG00000188761.11	BCL2L15	1	113886718	1_70	0	0.0232968750828582	7.82480467965336	5.73693791957453e-07	0.79090050833116	2
ENSG00000134262.12	AP4B1	1	113905154	1_70	0	0.0161169477845902	4.71122997531626	2.38960477329533e-07	-0.0737060009835964	1
ENSG00000118655.4	DCLRE1B	1	113904412	1_70	0	0.030452303176852	10.5181106752173	1.00801467528151e-06	-1.2666139180188	2
ENSG00000163349.21	HIPK1	1	113926975	1_70	0	0.0398924768649748	12.8448628266077	1.6126103625579e-06	1.47763167994055	2
ENSG00000116774.11	OLFML3	1	113979261	1_70	0	0.0859518843034355	20.0326981052329	5.41880873199591e-06	-2.09447508794324	2
ENSG00000134200.3	TSHB	1	115032682	1_71	0	0.0144459280082727	4.83521701094596	2.19821613085912e-07	-0.00805158757574086	1
ENSG00000116752.5	BCAS2	1	114577676	1_71	0	0.0468750782497143	16.0598890225978	2.36915524152646e-06	1.91899105575815	1
ENSG00000175984.14	DENND2C	1	114669904	1_71	0	0.0180669389608576	7.00329299969055	3.98195041291095e-07	0.793220971591114	1
ENSG00000213281.4	NRAS	1	114716596	1_71	0	0.0229970281104207	9.97442059969999	7.21885581035833e-07	1.65767143804832	1
ENSG00000009307.15	CSDE1	1	114758064	1_71	0	0.0142328421722348	4.72622916819426	2.11697331334055e-07	0.0677335323439184	1
ENSG00000134198.9	TSPAN2	1	115089303	1_71	0	0.020270873635106	9.13970406241797	5.83060437041043e-07	-1.64043931215501	1
ENSG00000173218.14	VANGL1	1	115790417	1_72	0	0.0112003580851682	5.91724548619675	2.08574143278287e-07	-0.811351359340403	1
ENSG00000163393.12	SLC22A15	1	115976190	1_72	0	0.0898379878153249	25.6681226774939	7.25709980784809e-06	2.71750727786815	1
ENSG00000143061.17	IGSF3	1	116684710	1_72	0	0.0458457036043293	19.211717258058	2.77187602718803e-06	-1.94993742535245	1
ENSG00000134247.9	PTGFRN	1	116943732	1_72	0	0.0101817453857257	5.02292103345045	1.60948730952871e-07	-0.287102630280279	2
ENSG00000134256.12	CD101	1	117001562	1_72	0	0.0119075298855679	6.49169995180652	2.43270300875129e-07	-0.662066162460558	3
ENSG00000116830.11	TTF2	1	117060534	1_72	0	0.0194197858466904	11.0881058626299	6.7765831837744e-07	-1.18229466363158	1
ENSG00000134253.9	TRIM45	1	117103122	1_72	0	0.0405879245755655	18.0537598807409	2.30607527944536e-06	1.83370183213705	3
ENSG00000198162.12	MAN1A2	1	117366383	1_72	0	0.0200860413106505	11.4056662670496	7.2098127424187e-07	-1.31590902588479	3
ENSG00000183508.4	FAM46C	1	117601710	1_72	0	0.0123181436023404	6.80986932967621	2.63993366932045e-07	-0.654655457437275	2
ENSG00000196505.10	GDAP2	1	117929798	1_72	0	0.0498861207747922	20.0162117814402	3.1424660535595e-06	1.95974060051725	1
ENSG00000092607.13	TBX15	1	118974734	1_73	0	0.0113875793736594	9.07863047549646	3.25357431043635e-07	1.04153063849101	1
ENSG00000116874.11	WARS2	1	119012523	1_73	0	0.00771228758008347	5.45338710366061	1.32360535599706e-07	0.396041453047258	2
ENSG00000143067.4	ZNF697	1	119648421	1_73	0	0.00790108828288738	5.67795414387449	1.4118474340823e-07	-0.508860854245779	1
ENSG00000092621.11	PHGDH	1	119667608	1_73	0	0.0266161598647962	17.0824517424488	1.4308844781173e-06	1.72923770325332	2
ENSG00000134240.11	HMGCS2	1	119770159	1_73	0	0.00999133584507372	7.84415105865337	2.46648500558597e-07	-0.851530832327649	1
ENSG00000117281.15	CD160	1	145720709	1_73	0	0.00711063052882677	4.67671454907925	1.04654510241543e-07	-0.246628946538287	1
ENSG00000265491.4	RNF115	1	145827673	1_73	0	0.197450106926835	36.1146082384372	2.24413642575709e-05	3.31425522162411	1
ENSG00000186364.11	NUDT17	1	145843044	1_73	0	0.0110065494014436	8.74915750106511	3.03058448537183e-07	0.884386575209063	1
ENSG00000265241.6	RBM8A	1	145927840	1_73	0	0.0237677100277697	16.0850486734306	1.20314700256381e-06	1.8971353830535	1
ENSG00000271601.3	LIX1L	1	145955867	1_73	0	0.0345185130949589	19.599018229142	2.12909661999841e-06	2.15973835633755	1
ENSG00000121851.12	POLR3GL	1	145963899	1_73	0	0.036395225644709	20.0976638356964	2.30196633317497e-06	2.18504841726351	1
ENSG00000168509.19	HFE2	1	146036954	1_73	0	0.0302296229846285	18.354203677463	1.74613272327898e-06	-2.07535141235201	1
ENSG00000271425.7	NBPF10	1	146027599	1_73	0	0.0101619449255284	8.04086316145122	2.57151156556259e-07	-0.958756275017063	1
ENSG00000131791.7	PRKAB2	1	147171976	1_73	0	0.00729010818034459	4.90048543322446	1.12429958220539e-07	0.205208985877253	1
ENSG00000131778.18	CHD1L	1	147243149	1_73	0	0.0131945693278314	10.5874961159483	4.39640261051082e-07	-1.25662366837411	2
ENSG00000131781.12	FMO5	1	147238135	1_73	0	0.0113011382983724	8.94392820047627	3.1809692253849e-07	-1.08701277848565	2
ENSG00000162836.11	ACP6	1	147646379	1_73	0	0.0137285789097596	11.3109083048248	4.8868841054351e-07	1.85201774924992	4
ENSG00000265107.2	GJA5	1	147773551	1_73	0	0.0862422723509098	27.054172442833	7.34282906916445e-06	-2.20114372934797	2
ENSG00000244094.1	SPRR2F	1	153113709	1_74	0	0.0376463505516927	9.06212350451207	1.07364778474416e-06	1.10457742790658	1
ENSG00000178796.12	RIIAD1	1	151726940	1_74	0	0.0301393667073245	6.95621352449057	6.59805605308105e-07	0.988534852860716	1
ENSG00000159409.14	CELF3	1	151717135	1_74	0	0.0247697355133453	5.10328783127596	3.97814314939164e-07	0.400513543301152	1
ENSG00000143450.16	OAZ3	1	151733765	1_74	0	0.0247855636582539	5.10928784178906	3.98536537859493e-07	0.251805571651636	2
ENSG00000143436.10	MRPL9	1	151762965	1_74	0	0.0238545181704266	4.74819349498149	3.56457725167071e-07	0.244143717213194	2
ENSG00000182134.15	TDRKH	1	151775323	1_74	0	0.0948395658146525	17.9163604200852	5.34746956205022e-06	-1.96958841550057	1
ENSG00000143365.17	RORC	1	151831413	1_74	0	0.0248666797465885	5.14013827763135	4.02255116860967e-07	-0.290705242036576	1
ENSG00000225556.1	C2CD4D	1	151841315	1_74	0	0.0260448604497702	5.57694347021706	4.57116871598974e-07	-0.380589045045283	1
ENSG00000196407.11	THEM5	1	151853515	1_74	0	0.0543358224341585	12.5538025481276	2.14669582799445e-06	1.68290437114207	1
ENSG00000159445.12	THEM4	1	151907622	1_74	0	0.0258748119575871	5.51513311128908	4.49099089785391e-07	0.388666553959544	1
ENSG00000197747.8	S100A10	1	151993591	1_74	0	0.0237245510781772	4.69667412048177	3.50669024052955e-07	0.319867420238653	2
ENSG00000197915.5	HRNR	1	152212431	1_74	0	0.0773568483183306	15.943647613575	3.88146279853042e-06	-1.97824607798111	4
ENSG00000143631.10	FLG	1	152286680	1_74	0	0.0238903740266534	4.76234838780141	3.58057756093725e-07	0.0432151466603441	2
ENSG00000143520.6	FLG2	1	152337610	1_74	0	0.0286947856543287	6.49199013147975	5.86259387113392e-07	0.785265347993549	1
ENSG00000143536.7	CRNN	1	152414760	1_74	0	0.0557555082909913	12.8002221389656	2.24602331235996e-06	-1.63289545810011	2
ENSG00000163207.6	IVL	1	152908247	1_74	0	0.0608405976044986	13.6353379229219	2.6107684176119e-06	-1.56710675760672	2
ENSG00000163216.6	SPRR2D	1	153041606	1_74	0	0.0377164768609014	9.07976315529567	1.07774151371556e-06	1.28981288643719	1
ENSG00000241794.1	SPRR2A	1	153057485	1_74	0	0.0307733932207127	7.1530779949748	6.92751253730202e-07	-1.04885165161294	2
ENSG00000203785.8	SPRR2E	1	153106201	1_74	0	0.023656550263228	4.66960708451677	3.47648793420056e-07	0.0301015814169303	2
ENSG00000163220.10	S100A9	1	153357702	1_75	0	0.0232405235524097	6.37678422480855	4.66397917776952e-07	0.707043087328686	2
ENSG00000143546.9	S100A8	1	153391654	1_75	0	0.0214738815868405	5.62945584093877	3.80439799740261e-07	0.526997168914454	1
ENSG00000197956.9	S100A6	1	153520107	1_75	0	0.0195548784393292	4.76377650643545	2.93167263025729e-07	0.178817373041602	1
ENSG00000196420.7	S100A5	1	153541765	1_75	0	0.0397876595865145	11.482055967573	1.43772897962292e-06	-1.58284051139177	1
ENSG00000188015.9	S100A3	1	153549177	1_75	0	0.0667749680109111	16.4380215933776	3.45439669071186e-06	1.93913602784596	2
ENSG00000196154.11	S100A4	1	153549456	1_75	0	0.0376745725764781	10.9854119946427	1.30248777820163e-06	1.42214495141219	2
ENSG00000196754.10	S100A2	1	153567844	1_75	0	0.0711501208810512	16.9515453330994	3.79571775515223e-06	-1.9954124387811	1
ENSG00000188643.10	S100A16	1	153613108	1_75	0	0.0207011699876574	5.35192335735224	3.48669332821814e-07	0.491977454466898	1
ENSG00000160678.11	S100A1	1	153622972	1_75	0	0.0224380546832335	5.91905576144812	4.17971439693855e-07	-0.219750226434411	2
ENSG00000189171.14	S100A13	1	153631636	1_75	0	0.0210446210755643	5.36622427090373	3.55401210960886e-07	-0.0944444219731474	1
ENSG00000143553.10	SNAPIN	1	153658595	1_75	0	0.0194969111947546	4.74142594014086	2.90926819147618e-07	0.112755107246162	2
ENSG00000169418.9	NPR1	1	153678582	1_75	0	0.0197481863571581	4.87191911463137	3.02786327135901e-07	0.3434839153052	2
ENSG00000143554.13	SLC27A3	1	153774305	1_75	0	0.0367997329401957	10.8326909591876	1.25455583351201e-06	-1.409471742085	1
ENSG00000143614.9	GATAD2B	1	153924372	1_75	0	0.063387505503386	16.7566331483459	3.34271535813553e-06	2.48529325385446	1
ENSG00000198837.9	DENND4B	1	153940057	1_75	0	0.0835799113150784	19.028496122935	5.00512981241533e-06	2.21644196002026	2
ENSG00000160741.16	CRTC2	1	153961727	1_75	0	0.0406402550414022	12.503892307101	1.59922887633456e-06	-2.0313671196077	1
ENSG00000143570.17	SLC39A1	1	153969609	1_75	0	0.0425515764117556	12.4398257738395	1.66586163184243e-06	1.64027696259805	1
ENSG00000143578.15	CREB3L4	1	153966654	1_75	0	0.0201455024226062	5.56313151010876	3.52700766360684e-07	-1.01706865618292	1
ENSG00000143552.9	NUP210L	1	154155073	1_75	0	0.039224992222829	11.6087314515922	1.43303436276369e-06	1.55416157058488	1
ENSG00000143595.12	AQP10	1	154321199	1_75	0	0.0193957874454184	4.74212518307584	2.89460564117225e-07	0.365791653591147	2
ENSG00000143515.16	ATP8B2	1	154325898	1_75	0	0.0228760781072122	6.36447976200885	4.58198279636089e-07	0.615292852754477	1
ENSG00000160712.12	IL6R	1	154405422	1_75	0	0.0277157628174262	8.21087458214542	7.16185012438477e-07	1.33509571844823	2
ENSG00000169291.9	SHE	1	154502081	1_75	0	0.0817912841603131	18.5015188350505	4.76237272995777e-06	2.43327167943527	2
ENSG00000163239.12	TDRD10	1	154502424	1_75	0	0.0518700059099464	14.1171826090678	2.30448191168054e-06	-2.03546817918934	1
ENSG00000160714.9	UBE2Q1	1	154559434	1_75	0	0.0819024293453956	18.4040362298065	4.74371770923994e-06	-2.25926483022315	1
ENSG00000143603.18	KCNN3	1	154850431	1_76	0	0.0381378901779348	10.4604844786887	1.25550208103193e-06	-1.41741011381803	2
ENSG00000163348.3	PYGO2	1	154957827	1_76	0	0.0434004187697485	11.6880620030819	1.59641353229398e-06	-1.35100791293988	1
ENSG00000160691.18	SHC1	1	154974220	1_76	0	0.0654268718238159	15.6074061695162	3.21362992426585e-06	-1.8221500355295	1
ENSG00000173207.12	CKS1B	1	154975020	1_76	0	0.0652333585542426	15.5789808304617	3.19828937613116e-06	1.81976107382277	1
ENSG00000160685.13	ZBTB7B	1	155007875	1_76	0	0.0253693506557037	6.60430871313507	5.27285332622226e-07	0.860174558556221	1
ENSG00000163354.14	DCST2	1	155033615	1_76	0	0.0206625491803407	4.66983648174978	3.03664866432221e-07	-0.171401434498526	2
ENSG00000163357.10	DCST1	1	155033615	1_76	0	0.0206626107248231	4.66986453062525	3.03667594850004e-07	-0.172355217535323	2
ENSG00000143537.13	ADAM15	1	155062156	1_76	0	0.0210171831016005	4.83009871352975	3.19476919444161e-07	-0.0482723807144084	1
ENSG00000143590.13	EFNA3	1	155078247	1_76	0	0.0225999132188224	5.51423247285232	3.92193883805947e-07	-0.999414261688218	2
ENSG00000169242.11	EFNA1	1	155127376	1_76	0	0.049367689584492	12.9136540565277	2.00632333460531e-06	-2.2415100874639	2
ENSG00000169241.17	SLC50A1	1	155135811	1_76	0	0.122330053490667	21.6801614993927	8.34650489343016e-06	2.8718104812069	1
ENSG00000169231.13	THBS3	1	155208991	1_76	0	0.105218106072578	20.2028453518328	6.68978242664776e-06	-2.75449351764607	1
ENSG00000173171.14	MTX1	1	155208991	1_76	0	0.105218106072578	20.2028453518329	6.6897824266478e-06	-2.75449351764607	1
ENSG00000177628.15	GBA	1	155244216	1_76	0	0.021187045223814	4.90589471986428	3.27112839784975e-07	-0.0935260222346231	2
ENSG00000160767.20	FAM189B	1	155254510	1_76	0	0.0207041098768703	4.68876775104799	3.05509175981494e-07	0.386423492825452	2
ENSG00000143630.9	HCN3	1	155277916	1_76	0	0.0206931884632482	4.68379758274176	3.0502434620298e-07	-0.351273573923122	1
ENSG00000160753.15	RUSC1	1	155321640	1_76	0	0.0242644127337164	6.18418947057579	4.72238668081453e-07	0.503908802084744	1
ENSG00000116580.18	GON4L	1	155859720	1_76	0	0.0206700476482476	4.67325087564209	3.03997174769592e-07	0.105240029787176	1
ENSG00000132718.8	SYT11	1	155859720	1_76	0	0.0206700476482476	4.67325087564209	3.03997174769592e-07	-0.105240029787176	1
ENSG00000143622.10	RIT1	1	155911161	1_76	0	0.0226011558061554	5.51466793033004	3.9224642054104e-07	0.276766061087275	1
ENSG00000132680.10	KIAA0907	1	155934601	1_76	0	0.0456576568617937	12.1702419369046	1.74872615381774e-06	1.27830097859455	1
ENSG00000163479.13	SSR2	1	156020665	1_76	0	0.0403977668733843	11.0068767720876	1.39936316094483e-06	1.35260179670791	1
ENSG00000116586.11	LAMTOR2	1	156055222	1_76	0	0.0246280185822837	6.3245365234193	4.90193051930432e-07	0.743481079252914	1
ENSG00000196189.12	SEMA4A	1	156183252	1_76	0	0.0246369745420336	6.32797429072774	4.90637856654212e-07	0.935867449516765	1
ENSG00000160785.13	SLC25A44	1	156191411	1_76	0	0.0206633196761453	4.67018790549775	3.03699042778273e-07	-0.381111348541003	3
ENSG00000242252.1	BGLAP	1	156240066	1_76	0	0.0560892594328887	14.1326433040197	2.49466410100782e-06	1.74575282956574	2
ENSG00000160781.15	PAQR6	1	156248323	1_76	0	0.0225618382165747	5.49830431352511	3.90402173968694e-07	0.555438039361757	2
ENSG00000198952.8	SMG5	1	156283240	1_76	0	0.0273835591019301	7.32552280274631	6.31302474938286e-07	-0.786469836532891	1
ENSG00000163472.18	TMEM79	1	156283240	1_76	0	0.0273835591019301	7.32552280274631	6.31302474938286e-07	0.786469836532891	1
ENSG00000198715.11	GLMP	1	156298013	1_76	0	0.0276247721069659	7.40834959067064	6.44064178990699e-07	-0.79886299411547	1
ENSG00000163467.11	TSACC	1	156337389	1_76	0	0.0272225215990153	7.26982391916582	6.22818087767674e-07	-0.778144607055621	1
ENSG00000163468.14	CCT3	1	156343491	1_76	0	0.0387413727159249	10.6094553280029	1.29353167285106e-06	-1.32838112387051	2
ENSG00000183856.10	IQGAP3	1	156572426	1_77	0	0.0137227177896571	7.22826261244653	3.12164151954447e-07	0.793292562096383	1
ENSG00000160818.16	GPATCH4	1	156601175	1_77	0	0.0230881912163324	12.0752326835056	8.77393459023282e-07	-1.36967178599108	3
ENSG00000132702.12	HAPLN2	1	156618957	1_77	0	0.0407266170512654	17.4038463804409	2.23065574864602e-06	-1.83699701620532	1
ENSG00000132688.10	NES	1	156677793	1_77	0	0.0109968529137658	5.22476290201837	1.80818964176049e-07	-0.663601662943577	1
ENSG00000143320.8	CRABP2	1	156705979	1_77	0	0.0106907847020696	4.88906412057346	1.64491814131889e-07	-0.143667678406204	1
ENSG00000143319.16	ISG20L2	1	156728554	1_77	0	0.0357194575950697	16.1324515695826	1.81348596632685e-06	-1.76954448281551	1
ENSG00000143303.11	RRNAD1	1	156728106	1_77	0	0.0116514581239882	5.68710713535912	2.08535819011787e-07	0.574021165548241	1
ENSG00000143314.12	MRPL24	1	156725712	1_77	0	0.0195617002275991	10.5070294330087	6.46837994332335e-07	-1.78909697008283	2
ENSG00000143294.14	PRCC	1	156750758	1_77	0	0.0525576721985308	19.6562809099807	3.25122065720339e-06	-2.66136526707213	1
ENSG00000143321.18	HDGF	1	156768636	1_77	0	0.168577386732868	30.6227852571154	1.62462443057406e-05	-3.35078774010411	1
ENSG00000198400.11	NTRK1	1	156815564	1_77	0	0.0876756078387774	24.5344559541175	6.76961844310682e-06	2.4786594411073	1
ENSG00000027869.11	SH2D2A	1	156817136	1_77	0	0.0823873397846066	23.7457803293627	6.15681210132943e-06	-2.88921176773336	1
ENSG00000187800.13	PEAR1	1	156893398	1_77	0	0.0105517527377794	4.89384211343018	1.62511288350885e-07	0.390859436358293	1
ENSG00000160838.13	LRRC71	1	156920880	1_77	0	0.0115614038709221	5.53996686879445	2.01570379607056e-07	-0.256985342568048	1
ENSG00000132694.18	ARHGEF11	1	157045234	1_77	0	0.0270228470208204	14.4598478091215	1.2297130965786e-06	2.08623152937472	1
ENSG00000117036.11	ETV3	1	157138367	1_77	0	0.0105258507888187	4.91173394749075	1.62705044297359e-07	-0.525702346573612	1
ENSG00000158473.6	CD1D	1	158180266	1_78	0	0.0180249120016824	6.6685248159086	3.78278709277579e-07	-0.653227598163276	2
ENSG00000158488.15	CD1E	1	158353463	1_78	0	0.0192185902476093	7.27192028112789	4.39824695192749e-07	0.705597991879884	2
ENSG00000163564.14	PYHIN1	1	158930485	1_78	0	0.0145986893951906	4.68664348947606	2.15320193007337e-07	0.0441233383093114	2
ENSG00000163565.18	IFI16	1	158999686	1_78	0	0.0152161954279846	5.07587426647758	2.43066947407746e-07	0.188186843415237	1
ENSG00000163568.14	AIM2	1	159170586	1_78	0	0.0203713830442656	7.82038440361207	5.01369129072748e-07	-1.12705951867517	2
ENSG00000162706.12	CADM3	1	159170559	1_78	0	0.0544487426578245	17.133232781226	2.93586542608929e-06	-1.90562383910524	2
ENSG00000179639.10	FCER1A	1	159288755	1_78	0	0.135323252406504	25.9602328656604	1.10557951893961e-05	3.07250127039734	2
ENSG00000181036.13	FCRL6	1	159800388	1_78	0	0.0342916799845288	12.7370699715814	1.37457129542357e-06	1.41942457181795	1
ENSG00000158714.10	SLAMF8	1	159826640	1_78	0	0.0238197346358015	9.2939571578468	6.96701200351274e-07	-1.16537916442109	1
ENSG00000188004.9	C1orf204	1	159846523	1_78	0	0.109976081711162	23.9207920186304	8.27909319044484e-06	-2.32942178907209	2
ENSG00000243284.1	VSIG8	1	159849701	1_78	0	0.0174748294810511	6.37698913492811	3.50701478928304e-07	-0.69033706638791	1
ENSG00000158710.14	TAGLN2	1	159926113	1_78	0	0.0191467170969301	7.23664003414099	4.36053989772013e-07	-0.767257389199524	2
ENSG00000085552.16	IGSF9	1	159945634	1_79	0	0.0116364541429951	4.7205996393194	1.72872855197352e-07	0.0761350101206413	1
ENSG00000143315.6	PIGM	1	160031560	1_79	0	0.0116943198521755	4.76714413306819	1.75445496432842e-07	0.125983055554128	1
ENSG00000162729.13	IGSF8	1	160102029	1_79	0	0.0124427963694134	5.34935662147303	2.09473225036859e-07	-0.439686130260134	1
ENSG00000018625.14	ATP1A2	1	160131110	1_79	0	0.017757163475976	8.69089903935653	4.85676702716745e-07	1.01321141869767	1
ENSG00000132681.16	ATP1A4	1	160144553	1_79	0	0.0129105424422671	5.69575859812797	2.31422210647353e-07	-0.479695112058735	3
ENSG00000132716.18	DCAF8	1	160262716	1_79	0	0.0133010495962919	5.97552534197187	2.50132992621547e-07	-0.528239081724201	1
ENSG00000162735.18	PEX19	1	160284522	1_79	0	0.0335041457708057	14.6801977440261	1.54788762741021e-06	-1.68470207798476	2
ENSG00000122218.14	COPA	1	160343943	1_79	0	0.0199093956021009	9.76747952841239	6.11997375222922e-07	1.14409298052336	1
ENSG00000162736.15	NCSTN	1	160343540	1_79	0	0.020670377758101	10.1206848680648	6.58365840850457e-07	1.30758470542158	1
ENSG00000171786.5	NHLH1	1	160370157	1_79	0	0.0119581584424959	4.97649884793621	1.87282494358905e-07	0.278999100530056	1
ENSG00000162738.5	VANGL2	1	160410508	1_79	0	0.0126669027731428	5.51690630681443	2.19925211946842e-07	0.325454888000711	1
ENSG00000162739.13	SLAMF6	1	160498531	1_79	0	0.115005331904486	26.5221784220574	9.59922434417414e-06	-2.57430116865284	1
ENSG00000066294.14	CD84	1	160579789	1_79	0	0.0634945700576133	20.7671726259712	4.14975955361153e-06	-2.14503600041368	2
ENSG00000117090.14	SLAMF1	1	160635354	1_79	0	0.0137853110667832	6.31133423997484	2.73808372969319e-07	-0.752821811173966	1
ENSG00000117091.9	CD48	1	160673321	1_79	0	0.0220085376118385	10.7116060505603	7.41916025123061e-07	-1.25137882777082	2
ENSG00000179914.4	ITLN1	1	160894862	1_79	0	0.039367022513369	16.2087889350844	2.00813131832145e-06	-1.68885076039231	1
ENSG00000158769.17	F11R	1	161021088	1_79	0	0.0171163599549125	8.34521486663616	4.49529200445727e-07	-1.09880809139203	4
ENSG00000215845.10	TSTD1	1	161038745	1_79	0	0.0116976872164496	4.76984605290704	1.75595483290606e-07	-0.234872795583577	3
ENSG00000158773.14	USF1	1	160983590	1_79	0	0.125555551715073	27.3855856606131	1.08209883011974e-05	2.54070140304842	2
ENSG00000162755.13	KLHDC9	1	161098329	1_79	0	0.0119208149375207	4.94715032979135	1.85596604761977e-07	-0.27186506479378	1
ENSG00000143256.4	PFDN2	1	161117821	1_79	0	0.011590652227043	4.68359465775724	1.7084259159759e-07	0.0619198196696346	1
ENSG00000158793.13	NIT1	1	161118210	1_79	0	0.0123443216863597	5.27477900477798	2.04918172106207e-07	-0.393192714755056	2
ENSG00000143222.11	UFC1	1	161158854	1_79	0	0.0151799339136878	7.21662207251117	3.44756780845498e-07	-0.764351524419924	1
ENSG00000143224.17	PPOX	1	161159962	1_79	0	0.0125384272628553	5.42121828106058	2.13918789671065e-07	-0.434414689208791	2
ENSG00000158850.14	B4GALT3	1	161177981	1_79	0	0.0143590969471571	6.69434782122015	3.02513231502641e-07	-0.782291874991715	2
ENSG00000158864.12	NDUFS2	1	161196933	1_79	0	0.0138880174088502	6.38104142456471	2.7889503953042e-07	-0.671237261094491	2
ENSG00000158869.10	FCER1G	1	161215268	1_79	0	0.0147718699950739	6.96059411419606	3.23586772608309e-07	0.725920200391527	2
ENSG00000158882.14	TOMM40L	1	161224851	1_79	0	0.0769707448741576	22.6180271781042	5.47884967453634e-06	-2.26021737867148	2
ENSG00000248485.1	PCP4L1	1	161253956	1_79	0	0.0580464754534888	19.9079632780099	3.63673502692636e-06	2.15006257012519	3
ENSG00000158887.15	MPZ	1	161310092	1_79	0	0.0136359266424076	6.20901754681075	2.66450486192882e-07	-0.728012950982933	2
ENSG00000143252.14	SDHC	1	161314507	1_79	0	0.0337189725539566	14.7406479604826	1.5642273708814e-06	-1.91625883265931	3
ENSG00000143226.13	FCGR2A	1	161505171	1_79	0	0.0133583759556297	6.01590913594267	2.5290877834057e-07	-0.544722958922024	1
ENSG00000173110.7	HSPA6	1	161524532	1_79	0	0.0136085848996665	6.190167407629	2.65108916677265e-07	-0.690223221686228	1
ENSG00000203747.10	FCGR3A	1	161550682	1_79	0	0.0123535541257398	5.28179706625245	2.05344278715998e-07	0.385224556855399	1
ENSG00000162746.14	FCRLB	1	161713346	1_79	0	0.133878233786502	28.0189513996916	1.18051314096457e-05	-2.78087749184769	3
ENSG00000081721.11	DUSP12	1	161749589	1_79	0	0.0378198262114259	15.8283068867827	1.88392220295964e-06	1.85669589886433	1
ENSG00000118217.5	ATF6	1	161766683	1_79	0	0.0253863112581086	12.0579124526219	9.63342455626942e-07	1.51613896574589	1
ENSG00000162745.10	OLFML2B	1	161967727	1_79	0	0.014302875156346	6.65750083475789	2.99670195474522e-07	-0.641536997627162	1
ENSG00000198929.12	NOS1AP	1	162085794	1_79	0	0.0123001358994924	5.24112308504162	2.02881871548364e-07	0.43683809086692	1
ENSG00000239887.4	C1orf226	1	162073920	1_79	0	0.0138366603742686	6.34624691828525	2.76348569206247e-07	0.667095313104632	2
ENSG00000198574.5	SH2D1B	1	162412043	1_80	0	0.0335923800930139	14.4345681221264	1.525996521954e-06	1.57563321958784	1
ENSG00000117143.13	UAP1	1	162561704	1_80	0	0.0121296306862005	4.83958027969127	1.84741408350089e-07	-0.203647892535804	1
ENSG00000162733.16	DDR2	1	162764820	1_80	0	0.0353768487843368	14.9248080098017	1.661639746779e-06	-1.64222976527478	1
ENSG00000132196.13	HSD17B7	1	162790775	1_80	0	0.0121861728275704	4.88322666215127	1.87276459340166e-07	0.189808508061716	2
ENSG00000143228.12	NUF2	1	163266611	1_80	0	0.0129765857462449	5.47312643509441	2.23514084748083e-07	-0.432873406121228	1
ENSG00000185630.18	PBX1	1	164555760	1_80	0	0.0134183038666622	5.7874061038404	2.44394008261441e-07	0.522936427530043	1
ENSG00000162763.3	LRRC52	1	165541692	1_81	0	0.147332760299899	21.0367472338362	9.75409290738229e-06	2.41286488120491	1
ENSG00000162761.14	LMX1A	1	165355864	1_81	0	0.0380059046218486	7.94100005753039	9.49806739769111e-07	-0.965128444502114	1
ENSG00000143198.12	MGST3	1	165631030	1_81	0	0.0494086692790782	10.435573844525	1.62266349698677e-06	1.58550334918158	1
ENSG00000143149.12	ALDH9A1	1	165649480	1_81	0	0.0269019214230416	4.67132019441868	3.95486724988887e-07	0.0380425755802925	2
ENSG00000143183.16	TMCO1	1	165746063	1_81	0	0.031839689596452	6.26400881511025	6.27668247457308e-07	-0.730512643745808	1
ENSG00000143195.12	ILDR2	1	166966741	1_82	0	0.0208512608665199	11.0180813935247	7.23014940441136e-07	-1.35396255407251	3
ENSG00000143194.12	MAEL	1	166975891	1_82	0	0.0197341891089559	10.4996136017449	6.52081045046795e-07	-1.23983783958148	2
ENSG00000143157.11	POGK	1	166839016	1_82	0	0.0128932130651311	6.49848803077804	2.63683197637246e-07	0.762725728307871	1
ENSG00000152382.5	TADA1	1	166866514	1_82	0	0.0194637010536891	10.369662908136	6.35183251419297e-07	1.39072595034327	2
ENSG00000198821.10	CD247	1	167518220	1_82	0	0.0134956035560267	6.92721926407613	2.94211890121423e-07	0.737231950469104	1
ENSG00000143162.7	CREG1	1	167545296	1_82	0	0.0133487088784281	6.8244516756651	2.86692279793029e-07	-0.762338901840377	3
ENSG00000198771.10	RCSD1	1	167608239	1_82	0	0.16144638523551	30.7006487807961	1.55985723863256e-05	-2.78891220048457	4
ENSG00000197965.11	MPZL1	1	167705500	1_82	0	0.0106136289086123	4.67284651129402	1.56082563296696e-07	-0.0101249254412438	2
ENSG00000143199.17	ADCY10	1	167918686	1_82	0	0.0349284030860546	15.8898000239862	1.74665099477769e-06	-1.83244975219759	1
ENSG00000143164.15	DCAF6	1	167958101	1_82	0	0.049976531265031	19.2937723625715	3.03453557688792e-06	2.08439259792921	1
ENSG00000143158.10	MPC2	1	167936749	1_82	0	0.0144536556438405	7.57134376712722	3.44397224177178e-07	-0.896772580352329	1
ENSG00000143147.14	GPR161	1	168137545	1_82	0	0.0195809989747594	10.4262539667488	6.42498499573536e-07	1.16413533776094	2
ENSG00000143196.4	DPT	1	168719277	1_82	0	0.0115782053985788	5.48885270831549	2.00000831018405e-07	0.423024431838358	2
ENSG00000143153.12	ATP1B1	1	169124160	1_83	0	0.211906515534886	25.4936848721786	1.70014474386091e-05	-3.04193894588737	2
ENSG00000143156.13	NME7	1	169320485	1_83	0	0.02698630536033	5.4821737117055	4.65591664691737e-07	0.931897433116039	2
ENSG00000117475.13	BLZF1	1	169368138	1_83	0	0.0297552266242448	6.40499786376654	5.99778957823276e-07	-1.22236751384856	1
ENSG00000117477.12	CCDC181	1	169435807	1_83	0	0.0265337549329253	5.32219123907449	4.44424674571412e-07	-0.214053230681624	2
ENSG00000198734.10	F5	1	169591019	1_83	0	0.0300154670435203	6.48712288671351	6.1278228822742e-07	-0.718997006354115	1
ENSG00000000460.16	C1orf112	1	169661963	1_83	0	0.0247610593391744	4.66979676058047	3.63895071944389e-07	0.155228602570926	2
ENSG00000188404.8	SELL	1	169710933	1_83	0	0.0248350980588837	4.69795679132592	3.67184103391233e-07	-0.146071721478572	1
ENSG00000007908.15	SELE	1	169764425	1_83	0	0.0278622369652749	5.78368211193561	5.07141755995429e-07	0.561224224908235	1
ENSG00000171806.11	METTL18	1	169795279	1_83	0	0.0273822404884635	5.61949478319456	4.84256240919389e-07	0.554267620166134	1
ENSG00000000457.13	SCYL3	1	169787840	1_83	0	0.0487708012619297	11.0928233502722	1.70259346239487e-06	1.44659328456636	2
ENSG00000075945.12	KIFAP3	1	170085160	1_83	0	0.026925362413364	5.46062624872088	4.62714366304556e-07	0.47973919709606	2
ENSG00000120370.12	GORAB	1	170532026	1_83	0	0.0250702874170998	4.7868773960906	3.77677046238315e-07	-0.114581144542498	3
ENSG00000007933.12	FMO3	1	171070942	1_85	0	0.667158524378583	25.0401319794164	5.25744365189184e-05	3.94860632607945	3
ENSG00000094963.13	FMO2	1	171186788	1_85	0	0.00870501611577956	5.51062394245149	1.5096606251075e-07	0.0633096116890519	2
ENSG00000010932.16	FMO1	1	171248306	1_85	0	0.00836991607078619	5.22283188257944	1.37573923566709e-07	0.231233926674147	2
ENSG00000076258.9	FMO4	1	171314054	1_85	0	0.00822888413557066	5.0877454668196	1.31757485217286e-07	-0.266136050577067	3
ENSG00000117523.15	PRRC2C	1	171486183	1_85	0	0.0219488411537192	14.1941649241751	9.80461209710694e-07	-1.4606738408458	1
ENSG00000034971.16	MYOC	1	171652835	1_85	0	0.00939747989059836	6.29456369631259	1.86159846158311e-07	-0.585227443439895	1
ENSG00000117533.14	VAMP4	1	171742190	1_85	0	0.0144921857837836	10.4723835142345	4.77626489319785e-07	1.17373145401788	1
ENSG00000010165.19	METTL13	1	171781417	1_85	0	0.00785179676193282	4.67749075567011	1.15582201229068e-07	0.143776589053322	2
ENSG00000197959.13	DNM3	1	171836704	1_85	0	0.00837320036763711	5.25762496763317	1.38544746287644e-07	0.300536434434042	4
ENSG00000135845.9	PIGC	1	172395572	1_85	0	0.00990297723452649	6.85853243671642	2.13749915290017e-07	0.655522720689005	2
ENSG00000094975.13	SUCO	1	172532059	1_85	0	0.00981043226360512	6.73966689873225	2.08082496488712e-07	0.701252284904542	2
ENSG00000117560.7	FASLG	1	172658724	1_85	0	0.0312801621543325	17.7508233508394	1.74741665812914e-06	1.77184598969553	1
ENSG00000120337.8	TNFSF18	1	173051434	1_85	0	0.010021662767707	6.96537720897789	2.19681456215338e-07	0.727122038642096	2
ENSG00000183831.6	ANKRD45	1	173692113	1_85	0	0.0187421701352096	12.7926051909222	7.54549692406168e-07	1.52689075630204	1
ENSG00000076321.10	KLHL20	1	173714815	1_85	0	0.00975589680097155	6.67959992184776	2.05081564698869e-07	0.896981460723084	2
ENSG00000117593.9	DARS2	1	173823764	1_85	0	0.012903873929493	9.28323092061781	3.76988618421872e-07	-1.25383497897113	2
ENSG00000117601.13	SERPINC1	1	173917488	1_85	0	0.00862343297738066	5.54707805344946	1.5054053076978e-07	-0.54497178238367	1
ENSG00000152061.23	RABGAP1L	1	174159002	1_85	0	0.0211133843411072	13.8461091961479	9.20014303792272e-07	1.80065960437947	2
ENSG00000120332.15	TNN	1	175068086	1_85	0	0.00833611821488434	5.23875991803104	1.3743626193881e-07	-0.371284736427503	2
ENSG00000152092.15	ASTN1	1	177165274	1_86	0	0.0182753327462144	7.86889316625519	4.52572244433512e-07	0.935365923745049	1
ENSG00000116147.16	TNR	1	175744070	1_86	0	0.0374914186156177	14.6530148456454	1.72889188982342e-06	1.57938726619622	1
ENSG00000235750.9	KIAA0040	1	175170427	1_86	0	0.0271747864987043	11.6079204298597	9.92726320912987e-07	1.39872581420481	4
ENSG00000143207.19	RFWD2	1	176207677	1_86	0	0.031107894138425	12.8854106676404	1.2614726832049e-06	-1.46481858564915	1
ENSG00000198797.6	BRINP2	1	177048037	1_86	0	0.0148427205331395	5.91295630312918	2.76202212818759e-07	-0.47885972051622	2
ENSG00000120341.18	SEC16B	1	177967464	1_87	0	0.0237806922024091	4.75284046709845	3.55702323921092e-07	0.319540826489189	2
ENSG00000075391.16	RASAL2	1	178093905	1_87	0	0.0247262314162522	5.13737862398624	3.99768414338108e-07	-0.543710022236775	2
ENSG00000116191.17	RALGPS2	1	178695216	1_87	0	0.0415443661956418	9.97581805419835	1.30427638470235e-06	1.23740913732093	2
ENSG00000116194.12	ANGPTL1	1	178872845	1_87	0	0.457526329729505	20.705536513625	2.98134032180841e-05	3.66577294856463	1
ENSG00000143340.6	FAM163A	1	179743304	1_89	0	0.0236049991446899	10.5710829185403	7.85294294487527e-07	1.54694214260801	2
ENSG00000116199.11	FAM20B	1	179026365	1_89	0	0.0269831220569309	11.8330869333994	1.00484534902532e-06	-1.43896713924232	3
ENSG00000186283.13	TOR3A	1	179081343	1_89	0	0.0132679973723866	5.15155556758989	2.15106106404597e-07	0.404478585504089	3
ENSG00000143322.19	ABL2	1	179229873	1_89	0	0.0130083747003928	4.96601618645292	2.03301293836097e-07	0.224612744319069	1
ENSG00000057252.12	SOAT1	1	179294221	1_89	0	0.0167086714031743	7.31794221959854	3.8480425705007e-07	-1.2001299771355	2
ENSG00000169905.12	TOR1AIP2	1	179878500	1_89	0	0.0161515602353172	6.99913484526178	3.55768764668118e-07	0.986346623143412	1
ENSG00000135837.15	CEP350	1	179954679	1_89	0	0.135096016186284	27.308751513741	1.16105652061896e-05	3.01664516638642	2
ENSG00000116260.16	QSOX1	1	180160070	1_89	0	0.0767576823709266	21.7906613635098	5.26382252809629e-06	-2.72610248155003	1
ENSG00000121454.5	LHX4	1	180264859	1_89	0	0.0137289313890564	5.4722397272335	2.36434486299645e-07	0.538234728333578	2
ENSG00000230124.6	ACBD6	1	180503235	1_89	0	0.0172567484014381	7.62141527327066	4.13907758308973e-07	-0.810568905463132	2
ENSG00000135835.11	KIAA1614	1	180936558	1_89	0	0.0423785465326248	16.1082371948319	2.14834016100424e-06	1.7178906368176	1
ENSG00000153029.14	MR1	1	181030075	1_89	0	0.014212822365	5.79756580102579	2.59319388204015e-07	-0.500223899485552	1
ENSG00000198216.10	CACNA1E	1	181314560	1_90	0	0.0255271662674521	5.0680220986734	4.07145914008816e-07	-0.362353755111553	1
ENSG00000203730.2	TEDDM1	1	182400603	1_90	0	0.0249732875833707	4.86104140745908	3.82044553406562e-07	0.207199519760681	1
ENSG00000135828.11	RNASEL	1	182569343	1_90	0	0.066931020676315	14.2308705836585	2.997560041028e-06	-1.64026207680725	3
ENSG00000143333.6	RGS16	1	182604092	1_90	0	0.036899207115632	8.55258105499232	9.93169117371904e-07	-1.0774818671444	1
ENSG00000135862.5	LAMC1	1	183023054	1_91	0	0.0189977272981118	5.14191535555801	3.07422426515055e-07	-0.396494088973729	2
ENSG00000058085.14	LAMC2	1	183186170	1_91	0	0.0189454331431467	5.11594225554108	3.05027606156186e-07	-0.450634218348988	2
ENSG00000157064.10	NMNAT2	1	183417693	1_91	0	0.0207696995717382	5.98149744417015	3.90975109375598e-07	0.64129621007535	1
ENSG00000116698.21	SMG7	1	183471970	1_91	0	0.032618408667262	10.2421386101453	1.05138649021716e-06	1.30153460500582	1
ENSG00000162704.15	ARPC5	1	183635770	1_91	0	0.0367184657402111	11.3634015534344	1.31311225234629e-06	-1.45360979366817	1
ENSG00000198756.10	COLGALT2	1	183966697	1_91	0	0.0288080060825342	9.06781564335106	8.22100392784847e-07	-1.35008215214993	1
ENSG00000198860.11	TSEN15	1	184051811	1_91	0	0.0309999160612625	9.76030756238601	9.52210562781497e-07	-1.24092806376738	2
ENSG00000116667.12	C1orf21	1	184606961	1_91	0	0.13069269170981	23.5960458621478	9.70508867687652e-06	3.29123897242388	1
ENSG00000116406.18	EDEM3	1	184736303	1_92	1	0.388499006534364	27.1736377461949	3.32235983443841e-05	4.74520971711515	1
ENSG00000135842.16	FAM129A	1	184974705	1_92	0	0.0891872667880715	20.6787376399635	5.80411290097359e-06	-2.84070635672942	1
ENSG00000121486.11	TRMT1L	1	185156912	1_92	0	0.0216599589135401	6.11601481361729	4.16903106105834e-07	-0.991379767451248	1
ENSG00000116668.12	SWT1	1	185156912	1_92	0	0.0216599589135401	6.11601481361729	4.16903106105834e-07	0.991379767451248	1
ENSG00000116679.15	IVNS1ABP	1	185317057	1_92	0	0.0223396987960868	5.92263815936974	4.16391147109178e-07	-0.349980605872637	1
ENSG00000157181.15	C1orf27	1	186376149	1_92	0	0.0366205385563098	10.8547204203432	1.25098569230015e-06	1.18667975151265	2
ENSG00000262180.1	OCLM	1	186400848	1_92	0	0.0244402725031562	6.79365421447846	5.22538694380147e-07	-0.710102979344412	1
ENSG00000116703.13	PDC	1	186421171	1_92	0	0.0196201861706499	4.83621669684455	2.98619283954555e-07	0.125806585930835	2
ENSG00000116711.9	PLA2G4A	1	186925270	1_93	0	0.0376129405833743	14.0240368494164	1.66004287831515e-06	-1.57830520372107	1
ENSG00000150681.9	RGS18	1	192158507	1_96	0	0.0123038972448178	5.01640579957309	1.942425319469e-07	0.304492604282425	1
ENSG00000090104.11	RGS1	1	192561418	1_96	0	0.0194207137727529	9.27542062000845	5.6690171951596e-07	-1.09412286694184	3
ENSG00000116741.7	RGS2	1	192808677	1_96	0	0.0119370487696515	4.72478501655433	1.77495764549707e-07	0.0799650582845494	1
ENSG00000116747.12	TROVE2	1	193058704	1_96	0	0.0164032169958575	7.81003703206311	4.03172681327738e-07	-1.0362985894699	1
ENSG00000116750.13	UCHL5	1	193058704	1_96	0	0.0164032169958575	7.81003703206311	4.03172681327738e-07	-1.0362985894699	1
ENSG00000023572.8	GLRX2	1	193104590	1_96	0	0.0140247779673183	6.3007836910699	2.78099071254353e-07	-0.775131111779494	2
ENSG00000134371.10	CDC73	1	193121735	1_96	0	0.0316767384752243	12.0204532008455	1.19831301068391e-06	2.60579432284138	1
ENSG00000162687.16	KCNT2	1	196419837	1_98	0	0.0142913014433436	7.12229728639801	3.20332387598652e-07	-1.70121308545331	1
ENSG00000000971.15	CFH	1	196544193	1_98	0	0.0158557706492495	9.16683244417088	4.5742049766446e-07	-2.07137940250004	1
ENSG00000177888.7	ZBTB41	1	197200897	1_98	0	0.0179509918299779	6.85070066895838	3.87019114592093e-07	-0.542818283013607	1
ENSG00000213047.12	DENND1B	1	197774968	1_99	0	0.020502242695796	5.16350064287303	3.33161323980443e-07	-0.470235947759607	1
ENSG00000203724.10	C1orf53	1	197902889	1_99	0	0.0419652363895314	11.9354868039423	1.57629966940328e-06	-1.39579768184451	1
ENSG00000162702.7	ZNF281	1	200397814	1_101	0	0.0797614662875176	16.6275721360726	4.17379335704546e-06	-1.83772122107125	1
ENSG00000118197.13	DDX59	1	200667218	1_101	0	0.0257852081713791	5.87082729703146	4.76407862661591e-07	-0.411013311295271	3
ENSG00000116852.14	KIF21B	1	201025423	1_101	0	0.0251259081737855	5.62642961638059	4.4490125659298e-07	0.683260502190359	2
ENSG00000232237.3	ASCL5	1	201114378	1_101	0	0.023107357893759	4.83659452685031	3.51721522683982e-07	0.202211174977981	1
ENSG00000116857.16	TMEM9	1	201140420	1_101	0	0.024658049135819	5.44909940712896	4.22855922905606e-07	0.438668841020944	3
ENSG00000174307.6	PHLDA3	1	201468349	1_101	0	0.0231885480635097	4.869660134332	3.55370343340807e-07	0.226187689229139	1
ENSG00000159176.13	CSRP1	1	201509034	1_101	0	0.0230818472699403	4.82618169637069	3.5057682613786e-07	0.205233406541569	1
ENSG00000198700.9	IPO9	1	201828710	1_102	0	0.0184475352886597	5.46005465301944	3.16989088696245e-07	-0.302647000054318	2
ENSG00000198892.6	SHISA4	1	201888432	1_102	0	0.0193381699057277	5.90376569838529	3.59296890547348e-07	0.406886422333055	1
ENSG00000163431.12	LMOD1	1	201918329	1_102	0	0.103001618964118	21.8528720492225	7.08372262846617e-06	2.60648095680594	1
ENSG00000134375.10	TIMM17A	1	201955775	1_102	0	0.0242710231376194	8.04440247224601	6.1445608405309e-07	0.771986906640482	2
ENSG00000176393.10	RNPEP	1	201981821	1_102	0	0.0477886881026012	14.4622445732888	2.17505269855434e-06	1.58602915056252	3
ENSG00000170075.8	GPR37L1	1	202113933	1_102	0	0.0186432648675249	5.55939568006124	3.26180901473327e-07	0.583422490952828	2
ENSG00000143851.15	PTPN7	1	202161992	1_102	0	0.0827207244229532	19.7241755099468	5.13478378502952e-06	2.24730068208576	1
ENSG00000077157.21	PPP1R12B	1	202348568	1_102	0	0.017170757127716	4.78540985650093	2.58593472946228e-07	-0.199754240537605	2
ENSG00000143858.11	SYT2	1	202710717	1_102	0	0.0250753368646464	8.35196463193412	6.59089505174948e-07	1.0850801280761	1
ENSG00000117139.16	KDM5B	1	202808833	1_102	0	0.0169746376176875	4.67738452896982	2.49869104331781e-07	-0.00267084889291318	2
ENSG00000117153.15	KLHL12	1	202928968	1_102	0	0.0344682038289084	11.3591993211302	1.23218337938756e-06	1.31138524437189	2
ENSG00000159346.12	ADIPOR1	1	202958379	1_102	0	0.0318938100387888	10.6243532748594	1.06639445965542e-06	1.25523767588347	1
ENSG00000163444.11	TMEM183A	1	203025505	1_102	0	0.02290824480516	7.49955942593719	5.40675312538046e-07	0.854200062496879	1
ENSG00000143847.15	PPFIA4	1	203027461	1_102	0	0.0336492459656881	11.1314827845879	1.17879240601667e-06	1.18296781477401	1
ENSG00000163485.16	ADORA1	1	203090600	1_102	0	0.0191429917800349	5.80832643484958	3.49920835608946e-07	-0.691333858326781	1
ENSG00000133048.12	CHI3L1	1	203186952	1_102	0	0.0325658123125026	10.8216695101408	1.10908582795237e-06	1.26395221371168	1
ENSG00000133063.15	CHIT1	1	203268512	1_102	0	0.0169607444124212	4.66968480694035	2.49253606554384e-07	0.044613644664023	2
ENSG00000159388.5	BTG2	1	203304849	1_102	0	0.0275019789206722	9.22392353533771	7.98341328936063e-07	-1.04186901640742	1
ENSG00000122176.10	FMOD	1	203350611	1_102	0	0.0409427431342457	12.9917567869091	1.67399359564006e-06	-1.42540560815108	2
ENSG00000174567.7	GOLT1A	1	204213637	1_103	0	0.0205655201953333	6.08615428706739	3.93905124412592e-07	0.927995197614094	1
ENSG00000188783.5	PRELP	1	203426735	1_103	0	0.0179285452623454	4.80181316639372	2.70931364184293e-07	0.210051833162814	3
ENSG00000188770.9	OPTC	1	203494512	1_103	0	0.0385334284891103	11.9723705678305	1.4518668061476e-06	1.35568868604771	1
ENSG00000122188.12	LAX1	1	203764698	1_103	0	0.0178350527109191	4.75656506822853	2.66978822342983e-07	0.174943458321951	2
ENSG00000257315.2	ZBED6	1	203795675	1_103	0	0.0210749343806158	6.28474868559022	4.16833985244797e-07	0.547408044863229	1
ENSG00000182004.12	SNRPE	1	203860891	1_103	0	0.0202803963564666	5.96166038655714	3.80498233167874e-07	-0.515541912317402	2
ENSG00000143842.14	SOX13	1	204072756	1_103	0	0.0316985015104025	10.648695770543	1.06229252492927e-06	1.56820232540189	1
ENSG00000143845.14	ETNK2	1	204151824	1_103	0	0.0496419569775209	14.5265969215074	2.26945592945253e-06	1.78381920434598	1
ENSG00000143850.13	PLEKHA6	1	204338374	1_103	0	0.053610398560166	15.1383321986596	2.55408908371361e-06	-1.89679264158492	1
ENSG00000133056.13	PIK3C2B	1	204495022	1_103	0	0.0202622183253817	5.90765238060039	3.76713250899079e-07	-0.627132920727988	1
ENSG00000198625.12	MDM4	1	204517114	1_103	0	0.0230851432372768	7.13690744880644	5.18503404290377e-07	-0.884875795041022	1
ENSG00000170382.11	LRRN2	1	204601219	1_103	0	0.030397235989798	9.71377358254264	9.29246737853856e-07	1.10167573411874	2
ENSG00000163531.15	NFASC	1	204828332	1_104	0	0.0611337863160534	13.7510259042297	2.64560722840843e-06	1.97209152850359	1
ENSG00000184144.11	CNTN2	1	205043070	1_104	0	0.0234893617622152	4.67239027339571	3.45397588782666e-07	-0.253136137237884	1
ENSG00000174529.7	TMEM81	1	205084986	1_104	0	0.0238859690424679	4.83027303538504	3.63097717699461e-07	-0.573667101711306	1
ENSG00000117222.13	RBBP5	1	205114992	1_104	0	0.024371757302475	5.02015637041375	3.85046396521201e-07	-0.685616800999914	2
ENSG00000133059.16	DSTYK	1	205210869	1_104	0	0.0279636328597697	6.31780766402876	5.55992541385913e-07	1.04895094161898	3
ENSG00000133069.15	TMCC2	1	205228229	1_104	0	0.0266189848409292	5.85243612415109	4.90272061000914e-07	0.549392688851744	1
ENSG00000163545.8	NUAK2	1	205321732	1_104	0	0.0245890733165229	5.10388748349574	3.94959193372736e-07	0.323889879070117	1
ENSG00000162873.14	KLHDC8A	1	205353681	1_104	0	0.027496379962191	6.15865324261916	5.32930095653984e-07	-0.669175379358083	1
ENSG00000117266.15	CDK18	1	205504902	1_104	0	0.0328552898593383	7.8420833158992	8.10859723071776e-07	-0.896857569272041	2
ENSG00000174514.12	MFSD4A	1	205556310	1_104	0	0.0247919866790356	5.1814123926236	4.04267159552718e-07	0.573694361879863	2
ENSG00000158715.5	SLC45A3	1	205680319	1_104	0	0.0348430125104283	8.39829768402016	9.20907341121168e-07	-0.986514120225872	1
ENSG00000069275.12	NUCKS1	1	205710759	1_104	0	0.0329272895756093	7.86279982135766	8.14783406638131e-07	1.10449407324163	3
ENSG00000117280.12	RAB29	1	205770138	1_104	0	0.0294108061019964	6.79456722516477	6.2889436232526e-07	-0.82986682724666	2
ENSG00000133065.10	SLC41A1	1	205813381	1_104	0	0.0465374280275502	11.1462471379884	1.63245049302738e-06	-1.4224234391933	2
ENSG00000263528.7	IKBKE	1	206470213	1_105	0	0.028824414404909	11.37218227574	1.0316046205684e-06	1.30580456463484	2
ENSG00000266094.7	RASSF5	1	206507103	1_105	0	0.0189655028836774	7.71277739545661	4.6034574524536e-07	-0.985531969459694	2
ENSG00000143486.15	EIF2D	1	206604136	1_105	0	0.0205099257046407	8.163736451557	5.26941055324878e-07	-1.02435906288421	2
ENSG00000143479.15	DYRK3	1	206637932	1_105	0	0.0160849409746323	5.99272088141515	3.03355934638145e-07	0.51437811120436	1
ENSG00000162889.10	MAPKAPK2	1	206684062	1_105	0	0.0139358363708988	4.70745795692898	2.06456453138742e-07	0.0686195502734957	1
ENSG00000136634.5	IL10	1	206771966	1_105	0	0.0146219634075723	5.18439896825809	2.38568490102801e-07	0.367721809898591	1
ENSG00000162894.11	FCMR	1	206923405	1_105	0	0.0380397077977508	13.882767421672	1.66196622589971e-06	-1.69448670432308	1
ENSG00000162896.5	PIGR	1	206945992	1_105	0	0.0589938778883378	18.1140131073348	3.36302887555109e-06	1.95726775724418	2
ENSG00000182795.12	C1orf116	1	207032059	1_105	0	0.0142348549501601	4.86949262988253	2.18145235834172e-07	-0.0877437502375738	1
ENSG00000123836.14	PFKFB2	1	207044014	1_105	0	0.0549659935834396	17.1771207947195	2.97134736741164e-06	-1.83208857150909	1
ENSG00000196352.14	CD55	1	207322082	1_105	0	0.0182226155226273	8.13220785471614	4.6636736936933e-07	1.93141635825906	1
ENSG00000203710.10	CR1	1	207497093	1_105	0	0.021380871215693	9.63976125428907	6.48635403261585e-07	-1.77605348660547	2
ENSG00000117335.19	CD46	1	207751847	1_105	0	0.0373789679791825	13.5846951617391	1.5980345973854e-06	-2.0155889348499	2
ENSG00000174059.16	CD34	1	207911570	1_105	0	0.0387972710841864	13.9183018444594	1.69940309072749e-06	-2.14914707529635	2
ENSG00000076356.6	PLXNA2	1	208243841	1_106	0	0.0100356906097394	10.3196119553541	3.2592644875124e-07	1.21780053178772	1
ENSG00000008118.9	CAMK1G	1	209583125	1_106	0	0.00559162698966764	6.5962430255476	1.16076368927091e-07	1.64024959641713	2
ENSG00000123689.5	G0S2	1	209675255	1_106	0	0.0152902886371276	13.3538186773582	6.42584332485736e-07	-1.07704275478939	1
ENSG00000117595.10	IRF6	1	209806682	1_106	0	0.0087182629378455	8.05773981134701	2.21081384845097e-07	-0.712976324194342	1
ENSG00000117597.17	DIEXF	1	209827828	1_106	0	0.0101985826557498	9.56219392860525	3.06906679856712e-07	1.05020396847436	1
ENSG00000082497.11	SERTAD4	1	210384567	1_106	0	0.0138608347840982	14.1352338114082	6.16596928738986e-07	-2.1563128249116	1
ENSG00000054392.12	HHAT	1	210327634	1_106	0	0.00598376536569512	5.42561607737822	1.02172163281578e-07	0.311097679757887	1
ENSG00000143473.12	KCNH1	1	211134467	1_107	0	0.0293956119731109	12.4856806550641	1.15505776089818e-06	1.36815346315636	2
ENSG00000117625.13	RCOR3	1	211257612	1_107	0	0.0182479732719885	7.9903282841136	4.58868486196613e-07	-0.96169751085771	2
ENSG00000082512.14	TRAF5	1	211382789	1_107	0	0.0179676285023785	7.84474513043192	4.43586756419883e-07	0.87247764023352	1
ENSG00000170385.9	SLC30A1	1	211578806	1_107	0	0.0186481403560106	8.1944792062242	4.80912272959834e-07	-1.06620936788145	1
ENSG00000117650.12	NEK2	1	211675884	1_107	0	0.0152062999215943	6.27593302153399	3.00338374381702e-07	0.650432714187058	1
ENSG00000143476.17	DTL	1	212035474	1_107	0	0.0178522588075983	7.78414013197365	4.37333548061098e-07	-0.969741451723401	1
ENSG00000066027.11	PPP2R5A	1	212283381	1_107	0	0.0128685607954731	4.70818541417077	1.9067445331488e-07	-0.178105694278328	2
ENSG00000065600.12	TMEM206	1	212414266	1_107	0	0.0160411821446446	6.77826519342088	3.42187310285217e-07	-0.785424972205216	3
ENSG00000117691.9	NENF	1	212435991	1_107	0	0.026251373080763	11.417157907523	9.43233041133612e-07	1.30765752931103	1
ENSG00000123685.8	BATF3	1	212699839	1_108	0	0.0234458393226192	5.59552652151748	4.12872271470865e-07	-0.476656871699214	1
ENSG00000117697.14	NSL1	1	212790498	1_108	0	0.02315802130739	5.47908095917223	3.99317313385277e-07	0.636333333333468	1
ENSG00000203705.10	TATDN3	1	212792127	1_108	0	0.0217986043135306	4.90893439522107	3.36763403395409e-07	-0.429522288387432	1
ENSG00000162769.12	FLVCR1	1	212858122	1_108	0	0.0314101179728384	8.35706127131662	8.26099059141015e-07	0.913731966872434	1
ENSG00000143494.15	VASH2	1	212950961	1_108	0	0.0297241019384247	7.83535508526935	7.32953458582112e-07	-0.904257860218456	1
ENSG00000174606.13	ANGEL2	1	213004666	1_108	0	0.0701213832168077	16.0078473422433	3.53258306098932e-06	-2.00822550612324	4
ENSG00000136643.11	RPS6KC1	1	213051377	1_108	0	0.070364785622455	16.0411297731159	3.55221541704363e-06	2.04471919719109	1
ENSG00000143499.13	SMYD2	1	214280940	1_108	0	0.0216239973122601	4.83315716611411	3.28909085549772e-07	-0.168143082618429	1
ENSG00000152104.11	PTPN14	1	214346925	1_108	0	0.0414946424676205	10.9962158085236	1.43596632448839e-06	-1.29975428277813	2
ENSG00000117724.12	CENPF	1	214602949	1_109	0	0.0214657163713855	5.51592655054127	3.72625725747949e-07	-0.475577576044483	2
ENSG00000082482.13	KCNK2	1	215054667	1_109	0	0.0228715103834161	6.11370240742425	4.40056169529006e-07	-0.29484636529243	1
ENSG00000136636.12	KCTD3	1	215567710	1_109	0	0.0328501118742695	9.53319003864035	9.85562288084515e-07	-1.45830760169193	1
ENSG00000196482.16	ESRRG	1	216852042	1_110	0	0.0116692497341097	6.44227852793769	2.36587287647669e-07	0.727905877067259	2
ENSG00000092978.10	GPATCH2	1	217631213	1_110	0	0.015396802128622	8.91743745115433	4.32095331387761e-07	-0.972907491991658	2
ENSG00000162814.10	SPATA17	1	217631293	1_110	0	0.0191574249872452	11.473666720988	6.91748678336006e-07	1.43847060951052	2
ENSG00000067533.5	RRP15	1	218285209	1_110	0	0.011856714140679	8.22522639089413	3.06917168813612e-07	1.52715355054082	1
ENSG00000143353.11	LYPLAL1	1	219173067	1_111	0	0.170123959638788	25.2883085206723	1.35392384615271e-05	-2.93343871868738	2
ENSG00000136628.17	EPRS	1	219983085	1_112	0	0.0135037402719318	5.02860760520985	2.13703088018451e-07	-0.345365241334565	1
ENSG00000162813.17	BPNT1	1	220089717	1_112	0	0.0198933181327442	8.67096994610842	5.4285505031376e-07	1.10940952712292	2
ENSG00000067704.9	IARS2	1	220087955	1_112	0	0.0266485663063203	11.4270476421703	9.58333921139801e-07	1.46755388459723	2
ENSG00000118873.15	RAB3GAP2	1	220272146	1_112	0	0.0177941708518804	7.62157400205961	4.26806869316826e-07	-1.00410239579912	1
ENSG00000162817.6	C1orf115	1	220688896	1_112	0	0.0144305940653584	5.65201744605504	2.56682746446446e-07	0.469325838133177	2
ENSG00000117791.15	MARC2	1	220745611	1_112	0	0.0141025412790494	5.43605338031537	2.41262634588435e-07	0.408543776805696	2
ENSG00000186205.12	MARC1	1	220786518	1_112	0	0.0250499800805446	10.8432708967059	8.54823920298192e-07	-1.73847610646087	2
ENSG00000154305.16	MIA3	1	222618565	1_114	0	0.0131150937180526	4.97255036633966	2.05238845371833e-07	0.385216555719823	2
ENSG00000186063.12	AIDA	1	222712777	1_114	0	0.0146855054692567	6.03471718791923	2.78904033524693e-07	-0.709742844247095	1
ENSG00000197520.10	FAM177B	1	222736869	1_114	0	0.0131756197596327	5.01576923453358	2.07978084418382e-07	0.266428731874105	1
ENSG00000154309.8	DISP1	1	222840631	1_114	0	0.0164945747301061	7.12650487454785	3.69936073873798e-07	0.856150810073715	2
ENSG00000162909.17	CAPN2	1	223701931	1_114	0	0.0599057965539809	19.3387856810369	3.64591904620944e-06	-2.21069086803626	1
ENSG00000143514.16	TP53BP2	1	223840297	1_114	0	0.0133796029977745	5.16002861972936	2.17272274744403e-07	-0.198611699470218	1
ENSG00000143756.11	FBXO28	1	224097711	1_114	0	0.014242787622971	5.74716000524888	2.57606763061968e-07	0.632430852277991	1
ENSG00000143753.12	DEGS1	1	224176179	1_114	0	0.0149469594858435	6.20051209136627	2.9166840707319e-07	-0.536924034611191	2
ENSG00000143748.17	NVL	1	224330652	1_114	0	0.0172239756103747	7.53336410633815	4.08348847321011e-07	0.926399726280002	1
ENSG00000143771.11	CNIH4	1	224379302	1_114	0	0.014838396399382	6.13201020057714	2.86351070580441e-07	0.738208054780526	1
ENSG00000162923.14	WDR26	1	224436689	1_114	0	0.0141059288901417	5.65646631429169	2.51105294028967e-07	0.613983582587233	2
ENSG00000185842.15	DNAH14	1	224895338	1_115	0	0.147345115027675	25.0337882009488	1.16083712621942e-05	3.16492420171999	2
ENSG00000143815.14	LBR	1	225430457	1_115	0	0.0565547245367547	15.7223403273778	2.79830506079534e-06	1.97539107178474	2
ENSG00000154380.17	ENAH	1	225654042	1_115	0	0.0234039442083077	7.35456626864071	5.41695332324908e-07	1.02708158955523	1
ENSG00000143742.12	SRP9	1	225777848	1_115	0	0.0459833333378127	13.7488216634649	1.98964182843724e-06	-1.71122213120027	1
ENSG00000143819.12	EPHX1	1	225818396	1_115	0	0.0216635878853947	6.62634375545354	4.51765769447762e-07	-0.724482503845683	1
ENSG00000196187.11	TMEM63A	1	225898438	1_115	0	0.0187133983337369	5.24794575610752	3.09065816222248e-07	-0.472255368084017	1
ENSG00000243709.1	LEFTY1	1	225903597	1_115	0	0.0175979809251992	4.66977734245045	2.58623503079018e-07	0.0814291698394211	4
ENSG00000143811.18	PYCR2	1	225924245	1_115	0	0.0176144257292694	4.67856279191137	2.59352193262228e-07	-0.0243781216289383	1
ENSG00000143768.12	LEFTY2	1	225941740	1_115	0	0.0179767504816352	4.87009100289989	2.75522607998602e-07	0.170975445356911	1
ENSG00000143751.9	SDE2	1	225999428	1_115	0	0.0192027257507519	5.49087168814067	3.31828090787003e-07	-0.466387572312715	1
ENSG00000163041.9	H3F3A	1	226062051	1_115	0	0.0398506644419636	12.3882626360025	1.55365627915385e-06	1.70668122477054	2
ENSG00000182827.8	ACBD3	1	226187723	1_115	0	0.0199755297549274	5.8622938981279	3.68531713823219e-07	0.495265154636369	1
ENSG00000203685.9	STUM	1	226576966	1_115	0	0.0201328765576574	5.9361620810005	3.76114914062544e-07	-0.544438224580271	1
ENSG00000143772.9	ITPKB	1	226738931	1_116	0	0.0170495862019623	8.54130745810417	4.58297166312338e-07	-0.989929819603531	1
ENSG00000163050.16	COQ8A	1	226905856	1_116	0	0.0113594902633694	4.72741332862949	1.69001824296435e-07	0.293503506221701	1
ENSG00000143776.18	CDC42BPA	1	227318982	1_116	0	0.0112898935688082	4.66975165678676	1.65917657048812e-07	0.0289973105612295	2
ENSG00000181450.17	ZNF678	1	227563411	1_116	0	0.011898504975807	5.16232672264001	1.93306678109713e-07	-0.0239151786242535	2
ENSG00000143740.14	SNAP47	1	227729944	1_116	0	0.0147155421146062	7.15760510252503	3.31476674804809e-07	-1.23634888708515	2
ENSG00000081692.12	JMJD4	1	227701806	1_116	0	0.0133903809825693	6.27121715388515	2.64273579293875e-07	-0.71442613790751	1
ENSG00000143816.7	WNT9A	1	227901132	1_116	0	0.156932579484303	29.8308047461059	1.47328598126192e-05	-2.72063362095997	1
ENSG00000162910.18	MRPL55	1	228102142	1_116	0	0.0274342920916751	13.0225879414067	1.12434613372004e-06	-2.10239126327099	2
ENSG00000143774.16	GUK1	1	228140298	1_116	0	0.0144752552832843	7.00294026613491	3.19018322620309e-07	-1.22046000470987	1
ENSG00000198835.3	GJC2	1	228149213	1_116	0	0.0138332183192086	6.57681187310019	2.86317322472599e-07	-1.14310337719323	1
ENSG00000181873.12	IBA57	1	228163386	1_116	0	0.0253846442887157	12.2897703138159	9.81801795748392e-07	2.14194736519041	2
ENSG00000154370.15	TRIM11	1	228407706	1_116	0	0.0202692450711426	10.1690248283538	6.48673050159674e-07	-1.49459795391586	1
ENSG00000162931.11	TRIM17	1	228500095	1_116	0	0.0119098983413234	5.17145093095945	1.93833767206296e-07	0.674499641446809	2
ENSG00000196890.4	HIST3H2BB	1	228455746	1_116	0	0.0156234088065814	7.7200819950157	3.79582938463273e-07	-1.10639718089146	2
ENSG00000168159.11	RNF187	1	228484557	1_116	0	0.0174870668001891	8.77966035338986	4.83174112938627e-07	1.38723483880402	3
ENSG00000168118.11	RAB4A	1	229274101	1_117	0	0.0228045211829268	6.55504469594174	4.70441459819972e-07	0.662773442792777	1
ENSG00000069248.11	NUP133	1	229508410	1_117	0	0.0483317121304849	13.6680838205789	2.07897270401492e-06	-1.79036938616303	1
ENSG00000135776.4	ABCB10	1	229592516	1_117	0	0.0463410236927749	13.2675700248663	1.93493324039313e-06	1.55889434065828	1
ENSG00000177614.10	PGBD5	1	230426554	1_117	0	0.0187206537339927	4.69661851309576	2.76703893276954e-07	0.0486619571237569	1
ENSG00000135775.13	COG2	1	230643133	1_118	0	0.0264575445876321	13.4893394929799	1.12317957002342e-06	1.66931451276402	1
ENSG00000135744.7	AGT	1	230773202	1_118	0	0.0094797453208435	5.71393577862043	1.70467267008369e-07	1.5685557104639	1
ENSG00000135773.12	CAPN9	1	230747823	1_118	0	0.0203636531141372	13.2845691972099	8.51357839406379e-07	2.27123505643034	2
ENSG00000119280.16	C1orf198	1	230849794	1_118	0	0.210997643287355	30.8112673245606	2.04595529629178e-05	-2.7507731079484	3
ENSG00000173409.13	ARV1	1	230979465	1_118	0	0.00960121131238822	4.96857035926811	1.50129640979505e-07	-0.1635594338609	1
ENSG00000182118.7	FAM89A	1	231056116	1_118	0	0.00943457379472701	4.95609637236701	1.47153637590323e-07	-0.635061364200966	1
ENSG00000116906.11	GNPAT	1	231241335	1_118	0	0.00938996779458467	4.82259743142328	1.4251287023078e-07	-0.267708022245017	1
ENSG00000116903.7	EXOC8	1	231337950	1_118	0	0.0546966120964834	20.9419733435961	3.60484838116773e-06	-2.28623877932473	1
ENSG00000010072.15	SPRTN	1	231344406	1_118	0	0.0216607811816451	12.0267789061315	8.19846252779633e-07	1.40798705435827	1
ENSG00000116918.13	TSNAX	1	231528861	1_118	0	0.0103434803427848	6.00232014483349	1.95386621188676e-07	-0.599584923593432	1
ENSG00000162946.21	DISC1	1	231626570	1_118	0	0.0400826025147504	17.8160125067256	2.2473742193801e-06	-1.77142880655471	2
ENSG00000116991.10	SIPA1L2	1	232562029	1_119	0	0.0179008262974398	4.97786877256694	2.80430660917473e-07	-0.641944912333731	1
ENSG00000212916.4	MAP10	1	232804701	1_119	0	0.0184476830950935	5.26095339319658	3.05432507460952e-07	0.332954426130686	1
ENSG00000135778.11	NTPCR	1	232950261	1_119	0	0.0214995881420826	6.70234988047007	4.53488428199938e-07	-0.745827920125348	3
ENSG00000135750.14	KCNK1	1	233668642	1_120	0	0.0360257866567896	7.2748421270202	8.24794999999544e-07	0.844850159416451	1
ENSG00000183780.12	SLC35F3	1	234277613	1_120	0	0.0288689128021853	5.17905128550206	4.70532487267523e-07	0.377348699500103	1
ENSG00000059588.9	TARBP1	1	234479272	1_121	0	0.0253690228376257	6.05864702702243	4.8371367408009e-07	-0.628231467863464	1
ENSG00000173726.10	TOMM20	1	235090312	1_121	0	0.0252184759472918	5.99408937455573	4.75719577780771e-07	0.773335632842447	3
ENSG00000054267.21	ARID4B	1	235329231	1_121	0	0.0358409646471228	9.30537366454123	1.04959675893644e-06	1.28276808962672	1
ENSG00000116957.12	TBCE	1	235391434	1_121	0	0.0219148305580833	4.69086140916642	3.23518926444148e-07	0.229767088566427	1
ENSG00000162885.12	B3GALNT2	1	235504390	1_121	0	0.0218676808332945	4.6743938594843	3.21689586939313e-07	0.223810220520677	1
ENSG00000168243.10	GNG4	1	235651207	1_121	0	0.0233391985253842	5.31995787927804	3.90753705983724e-07	-0.500256321211834	1
ENSG00000143669.13	LYST	1	235878146	1_122	0	0.0175656273703743	5.13082909666431	2.83635239880787e-07	0.477095068883853	2
ENSG00000116962.14	NID1	1	236065381	1_122	0	0.0266757446515516	9.09605610895049	7.63622393733987e-07	1.23050329753166	2
ENSG00000077585.13	GPR137B	1	236142585	1_122	0	0.0167119553385597	4.68005189515449	2.46142670915122e-07	0.0744130170316294	1
ENSG00000086619.13	ERO1B	1	236281358	1_122	0	0.0284197953948729	9.68723013964465	8.66422133196583e-07	1.08352053640196	1
ENSG00000116977.18	LGALS8	1	236514597	1_122	0	0.0285471392286569	11.8565474133367	1.06519669234595e-06	-2.52559213323991	2
ENSG00000119285.10	HEATR1	1	236530368	1_122	0	0.148370729915951	17.1523875694162	8.00906444443049e-06	3.58868638877604	1
ENSG00000077522.12	ACTN2	1	236688982	1_122	0	0.0168441947135843	4.82757079724361	2.55910366202738e-07	0.370957640271457	1
ENSG00000133019.11	CHRM3	1	239386955	1_124	0	0.0234667022798494	4.98048726070245	3.67817908682462e-07	0.335667819379707	1
ENSG00000162843.17	WDR64	1	241656106	1_127	0	0.0200483730522742	7.99674799708517	5.04546872897241e-07	1.01479088402199	2
ENSG00000117009.11	KMO	1	241532492	1_127	0	0.0226100176694165	9.16819521776802	6.52369618857339e-07	1.06124120577505	1
ENSG00000203668.2	CHML	1	241640356	1_127	0	0.0141991321278542	4.81788214530217	2.15291531050986e-07	0.19803986799887	1
ENSG00000054277.13	OPN3	1	241638293	1_127	0	0.0145034915485603	5.02122912551041	2.29187844008966e-07	0.297445459916974	1
ENSG00000180287.16	PLD5	1	242524418	1_129	0	0.00945215865778803	4.80590095945406	1.42960083468266e-07	-0.145340386384475	1
ENSG00000054282.15	SDCCAG8	1	243248552	1_129	0	0.0105305495358919	5.81894038484099	1.92843016827388e-07	0.521198478168772	1
ENSG00000117020.16	AKT3	1	243851261	1_129	0	0.0138513557309676	8.39135662228866	3.65791353187469e-07	0.945472235379158	1
ENSG00000173728.10	C1orf100	1	243862697	1_129	0	0.0136618350676152	8.26197560863032	3.55223689073205e-07	0.999832882535325	2
ENSG00000179456.10	ZBTB18	1	244198699	1_129	0	0.0117338351265491	6.83393659342438	2.52359640641919e-07	0.765915829672224	1
ENSG00000035687.9	ADSS	1	244452097	1_129	0	0.0239169959228941	13.5306430421531	1.01843669780179e-06	1.53967732147479	2
ENSG00000179397.17	C1orf101	1	244454207	1_129	0	0.0111779998183486	6.37862037391524	2.24388103315581e-07	-0.667036598171836	2
ENSG00000203667.9	COX20	1	244836094	1_129	0	0.0104269139697483	5.72618413173436	1.8790142473905e-07	0.50368569636136	1
ENSG00000203666.12	EFCAB2	1	244966160	1_129	0	0.00988636595264181	5.22698996432414	1.62628749340983e-07	-0.396899377092858	2
ENSG00000162849.15	KIF26B	1	245155106	1_129	0	0.0136816234328961	8.27556818219981	3.56323468979507e-07	-0.930530108000451	1
ENSG00000185420.18	SMYD3	1	246507179	1_130	0	0.0383427138989285	14.3031505954571	1.72593141592207e-06	-1.63687621801758	2
ENSG00000143653.9	SCCPDH	1	246723566	1_130	0	0.0202905571284229	8.29055565852066	5.29403227703139e-07	-0.969661507492045	2
ENSG00000153207.14	AHCTF1	1	246968604	1_130	0	0.0139280213599445	4.75257276827212	2.08318180199729e-07	0.275794793616143	1
ENSG00000277462.1	ZNF670	1	247078730	1_130	0	0.0166565044301219	6.43364749851012	3.37248557251133e-07	0.695408968021011	1
ENSG00000188295.14	ZNF669	1	247104366	1_130	0	0.0146311625629438	5.21518987604503	2.40136366097779e-07	0.42030059397615	1
ENSG00000196418.12	ZNF124	1	247139012	1_130	0	0.0253495846165952	10.388764290829	8.28788495037772e-07	-1.26837621979132	1
ENSG00000162714.12	ZNF496	1	247286694	1_131	0	0.0159781560744053	4.80069845506347	2.41401553343657e-07	0.261258080690248	2
ENSG00000162722.8	TRIM58	1	247852527	1_131	0	0.0160025618930176	4.82150849775196	2.42818306466594e-07	-0.123680824657055	3
ENSG00000238243.3	OR2W3	1	247852011	1_131	0	0.0157469256395504	4.72059716785476	2.33938495114086e-07	-0.1763274653673	2
ENSG00000175137.10	SH3BP5L	1	248810964	1_131	0	0.0412834840690247	15.3270034568107	1.99132694800107e-06	2.21027412321523	2
ENSG00000171163.15	ZNF692	1	248859244	1_131	0	0.0171710280614986	5.34113673024558	2.88628337252553e-07	-0.0606140200524659	1
ENSG00000184731.5	FAM110C	2	47011	2_1	0	0.0339397681663272	15.0423227055064	1.60669242655629e-06	2.19747087885062	2
ENSG00000143727.15	ACP1	2	256414	2_1	0	0.0511827803223829	18.517265551259	2.98270087829364e-06	2.70949046206119	2
ENSG00000151353.14	TMEM18	2	677591	2_1	0	0.0120897098314627	8.18052320281602	3.11247543041452e-07	-1.89874602393027	1
ENSG00000172554.11	SNTG2	2	956524	2_1	0	0.0228296193796149	12.3761019859384	8.89183763988084e-07	1.95340033916674	2
ENSG00000115705.20	TPO	2	1412663	2_1	0	0.0147783489124134	7.27992237507761	3.385802630783e-07	0.85943455568539	2
ENSG00000130508.10	PXDN	2	1736242	2_1	0	0.0115112201510017	4.68349010471689	1.69667999995072e-07	0.257647239959824	1
ENSG00000186487.17	MYT1L	2	1810561	2_2	0	0.010437216409143	4.80526892876351	1.57837924034428e-07	-0.0889609818683293	3
ENSG00000171853.15	TRAPPC12	2	3379591	2_2	0	0.0117984579214507	5.95528560286492	2.21124475523905e-07	0.651181770908963	2
ENSG00000182551.13	ADI1	2	3519673	2_2	0	0.0383293326521219	17.060240845358	2.0579053182243e-06	1.83823659686881	3
ENSG00000171863.12	RPS7	2	3608153	2_2	0	0.014411591780003	7.83359351824436	3.55289160657034e-07	0.993797040071694	1
ENSG00000118004.17	COLEC11	2	3595797	2_2	0	0.0186274984516654	10.2460428655449	6.00647505975172e-07	1.2458037067594	5
ENSG00000151360.9	ALLC	2	3577209	2_2	0	0.168044099950651	31.3927058576039	1.66020223218483e-05	2.96149087250336	1
ENSG00000214866.8	DCDC2C	2	3703501	2_2	0	0.0174640859196693	9.63931889375837	5.29786858285617e-07	-1.14223016320382	3
ENSG00000151692.14	RNF144A	2	6982463	2_5	0	0.0223800227492539	7.34117829372985	5.17053246284871e-07	0.974569950465003	1
ENSG00000134313.15	KIDINS220	2	8835601	2_6	0	0.0167309608840046	5.60992476376433	2.95383950429419e-07	0.536010555885163	2
ENSG00000143797.11	MBOAT2	2	9003515	2_6	0	0.0266496796489402	9.99515977063869	8.38283092982294e-07	-1.29496567205836	1
ENSG00000151693.9	ASAP2	2	9157461	2_6	0	0.0152311905463214	4.72715655679734	2.26591080706688e-07	0.156418090083201	2
ENSG00000119185.12	ITGB1BP1	2	9411681	2_6	0	0.0152167749172398	4.71825873470106	2.25950518851837e-07	-0.178032800202651	2
ENSG00000119203.13	CPSF3	2	9477822	2_6	0	0.0569515576928361	17.2046661027818	3.08361982583558e-06	-1.86164333957795	1
ENSG00000134330.18	IAH1	2	9476032	2_6	0	0.0304313801155254	11.2489034610836	1.07731030012867e-06	-1.18270332557333	2
ENSG00000151694.12	ADAM17	2	9555759	2_6	0	0.0152602148943858	4.74504569254902	2.27881999760751e-07	0.149302099338882	2
ENSG00000115750.16	TAF1B	2	9842495	2_6	0	0.0175861163911742	6.07871294190803	3.36426774501443e-07	0.581599961718842	3
ENSG00000134317.17	GRHL1	2	9949726	2_6	0	0.0814448456474363	20.6424204545242	5.29094440261399e-06	2.2069715741426	2
ENSG00000171848.13	RRM2	2	10121909	2_6	0	0.0153521034555957	4.80146387201215	2.31979991129728e-07	0.334271740427223	1
ENSG00000115758.12	ODC1	2	10402878	2_7	0	0.0207732143813746	8.39166508802972	5.48606336632546e-07	1.2437615745565	1
ENSG00000115761.15	NOL10	2	10682596	2_7	0	0.0178062706801897	6.94111247722809	3.889654499744e-07	-0.768043538104926	2
ENSG00000143882.10	ATP6V1C2	2	10722013	2_7	0	0.0146808742797593	5.12677801064155	2.36867461729713e-07	0.31236637222922	1
ENSG00000134318.13	ROCK2	2	11347918	2_7	0	0.0145515087968097	5.04362857209194	2.30972404862367e-07	0.304660323093137	2
ENSG00000169016.16	E2F6	2	11461351	2_7	0	0.0334107889309085	12.8780272050143	1.3540822422164e-06	-1.48489650902113	2
ENSG00000134324.11	LPIN1	2	11677686	2_7	0	0.0147709261416589	5.18422895530551	2.40991027651162e-07	0.334929222840848	2
ENSG00000071575.11	TRIB2	2	12717952	2_8	0	0.0614955072410021	15.0474159497491	2.91215366760502e-06	-1.6980731193987	1
ENSG00000079785.14	DDX1	2	15591459	2_9	0	0.0336273626544583	13.1258931326494	1.38909083295652e-06	1.5168923555847	1
ENSG00000197872.11	FAM49A	2	16579829	2_10	0	0.0206051109223546	11.0596593790663	7.17175891630382e-07	1.36717204755297	3
ENSG00000163032.11	VSNL1	2	17538936	2_10	0	0.0229689504207816	12.0783373557578	8.7308651311982e-07	-1.54365068549095	1
ENSG00000178295.14	GEN1	2	17754162	2_10	0	0.0226822043684809	11.9588608973613	8.53658260441045e-07	-1.64181040409184	3
ENSG00000163029.15	SMC6	2	17799274	2_10	0	0.0524290933397769	19.869453312803	3.27843999555407e-06	-2.3418279918488	1
ENSG00000170745.11	KCNS3	2	17929875	2_10	0	0.0131755537308782	6.8552061047368	2.84248621163554e-07	-0.732841717303659	3
ENSG00000185013.16	NT5C1B	2	18565659	2_11	0	0.0215631353672076	5.08316915583341	3.44949440767544e-07	0.33928955670356	2
ENSG00000143867.6	OSR1	2	19359082	2_11	0	0.0210657291406621	4.86333108399569	3.22418019401222e-07	-0.247631632413555	1
ENSG00000183891.5	TTC32	2	19901956	2_12	0	0.014416553907223	4.84773008368076	2.19942351879285e-07	-0.395537693058552	1
ENSG00000118965.14	WDR35	2	19973494	2_12	0	0.0253363094170829	9.98202193846412	7.95922620772788e-07	-1.16104744548159	2
ENSG00000132031.12	MATN3	2	20038315	2_12	0	0.0148147288405314	5.14958469026198	2.40090449931655e-07	0.496526911464389	1
ENSG00000068697.6	LAPTM4A	2	20051914	2_12	0	0.0317585066438636	12.8846184366627	1.2877768343574e-06	1.56558502213359	1
ENSG00000115884.10	SDC1	2	20136087	2_12	0	0.0189554005423709	7.12968774662089	4.25316713492931e-07	-0.744926336635076	1
ENSG00000055917.15	PUM2	2	20352364	2_12	0	0.0213019534305793	8.30410938969147	5.5670031376991e-07	0.93321223604799	1
ENSG00000118960.12	HS1BP3	2	20637959	2_12	0	0.021442160160139	8.41591041264063	5.67908819279134e-07	0.898576570532786	2
ENSG00000143869.6	GDF7	2	20959838	2_13	0	0.0133125629818017	7.70329265461757	3.22735728368004e-07	-1.4814634665906	1
ENSG00000084674.14	APOB	2	21044589	2_13	0	0.0124059041093408	4.94888262497292	1.93216649652866e-07	0.202056869559872	1
ENSG00000119778.14	ATAD2B	2	23927186	2_14	0	0.0142288185665399	5.6432037133292	2.52699011722859e-07	-0.733742821203434	1
ENSG00000173960.13	UBXN2A	2	23927186	2_14	0	0.0145329636108391	15.2417601968778	6.97105138901039e-07	-3.39629752618481	3
ENSG00000205639.9	MFSD2B	2	24009112	2_14	1	0.690541780152208	28.1521849414497	6.11802208772914e-05	-4.92121645163985	2
ENSG00000163026.11	WDCP	2	24047129	2_14	0	0.0196873331112113	8.52195835302614	5.28001639179665e-07	-1.55056080570613	1
ENSG00000119782.13	FKBP1B	2	24049526	2_14	0	0.0135159607261269	11.3156277828871	4.81320709432367e-07	-2.53735714204214	1
ENSG00000219626.8	FAM228B	2	24075328	2_14	0	0.0267056663014604	15.6746553524054	1.3173779566323e-06	2.84338588342186	1
ENSG00000115129.13	TP53I3	2	24084887	2_14	0	0.0195882459390638	8.47410771652197	5.22394387058387e-07	-1.54368274028513	1
ENSG00000176732.6	PFN4	2	24123824	2_14	0	0.0138886881029316	11.989755716863	5.24059422011529e-07	2.65422156455459	1
ENSG00000186453.12	FAM228A	2	24174047	2_14	0	0.0154658604152796	5.73174122700776	2.78977793366584e-07	-0.127437196282644	3
ENSG00000198399.14	ITSN2	2	24360529	2_14	0	0.0248341875537503	10.640762670001	8.31632948324017e-07	-1.81278519857259	1
ENSG00000173557.14	C2orf70	2	26562410	2_15	0	0.0136432637600641	5.29455936990103	2.27330167289408e-07	0.48422108238996	1
ENSG00000084676.15	NCOA1	2	24492054	2_15	0	0.0165811241311223	6.64876670225885	3.46947720592114e-07	-0.0420146491780258	2
ENSG00000138092.10	CENPO	2	24795392	2_15	0	0.0136853973386535	5.57382870949999	2.40060111240462e-07	0.53356873229932	1
ENSG00000115137.11	DNAJC27	2	24970202	2_15	0	0.0132111878307456	15.1453729355592	6.29695823241764e-07	3.4866959767953	2
ENSG00000084710.13	EFR3B	2	25041751	2_15	1	0.314099953005922	35.1998265007458	3.4795042232988e-05	5.98864773229303	1
ENSG00000115138.10	POMC	2	25170853	2_15	0	0.0161685049509923	7.62642845515299	3.8806103537809e-07	-1.2329708788977	1
ENSG00000119772.16	DNMT3A	2	25343038	2_15	0	0.0129973887277418	4.94859304116342	2.02416924449099e-07	0.605236946746644	2
ENSG00000138101.18	DTNB	2	25673259	2_15	0	0.0143499504097117	6.26768777968686	2.83052326082638e-07	0.770814984362745	1
ENSG00000143970.16	ASXL2	2	25878534	2_15	0	0.0544058220882308	18.3397342991724	3.14012827982086e-06	2.22656908388782	1
ENSG00000084731.14	KIF3C	2	25982155	2_15	0	0.0165577462799631	6.95861252648798	3.62604217961571e-07	-0.766792754783165	1
ENSG00000157833.12	GAREM2	2	26165399	2_15	0	0.025829194132489	10.8828079493142	8.84628231995289e-07	-1.56125746359753	3
ENSG00000138029.13	HADHB	2	26241540	2_15	0	0.0131509304192902	4.9026836035192	2.02908070197939e-07	0.306970891841513	1
ENSG00000084754.10	HADHA	2	26244479	2_15	0	0.0194176046382539	8.35920664593313	5.10822113144741e-07	-1.35114738274835	2
ENSG00000173567.14	ADGRF3	2	26170127	2_15	0	0.0260852823026887	11.0596023093428	9.07912562531628e-07	1.70984193496167	1
ENSG00000157856.10	DRC1	2	26402174	2_15	0	0.0366614508028168	14.5649555419845	1.68045847116851e-06	-1.84516251647821	1
ENSG00000157884.10	CIB4	2	26641739	2_15	0	0.0130235159009569	4.82872264363282	1.97910793036949e-07	0.0839459357072032	1
ENSG00000171303.6	KCNK3	2	26696561	2_16	0	0.0370215302739333	52.9280633518925	6.16665061564212e-06	6.55520477417815	1
ENSG00000228474.5	OST4	2	27071114	2_16	0	0.0163932685136753	5.37954366586837	2.77536408025143e-07	-0.402159333653436	1
ENSG00000138080.13	EMILIN1	2	27078189	2_16	0	0.0165071450540059	5.41894621621922	2.81511267304226e-07	-0.421777628916117	1
ENSG00000138030.12	KHK	2	27087525	2_16	0	0.0537881428889178	14.3261882894272	2.42508060564226e-06	-1.30280832686419	1
ENSG00000138028.15	CGREF1	2	27119199	2_16	0	0.033325459594919	10.6147706122687	1.1132577690556e-06	-1.0157738141482	1
ENSG00000143994.13	ABHD1	2	27119199	2_16	0	0.033325459594919	10.6147706122687	1.1132577690556e-06	-1.0157738141482	1
ENSG00000138073.13	PREB	2	27134751	2_16	0	0.018664613995548	6.88061078933381	4.04161535138876e-07	-0.684946913545021	1
ENSG00000138085.16	ATRAID	2	27209632	2_16	0	0.0374152217278499	13.8628995981931	1.63234282576243e-06	2.52995264950623	2
ENSG00000138074.14	SLC5A6	2	27235922	2_16	0	0.0174219746827518	5.76795113310147	3.16248099511708e-07	-0.24764079492406	1
ENSG00000084774.13	CAD	2	27219036	2_16	0	0.0365821252152166	13.6494244446258	1.57141988503351e-06	-2.55327612622233	1
ENSG00000115194.10	SLC30A3	2	27275976	2_16	0	0.0168582769893572	5.57579068760981	2.95820741348353e-07	-0.564131870847298	1
ENSG00000163794.6	UCN	2	27302395	2_16	0	0.0212979339087518	8.64594898642244	5.79507575329547e-07	-1.95619129545237	2
ENSG00000115234.10	SNX17	2	27369556	2_16	0	0.0737024802637168	17.4302430521152	4.04291415541679e-06	-2.65347981856247	1
ENSG00000163795.13	ZNF513	2	27381412	2_16	0	0.0651923281699822	16.431874859667	3.37126260660603e-06	-2.61225690992269	1
ENSG00000115216.13	NRBP1	2	27428508	2_16	0	0.0456080203414269	13.6121141829401	1.95378053634371e-06	-2.33678222681844	1
ENSG00000084734.8	GCKR	2	27497518	2_16	0	0.0159427939844139	5.06758533641115	2.54257913407352e-07	-0.29928582548812	1
ENSG00000198522.13	GPN1	2	27628084	2_16	0	0.103677110993428	21.1068788900602	6.8867747547147e-06	-3.18441403111424	2
ENSG00000176714.9	CCDC121	2	27629051	2_16	0	0.0166900560380123	5.84054999855886	3.06775388409776e-07	-0.711114576552399	2
ENSG00000158019.20	BRE	2	27889788	2_16	0	0.0160039541865821	5.10569236432985	2.57152598203381e-07	0.20961341774781	2
ENSG00000171174.13	RBKS	2	27891044	2_16	0	0.0417728332448986	14.2910212842727	1.87873779403948e-06	-2.2600336967412	1
ENSG00000213639.9	PPP1CB	2	28751600	2_17	0	0.0341819496308041	12.596454337229	1.35504625490752e-06	2.0854657017818	1
ENSG00000163806.15	SPDYA	2	28782736	2_17	0	0.0660345740794333	18.8686914990681	3.92122839233239e-06	-2.72640336426701	2
ENSG00000171103.10	TRMT61B	2	28869984	2_17	0	0.0332345728951139	12.3299754821672	1.28961860104689e-06	-2.195967248979	1
ENSG00000189350.12	TOGARAM2	2	28981189	2_17	0	0.0158133916050941	5.32783952650489	2.65146033855501e-07	-0.877166112541198	1
ENSG00000115295.19	CLIP4	2	29097582	2_18	0	0.126421862331984	19.8158066482461	7.88393279103263e-06	-2.16475782893813	2
ENSG00000171094.16	ALK	2	29884636	2_18	0	0.0261391104220184	4.69610536128942	3.86311475519354e-07	-0.057205026835444	1
ENSG00000119801.12	YPEL5	2	30166676	2_18	0	0.0598071298433175	12.5563307332979	2.36333170478416e-06	1.43892141600175	1
ENSG00000213626.11	LBH	2	30245994	2_19	0	0.044229394622891	11.9410532075106	1.66212086874728e-06	1.31461630307826	1
ENSG00000172954.13	LCLAT1	2	30443328	2_19	0	0.0205359820034319	4.68507237215498	3.02789459516955e-07	-0.0282097894260104	2
ENSG00000158089.14	GALNT14	2	31005348	2_19	0	0.027094192700563	7.29831823775136	6.22311727700261e-07	-0.729518048057556	2
ENSG00000013016.15	EHD3	2	31236760	2_19	0	0.0256689098016537	6.78819527361585	5.48366258786537e-07	-0.706721276826352	1
ENSG00000162959.13	MEMO1	2	32011261	2_20	0	0.0258956717107032	7.95054372791422	6.47937304643394e-07	0.96409338661355	1
ENSG00000152683.14	SLC30A6	2	32165765	2_20	0	0.0193804149670557	5.21909666789745	3.1832253622938e-07	0.304328275430419	2
ENSG00000091106.18	NLRC4	2	32264782	2_20	0	0.0278529409400736	8.63846495055434	7.57210464953032e-07	1.37016993181077	1
ENSG00000119820.10	YIPF4	2	32278100	2_20	0	0.0589538021117577	15.7615124523904	2.92427817147928e-06	1.80636168821631	1
ENSG00000115760.13	BIRC6	2	32356560	2_20	0	0.0339013262701205	10.496969996217	1.11992675053475e-06	-1.44377858863657	2
ENSG00000018699.11	TTC27	2	32627602	2_20	0	0.0234171212231665	7.00152509564122	5.15982684440394e-07	0.853416440641869	2
ENSG00000150938.9	CRIM1	2	36357178	2_23	0	0.00605881485832516	4.66979193083961	8.90418523003895e-08	0.0366348933085812	1
ENSG00000171055.14	FEZ2	2	36554800	2_23	0	0.0097171972620157	8.93273187748284	2.7317081057106e-07	-0.970015091896757	1
ENSG00000115808.11	STRN	2	36965464	2_23	0	0.0135165952181103	13.618984796057	5.79323328014442e-07	-2.14100292294034	1
ENSG00000008869.11	HEATR5B	2	37084350	2_23	0	0.00611634756763757	4.74310950189134	9.12986343678813e-08	0.0122637689566332	1
ENSG00000152133.14	GPATCH11	2	37097965	2_23	0	0.00943654454141873	8.05522998379682	2.39221336422108e-07	-0.653352594875602	1
ENSG00000055332.16	EIF2AK2	2	37156965	2_23	0	0.00632101060005319	5.20573375732928	1.03556519386485e-07	-0.463714481292114	1
ENSG00000218739.9	CEBPZOS	2	37195255	2_23	0	0.00633387620608428	5.44395012179876	1.08515726453706e-07	0.766084945847777	4
ENSG00000115816.14	CEBPZ	2	37231568	2_23	0	0.00636373644068755	8.22577313687932	1.64739554070091e-07	1.85638053615798	1
ENSG00000115825.9	PRKD3	2	37292826	2_23	0	0.00956115892341702	9.87612260221677	2.97170697290814e-07	1.30247927265581	3
ENSG00000115828.15	QPCT	2	37344154	2_23	0	0.00802264899069671	7.91266212489038	1.99778793689382e-07	-1.14921422462198	1
ENSG00000163171.7	CDC42EP3	2	37737269	2_23	0	0.0875825228220018	28.8193611639185	7.94347941128799e-06	2.31542052962526	1
ENSG00000138061.11	CYP1B1	2	38089429	2_24	0	0.0156503004050257	5.81108195105372	2.86212536151279e-07	-0.761289567939331	1
ENSG00000119787.13	ATL2	2	38378251	2_24	0	0.0142460904399855	4.66991789353156	2.09369740927123e-07	0.168725638546286	2
ENSG00000143891.16	GALM	2	38715882	2_24	0	0.0163201020229182	5.98755391725215	3.07525604075098e-07	0.920273375268429	1
ENSG00000163214.20	DHX57	2	38815354	2_25	0	0.0190798949225415	4.67096060917165	2.8047306284209e-07	0.0788470325542535	2
ENSG00000188010.12	MORN2	2	38859284	2_25	0	0.021895913188927	5.96732691567723	4.11198827129214e-07	-0.706130539488395	3
ENSG00000214694.10	ARHGEF33	2	38882417	2_25	0	0.0664137949396906	16.5025117179353	3.44919160490441e-06	2.02066849191263	1
ENSG00000115904.12	SOS1	2	39124428	2_25	0	0.0290977570507276	8.65048848877805	7.92153088290248e-07	-1.16160425493035	2
ENSG00000138050.14	THUMPD2	2	39778359	2_25	0	0.0193742867161802	4.8150776233716	2.93587789408992e-07	-0.203240037659634	2
ENSG00000162878.12	PKDCC	2	42047560	2_26	0	0.014062981677516	12.7730501525017	5.65302624862706e-07	-1.52804101925407	3
ENSG00000143924.18	EML4	2	42166947	2_26	0	0.00592794338062375	4.67459501069161	8.72081375867059e-08	0.152804469343132	2
ENSG00000057935.13	MTA3	2	42494666	2_26	0	0.0166730204228425	14.3728652545158	7.54165410736939e-07	1.63659452810689	1
ENSG00000162881.6	OXER1	2	42766026	2_26	0	0.00785631093796568	7.31209218617239	1.80787873076781e-07	-1.13665825615711	2
ENSG00000162882.14	HAAO	2	42766026	2_26	0	0.0138558828856734	12.6336593420849	5.50899451341044e-07	1.70029127046213	4
ENSG00000152518.7	ZFP36L2	2	43226112	2_27	0	0.0173689240369811	6.51509623236854	3.5612521495758e-07	0.453725935232932	1
ENSG00000115970.18	THADA	2	43580229	2_27	0	0.0156861432848778	6.15133317704204	3.03664764591804e-07	0.787666181354186	1
ENSG00000223658.7	C1GALT1C1L	2	43580229	2_27	0	0.0216001161990927	8.01485522570221	5.44829661291669e-07	0.124716323224059	2
ENSG00000152527.13	PLEKHH2	2	43636950	2_27	0	0.059763129622139	18.2438462647376	3.43130015397411e-06	2.40137933750681	3
ENSG00000138036.18	DYNC2LI1	2	43774000	2_27	0	0.0446303668105562	17.6656243212577	2.48123798093876e-06	-2.5594240499099	3
ENSG00000138075.11	ABCG5	2	43816254	2_27	0	0.0214121976151437	8.94834676672716	6.02994043499041e-07	0.862585216418997	2
ENSG00000138095.18	LRPPRC	2	43995992	2_27	0	0.0229828471712118	10.945407445751	7.91670998798879e-07	-1.74277381709124	1
ENSG00000138078.15	PREPL	2	44361802	2_28	0	0.0113152874857844	4.67285828056143	1.66401476692286e-07	-0.349565628375848	1
ENSG00000143919.14	CAMKMT	2	44361802	2_28	0	0.0188332921996264	9.45932373526255	5.60654493466836e-07	-1.09691221422096	2
ENSG00000170577.7	SIX2	2	45009664	2_28	0	0.0113140371105598	4.6718217958609	1.66346183438422e-07	-0.036396857410694	1
ENSG00000068784.12	SRBD1	2	45607790	2_28	0	0.0262971284322969	12.6054315149525	1.04321787135088e-06	-1.41466224096897	3
ENSG00000250565.6	ATP6V1E2	2	46539307	2_29	0	0.0236498101308876	6.14004976770694	4.56991922054387e-07	-0.562483917469441	2
ENSG00000119729.11	RHOQ	2	46541404	2_29	0	0.0202356032602872	4.67102954230621	2.97466280944345e-07	0.120619463322571	3
ENSG00000151665.12	PIGF	2	46617108	2_29	0	0.0202397431295993	4.67295776986564	2.97649958513648e-07	-0.0649029871726134	1
ENSG00000119878.5	CRIPT	2	46617440	2_29	0	0.0210771572452581	5.05472857231739	3.35288647667166e-07	0.126248533344471	1
ENSG00000068724.15	TTC7A	2	46913816	2_29	0	0.0215871321163704	5.27998972969842	3.58704645317065e-07	-0.372619085386624	2
ENSG00000180398.11	MCFD2	2	46928080	2_29	0	0.0211598070325185	5.09162250370484	3.39060246797281e-07	-0.364326724083518	2
ENSG00000119888.10	EPCAM	2	47345021	2_30	0	0.0216318282270389	4.68948773114667	3.1924757225077e-07	0.0116146629381541	3
ENSG00000095002.13	MSH2	2	47403074	2_30	0	0.024714022041283	5.94523987791614	4.62404216417525e-07	-0.545038941582159	1
ENSG00000116062.14	MSH6	2	47785707	2_30	0	0.0235826263822262	5.5032976145805	4.08436122015297e-07	-0.496793113357746	1
ENSG00000170820.11	FSHR	2	48595242	2_31	0	0.02387190877501	7.64886678376376	5.74636511559926e-07	-0.804968225523875	1
ENSG00000243244.5	STON1	2	48595242	2_31	0	0.02387190877501	7.64886678376376	5.74636511559926e-07	0.804968225523875	1
ENSG00000242441.7	GTF2A1L	2	48595242	2_31	0	0.0275802087447273	9.01154966922694	7.8217873257538e-07	-0.992268468929246	3
ENSG00000068781.21	STON1-GTF2A1L	2	48595242	2_31	0	0.02387190877501	7.64886678376376	5.74636511559926e-07	-0.804968225523875	1
ENSG00000162869.15	PPP1R21	2	48440711	2_31	0	0.0220029898296141	6.88038341689163	4.76434620321733e-07	-0.722500464365071	2
ENSG00000138039.14	LHCGR	2	48666193	2_31	0	0.0201012571327113	6.02893200202841	3.81392877535468e-07	-0.579512733571608	4
ENSG00000179915.22	NRXN1	2	51005739	2_33	0	0.0433931745030796	10.370588678488	1.41623005288774e-06	1.18557284924107	1
ENSG00000055813.5	CCDC85A	2	56183915	2_37	0	0.0315072969553916	9.98976050680318	9.90547249762681e-07	1.20069569195684	1
ENSG00000028116.16	VRK2	2	57907323	2_39	0	0	20.2876861861556	0	-1.88176026933874	2
ENSG00000119866.20	BCL11A	2	60554901	2_40	0	0.0162037117986183	6.21568940055961	3.16966079660349e-07	-0.544817703646837	1
ENSG00000162928.8	PEX13	2	61017275	2_40	0	0.0138319967854921	4.73240123732451	2.06003885717667e-07	0.204838679363367	1
ENSG00000162927.13	PUS10	2	61017315	2_40	0	0.0165871113148675	6.22954100305337	3.25188951384334e-07	-0.591671879119193	2
ENSG00000162929.13	KIAA1841	2	61065721	2_40	0	0.065028619477621	25.1633740141658	5.14970534923319e-06	-3.49939965458241	1
ENSG00000237651.6	C2orf74	2	61145163	2_40	0	0.0141263382262854	5.92298987733321	2.63317403771703e-07	-0.723991575312644	1
ENSG00000173209.22	AHSA2	2	61177077	2_40	0	0.0137415199941993	5.00464272577686	2.16429684850818e-07	-0.976981892303839	4
ENSG00000082898.16	XPO1	2	61538854	2_40	1	0.0545485471045745	18.4505668801522	3.16739243744559e-06	-3.97441417246609	1
ENSG00000170264.12	FAM161A	2	61854233	2_40	0	0.0243332328929123	9.30928416140175	7.12894187219322e-07	0.64678842596423	3
ENSG00000115484.14	CCT4	2	61889168	2_40	0	0.0145868875276027	5.73194761368835	2.6313209323874e-07	-0.925389847666276	1
ENSG00000186889.9	TMEM17	2	62506118	2_41	0	0.0210650344376359	5.10422513143232	3.38377103580343e-07	-0.100146132712067	2
ENSG00000115504.14	EHBP1	2	62676052	2_41	0	0.021336839687001	5.22497968107206	3.5085177156817e-07	0.334018091003199	1
ENSG00000014641.17	MDH1	2	63588667	2_41	0	0.055226087169464	14.236720899285	2.47436189439391e-06	-2.47259524660938	1
ENSG00000169764.15	UGP2	2	63841144	2_41	0	0.0437187245286659	12.0103051193331	1.65245825707104e-06	-1.60740263021406	1
ENSG00000143952.19	VPS54	2	64017407	2_41	0	0.05348097484252	13.9305581779527	2.34464343944482e-06	-1.75282563784563	2
ENSG00000197329.11	PELI1	2	64144184	2_41	0	0.0334163897612836	9.46086059945669	9.9494516282601e-07	1.21535973080834	2
ENSG00000119862.12	LGALSL	2	64453888	2_42	0	0.0176079099599882	5.56953079074271	3.08628047743788e-07	0.530390299879722	1
ENSG00000119844.15	AFTPH	2	64524123	2_42	0	0.0671718040463339	17.6197464226742	3.72473723084513e-06	-1.68763372370897	1
ENSG00000179833.4	SERTAD2	2	64620176	2_42	0	0.0193955225002679	6.41276118745697	3.91431276711438e-07	-0.686065117019737	1
ENSG00000115902.10	SLC1A4	2	64975602	2_42	0	0.0330835928321052	11.3184926863533	1.17844748927936e-06	-1.34041333548932	2
ENSG00000138069.16	RAB1A	2	65129770	2_42	0	0.175284654969069	24.6575461138803	1.36019985994053e-05	2.32595729570066	1
ENSG00000138071.13	ACTR2	2	65244003	2_42	0	0.0451158858465898	13.3416815207229	1.8943011905137e-06	-1.34646652225404	2
ENSG00000143995.19	MEIS1	2	66772534	2_43	0	0.0371094931384249	10.5596665060407	1.23323033462985e-06	1.31840957228209	1
ENSG00000143971.7	ETAA1	2	67397667	2_44	0	0	7.81476151298788	0	0.0307885391294477	1
ENSG00000197223.11	C1D	2	68067194	2_45	0	0.0141642419070868	5.43187224715614	2.42131814287502e-07	-0.682455822119486	2
ENSG00000243667.6	WDR92	2	68157965	2_45	0	0.0681491007460496	21.8054293307313	4.67663790312906e-06	3.03907429016037	1
ENSG00000115946.7	PNO1	2	68157965	2_45	0	0.0236087245504704	9.98212681185596	7.41659530104964e-07	-1.61571900877491	2
ENSG00000221823.10	PPP3R1	2	68282902	2_45	0	0.0162135962340656	6.05024191157937	3.08717370899404e-07	0.395350362569727	1
ENSG00000119865.8	CNRIP1	2	68320518	2_45	0	0.0135323152180833	4.91191788314966	2.09185788755206e-07	-0.420478717769137	2
ENSG00000115956.9	PLEK	2	68365568	2_45	0	0.0179759905811692	8.2940486766828	4.69211216512802e-07	1.25508895845492	1
ENSG00000169621.9	APLF	2	68462021	2_45	0	0.0133582646266254	4.70298934956012	1.97711991879331e-07	-0.294324041658164	1
ENSG00000169618.6	PROKR1	2	68644398	2_45	0	0.0186346498264371	7.28687265450439	4.27337878505163e-07	-0.561795852672905	2
ENSG00000163219.11	ARHGAP25	2	68679529	2_45	0	0.0140677808388124	5.13592149155861	2.27380356969835e-07	-0.297355598138563	1
ENSG00000169604.19	ANTXR1	2	69012709	2_46	0	0.0225673667377405	5.79896582166257	4.11851269841078e-07	-0.720475629060761	1
ENSG00000198380.12	GFPT1	2	69379204	2_46	0	0.029057764177173	10.7162421319152	9.79972043576721e-07	-2.82301318580097	2
ENSG00000169599.12	NFU1	2	69423598	2_46	0	0.0534112610138907	15.3905052630408	2.58698960120071e-06	2.28722346986857	1
ENSG00000115977.18	AAK1	2	69664778	2_46	0	0.0408370244209662	13.5778450959772	1.74499390021374e-06	2.37339656827772	1
ENSG00000087338.4	GMCL1	2	69829233	2_46	0	0.0236241583358242	5.96350163209108	4.43370364472094e-07	0.435296026479329	1
ENSG00000244617.2	ASPRV1	2	69963156	2_46	0	0.0319380718270567	9.24648466947707	9.29382136878017e-07	1.46302204636685	2
ENSG00000115998.7	C2orf42	2	70248695	2_46	0	0.0223336737358252	5.73618892864972	4.03174065533449e-07	0.611195985166071	1
ENSG00000116005.11	PCYOX1	2	70255319	2_46	0	0.0603747736264915	14.3416690072595	2.7249854281594e-06	-1.74051906112554	1
ENSG00000143977.13	SNRPG	2	70293743	2_46	0	0.0216515414127074	5.43030074084718	3.70016998602404e-07	0.532263714141943	1
ENSG00000035141.7	FAM136A	2	70301695	2_46	0	0.0429739691901268	11.2759316814395	1.52498958523939e-06	1.49218128002212	1
ENSG00000183733.6	FIGLA	2	70888369	2_47	0	0.0167938730477117	6.60774677702155	3.49231356661839e-07	0.825518955234899	1
ENSG00000075340.22	ADD2	2	70767997	2_47	0	0.013935531977665	4.85451838515746	2.12901477849294e-07	0.288005879873318	2
ENSG00000152672.7	CLEC4F	2	70886266	2_47	0	0.0162173881609837	6.2793495396898	3.20482665469652e-07	0.728722822782226	2
ENSG00000116031.8	CD207	2	70884060	2_47	0	0.0161985628480755	6.26843099708921	3.19554036975692e-07	0.727213152313384	2
ENSG00000116039.11	ATP6V1B1	2	70592974	2_47	0	0.0155358831754461	5.87583119022633	2.8728584669272e-07	0.555464646709501	2
ENSG00000144031.11	ANKRD53	2	70979137	2_47	0	0.0184761606657897	7.5057174115432	4.36428308715822e-07	0.82162602111973	1
ENSG00000144043.11	TEX261	2	70975947	2_47	0	0.0179398417838752	7.22858536704155	4.08113439346038e-07	-0.715510168167318	2
ENSG00000124357.12	NAGK	2	71063928	2_47	0	0.0188651719949408	7.70178698575842	4.57257929576746e-07	-0.857837931557592	1
ENSG00000124370.10	MCEE	2	71130580	2_47	0	0.0136637906460616	4.66958159861909	2.00797426210946e-07	0.0872699397053654	2
ENSG00000124383.8	MPHOSPH10	2	71130504	2_47	0	0.0200585451563154	8.27914780252715	5.2262964448221e-07	-0.900049512657176	2
ENSG00000003137.8	CYP26B1	2	72150255	2_47	0	0.0183556598353624	7.44415802950746	4.30025845623723e-07	-0.833377478022711	1
ENSG00000116096.5	SPR	2	72887223	2_47	0	0.0408550616366724	15.0022339871882	1.92890473207058e-06	2.09172164682425	1
ENSG00000135631.16	RAB11FIP5	2	73156338	2_48	0	0.015691727351957	7.80663863278318	3.85517239628417e-07	1.46275594931715	1
ENSG00000135632.11	SMYD5	2	73214257	2_48	0	0.0127864694135051	5.38208792042723	2.16576038618988e-07	0.708337308883575	1
ENSG00000135624.15	CCT7	2	73234064	2_48	0	0.0126239606354429	5.32690189186713	2.11631009497274e-07	1.05248027795319	1
ENSG00000163013.11	FBXO41	2	73265486	2_48	0	0.0133483944313041	5.22834492744319	2.19635347830144e-07	0.0234731743459754	1
ENSG00000144035.3	NAT8	2	73642539	2_48	0	0.0139807585851811	5.97828629920238	2.63036743840343e-07	-1.17112783881629	2
ENSG00000144034.14	TPRKB	2	73737087	2_48	0	0.0299707372600609	13.1500363178934	1.2403188738579e-06	2.15344948934751	2
ENSG00000144048.10	DUSP11	2	73780009	2_48	0	0.0304642151321362	13.4433078731656	1.2888581202303e-06	-2.25894246623994	1
ENSG00000124356.15	STAMBP	2	73829050	2_48	0	0.0124562670383853	4.72504674301781	1.85226445614792e-07	-0.199479553497204	2
ENSG00000114956.19	DGUOK	2	73966180	2_48	0	0.072877740767013	21.3108392180741	4.88769871051914e-06	2.20959129225125	1
ENSG00000163170.11	BOLA3	2	74148330	2_48	0	0.0127775575287161	4.93006622572016	1.98248345636938e-07	0.301664041516429	2
ENSG00000114978.17	MOB1A	2	74178928	2_48	0	0.0139469673946068	5.73832211371645	2.51868399515835e-07	-0.539474780725946	2
ENSG00000065911.11	MTHFD2	2	74198820	2_48	0	0.0127831645774839	4.92109635369905	1.97974485265302e-07	-0.249963509122638	1
ENSG00000188687.17	SLC4A5	2	74361478	2_48	0	0.0124678034344724	4.68802467488374	1.83945348107048e-07	-0.00588496263377744	2
ENSG00000204843.12	DCTN1	2	74372241	2_48	0	0.0124490731905568	4.6875415543537	1.8365008117577e-07	0.123034103869007	2
ENSG00000284308.1	C2orf81	2	74421241	2_48	0	0.0281556824168494	12.1574795999343	1.07725515526186e-06	1.62190400114732	1
ENSG00000005448.16	WDR54	2	74421241	2_48	0	0.0281556824168494	12.1574795999343	1.07725515526186e-06	-1.62190400114731	1
ENSG00000114993.16	RTKN	2	74442199	2_48	0	0.0126470337838226	4.85394080204669	1.93193329771331e-07	-0.267433355434117	1
ENSG00000239779.6	WBP1	2	74458316	2_48	0	0.0235525614030377	10.5675174531628	7.83285509209292e-07	-1.24504393003882	2
ENSG00000115275.11	MOGS	2	74465064	2_48	0	0.0535777866033542	18.146967797772	3.05983360765551e-06	2.0145585572927	2
ENSG00000135637.13	CCDC142	2	74483364	2_48	0	0.0388145512820917	15.1659427424856	1.85256287039494e-06	-1.88013492724399	1
ENSG00000115282.19	TTC31	2	74483364	2_48	0	0.0388145512820917	15.1659427424857	1.85256287039495e-06	1.88013492724399	1
ENSG00000179528.15	LBX2	2	74502935	2_48	0	0.0397204806395534	15.3611705916606	1.92020581672278e-06	1.87693175906847	2
ENSG00000115289.13	PCGF1	2	74506707	2_48	0	0.0160640853661651	7.00609060162915	3.54193613637146e-07	0.827206843033241	2
ENSG00000115317.11	HTRA2	2	74530427	2_48	0	0.0295230580324107	12.6096710266547	1.17158572194067e-06	-1.46063590207405	1
ENSG00000115325.13	DOK1	2	74548714	2_48	0	0.0132953643965507	5.29990564844492	2.21757009710067e-07	-0.565731701715459	1
ENSG00000159399.9	HK2	2	74834299	2_48	0	0.0281274742653662	12.2585311449152	1.08512094044384e-06	-1.3282071316061	2
ENSG00000115350.11	POLE4	2	74958729	2_48	0	0.0305530922241439	13.0383517266249	1.25368040293559e-06	-1.54085163783809	2
ENSG00000115353.10	TACR1	2	75155648	2_48	0	0.0939771499497889	23.6523611329123	6.9952903467911e-06	2.36698532154961	1
ENSG00000115363.13	EVA1A	2	75569460	2_49	0	0.112211999554949	19.4520610605664	6.86932239112999e-06	2.08772052576403	1
ENSG00000115364.13	MRPL19	2	75656150	2_49	0	0.0239388664472393	4.67507778172333	3.52209768082009e-07	0.029003220777016	1
ENSG00000005436.13	GCFC2	2	75711125	2_49	0	0.0411193669184768	9.79324971971503	1.26730813317608e-06	-1.2234781602291	2
ENSG00000176204.13	LRRTM4	2	77592858	2_50	0	0.0256483134212531	4.66978500236575	3.76933443325793e-07	0.0154593942968059	1
ENSG00000143954.12	REG3G	2	79025902	2_51	0	0.0277592071922651	13.3503603819643	1.16629663177916e-06	-1.65958584306453	2
ENSG00000162951.10	LRRTM1	2	80343381	2_52	0	0.0190080190346573	4.97358066274491	2.97519200097745e-07	0.310116913580666	1
ENSG00000163541.11	SUCLG1	2	84459875	2_54	0	0.0137615254772018	19.3006967412659	8.35888863500307e-07	2.092104355728	1
ENSG00000115423.18	DNAH6	2	84482091	2_54	0	0.0026797545989069	4.85731321066549	4.0963787755975e-08	-0.178279809349448	2
ENSG00000034510.5	TMSB10	2	84905643	2_54	0	0.00466364222020743	9.83262522014211	1.44312411841019e-07	-1.19313736329144	1
ENSG00000186854.10	TRABD2A	2	84906737	2_54	0	0.0163016971917264	21.3599966803161	1.09582947153708e-06	-2.07153851745203	3
ENSG00000176407.17	KCMF1	2	84964442	2_54	0	0.0026982999352505	5.28546633018465	4.48830650645025e-08	-0.72281011321328	2
ENSG00000152291.13	TGOLN2	2	85326957	2_54	0	0.00348744720546745	7.22084760214192	7.92510079847812e-08	0.755759145506755	3
ENSG00000115459.17	ELMOD3	2	85371898	2_54	0	0.00931303805363815	16.2559320137456	4.76444398627137e-07	1.68713937737833	1
ENSG00000042493.15	CAPG	2	85414064	2_54	0	0.004528349974808	9.4233111250465	1.34292725491142e-07	-0.899225638570098	3
ENSG00000168906.12	MAT2A	2	85539422	2_54	0	0.00265782877699172	4.75605267324088	3.97816350378847e-08	0.00601362511837325	1
ENSG00000115486.11	GGCX	2	85561052	2_54	0	0.00269603379711747	4.85269577019616	4.11734606128572e-08	-0.134698320008215	3
ENSG00000168899.4	VAMP5	2	85584469	2_54	0	0.00263648380414405	4.69496157061962	3.89552614350011e-08	-0.0192869835761372	2
ENSG00000168883.19	USP39	2	85619962	2_54	0	0.0029752528176743	5.7785633982302	5.41069098506832e-08	-0.448078024156615	1
ENSG00000115523.16	GNLY	2	85685839	2_54	0	0.00306067057121939	6.05663011276518	5.83386819580605e-08	0.479166878313267	2
ENSG00000168874.12	ATOH8	2	85751663	2_54	0	0.0105513436059538	17.0814599007894	5.67207187650039e-07	1.64116102255197	1
ENSG00000115525.17	ST3GAL5	2	85904899	2_54	0	0.00296429421317779	5.97026388863339	5.56959745470404e-08	-0.700147924237322	1
ENSG00000068654.15	POLR1A	2	86105533	2_54	0	0.00547714092922158	12.45128954436	2.14623474716299e-07	2.40738034564303	2
ENSG00000132300.18	PTCD3	2	86116498	2_54	0	0.00275934002563205	5.21396194086686	4.52774595301903e-08	0.577999909641029	1
ENSG00000132305.20	IMMT	2	86195484	2_54	0	0.00404542600230862	9.3554324185539	1.19106949303105e-07	-1.45859667015018	3
ENSG00000132313.14	MRPL35	2	86199443	2_54	0	0.00332361904929879	7.73022237407311	8.08559902874082e-08	-1.53626647020715	2
ENSG00000068615.17	REEP1	2	86208944	2_54	0	0.0830572765537021	23.7936382743787	6.21938604824431e-06	3.16590734394428	1
ENSG00000115548.16	KDM3A	2	86438385	2_54	0	0.00271972261262554	4.87198041617524	4.17002942721117e-08	0.145908115261844	1
ENSG00000115561.15	CHMP3	2	86563844	2_54	0	0.00418418324555758	9.72716137181429	1.28087217277454e-07	1.72890630044675	2
ENSG00000172086.7	KRCC1	2	88047780	2_55	0	0.0188222949035336	5.58995908496218	3.31123631475434e-07	-0.469955223071615	2
ENSG00000115593.14	SMYD1	2	88070279	2_55	0	0.017248458910418	4.76850625634811	2.58846101785317e-07	-0.0504998385945922	2
ENSG00000163586.9	FABP1	2	88129315	2_55	0	0.0173412715162472	4.81900021998413	2.62994616123164e-07	0.356684339935541	1
ENSG00000144115.16	THNSL2	2	88168057	2_55	0	0.0202498472451638	6.27815905606878	4.00094922066235e-07	-0.655252566087303	3
ENSG00000172071.11	EIF2AK3	2	88633362	2_55	0	0.0176804665819393	5.00115801353034	2.78274410799616e-07	-0.29623445867662	1
ENSG00000249715.10	FER1L5	2	96633212	2_57	0	0.0350756773541793	13.4606549686626	1.485871430908e-06	1.6217014428966	1
ENSG00000144029.11	MRPS5	2	95149561	2_57	0	0.0172500687866092	8.07369606650635	4.38300737392482e-07	2.11949142266146	1
ENSG00000144026.11	ZNF514	2	95125518	2_57	0	0.0202338277746553	8.08179212043375	5.1462952433462e-07	0.786861792771018	4
ENSG00000275111.4	ZNF2	2	95165349	2_57	0	0.0149024820892789	4.68370956297173	2.19663317766481e-07	0.0745330720371445	1
ENSG00000155066.15	PROM2	2	95283239	2_57	0	0.0180079007899094	6.37902657990561	3.61515127385132e-07	0.44976732078572	2
ENSG00000186281.12	GPAT2	2	96070820	2_57	0	0.0167469561486681	5.90524432962965	3.11230913963251e-07	0.759501198153971	2
ENSG00000158050.4	DUSP2	2	96145593	2_57	0	0.0173801084797277	6.18004650618965	3.38028407785074e-07	-0.808849268902698	1
ENSG00000084090.13	STARD7	2	96208853	2_57	0	0.188614583805816	28.9032093112468	1.71565638666805e-05	3.4792604592139	1
ENSG00000135956.8	TMEM127	2	96266108	2_57	0	0.0163911894538787	5.88619688297302	3.03636675766917e-07	0.686664862165222	1
ENSG00000144021.2	CIAO1	2	96266108	2_57	0	0.0179711161259861	6.38245374955752	3.60970491329877e-07	-1.16098535930665	2
ENSG00000198885.9	ITPRIPL1	2	96325754	2_57	0	0.0418252973014122	15.5338351766485	2.04468637529176e-06	2.69577568382005	1
ENSG00000121152.9	NCAPH	2	96338620	2_57	0	0.0512857695989175	16.0654095706102	2.59297095788112e-06	-1.6795285239966	1
ENSG00000114988.11	LMAN2L	2	96734587	2_57	0	0.0149910031178271	4.78965164359219	2.25966259189172e-07	0.18014651014878	3
ENSG00000158158.11	CNNM4	2	96762583	2_57	0	0.0151461690106411	4.8417220978668	2.30787153574294e-07	0.0835618887748282	2
ENSG00000168763.15	CNNM3	2	96819373	2_57	0	0.0152108788433191	4.84919139364326	2.32130713623663e-07	-0.0685629347235567	1
ENSG00000168758.10	SEMA4C	2	96878279	2_57	0	0.0170610378927499	6.09149426903023	3.27068155074031e-07	0.614671894979752	1
ENSG00000168754.14	FAM178B	2	96907061	2_57	0	0.0170016725710127	5.79150757829695	3.09879074814931e-07	-0.492071535259626	1
ENSG00000144199.11	FAHD2B	2	97095539	2_57	0	0.0171909850654741	6.11012058795976	3.30567016546958e-07	-1.54458360129693	1
ENSG00000135976.17	ANKRD36	2	97352062	2_57	0	0.0275094257197003	10.6899529029512	9.25478405718986e-07	-2.09776028415839	1
ENSG00000115073.7	ACTR1B	2	97658891	2_57	0	0.0242626555929154	9.19739258960763	7.02282799758562e-07	-1.6445688575405	2
ENSG00000228486.10	LINC01125	2	97663552	2_57	0	0.0218167495771031	8.35225604361614	5.73459589831817e-07	1.04636351836659	1
ENSG00000115085.13	ZAP70	2	97713755	2_57	0	0.0443150927836058	15.2895822886136	2.13233903504751e-06	2.50229160597144	1
ENSG00000075568.16	TMEM131	2	97995161	2_57	0	0.0152775874374455	4.97020579870222	2.38967105596694e-07	-1.12657909142884	2
ENSG00000144191.11	CNGA3	2	98345690	2_57	0	0.0153204594895734	5.06977512728337	2.44438416066491e-07	0.340113288502968	1
ENSG00000185674.9	LYG2	2	99254906	2_58	0	0.0135308074382978	8.03729700075441	3.42249406904764e-07	0.888460493473231	2
ENSG00000040933.15	INPP4A	2	98444410	2_58	0	0.0231984419248558	13.1087490699132	9.57037689551945e-07	1.61885875585055	1
ENSG00000115446.11	UNC50	2	98608535	2_58	0	0.0319650232460166	16.1359465817799	1.62322396439723e-06	-1.85036216657135	1
ENSG00000071073.12	MGAT4A	2	98703099	2_58	0	0.0138536343505454	8.25871936477495	3.60068727013226e-07	1.0935025058789	2
ENSG00000196872.11	KIAA1211L	2	98912262	2_58	0	0.0118435285903092	6.78708184174639	2.52972418403834e-07	-0.789019544978433	1
ENSG00000135951.14	TSGA10	2	99155070	2_58	0	0.00960917809695272	4.82619945993508	1.45948784726339e-07	0.23922877275939	2
ENSG00000144182.16	LIPT1	2	99155218	2_58	0	0.00972418064581671	4.93774019363845	1.51108963616667e-07	0.295183677567463	2
ENSG00000158411.11	MITD1	2	99180175	2_58	0	0.0122041293352299	7.06856317715504	2.71485675170867e-07	-0.889719958695354	1
ENSG00000144214.9	LYG1	2	99287422	2_58	0	0.0149554685419456	8.97762678365818	4.22542642875709e-07	1.21158032018436	3
ENSG00000115514.11	TXNDC9	2	99438571	2_58	0	0.0258906495454526	14.1445368248626	1.15249924757915e-06	1.83220567975768	1
ENSG00000135945.9	REV1	2	99488850	2_58	0	0.0171766570787258	10.2792390077802	5.55659294507393e-07	1.37513943621567	2
ENSG00000144218.18	AFF3	2	100143348	2_58	0	0.0170317068924089	10.1995853963794	5.46700746159696e-07	1.64323936173968	1
ENSG00000170500.12	LONRF2	2	100290666	2_58	0	0.00970988709067888	4.92394682984121	1.50465352940527e-07	0.197394084778681	1
ENSG00000115526.10	CHST10	2	100417235	2_58	0	0.0119405177588194	6.86359299833525	2.57919189328633e-07	0.737322857848398	2
ENSG00000115539.13	PDCL3	2	100562583	2_58	0	0.00998928269773325	5.18992041654497	1.63156348054171e-07	-0.0894435735387062	4
ENSG00000158435.7	CNOT11	2	101252764	2_59	0	0	87.130966797566	0	0.546437594187983	1
ENSG00000163162.8	RNF149	2	101303817	2_59	0	0	19.0739109558658	0	0.662440518899681	2
ENSG00000196460.12	RFX8	2	101313452	2_59	0	0	15.4078726930934	0	1.51774825422871	3
ENSG00000071054.16	MAP4K4	2	101699471	2_59	0	0	6.45005901554366	0	0.484972460122874	1
ENSG00000115590.13	IL1R2	2	101991888	2_59	0	0	107.344654038609	0	-1.76398589240442	1
ENSG00000115598.9	IL1RL2	2	102186984	2_60	0	0.025282344215364	7.02607953709752	5.59035484498778e-07	-0.750051993552105	2
ENSG00000115602.16	IL1RL1	2	102310521	2_60	0	0.0240506510441459	6.56609642816016	4.96984755237992e-07	-0.907984454254345	1
ENSG00000115604.10	IL18R1	2	102310670	2_60	0	0.0211514894644018	5.26373992987629	3.50384069658067e-07	0.297883420835146	3
ENSG00000115607.9	IL18RAP	2	102418584	2_60	0	0.0198714242658136	4.74272206199592	2.96596241963139e-07	0.364149980002398	2
ENSG00000135953.10	MFSD9	2	102714331	2_60	0	0.0212724419425139	5.47987069101639	3.66856848779652e-07	0.68231886390166	1
ENSG00000170417.15	TMEM182	2	102738292	2_60	0	0.0201560912917819	4.83237763857451	3.06532238270717e-07	-0.00728354573459565	1
ENSG00000135972.8	MRPS9	2	105041763	2_62	0	0.0259998185259525	5.49926850085159	4.4997067872514e-07	0.449224508580164	2
ENSG00000135966.12	TGFBRAP1	2	105330280	2_62	0	0.026992201109725	5.85288402080265	4.97184056098117e-07	-0.566953848906135	1
ENSG00000135974.9	C2orf49	2	105337452	2_62	0	0.0247692896616315	5.04176442628191	3.93011334177653e-07	-0.30515383083148	2
ENSG00000115641.18	FHL2	2	105429783	2_62	0	0.117695945736888	19.9653073479801	7.39514130506038e-06	2.06194684671031	1
ENSG00000071051.13	NCK2	2	105737706	2_63	0	0.0466808303232359	9.79147369474021	1.43845277214007e-06	1.48899093131698	1
ENSG00000119147.9	C2orf40	2	106020971	2_63	0	0.0327969522587874	6.44120917868648	6.64828861075686e-07	0.703625034020565	5
ENSG00000115652.14	UXS1	2	106193504	2_63	0	0.0290067729899889	5.27978233519915	4.8197488507989e-07	0.443391317405799	3
ENSG00000144057.15	ST6GAL2	2	106839012	2_64	0	0.165738213888496	25.4709126686121	1.32854458851994e-05	3.22293943381063	2
ENSG00000115665.8	SLC5A7	2	108028702	2_65	0	0.0874935387620894	20.7256725991669	5.7068123105471e-06	2.10891669749373	1
ENSG00000198203.9	SULT1C2	2	108287884	2_65	0	0.0362419687070081	12.2931393707466	1.40211475665291e-06	1.29882335484976	2
ENSG00000198075.9	SULT1C4	2	108370475	2_65	0	0.0318921408684449	11.0823365383222	1.11230523622578e-06	-1.22326350597421	2
ENSG00000135968.20	GCC2	2	108459669	2_65	0	0.0195612631531383	6.47023947808248	3.9831459901243e-07	-0.643508840756517	2
ENSG00000153201.15	RANBP2	2	108726165	2_65	0	0.0633476527266288	17.6137845555952	3.51149602280224e-06	2.04601001957708	1
ENSG00000163006.11	CCDC138	2	108786656	2_65	0	0.100610647797716	22.0832748573717	6.99224113274792e-06	-2.38675446083243	1
ENSG00000186522.14	SEPT10	2	109574715	2_65	0	0.0175330064448778	5.44022024487574	3.00180065758294e-07	-0.289672683744144	3
ENSG00000198142.4	SOWAHC	2	109613916	2_65	0	0.0931491630058967	21.3320306355557	6.25345644403583e-06	2.81862677603615	2
ENSG00000115008.5	IL1A	2	112784242	2_66	0	0.0169915509596681	6.99701204562734	3.7415763999411e-07	-0.834455204272722	1
ENSG00000144061.12	NPHP1	2	110205149	2_66	0	0.0143693540114285	5.18713308786573	2.34570616401169e-07	-0.32164760392141	1
ENSG00000169679.14	BUB1	2	110678318	2_66	0	0.014477096242188	5.24732243761605	2.39071709382604e-07	-0.348506680639042	1
ENSG00000153094.22	BCL2L11	2	111118962	2_66	0	0.014135789965826	5.13947222610917	2.28637562150202e-07	-0.542730005017551	1
ENSG00000153107.11	ANAPC1	2	111884781	2_66	0	0.0736968955795854	19.7981753600209	4.59180391804283e-06	1.7212488266231	1
ENSG00000153208.16	MERTK	2	111898795	2_66	0	0.0889619761274408	21.7631116030073	6.09304498097763e-06	2.21364229513425	2
ENSG00000153214.9	TMEM87B	2	112032527	2_66	0	0.0206297788067714	8.676566930288	5.63315195320874e-07	-1.24798181700134	2
ENSG00000144152.12	FBLN7	2	112113153	2_66	0	0.0136990969655396	6.65782296219049	2.87033876327107e-07	1.39025273947142	3
ENSG00000144161.12	ZC3H8	2	112246520	2_66	0	0.0135916137343187	5.7379381560696	2.45434641416652e-07	-0.967513886559802	2
ENSG00000188177.13	ZC3H6	2	112274635	2_66	0	0.017107558104409	9.32671836308584	5.02141204579484e-07	-2.09863960740336	1
ENSG00000169629.11	RGPD8	2	112431756	2_66	0	0.0135953878841474	4.97619083086341	2.12910756532178e-07	0.534813772532026	2
ENSG00000114999.7	TTL	2	112482606	2_66	0	0.0140808401667651	6.33642002473669	2.80789911685792e-07	1.29641464863883	1
ENSG00000125630.15	POLR1B	2	112544150	2_66	0	0.0251900738926631	10.0806880779728	7.99150530199534e-07	-1.10120679000803	2
ENSG00000125611.15	CHCHD5	2	112582142	2_66	0	0.016725001915406	6.2773749217018	3.30410026590332e-07	0.183656912661574	1
ENSG00000144136.10	SLC20A1	2	112646085	2_66	0	0.0190805642070532	7.83945882736892	4.70745600383198e-07	0.857513326159051	1
ENSG00000169607.12	CKAP2L	2	112765001	2_66	0	0.0152129888584379	5.57794207447186	2.67053036726374e-07	0.248427187528074	1
ENSG00000175497.16	DPP10	2	114778464	2_67	0	0.0108297279868563	6.93988338103619	2.36525895117376e-07	0.916496274405548	1
ENSG00000125618.16	PAX8	2	113238217	2_67	0	0.0139475752870016	9.45787607804792	4.15146429796965e-07	1.22034555431778	1
ENSG00000115084.13	SLC35F5	2	113754647	2_67	0	0.0998543287503974	31.9117343667332	1.00282760073866e-05	3.99141826513071	3
ENSG00000115091.11	ACTR3	2	113889855	2_67	0	0.0129045833121104	8.53740445491176	3.46719937617123e-07	1.07050868593015	1
ENSG00000088205.12	DDX18	2	117770496	2_69	0	0.0115675863643263	6.81030724167662	2.47923919716797e-07	-0.64588904050082	1
ENSG00000125633.10	CCDC93	2	118012551	2_69	0	0.00964415844145572	5.10470932633792	1.54933141803973e-07	-0.350116416440881	2
ENSG00000125629.14	INSIG2	2	118088243	2_69	0	0.0223739018992047	13.0122005428155	9.16223551671205e-07	1.62922874046618	1
ENSG00000163064.6	EN1	2	118848184	2_69	0	0.00999757615888019	5.44216157415694	1.71228134992999e-07	-0.444311838439462	1
ENSG00000019169.10	MARCO	2	118926170	2_69	0	0.0146146235723247	9.00546972362232	4.14193212682475e-07	-0.975386403217191	2
ENSG00000115107.19	STEAP3	2	119224095	2_69	0	0.00926013650536794	4.72378172045639	1.37662668457322e-07	0.0289149740421857	3
ENSG00000186132.14	C2orf76	2	119320838	2_69	0	0.00965525973350168	5.11549557551797	1.55439234273069e-07	0.309100301890487	1
ENSG00000155368.16	DBI	2	119366701	2_69	0	0.0100285547605822	5.47117518449703	1.72674395735276e-07	-0.491087448409958	1
ENSG00000171227.6	TMEM37	2	119429724	2_69	0	0.0428224683094417	19.1533284915152	2.58121944129181e-06	-2.08224272957331	3
ENSG00000144120.12	TMEM177	2	119679105	2_69	0	0.00969473559869061	5.15375160204914	1.57241951708537e-07	0.476101630930372	1
ENSG00000088179.8	PTPN4	2	119760017	2_69	0	0.0941532154951844	26.7141035703434	7.91561632652686e-06	-2.8617134824149	1
ENSG00000115109.13	EPB41L5	2	120013281	2_69	0	0.0108700441503486	6.22684816494255	2.13014201144416e-07	1.09349143504925	1
ENSG00000226479.3	TMEM185B	2	120222852	2_69	0	0.0321007692448538	16.4205883905544	1.65887296081218e-06	-2.24249736717654	2
ENSG00000144118.13	RALB	2	120247403	2_69	0	0.0273821193914121	14.9177306034223	1.28551986892952e-06	-1.98947368421039	1
ENSG00000163083.5	INHBB	2	120344958	2_69	0	0.011038031735196	6.37069659694049	2.21303118803648e-07	-0.570742384502494	1
ENSG00000074047.21	GLI2	2	120735673	2_70	0	0.0380839081289839	9.95602745060994	1.19326408088858e-06	-1.1262943853745	1
ENSG00000115112.7	TFCP2L1	2	121285174	2_70	0	0.0226980455668521	5.06397852239587	3.61733967946593e-07	0.269943837656678	1
ENSG00000074054.17	CLASP1	2	121648873	2_70	0	0.0217774845989797	4.67381346189168	3.20322956390321e-07	0.0141637929099101	2
ENSG00000136732.14	GYPC	2	126607499	2_74	0	0.0125437818893206	7.46018915697924	2.94501361550829e-07	-0.987395285211222	3
ENSG00000136717.14	BIN1	2	127091360	2_74	0	0.0104612357915057	5.75682211396439	1.89528608747445e-07	0.52994839315542	2
ENSG00000186684.12	CYP27C1	2	127178739	2_74	0	0.0112211801786717	6.41460678768132	2.26525735442835e-07	0.764680867975564	1
ENSG00000163161.12	ERCC3	2	127296171	2_75	0	0.0233062928565114	7.27789353251244	5.33811432892254e-07	-0.956193366116266	2
ENSG00000169967.16	MAP3K2	2	127387545	2_75	0	0.0495731984986163	14.1229582939208	2.20334036673721e-06	1.70437252711273	3
ENSG00000115718.17	PROC	2	127419130	2_75	0	0.061735383332945	16.0798451641062	3.1241004208932e-06	-1.75306796863898	1
ENSG00000163166.14	IWS1	2	127526497	2_75	0	0.017767569904629	4.68948949347569	2.62218044123292e-07	-0.0960420602859325	1
ENSG00000169994.18	MYO7B	2	127635113	2_75	0	0.0243906494100259	7.95583558642708	6.10686243296231e-07	-0.89759361863506	2
ENSG00000144230.16	GPR17	2	127645955	2_75	0	0.0203026141610105	5.89845561747029	3.76876667319197e-07	-0.538057509855781	4
ENSG00000072163.19	LIMS2	2	127648067	2_75	0	0.0266424860053981	8.64714351150474	7.25030684088742e-07	-1.13374266759148	2
ENSG00000136709.11	WDR33	2	127811674	2_75	0	0.0196543664388534	5.72367813031661	3.54032576619945e-07	-0.767276432381496	1
ENSG00000144231.10	POLR2D	2	127857631	2_75	0	0.0180792515901225	5.08959488630356	2.89582716319175e-07	-0.663161228705968	2
ENSG00000136715.17	SAP130	2	128028089	2_75	0	0.0199440790901644	5.73567456888974	3.60004113991898e-07	0.372811261537897	1
ENSG00000136731.12	UGGT1	2	128091077	2_75	0	0.0201236087477211	7.50835942639017	4.75510260874574e-07	-1.664520424414	2
ENSG00000233087.7	WTH3DI	2	131343041	2_78	0	0.0735678275553374	13.3378537449759	3.08803956604385e-06	1.86197077838674	2
ENSG00000222014.5	RAB6C	2	129979968	2_78	0	0.0299929211251485	4.7884936557624	4.51987740596674e-07	-0.203664248905236	1
ENSG00000136699.19	SMPD4	2	130182517	2_78	0	0.0741758693590253	13.4171689437599	3.13207755288779e-06	-1.64094737171683	1
ENSG00000152082.13	MZT2B	2	130181715	2_78	0	0.0831891190516244	14.5241089623093	3.80246300466497e-06	-1.72582813118504	1
ENSG00000136710.9	CCDC115	2	130342923	2_78	0	0.0874325138068408	15.0057675096826	4.12895502487008e-06	-1.50214887799313	1
ENSG00000136718.9	IMP4	2	130342325	2_78	0	0.091285502766905	15.4240239408481	4.43106862582091e-06	-1.79051588214858	1
ENSG00000072135.12	PTPN18	2	130356437	2_78	0	0.0302856655309183	4.88032694904936	4.65152129195654e-07	0.184908760913555	2
ENSG00000136002.18	ARHGEF4	2	130830034	2_78	0	0.0304640698625822	4.93586295941798	4.73216620492082e-07	0.333641411367802	2
ENSG00000115762.16	PLEKHB2	2	131104358	2_78	0	0.126843170512072	18.641764684124	7.44154451706119e-06	2.35580949619879	1
ENSG00000075886.10	TUBA3D	2	131475706	2_78	0	0.0307371528970489	5.02025275049785	4.85621821830355e-07	0.233543727987168	2
ENSG00000173272.15	MZT2A	2	131493005	2_78	0	0.0299445889399245	4.77324723231192	4.49822586907522e-07	0.289711219918073	1
ENSG00000163040.14	CCDC74A	2	131527783	2_78	0	0.0297984902346786	4.72701101322682	4.43291953891556e-07	-0.250455950517144	1
ENSG00000150551.10	LYPD1	2	132632312	2_79	0	0.0197497583643171	4.69786874287096	2.9199246114598e-07	0.0966113654414447	1
ENSG00000152127.8	MGAT5	2	134116666	2_79	0	0.0197425087597012	4.69441233577261	2.91670527076418e-07	0.0477525048226662	2
ENSG00000144229.11	THSD7B	2	136765297	2_81	0	0.0223946504632725	7.87244398719781	5.54833712195555e-07	-0.6434642634471	1
ENSG00000150540.13	HNMT	2	137963983	2_82	0	0.0292129429197772	6.1880730993593	5.68904958662966e-07	0.705492753393313	2
ENSG00000144228.8	SPOPL	2	138501652	2_82	0	0.0291169941009899	6.15697691968708	5.6418695169993e-07	0.652149501742563	1
ENSG00000168702.17	LRP1B	2	142130807	2_85	0	0.025307198679332	8.1003888222448	6.45147344500429e-07	-0.992501943276612	1
ENSG00000115919.14	KYNU	2	142877384	2_85	0	0.0176638677011618	4.71327393053184	2.62009753294213e-07	-0.104106377656054	1
ENSG00000121989.14	ACVR2A	2	147844091	2_88	0	0.0325170134233364	13.2201068645702	1.35286540019377e-06	-1.63632822303064	1
ENSG00000115947.13	ORC4	2	148020474	2_88	0	0.015544490265155	6.26281593813733	3.06376257679945e-07	0.787226421962709	1
ENSG00000204406.12	MBD5	2	148020474	2_88	0	0.0155304729981881	6.25433736198964	3.05685585459e-07	-0.785335600553046	2
ENSG00000187123.14	LYPD6	2	149332418	2_88	0	0.031204211187803	12.8303751356485	1.25997386453518e-06	1.43897131392875	1
ENSG00000184898.6	RBM43	2	151261443	2_90	0	0.026660195694114	8.05081469965048	6.75479444443599e-07	-1.15896721064629	2
ENSG00000123609.10	NMI	2	151289140	2_90	0	0.0272676886425591	8.26356752245583	7.09128402094353e-07	-1.11480609133981	2
ENSG00000080345.17	RIF1	2	151410217	2_90	0	0.0244345877964104	7.2282454388634	5.55836268905854e-07	-0.953260641182947	2
ENSG00000183091.19	NEB	2	151688808	2_91	0	0.0425944097750829	12.6047678945549	1.68964874972614e-06	-1.33719506766478	1
ENSG00000162980.16	ARL5A	2	151828599	2_91	0	0.0195911885582315	5.35564410877232	3.30203344680917e-07	0.60707724044331	2
ENSG00000182389.19	CACNB4	2	152099291	2_91	0	0.0195623454822988	5.31825646893877	3.2741545475069e-07	0.470691519644594	1
ENSG00000115145.9	STAM2	2	152174599	2_91	0	0.025418616057354	7.8034006611334	6.24230207478277e-07	1.71830529734061	2
ENSG00000157827.19	FMNL2	2	152335141	2_91	0	0.0185868685990913	4.82780854355771	2.82400356944924e-07	-0.436796784455764	2
ENSG00000196504.15	PRPF40A	2	152717014	2_91	0	0.09320747490993	20.2206730521396	5.93137419566457e-06	2.29086046574379	1
ENSG00000177917.10	ARL6IP6	2	152717752	2_91	0	0.0511112128721899	14.3880902255279	2.31434613676376e-06	-1.96378608007428	1
ENSG00000177519.3	RPRM	2	153477985	2_92	0	0.0323905008552148	4.93261250884147	5.02809688268512e-07	-0.288441889466721	3
ENSG00000144278.14	GALNT13	2	153872085	2_92	0	0.0747438007070266	12.9073639615414	3.03613940216176e-06	1.67476955397855	1
ENSG00000162989.4	KCNJ3	2	154653042	2_93	0	0.0332750539832783	9.46528286323528	9.91200105242272e-07	1.04365154391216	1
ENSG00000115159.15	GPD2	2	156437479	2_93	0	0.0267719484282103	7.40955681185765	6.24282535681525e-07	-0.738536699035402	1
ENSG00000136542.8	GALNT5	2	157257153	2_94	0	0.0286214855503384	8.07686556593811	7.27518429626451e-07	0.868190679783539	1
ENSG00000123612.15	ACVR1C	2	157628563	2_94	0	0.0219052885648712	5.55368917132264	3.82859582876763e-07	-0.452170977525185	1
ENSG00000153237.17	CCDC148	2	158457154	2_95	0	0.0181259089722342	6.14415511406489	3.50486213576627e-07	1.09237919475076	1
ENSG00000144283.21	PKP4	2	158456221	2_95	0	0.0619828061382828	25.5683355858718	4.98749720821028e-06	-4.38877543509249	2
ENSG00000115183.14	TANC1	2	158968845	2_96	0	0.00871034793468206	5.07120202622488	1.39012991482352e-07	-0.0543587335389198	1
ENSG00000196151.10	WDSUB1	2	159286274	2_96	0	0.0123453805383175	8.35834724369333	3.24738563148824e-07	-0.786510055915805	3
ENSG00000136536.14	MARCH7	2	159712509	2_96	0	0.00877650917222217	5.13759381180766	1.41902664364514e-07	-0.438237655872401	2
ENSG00000241399.6	CD302	2	159795853	2_96	0	0.0097426953551023	6.12217006258809	1.87712626220042e-07	1.01429452212802	2
ENSG00000054219.10	LY75	2	159903827	2_96	0	0.0178067241530111	11.9069480838721	6.67257501191911e-07	-1.66349624151244	1
ENSG00000153246.12	PLA2R1	2	160039386	2_96	0	0.026871894930864	16.341521058698	1.38197359246409e-06	-2.22740168015227	2
ENSG00000115221.10	ITGB6	2	160270221	2_96	0	0.0312193792542023	18.1786196906996	1.78605217382585e-06	2.77057714423644	1
ENSG00000153250.19	RBMS1	2	160494127	2_96	0	0.00942008257822702	5.78218205530229	1.71417613761872e-07	-0.538112847481265	2
ENSG00000136560.13	TANK	2	161137402	2_97	0	0	355.981637952267	0	1.66001447416001	2
ENSG00000115233.11	PSMD14	2	161308497	2_97	0	0	1681.34263405558	0	1.49491370104441	1
ENSG00000197635.9	DPP4	2	162074564	2_97	0	0	13.4994725250567	0	-0.214807606055641	1
ENSG00000078098.13	FAP	2	162254424	2_97	0	0	14.0989654988828	0	-0.49612918456995	1
ENSG00000115267.5	IFIH1	2	162274962	2_97	0	0	28.0601692213848	0	1.00926233661045	2
ENSG00000182263.13	FIGN	2	163614467	2_99	0	0.00574143449874298	7.24741532715853	1.30952121408595e-07	0.120325662237916	3
ENSG00000115290.9	GRB14	2	164621393	2_100	0	0.0832413154866783	19.2494386767341	5.04273305082388e-06	-2.50541951384876	2
ENSG00000169507.9	SLC38A11	2	164970433	2_100	0	0.021754349786494	6.47781397657401	4.43489715623503e-07	1.01611783789381	1
ENSG00000153253.16	SCN3A	2	164970433	2_100	0	0.021754349786494	6.47781397657402	4.43489715623504e-07	1.01611783789381	1
ENSG00000115339.13	GALNT3	2	165796677	2_100	0	0.0672284169606643	17.1911241162313	3.63719122374079e-06	-2.17881412813206	3
ENSG00000123607.14	TTC21B	2	165860674	2_100	0	0.0179653826951893	4.67616262190142	2.64383929226379e-07	0.486306936329262	2
ENSG00000169432.14	SCN9A	2	166375953	2_101	0	0.0164327130628058	5.02737262352287	2.59991602881967e-07	0.272696267200853	2
ENSG00000136546.13	SCN7A	2	166498355	2_101	0	0.0202919533843946	7.01210451639281	4.47797031581493e-07	0.749416967017309	1
ENSG00000198648.10	STK39	2	168246633	2_102	0	0.0120181321500659	4.72755224768268	1.78806081619717e-07	0.051185343584723	1
ENSG00000172292.14	CERS6	2	168626783	2_102	0	0.01199190838244	4.70816306915096	1.77684183912227e-07	-0.00727132229855057	1
ENSG00000163072.15	NOSTRIN	2	168786836	2_102	0	0.0247840709845919	10.2778488831924	8.01648244522332e-07	0.420409116339331	2
ENSG00000152253.8	SPC25	2	168861031	2_102	0	0.020097885349798	9.19664989002921	5.81686509350125e-07	-0.952941999448902	2
ENSG00000239474.6	KLHL41	2	169509786	2_103	0	0.0230407180375577	5.00819412911004	3.63150074605438e-07	0.230082420524534	1
ENSG00000138399.17	FASTKD1	2	169573525	2_103	0	0.022626089059135	4.83702269823971	3.44426526027774e-07	-0.166848898304015	2
ENSG00000138398.15	PPIG	2	169584491	2_103	0	0.0222285339997583	4.66997748634743	3.26689052957255e-07	0.133729286462171	1
ENSG00000154479.12	CCDC173	2	169694539	2_103	0	0.0765518876108177	16.4301868424579	3.95828791010836e-06	-2.31891435813341	3
ENSG00000213160.9	KLHL23	2	169694446	2_103	0	0.0326717308916176	8.30678335631509	8.54110382221765e-07	-1.46258242909904	1
ENSG00000138382.14	METTL5	2	169824369	2_103	0	0.0222310867511683	4.67105786867925	3.26802157324017e-07	0.0284907932031607	2
ENSG00000144357.16	UBR3	2	169827714	2_103	0	0.0224856473869951	4.7783783945643	3.38138722602418e-07	-0.438460863740695	1
ENSG00000204334.7	ERICH2	2	170786382	2_104	0	0.201283349933388	35.6367439517715	2.2574328579124e-05	3.09587919011971	1
ENSG00000128683.13	GAD1	2	170816178	2_104	0	0.005723532838941	5.94013645425576	1.06996500637988e-07	0.38668628570268	2
ENSG00000115806.12	GORASP2	2	170928918	2_104	0	0.022078174402289	17.7756349278201	1.235086161143e-06	2.65906208157807	2
ENSG00000198586.13	TLK1	2	171231129	2_104	0	0.0510688109344062	24.7563806360458	3.97879781882342e-06	2.58604469122805	1
ENSG00000123600.19	METTL8	2	171356581	2_104	0	0.00528437382461611	5.73020528089207	9.52955644807715e-08	-0.482539186037266	2
ENSG00000115827.13	DCAF17	2	171434071	2_104	0	0.0658871719475137	28.214844711667	5.85042619444602e-06	-2.4752119625319	1
ENSG00000071967.11	CYBRD1	2	171522379	2_104	0	0.0629323740962682	20.1503772864332	3.99085796424517e-06	3.04719056500218	2
ENSG00000077380.15	DYNC1I2	2	171687403	2_104	1	0.389297914731188	30.9291280739024	3.78929771572476e-05	-4.41762938621554	1
ENSG00000128708.12	HAT1	2	171922612	2_104	0	0.00651836892926316	6.44824930841241	1.32278643038634e-07	-0.0353344432900561	1
ENSG00000115840.13	SLC25A12	2	171995491	2_104	0	0.00543321204108282	12.5414550065071	2.14443828729309e-07	2.33196693173468	1
ENSG00000144355.14	DLX1	2	172077569	2_104	0	0.00595172195642757	6.06380004815199	1.13578591885461e-07	-0.767312611628286	1
ENSG00000091409.14	ITGA6	2	172427651	2_105	0	0.00556545564457789	4.79159031694063	8.39246189691459e-08	0.135357799558203	2
ENSG00000152256.13	PDK1	2	172555453	2_105	0	0.00554919455021086	4.80236595490708	8.38675924932134e-08	-0.40342900880217	1
ENSG00000091436.16	MAP3K20	2	173075305	2_105	0	0.0242023198969852	18.4413188345762	1.40461708666677e-06	1.87291266863327	1
ENSG00000144354.13	CDCA7	2	173246684	2_105	0	0.0114871539676822	10.9591964015575	3.96186913230863e-07	-1.5832628746936	2
ENSG00000172845.14	SP3	2	173965538	2_105	0	0.00550256822769935	4.72667805982619	8.18522143373906e-08	0.265267631988114	1
ENSG00000138430.15	OLA1	2	174231681	2_105	1	0.269858228421533	27.7374166509501	2.35564937606303e-05	-5.15289079208691	2
ENSG00000138433.15	CIR1	2	174396420	2_105	0	0.00562126071438118	7.16968119808244	1.2683600286202e-07	-2.05375550590706	2
ENSG00000144306.14	SCRN3	2	174396420	2_105	0	0.00553019007723721	5.96319192080605	1.03783382078912e-07	1.56001206621326	2
ENSG00000163328.13	GPR155	2	174487330	2_105	0	0.00585237023717	5.46882988400418	1.00724514074699e-07	-0.357167051994482	2
ENSG00000115935.17	WIPF1	2	174665239	2_105	0	0.30024573532558	41.0666326223792	3.88038586738537e-05	-4.20787397616757	1
ENSG00000128656.13	CHN1	2	175004641	2_106	0	0.0133371424610921	7.18961118432555	3.01770767968966e-07	-1.0592666869935	2
ENSG00000115966.16	ATF2	2	175168302	2_106	0	0.0126875381641801	6.73612465684256	2.68965421874672e-07	0.720331152802193	2
ENSG00000154518.9	ATP5G3	2	175184841	2_106	0	0.033375429259173	14.0758627731327	1.47846435370292e-06	-1.75617065723614	2
ENSG00000144320.13	LNPK	2	175919410	2_106	0	0.0218695983779466	11.316584734168	7.78870330967528e-07	-1.36096931667063	2
ENSG00000128652.11	HOXD3	2	176135968	2_106	0	0.0217029067494179	10.3540935173228	7.07194641393056e-07	0.605291933603791	2
ENSG00000170166.5	HOXD4	2	176151087	2_106	0	0.0157590113717627	7.62997293361887	3.78408549466384e-07	-0.396605780107949	1
ENSG00000128654.13	MTX2	2	176269444	2_106	0	0.0177895054726862	8.67418903178554	4.85625777337385e-07	0.645995918705196	1
ENSG00000116044.15	NFE2L2	2	177392552	2_107	0	0.0244760295383382	6.24841547199934	4.81304410520293e-07	0.684563605736552	1
ENSG00000018510.13	AGPS	2	177392486	2_107	0	0.0211718100515068	4.88142955142654	3.25247516137058e-07	-0.445220494884103	1
ENSG00000196659.9	TTC30B	2	177553107	2_107	0	0.0278851859881816	7.47920757980239	6.56353954338914e-07	0.831594369797926	1
ENSG00000197557.6	TTC30A	2	177618043	2_107	0	0.0231710727026141	5.7317441081041	4.17966916047194e-07	-0.508397813495683	2
ENSG00000204311.12	DFNB59	2	178447910	2_108	0	0.0085348527066228	6.20877336971083	1.66767267128924e-07	0.565770368140766	1
ENSG00000079150.17	FKBP7	2	178471873	2_108	0	0.00829842954858096	5.94553056866739	1.55272841736126e-07	0.509534261545329	2
ENSG00000116095.10	PLEKHA3	2	178480456	2_108	0	0.00735291754663459	4.81222629500291	1.11356279269193e-07	0.347626442384061	1
ENSG00000155657.26	TTN	2	178831108	2_108	0	0.0260497493209415	16.6962289070487	1.36877136915248e-06	-1.71168928626987	1
ENSG00000163492.14	CCDC141	2	179049620	2_108	0	0.00768775075234784	5.22937170998262	1.26519591563679e-07	-0.346288641036106	2
ENSG00000187231.13	SESTD1	2	179264451	2_108	0	0.024734524884283	16.2073602073987	1.26160915160294e-06	-1.77680991824783	2
ENSG00000144331.18	ZNF385B	2	179860841	2_108	0	0.00966950337895744	7.37866872217298	2.24538675016709e-07	-0.590763606438947	1
ENSG00000163510.13	CWC22	2	180007524	2_108	0	0.00773870763023254	5.29126590434667	1.28865599890346e-07	-0.526608439229975	1
ENSG00000170035.15	UBE2E3	2	180968140	2_109	0	0	52.2048080942808	0	3.42096604043773	1
ENSG00000188452.13	CERKL	2	181548532	2_110	0	0.0107045498691978	5.38620129990066	1.81451249772858e-07	-0.047055437709555	1
ENSG00000138434.16	SSFA2	2	181892173	2_110	0	0.0103495521247424	5.15370628377766	1.67861149881888e-07	0.0244098626475879	1
ENSG00000150722.10	PPP1R1C	2	181953928	2_110	0	0.0104220330256439	4.87085350901699	1.5975942437876e-07	-0.101192237013072	1
ENSG00000115252.18	PDE1A	2	182425301	2_110	2	0.58256151915125	25.2377366549309	4.62701782058943e-05	-2.48839190970686	1
ENSG00000077232.17	DNAJC10	2	182725810	2_110	0	0.0115816790434081	5.69272200961589	2.07491579016209e-07	0.12861223267453	1
ENSG00000162998.4	FRZB	2	182866669	2_110	0	0.0283417548710295	14.8487284050587	1.32441769608775e-06	-1.8176727444575	1
ENSG00000162999.12	DUSP19	2	183056737	2_110	0	0.0104623031989362	4.99598522170099	1.64496787347572e-07	0.567978243238785	3
ENSG00000163002.12	NUP35	2	183128628	2_110	0	0.0255883248672764	13.441333642315	1.08241347674304e-06	1.72280625288615	1
ENSG00000170396.7	ZNF804A	2	184598393	2_112	0	0.00769473126934905	4.87464406510093	1.18044386898918e-07	-0.30456255365144	2
ENSG00000188738.14	FSIP2	2	185739764	2_112	0	0.007763848110239	4.95842341404021	1.21151728232724e-07	0.167212711833162	1
ENSG00000065548.17	ZC3H15	2	186486293	2_112	0	0.0102815826525056	7.59112778543276	2.45626515328395e-07	0.984267391041808	1
ENSG00000144369.12	FAM171B	2	186669456	2_112	0	0.144906525058243	32.8237562396641	1.49687382567916e-05	-3.10290365991377	2
ENSG00000064989.12	CALCRL	2	187448790	2_112	0	0.00888225365688355	6.21948346991702	1.73854710859965e-07	0.650455719730241	1
ENSG00000144366.15	GULP1	2	188291903	2_112	0	0.0097326570462889	7.07658290399517	2.16752438881072e-07	-0.841460863033929	2
ENSG00000168542.14	COL3A1	2	188974074	2_112	0	0.00752814296725435	4.66961820478176	1.10631348301172e-07	0.0170108239139047	1
ENSG00000204262.11	COL5A2	2	189180039	2_113	0	0.037875975157292	15.0511775316875	1.79408607374946e-06	-2.03052877065862	2
ENSG00000115368.9	WDR75	2	189443611	2_113	0	0.0371879793451523	14.8769099482597	1.74110229887137e-06	-1.84837712708172	1
ENSG00000138449.10	SLC40A1	2	189584239	2_113	0	0.0144637514107256	5.97131344289138	2.71806470519663e-07	-0.702578100095621	1
ENSG00000138381.9	ASNSD1	2	189661479	2_113	0	0.0564389761292258	18.8426771635712	3.34680729950057e-06	2.96197111422203	2
ENSG00000151687.14	ANKAR	2	189674447	2_113	0	0.0125941143435077	4.67152992063743	1.85155126228546e-07	-0.382952345824118	2
ENSG00000128699.13	ORMDL1	2	189783978	2_113	0	0.167215977120259	29.4316795084024	1.54882300373491e-05	-3.78477874858943	3
ENSG00000064933.17	PMS1	2	189784079	2_113	0	0.0456504841166621	16.8191511419884	2.4163421768509e-06	-2.81702226395229	2
ENSG00000198130.15	HIBCH	2	190343621	2_113	0	0.0262445365406026	11.5803676471688	9.56467524782485e-07	-2.09974513778697	1
ENSG00000151689.12	INPP1	2	190343248	2_113	0	0.0209276084472431	9.44587294154122	6.22115002054996e-07	1.40939243262256	3
ENSG00000189362.11	NEMP2	2	190534402	2_113	0	0.0126727347575769	4.7299423324193	1.88640598064491e-07	0.135171933849058	1
ENSG00000138386.16	NAB1	2	190638342	2_113	0	0.022755607239438	10.2349057580645	7.32961648203258e-07	1.46695975125844	2
ENSG00000115419.12	GLS	2	190973788	2_113	0	0.142919963913751	27.8738836005413	1.25371653490608e-05	3.7761972837744	1
ENSG00000138378.17	STAT4	2	191153691	2_114	0	0.0115042323506365	4.68884299166501	1.69758804709832e-07	-0.0910405766945735	2
ENSG00000128641.18	MYO1B	2	191244832	2_114	0	0.0126901979790384	5.59628051797896	2.23499649790053e-07	-0.491520524552289	1
ENSG00000173559.12	NABP1	2	191677959	2_114	0	0.0115018929998475	4.68848554726953	1.69711346186124e-07	0.0729867380594778	2
ENSG00000168497.4	SDPR	2	191834973	2_114	0	0.0135775771789334	6.25950328448823	2.67467565937568e-07	0.619462770094023	1
ENSG00000144339.11	TMEFF2	2	192200547	2_114	0	0.0540520850518097	19.4685104349081	3.31172410688677e-06	-2.00061998091333	1
ENSG00000118997.13	DNAH7	2	196068834	2_116	0	0.0305969474484962	8.3678900862387	8.05755059648149e-07	-1.0235559630437	1
ENSG00000081320.10	STK17B	2	196220258	2_116	0	0.0335779947742311	9.24756337112359	9.77217075315996e-07	1.13058139534827	1
ENSG00000138411.10	HECW2	2	196594408	2_116	0	0.025951133967165	6.81206820648239	5.56345143160715e-07	-0.715745818032662	1
ENSG00000119041.10	GTF3C3	2	196799713	2_116	0	0.0234080994931725	5.83923053271749	4.30160719529641e-07	-0.662546418994096	1
ENSG00000187944.2	C2orf66	2	196812479	2_116	0	0.0447912370170418	11.981740110108	1.68896996150621e-06	-1.45970844333665	1
ENSG00000115524.15	SF3B1	2	197439853	2_117	0	0.0256235287359348	6.9700312701013	5.62059947443006e-07	-0.898646068788484	1
ENSG00000115541.10	HSPE1	2	197499794	2_117	0	0.0265775107930422	7.31505996548249	6.11844650844244e-07	0.969178883655984	1
ENSG00000162944.10	RFTN2	2	197678432	2_117	0	0.0269088371516003	7.43203099996443	6.2937779503543e-07	-0.964952340235422	1
ENSG00000226124.6	FTCDNL1	2	199760858	2_118	0	0.0267712085115528	5.65290677657244	4.76265117077962e-07	0.927063394457922	2
ENSG00000178074.5	C2orf69	2	199910402	2_118	0	0.0273391075910645	5.85111679876979	5.03421866253303e-07	-1.04742480259389	1
ENSG00000162971.10	TYW5	2	199955035	2_118	0	0.0484412524791481	11.2745570979114	1.71879399463263e-06	1.9361439219191	2
ENSG00000162972.10	MAIP1	2	199954933	2_118	0	0.032368800982634	7.44751343862297	7.58659467104361e-07	-1.36448774597438	2
ENSG00000196141.13	SPATS2L	2	200305923	2_118	0	0.0330994389025577	7.65878958180252	7.97792121674056e-07	0.980473747105681	2
ENSG00000163535.17	SGO2	2	200510401	2_118	0	0.0262691977143221	5.47418498170818	4.52559047594255e-07	0.537978470887867	1
ENSG00000155729.12	KCTD18	2	200490383	2_118	0	0.0806692469156952	16.1646992368255	4.10378504772065e-06	-1.86427848002576	2
ENSG00000082153.17	BZW1	2	200813068	2_119	0	0.0400889037984803	11.8867311634993	1.49966962521926e-06	-2.3068741410899	1
ENSG00000013441.15	CLK1	2	200864612	2_119	0	0.0220870864541642	5.41576539058288	3.76449953099802e-07	0.940101241922342	1
ENSG00000240344.8	PPIL3	2	200889218	2_119	0	0.0219503845395479	4.91497280753177	3.39525365933218e-07	-0.44606516256409	1
ENSG00000115942.8	ORC2	2	200963642	2_119	0	0.0264317312265305	7.04110295807551	5.8570007278014e-07	1.34054442204098	1
ENSG00000155744.9	FAM126B	2	201071138	2_119	0	0.0221144698461699	5.34429727207643	3.71942763497241e-07	-0.865054256925285	1
ENSG00000119013.8	NDUFB3	2	201067007	2_119	0	0.064719583488597	15.6464952481567	3.18685100901016e-06	-2.37945258095238	1
ENSG00000003402.19	CFLAR	2	201116120	2_119	0	0.0345848797227847	9.58596126261447	1.04335214440981e-06	-1.89964377808323	2
ENSG00000003400.14	CASP10	2	201183110	2_119	0	0.0351421895872756	8.91142093577207	9.85563813569362e-07	1.4555575134723	1
ENSG00000064012.21	CASP8	2	201328740	2_119	0	0.0424189034429601	10.4828726212713	1.39942207344851e-06	-1.46305266508278	1
ENSG00000155749.12	ALS2CR12	2	201357198	2_119	0	0.0286494795188165	7.75150387398531	6.98894589769976e-07	1.20875026915448	1
ENSG00000082146.12	STRADB	2	201388316	2_119	0	0.0310875998795905	8.26313203195186	8.08427092535569e-07	-1.1880762231913	1
ENSG00000115993.12	TRAK2	2	201452337	2_119	0	0.0230859506718415	5.27363080358117	3.8314790873751e-07	0.361383987302616	1
ENSG00000155754.14	ALS2CR11	2	201618330	2_119	0	0.0252680131487348	5.99982196313783	4.77109903430435e-07	-0.612303149075718	1
ENSG00000155755.18	TMEM237	2	201643259	2_119	0	0.0822698766595354	16.7283585989718	4.33114924958895e-06	-1.75431524213492	1
ENSG00000155760.2	FZD7	2	202052348	2_120	0	0.0109809667001598	4.74392821285615	1.63941029014023e-07	0.0334719848743696	1
ENSG00000055044.10	NOP58	2	202264235	2_120	0	0.0109442094682488	4.71250601034538	1.62310003643074e-07	0.425172201129944	1
ENSG00000204217.13	BMPR2	2	202373784	2_120	0	0.0124674787708093	5.93529989888472	2.32878973947556e-07	-1.21849984605966	1
ENSG00000138439.11	FAM117B	2	202642940	2_120	0	0.0175390480954823	9.14197713960774	5.0460915280179e-07	-1.18678159849613	1
ENSG00000163596.16	ICA1L	2	202871528	2_120	0	0.0179438933122109	9.35663971402971	5.28379012661822e-07	-1.35601599655942	1
ENSG00000138380.17	CARF	2	202921551	2_120	0	0.103464728370608	26.0491150843508	8.48192191600125e-06	3.57954949916035	1
ENSG00000138442.9	WDR12	2	203014780	2_120	0	0.0196215611328564	10.1974418429489	6.29700109267451e-07	-1.49365267386205	1
ENSG00000144426.18	NBEAL1	2	203016111	2_120	0	0.0176863987167402	9.22067568712668	5.1322893383018e-07	1.34123792240836	1
ENSG00000119004.15	CYP20A1	2	203239523	2_120	0	0.0128489529519266	6.21800341559702	2.51436121471091e-07	-0.950272654092198	1
ENSG00000138443.15	ABI2	2	203329808	2_120	0	0.0113416384775932	5.04713410100924	1.80148071532e-07	-0.439763917080098	1
ENSG00000178562.17	CD28	2	203706103	2_120	0	0.0226838643825424	11.5636929516897	8.25510434730926e-07	1.47169958227728	1
ENSG00000163600.12	ICOS	2	203937045	2_120	0	0.0132997456285454	6.54184630588271	2.73812105620321e-07	-1.07802667710531	1
ENSG00000023228.13	NDUFS1	2	206159383	2_122	0	0.0347835837537206	16.2513343557996	1.77898515730619e-06	-2.14288384672015	1
ENSG00000183671.12	GPR1	2	206181223	2_122	0	0.00976929865707443	4.99682427446743	1.53626606350169e-07	0.214133794754589	3
ENSG00000204186.7	ZDBF2	2	206276156	2_122	0	0.0176942508117737	10.3873193783153	5.78421780188159e-07	1.68733087815343	1
ENSG00000114948.12	ADAM23	2	206443099	2_122	0	0.0207998501219435	11.7542157185075	7.69418875123361e-07	-1.41122436666709	2
ENSG00000138400.12	MDH1B	2	206765180	2_122	0	0.0885655105659011	25.0029622601096	6.96891343059903e-06	2.5140583892798	3
ENSG00000118246.13	FASTKD2	2	206765614	2_122	0	0.0107515074754989	6.01816156749653	2.03630195313668e-07	0.761022080483647	2
ENSG00000144410.4	CPO	2	206943912	2_122	0	0.0346287647785818	15.9144619584474	1.73435475159011e-06	-1.65217423807415	2
ENSG00000144401.14	METTL21A	2	207629538	2_122	0	0.0139150042810395	14.6618742593051	6.4206915754418e-07	-2.88623041972169	1
ENSG00000163249.11	CCNYL1	2	207712007	2_122	0	0.00990869010846362	5.27789841240152	1.6458348216683e-07	-0.488104317417028	1
ENSG00000163251.3	FZD5	2	207848303	2_123	0	0.0266895978931881	5.6209711467189	4.72130829746092e-07	0.705478799049752	1
ENSG00000138413.13	IDH1	2	208266212	2_123	0	0.0514541077470876	11.8468590478379	1.91836943645717e-06	1.72362315191171	1
ENSG00000115020.16	PIKFYVE	2	208264090	2_123	0	0.0529848793119773	12.1266170247759	2.02209048358265e-06	-1.69947230056891	2
ENSG00000144406.18	UNC80	2	209772023	2_124	0	0.0204026906566247	14.9378678241783	9.59146686701843e-07	2.08262058389883	3
ENSG00000197713.14	RPE	2	210002122	2_124	0	0.0161683096423865	12.6941633182359	6.45918424882968e-07	1.6179704751044	1
ENSG00000021826.14	CPS1	2	210466153	2_124	0	0.0103706591141675	7.88927572681114	2.57485316378187e-07	0.677461102014324	3
ENSG00000178568.14	ERBB4	2	212539139	2_125	0	0.0379503940375047	15.6045555250268	1.8637028360143e-06	-1.28155322418272	1
ENSG00000030419.16	IKZF2	2	213152393	2_126	0	0.0200189505609186	4.6697202860131	2.94198970080675e-07	0.103519553516791	1
ENSG00000144451.18	SPAG16	2	213282149	2_126	0	0.020554354799339	4.91821473714523	3.18141488971408e-07	0.238062291761657	1
ENSG00000138376.10	BARD1	2	214808273	2_127	0	0.0149482661799415	7.1405143307417	3.35914918073773e-07	1.12638901520688	2
ENSG00000138363.14	ATIC	2	215305609	2_127	0	0.0164558163476606	7.21563287166707	3.73682563770389e-07	0.121949539167379	4
ENSG00000118242.15	MREG	2	216033416	2_127	0	0.0183835643633662	8.97118969948079	5.19025545725224e-07	-1.1333636738786	1
ENSG00000163449.10	TMEM169	2	216087168	2_127	0	0.027499396451789	12.7267654312203	1.10141294253432e-06	-1.37287178278566	1
ENSG00000115425.13	PECR	2	216070061	2_127	0	0.0393690960567039	16.2468524182146	2.01295308154038e-06	-1.78731148397277	1
ENSG00000138375.12	SMARCAL1	2	216412526	2_127	0	0.0127165694676401	5.45505092421387	2.18312071688413e-07	0.474061154817034	2
ENSG00000115457.9	IGFBP2	2	216546523	2_127	0	0.0120472671887767	4.92818793437725	1.86846418304563e-07	0.285037289736378	1
ENSG00000144589.21	STK11IP	2	219597759	2_131	0	0.00741598114948305	7.29433956432597	1.70240767093317e-07	0.764983581125842	2
ENSG00000116106.11	EPHA4	2	221574191	2_131	0	0.00860498251473974	8.68759030374385	2.35265528235485e-07	0.972168750319952	2
ENSG00000163082.9	SGPP2	2	222426505	2_131	0	0.0288726363857015	20.0699385816179	1.82364986420443e-06	2.14919615270371	1
ENSG00000152056.16	AP1S3	2	223837891	2_131	0	0.00778519685846968	7.74948844805515	1.89867926510905e-07	-0.914147969590456	1
ENSG00000085449.14	WDFY1	2	223944812	2_131	0	0.00561388739736557	4.68761649538141	8.28180012434294e-08	0.0595029357679857	1
ENSG00000135900.3	MRPL44	2	223957073	2_131	0	0.0056031255976905	4.66965575145333	8.23425280983743e-08	-0.0110553878503549	1
ENSG00000124019.9	FAM124B	2	224401950	2_132	0	0.0214162518775212	7.23458826760432	4.87602876971411e-07	-0.417062010761628	1
ENSG00000036257.12	CUL3	2	224584259	2_132	0	0.0666118799259049	15.8631015365413	3.32543733455606e-06	-0.691991296469935	1
ENSG00000135905.18	DOCK10	2	225041976	2_133	0	0.0167711774834638	8.98609856464755	4.74289714406753e-07	-1.13597095161783	1
ENSG00000081052.11	COL4A4	2	227153955	2_133	0	0.0146874308424519	7.40130070942686	3.42107706949078e-07	-0.783569983513572	2
ENSG00000169031.18	COL4A3	2	227154069	2_133	0	0.013824777731986	6.83779715065278	2.97497516267873e-07	-0.701952373316183	1
ENSG00000168958.19	MFF	2	227324300	2_134	0	0.0205361715931606	5.53376727223211	3.57642686666965e-07	0.36344001647619	2
ENSG00000173744.17	AGFG1	2	227467196	2_134	0	0.1086292266307	21.4373200606613	7.32868665453284e-06	-2.7598098409184	2
ENSG00000135917.13	SLC19A3	2	227715806	2_134	0	0.0220158016549058	6.18916922817656	4.28820792613725e-07	-0.591547351594739	2
ENSG00000153820.12	SPHKAP	2	228637481	2_135	0	0.00831890477133712	5.44336898134212	1.42509199541266e-07	-0.429663954271991	1
ENSG00000187957.7	DNER	2	229714567	2_135	1	0.0185595704122122	15.7278364272452	9.18641111058282e-07	-3.64433668018466	1
ENSG00000153832.11	FBXO36	2	229921921	2_135	1	0.392199628795273	22.7554971741543	2.80868141542048e-05	4.60736042978539	1
ENSG00000079263.18	SP140	2	230203422	2_135	0	0.0101781178903781	6.92070701907307	2.21680205205577e-07	0.77509289758385	1
ENSG00000135899.17	SP110	2	230169929	2_135	0	0.00807362832804126	5.05486811489201	1.2843623182369e-07	-0.562596749226033	1
ENSG00000185404.16	SP140L	2	230260870	2_135	0	0.00868460925352954	6.1305474158415	1.67555432242611e-07	0.944288498346927	2
ENSG00000067066.16	SP100	2	230414543	2_135	0	0.671280964227973	25.2455939237874	5.33333542037799e-05	4.35703327341043	3
ENSG00000135932.10	CAB39	2	230755489	2_135	0	0.0078052510845813	4.85393790845396	1.19231242169888e-07	-0.190203828212909	1
ENSG00000135916.15	ITM2C	2	230862684	2_135	0	0.00923484569484012	6.56329719179845	1.90748304712564e-07	-0.760562863883878	2
ENSG00000135898.9	GPR55	2	230908490	2_135	0	0.0164240970371934	11.8427768347213	6.12130503229822e-07	-1.35541440647803	3
ENSG00000204128.5	C2orf72	2	231037242	2_136	0	0.0187761675295008	4.85901811042849	2.87120659599199e-07	-0.26147381731021	3
ENSG00000135914.5	HTR2B	2	231125386	2_136	0	0.0234945688947862	6.97061517071873	5.15403734862482e-07	0.817751071804891	2
ENSG00000135931.17	ARMC9	2	231197437	2_136	0	0.0187662917943486	4.854070042961	2.86677413396566e-07	-0.248515899947992	2
ENSG00000156966.6	B3GNT7	2	231394665	2_136	0	0.0225853797308604	6.59856471050615	4.69014047550735e-07	-0.772293279214631	1
ENSG00000171596.6	NMUR1	2	231526615	2_136	0	0.018505010399778	4.72213449864232	2.75002511397265e-07	0.154530560273778	2
ENSG00000156973.13	PDE6D	2	231789271	2_136	0	0.113237123846417	22.0125384122127	7.84454810437553e-06	-2.71691833481779	1
ENSG00000163273.3	NPPC	2	231895631	2_136	0	0.0221524999271895	6.41620054600592	4.47311071231926e-07	0.818695096474519	2
ENSG00000221944.6	TIGD1	2	232550122	2_136	0	0.0187059403388328	4.82375792941387	2.83971021723055e-07	-0.27969226245896	1
ENSG00000135930.13	EIF4E2	2	232549631	2_136	0	0.0361172310667014	11.0347754133409	1.25425811594123e-06	-1.44078352910796	1
ENSG00000115468.11	EFHD1	2	232603598	2_136	0	0.0364184071592515	11.1134920542722	1.2737390515732e-06	-1.26790007468388	3
ENSG00000204120.14	GIGYF2	2	232694905	2_137	0	0.0182049088588113	5.65565073828064	3.24026153022992e-07	0.679722608135675	1
ENSG00000182600.9	C2orf82	2	232856815	2_137	0	0.0208479535342503	6.96635925130888	4.57065320890318e-07	-0.73621000218544	1
ENSG00000066248.14	NGEF	2	232927497	2_137	0	0.0268542011735664	9.3190756692646	7.87578859035982e-07	-1.17714774931432	2
ENSG00000168918.13	INPP5D	2	233060456	2_137	0	0.0421980670101795	13.617630161973	1.8084356769538e-06	-1.53396569290082	2
ENSG00000085982.13	USP40	2	233566344	2_137	0	0.0173699698484648	5.27575156148753	2.88398086415999e-07	0.418583381977303	2
ENSG00000123485.11	HJURP	2	233854092	2_137	0	0.0242231301065985	8.3193022875806	6.34199858092069e-07	1.06771706063206	1
ENSG00000157985.18	AGAP1	2	235492560	2_139	0	0.0247547289593888	9.62755617066514	7.50037902106997e-07	-1.58501054792191	1
ENSG00000132321.16	IQCA1	2	236508696	2_139	0	0.0170511172566803	5.5669618826252	2.9873084154444e-07	0.506608842199372	1
ENSG00000144476.5	ACKR3	2	236655730	2_140	0	0.0353775988016717	9.11449568206872	1.01477549148019e-06	-1.0403915667578	1
ENSG00000198612.10	COPS8	2	237085776	2_140	0	0.0301285534317255	7.59443722972399	7.20083485525358e-07	-0.87219614403775	1
ENSG00000124839.12	RAB17	2	237605128	2_140	0	0.0243697086320874	5.59130494697395	4.28817489098183e-07	-0.540828681072681	1
ENSG00000177483.11	RBM44	2	237778130	2_140	0	0.0221266142939504	4.68097994043247	3.25957305524614e-07	-0.0434742425352588	5
ENSG00000132329.10	RAMP1	2	237886321	2_141	0	0.0459462052642632	10.5292376877545	1.52249386656906e-06	1.10189266957677	2
ENSG00000184182.18	UBE2F	2	237966682	2_141	0	0.0286596116899017	6.05474034073244	5.46103297042916e-07	-0.715075416567819	1
ENSG00000132330.16	SCLY	2	238060509	2_141	0	0.0608251417268284	13.2072003116266	2.52815017519622e-06	1.78701642103623	1
ENSG00000144488.14	ESPNL	2	238099977	2_141	0	0.0248245930065334	4.69849569249693	3.6707088914439e-07	-0.0404047859710453	3
ENSG00000168427.8	KLHL30	2	238124947	2_141	0	0.0248524522106086	4.70907608286183	3.68310354253427e-07	0.217102545223146	2
ENSG00000178752.15	ERFE	2	238109124	2_141	0	0.0297815675066088	6.41766746034784	6.01497374400687e-07	0.710907283459436	2
ENSG00000132323.8	ILKAP	2	238159318	2_141	0	0.115108761886217	19.3826942711921	7.02152589605794e-06	-2.23592390787488	2
ENSG00000144485.10	HES6	2	238225415	2_141	0	0.036272786440768	8.28405185125241	9.4565495214766e-07	1.11330096716628	2
ENSG00000132326.11	PER2	2	238289924	2_141	0	0.0249481653845213	4.74534024311214	3.72576059439019e-07	-0.192957979545362	1
ENSG00000204104.11	TRAF3IP1	2	238316563	2_141	0	0.0249864482662059	4.75980441926747	3.74285160467799e-07	0.13385456846131	2
ENSG00000065802.11	ASB1	2	238426760	2_141	0	0.0317606767601547	7.02612351054267	7.02286793227683e-07	0.77546452208773	1
ENSG00000233608.3	TWIST2	2	238847617	2_141	0	0.110166743569147	18.9526252076931	6.57096055822453e-06	-2.05751008381935	1
ENSG00000068024.16	HDAC4	2	239368886	2_144	0	0.00743482171160137	4.88657128670866	1.1433620441508e-07	-0.249639579419015	1
ENSG00000130414.11	NDUFA10	2	240025784	2_144	0	0.00739359900189152	4.83449105146296	1.12490442961379e-07	0.223313093168509	3
ENSG00000172428.10	COPS9	2	240041655	2_144	0	0.0113309009696184	8.83637531793036	3.15099396570458e-07	1.00740180906418	1
ENSG00000063660.8	GPC1	2	240436215	2_144	0	0.00810634589982828	5.69667739125271	1.45330152927189e-07	-0.505871933122699	3
ENSG00000144504.15	ANKMY1	2	240528247	2_144	0	0.0135804351512266	10.5361555885464	4.50302994497278e-07	1.14012776079656	1
ENSG00000142330.19	CAPN10	2	240585899	2_144	0	0.0211939801649036	14.7217361565473	9.8192999645892e-07	-1.57087156968419	2
ENSG00000178623.11	GPR35	2	240605715	2_144	0	0.0160386060025739	12.0991894036756	6.10705551451972e-07	1.34042292002606	2
ENSG00000172478.17	C2orf54	2	240896921	2_144	0	0.0081475101216516	5.74413610508625	1.47285028847267e-07	-0.551849345323145	1
ENSG00000162804.13	SNED1	2	240899205	2_144	0	0.0207804549549828	14.5361388508305	9.50633441621691e-07	-1.60746570597249	3
ENSG00000122085.16	MTERF4	2	241093979	2_144	0	0.0147885916682695	11.3366561454291	5.2761941192976e-07	-1.29506101877601	2
ENSG00000115687.13	PASK	2	241144457	2_144	0	0.00747839884618329	4.94131458266423	1.16294747740783e-07	-0.246396831872779	1
ENSG00000115685.14	PPP1R7	2	241149506	2_144	0	0.00726909366522988	4.67541631419993	1.06957077210242e-07	-0.0300375586791809	2
ENSG00000146205.13	ANO7	2	241194463	2_144	0	0.0174912498942785	12.9144171960316	7.10893642297992e-07	-1.8196992309942	3
ENSG00000168385.17	SEPT2	2	241315963	2_144	0	0.00746260446771507	4.92152171512215	1.15584288283475e-07	0.760383220715039	1
ENSG00000006607.13	FARP2	2	241315963	2_144	0	0.204140528490706	36.6290586642101	2.35322777803865e-05	-3.32754721578703	2
ENSG00000115677.16	HDLBP	2	241317397	2_144	0	0.00937266119261782	7.057022200577	2.08158128976474e-07	-0.878098800259467	1
ENSG00000115694.14	STK25	2	241509731	2_144	0	0.00857727260577612	6.2258157374674	1.68056165378214e-07	0.657516853247138	1
ENSG00000176720.4	BOK	2	241555444	2_144	0	0.015779107957419	11.9458858005805	5.93211798102804e-07	1.44598792610078	3
ENSG00000176946.11	THAP4	2	241633431	2_144	0	0.100812102808031	29.5981380608008	9.39044209392091e-06	-3.15115146276852	1
ENSG00000168397.16	ATG4B	2	241636401	2_144	0	0.0107297469585173	8.32501414111509	2.81114620619231e-07	-1.13931558515087	2
ENSG00000168393.12	DTYMK	2	241689539	2_144	0	0.00740780763909621	4.85246993954388	1.13125763599004e-07	0.106758318883681	1
ENSG00000168395.15	ING5	2	241687101	2_144	0	0.00762508484567226	5.12326385344145	1.2294202927188e-07	0.142161901370969	1
ENSG00000180902.17	D2HGDH	2	241734345	2_144	0	0.0102040647187266	7.85387437419838	2.52212222055643e-07	0.987233978047419	6
ENSG00000204099.11	NEU4	2	241808501	2_144	0	0.0220456696326159	15.0929480821423	1.04714385090709e-06	1.68895988878892	2
ENSG00000188011.5	RTP5	2	241869143	2_144	0	0.00755402512705006	5.03556774847957	1.19711491597203e-07	0.29370651219328	1
ENSG00000216921.7	AC131097.4	2	241902620	2_144	0	0.00853952845781569	6.18446194768783	1.66205268221827e-07	0.473834980835268	1
ENSG00000134121.9	CHL1	3	67961	3_1	0	0.0666272384828354	14.3074829182539	3.00001912323243e-06	-1.83865672377413	3
ENSG00000134115.12	CNTN6	3	870095	3_1	0	0.0265176672013977	5.54761390100014	4.62967513197534e-07	-0.487321266330998	2
ENSG00000144619.14	CNTN4	3	2093954	3_2	0	0.0122486052814206	4.80258494050328	1.85127385545798e-07	0.205947405332445	1
ENSG00000091181.19	IL5RA	3	3118828	3_4	0	0.00926657280163834	5.82317739975937	1.69819726303131e-07	0.528837583441391	2
ENSG00000072756.16	TRNT1	3	3127782	3_4	0	0.00914267234059218	5.69699775805407	1.63918577978488e-07	-0.503619590885946	2
ENSG00000113851.14	CRBN	3	3167047	3_4	0	0.0409559804209182	19.8227789899504	2.55499961668648e-06	1.9801967742332	2
ENSG00000175928.5	LRRN1	3	3799747	3_4	0	0.0263818532948809	15.659259752708	1.30012617780539e-06	1.666674149737	1
ENSG00000170364.12	SETMAR	3	4303252	3_4	0	0.0332789672555762	17.8546692012982	1.86995270463676e-06	-1.86652364817039	2
ENSG00000144455.13	SUMF1	3	4368850	3_4	0	0.0112002428319895	7.60043427583191	2.67901299489208e-07	-0.980280131850405	5
ENSG00000150995.18	ITPR1	3	4495451	3_4	0	0.0125248174926027	8.64932084507055	3.40927777524352e-07	-1.08235783736818	1
ENSG00000134108.12	ARL8B	3	5123291	3_4	0	0.00972464026704278	6.27550971361863	1.92057612043511e-07	-0.615181335873274	2
ENSG00000071282.11	LMCD1	3	8501609	3_6	0	0	4.68147112600062	0	-0.192161572577678	1
ENSG00000180914.10	OXTR	3	8769708	3_7	0	0.0273518808762341	7.0222858978524	6.04469896073433e-07	-0.86014562030429	2
ENSG00000070950.9	RAD18	3	8961362	3_7	0	0.0226754006898948	5.25332206105223	3.74884919426422e-07	-0.477988155994628	3
ENSG00000196220.15	SRGAP3	3	9363240	3_7	0	0.0634308783625905	15.0179508824284	2.99792234142977e-06	1.64419211450046	1
ENSG00000168137.15	SETD5	3	9397385	3_7	0	0.025192703439912	6.24607710764706	4.9521191939606e-07	-0.601564247476376	1
ENSG00000114026.21	OGG1	3	9749660	3_8	0	0.0261336103837593	5.47909648508974	4.50627129151357e-07	0.506245441360687	1
ENSG00000134072.10	CAMK1	3	9769618	3_8	0	0.0341928979272529	8.02027624473905	8.63046529657325e-07	0.898985649242238	1
ENSG00000214021.15	TTLL3	3	9807893	3_8	0	0.0293237172549934	6.56691729807912	6.06023609728901e-07	0.793648947529149	2
ENSG00000156990.14	RPUSD3	3	9843931	3_8	0	0.0281980018156942	6.19702553519285	5.49934028504036e-07	0.550899730769593	1
ENSG00000171135.13	JAGN1	3	9887004	3_8	0	0.030545488219446	6.9528212024026	6.68370242797582e-07	-0.72928775826879	4
ENSG00000163701.18	IL17RE	3	9898144	3_8	0	0.0299417786816381	6.76407845825434	6.37375265715891e-07	-0.685724821443073	1
ENSG00000163702.18	IL17RC	3	9917190	3_8	0	0.038159634464578	9.06060677812282	1.08810413930413e-06	1.05650864528203	3
ENSG00000163703.17	CRELD1	3	9933563	3_8	0	0.0266612134895579	5.66777682038138	4.75555957814396e-07	-0.47892801288096	3
ENSG00000125037.12	EMC3	3	10010880	3_8	0	0.0242752054620604	4.78309081245683	3.65410072622478e-07	-0.167653718562577	1
ENSG00000144554.10	FANCD2	3	10025967	3_8	0	0.0287828786330824	6.39099082309608	5.78910456536559e-07	-0.667121670832722	2
ENSG00000254999.3	BRK1	3	10115521	3_8	0	0.0241290411329593	4.72613189324875	3.58884643000528e-07	0.170983712417607	2
ENSG00000134086.7	VHL	3	10141653	3_8	0	0.0296871658895747	6.68334958887782	6.24412935613829e-07	0.782575280949569	1
ENSG00000157017.15	GHRL	3	10263145	3_8	0	0.0858389999140488	16.8192732045578	4.54360792046804e-06	-2.00558280163794	1
ENSG00000157087.17	ATP2B2	3	10527897	3_8	0	0.0437362819534066	10.3560063816949	1.42542097037673e-06	1.24068203999007	1
ENSG00000157103.10	SLC6A1	3	10978347	3_9	0	0.0119193337277187	4.8277133686688	1.81093319935965e-07	-0.177849168288905	3
ENSG00000197548.12	ATG7	3	11271528	3_9	0	0.0160608988499352	20.4365313178126	1.03296594956766e-06	-4.02096625336643	3
ENSG00000144560.14	VGLL4	3	11770361	3_9	0	0.0260317492084095	11.5906064030878	9.49551411024148e-07	-1.16393333377807	1
ENSG00000144559.10	TAMM41	3	11801409	3_9	0	0.0132585032949804	5.72020192927922	2.38679343540292e-07	-0.446314897135592	2
ENSG00000157152.16	SYN2	3	11985766	3_9	0	0.0118705687580933	4.77422752940074	1.7835431231246e-07	0.108791221888096	1
ENSG00000157150.4	TIMP4	3	12162388	3_9	0	0.0117634374882867	4.71160975704827	1.74426527584984e-07	0.043685117793547	1
ENSG00000132170.19	PPARG	3	12288284	3_9	0	0.0277062232888894	12.5310974516751	1.09263576241666e-06	1.32908584939274	1
ENSG00000154743.17	TSEN2	3	12484157	3_9	0	0.0118548073630562	4.85189459051267	1.81015111427023e-07	-0.215651853543576	2
ENSG00000075975.15	MKRN2	3	12547742	3_9	0	0.0149471606744598	6.70724620858284	3.15509125810687e-07	1.05066987409141	3
ENSG00000225526.4	MKRN2OS	3	12560442	3_9	0	0.0123509071398298	5.27714288504085	2.05119374537388e-07	-0.184382679591325	2
ENSG00000144712.11	CAND2	3	12796583	3_9	0	0.0136813428992978	6.08241834357847	2.61887029008214e-07	0.604231379445766	2
ENSG00000144711.13	IQSEC1	3	13073352	3_10	0	0.0117558527293317	5.33685449936411	1.97446060576407e-07	0.508993139880618	1
ENSG00000132182.11	NUP210	3	13419788	3_10	0	0.0112061907440545	4.88757982908001	1.72369669119709e-07	0.282223789790868	2
ENSG00000163517.14	HDAC11	3	13480018	3_10	0	0.0135511314087593	6.67090663348589	2.8449156393289e-07	0.67001217557323	1
ENSG00000163520.13	FBLN2	3	13517555	3_10	0	0.0235962367306504	11.8886551977637	8.82844975847699e-07	1.27456811790037	4
ENSG00000163528.12	CHCHD4	3	14123707	3_10	0	0.0565088148220464	20.1716899715988	3.58729801435326e-06	2.35433837942088	2
ENSG00000170876.7	TMEM43	3	14143169	3_10	0	0.0138331659253637	6.86431107708374	2.98832285644276e-07	0.440933177583796	2
ENSG00000154767.14	XPC	3	14179017	3_10	0	0.0446484903581096	17.9254253372893	2.51875092158391e-06	-2.10547809589948	2
ENSG00000170860.3	LSM3	3	14179017	3_10	0	0.041045220831668	17.125630636541	2.21216819098549e-06	1.88146087620997	1
ENSG00000131389.16	SLC6A6	3	14402293	3_10	0	0.0260919116564371	12.8371065203868	1.05410049678117e-06	-1.42232666767143	1
ENSG00000144596.12	GRIP2	3	14534964	3_10	0	0.0120210447858744	5.54618925136971	2.09819512521166e-07	-0.578254610914433	1
ENSG00000154781.15	CCDC174	3	14652153	3_10	0	0.0110924947105054	4.79191251439966	1.67281180470373e-07	0.265969498174176	2
ENSG00000131368.7	MRPS25	3	15063435	3_11	0	0.0187142934545356	5.06839423937163	2.98505816256848e-07	-0.277602012149782	1
ENSG00000131375.9	CAPN7	3	15206289	3_11	0	0.0183829433769089	5.26121842903932	3.04375965289436e-07	-0.827713013094717	1
ENSG00000131370.15	SH3BP5	3	15340705	3_11	0	0.0181837739896907	4.82617075975178	2.76182198590671e-07	-0.214944312934145	1
ENSG00000206562.11	METTL6	3	15420851	3_11	0	0.0275758618871487	8.49487606251529	7.37216617409591e-07	-0.979988207229668	1
ENSG00000206561.12	COLQ	3	15472790	3_11	0	0.0310131968928473	9.5879966979938	9.35800743351308e-07	1.18451276688069	2
ENSG00000131373.14	HACL1	3	15601668	3_11	0	0.0225545053971274	6.77873798537257	4.8116178703273e-07	-0.822109628916128	1
ENSG00000154814.13	OXNAD1	3	16265536	3_12	0	0.0192527493113469	5.30741986117598	3.21577144826768e-07	-0.628835955507653	2
ENSG00000131378.13	RFTN1	3	16385384	3_12	0	0.0238014117714839	6.73514305375146	5.04496916363564e-07	0.378106741010064	2
ENSG00000154822.17	PLCL2	3	16831096	3_12	0	0.018518803861012	4.67648038594076	2.72546759528146e-07	-0.0584598151778057	1
ENSG00000182568.16	SATB1	3	18444681	3_13	0	0.0218971246172921	5.33468908708032	3.67625117966433e-07	0.492752615335365	2
ENSG00000163576.17	EFHB	3	19946945	3_14	0	0.0192508505432043	6.11241791914305	3.7031553912469e-07	0.532336037595035	1
ENSG00000144566.10	RAB5A	3	19946616	3_14	0	0.0238435796128371	8.12811027647863	6.09915986829867e-07	1.27789986829738	3
ENSG00000183977.13	PP2D1	3	19971502	3_14	0	0.0453252440550053	14.2095207774405	2.02688242206915e-06	1.60255756034016	1
ENSG00000114166.7	KAT2B	3	20035250	3_14	0	0.221695891615723	29.7698745236928	2.07703408165382e-05	-3.15386335298184	1
ENSG00000129810.14	SGO1	3	20186513	3_15	0	0.0162342866937746	6.7438263984763	3.44547074673835e-07	0.761486262826968	1
ENSG00000182247.9	UBE2E2	3	23203514	3_17	0	0.0464711414865426	16.6136003605968	2.42971913164954e-06	-3.00439982406807	1
ENSG00000170142.11	UBE2E1	3	23805720	3_18	0	0.0452989957736165	15.2014048168747	2.16711157861944e-06	1.54619889402566	1
ENSG00000197885.10	NKIRAS1	3	23944798	3_18	0	0.0225548595966145	8.6018899937222	6.10580578289895e-07	-1.62398334509967	2
ENSG00000151090.17	THRB	3	24358637	3_18	0	0.0155863660413582	5.12421725883402	2.51351441277316e-07	0.389937305579417	1
ENSG00000077097.15	TOP2B	3	25664786	3_19	0	0.0225941723298071	4.69572917730099	3.33893874651592e-07	0.178623438706434	1
ENSG00000151092.16	NGLY1	3	26234328	3_19	0	0.0264749078333549	6.19082386881779	5.15812519557534e-07	-0.481932371857362	1
ENSG00000163491.16	NEK10	3	27377371	3_21	0	0.00888287138027488	14.1196873612708	3.94718451254308e-07	3.82150148160608	1
ENSG00000033867.16	SLC4A7	3	27485114	3_21	0	0.00853601415232119	11.2443635330113	3.02064006280421e-07	3.43785940589463	2
ENSG00000187118.12	CMC1	3	28241610	3_21	0	0.0207240138086661	13.0359447233825	8.50208332409307e-07	1.42148082687196	1
ENSG00000163512.13	AZI2	3	28342560	3_21	0	0.00850608606021108	4.75078621428208	1.27175728369581e-07	0.200199750125849	2
ENSG00000144642.21	RBMS3	3	28575079	3_21	0	0.0155839642943258	10.3472103167947	5.07469791482745e-07	-1.19076212955637	1
ENSG00000197385.5	ZNF860	3	31981279	3_23	0	0.0214925252165601	4.86300007204427	3.2892788659323e-07	0.269113726565947	3
ENSG00000144645.13	OSBPL10	3	32078093	3_23	0	0.040466248954706	10.8451586651063	1.38114041206556e-06	1.28964928087493	1
ENSG00000170293.8	CMTM8	3	32238447	3_23	0	0.0312137647316606	8.38504172496766	8.23683477370224e-07	-0.974413035948207	1
ENSG00000153551.13	CMTM7	3	32392093	3_24	0	0.0231451699911239	4.81702608426254	3.50871704437818e-07	0.223270074376764	1
ENSG00000091317.7	CMTM6	3	32502466	3_24	0	0.0249578640591089	5.52813251568426	4.34205013397746e-07	-0.578827752676604	1
ENSG00000144635.8	DYNC1LI1	3	32374954	3_24	0	0.179767641471767	24.5989124737304	1.39167043630385e-05	-2.50190664036822	1
ENSG00000182973.18	CNOT10	3	32684690	3_24	0	0.0227889011366147	4.67079774193145	3.34983502866995e-07	-0.0191404858044061	1
ENSG00000188167.8	TMPPE	3	33097052	3_24	0	0.0256056079658951	5.76989175740246	4.64955866317015e-07	-0.524175445339978	2
ENSG00000170275.14	CRTAP	3	33113893	3_24	0	0.0968720160420968	18.4764860026276	5.63283058104105e-06	-2.01489992610441	2
ENSG00000173705.8	SUSD5	3	33219383	3_25	0	0.0193496031239337	5.63750120585336	3.43295162118998e-07	-0.690324599062068	2
ENSG00000153558.13	FBXL2	3	33273247	3_25	0	0.0289285198764158	9.42965655653742	8.58481740980656e-07	-1.81391811050788	3
ENSG00000153560.11	UBP1	3	33441741	3_25	0	0.0320016065554336	10.3844530488031	1.04583791474276e-06	1.48374523634694	2
ENSG00000170248.13	PDCD6IP	3	33802682	3_25	0	0.0174835054909102	4.68327430011075	2.57683780350286e-07	-0.29377279475843	1
ENSG00000172995.16	ARPP21	3	35639025	3_26	0	0.0303737675074699	5.61063251081232	5.36314405021701e-07	-0.626604220749796	1
ENSG00000144681.10	STAC	3	36380288	3_26	0	0.0372725534532836	7.54865178106594	8.85457073742596e-07	-1.0234731213481	2
ENSG00000168016.13	TRANK1	3	36944858	3_27	0	0.0139046204930225	5.06167793324028	2.21494334358065e-07	0.0559263945922794	2
ENSG00000178567.7	EPM2AIP1	3	36993455	3_27	0	0.0176674245618178	8.08909900463555	4.49761596824821e-07	-1.61641874732074	1
ENSG00000076242.14	MLH1	3	36993455	3_27	0	0.0176674245618178	8.08909900463555	4.49761596824821e-07	-1.61641874732074	1
ENSG00000144674.16	GOLGA4	3	37243088	3_27	0	0.0172943353708479	6.73847803364028	3.66753837883604e-07	0.475180390876847	1
ENSG00000198590.11	C3orf35	3	37386585	3_27	0	0.0172263015305588	6.70616705764152	3.6355940711756e-07	0.469808520629286	1
ENSG00000144677.14	CTDSPL	3	37860466	3_27	0	0.584691969386164	19.6514484073781	3.6160187033367e-05	-3.69397940002665	1
ENSG00000187091.13	PLCD1	3	38029646	3_27	0	0.0218721793199953	9.85873692608463	6.78613209954815e-07	-1.27641101886439	1
ENSG00000172936.12	MYD88	3	38118055	3_27	0	0.0199877811668554	8.24167699871767	5.18428835823544e-07	0.737040557132784	2
ENSG00000144671.10	SLC22A14	3	38281798	3_27	0	0.01315547585059	4.73144591232538	1.95888714030254e-07	0.234813212538644	1
ENSG00000093217.9	XYLB	3	38346523	3_28	0	0.0239053811532226	8.21716267852989	6.18196484791041e-07	0.967779780221264	1
ENSG00000114739.13	ACVR2B	3	38454574	3_28	0	0.0681859765047717	18.1775207121162	3.90066529513824e-06	-2.17839703481755	2
ENSG00000157036.12	EXOG	3	38495746	3_28	0	0.0192676769430731	6.18529625191444	3.75058346957358e-07	0.651561127149605	1
ENSG00000183873.15	SCN5A	3	38558965	3_28	0	0.0172358674940714	5.13689274575573	2.78639459132229e-07	-0.166132084937987	1
ENSG00000114742.13	WDR48	3	39051835	3_28	0	0.0192216494184153	6.16280974847433	3.728021312637e-07	-0.604031172803671	1
ENSG00000114745.13	GORASP1	3	39101133	3_28	0	0.0263985872674194	9.15314451209266	7.60431290160876e-07	0.952759219693336	4
ENSG00000168026.18	TTC21A	3	39107217	3_28	0	0.0174570628446342	5.25682690735195	2.88804413744617e-07	-0.506678313758143	3
ENSG00000168334.8	XIRP1	3	39192679	3_28	0	0.0713646040700619	18.6157700986003	4.18092946916768e-06	-1.97024090433597	1
ENSG00000168329.13	CX3CR1	3	39281672	3_28	0	0.0167885095977338	4.88959422929174	2.5834135729995e-07	0.363115867032144	2
ENSG00000144659.10	SLC25A38	3	39360438	3_28	0	0.0191411403482433	6.12331175389564	3.68861350848028e-07	0.775809635630937	3
ENSG00000168028.13	RPSA	3	39406574	3_28	0	0.0482066523483282	14.8610928281055	2.2545854197924e-06	-1.76507585326422	2
ENSG00000170011.13	MYRIP	3	39817297	3_28	0	0.0221765386268648	7.50949786806386	5.24099364727044e-07	0.69545259734283	1
ENSG00000114784.3	EIF1B	3	40309786	3_29	0	0.0204911663127678	5.67067003600341	3.65687427420504e-07	0.523938616536788	1
ENSG00000168032.8	ENTPD3	3	40387447	3_29	0	0.0185951540498783	4.75670846710158	2.78365423302663e-07	-0.227673707583901	1
ENSG00000188846.13	RPL14	3	40457413	3_29	0	0.0263506197252599	8.04175763669437	6.66884751748957e-07	0.90313880931845	2
ENSG00000177873.12	ZNF619	3	40477330	3_29	0	0.0200763606902828	5.47810117377446	3.46117861813093e-07	0.517371359214115	1
ENSG00000172888.11	ZNF621	3	40527244	3_29	0	0.0184681516762014	4.69222281618658	2.72716260591107e-07	-0.128576582668391	2
ENSG00000168036.16	CTNNB1	3	41195090	3_30	0	0	69.3108439313373	0	-3.69565446939893	1
ENSG00000168038.10	ULK4	3	41962206	3_30	0	2.40485434899185e-08	15187.9469887886	1.14946783890198e-09	5.78062720095487	2
ENSG00000182606.14	TRAK1	3	42014240	3_30	0	0	176.962307091873	0	-0.450773458873942	2
ENSG00000187094.11	CCK	3	42276141	3_30	0	0	57.5543296817872	0	1.40996442318658	2
ENSG00000114857.17	NKTR	3	42603651	3_31	0	0.0187844847802419	5.94661616027561	3.51542768168576e-07	-0.595468470965074	1
ENSG00000114853.13	ZBTB47	3	42653125	3_31	0	0.0679567208042223	18.1455783250464	3.88071904701853e-06	-2.00127680715777	1
ENSG00000010282.14	HHATL	3	42696978	3_31	0	0.0166737454012065	4.82543094206651	2.53208478820474e-07	-0.282896677348951	2
ENSG00000244607.5	CCDC13	3	42770079	3_31	0	0.0169606648585672	4.98585983530932	2.66128821976977e-07	-0.209910118277534	2
ENSG00000181061.13	HIGD1A	3	42800848	3_31	0	0.0429016413278143	13.7520228572271	1.85673304554045e-06	-1.62296478606573	1
ENSG00000180432.5	CYP8B1	3	42876414	3_31	0	0.0393644492232941	12.9347230046391	1.6023975998209e-06	1.69836194258156	1
ENSG00000144649.8	FAM198A	3	43047594	3_31	0	0.0215475439465077	7.23872731245035	4.90872797452776e-07	0.957644152217324	2
ENSG00000144647.5	POMGNT2	3	43105337	3_31	0	0.016809431420316	4.90163725615117	2.59300387420895e-07	-0.118515268588876	3
ENSG00000163788.13	SNRK	3	43280529	3_31	0	0.0164726028641349	4.71132352085213	2.44238503129638e-07	-0.053405428864762	1
ENSG00000011198.7	ABHD5	3	43689274	3_31	0	0.0407001568471187	13.2515410193655	1.69735014493666e-06	-1.61573071392624	1
ENSG00000179152.19	TCAIM	3	44330315	3_31	0	0.016455286351547	4.70143454637684	2.43469639166419e-07	-0.172852218600046	2
ENSG00000225873.3	LINC00694	3	44439661	3_31	0	0.016399921559123	4.669749724715	2.410151538173e-07	-0.062528236212691	1
ENSG00000178917.15	ZNF852	3	44504547	3_31	0	0.0216406021436653	7.27933513332179	4.95758339755351e-07	-1.13638934296069	1
ENSG00000196345.12	ZKSCAN7	3	44555404	3_31	0	0.0164286222976322	4.68618804828367	2.42286842843617e-07	-0.156931713020281	1
ENSG00000144792.9	ZNF660	3	44578138	3_31	0	0.0174449918375825	5.2506438703304	2.88265260106769e-07	-0.353503839665123	2
ENSG00000186448.14	ZNF197	3	44593969	3_31	0	0.0166176337938985	4.79374054654544	2.50699046764022e-07	-0.521602286718701	1
ENSG00000196653.11	ZNF502	3	44721338	3_31	0	0.026856086841609	9.31571057392412	7.87349749065634e-07	0.974278664884732	1
ENSG00000186446.11	ZNF501	3	44713292	3_31	0	0.0312137273851721	10.7366587123253	1.05468739362574e-06	1.10386305441258	2
ENSG00000163807.5	KIAA1143	3	44761331	3_31	0	0.0165671155779323	4.76511179595319	2.4844426148947e-07	-0.0369095371719366	2
ENSG00000163808.16	KIF15	3	44761638	3_31	0	0.128919796965497	24.3728946379228	9.88862021621272e-06	-2.63179462576728	1
ENSG00000169964.7	TMEM42	3	44861942	3_31	0	0.140309543591115	25.2112837900734	1.11324600852586e-05	-2.68123660028018	1
ENSG00000075914.12	EXOSC7	3	44975427	3_31	0	0.0269148735167567	9.33636240967624	7.90822502196787e-07	1.15983913895855	3
ENSG00000163812.13	ZDHHC3	3	44976413	3_31	0	0.0171732551293999	5.10299444376803	2.75795192213909e-07	-0.253228556035317	1
ENSG00000163814.7	CDCP1	3	45146293	3_32	0	0.022997745851648	5.40037219721936	3.90857038136284e-07	-0.579021613946902	1
ENSG00000249992.1	TMEM158	3	45226648	3_32	0	0.0216478841991478	4.83032974718843	3.29079788172089e-07	0.279892077279976	1
ENSG00000011376.9	LARS2	3	45387994	3_32	0	0.0586846466620032	14.286957338721	2.63859791945327e-06	-1.9307310598089	2
ENSG00000144791.9	LIMD1	3	45556624	3_32	0	0.0215735284765113	4.79791241329658	3.25748535269614e-07	-0.00929846498130276	2
ENSG00000211456.10	SACM1L	3	45688625	3_32	0	0.115546597877915	20.8427039076843	7.57914464368551e-06	-2.16124722970925	2
ENSG00000163817.15	SLC6A20	3	45796686	3_32	0	0.0212816334811632	4.66958178372298	3.12746111871161e-07	-0.0518547258681248	1
ENSG00000163818.16	LZTFL1	3	45916204	3_32	0	0.159961451725956	24.0670987558435	1.21156871536367e-05	2.49623453946093	1
ENSG00000172215.5	CXCR6	3	45940684	3_32	0	0.022254710847659	5.09082851195803	3.56549143389679e-07	0.285976303024112	1
ENSG00000163820.14	FYCO1	3	45953018	3_32	0	0.024132631881111	5.85455139983568	4.44638726062544e-07	-0.84396966439133	2
ENSG00000173578.7	XCR1	3	46027968	3_32	0	0.103445583793087	19.7599271169567	6.43289209993403e-06	2.29672150991275	1
ENSG00000163823.3	CCR1	3	46208438	3_32	0	0.0244522563263617	5.9786519928846	4.60077704816076e-07	0.488118129590461	2
ENSG00000121807.5	CCR2	3	46354094	3_32	0	0.0235535832715302	5.6255295636219	4.16993583159373e-07	0.632037749039103	1
ENSG00000160791.13	CCR5	3	46370051	3_32	0	0.0213329605777284	4.69227363703032	3.15023850269964e-07	-0.0775546345985568	3
ENSG00000012223.12	LTF	3	46504507	3_32	0	0.0246359426231888	6.04924561347429	4.69007055291607e-07	0.443181956670821	1
ENSG00000241186.9	TDGF1	3	46574146	3_32	0	0.0214983526633578	4.76502895775184	3.22388618191624e-07	0.270624984699017	2
ENSG00000163827.12	LRRC2	3	46562461	3_32	0	0.0213545712850909	4.70181240707409	3.15984026057858e-07	-0.229790477074627	1
ENSG00000261603.1	PRSS46	3	46703440	3_33	0	0.108278672665661	24.9987547204735	8.51864014120136e-06	-2.85782312158402	2
ENSG00000178038.16	ALS2CL	3	46696489	3_33	0	0.304958231728562	33.4453797476634	3.20985538099841e-05	3.34363337603729	1
ENSG00000188086.13	PRSS45	3	46744963	3_33	0	0.0137372587352973	5.96998775157274	2.58096723848985e-07	0.799698001943271	3
ENSG00000178055.11	PRSS42	3	46835174	3_33	0	0.0122683875478509	4.80934292917613	1.85687301829872e-07	-0.196480789962994	1
ENSG00000160801.13	PTH1R	3	46877889	3_33	0	0.0234203575195988	11.125703235838	8.2003042429138e-07	1.47057600280538	2
ENSG00000160796.16	NBEAL2	3	46973459	3_33	0	0.0126289913895515	5.38487945849021	2.14019638824517e-07	0.886296570639472	1
ENSG00000160799.11	CCDC12	3	46982458	3_33	0	0.0125106801608647	5.25839341759622	2.07034618628066e-07	-0.829986677581483	1
ENSG00000181555.20	SETD2	3	47163449	3_33	0	0.0124397501036047	5.0557326253598	1.9792685678266e-07	-0.624549839228344	1
ENSG00000076201.14	PTPN23	3	47380662	3_33	0	0.0146742752557839	6.17761795157811	2.85290086817252e-07	-0.0568758413586133	1
ENSG00000114650.18	SCAP	3	47475926	3_33	0	0.012312755113276	4.81783141540948	1.86687747109351e-07	0.495276569931407	2
ENSG00000163832.15	ELP6	3	47513447	3_33	0	0.0148924596358299	6.44802553000358	3.02205353626954e-07	-0.796264305472925	1
ENSG00000114646.9	CSPG5	3	47580841	3_33	0	0.12604755406382	27.7313446957661	1.10005481278033e-05	3.33352613333819	1
ENSG00000164045.11	CDC25A	3	48187406	3_34	0	0.0177200190842667	21.1943443411838	1.18193377960402e-06	4.76568777917962	2
ENSG00000164047.4	CAMP	3	48234587	3_34	0	0.0209445948361495	21.8631473250003	1.44109834200412e-06	4.85800943871299	1
ENSG00000164048.13	ZNF589	3	48241205	3_34	0	0.0177395388859815	20.9825635757289	1.17141248412049e-06	4.78313031064456	2
ENSG00000172113.8	NME6	3	48301597	3_34	0	0.0191285879592955	22.170576592511	1.33465455811145e-06	-4.73835329907428	2
ENSG00000164049.14	FBXW12	3	48372047	3_34	0	0.0155408310906218	6.84819050011976	3.3493385398378e-07	1.08517656975659	1
ENSG00000164050.12	PLXNB1	3	48429347	3_34	0	0.021256646669724	8.81237029243258	5.89517178789289e-07	0.670148339546331	1
ENSG00000164051.13	CCDC51	3	48440237	3_34	0	0.0207894585185612	8.65985667338938	5.66582107819615e-07	0.687726356516607	1
ENSG00000232112.3	TMA7	3	48440024	3_34	0	0.0207534192046643	8.64854019420838	5.64860804769713e-07	0.689461196844622	1
ENSG00000164053.19	ATRIP	3	48446788	3_34	0	0.0126450560173379	4.99729416573593	1.98867881004949e-07	0.4683309102052	1
ENSG00000213689.11	TREX1	3	48467186	3_34	0	0.0267698236903529	10.3103220866404	8.68613784405908e-07	-0.347114482200658	1
ENSG00000114268.11	PFKFB4	3	48569809	3_34	0	0.0121689042119956	5.12662235071225	1.96332308379731e-07	0.472902065967905	2
ENSG00000145040.3	UCN2	3	48562712	3_34	0	0.051037418652789	21.9557061592737	3.52650971213099e-06	-2.70251276576505	2
ENSG00000114270.17	COL7A1	3	48595323	3_34	0	0.0258381772918359	12.7048019338427	1.03309140034205e-06	-1.755011479617	1
ENSG00000213672.7	NCKIPSD	3	48683607	3_34	0	0.0159171116970082	10.6092491428988	5.31444462159119e-07	2.76256812509586	1
ENSG00000068745.14	IP6K2	3	48694528	3_34	0	0.0133546584336426	5.60876502111738	2.35726823554022e-07	0.227881909845944	3
ENSG00000114302.15	PRKAR2A	3	48845667	3_34	0	0.0120081648306738	4.8961561230224	1.85029456000446e-07	-0.752134613406945	2
ENSG00000221883.2	ARIH2OS	3	48919714	3_34	0	0.0257749320323453	17.0746913616746	1.38503058756282e-06	-3.69922947788487	1
ENSG00000177479.19	ARIH2	3	48919429	3_34	0	0.0257749320323453	17.0746913616746	1.38503058756282e-06	3.69922947788487	1
ENSG00000178467.17	P4HTM	3	48987668	3_34	0	0.0255904467927672	16.9890445589188	1.36821956873859e-06	3.69292928511604	1
ENSG00000178252.17	WDR6	3	49007334	3_34	0	0.0242655498907081	16.3596046361482	1.24931488664411e-06	-3.64752779346565	1
ENSG00000178057.14	NDUFAF3	3	49023895	3_34	0	0.0140947877284811	9.16768536001389	4.06656026709025e-07	2.70033388407063	1
ENSG00000178149.16	DALRD3	3	49023895	3_34	0	0.0140947877284811	9.1676853600139	4.06656026709026e-07	2.70033388407063	1
ENSG00000198218.10	QRICH1	3	49088219	3_34	0	0.0139117769730603	8.96433459176693	3.92472867540774e-07	-2.6716767418339	1
ENSG00000185909.14	KLHDC8B	3	49163259	3_34	0	0.0454365679478048	22.1884137524899	3.17278576861035e-06	-3.88732888732895	1
ENSG00000173421.16	CCDC36	3	49199006	3_34	0	0.0337486680286219	18.9948868792948	2.01744787329364e-06	3.66156687243582	2
ENSG00000188315.7	C3orf62	3	49277527	3_34	0	0.0182523287045764	9.56611012272616	5.49493590589492e-07	1.79199055766764	1
ENSG00000164076.16	CAMKV	3	49870905	3_35	2	0.106524662153293	27.3369509012802	9.16450920857025e-06	1.92589527409698	1
ENSG00000114316.12	USP4	3	49340655	3_35	0	0.0120419584937169	13.1354722610247	4.97796445560494e-07	-2.38323314865185	1
ENSG00000233276.3	GPX1	3	49359318	3_35	0	0.0126560031378167	13.8698900333529	5.52431666582598e-07	-2.47161766645616	1
ENSG00000067560.10	RHOA	3	49412205	3_35	0	0.012314933485278	13.4872216049137	5.22713284382625e-07	-2.42601288592701	1
ENSG00000145022.4	TCTA	3	49412205	3_35	0	0.0124849353037816	13.4053668809009	5.2671292330389e-07	2.4483394124055	2
ENSG00000145020.15	AMT	3	49422974	3_35	0	0.0123191663220646	13.453326918962	5.21578868872781e-07	2.41899192326184	1
ENSG00000145029.13	NICN1	3	49429438	3_35	0	0.0125198526361542	9.24274722187453	3.64174276865414e-07	1.78403502386785	2
ENSG00000173531.15	MST1	3	49684379	3_35	0	0.010996568669281	11.1459444338368	3.8572966304335e-07	2.73519856066183	3
ENSG00000164068.15	RNF123	3	49696796	3_35	0	0.0311009345036589	34.6767399505123	3.39406905342276e-06	-4.14947478863413	1
ENSG00000176095.11	IP6K1	3	49787893	3_35	0	0.0163833621681372	13.827854807219	7.12962711138446e-07	-2.61229862682949	1
ENSG00000185614.4	FAM212A	3	49803410	3_35	0	0.012088217650133	19.2725906724238	7.33181236837875e-07	1.94390420557829	2
ENSG00000164078.12	MST1R	3	49903379	3_35	0	0.0151328086129826	19.4632784294388	9.26924814334013e-07	-2.72856979508653	2
ENSG00000164077.13	MON1A	3	49931139	3_35	0	0.0115394471213258	14.9632658726699	5.43400918005795e-07	2.03714555880706	1
ENSG00000004534.14	RBM6	3	49937901	3_35	0	0.0115370303171487	14.9590480733319	5.4313396884922e-07	2.03661392238069	1
[truncated: 9,064 more rows]
