# Supplementary material for: Adjusting for genetic confounders in transcriptome-wide association studies improves discovery of risk genes of complex traits
Source: Nat Genet. 2024 Jan 26;56(2):336–47. doi: 10.1038/s41588-023-01648-9 (PMC10864181; doi:10.1038/s41588-023-01648-9)
Supplement: Supplementary file 5 — cTWAS results of all analyzed genes across all tissues for IBD, SCZ, and SBP. Results are stored separately for each combination of traits and tissues. Column legends for each set of results are the same as in Supplementary Table 1. [file 41588_2023_1648_MOESM5_ESM.zip › SBP_Heart_Atrial_Appendage.csv]

id	genename	chrom	pos	region_tag	cs_index	PIP	tau2	PVE	z	num_eqtl
ENSG00000237330.2	RNF223	1	1073854	1_1	0	0.0119228759459897	4.80803052836608	1.80408591345003e-07	-0.377112795314309	2
ENSG00000187961.13	KLHL17	1	960326	1_1	0	0.107466762730826	24.8439873399778	8.40242103247493e-06	-2.47395050652676	1
ENSG00000187583.10	PLEKHN1	1	981454	1_1	0	0.0118188210991613	4.6873052788349	1.74343745563247e-07	-0.139736712824487	1
ENSG00000187642.9	PERM1	1	982112	1_1	0	0.014145217918254	6.33075610324541	2.81821549587803e-07	-0.640290765460154	1
ENSG00000188290.10	HES4	1	1000079	1_1	0	0.015361460030822	7.20531275097135	3.48332747451231e-07	-1.04878103104821	1
ENSG00000187608.8	ISG15	1	1000814	1_1	0	0.0176819005360761	8.49461724439815	4.72695787330718e-07	-1.20212398096429	2
ENSG00000131591.17	C1orf159	1	1098619	1_1	0	0.0121880187547706	5.02616250250051	1.92787385351564e-07	0.284646669851885	1
ENSG00000162571.13	TTLL10	1	1174273	1_1	0	0.0518727542063289	21.7128506783405	3.54458281046432e-06	3.04351672736225	1
ENSG00000186827.10	TNFRSF4	1	1211917	1_1	0	0.015698977150825	7.55601343756904	3.73312947461631e-07	0.749937438754171	1
ENSG00000078808.16	SDF4	1	1232800	1_1	0	0.0137105794776207	8.30949100208513	3.58541314358473e-07	-1.95698040411582	1
ENSG00000160087.20	UBE2J2	1	1274159	1_1	0	0.0134986965181452	5.97422613085033	2.53794650802575e-07	-0.572523217143432	1
ENSG00000162572.20	SCNN1D	1	1280878	1_1	0	0.012454238563947	5.31383296905963	2.08273518148113e-07	0.450000098380654	2
ENSG00000131584.18	ACAP3	1	1307603	1_1	0	0.0589008151241054	23.4626226268231	4.34917451131743e-06	-4.80444217189098	2
ENSG00000169962.4	TAS1R3	1	1331096	1_1	0	0.0765215494820553	28.677704085437	6.90616751388026e-06	4.62996103631591	1
ENSG00000107404.19	DVL1	1	1346890	1_1	0	0.0627142271252423	26.9337280002581	5.31583531643248e-06	-4.5475320405394	1
ENSG00000162576.16	MXRA8	1	1361311	1_1	0	0.0654399623929881	27.3024026811866	5.62280318955881e-06	-4.56884009098706	1
ENSG00000175756.13	AURKAIP1	1	1374801	1_1	0	0.0122119170768544	10.0926631842926	3.87881083766695e-07	-2.73746700828164	1
ENSG00000242485.5	MRPL20	1	1407014	1_1	0	0.0393926801618787	17.3384443039544	2.14948605200949e-06	2.68427830110404	3
ENSG00000235098.8	ANKRD65	1	1418252	1_1	0	0.191825255427798	26.1779267509006	1.58033808718748e-05	-4.93134334210297	2
ENSG00000160072.19	ATAD3B	1	1434243	1_1	0	0.0387062029377258	18.5966920845319	2.26529748734647e-06	-2.75300044866378	1
ENSG00000197785.13	ATAD3A	1	1511945	1_1	0	0.024057634034176	14.9545458779413	1.13223119733759e-06	-2.77234671507614	1
ENSG00000205090.8	TMEM240	1	1537160	1_1	0	0.0411408238095897	16.1246808420366	2.0877240050734e-06	1.37117797631948	1
ENSG00000228594.3	FNDC10	1	1599234	1_1	0	0.0135068068062533	6.38318494782421	2.71330796461557e-07	1.25525773331449	1
ENSG00000197530.12	MIB2	1	1613769	1_1	0	0.0147343209344617	6.52934512347524	3.02767129732896e-07	0.671176477441245	2
ENSG00000189409.13	MMP23B	1	1631710	1_1	0	0.0173156506811549	8.25663010073206	4.49935870603628e-07	0.819382303221782	1
ENSG00000248333.8	CDK11B	1	1659220	1_1	0	0.0972203657910498	27.9976220610022	8.56618345654248e-06	-4.00719307480744	2
ENSG00000189339.11	SLC35E2B	1	1665581	1_1	0	0.286436289422462	33.7555574600541	3.04286228536686e-05	-3.58789955167236	1
ENSG00000008130.15	NADK	1	1753033	1_1	1	0.548762846444857	29.7435077345654	5.13671959052435e-05	-5.37687405993663	1
ENSG00000169885.9	CALML6	1	1915022	1_1	0	0.0132057831455477	5.80771050616068	2.4136711266098e-07	0.532241932919924	2
ENSG00000178821.12	TMEM52	1	1919475	1_1	0	0.011864997634618	4.82107484371805	1.80019894689071e-07	-0.368638035174378	1
ENSG00000205116.3	TMEM88B	1	1426175	1_1	0	0.0120011929544918	7.00961192513503	2.64744756162479e-07	-2.04650400385903	1
ENSG00000162585.16	FAAP20	1	2168443	1_2	0	0.00910206191493423	5.85612999036869	1.67748817494788e-07	-0.865166536034092	3
ENSG00000116151.13	MORN1	1	2343517	1_2	0	0.00788972714569791	4.65564716399423	1.1559818542192e-07	-0.0773375923697058	2
ENSG00000157916.19	RER1	1	2391602	1_2	0	0.0105038127889795	7.38562338449199	2.44142340806451e-07	0.729663434713331	1
ENSG00000157911.9	PEX10	1	2404771	1_2	0	0.0392932386675132	19.8579175752378	2.45561627776086e-06	2.04756819683112	2
ENSG00000149527.17	PLCH2	1	2420440	1_2	0	0.00871621417962876	5.47823047465612	1.50271688609654e-07	0.414699559273525	2
ENSG00000157873.17	TNFRSF14	1	2555429	1_2	0	0.00799171426389211	4.76635880778003	1.19876941504949e-07	-0.216932842664307	1
ENSG00000157870.14	FAM213B	1	2586971	1_2	0	0.00790012629650527	4.65705797508838	1.1578562716235e-07	-0.0793702815959844	1
ENSG00000142606.15	MMEL1	1	2632744	1_2	0	0.00820185720809985	5.02108801746225	1.2960418105996e-07	-0.26082430414642	1
ENSG00000215912.12	TTC34	1	2800905	1_2	0	0.00850553813240518	5.36263528269461	1.43545317721069e-07	0.373446594905477	1
ENSG00000130762.14	ARHGEF16	1	3454845	1_2	0	0.00830599257335662	5.057789905237	1.32209084356126e-07	0.0367152292615594	1
ENSG00000116213.15	WRAP73	1	3654319	1_2	0	0.0137607883118837	9.79062099649304	4.23996748977588e-07	-1.11301503453866	1
ENSG00000235169.7	SMIM1	1	3772844	1_3	0	0.0857444324808343	17.8125186089166	4.80662493367779e-06	-1.89979352604239	1
ENSG00000116198.12	CEP104	1	3854983	1_3	0	0.0303103897594874	7.93275324198963	7.56701229978357e-07	0.994494498065199	3
ENSG00000169598.15	DFFB	1	3856947	1_3	0	0.0286263404711284	7.39512238496171	6.662238436576e-07	-0.747381767563943	4
ENSG00000198912.10	C1orf174	1	3891607	1_3	0	0.0239326343433072	5.71307526250099	4.30298096115958e-07	-0.467371847658525	2
ENSG00000196581.10	AJAP1	1	4652928	1_4	0	0.0183161063211023	4.8913112019682	2.81946965340635e-07	0.240704603994407	1
ENSG00000069424.14	KCNAB2	1	5983870	1_5	0	0.0907279184350873	19.4054835056739	5.54082442611647e-06	2.14113009161326	2
ENSG00000131697.17	NPHP4	1	5976155	1_5	0	0.0433751986592499	12.802698671939	1.74763999279275e-06	-1.4731000684655	1
ENSG00000158286.12	RNF207	1	6205436	1_5	0	0.0569610066934903	15.6534817760455	2.806064062834e-06	1.7634286326522	2
ENSG00000116237.15	ICMT	1	6233935	1_5	0	0.0595296818736535	16.107756330825	3.01771058766322e-06	-1.79358266094892	2
ENSG00000116251.9	RPL22	1	6209280	1_5	0	0.0197410861042542	5.30459835556597	3.29558504017929e-07	0.231379032177731	1
ENSG00000158292.6	GPR153	1	6262459	1_5	0	0.0311190864436153	9.65093718306356	9.45159930202786e-07	1.01347104625783	1
ENSG00000097021.19	ACOT7	1	6394534	1_5	0	0.0456148114393036	12.4291881300496	1.78425786267315e-06	1.43272669917144	1
ENSG00000187017.15	ESPN	1	6427917	1_5	0	0.0397069806311524	11.2472544521427	1.40547251863036e-06	-1.34059197403662	1
ENSG00000171680.21	PLEKHG5	1	6520337	1_5	0	0.0190073781088943	5.94951053604011	3.55887247119988e-07	0.96442777529645	1
ENSG00000162408.10	NOL9	1	6554170	1_5	0	0.0182371566876569	5.20831204372422	2.98925592815855e-07	-0.697655035643519	1
ENSG00000204859.12	ZBTB48	1	6579787	1_5	0	0.0266525200627045	11.0305247079826	9.25216617514379e-07	-2.02401250076141	3
ENSG00000041988.15	THAP3	1	6625714	1_5	1	0.0239629916230512	12.7885966113064	9.6443485673608e-07	-3.0579558166831	2
ENSG00000171735.18	CAMTA1	1	6781350	1_5	0	0.0212489434727389	6.07889164526128	4.0650951662941e-07	0.654818820552888	1
ENSG00000049245.12	VAMP3	1	7771004	1_6	0	0.0162801786030441	5.15450339524268	2.64091831682837e-07	0.176252631189815	2
ENSG00000116288.12	PARK7	1	7954388	1_6	0	0.0212576904670383	8.3606922220545	5.59328937941329e-07	1.36042497356003	2
ENSG00000162426.14	SLC45A1	1	8317768	1_6	0	0.0308300326248173	16.4363985436151	1.59473902243293e-06	3.06979102371974	1
ENSG00000142599.17	RERE	1	8811906	1_6	0	0.0192493109182467	21.7276104864011	1.31624316220501e-06	-4.43183379382997	1
ENSG00000074800.13	ENO1	1	8879783	1_6	0	0.0154578484261092	6.60023862468403	3.21083253826914e-07	1.63545893719753	1
ENSG00000180758.11	GPR157	1	9124753	1_6	0	0.0454052206082058	14.9680362553516	2.13884636620109e-06	-1.87746997404811	1
ENSG00000049239.12	H6PD	1	9221777	1_6	0	0.0155110810914407	4.85331944968642	2.36913560637324e-07	-0.139752124933452	3
ENSG00000171603.16	CLSTN1	1	9824341	1_7	0	0.0239836478201205	10.8950490016787	8.22343757243709e-07	1.45900586070763	1
ENSG00000162441.11	LZIC	1	9943171	1_7	0	0.0135417468789574	6.06143654103513	2.58320711498709e-07	-1.01813736976702	1
ENSG00000162444.11	RBP7	1	9991107	1_7	0	0.0237280846476542	11.3657392267034	8.48729590986682e-07	-1.72684203850071	1
ENSG00000130939.18	UBE4B	1	10033012	1_7	0	0.013411462396834	5.64929108723271	2.38439972384898e-07	-0.0990493617352449	2
ENSG00000054523.17	KIF1B	1	10210438	1_7	0	0.0604827383950704	19.4052306219745	3.69367966164043e-06	-3.12072353339478	1
ENSG00000142657.20	PGD	1	10398423	1_7	0	0.0134226664900335	5.4712277969094	2.31117361257185e-07	-1.13067136056143	2
ENSG00000175279.21	CENPS	1	10430228	1_7	0	0.0132115203859555	6.14307215074777	2.55415582343573e-07	-1.42259513921276	3
ENSG00000241563.3	CORT	1	10449352	1_7	0	0.0153219854165827	6.60052299334869	3.18274882600714e-07	-0.171268748515396	1
ENSG00000160049.11	DFFA	1	10477033	1_7	0	0.0124216016723967	5.05791483817458	1.9772340682638e-07	0.816947074079762	2
ENSG00000120948.16	TARDBP	1	11012192	1_8	0	0.0294510765732611	7.38238537684168	6.84237482538968e-07	0.844711571824196	1
ENSG00000116649.9	SRM	1	11060199	1_8	0	0.0220307178882392	4.65653484154579	3.2284976878608e-07	-0.0367283217212089	2
ENSG00000171824.13	EXOSC10	1	11100055	1_8	0	0.0896984997562963	17.9672166920902	5.0719499426499e-06	2.38359844964546	2
ENSG00000171819.4	ANGPTL7	1	11189075	1_8	0	0.0810187225869596	16.9868178128301	4.331181605937e-06	-2.3090566010915	1
ENSG00000198793.12	MTOR	1	11262099	1_8	0	0.0606618731971989	14.217589914835	2.71425579720002e-06	2.08868009242441	1
ENSG00000132879.13	FBXO44	1	11666625	1_8	0	0.0260155240537784	6.21664756314038	5.08976580035944e-07	0.682836278719984	1
ENSG00000116661.9	FBXO2	1	11653506	1_8	0	0.0370817998371588	9.55258314243919	1.11478368805978e-06	-1.08472954181691	2
ENSG00000116663.10	FBXO6	1	11663828	1_8	0	0.032788801691897	8.39276645164744	8.66043400962612e-07	-1.01186818159451	2
ENSG00000177674.15	AGTRAP	1	11737129	1_9	0	0.00942716686962708	5.74960233165154	1.70579947426235e-07	-0.886772103536659	1
ENSG00000177000.10	MTHFR	1	11792841	1_9	0	0.0166893786517064	8.69146766895844	4.56501554555761e-07	-0.194121531097875	1
ENSG00000011021.21	CLCN6	1	11806394	1_9	0	0.0124273770834525	8.37317147320253	3.27475214417113e-07	0.880818436622257	1
ENSG00000175206.10	NPPA	1	11847546	1_9	0	0.101682999083435	33.2535390323001	1.06413123955712e-05	4.12541381430576	1
ENSG00000120937.8	NPPB	1	11859214	1_9	0	0.0716613043012413	32.1781692638143	7.25696475723688e-06	7.94110954534652	1
ENSG00000116685.15	KIAA2013	1	11926172	1_9	0	0.0131926165803365	24.0672400860807	9.99231703149504e-07	-4.08918249470736	2
ENSG00000083444.16	PLOD1	1	11926172	1_9	0	0.00932775011417608	8.58760004803373	2.5209120051532e-07	-2.51792085482677	2
ENSG00000116691.10	MIIP	1	12012461	1_9	0	0.00967456583473869	8.06664606212921	2.45602882713057e-07	0.694734725103208	1
ENSG00000028137.18	TNFRSF1B	1	12129504	1_9	0	0.0283088345446112	14.6020066064289	1.30089877402241e-06	1.38692254137967	1
ENSG00000162496.8	DHRS3	1	12716341	1_9	0	0.0110090744497438	6.78853196658145	2.35199096862859e-07	-0.812763054507948	1
ENSG00000162493.16	PDPN	1	13583417	1_10	0	0.0401026215049707	9.24329067357543	1.16656340232639e-06	1.10358051104009	1
ENSG00000116731.22	PRDM2	1	13698273	1_10	0	0.0246620451095458	4.66633976820422	3.62171622890412e-07	-0.100991372067686	1
ENSG00000189337.16	KAZN	1	13892372	1_10	0	0.0355009068195262	8.09299028936589	9.04185294769252e-07	0.960156461769938	1
ENSG00000142634.12	EFHD2	1	15405858	1_11	0	0.00257635013305824	5.4851970260736	4.44739895893533e-08	0.50730090231469	1
ENSG00000162438.11	CTRC	1	15413505	1_11	0	0.00729297774477045	14.1711577512659	3.25251414923537e-07	-0.688727483812779	1
ENSG00000132906.17	CASP9	1	15526781	1_11	0	0.00243975318555167	8.46463992184238	6.4992516896287e-08	-1.17931811053962	1
ENSG00000116771.5	AGMAT	1	15584923	1_11	0	0.00458017210371886	8.16410431283889	1.17679093970542e-07	0.901483203885496	1
ENSG00000197312.11	DDI2	1	15617889	1_11	0	0.0260024771614593	32.6319756688685	2.67034310209486e-06	-5.02015927137592	2
ENSG00000116786.11	PLEKHM2	1	15682529	1_11	0	0.00245604116264508	7.52583745841447	5.81700516161627e-08	1.91661118894249	2
ENSG00000162461.7	SLC25A34	1	15735471	1_11	0	0.00239325307309113	8.87050526929636	6.68106900168513e-08	-2.43263916237738	1
ENSG00000162458.12	FBLIM1	1	15756481	1_11	0	0.00260254914854241	6.9456816399773	5.68882778444003e-08	1.66285808419113	1
ENSG00000116809.11	ZBTB17	1	15976487	1_11	0	0.0400708627587786	23.596560073506	2.97568093646259e-06	-3.59978128806705	1
ENSG00000186510.11	CLCNKA	1	16038434	1_11	0	0.00262229078048615	5.41153073098016	4.46590983722211e-08	1.20849183081426	2
ENSG00000173641.17	HSPB7	1	16019124	1_11	0	0.01440538461038	19.0651617199686	8.64319527795847e-07	-3.0108194788476	3
ENSG00000184908.17	CLCNKB	1	16043819	1_11	0	0.00239964178199303	4.8999357109927	3.70037527810124e-08	0.271479741555766	3
ENSG00000185519.8	FAM131C	1	16069823	1_11	0	0.00513211352046761	10.5200824643374	1.69912125265646e-07	-1.69402487589218	2
ENSG00000142627.12	EPHA2	1	16204221	1_11	0	0.00307552965267321	6.67741496859298	6.46304617380479e-08	-1.01061701200872	1
ENSG00000142632.16	ARHGEF19	1	16213318	1_11	0	0.00238056760724548	4.69631566631196	3.51841265526845e-08	0.18254767384513	1
ENSG00000132881.11	RSG1	1	16237068	1_11	0	0.00822191064335065	15.5985463135046	4.03613656966715e-07	2.1277754857017	2
ENSG00000037637.10	FBXO42	1	16352086	1_11	0	0.0307241891210343	27.6501327926304	2.67353962229426e-06	2.95193363296325	3
ENSG00000055070.16	SZRD1	1	16352086	1_11	0	0.0570474053746103	33.2567226648335	5.97068719604394e-06	-3.33641963146353	2
ENSG00000157191.19	NECAP2	1	16439071	1_11	0	0.00237752721339157	4.68200189783085	3.50320906274786e-08	0.285736449603253	3
ENSG00000219481.10	NBPF1	1	16488717	1_11	0	0.00277641479600865	6.03226527162028	5.27076623852908e-08	0.319121159624387	1
ENSG00000183888.4	C1orf64	1	16003338	1_11	0	0.00411965395205294	9.97085902475822	1.2927135075155e-07	1.51937739569087	2
ENSG00000117122.13	MFAP2	1	16980204	1_12	0	0.0266983206078439	4.65017323049237	3.90716767655792e-07	-0.017402722513055	2
ENSG00000159363.17	ATP13A2	1	17009758	1_12	0	0.0267696525057305	4.67523990196643	3.93872453396548e-07	0.117299562162221	2
ENSG00000117118.9	SDHB	1	17049801	1_12	0	0.0280633392238301	5.11874053841632	4.52075983711764e-07	0.364496597784916	1
ENSG00000159339.13	PADI4	1	17325142	1_12	0	0.0375433201715273	7.85948046828324	9.28614562216756e-07	-0.910541551930809	1
ENSG00000179051.13	RCC2	1	17439260	1_12	0	0.0285188790787814	5.27011035186717	4.72999993254952e-07	0.418844772182358	1
ENSG00000159423.16	ALDH4A1	1	18902055	1_13	0	0.021336370619394	8.35977894721558	5.61337833399419e-07	0.96949665105067	2
ENSG00000169991.10	IFFO2	1	18949846	1_13	0	0.0160971753301673	5.72153464898472	2.89848582243919e-07	0.420462633030513	3
ENSG00000127481.14	UBR4	1	19211261	1_13	0	0.0443008701097616	15.2367827581504	2.12429342780728e-06	1.85583927070024	1
ENSG00000127463.13	EMC1	1	19246729	1_13	0	0.0143524117910168	4.64882338673951	2.09979504869159e-07	0.0584862520246696	1
ENSG00000053372.4	MRTO4	1	19249541	1_13	0	0.0168861028613592	6.16914017544759	3.27840831488357e-07	0.804613565724193	2
ENSG00000162482.4	AKR7A3	1	19288862	1_13	0	0.0296388772725302	11.4456324200591	1.06760479680704e-06	-1.36049448590908	1
ENSG00000053371.12	AKR7A2	1	19310633	1_13	0	0.0203466973925008	7.91467079128133	5.06799006626088e-07	-1.029640257951	2
ENSG00000040487.12	PQLC2	1	19312063	1_13	0	0.0301448652857151	11.6048776121905	1.1009380598724e-06	-1.35506679716717	2
ENSG00000173436.13	MINOS1	1	19597831	1_13	0	0.0263734981075739	10.3484768636448	8.58920847509735e-07	1.21891552757594	2
ENSG00000158747.13	NBL1	1	19391407	1_13	0	0.0267115528733134	10.468115832922	8.79987756424986e-07	1.38125162532508	2
ENSG00000169914.5	OTUD3	1	19882213	1_13	0	0.0245345794493016	9.66984174395625	7.46632616833361e-07	-1.183390355979	3
ENSG00000188257.10	PLA2G2A	1	19979653	1_13	0	0.0184763946287754	7.01153369564854	4.07698608085999e-07	0.80621309246823	2
ENSG00000127472.10	PLA2G5	1	20028276	1_13	0	0.014360926371393	4.65436676776337	2.1035460909165e-07	0.0532686702984332	2
ENSG00000158816.15	VWA5B1	1	20291682	1_14	0	0.0269194208695984	5.62561705020095	4.7658991869669e-07	0.476402805183185	1
ENSG00000162545.5	CAMK2N1	1	20487951	1_14	0	0.0416250319345689	9.73222205525769	1.27489836113603e-06	-1.3482475532813	1
ENSG00000090432.6	MUL1	1	20418545	1_14	0	0.0249884215598227	4.92654686942062	3.87427475365557e-07	-0.352367487347515	1
ENSG00000183114.7	FAM43B	1	20551955	1_14	0	0.0244503049543278	4.72219735372832	3.63360226317142e-07	0.263030181531193	2
ENSG00000158825.5	CDA	1	20587958	1_14	0	0.124823114797764	20.2692295551457	7.96234938859678e-06	2.29669750631219	4
ENSG00000158828.7	PINK1	1	20633737	1_14	0	0.0306572903645544	6.84814348415172	6.60717168790229e-07	-0.547351784997549	2
ENSG00000117245.12	KIF17	1	20684689	1_14	0	0.0414718740043705	9.69744499837881	1.26566846408567e-06	-1.37466286792984	1
ENSG00000189410.11	SH2D5	1	20733077	1_14	0	0.0253041341390461	5.04437979611018	4.01705920331659e-07	0.253825052469348	1
ENSG00000127483.17	HP1BP3	1	20787923	1_14	0	0.0809089711363208	16.0589816705294	4.08906161514747e-06	2.89297122726926	1
ENSG00000075151.20	EIF4G3	1	21181395	1_14	0	0.0881431617555483	16.8830059794586	4.68325033506206e-06	-3.00420459454014	1
ENSG00000117298.14	ECE1	1	21347880	1_14	0	0.0498311410595125	11.4359154799507	1.7934147718867e-06	-1.29374793885951	1
ENSG00000142794.18	NBPF3	1	21439960	1_15	0	0.0163169536009038	4.73345318680545	2.430670771136e-07	-0.211125523047665	2
ENSG00000076864.19	RAP1GAP	1	21670352	1_15	0	0.0193328049791474	6.29275584687334	3.82864170298381e-07	-0.648927143491374	1
ENSG00000090686.15	USP48	1	21783303	1_15	0	0.0446127002967892	14.1654100192316	1.98882529179527e-06	1.70515513820592	3
ENSG00000187942.11	LDLRAD2	1	21818263	1_15	0	0.0161647256401529	4.65700391544676	2.36910284680333e-07	-0.246977280378074	1
ENSG00000142798.17	HSPG2	1	21850873	1_15	0	0.0171280307647708	5.19800208404601	2.80190145870336e-07	-0.536094734444778	1
ENSG00000142789.19	CELA3A	1	22001714	1_15	0	0.0192189879677493	6.25319816928273	3.78217553124105e-07	0.766402047826208	1
ENSG00000070831.15	CDC42	1	22043928	1_15	0	0.0186801096441418	6.16011363671686	3.62140517992674e-07	-0.639165911151482	1
ENSG00000162552.14	WNT4	1	21915167	1_15	0	0.0435267525918604	14.1112172739382	1.93299049910527e-06	1.57862774094698	2
ENSG00000169641.13	LUZP1	1	23176683	1_16	0	0.111583592825094	22.29891762127	7.83056497885819e-06	2.46123427537693	1
ENSG00000125944.18	HNRNPR	1	23343277	1_16	0	0.0322858744997522	10.4612992854879	1.06293609470096e-06	-1.56179806550604	1
ENSG00000125945.14	ZNF436	1	23371627	1_16	0	0.109962954071336	22.1559797851904	7.66736842816877e-06	-2.61617763194054	1
ENSG00000204219.9	TCEA3	1	23382496	1_16	0	0.0556770498184132	15.6153815242298	2.73613668138897e-06	2.18232675991254	3
ENSG00000088280.18	ASAP3	1	23484995	1_16	0	0.0199503297648983	5.94098213571095	3.73007272087222e-07	0.864348637242373	1
ENSG00000117318.8	ID3	1	23559108	1_16	0	0.0176201930270631	4.77797954329276	2.6494999852772e-07	-0.158174129958676	1
ENSG00000142676.12	RPL11	1	23691734	1_17	0	0	607.979568367263	0	1.36572274024096	2
ENSG00000011007.12	ELOA	1	23743147	1_17	0	0	1807.21233831758	0	3.72582769113586	1
ENSG00000057757.9	PITHD1	1	23782193	1_17	0	1.11022302462516e-16	2931.29165972336	1.0241845869813e-18	-3.282971481843	1
ENSG00000117308.14	GALE	1	23800401	1_17	0	0	87.4420548185612	0	0.341889092978016	2
ENSG00000117305.14	HMGCL	1	23812946	1_17	0	0	2072.37836882335	0	3.13316546096673	1
ENSG00000179163.11	FUCA1	1	23866260	1_17	0	0	2126.74879184562	0	-3.0653685674558	1
ENSG00000142661.18	MYOM3	1	24055545	1_17	0	0	245.842415886243	0	1.31187463207029	2
ENSG00000142677.3	IL22RA1	1	24151523	1_17	0	0	193.805409098491	0	2.51332582355329	1
ENSG00000185436.11	IFNLR1	1	24182220	1_17	0	0	71.9925308994024	0	1.0657397697043	2
ENSG00000158055.15	GRHL3	1	24318866	1_17	0	0	7.88263234184678	0	0.741263279334719	1
ENSG00000001460.17	STPG1	1	24417293	1_17	0	0	7.73725407229795	0	0.155927816635665	2
ENSG00000001461.16	NIPAL3	1	24415329	1_17	0	0	9.08832389175643	0	0.0864962522152251	1
ENSG00000117602.11	RCAN3	1	24502439	1_17	0	0	8.57723077055618	0	0.802567099418273	1
ENSG00000184454.6	NCMAP	1	24555537	1_17	0	0	12.0593893681346	0	-0.900333197886743	1
ENSG00000169504.14	CLIC4	1	24747080	1_17	0	0	54.0427214740483	0	-3.31301888580401	1
ENSG00000020633.18	RUNX3	1	24965206	1_17	0	0	6.85153671623807	0	0.695963717689754	2
ENSG00000253368.3	TRNP1	1	27091734	1_19	0	0.0379609424387579	17.1794938637766	2.05237314932249e-06	2.57019753941403	1
ENSG00000090020.10	SLC9A1	1	27167335	1_19	0	0.120679238158456	28.2541681124744	1.07306012909809e-05	3.35541865530204	1
ENSG00000142784.15	WDTC1	1	27234636	1_19	0	0.0118052260525143	6.22692288521063	2.31343216046017e-07	-0.596101632544026	1
ENSG00000186501.14	TMEM222	1	27332218	1_19	0	0.0237529815110555	12.7693228184261	9.5454184310748e-07	1.62062479365271	2
ENSG00000142765.17	SYTL1	1	27342119	1_19	0	0.0504298848943285	19.8679886937545	3.15319518529384e-06	2.0210848049293	2
ENSG00000142733.14	MAP3K6	1	27178487	1_19	0	0.0182283809737299	10.2883160788702	5.90202940210971e-07	-1.24914874423431	4
ENSG00000142748.12	FCN3	1	27367112	1_19	0	0.0154242746316096	8.72545107167939	4.23547000554691e-07	-0.94847169903147	2
ENSG00000181773.6	GPR3	1	27392588	1_19	0	0.0587752035047205	21.3233925885197	3.94420444369322e-06	-2.78446101111945	1
ENSG00000126705.13	AHDC1	1	27604387	1_19	0	0.0142129124986883	7.96080409223443	3.56081157065301e-07	-0.887965856707581	1
ENSG00000009780.15	FAM76A	1	27726800	1_19	0	0.010958653384761	5.53222630927828	1.90794610199828e-07	-0.483500105430537	1
ENSG00000117748.9	RPA2	1	27914572	1_19	0	0.0102033825577263	4.8657872527986	1.56245047378828e-07	-0.215133292796796	1
ENSG00000158156.7	XKR8	1	27959966	1_19	0	0.0377218776333369	17.1208522717062	2.03248643407082e-06	-1.90194372160237	1
ENSG00000169403.11	PTAFR	1	28193492	1_19	0	0.00997686972666856	4.65631052152989	1.4619927201615e-07	-0.0273063705806345	1
ENSG00000126698.10	DNAJC8	1	27456395	1_19	0	0.011306923814365	5.82422589726	2.07248621568794e-07	-0.253216521753117	1
ENSG00000130770.17	ATPIF1	1	28235584	1_19	0	0.012080351152903	6.44205543418809	2.4491364952592e-07	-0.928580558968284	2
ENSG00000130766.4	SESN2	1	28259165	1_19	0	0.0118014985686963	6.22397057115945	2.31160519732706e-07	-0.471130319641207	1
ENSG00000204138.12	PHACTR4	1	28369881	1_19	0	0.0221562574655931	12.1165725638468	8.44860808440275e-07	-1.79918275597313	2
ENSG00000180198.15	RCC1	1	28318402	1_19	0	0.0120112703188872	6.38848300028783	2.41488057566774e-07	-0.611365466796108	2
ENSG00000180098.9	TRNAU1AP	1	28553045	1_19	0	0.0136759767484211	7.60092706616178	3.27140183359684e-07	-0.809188926081632	1
ENSG00000198492.15	YTHDF2	1	28737524	1_19	0	0.011132179807621	5.67887219713311	1.9895336141476e-07	-0.479145084782661	1
ENSG00000159023.19	EPB41	1	28886822	1_19	0	0.0203437251354897	11.3165936000755	7.24527998608917e-07	1.22038807184664	1
ENSG00000253304.1	TMEM200B	1	29123661	1_19	0	0.0266893046410486	13.8634072163136	1.16443757925661e-06	-1.88136458241864	1
ENSG00000116353.15	MECR	1	29135343	1_19	0	0.114223430696051	27.7188539577628	9.96413135324332e-06	3.09728860211982	1
ENSG00000060656.19	PTPRU	1	29243907	1_19	0	0.00996858385914246	4.64855852236611	1.45834656540399e-07	-0.219743108321403	2
ENSG00000162510.5	MATN1	1	30685255	1_20	0	0	10.2895806279098	0	-1.03769790991352	1
ENSG00000162511.7	LAPTM5	1	30757348	1_20	0	0	8.728286679548	0	-0.959593932761225	2
ENSG00000162512.15	SDC3	1	30872105	1_20	0	0	9.37968918820907	0	-1.05362588432977	2
ENSG00000134644.15	PUM1	1	31066204	1_20	0	0	13.1265542609079	0	-1.13414665045068	1
ENSG00000084628.9	NKAIN1	1	31239088	1_20	0	0	11.6013142678555	0	1.21892396242602	1
ENSG00000121766.15	ZCCHC17	1	31300649	1_20	0	0	24.1588009189826	0	1.49126667076338	1
ENSG00000168528.11	SERINC2	1	31217560	1_20	0	0	16.3749322124456	0	0.626297535986604	2
ENSG00000142910.15	TINAGL1	1	31576820	1_20	0	0	30.4397376469036	0	1.61763986522572	1
ENSG00000121764.11	HCRTR1	1	31616786	1_20	0	0	11.0577228681543	0	-0.883047021307351	2
ENSG00000162517.12	PEF1	1	31645212	1_20	0	0	58.6990364502144	0	-2.15411426706286	1
ENSG00000084636.17	COL16A1	1	31699458	1_20	0	0	79.0219616932733	0	-0.774221714635089	3
ENSG00000134668.12	SPOCD1	1	31815803	1_20	0	0	160.997042731407	0	0.150492893429328	2
ENSG00000184007.18	PTP4A2	1	31944881	1_20	0	0	2040.90325255401	0	3.18309613648047	2
ENSG00000121775.17	TMEM39B	1	32071019	1_21	0	0.0211298514111875	7.17678004535231	4.77238039392328e-07	0.674321667215519	1
ENSG00000025800.13	KPNA6	1	32108863	1_21	0	0.0403596853141105	13.2639782405451	1.68473091700375e-06	1.81300279948414	1
ENSG00000084652.15	TXLNA	1	32179560	1_21	0	0.0372946153363273	12.5182364322789	1.46925864798253e-06	-1.7510092527251	1
ENSG00000084623.11	EIF3I	1	32222176	1_21	0	0.0380807489233926	12.7151004475062	1.52382203741637e-06	-1.76721526665912	1
ENSG00000160055.19	TMEM234	1	32222176	1_21	0	0.0380807489233926	12.7151004475063	1.52382203741638e-06	1.76721526665912	1
ENSG00000183615.5	FAM167B	1	32246914	1_21	0	0.0266043949891888	9.33854108258798	7.81882322752624e-07	-1.29895373249216	1
ENSG00000116478.11	HDAC1	1	32272462	1_21	0	0.0201848826015043	6.74803471500268	4.28659555861467e-07	-0.722070126775118	2
ENSG00000225828.1	FAM229A	1	32363069	1_21	0	0.0193817770152728	6.36770258263639	3.88405469502304e-07	-0.790980427114714	1
ENSG00000160058.18	BSDC1	1	32366691	1_21	0	0.0205461926735594	6.91424861389574	4.47080081490691e-07	0.484375470556481	1
ENSG00000160062.14	ZBTB8A	1	32538409	1_21	0	0.073274283059709	18.9339196911179	4.36617443329359e-06	2.4579750663559	1
ENSG00000176261.15	ZBTB8OS	1	32650758	1_21	0	0.0188325695712147	6.09849587264478	3.61444223523067e-07	0.589969637031565	2
ENSG00000162521.18	RBBP4	1	32650943	1_21	0	0.0177880310588948	5.56428000822007	3.11491234120124e-07	-0.467444402168473	2
ENSG00000162520.14	SYNC	1	32701903	1_21	0	0.0172057242522374	5.25278025146504	2.8442722535139e-07	0.375902866506707	1
ENSG00000116497.17	S100PBP	1	32817174	1_21	0	0.017074188533014	5.18096806129797	2.78394057862767e-07	-0.336705873249236	1
ENSG00000134684.10	YARS	1	32815516	1_21	0	0.016144249711093	4.65702222953008	2.36611119871488e-07	0.0734458551000682	2
ENSG00000160097.16	FNDC5	1	32872031	1_21	0	0.0175483832182285	5.43732897086474	3.00283654853473e-07	0.471356776182493	2
ENSG00000142920.16	AZIN2	1	33080995	1_21	0	0.0161340403009386	4.65110508066142	2.36161045385083e-07	0.177827919373368	2
ENSG00000160094.14	ZNF362	1	33337216	1_21	0	0.0358958580865316	12.1576242698052	1.37341577276226e-06	-1.48801603020357	1
ENSG00000121903.14	ZSCAN20	1	33468801	1_21	0	0.12077452131985	23.7697405638483	9.0345960664407e-06	2.50332798160609	1
ENSG00000121904.17	CSMD2	1	34165500	1_21	0	0.0162937527336272	4.74324627678044	2.4322363208192e-07	-0.145690150402315	1
ENSG00000189280.3	GJB5	1	34784010	1_22	0	0.0502261822539325	18.2018937947506	2.87710504069773e-06	2.05911755585343	1
ENSG00000188910.7	GJB3	1	34780696	1_22	0	0.022111305056155	10.4698718046938	7.28558977612935e-07	1.43943105950655	1
ENSG00000163866.8	SMIM12	1	34859185	1_22	0	0.0241703935919262	11.3051352022887	8.59940606410173e-07	-1.31133455094123	1
ENSG00000243749.1	TMEM35B	1	34984759	1_22	0	0.0349887919893359	14.7837903548243	1.62788498504786e-06	1.62770606902621	1
ENSG00000197056.9	ZMYM1	1	35080556	1_22	0	0.0120483904946047	4.78966613580849	1.81611460258581e-07	-0.469661284973559	1
ENSG00000116560.10	SFPQ	1	35194135	1_22	0	0.0121007813801838	4.83018362674964	1.839441709418e-07	-0.386268341957781	1
ENSG00000020129.15	NCDN	1	35557823	1_22	0	0.0143544496904068	6.42579642884662	2.90283589061584e-07	0.679414221100686	1
ENSG00000116819.6	TFAP2E	1	35573174	1_22	0	0.0229843390913225	10.8330085331035	7.83592154635476e-07	1.68100384760629	1
ENSG00000126067.11	PSMB2	1	35641909	1_22	0	0.0709601708560128	21.4942628969864	4.80005465735824e-06	-2.62550755010042	1
ENSG00000142686.7	C1orf216	1	35718988	1_22	0	0.0414797394823795	16.3900587234921	2.13956509108101e-06	2.1832794875712	1
ENSG00000092853.13	CLSPN	1	35776326	1_22	0	0.0153005260844877	7.02250713940515	3.38148547823063e-07	-0.765607059612776	1
ENSG00000134698.10	AGO4	1	35808004	1_22	0	0.0328593215191895	14.1920471954264	1.46761658959455e-06	-1.91971883092844	1
ENSG00000116863.10	ADPRHL2	1	36088235	1_22	0	0.0308810127574383	13.607518361421	1.32245053757346e-06	1.67332195221532	2
ENSG00000054116.11	TRAPPC3	1	36136601	1_22	0	0.0123570337271011	5.02588879452915	1.95450182665383e-07	0.318008045435701	1
ENSG00000054118.13	THRAP3	1	36224998	1_22	0	0.0126812979510192	5.26782560608001	2.10234540130758e-07	0.262213459354821	1
ENSG00000214193.10	SH3D21	1	36323945	1_22	0	0.0543099352795992	18.9442142699123	3.23791061928975e-06	1.96589539456964	1
ENSG00000142694.6	EVA1B	1	36323755	1_22	0	0.0512137940540058	18.3867251814042	2.96346845914776e-06	1.88791812719814	2
ENSG00000181817.5	LSM10	1	36397425	1_22	0	0.0330846848221573	14.2565389849278	1.48439704605177e-06	-1.58166923677459	1
ENSG00000116885.18	OSCP1	1	36426894	1_22	0	0.013248672903226	5.67669950823537	2.36688554524929e-07	-0.462886799184201	1
ENSG00000163873.9	GRIK3	1	36865100	1_22	0	0.0124955050162555	5.12997481040167	2.01733498167256e-07	0.396176416602347	1
ENSG00000183317.16	EPHA10	1	37722581	1_23	0	0.0954786728590022	17.0076646435889	5.11046044613394e-06	-1.53828413512161	1
ENSG00000163875.15	MEAF6	1	37465888	1_23	0	0.0223133479863376	4.89444667355233	3.43698244011234e-07	-0.451292415049903	2
ENSG00000163879.10	DNALI1	1	37556733	1_23	0	0.0584773892721301	15.2681680676885	2.80985481714322e-06	2.28670715640285	3
ENSG00000134697.12	GNL2	1	37596105	1_23	0	0.0452912664336781	12.3716459912461	1.76340034999614e-06	1.82916510789381	1
ENSG00000169218.13	RSPO1	1	37635248	1_23	0	0.0247871091340434	6.52135386859053	5.08712746472018e-07	-1.11833398474035	1
ENSG00000116922.14	C1orf109	1	37692275	1_23	0	0.144385929202195	22.5685702813922	1.02550526219776e-05	-2.52662059324877	1
ENSG00000134690.10	CDCA8	1	37691932	1_23	0	0.0302643159933707	7.67747037385406	7.31236709605736e-07	1.12857482031515	1
ENSG00000197982.13	C1orf122	1	37806988	1_23	0	0.0227294186036096	10.2794051161762	7.35301213774351e-07	2.62332885727827	1
ENSG00000188786.9	MTF1	1	37856746	1_23	0	0.0236503397502438	11.343076499208	8.44261954276816e-07	-2.80028188033425	1
ENSG00000204084.12	INPP5B	1	37945678	1_23	1	0.167403217344933	25.4924698428436	1.34302682885525e-05	4.69970699172538	1
ENSG00000183431.11	SF3A3	1	37997832	1_23	1	0.0543076128919758	20.1218166092413	3.43903720204311e-06	4.22583909267474	1
ENSG00000183386.9	FHL3	1	37996149	1_23	1	0.392041635640855	25.6517444698761	3.16488599955043e-05	4.8345004077738	1
ENSG00000183520.11	UTP11	1	37996149	1_23	1	0.392041635640855	25.6517444698761	3.16488599955043e-05	4.8345004077738	1
ENSG00000116981.3	NT5C1A	1	39678418	1_24	0	0.0552460989822902	11.2974292457617	1.96422041691614e-06	1.48663664519569	1
ENSG00000116954.7	RRAGC	1	38864028	1_24	0	0.0672098560526796	13.1657213892378	2.78475247959225e-06	-2.00431600565284	1
ENSG00000131233.9	GJA9	1	38881233	1_24	0	0.0337290082078332	6.62895999258856	7.03652026408534e-07	1.09767872441497	1
ENSG00000158315.10	RHBDL2	1	38941917	1_24	0	0.0281886854912827	4.94033171335375	4.38268147341461e-07	0.364766608613066	2
ENSG00000168653.10	NDUFS5	1	39026255	1_24	0	0.0409808794841389	8.46653786095708	1.09193328086438e-06	1.14930925504652	2
ENSG00000183682.7	BMP8A	1	39491629	1_24	0	0.0543517035369125	11.1422713009506	1.90588136255441e-06	-1.44695205892676	2
ENSG00000090621.13	PABPC4	1	39570256	1_24	0	0.0274434876303096	4.68852264804688	4.04934047395472e-07	-0.101825831326873	2
ENSG00000163909.7	HEYL	1	39640410	1_24	0	0.0311346242224869	5.87526646142875	5.75678712096667e-07	0.3927958060938	1
ENSG00000116983.12	HPCAL4	1	39683879	1_24	0	0.0292425026009125	5.28541695268407	4.86410301635136e-07	0.540235305213028	1
ENSG00000084072.16	PPIE	1	39738752	1_25	0	0.0170371678995749	6.03111552693011	3.23373200192732e-07	-0.654544526785165	1
ENSG00000116985.11	BMP8B	1	39788850	1_25	0	0.018925313366968	7.02732316474979	4.18544827205458e-07	-0.790806239863679	1
ENSG00000168389.17	MFSD2A	1	39952892	1_25	0	0.014616245950586	4.64837913676726	2.13819032127252e-07	-0.0447867352254979	1
ENSG00000131236.16	CAP1	1	40040200	1_25	0	0.0146986101301337	4.69065938573846	2.16979718789447e-07	-0.031207974594772	2
ENSG00000131238.16	PPT1	1	40098028	1_25	0	0.0187794179811563	6.91644880152189	4.08765532421455e-07	0.793039270412272	2
ENSG00000084073.8	ZMPSTE24	1	40257123	1_25	0	0.027699598853948	10.6522459138469	9.28589219041038e-07	1.39536451144516	1
ENSG00000049089.13	COL9A2	1	40313396	1_25	0	0.0188618221518371	6.92550775992408	4.1109693561326e-07	-0.623570391872502	1
ENSG00000187801.14	ZFP69B	1	40450251	1_25	0	0.0174077309734062	6.2811585266607	3.44104929704822e-07	0.665945789527051	1
ENSG00000187815.9	ZFP69	1	40477297	1_25	0	0.0156397139956764	5.27310140085045	2.59539762770891e-07	0.393681993487124	1
ENSG00000164002.11	EXO5	1	40523948	1_25	0	0.0147752485816657	4.74460949222842	2.20619676449724e-07	0.150787952966391	1
ENSG00000117013.14	KCNQ4	1	40783570	1_25	0	0.0172621356386585	6.11736919599359	3.323289614387e-07	0.605102867057737	1
ENSG00000171793.13	CTPS1	1	40823713	1_25	0	0.0182216790580878	8.22292200290692	4.71545427143823e-07	1.59745598286037	2
ENSG00000171790.15	SLFNL1	1	41023232	1_25	0	0.036291617756352	12.2174918142213	1.39539562952183e-06	-1.06263711076863	1
ENSG00000127129.9	EDN2	1	41490043	1_25	0	0.0627731945855742	18.5347685012073	3.66159554159777e-06	1.96984223982944	1
ENSG00000127124.14	HIVEP3	1	42035651	1_26	0	0.0150795099812188	15.9650231282636	7.57644988302397e-07	3.23383380938482	1
ENSG00000177181.14	RIMKLA	1	42420488	1_26	0	0.0231779021053812	16.6582568074716	1.21510176277837e-06	2.17416939347776	1
ENSG00000066185.12	ZMYND12	1	42452404	1_26	0	0.0313032005117926	17.8519535522739	1.7586663946765e-06	-2.0542681731029	3
ENSG00000127125.8	PPCS	1	42452404	1_26	0	0.023310293972598	16.9565217606347	1.2439229938668e-06	2.31497487672111	1
ENSG00000117385.15	P3H1	1	42766833	1_26	0	0.0142834000422464	12.1750990602468	5.47284410051434e-07	1.65343187093489	2
ENSG00000164008.14	C1orf50	1	42767127	1_26	0	0.0229211081821143	16.6525846196156	1.20123017673427e-06	1.92212395760632	2
ENSG00000177868.11	SVBP	1	42808082	1_26	0	0.0231981156488857	17.2390728726081	1.2585648211457e-06	-2.066449159532	1
ENSG00000164010.13	ERMAP	1	42763014	1_26	0	0.00862743561965174	4.95571364676899	1.34554090387309e-07	-0.103076852358667	2
ENSG00000164011.17	ZNF691	1	42846835	1_26	0	0.00831246208140135	4.75571879177841	1.24409864632596e-07	-0.0377486383006177	1
ENSG00000117394.20	SLC2A1	1	42959206	1_26	0	0.00868577842889251	5.19833183971363	1.42095956493419e-07	0.452297102992289	1
ENSG00000243710.7	CFAP57	1	43173203	1_26	0	0.0116349734398015	7.31620188512083	2.67892188968845e-07	0.555325805028394	3
ENSG00000179178.10	TMEM125	1	43269525	1_26	0	0.0140971449190117	9.32161228075553	4.13552997603964e-07	0.977363936689793	1
ENSG00000117395.12	EBNA1BP2	1	43227347	1_26	0	0.00856781730643941	4.95663998323283	1.33649256437785e-07	0.234008704624005	1
ENSG00000066056.13	TIE1	1	43298530	1_27	0	0.0202377142227925	6.67122077512085	4.24889252579203e-07	1.11573575766835	1
ENSG00000117400.16	MPL	1	43337551	1_27	1	0.0657319327359969	33.7288422381439	6.97729057466067e-06	5.55164333210164	1
ENSG00000117399.13	CDC20	1	43359194	1_27	0	0.086826273617546	17.5096849760704	4.78452104045684e-06	-1.19829882255093	1
ENSG00000066322.14	ELOVL1	1	43367735	1_27	0	0.021234760267333	8.14595915862042	5.44375491357435e-07	1.46064636841186	1
ENSG00000159479.16	MED8	1	43389955	1_27	0	0.0504457928740791	34.5673555718545	5.48782284214334e-06	5.42027326251976	2
ENSG00000198198.15	SZT2	1	43389819	1_27	0	0.0348385539813142	11.6800499974093	1.28060088099345e-06	-1.50236643479993	2
ENSG00000142949.16	PTPRF	1	43528225	1_27	0	0.0190447003842127	5.8406642026317	3.50062311674809e-07	0.638734898141518	1
ENSG00000066135.12	KDM4A	1	43657520	1_27	0	0.0176104452525329	8.09370543606233	4.48566364143028e-07	1.40682739253911	1
ENSG00000126091.19	ST3GAL3	1	43707752	1_27	0	0.0176210198375831	10.3235681827596	5.72492556326745e-07	2.01335787047329	1
ENSG00000117407.16	ARTN	1	43933936	1_27	0	0.0416124013226801	12.3903317543419	1.62261201269794e-06	-1.37341880220246	1
ENSG00000117408.10	IPO13	1	43947230	1_27	0	0.0220561126039646	7.22164829183226	5.01272959304622e-07	1.13626370191186	2
ENSG00000117410.13	ATP6V0B	1	43974045	1_27	0	0.0191869980645807	6.17312573412821	3.72752983481345e-07	0.983000173015897	2
ENSG00000117411.16	B4GALT2	1	43979118	1_27	0	0.017596389772354	4.81623963745904	2.66710819998458e-07	-0.566701573341571	2
ENSG00000159214.12	CCDC24	1	43991070	1_27	0	0.110030861961818	23.2691357189868	8.05756358776489e-06	-2.53445743702075	2
ENSG00000196517.11	SLC6A9	1	44031093	1_27	0	0.0184715879988311	5.01335323786477	2.91434869434984e-07	-0.169022430025686	2
ENSG00000178028.13	DMAP1	1	44213884	1_27	0	0.0267367263176798	8.05526480452041	6.77792916831576e-07	0.660739697105238	2
ENSG00000117419.14	ERI3	1	44354576	1_27	0	0.0234314222041864	6.99475273850497	5.15798399484504e-07	-0.612287824792925	2
ENSG00000198520.10	C1orf228	1	44540926	1_28	0	0.0203211762967674	5.75276858440543	3.67904179328058e-07	0.255710919183541	3
ENSG00000142945.12	KIF2C	1	44739744	1_28	0	0.0180137500344384	5.08558754134895	2.88306371432347e-07	-0.979495997447181	2
ENSG00000142937.11	RPS8	1	44775613	1_28	0	0.0284566468141527	8.39815641056704	7.52101848806053e-07	0.180730074953576	1
ENSG00000142959.4	BEST4	1	44786343	1_28	0	0.0188738180090711	5.33855925431537	3.1709748987138e-07	-0.524818502503867	2
ENSG00000173846.12	PLK3	1	44821300	1_28	0	0.0178178066350564	4.65793367697986	2.61189982109885e-07	-0.268872260032798	1
ENSG00000222009.8	BTBD19	1	44808328	1_28	0	0.0179701729033874	4.77738065447102	2.70178680319185e-07	0.2001164071814	2
ENSG00000117425.13	PTCH2	1	44842737	1_28	0	0.0184654294500582	5.05877863476187	2.93977479382343e-07	-0.608118999366306	1
ENSG00000126107.14	HECTD3	1	45010991	1_28	0	0.0206908057947527	7.10083593271612	4.62376609780619e-07	-1.74608423570561	2
ENSG00000126088.13	UROD	1	45012003	1_28	0	0.0179314265968731	5.18989407548575	2.92875006011315e-07	-1.20061153892225	2
ENSG00000132781.17	MUTYH	1	45336998	1_28	0	0.0484468592544668	16.4990596478441	2.51555486505333e-06	-2.93366422760512	2
ENSG00000132773.11	TOE1	1	45338378	1_28	0	0.0358580475088353	12.9296223983414	1.45908789261827e-06	2.46575125037962	1
ENSG00000070759.16	TESK2	1	45491156	1_28	0	0.0366421323548558	13.1664920181563	1.51830769456383e-06	-2.48879490428442	1
ENSG00000280670.2	CCDC163	1	45499635	1_28	0	0.223033740157605	23.2782877944713	1.63391919260373e-05	4.24632146015794	1
ENSG00000132763.14	MMACHC	1	45499635	1_28	0	0.0860799271744448	21.1068543948159	5.71787133816526e-06	3.76449813737364	2
ENSG00000117450.13	PRDX1	1	45525407	1_28	0	0.037125409313869	14.1103237241794	1.64860723645133e-06	2.54084296518777	1
ENSG00000159588.14	CCDC17	1	45624129	1_28	0	0.0196802419770857	7.16676071973456	4.43876662941297e-07	-2.18320641969462	1
ENSG00000159592.10	GPBP1L1	1	45688394	1_28	0	0.0308905712959325	10.5178217949986	1.02249389161527e-06	1.47719735759888	1
ENSG00000159596.6	TMEM69	1	45664441	1_28	0	0.0455907323621197	15.9019113798396	2.28157563953377e-06	-2.48601992961	2
ENSG00000197429.10	IPP	1	45750903	1_28	0	0.0520450967302224	16.2567902012348	2.6627083169565e-06	-3.4935818975086	2
ENSG00000086015.20	MAST2	1	45787045	1_28	0	0.0416265704258103	14.5977405655057	1.91234060218827e-06	-3.29450797730805	2
ENSG00000117461.14	PIK3R3	1	46132601	1_28	0	0.0193359778168455	6.77464459870479	4.12250916361613e-07	-2.03833875302467	1
ENSG00000117472.9	TSPAN1	1	46183374	1_28	0	0.0284205705183427	9.7527330908521	8.72304482571853e-07	1.88443793192242	1
ENSG00000085998.13	POMGNT1	1	46198577	1_28	0	0.0232879307416627	6.81226066086268	4.9926501150048e-07	-0.706085776375478	2
ENSG00000171357.5	LURAP1	1	46204587	1_28	0	0.0296852399833499	10.0712745398726	9.40879427652587e-07	1.92180585723029	1
ENSG00000085999.11	RAD54L	1	46248570	1_28	0	0.0209061249833897	5.92387582926647	3.89752099022282e-07	-0.0276919565405609	1
ENSG00000173660.11	UQCRH	1	46301079	1_28	0	0.0278966629873612	8.72447871130581	7.6595052257314e-07	-1.04956126220497	1
ENSG00000117481.10	NSUN4	1	46337556	1_28	0	0.027860058972258	8.67903104048871	7.6096073254805e-07	1.00033236144098	2
ENSG00000117480.15	FAAH	1	46394565	1_28	0	0.0954344858340719	21.5137572881112	6.46145875472822e-06	-2.99306101481583	2
ENSG00000079277.19	MKNK1	1	46608790	1_29	0	0.0179756180908737	4.66047444687874	2.63647062757253e-07	0.159323517954687	2
ENSG00000142961.14	MOB3C	1	46616841	1_29	0	0.0313771532454247	9.88805603060728	9.76412726107965e-07	-1.34998020159675	1
ENSG00000123472.12	ATPAF1	1	46673431	1_29	0	0.0207147578510413	5.98883788523563	3.90419401807053e-07	-0.759155917315089	2
ENSG00000159658.10	EFCAB14	1	46719410	1_29	0	0.0199005035452149	5.61310075954028	3.51540913929895e-07	-0.344959972605107	2
ENSG00000142973.13	CYP4B1	1	46802854	1_29	0	0.0398262734956664	12.1362386739247	1.52111747023298e-06	-1.39569141160709	1
ENSG00000186377.7	CYP4X1	1	47025688	1_29	0	0.0630634738164324	16.4975170110231	3.27420184186762e-06	1.92007416760744	2
ENSG00000162366.7	PDZK1IP1	1	47191326	1_29	0	0.0180778097030194	4.71353674782033	2.68164744913628e-07	0.295842736396986	1
ENSG00000162367.11	TAL1	1	47227548	1_29	0	0.051000923656654	14.4777260266246	2.32373911833001e-06	-1.91931762623779	1
ENSG00000123473.15	STIL	1	47409955	1_29	0	0.102641560125924	21.181886987113	6.84221733406436e-06	2.4100795621118	1
ENSG00000117834.12	SLC5A9	1	48219762	1_30	0	0.110880142073549	23.131970124526	8.07189251385831e-06	-3.03016343665411	3
ENSG00000132122.11	SPATA6	1	48472019	1_30	0	0.0565018222562858	16.4760794823216	2.92971454140805e-06	2.40799925606352	2
ENSG00000162373.12	BEND5	1	48777294	1_31	0	0.019005174600191	5.50655802240508	3.29352570422059e-07	-0.485172292236009	1
ENSG00000123091.4	RNF11	1	51235789	1_32	0	0.0328137140695994	9.48338386362677	9.79326921182115e-07	1.37401942034412	2
ENSG00000085831.15	TTC39A	1	51345513	1_33	0	0.0185001757184338	5.22421277498608	3.04162510393981e-07	-0.443862911671502	1
ENSG00000085832.16	EPS15	1	51518880	1_33	0	0.0189881067957612	5.46798433542281	3.26751734104237e-07	-0.42796206749141	2
ENSG00000117859.18	OSBPL9	1	51577647	1_33	0	0.0174172508640147	4.65959460570203	2.55409304594504e-07	-0.0400977966691137	2
ENSG00000078618.21	NRDC	1	51826904	1_33	0	0.0237175270379091	7.55264247416414	5.63737992562324e-07	0.874312920449884	2
ENSG00000198841.3	KTI12	1	52034079	1_33	0	0.0520916437405468	14.972989839663	2.45462732950192e-06	-1.78970895486042	1
ENSG00000157077.14	ZFYVE9	1	52142437	1_33	0	0.0285907191065852	9.30767991669641	8.37482020784227e-07	-1.06621646469448	1
ENSG00000154222.14	CC2D1B	1	52352516	1_33	0	0.0327405405460651	10.5829890908613	1.09044349851744e-06	-1.28076041229713	1
ENSG00000134744.13	ZCCHC11	1	52553683	1_33	0	0.0362421788574936	11.5406037776366	1.31629067213181e-06	-1.55936619367554	2
ENSG00000116157.5	GPX7	1	52602758	1_33	0	0.0179968546410917	4.96599180707033	2.81262337219034e-07	0.196400187950044	1
ENSG00000162377.5	COA7	1	52689357	1_33	0	0.0222843243007658	6.96798641061029	4.88670068346484e-07	-0.89210809131305	2
ENSG00000162378.12	ZYG11B	1	52733221	1_33	0	0.0176565397653833	4.78730498179121	2.66014718241199e-07	-0.333219646123214	1
ENSG00000121310.16	ECHDC2	1	52926925	1_33	0	0.0238217752135295	7.59379514225043	5.69301034436331e-07	1.01277475677269	2
ENSG00000116171.17	SCP2	1	52995592	1_33	0	0.0760290570686711	18.5805894505343	4.44578099946569e-06	-2.00378487809113	1
ENSG00000174348.13	PODN	1	53061947	1_33	0	0.0360103390832435	11.4801287728516	1.30101691821247e-06	1.44704717834054	3
ENSG00000162383.11	SLC1A7	1	53099149	1_33	0	0.0178691952847464	4.89934947096799	2.75519529148165e-07	-0.278111183284222	3
ENSG00000157184.6	CPT2	1	53196294	1_33	0	0.0609802133726659	16.470911668812	3.16093489934505e-06	2.3777225599141	1
ENSG00000162384.13	C1orf123	1	53220711	1_33	0	0.0369418396222511	11.7206600100328	1.36263506472795e-06	1.97622303154021	2
ENSG00000157193.15	LRP8	1	53326326	1_33	0	0.0376895987359485	11.910147468486	1.41269245697367e-06	1.47584012417507	1
ENSG00000174332.5	GLIS1	1	53697398	1_33	0	0.0771303462049044	18.718605856983	4.5436801746705e-06	2.09350151450406	2
ENSG00000058799.14	YIPF1	1	53889688	1_34	0	0.0114994274733484	6.33956565454288	2.2942708968871e-07	-0.559789014209703	2
ENSG00000211452.10	DIO1	1	53890974	1_34	0	0.0135559626350525	7.91564971396864	3.37695990466596e-07	0.897541566739046	1
ENSG00000081870.11	HSPB11	1	53945680	1_34	0	0.0265036388136728	13.9065405037444	1.15993481327994e-06	1.44383321860141	1
ENSG00000116212.14	LRRC42	1	53945680	1_34	0	0.0265036388136728	13.9065405037444	1.15993481327994e-06	1.44383321860141	1
ENSG00000116205.12	TCEANC2	1	54029029	1_34	0	0.015050077715262	8.73636388672655	4.13788513894531e-07	-1.06507576039598	1
ENSG00000116221.15	MRPL37	1	54206819	1_34	0	0.0307062583808022	15.7455637995321	1.5215775423121e-06	1.74507235786116	1
ENSG00000215883.10	CYB5RL	1	54154524	1_34	0	0.00996268217061314	4.97574650693889	1.56006788302179e-07	-0.354393853331061	2
ENSG00000157216.15	SSBP3	1	54413895	1_34	0	0.742845166158594	22.5977031028779	5.28289007101717e-05	4.1909981861273	1
ENSG00000162390.17	ACOT11	1	54543040	1_34	0	0.0116123222619668	6.78690907740076	2.480276420421e-07	0.978724204950715	3
ENSG00000184313.19	MROH7	1	54548340	1_34	0	0.00986705338679528	4.99180195065269	1.55007887684809e-07	0.412266963573115	3
ENSG00000243725.6	TTC4	1	54755530	1_34	0	0.00994428188564611	4.95777531859391	1.55156238139557e-07	-0.206504144616024	1
ENSG00000162396.5	PARS2	1	54764162	1_34	0	0.0106877373073968	5.4915507718153	1.8470971902602e-07	0.121751565472652	1
ENSG00000006555.10	TTC22	1	54801441	1_34	0	0.0101120923901231	5.19088889077563	1.65193036280855e-07	-0.466702039683788	2
ENSG00000116133.11	DHCR24	1	54886292	1_34	0	0.0337932685965151	16.2956862544407	1.73305293579578e-06	-1.69471567626776	1
ENSG00000162402.13	USP24	1	55207747	1_34	0	0.0537694834425018	20.5651728032991	3.4799836305418e-06	-2.27356810365989	2
ENSG00000173406.15	DAB1	1	57726129	1_37	0	0.00994356137055563	8.26872901728531	2.58755560716374e-07	0.962939053018538	2
ENSG00000187889.12	C1orf168	1	56819948	1_37	0	0.0118860877159831	9.95087115697306	3.72227973281935e-07	-1.16389484103264	1
ENSG00000162600.11	OMA1	1	58546313	1_37	0	0.00675990804953119	4.73426245672082	1.00716840353797e-07	0.17907049846347	2
ENSG00000184292.6	TACSTD2	1	58577785	1_37	0	0.00714566369564718	5.19974632735587	1.16932087583356e-07	0.445153734375245	1
ENSG00000162601.9	MYSM1	1	58701644	1_37	0	0.0179958216888972	14.1874647674438	8.0349920432923e-07	-1.81575429087641	1
ENSG00000134709.10	HOOK1	1	59814713	1_38	0	0.0183485639926075	5.41272408809047	3.12555355100663e-07	0.459607711964057	1
ENSG00000134716.9	CYP2J2	1	59926822	1_38	0	0.0313172917902402	10.4301137525569	1.027974205814e-06	-1.28751579208408	1
ENSG00000162604.12	TM2D1	1	61723869	1_39	0	0.0235644114620699	5.22156020711766	3.87227204675603e-07	-0.369546524471723	2
ENSG00000132849.19	PATJ	1	61872135	1_39	0	0.0236028163858727	5.23683095281022	3.88992615114316e-07	-0.1335129439878	3
ENSG00000162607.12	USP1	1	62436136	1_39	0	0.0222825509137821	4.69691629632756	3.29372018953945e-07	0.0852909892658009	2
ENSG00000116641.17	DOCK7	1	62690372	1_39	0	0.0282733277692276	6.93243768869399	6.1683907366136e-07	0.998729411035476	1
ENSG00000125703.14	ATG4C	1	62784595	1_39	0	0.030980634785054	7.79252782994394	7.59762139113473e-07	-1.06302587088159	1
ENSG00000187140.5	FOXD3	1	64054833	1_40	0	0.0297201591776823	7.14435232748197	6.68225383139816e-07	0.808235569288512	1
ENSG00000088035.15	ALG6	1	63367765	1_40	0	0.281424148699977	29.1088946192548	2.57807797472923e-05	2.9928275811272	1
ENSG00000203965.12	EFCAB7	1	63525596	1_40	0	0.0244383641810031	5.30588790397273	4.08074236361666e-07	0.388461771431942	2
ENSG00000079739.15	PGM1	1	63592459	1_40	0	0.0396419755836989	9.85924216506381	1.23000760708357e-06	1.2989101241889	2
ENSG00000158966.13	CACHD1	1	64460862	1_40	0	0.0231388932741331	4.79322963583235	3.4904369097458e-07	-0.209661722343386	1
ENSG00000162437.14	RAVER2	1	64745107	1_41	0	0.0955168852738747	18.4228778440603	5.53791898590015e-06	-1.91973408633669	2
ENSG00000162434.11	JAK1	1	64966237	1_41	0	0.0936999326104075	18.236946114985	5.37774700552543e-06	-2.11452668402848	2
ENSG00000162433.14	AK4	1	65147235	1_41	0	0.0234092370107448	5.0737704670876	3.73789457889345e-07	0.293506108701172	2
ENSG00000213625.8	LEPROT	1	65428477	1_41	0	0.0497306990249684	12.1767584311823	1.90574692573775e-06	-1.4889831903148	2
ENSG00000116678.19	LEPR	1	65466502	1_41	0	0.0260310398619291	6.07024776179036	4.97286773601436e-07	-0.794770263711359	1
ENSG00000118473.21	SGIP1	1	66537796	1_42	0	0.108747824313644	26.2495869431433	8.98363346865396e-06	-3.90834587539778	1
ENSG00000152760.9	TCTEX1D1	1	66752321	1_42	0	0.0165129614672752	7.89840921877169	4.10462581375366e-07	1.7347954272414	2
ENSG00000152763.16	WDR78	1	66881732	1_42	0	0.0236915761910193	10.5758547208465	7.88530334485438e-07	1.54621755399032	2
ENSG00000198160.14	MIER1	1	66924733	1_42	0	0.0300271599036686	12.7685241106865	1.20660169566845e-06	1.86234198246243	1
ENSG00000116704.7	SLC35D1	1	67054400	1_42	0	0.0124363498038081	4.66908678426727	1.82740096154526e-07	-0.24031958843696	1
ENSG00000142864.14	SERBP1	1	67423193	1_42	0	0.01338071645519	5.3105521260782	2.23628946353339e-07	-0.380073086599629	1
ENSG00000116717.11	GADD45A	1	67684588	1_42	0	0.0325580496269231	13.5897556777845	1.39244805659431e-06	1.65060847500059	1
ENSG00000172380.5	GNG12	1	67833648	1_42	0	0.0271154191723544	12.0037885428347	1.02433882184101e-06	1.56569165332215	2
ENSG00000162595.5	DIRAS3	1	67952260	1_42	0	0.0248348420893982	11.057601235647	8.64233906024244e-07	-1.2847797577719	1
ENSG00000116729.13	WLS	1	68232448	1_43	0	0.0281148435309484	7.75091158176149	6.85799915480026e-07	-0.842127214032406	1
ENSG00000118454.12	ANKRD13C	1	70351867	1_44	0	0.0387290357928721	7.84975253165553	9.56756946454413e-07	0.867149710959892	1
ENSG00000197568.13	HHLA3	1	70354325	1_44	0	0.0311815924865367	5.80653683810803	5.69802631733819e-07	0.781799068751747	3
ENSG00000116761.11	CTH	1	70411075	1_44	0	0.0324351810509319	6.17759662058684	6.30586758462078e-07	-0.700732404148159	1
ENSG00000050628.20	PTGER3	1	71047606	1_45	0	0.0158545426758652	4.6923140436947	2.34126063729549e-07	0.207327886431867	2
ENSG00000132485.13	ZRANB2	1	71081716	1_45	0	0.0168381405096688	5.25536893493989	2.78487888607748e-07	-0.461490387609084	1
ENSG00000254685.6	FPGT	1	74198465	1_47	0	0.0233206406409385	7.61238079444192	5.58688787329701e-07	-0.949983749085644	1
ENSG00000116783.14	TNNI3K	1	74234228	1_47	0	0.0227228814542804	7.36882423176563	5.26951413596176e-07	-0.830906907439433	2
ENSG00000116791.13	CRYZ	1	74701793	1_47	0	0.0186526862908182	5.51918522806275	3.2398531769851e-07	-0.52369693932162	5
ENSG00000162623.15	TYW3	1	74733595	1_47	0	0.017029975354156	4.66726267994654	2.50141204865593e-07	0.233941485270727	1
ENSG00000137968.16	SLC44A5	1	75610725	1_47	0	0.0181641029439563	5.27067324786796	3.01292985952121e-07	0.364186794676436	1
ENSG00000137955.15	RABGGTB	1	75786517	1_47	0	0.0281898929731039	9.39308107849995	8.33317441450307e-07	1.42831198753128	1
ENSG00000057468.6	MSH4	1	75779738	1_47	0	0.0302031374240245	10.0417237599576	9.54485428023224e-07	1.70437144905353	2
ENSG00000162621.6	LRRC53	1	74510050	1_47	0	0.0407010596788378	12.8541124973512	1.64648123980559e-06	-1.45911595769891	1
ENSG00000117069.14	ST6GALNAC5	1	76867670	1_48	0	0.0176437893121291	9.73421175691101	5.40507377904253e-07	-1.15730596113747	1
ENSG00000142892.14	PIGK	1	77228410	1_48	0	0.0536426278740562	20.205399085893	3.41103716778185e-06	2.15511009321541	1
ENSG00000077254.14	USP33	1	77760195	1_48	0	0.0199479665960124	10.8834940188932	6.83244192478403e-07	1.51403644008401	1
ENSG00000162614.18	NEXN	1	77934190	1_48	0	0.0720247897252302	23.0155907264795	5.21690704909032e-06	-2.54275420093233	1
ENSG00000162613.16	FUBP1	1	77979050	1_48	0	0.0114912592799155	5.7262644583915	2.07084693180075e-07	-0.492864273326147	1
ENSG00000137960.5	GIPC2	1	77979050	1_48	0	0.0114912592799155	5.7262644583915	2.07084693180075e-07	0.492864273326147	1
ENSG00000162616.8	DNAJB4	1	77979478	1_48	0	0.0819283466804377	24.252075256431	6.25305245356138e-06	-2.49562560491942	1
ENSG00000122420.9	PTGFR	1	78304263	1_48	0	0.0103982779629622	4.7933570987037	1.56859266879596e-07	-0.274868703748016	1
ENSG00000137959.15	IFI44L	1	78619516	1_48	0	0.0139353243826603	7.52749968847143	3.30123774835954e-07	-0.822093900158925	1
ENSG00000162618.13	ADGRL4	1	79006491	1_48	0	0.0122984940679823	6.36018642265517	2.46167522644203e-07	-0.700356339319397	1
ENSG00000137941.16	TTLL7	1	83998735	1_51	0	0.0268000218023943	7.58448622488523	6.39691069780029e-07	-0.971187775847584	1
ENSG00000203943.8	SAMD13	1	84298566	1_51	0	0.114556423382936	21.4300383013187	7.72594063570687e-06	2.3968270826696	1
ENSG00000171517.5	LPAR3	1	84821134	1_52	0	0.0234788191937911	6.24182975416096	4.61208331716897e-07	0.759157887933859	1
ENSG00000117133.10	RPF1	1	84479306	1_52	0	0.0201789003542412	4.82182475365301	3.06208957966155e-07	0.145722148815866	1
ENSG00000174021.10	GNG5	1	84506136	1_52	0	0.0842772749481163	18.3546543542926	4.86816924914984e-06	2.02325304484635	2
ENSG00000122432.17	SPATA1	1	84506653	1_52	0	0.0248370291886106	6.76959331635281	5.29140740299974e-07	-0.902359884248777	2
ENSG00000117151.12	CTBS	1	84569909	1_52	0	0.0238182807649903	6.3765198474505	4.77972708542171e-07	-0.676488844316315	2
ENSG00000153898.12	MCOLN2	1	84990523	1_52	0	0.0238681946551258	6.3961563839186	4.80449358988383e-07	-0.615357458082262	2
ENSG00000055732.12	MCOLN3	1	85047715	1_52	0	0.021378853308522	5.36316347318992	3.60839785377842e-07	0.361194343146278	2
ENSG00000097096.8	SYDE2	1	85191627	1_52	0	0.020886884025374	5.14496085327308	3.38193069662078e-07	0.410401365413223	1
ENSG00000153904.18	DDAH1	1	85458237	1_52	0	0.0207430739454957	5.08021627118275	3.31638002266704e-07	-0.322747244424016	2
ENSG00000142871.16	CYR61	1	85579959	1_52	0	0.114206973209652	21.2997544762247	7.65554639387186e-06	-2.26695976125172	1
ENSG00000117174.10	ZNHIT6	1	85708549	1_52	0	0.019991536276014	4.73440711771018	2.97865869946946e-07	0.02102979631679	2
ENSG00000171502.14	COL24A1	1	86154916	1_53	0	0.0229539115707247	6.00931607941855	4.3410093936664e-07	0.723941376475814	2
ENSG00000122417.15	ODF2L	1	86395109	1_53	0	0.0198217819168383	4.64860977904586	2.89984482513922e-07	-0.0402044398875294	1
ENSG00000016602.9	CLCA4	1	86546626	1_53	0	0.0343063355903385	9.75754862105663	1.05347450396537e-06	-1.19496898165853	2
ENSG00000097033.14	SH3GLB1	1	86704810	1_53	0	0.020105112779472	4.77370647004683	3.02044685374178e-07	0.338871285208258	1
ENSG00000183291.15	SELENOF	1	86913954	1_53	0	0.0212493495201443	5.2712232977838	3.52505605762117e-07	-0.595974933670337	1
ENSG00000153936.16	HS2ST1	1	86914303	1_53	0	0.0684414502559006	16.2294642774537	3.49568556816047e-06	2.2049563216287	1
ENSG00000143013.12	LMO4	1	87327046	1_53	0	0.0323915885052042	9.36509454343534	9.54670244161492e-07	-1.34354297817231	1
ENSG00000065243.19	PKN2	1	88684130	1_54	0	0.0123979669805364	4.67620170715239	1.82453704310892e-07	-0.211113074925596	1
ENSG00000137944.17	KYAT3	1	88969840	1_54	0	0.0171169662170521	26.0576500188464	1.40368937942043e-06	4.71140283265238	2
ENSG00000213516.9	RBMXL1	1	88993078	1_54	0	0.0146593762363961	8.35402872213733	3.85407737203845e-07	1.40825594255151	1
ENSG00000117226.11	GBP3	1	89006209	1_54	0	0.0160410526805973	9.64366549475155	4.86837447318895e-07	1.60508193281242	1
ENSG00000117228.9	GBP1	1	89064901	1_54	0	0.0139575787738482	7.32822829257053	3.21897831864575e-07	-1.26391751805948	1
ENSG00000162645.12	GBP2	1	89142386	1_54	0	0.035447706725706	15.0603741299628	1.68009128237042e-06	-1.88781382797754	2
ENSG00000213512.1	GBP7	1	89171264	1_54	0	0.0125033535712794	5.15103316560822	2.02688837676272e-07	0.394691277626321	1
ENSG00000154451.14	GBP5	1	89272549	1_54	0	0.0137351392127074	5.56451351038793	2.40529994008476e-07	0.439243320161942	1
ENSG00000197147.13	LRRC8B	1	89525128	1_54	0	0.0287519905933894	11.6609014459983	1.05513739775356e-06	1.09732362035476	2
ENSG00000171492.14	LRRC8D	1	89823346	1_55	0	0.0419381960794981	10.9531079485497	1.44562645576826e-06	1.44609649932424	1
ENSG00000162669.15	HFM1	1	91403932	1_55	0	0.0233648033099798	5.44614564110995	4.00461116782284e-07	0.544724619377673	3
ENSG00000097046.12	CDC7	1	91500849	1_56	0	0.113469026168676	21.212821967918	7.5750368240499e-06	2.25817814529939	2
ENSG00000069702.10	TGFBR3	1	91837344	1_56	0	0.130826708887661	22.6068464079966	9.30776422605864e-06	-2.73565791339759	1
ENSG00000284413.1	BTBD8	1	92080411	1_56	0	0.0273374547541732	7.64691633577707	6.5789015823012e-07	0.76401072496197	1
ENSG00000069712.12	KIAA1107	1	92081739	1_56	0	0.0211561454019593	5.24144640825461	3.48976888818431e-07	-0.459035988528022	1
ENSG00000122484.8	RPAP2	1	92299545	1_56	0	0.0250949332312898	6.84304496601982	5.40436175535103e-07	-1.08920749186735	1
ENSG00000162676.11	GFI1	1	92487304	1_56	0	0.0204105145303477	4.90521631637081	3.15080184355775e-07	0.460740097438493	1
ENSG00000067208.14	EVI5	1	92792120	1_56	0	0.0280462213940429	7.88744262566504	6.96176797498105e-07	1.1714731844113	1
ENSG00000122406.12	RPL5	1	92831623	1_56	0	0.0360366834395341	10.2474910694245	1.16217448629538e-06	1.50937271446639	1
ENSG00000154511.11	FAM69A	1	92960610	1_56	0	0.120000408342029	21.7596910053317	8.21758909734002e-06	-2.40106991013536	3
ENSG00000143033.17	MTF2	1	93079600	1_57	0	0.110373551382682	21.0553611665347	7.31369231416582e-06	2.31678685767893	1
ENSG00000117500.12	TMED5	1	93180650	1_57	0	0.0209389121366235	5.25685405993759	3.46408873770545e-07	0.420647538785168	1
ENSG00000122483.17	CCDC18	1	93179625	1_57	0	0.0209424249760567	5.25842627036522	3.46570610155181e-07	0.421215490231241	1
ENSG00000117505.12	DR1	1	93345092	1_57	0	0.0330905472387719	9.55578822836421	9.95129130630571e-07	1.27792840895755	2
ENSG00000137942.16	FNBP1L	1	93448824	1_57	0	0.0196370598884607	4.6554026232747	2.87701870371867e-07	-0.214747987513334	1
ENSG00000067334.13	DNTTIP2	1	93877677	1_57	0	0.0236972692876902	6.41728838193159	4.78584725553096e-07	0.555281287166466	1
ENSG00000023909.9	GCLM	1	93901925	1_57	0	0.019889962550007	4.77527128921884	2.98910374405e-07	-0.384739694730369	2
ENSG00000117528.11	ABCD3	1	94411329	1_58	0	0.015637894746845	5.2392241962248	2.57842345133931e-07	-0.412825328465452	1
ENSG00000117525.13	F3	1	94562888	1_58	0	0.0162040273978137	5.57189779801116	2.84141771863739e-07	0.927708864276063	1
ENSG00000143036.16	SLC44A3	1	94822014	1_58	0	0.0183336085467789	6.72731645140812	3.88149280230689e-07	-0.630566047238714	2
ENSG00000117519.15	CNN3	1	94902902	1_58	0	0.0488208720952226	15.9453817037367	2.44990603003466e-06	1.66527790329633	2
ENSG00000172339.9	ALG14	1	95073027	1_58	0	0.0165960014318509	5.79544030851861	3.02690558288428e-07	-0.641508136244936	1
ENSG00000152078.9	TMEM56	1	95158777	1_58	0	0.0481222654133492	15.8086215735715	2.39413723566849e-06	1.94279692298601	1
ENSG00000122481.16	RWDD3	1	95232272	1_58	0	0.0291345421647566	11.0725828905063	1.01523390137093e-06	1.39146733925354	3
ENSG00000117569.18	PTBP2	1	96698670	1_59	0	0.0212644355942058	4.90917858737795	3.28527451713441e-07	-0.425636068925354	2
ENSG00000162627.16	SNX7	1	98661649	1_60	0	0.0220445675323309	6.70282124760086	4.65016319699766e-07	-0.665203968489896	1
ENSG00000162688.16	AGL	1	99851033	1_61	0	0.0232970432279002	5.78203220132046	4.23926226386682e-07	0.630155290130205	1
ENSG00000117620.14	SLC35A3	1	99969054	1_61	0	0.0480827716482705	12.6105538477018	1.90823838887084e-06	1.99441876509785	2
ENSG00000156875.13	MFSD14A	1	100038319	1_61	0	0.0238666061250548	6.00863466026235	4.51310500531335e-07	-0.691704579531296	1
ENSG00000156876.9	SASS6	1	100132743	1_61	0	0.0210462828535726	4.82930638285863	3.19866777822486e-07	0.0294969432432235	1
ENSG00000122435.9	TRMT13	1	100133311	1_61	0	0.0575117305733206	14.3112022367344	2.59024908331405e-06	2.16787631822797	1
ENSG00000122477.12	LRRC39	1	100178174	1_61	0	0.060100289646038	14.7303032836753	2.78610338161871e-06	-1.91175078425608	2
ENSG00000137992.14	DBT	1	100249898	1_61	0	0.0421248601865322	11.3582018419827	1.50576441072003e-06	1.77592400248813	1
ENSG00000137996.12	RTCA	1	100262745	1_61	0	0.0371851222024048	10.1801691930993	1.19133302959697e-06	-1.55705745803435	2
ENSG00000079335.18	CDC14A	1	100353172	1_61	0	0.0454864063218327	12.0846492452609	1.7299145434102e-06	-1.57110329426503	1
ENSG00000181656.6	GPR88	1	100566531	1_62	0	0.0605898944350073	12.4638251303318	2.37662420898933e-06	1.6043455780778	1
ENSG00000162692.10	VCAM1	1	100718269	1_62	0	0.0265057345698043	4.64943641733967	3.87836903948297e-07	-0.173169489996929	1
ENSG00000162694.13	EXTL2	1	100895622	1_62	0	0.0293970585855227	5.62255672717437	5.20171672139988e-07	0.495099972447199	1
ENSG00000162695.11	SLC30A7	1	100895622	1_62	0	0.0293970585855227	5.62255672717437	5.20171672139988e-07	-0.495099972447199	1
ENSG00000170989.8	S1PR1	1	101237269	1_62	0	0.0337315463409333	6.91723049859674	7.34306668411202e-07	0.743030349901736	1
ENSG00000185946.15	RNPC3	1	103529760	1_65	0	0.0183347873147995	4.69439191191036	2.70872049689985e-07	-0.10196093542679	2
ENSG00000240038.6	AMY2B	1	103555063	1_65	0	0.0221992991878028	6.48637352025847	4.53158564235413e-07	0.693393655585398	2
ENSG00000243480.7	AMY2A	1	103573791	1_65	0	0.0183118701079193	4.68268261007605	2.69858682226896e-07	0.0924705888018096	1
ENSG00000198890.7	PRMT6	1	107058247	1_69	0	4.94367879966262e-11	13.990131181746	2.17661193651997e-15	-0.938942632314753	1
ENSG00000162631.18	NTNG1	1	107091130	1_69	0	4.46432890655046e-11	10.1789630086681	1.4301075296709e-15	0.831778356059823	2
ENSG00000134215.15	VAV3	1	107754654	1_69	0	3.69763109020482e-11	6.66971145983051	7.76139166039284e-16	0.53072231469281	2
ENSG00000085491.15	SLC25A24	1	108199508	1_69	0	3.85793619273045e-11	6.23403626193394	7.56890994974382e-16	0.606350435527391	3
ENSG00000162639.15	HENMT1	1	108662004	1_69	0	8.32017787999462e-11	13.3761695302117	3.50246133311698e-15	1.42186840974238	1
ENSG00000134186.11	PRPF38B	1	108678631	1_69	0	5.28271870692265e-11	9.15490509037852	1.52201981347344e-15	1.02181495223181	1
ENSG00000116266.10	STXBP3	1	108746865	1_69	0	5.67772495685404e-11	9.82502851224691	1.75556592791237e-15	1.09512551352451	1
ENSG00000121957.12	GPSM2	1	108873512	1_69	0	3.32873728581262e-11	4.86295524546198	5.09434985706155e-16	0.223901235214185	2
ENSG00000121940.15	CLCC1	1	108963213	1_69	0	3.45217188169045e-11	5.20134137658411	5.65088856389432e-16	0.358467173476011	1
ENSG00000085433.15	WDR47	1	109044109	1_69	0	3.54037910099692e-11	5.43579469643929	6.05650092228062e-16	0.427546291692357	1
ENSG00000197780.9	TAF13	1	109071860	1_69	0	3.36288774605009e-11	4.9578071963021	5.24699895759716e-16	-0.268511745139308	3
ENSG00000215717.5	TMEM167B	1	109090133	1_69	0	3.86043419453586e-11	6.24006236114877	7.58113198103404e-16	0.607500157535241	1
ENSG00000031698.12	SARS	1	109221146	1_69	0	3.31775718009908e-11	4.8322673606065	5.04550367007517e-16	0.207424073499022	1
ENSG00000134222.16	PSRC1	1	109281628	1_69	0	3.63663543723192e-11	5.68507379774466	6.5064612360999e-16	-0.490434966865424	2
ENSG00000221986.6	MYBPHL	1	109284631	1_69	0	2.58768562133582e-10	23.9205903252928	1.94801537159642e-14	-2.11274597877931	3
ENSG00000134243.11	SORT1	1	109397881	1_69	0	9.76774217065213e-11	14.8667775256957	4.57004002402617e-15	1.538479824357	2
ENSG00000143106.12	PSMA5	1	109424465	1_69	0	1.08759556916027e-10	15.8654889771661	5.43037554653189e-15	1.61189704145585	2
ENSG00000143028.8	SYPL2	1	109466484	1_69	0	3.30109384272248e-10	26.1833381112272	2.72014376596024e-14	-2.23332174960265	3
ENSG00000174151.14	CYB561D1	1	109494012	1_69	0	1.09542153126085e-10	15.9321240639243	5.4924223576546e-15	1.6166768730774	2
ENSG00000181754.6	AMIGO1	1	109509517	1_69	0	3.65992791628855e-11	5.74441298549732	6.61648238836084e-16	-0.504250777728985	1
ENSG00000168765.16	GSTM4	1	109658958	1_69	0	4.0397796219338e-11	6.66206467902903	8.4698455819113e-16	0.683218918420033	1
ENSG00000213366.12	GSTM2	1	109668049	1_69	0	1.48084156048611e-09	40.1315522604542	1.87026663626896e-13	2.86670497467303	3
ENSG00000134184.12	GSTM1	1	109671748	1_69	0	5.74181813206565e-11	9.92933473002743	1.79423183318607e-15	1.10609954522344	4
ENSG00000134202.10	GSTM3	1	109741163	1_69	0	4.24068558046997e-11	7.11310128007843	9.49301221411881e-16	-0.755806725315572	2
ENSG00000179902.12	C1orf194	1	109113015	1_69	0	3.68314267973346e-11	5.80316449000691	6.72655035362517e-16	0.517566538999893	2
ENSG00000184371.13	CSF1	1	109928142	1_69	0	5.82213166566703e-11	10.0584293164993	1.84298230173229e-15	1.11953260652165	1
ENSG00000168710.17	AHCYL1	1	109984850	1_69	0	7.53479501014454e-11	12.4547513411458	2.95335379752439e-15	1.34473723846215	1
ENSG00000143093.14	STRIP1	1	110032998	1_69	0	3.33471583680023e-10	26.2775076343324	2.75773147969332e-14	-2.23819900409642	2
ENSG00000197106.6	SLC6A17	1	110150825	1_69	0	3.26066951217285e-11	4.67097345295412	4.79317356515299e-16	-0.0753036396235431	1
ENSG00000168679.17	SLC16A4	1	110387014	1_69	0	5.5466298221063e-11	9.60792597815298	1.67713415909833e-15	1.07192399319792	1
ENSG00000143125.5	PROK1	1	110414072	1_69	0	4.21939150285766e-11	7.0663222141423	9.38322724711769e-16	0.748605517844963	2
ENSG00000177301.14	KCNA2	1	110624617	1_69	0	3.25217630603447e-11	4.64673490354803	4.75588069819491e-16	0.00756470772542276	1
ENSG00000156171.14	DRAM2	1	111139496	1_69	0	3.37279093542975e-11	4.98514560962122	5.2914688482058e-16	-0.280053329100165	2
ENSG00000134255.13	CEPT1	1	111139685	1_69	0	1.82973303175515e-10	20.6997047232965	1.19195772452255e-14	-1.92815186791411	1
ENSG00000162777.16	DENND2D	1	111188536	1_69	0	3.59399177085606e-11	5.57125039949122	6.30142440036946e-16	0.463830199546029	2
ENSG00000173947.13	PIFO	1	111346062	1_69	0	5.95867799546568e-11	9.75007364492285	1.82838136678599e-15	-1.14159717600753	2
ENSG00000085465.12	OVGP1	1	111427097	1_69	0	3.41258132863231e-11	5.14552741419814	5.52613996351211e-16	0.321983443999761	1
ENSG00000116455.13	WDR77	1	111449473	1_69	0	3.57178731036356e-11	5.55243873270811	6.24134714497943e-16	-0.449228691632521	1
ENSG00000116459.10	ATP5F1	1	111448114	1_69	0	1.69626090951169e-10	19.4635371933485	1.03901877873776e-14	-1.88540618102386	1
ENSG00000143110.11	C1orf162	1	111489504	1_69	0	3.34259286915994e-11	4.79620261827924	5.04533465224873e-16	-0.243044031642232	1
ENSG00000116473.14	RAP1A	1	111516526	1_69	0	3.715627805434e-11	6.13943228650495	7.17908989763057e-16	0.535512936019108	2
ENSG00000121933.18	TMIGD3	1	111490893	1_69	0	4.5899506417868e-11	7.69119825669489	1.11099216294449e-15	0.861146206011489	1
ENSG00000197852.9	FAM212B	1	111756207	1_69	0	5.78619374635991e-11	9.44197468139183	1.71935191546788e-15	-1.11356514099422	2
ENSG00000064703.11	DDX20	1	111755261	1_69	0	2.78977285717019e-10	25.3308157080721	2.22396011104061e-14	-2.15070457970323	1
ENSG00000171385.9	KCND3	1	111987808	1_69	0	5.57750512442112e-11	9.22031383721413	1.61843273966127e-15	1.07748223389172	1
ENSG00000116489.12	CAPZA1	1	112614432	1_69	0	3.75065534186092e-11	5.41924573520467	6.39668516072257e-16	-0.554048835611719	1
ENSG00000007341.18	ST7L	1	112611778	1_69	0	3.70546926475868e-11	5.4620794773528	6.36957131145476e-16	-0.529983456562374	1
ENSG00000155363.18	MOV10	1	112673015	1_69	0	6.23730838400505e-06	57.8103402640216	1.13478011295205e-09	-5.11657029433164	2
ENSG00000155366.16	RHOC	1	112704941	1_69	0	0.000104589480872774	80.0831276928822	2.63595509484275e-08	5.67867090798294	1
ENSG00000155367.15	PPM1J	1	112712026	1_69	0	5.98806559892751e-11	8.98332176012938	1.69290457385045e-15	-1.1462244666564	2
ENSG00000155380.11	SLC16A1	1	112956760	1_70	1	0.0712385553061775	29.2116740562205	6.54908343511048e-06	4.82385838574136	2
ENSG00000198799.11	LRIG2	1	113072822	1_70	0	0.0258960458392199	18.9434822865665	1.54383984354997e-06	-4.1011671943871	1
ENSG00000081026.18	MAGI3	1	113391682	1_70	0	0.019533568924843	6.12617509399246	3.76599707459728e-07	-0.464644218759287	1
ENSG00000116793.15	PHTF1	1	113758270	1_70	0	0.0163723752550471	4.68849601629068	2.41576238727142e-07	0.258854977451871	2
ENSG00000188761.11	BCL2L15	1	113886718	1_70	0	0.0199211000922299	6.20564920269317	3.89053667000627e-07	0.50445862589072	3
ENSG00000134262.12	AP4B1	1	113905154	1_70	0	0.0187636397341331	5.72183466363204	3.37879127396244e-07	0.392918688709811	2
ENSG00000118655.4	DCLRE1B	1	113905154	1_70	0	0.0164521382700432	4.67999936011269	2.42313225250627e-07	-0.0737060009835964	1
ENSG00000163349.21	HIPK1	1	113929596	1_70	0	0.108598598011068	21.943133271905	7.499491774451e-06	2.24419032459138	1
ENSG00000116774.11	OLFML3	1	113978485	1_70	0	0.0166914480890992	4.77832000908191	2.51002600705875e-07	0.0454722822383364	2
ENSG00000197323.11	TRIM33	1	114511320	1_71	0	0.0393561619369475	14.572505891183	1.80491166651095e-06	-1.70219334307871	1
ENSG00000175984.14	DENND2C	1	114669904	1_71	0	0.0183912760388185	6.96922126788047	4.0337138828526e-07	0.793220971591114	1
ENSG00000213281.4	NRAS	1	114716596	1_71	0	0.0237161429827166	10.0795300597423	7.52303908355012e-07	1.65767143804832	1
ENSG00000009307.15	CSDE1	1	114753837	1_71	0	0.0160553417521354	5.56041977186524	2.80954574049822e-07	-0.457245017239701	1
ENSG00000052723.11	SIKE1	1	114784843	1_71	0	0.0193355226816051	7.565873087067	4.60387943758787e-07	1.05326532845641	1
ENSG00000134198.9	TSPAN2	1	115083450	1_71	0	0.0243131327416296	10.1871842195823	7.79478345494121e-07	1.59619178766148	1
ENSG00000173218.14	VANGL1	1	115641021	1_72	0	0.0118079359923079	6.12712429513733	2.27687744273546e-07	-0.608382935814808	1
ENSG00000118729.11	CASQ2	1	115767809	1_72	0	0.0855171469791957	24.8114496201494	6.67750644817445e-06	-2.73074441363329	1
ENSG00000163393.12	SLC22A15	1	115974852	1_72	0	0.123794977418638	28.4044459740128	1.10661950689585e-05	2.95014904990422	3
ENSG00000134247.9	PTGFRN	1	116909700	1_72	0	0.0186505218371801	10.4007101861042	6.10468074196133e-07	1.16867002526186	1
ENSG00000134256.12	CD101	1	117001709	1_72	0	0.0111024865620237	5.55200366533356	1.93989835176496e-07	0.457484833366778	1
ENSG00000116830.11	TTF2	1	117051665	1_72	0	0.021686397267924	11.8136671875167	8.06271139999892e-07	-1.2720764364668	2
ENSG00000134253.9	TRIM45	1	117125685	1_72	0	0.0276855739217408	14.1060040123859	1.2290413868127e-06	1.56612978317577	1
ENSG00000198162.12	MAN1A2	1	117297756	1_72	0	0.0100965078227386	4.66558923915895	1.4824725495463e-07	0.113113033470021	2
ENSG00000183508.4	FAM46C	1	117604520	1_72	0	0.0116794357571183	6.02495694467019	2.21454639673078e-07	0.49087526016606	2
ENSG00000092607.13	TBX15	1	119232226	1_73	0	0.00783844621236018	4.71422033869141	1.1629173057789e-07	-0.239241531491311	1
ENSG00000116874.11	WARS2	1	119012523	1_73	0	0.00779236238319603	4.65988774001164	1.14275615523905e-07	-0.107920270844145	2
ENSG00000143067.4	ZNF697	1	119654460	1_73	0	0.017410140726082	12.1804371059744	6.6738144640258e-07	-1.50697283996867	1
ENSG00000092621.11	PHGDH	1	119735449	1_73	0	0.0333905207312608	18.2501012858808	1.91777408099918e-06	1.82641753551763	1
ENSG00000265491.4	RNF115	1	145699599	1_73	0	0.0247626901462471	15.4164344016591	1.20140859988617e-06	-1.63281432217917	1
ENSG00000198483.12	ANKRD35	1	145865163	1_73	0	0.00800077178652181	4.92958618902413	1.24122730478206e-07	0.214717352018021	1
ENSG00000265241.6	RBM8A	1	145927267	1_73	0	0.0117760226883322	8.55227491941072	3.1694890855138e-07	1.11614110321796	2
ENSG00000272031.2	ANKRD34A	1	145963899	1_73	0	0.0428773252549262	20.7070640472747	2.79418518800577e-06	2.18504841726351	1
ENSG00000168509.19	HFE2	1	146036954	1_73	0	0.0354813384697057	18.9315146463456	2.11394814514114e-06	-2.07535141235201	1
ENSG00000131791.7	PRKAB2	1	147171976	1_73	0	0.00787351073960285	4.75227345059067	1.1775485454394e-07	0.115341497597257	2
ENSG00000131778.18	CHD1L	1	147243149	1_73	0	0.0127438795459772	9.15543814988753	3.67189086440489e-07	1.15620518833364	2
ENSG00000131781.12	FMO5	1	147241216	1_73	0	0.0294504140242363	16.9729344995306	1.57310355878264e-06	-1.87847611883166	1
ENSG00000162836.11	ACP6	1	147656613	1_73	0	0.00779842454646296	4.68810726005538	1.15057090495374e-07	-0.252435142385556	3
ENSG00000265107.2	GJA5	1	147773393	1_73	0	0.00820452944900252	5.23997064112731	1.35298040109763e-07	-0.680466276665621	2
ENSG00000244094.1	SPRR2F	1	153112830	1_74	0	0.0223322391032877	4.79778209256546	3.37195493547347e-07	0.0396521985356672	1
ENSG00000178796.12	RIIAD1	1	151712816	1_74	0	0.0413718842146853	10.6001800153625	1.38015389342195e-06	-1.27893116690691	3
ENSG00000159409.14	CELF3	1	151708498	1_74	0	0.0249450761789128	5.83590441129517	4.58143973364966e-07	0.58651462658012	2
ENSG00000143450.16	OAZ3	1	151762965	1_74	0	0.0220162714652353	4.66416610403056	3.23166811764087e-07	-0.232355775680397	3
ENSG00000143436.10	MRPL9	1	151762965	1_74	0	0.0222988136931516	4.78373627464471	3.35705117623928e-07	0.335860098395862	2
ENSG00000182134.15	TDRKH	1	151789148	1_74	0	0.0488822796346934	12.1793471432084	1.87363259887308e-06	-1.37725212374918	2
ENSG00000213171.2	LINGO4	1	151805451	1_74	0	0.0897117123703835	17.9826646206693	5.07705846693529e-06	2.04553189588574	3
ENSG00000143365.17	RORC	1	151844929	1_74	0	0.0432972642817228	11.0303174486366	1.50299467413445e-06	1.45636380116842	1
ENSG00000196407.11	THEM5	1	151853096	1_74	0	0.0293899116569996	7.37662074854314	6.82283250964183e-07	1.00378479965269	2
ENSG00000159445.12	THEM4	1	151909866	1_74	0	0.027582910142634	6.78005290529693	5.88548342582972e-07	0.720008052301939	1
ENSG00000197747.8	S100A10	1	151993591	1_74	0	0.0229131304361649	5.03859990982493	3.6333168724695e-07	-0.405857746487541	2
ENSG00000159450.12	TCHH	1	152116368	1_74	0	0.30047579218986	30.1481858344804	2.85088465344342e-05	3.18635420132869	1
ENSG00000197915.5	HRNR	1	152220349	1_74	0	0.046382837300849	11.6819205903451	1.70522046017805e-06	-1.77059389925114	3
ENSG00000143631.10	FLG	1	152256244	1_74	0	0.0292730537753007	7.33912211562373	6.76115851741133e-07	-0.642116068024792	2
ENSG00000143536.7	CRNN	1	152414760	1_74	0	0.039911946202191	10.2607259161893	1.28881317233575e-06	1.48975211678226	2
ENSG00000169509.5	CRCT1	1	152513776	1_74	0	0.0580337228945369	13.8096542072091	2.52215753548515e-06	1.97798479865364	1
ENSG00000163207.6	IVL	1	152908247	1_74	0	0.0382148695931597	9.85040730060277	1.18466496230431e-06	-1.13485949295524	1
ENSG00000169474.4	SPRR1A	1	152984963	1_74	0	0.0235628994142598	5.30093667676603	3.93088482650096e-07	-0.696362268546642	1
ENSG00000163209.14	SPRR3	1	153002643	1_74	0	0.0220341089995778	4.67175934427847	3.23955181088603e-07	-0.19593487692827	1
ENSG00000241794.1	SPRR2A	1	153057485	1_74	0	0.0249945623366998	5.85450909393539	4.60516287754502e-07	-0.790677723927412	2
ENSG00000203785.8	SPRR2E	1	153106596	1_74	0	0.0673316863782207	15.2270510844341	3.22659361670431e-06	1.7065588563838	1
ENSG00000203782.5	LOR	1	153258478	1_75	0	0.0345775459308832	10.1092883091466	1.10007861691138e-06	1.38044496916694	1
ENSG00000163220.10	S100A9	1	153367306	1_75	0	0.0231691067510527	6.33742519052866	4.6209483048575e-07	0.706625312089876	1
ENSG00000163221.8	S100A12	1	153362908	1_75	0	0.0440814128840628	12.5349359299961	1.73894801074237e-06	1.52693464292641	1
ENSG00000143546.9	S100A8	1	153391654	1_75	0	0.0213230282226837	5.564185896787	3.73387252130415e-07	0.526997168914454	1
ENSG00000143556.8	S100A7	1	153460264	1_75	0	0.0393400175210845	11.3669664215019	1.40730457581482e-06	1.36009694172269	2
ENSG00000197956.9	S100A6	1	153536399	1_75	0	0.0232104847510515	6.33398148874404	4.62668544716781e-07	0.835508263337673	1
ENSG00000188015.9	S100A3	1	153549020	1_75	0	0.0765212070147048	17.699423951298	4.26235793795923e-06	2.05556256412612	3
ENSG00000196154.11	S100A4	1	153549874	1_75	0	0.0543749785224578	14.415302378589	2.46678800968835e-06	1.88905206714577	1
ENSG00000196754.10	S100A2	1	153567710	1_75	0	0.0707301558785038	16.819284667099	3.74387301581991e-06	-2.02186686954205	1
ENSG00000188643.10	S100A16	1	153598547	1_75	0	0.020497072915118	5.19429469139508	3.3506371920459e-07	0.129322013861185	1
ENSG00000189334.8	S100A14	1	153617113	1_75	0	0.0204890730900686	5.15457980419695	3.32372093999707e-07	0.0916396806370929	1
ENSG00000189171.14	S100A13	1	153655877	1_75	0	0.0338419087648372	9.70106112816496	1.03319683031989e-06	-0.943216811972463	1
ENSG00000143553.10	SNAPIN	1	153659467	1_75	0	0.0316017888008086	8.9191958903665	8.8704640948785e-07	-0.68592916032905	2
ENSG00000169418.9	NPR1	1	153678582	1_75	0	0.0264107862530421	7.63328905352543	6.34456735714881e-07	0.967744313574483	1
ENSG00000143554.13	SLC27A3	1	153774134	1_75	0	0.036147857249673	10.6668050671004	1.21346118971164e-06	-1.39978911057665	1
ENSG00000198837.9	DENND4B	1	153940057	1_75	0	0.0808996302939513	18.7031584202462	4.76179246060512e-06	2.21681392930674	2
ENSG00000160741.16	CRTC2	1	153959736	1_75	0	0.0421338600605209	12.9213868514047	1.71336286997155e-06	-2.06295620437873	1
ENSG00000143570.17	SLC39A1	1	153968263	1_75	0	0.0200960324229299	5.57460460271155	3.52560266247177e-07	-1.00809468550387	1
ENSG00000143578.15	CREB3L4	1	154106014	1_75	0	0.0199712932182359	5.33464806571509	3.35290258301992e-07	-0.848808136712565	1
ENSG00000143595.12	AQP10	1	154321199	1_75	0	0.0193149176712026	4.71304009597472	2.86485713586071e-07	0.364008651441558	1
ENSG00000143515.16	ATP8B2	1	154328770	1_75	0	0.0217450027379269	5.67236502613654	3.88179513157536e-07	-0.270734527480348	1
ENSG00000169291.9	SHE	1	154501655	1_75	0	0.0723745072403128	17.2919015557806	3.93855893032855e-06	2.32925081262116	2
ENSG00000163239.12	TDRD10	1	154502424	1_75	0	0.0523826223160567	14.1961718314554	2.340278037038e-06	-2.03546817918934	1
ENSG00000160714.9	UBE2Q1	1	154559434	1_75	0	0.080926431300603	18.2282577905207	4.64242102952049e-06	-2.25926483022315	1
ENSG00000160710.15	ADAR	1	154628627	1_75	0	0.0637469360360977	16.0199953674933	3.21388753560987e-06	1.97516420770922	1
ENSG00000163344.5	PMVK	1	154936792	1_76	0	0.0328356837441971	9.09196208530125	9.39534330479498e-07	-1.29581397029536	2
ENSG00000163346.16	PBXIP1	1	154946604	1_76	0	0.0453222962850983	12.1348044125435	1.73082699493009e-06	-1.63648366112685	1
ENSG00000160691.18	SHC1	1	154974220	1_76	0	0.0639316079030712	15.4041395771084	3.09928879424925e-06	-1.8221500355295	1
ENSG00000173207.12	CKS1B	1	154975020	1_76	0	0.0637855878009159	15.3823174235691	3.08782944857539e-06	1.81976107382277	1
ENSG00000160685.13	ZBTB7B	1	155007875	1_76	0	0.0249927097501561	6.52577779905613	5.13280306230047e-07	0.860174558556221	1
ENSG00000163354.14	DCST2	1	155033615	1_76	0	0.0204567972513668	4.64754054297996	2.99205657852453e-07	-0.166104449418269	2
ENSG00000143537.13	ADAM15	1	155031478	1_76	0	0.0204606128409397	4.64928973144606	2.99374098140305e-07	-0.276268618611465	2
ENSG00000143590.13	EFNA3	1	155078247	1_76	0	0.0206404205783535	4.73127753000894	3.07330696363533e-07	-0.113084797264387	1
ENSG00000169242.11	EFNA1	1	155122631	1_76	0	0.0380334351515775	10.477507803133	1.25410101393092e-06	-2.03146083079745	2
ENSG00000169241.17	SLC50A1	1	155135691	1_76	0	0.129692478476646	22.2427024473865	9.0784418399772e-06	2.95000281915101	2
ENSG00000185499.16	MUC1	1	155197995	1_76	0	0.0216206698831793	5.1661595050041	3.51516673972767e-07	0.388453254013059	1
ENSG00000169231.13	THBS3	1	155208991	1_76	0	0.103003528370667	19.9920779357904	6.48065663012196e-06	-2.75449351764607	1
ENSG00000173171.14	MTX1	1	155203736	1_76	0	0.0357362213076271	9.88976042189287	1.11225245666829e-06	1.6251159939915	2
ENSG00000177628.15	GBA	1	155227811	1_76	0	0.110634834919865	20.6873421198989	7.20286976832954e-06	-2.75264413224972	2
ENSG00000160767.20	FAM189B	1	155255234	1_76	0	0.0251037841493225	6.5674517364786	5.1885386432162e-07	0.860074040834609	1
ENSG00000116521.10	SCAMP3	1	155262283	1_76	0	0.0211165178192689	4.94500734924247	3.28623198470182e-07	0.576395657521112	1
ENSG00000176444.18	CLK2	1	155278322	1_76	0	0.0204594014475652	4.6487345985323	2.99320629715309e-07	0.32953110054707	1
ENSG00000125459.14	MSTO1	1	155608258	1_76	0	0.0207949103647912	4.80115327993859	3.14203919081888e-07	0.00968732195518798	1
ENSG00000132676.15	DAP3	1	155688294	1_76	0	0.0228622863210828	5.68978679474291	4.09378118945248e-07	0.832054779472456	1
ENSG00000163374.19	YY1AP1	1	155688550	1_76	0	0.0209996472244296	4.89297096624543	3.23365446762371e-07	-0.012042062157526	1
ENSG00000116580.18	GON4L	1	155859720	1_76	0	0.0204610342262606	4.64948083784976	2.9939256959027e-07	0.105240029787176	1
ENSG00000132718.8	SYT11	1	155859720	1_76	0	0.0204610342262606	4.64948083784976	2.9939256959027e-07	-0.105240029787176	1
ENSG00000143622.10	RIT1	1	155911161	1_76	0	0.0223513403383913	5.4777820672416	3.85316223507662e-07	0.276766061087275	1
ENSG00000132680.10	KIAA0907	1	155932607	1_76	0	0.0828936987414212	17.8928937179961	4.66778747544275e-06	1.99513202548632	2
ENSG00000116584.17	ARHGEF2	1	156006597	1_76	0	0.0205427195071446	4.68681518979337	3.03001472289097e-07	-0.0350393956592233	1
ENSG00000163479.13	SSR2	1	156020665	1_76	0	0.0389829924591651	10.7103050200889	1.31397162532489e-06	1.35260179670791	1
ENSG00000116586.11	LAMTOR2	1	156055222	1_76	0	0.0240549226124835	6.16685717296574	4.668494245798e-07	0.743481079252914	1
ENSG00000196189.12	SEMA4A	1	156160177	1_76	0	0.265998132423511	29.5212697702707	2.47128364258598e-05	3.3365298349843	1
ENSG00000160785.13	SLC25A44	1	156193904	1_76	0	0.0634897888842723	15.3377032334706	3.06459569435056e-06	1.45305757743405	3
ENSG00000242252.1	BGLAP	1	156240066	1_76	0	0.0480962616526784	12.6975973622628	1.92194894508252e-06	1.4589787135136	2
ENSG00000160781.15	PAQR6	1	156247610	1_76	0	0.0212671638418483	5.01163298241995	3.35426838851237e-07	-0.336618526473853	2
ENSG00000198952.8	SMG5	1	156282500	1_76	0	0.0294385635165252	8.06407343694068	7.47102280617402e-07	-0.810180021126621	1
ENSG00000163472.18	TMEM79	1	156282500	1_76	0	0.0294385635165252	8.06407343694068	7.47102280617402e-07	0.810180021126621	1
ENSG00000163467.11	TSACC	1	156337389	1_76	0	0.0286993002934035	7.82491801899193	7.06740661009188e-07	-0.778144607055621	1
ENSG00000163468.14	CCT3	1	156369792	1_77	0	0.00947809308598424	5.26475553581188	1.57039228596259e-07	-0.273162402190028	1
ENSG00000116604.17	MEF2D	1	156503322	1_77	0	0.0127311531562871	8.39489744233167	3.36350526097696e-07	-1.20212470490204	1
ENSG00000163382.11	NAXE	1	156588194	1_77	0	0.0415501610157508	18.7257782103379	2.44862094508575e-06	-1.9367473982449	1
ENSG00000160818.16	GPATCH4	1	156601543	1_77	0	0.0238483086737084	13.7682377019288	1.03334397870235e-06	-1.52104233768965	3
ENSG00000132702.12	HAPLN2	1	156618957	1_77	0	0.0355078631698453	17.2630068770154	1.92907874043808e-06	-1.83699701620532	1
ENSG00000132692.18	BCAN	1	156640896	1_77	0	0.00891141765616244	4.84913825818563	1.35994185096547e-07	0.216468935755917	1
ENSG00000143319.16	ISG20L2	1	156727264	1_77	0	0.168224930514854	30.8386138468152	1.63265408824276e-05	-2.71477345331224	2
ENSG00000143303.11	RRNAD1	1	156728106	1_77	0	0.00945301512161567	5.57988026369231	1.65998516177572e-07	0.574021165548241	1
ENSG00000143314.12	MRPL24	1	156741833	1_77	0	0.0362356807506045	19.391789751091	2.21137956596417e-06	-3.2307372717949	1
ENSG00000143294.14	PRCC	1	156750590	1_77	0	0.037717662469939	19.7428198124327	2.34348903205046e-06	-3.25414355726708	1
ENSG00000143321.18	HDGF	1	156768636	1_77	0	0.0573268197632573	15.6244934839299	2.81885522084832e-06	-3.35078774010411	1
ENSG00000198400.11	NTRK1	1	156815190	1_77	0	0.787976428854089	22.0418483570671	5.46600733704221e-05	4.18742100558239	2
ENSG00000027869.11	SH2D2A	1	156808330	1_77	0	0.00990793845270632	5.55699076333318	1.73273420524565e-07	0.061541166325065	2
ENSG00000187800.13	PEAR1	1	156893825	1_77	0	0.00890489937195671	4.81731573026979	1.35002901052376e-07	-0.00927423480040182	1
ENSG00000160838.13	LRRC71	1	156892364	1_77	0	0.00891181352635806	4.93222211543783	1.3833041838454e-07	0.374836994172455	1
ENSG00000132694.18	ARHGEF11	1	157045234	1_77	0	0.0227798976041113	14.3318965040646	1.02745877262068e-06	-2.08623152937472	1
ENSG00000160856.20	FCRL3	1	157701026	1_77	0	0.00989758204211588	5.58708996133451	1.74029850982176e-07	-0.965047525295246	2
ENSG00000183853.17	KIRREL	1	157995066	1_77	0	0.0113895341157716	7.0694138696322	2.53395175030636e-07	0.826294208292574	1
ENSG00000158473.6	CD1D	1	158180329	1_78	0	0.0510383811815036	16.1480468592412	2.59373657275356e-06	-1.72322604738986	2
ENSG00000163564.14	PYHIN1	1	158930391	1_78	0	0.0965791755454443	22.254751003788	6.76418079368e-06	2.51859915891401	2
ENSG00000163565.18	IFI16	1	159000007	1_78	0	0.015091030511582	4.6874890499222	2.22622029227272e-07	-0.0159684486187068	1
ENSG00000162706.12	CADM3	1	159172360	1_78	0	0.0177375371669927	6.19902398292095	3.46039446540844e-07	-0.471011731834671	1
ENSG00000213088.9	ACKR1	1	159203354	1_78	0	0.0617329042203783	17.957583900836	3.48878002158813e-06	-2.10984252702773	1
ENSG00000179639.10	FCER1A	1	159288755	1_78	0	0.0701162642673426	19.1733584666583	4.23083350371893e-06	2.48988046831649	2
ENSG00000181036.13	FCRL6	1	159799606	1_78	0	0.0316398576300355	11.629936884735	1.15803277780709e-06	1.34222276942198	2
ENSG00000158714.10	SLAMF8	1	159826640	1_78	0	0.0172254112897131	5.92485706796945	3.21185885397312e-07	-0.608681310962291	3
ENSG00000188004.9	C1orf204	1	159839352	1_78	0	0.0152506997576547	4.7858985345408	2.29700654030732e-07	-0.19352631748101	3
ENSG00000243284.1	VSIG8	1	159856126	1_78	0	0.02656786795026	9.98700380870384	8.35027720841869e-07	-1.12238114225058	1
ENSG00000213085.9	CFAP45	1	159899758	1_78	0	0.020955197167128	7.76036389356227	5.11779412621898e-07	-0.903694276714025	1
ENSG00000158764.6	ITLN2	1	160951570	1_79	0	0.0393701697163097	15.5666211190711	1.92872635865267e-06	-1.83985446730425	2
ENSG00000085552.16	IGSF9	1	159945134	1_79	0	0.0125253439024638	4.82189036276483	1.90071045694485e-07	-0.184902648264568	2
ENSG00000162723.9	SLAMF9	1	159954467	1_79	0	0.0125904722393612	4.87033050731787	1.92978722687675e-07	0.246331741166487	1
ENSG00000143315.6	PIGM	1	160031560	1_79	0	0.0124039828425595	4.73095369288557	1.84679558512233e-07	0.125983055554128	1
ENSG00000162729.13	IGSF8	1	160107379	1_79	0	0.0139225419928772	5.8099194157098	2.5456437067811e-07	-0.569242923933801	1
ENSG00000018625.14	ATP1A2	1	160117178	1_79	0	0.0127426881224055	4.98257833745486	1.99813194482653e-07	0.308925021511495	1
ENSG00000132681.16	ATP1A4	1	160151956	1_79	0	0.0123322859854278	4.67681393760867	1.81510876272918e-07	0.0444448093434068	2
ENSG00000132716.18	DCAF8	1	160263555	1_79	0	0.0219037650610715	10.0511240752242	6.92855039884283e-07	-1.16642223960338	1
ENSG00000162735.18	PEX19	1	160284522	1_79	0	0.0180727826918644	8.25006364245195	4.69235973124132e-07	-1.06906142433959	2
ENSG00000122218.14	COPA	1	160342475	1_79	0	0.0133433508273202	5.41287452487016	2.27301257480965e-07	0.355641399383418	3
ENSG00000162736.15	NCSTN	1	160342835	1_79	0	0.0405396786716243	15.8431432727209	2.02129929890611e-06	1.80970682472186	2
ENSG00000162738.5	VANGL2	1	160400615	1_79	0	0.0124062787958457	4.7326822432705	1.8478123127376e-07	0.0786526073604524	1
ENSG00000066294.14	CD84	1	160579090	1_79	0	0.0234268660435446	10.6816104073786	7.87516934933912e-07	-1.24333989415933	2
ENSG00000117090.14	SLAMF1	1	160647524	1_79	0	0.015927662018809	7.0678154035695	3.54279647020611e-07	-0.785258778996455	1
ENSG00000117091.9	CD48	1	160711718	1_79	0	0.025576482646325	11.5055903560068	9.26101739320771e-07	-1.36288252124756	1
ENSG00000122223.12	CD244	1	160862395	1_79	0	0.015883005857032	7.04155541463256	3.5197374665063e-07	0.791976124179275	1
ENSG00000179914.4	ITLN1	1	160884736	1_79	0	0.0295591154611777	12.8655972274731	1.19682419080133e-06	1.6096335496899	1
ENSG00000158769.17	F11R	1	161021085	1_79	0	0.0230670481448581	10.5364076468423	7.6488044985606e-07	-1.34121192210175	3
ENSG00000215845.10	TSTD1	1	161038745	1_79	0	0.0217373167797974	9.97960744838376	6.82697585061222e-07	1.26770277074232	3
ENSG00000162755.13	KLHDC9	1	161098329	1_79	0	0.0128065596625659	5.02928172863492	2.02697043995089e-07	-0.27186506479378	1
ENSG00000158793.13	NIT1	1	161118210	1_79	0	0.0123608499527713	4.69842056389392	1.8277180336143e-07	-0.15144461420486	2
ENSG00000143222.11	UFC1	1	161158854	1_79	0	0.0160686883593371	7.15026579471196	3.61585983942466e-07	-0.764351524419924	1
ENSG00000143224.17	PPOX	1	161159962	1_79	0	0.0125852329810456	4.86644325550644	1.92744456905614e-07	-0.271390545554113	2
ENSG00000158850.14	B4GALT3	1	161180073	1_79	0	0.0140097536758341	5.86827674936591	2.58731949118629e-07	-0.612318446489211	1
ENSG00000158864.12	NDUFS2	1	161196933	1_79	0	0.0157492835253193	6.96248116906262	3.4509113959624e-07	-0.834717296338933	3
ENSG00000158869.10	FCER1G	1	161215268	1_79	0	0.0207055611371554	9.52380390894441	6.20592357908722e-07	1.07722962066213	1
ENSG00000158874.11	APOA2	1	161223893	1_79	0	0.0505867380315663	17.9394397693899	2.85597581791949e-06	1.97955093785353	2
ENSG00000158882.14	TOMM40L	1	161226376	1_79	0	0.0243517788844352	11.0449472120534	8.46453899237093e-07	-1.43527306253032	1
ENSG00000143257.11	NR1I3	1	161240939	1_79	0	0.0284929266485603	12.5201412083266	1.1226781254633e-06	-1.5430902048199	1
ENSG00000248485.1	PCP4L1	1	161260690	1_79	0	0.0166011084167391	7.45519128872256	3.89497658099071e-07	0.849354411201091	1
ENSG00000158887.15	MPZ	1	161309728	1_79	0	0.015754982876415	6.96586581321108	3.45383839720492e-07	-0.846435662822369	2
ENSG00000143252.14	SDHC	1	161314507	1_79	0	0.0127382122617199	4.97929631771824	1.99611439695787e-07	-0.295194171848398	1
ENSG00000143226.13	FCGR2A	1	161505171	1_79	0	0.012992256557588	5.16376135052511	2.11134752884871e-07	0.390814536725357	2
ENSG00000132185.16	FCRLA	1	161677017	1_79	0	0.0260552168022246	11.6797432859334	9.57716483535445e-07	-1.30389765957769	1
ENSG00000162746.14	FCRLB	1	161721643	1_79	0	0.175730615538215	30.0237303577906	1.66043184870306e-05	-2.95099488416108	2
ENSG00000081721.11	DUSP12	1	161749589	1_79	0	0.037434977820532	15.0907633269277	1.77786083082648e-06	1.85669589886433	1
ENSG00000118217.5	ATF6	1	161766683	1_79	0	0.0271561394045972	12.0685133652373	1.03140867259776e-06	1.51613896574589	1
ENSG00000198929.12	NOS1AP	1	162064100	1_79	0	0.0287200852324174	12.5948092702663	1.13837747354271e-06	1.47061196286204	1
ENSG00000171722.12	SPATA46	1	162374768	1_79	0	0.0160401598877443	7.13364464457696	3.60104989020957e-07	0.786582444806413	1
ENSG00000239887.4	C1orf226	1	162120559	1_79	0	0.0142784470144497	6.04583101666004	2.71672670775811e-07	0.698775005619279	1
ENSG00000198574.5	SH2D1B	1	162411498	1_80	0	0.0189070884201699	8.77864104621674	5.22349183550019e-07	1.00004592633411	1
ENSG00000152332.15	UHMK1	1	162496869	1_80	0	0.0125350322777208	4.93515304095745	1.94686149234608e-07	-0.214193258101986	1
ENSG00000117143.13	UAP1	1	162560869	1_80	0	0.0121895502443392	4.67413384870973	1.79307229484487e-07	-0.0984470367905121	1
ENSG00000132196.13	HSD17B7	1	162790775	1_80	0	0.0142013400803225	6.10126303046916	2.72682991292609e-07	0.594583289649647	1
ENSG00000185860.13	CCDC190	1	162867897	1_80	0	0.0122311855208159	4.70597798225496	1.81145445085932e-07	0.129503784946542	2
ENSG00000117152.13	RGS4	1	163069063	1_80	0	0.0140577228193423	6.00626137465145	2.6572240659558e-07	0.555924580660468	1
ENSG00000143228.12	NUF2	1	163266611	1_80	0	0.0132395832377066	5.44597458934813	2.26912749756446e-07	-0.432873406121228	1
ENSG00000162763.3	LRRC52	1	165544180	1_81	0	0.139649837430438	20.1329692055374	8.84824699782005e-06	2.35524505494632	1
ENSG00000143198.12	MGST3	1	165582367	1_81	0	0.0297470618221271	5.32351814074195	4.98369881241041e-07	0.597756034763693	1
ENSG00000143149.12	ALDH9A1	1	165698175	1_81	0	0.02768726789662	4.6488374965991	4.05073135747124e-07	0.0966719558544421	3
ENSG00000143183.16	TMCO1	1	165822178	1_81	0	0.0277703498904679	4.67699725590235	4.08749693892654e-07	-0.045389847787553	1
ENSG00000143195.12	ILDR2	1	166975572	1_82	0	0.0394717998811859	16.8862829606807	2.09763522020515e-06	-1.92823914714505	1
ENSG00000143194.12	MAEL	1	166975691	1_82	0	0.0248566996119275	12.5329090817393	9.80402312192425e-07	-1.50208228691639	1
ENSG00000143157.11	POGK	1	166839016	1_82	0	0.0122089294719033	5.87825661056875	2.258578031313e-07	0.670767534999038	2
ENSG00000152382.5	TADA1	1	166876710	1_82	0	0.0115239356845599	5.33909941170467	1.93632301195127e-07	0.316039258088705	1
ENSG00000198842.9	DUSP27	1	167093885	1_82	0	0.0110367660690609	4.93586767465433	1.71440853216637e-07	-0.319540145203811	2
ENSG00000143167.11	GPA33	1	167067477	1_82	0	0.0292160086706356	14.0511160360231	1.29193504390364e-06	1.6100848648519	1
ENSG00000198821.10	CD247	1	167495205	1_82	0	0.0116535442285139	5.44351848543449	1.99639606200847e-07	-0.455313412815373	1
ENSG00000143162.7	CREG1	1	167548592	1_82	0	0.0151204143035348	7.87676455018058	3.74818077412484e-07	-0.896976544214902	4
ENSG00000198771.10	RCSD1	1	167630073	1_82	0	0.0705862190485924	22.4088359542731	4.97792318363355e-06	-2.17941039229758	2
ENSG00000197965.11	MPZL1	1	167705500	1_82	0	0.0107290579719691	4.67194366597969	1.57749562347193e-07	0.113667007649923	2
ENSG00000143164.15	DCAF6	1	167936173	1_82	0	0.0581612712807911	20.5608538433303	3.76343145372404e-06	2.14981794042788	2
ENSG00000143158.10	MPC2	1	167936749	1_82	0	0.0146162670365199	7.55973337759738	3.47737815328386e-07	-0.896772580352329	1
ENSG00000143147.14	GPR161	1	168137545	1_82	0	0.0165855042360589	8.74172673227397	4.5628362113018e-07	0.988418677966069	2
ENSG00000143155.12	TIPRL	1	168178654	1_82	0	0.0268661612687104	13.2629767885841	1.12138721559843e-06	-1.51492828518658	2
ENSG00000213064.9	SFT2D2	1	168225689	1_82	0	0.0140629549075502	7.19902725253192	3.186099801437e-07	0.782862863447914	1
ENSG00000143178.12	TBX19	1	168272481	1_82	0	0.0133791078835106	6.73320996856088	2.83503410096191e-07	-0.739810194610743	2
ENSG00000143185.3	XCL2	1	168541843	1_82	0	0.0373236071552757	16.3580353343956	1.92142627521007e-06	1.70253788021253	1
ENSG00000143184.4	XCL1	1	168580253	1_82	0	0.0132769064191866	6.66156723332024	2.78344268717035e-07	-0.722014177069511	1
ENSG00000143196.4	DPT	1	168728704	1_82	0	0.0107012773973585	4.64774635312651	1.56526190063282e-07	0.0310837602178215	2
ENSG00000143153.12	ATP1B1	1	169129496	1_83	0	0.161809081356969	22.3542539277468	1.13834012867474e-05	-2.70495736302656	1
ENSG00000143156.13	NME7	1	169354127	1_83	0	0.02747768648866	5.33621541200627	4.61447705228145e-07	-0.770173128448538	2
ENSG00000117475.13	BLZF1	1	169368400	1_83	0	0.0307787877402823	6.40316445462209	6.20233386880838e-07	-1.24540591941067	1
ENSG00000117477.12	CCDC181	1	169462361	1_83	0	0.0508931037858431	11.1538932657203	1.78646452157493e-06	-1.61243485977819	1
ENSG00000117479.12	SLC19A2	1	169484340	1_83	0	0.0371899105936931	8.18600286022002	9.58089322215609e-07	-1.49081833673708	1
ENSG00000198734.10	F5	1	169586812	1_83	0	0.0313545484392337	6.57748311587081	6.4903671697229e-07	0.724024271710564	1
ENSG00000000460.16	C1orf112	1	169910890	1_83	0	0.0259577754715463	4.801611318396	3.92250446900932e-07	0.31914170058258	1
ENSG00000171806.11	METTL18	1	169794673	1_83	0	0.0283460953093816	5.62861704204958	5.02115835312685e-07	0.555282263898244	1
ENSG00000000457.13	SCYL3	1	169894024	1_83	0	0.0305600660333293	6.33591721931636	6.09358335706289e-07	0.705753317757887	1
ENSG00000075945.12	KIFAP3	1	170085160	1_83	0	0.0271476031114545	5.22260627723625	4.46198135733305e-07	-0.287787200952509	1
ENSG00000180999.10	C1orf105	1	172442356	1_84	0	0.0153361157916603	4.85261188737301	2.34207021144469e-07	-0.299185757531784	1
ENSG00000116132.11	PRRX1	1	170662622	1_84	0	0.0212500544010455	7.90581083125367	5.28707460011566e-07	-1.03312022377021	2
ENSG00000007933.12	FMO3	1	171094121	1_84	0	0.0179001589109056	6.29895584519983	3.54841514510768e-07	0.697612646952604	1
ENSG00000094963.13	FMO2	1	171185239	1_84	0	0.0410066281782565	14.0900874190639	1.81834682110275e-06	1.69779817789535	2
ENSG00000076258.9	FMO4	1	171314054	1_84	0	0.0150521027646807	4.67783120993015	2.215902745133e-07	-0.175660226100597	2
ENSG00000034971.16	MYOC	1	171646796	1_84	0	0.0152706217741661	4.81259423276958	2.31283654277074e-07	-0.229955764390468	1
ENSG00000117533.14	VAMP4	1	171742440	1_84	0	0.0553680627689446	16.9360402032204	2.95107453259212e-06	-1.88784530387136	2
ENSG00000197959.13	DNM3	1	171841377	1_84	0	0.0154727398500213	4.93554771377437	2.40331973138334e-07	-0.273979901103935	1
ENSG00000135845.9	PIGC	1	172393809	1_84	0	0.0153547540474078	4.86397053447903	2.35040538437798e-07	-0.376409112882806	2
ENSG00000094975.13	SUCO	1	172532059	1_84	0	0.0151937252389663	4.76539027366971	2.27861900950358e-07	-0.115009135434035	1
ENSG00000117560.7	FASLG	1	172658724	1_84	0	0.0583596810713847	17.4366621394786	3.20247122431019e-06	1.77184598969553	1
ENSG00000076321.10	KLHL20	1	173714815	1_86	0	0.00810789400526024	4.90123442220835	1.25061176854416e-07	0.422331220030591	1
ENSG00000120334.15	CENPL	1	173827031	1_86	0	0.0169047595956288	11.762344006237	6.2576583679992e-07	1.33291930825304	1
ENSG00000117593.9	DARS2	1	173823764	1_86	0	0.0129305898374921	9.25686863465593	3.76696348415067e-07	-1.25434485812484	2
ENSG00000117601.13	SERPINC1	1	173916899	1_86	0	0.00789857604754318	4.65739050882036	1.1577117240703e-07	0.0114679921246511	2
ENSG00000135870.11	RC3H1	1	174018660	1_86	0	0.0112400009140433	7.94842844831735	2.81161977581068e-07	-0.999098923954376	1
ENSG00000152061.23	RABGAP1L	1	174159319	1_86	0	0.0167592800138469	11.6814532454357	6.16114182382968e-07	1.55646259862755	2
ENSG00000116161.17	CACYBP	1	175000135	1_86	0	0.016238954849688	11.3864042873958	5.81907088890507e-07	-1.49874626865691	1
ENSG00000120332.15	TNN	1	175068086	1_86	0	0.00945409672671227	6.33376472354658	1.88447743665374e-07	0.629370413869452	4
ENSG00000235750.9	KIAA0040	1	175193171	1_86	0	0.031226861044853	17.519559319442	1.72171190428846e-06	1.83875510449134	1
ENSG00000143207.19	RFWD2	1	176207677	1_86	0	0.0192987842689483	13.0022188465192	7.89689560278164e-07	-1.46481858564915	1
ENSG00000198797.6	BRINP2	1	177170676	1_86	0	0.0112012621212605	7.91620719744229	2.79057106518754e-07	-0.925122982840597	1
ENSG00000240021.9	TEX35	1	178512615	1_87	0	0.0254270842712488	4.79356671083986	3.8358738117027e-07	0.298110041791841	2
ENSG00000120341.18	SEC16B	1	177960805	1_87	0	0.0422635645017148	9.57980243545206	1.2741825378891e-06	1.25909482803827	2
ENSG00000075391.16	RASAL2	1	178093563	1_87	0	0.0300466505724992	6.3624200311865	6.01627080925906e-07	0.560702598118055	2
ENSG00000116191.17	RALGPS2	1	178725006	1_87	0	0.0250596628627875	4.65689723612504	3.6726610750436e-07	-0.0391422742206197	2
ENSG00000143340.6	FAM163A	1	179743263	1_89	0	0.0268482708260467	11.4373103266377	9.66382815546333e-07	-1.28578896722608	2
ENSG00000116199.11	FAM20B	1	179025509	1_89	0	0.0133713934738031	4.90843667617064	2.06551729131101e-07	0.299049645496856	1
ENSG00000186283.13	TOR3A	1	179151660	1_89	0	0.0192438728730054	8.31389963931722	5.03507832278889e-07	-1.1179580653036	1
ENSG00000143322.19	ABL2	1	179229941	1_89	0	0.0137811465121762	5.19046399924834	2.25112964242204e-07	-0.251218146177493	1
ENSG00000057252.12	SOAT1	1	179341797	1_89	0	0.0134644812577046	4.97324227005478	2.10735749463978e-07	0.0611909595344211	1
ENSG00000135837.15	CEP350	1	179954679	1_89	0	0.0954000312363032	23.4876364097686	7.05174835614613e-06	2.66316424658059	1
ENSG00000116260.16	QSOX1	1	180164304	1_89	0	0.0151343743804198	6.066028597232	2.88920195474618e-07	-0.897556604159355	1
ENSG00000121454.5	LHX4	1	180226694	1_89	0	0.0154010089090175	6.2293279596187	3.01925185531195e-07	0.845360875396894	1
ENSG00000230124.6	ACBD6	1	180511523	1_89	0	0.0181436656984365	7.76266740732413	4.43246166426348e-07	-0.995884527498634	1
ENSG00000143324.13	XPR1	1	180598460	1_89	0	0.0130686825005905	4.6944992151154	1.93076781855191e-07	0.136446885995294	1
ENSG00000135835.11	KIAA1614	1	180936558	1_89	0	0.0433225964562012	15.9467821683295	2.17418508863298e-06	1.7178906368176	1
ENSG00000162783.10	IER5	1	181178620	1_90	0	0.0264588697776677	5.21181301474518	4.33979373549024e-07	-0.394012346740508	1
ENSG00000135821.17	GLUL	1	182392343	1_90	0	0.0250925953344512	4.71392559399287	3.72252205689859e-07	0.107948693974937	1
ENSG00000135828.11	RNASEL	1	182589381	1_90	0	0.049415572012671	11.1049108327358	1.72698225970199e-06	-1.30426119675513	1
ENSG00000143333.6	RGS16	1	182604092	1_90	0	0.037129974354331	8.40128640446058	9.81701406562973e-07	-1.0774818671444	1
ENSG00000135862.5	LAMC1	1	183023054	1_91	0	0.0198887047723491	5.12099309310347	3.20530724302365e-07	-0.398774461058706	2
ENSG00000058085.14	LAMC2	1	183186170	1_91	0	0.0207916045800728	5.53187348671137	3.61967201428436e-07	-0.582283830306378	1
ENSG00000157064.10	NMNAT2	1	183286097	1_91	0	0.0224083855688233	6.2497712391008	4.40741213777681e-07	-0.686788816523065	2
ENSG00000116698.21	SMG7	1	183471970	1_91	0	0.0363749965274314	10.7303644073859	1.22836209160777e-06	1.31961722136638	2
ENSG00000116701.14	NCF2	1	183590900	1_91	0	0.0332965556051642	10.0175424206243	1.04971033640932e-06	1.35587546205606	2
ENSG00000162704.15	ARPC5	1	183635770	1_91	0	0.0382866423913451	11.1728954108938	1.34623844569318e-06	-1.45360979366817	1
ENSG00000198756.10	COLGALT2	1	183966697	1_91	0	0.0195265644773024	5.02415913867248	3.08743768341284e-07	-0.551952836675065	2
ENSG00000198860.11	TSEN15	1	184050050	1_91	0	0.0256811408711781	7.54037860289521	6.09419630037605e-07	-1.01993582822435	2
ENSG00000135842.16	FAM129A	1	184893682	1_92	0	0.116763140076145	26.8475600403945	9.86551046941752e-06	4.05178761900333	2
ENSG00000121481.10	RNF2	1	185064348	1_92	0	0.0211919015959268	6.65551252912374	4.43874716251088e-07	-1.45690009539853	1
ENSG00000121486.11	TRMT1L	1	185156912	1_92	0	0.0234831994147487	6.63938573175912	4.90675236599183e-07	-0.991379767451248	1
ENSG00000116668.12	SWT1	1	185156912	1_92	0	0.0234831994147487	6.63938573175912	4.90675236599183e-07	0.991379767451248	1
ENSG00000116679.15	IVNS1ABP	1	185317057	1_92	0	0.0216770043479742	5.64435346452605	3.85054710851899e-07	-0.349980605872637	1
ENSG00000143341.11	HMCN1	1	185730915	1_92	0	0.0267087389326218	7.43250647817745	6.2473761192829e-07	-0.885623218245254	1
ENSG00000047410.13	TPR	1	186376365	1_92	0	0.0202864301426153	5.0979003345014	3.25466238064282e-07	0.367644773393938	1
ENSG00000157181.15	C1orf27	1	186425270	1_92	0	0.0792957692326876	17.685851040001	4.41351851668777e-06	2.48073083783774	1
ENSG00000262180.1	OCLM	1	186400270	1_92	0	0.0322117068123374	9.52272358826952	9.65347974471658e-07	1.02040646932444	1
ENSG00000162670.10	BRINP3	1	190589126	1_95	0	0.0303332835140016	7.84893268769449	7.49271135841411e-07	1.02260144875252	1
ENSG00000150681.9	RGS18	1	192158507	1_96	0	0.0126034016545303	4.99364414041888	1.98068011170562e-07	0.304492604282425	1
ENSG00000090104.11	RGS1	1	192552634	1_96	0	0.0205795992380687	9.51025351990478	6.15939393656957e-07	-1.07359220840417	2
ENSG00000116741.7	RGS2	1	192808677	1_96	0	0.0122134518581692	4.69393778635928	1.80420020452741e-07	0.0799650582845494	1
ENSG00000116747.12	TROVE2	1	193058704	1_96	0	0.0185099978564869	8.80226501870596	5.12754856362082e-07	-1.26407677646735	2
ENSG00000023572.8	GLRX2	1	193104590	1_96	0	0.0193334080755269	9.17229511753688	5.58078653601539e-07	2.06476013073654	2
ENSG00000134371.10	CDC73	1	193121735	1_96	0	0.0323442516513257	12.1088536420955	1.23256295564811e-06	2.60579432284138	1
ENSG00000000971.15	CFH	1	196650372	1_98	0	0.0150158143915857	9.05471361893464	4.27890440626667e-07	-2.0678160640732	2
ENSG00000177888.7	ZBTB41	1	197200897	1_98	0	0.0181146551993446	6.78605743134509	3.8686244872375e-07	-0.542818283013607	1
ENSG00000203724.10	C1orf53	1	197902889	1_99	0	0.0421766155399868	11.8373926358043	1.57121911351608e-06	-1.39579768184451	1
ENSG00000151414.14	NEK7	1	198157576	1_99	0	0.0244243232074419	6.69290682941973	5.14453695623164e-07	0.71519150493595	1
ENSG00000081237.18	PTPRC	1	198638198	1_99	0	0.0203149735400018	4.96543498076865	3.17455264918504e-07	0.331538790008296	1
ENSG00000116833.13	NR5A2	1	200031019	1_100	0	0.026280449252528	5.21596559406221	4.31396360384713e-07	-0.453296589404023	1
ENSG00000118197.13	DDX59	1	200669007	1_101	0	0.0409175380441242	10.5382694017398	1.35702473978272e-06	1.43037465931503	1
ENSG00000118200.14	CAMSAP2	1	200740218	1_101	0	0.0801376396592993	16.9377571840884	4.27170667200156e-06	-2.2898253458605	2
ENSG00000232237.3	ASCL5	1	201127255	1_101	0	0.0255224957034423	6.09319556996056	4.89414949157373e-07	0.612331716041412	2
ENSG00000116857.16	TMEM9	1	201154617	1_101	0	0.0241694910233828	5.58188355650938	4.2457776932036e-07	0.489212413488448	2
ENSG00000163395.16	IGFN1	1	201191383	1_101	0	0.0339282589111773	8.77080378520477	9.36504659842398e-07	1.01214938133208	2
ENSG00000118194.18	TNNT2	1	201400151	1_101	0	0.123417209615844	21.1263427235246	8.20557496782227e-06	-2.3788369768496	1
ENSG00000159166.13	LAD1	1	201400120	1_101	0	0.104023706046121	19.4583172118785	6.37010476595299e-06	-2.28054681204856	1
ENSG00000159173.18	TNNI1	1	201445806	1_101	0	0.0274634712256191	6.78171047720201	5.86143087265989e-07	-0.730757520734409	1
ENSG00000174307.6	PHLDA3	1	201448202	1_101	0	0.0219871505016953	4.69419920885719	3.2481751446113e-07	-0.12893863294308	3
ENSG00000134369.15	NAV1	1	201718278	1_102	0	0.0260087773875056	8.25133405063123	6.75387596923446e-07	-0.926014608243619	1
ENSG00000198700.9	IPO9	1	201829522	1_102	0	0.0181554402851813	4.88119374471846	2.78895691486611e-07	-0.297107325902036	2
ENSG00000198892.6	SHISA4	1	201888432	1_102	0	0.0202883990702756	5.92145118678171	3.78081046194806e-07	0.406886422333055	1
ENSG00000163431.12	LMOD1	1	201903136	1_102	0	0.126615768224603	23.3562954438065	9.30680743750938e-06	2.78308695322527	1
ENSG00000134375.10	TIMM17A	1	201955621	1_102	0	0.0224867906480748	6.88584625684862	4.87297038629205e-07	-0.70318911967203	2
ENSG00000176393.10	RNPEP	1	201978878	1_102	0	0.0278206861655802	8.88414316304737	7.77843736945014e-07	1.1529242104718	2
ENSG00000170075.8	GPR37L1	1	202113933	1_102	0	0.0189255452354212	5.27016077230417	3.13892716045069e-07	0.501252051748761	2
ENSG00000143862.7	ARL8A	1	202146817	1_102	0	0.0258396126269319	8.19012438219027	6.66017237870134e-07	1.15178172906032	1
ENSG00000077157.21	PPP1R12B	1	202348568	1_102	0	0.0282011672780526	9.01177921390444	7.99809579373341e-07	1.15672685646424	2
ENSG00000117139.16	KDM5B	1	202808833	1_102	0	0.0178045307993896	4.69850044312384	2.63268427307112e-07	0.145876552197327	2
ENSG00000117153.15	KLHL12	1	202928138	1_102	0	0.0296772625356021	9.49153883782146	8.86481019772815e-07	1.15535727184876	1
ENSG00000159346.12	ADIPOR1	1	202964529	1_102	0	0.0246086510603242	7.73184823740314	5.98797671549804e-07	0.921922665964542	1
ENSG00000133055.8	MYBPH	1	203175705	1_102	0	0.0261330106409304	8.2961597223574	6.82300239503591e-07	-0.953380816143879	1
ENSG00000133048.12	CHI3L1	1	203186952	1_102	0	0.0335951065853296	10.6587943618885	1.12691998419769e-06	1.26395221371168	1
ENSG00000133063.15	CHIT1	1	203274075	1_102	0	0.0836940742347853	19.336740542773	5.0931557067594e-06	2.14382041757021	1
ENSG00000122176.10	FMOD	1	203351950	1_102	0	0.0307816355449241	9.83527688888283	9.52768206464769e-07	-1.12067305071425	1
ENSG00000174567.7	GOLT1A	1	204214495	1_104	0	0.0356288238730816	18.0877548230357	2.02812688699252e-06	2.31796116504829	1
ENSG00000188783.5	PRELP	1	203482089	1_104	0	0.0100895776792007	6.2666272398806	1.98982931208955e-07	-0.643319494664968	1
ENSG00000058668.14	ATP2B4	1	203626383	1_104	0	0.0473435815661738	20.774630329173	3.09530456106394e-06	2.0493740900542	2
ENSG00000122188.12	LAX1	1	203762724	1_104	0	0.00888230307509386	5.07778369924972	1.41941293473905e-07	0.307637058448861	1
ENSG00000058673.16	ZC3H11A	1	203795675	1_104	0	0.00982300365441424	6.01678738475616	1.86002141494028e-07	-0.547408044863229	1
ENSG00000257315.2	ZBED6	1	203795675	1_104	0	0.00982300365441424	6.01678738475616	1.86002141494028e-07	0.547408044863229	1
ENSG00000182004.12	SNRPE	1	203861428	1_104	0	0.00966528971651781	5.86578845864637	1.78422757443254e-07	-0.534092118857088	2
ENSG00000143842.14	SOX13	1	204072756	1_104	0	0.0212784233861042	13.2430851081648	8.86824310220303e-07	1.56820232540189	1
ENSG00000143850.13	PLEKHA6	1	204213637	1_104	0	0.0507716256948269	21.4375185277709	3.42534686115014e-06	2.60682401901961	2
ENSG00000158615.8	PPP1R15B	1	204412110	1_104	0	0.172159706618494	33.2813793630078	1.80319130742468e-05	3.01170190089252	1
ENSG00000133056.13	PIK3C2B	1	204495053	1_104	0	0.00994928799322759	6.13596754778291	1.92125066088832e-07	-0.63392414947392	1
ENSG00000198625.12	MDM4	1	204517114	1_104	0	0.0114809675148005	7.47236935587672	2.699888273111e-07	-0.884875795041022	1
ENSG00000170382.11	LRRN2	1	204685959	1_104	0	0.0284773566169499	15.9785088178016	1.43200618658338e-06	1.64986326977874	1
ENSG00000184144.11	CNTN2	1	204648815	1_104	0	0.00853974907634269	4.71101654896272	1.26610205450252e-07	-0.18187577318008	3
ENSG00000174529.7	TMEM81	1	205066327	1_104	0	0.010326700770058	6.48337999646443	2.10703642446886e-07	-0.892118224680433	2
ENSG00000133059.16	DSTYK	1	205210869	1_104	0	0.0116710741598774	7.62569949992458	2.80091216427047e-07	1.0827208219965	2
ENSG00000133069.15	TMCC2	1	205230442	1_104	0	0.00853282781141429	4.70345592011184	1.26304561028001e-07	-0.152046048366505	1
ENSG00000162873.14	KLHDC8A	1	205354897	1_104	0	0.00855081529988477	4.72309249489056	1.27099238933518e-07	-0.174733880296952	1
ENSG00000117266.15	CDK18	1	205504852	1_104	0	0.00869879365598747	4.88309278475873	1.33678935710195e-07	0.247523892457214	2
ENSG00000174514.12	MFSD4A	1	205576857	1_104	0	0.00858537217900746	4.76070226534947	1.28629067711088e-07	0.221477859424429	1
ENSG00000158711.13	ELK4	1	205632336	1_104	0	0.0117055950025272	7.6532854305592	2.81935899119659e-07	-0.798528393473083	1
ENSG00000158715.5	SLC45A3	1	205680319	1_104	0	0.012434168666849	8.21713845440692	3.21548384917095e-07	-0.989729063027951	2
ENSG00000117280.12	RAB29	1	205775418	1_104	0	0.00872879402012572	4.91519948817713	1.3502194748178e-07	-0.270005861705559	1
ENSG00000133065.10	SLC41A1	1	205813381	1_104	0	0.0149182354395615	9.91905997694763	4.65690037183596e-07	-1.19170815826937	2
ENSG00000162877.12	PM20D1	1	205813590	1_104	0	0.0236849733319445	14.2478946225781	1.06201968872813e-06	1.61757254877063	2
ENSG00000174502.18	SLC26A9	1	205820154	1_104	0	0.0236221869505264	14.2229893052009	1.05735289677799e-06	1.61581823641288	1
ENSG00000263528.7	IKBKE	1	206470191	1_105	0	0.0202899585354007	7.90642979678578	5.04859522586152e-07	0.914261445833829	3
ENSG00000266094.7	RASSF5	1	206506970	1_105	0	0.0159765914534845	5.68234991043262	2.85707128831506e-07	-0.560504213573971	3
ENSG00000143486.15	EIF2D	1	206604136	1_105	0	0.0206569773412902	8.01794685127203	5.21241420817348e-07	-1.01582773960315	2
ENSG00000162889.10	MAPKAPK2	1	206684062	1_105	0	0.0142052693044731	4.68021879969959	2.09230311667487e-07	-0.0686195502734957	1
ENSG00000136634.5	IL10	1	206773321	1_105	0	0.0163279750501433	5.92647974345118	3.04535626258837e-07	0.516012038542413	1
ENSG00000162892.15	IL24	1	206903865	1_105	0	0.0182709498326721	6.92656182913563	3.98279372385678e-07	0.735979793525641	1
ENSG00000162896.5	PIGR	1	206945992	1_105	0	0.0560253128795435	17.1337262839717	3.02096079310401e-06	1.89097569555293	1
ENSG00000123836.14	PFKFB2	1	207069797	1_105	0	0.0461581850035747	15.4548478541295	2.24503145972359e-06	-1.79060667747517	1
ENSG00000180667.10	YOD1	1	207050983	1_105	0	0.0543949816634375	16.9823116370825	2.90713108285618e-06	-1.88952051577336	2
ENSG00000123843.12	C4BPB	1	207088956	1_105	0	0.0152406457896439	5.35407989183061	2.56801283888937e-07	0.520270205251818	1
ENSG00000123838.10	C4BPA	1	207102602	1_105	0	0.0143217565664658	4.73975570467877	2.13629497620571e-07	-0.0954318464271895	1
ENSG00000196352.14	CD55	1	207321334	1_105	0	0.0634366990918044	15.0785853186415	3.01030255980652e-06	3.06039466895576	2
ENSG00000203710.10	CR1	1	207495998	1_105	0	0.0225047980025	9.85799463297272	6.98188466312872e-07	-1.74213633396838	2
ENSG00000117335.19	CD46	1	207751847	1_105	0	0.0449312225384331	15.0341141141664	2.12586191497765e-06	-2.15715596882254	2
ENSG00000076356.6	PLXNA2	1	208243841	1_106	0	0.0102512133698927	10.2452198338909	3.30525924264281e-07	1.21780053178772	1
ENSG00000008118.9	CAMK1G	1	209583125	1_106	0	0.00675068469049278	9.8477925570418	2.09216382641826e-07	2.33499787783367	3
ENSG00000123689.5	G0S2	1	209650591	1_106	0	0.0210238367122383	16.776302916846	1.10998525009541e-06	-1.5908779161633	2
ENSG00000117595.10	IRF6	1	209804619	1_106	0	0.00603815695710208	5.87323185754204	1.11606764356361e-07	-1.35797472688047	1
ENSG00000117597.17	DIEXF	1	209827828	1_106	0	0.0130034430238514	12.3140632173464	5.03928257201697e-07	1.83548786548695	2
ENSG00000082512.14	TRAF5	1	211326561	1_107	0	0.160173938666463	28.6101953787558	1.44218725172063e-05	3.08834728816641	1
ENSG00000170385.9	SLC30A1	1	211578806	1_107	0	0.0186060408148241	8.03850932620586	4.70693783913752e-07	-1.06620936788145	1
ENSG00000117650.12	NEK2	1	211675781	1_107	0	0.0257807557809888	11.0965241863636	9.00308981370732e-07	-1.16841974241852	1
ENSG00000143493.12	INTS7	1	212033496	1_107	0	0.0204443367690065	8.9210586577358	5.73982160837666e-07	1.14842446513443	2
ENSG00000066027.11	PPP2R5A	1	212066143	1_107	0	0.0392048037533731	15.0430712406911	1.8560290534165e-06	1.86088286488627	2
ENSG00000065600.12	TMEM206	1	212414848	1_107	0	0.0138347387491656	5.26702579440297	2.29321820813212e-07	0.425084305210785	2
ENSG00000123685.8	BATF3	1	212699839	1_108	0	0.0244771311691967	5.60634974203958	4.318666579061e-07	-0.476656871699214	1
ENSG00000117697.14	NSL1	1	212792127	1_108	0	0.0226813097354195	4.89144267956687	3.49151628203914e-07	0.429522288387432	1
ENSG00000162769.12	FLVCR1	1	212844832	1_108	0	0.0326926077008772	8.3270760113098	8.56743988535586e-07	0.896907995665175	2
ENSG00000143494.15	VASH2	1	212935754	1_108	0	0.0670569740471415	15.1361578730358	3.19424758041e-06	1.6782913526858	1
ENSG00000174606.13	ANGEL2	1	213016121	1_108	0	0.0590082210857506	13.9163856823514	2.58432990004458e-06	-1.71440824375055	2
ENSG00000152104.11	PTPN14	1	214552234	1_109	0	0.040628789440854	11.4095172779679	1.45884827605111e-06	-1.29613012224845	1
ENSG00000117724.12	CENPF	1	214602949	1_109	0	0.0348269830913842	9.9553746450771	1.09114492479243e-06	-1.18108927898575	2
ENSG00000136636.12	KCTD3	1	215567710	1_109	0	0.033058784648045	9.46439955810493	9.84665957987761e-07	1.45830760169193	1
ENSG00000092978.10	GPATCH2	1	217631213	1_110	0	0.0121088977330903	6.48044362812448	2.46955283514971e-07	-0.645393197741567	2
ENSG00000162814.10	SPATA17	1	217631425	1_110	0	0.00987264099343788	4.70413676252586	1.46157887675532e-07	0.302805566898114	1
ENSG00000067533.5	RRP15	1	218284423	1_110	0	0.0170515111408965	14.2074333578991	7.62408052096153e-07	2.95478488706115	2
ENSG00000162813.17	BPNT1	1	220089717	1_112	0	0.0143965528683994	5.43682136518231	2.46327304203536e-07	0.491374137070152	1
ENSG00000067704.9	IARS2	1	220094327	1_112	0	0.0230243984162131	9.83300650484752	7.12497905287815e-07	1.27835428299431	1
ENSG00000116141.15	MARK1	1	220528008	1_112	0	0.0132380293073701	4.65283216127541	1.93842810832399e-07	-0.00366340563730175	1
ENSG00000162817.6	C1orf115	1	220797706	1_112	0	0.0137195453441692	4.98665836641847	2.15307078979207e-07	0.342747385432689	1
ENSG00000186205.12	MARC1	1	220786898	1_112	0	0.0136929155500921	4.96850300193491	2.14106799649647e-07	0.336254582700208	2
ENSG00000136630.12	HLX	1	220889342	1_112	0	0.0428134662117586	15.6729391021833	2.11173690556303e-06	-1.69898152843122	1
ENSG00000178395.6	CCDC185	1	223346336	1_114	0	0.0153488166598016	6.58825284505537	3.18239534442277e-07	0.57740780670712	1
ENSG00000143512.12	HHIPL2	1	222584580	1_114	0	0.0445275975292302	16.5970836443425	2.32578743516762e-06	-1.86253078456694	1
ENSG00000143498.17	TAF1A	1	222577692	1_114	0	0.0220476489497822	9.97916739275757	6.9241356359521e-07	-1.35504948927382	2
ENSG00000154305.16	MIA3	1	222618304	1_114	0	0.014052375889808	5.76330053780525	2.54876620036796e-07	-0.42063166573873	2
ENSG00000186063.12	AIDA	1	222712777	1_114	0	0.014357105294273	5.96382494227432	2.69463996213561e-07	-0.709742844247095	1
ENSG00000154309.8	DISP1	1	222872138	1_114	0	0.0910981577972922	23.4321237540539	6.7178487360426e-06	-2.62532430094945	1
ENSG00000187554.11	TLR5	1	223142833	1_114	0	0.012749457013679	4.85417952230094	1.9476750302516e-07	-0.212816662019979	2
ENSG00000143502.14	SUSD4	1	223349843	1_114	0	0.0385135115651166	15.2255179096634	1.84541551042225e-06	-1.66657668803617	1
ENSG00000162909.17	CAPN2	1	223701813	1_114	0	0.0604506715199036	19.499801654227	3.70971287380473e-06	-2.22529833073646	1
ENSG00000143753.12	DEGS1	1	224176179	1_114	0	0.0146493222702377	6.15216841391588	2.83631670273957e-07	-0.539617548927446	2
ENSG00000143748.17	NVL	1	224330205	1_114	0	0.0176990874859048	7.92112759136944	4.41211535422566e-07	0.985585706481204	1
ENSG00000143771.11	CNIH4	1	224356827	1_114	0	0.0151740085100243	6.48115233037109	3.09500621914483e-07	0.805965345385095	1
ENSG00000162923.14	WDR26	1	224436689	1_114	0	0.0138525398531406	5.62945028499295	2.45416845811976e-07	0.613278583070731	2
ENSG00000185842.15	DNAH14	1	224895916	1_115	0	0.0260266206272664	8.41135063791173	6.88957596177684e-07	0.909545913402704	1
ENSG00000143815.14	LBR	1	225452862	1_115	0	0.0544183276221069	15.3747128697319	2.63306256425063e-06	1.98143169235893	1
ENSG00000143742.12	SRP9	1	225756463	1_115	0	0.0309041405233189	10.026169384792	9.75125875923544e-07	-1.32025549482365	2
ENSG00000143819.12	EPHX1	1	225809711	1_115	0	0.0174514999806527	4.66456561318116	2.5618455380006e-07	-0.212368015372307	1
ENSG00000196187.11	TMEM63A	1	225879161	1_115	0	0.0214522672358189	6.59778384129057	4.45430811657864e-07	0.745892423346498	2
ENSG00000243709.1	LEFTY1	1	225911608	1_115	0	0.0177185733174392	4.80671321792546	2.68031560791418e-07	-0.0428996587202631	3
ENSG00000143811.18	PYCR2	1	225924245	1_115	0	0.0174331404722373	4.65471482944353	2.55374590028434e-07	-0.0243781216289383	1
ENSG00000143768.12	LEFTY2	1	225937917	1_115	0	0.0256601440438291	8.27818264838917	6.68502549704466e-07	-0.816186903721144	2
ENSG00000143751.9	SDE2	1	226000198	1_115	0	0.096270281874129	20.8415315449213	6.31438193230652e-06	-2.51944738015879	1
ENSG00000163041.9	H3F3A	1	226070308	1_115	0	0.0313635947393627	10.1650189192749	1.00332815291733e-06	1.63545682855243	1
ENSG00000182827.8	ACBD3	1	226185741	1_115	0	0.1427915678636	24.6964750597478	1.10980456406078e-05	-2.75700024807436	1
ENSG00000183814.15	LIN9	1	226309688	1_115	0	0.0187554640587643	5.33913134670842	3.15142802539737e-07	-0.499598273088222	1
ENSG00000143799.12	PARP1	1	226425532	1_115	0	0.0271577283755072	8.8109875178002	7.53055526377016e-07	1.17884256178785	1
ENSG00000203685.9	STUM	1	226549501	1_115	0	0.0228778839371399	7.20109514425887	5.18469693318278e-07	0.816004961502091	1
ENSG00000143772.9	ITPKB	1	226738931	1_116	0	0.0169158636744318	8.43919438831471	4.49266608114332e-07	-0.989929819603531	1
ENSG00000143801.16	PSEN2	1	226870643	1_116	0	0.0135791581576444	6.38484127203835	2.72855005584396e-07	-0.895231606524239	1
ENSG00000143776.18	CDC42BPA	1	227316633	1_116	0	0.0298244992008926	13.7580124248011	1.29133175528664e-06	-2.26414682385851	2
ENSG00000181450.17	ZNF678	1	227563411	1_116	0	0.0115138488292608	4.84380149675759	1.75515644783745e-07	-0.287766444583618	1
ENSG00000143740.14	SNAP47	1	227729364	1_116	0	0.0130051246751596	5.98129656334066	2.448041803576e-07	-0.822639662533023	2
ENSG00000081692.12	JMJD4	1	227735217	1_116	0	0.0323715611146801	14.5292302450767	1.48018235750851e-06	2.03224319112178	1
ENSG00000143761.15	ARF1	1	228083263	1_116	0	0.123261993181176	27.3121067814692	1.05948146045715e-05	-3.49903672040991	1
ENSG00000162910.18	MRPL55	1	228089347	1_116	0	0.0711934549548617	22.0020114766375	4.9295971505578e-06	-3.22341550499099	1
ENSG00000143774.16	GUK1	1	228140298	1_116	0	0.0143538791845094	6.90343721511429	3.11848485758154e-07	-1.22046000470987	1
ENSG00000181873.12	IBA57	1	228204107	1_116	0	0.16339694473738	30.1000035017658	1.54781642678707e-05	-3.61404351442848	1
ENSG00000154370.15	TRIM11	1	228407706	1_116	0	0.0204457762655387	10.2138151427997	6.57204564623117e-07	-1.49459795391586	1
ENSG00000162931.11	TRIM17	1	228417657	1_116	0	0.0254116362283259	12.2532734349716	9.79927010000528e-07	1.83815200634503	1
ENSG00000181218.5	HIST3H2A	1	228455746	1_116	0	0.0128913914587125	5.89927761605313	2.39335766259941e-07	-0.903343887986428	1
ENSG00000196890.4	HIST3H2BB	1	228455746	1_116	0	0.0128913914587125	5.89927761605313	2.39335766259941e-07	-0.903343887986428	1
ENSG00000168159.11	RNF187	1	228484557	1_116	0	0.0124762736787485	5.59337310350073	2.19617860441178e-07	0.2732300410501	2
ENSG00000116574.5	RHOU	1	228938006	1_116	0	0.0112796711526642	4.65200535755118	1.65137466825309e-07	-0.0595219015891488	1
ENSG00000154429.10	CCSAP	1	229330094	1_117	0	0.0620097697563026	15.9885325433594	3.12016598297698e-06	1.78963452088484	1
ENSG00000069248.11	NUP133	1	229508410	1_117	0	0.0467477645352129	13.3036734495557	1.95722789917104e-06	-1.79036938616303	1
ENSG00000135776.4	ABCB10	1	229559119	1_117	0	0.0426400145321657	12.4331343043199	1.66842597549226e-06	1.71634403943667	1
ENSG00000135801.9	TAF5L	1	229607226	1_117	0	0.0247929951265005	7.32604153683669	5.71619907599376e-07	0.757290403318343	1
ENSG00000135763.9	URB2	1	229626572	1_117	0	0.0188620879262993	4.76283276297904	2.82724907801537e-07	-0.18682376277306	1
ENSG00000177614.10	PGBD5	1	230426554	1_117	0	0.0186856382893498	4.67482398883714	2.74904706539607e-07	0.0486619571237569	1
ENSG00000135744.7	AGT	1	230692645	1_118	0	0.0236352906208155	11.9102355317742	8.85911359592157e-07	1.61923864803987	3
ENSG00000135773.12	CAPN9	1	230739389	1_118	0	0.020415582187801	13.060206748641	8.39113667385945e-07	2.20287035908202	3
ENSG00000119280.16	C1orf198	1	230866750	1_118	0	0.037042523317247	15.4094599781285	1.79637480738562e-06	-1.14318994832356	2
ENSG00000143643.12	TTC13	1	230978217	1_118	0	0.0375634387328377	16.0735859372982	1.90014653024888e-06	1.49238303950819	1
ENSG00000173409.13	ARV1	1	230978719	1_118	0	0.0375316807968625	16.6036081081761	1.96114390249143e-06	2.22450628094558	2
ENSG00000116906.11	GNPAT	1	231174929	1_118	0	0.0157808392303058	9.06628451220001	4.50265231289739e-07	-0.948258101620342	1
ENSG00000116903.7	EXOC8	1	231337950	1_118	0	0.0566760182178753	20.909847520865	3.72957350348238e-06	-2.28623877932473	1
ENSG00000010072.15	SPRTN	1	231350017	1_118	0	0.0173655535864506	9.78552629653743	5.34788173474267e-07	1.12023159558026	1
ENSG00000116918.13	TSNAX	1	231528861	1_118	0	0.0105814060966971	5.88888545802302	1.96103553340873e-07	-0.599584923593432	1
ENSG00000162946.21	DISC1	1	231627073	1_118	0	0.0376987213683015	17.4811622731502	2.07398637225512e-06	-1.91458880071614	2
ENSG00000116991.10	SIPA1L2	1	232561778	1_119	0	0.0189032273716453	5.26820554666169	3.13406242845437e-07	-0.260003096758519	1
ENSG00000135778.11	NTPCR	1	232950648	1_119	0	0.0191060521073428	5.36817595437843	3.22780042126107e-07	-0.444807733157683	2
ENSG00000059588.9	TARBP1	1	234477046	1_121	0	0.0317678462714429	8.23504448261181	8.2330868269827e-07	-0.981813095600636	3
ENSG00000152904.11	GGPS1	1	235325789	1_121	0	0.021719296141822	4.68847386015324	3.20469143494211e-07	-0.0581087668175544	1
ENSG00000116957.12	TBCE	1	235401609	1_121	0	0.0228642465706133	5.15926372236553	3.71239002092769e-07	-0.449276219246843	1
ENSG00000162885.12	B3GALNT2	1	235504390	1_121	0	0.0216683186777333	4.67288101542841	3.18653659703521e-07	0.275661706597519	2
ENSG00000116962.14	NID1	1	236065637	1_122	0	0.0524171211431075	15.3335939839047	2.5294499940632e-06	-1.73023951402836	1
ENSG00000077585.13	GPR137B	1	236143525	1_122	0	0.0168325425682521	4.67239678362577	2.47513226446071e-07	-0.197735475837698	1
ENSG00000086619.13	ERO1B	1	236249930	1_122	0	0.0176045643986218	5.09622033260978	2.82346529186083e-07	0.448870309162589	2
ENSG00000116977.18	LGALS8	1	236517797	1_122	0	0.0377965842402637	13.5656734462198	1.61362601001389e-06	1.9576987651843	3
ENSG00000119285.10	HEATR1	1	236604526	1_122	0	0.0654285156124499	14.6469692863774	3.01594774142518e-06	3.20790070971633	1
ENSG00000077522.12	ACTN2	1	236686652	1_122	0	0.0174857652250404	4.9686468730649	2.73420925333887e-07	0.135681440528558	2
ENSG00000116984.12	MTR	1	236795503	1_122	0	0.0170761635596357	4.81693455357704	2.58863027036457e-07	0.249922328250471	2
ENSG00000198626.15	RYR2	1	237031622	1_122	0	0.0182453337537509	5.4446920357605	3.12632487329317e-07	-0.464244998620578	1
ENSG00000133019.11	CHRM3	1	239386955	1_124	0	0.0238302743241871	4.95492410666739	3.71599415640438e-07	0.335667819379707	1
ENSG00000117009.11	KMO	1	241532545	1_127	0	0.0237171389737533	9.35779064229135	6.98464916729647e-07	1.09046671220483	1
ENSG00000203668.2	CHML	1	241630754	1_127	0	0.0201657339401073	7.89254733829123	5.00887509625946e-07	0.925058180901152	2
ENSG00000054277.13	OPN3	1	241618859	1_127	0	0.0145403340594105	4.78941048232645	2.19162082493592e-07	-0.169997230467514	3
ENSG00000174371.16	EXO1	1	241847755	1_127	0	0.0189662223515985	6.80820343221534	4.0637065185745e-07	0.359564652757777	1
ENSG00000180287.16	PLD5	1	242528700	1_128	0	0.0324991429194249	8.72217964823722	8.92084326104347e-07	1.02264475205818	1
ENSG00000117020.16	AKT3	1	243851261	1_128	0	0.0304004851510576	8.09381425247605	7.74359661869926e-07	0.945472235379157	1
ENSG00000035687.9	ADSS	1	244451195	1_129	0	0.0215051146068604	4.71439195825543	3.19062983830083e-07	-0.12320815077544	1
ENSG00000179397.17	C1orf101	1	244454207	1_129	0	0.0213505117913801	4.64675805238914	3.12224748041645e-07	0.00418214082007659	1
ENSG00000203667.9	COX20	1	244836094	1_129	0	0.0235897013519573	5.58206417064483	4.14406196973044e-07	0.50368569636136	1
ENSG00000153187.18	HNRNPU	1	244860063	1_129	0	0.0265504514591178	6.69206457124638	5.59166322249788e-07	-0.726029990224813	1
ENSG00000203666.12	EFCAB2	1	244961739	1_129	0	0.0332461967488368	8.80749460184365	9.21516954616502e-07	-1.12660257583606	1
ENSG00000143653.9	SCCPDH	1	246723418	1_130	0	0.0142327811350722	4.64974994945028	2.08270779796128e-07	0.0264050550556857	2
ENSG00000277462.1	ZNF670	1	247072542	1_130	0	0.0142735321838895	4.67647297605035	2.1006749728011e-07	-0.172149375745484	3
ENSG00000188295.14	ZNF669	1	247103972	1_130	0	0.0150283028892344	5.15816210082594	2.43957345628952e-07	0.366231357103998	2
ENSG00000196418.12	ZNF124	1	247167626	1_130	0	0.0174309750399922	6.54548439765698	3.59064481203123e-07	-0.662603198919624	1
ENSG00000162714.12	ZNF496	1	247321489	1_131	0	0.016775025322609	5.21244466663258	2.7517794040503e-07	0.521406260542419	1
ENSG00000162722.8	TRIM58	1	247857146	1_131	0	0.0177716917752332	6.11943416733455	3.42254378735438e-07	-0.822215359933463	2
ENSG00000238243.3	OR2W3	1	247895577	1_131	0	0.0172599472767354	5.4893008964131	2.9817105074437e-07	-0.418603102270291	2
ENSG00000175137.10	SH3BP5L	1	248826839	1_131	0	0.0969637712393969	23.9485149002017	7.30797510119918e-06	2.88646748874064	1
ENSG00000171163.15	ZNF692	1	248859244	1_131	0	0.0173086415947011	5.3541249930887	2.91648981786551e-07	-0.0606140200524659	1
ENSG00000184731.5	FAM110C	2	47011	2_2	0	0.0185598510629471	18.0274088177449	1.05297186725645e-06	1.84843352472343	1
ENSG00000143727.15	ACP1	2	264227	2_2	0	0.083141038181757	32.8302914559737	8.59011850506782e-06	3.29207000007623	2
ENSG00000189292.15	ALKAL2	2	277995	2_2	0	0.00535093565654243	6.71164732354085	1.13023260061785e-07	0.507786584852027	2
ENSG00000151353.14	TMEM18	2	677213	2_2	0	0.00422528263506494	4.90473733855968	6.52199547642857e-08	-0.518802793265464	2
ENSG00000172554.11	SNTG2	2	951538	2_2	0	0.0150268661226688	16.6586838030952	7.87803808257277e-07	-1.75665307516663	1
ENSG00000130508.10	PXDN	2	1745261	2_2	0	0.00433993777117969	4.97949585882999	6.80107950149144e-08	0.252569349227175	2
ENSG00000032389.12	TSSC1	2	3378347	2_2	0	0.00477734184194889	5.83762269146526	8.77670120327275e-08	0.59477597383128	1
ENSG00000171853.15	TRAPPC12	2	3379970	2_2	0	0.00465012752130944	5.60739294258787	8.20606262867633e-08	0.462881834666588	2
ENSG00000182551.13	ADI1	2	3520253	2_2	0	0.0598738320405894	29.3157408585178	5.52391392180221e-06	-2.57495047671745	2
ENSG00000171865.9	RNASEH1	2	3558995	2_2	0	0.00498008721477194	6.21582297330527	9.74192001316845e-08	0.690022625104058	1
ENSG00000118004.17	COLEC11	2	3595797	2_2	0	0.0155319947279633	16.7805147661742	8.20241025701417e-07	1.75543174400518	2
ENSG00000151360.9	ALLC	2	3658122	2_2	0	0.00844491976477579	11.1310030754594	2.95827677617677e-07	1.27533241846342	1
ENSG00000176887.6	SOX11	2	5756405	2_4	0	0.0257493949859965	4.67737131906531	3.79033722913902e-07	0.0656422583863152	2
ENSG00000134321.11	RSAD2	2	6869802	2_5	0	0.0171617115785718	4.69609271110038	2.53633278114951e-07	0.0851145661451437	1
ENSG00000134326.11	CMPK2	2	6869802	2_5	0	0.0171617115785718	4.69609271110038	2.53633278114951e-07	0.0851145661451437	1
ENSG00000143797.11	MBOAT2	2	9004209	2_6	0	0.0316006588511367	11.2561302566617	1.1194229883014e-06	-1.43696932932084	1
ENSG00000119185.12	ITGB1BP1	2	9412781	2_6	0	0.0165429955626283	5.18450613294846	2.69917174769745e-07	0.366770181527899	3
ENSG00000119203.13	CPSF3	2	9424405	2_6	0	0.0159752107826672	4.85781530039114	2.44228627702607e-07	-0.176416101430499	1
ENSG00000134330.18	IAH1	2	9476032	2_6	0	0.0222580992128089	7.9637142638233	5.57843936462296e-07	-0.805987536751814	1
ENSG00000151694.12	ADAM17	2	9555759	2_6	0	0.0157182517630601	4.70615637791751	2.32798173380786e-07	0.135691681460719	2
ENSG00000134308.13	YWHAQ	2	9557243	2_6	0	0.0166504107611301	5.24505607842279	2.74842608341364e-07	0.453549562931592	2
ENSG00000115750.16	TAF1B	2	9842879	2_6	0	0.0175035493877443	5.71263096618344	3.14681540596025e-07	0.502582811814077	3
ENSG00000134317.17	GRHL1	2	9978998	2_6	0	0.0745215802500511	19.3953210097392	4.54870739975825e-06	2.17505571091911	1
ENSG00000172059.10	KLF11	2	9946269	2_6	0	0.0177144753217957	5.82474430350188	3.24723809047736e-07	-0.56555079342339	3
ENSG00000143882.10	ATP6V1C2	2	10721170	2_7	0	0.0168788570693267	6.4207665658761	3.41066363101438e-07	-0.676674118494729	2
ENSG00000162976.12	PQLC3	2	11156784	2_7	0	0.018090475147552	7.06955001989017	4.02485944910839e-07	0.769469653086025	1
ENSG00000134318.13	ROCK2	2	11372699	2_7	0	0.0141091449417583	4.74467247929572	2.10676409145298e-07	0.153086946331377	1
ENSG00000169016.16	E2F6	2	11461438	2_7	0	0.061453651153288	18.6004231532304	3.59732345072654e-06	-2.0127730540848	1
ENSG00000196208.13	GREB1	2	11606975	2_7	0	0.0420721107385232	15.0041586265417	1.98662054065167e-06	-1.62481841071239	1
ENSG00000169006.6	NTSR2	2	11669387	2_7	0	0.028288062809525	11.2626324179225	1.00265631034947e-06	-1.28902403677861	2
ENSG00000134324.11	LPIN1	2	11784824	2_7	0	0.0147924913608577	5.1867683505397	2.41461086299869e-07	0.343803020653886	1
ENSG00000071575.11	TRIB2	2	12717952	2_8	0	0.0620771571898838	14.9220478908496	2.91520582751199e-06	-1.6980731193987	1
ENSG00000151779.12	NBAS	2	15561827	2_9	0	0.0323401818283171	12.5683676976093	1.27917601863653e-06	-2.06130093593816	2
ENSG00000079785.14	DDX1	2	15590649	2_9	0	0.0202380607838589	8.16654503182519	5.20135182399589e-07	-0.774798680404051	2
ENSG00000214842.5	RAD51AP2	2	17539253	2_10	0	0.038766466392369	16.8548416364847	2.05631605534308e-06	-2.05629210547239	1
ENSG00000197872.11	FAM49A	2	16666179	2_10	0	0.0124889666578296	6.25824303495059	2.45973264223557e-07	0.641668859450845	2
ENSG00000163032.11	VSNL1	2	17538936	2_10	0	0.0220645570245819	11.5789198706725	8.04029965852571e-07	-1.54365068549095	1
ENSG00000178295.14	GEN1	2	17622424	2_10	0	0.0932159948383895	25.2226674479934	7.39929643259429e-06	2.79181001596383	2
ENSG00000163029.15	SMC6	2	17800052	2_10	0	0.0108360424245929	4.93294502162085	1.68223221525041e-07	-0.190000000000061	1
ENSG00000170745.11	KCNS3	2	17877126	2_10	0	0.0220455239465108	11.5754537750875	8.03095927637167e-07	-1.53748725412499	2
ENSG00000240857.1	RDH14	2	18513817	2_11	0	0.0233856064424517	5.71867836933306	4.20875147806745e-07	0.351457401328115	1
ENSG00000185013.16	NT5C1B	2	18589274	2_11	0	0.0616927834287264	14.8808083226906	2.88914847679696e-06	1.82859385758652	1
ENSG00000183891.5	TTC32	2	19902364	2_12	0	0.0245719017737958	9.1974137716934	7.11235571451522e-07	0.784236470970277	1
ENSG00000118965.14	WDR35	2	19990398	2_12	0	0.0152217150719375	5.10125653927072	2.44371034037768e-07	-0.142296487970586	2
ENSG00000132031.12	MATN3	2	20009334	2_12	0	0.0293567572741557	11.4889127064346	1.06144130889545e-06	-1.39161480226308	1
ENSG00000068697.6	LAPTM4A	2	20051914	2_12	0	0.031384125855094	12.6083467543284	1.24530907986212e-06	-1.56558502213359	1
ENSG00000143869.6	GDF7	2	20666960	2_12	0	0.0312061923273682	11.980976217255	1.17663553599729e-06	-1.46227563922258	3
ENSG00000118961.14	LDAH	2	20683456	2_12	0	0.0491552566278017	15.9738243093743	2.47108591317406e-06	-1.9457057438307	2
ENSG00000084674.14	APOB	2	21044338	2_13	0	0.0183050482235121	8.31560457723349	4.79042097956019e-07	1.07281699292166	1
ENSG00000119778.14	ATAD2B	2	23926569	2_14	0	0.0197402936292725	8.09621692705742	5.02973052821994e-07	-0.913070469845088	1
ENSG00000173960.13	UBXN2A	2	23927186	2_14	0	0.0149939751839386	5.99319810714615	2.82803249340613e-07	0.733742821203434	1
ENSG00000205639.9	MFSD2B	2	24009668	2_14	0	0.0138431375331571	5.05325408937383	2.20147948882439e-07	-0.43824877789312	1
ENSG00000163026.11	WDCP	2	24047480	2_14	0	0.0189617365010162	7.41078588160562	4.42233202894241e-07	0.144275888237993	1
ENSG00000119782.13	FKBP1B	2	24049787	2_14	0	0.0152177730334327	11.6872001040349	5.59719652874595e-07	-2.60578987444758	1
ENSG00000219626.8	FAM228B	2	24072814	2_14	0	0.0238020125520632	9.55788948167172	7.15953238712914e-07	-1.76007888331497	1
ENSG00000115129.13	TP53I3	2	24084600	2_14	0	0.171737282186089	29.4373954980521	1.5910101202416e-05	-3.50168376325454	2
ENSG00000176732.6	PFN4	2	24123159	2_14	0	0.0138034482802121	10.082067692822	4.37971827122446e-07	2.09694283380866	2
ENSG00000186453.12	FAM228A	2	24174703	2_14	0	0.0151002950897357	5.47459323432488	2.60163438806675e-07	0.108587569713891	4
ENSG00000198399.14	ITSN2	2	24360808	2_14	0	0.0250791765336192	10.029934289467	7.91626518206359e-07	-1.82367536715615	1
ENSG00000173557.14	C2orf70	2	26562410	2_16	0	0.00368431716679651	5.15615470687813	5.97849572348726e-08	0.48422108238996	1
ENSG00000084676.15	NCOA1	2	24488615	2_16	0	0.00551272146624315	7.94810600297704	1.37891874149775e-07	-0.126133238912733	2
ENSG00000138092.10	CENPO	2	24790977	2_16	0	0.00375709442542116	5.54199732728739	6.55280728615546e-08	0.634946950949598	1
ENSG00000138031.14	ADCY3	2	24871206	2_16	0	0.00351891375143398	5.15435969959088	5.70810980403944e-08	-0.82446993395914	1
ENSG00000115137.11	DNAJC27	2	24970202	2_16	0	0.00507480757252576	24.4712294973824	3.90826805523556e-07	4.8490762231193	2
ENSG00000084710.13	EFR3B	2	25038338	2_16	0	0.00357713629812972	4.84064493556288	5.44938748382704e-08	-0.216478632979234	1
ENSG00000115138.10	POMC	2	25157704	2_16	0	0.00387875054606457	7.76436154719918	9.47777890791039e-08	-1.6729669179944	1
ENSG00000119772.16	DNMT3A	2	25343038	2_16	0	0.0054236252758223	9.42773756552588	1.6091855886694e-07	-1.30610579656676	1
ENSG00000138101.18	DTNB	2	25673259	2_16	0	0.00380825263281615	5.87631553134411	7.04271042803541e-08	0.770814984362745	1
ENSG00000143970.16	ASXL2	2	25881692	2_16	0	0.00360953622024462	4.88611622202732	5.55039857239639e-08	-0.176338306746405	1
ENSG00000084731.14	KIF3C	2	25983137	2_16	0	0.00391785765446151	5.77010772295997	7.11445354250967e-08	-0.682015447386116	1
ENSG00000084733.10	RAB10	2	26033971	2_16	0	0.0223848765872446	21.2325934361202	1.49577655574655e-06	-2.27409239899576	1
ENSG00000157833.12	GAREM2	2	26173526	2_16	0	0.00364581527990859	4.90481445201128	5.62763882571398e-08	-0.305598486967811	2
ENSG00000138029.13	HADHB	2	26241540	2_16	0	0.00370978410289213	5.08691388165417	5.93898180697708e-08	0.306970891841513	1
ENSG00000084754.10	HADHA	2	26244479	2_16	0	0.0073195870335131	11.0174457989893	2.53791151056212e-07	-1.40243514457603	2
ENSG00000173567.14	ADGRF3	2	26347104	2_16	0	0.00458161367878307	7.17720446540908	1.03486276031588e-07	-0.777378991982967	1
ENSG00000115155.16	OTOF	2	26556764	2_16	0	0.0227245652439351	21.5843451891738	1.54363079772087e-06	-2.25745618335768	1
ENSG00000171303.6	KCNK3	2	26647716	2_16	1	0.744855368155335	72.8452047820897	0.00017075832822345	8.6399925042807	2
ENSG00000213699.8	SLC35F6	2	26764620	2_16	0	0.0157407181630559	15.758958297574	7.80658374420034e-07	0.822746209165452	1
ENSG00000084764.10	MAPRE3	2	27020496	2_16	0	0.0123202811176542	13.6960621302722	5.31037644372097e-07	-0.936213126162232	1
ENSG00000119777.18	TMEM214	2	27031928	2_16	0	0.0158230529350641	15.7445384306995	7.84023694515598e-07	1.19652787890442	1
ENSG00000138080.13	EMILIN1	2	27078189	2_16	0	0.00410621779564502	5.68578965695116	7.34753635569253e-08	-0.421777628916117	1
ENSG00000138030.12	KHK	2	27086791	2_16	0	0.0177248694518192	16.653806345896	9.28978213828574e-07	-1.26682214089536	1
ENSG00000138028.15	CGREF1	2	27119179	2_16	0	0.00740394542407907	9.87315047502643	2.30053019885874e-07	-0.82586965517333	3
ENSG00000143994.13	ABHD1	2	27122616	2_16	0	0.0116650138437685	13.2880498511509	4.87815371231711e-07	-1.07099673391842	1
ENSG00000138073.13	PREB	2	27134751	2_16	0	0.0040778881414959	6.28482889077838	8.06561969480667e-08	-0.684946913545021	1
ENSG00000163792.6	TCF23	2	27160408	2_16	0	0.0080995709809667	16.3318675443785	4.16300409837295e-07	-2.56666004450058	1
ENSG00000138085.16	ATRAID	2	27212297	2_16	0	0.00676359882868449	12.3963251692997	2.63863776364947e-07	1.75961581336391	1
ENSG00000138074.14	SLC5A6	2	27214170	2_16	0	0.00366698123818598	5.06470142398183	5.84482495853874e-08	-0.441183830650564	2
ENSG00000084774.13	CAD	2	27217016	2_16	0	0.00863515247369873	12.9137392100576	3.50938484124288e-07	-2.20622609948486	2
ENSG00000163793.12	DNAJC5G	2	27264937	2_16	0	0.0087607022359919	11.1131967148812	3.06398683601395e-07	1.08989155307923	1
ENSG00000115194.10	SLC30A3	2	27276169	2_16	0	0.0203576177005455	21.0242402371142	1.34696477523996e-06	2.91110647972592	2
ENSG00000163794.6	UCN	2	27302395	2_16	0	0.00591774983774163	9.90501454881857	1.84467853242129e-07	1.86319735409374	2
ENSG00000115234.10	SNX17	2	27369556	2_16	0	0.0476656372562381	24.023897691608	3.60377648384965e-06	-2.65347981856247	1
ENSG00000115216.13	NRBP1	2	27428508	2_16	0	0.0235729785157701	18.8380520011898	1.3975244846737e-06	-2.33678222681844	1
ENSG00000138002.14	IFT172	2	27482029	2_16	0	0.00373146882342756	5.1984124966845	6.10463256566225e-08	0.0511153765373869	2
ENSG00000084734.8	GCKR	2	27499104	2_16	0	0.0298476620760353	20.2579315375186	1.90289310249852e-06	2.47235536729484	1
ENSG00000243943.9	ZNF512	2	27584757	2_16	0	0.0933987388689502	30.6223522235591	9.00095381610055e-06	3.37009067125997	1
ENSG00000198522.13	GPN1	2	27628253	2_16	0	0.0465900318397189	24.4789004233038	3.58916882280957e-06	-3.02439202245911	1
ENSG00000176714.9	CCDC121	2	27629397	2_16	0	0.00411073798072648	6.415823940929	8.30005952769472e-08	-0.795744062045213	1
ENSG00000243147.7	MRPL33	2	27796500	2_16	0	0.0140042445394538	16.0907671974405	7.09161926082373e-07	2.06949159271853	1
ENSG00000158019.20	BRE	2	27889824	2_16	0	0.00354629186039779	4.7306142760227	5.27959959646169e-08	-0.327728780441232	1
ENSG00000171174.13	RBKS	2	27891044	2_16	0	0.0138407171469317	16.7211666599745	7.28339967734196e-07	-2.26003369674119	1
ENSG00000075426.11	FOSL2	2	28387760	2_17	0	0.0237710750505564	8.87994696081663	6.64305990327525e-07	-1.13414650532214	1
ENSG00000163803.12	PLB1	2	28624686	2_17	0	0.0156935199265003	4.99078773628454	2.46489506940321e-07	-0.0266507201605478	1
ENSG00000213639.9	PPP1CB	2	28638791	2_17	0	0.128308074699833	24.9591011080056	1.00784072251071e-05	3.19926586472951	2
ENSG00000163806.15	SPDYA	2	28782736	2_17	0	0.0537938633076194	16.5833368492626	2.80746034873972e-06	-2.63020644052614	2
ENSG00000171103.10	TRMT61B	2	28869813	2_17	0	0.0323909071453278	11.7874790481187	1.20158090637761e-06	-2.20698890139967	1
ENSG00000179270.6	C2orf71	2	29070375	2_18	0	0.0287570116983579	5.52108416861515	4.99662890237367e-07	-0.381246310157477	3
ENSG00000115295.19	CLIP4	2	29097138	2_18	0	0.0812388155374678	15.3760867792693	3.93113879777802e-06	-1.78219885107567	2
ENSG00000119801.12	YPEL5	2	30146010	2_18	0	0.193730600823727	23.9229222319903	1.45855035576665e-05	2.66796865820789	1
ENSG00000172954.13	LCLAT1	2	30443328	2_19	0	0.0201777500840314	4.67873778621316	2.97105313415169e-07	-0.0615827965832192	2
ENSG00000162959.13	MEMO1	2	32030484	2_20	0	0.0233326720954016	6.73432563475659	4.94501443945419e-07	0.76510021668477	1
ENSG00000152683.14	SLC30A6	2	32164985	2_20	0	0.024470617513467	7.18110567597006	5.53025580544856e-07	1.00674036394555	1
ENSG00000091106.18	NLRC4	2	32274910	2_20	0	0.028448925929059	8.59613330941719	7.69622915198318e-07	-1.25482591505352	1
ENSG00000119820.10	YIPF4	2	32274098	2_20	0	0.0551285528971869	14.8457828643091	2.57566081287793e-06	2.22277165745913	2
ENSG00000115760.13	BIRC6	2	32357173	2_20	0	0.0190475715429825	4.83241909758281	2.89676443056212e-07	0.235719573585882	1
ENSG00000018699.11	TTC27	2	32621058	2_20	0	0.0243888047062727	7.14973410502674	5.48768760705686e-07	0.895577688478163	2
ENSG00000152689.17	RASGRP3	2	33436636	2_21	0	0.0255445035064271	11.6852418445366	9.39386132892785e-07	-1.40006016574376	2
ENSG00000119812.18	FAM98A	2	33598472	2_21	0	0.0139164609640888	5.99723218936057	2.62656796313542e-07	-0.60967605713777	2
ENSG00000150938.9	CRIM1	2	36357178	2_23	0	0.00635156117352176	4.64674500083738	9.28834416894045e-08	-0.0366348933085812	1
ENSG00000171055.14	FEZ2	2	36556456	2_23	0	0.0117612896662282	10.2004357799129	3.77557103700705e-07	1.11751317258546	1
ENSG00000205221.12	VIT	2	36705350	2_23	0	0.0120057183663832	10.2104203389766	3.85780921694594e-07	1.00649829266852	2
ENSG00000115808.11	STRN	2	36962153	2_23	0	0.00748632488793433	7.27054170823147	1.71294892712909e-07	1.29792884556245	1
ENSG00000008869.11	HEATR5B	2	37084350	2_23	0	0.00640440956449162	4.71210652920524	9.49736592601366e-08	0.0122637689566332	1
ENSG00000055332.16	EIF2AK2	2	37156687	2_23	0	0.011760166502943	9.47993773231644	3.50855209280051e-07	-0.434952630194722	2
ENSG00000218739.9	CEBPZOS	2	37237287	2_23	0	0.00929907120075157	9.12476293328747	2.67036198463651e-07	1.29751718778517	1
ENSG00000115825.9	PRKD3	2	37238166	2_23	0	0.0217764856732844	13.866243917937	9.50288783213498e-07	-0.523186293705342	1
ENSG00000163171.7	CDC42EP3	2	37915847	2_24	0	0.0202147992001587	9.01293861522776	5.73383007956424e-07	-1.82958909706456	1
ENSG00000115841.19	RMDN2	2	37923332	2_24	0	0.0148666913859818	4.65832256645413	2.17947984830492e-07	0.107944189702991	1
ENSG00000119787.13	ATL2	2	38394314	2_24	0	0.024932252823471	9.23733603129819	7.24798420626285e-07	1.57193133634785	1
ENSG00000143889.15	HNRNPLL	2	38602595	2_24	0	0.0171699789028285	5.96825662712126	3.22497404829958e-07	0.501159128505151	1
ENSG00000143891.16	GALM	2	38666042	2_24	0	0.0148546685174321	4.65908374672541	2.17807312111135e-07	-0.130230251888733	1
ENSG00000163214.20	DHX57	2	38875912	2_25	0	0.0198373161946434	4.88890432431172	3.05213281112845e-07	-0.316923838253164	1
ENSG00000188010.12	MORN2	2	38874622	2_25	0	0.0499355745896206	13.5829817005784	2.13458837924522e-06	-1.79038121671271	2
ENSG00000214694.10	ARHGEF33	2	38882417	2_25	0	0.0641055878294844	15.9595289772636	3.21977059791277e-06	1.97678551989756	2
ENSG00000115904.12	SOS1	2	39124428	2_25	0	0.0214277224256834	5.61160220279291	3.7841806669562e-07	0.705925913423749	1
ENSG00000138050.14	THUMPD2	2	39778359	2_25	0	0.0329634452146588	9.65804425762611	1.00191472890037e-06	-1.12866215121046	1
ENSG00000205086.6	C2orf91	2	41964648	2_26	0	0.0211125345993156	16.4145273869063	1.09063073128103e-06	1.72925627201672	2
ENSG00000162878.12	PKDCC	2	41944426	2_26	0	0.0173780905740852	14.5914902512232	7.9801431043083e-07	-1.75791673646992	2
ENSG00000143924.18	EML4	2	42168854	2_26	0	0.00602344674007993	4.70249552892887	8.9142013519789e-08	0.291830260523219	2
ENSG00000115944.14	COX7A2L	2	42425518	2_26	0	0.00599581881284894	4.65967037247543	8.79250592627095e-08	-0.239745262360598	2
ENSG00000057935.13	MTA3	2	42494666	2_26	0	0.0167756666499197	14.2613468873617	7.52920817239908e-07	1.63659452810689	1
ENSG00000162881.6	OXER1	2	42764706	2_26	0	0.00988440972069138	9.31972776398475	2.89909828686746e-07	-1.23648587788418	2
ENSG00000162882.14	HAAO	2	42754850	2_26	0	0.00810247602605285	7.46572201215037	1.90370014604453e-07	0.981306014104052	3
ENSG00000115970.18	THADA	2	43599919	2_27	0	0.226597636470961	29.1182471298684	2.07648872329082e-05	-2.864990571966	1
ENSG00000152527.13	PLEKHH2	2	43708734	2_27	0	0.0330871771588048	12.5463742220309	1.30643235517098e-06	1.74549680539305	2
ENSG00000223658.7	C1GALT1C1L	2	43675895	2_27	0	0.0185731339961877	7.24049362126278	4.2321625605423e-07	-0.317139307896696	2
ENSG00000138036.18	DYNC2LI1	2	43774046	2_27	0	0.0429172641664436	17.4663456862447	2.35908209444723e-06	-2.59485021681966	2
ENSG00000138095.18	LRPPRC	2	43916617	2_27	0	0.0139679935778124	5.13912323885404	2.25908219553175e-07	-0.435677126771671	3
ENSG00000138032.20	PPM1B	2	44167954	2_28	0	0.0404931802870311	16.5394527550829	2.1077155354784e-06	-2.00861932927916	2
ENSG00000138078.15	PREPL	2	44359482	2_28	0	0.0170410753577579	8.40710037350723	4.50870896999475e-07	-1.18024334779297	2
ENSG00000143919.14	CAMKMT	2	44362007	2_28	0	0.0186515181955285	9.252344248933	5.43093925207133e-07	-1.09959714467457	1
ENSG00000170577.7	SIX2	2	45009664	2_28	0	0.0113987950161064	4.64901040570212	1.66774034763824e-07	-0.036396857410694	1
ENSG00000068784.12	SRBD1	2	45607790	2_28	0	0.0171246161702634	8.45286753804384	4.55547725998981e-07	-1.00586468321393	2
ENSG00000116016.13	EPAS1	2	46125360	2_28	0	0.0118305860179982	4.99615030282312	1.8601618206662e-07	0.310493895466694	1
ENSG00000250565.6	ATP6V1E2	2	46541996	2_29	0	0.0238041554058556	6.05698842456503	4.53751939392783e-07	-0.564668806031363	3
ENSG00000119729.11	RHOQ	2	46541511	2_29	0	0.020891791608734	4.83325369378269	3.17778309518218e-07	0.354497396773044	2
ENSG00000151665.12	PIGF	2	46617108	2_29	0	0.0204868730104573	4.64982728164068	2.99792987781531e-07	-0.0649029871726133	1
ENSG00000119878.5	CRIPT	2	46616237	2_29	0	0.0347429907915801	9.61243332127371	1.05101645413021e-06	1.19079812770233	2
ENSG00000171150.7	SOCS5	2	46803224	2_29	0	0.0241788244599551	6.20356853271624	4.72047541739356e-07	0.575025277651323	1
ENSG00000180398.11	MCFD2	2	46921024	2_29	0	0.037467170176257	10.3243907537707	1.21737477840625e-06	-1.27369085058246	2
ENSG00000119888.10	EPCAM	2	47345224	2_30	0	0.0219628115705586	4.80909413291347	3.32399366384868e-07	-0.259146365605062	2
ENSG00000095002.13	MSH2	2	47403074	2_30	0	0.0246993122579536	5.91068176784169	4.59442759623215e-07	-0.545038941582159	1
ENSG00000138081.20	FBXO11	2	47904797	2_30	0	0.122371618033627	21.1682594271507	8.15219999451151e-06	2.20882624916309	1
ENSG00000170820.11	FSHR	2	49154446	2_32	0	0.0089637941666465	4.64738852248279	1.31102154899611e-07	-0.120944716346878	2
ENSG00000170802.15	FOXN2	2	48327816	2_32	0	0.0101194281352427	5.77860636440518	1.84029758323906e-07	0.596447327440623	1
ENSG00000162869.15	PPP1R21	2	48426987	2_32	0	0.0113842727751715	6.87784464498093	2.46414709315116e-07	-0.724079756298483	2
ENSG00000243244.5	STON1	2	48529543	2_32	0	0.00948152158306315	5.1711346209713	1.54302462023026e-07	0.401008019307258	2
ENSG00000242441.7	GTF2A1L	2	48595242	2_32	0	0.0126244447550881	7.84342094950519	3.11621047942524e-07	-0.821238996471535	2
ENSG00000068781.21	STON1-GTF2A1L	2	48595242	2_32	0	0.012471895785869	7.72987148781607	3.03398703507122e-07	-0.804968225523875	1
ENSG00000179915.22	NRXN1	2	51224848	2_33	0	0.0280539972003928	6.03580394621134	5.32891567090053e-07	-0.502075105587066	1
ENSG00000143942.4	CHAC2	2	53767465	2_35	0	0.0275641885060455	4.68567975938477	4.06468400607526e-07	-0.0302218232553308	2
ENSG00000115239.21	ASB3	2	53785773	2_35	0	0.0482198547664039	9.96200106521792	1.51175514563961e-06	-1.30807035860722	2
ENSG00000119737.5	GPR75	2	53860333	2_35	0	0.052229513507776	10.7198241376359	1.76202722734454e-06	-1.41654918513686	1
ENSG00000170634.12	ACYP2	2	53971158	2_35	0	0.027766888378729	4.75453809426115	4.15474639361784e-07	0.209944978363773	1
ENSG00000177994.15	C2orf73	2	54340453	2_35	0	0.0297751275967544	5.41109816018466	5.07046766234449e-07	0.319686897880543	1
ENSG00000055813.5	CCDC85A	2	56183915	2_37	0	0.031939593705494	9.91548257580473	9.96671906144716e-07	1.20069569195684	1
ENSG00000028116.16	VRK2	2	57907469	2_38	0	0.022050134444393	6.44864116912967	4.47495247150176e-07	1.13581507711336	2
ENSG00000115392.11	FANCL	2	58241625	2_39	0	0	5.35176606041793	0	0.41993942765325	1
ENSG00000115421.12	PAPOLG	2	60755661	2_40	0	0.0246412662982114	10.3879186834683	8.05564904182191e-07	-1.49536454995998	1
ENSG00000162928.8	PEX13	2	61017528	2_40	0	0.0139952120060365	4.69711783221735	2.06880668313275e-07	0.174086429730365	1
ENSG00000162927.13	PUS10	2	61008720	2_40	0	0.016416623290459	5.96361911573592	3.08107808149754e-07	-0.467527029543732	3
ENSG00000162929.13	KIAA1841	2	61065721	2_40	0	0.0509234338601139	17.9309292701136	2.87362075925719e-06	-2.36968116468753	2
ENSG00000237651.6	C2orf74	2	61145163	2_40	0	0.014283817428974	5.90505037464903	2.65446419117875e-07	-0.723991575312644	1
ENSG00000173209.22	AHSA2	2	61177077	2_40	0	0.0142406815542444	5.37346693177662	2.40820985472074e-07	-1.15710684559254	3
ENSG00000115464.14	USP34	2	61470194	2_40	0	0.0231577364679817	10.7489140174162	7.83374931967241e-07	-1.72262630286844	1
ENSG00000082898.16	XPO1	2	61538854	2_40	1	0.0547562047820577	18.4018464985043	3.1710545744195e-06	-3.97441417246609	1
ENSG00000170264.12	FAM161A	2	61853338	2_40	0	0.0305603126260207	12.2322489421075	1.17644892523813e-06	1.56804487845363	1
ENSG00000014641.17	MDH1	2	63588667	2_41	0	0.0506214546982959	13.1827970790157	2.1001540976108e-06	2.47259524660938	1
ENSG00000143951.15	WDPCP	2	63855635	2_41	0	0.0404569944177301	11.0610180645562	1.40830814432599e-06	1.83156318036554	1
ENSG00000169764.15	UGP2	2	63841144	2_41	0	0.152956340211237	23.872504707392	1.14914397669839e-05	-3.30471234578236	2
ENSG00000143952.19	VPS54	2	64019122	2_41	0	0.0450206716921682	12.0718507702126	1.71038863473816e-06	-1.56168939859654	2
ENSG00000197329.11	PELI1	2	64144184	2_41	0	0.0291697899449046	7.9780429142675	7.32383655219502e-07	-0.883963360313221	1
ENSG00000119844.15	AFTPH	2	64524123	2_42	0	0.0650482288822668	17.561830019169	3.59512685498332e-06	-1.68763372370897	1
ENSG00000115902.10	SLC1A4	2	64988123	2_42	0	0.0208199829281009	7.09652312609084	4.64980740868988e-07	-0.669249341192118	3
ENSG00000138069.16	RAB1A	2	65129770	2_42	0	0.172281246495977	24.7281021067445	1.34071900099754e-05	2.32595729570066	1
ENSG00000138071.13	ACTR2	2	65250869	2_42	0	0.203337029262813	28.9489959412886	1.85250314231854e-05	-3.14259691801444	1
ENSG00000143995.19	MEIS1	2	66529138	2_43	0	0.486008484564963	18.8894382408193	2.88916182131588e-05	-3.83312379648889	1
ENSG00000143971.7	ETAA1	2	67397170	2_44	0	0	6.67664317016871	0	0.350132379802024	2
ENSG00000197223.11	C1D	2	68071292	2_45	0	0.0150889373634256	5.53360069401059	2.62769797598564e-07	-0.393339410692427	1
ENSG00000243667.6	WDR92	2	68163955	2_45	0	0.0910406324103077	20.2004636457913	5.78769420776535e-06	1.75305939814766	1
ENSG00000115946.7	PNO1	2	68157965	2_45	0	0.0288307898342357	14.5891180655979	1.32371519104749e-06	-2.68337836788264	2
ENSG00000119865.8	CNRIP1	2	68291482	2_45	0	0.013717160115712	5.4452862770839	2.35068209176436e-07	1.17085861255543	1
ENSG00000115956.9	PLEK	2	68365452	2_45	0	0.0244310157225097	11.0926377382211	8.52874887449361e-07	1.49848223626938	1
ENSG00000204923.3	FBXO48	2	68442924	2_45	0	0.0167872325607651	6.57873436674081	3.47560514643327e-07	0.6333402371322	2
ENSG00000169621.9	APLF	2	68467927	2_45	0	0.0333572791685635	12.8969239561131	1.35389733196057e-06	1.43774794816615	1
ENSG00000169604.19	ANTXR1	2	69012709	2_46	0	0.0222035874945541	5.81572000429673	4.06383076087889e-07	0.720475629060761	1
ENSG00000198380.12	GFPT1	2	69386794	2_46	0	0.0850699501635905	15.7937442567757	4.22834342548135e-06	0.376952698353314	2
ENSG00000169599.12	NFU1	2	69423598	2_46	0	0.0395108064692373	10.9685534364463	1.36387391527697e-06	1.3562143837263	2
ENSG00000196975.15	ANXA4	2	69645260	2_46	0	0.0877492441499354	19.8073956211196	5.46990437360973e-06	2.29791182009553	1
ENSG00000087338.4	GMCL1	2	69829233	2_46	0	0.0233424527373802	5.97910662752105	4.3922976222067e-07	0.435296026479329	1
ENSG00000124380.10	SNRNP27	2	69893476	2_46	0	0.0235313141054488	6.62138924302832	4.90347847996058e-07	1.25133261610564	1
ENSG00000244617.2	ASPRV1	2	69976112	2_46	0	0.0411953202518571	11.4898636155978	1.48960709005933e-06	1.66395424791142	1
ENSG00000115998.7	C2orf42	2	70249066	2_46	0	0.0212176108042927	5.41842323614672	3.61808176757798e-07	0.551630193850076	1
ENSG00000116001.15	TIA1	2	70248695	2_46	0	0.0217267192199473	5.6509198222619	3.86386790764928e-07	-0.611195985166071	1
ENSG00000116005.11	PCYOX1	2	70213374	2_46	0	0.0514038669118498	12.9574268721111	2.09615566272659e-06	-1.61835949405695	1
ENSG00000035141.7	FAM136A	2	70302110	2_46	0	0.0461893224383633	12.042355337175	1.75049954866381e-06	1.58207299278591	2
ENSG00000163235.15	TGFA	2	70532029	2_47	0	0.0137313156527684	4.72432373984617	2.0415535451228e-07	-0.107337147689157	2
ENSG00000075340.22	ADD2	2	70767997	2_47	0	0.0139033218582253	4.84065542846214	2.1180281106351e-07	0.248634061907982	2
ENSG00000152672.7	CLEC4F	2	70887870	2_47	0	0.0143236565449719	5.11901968434552	2.30754230648601e-07	0.425482010313876	3
ENSG00000116039.11	ATP6V1B1	2	70887870	2_47	0	0.0141196490938575	4.98494706110031	2.21510046306868e-07	0.314034258241666	2
ENSG00000116035.2	VAX2	2	70879477	2_47	0	0.0136232531081638	4.6504953734142	1.9938340839255e-07	0.0828128180146739	2
ENSG00000116031.8	CD207	2	70836138	2_47	0	0.0143828727150039	5.15758427487218	2.33453798039969e-07	0.382232513664563	3
ENSG00000144031.11	ANKRD53	2	70978928	2_47	0	0.0146931945224387	5.35712753941925	2.47717784884535e-07	0.355145205760254	2
ENSG00000144043.11	TEX261	2	70994429	2_47	0	0.0157885802398796	6.02944118873551	2.99591243572026e-07	0.55755599872339	1
ENSG00000124357.12	NAGK	2	71006733	2_47	0	0.0136176487708181	4.64664994869792	1.99136586674938e-07	0.110611849118526	2
ENSG00000124370.10	MCEE	2	71152220	2_47	0	0.0164653777245439	6.42202592197526	3.32776558476478e-07	0.786856209250073	1
ENSG00000124383.8	MPHOSPH10	2	71130580	2_47	0	0.0196788468680272	8.09093150349301	5.01080087353538e-07	-0.962229125482095	1
ENSG00000124374.8	PAIP2B	2	71227924	2_47	0	0.0175814945097482	7.03575281794805	3.89291872142283e-07	0.739114419128804	1
ENSG00000075292.18	ZNF638	2	71307031	2_47	0	0.0689617517427076	19.9342111702056	4.32629682681076e-06	-2.37882947227301	1
ENSG00000144036.15	EXOC6B	2	72821809	2_47	0	0.0757807317660539	20.8355722464585	4.96904810514143e-06	-2.81969151800155	1
ENSG00000116096.5	SPR	2	72887223	2_47	0	0.0394901662010697	14.6387559386603	1.81929072488337e-06	2.09172164682425	1
ENSG00000135625.7	EGR4	2	73294038	2_48	0	0.0197613515360231	8.96912467645009	5.57796363544596e-07	1.1257750633719	1
ENSG00000135631.16	RAB11FIP5	2	73156338	2_48	0	0.0163878361016746	7.96454574993047	4.10763264582506e-07	1.46275594931715	1
ENSG00000135632.11	SMYD5	2	73214385	2_48	0	0.0130395766204993	5.34417792319023	2.19307443818236e-07	0.712322938505238	1
ENSG00000135617.3	PRADC1	2	73244525	2_48	0	0.0342089638836343	15.0469310477248	1.61993215119606e-06	2.82980151537101	1
ENSG00000163013.11	FBXO41	2	73265486	2_48	0	0.0134408073126804	5.11550399935983	2.16382810484341e-07	0.0234731743459754	1
ENSG00000144035.3	NAT8	2	73640735	2_48	0	0.0191546033147924	8.84862072467214	5.33405778886011e-07	-1.62981653092403	2
ENSG00000144034.14	TPRKB	2	73737087	2_48	0	0.0285310121927248	12.3048542759418	1.10484823913026e-06	1.97253357249391	2
ENSG00000144048.10	DUSP11	2	73780009	2_48	0	0.0309988544861186	13.3484137190723	1.30221975017791e-06	-2.25894246623994	1
ENSG00000124356.15	STAMBP	2	73828835	2_48	0	0.0249505839230566	10.8748919342573	8.53914990400933e-07	1.44799123821925	3
ENSG00000114956.19	DGUOK	2	73926204	2_48	0	0.022219121660402	9.69090261778353	6.77641648141772e-07	1.03286065616646	1
ENSG00000163170.11	BOLA3	2	74147757	2_48	0	0.0128450293482264	4.79277102531813	1.93745112506972e-07	0.24224441463782	2
ENSG00000114978.17	MOB1A	2	74178928	2_48	0	0.0126744212678982	4.66092217955666	1.85912659480577e-07	-0.116309830729011	2
ENSG00000188687.17	SLC4A5	2	74361478	2_48	0	0.0127689706223062	4.74334578209778	1.90611740349599e-07	-0.213827664830046	1
ENSG00000204843.12	DCTN1	2	74372241	2_48	0	0.0126725945202298	4.66178517487601	1.85920281921305e-07	0.119993144308142	2
ENSG00000284308.1	C2orf81	2	74421241	2_48	0	0.0269341358081151	11.5058824003227	9.75285910366173e-07	1.62190400114731	1
ENSG00000005448.16	WDR54	2	74421241	2_48	0	0.0269341358081151	11.5058824003227	9.75285910366173e-07	-1.62190400114731	1
ENSG00000114993.16	RTKN	2	74442199	2_48	0	0.0143666496029906	5.83308137860866	2.63731805963733e-07	-0.771075507217341	2
ENSG00000239779.6	WBP1	2	74458316	2_48	0	0.0603060017819738	19.0820864386228	3.62155736441198e-06	-2.1985345045117	2
ENSG00000115275.11	MOGS	2	74463251	2_48	0	0.0531795114985881	17.7965649688702	2.97844442995966e-06	2.01789236453093	2
ENSG00000135637.13	CCDC142	2	74483364	2_48	0	0.0361674536074763	14.241868346901	1.62104053047429e-06	-1.88013492724399	1
ENSG00000115282.19	TTC31	2	74483364	2_48	0	0.0361674536074763	14.241868346901	1.62104053047429e-06	1.88013492724399	1
ENSG00000179528.15	LBX2	2	74498677	2_48	0	0.0501953026678094	17.2864219715632	2.73071993714032e-06	2.08869912152121	2
ENSG00000115289.13	PCGF1	2	74508487	2_48	0	0.0190804176155792	8.34234916281255	5.0093942459085e-07	1.31112298727722	1
ENSG00000115325.13	DOK1	2	74548714	2_48	0	0.0134524641628851	5.21264756324553	2.20683152811014e-07	-0.565731701715459	1
ENSG00000115318.11	LOXL3	2	74552915	2_48	0	0.0432637555203769	16.0950564916795	2.19142037281254e-06	-1.68398938641471	2
ENSG00000135622.12	SEMA4F	2	74675728	2_48	0	0.0126874939420458	4.68083547805294	1.86899525329373e-07	-0.0346143479106679	1
ENSG00000159399.9	HK2	2	74834299	2_48	0	0.0168428382523781	7.25150087538298	3.84372364568357e-07	-0.785371946175797	1
ENSG00000115350.11	POLE4	2	74958540	2_48	0	0.0589766355164706	18.9767197185408	3.52216835079527e-06	-2.06599788806697	1
ENSG00000115363.13	EVA1A	2	75569460	2_49	0	0.113029468742941	19.2613613884315	6.85153120023732e-06	2.08772052576403	1
ENSG00000115364.13	MRPL19	2	75651492	2_49	0	0.025939399860906	5.24009885511852	4.27768083214043e-07	0.407948246880436	2
ENSG00000005436.13	GCFC2	2	75690944	2_49	0	0.0260927353565564	5.29545508773633	4.34842388126772e-07	-0.5087347761082	1
ENSG00000172016.15	REG3A	2	79311845	2_51	0	0.0178265539484435	8.15883237370631	4.57724735066066e-07	-0.657333562094926	1
ENSG00000163541.11	SUCLG1	2	84251671	2_53	0	0.010432000392136	4.64693565063841	1.52560894684853e-07	-0.0895588332742243	1
ENSG00000115423.18	DNAH6	2	84482091	2_53	0	0.0106395817066358	4.83081412148109	1.61753562677631e-07	-0.183703856908863	2
ENSG00000034510.5	TMSB10	2	84905643	2_53	0	0.0165023156192015	8.9317154521017	4.63861941663933e-07	-1.19313736329144	1
ENSG00000186854.10	TRABD2A	2	84904611	2_53	0	0.0384491928695796	16.8754612279207	2.04198173277263e-06	-1.89788622717247	1
ENSG00000176407.17	KCMF1	2	84970689	2_54	0	0.00960302549211345	6.60359108053775	1.99570905435957e-07	-0.253533844598296	1
ENSG00000152291.13	TGOLN2	2	85326957	2_54	0	0.00977726967357784	7.08499473604205	2.18004821875295e-07	0.770851991031299	2
ENSG00000042445.13	RETSAT	2	85345926	2_54	0	0.0075031126276921	4.71305627712984	1.11289211364629e-07	-0.187342126983658	1
ENSG00000042493.15	CAPG	2	85414064	2_54	0	0.0118688735792273	8.20379736023569	3.06431496498033e-07	-0.46121578505558	3
ENSG00000168906.12	MAT2A	2	85539177	2_54	0	0.00755628243809725	4.78733936482248	1.13844320976667e-07	0.0142103460225859	2
ENSG00000115486.11	GGCX	2	85561052	2_54	0	0.00881975526268053	5.9907605574788	1.66282853887859e-07	0.367104566447437	3
ENSG00000118640.10	VAMP8	2	85565364	2_54	0	0.0196520010003701	12.8798919184888	7.96577380196003e-07	1.18491983174446	1
ENSG00000168899.4	VAMP5	2	85583547	2_54	0	0.0109490905248605	8.50033460989397	2.92902475296405e-07	1.04019579708916	1
ENSG00000168890.13	TMEM150A	2	85599598	2_54	0	0.0182508056204718	12.6195463652397	7.24827658284463e-07	-1.44876919532381	1
ENSG00000168883.19	USP39	2	85600891	2_54	0	0.00831936292648694	5.5811572340007	1.46124588768166e-07	-0.439382453617605	1
ENSG00000115523.16	GNLY	2	85689055	2_54	0	0.0112339564513138	8.29811327668437	2.93373626070297e-07	0.815724719881975	2
ENSG00000168874.12	ATOH8	2	85751663	2_54	0	0.0269620854615186	15.768066375542	1.33795311209382e-06	1.64116102255197	1
ENSG00000115525.17	ST3GAL5	2	85904899	2_54	0	0.00815138401288029	5.86972398724881	1.50576780369971e-07	-0.700147924237322	1
ENSG00000068654.15	POLR1A	2	86105686	2_54	0	0.0144131737591729	12.4025067857256	5.62571943553768e-07	2.21209941779426	1
ENSG00000132300.18	PTCD3	2	86098392	2_54	0	0.00763363365464076	4.93843619124007	1.18639616529599e-07	-0.425578132215693	1
ENSG00000132305.20	IMMT	2	86195484	2_54	0	0.00996441841309403	7.658571923037	2.40164451392948e-07	1.04697170429924	2
ENSG00000068615.17	REEP1	2	86338344	2_54	0	0.00744942441324337	4.67915736298121	1.09698159875878e-07	-0.132149883239851	1
ENSG00000115561.15	CHMP3	2	86559672	2_54	0	0.0120171509587286	10.2442231181143	3.87426674928646e-07	1.92460896936683	2
ENSG00000172086.7	KRCC1	2	88056216	2_55	0	0.0172802415687349	4.74843060678779	2.58231298292602e-07	-0.109333276391534	1
ENSG00000163586.9	FABP1	2	88129052	2_55	0	0.0171078272072459	4.65458644272301	2.50602228715593e-07	0.121851255351865	1
ENSG00000144115.16	THNSL2	2	88169585	2_55	0	0.0185840127850715	5.42931642100622	3.17536477218786e-07	-0.436029684508432	3
ENSG00000144029.11	MRPS5	2	95149561	2_57	0	0.0181052844243714	7.96751637090465	4.53980595212221e-07	2.11949142266146	1
ENSG00000144026.11	ZNF514	2	95125518	2_57	0	0.0177555148184309	6.21292842809237	3.47167125420434e-07	0.555734181009055	5
ENSG00000155066.15	PROM2	2	95279441	2_57	0	0.0159625967439309	4.9215046101977	2.47235262076898e-07	0.201609857786764	1
ENSG00000115041.12	KCNIP3	2	95296800	2_57	0	0.024882845108818	8.93301133229195	6.99530886587538e-07	0.789468795438399	1
ENSG00000186281.12	GPAT2	2	96082306	2_57	0	0.0178739984321588	5.9131326381724	3.32619962309965e-07	0.629930506959477	1
ENSG00000158050.4	DUSP2	2	96145593	2_57	0	0.163428615248819	28.0578699540597	1.44308453502503e-05	3.49771338986822	2
ENSG00000084090.13	STARD7	2	96208569	2_57	0	0.0189690175819188	6.54229810310017	3.90556744348965e-07	-0.674205828072376	2
ENSG00000135956.8	TMEM127	2	96266108	2_57	0	0.0160432605713557	5.1559142126546	2.60319854973262e-07	0.686664862165222	1
ENSG00000144021.2	CIAO1	2	96266108	2_57	0	0.021339733195695	7.68818723151831	5.16323521589499e-07	-1.24904456590643	2
ENSG00000198885.9	ITPRIPL1	2	96325754	2_57	0	0.0390642876904914	14.3292058832358	1.76161502608623e-06	2.69577568382005	1
ENSG00000196843.15	ARID5A	2	96535945	2_57	0	0.0438146724626138	14.9388293194066	2.0598951188803e-06	2.01023645496232	1
ENSG00000114988.11	LMAN2L	2	96734587	2_57	0	0.0156206646268775	4.78923748288204	2.35437075657809e-07	0.172080876491152	2
ENSG00000158158.11	CNNM4	2	96765424	2_57	0	0.0154979837876588	4.6921308215418	2.28851776537287e-07	0.173195741520164	1
ENSG00000213337.8	ANKRD39	2	96859362	2_57	0	0.0160288659904554	5.0535879009608	2.54924511526173e-07	0.375325978615987	2
ENSG00000144199.11	FAHD2B	2	97095539	2_57	0	0.0155756803878701	4.72773364239366	2.3174426812221e-07	-0.634733295398727	2
ENSG00000115073.7	ACTR1B	2	97658891	2_57	0	0.0425669448730036	14.1858692299529	1.90036667827012e-06	-2.22186002063561	4
ENSG00000228486.10	LINC01125	2	97663552	2_57	0	0.0279187516831861	10.4365535850571	9.16984673582315e-07	1.50899823409659	2
ENSG00000115085.13	ZAP70	2	97713755	2_57	0	0.043726583150396	14.6995681319797	2.02282862905871e-06	2.50229160597144	1
ENSG00000075568.16	TMEM131	2	97995803	2_57	0	0.0173190724926551	5.89177794011128	3.21129330410989e-07	-1.44641492619856	2
ENSG00000040933.15	INPP4A	2	98444410	2_58	0	0.0232237035198282	13.2222419115952	9.66374698736549e-07	1.61885875585055	1
ENSG00000115446.11	UNC50	2	98608535	2_58	0	0.0322086168571613	16.2957238893284	1.65178952007361e-06	-1.85036216657135	1
ENSG00000071073.12	MGAT4A	2	98731454	2_58	0	0.0826062781877191	25.2445320825276	6.56280279690602e-06	-2.53666884279411	1
ENSG00000196872.11	KIAA1211L	2	98837787	2_58	0	0.00935126379677531	4.71668454705362	1.3880851679498e-07	0.138446681082771	1
ENSG00000273045.5	C2orf15	2	99141233	2_58	0	0.0193541460579704	11.5139663070327	7.01306625920872e-07	-1.3031474307434	1
ENSG00000144182.16	LIPT1	2	99155070	2_58	0	0.0100742392973174	5.41146358442688	1.71567876716691e-07	0.528536532068115	1
ENSG00000158411.11	MITD1	2	99182804	2_58	0	0.0100251553321913	5.36589090648533	1.69294138966333e-07	-0.515161209775301	1
ENSG00000144214.9	LYG1	2	99304742	2_58	0	0.0094159963298126	4.78103659453724	1.4167633775456e-07	0.329251571315929	2
ENSG00000158417.10	EIF5B	2	99337171	2_58	0	0.0177206689629624	10.6883556218699	5.9607372915392e-07	1.48881395132549	1
ENSG00000115514.11	TXNDC9	2	99340840	2_58	0	0.0285462746321037	15.1601668476452	1.36195385833504e-06	1.90680997769195	1
ENSG00000135945.9	REV1	2	99490335	2_58	0	0.00968999571662832	5.04861468101122	1.53958894723294e-07	-0.391601617567778	1
ENSG00000144218.18	AFF3	2	100144348	2_58	0	0.0185888522759767	11.1362136507012	6.51477024574356e-07	-1.5689309198374	1
ENSG00000170500.12	LONRF2	2	100298542	2_58	0	0.00993018027810044	5.27703737285598	1.64913525704581e-07	0.290783652668841	1
ENSG00000115526.10	CHST10	2	100416354	2_58	0	0.0112429213440244	6.43577016307321	2.2771344414752e-07	-0.697996515141496	2
ENSG00000115539.13	PDCL3	2	100562660	2_58	0	0.22052605938687	34.9495629901217	2.42555228368635e-05	-3.75911131548961	1
ENSG00000163162.8	RNF149	2	101305898	2_59	0	0	22.3091055487274	0	0.774719418291768	2
ENSG00000196460.12	RFX8	2	101436977	2_59	0	0	14.2266086582077	0	1.47800238295277	3
ENSG00000115590.13	IL1R2	2	101991888	2_59	0	0	100.503077514746	0	-1.76398589240442	1
ENSG00000115594.11	IL1R1	2	102064141	2_59	0	0	38.296904006226	0	-0.627050834269532	1
ENSG00000115598.9	IL1RL2	2	102186984	2_60	0	0.0194900995096921	4.65964923277414	2.85809233643096e-07	-0.228854324363877	1
ENSG00000115602.16	IL1RL1	2	102310480	2_60	0	0.223866007797842	28.0390820171439	1.97542669911135e-05	-3.09950566710158	1
ENSG00000115604.10	IL18R1	2	102311266	2_60	0	0.0195756999272888	4.72012204382256	2.90790022313021e-07	-0.373126518922568	1
ENSG00000115607.9	IL18RAP	2	102418289	2_60	0	0.0348697905595271	10.0804290043733	1.10620935734146e-06	1.65290238216203	2
ENSG00000135953.10	MFSD9	2	102718510	2_60	0	0.023138090638804	6.43452616539433	4.68546893611567e-07	0.9968546982945	1
ENSG00000170417.15	TMEM182	2	103111712	2_61	0	0.0263540706809411	5.66027403219949	4.69455182053037e-07	-0.476939342715878	1
ENSG00000135972.8	MRPS9	2	105038372	2_62	0	0.0243274332339871	4.8826668538338	3.73819847713777e-07	0.253077591641705	2
ENSG00000071051.13	NCK2	2	105749775	2_63	0	0.0303414256262585	5.68070002369793	5.42433886824763e-07	-0.364497147558748	1
ENSG00000119147.9	C2orf40	2	106041343	2_63	0	0.114887630158941	18.3876944235119	6.64828337772005e-06	2.09347567706201	5
ENSG00000115652.14	UXS1	2	106194127	2_63	0	0.0271829532530762	4.64717628836183	3.97552747739899e-07	0.104656766636513	2
ENSG00000144057.15	ST6GAL2	2	106886900	2_64	0	0.0212978924941742	5.34806759623478	3.58461478741998e-07	-0.524308065078042	1
ENSG00000115665.8	SLC5A7	2	108028702	2_65	0	0.0873401782417052	20.5840492677148	5.65788166939913e-06	2.10891669749373	1
ENSG00000198203.9	SULT1C2	2	108287884	2_65	0	0.0221632098101874	7.58644635896742	5.29151489414853e-07	0.747809973193749	2
ENSG00000198075.9	SULT1C4	2	108369612	2_65	0	0.018992473219556	6.13970750735472	3.66976435888585e-07	0.775881273815069	2
ENSG00000169756.16	LIMS1	2	108534035	2_65	0	0.0209634141929216	7.06469125785459	4.66083980008176e-07	0.794276641590467	1
ENSG00000153201.15	RANBP2	2	108719562	2_65	0	0.100716102053036	21.9619856013084	6.9611258492692e-06	2.37078708198395	1
ENSG00000163006.11	CCDC138	2	108786656	2_65	0	0.0955785101016426	21.4546478579016	6.45343025426472e-06	-2.38675446083243	1
ENSG00000172985.10	SH3RF3	2	109262541	2_65	0	0.016319191900252	4.7198748916878	2.42403066846159e-07	0.189272056624536	1
ENSG00000186522.14	SEPT10	2	109574715	2_65	0	0.0200518450995569	6.64816222740715	4.19531836517222e-07	1.11874820877065	4
ENSG00000198142.4	SOWAHC	2	109612679	2_65	0	0.161563370101416	26.6017803060706	1.35257881157947e-05	3.1925876357641	1
ENSG00000144061.12	NPHP1	2	110205149	2_66	0	0.0156899217408879	5.11961783823605	2.52794310142995e-07	-0.32164760392141	1
ENSG00000169679.14	BUB1	2	110678318	2_66	0	0.0159110406436299	5.22545065204026	2.616563684671e-07	-0.348506680639042	1
ENSG00000153094.22	BCL2L11	2	111118962	2_66	0	0.0154763100713371	5.08727170107446	2.47777193246873e-07	-0.542730005017551	1
ENSG00000153208.16	MERTK	2	111898795	2_66	0	0.0269438791398401	11.9725819891627	1.01521240364504e-06	2.04127859440615	2
ENSG00000153214.9	TMEM87B	2	112055265	2_66	1	0.599193422021466	26.0233319845876	4.90725823884065e-05	-4.77112514018716	3
ENSG00000144152.12	FBLN7	2	112120602	2_66	0	0.0149807840260606	6.41374583472011	3.02381531461406e-07	-1.537538036771	3
ENSG00000144161.12	ZC3H8	2	112258785	2_66	0	0.0169413635193276	6.82709945656867	3.63993446742869e-07	-1.30488363609831	1
ENSG00000188177.13	ZC3H6	2	112277243	2_66	0	0.0153142360355646	5.33854868708175	2.57292731740036e-07	-0.97570804356232	1
ENSG00000169629.11	RGPD8	2	112434543	2_66	0	0.0149065854848324	5.04480458926943	2.36663616710473e-07	0.783142232935441	2
ENSG00000114999.7	TTL	2	112481811	2_66	0	0.0229338075058136	9.05125809121122	6.53272061875778e-07	1.26374618735673	3
ENSG00000125630.15	POLR1B	2	112541009	2_66	0	0.019702940236891	6.9913767257008	4.33513591646599e-07	-0.632806447232941	1
ENSG00000125611.15	CHCHD5	2	112585105	2_66	0	0.0197753629933147	6.77834513376646	4.2184908927724e-07	-0.142128708660049	2
ENSG00000144136.10	SLC20A1	2	112646085	2_66	0	0.021016678475441	7.82198032408619	5.17356337017143e-07	0.857513326159051	1
ENSG00000125637.15	PSD4	2	113115441	2_66	0	0.0333144376381088	12.1199857637069	1.27070158015251e-06	1.43126188041031	2
ENSG00000175497.16	DPP10	2	114925937	2_67	0	0.00883772225329871	4.65218988669904	1.29391800223605e-07	0.00922203334784623	1
ENSG00000144134.18	RABL2A	2	113635556	2_67	0	0.0477680714358541	19.5222107048137	2.93478085416182e-06	-1.79794334088627	1
ENSG00000115084.13	SLC35F5	2	113756932	2_67	0	0.0429757135433662	22.7257767901908	3.0736244811575e-06	3.37696957402434	1
ENSG00000088205.12	DDX18	2	117812637	2_69	0	0.00923631825274562	5.09344472459166	1.48053766369886e-07	-0.297799041771942	1
ENSG00000125633.10	CCDC93	2	118011713	2_69	0	0.0283949947016073	15.5981836223124	1.39387809849839e-06	-1.72716854924899	3
ENSG00000125629.14	INSIG2	2	118088243	2_69	0	0.0197758440040637	12.1890267846336	7.58600339426941e-07	1.57034713401579	2
ENSG00000019169.10	MARCO	2	118946604	2_69	0	0.00903330804572988	4.88639712590378	1.38913532078457e-07	-0.18924306620567	1
ENSG00000115107.19	STEAP3	2	119223947	2_69	0	0.00901868688596719	4.86331749820783	1.38033628981482e-07	0.12613728642488	3
ENSG00000155368.16	DBI	2	119367739	2_69	0	0.00888056300451945	4.72387685595226	1.32022527001628e-07	-0.154625482819116	3
ENSG00000171227.6	TMEM37	2	119429724	2_69	0	0.374503201445453	31.9544964186781	3.76614022463044e-05	-3.60008535499158	1
ENSG00000163075.12	CFAP221	2	119544252	2_69	0	0.00905174254546748	4.91471177519894	1.40003605538493e-07	-0.199152929020017	2
ENSG00000144120.12	TMEM177	2	119679105	2_69	0	0.0088275658115855	4.66863563836574	1.29699982842032e-07	0.188628360813508	2
ENSG00000088179.8	PTPN4	2	119759674	2_69	0	0.0441300732092885	19.4030656405073	2.69472204032118e-06	2.27006706543369	1
ENSG00000115109.13	EPB41L5	2	120013132	2_69	0	0.0132238884317226	8.3563006999745	3.47762068009807e-07	1.28230672089968	2
ENSG00000226479.3	TMEM185B	2	120202711	2_69	0	0.0450578548762061	19.653751258356	2.78692281441636e-06	-2.41368917337248	2
ENSG00000144118.13	RALB	2	120217774	2_69	0	0.0212810720413567	12.7645829598953	8.54887773395161e-07	-1.7849850333782	2
ENSG00000163083.5	INHBB	2	120344958	2_69	0	0.0105976359162893	6.37100475446716	2.12483835951054e-07	-0.570742384502494	1
ENSG00000074047.21	GLI2	2	120735673	2_70	0	0.0385413836366725	9.87958402506059	1.19832586869277e-06	-1.1262943853745	1
ENSG00000115112.7	TFCP2L1	2	121285174	2_70	0	0.0230341510991096	5.03688052395457	3.65126063108354e-07	0.269943837656678	1
ENSG00000074054.17	CLASP1	2	121649921	2_70	0	0.0241730810076466	5.48969420197842	4.17627544111584e-07	-0.544267293227415	1
ENSG00000136732.14	GYPC	2	126665499	2_74	0	0.0303207822107414	11.0032962693279	1.04995861510022e-06	-1.82556504941587	1
ENSG00000163161.12	ERCC3	2	127292424	2_75	0	0.0235641451549066	7.0978441407817	5.26365142910186e-07	-0.949589604855517	2
ENSG00000169967.16	MAP3K2	2	127388145	2_75	0	0.0589575828243291	15.4406570207691	2.86493266855509e-06	1.80057010029267	2
ENSG00000163166.14	IWS1	2	127526497	2_75	0	0.0182300297525808	4.66419914999388	2.67592191683977e-07	-0.0960420602859325	1
ENSG00000169994.18	MYO7B	2	127538296	2_75	0	0.0305969421378243	10.065838673833	9.69252577377287e-07	-1.32023591609538	3
ENSG00000144230.16	GPR17	2	127648067	2_75	0	0.0225146286882966	6.58125269994723	4.66318160725471e-07	-0.660205172058583	3
ENSG00000072163.19	LIMS2	2	127617901	2_75	0	0.0260303845055651	8.40959812510497	6.88913665079784e-07	-1.23061761352065	4
ENSG00000136709.11	WDR33	2	127811674	2_75	0	0.0201962180715558	5.70093506279789	3.62347374824691e-07	-0.767276432381496	1
ENSG00000144231.10	POLR2D	2	127843035	2_75	0	0.0215876412952011	6.6740596758876	4.53423737437853e-07	-1.09801138469291	2
ENSG00000136715.17	SAP130	2	128026750	2_75	0	0.0185494118348015	4.87215317012587	2.84419946483438e-07	-0.000795742061556367	2
ENSG00000136731.12	UGGT1	2	128091077	2_75	0	0.0355998616356188	12.3925944569062	1.38841571773195e-06	2.46079200551676	3
ENSG00000152086.8	TUBA3E	2	130197089	2_78	0	0.0358648547010254	6.0538308560303	6.83295140379384e-07	0.710476417625652	1
ENSG00000222014.5	RAB6C	2	129979360	2_78	0	0.0522217192188554	9.60861130197708	1.57914047185863e-06	1.11132639699889	1
ENSG00000136699.19	SMPD4	2	130182517	2_78	0	0.0836448280043466	14.1099176679403	3.71426209108416e-06	-1.64094737171683	1
ENSG00000136710.9	CCDC115	2	130343161	2_78	0	0.0814339341257019	13.8521807697297	3.55003422867842e-06	-1.52076210873683	1
ENSG00000136718.9	IMP4	2	130343161	2_78	0	0.0814339341257019	13.8521807697297	3.55003422867842e-06	1.52076210873683	1
ENSG00000072135.12	PTPN18	2	130356437	2_78	0	0.0338596528930454	5.51150400854152	5.87302166606382e-07	0.534824393436311	1
ENSG00000115762.16	PLEKHB2	2	131104358	2_78	0	0.135588452249821	18.8105746194277	8.02663915663679e-06	2.35580949619879	1
ENSG00000075886.10	TUBA3D	2	131476081	2_78	0	0.0443195159962212	8.05332359824272	1.12325699766191e-06	-1.04091367527239	1
ENSG00000163040.14	CCDC74A	2	131527737	2_78	0	0.0331321170708992	5.30687281722273	5.53346083638903e-07	-0.611594821558628	1
ENSG00000152127.8	MGAT5	2	134250470	2_79	0	0.0501249164723485	13.3059323964268	2.09897829754341e-06	1.64380338619786	1
ENSG00000152128.13	TMEM163	2	134483701	2_80	0	0	1972.69958917837	0	-3.55679289245135	3
ENSG00000082258.12	CCNT2	2	134918197	2_80	0	0	9682.64941743923	0	5.26474541114063	1
ENSG00000121988.17	ZRANB3	2	135533093	2_80	0	0	81.3670758919512	0	0.119443021066699	1
ENSG00000144224.16	UBXN4	2	135741666	2_80	0	0	30.3324978264235	0	-0.734920824746582	2
ENSG00000115866.10	DARS	2	135985573	2_80	0	0	907.689846364494	0	3.3889267331572	3
ENSG00000121966.6	CXCR4	2	136234473	2_80	0	0	93.05831518096	0	1.63795007167791	1
ENSG00000144229.11	THSD7B	2	136765297	2_81	0	0.0297686784183527	10.4790584846096	9.8172712902262e-07	-1.29288567731857	2
ENSG00000150540.13	HNMT	2	137964079	2_82	0	0.0423432511889356	9.54980201253996	1.27258717568176e-06	-1.10677916014089	1
ENSG00000144228.8	SPOPL	2	138501652	2_82	0	0.0294362232494121	6.12162864644119	5.67097904311635e-07	0.652149501742563	1
ENSG00000168702.17	LRP1B	2	142124626	2_85	0	0.0255874329013965	8.06995342799285	6.49840416977164e-07	0.991107227306084	1
ENSG00000115919.14	KYNU	2	142877245	2_85	0	0.017775811429258	4.65532105428539	2.60428221843412e-07	0.0401245055450151	2
ENSG00000075884.13	ARHGAP15	2	143091525	2_85	0	0.0246562034557342	7.72190587807749	5.99183275099317e-07	0.905311893419251	1
ENSG00000121964.14	GTDC1	2	144088523	2_86	0	0.013453391872196	4.64855637409511	1.968153053642e-07	-0.205822729249409	1
ENSG00000121989.14	ACVR2A	2	147844091	2_88	0	0.0827836301191098	21.9773590928194	5.72570468392157e-06	-2.59839561184023	2
ENSG00000115947.13	ORC4	2	148020474	2_88	0	0.0156886068591764	6.26310455186852	3.09230993259513e-07	0.787226421962709	1
ENSG00000204406.12	MBD5	2	148020474	2_88	0	0.0156668039022625	6.25009836281822	3.08159977278413e-07	-0.784219480772833	2
ENSG00000187123.14	LYPD6	2	149331292	2_88	0	0.034760054451643	13.7283064526902	1.50178024454249e-06	1.53453043297103	2
ENSG00000184898.6	RBM43	2	151261443	2_90	0	0.0287339477862237	8.51238804572403	7.69760612429455e-07	-1.2504654818977	2
ENSG00000123609.10	NMI	2	151288153	2_90	0	0.071260716026526	17.1174679212899	3.83882821500975e-06	2.07903681385132	2
ENSG00000123610.4	TNFAIP6	2	151356837	2_90	0	0.0476167603145661	13.2787123403536	1.98987034874994e-06	1.42204753384421	2
ENSG00000080345.17	RIF1	2	151410217	2_90	0	0.0246117529541094	7.05770075515099	5.46656808127695e-07	-0.932232563411842	2
ENSG00000183091.19	NEB	2	151737227	2_91	0	0.0216235365381707	5.98624761193168	4.07371249341131e-07	0.378991759462986	1
ENSG00000162980.16	ARL5A	2	151828599	2_91	0	0.0189185293991926	4.75477116181208	2.83090938308172e-07	0.0753823987717514	1
ENSG00000182389.19	CACNB4	2	152099291	2_91	0	0.018684898455959	4.65080703581751	2.73481552403777e-07	0.0161507228238706	2
ENSG00000115145.9	STAM2	2	152174599	2_91	0	0.03679965527705	11.0422154165914	1.27881858552682e-06	2.08048002208497	1
ENSG00000157827.19	FMNL2	2	152335141	2_91	0	0.0191495344175652	4.88228859197348	2.94232498815065e-07	-0.487364149178075	2
ENSG00000196504.15	PRPF40A	2	152717014	2_91	0	0.0943724671687811	20.0368794609817	5.95092351031402e-06	2.29086046574379	1
ENSG00000177917.10	ARL6IP6	2	152713220	2_91	0	0.0516046737485345	14.2063776838099	2.30717940772255e-06	-1.96154191221396	2
ENSG00000177519.3	RPRM	2	153479660	2_92	0	0.0341669056443662	5.22024513382246	5.61313541065648e-07	-0.393390408249654	1
ENSG00000144278.14	GALNT13	2	154361936	2_92	0	0.0358385509805328	5.67052910847015	6.39562512322434e-07	0.528318729795414	1
ENSG00000162989.4	KCNJ3	2	154696763	2_93	0	0.0743464151532448	16.9872840237102	3.97459566316346e-06	-1.86401838380426	2
ENSG00000115159.15	GPD2	2	156437527	2_93	0	0.0268577306342191	7.34131498531874	6.2051480194316e-07	-0.736337557353588	1
ENSG00000136542.8	GALNT5	2	157257153	2_94	0	0.0607660772423128	15.105944322811	2.88880385310023e-06	1.62152468523439	3
ENSG00000123612.15	ACVR1C	2	157628563	2_94	0	0.0848429606460569	18.3027190072673	4.88697819209016e-06	-1.98081800446884	2
ENSG00000153237.17	CCDC148	2	158452277	2_95	0	0.113227771974639	31.3074335842955	1.11560230586988e-05	5.21566300514769	2
ENSG00000144283.21	PKP4	2	158457154	2_95	0	0.0186694001165998	6.29924502741862	3.70107460014287e-07	-1.09237919475076	1
ENSG00000115183.14	TANC1	2	159130295	2_96	0	0.050666401908355	21.6606729436117	3.45383019872751e-06	-2.21369138087816	1
ENSG00000196151.10	WDSUB1	2	159286471	2_96	0	0.010010836816019	6.4892790363713	2.04444675713685e-07	0.655517104978409	1
ENSG00000123636.17	BAZ2B	2	159616439	2_96	0	0.0522227705196343	21.389271393122	3.51532006377635e-06	-2.75283702932983	1
ENSG00000136536.14	MARCH7	2	159712477	2_96	0	0.0591121634009384	23.7279790264119	4.41414482078369e-06	-3.00704851291733	2
ENSG00000241399.6	CD302	2	159798257	2_96	0	0.0116862822568603	7.97462562154056	2.93288915028963e-07	1.16736281004416	1
ENSG00000054219.10	LY75	2	159905297	2_96	0	0.0192016509217899	12.6119167885368	7.62129268642236e-07	-1.74396353880456	1
ENSG00000153246.12	PLA2R1	2	160013039	2_96	0	0.0117411375576442	8.35592616265409	3.08754818184003e-07	-1.43743053137793	3
ENSG00000115221.10	ITGB6	2	160282141	2_96	0	0.010260573638266	6.91446714310627	2.23274606428912e-07	1.00430982051812	1
ENSG00000153250.19	RBMS1	2	160494127	2_96	0	0.00912470224339323	5.51810944213678	1.58459391875334e-07	-0.433635285419382	2
ENSG00000136560.13	TANK	2	161137211	2_97	0	0	339.080205167283	0	1.68684435771498	2
ENSG00000115233.11	PSMD14	2	161308497	2_97	0	0	1553.08925872836	0	1.49491370104441	1
ENSG00000197635.9	DPP4	2	162074215	2_97	0	0	39.2150388590992	0	1.92388570890523	1
ENSG00000115267.5	IFIH1	2	162294461	2_97	0	0	9.49067202130509	0	0.62561513723722	1
ENSG00000184611.11	KCNH7	2	162837826	2_98	0	0.0334122893491873	11.784312285764	1.239137357431e-06	1.5810308335861	1
ENSG00000182263.13	FIGN	2	163614467	2_99	0	0.0104928438474641	9.37430911108038	3.09557587569083e-07	-0.601540802185273	3
ENSG00000115290.9	GRB14	2	164581226	2_100	0	0.0233170881810393	6.93076062547394	5.08585750819348e-07	1.02480848262449	2
ENSG00000082438.15	COBLL1	2	164843369	2_100	0	0.0186699972418504	4.84771217618567	2.84832835963264e-07	0.50390073113422	1
ENSG00000169507.9	SLC38A11	2	164970433	2_100	0	0.0221367869268542	6.44365085548328	4.48906153876506e-07	1.01611783789381	1
ENSG00000178662.15	CSRNP3	2	165469352	2_100	0	0.0372207188511341	11.3298422278076	1.32714260776869e-06	-1.74540070903349	2
ENSG00000115339.13	GALNT3	2	165794201	2_100	0	0.0731699301750414	17.7509987974226	4.08756252492386e-06	-2.32458535900155	3
ENSG00000123607.14	TTC21B	2	165954114	2_100	0	0.0195700709840304	5.28860288818168	3.25718429754035e-07	0.589430565572287	1
ENSG00000169432.14	SCN9A	2	166375953	2_101	0	0.0187324795601233	5.97553134842689	3.52274145550592e-07	0.546814264690579	2
ENSG00000136546.13	SCN7A	2	166498355	2_101	0	0.0208135464014171	6.96236152957224	4.56049128442736e-07	0.749416967017309	1
ENSG00000163092.19	XIRP2	2	166888047	2_102	0	0.0189440673088278	8.84783338084556	5.27495959465598e-07	-1.08768763932293	1
ENSG00000172292.14	CERS6	2	168456065	2_102	0	0.0127381964564902	5.16948702132382	2.07235601304466e-07	-0.422724979761408	2
ENSG00000152253.8	SPC25	2	168874133	2_102	0	0.0203880557617516	9.0306160493481	5.79431584109336e-07	-0.83161499499395	3
ENSG00000073734.8	ABCB11	2	168997123	2_102	0	0.0122373606684635	4.7977804596557	1.8477240221339e-07	-0.252020694838678	2
ENSG00000073737.16	DHRS9	2	168997123	2_102	0	0.0132437023743316	5.46395203763814	2.27732631451067e-07	0.402117565272728	2
ENSG00000239474.6	KLHL41	2	169508867	2_103	0	0.0254487549309553	5.91273999892565	4.73548314743845e-07	0.830360056564783	1
ENSG00000138399.17	FASTKD1	2	169573878	2_103	0	0.0225186203981175	4.76470005704392	3.37665212382726e-07	-0.0201239295312738	1
ENSG00000138398.15	PPIG	2	169584491	2_103	0	0.022336293333882	4.68847093563257	3.29572757874548e-07	0.133729286462171	1
ENSG00000154479.12	CCDC173	2	169694695	2_103	0	0.0223050851675018	4.67536771618866	3.28192485693261e-07	0.151291319063426	1
ENSG00000144362.11	PHOSPHO2	2	169693707	2_103	0	0.179447961322182	24.6820064992915	1.39388827446349e-05	3.52694588495612	2
ENSG00000213160.9	KLHL23	2	169694217	2_103	0	0.0631109635322907	14.4968837247593	2.87931009549885e-06	-2.55906035122257	2
ENSG00000138382.14	METTL5	2	169814411	2_103	0	0.0228951175180984	4.920222393361	3.54516606907165e-07	-0.119739264278103	3
ENSG00000144357.16	UBR3	2	169827007	2_103	0	0.0287087435314093	7.0453604970009	6.36540995848113e-07	1.17651386933466	2
ENSG00000115844.10	DLX2	2	172103018	2_104	0	0.00889713211805687	9.72271531481581	2.72236644392112e-07	-0.713377577146026	1
ENSG00000204335.3	SP5	2	170690394	2_104	0	0.00690803418093566	7.76997644804261	1.68920809456823e-07	0.510066595566796	3
ENSG00000204334.7	ERICH2	2	170784432	2_104	0	0.0323435350812118	20.1773703417422	2.05381359635045e-06	2.31287490253989	1
ENSG00000115806.12	GORASP2	2	170929058	2_104	0	0.00485041416032517	5.76861970691304	8.80561525958504e-08	1.11444906221617	2
ENSG00000198586.13	TLK1	2	171231129	2_104	0	0.04804624614035	24.5850634107761	3.71740405474128e-06	2.58604469122805	1
ENSG00000123600.19	METTL8	2	171435106	2_104	0	0.0108390751561696	11.6950097211811	3.98934676888461e-07	-1.23850033412599	2
ENSG00000115827.13	DCAF17	2	171434071	2_104	0	0.0606156280688721	27.8551011033884	5.3137157936763e-06	-2.4752119625319	1
ENSG00000071967.11	CYBRD1	2	171522383	2_104	0	0.428001863936784	24.3621417192249	3.28148255106792e-05	3.70026111422654	2
ENSG00000077380.15	DYNC1I2	2	171687141	2_104	1	0.440107490298285	30.8545409222493	4.27353064622219e-05	-4.46552481351937	2
ENSG00000128708.12	HAT1	2	171922612	2_104	0	0.00584245547713069	6.45982752363696	1.18775073474425e-07	-0.0353344432900561	1
ENSG00000115840.13	SLC25A12	2	171995491	2_104	0	0.00488044912936436	12.3817398747445	1.90173692830658e-07	2.33196693173468	1
ENSG00000172878.13	METAP1D	2	171999243	2_104	0	0.00654574296049759	8.82512897134603	1.81797950111318e-07	1.34625110605706	1
ENSG00000091409.14	ITGA6	2	172409915	2_105	0	0.00944225359463102	9.09550557134388	2.70278486426633e-07	-1.06935719158016	1
ENSG00000152256.13	PDK1	2	172555077	2_105	0	0.0319198623690159	20.2325007706715	2.03244849783431e-06	-2.11806926240467	2
ENSG00000091436.16	MAP3K20	2	173075305	2_105	0	0.0255761418954129	18.2861582249966	1.47185992146278e-06	1.87291266863327	1
ENSG00000144354.13	CDCA7	2	173355045	2_105	0	0.00643831376568105	5.8645843643523	1.18827880193506e-07	-0.87183243139028	1
ENSG00000138430.15	OLA1	2	174248784	2_105	1	0.0377307892947373	23.5405058745822	2.7952499954222e-06	-4.56347311709069	2
ENSG00000138433.15	CIR1	2	174398490	2_105	0	0.00896153233303565	9.04696115362274	2.55149061518998e-07	1.21898730275019	1
ENSG00000144306.14	SCRN3	2	174395627	2_105	0	0.012877970150683	15.2629902131564	6.18580198440287e-07	2.50424699084378	2
ENSG00000163328.13	GPR155	2	174487330	2_105	0	0.00606912767212053	4.96341794108987	9.48016930536454e-08	0.0700350093619284	2
ENSG00000115935.17	WIPF1	2	174679054	2_105	0	0.154914259499743	37.0622431136436	1.80689147810871e-05	-3.58606405013541	1
ENSG00000138435.15	CHRNA1	2	174751939	2_106	0	0.0253600380876675	12.1884358461472	9.72762568802863e-07	1.24537823851223	1
ENSG00000115966.16	ATF2	2	175168771	2_106	0	0.0115330738661504	5.33208329863701	1.93531192506302e-07	0.420134941519663	1
ENSG00000154518.9	ATP5G3	2	175184841	2_106	0	0.0275518340044724	12.1333650975638	1.05206059116089e-06	-1.57111568657666	2
ENSG00000144320.13	LNPK	2	176002028	2_106	0	0.019947085591585	10.1043496983506	6.34303040340343e-07	-1.420624832384	2
ENSG00000170166.5	HOXD4	2	176157430	2_106	0	0.0122081803915077	11.5890207342617	4.45252792049163e-07	2.63573423340481	1
ENSG00000116044.15	NFE2L2	2	177392552	2_107	0	0.0247121327266797	6.19353780907815	4.81679312882444e-07	0.684563605736552	1
ENSG00000018510.13	AGPS	2	177392663	2_107	0	0.0644341766039646	15.2525448690163	3.09291203179217e-06	-2.08580742357049	1
ENSG00000196659.9	TTC30B	2	177553217	2_107	0	0.0247255727507434	6.19861425616229	4.82336297086853e-07	0.62994428522681	1
ENSG00000197557.6	TTC30A	2	177618742	2_107	0	0.0216380370453244	4.94739615178522	3.36901946821201e-07	0.338371779836254	2
ENSG00000155636.14	RBM45	2	178112094	2_108	0	0.00752742027406161	4.92103957286661	1.16576763943981e-07	-0.314753512823285	2
ENSG00000204311.12	DFNB59	2	178451344	2_108	0	0.0465045510292422	21.9916306092936	3.21856186825701e-06	-2.15070204825833	1
ENSG00000116095.10	PLEKHA3	2	178480456	2_108	0	0.0074367567193605	4.80808796870993	1.12529127905801e-07	0.347626442384061	1
ENSG00000155657.26	TTN	2	178831108	2_108	0	0.0259922771089927	16.5069005349606	1.35026445903207e-06	-1.71168928626987	1
ENSG00000163492.14	CCDC141	2	179049913	2_108	0	0.0089152011530742	6.49864901719556	1.82332128664081e-07	-0.672763232521239	1
ENSG00000163510.13	CWC22	2	180007452	2_108	0	0.043621762873868	21.3857138482101	2.93586402806893e-06	2.19196543345051	1
ENSG00000115232.13	ITGA4	2	181468720	2_110	0	0.0234716748520519	11.5688425942498	8.54560797934251e-07	-0.928601561220192	1
ENSG00000138434.16	SSFA2	2	181892173	2_110	0	0.0103671825439428	5.09201083134925	1.66134197537503e-07	0.0244098626475879	1
ENSG00000150722.10	PPP1R1C	2	181988479	2_110	0	0.0190241665989656	18.4974153086258	1.10745391240253e-06	3.03874861426267	1
ENSG00000115252.18	PDE1A	2	182522885	2_110	0	0.015292854329451	11.3696628019955	5.47198766989227e-07	0.847288060853065	1
ENSG00000077232.17	DNAJC10	2	182716886	2_110	0	0.013674443068969	8.17980650472811	3.52015390409206e-07	-1.04554568323005	2
ENSG00000162998.4	FRZB	2	182862201	2_110	0	0.0609654544275824	21.675820395968	4.15880284915642e-06	-2.4448976645928	3
ENSG00000061676.14	NCKAP1	2	183037928	2_110	0	0.0113027391692322	5.61777603549408	1.99828349101358e-07	-0.62535765637304	1
ENSG00000162999.12	DUSP19	2	183079224	2_110	0	0.011235243991358	5.72891360815326	2.02564695308361e-07	0.81884515799279	1
ENSG00000188738.14	FSIP2	2	185772431	2_112	0	0.0252104617718378	15.6289843576922	1.23999670399822e-06	1.71669567924751	1
ENSG00000065548.17	ZC3H15	2	186486293	2_112	0	0.0107433394724699	7.64776353210207	2.58572731832008e-07	0.984267391041808	1
ENSG00000138448.11	ITGAV	2	186623592	2_112	0	0.00844946756874243	5.40717576551348	1.43783418207784e-07	0.291762752519008	2
ENSG00000144369.12	FAM171B	2	186694233	2_112	0	0.0447256408925801	21.0284494382706	2.95987108928249e-06	-2.3989648450529	2
ENSG00000064989.12	CALCRL	2	187448790	2_112	0	0.00903165269984285	6.02854120435324	1.71351707435346e-07	0.650455719730241	1
ENSG00000144366.15	GULP1	2	188291383	2_112	0	0.0115296567126607	8.30711471266888	3.01422423981335e-07	-1.02766248202683	2
ENSG00000204262.11	COL5A2	2	189180039	2_113	0	0.0137783497984931	5.96473193904359	2.58640845151868e-07	-1.00697945522178	2
ENSG00000115368.9	WDR75	2	189443611	2_113	0	0.0410999668771936	15.1548747129687	1.96021088241543e-06	-1.84837712708172	1
ENSG00000138449.10	SLC40A1	2	189587075	2_113	0	0.0226490160210254	9.93654710083607	7.08261782638486e-07	-1.10006460617046	1
ENSG00000138381.9	ASNSD1	2	189661479	2_113	0	0.236559041542649	19.1751483956026	1.42753662452772e-05	3.93802517284125	1
ENSG00000151687.14	ANKAR	2	189674447	2_113	0	0.0139691832115609	5.75265081234127	2.528995170784e-07	-0.58224345160569	2
ENSG00000128699.13	ORMDL1	2	189783978	2_113	0	0.337144029520867	20.5515463739184	2.18056457428949e-05	-4.08837447937997	2
ENSG00000064933.17	PMS1	2	189783978	2_113	0	0.0311682059632163	13.3991974741415	1.3143153087478e-06	-2.94656954076027	2
ENSG00000138379.4	MSTN	2	190016900	2_113	0	0.023756455363982	10.8437189010958	8.10716227186598e-07	1.39823962740163	2
ENSG00000198130.15	HIBCH	2	190341243	2_113	0	0.0444246742256565	16.724357025727	2.33820538058212e-06	-2.88273733817567	1
ENSG00000151689.12	INPP1	2	190343248	2_113	0	0.0235961191740679	10.5677071041921	7.8474818956539e-07	1.9642674550819	2
ENSG00000151690.14	MFSD6	2	190361753	2_113	0	0.0126064511924754	4.85744563261874	1.92712448270394e-07	-0.622660532522733	2
ENSG00000189362.11	NEMP2	2	190534430	2_113	0	0.0124185425625734	4.70286907338386	1.83798724025591e-07	0.180076892585599	1
ENSG00000115419.12	GLS	2	190880843	2_113	0	0.0847155269427922	21.9416856136206	5.84981293318401e-06	3.43828803787456	2
ENSG00000115415.18	STAT1	2	191021099	2_113	0	0.0182303619282767	7.99231802049721	4.58539782849475e-07	-1.96756796229291	3
ENSG00000138378.17	STAT4	2	191151202	2_114	0	0.011801876768806	4.69123107499198	1.742396037219e-07	-0.0979045060994687	2
ENSG00000173559.12	NABP1	2	191677959	2_114	0	0.0118712189908099	4.7480927207981	1.77387691350116e-07	0.155737773677689	2
ENSG00000144339.11	TMEFF2	2	192194079	2_114	0	0.052534411116181	18.8904823935509	3.12317191363691e-06	-1.97957216590775	2
ENSG00000196950.13	SLC39A10	2	195667377	2_116	0	0.103873907090817	19.7330421501478	6.45073920996629e-06	3.08542039535029	1
ENSG00000118997.13	DNAH7	2	196068375	2_116	0	0.0312180516194737	8.27803405664892	8.13283529045196e-07	-1.02359596425926	1
ENSG00000138411.10	HECW2	2	196594408	2_116	0	0.0267156907730654	6.81348997846413	5.72855389232009e-07	-0.715745818032662	1
ENSG00000144395.17	CCDC150	2	196640040	2_116	0	0.0232852900319838	5.5234235709079	4.04761292755043e-07	-0.462308287410154	1
ENSG00000119041.10	GTF3C3	2	196799713	2_116	0	0.023986194749818	5.80165327429242	4.37947548443441e-07	-0.662546418994096	1
ENSG00000197121.14	PGAP1	2	196914709	2_116	0	0.0499157399663494	12.7112767524794	1.99680502847191e-06	-1.54536051858221	1
ENSG00000065413.18	ANKRD44	2	197313250	2_117	0	0.0401435685695136	10.7619793300556	1.35961862063035e-06	-1.38515666908559	1
ENSG00000115524.15	SF3B1	2	197439853	2_117	0	0.0262799816373169	6.77202953682454	5.60083624046012e-07	-0.898646068788484	1
ENSG00000115541.10	HSPE1	2	197499794	2_117	0	0.0278330299355354	7.31149940510774	6.4043625514081e-07	0.969178883655984	1
ENSG00000162944.10	RFTN2	2	197675986	2_117	0	0.0285042434526487	7.53549894226096	6.75974799333394e-07	-0.988989003265705	2
ENSG00000115896.15	PLCL1	2	197805030	2_117	0	0.0211174337909714	4.72001908988424	3.13685085389174e-07	0.342958248919302	1
ENSG00000226124.6	FTCDNL1	2	199763777	2_118	0	0.0246326174545142	4.80465627073694	3.72461904232506e-07	0.476375449696117	1
ENSG00000178074.5	C2orf69	2	199915975	2_118	0	0.0321377431118441	7.30475994380077	7.38805801241079e-07	-1.35487981165678	1
ENSG00000162971.10	TYW5	2	199955782	2_118	0	0.0308118619542004	6.90818369492842	6.69870410324945e-07	1.29428836439665	1
ENSG00000162972.10	MAIP1	2	199955782	2_118	0	0.0308118619542004	6.90818369492842	6.69870410324945e-07	-1.29428836439665	1
ENSG00000196141.13	SPATS2L	2	200299060	2_118	0	0.0831117920308682	16.3328185861219	4.27201489708284e-06	2.34850214216775	4
ENSG00000163535.17	SGO2	2	200510220	2_118	0	0.026951589579292	5.64955461843034	4.79189805263594e-07	0.593790603161271	1
ENSG00000155729.12	KCTD18	2	200519526	2_118	0	0.0802311372240671	15.9939159138204	4.03837579521238e-06	-1.82931161260016	1
ENSG00000138356.13	AOX1	2	200585011	2_118	0	0.024527429656417	4.76448788187743	3.67770795557569e-07	0.235613767570937	2
ENSG00000013441.15	CLK1	2	200864612	2_120	0	0.00833771458178911	6.28290929794337	1.64860566568858e-07	0.940101241922342	1
ENSG00000240344.8	PPIL3	2	200871443	2_120	0	0.0108860669721351	8.77088539188569	3.00485425143315e-07	-1.14566000016034	1
ENSG00000115942.8	ORC2	2	200963642	2_120	0	0.0121932778536831	9.82958493025234	3.7719386771195e-07	-1.34054442204098	1
ENSG00000155744.9	FAM126B	2	201073719	2_120	0	0.00906522039542068	7.06302609503542	2.01501438880718e-07	-1.06592106877752	1
ENSG00000119013.8	NDUFB3	2	201071148	2_120	0	0.00988797897824378	7.87351182577795	2.45010666799619e-07	-1.00794695728667	2
ENSG00000003402.19	CFLAR	2	201116120	2_120	0	0.00791497578165423	5.79780732797686	1.44418338046521e-07	0.837965715241238	1
ENSG00000003400.14	CASP10	2	201183110	2_120	0	0.01376737318412	10.9638934723253	4.75034186774799e-07	1.4555575134723	1
ENSG00000064012.21	CASP8	2	201233250	2_120	0	0.00887103936583234	6.86116201227181	1.91549558168321e-07	-0.890983584025695	2
ENSG00000115993.12	TRAK2	2	201452542	2_120	0	0.0072727850826585	5.00911703877416	1.14649167837029e-07	0.329276168504308	1
ENSG00000155755.18	TMEM237	2	201643412	2_120	0	0.00740163350203571	5.17279808024673	1.20493071904745e-07	0.387553371246003	1
ENSG00000003393.14	ALS2	2	201734428	2_120	0	0.00865531934178665	6.6315911004322	1.80638288482257e-07	-0.761389890286764	1
ENSG00000155760.2	FZD7	2	201898802	2_120	0	0.0133087177185111	10.6472728769163	4.45947334072391e-07	1.1762747818623	2
ENSG00000204217.13	BMPR2	2	202381581	2_120	0	0.0117238863777014	9.46303401360297	3.49149139157351e-07	-1.65617582319735	1
ENSG00000138439.11	FAM117B	2	202593409	2_120	0	0.00710057052525925	4.78576066946784	1.06943204965377e-07	0.216224650221487	1
ENSG00000163596.16	ICA1L	2	202871528	2_120	0	0.0140509766745491	11.1544896909008	4.93247840981846e-07	-1.49667406640628	2
ENSG00000138380.17	CARF	2	202912242	2_120	0	0.0120263974769437	9.70099853008782	3.67164738275782e-07	1.17399738922288	1
ENSG00000138442.9	WDR12	2	203014780	2_120	0	0.0133685630346978	10.6891843173977	4.49715925957295e-07	-1.49365267386205	1
ENSG00000144426.18	NBEAL1	2	203016111	2_120	0	0.0114214849242004	9.21915020361438	3.31377056038699e-07	1.34123792240836	1
ENSG00000138443.15	ABI2	2	203329808	2_120	0	0.00727325143006274	5.00973421920823	1.14670646393407e-07	-0.439763917080098	1
ENSG00000178562.17	CD28	2	203706103	2_120	0	0.015061906957091	11.8039076646526	5.59518869865024e-07	1.47169958227728	1
ENSG00000163600.12	ICOS	2	203937045	2_120	0	0.00879465531595369	6.78053353652572	1.87668621990622e-07	-1.07802667710531	1
ENSG00000118257.16	NRP2	2	205681426	2_121	0	0.0659410434948777	15.6456944298513	3.24683062024834e-06	1.80184753112037	2
ENSG00000235118.7	AC010731.4	2	206633885	2_122	0	0.0121489734714484	6.7207341788219	2.56959853368215e-07	0.629403852011961	1
ENSG00000114933.15	INO80D	2	206088333	2_122	0	0.0331301778250174	15.5312631236099	1.61934549724734e-06	2.14526557132514	1
ENSG00000023228.13	NDUFS1	2	206158198	2_122	0	0.0433512801700451	18.0012735153885	2.45591952133795e-06	-2.33366605609148	2
ENSG00000183671.12	GPR1	2	206217292	2_122	0	0.0373838726046624	17.1281826104404	2.01513685636718e-06	1.93405722709693	1
ENSG00000204186.7	ZDBF2	2	206292888	2_122	0	0.0126324514255938	7.30952067577786	2.90593241567808e-07	1.21432886899314	1
ENSG00000114948.12	ADAM23	2	206443099	2_122	0	0.0103370261456923	5.33911562380191	1.73689639778302e-07	-0.520588612876899	2
ENSG00000138400.12	MDH1B	2	206765180	2_122	0	0.0621886706084036	21.7059657477431	4.24814527629451e-06	2.25654847851997	2
ENSG00000118246.13	FASTKD2	2	206765614	2_122	0	0.0111411185931921	6.20542969277594	2.17575319677903e-07	0.800944803976377	2
ENSG00000163249.11	CCNYL1	2	207712007	2_122	0	0.0100608375423361	5.25132504384922	1.66269277957691e-07	-0.488104317417028	1
ENSG00000163251.3	FZD5	2	207769445	2_122	0	0.00954021042358122	5.55268731827135	1.66713260675427e-07	-0.900080509521892	1
ENSG00000118231.4	CRYGD	2	208099573	2_123	0	0.0296286029785087	6.4311853248436	5.99668412265471e-07	0.71972559285097	1
ENSG00000138413.13	IDH1	2	208266212	2_123	0	0.0516931927357959	11.6883114773952	1.90149026591956e-06	1.72362315191171	1
ENSG00000115020.16	PIKFYVE	2	208266265	2_123	0	0.0569683207486066	12.6118063757013	2.26109956390879e-06	-1.82307899529649	3
ENSG00000078018.19	MAP2	2	209423228	2_124	0	0.015091927623142	11.4086787016903	5.41862425780924e-07	1.4549549280636	1
ENSG00000115365.11	LANCL1	2	210477778	2_124	0	0.0133655605000407	9.46071640606687	3.97942362642215e-07	0.728854560287572	1
ENSG00000021826.14	CPS1	2	210466153	2_124	0	0.0185835851435346	12.6208603727486	7.38120789420858e-07	1.10209840567334	2
ENSG00000178568.14	ERBB4	2	212538367	2_125	0	0.0132161037027743	6.86462216519379	2.85515079009436e-07	0.768343945763041	1
ENSG00000030419.16	IKZF2	2	213152028	2_126	0	0.0297715593794611	8.1910096081559	7.67446291555574e-07	1.14452651484517	1
ENSG00000138376.10	BARD1	2	214808273	2_127	0	0.0219307156741	10.2950109972798	7.10540100338866e-07	1.52593876126263	3
ENSG00000138363.14	ATIC	2	215075224	2_127	0	0.0581959779071988	18.2159298116425	3.33620929674349e-06	1.61301354617571	4
ENSG00000115425.13	PECR	2	216086524	2_127	0	0.0120632019549948	4.7837026406189	1.81608322936699e-07	0.321096443982632	1
ENSG00000079246.15	XRCC5	2	216106078	2_127	0	0.0294347146835904	13.2319685102118	1.2257256173025e-06	-1.48177296735875	1
ENSG00000138375.12	SMARCAL1	2	216412526	2_127	0	0.0127055781617988	5.28321077091042	2.11252249838113e-07	0.402908882209917	1
ENSG00000197756.9	RPL37A	2	216473196	2_127	0	0.0127048437609656	5.22690735714791	2.08988844595523e-07	-0.331364626408567	1
ENSG00000115457.9	IGFBP2	2	216535725	2_127	0	0.011922002272612	4.67555652655745	1.75425000268584e-07	-0.0525284783564335	1
ENSG00000231672.6	DIRC3	2	217756535	2_129	0	0.00950126505741122	4.98301235771971	1.48998663101174e-07	0.527634204008106	1
ENSG00000079308.16	TNS1	2	217961354	2_129	0	0.0394361976703553	17.9809103613151	2.23159656621714e-06	-1.8056521652721	1
ENSG00000163464.7	CXCR1	2	218162165	2_129	0	0.0181323921277305	11.5496782262526	6.59073668773715e-07	1.70703357733499	2
ENSG00000163466.15	ARPC2	2	218216699	2_129	0	0.012106755872909	15.9787387938367	6.08806465800466e-07	3.68377217794075	2
ENSG00000179921.14	GPBAR1	2	218209675	2_129	0	0.0135811589090391	16.934087411288	7.23781705697681e-07	3.77684548066146	2
ENSG00000127837.9	AAMP	2	218270227	2_129	1	0.0274659435211422	19.555358243517	1.69032133364848e-06	4.26964168673765	1
ENSG00000127838.13	PNKD	2	218270227	2_129	0	0.0274659435211421	19.555358243517	1.69032133364848e-06	4.26964168673765	1
ENSG00000135926.14	TMBIM1	2	218290058	2_129	1	0.128785881157209	23.5527053401626	9.54592518384959e-06	4.75022454726938	2
ENSG00000018280.16	SLC11A1	2	218381984	2_129	0	0.00942155718128501	4.71822082619341	1.39897490851133e-07	0.272188909358989	1
ENSG00000135913.10	USP37	2	218568634	2_129	0	0.0232025222611361	12.9769642356722	9.47583040843392e-07	-2.14328859816124	2
ENSG00000144580.13	CNOT9	2	218568634	2_129	0	0.0292459459984137	15.5330544863772	1.4296558743525e-06	-2.4760770644288	2
ENSG00000115556.13	PLCD4	2	218607609	2_129	0	0.0153140136226544	8.96957044553818	4.32284484199506e-07	1.5107991790227	2
ENSG00000074582.12	BCS1L	2	218658716	2_129	0	0.0111857218375648	6.55005919314521	2.3057818360778e-07	-0.983892198169074	1
ENSG00000115568.15	ZNF142	2	218659583	2_129	0	0.0111496770622461	6.51772153655441	2.28700473681616e-07	-0.978101818625139	1
ENSG00000163481.7	RNF25	2	218672243	2_129	0	0.010524106728525	5.93872030137942	1.96692177856377e-07	0.870220945713449	1
ENSG00000163482.11	STK36	2	218672514	2_129	0	0.0106643588046185	6.06952274207622	2.03703394117124e-07	-0.890990035793769	1
ENSG00000135912.10	TTLL4	2	218631337	2_129	0	0.00962088895865176	4.86725092290208	1.47369602469634e-07	0.0225322885728665	2
ENSG00000135929.8	CYP27A1	2	218780754	2_129	0	0.0210492944831442	12.016960346753	7.96051464752829e-07	-1.88507330190338	2
ENSG00000115596.3	WNT6	2	218860595	2_129	0	0.0102663926676768	5.6080943374874	1.81193308616164e-07	0.545338548003453	1
ENSG00000163501.6	IHH	2	219061446	2_129	0	0.0119563028103886	6.75442586441969	2.54152460536524e-07	0.748543463857863	1
ENSG00000187736.12	NHEJ1	2	219160400	2_129	0	0.025486926384768	13.7712465391954	1.10458639945041e-06	-1.82369706622725	2
ENSG00000213901.10	SLC23A3	2	219170383	2_129	0	0.0211852458799892	12.3552270949052	8.23745803069895e-07	-1.84559289057981	2
ENSG00000115649.15	CNPPD1	2	219177821	2_129	0	0.0243112667088224	13.9176532215626	1.06483562576808e-06	-1.99038980714873	2
ENSG00000158552.12	ZFAND2B	2	219193550	2_129	0	0.0164971301692664	9.84153235508244	5.10951995338664e-07	1.47715961399132	1
ENSG00000115657.12	ABCB6	2	219218557	2_129	0	0.0193299116862639	11.0976757357733	6.75104300481793e-07	-1.19750125226405	1
ENSG00000198925.10	ATG9A	2	219220216	2_129	0	0.0212707547629201	12.1179963775144	8.11190194817573e-07	1.43735508352086	2
ENSG00000163516.13	ANKZF1	2	219230067	2_129	0	0.0163689620698922	9.70967995193681	5.00190030161843e-07	-1.16604778678081	1
ENSG00000163521.15	GLB1L	2	219243701	2_129	0	0.00943952705555173	4.66497813125019	1.38582637145381e-07	0.258619877309781	1
ENSG00000127824.13	TUBA4A	2	219278362	2_129	0	0.100516450298835	26.1853206313289	8.28331186955327e-06	2.43612347569573	1
ENSG00000054356.13	PTPRN	2	219312881	2_129	0	0.00959705450059511	4.83760872621357	1.4610923732833e-07	0.368040685224999	1
ENSG00000123992.18	DNPEP	2	219394755	2_129	0	0.0116780629134237	6.59088293317718	2.4222746385145e-07	-0.61512418511677	2
ENSG00000175084.11	DES	2	219418233	2_129	0	0.0177073697269686	10.6698779805691	5.94596682791021e-07	-1.20384996764856	1
ENSG00000072195.14	SPEG	2	219434550	2_129	0	0.00945485966321069	4.69187945073512	1.3960819301536e-07	-0.0881576992387395	1
ENSG00000144591.18	GMPPA	2	219470099	2_129	0	0.00965089784307249	4.87372854131603	1.48026008381036e-07	-0.161676500707091	1
ENSG00000072182.12	ASIC4	2	219529002	2_129	0	0.0128131256554256	7.43217991137381	2.9969553521958e-07	-0.932508672601002	1
ENSG00000188760.10	TMEM198	2	219544979	2_129	0	0.0686112095964062	22.5802816023119	4.87565989338323e-06	-2.24204503521805	1
ENSG00000123999.4	INHA	2	219573440	2_129	0	0.0128308056391324	7.62339903233962	3.07830432641288e-07	-0.985464218990843	1
ENSG00000124006.14	OBSL1	2	219559047	2_129	0	0.0180815671351239	10.7696815172253	6.12841126713156e-07	-1.40605957039968	2
ENSG00000144589.21	STK11IP	2	219597759	2_130	0	0.0192219077304229	7.03595004581351	4.25626058449279e-07	0.739387701299913	2
ENSG00000116106.11	EPHA4	2	221526231	2_130	0	0.0317871986734508	11.7580903385825	1.17624562904922e-06	-1.26590460670635	2
ENSG00000116120.9	FARSB	2	222647032	2_131	0	0.0733379652460191	21.6201309398832	4.98994949389634e-06	-2.32885699398562	2
ENSG00000124003.12	MOGAT1	2	222671822	2_131	0	0.012903589350736	5.24017909563244	2.12797066832682e-07	0.322699512596138	1
ENSG00000123983.13	ACSL3	2	222852085	2_131	0	0.0169860357588397	7.81002510736827	4.17497075571648e-07	-0.873320691073495	1
ENSG00000171951.4	SCG2	2	223601626	2_131	0	0.0139849545652404	5.99211906864341	2.63724494182571e-07	0.640729030158177	1
ENSG00000152056.16	AP1S3	2	223837891	2_131	0	0.0162041364459464	7.3691782474515	3.75797534621765e-07	0.914147969590456	1
ENSG00000135900.3	MRPL44	2	223956499	2_131	0	0.0146475287278695	6.42477421284008	2.96163273641403e-07	0.646914446875485	1
ENSG00000135919.12	SERPINE2	2	224039199	2_132	0	0.0159353074454748	4.67693522633216	2.34547482436647e-07	-0.044889356397051	1
ENSG00000124019.9	FAM124B	2	224402164	2_132	0	0.0160326759052931	5.7504162699976	2.90144452555738e-07	-1.03366737966278	2
ENSG00000036257.12	CUL3	2	224584259	2_132	0	0.0674866424381677	15.6262735341052	3.31880868419331e-06	-0.691991296469935	1
ENSG00000135905.18	DOCK10	2	225041976	2_133	0	0.0169943902627707	8.92337589412974	4.77247595329221e-07	-1.13597095161783	1
ENSG00000144468.16	RHBDD1	2	226832746	2_133	0	0.0199282864432661	10.1018884901561	6.33550883544389e-07	-1.39993258013692	1
ENSG00000081052.11	COL4A4	2	227162406	2_133	0	0.0176415272640212	9.00917006131012	5.00184165306514e-07	-1.08884427668513	1
ENSG00000153820.12	SPHKAP	2	228378617	2_134	0	0.0657916324494052	16.9323179341361	3.50587195767529e-06	-1.78946378397682	2
ENSG00000168958.19	MFF	2	227325286	2_134	0	0.0203056292634222	5.83234239205228	3.72707762452572e-07	0.46541428215989	1
ENSG00000173744.17	AGFG1	2	227467843	2_134	0	0.0558179665481832	15.3640317614324	2.69890862398226e-06	2.58254040577423	2
ENSG00000135917.13	SLC19A3	2	227717801	2_134	0	0.0800804160890732	18.8151973628393	4.74180917821398e-06	-2.00118682631387	2
ENSG00000123977.9	DAW1	2	227864239	2_134	0	0.162648621380841	25.7401745778514	1.31756135538489e-05	-2.60196404566915	2
ENSG00000187957.7	DNER	2	229656625	2_135	0	0.00842972132109421	4.99740594911063	1.32576582763336e-07	0.624205633708668	2
ENSG00000163053.10	SLC16A14	2	230092317	2_135	0	0.0119031289062956	9.63435904337236	3.60905032266458e-07	-1.83785842308392	1
ENSG00000135899.17	SP110	2	230169929	2_135	0	0.0113924104437341	8.45154109917171	3.03012472176123e-07	-1.40256932388633	3
ENSG00000185404.16	SP140L	2	230253471	2_135	0	0.0651799168117188	23.0668998896137	4.7316433968078e-06	2.37640542563771	2
ENSG00000067066.16	SP100	2	230415917	2_135	0	0.0619162026315827	24.3795813147492	4.75050226513957e-06	3.11154933111027	1
ENSG00000135932.10	CAB39	2	230712812	2_135	0	0.00876331355381643	5.1237161251924	1.41306579825294e-07	0.418419082350836	1
ENSG00000237412.6	PRSS56	2	232527043	2_136	0	0.0234277639703011	6.87749125842304	5.07072269460476e-07	0.860657319021508	1
ENSG00000204128.5	C2orf72	2	231037242	2_136	0	0.0305901693541918	9.38367511259351	9.03366160170919e-07	-1.06364936244009	1
ENSG00000173692.12	PSMD1	2	231056872	2_136	0	0.0193891604727067	5.10392085464129	3.11438221047207e-07	-0.387173588047332	1
ENSG00000135914.5	HTR2B	2	231102496	2_136	0	0.0195310903442644	5.17223219794305	3.17916798339404e-07	-0.427495963654214	1
ENSG00000135931.17	ARMC9	2	231183666	2_136	0	0.0184976716656786	4.66313925542589	2.71459112641242e-07	0.0683208426511555	3
ENSG00000156966.6	B3GNT7	2	231394665	2_136	0	0.0528335160126546	14.5475322734959	2.41884375748647e-06	1.82778313676211	2
ENSG00000171596.6	NMUR1	2	231526615	2_136	0	0.0194293404045883	5.12330564419068	3.13268910407829e-07	0.258803046870687	3
ENSG00000156973.13	PDE6D	2	231635697	2_136	0	0.115313457497512	22.0491931677628	8.00168903996566e-06	-2.72624293864363	2
ENSG00000144535.19	DIS3L2	2	231961176	2_136	0	0.0492010036054306	13.8714702822098	2.14785733418817e-06	1.63791499701457	1
ENSG00000221944.6	TIGD1	2	232550122	2_136	0	0.0188173475183471	4.8235755623672	2.85651471383744e-07	-0.27969226245896	1
ENSG00000115468.11	EFHD1	2	232606133	2_136	0	0.0208469119010088	5.78309719258516	3.79412116570662e-07	0.657619788379017	2
ENSG00000204120.14	GIGYF2	2	232697615	2_137	0	0.0255259112091315	8.64141342370913	6.94184657864248e-07	-0.969355001084443	1
ENSG00000182600.9	C2orf82	2	232856815	2_137	0	0.0212076164847174	6.90962238658181	4.61163735559095e-07	-0.73621000218544	1
ENSG00000066248.14	NGEF	2	232927497	2_137	0	0.0276616336696421	9.37074306828702	8.15757038360787e-07	-1.1851682709842	3
ENSG00000168918.13	INPP5D	2	233060456	2_137	0	0.0180412806206104	5.39926910262112	3.065570505063e-07	0.352577332093276	1
ENSG00000085982.13	USP40	2	233565958	2_137	0	0.0192384530958843	6.03634760737451	3.65471371925854e-07	0.627999421281956	3
ENSG00000123485.11	HJURP	2	233854092	2_137	0	0.0246298694738272	8.25404826594885	6.39790943374403e-07	1.06771706063206	1
ENSG00000188042.7	ARL4C	2	234292574	2_138	0	0.0245054161025813	4.67854333238003	3.60812613260352e-07	-0.0851533188001009	2
ENSG00000132321.16	IQCA1	2	236508696	2_139	0	0.017128585468178	5.53818900711562	2.98537056173341e-07	0.506608842199372	1
ENSG00000198612.10	COPS8	2	237083970	2_140	0	0.0336841879333497	8.45410564815259	8.96195432506798e-07	1.01930510935262	2
ENSG00000115648.13	MLPH	2	237516709	2_140	0	0.0275266750064555	6.55460939594766	5.67818509401961e-07	-1.22589499650021	1
ENSG00000124839.12	RAB17	2	237578710	2_140	0	0.0291572639044365	7.09562605139006	6.510981493469e-07	-0.736304856844587	2
ENSG00000177483.11	RBM44	2	237778130	2_140	0	0.0227376977837869	4.76029478282589	3.40635032552329e-07	0.248020808860202	3
ENSG00000132329.10	RAMP1	2	237858483	2_141	0	0.0267488612928517	4.74089047497066	3.99093077410802e-07	0.0530601463357721	2
ENSG00000184182.18	UBE2F	2	237968767	2_141	0	0.0321630670189702	6.47444278094236	6.5534324374811e-07	-0.793985479466409	1
ENSG00000132330.16	SCLY	2	238060509	2_141	0	0.0428371768797768	9.17858143466092	1.23738652045924e-06	1.3374163630972	3
ENSG00000144488.14	ESPNL	2	238100040	2_141	0	0.0267917381445936	4.75593664419188	4.01001432565652e-07	-0.140949377424102	3
ENSG00000168427.8	KLHL30	2	238142909	2_141	0	0.0265405301276361	4.66743813743827	3.89849639990553e-07	-0.0951237203444927	3
ENSG00000178752.15	ERFE	2	238157706	2_141	0	0.0640186298459581	12.9944785132871	2.61802749920814e-06	1.4561616581438	1
ENSG00000132326.11	PER2	2	238289924	2_141	0	0.0267630686818434	4.74587882132564	3.99725198898658e-07	-0.192957979545362	1
ENSG00000204104.11	TRAF3IP1	2	238320731	2_141	0	0.0264858593657963	4.64806804513598	3.87432027814357e-07	-0.0520883884171288	3
ENSG00000065802.11	ASB1	2	238424179	2_141	0	0.0296759323215912	5.71704734113035	5.33930996855168e-07	0.467109543557866	2
ENSG00000068024.16	HDAC4	2	239401967	2_143	0	0.0136786599749535	6.14878776976849	2.64692740802054e-07	0.679681384962478	1
ENSG00000130414.11	NDUFA10	2	240025784	2_143	0	0.011771429835968	4.74617715209376	1.75825611431945e-07	0.1872602064451	1
ENSG00000188542.9	DUSP28	2	240560414	2_143	0	0.0116811519627954	4.67429364506718	1.71834609121391e-07	0.0907857739347535	1
ENSG00000142327.12	RNPEPL1	2	240593541	2_143	0	0.0133233102973482	5.90284416643876	2.47504121006676e-07	0.567450569470765	2
ENSG00000142330.19	CAPN10	2	240586128	2_143	0	0.0126149088877608	5.39245416405595	2.14081704592207e-07	-0.415891104784723	4
ENSG00000178623.11	GPR35	2	240593541	2_143	0	0.0117382398105982	4.71981364881061	1.74355962383081e-07	0.159517702835326	1
ENSG00000144504.15	ANKMY1	2	240521644	2_143	0	0.0118399579425293	4.80037707333464	1.7886875588211e-07	-0.232793012550741	1
ENSG00000172478.17	C2orf54	2	240897157	2_143	0	0.0124951475696615	5.3033589162006	2.08545768968468e-07	0.39080701475488	2
ENSG00000130294.15	KIF1A	2	240820742	2_143	0	0.0136141694680373	6.10462793991102	2.61552771367989e-07	0.598514026385884	1
ENSG00000162804.13	SNED1	2	240991829	2_143	0	0.0339318913883467	14.6683774000059	1.56638716988702e-06	1.46784001114634	1
ENSG00000122085.16	MTERF4	2	241094178	2_143	0	0.023463784074496	11.2003963911645	8.27066480582614e-07	-1.3488192779492	2
ENSG00000115687.13	PASK	2	241150158	2_143	0	0.0180397146724178	8.73693314620625	4.96018243891659e-07	1.10436747283849	1
ENSG00000115685.14	PPP1R7	2	241149230	2_143	0	0.0189129685898618	9.17952696817336	5.463726820712e-07	1.15697143469065	2
ENSG00000146205.13	ANO7	2	241217672	2_144	0	0.0461421227515373	12.6832064581235	1.8417708959567e-06	-1.78612772954821	2
ENSG00000168385.17	SEPT2	2	241315452	2_144	0	0.0201470150095924	4.8831253262209	3.09611835700237e-07	-0.0895368653826264	2
ENSG00000115677.16	HDLBP	2	241314902	2_144	0	0.023255133879116	6.22811481461545	4.5581060766627e-07	-0.647382438086683	2
ENSG00000006607.13	FARP2	2	241354886	2_144	0	0.0757978100031684	17.4116575223308	4.1534190245217e-06	-2.0029772924643	4
ENSG00000115694.14	STK25	2	241509931	2_144	0	0.0238555500238525	6.46730642031911	4.85536458485196e-07	0.928552376991262	1
ENSG00000176720.4	BOK	2	241555444	2_144	0	0.0373593323697643	10.687297526831	1.25653902213486e-06	1.41673016663826	3
ENSG00000176946.11	THAP4	2	241617280	2_144	0	0.0243471167226854	6.65872205634929	5.1020815829181e-07	0.821406786319864	1
ENSG00000168397.16	ATG4B	2	241636141	2_144	0	0.0203816253437623	4.99159399216274	3.20174722006444e-07	0.352017234176057	4
ENSG00000168393.12	DTYMK	2	241686520	2_144	0	0.0196447304060313	4.64660716102459	2.87270482766739e-07	-0.189713764485863	2
ENSG00000168395.15	ING5	2	241683277	2_144	0	0.0223356689735197	5.84980045287855	4.11196102886638e-07	0.831717995790644	2
ENSG00000180902.17	D2HGDH	2	241732627	2_144	0	0.0669680636641875	16.2257591342403	3.41965064389929e-06	1.93038661355164	4
ENSG00000154252.11	GAL3ST2	2	241751606	2_144	0	0.0418909477379528	11.7685424673935	1.55150020913493e-06	-1.52377228292125	1
ENSG00000204099.11	NEU4	2	241808249	2_144	0	0.0830956004624345	18.2948740855556	4.7842782389014e-06	2.07751611948872	1
ENSG00000188389.10	PDCD1	2	241834438	2_144	0	0.0203468163573443	4.97557899644312	3.18602416057981e-07	0.104615439974065	1
ENSG00000188011.5	RTP5	2	241869714	2_144	0	0.020297950445845	4.95304308945885	3.16397663557251e-07	-0.245850641205788	2
ENSG00000216921.7	AC131097.4	2	241854676	2_144	0	0.0239056015565565	6.48691832761738	4.88030630204324e-07	0.608254184273096	2
ENSG00000134121.9	CHL1	3	196216	3_1	0	0.0705098355414802	14.6573327307307	3.25247241677706e-06	1.7390074682438	2
ENSG00000134115.12	CNTN6	3	870095	3_1	0	0.0267971656539757	5.49766934794511	4.63635253144476e-07	-0.480049738343531	2
ENSG00000072756.16	TRNT1	3	3200888	3_4	0	0.00884100553119882	5.01979154822119	1.39667808566654e-07	-0.302744605430677	1
ENSG00000113851.14	CRBN	3	3180101	3_4	0	0.0112110401710923	7.23573949595799	2.55292352438503e-07	0.837394202834868	1
ENSG00000170364.12	SETMAR	3	4303252	3_4	0	0.0116390837608197	7.58555039860297	2.77852856175718e-07	-0.895474673290715	1
ENSG00000144455.13	SUMF1	3	4368850	3_4	0	0.0119448478472918	7.82767702719261	2.94254080475957e-07	-0.974726534896497	2
ENSG00000134108.12	ARL8B	3	5126834	3_4	0	0.00975763606752267	5.9399722356176	1.82405531720594e-07	-0.555175267717591	1
ENSG00000071282.11	LMCD1	3	8561557	3_6	0	0	4.78902880400954	0	0.281246122134106	2
ENSG00000182533.6	CAV3	3	8733771	3_7	0	0.0224236634632391	4.8967590979444	3.45560647774251e-07	-0.250039232559301	3
ENSG00000125046.14	SSUH2	3	8643220	3_7	0	0.155779749401568	23.4442696513758	1.1493615977121e-05	2.37741942011875	1
ENSG00000180914.10	OXTR	3	8769477	3_7	0	0.0223908394328376	4.8830227134398	3.44086864440824e-07	0.369440050234875	1
ENSG00000070950.9	RAD18	3	8956383	3_7	0	0.0225138326941	4.93439303568867	3.49616682252393e-07	-0.139724598937002	1
ENSG00000196220.15	SRGAP3	3	9364020	3_7	0	0.0507760537189053	12.6005657628605	2.01352934680163e-06	1.50903551604788	1
ENSG00000134077.15	THUMPD3	3	9362987	3_7	0	0.0611130188668271	14.3627874581313	2.76236743175225e-06	-1.64865791058608	2
ENSG00000168137.15	SETD5	3	9397385	3_7	0	0.0256775962170746	6.16830980972172	4.98459086701834e-07	-0.601564247476375	1
ENSG00000163719.19	MTMR14	3	9649842	3_8	0	0.0442524040408446	10.4468399928472	1.45489209990599e-06	1.2196356558754	1
ENSG00000134072.10	CAMK1	3	9769618	3_8	0	0.0302790991582654	6.86706117043095	6.54369185298542e-07	0.822048196061004	2
ENSG00000214021.15	TTLL3	3	9809721	3_8	0	0.0262458867479123	5.52330570529199	4.56214732199096e-07	-0.435737793951329	4
ENSG00000156990.14	RPUSD3	3	9843425	3_8	0	0.0284804729828063	6.29112117919993	5.638767939216e-07	0.572097103214588	1
ENSG00000171135.13	JAGN1	3	9890067	3_8	0	0.0260847783581591	5.46547347151384	4.48666780361024e-07	0.532581078800669	2
ENSG00000163701.18	IL17RE	3	9902449	3_8	0	0.0318287141382559	7.33679349810378	7.34910348705476e-07	-0.886716093712394	1
ENSG00000163702.18	IL17RC	3	9917083	3_8	0	0.0317432716170363	7.31148408504284	7.30409137997171e-07	0.856986510803707	3
ENSG00000163703.17	CRELD1	3	9933702	3_8	0	0.0267931724631142	5.71717065224948	4.82074621520973e-07	-0.491902776416671	1
ENSG00000125037.12	EMC3	3	10010880	3_8	0	0.0240978980182215	4.72167977217647	3.58083793200425e-07	0.189609470085957	2
ENSG00000144554.10	FANCD2	3	10025967	3_8	0	0.0244576802066675	4.86075980997793	3.7413505099499e-07	-0.180459455482962	1
ENSG00000254999.3	BRK1	3	10115521	3_8	0	0.023995515143119	4.6817248963281	3.53545197372049e-07	0.148420335762678	2
ENSG00000134086.7	VHL	3	10140878	3_8	0	0.0298959610304549	6.74726398850277	6.34817944895959e-07	0.807543983322765	1
ENSG00000134070.4	IRAK2	3	10214294	3_8	0	0.024146848678743	4.7407240885298	3.60258398614654e-07	-0.425500980090537	1
ENSG00000157014.10	TATDN2	3	10247632	3_8	0	0.0746798431756687	15.4285994644888	3.62609247539993e-06	1.91861473993289	2
ENSG00000157017.15	GHRL	3	10296572	3_8	0	0.094096789163026	17.6535711087406	5.22776852091131e-06	-2.15815377369665	1
ENSG00000157087.17	ATP2B2	3	10707748	3_8	0	0.0416184210250281	9.86641701689868	1.29227231574674e-06	1.24030215641011	1
ENSG00000157103.10	SLC6A1	3	10992288	3_9	0	0.0125323999516969	5.24225982328663	2.06757733202855e-07	-0.370531307461165	2
ENSG00000197548.12	ATG7	3	11271528	3_9	0	0.012057196718766	10.406526274707	3.94876333431363e-07	-2.44214598266036	2
ENSG00000144559.10	TAMM41	3	11837258	3_9	0	0.0173448504742187	8.05845991322155	4.39877333557762e-07	-0.831303317829858	2
ENSG00000157152.16	SYN2	3	11983856	3_9	0	0.0264857649137186	12.0160827468995	1.00157714086422e-06	1.40004918721558	1
ENSG00000157150.4	TIMP4	3	12161366	3_9	0	0.0128935031033114	5.48918222852464	2.22734530794653e-07	0.344781386746428	1
ENSG00000132170.19	PPARG	3	12287696	3_9	0	0.0209231410091223	9.7919949688848	6.44773288438833e-07	1.15140485861686	1
ENSG00000154743.17	TSEN2	3	12484157	3_9	0	0.0119095990903747	4.85450253229757	1.8194949219482e-07	-0.222574143075279	2
ENSG00000075975.15	MKRN2	3	12557101	3_9	0	0.021327728416431	10.1022803615381	6.78067599267134e-07	1.49652227452266	2
ENSG00000088726.15	TMEM40	3	12722342	3_9	0	0.0875776207005021	22.9399796906943	6.32259181703093e-06	2.40699179492488	1
ENSG00000144712.11	CAND2	3	12812626	3_9	0	0.0117387485458021	4.67327014993403	1.7264406797925e-07	-0.0780745949552058	1
ENSG00000132182.11	NUP210	3	13418461	3_10	0	0.0112634220748921	4.76281753589632	1.68827533791857e-07	0.465390262986485	2
ENSG00000163517.14	HDAC11	3	13479647	3_10	0	0.0115528312351747	4.99966956121147	1.81776905002977e-07	-0.225645818321935	1
ENSG00000163528.12	CHCHD4	3	14124463	3_10	0	0.102158553798454	25.6076289173504	8.23290449971987e-06	2.53880478798853	1
ENSG00000170876.7	TMEM43	3	14142514	3_10	0	0.0384920839981584	16.2861784628626	1.97287508387465e-06	1.85502820950154	1
ENSG00000154767.14	XPC	3	14177502	3_10	0	0.0333381855789924	14.930591103979	1.56649111271142e-06	-1.88484824376464	1
ENSG00000131389.16	SLC6A6	3	14239551	3_10	0	0.0331853354195815	14.8873082939932	1.55478867057813e-06	-1.72982365855901	1
ENSG00000144596.12	GRIP2	3	14501254	3_10	0	0.0334738331309444	14.968823560996	1.57689250818976e-06	-1.76640318437193	3
ENSG00000154781.15	CCDC174	3	14653937	3_10	0	0.0120112624961723	5.36301969894507	2.02724866960517e-07	-0.360811543090046	2
ENSG00000177463.15	NR2C2	3	14864006	3_11	0	0.194908326313853	27.897004010005	1.71118486651967e-05	-5.09977190222874	1
ENSG00000131368.7	MRPS25	3	15065408	3_11	0	0.020241109348727	5.70788188101817	3.63595301092374e-07	0.319523378342828	1
ENSG00000131381.12	RBSN	3	15100839	3_11	0	0.0200426770449653	5.61813280075678	3.54369799660412e-07	-0.295453477655921	1
ENSG00000131370.15	SH3BP5	3	15332892	3_11	0	0.0228295698745987	7.11056522716897	5.1087050265786e-07	-0.893257024567131	1
ENSG00000206561.12	COLQ	3	15521294	3_11	0	0.018027704843246	4.70001204196606	2.6665417225988e-07	0.1075222848123	1
ENSG00000131373.14	HACL1	3	15601668	3_11	0	0.0225979685216121	6.7726092669805	4.81653137409454e-07	-0.822109628916128	1
ENSG00000169814.12	BTD	3	15601668	3_11	0	0.0225979685216121	6.7726092669805	4.81653137409454e-07	-0.822109628916128	1
ENSG00000131386.17	GALNT15	3	16093021	3_11	0	0.0183397023209012	4.84135846308853	2.79427082088091e-07	0.155191060312826	1
ENSG00000154813.9	DPH3	3	16264511	3_12	0	0.169412154110029	18.0753655079876	9.63697264876067e-06	3.88764025897469	2
ENSG00000154814.13	OXNAD1	3	16265607	3_12	0	0.0193456327387369	5.46255712951975	3.32573701800946e-07	-0.821800802862384	1
ENSG00000131378.13	RFTN1	3	16513716	3_12	0	0.0254293677273109	7.78329079009105	6.22884884627157e-07	0.95424030165982	1
ENSG00000182568.16	SATB1	3	18440698	3_13	0	0.02394586925649	5.96675452326663	4.49653265418258e-07	0.645867326534928	2
ENSG00000183960.8	KCNH8	3	19148202	3_15	0	0.00977328651215048	5.68598095686386	1.74885984107398e-07	-0.510028482882224	1
ENSG00000163576.17	EFHB	3	19946945	3_15	0	0.0100942586046039	5.99350488427315	1.90398825033862e-07	0.532336037595035	1
ENSG00000144566.10	RAB5A	3	19946983	3_15	0	0.0105464562165322	6.38199971689512	2.11822606759176e-07	0.750048119736809	2
ENSG00000183977.13	PP2D1	3	20012089	3_15	0	0.0243169581868469	14.1884246273028	1.08580640495273e-06	1.56481869547664	1
ENSG00000114166.7	KAT2B	3	20039856	3_15	0	0.0135967196360122	8.43770660124894	3.61050155239938e-07	1.00998374908286	2
ENSG00000182247.9	UBE2E2	3	23203514	3_17	0	0.0475419020625577	16.5436775125378	2.47524152663888e-06	-3.00439982406807	1
ENSG00000197885.10	NKIRAS1	3	23946511	3_18	0	0.015306360549625	4.71362314052131	2.27057457290466e-07	-0.428494415391472	1
ENSG00000151090.17	THRB	3	24494993	3_18	0	0.0155096794804007	4.83700745936181	2.36095958946257e-07	-0.172618509170016	1
ENSG00000077092.18	RARB	3	25174821	3_18	0	0.0183113008916211	6.3906909895884	3.68278182542863e-07	0.722942285474445	1
ENSG00000077097.15	TOP2B	3	25665355	3_19	0	0.0284647092517985	6.78834781452841	6.08106733009287e-07	-0.745816630027257	1
ENSG00000151093.7	OXSM	3	25782726	3_19	0	0.0339127276598458	8.43654615071111	9.00401858037306e-07	1.07521345027949	1
ENSG00000179796.11	LRRC3B	3	26579337	3_19	0	0.0346827732179088	8.64815283283297	9.43943816458523e-07	1.27971675462032	3
ENSG00000163491.16	NEK10	3	27349146	3_20	0	0.0128144485392491	8.33068086575761	3.35961408042568e-07	2.53785216491283	1
ENSG00000187118.12	CMC1	3	28241610	3_21	0	0.0655418836846236	12.043229529966	2.48411018914083e-06	1.42148082687196	1
ENSG00000206559.7	ZCWPW2	3	28348860	3_21	0	0.0454445248865565	8.56197680750432	1.22451634946137e-06	-1.24356522480585	1
ENSG00000144642.21	RBMS3	3	28575079	3_21	0	0.0494375844663341	9.36004855714632	1.45627809926204e-06	-1.19076212955637	1
ENSG00000163527.9	STT3B	3	31529563	3_23	0	0.0243877728598947	5.87340703386019	4.50786824573381e-07	-0.707988058586058	1
ENSG00000197385.5	ZNF860	3	31981783	3_23	0	0.0216140374517062	4.74087503565962	3.22480442652511e-07	-0.122228094153347	1
ENSG00000144645.13	OSBPL10	3	32078058	3_23	0	0.0215413705470309	4.70930347489483	3.19255937521258e-07	-0.132859868532734	1
ENSG00000152642.10	GPD1L	3	32104696	3_23	0	0.0214022761456628	4.64857731911678	3.13104273960996e-07	-0.0769582527331079	2
ENSG00000153551.13	CMTM7	3	32397100	3_25	0	0.0462483203453009	18.6435250275148	2.71351963417656e-06	-1.98834353158947	1
ENSG00000091317.7	CMTM6	3	32502466	3_25	0	0.0172579123053556	9.37235479057438	5.09033016328393e-07	-1.23996518912583	2
ENSG00000144635.8	DYNC1LI1	3	32562935	3_25	0	0.0758954793227199	23.362522049416	5.58013371705168e-06	2.32008304514545	2
ENSG00000182973.18	CNOT10	3	32684690	3_25	0	0.0104077868987176	4.6470044923207	1.52209043705059e-07	-0.0191404858044061	1
ENSG00000188167.8	TMPPE	3	33097285	3_25	0	0.0136247918038682	7.1620173270513	3.07096039630565e-07	0.835970332273658	1
ENSG00000170266.15	GLB1	3	33097285	3_25	0	0.0136247918038682	7.1620173270513	3.07096039630565e-07	-0.835970332273658	1
ENSG00000170275.14	CRTAP	3	33113900	3_25	0	0.0114928466049387	5.57266267738111	2.01557674591691e-07	-0.483121936729689	1
ENSG00000173705.8	SUSD5	3	33152646	3_25	0	0.0105574011389685	4.78021513709196	1.58823016336062e-07	-0.518102878440946	2
ENSG00000153558.13	FBXL2	3	33392636	3_25	0	0.0107132981623397	4.91702237176873	1.65780845369856e-07	-0.577101683616235	1
ENSG00000153560.11	UBP1	3	33440884	3_25	0	0.015356273839212	8.28027916975805	4.00165645108882e-07	1.00136655656786	2
ENSG00000170248.13	PDCD6IP	3	33797856	3_25	0	0.0104258355443252	4.6631767011317	1.53003623558249e-07	0.363771680798866	1
ENSG00000144681.10	STAC	3	36380068	3_26	0	0.0282550817172911	4.90654280710054	4.36295901747933e-07	0.180996463126576	1
ENSG00000163673.7	DCLK3	3	36742844	3_27	0	0.0197846718288304	8.20358503421565	5.10788967949612e-07	-0.925072504796156	2
ENSG00000168016.13	TRANK1	3	36944858	3_27	0	0.0137834692602675	4.78348666028733	2.07497124627763e-07	0.462225572492976	3
ENSG00000178567.7	EPM2AIP1	3	36991971	3_27	0	0.0144849072351662	5.42149380583667	2.47140350250736e-07	-0.975558518204856	2
ENSG00000076242.14	MLH1	3	36993455	3_27	0	0.0137056291113189	4.83993512516951	2.08760096642113e-07	-0.657960069934307	3
ENSG00000093167.17	LRRFIP2	3	37183476	3_27	0	0.0443770816156819	17.0866668128143	2.38630011799135e-06	-2.85362463324045	1
ENSG00000144674.16	GOLGA4	3	37242640	3_27	0	0.0342467290392731	14.4641207738326	1.5589066539926e-06	2.51114843196778	2
ENSG00000198590.11	C3orf35	3	37386585	3_27	0	0.0173313787722905	6.50645856255567	3.54884274671177e-07	0.469808520629286	1
ENSG00000136059.14	VILL	3	37996838	3_27	0	0.0345184554854372	12.7488840884075	1.38494491932342e-06	1.39850627106836	1
ENSG00000187091.13	PLCD1	3	38006463	3_27	0	0.0484527541350516	15.873652866788	2.42049572807781e-06	-1.69523684037192	1
ENSG00000008226.19	DLEC1	3	38039461	3_27	0	0.0567922675670191	17.6483359401018	3.15429236712331e-06	-1.99298657118701	1
ENSG00000172939.8	OXSR1	3	38165415	3_27	0	0.0140125928896955	5.07430983064656	2.23771338371917e-07	0.517512660841904	1
ENSG00000144671.10	SLC22A14	3	38284699	3_27	0	0.0394334568337547	13.7619956337146	1.70787168932069e-06	-1.37259032527226	1
ENSG00000185313.6	SCN10A	3	38757345	3_28	0	0.155528494812649	25.9671454030505	1.27099298171467e-05	2.93536552828138	1
ENSG00000114739.13	ACVR2B	3	38454810	3_28	0	0.0232930589519503	7.79293784072635	5.71263809528513e-07	-0.861412242772292	1
ENSG00000157036.12	EXOG	3	38495746	3_28	0	0.0196305191863437	6.18931815573121	3.82369785451849e-07	0.651561127149605	1
ENSG00000114745.13	GORASP1	3	39105193	3_28	0	0.0283621907765843	9.64194238982211	8.60623657033333e-07	1.04993054560063	2
ENSG00000168026.18	TTC21A	3	39107689	3_28	0	0.0230717423491748	7.70340037674346	5.59334795800403e-07	-1.00552299617938	3
ENSG00000144655.14	CSRNP1	3	39154473	3_28	0	0.0185687931337668	5.66861071134128	3.31260219083791e-07	0.549538116796823	1
ENSG00000168329.13	CX3CR1	3	39281932	3_28	0	0.0472292421872602	14.4532390105722	2.14825155818863e-06	-1.37614882972056	1
ENSG00000144659.10	SLC25A38	3	39383433	3_28	0	0.0310161328369842	10.4833715597748	1.02328733824732e-06	1.39859916738468	2
ENSG00000168028.13	RPSA	3	39406928	3_28	0	0.0452324005546592	14.0441801699582	1.99919429152537e-06	-1.70474437984036	2
ENSG00000170011.13	MYRIP	3	39808955	3_28	0	0.0166966516156516	4.67395280098441	2.45596787407981e-07	0.122021694743074	1
ENSG00000114784.3	EIF1B	3	40309786	3_29	0	0.0207859413304389	5.63670833982165	3.68726401078597e-07	0.523938616536788	1
ENSG00000168032.8	ENTPD3	3	40387447	3_29	0	0.0189022539270935	4.74680059616514	2.82373251666359e-07	-0.227673707583901	1
ENSG00000188846.13	RPL14	3	40457413	3_29	0	0.0219835598720285	6.16181187805786	4.2630009485785e-07	0.578274691012584	2
ENSG00000172888.11	ZNF621	3	40528255	3_29	0	0.0192006462792909	4.89348067010646	2.95694126340696e-07	-0.271037260852294	1
ENSG00000168036.16	CTNNB1	3	41195090	3_30	0	0	68.3557237475629	0	-3.69565446939893	1
ENSG00000168038.10	ULK4	3	41962012	3_30	0	0	12828.5945984127	0	5.42920435924204	2
ENSG00000182606.14	TRAK1	3	42014240	3_30	0	0	156.394668017483	0	-1.51522814379267	2
ENSG00000114857.17	NKTR	3	42603651	3_31	0	0.0190581223862558	5.92375606466453	3.55292673158172e-07	-0.595468470965074	1
ENSG00000093183.13	SEC22C	3	42603289	3_31	0	0.0178675886836821	5.31982177370082	2.99138287237871e-07	0.499500639755317	1
ENSG00000114853.13	ZBTB47	3	42653821	3_31	0	0.0627450563993681	17.16504343237	3.38948248727525e-06	-1.93327428726532	1
ENSG00000157119.11	KLHL40	3	42685151	3_31	0	0.0169084581077779	4.80347222606813	2.5560436345836e-07	-0.225745491766814	1
ENSG00000010282.14	HHATL	3	42696978	3_31	0	0.0178384908045072	5.30456682194589	2.9779472949255e-07	-0.463171479885731	2
ENSG00000244607.5	CCDC13	3	42771407	3_31	0	0.0190953996801833	5.94205912386443	3.57087539082029e-07	-0.561635721909101	2
ENSG00000181061.13	HIGD1A	3	42800848	3_31	0	0.0434693046665388	13.6794710296613	1.8713756360752e-06	-1.62296478606573	1
ENSG00000144648.15	ACKR2	3	42804792	3_31	0	0.0237627042710491	7.99180618446893	5.97653930251315e-07	0.893213294298235	1
ENSG00000180432.5	CYP8B1	3	42876414	3_31	0	0.0397554511284094	12.8352380850727	1.6058670556865e-06	1.69836194258156	1
ENSG00000182983.14	ZNF662	3	42906284	3_31	0	0.0177679801373221	5.26749550017661	2.94544696276275e-07	-0.305853452438471	1
ENSG00000240747.7	KRBOX1	3	42809828	3_31	0	0.0216509729170234	7.11893619281641	4.85066733097571e-07	-1.03022321253766	1
ENSG00000144647.5	POMGNT2	3	43106160	3_31	0	0.0182306493098493	5.50812757057666	3.16020387133113e-07	0.241846565167713	1
ENSG00000011198.7	ABHD5	3	43689274	3_31	0	0.0187338701757958	5.76306350037707	3.39773798066842e-07	-0.569669115971747	2
ENSG00000160746.12	ANO10	3	43691692	3_31	0	0.0220637579378895	7.29601218045891	5.066102918029e-07	0.879612922546675	1
ENSG00000179152.19	TCAIM	3	44330315	3_31	0	0.0166271830650704	4.6465226396139	2.43139606566257e-07	-0.0459606818977754	1
ENSG00000225873.3	LINC00694	3	44415081	3_31	0	0.0226096134932613	7.52518576679715	5.35450510936998e-07	-0.994845599391661	2
ENSG00000196345.12	ZKSCAN7	3	44557611	3_31	0	0.0166422339593005	4.65498794799094	2.43803063087135e-07	-0.408895917762058	1
ENSG00000144792.9	ZNF660	3	44578138	3_31	0	0.0176221409229935	5.19035449945871	2.87848959980849e-07	-0.353793125576263	2
ENSG00000186448.14	ZNF197	3	44625794	3_31	0	0.0170012912983987	4.85470664047312	2.59748993759179e-07	-0.575191965985405	1
ENSG00000169981.10	ZNF35	3	44649020	3_31	0	0.0196904943263719	6.22949569293617	3.86027711997073e-07	-0.858435662600608	1
ENSG00000196653.11	ZNF502	3	44708525	3_31	0	0.0270565007467318	9.21061906132212	7.84276898199626e-07	0.968218083703301	2
ENSG00000186446.11	ZNF501	3	44721338	3_31	0	0.0272034038234728	9.26149689435593	7.92890852757176e-07	0.974278664884732	1
ENSG00000163807.5	KIAA1143	3	44761331	3_31	0	0.0169327594026107	4.81690986162852	2.56687801730328e-07	-0.024220011194844	1
ENSG00000163808.16	KIF15	3	44761638	3_31	0	0.161507996386325	26.3552750425572	1.33958586401239e-05	-2.63179462576728	1
ENSG00000169964.7	TMEM42	3	44861857	3_31	0	0.0514448791753703	15.275747293444	2.47316783997909e-06	-1.95602427252784	2
ENSG00000075914.12	EXOSC7	3	44976704	3_31	0	0.0216913984313781	7.13642623781739	4.87166376821811e-07	-0.827320856500823	1
ENSG00000163815.5	CLEC3B	3	44995230	3_31	0	0.0172728633404298	5.00299790170995	2.71959122619048e-07	0.367750414387055	1
ENSG00000163814.7	CDCP1	3	45146045	3_32	0	0.122129626441442	20.8946213881849	8.03090536948201e-06	-2.26751092503296	1
ENSG00000249992.1	TMEM158	3	45226624	3_32	0	0.0222935632906011	4.69503691652569	3.29402942686085e-07	0.089937734772453	2
ENSG00000011376.9	LARS2	3	45486931	3_32	0	0.0611445595308421	14.2205351922513	2.73641987393721e-06	-1.94221728959749	1
ENSG00000144791.9	LIMD1	3	45674196	3_32	0	0.0224163174494675	4.74652952786191	3.34849325830119e-07	-0.00986983530771321	1
ENSG00000163818.16	LZTFL1	3	45916204	3_32	0	0.163727928319463	23.7934961296713	1.22599867469434e-05	2.49623453946093	1
ENSG00000172215.5	CXCR6	3	45939679	3_32	0	0.0261550310060837	6.19416532758449	5.09855379317903e-07	-0.676030317726821	2
ENSG00000163820.14	FYCO1	3	45995932	3_32	0	0.0230412630570962	5.00443110515435	3.62885797015855e-07	-0.378077804814698	1
ENSG00000163823.3	CCR1	3	46208857	3_32	0	0.0309589536862616	7.7794335062027	7.57954649269187e-07	0.806259920889438	1
ENSG00000121807.5	CCR2	3	46352928	3_32	0	0.0242674897011025	5.4909281510638	4.19352840107236e-07	0.582094595863021	1
ENSG00000160791.13	CCR5	3	46370768	3_32	0	0.0270177986608522	6.49904632749554	5.5259705672887e-07	-0.748843996055024	1
ENSG00000121797.9	CCRL2	3	46406497	3_32	0	0.0283011551848043	6.93518014339707	6.17690444409366e-07	-0.946822855510394	1
ENSG00000241186.9	TDGF1	3	46574146	3_32	0	0.0223491032463591	4.71837130558845	3.31864799383342e-07	0.239476488706151	2
ENSG00000163827.12	LRRC2	3	46563601	3_32	0	0.0223138917769771	4.7035856306428	3.30303633395356e-07	-0.252678951647185	1
ENSG00000261603.1	PRSS46	3	46735496	3_33	0	0.0364463487481239	14.0865445380663	1.61572510461031e-06	-1.74498786638454	2
ENSG00000178038.16	ALS2CL	3	46694727	3_33	0	0.360629653477271	30.8965719844038	3.50655540083558e-05	3.33562938107534	1
ENSG00000181585.3	TMIE	3	46700908	3_33	0	0.0337923966989175	13.6154529654674	1.4479716631247e-06	1.8644034028643	1
ENSG00000188086.13	PRSS45	3	46744963	3_33	0	0.0125653009364003	4.76970917287969	1.88613931331603e-07	0.192478696345959	3
ENSG00000160801.13	PTH1R	3	46892800	3_33	0	0.0228161470759453	10.4297941399313	7.48905496291172e-07	1.343102543303	1
ENSG00000160796.16	NBEAL2	3	46979634	3_33	0	0.0127443819666645	5.17798312473768	2.07676991504749e-07	0.817088084535337	2
ENSG00000160799.11	CCDC12	3	46982458	3_33	0	0.0128539232197145	5.3356089888642	2.15838378976438e-07	-0.829986677581483	1
ENSG00000181555.20	SETD2	3	47163449	3_33	0	0.0127965880400018	5.12526192455363	2.06404531321776e-07	-0.624549839228344	1
ENSG00000114648.11	KLHL18	3	47287254	3_33	0	0.0126147189874923	4.82735111750797	1.91644095121761e-07	-0.20366361191152	1
ENSG00000076201.14	PTPN23	3	47380662	3_33	0	0.0151334350528064	6.20550472756469	2.95544990037838e-07	-0.0568758413586133	1
ENSG00000114650.18	SCAP	3	47476776	3_33	0	0.0157587945094125	6.51935125962409	3.2332281209708e-07	-0.122226910827992	1
ENSG00000163832.15	ELP6	3	47513447	3_33	0	0.0153806105406252	6.47643600324552	3.13486344333046e-07	-0.796264305472926	1
ENSG00000173473.10	SMARCC1	3	47781357	3_34	0	0.0154852409888974	10.1601236482419	4.95137632162054e-07	1.89752492435886	1
ENSG00000047849.21	MAP4	3	48089403	3_34	0	0.0181774723155396	21.1016939665247	1.20714596161651e-06	-4.29299536968517	1
ENSG00000164045.11	CDC25A	3	48188134	3_34	0	0.0179792122969171	21.1083598663804	1.194356902753e-06	4.76484843428241	1
ENSG00000164048.13	ZNF589	3	48240531	3_34	0	0.016968632347851	20.6514674102389	1.10282532376609e-06	4.71681718145267	1
ENSG00000172113.8	NME6	3	48301392	3_34	0	0.0214551400877887	22.5012247765719	1.51931031467164e-06	-4.87913747852127	1
ENSG00000164051.13	CCDC51	3	48440024	3_34	0	0.0209366456105519	8.60434749497303	5.66935976297042e-07	0.689461196844622	1
ENSG00000164053.19	ATRIP	3	48446788	3_34	0	0.0127777598374413	4.97876808370432	2.00209919811841e-07	0.4683309102052	1
ENSG00000213689.11	TREX1	3	48467186	3_34	0	0.0269372453214728	10.2486512702021	8.6881812181643e-07	-0.347114482200658	1
ENSG00000114268.11	PFKFB4	3	48562511	3_34	0	0.0124738533903425	5.51759950335054	2.16600663631052e-07	0.781664769838207	1
ENSG00000145040.3	UCN2	3	48563473	3_34	0	0.0212719557402686	10.7931552273249	7.2254486267208e-07	-1.63621734232608	2
ENSG00000114270.17	COL7A1	3	48595323	3_34	0	0.0260285567350975	12.5618803510546	1.02899606430425e-06	-1.755011479617	1
ENSG00000008300.16	CELSR3	3	48662086	3_34	0	0.0172612365616455	8.8376668532148	4.80085406340609e-07	1.71534801400601	1
ENSG00000213672.7	NCKIPSD	3	48756993	3_34	0	0.0180997455399435	8.03094567337769	4.57454738990686e-07	-0.40081307049171	1
ENSG00000068745.14	IP6K2	3	48694054	3_34	0	0.0138835640039633	8.88388977071627	3.88162075806738e-07	-2.06901141445948	2
ENSG00000114302.15	PRKAR2A	3	48845667	3_34	0	0.0120713538366938	4.98262427220554	1.89288004635951e-07	-0.905596501805081	2
ENSG00000177479.19	ARIH2	3	48919429	3_34	0	0.0266148659737578	17.2024466453259	1.44086561266284e-06	3.69922947788487	1
ENSG00000178467.17	P4HTM	3	48993395	3_34	0	0.0263770712707132	17.0896856869954	1.41863157461421e-06	3.68942934067627	1
ENSG00000178252.17	WDR6	3	49007280	3_34	0	0.0285408560569699	16.9982931253453	1.52679694765341e-06	-3.46089757415395	2
ENSG00000178057.14	NDUFAF3	3	49038555	3_34	0	0.0247520491347278	16.3302987124463	1.27207952099817e-06	3.63125831605623	1
ENSG00000178149.16	DALRD3	3	49015352	3_34	0	0.0193984392416336	13.6141274264206	8.31123522313732e-07	3.39194625325902	2
ENSG00000198218.10	QRICH1	3	49102533	3_34	0	0.0186688504557074	12.6349371632451	7.42334486482885e-07	-3.26529068718328	1
ENSG00000185909.14	KLHDC8B	3	49171432	3_34	0	0.0139714286066448	6.17508400052002	2.71514269696998e-07	-0.676126599662123	2
ENSG00000173421.16	CCDC36	3	49199961	3_34	0	0.043229095001421	21.3782976217531	2.90842745916469e-06	3.82409339196478	1
ENSG00000188315.7	C3orf62	3	49277527	3_34	0	0.0183346768304181	9.44578170527513	5.45029661237609e-07	1.79199055766764	1
ENSG00000114316.12	USP4	3	49340655	3_35	0	0.0118546476988264	13.0984393114711	4.88671687663879e-07	-2.38323314865185	1
ENSG00000233276.3	GPX1	3	49359318	3_35	0	0.0124828785085098	13.8390566418709	5.43663534472768e-07	-2.47161766645616	1
ENSG00000067560.10	RHOA	3	49413016	3_35	1	0.0814056975762841	39.9252746493253	1.02284938466646e-05	-4.03856303832585	1
ENSG00000145022.4	TCTA	3	49412704	3_35	0	0.0104365578042666	5.630261698298	1.84924663945805e-07	0.946865205803292	1
ENSG00000145020.15	AMT	3	49421819	3_35	0	0.011577630740788	6.21257246404947	2.26360234455435e-07	0.415067873552198	3
ENSG00000145029.13	NICN1	3	49428588	3_35	0	0.0100835359868641	18.3896210130546	5.83572213945154e-07	1.19426275817589	2
ENSG00000164062.12	APEH	3	49673881	3_35	0	0.0104291918704851	18.6282417290185	6.11408533650909e-07	1.74794649524374	1
ENSG00000173531.15	MST1	3	49671336	3_35	0	0.0105444671727155	9.68863513900875	3.21511279705985e-07	1.83936320248854	2
ENSG00000164068.15	RNF123	3	49696796	3_35	0	0.030240500622003	34.1041056679951	3.24567189922349e-06	-4.14947478863413	1
ENSG00000185614.4	FAM212A	3	49805192	3_35	0	0.031533115799822	34.496297381201	3.42332666146298e-06	-4.1715057174	1
ENSG00000164078.12	MST1R	3	49903379	3_35	0	0.0145711703089301	18.9906889184077	8.70851547152924e-07	-2.72680504534732	2
ENSG00000004534.14	RBM6	3	49940636	3_35	0	0.0111328123814262	14.5754345082462	5.10664154528566e-07	2.0340209490806	1
[truncated: 8,552 more rows]
