# Supplementary material for: Adjusting for genetic confounders in transcriptome-wide association studies improves discovery of risk genes of complex traits
Source: Nat Genet. 2024 Jan 26;56(2):336–47. doi: 10.1038/s41588-023-01648-9 (PMC10864181; doi:10.1038/s41588-023-01648-9)
Supplement: Supplementary file 5 — cTWAS results of all analyzed genes across all tissues for IBD, SCZ, and SBP. Results are stored separately for each combination of traits and tissues. Column legends for each set of results are the same as in Supplementary Table 1. [file 41588_2023_1648_MOESM5_ESM.zip › SBP_Heart_Left_Ventricle.csv]

id	genename	chrom	pos	region_tag	cs_index	PIP	tau2	PVE	z	num_eqtl
ENSG00000187961.13	KLHL17	1	960326	1_1	0	0.107078431366991	25.3301393201379	8.53588494466696e-06	-2.47395050652676	1
ENSG00000187583.10	PLEKHN1	1	966426	1_1	0	0.0213012633473458	10.2782165625307	6.89020430079614e-07	1.32066528808395	1
ENSG00000187642.9	PERM1	1	982112	1_1	0	0.0127003485532107	5.58999096912137	2.23427033859972e-07	-0.348344051916018	2
ENSG00000188290.10	HES4	1	1000018	1_1	0	0.035493494667728	15.4970873229606	1.73104283899752e-06	1.92178119278083	1
ENSG00000131591.17	C1orf159	1	1095680	1_1	0	0.0114996792143816	4.77353590690137	1.72756697469419e-07	-0.305143891516097	2
ENSG00000186891.13	TNFRSF18	1	1182106	1_1	0	0.0122994480365058	5.59808170045067	2.16687484591247e-07	-0.67845350800344	1
ENSG00000078808.16	SDF4	1	1232800	1_1	0	0.0128578799664091	8.49099567381595	3.43587187475923e-07	-1.95698040411582	1
ENSG00000176022.4	B3GALT6	1	1238902	1_1	0	0.0184511301955685	8.52763416650426	4.95177049750273e-07	-0.0776469843043439	2
ENSG00000160087.20	UBE2J2	1	1274159	1_1	0	0.0129310207817984	6.00392359810886	2.44330081822654e-07	-0.572523217143432	1
ENSG00000162572.20	SCNN1D	1	1280024	1_1	0	0.0138061289923681	6.36726566747614	2.76652036272879e-07	0.345767777217428	2
ENSG00000131584.18	ACAP3	1	1309988	1_1	0	0.0303507381110741	22.9777339633047	2.19475187064897e-06	-4.33219942735622	1
ENSG00000169972.11	PUSL1	1	1291509	1_1	0	0.0203816761819279	17.2233033716212	1.10475333781318e-06	3.43236572117316	1
ENSG00000127054.20	INTS11	1	1323147	1_1	0	0.0235717604075337	12.0121728313613	8.91092039611568e-07	1.58752308639481	1
ENSG00000169962.4	TAS1R3	1	1331096	1_1	0	0.0598528083495381	30.9437532598669	5.82863011473721e-06	4.62996103631591	1
ENSG00000162576.16	MXRA8	1	1361685	1_1	0	0.0245589009642913	11.1907411655295	8.64921618614579e-07	-1.51212517020179	2
ENSG00000175756.13	AURKAIP1	1	1374801	1_1	0	0.0119591705228363	10.7278901850508	4.0376098514349e-07	-2.64579840143898	2
ENSG00000242485.5	MRPL20	1	1407232	1_1	0	0.0131185758291512	6.49377563645236	2.68097610429121e-07	0.617869666800284	2
ENSG00000235098.8	ANKRD65	1	1421170	1_1	1	0.664466408572584	29.8918632110116	6.25079117599269e-05	-5.4624242819262	1
ENSG00000179403.11	VWA1	1	1426175	1_1	0	0.0379080988490164	13.6278242774348	1.62580143697963e-06	-0.874148529105681	2
ENSG00000215915.9	ATAD3C	1	1440430	1_1	0	0.0898092219021398	27.0261021912325	7.63859214625876e-06	-3.62335816883121	1
ENSG00000160072.19	ATAD3B	1	1520463	1_1	0	0.0474137547598543	22.3856848170581	3.34028641668519e-06	-3.05874151602903	1
ENSG00000197785.13	ATAD3A	1	1511945	1_1	0	0.0184981196793755	13.9594948035092	8.12655090223675e-07	-2.77234671507614	1
ENSG00000197530.12	MIB2	1	1615869	1_1	0	0.0119023684803332	5.2965703735407	1.98397918729261e-07	-0.646957332540314	1
ENSG00000189409.13	MMP23B	1	1631710	1_1	0	0.0201877660886396	10.0783568189952	6.40305110304578e-07	1.17008959471366	2
ENSG00000248333.8	CDK11B	1	1591419	1_1	0	0.0427256014971015	16.0099030118597	2.15271164514676e-06	-2.41125008723195	2
ENSG00000189339.11	SLC35E2B	1	1665581	1_1	0	0.290881926353538	33.9582386681674	3.10864312624538e-05	-3.58789955167236	1
ENSG00000008128.22	CDK11A	1	1724489	1_1	0	0.0126632233397175	6.05687917240851	2.41380482076991e-07	-1.09505901411711	1
ENSG00000215790.6	SLC35E2	1	1671995	1_1	0	0.14176522083425	26.0511384935745	1.16226558958352e-05	-2.6818989978444	1
ENSG00000078369.17	GNB1	1	1806932	1_1	0	0.0114683641934482	7.27393939681848	2.62530719121664e-07	1.80551192890204	1
ENSG00000169885.9	CALML6	1	1915143	1_1	0	0.0167418656547229	15.3120706959089	8.06764448241489e-07	2.99696958486725	1
ENSG00000178821.12	TMEM52	1	1918989	1_1	0	0.0142550540697958	14.9203823937246	6.69356979816378e-07	3.33779960736913	2
ENSG00000205116.3	TMEM88B	1	1426253	1_1	0	0.0195137700461091	9.9524077887335	6.11192925956717e-07	1.36148011988977	2
ENSG00000187730.8	GABRD	1	2019112	1_3	0	0.0295245270831356	22.1924274305233	2.06203832119503e-06	-2.23742275113607	1
ENSG00000067606.16	PRKCZ	1	2050574	1_3	0	0.00477451957654007	4.97134626875623	7.46986350508131e-08	-0.20824443591715	1
ENSG00000162585.16	FAAP20	1	2168443	1_3	0	0.00558648543361695	6.34701320893348	1.1158788508935e-07	-0.874696165784445	2
ENSG00000157933.9	SKI	1	2212668	1_3	0	0.0204176502289694	18.7703864471184	1.20611285818542e-06	-1.94535065146028	2
ENSG00000116151.13	MORN1	1	2368718	1_3	0	0.00480355179798742	5.09375422548976	7.70033178759586e-08	-0.331397422732117	1
ENSG00000157916.19	RER1	1	2393932	1_3	0	0.00733709863563559	9.0632481780628	2.09274929164358e-07	1.03902591828683	1
ENSG00000157911.9	PEX10	1	2409065	1_3	0	0.0333689029581238	23.694440917428	2.48826922594414e-06	2.23798600281782	1
ENSG00000149527.17	PLCH2	1	2426653	1_3	0	0.00508222493472499	5.53996905088856	8.86074411275093e-08	0.455418234488469	1
ENSG00000157873.17	TNFRSF14	1	2555429	1_3	0	0.00470777123593469	4.85832337768616	7.19798178853452e-08	-0.216932842664307	1
ENSG00000215912.12	TTC34	1	2800905	1_3	0	0.00498200846471819	5.40431254678596	8.47332554556996e-08	0.373446594905477	1
ENSG00000142611.16	PRDM16	1	3090063	1_3	0	0.00527396118334045	5.8882770923475	9.77314048660079e-08	-0.571912303971471	1
ENSG00000130762.14	ARHGEF16	1	3454845	1_3	0	0.00490005798032522	5.15572018041131	7.95059316778018e-08	0.0367152292615594	1
ENSG00000162591.15	MEGF6	1	3534441	1_3	0	0.122751843634707	36.3940755240304	1.40594292061012e-05	-3.15102265357991	3
ENSG00000158109.14	TPRG1L	1	3622271	1_3	0	0.00487565131628076	5.18995273274221	7.96351890859894e-08	0.355001238684289	1
ENSG00000116198.12	CEP104	1	3640696	1_3	0	0.00463698727093775	4.71503996079688	6.88066248738897e-08	-0.0777400710278759	4
ENSG00000235169.7	SMIM1	1	3767543	1_3	0	0.0526944960980497	27.7019370989698	4.59392994697182e-06	-2.3551012209866	4
ENSG00000130764.9	LRRC47	1	3799513	1_3	0	0.0121095113945769	13.7627670919001	5.24495002172348e-07	-1.46360055577488	1
ENSG00000169598.15	DFFB	1	3856947	1_3	0	0.00710489908839029	8.74191289244912	1.95466961675853e-07	-0.961056572882183	2
ENSG00000198912.10	C1orf174	1	3891607	1_3	0	0.00511383058788895	5.63732038349491	9.07252195435656e-08	-0.463594866044166	2
ENSG00000069424.14	KCNAB2	1	6014342	1_5	0	0.0984796620980117	20.8963582712432	6.47628763644525e-06	2.20584780996984	2
ENSG00000131697.17	NPHP4	1	5994206	1_5	0	0.0189711049679707	5.58525101272158	3.33460422952365e-07	-0.480084877905899	2
ENSG00000158286.12	RNF207	1	6192383	1_5	0	0.035544411070644	11.8351730802071	1.32389917060085e-06	1.32990307926688	2
ENSG00000116251.9	RPL22	1	6209280	1_5	0	0.0188011958240346	5.34598935907856	3.16317002502695e-07	0.231379032177731	1
ENSG00000116237.15	ICMT	1	6233935	1_5	0	0.0253078202955386	8.38238994291432	6.67623439271907e-07	-0.987075398355021	3
ENSG00000158292.6	GPR153	1	6260648	1_5	0	0.0262636867720134	8.68788306317512	7.18089589692377e-07	0.883180001375753	2
ENSG00000162408.10	NOL9	1	6554593	1_5	0	0.0174707322659983	5.4235449104557	2.98197036270792e-07	0.782367120711757	1
ENSG00000204859.12	ZBTB48	1	6580056	1_5	0	0.0276895491831719	12.091671860329	1.05368600452978e-06	-2.09942316225421	1
ENSG00000041988.15	THAP3	1	6625714	1_5	0	0.0259581545513551	13.8271613907697	1.12957694439135e-06	-3.20216972789175	2
ENSG00000007923.15	DNAJC11	1	6701201	1_5	0	0.0182586215464212	9.45813755049585	5.43478773102774e-07	2.3712942986063	2
ENSG00000116288.12	PARK7	1	7947535	1_6	0	0.0140745177907771	5.65264055148266	2.50376675059042e-07	0.833731146948763	3
ENSG00000116285.12	ERRFI1	1	8026467	1_6	0	0.0233441638666709	10.3804002611988	7.62608070076406e-07	1.51213726227584	1
ENSG00000162426.14	SLC45A1	1	8317768	1_6	0	0.0607119117014232	24.6847359911512	4.71640801333017e-06	3.48428668367306	2
ENSG00000142599.17	RERE	1	8856458	1_6	0	0.0229862108472043	16.3003225440042	1.17915950979033e-06	-2.93902030774277	1
ENSG00000074800.13	ENO1	1	8875090	1_6	0	0.0139134973299456	6.10949676415399	2.67516591184904e-07	1.29787299336831	1
ENSG00000142583.17	SLC2A5	1	9088645	1_6	0	0.0462425388702943	16.7270207498983	2.43427276198377e-06	2.00779883328634	1
ENSG00000180758.11	GPR157	1	9131513	1_6	0	0.0319592171677543	12.6800444724904	1.27533971246028e-06	-1.5392072425744	1
ENSG00000049239.12	H6PD	1	9235385	1_6	0	0.0151154382125313	5.72969469314007	2.72559420529174e-07	0.610628598379286	2
ENSG00000171612.6	SLC25A33	1	9539060	1_7	0	0.0119207657268312	5.15461382932716	1.93378978303006e-07	-0.166558111837109	1
ENSG00000188807.12	TMEM201	1	9591207	1_7	0	0.0155611412470529	7.90045579367565	3.86903417491154e-07	1.01014929849682	1
ENSG00000171608.15	PIK3CD	1	9663284	1_7	0	0.0258032059183545	12.8059650141715	1.03990808060295e-06	1.59351255707641	2
ENSG00000171603.16	CLSTN1	1	9824341	1_7	0	0.0229917775799896	11.1208673049465	8.04674394569095e-07	1.45900586070763	1
ENSG00000162444.11	RBP7	1	9991107	1_7	0	0.0226255979087685	11.5438171940842	8.21974754576425e-07	-1.72684203850071	1
ENSG00000130939.18	UBE4B	1	10033012	1_7	0	0.016122581647053	7.94516796892561	4.03131413856484e-07	-0.900455544667168	1
ENSG00000054523.17	KIF1B	1	10210333	1_7	0	0.0268341706129731	12.1795643337303	1.02855827880373e-06	-1.95036007500601	2
ENSG00000142657.20	PGD	1	10398423	1_7	0	0.0143754666431509	6.52640994094686	2.95260448037192e-07	-1.40690501329726	2
ENSG00000241563.3	CORT	1	10448079	1_7	0	0.0145271796505266	6.74506087233145	3.08372864058664e-07	-1.37094991240363	1
ENSG00000160049.11	DFFA	1	10448079	1_7	0	0.0322797909759969	13.6173133472857	1.38334695552231e-06	1.97348775408058	2
ENSG00000175262.14	C1orf127	1	10965436	1_8	0	0.0281471704228788	7.37789900952737	6.53546393700648e-07	0.957696566306373	1
ENSG00000120948.16	TARDBP	1	11012192	1_8	0	0.0286628904370233	7.55107150740957	6.81141811901688e-07	0.844711571824196	1
ENSG00000009724.16	MASP2	1	11047382	1_8	0	0.0329341363714992	8.87721216073201	9.20093266804758e-07	1.48583552747586	1
ENSG00000116649.9	SRM	1	11059078	1_8	0	0.0687630824384165	15.9586321498427	3.45350408845836e-06	2.18481838574877	2
ENSG00000171824.13	EXOSC10	1	11100055	1_8	0	0.0884344075913578	18.4098692663584	5.12366762465539e-06	2.36461108192502	2
ENSG00000120942.13	UBIAD1	1	11335426	1_8	0	0.0212825247637258	4.71572654455245	3.15849893198501e-07	0.135448318979184	1
ENSG00000132879.13	FBXO44	1	11656492	1_8	0	0.0348476176813747	9.41710037887833	1.03275966209798e-06	-1.06046088274048	1
ENSG00000116663.10	FBXO6	1	11663828	1_8	0	0.0273474998888111	7.10307430617183	6.1132613215963e-07	-0.792349603169624	2
ENSG00000116670.14	MAD2L2	1	11683695	1_8	0	0.0213019423170407	4.72439885658054	3.16719449402908e-07	0.0136966090889773	1
ENSG00000177674.15	AGTRAP	1	11742810	1_9	0	0.00852295211452914	5.59030738925688	1.49945939891031e-07	-0.829799459398006	1
ENSG00000011021.21	CLCN6	1	11770123	1_9	0	0.00996584795394939	43.0190653454504	1.34922444518015e-06	1.11907902114294	2
ENSG00000175206.10	NPPA	1	11883735	1_9	0	0.0364497236008224	18.0461919404245	2.07008789275937e-06	1.94625227825064	1
ENSG00000120937.8	NPPB	1	11859214	1_9	0	0.056993200588134	31.6266112810826	5.67263291938318e-06	7.94110954534652	1
ENSG00000116685.15	KIAA2013	1	11926564	1_9	0	0.0387834779214999	19.5068762565527	2.38091260727935e-06	-1.44155429765745	2
ENSG00000083444.16	PLOD1	1	11939067	1_9	0	0.0085214150697297	5.31886434271952	1.42639434165732e-07	-1.20543071414639	1
ENSG00000116691.10	MIIP	1	12022869	1_9	0	0.00883781606677558	6.68160374980121	1.85838053877594e-07	1.57370835168059	1
ENSG00000028137.18	TNFRSF1B	1	12166660	1_9	0	0.00972868844528585	6.24132897649273	1.91091048725846e-07	-0.863846516859929	1
ENSG00000162493.16	PDPN	1	13584186	1_10	0	0.0258600761438582	5.99677083608856	4.88040907238047e-07	0.538896182493761	1
ENSG00000171729.13	TMEM51	1	15152787	1_11	0	0.00362856309768322	9.71300607936271	1.1091679546803e-07	-1.11058178592024	1
ENSG00000142615.7	CELA2A	1	15445050	1_11	0	0.00227247425104671	6.80089096422211	4.86377814295681e-08	0.970765435355417	2
ENSG00000215704.9	CELA2B	1	15445050	1_11	0	0.00271883333943479	6.93083046687371	5.9303023544335e-08	0.448472030242893	1
ENSG00000132906.17	CASP9	1	15526244	1_11	0	0.00298348588169506	13.9423478774772	1.30908810117683e-07	2.43851110975608	1
ENSG00000116138.12	DNAJC16	1	15526781	1_11	0	0.00230635399905077	5.54973654773482	4.02816552444546e-08	0.48066633490875	2
ENSG00000116771.5	AGMAT	1	15584923	1_11	0	0.00431873287921447	8.30166736538258	1.12831573491379e-07	0.901483203885496	1
ENSG00000197312.11	DDI2	1	15617889	1_11	0	0.00250377503728705	18.9533945569198	1.49345204666088e-07	-4.15227886698453	1
ENSG00000116786.11	PLEKHM2	1	15683361	1_11	0	0.00229424184657967	10.3206002937143	7.45166168660718e-08	2.62108571317011	1
ENSG00000233954.6	UQCRHL	1	15730127	1_11	0	0.00265297342223303	7.2529431523975	6.05558558390378e-08	-1.03434259013088	1
ENSG00000186510.11	CLCNKA	1	16018332	1_11	0	0.00222634651042009	4.93842211950835	3.46011029058605e-08	-0.346671954178719	2
ENSG00000173641.17	HSPB7	1	16019124	1_11	0	0.0405014886813341	25.0189835650876	3.18896404035788e-06	-3.19750590324261	2
ENSG00000184908.17	CLCNKB	1	16043565	1_11	0	0.00268081116089391	6.82589895116863	5.75884051543864e-08	-1.20881446377334	2
ENSG00000142627.12	EPHA2	1	16156481	1_11	0	0.00227316848241643	4.90125356738237	3.50628949870173e-08	-0.759587161436582	1
ENSG00000142632.16	ARHGEF19	1	16204221	1_11	0	0.00342868270009145	8.19162802100838	8.8390683614418e-08	-1.07228151208341	2
ENSG00000132881.11	RSG1	1	16237068	1_11	0	0.00793978634189407	16.2056579999891	4.04934200827432e-07	2.12731144706988	2
ENSG00000037637.10	FBXO42	1	16352086	1_11	0	0.015410370218324	23.0117048585348	1.11601707995753e-06	2.49157698672594	2
ENSG00000055070.16	SZRD1	1	16352086	1_11	0	0.0353551725121172	30.7587479004745	3.42239857964966e-06	-3.16108837295153	2
ENSG00000157191.19	NECAP2	1	16440864	1_11	0	0.0035093450735485	9.09547927798961	1.00452473913075e-07	-0.880532072530657	1
ENSG00000183888.4	C1orf64	1	16003338	1_11	0	0.0025524232374079	6.55489921842732	5.26535530126474e-08	1.06335073769359	2
ENSG00000117122.13	MFAP2	1	16988930	1_12	0	0.0247822149576725	5.14773194554976	4.01481018709731e-07	0.3352867900796	1
ENSG00000159363.17	ATP13A2	1	17011965	1_12	0	0.0237546500144061	4.74451399242782	3.54690324523296e-07	0.127184357983101	1
ENSG00000117118.9	SDHB	1	17051461	1_12	0	0.0245974364058486	5.07645984222626	3.92970342264785e-07	0.320280855439309	1
ENSG00000117115.12	PADI2	1	17127016	1_12	0	0.0269512548246785	5.94714679870659	5.04425023293845e-07	-0.573287448131177	1
ENSG00000159339.13	PADI4	1	17317464	1_12	0	0.0577295747946527	13.2491623000612	2.40710897728392e-06	-1.53151763284452	2
ENSG00000179051.13	RCC2	1	17440878	1_12	0	0.0236852761208737	4.71667244799281	3.51579175407476e-07	0.0311203768247321	1
ENSG00000117154.11	IGSF21	1	18116238	1_12	0	0.0494925631947616	11.7652439559357	1.83252478329442e-06	1.27062139125704	1
ENSG00000159423.16	ALDH4A1	1	18902055	1_13	0	0.0207558702240858	8.96577389755044	5.85649400089544e-07	1.01773916763825	3
ENSG00000127481.14	UBR4	1	19207821	1_13	0	0.0132823449274382	4.72850582756273	1.9765493241026e-07	0.0659070684578798	1
ENSG00000127463.13	EMC1	1	19246729	1_13	0	0.0132642477446728	4.71558211521094	1.96846143357774e-07	0.0584862520246696	1
ENSG00000053372.4	MRTO4	1	19251533	1_13	0	0.013601944684572	4.95389776572664	2.12059150734337e-07	0.352961135731858	2
ENSG00000053371.12	AKR7A2	1	19311815	1_13	0	0.0149851606237542	5.87227767054306	2.76934433934342e-07	-0.650816564956356	1
ENSG00000040487.12	PQLC2	1	19312089	1_13	0	0.0144848961632648	5.5502453505648	2.53009332954343e-07	0.451209612747157	1
ENSG00000077549.17	CAPZB	1	19485158	1_13	0	0.0139657751895935	5.20416319290515	2.28730946587833e-07	0.399404318689412	1
ENSG00000173436.13	MINOS1	1	19596564	1_13	0	0.0205615976709292	8.87636442128536	5.74382176183525e-07	1.00426629506447	3
ENSG00000158747.13	NBL1	1	19640599	1_13	0	0.0133127555034888	4.75018329324079	1.99015681249243e-07	-0.0851076758131924	1
ENSG00000169914.5	OTUD3	1	19885299	1_13	0	0.0231682320651406	10.0116931324199	7.29977371982347e-07	-1.19523796669469	2
ENSG00000188257.10	PLA2G2A	1	19979653	1_13	0	0.0157192456572121	6.32598375081082	3.12945525792051e-07	0.660466151513592	2
ENSG00000127472.10	PLA2G5	1	20028276	1_13	0	0.0134011568728698	4.81292002442767	2.02983113553036e-07	-0.128688761136987	1
ENSG00000090432.6	MUL1	1	20545181	1_14	0	0.039842083339331	10.5677321087359	1.32505165437408e-06	-1.32276661603991	1
ENSG00000183114.7	FAM43B	1	20551955	1_14	0	0.024995143725046	6.11438028485288	4.80968969735976e-07	-0.564110218382784	1
ENSG00000158825.5	CDA	1	20588679	1_14	0	0.128520275913988	21.9682436613091	8.88537905643096e-06	2.43404843965878	2
ENSG00000158828.7	PINK1	1	20634435	1_14	0	0.0307130945240161	8.07873307522065	7.80864733641582e-07	-0.86275671935596	1
ENSG00000075151.20	EIF4G3	1	21177786	1_14	0	0.104219780653053	19.8852616159053	6.5221448159212e-06	-3.13472604453414	1
ENSG00000117298.14	ECE1	1	21347880	1_14	0	0.044626661855883	11.6555324802121	1.63695030351998e-06	-1.29374793885951	1
ENSG00000142794.18	NBPF3	1	21439691	1_15	0	0.0145240107800916	4.75020524407887	2.17124039894538e-07	-0.168211566049108	3
ENSG00000076864.19	RAP1GAP	1	21669538	1_15	0	0.0167008991445237	6.18160976039194	3.24900524176278e-07	0.933218886044035	1
ENSG00000090686.15	USP48	1	21783459	1_15	0	0.0294387495387165	11.4536118464709	1.06113537661818e-06	1.4891121544238	3
ENSG00000187942.11	LDLRAD2	1	21820584	1_15	0	0.036000992447669	13.2561574923207	1.50190029320213e-06	1.68658516511401	1
ENSG00000142798.17	HSPG2	1	21847061	1_15	0	0.0153276704704933	5.26941449354703	2.54183578899181e-07	-0.529119315416871	1
ENSG00000142789.19	CELA3A	1	22001714	1_15	0	0.0173279586545856	6.41085393251484	3.49600671850566e-07	0.766402047826208	1
ENSG00000070831.15	CDC42	1	22052387	1_15	0	0.066155697705086	19.4388238701728	4.04712121860799e-06	-1.92809831863932	1
ENSG00000184677.16	ZBTB40	1	22453334	1_15	0	0.0175394130886707	6.38190697956991	3.522690597385e-07	-0.45249196523306	1
ENSG00000173372.16	C1QA	1	22636107	1_15	0	0.015251589145902	5.7589022209314	2.76416380612261e-07	-0.954233291222561	2
ENSG00000133216.16	EPHB2	1	22764780	1_16	0	0.0284284493740034	9.89821178488544	8.85561826506604e-07	-1.09870437073279	1
ENSG00000004487.15	KDM1A	1	23030789	1_16	0	0.0206385224203896	6.84904256610725	4.44853939081199e-07	-0.749004391841505	1
ENSG00000169641.13	LUZP1	1	23178302	1_16	0	0.024966512027005	8.6605987985333	6.80479062622805e-07	1.19528980089959	1
ENSG00000125945.14	ZNF436	1	23371627	1_16	0	0.10035578370756	22.0761241911701	6.97227019779546e-06	-2.61617763194054	1
ENSG00000204219.9	TCEA3	1	23381993	1_16	0	0.177972143213997	27.8065926137015	1.55743086882902e-05	3.12188233635257	4
ENSG00000088280.18	ASAP3	1	23484588	1_16	0	0.019417003524546	6.26916037432755	3.8308977726248e-07	0.827866883173613	2
ENSG00000007968.6	E2F2	1	23531510	1_16	0	0.0173536149510206	5.20200705727368	2.84099106366621e-07	-0.412193314996085	1
ENSG00000142676.12	RPL11	1	23691734	1_17	0	0	129.562219827259	0	0.782701005098859	1
ENSG00000057757.9	PITHD1	1	23775590	1_17	0	0	2085.00283267072	0	-3.15572919681295	1
ENSG00000117308.14	GALE	1	23800401	1_17	0	0	58.7848871547583	0	0.221902183498958	2
ENSG00000117305.14	HMGCL	1	23812946	1_17	0	0	2096.56364468119	0	3.13316546096673	1
ENSG00000179163.11	FUCA1	1	23866260	1_17	0	3.14914731613936e-06	2934.45245427284	2.90823186197872e-08	-3.12080186742189	3
ENSG00000142677.3	IL22RA1	1	24134307	1_17	0	0	24.9296665359052	0	0.597921971144692	2
ENSG00000185436.11	IFNLR1	1	24178006	1_17	0	0	99.4848701593717	0	1.33957796049768	2
ENSG00000001460.17	STPG1	1	24417389	1_17	0	0	9.3090862604218	0	0.0645174307116998	1
ENSG00000001461.16	NIPAL3	1	24415329	1_17	0	0	5.35964650953043	0	0.0101287871741472	2
ENSG00000117602.11	RCAN3	1	24502439	1_17	0	0	8.63425307348964	0	0.802567099418273	1
ENSG00000133226.16	SRRM1	1	24633425	1_17	0	0	9.17572833827814	0	0.595816959710724	1
ENSG00000020633.18	RUNX3	1	24965206	1_17	0	0	6.30282053715726	0	-0.600121637928093	1
ENSG00000090020.10	SLC9A1	1	27118915	1_19	0	0.0602665175581972	23.1990070984397	4.40001815439257e-06	3.03073049125438	3
ENSG00000142784.15	WDTC1	1	27234636	1_19	0	0.010026695073079	6.09553071447343	1.92343850219391e-07	-0.596101632544026	1
ENSG00000186501.14	TMEM222	1	27335461	1_19	0	0.137284986616378	31.2777189652907	1.35134765558916e-05	3.12553797300055	2
ENSG00000142765.17	SYTL1	1	27342119	1_19	0	0.0905135791941419	27.156345292525	7.73560052826534e-06	2.55049832623845	2
ENSG00000142733.14	MAP3K6	1	27357905	1_19	0	0.0156936123400601	10.3409974063411	5.10733474652354e-07	-1.22447206312748	4
ENSG00000142748.12	FCN3	1	27367112	1_19	0	0.0130143253256335	8.56577032565012	3.50830270217427e-07	-0.933657598983246	1
ENSG00000181773.6	GPR3	1	27392588	1_19	0	0.0478747599049004	20.9810513264358	3.16113343909284e-06	-2.78446101111945	1
ENSG00000158195.10	WASF2	1	27489587	1_19	0	0.0374151868466005	18.616060802397	2.19202085030986e-06	2.6394459450859	1
ENSG00000126705.13	AHDC1	1	27604387	1_19	0	0.0125356505078751	8.21062571840454	3.23915779052003e-07	-0.88796585670758	1
ENSG00000000938.12	FGR	1	27634321	1_19	0	0.111471315334906	29.2059285046092	1.02457349584459e-05	3.12956643180592	1
ENSG00000126709.14	IFI6	1	27671883	1_19	0	0.010102426133022	6.16675412559479	1.96061034744897e-07	-0.627446449251082	1
ENSG00000009780.15	FAM76A	1	27726800	1_19	0	0.00955632320844479	5.64073071887732	1.69642698066412e-07	-0.483500105430537	1
ENSG00000130775.15	THEMIS2	1	27881816	1_19	0	0.0185235230950276	11.9148926666312	6.94580680290785e-07	-1.38995936710491	1
ENSG00000117748.9	RPA2	1	27914481	1_19	0	0.00880340453124173	4.86415032785071	1.34761743477161e-07	-0.151411189900886	2
ENSG00000158156.7	XKR8	1	27959966	1_19	0	0.0340958212928918	17.7273634668815	1.90219168526889e-06	-1.90194372160237	1
ENSG00000158161.15	EYA3	1	28064504	1_19	0	0.0119066706269059	7.72289507740411	2.89387286935188e-07	0.923839769004208	3
ENSG00000126698.10	DNAJC8	1	28232721	1_19	0	0.0114826004291018	7.37936088148197	2.66666202232551e-07	-1.09395599041113	1
ENSG00000130770.17	ATPIF1	1	28235584	1_19	0	0.0100086142999716	6.07844686178635	1.91458896449745e-07	-0.851391101165682	2
ENSG00000130772.13	MED18	1	28322382	1_19	0	0.0206226133534433	12.934909368706	8.39491036061404e-07	-1.81118252163128	1
ENSG00000204138.12	PHACTR4	1	28366038	1_19	0	0.0471054657019486	20.8251343186557	3.08722360815571e-06	2.32429839590347	2
ENSG00000180198.15	RCC1	1	28510006	1_19	0	0.00870538070106386	4.75820923128129	1.30358776958339e-07	0.265176782233829	1
ENSG00000180098.9	TRNAU1AP	1	28553045	1_19	0	0.0119733754240889	7.77582408451603	2.93002955102321e-07	-0.809188926081632	1
ENSG00000198492.15	YTHDF2	1	28737524	1_19	0	0.00979506174178235	5.87428059462829	1.81080147261523e-07	0.479145084782661	1
ENSG00000159023.19	EPB41	1	28888753	1_19	0	0.0149604270933327	9.88709312004368	4.65502041791464e-07	1.02830526867282	1
ENSG00000116353.15	MECR	1	29230712	1_19	0	0.0167198086409265	10.9420100693826	5.75754560153981e-07	1.48940842726931	1
ENSG00000060656.19	PTPRU	1	29238102	1_19	0	0.0305955833769708	16.6925182752939	1.60727271619984e-06	-1.76632834952174	1
ENSG00000162511.7	LAPTM5	1	30757821	1_20	0	0	6.63902323245616	0	-0.64576471436201	1
ENSG00000162512.15	SDC3	1	30847534	1_20	0	0	5.35596602385068	0	0.370046153659869	1
ENSG00000121769.7	FABP3	1	31377211	1_20	0	0	72.8574538081541	0	-0.201543908507121	1
ENSG00000168528.11	SERINC2	1	31409124	1_20	0	0	17.7465607668899	0	0.566106078128922	1
ENSG00000142910.15	TINAGL1	1	31576075	1_20	0	0	12.1785929524213	0	0.570721335986336	2
ENSG00000162517.12	PEF1	1	31645212	1_20	0	0	59.1143961551242	0	-2.13044003074859	2
ENSG00000084636.17	COL16A1	1	31703950	1_20	0	0	16.0795839617195	0	-0.339617732242068	1
ENSG00000121753.12	ADGRB2	1	31764679	1_20	0	0	19.591287625767	0	0.966485021918963	1
ENSG00000121775.17	TMEM39B	1	32071019	1_21	0	0.0199702210486334	7.29025303241814	4.58178227678834e-07	0.674321667215519	1
ENSG00000025800.13	KPNA6	1	32108863	1_21	0	0.0377772573322224	13.3691675264107	1.58943862850761e-06	1.81300279948414	1
ENSG00000084652.15	TXLNA	1	32179560	1_21	0	0.0348973298762388	12.610351304261	1.38493170603692e-06	-1.7510092527251	1
ENSG00000160051.11	IQCC	1	32205429	1_21	0	0.0351164790180956	12.670224102699	1.4002456581412e-06	1.75619123005214	1
ENSG00000084623.11	EIF3I	1	32222176	1_21	0	0.0356366234679607	12.8108694048438	1.43675966086229e-06	-1.76721526665912	1
ENSG00000160055.19	TMEM234	1	32222176	1_21	0	0.0356366234679607	12.8108694048438	1.43675966086229e-06	1.76721526665912	1
ENSG00000183615.5	FAM167B	1	32246849	1_21	0	0.0242468383719002	9.13616722048836	6.97153049005942e-07	-1.2694105600216	1
ENSG00000225828.1	FAM229A	1	32366691	1_21	0	0.01909136062858	6.86254656303653	4.12316922101225e-07	0.484375470556481	1
ENSG00000160058.18	BSDC1	1	32397196	1_21	0	0.021094422271992	7.81090283926138	5.18534724399632e-07	0.651595490102239	1
ENSG00000176261.15	ZBTB8OS	1	32650758	1_21	0	0.0177742138846406	6.18352153168541	3.4588780712267e-07	0.585501486293159	2
ENSG00000162521.18	RBBP4	1	32650943	1_21	0	0.017666332911191	6.1257097320614	3.40574241217795e-07	-0.573933579733976	1
ENSG00000162522.10	KIAA1522	1	32743022	1_21	0	0.0152518282785774	4.73089891588715	2.27077732675022e-07	0.0491363062088601	1
ENSG00000116497.17	S100PBP	1	32817174	1_21	0	0.0161194532847404	5.25585159208865	2.66625925118807e-07	-0.336705873249236	1
ENSG00000134684.10	YARS	1	32811479	1_21	0	0.0166016692949217	5.53560525127062	2.89218350449803e-07	-0.445839180378835	1
ENSG00000160097.16	FNDC5	1	32873002	1_21	0	0.015754822134561	5.03873865199158	2.49829840834938e-07	0.312516035656784	1
ENSG00000142920.16	AZIN2	1	33080995	1_21	0	0.0152333122027449	4.71937522644098	2.26249602605397e-07	0.069552203297088	2
ENSG00000160094.14	ZNF362	1	33257610	1_21	0	0.0266126663399867	10.0230521142169	8.39454866418527e-07	-1.29884217980154	1
ENSG00000189280.3	GJB5	1	34787410	1_22	0	0.0156669487417106	8.09648032106412	3.99199198683196e-07	1.12157104572198	1
ENSG00000187513.8	GJA4	1	34793636	1_22	0	0.0159778962781965	8.28296106033712	4.1649921857288e-07	1.13820701467592	1
ENSG00000163866.8	SMIM12	1	34857794	1_22	0	0.0110516470869241	4.78870851224626	1.66553738047342e-07	0.218517951774274	1
ENSG00000243749.1	TMEM35B	1	34984759	1_22	0	0.0328960507517058	15.1566115802334	1.56911530230068e-06	1.6277060690262	1
ENSG00000116560.10	SFPQ	1	35194135	1_22	0	0.0111920857134918	4.90829150113469	1.72882227092351e-07	-0.386268341957781	1
ENSG00000020129.15	NCDN	1	35557823	1_22	0	0.0132757923747213	6.52595662509167	2.72655089160652e-07	0.679414221100686	1
ENSG00000116819.6	TFAP2E	1	35573174	1_22	0	0.0204354270248425	10.6199022080379	6.82988212841765e-07	1.68100384760629	1
ENSG00000126067.11	PSMB2	1	35641909	1_22	0	0.0623870779292677	21.306117358935	4.18319330060991e-06	-2.62550755010042	1
ENSG00000142686.7	C1orf216	1	35718988	1_22	0	0.03578042507922	15.9600981235704	1.79717358449433e-06	2.1832794875712	1
ENSG00000134698.10	AGO4	1	35808004	1_22	0	0.0299727842619436	14.267777342919	1.34583675483789e-06	1.91971883092844	1
ENSG00000092847.11	AGO1	1	35870261	1_22	0	0.0645766008533415	21.6400357524813	4.39786737929349e-06	-2.65508498707691	1
ENSG00000116863.10	ADPRHL2	1	36088841	1_22	0	0.0602751644600718	20.9730002714712	3.97839536428828e-06	2.54565431201778	1
ENSG00000171812.12	COL8A2	1	36126011	1_22	0	0.0133621162538204	6.58738407781457	2.77011121359051e-07	-0.771270763734847	1
ENSG00000054116.11	TRAPPC3	1	36136601	1_22	0	0.0114154141459225	5.09542719941596	1.83054852910526e-07	0.318008045435701	1
ENSG00000054118.13	THRAP3	1	36225269	1_22	0	0.0129776766085817	6.3107112871458	2.57741429705699e-07	0.446332379105678	1
ENSG00000214193.10	SH3D21	1	36267173	1_22	0	0.0526100357643951	19.6606718085033	3.25518686467328e-06	1.94772037151509	2
ENSG00000142694.6	EVA1B	1	36323755	1_22	0	0.0224021613410154	11.4938856500766	8.10337181493223e-07	1.21478082592976	1
ENSG00000181817.5	LSM10	1	36397922	1_22	0	0.0128825654080351	6.24096626285128	2.53024843402513e-07	0.558184653192572	2
ENSG00000116885.18	OSCP1	1	36451700	1_22	0	0.0109723887305304	4.72054804056062	1.63005621084785e-07	-0.0366208409917986	1
ENSG00000119535.17	CSF3R	1	36483835	1_22	0	0.0156604063393363	8.09255743346002	3.98839157752225e-07	0.886693029357926	1
ENSG00000163875.15	MEAF6	1	37515602	1_23	0	0.0290134945865502	7.19458079120391	6.56923062614767e-07	0.616960222418784	1
ENSG00000163879.10	DNALI1	1	37548877	1_23	0	0.0431326031655568	12.7476356275433	1.73039114793815e-06	1.85969532421798	2
ENSG00000134697.12	GNL2	1	37577636	1_23	0	0.022672996718992	5.32352070257559	3.79854124331975e-07	0.417645206381328	2
ENSG00000116922.14	C1orf109	1	37691952	1_23	0	0.119942658032177	19.7836822202766	7.46774999264807e-06	-1.95327205045687	2
ENSG00000134690.10	CDCA8	1	37692045	1_23	0	0.0749870008310646	15.1378648481492	3.57239589099967e-06	1.54145986875261	1
ENSG00000185090.14	MANEAL	1	37794831	1_23	0	0.0215155969821107	4.7174389691878	3.19424824388516e-07	0.0173827896293387	1
ENSG00000197982.13	C1orf122	1	37806988	1_23	0	0.021909131687197	10.5385956710147	7.26635952196936e-07	2.62332885727827	1
ENSG00000188786.9	MTF1	1	37861712	1_23	0	0.0244910669169117	14.6771993729154	1.13125333432443e-06	-3.32134838565218	2
ENSG00000204084.12	INPP5B	1	37945678	1_23	1	0.230527534952092	26.2923075594219	1.90748215596839e-05	4.69970699172538	1
ENSG00000183431.11	SF3A3	1	37990434	1_23	1	0.174419113374929	24.5987742903689	1.35025724360233e-05	4.53567589814181	1
ENSG00000183386.9	FHL3	1	37996149	1_23	1	0.543948052788724	27.2528944167356	4.66529417437389e-05	4.8345004077738	1
ENSG00000183520.11	UTP11	1	38009833	1_23	0	0.0229705449661352	5.28253788962863	3.81876464589045e-07	-0.380497553840667	1
ENSG00000116981.3	NT5C1A	1	39670398	1_24	0	0.104554655256433	18.7467869036177	6.1684946275218e-06	2.10666968806072	3
ENSG00000116954.7	RRAGC	1	38859391	1_24	0	0.128570533375451	20.7937782834505	8.41363811248356e-06	-2.83401862981605	1
ENSG00000214114.8	MYCBP	1	38880474	1_24	0	0.149039631579374	22.273730290141	1.04472911634187e-05	2.85234279989031	1
ENSG00000131233.9	GJA9	1	38881233	1_24	0	0.0287109639175766	6.25920791677772	5.65556665380184e-07	1.09767872441497	1
ENSG00000168653.10	NDUFS5	1	39026255	1_24	0	0.0354831746412194	8.28213210193666	9.24854887034209e-07	1.12523160678467	2
ENSG00000183682.7	BMP8A	1	39491596	1_24	0	0.026907115876051	5.64041633833961	4.77625257289838e-07	-0.601837020941347	2
ENSG00000163909.7	HEYL	1	39640423	1_24	0	0.0275344609280768	5.8601338164922	5.07800454450632e-07	-0.754211275740959	1
ENSG00000116983.12	HPCAL4	1	39684484	1_24	0	0.0266499954298562	5.54891005551477	4.65386517935736e-07	0.685612573067503	2
ENSG00000084072.16	PPIE	1	39739351	1_25	0	0.0160232085793761	6.44333548377155	3.24914582989881e-07	-0.715719790996603	2
ENSG00000043514.15	TRIT1	1	39880989	1_25	0	0.0253279290036427	10.6710989216621	8.5058515668947e-07	-1.3308298063373	2
ENSG00000168389.17	MFSD2A	1	39952892	1_25	0	0.0132843838224692	4.71596882847453	1.97161137270518e-07	-0.0447867352254979	1
ENSG00000131236.16	CAP1	1	40040200	1_25	0	0.0135593918005713	4.89402696212642	2.08840892835438e-07	-0.211213069914274	2
ENSG00000131238.16	PPT1	1	40097347	1_25	0	0.023778704552872	10.1881395894741	7.6241608678891e-07	1.20197547990872	2
ENSG00000084073.8	ZMPSTE24	1	40257946	1_25	0	0.013730381052899	5.01404161693932	2.16660378832904e-07	-0.199988542677272	1
ENSG00000084070.11	SMAP2	1	40560363	1_25	0	0.0235304964856728	10.0388955689994	7.43405895461195e-07	1.15278174141502	1
ENSG00000164002.11	EXO5	1	40508756	1_25	0	0.0204925129922577	8.79302165831715	5.67077395010818e-07	0.994672336073116	3
ENSG00000117010.15	ZNF684	1	40528327	1_25	0	0.0134304185856892	4.81963133905685	2.03709996765546e-07	-0.14241251998882	1
ENSG00000117016.9	RIMS3	1	40664752	1_25	0	0.0139708798148818	5.14867322641616	2.26374789467198e-07	0.382237577634004	1
ENSG00000066136.20	NFYC	1	40690819	1_25	0	0.0153527429484546	6.03203657309517	2.91446549728429e-07	0.633470974010119	1
ENSG00000179862.6	CITED4	1	40862833	1_25	0	0.0569604394712958	18.2507055921972	3.27161329579734e-06	-1.71788980058773	2
ENSG00000171793.13	CTPS1	1	40979451	1_25	0	0.0139089948671568	5.56393939916031	2.43549426739214e-07	0.943755550808563	1
ENSG00000171790.15	SLFNL1	1	41023050	1_25	0	0.0292503026424361	14.4479707430817	1.32998331037281e-06	2.68679110299627	2
ENSG00000010803.16	SCMH1	1	41239838	1_25	0	0.346295327590747	28.4446314551003	3.09995876305004e-05	-4.24488756821998	2
ENSG00000204060.6	FOXO6	1	41377768	1_25	0	0.014008177349271	5.16326139608515	2.27622252865441e-07	0.237903510106504	1
ENSG00000127129.9	EDN2	1	41484301	1_25	0	0.0911842073733191	23.1397562199	6.64029510163023e-06	2.30561035342077	2
ENSG00000127124.14	HIVEP3	1	42035651	1_26	0	0.0139624540173344	16.2607866453521	7.14516531094538e-07	3.23383380938482	1
ENSG00000198815.8	FOXJ3	1	42334072	1_26	0	0.0143200253311176	12.526094752389	5.64505857217186e-07	-2.12549025842265	2
ENSG00000177181.14	RIMKLA	1	42420488	1_26	0	0.0221578627893554	17.2759478084092	1.2046994879523e-06	2.17416939347776	1
ENSG00000066185.12	ZMYND12	1	42455540	1_26	0	0.00855145543127833	7.53357097661699	2.02744879513435e-07	-1.43316233152922	1
ENSG00000186409.14	CCDC30	1	42463059	1_26	0	0.0111918897143034	7.36688271804156	2.59475376922175e-07	0.426632541758173	1
ENSG00000117385.15	P3H1	1	42766833	1_26	0	0.00920265735110148	5.89661111301132	1.70775164453446e-07	-0.188667512172682	2
ENSG00000164008.14	C1orf50	1	42736424	1_26	0	0.0146610489450874	11.4048787555184	5.26216776649366e-07	1.23993527358476	2
ENSG00000177868.11	SVBP	1	42818381	1_26	0	0.0172670070320974	14.6311019403159	7.95065805908875e-07	-1.74711701207407	1
ENSG00000164010.13	ERMAP	1	42832396	1_26	0	0.00776621320051918	4.95382019996857	1.21076127538896e-07	0.379590103009486	2
ENSG00000164011.17	ZNF691	1	42823587	1_26	0	0.00796903962106588	5.13290199301701	1.28729455344073e-07	-0.030607222710868	2
ENSG00000117394.20	SLC2A1	1	42959141	1_26	0	0.00880434285938303	5.87227350387081	1.62709231959784e-07	0.501772105407884	1
ENSG00000243710.7	CFAP57	1	43173203	1_26	0	0.00904881622081077	5.918847347899	1.68553541073193e-07	0.269379758574493	2
ENSG00000179178.10	TMEM125	1	43269525	1_26	0	0.0131897828017382	9.52752010788975	3.95481790511714e-07	0.977363936689793	1
ENSG00000066056.13	TIE1	1	43295980	1_27	1	0.260684563306859	39.7662668968948	3.262414295449e-05	5.9317104529399	1
ENSG00000117400.16	MPL	1	43338669	1_27	0	0.074110810937229	22.0896630772042	5.15204480189634e-06	-2.83499065115254	1
ENSG00000117399.13	CDC20	1	43359194	1_27	0	0.0505649259903792	14.3653357999469	2.2859889774834e-06	-1.19829882255093	1
ENSG00000066322.14	ELOVL1	1	43367703	1_27	1	0.275022660561519	39.0494844344052	3.37981366173384e-05	5.96632048457678	2
ENSG00000159479.16	MED8	1	43389819	1_27	0	0.0253990792149732	30.3379047523482	2.42500439340246e-06	5.30111553186913	3
ENSG00000198198.15	SZT2	1	43388718	1_27	0	0.0241677758387033	10.5890511672422	8.05383456870626e-07	-1.73231721627466	3
ENSG00000142949.16	PTPRF	1	43526161	1_27	0	0.0190815186324305	9.29651736123417	5.58267305038185e-07	1.66720135658499	1
ENSG00000126091.19	ST3GAL3	1	43707752	1_27	0	0.0169309046031324	10.3671923425452	5.52395704079122e-07	2.01335787047329	1
ENSG00000117407.16	ARTN	1	43933936	1_27	0	0.0545037219807391	16.5267934920881	2.83480855544181e-06	-2.011810411576	2
ENSG00000132768.13	DPH2	1	43973302	1_27	0	0.052976162089702	17.1671964949506	2.86212662670578e-06	-2.28571236391855	1
ENSG00000117410.13	ATP6V0B	1	43974045	1_27	0	0.0174029830863378	5.99482332445347	3.28328861071921e-07	0.988776788365654	2
ENSG00000117411.16	B4GALT2	1	43978466	1_27	0	0.0165659976438546	5.41270358047023	2.82189476012743e-07	-0.935792510847569	2
ENSG00000159214.12	CCDC24	1	43991070	1_27	0	0.0885851051919732	22.2377591047592	6.19955761226878e-06	-2.56089929980876	2
ENSG00000196517.11	SLC6A9	1	44031577	1_27	0	0.0711980315619401	18.3659729487489	4.11519956214796e-06	-2.0104636917762	1
ENSG00000117419.14	ERI3	1	44354576	1_27	0	0.0223631625745129	7.38210692265485	5.19544229982211e-07	-0.624628331988336	2
ENSG00000126106.13	TMEM53	1	44651313	1_28	0	0.0239911255794225	7.7354261083821	5.84041677450287e-07	-0.71691604092282	1
ENSG00000198520.10	C1orf228	1	44673827	1_28	0	0.01906985115027	5.67693440195331	3.40698446078088e-07	0.323217849899429	2
ENSG00000142945.12	KIF2C	1	44739744	1_28	0	0.017101825923423	5.31949849246267	2.86300525620473e-07	-0.965314791393237	2
ENSG00000142937.11	RPS8	1	44775613	1_28	0	0.0286396878244821	8.77473411769187	7.90881140358666e-07	0.180730074953576	1
ENSG00000142959.4	BEST4	1	44786343	1_28	0	0.0183931783684281	5.51430119769529	3.19195117941698e-07	-0.459346073692352	2
ENSG00000117425.13	PTCH2	1	44839834	1_28	0	0.0204721321572189	7.24920195078081	4.67048787334711e-07	-1.23586756659763	1
ENSG00000126107.14	HECTD3	1	45011467	1_28	0	0.0222276678019679	7.60981343921829	5.32325022381764e-07	-1.02085647888862	1
ENSG00000126088.13	UROD	1	45008485	1_28	0	0.0221572916686216	8.50115310166432	5.92793572364733e-07	-1.73130282775746	2
ENSG00000162415.6	ZSWIM5	1	45305393	1_28	0	0.0181259224350198	6.36144743937531	3.62881672175873e-07	-1.0469145117495	1
ENSG00000132781.17	MUTYH	1	45336998	1_28	0	0.0504884563154913	18.3991692851545	2.92347430620811e-06	-2.98571075478272	1
ENSG00000070759.16	TESK2	1	45491618	1_28	0	0.01997126286511	10.9446191487919	6.87883916422891e-07	2.30460867193933	1
ENSG00000132763.14	MMACHC	1	45500626	1_28	0	0.0411459282474029	14.4812160753051	1.87517097367662e-06	2.48378977216373	1
ENSG00000117450.13	PRDX1	1	45523092	1_28	0	0.0296230942231731	14.2040317125771	1.32419220456898e-06	3.32296488167104	2
ENSG00000117448.13	AKR1A1	1	45550079	1_28	0	0.0633085449997238	18.8978574321653	3.76516379854416e-06	-2.82369364962794	1
ENSG00000159588.14	CCDC17	1	45624542	1_28	0	0.212458334820087	21.3173403865146	1.4253311181958e-05	-4.22433497057855	1
ENSG00000159592.10	GPBP1L1	1	45687876	1_28	0	0.017524425428998	7.02867322559454	3.87637794667341e-07	-1.99059365177808	2
ENSG00000159596.6	TMEM69	1	45688394	1_28	0	0.0288024658885447	10.8282592583434	9.81515788694254e-07	-1.47719735759888	1
ENSG00000197429.10	IPP	1	45751050	1_28	0	0.017416388894771	7.00997980850509	3.84223438538671e-07	-1.92500332174392	2
ENSG00000086015.20	MAST2	1	45786472	1_28	0	0.0494465227318605	16.5157614206136	2.57006040055626e-06	-3.58510650585606	3
ENSG00000117461.14	PIK3R3	1	46132601	1_28	0	0.0186370465119214	10.0068500869224	5.86926145722154e-07	-2.76579783332673	2
ENSG00000117472.9	TSPAN1	1	46174934	1_28	0	0.0185136267322906	5.91812220237276	3.44813614968847e-07	-0.735390405991102	1
ENSG00000085998.13	POMGNT1	1	46217808	1_28	0	0.0171181801731498	4.97310753695965	2.67913388464424e-07	-0.785646694267967	1
ENSG00000171357.5	LURAP1	1	46182221	1_28	0	0.147963218503201	22.0246887882843	1.02558703891876e-05	-1.44603904478841	1
ENSG00000132128.16	LRRC41	1	46309111	1_28	0	0.0204507419534102	6.5225889672155	4.19795766022409e-07	-0.669429742290522	1
ENSG00000173660.11	UQCRH	1	46301079	1_28	0	0.0230022918919692	7.69661576817719	5.57159949142873e-07	-0.890271910906573	2
ENSG00000117480.15	FAAH	1	45479773	1_28	0	0.0447110642563047	14.7660072739382	2.07772018616324e-06	-2.30556332717354	3
ENSG00000079277.19	MKNK1	1	46616841	1_29	0	0.029185789783254	9.97688138384463	9.16379220281569e-07	1.34998020159675	1
ENSG00000142961.14	MOB3C	1	46615311	1_29	0	0.0341547527861869	11.4783906332642	1.23378964375719e-06	-1.5586836113542	2
ENSG00000123472.12	ATPAF1	1	46673431	1_29	0	0.0224846500185024	7.49175252430463	5.30125296720801e-07	-0.988758003505738	2
ENSG00000159658.10	EFCAB14	1	46719410	1_29	0	0.134552933375732	24.8114140560968	1.05063934441351e-05	-2.40389328090641	1
ENSG00000186377.7	CYP4X1	1	47023329	1_29	0	0.0497918563841376	15.0933494707466	2.36511857979133e-06	1.74925746916114	2
ENSG00000186160.4	CYP4Z1	1	47108162	1_29	0	0.0190109711764989	5.89621246778526	3.52765741031046e-07	0.779617395611996	1
ENSG00000162365.11	CYP4A22	1	47026745	1_29	0	0.0562250963508575	16.2643556431077	2.87790228641762e-06	1.8985773719556	1
ENSG00000162366.7	PDZK1IP1	1	47191326	1_29	0	0.0169316232372831	4.79615818400144	2.55564818563808e-07	0.295842736396986	1
ENSG00000162367.11	TAL1	1	47214855	1_29	0	0.0312308288057434	10.6233444762594	1.04412801312492e-06	-1.55382553160033	2
ENSG00000162368.13	CMPK1	1	47333967	1_29	0	0.0856345000536872	20.3486842487715	5.4839574085421e-06	2.50615831718681	1
ENSG00000269113.3	TRABD2B	1	47997103	1_30	0	0.018586536725586	7.62084859684052	4.45769942550863e-07	0.860567523963323	1
ENSG00000117834.12	SLC5A9	1	48208144	1_30	0	0.0745640338614585	20.1504298672288	4.7284922768651e-06	-2.77300491482421	3
ENSG00000132122.11	SPATA6	1	48472019	1_30	0	0.167284259454184	27.6833426234864	1.457412800464e-05	-3.25544403170866	2
ENSG00000162373.12	BEND5	1	48785725	1_31	0	0.0161740144108545	4.71582829907469	2.40040644235319e-07	-0.00644705974811738	1
ENSG00000185104.19	FAF1	1	50882742	1_32	0	0.0217524223320246	6.20114653123757	4.24510653808446e-07	-0.37510012497584	2
ENSG00000123091.4	RNF11	1	51235789	1_32	0	0.0301067170702376	9.2977244148401	8.80945506129369e-07	1.33168357215691	2
ENSG00000085831.15	TTC39A	1	51318915	1_33	0	0.0163753150724907	4.80085991758582	2.47410241159386e-07	0.146467636863054	2
ENSG00000085832.16	EPS15	1	51534159	1_33	0	0.0180461966977966	5.72329375326236	3.25042910020466e-07	-0.477989165249992	1
ENSG00000198841.3	KTI12	1	52033817	1_33	0	0.0223861094542903	7.7717488160482	5.47528023714276e-07	-0.999141963975444	2
ENSG00000154222.14	CC2D1B	1	52352516	1_33	0	0.0314479469600117	11.011250376977	1.08977768279418e-06	-1.28076041229713	1
ENSG00000134748.12	PRPF38A	1	52400660	1_33	0	0.0335898823079426	11.6407479263286	1.23054738200559e-06	-1.53683808244872	1
ENSG00000116157.5	GPX7	1	52602242	1_33	0	0.0162640487510565	4.73615407415938	2.42417218208561e-07	-0.00440022396442856	3
ENSG00000162377.5	COA7	1	52692075	1_33	0	0.0169528872762406	5.12988641874004	2.73690925045216e-07	-0.456702115681037	1
ENSG00000162378.12	ZYG11B	1	52722239	1_33	0	0.0297244956990789	10.4732468237732	9.79726392645374e-07	-1.3199308994029	1
ENSG00000121310.16	ECHDC2	1	52926925	1_33	0	0.0162500370680753	4.72797533996397	2.41790109743262e-07	-0.0738569880410001	2
ENSG00000116171.17	SCP2	1	52926925	1_33	0	0.0632713597853957	17.7272651735731	3.52986326783694e-06	-1.90102953589101	2
ENSG00000174348.13	PODN	1	53061947	1_33	0	0.0446170809077284	14.3603123593732	2.01638757780675e-06	1.67778727416366	2
ENSG00000162383.11	SLC1A7	1	53099149	1_33	0	0.0503456737221402	15.5216787676005	2.45929044120133e-06	1.6518452529359	2
ENSG00000162384.13	C1orf123	1	53211891	1_33	0	0.0431189965962262	14.0313069453085	1.90403858461376e-06	2.22208971581527	2
ENSG00000162385.10	MAGOH	1	53237199	1_33	0	0.0432805518197977	14.0682879410019	1.91620960002508e-06	1.46020990847872	1
ENSG00000174332.5	GLIS1	1	53732744	1_33	0	0.0414583221552811	13.6556700372809	1.78169643073513e-06	1.64381065711939	2
ENSG00000058799.14	YIPF1	1	53889973	1_34	0	0.0163253369647006	9.75546331577274	5.01209192887471e-07	-1.13474225499277	3
ENSG00000081870.11	HSPB11	1	53945795	1_34	0	0.0100678383241857	5.17424326375838	1.63942687203076e-07	0.582096178202468	1
ENSG00000116212.14	LRRC42	1	53945680	1_34	0	0.0255243227199178	14.0043038141229	1.12492799467339e-06	1.44383321860141	1
ENSG00000116209.11	TMEM59	1	54053622	1_34	0	0.025678882754487	14.0618216528099	1.13638811639511e-06	-1.65127853839711	1
ENSG00000116221.15	MRPL37	1	54183963	1_34	0	0.0369172615551925	17.5278713867946	2.03642129600909e-06	1.79975141553689	2
ENSG00000215883.10	CYB5RL	1	54154524	1_34	0	0.00987809023071429	4.99414653338441	1.55254159136251e-07	0.171227723996177	3
ENSG00000157216.15	SSBP3	1	54413433	1_34	0	0.0317662078897023	16.0910786519902	1.60864237626803e-06	-1.73487091295295	1
ENSG00000162390.17	ACOT11	1	54548340	1_34	0	0.0130851065400152	7.65717050859618	3.15322204913371e-07	0.975940639626548	2
ENSG00000184313.19	MROH7	1	54548340	1_34	0	0.00967071828504584	4.79332061593631	1.45882831771189e-07	-0.234199207311667	2
ENSG00000162391.11	FAM151A	1	54623799	1_34	0	0.0119912705846755	6.82992646341978	2.57744973458406e-07	-0.723839295256171	1
ENSG00000243725.6	TTC4	1	54610757	1_34	0	0.0101734731895874	5.27307211409556	1.68827010138384e-07	-0.486933487230537	2
ENSG00000162396.5	PARS2	1	54764162	1_34	0	0.00994844214947754	5.06130601232979	1.58462552995291e-07	0.121751565472652	1
ENSG00000006555.10	TTC22	1	54801124	1_34	0	0.0135926369804303	8.01785370465906	3.42981598247792e-07	-0.949177629846574	2
ENSG00000116133.11	DHCR24	1	54887670	1_34	0	0.0103871375666269	5.46983255949144	1.78804683062534e-07	0.437818235566712	1
ENSG00000162402.13	USP24	1	55214518	1_34	0	0.0842281782715978	25.4922092291229	6.75731019432465e-06	-2.61716370121651	1
ENSG00000162407.8	PLPP3	1	56461425	1_35	0	0.0235390839571324	10.9795438826856	8.13360037216072e-07	-1.80379677963971	1
ENSG00000173406.15	DAB1	1	57618490	1_36	0	0.0197179705366761	5.52263115208609	3.42702462728284e-07	0.475478167567327	2
ENSG00000187889.12	C1orf168	1	56824073	1_36	0	0.0201725670320361	5.73927309226384	3.64356927588176e-07	0.4837459092053	1
ENSG00000184292.6	TACSTD2	1	58577781	1_37	0	0.0119236555138883	5.14597357962359	1.93101632857501e-07	0.445007139113402	1
ENSG00000162601.9	MYSM1	1	58686286	1_37	0	0.0124851113414544	5.56154094730556	2.18522687227124e-07	-0.27173807514947	1
ENSG00000172456.17	FGGY	1	59292175	1_37	0	0.0116467539437862	5.97674181923001	2.19067710726251e-07	1.40391899795985	1
ENSG00000134709.10	HOOK1	1	59815634	1_38	0	0.0182474804319139	6.42519193398026	3.68975887279455e-07	0.661983797605011	1
ENSG00000134716.9	CYP2J2	1	59927333	1_38	0	0.0438091204086978	14.7814320951179	2.03793355384357e-06	-1.68370947884092	2
ENSG00000162604.12	TM2D1	1	61723869	1_39	0	0.0211355985654857	5.16536715888394	3.43577505597142e-07	-0.324090107150375	1
ENSG00000132849.19	PATJ	1	61914626	1_39	0	0.0208980295971241	5.05787853422661	3.32646309116255e-07	-0.203532945801573	2
ENSG00000162607.12	USP1	1	62437203	1_39	0	0.0311732030351504	8.86784194605925	8.69978151236895e-07	-0.880330313199451	1
ENSG00000125703.14	ATG4C	1	62784304	1_39	0	0.0225535082011568	5.78300094818109	4.10465200476154e-07	-0.603429709684326	2
ENSG00000187140.5	FOXD3	1	63322827	1_40	0	0.0216550743286901	4.97714484715911	3.39194602144701e-07	0.326134327994634	1
ENSG00000088035.15	ALG6	1	63366969	1_40	0	0.216242318430556	27.4862864508608	1.87053453526329e-05	2.77427366635569	3
ENSG00000203965.12	EFCAB7	1	63525047	1_40	0	0.0326210332860691	8.88232767091828	9.11871153819615e-07	1.09652791526299	2
ENSG00000142856.16	ITGB3BP	1	63593801	1_40	0	0.026616015668303	6.94098558871737	5.81397499898559e-07	0.65584982599135	2
ENSG00000177414.13	UBE2U	1	64181069	1_40	0	0.0304815014319625	8.23446133074308	7.8991529562015e-07	0.904616882060228	2
ENSG00000162437.14	RAVER2	1	64745107	1_41	0	0.028236314636149	7.78593490204321	6.91875185302674e-07	-0.860880750311304	3
ENSG00000162434.11	JAK1	1	64966741	1_41	0	0.0744405450961796	17.1073425636491	4.00775412924814e-06	1.81524001613916	2
ENSG00000116675.15	DNAJC6	1	65260833	1_41	0	0.0320700799849158	9.00110334009204	9.08457813494856e-07	-1.13448986722538	1
ENSG00000213625.8	LEPROT	1	65439610	1_41	0	0.0468501179534712	12.6321624155488	1.86250463936211e-06	-1.81927432833606	1
ENSG00000116678.19	LEPR	1	65422877	1_41	0	0.0326187520836119	9.16316565902381	9.40636558258162e-07	-1.05262082371911	2
ENSG00000184588.17	PDE4B	1	65792155	1_41	0	0.0266411460543576	7.23151550248084	6.06305068373469e-07	-0.959398734792197	1
ENSG00000118473.21	SGIP1	1	66537796	1_42	0	0.103402552644864	26.8739902355349	8.74525321508922e-06	-3.90834587539778	1
ENSG00000152760.9	TCTEX1D1	1	66752321	1_42	0	0.0184983954318736	10.1326427246878	5.89882839842054e-07	2.08702573246225	2
ENSG00000152763.16	WDR78	1	66894492	1_42	0	0.0278233423582048	13.0668814496625	1.14416912494582e-06	-1.88311130845664	2
ENSG00000198160.14	MIER1	1	66920571	1_42	0	0.0161253812510049	7.76781947525201	3.94201333507743e-07	1.09346084734888	2
ENSG00000116717.11	GADD45A	1	67684588	1_42	0	0.0308121408367744	14.0267262335872	1.36015113637646e-06	1.65060847500059	1
ENSG00000172380.5	GNG12	1	67643413	1_42	0	0.0192279112287921	9.70131621126422	5.8704547200863e-07	1.15597064142137	2
ENSG00000162595.5	DIRAS3	1	68015682	1_43	0	0.0222023613096851	6.0278177632071	4.2118049776765e-07	-0.484445821205972	1
ENSG00000116729.13	WLS	1	68253989	1_43	0	0.0195992924201213	4.84209536084877	2.98663881189183e-07	0.297918402736742	1
ENSG00000033122.18	LRRC7	1	69567941	1_44	0	0.0746582062032254	15.139239314072	3.55705498741153e-06	1.79044747181885	2
ENSG00000118454.12	ANKRD13C	1	70354325	1_44	0	0.0257271083195971	4.90230007314611	3.96917127705706e-07	0.430853720575537	1
ENSG00000197568.13	HHLA3	1	70356074	1_44	0	0.0253703751939236	4.76928921360704	3.80793496722444e-07	0.3071647745241	1
ENSG00000050628.20	PTGER3	1	71047606	1_45	0	0.0147080516290409	4.74021596450474	2.1941294567099e-07	0.171354082658505	2
ENSG00000132485.13	ZRANB2	1	71081716	1_45	0	0.0156645352902355	5.33788655947036	2.63145428180596e-07	-0.461490387609084	1
ENSG00000172260.14	NEGR1	1	72280279	1_46	0	0.0168283698723186	6.00781208765975	3.1817595981333e-07	-0.944697862170198	2
ENSG00000254685.6	FPGT	1	74198025	1_47	0	0.0188078354977874	6.60423837973599	3.90904375819812e-07	-0.750624514026259	2
ENSG00000116783.14	TNNI3K	1	74253162	1_47	0	0.0181780730004792	6.2807345805773	3.59308306747888e-07	-0.676727003720669	2
ENSG00000116791.13	CRYZ	1	74702183	1_47	0	0.0184794463236884	6.43693449670861	3.74349293859479e-07	-0.773997888597862	4
ENSG00000162623.15	TYW3	1	74733103	1_47	0	0.0161164171817936	5.13790316416296	2.60593386183361e-07	-0.225916650341477	3
ENSG00000137968.16	SLC44A5	1	75606482	1_47	0	0.0173241896612915	5.82387837121171	3.17522276563521e-07	-0.719174088550872	2
ENSG00000117054.13	ACADM	1	75724060	1_47	0	0.0570811129453249	17.2199938342503	3.09338800761167e-06	2.29842411099492	2
ENSG00000137955.15	RABGGTB	1	75763641	1_47	0	0.0158899714768248	5.00362635449672	2.50217086342396e-07	0.271280173692041	3
ENSG00000057468.6	MSH4	1	75779738	1_47	0	0.0399084928101112	13.7784455938881	1.73051164397047e-06	2.15814805754835	4
ENSG00000117069.14	ST6GALNAC5	1	76867670	1_48	0	0.0161206833984069	9.96304775001889	5.05457487431361e-07	-1.15730596113747	1
ENSG00000142892.14	PIGK	1	77219998	1_48	0	0.010946952154543	6.29420806582795	2.16841942343313e-07	0.80361906263393	1
ENSG00000154027.18	AK5	1	77282053	1_48	0	0.00931397644155108	4.7649009630977	1.39668345061324e-07	-0.101731008945067	1
ENSG00000077254.14	USP33	1	77760195	1_48	0	0.0184481270578355	11.2433684569497	6.52766258967213e-07	1.51403644008401	1
ENSG00000162614.18	NEXN	1	77887868	1_48	0	0.0312296306822011	16.2556451492041	1.59764407217709e-06	-1.8837490572976	3
ENSG00000162613.16	FUBP1	1	77979478	1_48	0	0.0700752264742284	24.0281441042781	5.29899746301442e-06	2.49562560491942	1
ENSG00000162616.8	DNAJB4	1	77979478	1_48	0	0.0700752264742284	24.0281441042781	5.29899746301442e-06	-2.49562560491942	1
ENSG00000137960.5	GIPC2	1	77979050	1_48	0	0.0104478700894522	5.8523517729437	1.92427510091111e-07	0.492864273326147	1
ENSG00000122420.9	PTGFR	1	78303482	1_48	0	0.0114722289405078	6.73808367396794	2.43272589890475e-07	0.651195432051408	2
ENSG00000137959.15	IFI44L	1	78619516	1_48	0	0.012667020187625	7.67670476806998	3.06025964335868e-07	-0.822093900158924	1
ENSG00000137965.10	IFI44	1	78649621	1_48	0	0.0103710255654	5.78245044115797	1.88730720481592e-07	-0.523972211430907	1
ENSG00000162618.13	ADGRL4	1	78990957	1_48	0	0.0109834077911187	6.32567312457129	2.18651684889841e-07	-0.667815919412209	2
ENSG00000137941.16	TTLL7	1	83998735	1_51	0	0.0248937521714735	7.70966166261313	6.03996823816542e-07	-0.971187775847584	1
ENSG00000203943.8	SAMD13	1	84298566	1_51	0	0.212853230926842	28.7255116854234	1.92423005603993e-05	3.07782804816652	2
ENSG00000117133.10	RPF1	1	84479072	1_52	0	0.0222971814364684	6.64986817131257	4.66629270266787e-07	-0.804293730645544	1
ENSG00000174021.10	GNG5	1	84506136	1_52	0	0.0589366704129938	15.9569709213079	2.95968181668476e-06	1.88022354232653	3
ENSG00000122432.17	SPATA1	1	84506243	1_52	0	0.0530638662965103	14.9441000502357	2.49561524634585e-06	1.88310011069436	2
ENSG00000117151.12	CTBS	1	84574852	1_52	0	0.0258119086156829	8.04344490565562	6.53388045028742e-07	-0.902087674669855	2
ENSG00000117155.16	SSX2IP	1	84691138	1_52	0	0.0397295639367707	12.163345259849	1.52081296596168e-06	1.52779973878486	1
ENSG00000153898.12	MCOLN2	1	84997425	1_52	0	0.0184083363568875	4.82797780175201	2.79697625516083e-07	0.192704489233112	1
ENSG00000162643.12	WDR63	1	84998826	1_52	0	0.0197416359594885	5.49236373297046	3.41233298002229e-07	-0.461631703759072	2
ENSG00000055732.12	MCOLN3	1	85035455	1_52	0	0.0273173642585478	8.58370189139408	7.37942280046822e-07	-0.95127471695106	3
ENSG00000097096.8	SYDE2	1	85159624	1_52	0	0.0235279582454169	7.16116498192681	5.30245380650804e-07	0.877876723086249	2
ENSG00000142867.12	BCL10	1	85258050	1_52	0	0.0183522843354097	4.79901175220412	2.77172996108382e-07	-0.168308402702259	2
ENSG00000117174.10	ZNHIT6	1	85708260	1_52	0	0.0279027777840457	8.78582285979145	7.71505198696947e-07	0.977105273047091	2
ENSG00000171502.14	COL24A1	1	86156862	1_53	0	0.0213606476613309	6.11503947001422	4.11076504321284e-07	0.722257611291545	1
ENSG00000122417.15	ODF2L	1	86395109	1_53	0	0.0184017914304837	4.71684692614744	2.73162362533543e-07	-0.0402044398875294	1
ENSG00000097033.14	SH3GLB1	1	86704810	1_53	0	0.0187267403944654	4.87354894804007	2.87221202407102e-07	0.338871285208258	1
ENSG00000183291.15	SELENOF	1	86913954	1_53	0	0.0196059220732535	5.28659081382595	3.26190976444197e-07	-0.595974933670337	1
ENSG00000065243.19	PKN2	1	88684130	1_54	0	0.0110892893239611	4.74603260965874	1.65631679693914e-07	-0.211113074925596	1
ENSG00000137944.17	KYAT3	1	88992247	1_54	0	0.0199061645037077	14.6351330738124	9.16839336407922e-07	2.10743057460488	2
ENSG00000117226.11	GBP3	1	89015900	1_54	0	0.0155151290966745	10.7877871686813	5.26740530692105e-07	1.68841400833979	1
ENSG00000117228.9	GBP1	1	89064901	1_54	0	0.0126166179022875	7.61429988728954	3.0233045774833e-07	-1.26391751805948	1
ENSG00000162645.12	GBP2	1	89150019	1_54	0	0.0221461223231612	13.801232873363	9.6188810030379e-07	1.98712420945357	2
ENSG00000197147.13	LRRC8B	1	89524961	1_54	0	0.129944033494307	27.1119192454685	1.10872943929206e-05	2.42766623809383	2
ENSG00000171488.14	LRRC8C	1	89708139	1_55	0	0.0296997250404433	8.89002863367121	8.30930235407588e-07	-1.16980889506647	1
ENSG00000162664.16	ZNF326	1	89994609	1_55	0	0.033098203270346	9.92464568025656	1.03378066086121e-06	-1.11579158348442	1
ENSG00000122482.20	ZNF644	1	91022402	1_55	0	0.0287092261730317	8.56639979044028	7.73978326228345e-07	0.908206433454294	1
ENSG00000162669.15	HFM1	1	91404853	1_55	0	0.0191868326398043	4.73027744224872	2.85626747812042e-07	0.101835450592549	1
ENSG00000097046.12	CDC7	1	91500849	1_56	0	0.0455657058255649	12.9611102528711	1.85861432729419e-06	1.52156896121825	3
ENSG00000284413.1	BTBD8	1	92080411	1_56	0	0.0261274549980409	7.6419589230076	6.28363255404364e-07	0.76401072496197	1
ENSG00000069712.12	KIAA1107	1	92167501	1_56	0	0.0200690415303199	5.13142475754214	3.24095925051533e-07	-0.460150440812011	1
ENSG00000122484.8	RPAP2	1	92296097	1_56	0	0.0207203486138285	5.43497576414976	3.544081035672e-07	0.190263795406729	1
ENSG00000067208.14	EVI5	1	92792062	1_56	0	0.0192123772479198	4.71685700622392	2.85195579687644e-07	-0.364210271593591	1
ENSG00000154511.11	FAM69A	1	92960610	1_56	0	0.0662560256175976	16.5722176568411	3.45553251135176e-06	-1.81589689220255	3
ENSG00000143033.17	MTF2	1	93079600	1_57	0	0.105858469139405	21.7873047064649	7.25835307470599e-06	2.31678685767893	1
ENSG00000122483.17	CCDC18	1	93179625	1_57	0	0.0223878150573787	6.80770696608647	4.79646785002148e-07	0.725046096535935	2
ENSG00000117505.12	DR1	1	93345092	1_57	0	0.0460777350715261	13.7049715593314	1.98736773942632e-06	1.6973692838218	2
ENSG00000067334.13	DNTTIP2	1	93879024	1_57	0	0.0192356527871417	5.36486850016824	3.24769311221605e-07	0.296348312620553	3
ENSG00000023909.9	GCLM	1	93908470	1_57	0	0.017992076846976	4.72997363248425	2.67823690904998e-07	-0.172846134561059	2
ENSG00000137962.12	ARHGAP29	1	94274090	1_58	0	0.0251060967051522	10.5868553816791	8.36479210382549e-07	-2.06474733223697	1
ENSG00000117528.11	ABCD3	1	94371830	1_58	0	0.0203855545056256	8.60514486069737	5.52064331484577e-07	-1.7116802424127	1
ENSG00000117519.15	CNN3	1	94926014	1_58	0	0.0150481610227196	5.72248890961749	2.71005037112518e-07	0.639636932226582	1
ENSG00000172339.9	ALG14	1	95073027	1_58	0	0.0148945021478103	5.6251627725153	2.63675670477828e-07	-0.556198433307007	2
ENSG00000152078.9	TMEM56	1	95094826	1_58	0	0.0158653431672089	6.22420037114596	3.10772090452676e-07	0.859252255250817	3
ENSG00000122481.16	RWDD3	1	95234422	1_58	0	0.027131504112571	11.3261870560798	9.67089291375648e-07	1.17224023439306	1
ENSG00000117569.18	PTBP2	1	96634211	1_59	0	0.0234341333889764	6.87254357849906	5.06845241728193e-07	-0.962600188778548	1
ENSG00000188641.12	DPYD	1	97918144	1_60	0	0.0173723771371196	5.52880693065808	3.02273202281365e-07	0.26594227765741	1
ENSG00000162627.16	SNX7	1	98660190	1_60	0	0.0173678410495577	5.52647376677293	3.02066749579431e-07	-0.469012071526583	3
ENSG00000099260.10	PALMD	1	99695577	1_61	0	0.0196305282806878	4.71948139373688	2.91564899167065e-07	-0.0265185255490048	1
ENSG00000156869.12	FRRS1	1	99766518	1_61	0	0.0233298849583699	6.36144390751733	4.67064944993619e-07	0.635102191279124	1
ENSG00000117620.14	SLC35A3	1	99969054	1_61	0	0.0457391106191729	12.795641056682	1.84186899845418e-06	1.98792113924797	3
ENSG00000156875.13	MFSD14A	1	100037607	1_61	0	0.0418718475377046	11.9475183409967	1.57437724286128e-06	1.67503839197336	1
ENSG00000156876.9	SASS6	1	100132743	1_61	0	0.022417021137515	5.981632675739	4.21994329351925e-07	-0.987802805895305	2
ENSG00000122435.9	TRMT13	1	100133311	1_61	0	0.0540346609915237	14.39965755498	2.44868865341546e-06	2.16787631822797	1
ENSG00000122477.12	LRRC39	1	99799782	1_61	0	0.0305325714887715	8.92587758462557	8.5767604956225e-07	-1.25959589642676	2
ENSG00000137992.14	DBT	1	100249898	1_61	0	0.0397920054674886	11.4591336747931	1.43501548317267e-06	1.77592400248813	1
ENSG00000137996.12	RTCA	1	100262745	1_61	0	0.0452767638836545	12.6980269519813	1.80934171747055e-06	1.82208657014999	2
ENSG00000181656.6	GPR88	1	100538206	1_62	0	0.0350533146282335	7.6921977246456	8.48571621520371e-07	1.0426167891196	1
ENSG00000162692.10	VCAM1	1	100718269	1_62	0	0.0256657389248807	4.71702503764209	3.8100522139217e-07	-0.173169489996929	1
ENSG00000162694.13	EXTL2	1	100895622	1_62	0	0.0288622649962598	5.83600518900457	5.30096641693251e-07	0.495099972447199	1
ENSG00000162695.11	SLC30A7	1	100895128	1_62	0	0.0286738146503822	5.77353202693229	5.20997964520673e-07	0.628797573870133	2
ENSG00000117543.20	DPH5	1	101025552	1_62	0	0.0502400785313318	11.145154914544	1.76216021875586e-06	1.38670728689099	1
ENSG00000170989.8	S1PR1	1	101235876	1_62	0	0.0374752078228652	8.331499134652	9.82598681832818e-07	0.896379467125616	1
ENSG00000185946.15	RNPC3	1	103540130	1_65	0	0.0295752505314073	10.277869999631	9.56622356188504e-07	1.22958874218104	1
ENSG00000240038.6	AMY2B	1	103555063	1_65	0	0.0307170454651015	10.6394221990864	1.02850511846191e-06	1.26479173623181	1
ENSG00000134215.15	VAV3	1	107793911	1_67	0	0	8.49564197752098	0	0.890522221464979	3
ENSG00000085491.15	SLC25A24	1	108200420	1_67	0	0	7.14815154124425	0	-0.740029902142764	2
ENSG00000134186.11	PRPF38B	1	108714644	1_67	0	0	11.5618947643766	0	1.2412530560662	1
ENSG00000116266.10	STXBP3	1	108746614	1_67	0	0	10.3446012063205	0	1.1255334898232	1
ENSG00000121957.12	GPSM2	1	108875057	1_67	0	0	5.06980591766504	0	0.282894610945519	1
ENSG00000121940.15	CLCC1	1	108945282	1_67	0	0	4.85318554064982	0	-0.176892954901779	2
ENSG00000197780.9	TAF13	1	109075155	1_67	0	0	4.88669903506901	0	-0.197056961831099	2
ENSG00000215717.5	TMEM167B	1	109090133	1_67	0	0	6.35440607491633	0	0.607500157535241	1
ENSG00000116299.16	KIAA1324	1	109113798	1_67	0	0	6.61126202999847	0	0.653335626397317	1
ENSG00000031698.12	SARS	1	109213564	1_67	0	0	4.97098702299373	0	-0.240407407407386	1
ENSG00000143126.7	CELSR2	1	109242316	1_67	0	0	10.8525529827735	0	1.17520706300099	2
ENSG00000134222.16	PSRC1	1	109278889	1_67	0	0	4.71423449224001	0	0.00529075185112998	3
ENSG00000221986.6	MYBPHL	1	109306632	1_67	0	0	17.5203341549026	0	-1.69744546730209	1
ENSG00000134243.11	SORT1	1	109397881	1_67	0	0	11.4361254417196	0	1.2298015410714	1
ENSG00000143028.8	SYPL2	1	109465030	1_67	0	0	21.9884163259649	0	-1.97144919650072	3
ENSG00000162650.16	ATXN7L2	1	109480810	1_67	0	0	12.9475289884978	0	1.36105410219063	2
ENSG00000174151.14	CYB561D1	1	109494012	1_67	0	0	18.5051976734647	0	1.76150768019327	2
ENSG00000181754.6	AMIGO1	1	109509517	1_67	0	0	7.16238063384688	0	-0.742189809811113	2
ENSG00000156097.12	GPR61	1	109539929	1_67	0	0	12.6838449176946	0	1.33908214311935	1
ENSG00000065135.10	GNAI3	1	109548825	1_67	0	0	5.04935922837682	0	0.274643373173574	1
ENSG00000168765.16	GSTM4	1	109640399	1_67	0	0	19.8977325095867	0	1.84830219992411	2
ENSG00000213366.12	GSTM2	1	109635226	1_67	0	0	4.72694208004875	0	-0.0537319329678469	2
ENSG00000134184.12	GSTM1	1	109673814	1_67	0	0	10.0145590103617	0	1.09204770335687	3
ENSG00000134201.10	GSTM5	1	109712117	1_67	0	0	5.05546440876961	0	-0.277132838563467	2
ENSG00000134202.10	GSTM3	1	109741163	1_67	0	0	7.25163135507959	0	-0.755596832563702	2
ENSG00000168710.17	AHCYL1	1	109984850	1_69	0	0.00728554739759768	11.8246689500427	2.71119123902257e-07	1.34473723846215	1
ENSG00000143093.14	STRIP1	1	110034040	1_69	0	0.0646712626102285	31.6093896385445	6.43333880380215e-06	-2.68683312811678	1
ENSG00000197106.6	SLC6A17	1	110150825	1_69	0	0.00336797656651922	4.74745713408766	5.03198209248719e-08	0.0753036396235431	1
ENSG00000168679.17	SLC16A4	1	110392517	1_69	0	0.00368408601398873	5.60331795777593	6.49656820061249e-08	0.435103325983479	1
ENSG00000134248.13	LAMTOR5	1	110407840	1_69	0	0.00863672314303876	13.5663882200982	3.68741665275561e-07	1.43901354715628	1
ENSG00000177301.14	KCNA2	1	110633365	1_69	0	0.00511906187163314	8.45133610158927	1.36152219647911e-07	-1.04370197728826	1
ENSG00000121931.15	LRIF1	1	110964484	1_69	0	0.00499946761752124	8.39003622127586	1.32006880788594e-07	-0.95646293681291	1
ENSG00000156171.14	DRAM2	1	111139496	1_69	0	0.00463288595761202	7.89161791706127	1.15060599806116e-07	-0.768305890026977	3
ENSG00000134255.13	CEPT1	1	111139496	1_69	0	0.00410771629835183	6.73779207056455	8.71017778003227e-08	-0.590344166497493	1
ENSG00000064886.13	CHI3L2	1	111194776	1_69	0	0.00681527758699485	11.1368177561145	2.38865614417736e-07	1.26454525473775	2
ENSG00000162777.16	DENND2D	1	111205703	1_69	0	0.00342140178167005	4.91494890089219	5.29214893481429e-08	-0.208156031060495	1
ENSG00000085465.12	OVGP1	1	111431271	1_69	0	0.00338842318679378	4.77885957857953	5.09601723424109e-08	0.130624692650627	1
ENSG00000116455.13	WDR77	1	111449473	1_69	0	0.00371128396444553	5.54844642165661	6.48044091727543e-08	-0.449228691632521	1
ENSG00000116459.10	ATP5F1	1	111407603	1_69	0	0.05009441845199	29.5938780218888	4.6655214702117e-06	-2.49270338139812	1
ENSG00000143110.11	C1orf162	1	111473751	1_69	0	0.0042496176106237	6.8010217599756	9.09563430875057e-08	-0.721517238732668	1
ENSG00000064703.11	DDX20	1	111755261	1_69	0	0.026081068830574	23.3205445221156	1.91413712131952e-06	-2.15070457970323	1
ENSG00000171385.9	KCND3	1	111987808	1_69	0	0.00986109934267343	14.7216421865219	4.56867816262217e-07	1.52307397123897	2
ENSG00000143079.14	CTTNBP2NL	1	112396295	1_69	0	0.00568118415310193	8.35601429679423	1.49398767619103e-07	0.484971251862965	1
ENSG00000134245.17	WNT2B	1	112468623	1_69	0	0.00459965803981588	6.82988426959134	9.88662049624484e-08	1.33237545985005	1
ENSG00000007341.18	ST7L	1	112540817	1_69	0	0.00405910823441602	7.76521092045297	9.91957035605778e-08	-0.320158226561006	1
ENSG00000155363.18	MOV10	1	112673095	1_69	0	0.0865161240606104	21.5828571192658	5.87644890107702e-06	-5.01710883299644	2
ENSG00000155366.16	RHOC	1	112704941	1_69	0	0.543604629158307	29.4964960914203	5.04617780397603e-05	5.67867090798294	1
ENSG00000155367.15	PPM1J	1	112712026	1_69	0	0.00640131854495529	11.422008631621	2.30102266766854e-07	-1.09071517167215	2
ENSG00000155380.11	SLC16A1	1	112948742	1_70	1	0.0688913398654757	30.1368107696894	6.53387612176778e-06	4.82056826870749	2
ENSG00000198799.11	LRIG2	1	113072822	1_70	0	0.0245252806016549	19.4070238855842	1.49789682092742e-06	-4.1011671943871	1
ENSG00000081026.18	MAGI3	1	113390860	1_70	0	0.0150690387386823	4.72158164967953	2.23914401665667e-07	0.0625505707820823	1
ENSG00000116793.15	PHTF1	1	113758270	1_70	0	0.0191710786458543	7.04704254000686	4.25169806690561e-07	0.890619360855094	1
ENSG00000188761.11	BCL2L15	1	113887734	1_70	0	0.0150790977301956	4.72791772766318	2.24364550802688e-07	-0.184865609450871	1
ENSG00000134262.12	AP4B1	1	113905154	1_70	0	0.016747209242121	5.56982456331381	2.93557334931178e-07	0.26350143254147	2
ENSG00000118655.4	DCLRE1B	1	113906130	1_70	0	0.0262562393648084	9.93313579587472	8.20782086455665e-07	-1.27819686211429	1
ENSG00000163349.21	HIPK1	1	113926975	1_70	0	0.0161818898883023	5.32607952570873	2.71235082552415e-07	0.289960460300449	1
ENSG00000116774.11	OLFML3	1	113988858	1_70	0	0.0520805545954548	16.1481550468636	2.64671686441099e-06	-1.69806488738375	1
ENSG00000175984.14	DENND2C	1	114669904	1_71	0	0.016930971824648	7.13263808970057	3.80050273268414e-07	0.793220971591114	1
ENSG00000213281.4	NRAS	1	114716596	1_71	0	0.0216204823889898	10.1698530687008	6.91972812837791e-07	1.65767143804832	1
ENSG00000009307.15	CSDE1	1	114757749	1_71	0	0.0166792631635569	6.98684825301715	3.66747486092735e-07	-0.886321654202355	1
ENSG00000134258.16	VTCN1	1	117210906	1_72	0	0.00916232693555441	4.79096978563917	1.3814596044232e-07	-0.12576191668291	1
ENSG00000173218.14	VANGL1	1	115641021	1_72	0	0.0175713874270881	10.9624221129218	6.06207840296036e-07	-1.40436288592013	2
ENSG00000118729.11	CASQ2	1	115768346	1_72	0	0.0432858275189436	19.5617588626107	2.66478760328472e-06	-2.29503081392567	1
ENSG00000163393.12	SLC22A15	1	115976190	1_72	0	0.119665792095452	29.4570738157066	1.10935002264983e-05	2.95290649105216	2
ENSG00000116815.15	CD58	1	116571486	1_72	0	0.0133457693707281	8.35283843678049	3.50821879089564e-07	-0.92664628330375	1
ENSG00000134247.9	PTGFRN	1	116909755	1_72	0	0.00915858385622947	4.78710306628359	1.37978073795992e-07	-0.137129658919832	2
ENSG00000134256.12	CD101	1	117000460	1_72	0	0.00929009009661419	4.92201817190732	1.43903750304296e-07	0.208030442891551	2
ENSG00000116830.11	TTF2	1	117060534	1_72	0	0.0144864012400274	9.13040501005199	4.16255060391276e-07	-0.954978833727416	2
ENSG00000134253.9	TRIM45	1	117122142	1_72	0	0.0123726255072368	7.63529083369612	2.97301038300572e-07	0.830701477096389	1
ENSG00000198162.12	MAN1A2	1	117367233	1_72	0	0.018966196047666	11.6879283603462	6.97632573227722e-07	1.47396573995893	2
ENSG00000183508.4	FAM46C	1	117683059	1_72	0	0.0450771380309654	19.9511776854005	2.83030895096557e-06	1.97008289813389	1
ENSG00000092607.13	TBX15	1	118991668	1_73	0	0.00779257824585644	5.74942898232799	1.40998619100894e-07	-0.664204091524952	1
ENSG00000116874.11	WARS2	1	119109978	1_73	0	0.00831222768307949	6.35546254485784	1.66254560773876e-07	-0.711137812775233	2
ENSG00000143067.4	ZNF697	1	119647482	1_73	0	0.00916866801496008	7.31723140010207	2.11135864524687e-07	-0.849914928970811	2
ENSG00000092621.11	PHGDH	1	119585475	1_73	0	0.00704354226902237	4.81628071573111	1.06760817490038e-07	0.139150688701564	2
ENSG00000117281.15	CD160	1	145718303	1_73	0	0.00842354171214121	6.47493578167792	1.71648166948015e-07	-0.861381031214991	1
ENSG00000186141.8	POLR3C	1	145827673	1_73	0	0.19675240217258	36.6181001345835	2.26738268109147e-05	-3.31425522162411	1
ENSG00000131779.10	PEX11B	1	145919802	1_73	0	0.0137061400874109	11.0858162798442	4.78180450646868e-07	-1.28259544196254	1
ENSG00000271601.3	LIX1L	1	145955867	1_73	0	0.040555830481565	21.5289818421545	2.74780408124244e-06	2.15973835633755	1
ENSG00000265972.5	TXNIP	1	146014328	1_73	0	0.0127712741285488	10.4630853188179	4.20535794473139e-07	-1.22068184489666	1
ENSG00000271425.7	NBPF10	1	146049817	1_73	0	0.0102357368557919	8.35735945660035	2.69213706851921e-07	0.984635106304082	1
ENSG00000131791.7	PRKAB2	1	147171976	1_73	0	0.00717433446478311	4.97673600749154	1.12366071428444e-07	0.205208985877253	1
ENSG00000131778.18	CHD1L	1	147243149	1_73	0	0.00923473051642299	7.27752324090164	2.11503131217017e-07	0.834704054945354	4
ENSG00000162836.11	ACP6	1	147656613	1_73	0	0.00965832546801493	8.11345199954447	2.46613292297554e-07	1.26738791608074	3
ENSG00000178796.12	RIIAD1	1	151711786	1_74	0	0.0282727107576374	6.37022442547304	5.66801716556318e-07	-0.764535854937935	2
ENSG00000143450.16	OAZ3	1	151762965	1_74	0	0.0238569639876937	4.752099352345	3.56787524672663e-07	-0.0401846498840247	2
ENSG00000143436.10	MRPL9	1	151763100	1_74	0	0.0250075268050074	5.2006075202478	4.09292509189247e-07	0.493580563563506	2
ENSG00000182134.15	TDRKH	1	151791291	1_74	0	0.0240139909692954	4.81456180768322	3.63856454272234e-07	0.0405134071538597	1
ENSG00000213171.2	LINGO4	1	151805451	1_74	0	0.0465435952214338	11.1411526335668	1.63192060045489e-06	1.34797333713069	2
ENSG00000143365.17	RORC	1	151832539	1_74	0	0.0449698346291194	10.8106489186854	1.52996687408105e-06	-1.34970896678574	1
ENSG00000159445.12	THEM4	1	151910350	1_74	0	0.0291858356870093	6.67343833525849	6.12958057869431e-07	-0.777161809809883	1
ENSG00000197747.8	S100A10	1	151993872	1_74	0	0.0385979782126281	9.3452414217756	1.13517823470183e-06	1.16503374114717	2
ENSG00000163216.6	SPRR2D	1	153041606	1_74	0	0.0376710040433073	9.11245451984555	1.08031782782138e-06	1.28981288643719	1
ENSG00000241794.1	SPRR2A	1	153057485	1_74	0	0.0275945867040811	6.1387019364294	5.33100898290223e-07	0.571331700413819	1
ENSG00000203785.8	SPRR2E	1	153106201	1_74	0	0.0238415727315312	4.74596150702179	3.560968121588e-07	0.0557302406582317	1
ENSG00000203782.5	LOR	1	153259400	1_75	0	0.052689458760354	14.5631660573174	2.41484084353686e-06	-1.65421085978347	1
ENSG00000163220.10	S100A9	1	153367306	1_75	0	0.0223575294033458	6.39963151154736	4.50285282608554e-07	0.706625312089876	1
ENSG00000163221.8	S100A12	1	153365467	1_75	0	0.0283627974894667	8.7985317792082	7.85359035789697e-07	1.09672126438827	1
ENSG00000143546.9	S100A8	1	153391654	1_75	0	0.0205910659005358	5.62358263443686	3.64418892044783e-07	0.526997168914454	1
ENSG00000197956.9	S100A6	1	153493901	1_75	0	0.0221383693148981	6.27773017226618	4.37378314711719e-07	0.73792986673279	2
ENSG00000188015.9	S100A3	1	153547465	1_75	0	0.0233467090998256	6.84834264851206	5.03176242095269e-07	0.849688296474503	3
ENSG00000196154.11	S100A4	1	153549874	1_75	0	0.0558522909202781	15.2147842049924	2.67433471712862e-06	1.88905206714577	1
ENSG00000196754.10	S100A2	1	153567710	1_75	0	0.0731981111598493	17.7116702366508	4.08007706215802e-06	-2.02186686954205	1
ENSG00000189334.8	S100A14	1	153617113	1_75	0	0.0197597004070863	5.19519361757038	3.23065860508436e-07	0.0916396806370929	1
ENSG00000160678.11	S100A1	1	153627648	1_75	0	0.0190856578999635	4.90357541506657	2.94529613659095e-07	0.0658369357022694	1
ENSG00000189171.14	S100A13	1	153614832	1_75	0	0.020156877419775	5.36191369949423	3.40135567691099e-07	0.126433648203505	2
ENSG00000169418.9	NPR1	1	153678582	1_75	0	0.0258022202366996	7.84364679084788	6.36918817564339e-07	0.967744313574483	1
ENSG00000143624.13	INTS3	1	153746270	1_75	0	0.0192432144538301	5.05757231236066	3.06287091972122e-07	-0.323960678674892	1
ENSG00000143554.13	SLC27A3	1	153774134	1_75	0	0.0345152649386213	10.7002238821047	1.16228611502422e-06	-1.39978911057665	1
ENSG00000143614.9	GATAD2B	1	153923736	1_75	0	0.0337744150732966	11.4303565429081	1.21494491435497e-06	1.94407558258582	1
ENSG00000198837.9	DENND4B	1	153940057	1_75	0	0.0779936367300841	19.0010399450073	4.66386011494652e-06	2.21704037378508	2
ENSG00000143570.17	SLC39A1	1	153968263	1_75	0	0.0195153267672399	5.75690495806203	3.53568740045834e-07	-1.00809468550387	1
ENSG00000143578.15	CREB3L4	1	153920547	1_75	0	0.0229466615943438	6.38935472514877	4.61408387256212e-07	-0.0594931831772536	1
ENSG00000143595.12	AQP10	1	154321447	1_75	0	0.0215012419857268	6.01371900368374	4.06926199299987e-07	-0.531241577195876	1
ENSG00000143515.16	ATP8B2	1	154325898	1_75	0	0.021684517268504	6.28378383883924	4.28824874477916e-07	0.615292852754477	1
ENSG00000160712.12	IL6R	1	154405422	1_75	0	0.0280553191437285	8.05020542423638	7.10773372953687e-07	-0.408025697422301	1
ENSG00000160714.9	UBE2Q1	1	154559434	1_75	0	0.0858736149359914	19.418327217427	5.24783937942688e-06	-2.25926483022315	1
ENSG00000160710.15	ADAR	1	154627024	1_75	0	0.0207651293826624	5.76529058413814	3.76760024762155e-07	0.718875173710568	1
ENSG00000163344.5	PMVK	1	154937272	1_76	0	0.0192877835522649	4.71882621952271	2.86434470511485e-07	-0.0297997397166732	1
ENSG00000160691.18	SHC1	1	154974220	1_76	0	0.0625731232639586	15.9832889259579	3.14747983700419e-06	-1.8221500355295	1
ENSG00000173207.12	CKS1B	1	154975020	1_76	0	0.0623914827773348	15.95515859059	3.13281973606765e-06	1.81976107382277	1
ENSG00000160685.13	ZBTB7B	1	155007875	1_76	0	0.0240450720281388	6.8155594066568	5.15746825673703e-07	0.860174558556221	1
ENSG00000163354.14	DCST2	1	155033615	1_76	0	0.0195002333218984	4.82291563478981	2.9597732890926e-07	-0.389518152260372	2
ENSG00000143537.13	ADAM15	1	155051158	1_76	0	0.0199052578952343	5.01824622677668	3.14361063356484e-07	-0.0975951131868107	2
ENSG00000143590.13	EFNA3	1	155078247	1_76	0	0.0195118422688816	4.82857403153369	2.96500987829903e-07	-0.113084797264387	1
ENSG00000169242.11	EFNA1	1	155122648	1_76	0	0.0321007474923879	9.5710872023998	9.66908531479891e-07	-1.77856076867239	2
ENSG00000169241.17	SLC50A1	1	155135691	1_76	0	0.0273467726718455	8.04140891184552	6.92065501846057e-07	0.784190302666391	1
ENSG00000185499.16	MUC1	1	155197995	1_76	0	0.0204395608994585	5.27008291464901	3.38998661477634e-07	0.388453254013059	1
ENSG00000169231.13	THBS3	1	155208991	1_76	0	0.102351777872164	20.7835240709811	6.69458335414765e-06	-2.75449351764607	1
ENSG00000177628.15	GBA	1	155244216	1_76	0	0.0193077069585795	4.72863312488537	2.87326241966801e-07	-0.23628223080772	2
ENSG00000160767.20	FAM189B	1	155255234	1_76	0	0.0229433518052445	6.36923868671751	4.59889360703353e-07	0.860074040834609	1
ENSG00000116521.10	SCAMP3	1	155262283	1_76	0	0.0200416356918911	5.08320992124096	3.20612301928277e-07	0.576395657521113	1
ENSG00000143630.9	HCN3	1	155277916	1_76	0	0.0193283752268751	4.73880675549093	2.88252658024067e-07	-0.351273573923122	1
ENSG00000160752.14	FDPS	1	155309691	1_76	0	0.0214155257821914	5.71356539345934	3.85074639475396e-07	-0.230021226773226	1
ENSG00000132676.15	DAP3	1	155687151	1_76	0	0.0230557211125588	6.41571139740413	4.65513739299e-07	0.931611741699542	2
ENSG00000163374.19	YY1AP1	1	155689149	1_76	0	0.0196730464515306	4.90675990021948	3.03791346272668e-07	-0.00314052503622612	2
ENSG00000132718.8	SYT11	1	155859720	1_76	0	0.0192839112378623	4.71691781372835	2.86261146787229e-07	-0.105240029787176	1
ENSG00000143622.10	RIT1	1	155911161	1_76	0	0.0218743942803583	5.91516733820142	4.07204008730387e-07	0.284919775873899	2
ENSG00000132680.10	KIAA0907	1	155934601	1_76	0	0.0473174948166234	13.288117758231	1.97876484056149e-06	1.27830097859455	1
ENSG00000116584.17	ARHGEF2	1	156006597	1_76	0	0.0194465394189747	4.79671406840427	2.93558819756082e-07	-0.0350393956592233	1
ENSG00000116586.11	LAMTOR2	1	156055222	1_76	0	0.360638239978656	33.8612460066968	3.84311768328312e-05	3.83555357645743	2
ENSG00000196189.12	SEMA4A	1	156157577	1_76	0	0.215531724580967	28.295074991267	1.91924769161539e-05	3.12607905055238	1
ENSG00000160785.13	SLC25A44	1	156193904	1_76	0	0.0343573382754392	10.2201499722054	1.10505973117815e-06	1.23083334680939	2
ENSG00000242252.1	BGLAP	1	156240066	1_76	0	0.0480977992540709	13.4456520855988	2.03524196344723e-06	1.64732391585427	2
ENSG00000160781.15	PAQR6	1	156248323	1_76	0	0.0249153323099089	7.1542306923085	5.6096865852394e-07	-0.916771531019764	1
ENSG00000198952.8	SMG5	1	156282346	1_76	0	0.026926418302843	7.89365701132656	6.68907112502592e-07	-0.810180021126621	1
ENSG00000163472.18	TMEM79	1	156283240	1_76	0	0.0264376851900763	7.71907641952569	6.42240577105439e-07	0.786469836532891	1
ENSG00000198715.11	GLMP	1	156298013	1_76	0	0.0266856944605024	7.80806316704662	6.5573867836159e-07	-0.79886299411547	1
ENSG00000163467.11	TSACC	1	156337389	1_76	0	0.0262718464574409	7.65911108744524	6.33253996770598e-07	-0.778144607055621	1
ENSG00000163468.14	CCT3	1	156364325	1_76	0	0.0250278955276719	7.19699951677357	5.66871705843244e-07	0.712177884775036	1
ENSG00000116604.17	MEF2D	1	156503322	1_77	0	0.0130159009479583	8.64800615491788	3.54241304624788e-07	-1.20212470490204	1
ENSG00000183856.10	IQGAP3	1	156572426	1_77	0	0.0112476373630916	7.07195350845509	2.50328142247607e-07	0.793292562096383	1
ENSG00000163382.11	NAXE	1	156590832	1_77	0	0.0510862615621572	21.1195138941412	3.39544745577305e-06	-2.01906411225137	1
ENSG00000132692.18	BCAN	1	156645322	1_77	0	0.0183041597290889	11.6246298399164	6.69634627357525e-07	1.30169955601294	1
ENSG00000132688.10	NES	1	156674937	1_77	0	0.0112586864506022	7.3254501595326	2.59555966111178e-07	-1.09669507656595	1
ENSG00000143320.8	CRABP2	1	156705979	1_77	0	0.0104792593898594	6.12730864834014	2.020734803895e-07	-0.143667678406204	1
ENSG00000143303.11	RRNAD1	1	156728106	1_77	0	0.00929618235245488	5.39309682813966	1.57779954174715e-07	0.574021165548241	1
ENSG00000143314.12	MRPL24	1	156741833	1_77	0	0.0602694878039094	23.0630563523579	4.37444876712586e-06	-3.2307372717949	1
ENSG00000198400.11	NTRK1	1	156815190	1_77	0	0.71982937839997	22.8908005251107	5.1856060704407e-05	4.08853689706963	2
ENSG00000027869.11	SH2D2A	1	156821167	1_77	0	0.0234921985923474	14.2646021353824	1.05461100790305e-06	1.61179548589327	1
ENSG00000187800.13	PEAR1	1	156893251	1_77	0	0.00894082906308147	5.00630491773413	1.40865312496853e-07	0.391951075263582	1
ENSG00000132694.18	ARHGEF11	1	157043369	1_77	0	0.0212131652557468	12.4054568846217	8.2818471826168e-07	-0.974930935132419	2
ENSG00000183853.17	KIRREL	1	157988650	1_77	0	0.014081102824596	9.16078410136549	4.05955370775039e-07	1.12368970863201	2
ENSG00000163565.18	IFI16	1	158782693	1_78	0	0.0141283831753092	4.86352788174238	2.16248372945915e-07	0.0691908362089592	2
ENSG00000163568.14	AIM2	1	159194574	1_78	0	0.0528958582007856	17.4603722792899	2.9065924464153e-06	-2.14045156867608	1
ENSG00000213088.9	ACKR1	1	159203354	1_78	0	0.0529672794794527	17.4733660236464	2.91268296109963e-06	-2.10984252702773	1
ENSG00000179639.10	FCER1A	1	159288755	1_78	0	0.123046934507072	25.7024883140291	9.95302150797511e-06	3.04727998972201	2
ENSG00000158714.10	SLAMF8	1	159827477	1_78	0	0.0162531694543877	6.19255489215741	3.16750203043335e-07	0.594599463447014	1
ENSG00000188004.9	C1orf204	1	159839352	1_78	0	0.0478020093226667	16.4856677027902	2.48005702908276e-06	-1.7191391903532	3
ENSG00000243284.1	VSIG8	1	159856126	1_78	0	0.0177496426813212	7.028698353835	3.92620971869313e-07	-0.716985385079433	2
ENSG00000158710.14	TAGLN2	1	159922990	1_78	0	0.0141059468387884	4.84846557065905	2.15236307298767e-07	0.185508820892439	2
ENSG00000143315.6	PIGM	1	160031560	1_79	0	0.0117572044101435	4.80156874366652	1.77662673667816e-07	0.125983055554128	1
ENSG00000162729.13	IGSF8	1	160099056	1_79	0	0.013468778116108	6.08945999561172	2.5811661073601e-07	-0.608003709276891	2
ENSG00000018625.14	ATP1A2	1	160127876	1_79	0	0.0122402389513143	5.18301269873637	1.99655437603396e-07	0.346588799344072	1
ENSG00000132681.16	ATP1A4	1	160151964	1_79	0	0.0599842769431821	20.3532407800731	3.8422000404186e-06	2.02093606333667	2
ENSG00000162734.12	PEA15	1	160204111	1_79	0	0.0122635464299559	5.20103719759961	2.00731261153882e-07	0.305904115613149	1
ENSG00000162735.18	PEX19	1	160286615	1_79	0	0.0201589796064942	9.91720538525917	6.29168290925855e-07	-1.1290651151798	1
ENSG00000122218.14	COPA	1	160342475	1_79	0	0.0128055984741516	5.61088505053395	2.26120650068158e-07	0.405496845687047	2
ENSG00000162736.15	NCSTN	1	160343540	1_79	0	0.021637656269952	10.5902550645613	7.21150005658767e-07	1.30758470542158	1
ENSG00000162738.5	VANGL2	1	160400615	1_79	0	0.0117514135494772	4.79690174053899	1.77402569627072e-07	0.0786526073604524	1
ENSG00000162739.13	SLAMF6	1	160522266	1_79	0	0.0135907828797754	6.17494479455788	2.64111022984559e-07	0.634276922613462	1
ENSG00000066294.14	CD84	1	160579090	1_79	0	0.0278628543991637	12.9982208749401	1.13977333310242e-06	-1.45610794361317	2
ENSG00000117090.14	SLAMF1	1	160635354	1_79	0	0.0141492388139893	6.55673990978683	2.91964471965069e-07	-0.737442495195801	2
ENSG00000117091.9	CD48	1	160711718	1_79	0	0.0172975971220486	8.4629560651945	4.60698541882501e-07	-0.973154515544961	2
ENSG00000158769.17	F11R	1	161014836	1_79	0	0.0171705496714137	8.39296709863841	4.53532790956878e-07	-1.05219636877585	1
ENSG00000215845.10	TSTD1	1	161038745	1_79	0	0.0167316064300718	8.14713310683659	4.28994205193319e-07	-1.0152240014543	2
ENSG00000158773.14	USF1	1	161047766	1_79	0	0.0953276940991317	24.8629394463842	7.45899874100766e-06	2.36338363683401	2
ENSG00000162755.13	KLHDC9	1	161098329	1_79	0	0.0123031344701714	5.23157329932936	2.02561572135071e-07	0.345795175568771	2
ENSG00000143256.4	PFDN2	1	161117821	1_79	0	0.0116654045655119	4.7273150336716	1.73549482859085e-07	0.0619198196696346	1
ENSG00000158793.13	NIT1	1	161118210	1_79	0	0.0119190652751997	4.93109758427322	1.84967219878686e-07	-0.243948580972638	2
ENSG00000143222.11	UFC1	1	161153113	1_79	0	0.015634023793214	7.50323517729696	3.69171614796166e-07	-0.785444623933112	2
ENSG00000143224.17	PPOX	1	161165947	1_79	0	0.0116844471408349	4.74276583691544	1.7440094136595e-07	0.110896427263971	2
ENSG00000158850.14	B4GALT3	1	161177981	1_79	0	0.0129407508757819	5.71038474586324	2.32559358500857e-07	0.45658026915236	1
ENSG00000158864.12	NDUFS2	1	161196933	1_79	0	0.0329717109790539	14.60526626016	1.51551394444168e-06	-1.61270643214383	2
ENSG00000158869.10	FCER1G	1	161215186	1_79	0	0.0157538800180652	7.57570048511721	3.75594568425055e-07	0.788861503450143	3
ENSG00000158882.14	TOMM40L	1	161226376	1_79	0	0.0247534755300717	11.8706175954485	9.24737508184863e-07	-1.43527306253032	1
ENSG00000248485.1	PCP4L1	1	161259053	1_79	0	0.0117265571604858	4.77684314779708	1.76287078114886e-07	0.0944990557852371	1
ENSG00000158887.15	MPZ	1	161309728	1_79	0	0.0145597582748247	6.82796044431855	3.12862949260569e-07	-0.757242352605958	1
ENSG00000143226.13	FCGR2A	1	161505171	1_79	0	0.0133599666194535	6.01256692512878	2.52798370490854e-07	-0.544722958922024	1
ENSG00000173110.7	HSPA6	1	161523790	1_79	0	0.0158372603365827	7.62578909502826	3.80078951546907e-07	0.87350852106233	1
ENSG00000203747.10	FCGR3A	1	161530340	1_79	0	0.0119511990159576	4.956603389781	1.86425201742363e-07	0.243454802493539	1
ENSG00000162746.14	FCRLB	1	161721643	1_79	0	0.0531138451093996	19.1792047220267	3.20588036319666e-06	-2.05591066137815	3
ENSG00000081721.11	DUSP12	1	161749589	1_79	0	0.0120459892910328	5.03144883234964	1.9074119838889e-07	-0.311474557598482	2
ENSG00000118217.5	ATF6	1	161766245	1_79	0	0.0291734680372971	13.4366501715789	1.23363886625786e-06	1.65388202100025	2
ENSG00000198929.12	NOS1AP	1	162060117	1_79	0	0.0218271545274443	10.6731943085743	7.33162954595978e-07	1.28750846258	1
ENSG00000239887.4	C1orf226	1	162064100	1_79	0	0.0273672951050461	12.8271149615588	1.10476481963825e-06	1.47061196286204	1
ENSG00000198574.5	SH2D1B	1	162412043	1_80	0	0.0311157250891654	14.6799689245088	1.43752046354257e-06	1.57563321958784	1
ENSG00000152332.15	UHMK1	1	162496869	1_80	0	0.0112566763731303	5.01762528015552	1.77753179945329e-07	-0.214193258101986	1
ENSG00000117143.13	UAP1	1	162560869	1_80	0	0.0150101943809423	7.74507407203344	3.65865000333649e-07	0.860626425924335	2
ENSG00000162733.16	DDR2	1	162631124	1_80	0	0.0131214977678457	6.46998398581423	2.67174859884876e-07	-0.641052003829137	1
ENSG00000132196.13	HSD17B7	1	162790775	1_80	0	0.0127436597142762	6.19307163211059	2.48375779583434e-07	0.594583289649647	1
ENSG00000117152.13	RGS4	1	163069785	1_80	0	0.0332134319570951	15.3032008848852	1.59957646895363e-06	-1.57445845711837	1
ENSG00000143228.12	NUF2	1	163266611	1_80	0	0.0118924051595929	5.53801849426715	2.07268389115931e-07	-0.432873406121228	1
ENSG00000162763.3	LRRC52	1	165544180	1_81	0	0.129572379955296	20.7960585887808	8.48012866883848e-06	2.35524505494632	1
ENSG00000162761.14	LMX1A	1	165356504	1_81	0	0.0249343109046889	4.83738110844639	3.79591648012207e-07	-0.260570566831264	2
ENSG00000143171.12	RXRG	1	165445274	1_81	0	0.0406769539006684	9.5126868742573	1.21775689827872e-06	-1.08047328725726	1
ENSG00000143198.12	MGST3	1	165630412	1_81	0	0.0524113851976559	11.9483276720646	1.97079628923126e-06	1.71518800160415	1
ENSG00000143149.12	ALDH9A1	1	165685614	1_81	0	0.0273306577059945	5.71178603332341	4.91282152125991e-07	0.563830342208139	2
ENSG00000143179.14	UCK2	1	165868741	1_81	0	0.0252771949199928	4.96746958877951	3.95160083129453e-07	-0.287446209531538	1
ENSG00000143195.12	ILDR2	1	166975572	1_82	0	0.0369286216786183	17.1991089780147	1.99883994743869e-06	-1.92823914714505	1
ENSG00000143194.12	MAEL	1	166975691	1_82	0	0.0235434263425623	12.9033713301478	9.56052708957448e-07	-1.50208228691639	1
ENSG00000143157.11	POGK	1	166839016	1_82	0	0.0119384778274741	6.45645941838903	2.42578528076511e-07	0.762725728307871	1
ENSG00000152382.5	TADA1	1	166862708	1_82	0	0.0130759062810309	7.318807556391	3.01176512951118e-07	-0.780722907753028	2
ENSG00000198842.9	DUSP27	1	167093281	1_82	0	0.0263424893281371	13.9732806674574	1.15841499040629e-06	1.48170040722893	2
ENSG00000143167.11	GPA33	1	167090225	1_82	0	0.0134067480849505	7.55564505803134	3.18789472083207e-07	0.922750527854279	1
ENSG00000143162.7	CREG1	1	167544411	1_82	0	0.0113627259710762	5.98824994128735	2.14136857849661e-07	-0.573934901969922	3
ENSG00000198771.10	RCSD1	1	167630073	1_82	0	0.078448242036185	24.4670430239394	6.04051093944293e-06	-2.28092322945882	1
ENSG00000197965.11	MPZL1	1	167720961	1_82	0	0.012358423160916	6.7840058960585	2.63850700824034e-07	0.722548083621775	2
ENSG00000143164.15	DCAF6	1	167936173	1_82	0	0.0664655105281226	22.8562519143439	4.78090740713334e-06	2.27288032722161	2
ENSG00000143158.10	MPC2	1	167936749	1_82	0	0.0132579893042519	7.44987838451057	3.10839227640938e-07	-0.896772580352329	1
ENSG00000143155.12	TIPRL	1	168178854	1_82	0	0.0149684762398057	8.60048500162636	4.05144090704285e-07	-1.00099811616059	1
ENSG00000143196.4	DPT	1	168728704	1_82	0	0.0103420026118941	5.09693879974754	1.65891080457377e-07	0.310651035258653	1
ENSG00000203740.3	METTL11B	1	170146015	1_83	0	0.0257349515424686	5.55450753909994	4.49860528462312e-07	0.559196178007726	2
ENSG00000143156.13	NME7	1	169367379	1_83	0	0.0507666727436407	12.056418637632	1.92622047066912e-06	-2.40677707213516	2
ENSG00000117475.13	BLZF1	1	169368400	1_83	0	0.0274673694839773	6.17569042114851	5.33840551547252e-07	-1.24540591941067	1
ENSG00000117477.12	CCDC181	1	169447020	1_83	0	0.0255319535446182	5.47890671363886	4.4023739020728e-07	-0.226957522904718	2
ENSG00000198734.10	F5	1	169586812	1_83	0	0.0289906475135279	6.69022446120533	6.10390236287146e-07	0.724024271710564	1
ENSG00000174175.16	SELP	1	169629757	1_83	0	0.0254087774825402	5.43301656093089	4.34443968779775e-07	0.562494508917381	1
ENSG00000000460.16	C1orf112	1	169662499	1_83	0	0.0323979846190874	7.75106931353494	7.90293826045889e-07	0.96499319630477	1
ENSG00000171806.11	METTL18	1	169795279	1_83	0	0.0261428754315226	5.70433898152735	4.69318477228447e-07	0.554267620166134	1
ENSG00000000457.13	SCYL3	1	169893652	1_83	0	0.0308691530437234	7.2893224676513	7.08142811228118e-07	0.890325528538082	3
ENSG00000075945.12	KIFAP3	1	170084466	1_83	0	0.0414563745714676	10.1106400370156	1.31910371083227e-06	1.29580814536827	1
ENSG00000120370.12	GORAB	1	170532026	1_83	0	0.0246862302083138	5.15823331770054	4.00741879406553e-07	-0.262348139475757	2
ENSG00000180999.10	C1orf105	1	172462846	1_84	0	0.0148676846929251	5.59768497792691	2.61915240286954e-07	0.442046990901382	1
ENSG00000116132.11	PRRX1	1	170662279	1_84	0	0.0213949414022883	9.05419498214513	6.09635035555454e-07	-1.15424182232506	2
ENSG00000007933.12	FMO3	1	171090482	1_84	0	0.0142908493376367	5.22240478872611	2.34875406811046e-07	0.283304937305365	1
ENSG00000094963.13	FMO2	1	171177466	1_84	0	0.0203225014829308	8.56523503202413	5.47804281425131e-07	0.900497567419705	2
ENSG00000010932.16	FMO1	1	171248552	1_84	0	0.0157487559129038	6.14384488803222	3.04505729301161e-07	-0.480107162040651	1
ENSG00000076258.9	FMO4	1	171313714	1_84	0	0.0135449030004166	4.71411972655618	2.00948829687601e-07	-0.0877698323087631	1
ENSG00000117523.15	PRRC2C	1	171486183	1_84	0	0.0340346781885911	13.4797714686576	1.44382032638932e-06	-1.4606738408458	1
ENSG00000034971.16	MYOC	1	171630304	1_84	0	0.0156891172249778	6.10784291622673	3.0157500300368e-07	0.499293295973778	3
ENSG00000010165.19	METTL13	1	171781911	1_84	0	0.0136506390065004	4.78783555698089	2.05684318091457e-07	0.110745662067129	1
ENSG00000197959.13	DNM3	1	171841015	1_84	0	0.0221363734028514	9.37825176750535	6.53337119254044e-07	1.15974047613921	2
ENSG00000135845.9	PIGC	1	172394348	1_84	0	0.0140865798290176	5.08589079467835	2.25466262205676e-07	-0.438483780950842	3
ENSG00000094975.13	SUCO	1	172532503	1_84	0	0.026216165129516	10.9887546123467	9.06622750571233e-07	1.30551962203525	2
ENSG00000117560.7	FASLG	1	172658724	1_84	0	0.0533347316036346	17.7903969192907	2.98610259764628e-06	1.77184598969553	1
ENSG00000152061.23	RABGAP1L	1	174159856	1_85	0	0.0644870626305306	13.5470412147233	2.74932461990169e-06	2.13811027819944	1
ENSG00000117586.10	TNFSF4	1	173208174	1_85	0	0.026912879991945	5.16121616222645	4.37140653418957e-07	-0.328827186614952	1
ENSG00000076321.10	KLHL20	1	173714815	1_85	0	0.0257123907882996	4.72636382019351	3.82453450003764e-07	0.422331220030591	1
ENSG00000117593.9	DARS2	1	173823764	1_85	0	0.0347929069390416	7.61293427310976	8.33588605327858e-07	-1.25663462145152	2
ENSG00000117601.13	SERPINC1	1	173917488	1_85	0	0.0257664267711909	4.74636298216043	3.84878913276711e-07	-0.014489944152536	2
ENSG00000135870.11	RC3H1	1	174023397	1_85	0	0.0257034292345794	4.72304220144567	3.82051464330239e-07	-0.145816378335962	1
ENSG00000120333.4	MRPS14	1	175019430	1_85	0	0.0358095765834287	7.88837902352895	8.88988062344368e-07	1.31620497648309	2
ENSG00000120332.15	TNN	1	175066959	1_85	0	0.0267841575315657	5.11551381800527	4.31197492262424e-07	-0.345452067795797	2
ENSG00000235750.9	KIAA0040	1	175170427	1_86	0	0.0511882034644451	18.5068405741169	2.98133751515935e-06	1.96040076413045	3
ENSG00000143207.19	RFWD2	1	176207677	1_86	0	0.0290325528905889	13.0739374233453	1.19453973744319e-06	-1.46481858564915	1
ENSG00000198797.6	BRINP2	1	177170676	1_86	0	0.01686480689853	7.90585996124508	4.19603849560409e-07	-0.925122982840597	1
ENSG00000120341.18	SEC16B	1	177955219	1_87	0	0.0233495174029656	4.91712960974595	3.61325438532325e-07	0.249620860263607	3
ENSG00000075391.16	RASAL2	1	178093905	1_87	0	0.0325536090708161	8.19278915355254	8.39343817243439e-07	-1.08466814769174	2
ENSG00000116191.17	RALGPS2	1	178725006	1_87	0	0.0238739364493696	5.3249190017581	4.00079236912874e-07	0.727242162490934	1
ENSG00000116194.12	ANGPTL1	1	178872845	1_87	0	0.455280404027175	20.8625822462057	2.98920701992821e-05	3.66577294856463	1
ENSG00000143340.6	FAM163A	1	179743263	1_89	0	0.0133235975005654	6.02247690884086	2.52525722067527e-07	0.688465107031542	1
ENSG00000186283.13	TOR3A	1	179061234	1_89	0	0.0121775591597508	5.17011686206644	1.98138824218229e-07	-0.379333375858828	1
ENSG00000057252.12	SOAT1	1	179294221	1_89	0	0.0256204522044553	12.2342874129803	9.86448560584071e-07	-1.68906445721135	1
ENSG00000169905.12	TOR1AIP2	1	179878500	1_89	0	0.0143764940454937	6.74360242366161	3.05108228657855e-07	-0.986346623143412	1
ENSG00000135837.15	CEP350	1	179954679	1_89	0	0.0321697587449086	14.4056935203637	1.45844799783226e-06	1.82178689155805	2
ENSG00000116260.16	QSOX1	1	180154450	1_89	0	0.0384476762111086	16.1109204081234	1.94939308809478e-06	1.88879413817668	1
ENSG00000230124.6	ACBD6	1	180503235	1_89	0	0.0146147717539209	6.89948848008757	3.17334948907918e-07	-0.775004094663748	1
ENSG00000143324.13	XPR1	1	180544519	1_89	0	0.0123451304434505	5.29960636085409	2.05896170697092e-07	-0.407400741067127	1
ENSG00000135835.11	KIAA1614	1	180921075	1_89	0	0.0480911577074398	18.2586193696777	2.76338974057694e-06	1.89636755202187	2
ENSG00000135823.13	STX6	1	181030215	1_89	0	0.016332977042259	7.95403535081585	4.08847966597405e-07	-0.879222282231522	1
ENSG00000153029.14	MR1	1	181051094	1_89	0	0.0752587926521892	22.5886566725692	5.35003502335887e-06	-2.25109102931429	1
ENSG00000162783.10	IER5	1	181091095	1_89	0	0.0195350462128201	9.65412664871093	5.93521435534993e-07	1.231706285935	1
ENSG00000135828.11	RNASEL	1	182574531	1_90	0	0.0348988232494198	8.78285807380659	9.64618577712683e-07	-0.97448459018652	2
ENSG00000135838.13	NPL	1	182784538	1_90	0	0.0547678380233854	13.1094177352854	2.25952928084936e-06	1.60274071443915	1
ENSG00000135862.5	LAMC1	1	183023026	1_91	0	0.0186050332195056	5.45790042504873	3.19569285411939e-07	-0.460951667033558	2
ENSG00000058085.14	LAMC2	1	183186170	1_91	0	0.0189848859232767	5.64335377685349	3.37174127401248e-07	-0.582283830306378	1
ENSG00000157064.10	NMNAT2	1	183417693	1_91	0	0.0413124914002912	13.052657168323	1.69702910747715e-06	1.61042501789489	2
ENSG00000116698.21	SMG7	1	183471970	1_91	0	0.0323476114651464	10.6522700172813	1.08440961165192e-06	1.31247243224248	2
ENSG00000162704.15	ARPC5	1	183635017	1_91	0	0.0260073966686863	8.57387290739792	7.01750768486315e-07	-1.10851038922919	2
ENSG00000198756.10	COLGALT2	1	184018220	1_91	0	0.0228069712533313	7.62711676795135	5.47440576271164e-07	-1.22481835867716	1
ENSG00000198860.11	TSEN15	1	184051811	1_91	0	0.0297147159202817	9.88481180019867	9.24376639061512e-07	-1.19336898892718	1
ENSG00000116406.18	EDEM3	1	184736303	1_92	1	0.395186489043603	27.479434443234	3.41758127939397e-05	4.74520971711515	1
ENSG00000135842.16	FAM129A	1	184974705	1_92	0	0.084392754274843	21.0879090007771	5.60076890447589e-06	2.84070635672942	1
ENSG00000121486.11	TRMT1L	1	185156912	1_92	0	0.0200449859741979	6.17589867469442	3.895963616896e-07	-0.991379767451248	1
ENSG00000116668.12	SWT1	1	185156912	1_92	0	0.0200449859741979	6.17589867469442	3.895963616896e-07	0.991379767451248	1
ENSG00000116679.15	IVNS1ABP	1	185317057	1_92	0	0.0207481255205316	5.99757178261899	3.91618585963284e-07	-0.349980605872637	1
ENSG00000116690.12	PRG4	1	186293373	1_92	0	0.018059355350676	4.82653087740497	2.7431294720465e-07	0.0286809176225253	1
ENSG00000157181.15	C1orf27	1	186369764	1_92	0	0.0206920684218894	6.07303967188156	3.9547496622992e-07	0.762208496654792	1
ENSG00000262180.1	OCLM	1	186400848	1_92	0	0.0226680775015596	6.86750280172822	4.89916997903262e-07	-0.710102979344412	1
ENSG00000162670.10	BRINP3	1	190477123	1_95	0	0.0196009466421021	4.7542854117669	2.93272451888465e-07	0.028141312419769	2
ENSG00000090104.11	RGS1	1	192575665	1_96	0	0.0287222817166741	13.8984204063426	1.25629998781367e-06	-1.50883072362951	2
ENSG00000116741.7	RGS2	1	192808677	1_96	0	0.0108995633557777	4.76808979170379	1.63554500559277e-07	0.0799650582845494	1
ENSG00000116747.12	TROVE2	1	193058991	1_96	0	0.0374365012147545	14.1378430998551	1.66566394248927e-06	2.7689248547101	1
ENSG00000116750.13	UCHL5	1	193058704	1_96	0	0.0152159635175805	8.02929339792756	3.84490629275527e-07	-1.0362985894699	1
ENSG00000023572.8	GLRX2	1	193106964	1_96	0	0.0261098437523772	11.6323715798226	9.55831883843354e-07	2.52240790983552	1
ENSG00000162630.5	B3GALT2	1	193853498	1_96	0	0.0812776620895179	23.5436425151384	6.02218137522054e-06	2.62774655187015	1
ENSG00000000971.15	CFH	1	196651787	1_98	0	0.0287805736091985	10.6623312729107	9.65740824806818e-07	0.723269751185835	1
ENSG00000177888.7	ZBTB41	1	197200897	1_98	0	0.0169081612702519	6.91202697244782	3.67799199237393e-07	-0.542818283013607	1
ENSG00000213047.12	DENND1B	1	197777356	1_99	0	0.0364199167234859	11.5795985067849	1.32721543492295e-06	1.61484355575371	1
ENSG00000203724.10	C1orf53	1	197902889	1_99	0	0.0385900891100972	12.1338178534356	1.47360886789708e-06	-1.39579768184451	1
ENSG00000151414.14	NEK7	1	198156916	1_99	0	0.0277326444764846	8.97679176891247	7.83468263709293e-07	-1.27639712552155	2
ENSG00000118197.13	DDX59	1	200667218	1_101	0	0.0199257990022141	4.71432296625593	2.95626968841108e-07	0.191987110124277	1
ENSG00000118200.14	CAMSAP2	1	200740002	1_101	0	0.138509466715974	23.470090029606	1.02306490359732e-05	-2.82613016443023	2
ENSG00000116852.14	KIF21B	1	201032570	1_101	0	0.0344532029206746	9.93272459407462	1.07697834171978e-06	-0.762044676896161	1
ENSG00000116857.16	TMEM9	1	201156198	1_101	0	0.0213439733267867	5.36798453973112	3.60574906483079e-07	0.417310103869865	1
ENSG00000081277.12	PKP1	1	201298055	1_101	0	0.100636269674263	20.3032841395121	6.43027869967688e-06	2.20232196898795	1
ENSG00000118194.18	TNNT2	1	201378187	1_101	0	0.0337473490261162	9.73520344701405	1.03393602776561e-06	1.15225900478873	1
ENSG00000159166.13	LAD1	1	201400120	1_101	0	0.11759369716915	21.8416231704036	8.0830995700546e-06	-2.28054681204856	1
ENSG00000174307.6	PHLDA3	1	201468349	1_101	0	0.0203986128837478	4.93724030157549	3.16952276370641e-07	0.226187689229139	1
ENSG00000198700.9	IPO9	1	201828710	1_102	0	0.0156114836328162	4.75268498061315	2.33502847444166e-07	-0.130228294334997	2
ENSG00000198892.6	SHISA4	1	201888432	1_102	0	0.0175508363673357	5.86407887736934	3.23896752902745e-07	0.406886422333055	1
ENSG00000134375.10	TIMM17A	1	201955775	1_102	0	0.0195175074624344	6.87298545699297	4.22161624860941e-07	0.547093959235985	2
ENSG00000176393.10	RNPEP	1	201982463	1_102	0	0.120278701592227	24.4210606200394	9.24404873859465e-06	2.53332231147574	2
ENSG00000163435.15	ELF3	1	202007718	1_102	0	0.142386604721664	26.1052754099375	1.16978591329926e-05	-2.6635350511541	2
ENSG00000143851.15	PTPN7	1	202161626	1_102	0	0.0300109400201483	10.96986240849	1.03607156092598e-06	1.44749224809187	2
ENSG00000133067.17	LGR6	1	202226698	1_102	0	0.0161354055099442	5.06590581063312	2.5724442345257e-07	0.379400026210189	1
ENSG00000077157.21	PPP1R12B	1	202348568	1_102	0	0.0259551882677614	9.58531833203885	7.8296022053064e-07	1.19556417143817	2
ENSG00000143858.11	SYT2	1	202583711	1_102	0	0.0156616930329173	4.78315168232428	2.35755500728377e-07	0.196004579684126	1
ENSG00000117139.16	KDM5B	1	202809133	1_102	0	0.0219632449536982	7.99545911028154	5.52648359914875e-07	-0.833614873894617	1
ENSG00000183155.4	RABIF	1	202888450	1_102	0	0.0353388766115272	12.5312762186179	1.39366058043236e-06	-1.42162406695348	1
ENSG00000159346.12	ADIPOR1	1	202958379	1_102	0	0.0294902783137562	10.8028416879802	1.00259574374511e-06	1.25523767588347	1
ENSG00000163485.16	ADORA1	1	203047192	1_102	0	0.0175498093042288	5.86353655569237	3.23847845820275e-07	-0.686506173665977	1
ENSG00000133055.8	MYBPH	1	203175705	1_102	0	0.0231198667244429	8.48377394098908	6.17281679651458e-07	-0.953380816143879	1
ENSG00000133048.12	CHI3L1	1	203186284	1_102	0	0.0303397696976199	11.073877942495	1.05735539579313e-06	1.27789073962103	2
ENSG00000159388.5	BTG2	1	203305490	1_102	0	0.0192591272993871	6.7463603051615	4.08898115915574e-07	-0.70702710775918	1
ENSG00000122176.10	FMOD	1	203350611	1_102	0	0.043080789990923	14.429088938638	1.95628237669963e-06	-1.52425572366351	2
ENSG00000188783.5	PRELP	1	203475432	1_103	0	0.0162978580058808	4.83729663759062	2.48108831774821e-07	-0.218754265999944	1
ENSG00000058668.14	ATP2B4	1	203626383	1_103	0	0.0194704775413549	6.4799781370138	3.9706272394745e-07	0.584499375852875	1
ENSG00000257315.2	ZBED6	1	203795675	1_103	0	0.019327228786275	6.40466384925648	3.89560488660299e-07	0.547408044863229	1
ENSG00000182004.12	SNRPE	1	203861894	1_103	0	0.027413834925426	9.80352823399046	8.45787321932588e-07	1.20099349694305	1
ENSG00000143842.14	SOX13	1	204072756	1_103	0	0.0286807805005517	10.693201800603	9.65178640367073e-07	1.56820232540189	1
ENSG00000143850.13	PLEKHA6	1	204285634	1_103	0	0.0580233073931434	16.700230591225	3.04953710458728e-06	2.16770049863766	2
ENSG00000158615.8	PPP1R15B	1	204412128	1_103	0	0.0280009206763138	10.0247790858294	8.83397357641064e-07	1.24788266276114	1
ENSG00000133056.13	PIK3C2B	1	204495022	1_103	0	0.120070823126666	23.6004841929116	8.91799808414927e-06	-2.3497095117848	2
ENSG00000198625.12	MDM4	1	204517114	1_103	0	0.0198439003041222	6.64150115561656	4.14765154181434e-07	-0.884875795041022	1
ENSG00000170382.11	LRRN2	1	204685959	1_103	0	0.0471833133516173	15.0039528871451	2.22793799790741e-06	1.64986326977874	1
ENSG00000163531.15	NFASC	1	204828332	1_104	0	0.0560942881006584	14.1454497816371	2.49714853428925e-06	1.97209152850359	1
ENSG00000184144.11	CNTN2	1	204990430	1_104	0	0.0238819508536569	5.96908559375057	4.48628211733676e-07	-0.751490891388117	3
ENSG00000174529.7	TMEM81	1	205085278	1_104	0	0.0245920533627649	6.24806968108541	4.8355917789084e-07	-0.982674988310275	1
ENSG00000133059.16	DSTYK	1	205210869	1_104	0	0.0251692311223863	6.46901459914747	5.12409359378745e-07	1.06983447487347	3
ENSG00000163545.8	NUAK2	1	205321732	1_104	0	0.033308470872125	9.14213114005621	9.58321244697814e-07	1.21678046614507	2
ENSG00000117266.15	CDK18	1	205504852	1_104	0	0.109334577898701	20.6528030348452	7.10633226407791e-06	-2.11718373445978	2
ENSG00000174514.12	MFSD4A	1	205605483	1_104	0	0.0209434344679272	4.71989844585228	3.11092492292713e-07	-0.0496814819448896	1
ENSG00000158711.13	ELK4	1	205632336	1_104	0	0.0295895236814051	8.01152762845125	7.46040290559016e-07	-0.798528393473083	1
ENSG00000158715.5	SLC45A3	1	205680319	1_104	0	0.0313232220944932	8.55506567244298	8.4333233284524e-07	-0.986514120225872	1
ENSG00000069275.12	NUCKS1	1	205749730	1_104	0	0.0234700542398572	5.80347307689562	4.28658106252923e-07	0.732182858705546	1
ENSG00000117280.12	RAB29	1	205775418	1_104	0	0.0215494724868499	4.99117395883808	3.38491933706776e-07	-0.270005861705558	1
ENSG00000133065.10	SLC41A1	1	205813381	1_104	0	0.0385868989861371	10.5495284240081	1.28109665857419e-06	-1.37743758989076	2
ENSG00000162877.12	PM20D1	1	205820154	1_104	0	0.0502228945783076	13.0799160405223	2.06735790704843e-06	1.61581823641288	1
ENSG00000174502.18	SLC26A9	1	205943691	1_104	0	0.0742047805767138	16.8555067230382	3.93624998549939e-06	1.79745660883928	1
ENSG00000263528.7	IKBKE	1	206473875	1_106	0	0.00290172484593509	6.53949813641607	5.97186006230755e-08	0.646557940440791	1
ENSG00000266094.7	RASSF5	1	206508423	1_106	0	0.00334712394492953	7.91156439412789	8.33380118753418e-08	0.856476056151578	1
ENSG00000143486.15	EIF2D	1	206612049	1_106	0	0.00328963903636059	7.71760947621116	7.98987562716146e-08	0.89876497731607	1
ENSG00000162889.10	MAPKAPK2	1	206684062	1_106	0	0.00238761583431391	4.72729124535142	3.55210490845578e-08	-0.0686195502734957	1
ENSG00000162896.5	PIGR	1	206945992	1_106	0	0.0164317006365696	22.7493096913728	1.17641271718767e-06	2.0653622387074	2
ENSG00000182795.12	C1orf116	1	207032059	1_106	0	0.0024109390747481	4.8195303544272	3.65678923111058e-08	-0.0817346452088091	2
ENSG00000123836.14	PFKFB2	1	207034990	1_106	0	0.0271405528967978	27.367045290423	2.33752129110503e-06	-2.32727483213699	1
ENSG00000123843.12	C4BPB	1	207087851	1_106	0	0.00252878811415003	5.27602577556967	4.19883031250898e-08	0.491000440752958	2
ENSG00000196352.14	CD55	1	207321071	1_106	0	0.131642067945632	28.8530629831958	1.19535139688988e-05	3.51868033232039	2
ENSG00000117335.19	CD46	1	207751561	1_106	0	0.0142071144103002	20.6880488572436	9.24984349656464e-07	-2.17738346507899	3
ENSG00000174059.16	CD34	1	207914223	1_106	0	0.0154141744749596	21.3679397131471	1.0365539093414e-06	-2.28369865888331	1
ENSG00000076356.6	PLXNA2	1	208131608	1_106	0	0.00321665443918273	7.5376258274015	7.63041144363546e-08	0.804666470408757	2
ENSG00000123689.5	G0S2	1	209672996	1_106	0	0.00692044285831461	14.1000217750039	3.07087857257206e-07	-1.12381483333635	2
ENSG00000009790.14	TRAF3IP3	1	209756258	1_106	0	0.00326958417506706	7.83900241841009	8.06607572384487e-08	0.870223811415999	1
ENSG00000117597.17	DIEXF	1	209827828	1_106	0	0.00264784085907477	5.89936513358176	4.91593498218712e-08	-0.605549000123204	2
ENSG00000082497.11	SERTAD4	1	210233686	1_106	0	0.01085184976831	18.6880237273019	6.38228396669414e-07	-2.01068876478744	1
ENSG00000082512.14	TRAF5	1	211326278	1_107	0	0.0122468377077215	4.88676419075266	1.88345097024909e-07	0.190941809679485	2
ENSG00000143493.12	INTS7	1	212035474	1_107	0	0.0167935675536978	7.88086634589308	4.16510449471664e-07	0.969741451723401	1
ENSG00000066027.11	PPP2R5A	1	212052742	1_107	0	0.0211371109909095	10.0663067243483	6.69614363630635e-07	-1.40328352451663	2
ENSG00000065600.12	TMEM206	1	212399917	1_107	0	0.019480245864402	9.29033821748336	5.69554034378878e-07	1.04858471648998	2
ENSG00000162772.16	ATF3	1	212565261	1_107	0	0.0126646223194984	5.20462372965654	2.07439068748778e-07	-0.367558957097375	1
ENSG00000123685.8	BATF3	1	212699839	1_108	0	0.0221185016799319	5.68214822436211	3.95528002939933e-07	-0.476656871699214	1
ENSG00000203705.10	TATDN3	1	212790498	1_108	0	0.0218573870487198	5.56918484026248	3.83088265134286e-07	-0.636333333333468	1
ENSG00000162769.12	FLVCR1	1	212858122	1_108	0	0.0294821615167188	8.41990210330789	7.81223568435593e-07	0.913731966872434	1
ENSG00000143494.15	VASH2	1	212954779	1_108	0	0.0493987639596009	13.3637315980769	2.07755629459538e-06	1.46751429638191	1
ENSG00000174606.13	ANGEL2	1	213008574	1_108	0	0.063222763174718	15.7445993729941	3.13266576483575e-06	-1.88447558746297	3
ENSG00000143499.13	SMYD2	1	214280940	1_108	0	0.0203212010263817	4.87621461945363	3.11846703832835e-07	-0.168143082618429	1
ENSG00000152104.11	PTPN14	1	214552794	1_109	0	0.0183392378611895	4.88743707341354	2.82079442024103e-07	0.212718470212607	1
ENSG00000117724.12	CENPF	1	214602949	1_109	0	0.0302633356505416	9.65583927550309	9.19635645758141e-07	-1.11731760316234	2
ENSG00000136636.12	KCTD3	1	215567710	1_109	0	0.0303341023203955	9.67812648757996	9.23913716724197e-07	1.45830760169193	1
ENSG00000092978.10	GPATCH2	1	217631213	1_110	0	0.00905593091699153	4.85388998747586	1.38334977388981e-07	-0.146370824330484	3
ENSG00000162814.10	SPATA17	1	217631425	1_110	0	0.00892920173987344	4.77323940272432	1.34132749169604e-07	0.302805566898114	1
ENSG00000067533.5	RRP15	1	218285209	1_110	0	0.0110147789419903	8.36216232537688	2.89870055108876e-07	1.52715355054082	1
ENSG00000143353.11	LYPLAL1	1	219174471	1_111	0	0.0177337420982205	6.14518902809414	3.42960898585182e-07	0.266085455076404	1
ENSG00000162813.17	BPNT1	1	220090119	1_112	0	0.0139394509937251	6.13322921615964	2.69056717120604e-07	0.731479775783659	1
ENSG00000067704.9	IARS2	1	220094327	1_112	0	0.0210868848462776	10.0631255690989	6.67812112732555e-07	1.27835428299431	1
ENSG00000118873.15	RAB3GAP2	1	220271734	1_112	0	0.0166223332379907	7.80307245889347	4.08193982426389e-07	-1.00166168884102	1
ENSG00000162817.6	C1orf115	1	220688326	1_112	0	0.0122020596457423	4.87150432556244	1.8707045810597e-07	0.194454711145515	2
ENSG00000117791.15	MARC2	1	220747806	1_112	0	0.0138914494740725	6.10049465471331	2.66699123418743e-07	0.60264291164042	3
ENSG00000186205.12	MARC1	1	220786518	1_112	0	0.0124437040014531	5.0573320070895	1.98052400703993e-07	0.3478876308308	3
ENSG00000136630.12	HLX	1	220800041	1_112	0	0.0121723912457489	4.84845999943659	1.85732837517405e-07	0.251516417226318	1
ENSG00000143498.17	TAF1A	1	222589893	1_114	0	0.0142390018029316	6.67687783824906	2.99200247917516e-07	-0.802690615307033	1
ENSG00000154305.16	MIA3	1	222618304	1_114	0	0.0178812438573679	8.83823655899708	4.97361679728755e-07	1.15190726141077	1
ENSG00000154309.8	DISP1	1	223031840	1_114	0	0.0506955661476566	18.7902003604091	2.99785319869723e-06	1.79610516198475	1
ENSG00000187554.11	TLR5	1	223052314	1_114	0	0.0517675053974059	18.9918699622076	3.09409710271283e-06	-2.30038030957962	2
ENSG00000162909.17	CAPN2	1	223701253	1_114	0	0.044067115422914	17.443268961519	2.41908692472854e-06	-2.07612150511113	2
ENSG00000143514.16	TP53BP2	1	223846177	1_114	0	0.0155697989311075	7.52430856105193	3.68687636949305e-07	-1.03485942475306	1
ENSG00000143753.12	DEGS1	1	224192776	1_114	0	0.0136945538209141	6.30722109574384	2.71828454578286e-07	-0.536583973977467	1
ENSG00000143748.17	NVL	1	224324837	1_114	0	0.0117865436923021	4.88533655906767	1.81213242964847e-07	-0.175261071266272	2
ENSG00000143771.11	CNIH4	1	224356827	1_114	0	0.014639030468091	6.93960689919492	3.19709954347983e-07	0.872562427770783	2
ENSG00000162923.14	WDR26	1	224436689	1_114	0	0.0138694682225058	6.42753526824927	2.80551924293694e-07	0.782506114132392	1
ENSG00000154380.17	ENAH	1	225654042	1_115	0	0.0216728980124546	7.73348741291122	5.2747434801962e-07	1.02708158955523	1
ENSG00000143742.12	SRP9	1	225779895	1_115	0	0.0276936493645701	10.0679220300698	8.77463391587781e-07	1.23148969545132	1
ENSG00000143819.12	EPHX1	1	225818396	1_115	0	0.0187690183896879	6.36609449899572	3.76030969624746e-07	-0.724482503845683	1
ENSG00000196187.11	TMEM63A	1	225868963	1_115	0	0.0167182465842022	5.26733359919709	2.77134456065479e-07	0.416989048908136	2
ENSG00000243709.1	LEFTY1	1	225892682	1_115	0	0.0159158746159607	4.80055459676868	2.40453385478213e-07	0.107137675472411	2
ENSG00000143811.18	PYCR2	1	225924245	1_115	0	0.015805649410124	4.73461160207769	2.35508006431219e-07	-0.0243781216289383	1
ENSG00000143768.12	LEFTY2	1	225941740	1_115	0	0.0160182836617707	4.86141720864724	2.45068700461127e-07	0.170975445356911	1
ENSG00000143751.9	SDE2	1	225999428	1_115	0	0.0170059124703199	5.42928561586533	2.90570554453359e-07	-0.466387572312715	1
ENSG00000163041.9	H3F3A	1	226078328	1_115	0	0.0349917685843189	12.3014675003502	1.35466462741547e-06	1.71307035432134	1
ENSG00000143799.12	PARP1	1	226419715	1_115	0	0.305120871956938	33.9047866724862	3.25568146208166e-05	3.40459869450562	1
ENSG00000203685.9	STUM	1	226549501	1_115	0	0.0201789854087961	7.05442042549411	4.4799136071791e-07	0.816004961502091	1
ENSG00000143772.9	ITPKB	1	226738931	1_116	0	0.0158985147741246	8.63617709173314	4.32102787328801e-07	-0.989929819603531	1
ENSG00000143801.16	PSEN2	1	226870739	1_116	0	0.0105124402714977	4.71549158327941	1.56005348854696e-07	-0.188930038095453	1
ENSG00000163050.16	COQ8A	1	226897945	1_116	0	0.0105448095205524	4.74459773443319	1.57451611502113e-07	0.12591123514329	1
ENSG00000143776.18	CDC42BPA	1	227319345	1_116	0	0.0238353373610422	12.4845413599813	9.36489407255421e-07	1.98170511669282	1
ENSG00000181450.17	ZNF678	1	227563411	1_116	0	0.0107216695341354	4.90206611758514	1.65405731941156e-07	-0.287766444583618	1
ENSG00000143740.14	SNAP47	1	227730861	1_116	0	0.0128369778035177	6.60785990277776	2.66951638376583e-07	-0.916070761698098	1
ENSG00000162910.18	MRPL55	1	228102142	1_116	0	0.0114695764281421	5.54079160579466	1.99999159082404e-07	-0.911753684933265	1
ENSG00000143774.16	GUK1	1	228129984	1_116	0	0.0133258284315401	6.96215571932073	2.91975844928258e-07	-1.26658612117829	2
ENSG00000181873.12	IBA57	1	228204107	1_116	0	0.185676804014219	32.5045266142612	1.89937392376843e-05	-3.61404351442848	1
ENSG00000154370.15	TRIM11	1	228407706	1_116	0	0.0188546920829883	10.2553746734008	6.08527136283568e-07	-1.49459795391586	1
ENSG00000162931.11	TRIM17	1	228338310	1_116	0	0.047080286626631	18.9921253124961	2.81398409889792e-06	2.56059866855759	2
ENSG00000196890.4	HIST3H2BB	1	228458562	1_116	0	0.0217044134063006	11.5933541400594	7.91892316136054e-07	-1.59727205681199	1
ENSG00000168159.11	RNF187	1	228484557	1_116	0	0.0196824452820105	10.6636628465266	6.6053286656523e-07	1.80984601046404	4
ENSG00000168118.11	RAB4A	1	229271486	1_117	0	0.0178371785977675	5.16333263209672	2.89844616648068e-07	0.41392640614695	1
ENSG00000069248.11	NUP133	1	229508410	1_117	0	0.0405063570641567	12.983619355208	1.65511408695768e-06	-1.74661906638117	2
ENSG00000135776.4	ABCB10	1	229559119	1_117	0	0.0397677610733235	12.8072387853188	1.60286011198462e-06	1.71634403943667	1
ENSG00000135801.9	TAF5L	1	229626572	1_117	0	0.017207108502307	4.82186333992778	2.61114968414036e-07	-0.18682376277306	1
ENSG00000135763.9	URB2	1	229626572	1_117	0	0.017207108502307	4.82186333992778	2.61114968414036e-07	-0.18682376277306	1
ENSG00000143641.9	GALNT2	1	230281086	1_117	0	0.0176533809015458	5.06497045479576	2.81393319025363e-07	-0.141436130413297	1
ENSG00000177614.10	PGBD5	1	230425881	1_117	0	0.0170274302988076	4.72220833008534	2.53048185693891e-07	-0.0464501110180596	1
ENSG00000135744.7	AGT	1	230713948	1_118	0	0.0109847967256297	7.63271011062067	2.63863772071561e-07	1.74687258289866	2
ENSG00000135773.12	CAPN9	1	230755502	1_118	0	0.0449951814314153	20.9164799130713	2.96185353636838e-06	2.65251841718682	2
ENSG00000119280.16	C1orf198	1	230865487	1_118	0	0.0211957786207221	11.9955302064026	8.00161768830902e-07	-0.539507335216336	1
ENSG00000173409.13	ARV1	1	230957225	1_118	0	0.0312789681888493	15.3558548909502	1.51159480807989e-06	1.83742341671443	1
ENSG00000182118.7	FAM89A	1	231039252	1_118	0	0.0088977886632462	4.75691672771061	1.33203798321436e-07	-0.497630850666213	1
ENSG00000116903.7	EXOC8	1	231333207	1_118	0	0.0148553567567828	9.51068452053569	4.44635194376057e-07	1.37523664982039	1
ENSG00000010072.15	SPRTN	1	231344761	1_118	0	0.0210506601568117	12.2304627871535	8.10247284669588e-07	1.40764395941115	1
ENSG00000116918.13	TSNAX	1	231528861	1_118	0	0.00995847030234853	6.05442210488569	1.89746730896815e-07	-0.599584923593432	1
ENSG00000162946.21	DISC1	1	231626594	1_118	0	0.00891521284900598	4.79100379834466	1.34421025770372e-07	-0.0415576485801255	2
ENSG00000116991.10	SIPA1L2	1	232562054	1_119	0	0.0161358818945276	4.8345621903235	2.45504146335872e-07	0.312464077510437	1
ENSG00000212916.4	MAP10	1	232805207	1_119	0	0.0174768251743778	5.59232284147236	3.07584007185093e-07	0.409988815366282	1
ENSG00000135749.18	PCNX2	1	233106260	1_119	0	0.0160295324931204	4.77179766740256	2.40719820239007e-07	0.0838287567773859	2
ENSG00000135750.14	KCNK1	1	233614782	1_120	0	0.0291407854359962	6.11798145856886	5.61071725251478e-07	-0.624779201359285	2
ENSG00000168275.14	COA6	1	234372958	1_120	0	0.0258473699679003	4.97455468276883	4.04649997517189e-07	0.27717259503773	1
ENSG00000059588.9	TARBP1	1	234479133	1_121	0	0.0279192167824512	7.64871971036689	6.72049018114455e-07	-0.883274331030301	2
ENSG00000188739.14	RBM34	1	235161669	1_121	0	0.0210014317124455	4.97319485135047	3.28695192077275e-07	-0.202389940457957	1
ENSG00000116957.12	TBCE	1	235401609	1_121	0	0.0216168538402451	5.23316252992365	3.5601285753006e-07	-0.449276219246843	1
ENSG00000162885.12	B3GALNT2	1	235504390	1_121	0	0.0204525788559997	4.72003540221966	3.03810168454238e-07	0.223810220520677	1
ENSG00000244020.2	MT1HL1	1	236996847	1_122	0	0.0163820792455843	5.4777106249534	2.82408056365508e-07	0.426642859915414	1
ENSG00000143669.13	LYST	1	235883940	1_122	0	0.0405521662341974	14.0761252854472	1.79641286186435e-06	-1.59815579111486	1
ENSG00000116962.14	NID1	1	236065637	1_122	0	0.0483458466529951	15.7701111410968	2.39940134483958e-06	1.73023951402836	1
ENSG00000086619.13	ERO1B	1	236249930	1_122	0	0.0174647034568907	6.08707389842368	3.34563657911936e-07	0.67854737928723	2
ENSG00000186197.13	EDARADD	1	236348178	1_122	0	0.0179078570314146	6.29056075091938	3.54520989743299e-07	-0.538970249806815	2
ENSG00000116977.18	LGALS8	1	236524587	1_122	0	0.0201627814965138	8.29662897723327	5.26454795928924e-07	1.36242300847762	1
ENSG00000077522.12	ACTN2	1	236686652	1_122	0	0.0151329877044082	4.72614798854257	2.25082105653519e-07	0.131049166889879	2
ENSG00000116984.12	MTR	1	236796703	1_122	0	0.01606733096901	5.45890829998072	2.76031415451154e-07	0.619924522914108	1
ENSG00000198626.15	RYR2	1	236997490	1_122	0	0.0194905574013987	6.87969083283414	4.21989995660889e-07	0.479298082355734	1
ENSG00000203668.2	CHML	1	241640356	1_127	0	0.0131294603354895	4.7157193220478	1.94851519704325e-07	0.0243697325513233	2
ENSG00000054277.13	OPN3	1	241676920	1_127	0	0.0133097079348846	4.83405433406752	2.02483214460878e-07	0.0974039191612183	1
ENSG00000054282.15	SDCCAG8	1	243256404	1_128	0	0.0332555956063654	10.0214350331386	1.04882642187831e-06	-1.31205026510637	1
ENSG00000117020.16	AKT3	1	243851261	1_128	0	0.027666443106893	8.26500912650526	7.19624000882473e-07	0.945472235379157	1
ENSG00000035687.9	ADSS	1	244451195	1_129	0	0.0190021928064238	4.72058355939724	2.82298378476748e-07	0.0941605906988487	2
ENSG00000179397.17	C1orf101	1	244449682	1_129	0	0.0223077427501078	6.24534957559503	4.38451291618261e-07	0.59376483320364	1
ENSG00000121644.18	DESI2	1	244653666	1_129	0	0.0732033976399577	17.6485964161924	4.06584093746e-06	-1.92752297880394	1
ENSG00000203667.9	COX20	1	244834651	1_129	0	0.0346930023635685	10.4566932465374	1.14168219288265e-06	1.20296335991237	1
ENSG00000203666.12	EFCAB2	1	244966160	1_129	0	0.0190672703000825	4.75306663775335	2.85214368147521e-07	-0.151440244845315	1
ENSG00000162849.15	KIF26B	1	245155106	1_129	0	0.0275478484687048	8.25478281722887	7.15652694194531e-07	-0.930530108000451	1
ENSG00000185420.18	SMYD3	1	246507763	1_130	0	0.0151800677731201	6.35481984100231	3.03588926881749e-07	0.714519192631554	2
ENSG00000162852.13	CNST	1	246641522	1_130	0	0.0187225212154992	8.34586816768118	4.91750517164757e-07	0.958653363764403	1
ENSG00000143653.9	SCCPDH	1	246723418	1_130	0	0.0165548460205758	7.17745042551613	3.73942064032981e-07	-0.787220549780675	3
ENSG00000153207.14	AHCTF1	1	246775876	1_130	0	0.0129320385660959	4.8351264245194	1.9678128802103e-07	-0.194255762216936	1
ENSG00000277462.1	ZNF670	1	247078021	1_130	0	0.0127995643717913	4.73754277649155	1.90834682590364e-07	0.0148635940875585	2
ENSG00000188295.14	ZNF669	1	247103972	1_130	0	0.0134872891680697	5.23360343937967	2.22143932028921e-07	0.368282517917934	2
ENSG00000162714.12	ZNF496	1	247330860	1_131	0	0.0145324739311842	4.71432442964838	2.15609549768091e-07	0.16575045463655	1
ENSG00000175137.10	SH3BP5L	1	248820444	1_131	0	0.0524042390956186	18.5534314960415	3.05984648552887e-06	2.39195160481549	2
ENSG00000171163.15	ZNF692	1	248859244	1_131	0	0.0158831343352982	5.39618078919877	2.69731504158561e-07	-0.0606140200524659	1
ENSG00000184731.5	FAM110C	2	47011	2_1	0	0.0142257668755674	7.76923912219182	3.47826886688566e-07	1.44570268394896	2
ENSG00000143727.15	ACP1	2	264227	2_1	0	0.0522972514414595	19.9864853378186	3.28945740775236e-06	2.55084620701971	1
ENSG00000151353.14	TMEM18	2	674054	2_1	0	0.0107268785490187	4.9842898848226	1.68261838553077e-07	0.337281063388592	1
ENSG00000172554.11	SNTG2	2	1093369	2_1	0	0.024490308742726	14.0782968326118	1.08505899533099e-06	2.08120282004005	1
ENSG00000115705.20	TPO	2	1373971	2_1	0	0.0114191699744525	5.59035559867716	2.00901391639214e-07	0.517958935950191	4
ENSG00000130508.10	PXDN	2	1745165	2_1	0	0.018235996113794	9.93977047656448	5.70446369778615e-07	1.21622910752929	2
ENSG00000171853.15	TRAPPC12	2	3380425	2_2	0	0.0135531507864529	7.83249962096493	3.34079345650323e-07	0.856830621946636	3
ENSG00000182551.13	ADI1	2	3520253	2_2	0	0.105727383687919	27.5657068188279	9.17203264620714e-06	-2.58493426718404	1
ENSG00000118004.17	COLEC11	2	3584212	2_2	0	0.0105526118555133	5.4617327284421	1.81384169961049e-07	0.462345175260582	3
ENSG00000176887.6	SOX11	2	5784453	2_4	0	0.0254425399548194	5.12938884794035	4.1070979659588e-07	-0.446751468608285	1
ENSG00000151692.14	RNF144A	2	7024352	2_5	0	0.0610120152875289	17.8979319353885	3.43658583953963e-06	2.07052172583654	1
ENSG00000143797.11	MBOAT2	2	9003515	2_6	0	0.0255233586651981	10.1191519658098	8.12813513003795e-07	-1.29496567205836	1
ENSG00000119185.12	ITGB1BP1	2	9407999	2_6	0	0.0144539230232494	4.71558036635719	2.14501267097418e-07	-0.0205894514866657	1
ENSG00000134330.18	IAH1	2	9474089	2_6	0	0.0156904429279133	5.49422525697506	2.71300527539125e-07	-0.400325180745317	2
ENSG00000151694.12	ADAM17	2	9555759	2_6	0	0.014496283753106	4.74333310419285	2.16396025270746e-07	0.0298875957000028	1
ENSG00000115750.16	TAF1B	2	9842879	2_6	0	0.0145835087550712	4.80022642757552	2.20309245935131e-07	0.0698636157257597	2
ENSG00000172059.10	KLF11	2	10042369	2_6	0	0.0160338408716633	5.69964735749358	2.876037398574e-07	-0.434449287157871	2
ENSG00000171848.13	RRM2	2	10121909	2_6	0	0.0146571442248723	4.84799711722854	2.2362517214255e-07	-0.334271740427223	1
ENSG00000115756.12	HPCAL1	2	10237902	2_7	0	0.0146534549311299	6.40386895208831	2.95319036343486e-07	0.615076415318811	1
ENSG00000115758.12	ODC1	2	10448012	2_7	0	0.273349363800674	35.0932417999871	3.0189125297336e-05	-3.53217209545388	1
ENSG00000115761.15	NOL10	2	10689644	2_7	0	0.0150900259361689	6.68234914239477	3.17342415432294e-07	-0.703470088848971	2
ENSG00000143882.10	ATP6V1C2	2	10774089	2_7	0	0.0147544052520312	6.4689941037951	3.00377526578401e-07	-0.596378901590292	1
ENSG00000162976.12	PQLC3	2	11155741	2_7	0	0.0123483790931641	4.78144355321751	1.858137981196e-07	-0.123851503723786	1
ENSG00000134318.13	ROCK2	2	11347918	2_7	0	0.0127682306521278	5.09827847517565	2.04862867186003e-07	0.304763541845246	2
ENSG00000169016.16	E2F6	2	11461438	2_7	0	0.056396249272511	19.27259065287	3.42057637853913e-06	-2.0127730540848	1
ENSG00000196208.13	GREB1	2	11479905	2_7	0	0.0122742717178198	4.72440809629483	1.82495479773002e-07	0.0554498003363872	2
ENSG00000134324.11	LPIN1	2	11677579	2_7	0	0.0129043684473047	5.19879307587378	2.1112917959293e-07	0.326615989094841	3
ENSG00000071575.11	TRIB2	2	12717952	2_8	0	0.0324447066992007	9.81588587502248	1.00226445051182e-06	-1.1104094322429	2
ENSG00000162981.13	FAM84A	2	14533459	2_9	0	0.0127374723193232	4.92507742871378	1.97426428679939e-07	-0.191410026455353	1
ENSG00000151779.12	NBAS	2	15561905	2_9	0	0.0329577937317792	13.965779865828	1.44854602025905e-06	-2.14807177208298	1
ENSG00000079785.14	DDX1	2	15591459	2_9	0	0.0203752806106472	9.3834030895572	6.01690210139107e-07	-0.916612992965596	2
ENSG00000134323.11	MYCN	2	15939632	2_9	0	0.0163074212745838	7.26813888869006	3.73007429458179e-07	0.860150891365211	1
ENSG00000214842.5	RAD51AP2	2	17517411	2_10	0	0.0369534489727098	17.581959846843	2.04470771741833e-06	-2.08349706394157	2
ENSG00000197872.11	FAM49A	2	16666648	2_10	0	0.0160185395106848	9.6394928611538	4.85943834725467e-07	1.13651741028995	1
ENSG00000163032.11	VSNL1	2	17539595	2_10	0	0.0254198722185816	14.0296930748137	1.12235567523205e-06	-1.52157879865823	1
ENSG00000178295.14	GEN1	2	17754513	2_10	0	0.053225321000614	21.0995328401176	3.53427308036486e-06	2.38077405747755	3
ENSG00000163029.15	SMC6	2	17799991	2_10	0	0.0379815511085267	17.8533446571357	2.13403363152987e-06	2.27292035112372	1
ENSG00000170745.11	KCNS3	2	17870214	2_10	0	0.0106172786145242	5.74174423408634	1.91851867377382e-07	-0.685972654550395	2
ENSG00000240857.1	RDH14	2	18560992	2_11	0	0.032793733439582	9.47651003313817	9.78021186088161e-07	1.09997999919989	1
ENSG00000185013.16	NT5C1B	2	18589274	2_11	0	0.0593322755673149	15.1706255230211	2.83271881411541e-06	1.82859385758652	1
ENSG00000143867.6	OSR1	2	19359082	2_11	0	0.0203041081359993	4.90835469714694	3.13638111686121e-07	-0.247631632413555	1
ENSG00000183891.5	TTC32	2	19903290	2_12	0	0.0354921902568119	14.5880488422168	1.62944228863719e-06	1.77351886937934	1
ENSG00000118965.14	WDR35	2	19989328	2_12	0	0.0190548543800826	8.05409522727189	4.82982469831959e-07	-0.750861117641642	2
ENSG00000132031.12	MATN3	2	20013678	2_12	0	0.0138020010436403	5.10249463540045	2.21632571998987e-07	-0.0165157615138063	1
ENSG00000068697.6	LAPTM4A	2	20077318	2_12	0	0.0231467463091057	10.2860029118861	7.49282463591804e-07	1.35076288724662	1
ENSG00000143878.9	RHOB	2	20447480	2_12	0	0.0155051453815745	6.38043049054338	3.11339911859192e-07	-0.676071029768432	1
ENSG00000118961.14	LDAH	2	20683456	2_12	0	0.0440984084904843	16.0448434502735	2.22672904396493e-06	-1.90561656574441	2
ENSG00000084674.14	APOB	2	21044338	2_13	0	0.0158087259059518	8.11355049847044	4.03660995469507e-07	1.06205446741438	2
ENSG00000119771.14	KLHL29	2	23386174	2_14	0	0.0130304240461631	5.89771788528948	2.41853021362319e-07	-0.799732014542814	2
ENSG00000119778.14	ATAD2B	2	23927293	2_14	0	0.0149663085975711	6.46369226336364	3.04441842095561e-07	-0.125272974127253	1
ENSG00000173960.13	UBXN2A	2	23927186	2_14	0	0.0137742271903427	5.95613612068335	2.58190839778253e-07	0.733742821203434	1
ENSG00000163026.11	WDCP	2	24049787	2_14	0	0.0142345941778279	12.5152162995447	5.60650770947827e-07	-2.60578987444758	1
ENSG00000219626.8	FAM228B	2	24119662	2_14	0	0.0127030475187516	9.8754672483948	3.94797641339635e-07	1.97760418830742	1
ENSG00000115129.13	TP53I3	2	24064728	2_14	0	0.0687706923844166	18.9268122227907	4.09628197030141e-06	-1.64734771830759	4
ENSG00000176732.6	PFN4	2	23991503	2_14	0	0.0173049713591176	8.71500926044285	4.74621832129283e-07	0.405003484365765	2
ENSG00000186453.12	FAM228A	2	24175577	2_14	0	0.0146019773800397	5.82302124693122	2.67589470254286e-07	0.233573815802499	3
ENSG00000198399.14	ITSN2	2	24360250	2_14	0	0.0163575840337687	7.50735528321104	3.86469391153163e-07	-1.61644065890966	2
ENSG00000084676.15	NCOA1	2	24491696	2_15	0	0.0224086788431254	9.67197399802616	6.82087901649791e-07	-0.669863936689469	3
ENSG00000138092.10	CENPO	2	24795392	2_15	0	0.0128356397524142	5.66781115049177	2.28950641415776e-07	0.53356873229932	1
ENSG00000115137.11	DNAJC27	2	24970202	2_15	0	0.0208307909640819	27.5843562217141	1.80832958305261e-06	5.15727969494803	3
ENSG00000084710.13	EFR3B	2	25019026	2_15	0	0.0421626357706232	15.0107256488071	1.99176645513009e-06	-1.13975004574312	1
ENSG00000119772.16	DNMT3A	2	25343038	2_15	0	0.0189470443869281	9.7594208375923	5.81935018286386e-07	-1.30610579656676	1
ENSG00000138101.18	DTNB	2	25627947	2_15	0	0.0119801733838617	4.80506365280017	1.8116371684082e-07	-2.57607923396942e-05	3
ENSG00000143970.16	ASXL2	2	25868775	2_15	0	0.0134798132216424	5.85694040447264	2.48464103371104e-07	-0.586027077459538	1
ENSG00000084731.14	KIF3C	2	25983137	2_15	0	0.0130673026600383	5.65475948749939	2.32546100734775e-07	-0.682015447386115	1
ENSG00000084733.10	RAB10	2	26033971	2_15	0	0.046378714388928	17.1003217411583	2.49592747217016e-06	-2.27409239899576	1
ENSG00000157833.12	GAREM2	2	26164530	2_15	0	0.0305023270817281	13.0612171358011	1.25379229580643e-06	-1.73944555596811	2
ENSG00000138029.13	HADHB	2	26242980	2_15	0	0.0173870664929323	8.03871314837085	4.39867444716142e-07	1.28778242052996	1
ENSG00000157856.10	DRC1	2	26401975	2_15	0	0.0330573482042268	14.3544911270148	1.49336093795896e-06	1.81720921751534	2
ENSG00000084764.10	MAPRE3	2	26971145	2_16	0	0.0209680366924718	8.57985572324857	5.66169834592767e-07	-0.270435292532815	1
ENSG00000119777.18	TMEM214	2	27031928	2_16	0	0.0430942570576243	13.7205350419338	1.8607988068293e-06	1.19652787890442	1
ENSG00000138080.13	EMILIN1	2	27078536	2_16	0	0.0248343093891559	10.6559779329015	8.32826188906178e-07	1.41812680342755	1
ENSG00000138030.12	KHK	2	27086791	2_16	0	0.047857343177467	14.559762954135	2.19286483342022e-06	-1.26682214089536	1
ENSG00000143994.13	ABHD1	2	27126352	2_16	0	0.0141310065086925	5.88515572579474	2.61721878767457e-07	1.40849810107967	1
ENSG00000138073.13	PREB	2	27126352	2_16	0	0.013643147440129	5.3023095300371	2.27660991494984e-07	1.20988213941693	3
ENSG00000138085.16	ATRAID	2	27209632	2_16	0	0.0277188285293538	12.1683757320024	1.06149134360582e-06	2.39872825480852	3
ENSG00000138074.14	SLC5A6	2	27209632	2_16	0	0.0144420324332304	5.83411613867623	2.65162655683312e-07	-1.59023634301815	3
ENSG00000084774.13	CAD	2	27200778	2_16	0	0.0263848027354641	11.9974309737488	9.96210431889792e-07	-2.55912665572628	2
ENSG00000163793.12	DNAJC5G	2	27264937	2_16	0	0.0273704356080808	12.732175665934	1.0967137918491e-06	-1.58261889399167	2
ENSG00000115194.10	SLC30A3	2	27316334	2_16	0	0.0796199077678984	21.9033193252484	5.48833457481921e-06	-2.25343162671247	1
ENSG00000138100.13	TRIM54	2	27282914	2_16	0	0.091532178178265	24.4020200287011	7.02924288970921e-06	3.52018218837569	1
ENSG00000163794.6	UCN	2	27305824	2_16	0	0.0212395295202223	9.74678931929787	6.51501537272905e-07	2.12282564537832	2
ENSG00000115211.15	EIF2B4	2	27369556	2_16	0	0.06061510341541	16.9862489257706	3.24031557517917e-06	2.65347981856247	1
ENSG00000115234.10	SNX17	2	27369556	2_16	0	0.06061510341541	16.9862489257706	3.24031557517917e-06	-2.65347981856247	1
ENSG00000163795.13	ZNF513	2	27382895	2_16	0	0.0567892630940496	16.4231934770435	2.9351670009262e-06	-2.6148967686332	1
ENSG00000115216.13	NRBP1	2	27428187	2_16	0	0.0478401532271202	14.9391678646271	2.24919931685968e-06	-2.48522792730213	1
ENSG00000138002.14	IFT172	2	27489541	2_16	0	0.0136530844924508	4.95670792081377	2.12977183756209e-07	0.202898498927915	1
ENSG00000198522.13	GPN1	2	27628253	2_16	0	0.055899026226259	16.831831164248	2.96104210076431e-06	-2.65936953460471	2
ENSG00000176714.9	CCDC121	2	27629397	2_16	0	0.0151832764202643	6.24828712356796	2.98562631942668e-07	-0.795744062045213	1
ENSG00000243147.7	MRPL33	2	27794925	2_16	0	0.0315595640395856	12.8592209522586	1.27718740642757e-06	2.09111523056097	1
ENSG00000158019.20	BRE	2	27889788	2_16	0	0.013529168509082	4.87307620432746	2.07483364885867e-07	-0.031572492833479	2
ENSG00000171174.13	RBKS	2	27891044	2_16	0	0.036520111957448	14.3756702014201	1.65222494514376e-06	-2.26003369674119	1
ENSG00000213639.9	PPP1CB	2	28751273	2_17	0	0.0597854190802996	18.638731096628	3.50687748930593e-06	2.67900952652128	3
ENSG00000163806.15	SPDYA	2	28782736	2_17	0	0.0555029375881797	17.9209873855873	3.13030660316096e-06	-2.6514059745196	2
ENSG00000171103.10	TRMT61B	2	28869984	2_17	0	0.0309309758202918	12.31281969639	1.19856092546011e-06	-2.195967248979	1
ENSG00000189350.12	TOGARAM2	2	29008738	2_18	0	0.0795739891341926	16.4879046643037	4.12900654784175e-06	1.7681741430743	1
ENSG00000179270.6	C2orf71	2	29070375	2_18	0	0.0269500484597708	6.07259428483937	5.1504217178367e-07	-0.58004226162558	2
ENSG00000115295.19	CLIP4	2	29097582	2_18	0	0.0713698356054665	15.4290724227195	3.46548072519725e-06	-1.75619989055188	1
ENSG00000119801.12	YPEL5	2	30146010	2_18	0	0.182910956082315	24.7710960512029	1.42591591669417e-05	2.66796865820789	1
ENSG00000172954.13	LCLAT1	2	30499373	2_19	0	0.0258945155754009	7.53797958282946	6.14287561178243e-07	1.15773852284843	1
ENSG00000158089.14	GALNT14	2	31322795	2_19	0	0.0247329047694747	7.10080771829329	5.52703037830834e-07	0.824363245977539	1
ENSG00000013016.15	EHD3	2	31231525	2_19	0	0.0244624537067947	6.99608574933103	5.38597228584932e-07	0.774802423341642	1
ENSG00000162959.13	MEMO1	2	32011261	2_20	0	0.0235805490548211	7.99566485277086	5.93358910624798e-07	0.96409338661355	1
ENSG00000152683.14	SLC30A6	2	32165765	2_20	0	0.0168200445693754	4.78439315452991	2.53257885334591e-07	-0.00897551718458303	3
ENSG00000091106.18	NLRC4	2	32264782	2_20	0	0.0251424323002968	8.60630290296347	6.80977700024569e-07	1.37016993181077	1
ENSG00000119820.10	YIPF4	2	32277426	2_20	0	0.0690681315924574	18.3048734269347	3.97881193198135e-06	2.44196696639714	1
ENSG00000115760.13	BIRC6	2	32357173	2_20	0	0.01701364115446	4.89305397024577	2.61990925052611e-07	0.235719573585882	1
ENSG00000018699.11	TTC27	2	32627602	2_20	0	0.0212536294257581	7.00721339731497	4.68691871239197e-07	0.850350481167306	2
ENSG00000049323.15	LTBP1	2	32947295	2_20	0	0.0526456730725945	15.6811586920457	2.59806376599795e-06	-1.71860262060578	1
ENSG00000152689.17	RASGRP3	2	33535943	2_21	0	0.0468733706118823	18.6656505917119	2.75345694435699e-06	-1.98248308674946	2
ENSG00000119812.18	FAM98A	2	33598472	2_21	0	0.0136785960529882	6.92537457566596	2.98121821711668e-07	-0.743562946048224	1
ENSG00000150938.9	CRIM1	2	36423735	2_23	0	0.091308327870677	30.2423601878458	8.6903055181522e-06	2.57382412433292	2
ENSG00000115808.11	STRN	2	36965352	2_23	0	0.00569710516312327	5.02217248894683	9.00440114581551e-08	0.573036567776196	1
ENSG00000008869.11	HEATR5B	2	37084196	2_23	0	0.00655750933094068	7.45510185095072	1.53851406908245e-07	-1.61626121043816	2
ENSG00000152133.14	GPATCH11	2	37100663	2_23	0	0.00577343448187861	7.14657770147377	1.29849815042811e-07	1.52241859407821	1
ENSG00000055332.16	EIF2AK2	2	37156965	2_23	0	0.00591444828301513	5.26260400336922	9.79543899114272e-08	-0.463714481292114	1
ENSG00000218739.9	CEBPZOS	2	37196344	2_23	0	0.00602866365605359	8.09962300126091	1.53672031871943e-07	1.76582160959927	1
ENSG00000115816.14	CEBPZ	2	37237994	2_23	0	0.00569109333082685	10.1716651139098	1.8217833762337e-07	2.4852293143361	1
ENSG00000115828.15	QPCT	2	37344154	2_23	0	0.00754299499781597	8.0446789615287	1.90968400605016e-07	-1.14921422462198	1
ENSG00000115841.19	RMDN2	2	37922508	2_24	0	0.0168581910935594	8.11099487654117	4.30322518638986e-07	-1.65316154372554	1
ENSG00000119787.13	ATL2	2	38383572	2_24	0	0.178533222305188	29.1592502648608	1.63834126707736e-05	3.57968232774127	1
ENSG00000143889.15	HNRNPLL	2	38603270	2_24	0	0.0255584369701725	10.3582706355337	8.33164042492862e-07	1.67697799271689	1
ENSG00000143891.16	GALM	2	38666042	2_24	0	0.0136531381494905	4.72392033862913	2.02975688710422e-07	0.130230251888733	1
ENSG00000115875.18	SRSF7	2	38751622	2_24	0	0.0563731323581377	18.0082955868931	3.19487411854577e-06	2.33517010152299	1
ENSG00000163214.20	DHX57	2	38875912	2_25	0	0.0184736108404382	4.99618300924146	2.90468540444294e-07	-0.316923838253164	1
ENSG00000188010.12	MORN2	2	38871617	2_25	0	0.0240656158782433	7.51083932777386	5.68845629592102e-07	-0.931016349513077	3
ENSG00000214694.10	ARHGEF33	2	38889128	2_25	0	0.0369759376370921	11.610003665455	1.35101610522692e-06	1.52784203549403	2
ENSG00000152154.10	TMEM178A	2	39512961	2_25	0	0.0740696268025696	18.3066027875096	4.26733648197573e-06	-1.94815159638461	1
ENSG00000162878.12	PKDCC	2	41926574	2_26	0	0.0277914420099203	20.203475081402	1.76703898652308e-06	-2.12463198921643	3
ENSG00000143924.18	EML4	2	42168854	2_26	0	0.00544772186664466	4.75448397965906	8.15130772251502e-08	0.275274736020392	2
ENSG00000115944.14	COX7A2L	2	42425518	2_26	0	0.00655261339854441	6.49974942619459	1.34035590983163e-07	0.489548518973967	2
ENSG00000057935.13	MTA3	2	42495376	2_26	0	0.0217580124269896	17.8727287281127	1.22382425955453e-06	-1.80800020126917	2
ENSG00000162881.6	OXER1	2	42745884	2_26	0	0.00633981493810409	6.18767244178408	1.23456189941016e-07	-0.524399277602351	2
ENSG00000162882.14	HAAO	2	42763196	2_26	0	0.00553113497800639	4.89806526853153	8.52604849390818e-08	0.503596053768353	2
ENSG00000152518.7	ZFP36L2	2	43226112	2_27	0	0.0164063061608879	6.60542402061147	3.41051910612093e-07	0.453725935232932	1
ENSG00000152527.13	PLEKHH2	2	43636950	2_27	0	0.0191730106763216	7.95839575687226	4.80202945715567e-07	1.18232383667424	3
ENSG00000223658.7	C1GALT1C1L	2	43675895	2_27	0	0.0195603407186703	8.01640531705946	4.93474887304781e-07	-0.41689159363811	2
ENSG00000138036.18	DYNC2LI1	2	43766887	2_27	0	0.0432749176791369	18.0025311518373	2.45176474131516e-06	-2.5492312828291	2
ENSG00000138095.18	LRPPRC	2	43995992	2_27	0	0.0218543777052201	11.1460654611513	7.66600340247829e-07	-1.74277381709124	1
ENSG00000138078.15	PREPL	2	44359482	2_28	0	0.0130495609015839	6.87319032426042	2.82269037445991e-07	-0.999624631140792	3
ENSG00000143919.14	CAMKMT	2	44361802	2_28	0	0.0173770377814954	9.58991582804652	5.24444474862079e-07	-1.09897209557119	2
ENSG00000170577.7	SIX2	2	45225287	2_28	0	0.0112512422205628	5.46836783129021	1.93627557862308e-07	-0.410596450579063	1
ENSG00000068784.12	SRBD1	2	45612248	2_28	0	0.0255482601085161	13.2550510818723	1.06574108521479e-06	-1.3748004939397	2
ENSG00000116016.13	EPAS1	2	46292790	2_30	0	0.0281902751608436	11.6635638242597	1.03475982540564e-06	-1.21543085273435	1
ENSG00000250565.6	ATP6V1E2	2	46539307	2_30	0	0.0151073891655491	5.73212996353265	2.72530064473122e-07	-0.438656056064942	3
ENSG00000119729.11	RHOQ	2	46541511	2_30	0	0.0184377899432487	7.62317826560653	4.42337656052141e-07	0.984668770706868	1
ENSG00000151665.12	PIGF	2	46617108	2_30	0	0.013570058752899	4.71447004667668	2.01336995040771e-07	-0.0649029871726134	1
ENSG00000119878.5	CRIPT	2	46623432	2_30	0	0.0211860579104149	8.94360541141611	5.96309541891406e-07	1.0016759359489	1
ENSG00000171150.7	SOCS5	2	46698591	2_30	0	0.0982536372806707	23.7139447399109	7.33265773198473e-06	-2.37405874055151	2
ENSG00000068724.15	TTC7A	2	46916091	2_30	0	0.0324921326421079	13.0192077693577	1.33128717730424e-06	-1.46677876867418	1
ENSG00000180398.11	MCFD2	2	46922519	2_30	0	0.0234275313298822	9.90040541060566	7.29942212955618e-07	-1.22991308793502	2
ENSG00000143933.16	CALM2	2	46988929	2_30	0	0.0251138890681744	10.5622499325705	8.34794127271122e-07	-1.36132398866917	2
ENSG00000119888.10	EPCAM	2	47345021	2_30	0	0.0135914573439331	4.72940706224268	2.02293391581435e-07	-0.0662842039995097	2
ENSG00000095002.13	MSH2	2	47403074	2_30	0	0.0156069450977552	6.04078117343275	2.96701662674012e-07	-0.545038941582159	1
ENSG00000184261.4	KCNK12	2	47536230	2_30	0	0.0135725689810207	4.71622318079571	2.01449122438234e-07	-0.124735931204974	2
ENSG00000116062.14	MSH6	2	47933228	2_30	0	0.0171603367871431	6.94131131648864	3.7486621705896e-07	-0.701360184041312	1
ENSG00000138081.20	FBXO11	2	47901270	2_30	0	0.0140294139994057	5.03009012613168	2.22087579806467e-07	0.260760376556404	1
ENSG00000170802.15	FOXN2	2	48327816	2_31	0	0.0178742563021131	5.65151313274074	3.17908174969839e-07	0.596447327440623	1
ENSG00000162869.15	PPP1R21	2	48441151	2_31	0	0.0205183103833627	6.96231992416776	4.49577475633176e-07	-0.725430954960014	1
ENSG00000243244.5	STON1	2	48529543	2_31	0	0.0192650616667779	6.36331059495546	3.85800244895983e-07	0.669869739634037	1
ENSG00000242441.7	GTF2A1L	2	48595242	2_31	0	0.0231285618185679	8.10137982635229	5.89680268791228e-07	-0.804968225523875	1
ENSG00000143942.4	CHAC2	2	53767465	2_35	0	0.0246355031634999	4.74015179314058	3.67504498748669e-07	-0.019295504062083	2
ENSG00000068912.13	ERLEC1	2	53786407	2_35	0	0.0264476472722299	5.41633142284501	4.50818000657427e-07	-0.64065438537461	2
ENSG00000115239.21	ASB3	2	53785773	2_35	0	0.0329321014397188	7.50880814793525	7.78214693187783e-07	-0.890992135282521	2
ENSG00000119737.5	GPR75	2	53860333	2_35	0	0.0473025363160062	10.9789166297032	1.63437943373471e-06	-1.41654918513686	1
ENSG00000068878.14	PSME4	2	53970692	2_35	0	0.0487496161521094	11.2686977817664	1.72883643131239e-06	-1.66898112677501	1
ENSG00000170634.12	ACYP2	2	53971158	2_35	0	0.0248460861674337	4.82121119486128	3.76984172595528e-07	0.209944978363773	1
ENSG00000115306.15	SPTBN1	2	54455804	2_35	0	0.0313171765567117	7.02849544688472	6.92713963752252e-07	-0.858324796122313	2
ENSG00000028116.16	VRK2	2	57907323	2_38	0	0.0217217114196533	7.02299761899904	4.80093177680877e-07	-0.553943735814853	2
ENSG00000162928.8	PEX13	2	61017528	2_40	0	0.012773433868294	4.75429125190632	1.91118364825727e-07	0.174086429730365	1
ENSG00000162927.13	PUS10	2	60996531	2_40	0	0.0127603288299161	4.75065240847912	1.90776156677261e-07	-0.252757092257559	2
ENSG00000162929.13	KIAA1841	2	61065721	2_40	0	0.0619751623770277	25.664449226475	5.00562827888169e-06	-3.49939965458241	1
ENSG00000237651.6	C2orf74	2	61145163	2_40	0	0.0130748709060202	5.97919540281152	2.46030602332717e-07	-0.723991575312644	1
ENSG00000173209.22	AHSA2	2	61177077	2_40	0	0.013387728925386	5.31011753319205	2.23727833784357e-07	-0.837953449685393	4
ENSG00000082898.16	XPO1	2	61538854	2_40	1	0.0541082301881797	18.7536892287746	3.19344188796403e-06	-3.97441417246609	1
ENSG00000170264.12	FAM161A	2	61854233	2_40	0	0.0129176657596872	5.1848970804565	2.10781823308959e-07	-0.727833781933797	2
ENSG00000173163.10	COMMD1	2	61889586	2_40	0	0.0252969770316106	11.1048297370975	8.84075803292175e-07	-1.17035740787211	1
ENSG00000186889.9	TMEM17	2	62472655	2_41	0	0.0498204596677121	14.1858392994792	2.22418926173187e-06	-1.48668946245527	3
ENSG00000014641.17	MDH1	2	63588667	2_41	0	0.0472383927824206	13.6736900943919	2.0327773795577e-06	2.47259524660938	1
ENSG00000143951.15	WDPCP	2	63274483	2_41	0	0.0244443245283188	7.37422984561149	5.67288114366905e-07	1.30877124250621	1
ENSG00000169764.15	UGP2	2	63841144	2_41	0	0.141763686900914	24.419792187176	1.08947165851829e-05	-3.30107027839171	2
ENSG00000143952.19	VPS54	2	64019122	2_41	0	0.0204723477109263	5.68711461281542	3.66411084755651e-07	-0.700553311594334	2
ENSG00000119862.12	LGALSL	2	64367708	2_41	0	0.0219695234231666	6.35826099570941	4.39610402625441e-07	-0.575292100959546	1
ENSG00000143971.7	ETAA1	2	67397667	2_44	0	0	7.81171245023816	0	0.0307885391294477	1
ENSG00000243667.6	WDR92	2	68157965	2_45	0	0.061598827223931	21.6451223899994	4.19605781309571e-06	3.03907429016037	1
ENSG00000115946.7	PNO1	2	68157965	2_45	0	0.061598827223931	21.6451223899994	4.19605781309571e-06	-3.03907429016037	1
ENSG00000221823.10	PPP3R1	2	68304505	2_45	0	0.0144298156095201	5.93655309532185	2.69590206642938e-07	0.337932955199101	1
ENSG00000119865.8	CNRIP1	2	68320518	2_45	0	0.0133930736416481	5.45935036946773	2.30107194665811e-07	0.352163519798552	1
ENSG00000115956.9	PLEK	2	68365452	2_45	0	0.0231601838937945	11.5835592493986	8.4429263631846e-07	1.49848223626938	1
ENSG00000204923.3	FBXO48	2	68467123	2_45	0	0.0123697539997565	4.76755989452504	1.85594966780528e-07	0.100083032967887	1
ENSG00000163219.11	ARHGAP25	2	68679529	2_45	0	0.0129900841559882	5.1722406961478	2.11446093260783e-07	-0.297355598138563	1
ENSG00000169604.19	ANTXR1	2	69012709	2_46	0	0.0206872463335496	5.88437953768939	3.83100162441005e-07	0.720475629060761	1
ENSG00000198380.12	GFPT1	2	69382972	2_46	0	0.0253569293229649	10.711541545411	8.5478641309626e-07	-2.73283309557627	2
ENSG00000169599.12	NFU1	2	69423598	2_46	0	0.0411363251412049	12.6786683569833	1.64137610821696e-06	1.65099231120857	2
ENSG00000087338.4	GMCL1	2	69829233	2_46	0	0.0284862058981294	8.56776421273324	7.68088192282532e-07	1.1724834878721	2
ENSG00000124380.10	SNRNP27	2	69891253	2_46	0	0.0184030773955156	4.74952814115494	2.75074220855925e-07	0.522957523358608	2
ENSG00000059728.10	MXD1	2	69897673	2_46	0	0.0415415009042194	12.33061199165	1.61203990886254e-06	-1.76997989419292	1
ENSG00000244617.2	ASPRV1	2	69964228	2_46	0	0.0622127119648349	16.2262499169707	3.1769199202966e-06	2.05501879182416	1
ENSG00000115998.7	C2orf42	2	70249066	2_46	0	0.0198566590308039	5.51962325181755	3.4492493214826e-07	0.551630193850076	1
ENSG00000116005.11	PCYOX1	2	70213374	2_46	0	0.046374212443416	12.8578234995164	1.87651906357283e-06	-1.61835949405695	1
ENSG00000143977.13	SNRPG	2	70293743	2_46	0	0.0197348594722296	5.45576063663884	3.38842845340072e-07	0.532263714141943	1
ENSG00000035141.7	FAM136A	2	70277794	2_46	0	0.0504738880584649	13.6758261494788	2.17234753355055e-06	1.72778440339778	2
ENSG00000163235.15	TGFA	2	70530226	2_47	0	0.012304801738393	4.71850992023681	1.8272100136947e-07	-0.0152177824991054	1
ENSG00000075340.22	ADD2	2	70767997	2_47	0	0.0123644349962928	4.76431878872041	1.85389042985297e-07	-0.0986066610150688	2
ENSG00000152672.7	CLEC4F	2	70887870	2_47	0	0.0148304989253767	6.48834522320646	3.02829852213462e-07	0.710618366493249	2
ENSG00000116031.8	CD207	2	70823530	2_47	0	0.0222922844845328	10.3594174145351	7.26773164456906e-07	1.24214645288964	4
ENSG00000116035.2	VAX2	2	70898541	2_47	0	0.0553424039206545	19.0611487097192	3.31983166564368e-06	-1.92438217027569	2
ENSG00000116039.11	ATP6V1B1	2	70935800	2_47	0	0.0185743026909407	8.62488668288631	5.04167550756226e-07	0.979433866824653	2
ENSG00000144031.11	ANKRD53	2	70979137	2_47	0	0.0166973017032541	7.61330567820023	4.00063136476667e-07	0.82162602111973	1
ENSG00000144043.11	TEX261	2	70993663	2_47	0	0.0135316083462732	5.61923338219023	2.3929601306074e-07	-0.465233212484164	1
ENSG00000124357.12	NAGK	2	71063957	2_47	0	0.013536347335771	5.62255281876701	2.39521226699109e-07	-0.435689769677546	2
ENSG00000124370.10	MCEE	2	71130287	2_47	0	0.0126338307405179	4.96856205682154	1.97548959414021e-07	-0.132340936740738	2
ENSG00000124383.8	MPHOSPH10	2	71130580	2_47	0	0.0180194087075077	8.33680100211914	4.72768948842012e-07	-0.962229125482095	1
ENSG00000124374.8	PAIP2B	2	71227813	2_47	0	0.0143534381128335	6.17826513060925	2.79081761982153e-07	0.613063584869477	1
ENSG00000075292.18	ZNF638	2	71277979	2_47	0	0.0461094443846206	17.3039273559963	2.5109816904172e-06	-2.08276867734872	1
ENSG00000135636.13	DYSF	2	71453820	2_47	0	0.0125458631969712	4.90234832316517	1.93559141368264e-07	0.14999066893376	1
ENSG00000144036.15	EXOC6B	2	72825144	2_47	0	0.0363012293260643	15.0106107144357	1.71485999190886e-06	2.09561081648849	1
ENSG00000135631.16	RAB11FIP5	2	73156338	2_48	0	0.0167630408589045	9.34531757341782	4.93010128346586e-07	2.0107146424472	2
ENSG00000135632.11	SMYD5	2	73214385	2_48	0	0.0124795352842675	5.45650634251369	2.14299940929867e-07	0.712322938505238	1
ENSG00000135624.15	CCT7	2	73233389	2_48	0	0.0124299054471779	5.0937807203417	1.99258585958021e-07	0.699179222544419	1
ENSG00000163013.11	FBXO41	2	73265486	2_48	0	0.0129844890273978	5.27584342790345	2.1558857197669e-07	0.0234731743459754	1
ENSG00000116127.17	ALMS1	2	73369090	2_48	0	0.0123591513948835	5.10080734546847	1.98397660513412e-07	-0.412142778138906	1
ENSG00000144034.14	TPRKB	2	73737087	2_48	0	0.0287371408653055	13.1001686640733	1.1847573665752e-06	2.13313156649373	2
ENSG00000144048.10	DUSP11	2	73780218	2_48	0	0.0317234385641173	14.2091269987072	1.4185891204933e-06	-2.31448259887726	1
ENSG00000163017.13	ACTG2	2	73892213	2_48	0	0.0121686380541293	4.75675103421268	1.82163502737776e-07	0.108651055731749	1
ENSG00000114956.19	DGUOK	2	73938926	2_48	0	0.0404567815963538	16.2367976300502	2.06728656615853e-06	1.80102231477518	2
ENSG00000163170.11	BOLA3	2	74147514	2_48	0	0.0143899002723664	6.29478056543465	2.85067267675733e-07	-0.580661368093934	2
ENSG00000114978.17	MOB1A	2	74178928	2_48	0	0.0121231512319263	4.7264171056601	1.80325249586412e-07	-0.0113952639684694	2
ENSG00000065911.11	MTHFD2	2	74198820	2_48	0	0.0124420139821942	4.9694720924381	1.94585249149464e-07	-0.249963509122638	1
ENSG00000188687.17	SLC4A5	2	74361478	2_48	0	0.0122218976982869	4.82792158235719	1.85698256119265e-07	-0.213827664830046	1
ENSG00000204843.12	DCTN1	2	74372241	2_48	0	0.0121072388915328	4.72292142528024	1.79955367868875e-07	0.0806164909745705	2
ENSG00000005448.16	WDR54	2	74421241	2_48	0	0.028491093255985	12.6547524848498	1.1346756710451e-06	-1.62190400114732	1
ENSG00000114993.16	RTKN	2	74442199	2_48	0	0.0123280142081706	4.91699425180467	1.90766363280214e-07	-0.267433355434117	1
ENSG00000239779.6	WBP1	2	74458316	2_48	0	0.0604959307412423	19.8708459739199	3.78313198829331e-06	-2.14656365460798	2
ENSG00000115275.11	MOGS	2	74465064	2_48	0	0.0452116417166222	16.9774211726235	2.41563311029554e-06	1.87917721632023	2
ENSG00000135637.13	CCDC142	2	74483364	2_48	0	0.0390096191907754	15.6249996811818	1.91823010070334e-06	-1.88013492724399	1
ENSG00000115282.19	TTC31	2	74483364	2_48	0	0.0390096191907754	15.6249996811818	1.91823010070334e-06	1.88013492724399	1
ENSG00000179528.15	LBX2	2	74502935	2_48	0	0.0121159593924155	4.72146300464622	1.80029375041969e-07	0.0492947103274461	1
ENSG00000115289.13	PCGF1	2	74508487	2_48	0	0.0195887903278221	9.1521096737186	5.6420613888639e-07	-1.31112298727722	1
ENSG00000115325.13	DOK1	2	74548714	2_48	0	0.0129438625796718	5.35366973013488	2.18084320838808e-07	-0.565731701715459	1
ENSG00000159399.9	HK2	2	74834299	2_48	0	0.0161948743829341	7.4108170540755	3.77704926659172e-07	-0.785371946175797	1
ENSG00000115350.11	POLE4	2	74958540	2_48	0	0.0170566564164301	7.95041448341546	4.26768784065117e-07	-0.960261934415734	2
ENSG00000115363.13	EVA1A	2	75565500	2_49	0	0.0229462998960732	4.89799438217082	3.53703959612069e-07	-0.177333710586579	1
ENSG00000115364.13	MRPL19	2	75643121	2_49	0	0.0235530065658569	5.14637009615675	3.81466444687115e-07	0.367990174938983	3
ENSG00000005436.13	GCFC2	2	75712809	2_49	0	0.0291632141478789	7.18237133627738	6.59192436191029e-07	-0.848162375415079	1
ENSG00000115386.5	REG1A	2	79120619	2_51	0	0.0112087932598	5.16833200934869	1.82313251731831e-07	0.0748411834012684	1
ENSG00000163541.11	SUCLG1	2	84459875	2_53	0	0.0300985838982693	15.7161134788952	1.48867602012641e-06	-2.092104355728	1
ENSG00000034510.5	TMSB10	2	84905643	2_53	0	0.0149793598065496	9.07907689108981	4.28000149370154e-07	-1.19313736329144	1
ENSG00000186854.10	TRABD2A	2	84907540	2_53	0	0.0237813473545402	13.4707697372972	1.00817945409245e-06	-1.54436221937837	1
ENSG00000176407.17	KCMF1	2	84970689	2_54	0	0.00872496334424044	6.72345091401753	1.8461408124399e-07	0.253533844598296	1
ENSG00000152291.13	TGOLN2	2	85326957	2_54	0	0.0134248310403079	11.7018892433726	4.94394676210759e-07	1.559269583666	2
ENSG00000042493.15	CAPG	2	85419294	2_54	0	0.006776176919147	5.02743111188004	1.07211121379819e-07	0.601782068796168	1
ENSG00000168906.12	MAT2A	2	85538082	2_54	0	0.00879236966286145	7.23997062089798	2.00332641122351e-07	-0.612849361803697	2
ENSG00000115486.11	GGCX	2	85561052	2_54	0	0.00683584429442852	4.90246928918298	1.0546686027264e-07	-0.400456718818976	1
ENSG00000118640.10	VAMP8	2	85561615	2_54	0	0.00781185431811104	6.136430963719	1.50861687726098e-07	-0.435396438741519	1
ENSG00000168899.4	VAMP5	2	85584469	2_54	0	0.00792573119870232	6.08271679389404	1.51721074372743e-07	0.523480047688703	1
ENSG00000168890.13	TMEM150A	2	85599009	2_54	0	0.00702513329208054	5.05226481848112	1.11699093565208e-07	-0.210960567495896	1
ENSG00000168883.19	USP39	2	85600891	2_54	0	0.00761340981334424	5.78666262040798	1.38648872966907e-07	-0.439382453617605	1
ENSG00000168887.10	C2orf68	2	85613235	2_54	0	0.00755225856307251	5.92765963060356	1.40886403331524e-07	-0.633319701627292	1
ENSG00000115523.16	GNLY	2	85711284	2_54	0	0.00883086438561187	7.18370646748809	1.99646070861202e-07	0.597303899393902	1
ENSG00000115525.17	ST3GAL5	2	85905908	2_54	0	0.00850690324101233	6.86087218112119	1.83679122194374e-07	-0.0881859204830138	1
ENSG00000068654.15	POLR1A	2	86105686	2_54	0	0.0137737252898967	13.0839210889563	5.67150483688546e-07	2.21209941779426	1
ENSG00000132300.18	PTCD3	2	86105686	2_54	0	0.0137737252898967	13.0839210889563	5.67150483688546e-07	2.21209941779426	1
ENSG00000132305.20	IMMT	2	86195484	2_54	0	0.0144114205710085	12.2699271391446	5.56490493834362e-07	1.59298791787154	1
ENSG00000132313.14	MRPL35	2	86198734	2_54	0	0.049020670453258	16.5253033756235	2.54939812218431e-06	-2.8159202563763	1
ENSG00000068615.17	REEP1	2	86338344	2_54	0	0.00674879563697572	4.74205993222098	1.00716885958478e-07	-0.132149883239851	1
ENSG00000115548.16	KDM3A	2	86442426	2_54	0	0.00745286711342497	5.8062740354799	1.36185189834153e-07	0.638460108327515	1
ENSG00000115561.15	CHMP3	2	86563593	2_54	0	0.00843646419938904	7.53356931797356	2.000185295691e-07	1.25040816159189	2
ENSG00000239305.6	RNF103	2	86623855	2_54	0	0.0113908089603681	10.6530101950549	3.8188788806663e-07	1.90034912530585	2
ENSG00000172086.7	KRCC1	2	88056216	2_55	0	0.0164880020038931	4.82791763520205	2.50516801185327e-07	-0.109333276391534	1
ENSG00000115593.14	SMYD1	2	88069079	2_55	0	0.03027376730867	10.60991707576	1.01085166737741e-06	-1.16784692478772	1
ENSG00000163586.9	FABP1	2	88128319	2_55	0	0.0164281796496745	4.79340545427992	2.47823555129566e-07	0.0117092767061135	1
ENSG00000144115.16	THNSL2	2	88170095	2_55	0	0.0171176012994435	5.18364827652252	2.79246286353783e-07	-0.306768097260451	2
ENSG00000153574.8	RPIA	2	88691440	2_55	0	0.0164398750805171	4.80016217163359	2.4834956119476e-07	-0.07528864798172	1
ENSG00000144029.11	MRPS5	2	95149561	2_57	0	0.0162890247008379	8.10193578817056	4.15329569975871e-07	2.11949142266146	1
ENSG00000144026.11	ZNF514	2	95196988	2_57	0	0.0159489401811805	6.3208722509893	3.17261823372521e-07	0.556991881974575	3
ENSG00000275111.4	ZNF2	2	95165349	2_57	0	0.013963955715863	4.73578836221374	2.08118037757674e-07	0.0745330720371445	1
ENSG00000233757.6	AC092835.2	2	95207631	2_57	0	0.0141143815640278	4.89946710966565	2.17630457039803e-07	0.383196636488691	1
ENSG00000155066.15	PROM2	2	95274094	2_57	0	0.0145767152175578	5.1418435506914	2.35878034994571e-07	0.130707285822211	2
ENSG00000186281.12	GPAT2	2	96025125	2_57	0	0.0151046406220997	5.56837152435315	2.64696119405854e-07	0.719613875786071	2
ENSG00000274286.1	ADRA2B	2	96112442	2_57	0	0.0150068704396507	5.30045721281303	2.50329735152342e-07	0.103947118070873	3
ENSG00000158050.4	DUSP2	2	96145593	2_57	0	0.125145081936068	26.7102949593003	1.05196537296719e-05	3.39247680208082	2
ENSG00000084090.13	STARD7	2	96208853	2_57	0	0.171202172156611	28.793719496949	1.55137223208703e-05	-3.4792604592139	1
ENSG00000135956.8	TMEM127	2	96263306	2_57	0	0.0142081307624431	5.04629828725306	2.25641426800557e-07	0.510174658900134	2
ENSG00000144021.2	CIAO1	2	96268766	2_57	0	0.0270072988619534	11.1971497824273	9.51694614626631e-07	-2.09534689436726	1
ENSG00000198885.9	ITPRIPL1	2	96325754	2_57	0	0.0356104449339451	14.6189621532803	1.63833577783699e-06	2.69577568382005	1
ENSG00000114982.17	KANSL3	2	96647713	2_57	0	0.0293836262259961	12.0087396922367	1.11048269592819e-06	-2.22728090252185	1
ENSG00000114988.11	LMAN2L	2	96739703	2_57	0	0.0139546823995851	4.82379878607349	2.11844949297758e-07	0.243142084898914	2
ENSG00000158158.11	CNNM4	2	96759866	2_57	0	0.0140451687304877	4.8238192502188	2.1321951980053e-07	0.305379319017729	1
ENSG00000163126.14	ANKRD23	2	96856083	2_57	0	0.0147435296468103	5.20541132937442	2.41526892685769e-07	0.191092298424081	1
ENSG00000144199.11	FAHD2B	2	97095539	2_57	0	0.0160725820516162	6.14432981343131	3.10791508772718e-07	-1.54458360129693	1
ENSG00000135976.17	ANKRD36	2	97556164	2_57	0	0.0179784168278149	7.41149646488511	4.19340032740992e-07	-1.61212424583672	1
ENSG00000115073.7	ACTR1B	2	97658891	2_57	0	0.0251517681714343	10.2780630547516	8.13558473550281e-07	-1.79668037243323	2
ENSG00000228486.10	LINC01125	2	97663552	2_57	0	0.0260083969992149	10.8743828624658	8.90076180342244e-07	1.59408503598249	2
ENSG00000115085.13	ZAP70	2	97713755	2_57	0	0.0420648398057234	15.5347148094145	2.0565131827943e-06	2.50229160597144	1
ENSG00000075568.16	TMEM131	2	97996336	2_57	0	0.0142815677796954	4.91294379150444	2.20814025177352e-07	0.276798786286513	1
ENSG00000040933.15	INPP4A	2	98444410	2_58	0	0.0206566048503523	13.1905583548856	8.57494010122248e-07	1.61885875585055	1
ENSG00000183513.8	COA5	2	98608535	2_58	0	0.0284582880090598	16.2413742360868	1.45458973191048e-06	-1.85036216657135	1
ENSG00000115446.11	UNC50	2	98608705	2_58	0	0.0288014301393892	16.3557007017681	1.48249139630888e-06	-1.85834048428757	1
ENSG00000071073.12	MGAT4A	2	98727884	2_58	0	0.0130942670242915	8.86379972432016	3.6526671714625e-07	-1.22131562786213	1
ENSG00000273045.5	C2orf15	2	99141233	2_58	0	0.0180160591954721	11.8910622441511	6.74201052662341e-07	-1.3031474307434	1
ENSG00000144182.16	LIPT1	2	99155127	2_58	0	0.00849977898829446	4.7721117732116	1.27651879692267e-07	0.186046619162362	2
ENSG00000158411.11	MITD1	2	99180175	2_58	0	0.01074800259189	6.99327967311618	2.3654710264061e-07	-0.889719958695354	1
ENSG00000144214.9	LYG1	2	99305150	2_58	0	0.0159635277664164	10.7427792275569	5.39702582776569e-07	1.41793036606085	2
ENSG00000158417.10	EIF5B	2	99337171	2_58	0	0.016672827941337	11.1553673740164	5.85331800227156e-07	1.48881395132549	1
ENSG00000115514.11	TXNDC9	2	99340840	2_58	0	0.0272457049234983	15.8262689600888	1.35701786327316e-06	1.90680997769195	1
ENSG00000135945.9	REV1	2	99491316	2_58	0	0.0237264520161623	14.5087989454122	1.08336109691922e-06	1.83399600802624	1
ENSG00000115526.10	CHST10	2	100417235	2_58	0	0.010340305403582	6.62707983007637	2.15657487795301e-07	-0.695085113043378	1
ENSG00000115539.13	PDCL3	2	100562660	2_58	0	0.253977964877859	37.8362857249434	3.02422089004649e-05	-3.8717651053965	2
ENSG00000158435.7	CNOT11	2	101252764	2_59	0	0	82.7638046278355	0	0.546437594187983	1
ENSG00000163162.8	RNF149	2	101305898	2_59	0	0	26.3533939457336	0	0.653736973486984	2
ENSG00000196460.12	RFX8	2	101474613	2_59	0	0	10.7182560781185	0	1.10377840723483	1
ENSG00000071054.16	MAP4K4	2	101697147	2_59	0	0	123.856144702922	0	1.09882385665258	1
ENSG00000115590.13	IL1R2	2	101991888	2_59	0	0	102.812805486407	0	-1.76398589240442	1
ENSG00000115604.10	IL18R1	2	102311189	2_60	0	0.0248927724419983	7.74860932343526	6.07024203094911e-07	-1.15774034978693	3
ENSG00000115607.9	IL18RAP	2	102418383	2_60	0	0.022039396114564	6.55645399636191	4.54755209164122e-07	0.87307576705284	1
ENSG00000170417.15	TMEM182	2	102738292	2_60	0	0.0186179005907086	4.87312967167377	2.85527306636123e-07	0.00728354573459565	1
ENSG00000135972.8	MRPS9	2	105038372	2_62	0	0.0231857976842302	4.76796375439445	3.47907636017587e-07	0.118299943702921	2
ENSG00000135966.12	TGFBRAP1	2	105327590	2_62	0	0.023159178155756	4.75703137001552	3.46711408796457e-07	0.129828116704997	2
ENSG00000135974.9	C2orf49	2	105337683	2_62	0	0.0237701637890053	5.00489008773523	3.74399872641841e-07	-0.247393292563175	2
ENSG00000071051.13	NCK2	2	105744677	2_63	0	0.0276012543065803	5.44846988201931	4.73273673330182e-07	0.497158807246725	2
ENSG00000119147.9	C2orf40	2	106024112	2_63	0	0.109641887940309	18.7809783510899	6.48042801594809e-06	2.05312631848549	4
ENSG00000115652.14	UXS1	2	106172240	2_63	0	0.0340975649397116	7.46637737868808	8.01202463333933e-07	0.959030385665802	4
ENSG00000115665.8	SLC5A7	2	108028702	2_65	0	0.0830591037512464	21.0791894020481	5.50998124189432e-06	2.10891669749373	1
ENSG00000198203.9	SULT1C2	2	108287884	2_65	0	0.019469282877432	7.151384898092	4.38176499890948e-07	0.656293045414478	3
ENSG00000198075.9	SULT1C4	2	108378352	2_65	0	0.0158126632371863	5.17607193946847	2.57581281337968e-07	0.49895903924221	1
ENSG00000169756.16	LIMS1	2	108535245	2_65	0	0.0155634738783844	5.02535940296141	2.46140252514471e-07	-0.158707593148222	1
ENSG00000153201.15	RANBP2	2	108719562	2_65	0	0.101989018060134	23.0920497097242	7.41182007115748e-06	2.37078708198395	1
ENSG00000163006.11	CCDC138	2	108786645	2_65	0	0.0210775610088784	7.90586390759926	5.24419295556667e-07	-0.983203849361939	1
ENSG00000186522.14	SEPT10	2	109574715	2_65	0	0.017848108912375	6.32548864836227	3.5530004443677e-07	-0.700731269431503	1
ENSG00000198142.4	SOWAHC	2	109614115	2_65	0	0.0931788111388826	22.2025882147002	6.51073086114394e-06	2.85926638303099	1
ENSG00000144061.12	NPHP1	2	110205149	2_66	0	0.0137497954869101	5.24503102021307	2.26962064522962e-07	-0.32164760392141	1
ENSG00000169679.14	BUB1	2	110678318	2_66	0	0.0138540284803008	5.3072343662227	2.31394651401022e-07	-0.348506680639042	1
ENSG00000153208.16	MERTK	2	111898795	2_66	0	0.0421184942001837	14.0402848922024	1.86104866595276e-06	1.03094721101668	4
ENSG00000153214.9	TMEM87B	2	112055305	2_66	0	0.0254874374966033	17.8502344255077	1.4317891646363e-06	-3.42713104717627	2
ENSG00000144152.12	FBLN7	2	112136449	2_66	0	0.0229870912481465	15.3554242666978	1.11084845123141e-06	-2.93205994008685	2
ENSG00000144161.12	ZC3H8	2	112251056	2_66	0	0.0144801135165135	7.03673353557972	3.20665358675742e-07	-1.36777445266972	1
ENSG00000188177.13	ZC3H6	2	112274635	2_66	0	0.0162995489626386	9.31554046084064	4.77851129662925e-07	-2.09863960740336	1
ENSG00000169629.11	RGPD8	2	112434559	2_66	0	0.0129959666921178	5.21786786398911	2.13407972721899e-07	0.802563323709331	1
ENSG00000114999.7	TTL	2	112482606	2_66	0	0.0141672479643761	6.66626442227001	2.97219298785846e-07	1.23047384659583	2
ENSG00000125630.15	POLR1B	2	112541009	2_66	0	0.0309321060109755	12.1110419426092	1.17896244664791e-06	-1.11823661757459	2
ENSG00000125611.15	CHCHD5	2	112588903	2_66	0	0.0159185286704709	6.29693948253299	3.15457906710605e-07	0.154208642039394	2
ENSG00000144136.10	SLC20A1	2	112645515	2_66	0	0.0193978825890355	8.67701696636233	5.29704602732194e-07	1.01974697295666	2
ENSG00000125538.11	IL1B	2	112836810	2_66	0	0.0148928854576649	6.59910170915162	3.09294818878364e-07	-0.976332086108215	1
ENSG00000115084.13	SLC35F5	2	113756761	2_67	0	0.104552976412418	32.4401463844911	1.06740241185102e-05	3.62477665189815	3
ENSG00000115091.11	ACTR3	2	113889855	2_67	0	0.0118486481998339	8.63341565784488	3.21929243668818e-07	1.07050868593015	1
ENSG00000088205.12	DDX18	2	117812637	2_69	0	0.00849628596834662	5.16837337378354	1.38194887160676e-07	-0.297799041771942	1
ENSG00000125633.10	CCDC93	2	118011713	2_69	0	0.0212206775618135	13.8491535201622	9.24892908839594e-07	-1.51422087745838	1
ENSG00000125629.14	INSIG2	2	118088243	2_69	0	0.0287491484020642	16.730242983851	1.51368743853838e-06	1.89428280046931	2
ENSG00000115107.19	STEAP3	2	119224095	2_69	0	0.0112190832723339	7.76769536949333	2.74257511107549e-07	-0.787944198595557	3
ENSG00000155368.16	DBI	2	119366701	2_69	0	0.00818995266448719	4.81419916626507	1.24083609613489e-07	-0.00502138029399663	3
ENSG00000171227.6	TMEM37	2	119429724	2_69	0	0.334255630444001	34.4094607879915	3.6196416123568e-05	-3.57295730981402	2
ENSG00000080293.9	SCTR	2	119459477	2_69	0	0.0102467051416725	6.91297488068647	2.22924700410327e-07	0.77466933914773	1
ENSG00000144120.12	TMEM177	2	119679105	2_69	0	0.00857194997752642	5.24265347936224	1.41429418275137e-07	0.476101630930372	1
ENSG00000088179.8	PTPN4	2	119760017	2_69	0	0.0981437568543232	28.1997455150809	8.70997365001193e-06	-2.8617134824149	1
ENSG00000115109.13	EPB41L5	2	120013132	2_69	0	0.0123001465148229	8.61374762519825	3.33435166297344e-07	1.17499448532294	2
ENSG00000226479.3	TMEM185B	2	120222852	2_69	0	0.0303094999363198	17.0746157996002	1.62869095744087e-06	-2.24543680010908	1
ENSG00000115112.7	TFCP2L1	2	121285174	2_70	0	0.0210364930548677	5.11727670405436	3.38782693041396e-07	0.269943837656678	1
ENSG00000074054.17	CLASP1	2	121649389	2_70	0	0.0209848724470415	5.09392062606367	3.36408903092644e-07	-0.345178291845845	3
ENSG00000136732.14	GYPC	2	126655559	2_74	0	0.0233369258864533	9.29060421714665	6.8233332092097e-07	-1.60508908465891	2
ENSG00000136717.14	BIN1	2	127139744	2_74	0	0.0435117891911244	15.2423656362449	2.0872203035629e-06	1.52475875861411	1
ENSG00000163161.12	ERCC3	2	127290566	2_75	0	0.0176880965653987	5.34491941964245	2.97530324807588e-07	-0.523892671241497	2
ENSG00000169967.16	MAP3K2	2	127393427	2_75	0	0.0235059006434754	8.10537586792763	5.99596416817822e-07	1.00516433884422	2
ENSG00000163166.14	IWS1	2	127526967	2_75	0	0.0243144071941639	8.10707190534356	6.20349853845709e-07	0.951154369578712	1
ENSG00000169994.18	MYO7B	2	127538296	2_75	0	0.0300756801255684	10.8242721654584	1.0245263544768e-06	-1.35936033661597	4
ENSG00000144230.16	GPR17	2	127648067	2_75	0	0.0204996152604342	6.63081264107625	4.2778095006227e-07	-0.664798046306078	3
ENSG00000072163.19	LIMS2	2	127633114	2_75	0	0.023372047247111	8.28037192207972	6.09053682365914e-07	-1.17797218537393	3
ENSG00000136709.11	WDR33	2	127811674	2_75	0	0.0180249962600079	5.63714146758218	3.19773956804019e-07	-0.83685961201849	2
ENSG00000144231.10	POLR2D	2	127836403	2_75	0	0.0199858264938303	6.93527644078837	4.36209242471677e-07	-1.12297138304232	3
ENSG00000136715.17	SAP130	2	128028089	2_75	0	0.0187716332546737	5.81096783850541	3.43288698550223e-07	0.372811261537897	1
ENSG00000136731.12	UGGT1	2	128091077	2_75	0	0.0183485810673315	7.10999436457023	4.10563857533145e-07	-1.53573979192877	2
ENSG00000222014.5	RAB6C	2	129979453	2_78	0	0.0315725876900196	5.92718094807304	5.88934963014312e-07	0.552055293737338	1
ENSG00000136699.19	SMPD4	2	130182517	2_78	0	0.070800038057309	13.6954229216889	3.0515318896584e-06	-1.64094737171683	1
ENSG00000152082.13	MZT2B	2	130181775	2_78	0	0.0707444003840042	13.6877884254494	3.04743413062158e-06	1.64037425307844	1
ENSG00000136718.9	IMP4	2	130342923	2_78	0	0.0823398123582826	15.1654212847709	3.92982603813749e-06	1.50214887799313	1
ENSG00000072135.12	PTPN18	2	130356469	2_78	0	0.027866125305098	4.73548952994954	4.15289011696323e-07	-0.1427352391061	1
ENSG00000136002.18	ARHGEF4	2	130829521	2_78	0	0.0280810469148661	4.80875599349489	4.24966806571982e-07	0.158126824141652	2
ENSG00000152102.17	FAM168B	2	130916004	2_78	0	0.0733170213518975	14.03486191472	3.23833616782939e-06	1.68386586973032	1
ENSG00000115762.16	PLEKHB2	2	131104358	2_78	0	0.126543011975768	19.3989337611355	7.72547161405521e-06	2.35580949619879	1
ENSG00000075886.10	TUBA3D	2	131475706	2_78	0	0.0404547736127302	8.29888788960814	1.05657090331365e-06	-1.09538204458376	2
ENSG00000173272.15	MZT2A	2	131474226	2_78	0	0.039752655344816	8.13108250702414	1.01724013067339e-06	-1.04876913432393	1
ENSG00000163040.14	CCDC74A	2	131527737	2_78	0	0.0297413987109761	5.35677204120546	5.01387529602463e-07	-0.611594821558628	1
ENSG00000150551.10	LYPD1	2	132669198	2_79	0	0.0333087474918513	10.6623415220964	1.11768613906163e-06	1.18476601420616	1
ENSG00000176771.16	NCKAP5	2	133740111	2_79	0	0.0289972252687394	9.33872475849344	8.52222491439252e-07	-1.26160907756456	1
ENSG00000152127.8	MGAT5	2	134120375	2_79	0	0.0454888874204938	13.648074908288	1.95382510687381e-06	1.64990362518288	2
ENSG00000144229.11	THSD7B	2	136765297	2_81	0	0.0391807038009456	15.1301089492562	1.86562031388069e-06	-2.15264217501755	3
ENSG00000150540.13	HNMT	2	137963983	2_82	0	0.0244895360996672	4.90865046627716	3.78313326644331e-07	-0.181467974347796	1
ENSG00000144228.8	SPOPL	2	138501033	2_82	0	0.026861683421074	5.7894673421411	4.89418981102491e-07	0.554196842985963	2
ENSG00000075884.13	ARHGAP15	2	143450189	2_85	0	0.0392628601504553	13.1674901731089	1.62702381464677e-06	1.68441373704471	1
ENSG00000169554.18	ZEB2	2	144524878	2_86	0	0.0222567372839851	10.0095759408534	7.01109984578234e-07	-0.967994006429009	1
ENSG00000121989.14	ACVR2A	2	147843225	2_88	0	0.0209301347933195	9.91564247516822	6.53133347078668e-07	-1.24778282263364	2
ENSG00000115947.13	ORC4	2	148020474	2_88	0	0.0143447369912617	6.32850206078034	2.85694901120211e-07	0.787226421962709	1
ENSG00000204406.12	MBD5	2	148020474	2_88	0	0.0143447369912617	6.32850206078035	2.85694901120212e-07	-0.78722642196271	1
ENSG00000135999.11	EPC2	2	148645644	2_88	0	0.0254264562926371	11.7677856617841	9.41650106026911e-07	1.40180699387555	1
ENSG00000184898.6	RBM43	2	151261518	2_90	0	0.0226153383300404	6.97405712574719	4.96360900041547e-07	-0.92328057313852	2
ENSG00000123609.10	NMI	2	151290144	2_90	0	0.0269912237983394	8.65856918673994	7.35491539658677e-07	-1.18113766258192	2
ENSG00000080345.17	RIF1	2	151415393	2_90	0	0.0241374551558202	7.59402932745729	5.76863052372224e-07	-0.93997568654842	1
ENSG00000183091.19	NEB	2	151734675	2_91	0	0.0235064659785098	7.65672654287703	5.66421137064811e-07	-0.645427461487836	1
ENSG00000162980.16	ARL5A	2	151828599	2_91	0	0.0173989824925207	4.82822195026713	2.64374796800991e-07	0.0753823987717514	1
ENSG00000115145.9	STAM2	2	152174599	2_91	0	0.0339770872951173	11.240997753642	1.20198758146148e-06	2.08048002208497	1
ENSG00000157827.19	FMNL2	2	152335141	2_91	0	0.0273244376791932	9.15107854911545	7.86923454976828e-07	-1.12911917821359	1
ENSG00000196504.15	PRPF40A	2	152717752	2_91	0	0.0481402817266642	14.5503268153844	2.20439973094797e-06	1.96378608007429	1
ENSG00000177917.10	ARL6IP6	2	152717752	2_91	0	0.048140281726664	14.5503268153844	2.20439973094796e-06	-1.96378608007428	1
ENSG00000136542.8	GALNT5	2	157257153	2_94	0	0.027570185229274	8.19896080446721	7.11389527957849e-07	0.868190679783539	1
ENSG00000115165.9	CYTIP	2	157489212	2_94	0	0.0204699023525365	5.36412897182161	3.45560390300674e-07	0.389984481792907	1
ENSG00000144283.21	PKP4	2	158457154	2_95	0	0.0176212509098789	6.46833228533507	3.58705495976006e-07	-1.09237919475076	1
ENSG00000196151.10	WDSUB1	2	159285366	2_96	0	0.00767032381227162	4.73496285369531	1.14298162499672e-07	0.00696107802551647	1
ENSG00000241399.6	CD302	2	159798013	2_96	0	0.0713030734324285	25.9387502485724	5.82058011455208e-06	2.94555388790042	2
ENSG00000153246.12	PLA2R1	2	160062090	2_96	0	0.0265551044326369	17.3393348089814	1.44907018210615e-06	-2.41735817546087	1
ENSG00000115221.10	ITGB6	2	160267510	2_96	0	0.0253818983193694	17.0422431789818	1.36131876704269e-06	2.64587819078878	2
ENSG00000153250.19	RBMS1	2	160494213	2_96	0	0.0112712735376416	9.45606980886135	3.35422840960965e-07	-2.00831331877566	2
ENSG00000136560.13	TANK	2	161137211	2_97	0	0	15.7677640569223	0	-0.450230492875183	1
ENSG00000197635.9	DPP4	2	162074215	2_97	0	0	35.8264680977875	0	1.98546891148199	2
ENSG00000115267.5	IFIH1	2	162294461	2_97	0	0	9.67851651768593	0	0.62561513723722	1
ENSG00000182263.13	FIGN	2	163614686	2_99	0	0.00677878570018042	8.03841841769843	1.71487112111763e-07	-0.394964794347847	2
ENSG00000115290.9	GRB14	2	164621693	2_100	0	0.045924106018452	14.5559111306559	2.10372554227298e-06	-1.72745493633245	1
ENSG00000082438.15	COBLL1	2	164843369	2_100	0	0.0640727275866266	17.7673056779149	3.58264486568026e-06	-1.89980321751372	2
ENSG00000169507.9	SLC38A11	2	164957489	2_100	0	0.0168569310140427	4.99427923358535	2.6494779139024e-07	0.564755280639186	2
ENSG00000153253.16	SCN3A	2	164970433	2_100	0	0.0167988276324588	4.96150220139562	2.62301718559986e-07	0.567128370289008	2
ENSG00000178662.15	CSRNP3	2	165469352	2_100	0	0.0343648637228512	11.7770798826117	1.27368261365422e-06	-1.7289963448409	2
ENSG00000115339.13	GALNT3	2	165861072	2_100	0	0.0474150374305834	14.8629915059445	2.21784556161308e-06	-2.05890249480296	1
ENSG00000169432.14	SCN9A	2	166375953	2_101	0	0.0207033183335873	7.70793678960634	5.0221199119567e-07	-0.856554058302464	2
ENSG00000136546.13	SCN7A	2	166494815	2_101	0	0.0163120508295066	5.44353516050118	2.79446434129237e-07	-0.426033995917338	2
ENSG00000172292.14	CERS6	2	168456065	2_102	0	0.0163106035845113	8.29443498726485	4.25760937815977e-07	-0.857006321706637	1
ENSG00000163072.15	NOSTRIN	2	168881341	2_102	0	0.0175547142934633	8.30982029811271	4.59086340890723e-07	0.0643537232202148	1
ENSG00000152253.8	SPC25	2	168864871	2_102	0	0.0130182729451727	6.55071305367729	2.68380478352048e-07	0.730659810439175	1
ENSG00000073737.16	DHRS9	2	169067818	2_102	0	0.0129939784089347	6.33506031652308	2.59060899224557e-07	0.613090937043638	1
ENSG00000163093.11	BBS5	2	169479776	2_103	0	0.0205687487393063	4.865499324293	3.14951922218595e-07	0.133969425838147	1
ENSG00000239474.6	KLHL41	2	169509786	2_103	0	0.0210343417708331	5.07831148215473	3.36168669267385e-07	-0.230082420524534	1
ENSG00000138398.15	PPIG	2	169584236	2_103	0	0.0247869067408518	6.64067440767815	5.18016381349974e-07	-1.01699507086974	2
ENSG00000144362.11	PHOSPHO2	2	169693707	2_103	0	0.1976945402571	26.9296086275139	1.67545856131473e-05	3.65690015036943	1
ENSG00000213160.9	KLHL23	2	169693645	2_103	0	0.0803254056307464	17.9447061372117	4.53626327094568e-06	2.63760930584243	2
ENSG00000138382.14	METTL5	2	169824369	2_103	0	0.0205267511999913	4.84608866192823	3.13054930092145e-07	-0.168170601515603	1
ENSG00000144357.16	UBR3	2	169827007	2_103	0	0.0307706519174761	8.7025927746248	8.42741407024057e-07	1.40095941617027	2
ENSG00000204335.3	SP5	2	170504386	2_104	0	0.0088995246102177	11.0481302310974	3.09431531589033e-07	-1.47241774186983	1
ENSG00000204334.7	ERICH2	2	170784224	2_104	0	0.0705869855008191	27.5255747862074	6.11462750535236e-06	2.4106757878857	1
ENSG00000115806.12	GORASP2	2	170929058	2_104	0	0.00816328467794514	11.8835268316703	3.05294701262373e-07	2.29234294918081	1
ENSG00000198586.13	TLK1	2	171231129	2_104	0	0.0341316240744117	24.0865288975552	2.58726042658411e-06	2.58604469122805	1
ENSG00000123600.19	METTL8	2	171436327	2_104	0	0.00438827418478427	5.63836943864633	7.78675045849565e-08	0.373118026616449	1
ENSG00000115827.13	DCAF17	2	171434071	2_104	0	0.0639410491494594	29.2420550430719	5.88432459934496e-06	-2.4752119625319	1
ENSG00000071967.11	CYBRD1	2	171522147	2_104	2	0.582762361319076	25.1556016795543	4.61354942350975e-05	3.84662539517249	3
ENSG00000077380.15	DYNC1I2	2	171669682	2_104	0	0.00705661205309405	20.324267884601	4.51356941926105e-07	-3.5799157692578	2
ENSG00000128708.12	HAT1	2	171922612	2_104	0	0.00521565133917534	6.57346289870996	1.07897589237826e-07	-0.0353344432900561	1
ENSG00000115840.13	SLC25A12	2	171995491	2_104	0	0.00423064658388617	10.7988649194562	1.43778460637303e-07	2.00319193706508	2
ENSG00000172878.13	METAP1D	2	172000487	2_104	0	0.00493480466406082	6.17785678713656	9.59437693532144e-08	-0.0411109709852264	1
ENSG00000152256.13	PDK1	2	172555453	2_105	0	0.00485324882152516	4.8491790816867	7.40644418750368e-08	-0.40342900880217	1
ENSG00000091436.16	MAP3K20	2	173075305	2_105	0	0.0306556337965193	21.2949625239623	2.0544527302416e-06	1.94107308450988	2
ENSG00000144354.13	CDCA7	2	173355045	2_105	0	0.00567100544710852	7.02524749285563	1.25380693238385e-07	-1.32646598558342	2
ENSG00000172845.14	SP3	2	173965538	2_105	0	0.0048233288390982	4.78127740274501	7.25771294283897e-08	0.265267631988114	1
ENSG00000138430.15	OLA1	2	174244883	2_105	0	0.00981706497090207	18.3193709033831	5.65980143081015e-07	-4.09129926991613	2
ENSG00000144306.14	SCRN3	2	174401562	2_105	0	0.00481531263173707	5.30386978345708	8.03759863459451e-08	-0.980508557310057	1
ENSG00000163328.13	GPR155	2	174440897	2_105	0	0.00516058616685644	5.75899304734724	9.35307812180573e-08	1.40722227198425	3
ENSG00000115935.17	WIPF1	2	174665239	2_105	0	0.417707190948381	35.9346330761299	4.72382869766895e-05	-4.24890884931806	3
ENSG00000128656.13	CHN1	2	175005877	2_106	0	0.011452046786651	6.54011965978793	2.35709877245251e-07	-0.974883472956548	1
ENSG00000115966.16	ATF2	2	175168302	2_106	0	0.0112350790221439	6.20116945472599	2.19259643792215e-07	-0.602908616309713	1
ENSG00000154518.9	ATP5G3	2	175178369	2_106	0	0.0264834128325291	12.8605334872742	1.07186948894443e-06	-1.61416280592357	3
ENSG00000144320.13	LNPK	2	175961920	2_106	0	0.0153518813854909	8.70969195312923	4.20797717003105e-07	-1.11707063991265	2
ENSG00000175879.8	HOXD8	2	176257977	2_106	0	0.0128985094911206	10.2903536561226	4.17713779529085e-07	2.14642993126433	1
ENSG00000128652.11	HOXD3	2	176136417	2_106	0	0.0104733496712962	5.5271665573563	1.82178503013926e-07	-0.40876933215095	1
ENSG00000128654.13	MTX2	2	176269444	2_106	0	0.0165944025993201	8.79805372531766	4.59470047925028e-07	0.645995918705196	1
ENSG00000018510.13	AGPS	2	177392486	2_107	0	0.0331529282394474	9.86956310740023	1.02974287484764e-06	-1.50077882376667	2
ENSG00000197557.6	TTC30A	2	177618043	2_107	0	0.0219249600110849	5.92766471228586	4.09007634132022e-07	-0.538063905579001	1
ENSG00000128655.16	PDE11A	2	178061617	2_108	0	0.0184141773039069	14.4495518358181	8.3736667191207e-07	1.64923665026548	2
ENSG00000155636.14	RBM45	2	178119601	2_108	0	0.00659594968656108	4.72495133003913	9.80807204453381e-08	-0.0529362289986154	1
ENSG00000180228.12	PRKRA	2	178451344	2_108	0	0.0431077469509933	22.5645517881199	3.06119510232713e-06	-2.15070204825833	1
ENSG00000204311.12	DFNB59	2	178447910	2_108	0	0.0066137664012198	4.75045044049386	9.88763934175434e-08	0.0331321049679586	2
ENSG00000079150.17	FKBP7	2	178472315	2_108	0	0.0375880330780463	21.2511679816021	2.51386168243225e-06	2.06958145070931	2
ENSG00000116095.10	PLEKHA3	2	178480456	2_108	0	0.00661218622378579	4.74819054407624	9.8805743132898e-08	0.251944239417993	2
ENSG00000155657.26	TTN	2	178831108	2_108	0	0.00659782329365066	4.72763658117462	9.81643370632278e-08	-0.0587298016868658	2
ENSG00000163492.14	CCDC141	2	179050711	2_108	0	0.0127815550693176	10.9856809335489	4.41895572757881e-07	-1.39674278490537	1
ENSG00000163510.13	CWC22	2	180007524	2_108	0	0.00704301094374371	5.34495218465722	1.18470756403783e-07	-0.526608439229975	1
ENSG00000115232.13	ITGA4	2	181456814	2_110	0	0.00935077728054168	4.74457788789114	1.39622132592675e-07	-0.000711208843789333	1
ENSG00000188452.13	CERKL	2	181680491	2_110	0	0.0224192811456682	13.2603986617737	9.35593590330718e-07	-1.64339416603118	1
ENSG00000138434.16	SSFA2	2	181892173	2_110	0	0.00944311585861091	5.17540863411596	1.53804463036224e-07	0.0244098626475879	1
ENSG00000150722.10	PPP1R1C	2	181988479	2_110	0	0.0175164935279035	18.9783170762009	1.0461979022633e-06	3.03874861426267	1
ENSG00000077232.17	DNAJC10	2	182715440	2_110	0	0.0184381195888467	13.7875503448573	8.00041862874184e-07	-1.73377404091595	2
ENSG00000162998.4	FRZB	2	182866669	2_110	0	0.0271912084009822	15.401377586056	1.31794428269877e-06	-1.81601869911829	2
ENSG00000061676.14	NCKAP1	2	183041095	2_110	0	0.0102827482746368	5.59266616671105	1.80982704785361e-07	0.523954880250081	1
ENSG00000162999.12	DUSP19	2	183079224	2_110	0	0.010305461107895	5.90702842534885	1.91577924119485e-07	0.81884515799279	1
ENSG00000163002.12	NUP35	2	183117700	2_110	0	0.0104132697700624	6.00435163958592	1.96771506943499e-07	-0.832206943218512	1
ENSG00000065548.17	ZC3H15	2	186485252	2_112	0	0.010703261578149	8.69187616133879	2.9277813704843e-07	1.15721048131093	2
ENSG00000138448.11	ITGAV	2	186636921	2_112	0	0.00744490339140536	5.2569498595837	1.23169130327431e-07	0.259183952172182	1
ENSG00000144369.12	FAM171B	2	186669456	2_112	0	0.0673939377060845	26.254832120227	5.56851061007662e-06	-2.62128957566612	2
ENSG00000064989.12	CALCRL	2	187448790	2_112	0	0.00819568214287936	6.16560939932473	1.59026715175937e-07	0.650455719730241	1
ENSG00000144366.15	GULP1	2	188321020	2_112	0	0.0100444800969243	8.09044764069205	2.55746081251973e-07	-0.961411787639314	1
ENSG00000168542.14	COL3A1	2	188974074	2_112	0	0.00702957375667401	4.71411274895228	1.0428886266117e-07	0.0170108239139047	1
ENSG00000204262.11	COL5A2	2	189180039	2_113	0	0.0141950261383822	6.62149523729425	2.95802092085592e-07	-1.06243022568557	1
ENSG00000115368.9	WDR75	2	189440722	2_113	0	0.0271600660670694	12.7884917777705	1.0930980619675e-06	-1.59944095616355	2
ENSG00000138381.9	ASNSD1	2	189661479	2_113	0	0.0698254896212266	21.8538844628173	4.80232564418366e-06	3.17437337338711	2
ENSG00000128699.13	ORMDL1	2	189784079	2_113	0	0.152296967326721	29.5430633550891	1.41597555169133e-05	-3.73559176232447	2
ENSG00000187699.10	C2orf88	2	189885390	2_113	0	0.0186759384746308	9.22514183595655	5.42206176312704e-07	-1.01087851656637	1
ENSG00000138379.4	MSTN	2	190151766	2_113	0	0.0119940634133492	5.02461316468041	1.8966096075809e-07	-0.272713928103126	1
ENSG00000198130.15	HIBCH	2	190341243	2_113	0	0.0430217445203775	17.1868354376417	2.32698138595263e-06	-2.83466688156011	2
ENSG00000151689.12	INPP1	2	190353645	2_113	0	0.0218788923166149	10.7298143859461	7.38799365318391e-07	2.07623296756303	1
ENSG00000151690.14	MFSD6	2	190407424	2_113	0	0.0133565676566753	6.04420786708516	2.54064059957489e-07	0.261116726754071	1
ENSG00000189362.11	NEMP2	2	190534652	2_113	0	0.0116081368978965	4.71479182719757	1.72240000047814e-07	0.177676657976255	1
ENSG00000138386.16	NAB1	2	190567413	2_113	0	0.0895420133962381	24.2823744387112	6.84269182223842e-06	3.19084768920484	2
ENSG00000115419.12	GLS	2	190967766	2_113	0	0.118885677717139	27.0746072209234	1.01297954656269e-05	3.68026124586852	1
ENSG00000138378.17	STAT4	2	191235965	2_114	0	0.0107750043975918	4.83448335880193	1.63936817321498e-07	-0.193670427136409	1
ENSG00000173559.12	NABP1	2	191677959	2_114	0	0.0107597665342146	4.82691787801291	1.63448798275538e-07	0.161174841134814	2
ENSG00000144339.11	TMEFF2	2	192242851	2_114	0	0.0437414701368932	18.3260861536686	2.52273755866748e-06	-1.88965685772757	1
ENSG00000081320.10	STK17B	2	196255484	2_116	0	0.0274931826423998	7.59117216250104	6.56814651376669e-07	0.892192052079821	1
ENSG00000138411.10	HECW2	2	196386055	2_116	0	0.020724690485977	4.90062215723825	3.19630523604687e-07	-0.492924059004901	2
ENSG00000144395.17	CCDC150	2	196640040	2_116	0	0.0222633944257121	5.58178547870592	3.9108710421314e-07	-0.462308287410154	1
ENSG00000119041.10	GTF3C3	2	196799713	2_116	0	0.0229861974470509	5.88577624521228	4.2577470276255e-07	-0.662546418994096	1
ENSG00000187944.2	C2orf66	2	196812479	2_116	0	0.0443528568190275	12.1655152898501	1.69809147258701e-06	-1.45970844333665	1
ENSG00000197121.14	PGAP1	2	196936626	2_116	0	0.0240961019955364	6.3346184505004	4.80370388055113e-07	0.93152344989874	2
ENSG00000065413.18	ANKRD44	2	197307612	2_117	0	0.0722933887318433	17.3248709052955	3.94164550905899e-06	-2.07097029077148	1
ENSG00000115524.15	SF3B1	2	197439853	2_117	0	0.024135296008412	6.792805174014	5.15953736545568e-07	-0.898646068788484	1
ENSG00000115541.10	HSPE1	2	197499794	2_117	0	0.021345548634034	5.62401181670248	3.77800492682404e-07	0.548725392901901	2
ENSG00000115896.15	PLCL1	2	197805030	2_117	0	0.0195135074199648	4.77093444104467	2.92986601633625e-07	0.342958248919302	1
ENSG00000226124.6	FTCDNL1	2	199760858	2_118	0	0.0234785686725821	5.31705512950135	3.92872612127313e-07	0.794696227238925	3
ENSG00000178074.5	C2orf69	2	199911021	2_118	0	0.0440404067596381	11.3271408763469	1.56993111532204e-06	-1.91390568124053	1
ENSG00000162971.10	TYW5	2	199955071	2_118	0	0.0283903664867198	7.12695318641329	6.36771882953381e-07	1.38736604550974	2
ENSG00000162972.10	MAIP1	2	199955035	2_118	0	0.0389096401266762	10.1393310021601	1.24158223159835e-06	-1.79727564625607	2
ENSG00000196141.13	SPATS2L	2	200305923	2_118	0	0.0394353580813798	10.2679672710218	1.27432216777958e-06	1.62959902786863	2
ENSG00000163535.17	SGO2	2	200493700	2_118	0	0.0245291552494034	5.73379050795304	4.42622398261346e-07	0.472959943027482	2
ENSG00000155729.12	KCTD18	2	200519526	2_118	0	0.0748870955083001	16.4546032099419	3.87796044151797e-06	-1.82931161260016	1
ENSG00000138356.13	AOX1	2	200585011	2_118	0	0.0255095921137448	6.10708937850366	4.90282920271064e-07	0.733604003226389	1
ENSG00000082153.17	BZW1	2	200810095	2_119	0	0.0320375882751618	9.71554317793893	9.7957090140286e-07	2.29991612967394	1
ENSG00000240344.8	PPIL3	2	200874161	2_119	0	0.0328293698736819	9.49414434458738	9.80905909359392e-07	-1.16341207743301	1
ENSG00000115942.8	ORC2	2	200963642	2_119	0	0.0256394301320557	7.48221409874272	6.03736556008095e-07	1.34054442204098	1
ENSG00000155744.9	FAM126B	2	201075522	2_119	0	0.0244585100506025	6.63560427185847	5.10763023518418e-07	-0.980901888907354	1
ENSG00000119013.8	NDUFB3	2	201075522	2_119	0	0.0244585100506025	6.63560427185847	5.10763023518418e-07	-0.980901888907354	1
ENSG00000003402.19	CFLAR	2	201116120	2_119	0	0.0207965119285742	5.41882666675088	3.54653893936695e-07	-0.837965715241238	1
ENSG00000003400.14	CASP10	2	201183110	2_119	0	0.0530952853519485	12.8329725963561	2.14433285471548e-06	1.38875237168017	2
ENSG00000064012.21	CASP8	2	201233250	2_119	0	0.020761426275812	5.15146225910435	3.3658649113787e-07	-0.580730879237328	2
ENSG00000082146.12	STRADB	2	201388316	2_119	0	0.0291675868641701	8.3450756459379	7.66019369672653e-07	-1.1880762231913	1
ENSG00000115993.12	TRAK2	2	201441795	2_119	0	0.0212212477561875	5.48799683911507	3.66516678336181e-07	-0.658487248531041	1
ENSG00000082126.17	MPP4	2	201664756	2_119	0	0.100881856642512	20.2173010936851	6.41867252853352e-06	-2.21703547974588	2
ENSG00000003393.14	ALS2	2	201759296	2_119	0	0.0202338343831098	4.71424241919854	3.00191973513769e-07	-0.0857626399550186	1
ENSG00000155760.2	FZD7	2	202018768	2_120	0	0.0292429797635654	14.8124759288734	1.36319584910448e-06	1.50392385403088	3
ENSG00000116030.16	SUMO1	2	202238678	2_120	0	0.0121546137959101	6.4701625319832	2.47494372291218e-07	0.745385259965793	1
ENSG00000138439.11	FAM117B	2	202634789	2_120	0	0.0145478328056669	8.17365311212872	3.74216969374949e-07	1.48527554505212	1
ENSG00000163596.16	ICA1L	2	202871528	2_120	0	0.0690813247224333	23.0704254362439	5.01562702922969e-06	-3.08300809288538	3
ENSG00000138380.17	CARF	2	202912242	2_120	0	0.017026036870603	9.66641098265143	5.17949954357852e-07	-1.17399738922288	1
ENSG00000138442.9	WDR12	2	203016269	2_120	0	0.0151636603994191	8.56712601269689	4.08835103430846e-07	1.3358726422158	1
ENSG00000144426.18	NBEAL1	2	203016111	2_120	0	0.0152389464714838	8.61410778970247	4.13118096095934e-07	1.34123792240836	1
ENSG00000119004.15	CYP20A1	2	203232216	2_120	0	0.0101324249027688	4.74677684339466	1.51363507291484e-07	-0.520405856955963	1
ENSG00000178562.17	CD28	2	203706103	2_120	0	0.0211421027927506	11.7234325765669	7.80031145532892e-07	1.47169958227728	1
ENSG00000118257.16	NRP2	2	205683719	2_121	0	0.0242771071583259	6.83823749657596	5.22456442652042e-07	0.837120513334651	1
ENSG00000023228.13	NDUFS1	2	206158198	2_122	0	0.0460500404285387	19.7095149988964	2.85637305124741e-06	-2.40897789721981	1
ENSG00000183671.12	GPR1	2	206212000	2_122	0	0.00905950033311065	5.08180011626702	1.44887459626386e-07	0.356407157736787	2
ENSG00000204186.7	ZDBF2	2	206295628	2_122	0	0.0325885988097288	16.7866539803536	1.72162594939318e-06	2.23207501217699	1
ENSG00000114948.12	ADAM23	2	206443099	2_122	0	0.00988036948269044	5.79844717679433	1.80299226862892e-07	-0.631108115014955	2
ENSG00000138400.12	MDH1B	2	206747102	2_122	0	0.0575680665793775	21.9599104641503	3.97851667540731e-06	2.26671394205051	3
ENSG00000118246.13	FASTKD2	2	206765614	2_122	0	0.0099524621932291	6.08550368769158	1.90605768545814e-07	0.681465681372893	1
ENSG00000118263.14	KLF7	2	207166747	2_122	0	0.0295958950228381	15.4297317507915	1.43713917410002e-06	1.61730031891646	1
ENSG00000144401.14	METTL21A	2	207629451	2_122	0	0.013724964581935	12.4534473621971	5.37910219758514e-07	-2.28467139767805	1
ENSG00000163249.11	CCNYL1	2	207676904	2_122	0	0.0176327741806814	16.2706328960845	9.02888384201062e-07	-2.58404886493987	1
ENSG00000138413.13	IDH1	2	208266212	2_123	0	0.0496505716410751	12.1057876630433	1.89158681758711e-06	1.72362315191171	1
ENSG00000115020.16	PIKFYVE	2	208266043	2_123	0	0.0371803508146592	9.33014126591012	1.09171851626373e-06	-1.33133322599108	2
ENSG00000078018.19	MAP2	2	209423228	2_124	0	0.0253117738819758	17.1056173884606	1.36260603941511e-06	1.69997136736966	2
ENSG00000197713.14	RPE	2	210002122	2_124	0	0.0148327742784781	12.8999187362852	6.02168919434622e-07	1.6179704751044	1
ENSG00000115365.11	LANCL1	2	210477007	2_124	0	0.00996050446462471	7.96022958975464	2.49526055905477e-07	0.226827398059699	2
ENSG00000021826.14	CPS1	2	210466153	2_124	0	0.0168589692131689	12.9521707245648	6.87199051748036e-07	1.10996937807843	2
ENSG00000178568.14	ERBB4	2	212538367	2_125	0	0.011987471398048	7.00021590581505	2.64087589616869e-07	-0.768343945763041	1
ENSG00000030419.16	IKZF2	2	213152393	2_126	0	0.018474228083752	4.71425117056376	2.74086719188711e-07	0.103519553516791	1
ENSG00000138376.10	BARD1	2	214808273	2_127	0	0.0254619199501749	13.2933682755239	1.06520981293574e-06	1.97973907966409	4
ENSG00000138363.14	ATIC	2	215312057	2_127	0	0.0472164254023997	16.5703770440959	2.46226317085604e-06	0.928095529520925	3
ENSG00000118242.15	MREG	2	216033935	2_127	0	0.0138073218819532	7.20940687043657	3.13269388388762e-07	0.700070545564731	1
ENSG00000115425.13	PECR	2	216070061	2_127	0	0.0363654327802893	16.5950237950741	1.89922148047568e-06	-1.78731148397277	1
ENSG00000079246.15	XRCC5	2	216117455	2_127	0	0.0167002151273016	9.04570429313729	4.75415597202076e-07	-1.01168418892661	1
ENSG00000138375.12	SMARCAL1	2	216412526	2_127	0	0.0113510374098461	5.36427146580399	1.91626371611092e-07	0.402908882209917	1
ENSG00000115457.9	IGFBP2	2	216547259	2_127	0	0.0461492124267979	18.5968663356884	2.70092818657971e-06	-1.85764094207797	2
ENSG00000231672.6	DIRC3	2	217756664	2_129	0	0.00811717961596292	5.05254871459819	1.29069800647029e-07	0.54103559216897	1
ENSG00000180871.7	CXCR2	2	218125863	2_129	0	0.0129435023107122	12.4573520664608	5.07442125850786e-07	2.28952967548062	1
ENSG00000163464.7	CXCR1	2	218166777	2_129	0	0.0194981035125585	14.4201163635174	8.84850927192107e-07	-1.90561753491465	1
ENSG00000163466.15	ARPC2	2	218216699	2_129	0	0.00934989067184111	16.0751259914406	4.73009531134277e-07	3.61892783573929	2
ENSG00000179921.14	GPBAR1	2	218257743	2_129	0	0.00876742708523115	12.2206681107491	3.37191086796082e-07	2.84751675027102	2
ENSG00000127837.9	AAMP	2	218270205	2_129	1	0.202943854617626	26.2387033831485	1.6758195348429e-05	4.97398410824465	1
ENSG00000127838.13	PNKD	2	218270227	2_129	0	0.0194577222130038	20.1866372436931	1.2361322907106e-06	4.26964168673765	1
ENSG00000135926.14	TMBIM1	2	218292256	2_129	1	0.276738796342961	27.0358107346085	2.35460693519253e-05	5.03936568872972	1
ENSG00000018280.16	SLC11A1	2	218381984	2_129	0	0.00805253131357964	4.7919347392491	1.21437352607468e-07	0.272188909358989	1
ENSG00000135913.10	USP37	2	218568272	2_129	0	0.016304141318187	11.5475067430876	5.92509242407704e-07	-2.00599844380675	2
ENSG00000144580.13	CNOT9	2	218568634	2_129	0	0.0264593675617248	16.3318888044179	1.35995596862136e-06	-2.46110245603055	1
ENSG00000115556.13	PLCD4	2	218607609	2_129	0	0.00903184804213408	6.07454291077456	1.72662967249944e-07	-0.833275524361007	1
ENSG00000074582.12	BCS1L	2	218658716	2_129	0	0.00978787925549418	6.89226096332392	2.12304544101319e-07	-0.983892198169074	1
ENSG00000115568.15	ZNF142	2	218659366	2_129	0	0.00994557790310735	7.05417712130715	2.20793028891148e-07	-1.00999883920014	1
ENSG00000163481.7	RNF25	2	218672452	2_129	0	0.00916743200919734	6.22628283593603	1.79632749134475e-07	0.870963543809379	1
ENSG00000163482.11	STK36	2	218672501	2_129	0	0.00974746955400374	6.3989844366192	1.96296210189296e-07	0.984423007642071	2
ENSG00000135912.10	TTLL4	2	218710704	2_129	0	0.00839790113479621	5.16001377420936	1.36373690118761e-07	-0.446560298865981	1
ENSG00000135929.8	CYP27A1	2	218780830	2_129	0	0.0202055120061058	13.3507523772732	8.48954812369126e-07	-1.94950575184579	2
ENSG00000187736.12	NHEJ1	2	219160400	2_129	0	0.0227799477250551	14.3956186820989	1.03202930898758e-06	-1.83082286170599	2
ENSG00000213901.10	SLC23A3	2	219170383	2_129	0	0.0191454110943962	13.1736229214987	7.93741153328214e-07	-1.8431221641842	2
ENSG00000115649.15	CNPPD1	2	219176733	2_129	0	0.0225110395129092	13.9682821442566	9.89572283202806e-07	1.38710318716739	2
ENSG00000158552.12	ZFAND2B	2	219193550	2_129	0	0.0145149713153806	10.2865018505553	4.69886387886288e-07	1.47715961399132	1
ENSG00000115657.12	ABCB6	2	219218731	2_129	0	0.0149198062176453	10.318160645893	4.84478424690979e-07	-1.08283581909846	1
ENSG00000198925.10	ATG9A	2	219229585	2_129	0	0.0266896492015913	15.7353148288978	1.32168291464428e-06	1.53674062953221	2
ENSG00000163521.15	GLB1L	2	219243701	2_129	0	0.00809399846768111	4.76591504388947	1.21399916483631e-07	0.258619877309781	1
ENSG00000127824.13	TUBA4A	2	219278362	2_129	0	0.0973970522490094	27.8997457324526	8.55175070286373e-06	-2.43612347569573	1
ENSG00000054356.13	PTPRN	2	219309334	2_129	0	0.00814576256742361	4.81479696905639	1.23429423139549e-07	-0.263062520431267	1
ENSG00000123992.18	DNPEP	2	219404207	2_129	0	0.0101682333152133	6.9043243959089	2.20940669012887e-07	-0.618077750851045	1
ENSG00000072195.14	SPEG	2	219434296	2_129	0	0.212643932571445	34.9902474090271	2.34157990480162e-05	-3.02529126860937	3
ENSG00000123989.13	CHPF	2	219543916	2_129	0	0.0643381865281258	23.7973463091306	4.81843849553822e-06	2.29211757794299	1
ENSG00000188760.10	TMEM198	2	219543916	2_129	0	0.0643381865281257	23.7973463091306	4.81843849553821e-06	-2.29211757794299	1
ENSG00000123999.4	INHA	2	219567987	2_129	0	0.0111555245585097	7.91215055515055	2.77775228096603e-07	-0.999234144977345	1
ENSG00000124006.14	OBSL1	2	219572251	2_129	0	0.00816328950977685	4.87547328497168	1.2525381245368e-07	-0.284848632179338	1
ENSG00000144589.21	STK11IP	2	219597759	2_130	0	0.0174940578978614	7.16110127392665	3.94256941843444e-07	0.736716399996325	2
ENSG00000114923.16	SLC4A3	2	219628913	2_130	0	0.0135168836923795	4.71418908041302	2.00536092397982e-07	0.00322506475101323	1
ENSG00000163082.9	SGPP2	2	222523788	2_131	0	0.0134874849108808	6.65038958851329	2.82284500672066e-07	-0.820543297727077	1
ENSG00000116120.9	FARSB	2	222647032	2_131	0	0.0790651260356475	23.5811911240512	5.86758891561963e-06	-2.4398760482128	2
ENSG00000124003.12	MOGAT1	2	222671822	2_131	0	0.0117291226807902	5.32669097772423	1.96621952706766e-07	0.322699512596138	1
ENSG00000123983.13	ACSL3	2	222860958	2_131	0	0.0122388421151448	5.72972251757631	2.20690122724518e-07	0.6742825699488	1
ENSG00000152056.16	AP1S3	2	223837588	2_131	0	0.0149277214247276	7.61246137266596	3.57624774912847e-07	0.925790269297523	1
ENSG00000135919.12	SERPINE2	2	224039199	2_132	0	0.0152182536901913	4.99057148681402	2.39014404052729e-07	-0.289578970247589	2
ENSG00000124019.9	FAM124B	2	224402283	2_132	0	0.0182822190739111	7.37358027146115	4.24244572474057e-07	-0.890077204388349	1
ENSG00000135905.18	DOCK10	2	225041976	2_133	0	0.0154311235358663	9.12569447242828	4.43172135534448e-07	-1.13597095161783	1
ENSG00000144468.16	RHBDD1	2	226836316	2_133	0	0.0105570551743264	5.22743701451571	1.73676306144245e-07	-0.324932990291279	1
ENSG00000081052.11	COL4A4	2	227162658	2_133	0	0.0148535781306188	8.49035983677927	3.96886343500534e-07	-1.00121778515895	2
ENSG00000169031.18	COL4A3	2	227155051	2_133	0	0.0172430684735314	9.82212990408136	5.33002443689128e-07	-1.07704033163967	2
ENSG00000173744.17	AGFG1	2	227471599	2_134	0	0.0777285211847683	19.3942997312197	4.7442053837933e-06	2.18777078549452	1
ENSG00000135917.13	SLC19A3	2	227717801	2_134	0	0.0802467667534338	19.7049415676934	4.97635859776032e-06	-2.02641099558722	2
ENSG00000123977.9	DAW1	2	227870467	2_134	0	0.061635740996421	17.1426633459876	3.32521623010924e-06	-1.90600916263684	1
ENSG00000187957.7	DNER	2	229711492	2_135	1	0.0141657395354999	15.5443829769131	6.92981616253484e-07	3.3007930836535	2
ENSG00000163053.10	SLC16A14	2	230058586	2_135	0	0.00815256197797432	5.25267824168718	1.347670994408e-07	-0.124529236688941	1
ENSG00000079263.18	SP140	2	230227451	2_135	0	0.00771739606287802	4.85514827806549	1.17918585464956e-07	0.209027450265146	1
ENSG00000135899.17	SP110	2	230169933	2_135	0	0.00819548061807962	5.30060515157996	1.36712698451842e-07	-0.0747007135185337	3
ENSG00000067066.16	SP100	2	230415917	2_135	0	0.011154119463366	7.85802739991268	2.75840355636843e-07	-0.417969066031845	2
ENSG00000135916.15	ITM2C	2	230887078	2_135	0	0.0449343764359153	21.2727657658361	3.00823424647725e-06	-1.98518309638923	1
ENSG00000204128.5	C2orf72	2	231037334	2_136	0	0.0219177700300042	7.11936540034133	4.91073640628442e-07	-0.801557707356024	2
ENSG00000173692.12	PSMD1	2	231056872	2_136	0	0.0179941489697775	5.24460364932324	2.9699761247179e-07	-0.387173588047332	1
ENSG00000135914.5	HTR2B	2	231125953	2_136	0	0.0183580681322039	5.43477204594623	3.1399106070255e-07	-0.472125605313307	1
ENSG00000115053.15	NCL	2	231483427	2_136	0	0.0288436097166678	9.73493175869547	8.83672816915622e-07	1.19514766907298	1
ENSG00000171596.6	NMUR1	2	231524502	2_136	0	0.0308574590135443	10.379018040275	1.00791846453112e-06	1.23533718550722	2
ENSG00000187514.16	PTMA	2	231707301	2_136	0	0.0355092512310184	11.7208717878192	1.30981633892957e-06	1.68050086086857	1
ENSG00000144524.17	COPS7B	2	231781537	2_136	0	0.0170613009768502	4.73913134561495	2.54460199576911e-07	0.0454045262294703	1
ENSG00000144535.19	DIS3L2	2	231961176	2_136	0	0.0461552910951959	14.2346532125075	2.06765158790275e-06	1.63791499701457	1
ENSG00000221944.6	TIGD1	2	232550122	2_136	0	0.0173573041096528	4.90243712964239	2.67795502614149e-07	-0.27969226245896	1
ENSG00000115468.11	EFHD1	2	232610672	2_136	0	0.0220062169925997	7.15767465058381	4.95708445914694e-07	0.798825613512929	1
ENSG00000182600.9	C2orf82	2	232856815	2_137	0	0.0194977038186036	7.05248579409253	4.32747594674262e-07	-0.73621000218544	1
ENSG00000066248.14	NGEF	2	232924753	2_137	0	0.0265586162860024	9.95678924186288	8.3221153758956e-07	-1.23063901860547	2
ENSG00000168918.13	INPP5D	2	233059893	2_137	0	0.0205272085573294	7.54625733843686	4.87495352421593e-07	-0.840594822043775	3
ENSG00000085982.13	USP40	2	233566344	2_137	0	0.0217199333772082	8.13506387581676	5.56068673886318e-07	0.962703961766692	3
ENSG00000188042.7	ARL4C	2	234294330	2_138	0	0.023794567050161	4.98797711545265	3.73517739881502e-07	-0.269427121497964	1
ENSG00000144476.5	ACKR3	2	236870586	2_140	0	0.03176211993782	9.09726817665299	9.09346610690551e-07	-1.026642226864	1
ENSG00000198612.10	COPS8	2	237083970	2_140	0	0.0202853727162586	4.82569561112544	3.08071760188362e-07	0.178564793186957	2
ENSG00000115648.13	MLPH	2	237540110	2_140	0	0.0275942400811283	7.7548957130004	6.73446924692201e-07	-1.25478150664601	1
ENSG00000124839.12	RAB17	2	237586038	2_140	0	0.030110725637322	8.58748360649199	8.13759583797783e-07	-0.980294521229758	2
ENSG00000124831.18	LRRFIP1	2	237726494	2_140	0	0.0367115326639149	10.4818302790237	1.2110124645669e-06	1.40669829969768	1
ENSG00000177483.11	RBM44	2	237778130	2_140	0	0.0210531150679426	5.17888390643829	3.4313223061161e-07	-0.35074492996123	2
ENSG00000132329.10	RAMP1	2	237858483	2_141	0	0.0248455442215269	5.19247180995053	4.06005236671003e-07	0.341192352796784	1
ENSG00000184182.18	UBE2F	2	237945120	2_141	0	0.0270313668927042	5.99586770490187	5.10069109346597e-07	-0.709521044198468	2
ENSG00000132330.16	SCLY	2	238060509	2_141	0	0.0613999525788945	13.8652383629587	2.67919515719938e-06	1.80043395230789	2
ENSG00000144488.14	ESPNL	2	238124140	2_141	0	0.0238195539165246	4.79092230025907	3.59138302085579e-07	-0.12690545591043	2
ENSG00000168427.8	KLHL30	2	238138379	2_141	0	0.0238948572450929	4.82097230834879	3.62533422366171e-07	-0.196462787955189	3
ENSG00000178752.15	ERFE	2	238158500	2_141	0	0.0334353410781464	8.02520829204808	8.44444370386514e-07	0.975685711573829	1
ENSG00000132323.8	ILKAP	2	238205452	2_141	0	0.103292209471345	18.9385786774805	6.15635880537732e-06	-2.16818060173802	1
ENSG00000144485.10	HES6	2	238241004	2_141	0	0.0388861109165566	9.47026262318728	1.15895215410091e-06	1.25381976804869	1
ENSG00000204104.11	TRAF3IP1	2	238319497	2_141	0	0.0248551081286583	5.19614107320724	4.06448536371937e-07	-0.382290957182878	2
ENSG00000065802.11	ASB1	2	238424179	2_141	0	0.0288642925405518	6.62150587728408	6.01487574352835e-07	0.649569189812103	2
ENSG00000068024.16	HDAC4	2	239402622	2_142	0	0.0474766224020103	16.041570185655	2.39682134745649e-06	-1.75769747508186	1
ENSG00000130414.11	NDUFA10	2	240025784	2_142	0	0.0146085512458992	4.80205472383948	2.20771611116843e-07	0.187260206445101	1
ENSG00000188542.9	DUSP28	2	240560414	2_142	0	0.0145170874256017	4.74249019354488	2.16668066349282e-07	0.0907857739347535	1
ENSG00000142327.12	RNPEPL1	2	240566275	2_142	0	0.014617846371531	4.80808719214801	2.21189599236345e-07	0.175525800680567	2
ENSG00000142330.19	CAPN10	2	240586750	2_142	0	0.0167561424914632	6.10341121091518	3.2185158309286e-07	-0.565055099886593	2
ENSG00000144504.15	ANKMY1	2	240521955	2_142	0	0.0219514082439582	8.66955778275834	5.98919296638007e-07	0.915189794440905	2
ENSG00000178623.11	GPR35	2	240605270	2_142	0	0.0144756318109448	4.71536986686968	2.14813843555799e-07	0.0503803108492808	2
ENSG00000130294.15	KIF1A	2	240820742	2_143	0	0.0211946099570346	6.22400108895608	4.15149063277198e-07	0.598514026385883	1
ENSG00000162804.13	SNED1	2	240994550	2_143	0	0.042131606173324	12.7826104366507	1.69487058788871e-06	-1.57639866377938	1
ENSG00000122085.16	MTERF4	2	241103233	2_143	0	0.0292767024243006	9.30085170715532	8.56946781859346e-07	-1.24397827221869	1
ENSG00000115687.13	PASK	2	241150035	2_143	0	0.0272708964175875	8.62397748365962	7.40143622627845e-07	1.12322744150388	1
ENSG00000115685.14	PPP1R7	2	241149230	2_143	0	0.0269462024201964	8.50979776612345	7.21648612325565e-07	1.10390151040563	1
ENSG00000146205.13	ANO7	2	241217672	2_144	0	0.0347733407357602	11.0020270939518	1.20400447176763e-06	-1.53618485773159	1
ENSG00000168385.17	SEPT2	2	241306155	2_144	0	0.0220883833020905	6.67457193706632	4.63976860474762e-07	1.10300769562126	2
ENSG00000115677.16	HDLBP	2	241317397	2_144	0	0.0250220454196696	7.86152859598905	6.19068605263409e-07	-0.878098800259467	1
ENSG00000006607.13	FARP2	2	241356233	2_144	0	0.125590418173697	23.4759191958847	9.27872035858897e-06	-2.48281688675394	3
ENSG00000115694.14	STK25	2	241543941	2_144	0	0.0224685183957148	6.83695249089157	4.83443773523623e-07	-0.653109282121761	1
ENSG00000176720.4	BOK	2	241568276	2_144	0	0.0181416930443373	4.80362243427826	2.74255693723977e-07	-0.266726988078668	1
ENSG00000176946.11	THAP4	2	241639860	2_144	0	0.105423178765546	21.7395016156306	7.21264678052362e-06	-2.86826352360981	1
ENSG00000168397.16	ATG4B	2	241645461	2_144	0	0.0364661513845816	11.45663771832	1.31478906762642e-06	1.22768092566884	3
ENSG00000168393.12	DTYMK	2	241683277	2_144	0	0.0212432306138683	6.30354928259918	4.21419560717217e-07	-0.676659667292825	2
ENSG00000168395.15	ING5	2	241687407	2_144	0	0.0181348879052629	4.80002666014404	2.7394759916157e-07	0.167482906880037	2
ENSG00000180902.17	D2HGDH	2	241734345	2_144	0	0.0182563451794857	4.86344188780096	2.79425825840316e-07	0.350873200906891	6
ENSG00000204099.11	NEU4	2	241849586	2_144	0	0.0257722046662168	8.14300801382535	6.60458307781965e-07	-0.929033783251136	1
ENSG00000188389.10	PDCD1	2	241811668	2_144	0	0.0179869683952202	4.72227150620686	2.67311657243628e-07	-0.144690774228214	2
ENSG00000072756.16	TRNT1	3	3126942	3_4	0	0.0155219744558247	11.4173166832494	5.57724837174224e-07	-1.29875280294999	1
ENSG00000113851.14	CRBN	3	3178805	3_4	0	0.0364440254267027	19.5450819407505	2.24167583481466e-06	1.93862415488737	2
ENSG00000170364.12	SETMAR	3	4303252	3_4	0	0.00837990992269832	5.57838237438501	1.47114880730736e-07	-0.501813173036726	2
ENSG00000144455.13	SUMF1	3	4368850	3_4	0	0.00893779242978054	6.18816382744069	1.74060826334652e-07	-0.696564308901071	4
ENSG00000182533.6	CAV3	3	8733771	3_7	0	0.0219534290368072	5.21950129654953	3.60612144367414e-07	0.324152184822927	2
ENSG00000125046.14	SSUH2	3	8650744	3_7	0	0.0271762467400868	7.25176343076995	6.20214733080756e-07	0.756881341648888	2
ENSG00000180914.10	OXTR	3	8769708	3_7	0	0.0369039155131294	10.1742109789949	1.18163177294883e-06	1.16087215793462	1
ENSG00000070950.9	RAD18	3	8956383	3_7	0	0.0360159521356356	9.94113229826381	1.12678155122608e-06	-1.28107537438412	2
ENSG00000196220.15	SRGAP3	3	9363240	3_7	0	0.0582439765879602	14.5601991956132	2.66886931735032e-06	1.64419211450046	1
ENSG00000134077.15	THUMPD3	3	9316351	3_7	0	0.0565736376025996	14.2792572314008	2.54231110810114e-06	-1.62933446275547	2
ENSG00000163719.19	MTMR14	3	9649842	3_8	0	0.0410123133199122	10.7428292869362	1.38657036782592e-06	1.2196356558754	1
ENSG00000134072.10	CAMK1	3	9769618	3_8	0	0.0311430350157613	8.10908391353797	7.94770433307086e-07	0.898985649242238	1
ENSG00000214021.15	TTLL3	3	9808579	3_8	0	0.0621384637810112	14.7433061979084	2.88313096984173e-06	-1.64779529131543	2
ENSG00000156990.14	RPUSD3	3	9843931	3_8	0	0.0258455080199381	6.33070971159228	5.14927927336425e-07	0.550899730769593	1
ENSG00000171135.13	JAGN1	3	9890513	3_8	0	0.0225016405159799	5.01158425869893	3.54893620236998e-07	-0.304499550686847	1
ENSG00000163701.18	IL17RE	3	9897936	3_8	0	0.0233570873231104	5.36665791248858	3.9448597813169e-07	-0.343693126647829	3
ENSG00000163702.18	IL17RC	3	9917083	3_8	0	0.0252732699733912	6.11741336244557	4.8656205570321e-07	0.632771172454245	2
ENSG00000125037.12	EMC3	3	10010880	3_8	0	0.0219817141434624	4.78918147295123	3.31307924116078e-07	-0.167653718562577	1
ENSG00000144554.10	FANCD2	3	10025967	3_8	0	0.0223537136981361	4.94882864328968	3.48145731078862e-07	-0.180459455482962	1
ENSG00000254999.3	BRK1	3	10115548	3_8	0	0.0218089295791196	4.71411571124256	3.23551607766732e-07	0.0992350292677228	2
ENSG00000134086.7	VHL	3	10141318	3_8	0	0.0229815254848962	5.21238520678763	3.76985225888221e-07	-0.26411283368821	1
ENSG00000134070.4	IRAK2	3	10210642	3_8	0	0.0218580444202743	4.73551391516846	3.25752228172043e-07	-0.421305722300398	1
ENSG00000157014.10	TATDN2	3	10245570	3_8	0	0.0281651209535693	7.14998019884631	6.33760887718587e-07	1.05650748601569	2
ENSG00000157017.15	GHRL	3	10326429	3_8	0	0.180675285740801	25.3022650707131	1.43868966922228e-05	-2.69784557307496	1
ENSG00000157103.10	SLC6A1	3	10997121	3_9	0	0.0120766471610392	5.94325073903977	2.25880845449526e-07	-0.670564041775474	1
ENSG00000196639.6	HRH1	3	11191851	3_9	0	0.0316920630450053	20.867250662033	2.08125223775965e-06	-3.23571514676652	1
ENSG00000197548.12	ATG7	3	11271528	3_9	0	0.0109830944502499	10.7040110383741	3.69981697259453e-07	-2.4824145592781	2
ENSG00000144559.10	TAMM41	3	11801409	3_9	0	0.0108937291209498	4.79372525823278	1.64345828670742e-07	-0.0744133575808207	2
ENSG00000132170.19	PPARG	3	12288284	3_9	0	0.02572362517696	12.7218135173025	1.02988841207435e-06	1.32908584939274	1
ENSG00000154743.17	TSEN2	3	12484157	3_9	0	0.0108422109274391	4.77492043515596	1.62926964002657e-07	-0.193819851287563	3
ENSG00000075975.15	MKRN2	3	12557101	3_9	0	0.0199882745243414	10.1970330724393	6.41443054645119e-07	1.54986456837953	4
ENSG00000225526.4	MKRN2OS	3	12560995	3_9	0	0.0108960881298407	4.84197539291954	1.66035960534789e-07	0.00110987302088358	2
ENSG00000088726.15	TMEM40	3	12769053	3_9	0	0.018568756498189	9.76877131196348	5.70862792532412e-07	1.2136880769364	1
ENSG00000144712.11	CAND2	3	12796583	3_9	0	0.0130834540442583	6.47617525651164	2.66655152574422e-07	0.813148344421577	2
ENSG00000144711.13	IQSEC1	3	13072626	3_10	0	0.0591305576230828	21.8292760715587	4.06219045745918e-06	-2.19938003150708	1
ENSG00000132182.11	NUP210	3	13419856	3_10	0	0.0444782396806614	19.0869214940106	2.67172929050955e-06	2.32228593540165	2
ENSG00000163528.12	CHCHD4	3	14123707	3_10	0	0.0799726314448513	24.7592767403364	6.23143851405805e-06	2.68448766232975	2
ENSG00000170876.7	TMEM43	3	14124463	3_10	0	0.0849478761755258	25.348325443037	6.77658317752739e-06	2.53880478798853	1
ENSG00000154767.14	XPC	3	14179017	3_10	0	0.0397586447834771	18.0109607213404	2.25360306881717e-06	-2.1646718228872	2
ENSG00000170860.3	LSM3	3	14178595	3_10	0	0.0184203346532823	10.6747498255251	6.18819791808252e-07	-1.63148091665097	1
ENSG00000131389.16	SLC6A6	3	14402293	3_10	0	0.0535420642851102	20.8711570820296	3.51682381399026e-06	2.04023909852236	2
ENSG00000144596.12	GRIP2	3	14655811	3_10	0	0.0100830661015885	4.96151133721739	1.57440179437375e-07	0.337971998132127	1
ENSG00000154781.15	CCDC174	3	14653937	3_10	0	0.0105277591661832	5.37010819136671	1.77921303067959e-07	-0.333258687207789	2
ENSG00000154783.11	FGD5	3	14847738	3_11	1	0.678483726953949	31.0867752752563	6.6377987838818e-05	5.55075866141718	1
ENSG00000131368.7	MRPS25	3	15059294	3_11	0	0.0259567481993928	10.1790211280275	8.31505782260834e-07	1.35094366881602	1
ENSG00000131381.12	RBSN	3	15099772	3_11	0	0.0193681078547179	6.0192429831332	3.66891832364275e-07	-0.0199444494221031	1
ENSG00000131375.9	CAPN7	3	15206289	3_11	0	0.0163208393563757	4.82472465086757	2.47812949531888e-07	-0.518383792972098	2
ENSG00000206561.12	COLQ	3	15521294	3_11	0	0.016406879893476	4.75775811536896	2.45661631202343e-07	0.1075222848123	1
ENSG00000131373.14	HACL1	3	15553212	3_11	0	0.0180555715643037	5.72208916804164	3.25143319898106e-07	-0.502750587875361	2
ENSG00000169814.12	BTD	3	15601668	3_11	0	0.0207435473667259	6.9336188953007	4.52638997392624e-07	-0.822109628916128	1
ENSG00000131386.17	GALNT15	3	16088510	3_11	0	0.0164560229916564	4.78024239930778	2.4756188381169e-07	0.0437379431251164	2
ENSG00000154813.9	DPH3	3	16264511	3_12	0	0.335002647985807	21.3336864772086	2.24917434907629e-05	4.15731363800863	1
ENSG00000154822.17	PLCL2	3	16802230	3_12	0	0.0465429095335227	13.8824584685432	2.03342840248838e-06	1.95622922416364	1
ENSG00000182568.16	SATB1	3	18427031	3_13	0	0.0220386834963978	5.84912921689336	4.05682092249495e-07	0.609588620611273	1
ENSG00000183960.8	KCNH8	3	19148202	3_14	0	0.0164164558197893	5.70199744897745	2.94588232424107e-07	-0.510028482882224	1
ENSG00000163576.17	EFHB	3	19946616	3_14	0	0.0166249591569215	5.69519345279289	2.97973773873652e-07	-0.0951100745212301	2
ENSG00000144566.10	RAB5A	3	19946616	3_14	0	0.568170006588241	23.3139839577327	4.16873002979133e-05	3.64451725887764	1
ENSG00000183977.13	PP2D1	3	20012089	3_14	0	0.0458996218542023	15.0556714126744	2.17479441518558e-06	1.56481869547664	1
ENSG00000197885.10	NKIRAS1	3	23942642	3_18	0	0.0171313661917181	6.81007087990414	3.67157669251036e-07	-1.41435964272852	2
ENSG00000151090.17	THRB	3	24423589	3_18	0	0.015306537164415	5.74119247548644	2.76559149512179e-07	0.454127545176183	2
ENSG00000077092.18	RARB	3	25174179	3_18	0	0.0155727778499963	5.90480280687475	2.89387961629106e-07	0.598107395587579	1
ENSG00000077097.15	TOP2B	3	25664786	3_19	0	0.0212304457339477	4.96624049259369	3.31814860803464e-07	-0.296187499658578	2
ENSG00000151093.7	OXSM	3	25782726	3_19	0	0.031158752199638	8.62170066454536	8.45438403752661e-07	-1.07521345027949	1
ENSG00000163491.16	NEK10	3	27370689	3_20	0	0.0165900732259312	29.808463915988	1.55631274230621e-06	4.16943561494816	1
ENSG00000033867.16	SLC4A7	3	27485114	3_20	0	0.0113043183303785	12.5448280687045	4.46290935404442e-07	3.58269994552993	1
ENSG00000187118.12	CMC1	3	28222225	3_21	0	0.0990074499118301	16.5505502216695	5.15690682756211e-06	1.8846958232239	3
ENSG00000163512.13	AZI2	3	28348860	3_21	0	0.0393463627808699	7.61195636641621	9.42561845531966e-07	1.14698050162147	2
ENSG00000206559.7	ZCWPW2	3	28348860	3_21	0	0.0424535487931555	8.34068165198671	1.11435744469242e-06	-1.24356522480585	1
ENSG00000144642.21	RBMS3	3	28575079	3_21	0	0.0474422414597194	9.40770101647861	1.40461622262702e-06	-1.19076212955637	1
ENSG00000163527.9	STT3B	3	31532766	3_23	0	0.0318351285169127	9.42776647174046	9.44548793265539e-07	-1.08254178976139	1
ENSG00000197385.5	ZNF860	3	31981925	3_23	0	0.0197152580396317	4.86330625941804	3.01747067952513e-07	-0.16558885170854	2
ENSG00000152642.10	GPD1L	3	32155600	3_23	0	0.0202694067815354	5.12677642248331	3.2703511768632e-07	-0.386086295947369	1
ENSG00000091317.7	CMTM6	3	32462839	3_24	0	0.024569479532167	5.64553739178071	4.36526103197567e-07	-0.587544040016786	2
ENSG00000144635.8	DYNC1LI1	3	32570107	3_24	0	0.083380194753271	17.3978279523729	4.56527465571717e-06	1.91329209942751	1
ENSG00000182973.18	CNOT10	3	32684690	3_24	0	0.0222791498011353	4.71414639519717	3.30529824087438e-07	-0.0191404858044061	1
ENSG00000188167.8	TMPPE	3	33097052	3_24	0	0.0223838825811092	4.75876703828214	3.35226881851244e-07	0.281002380014028	2
ENSG00000170266.15	GLB1	3	33097411	3_24	0	0.0240218135701402	5.43089231882262	4.10568813617652e-07	0.433900383016988	1
ENSG00000170275.14	CRTAP	3	33113893	3_24	0	0.140275768710353	22.5381430211178	9.94969485070582e-06	-2.36158191808701	3
ENSG00000173705.8	SUSD5	3	33218911	3_25	0	0.0166132003547735	5.03839891162246	2.63423688092224e-07	0.299910138653784	2
ENSG00000153558.13	FBXL2	3	33277306	3_25	0	0.0920353253154001	21.4763904122699	6.22049314310378e-06	-2.58679432140414	1
ENSG00000144681.10	STAC	3	36380068	3_26	0	0.026166746073736	4.71776987968187	3.8850395738828e-07	-0.092481170476239	2
ENSG00000163673.7	DCLK3	3	36764447	3_27	0	0.0157789297469927	7.05422835971325	3.50296687711748e-07	-0.763995101044395	2
ENSG00000168016.13	TRANK1	3	36944858	3_27	0	0.0145386052397626	6.88419567202274	3.14981410993476e-07	-1.45898109672221	2
ENSG00000178567.7	EPM2AIP1	3	36988684	3_27	0	0.0238656683845552	12.6064011469013	9.46833680440286e-07	-2.49068237251021	2
ENSG00000076242.14	MLH1	3	36993455	3_27	0	0.0168528485526286	8.25239256901066	4.37685511944379e-07	-1.61641874732074	1
ENSG00000093167.17	LRRFIP2	3	37183634	3_27	0	0.0484130488145649	20.6367501210619	3.14421845510976e-06	2.85195648855737	2
ENSG00000144674.16	GOLGA4	3	37243272	3_27	0	0.0345720376302131	15.6393307932263	1.70157899725816e-06	2.5958523190919	2
ENSG00000198590.11	C3orf35	3	37386585	3_27	0	0.0159287458564668	6.63070120666247	3.32391580817533e-07	0.469808520629286	1
ENSG00000144668.11	ITGA9	3	37451252	3_27	0	0.0249266667783984	11.8698367028744	9.31146308800372e-07	-1.61733605256634	1
ENSG00000136059.14	VILL	3	37989408	3_27	0	0.0349864825643697	13.9247559027426	1.53319306634821e-06	1.41512813353477	1
ENSG00000008226.19	DLEC1	3	38039461	3_27	0	0.0534346783463346	18.1853197543932	3.05811008422001e-06	1.99298657118701	1
ENSG00000172936.12	MYD88	3	38137763	3_27	0	0.0125439181156178	4.74490194178386	1.87313649629502e-07	-0.183652046993063	1
ENSG00000093217.9	XYLB	3	38346523	3_28	0	0.0221519995249754	8.32267163140764	5.80209275179756e-07	0.967779780221264	1
ENSG00000114739.13	ACVR2B	3	38454810	3_28	0	0.0218563480555415	8.19485397659828	5.63673724884251e-07	-0.861412242772291	1
ENSG00000157036.12	EXOG	3	38505235	3_28	0	0.0772649026739957	20.3178076469063	4.94046787888486e-06	2.48637195339415	1
ENSG00000114745.13	GORASP1	3	39101133	3_28	0	0.0297511615900271	11.1326674205795	1.04234655537835e-06	1.1675531274904	2
ENSG00000168026.18	TTC21A	3	39107217	3_28	0	0.0162107898518332	5.35595820025561	2.73243807598162e-07	-0.518096789862068	2
ENSG00000144655.14	CSRNP1	3	39154473	3_28	0	0.0170304032661515	5.82410858732469	3.12150021425365e-07	0.549538116796823	1
ENSG00000168334.8	XIRP1	3	39192679	3_28	0	0.0678343429686273	19.052947976036	4.06743646836811e-06	1.97024090433597	1
ENSG00000168329.13	CX3CR1	3	39277546	3_28	0	0.021259921024033	7.93171804378186	5.30686314556858e-07	0.891410045040642	1
ENSG00000144659.10	SLC25A38	3	39383433	3_28	0	0.0252746390899494	9.57802446773703	7.61850713497731e-07	1.25673761781891	2
ENSG00000168028.13	RPSA	3	39406928	3_28	0	0.0412237745651987	14.2522304947177	1.84901130108667e-06	-1.68917528457505	2
ENSG00000170011.13	MYRIP	3	39803472	3_28	0	0.0214757638164564	8.02777077557705	5.42565976034743e-07	0.79438505753529	1
ENSG00000188846.13	RPL14	3	40457413	3_29	0	0.0202893749051098	6.24535298709455	3.98781158285682e-07	0.59945290978806	1
ENSG00000177873.12	ZNF619	3	40477330	3_29	0	0.0188086161056961	5.52518780391924	3.27049026340474e-07	0.517371359214115	1
ENSG00000177842.11	ZNF620	3	40520426	3_29	0	0.0221629321828176	7.08527741601323	4.94188972814033e-07	-0.829572622236278	1
ENSG00000168036.16	CTNNB1	3	41195090	3_30	0	0	70.2628610143376	0	-3.69565446939893	1
ENSG00000114812.12	VIPR1	3	42488703	3_30	0	0	6.78028826695623	0	-0.332183610872952	1
ENSG00000008324.11	SS18L2	3	42583723	3_31	0	0.0157075048724677	4.844095524977	2.39457737939649e-07	-0.23355340946369	1
ENSG00000114857.17	NKTR	3	42603651	3_31	0	0.0177626026318651	6.0112108099237	3.36029598220783e-07	-0.595468470965074	1
ENSG00000114853.13	ZBTB47	3	42653821	3_31	0	0.0597596504986873	17.6133038470497	3.31251497078518e-06	-1.93327428726532	1
ENSG00000157119.11	KLHL40	3	42685151	3_31	0	0.0159826980441639	5.0088970570113	2.51942349101861e-07	-0.299991851046242	2
ENSG00000010282.14	HHATL	3	42684591	3_31	0	0.019103109242432	6.70229811217065	4.02936652291212e-07	-0.790053248429815	3
ENSG00000244607.5	CCDC13	3	42770079	3_31	0	0.0154946966044749	4.71467557923579	2.29902590333357e-07	0.0379003499718228	3
ENSG00000181061.13	HIGD1A	3	42800848	3_31	0	0.0414902887376287	14.10144824291	1.8412770861014e-06	-1.62296478606573	1
ENSG00000144648.15	ACKR2	3	42802658	3_31	0	0.0169917499217855	5.5899644575789	2.98920794497788e-07	0.390122819380376	2
ENSG00000240747.7	KRBOX1	3	42809828	3_31	0	0.0203436896554973	7.30026909178324	4.67388007089942e-07	-1.03022321253766	1
ENSG00000160746.12	ANO10	3	43691692	3_31	0	0.0205491979532217	7.39583575655005	4.78289787039226e-07	0.879612922546675	1
ENSG00000179152.19	TCAIM	3	44338768	3_31	0	0.0176863357757255	5.9703601731503	3.32313030597112e-07	0.856081827673854	1
ENSG00000225873.3	LINC00694	3	44439661	3_31	0	0.0154938373144612	4.71414942139618	2.29864184907739e-07	-0.062528236212691	1
ENSG00000178917.15	ZNF852	3	44515634	3_31	0	0.0201068841637225	7.18898550462921	4.54905677965532e-07	-1.11735703009323	1
ENSG00000196345.12	ZKSCAN7	3	44555404	3_31	0	0.0155153617175219	4.72732036302021	2.30826631252055e-07	-0.156931713020281	1
ENSG00000144792.9	ZNF660	3	44590720	3_31	0	0.0167609619770752	5.4601444437056	2.8801297044345e-07	-0.353936482679027	1
ENSG00000186448.14	ZNF197	3	44584405	3_31	0	0.0154939684965917	4.71422974200802	2.29870047610315e-07	-0.100496845127861	1
ENSG00000169981.10	ZNF35	3	44649020	3_31	0	0.0176587624801308	5.95554614578298	3.30971678807631e-07	-0.858435662600608	1
ENSG00000196653.11	ZNF502	3	44721338	3_31	0	0.0259602866350525	9.62042251596983	7.85982005151437e-07	0.974278664884732	1
ENSG00000163808.16	KIF15	3	44761638	3_31	0	0.124340952298231	24.7843195520211	9.69840157845997e-06	-2.63179462576728	1
ENSG00000169964.7	TMEM42	3	44861942	3_31	0	0.135327121699491	25.6288605498383	1.09149843295356e-05	-2.68123660028018	1
ENSG00000163815.5	CLEC3B	3	45000571	3_31	0	0.0199095388627025	7.09523369339744	4.44566648912846e-07	-0.821034554174915	1
ENSG00000163814.7	CDCP1	3	45145928	3_32	0	0.0372106384700791	10.3630270248471	1.21356411587972e-06	-1.61884535803838	1
ENSG00000249992.1	TMEM158	3	45226648	3_32	0	0.0209277579208634	4.87415346311447	3.21019102026088e-07	0.279892077279976	1
ENSG00000011376.9	LARS2	3	45388191	3_32	0	0.0452547129032336	12.2397276368433	1.74318926030551e-06	-1.70388942259787	3
ENSG00000144791.9	LIMD1	3	45555978	3_32	0	0.021248801568155	5.01891779277684	3.35624376925538e-07	0.120787640807132	2
ENSG00000163818.16	LZTFL1	3	45916204	3_32	0	0.159019661966032	24.556339206325	1.22891946591169e-05	-2.49623453946093	1
ENSG00000172215.5	CXCR6	3	45892155	3_32	0	0.0206902638966306	4.76563713955765	3.10310145751215e-07	-0.289058467631919	1
ENSG00000163820.14	FYCO1	3	45995913	3_32	0	0.0212144974629155	5.00355692303973	3.34056992671625e-07	-0.348283984440009	1
ENSG00000163823.3	CCR1	3	46208857	3_32	0	0.0288816882558552	7.94188844126106	7.21863913981513e-07	0.806259920889438	1
ENSG00000160791.13	CCR5	3	46370170	3_32	0	0.0281266937399813	7.68923476132715	6.8062951599875e-07	-1.02944413183663	2
ENSG00000012223.12	LTF	3	46485538	3_32	0	0.0341435804170505	9.54021635006531	1.02512366215536e-06	0.977728311542234	1
ENSG00000241186.9	TDGF1	3	46574146	3_32	0	0.0352571543189728	9.84712416138798	1.09261119027972e-06	-1.1469634979268	1
ENSG00000163827.12	LRRC2	3	46565765	3_32	0	0.0205942955321733	4.72143719308646	3.06006133332758e-07	-0.154908207635301	1
ENSG00000261603.1	PRSS46	3	46736679	3_33	0	0.0478528091050746	17.2090745952206	2.59163554661808e-06	-1.98835999278752	2
ENSG00000178038.16	ALS2CL	3	46686718	3_33	0	0.192145203665486	29.62301459067	1.79129772456364e-05	2.9649233752812	1
ENSG00000181585.3	TMIE	3	46700908	3_33	0	0.032193365774323	13.842869850433	1.40249555461564e-06	1.8644034028643	1
ENSG00000188086.13	PRSS45	3	46746256	3_33	0	0.0669139206830457	20.8505890780202	4.3908012606023e-06	-2.40769829091676	2
ENSG00000160801.13	PTH1R	3	46877889	3_33	0	0.0222324801442685	10.8385546628732	7.583474994332e-07	1.33838823002898	2
ENSG00000160796.16	NBEAL2	3	46979634	3_33	0	0.0118322024647669	4.77451906280802	1.77788717759756e-07	0.196480585111857	2
ENSG00000181555.20	SETD2	3	47164415	3_33	0	0.0344431971105696	14.5768673641459	1.58007111123041e-06	-1.77182424949273	1
ENSG00000114648.11	KLHL18	3	47287254	3_33	0	0.0119278604154066	4.85284781326561	1.82166365596793e-07	-0.20366361191152	1
ENSG00000076201.14	PTPN23	3	47380662	3_33	0	0.0139268696084549	6.06781049649922	2.65946630391934e-07	-0.0568758413586133	1
ENSG00000114650.18	SCAP	3	47476020	3_33	0	0.0121867890708884	5.00734233244977	1.92046126284156e-07	0.141441320746034	3
ENSG00000163832.15	ELP6	3	47513447	3_33	0	0.0141963499125994	6.34903923050125	2.83657113757865e-07	-0.796264305472925	1
ENSG00000047849.21	MAP4	3	48089403	3_34	0	0.0170077163099109	21.661794759968	1.15944302838375e-06	-4.29299536968518	1
ENSG00000164045.11	CDC25A	3	48188134	3_34	0	0.0170468321142301	21.7283858882857	1.16568208850498e-06	4.76484843428241	1
ENSG00000164048.13	ZNF589	3	48265345	3_34	0	0.0159786407869157	20.9936962620191	1.05569318202263e-06	4.70635289159732	1
ENSG00000172113.8	NME6	3	48301597	3_34	0	0.0194108320291192	23.0714908237349	1.40938220460131e-06	-4.8126018673522	2
ENSG00000232112.3	TMA7	3	48440237	3_34	0	0.0194487030047851	8.80021188089604	5.38632738693229e-07	0.687726356516607	1
ENSG00000213689.11	TREX1	3	48467186	3_34	0	0.0250763370814492	10.4779226344059	8.26890990809584e-07	-0.347114482200658	1
ENSG00000114268.11	PFKFB4	3	48556239	3_34	0	0.011660402151932	5.19244501913977	1.90543618884313e-07	0.359757572536749	2
ENSG00000145040.3	UCN2	3	48563473	3_34	0	0.0196581391330954	11.0354521262591	6.82718245229375e-07	-1.63541223610034	2
ENSG00000114270.17	COL7A1	3	48595323	3_34	0	0.0241178877309151	12.8540485966123	9.75636816344789e-07	-1.755011479617	1
ENSG00000068745.14	IP6K2	3	48694528	3_34	0	0.0165936261468856	8.53803591966119	4.45870000313256e-07	1.05910510465912	1
ENSG00000114302.15	PRKAR2A	3	48847779	3_34	0	0.0156025719323526	8.883272748324	4.36192469805047e-07	1.74265028469255	1
ENSG00000221883.2	ARIH2OS	3	48919429	3_34	0	0.0250204250572357	17.8384112218304	1.40462317111967e-06	-3.69922947788487	1
ENSG00000177479.19	ARIH2	3	48919429	3_34	0	0.0250204250572357	17.8384112218304	1.40462317111967e-06	3.69922947788487	1
ENSG00000178467.17	P4HTM	3	48995534	3_34	0	0.014103397965509	10.4015674717857	4.61669862597126e-07	2.79154598771856	1
ENSG00000178252.17	WDR6	3	49007280	3_34	0	0.0267977025291634	17.6586752734295	1.48923987435707e-06	-3.48373401131561	2
ENSG00000178057.14	NDUFAF3	3	49015786	3_34	0	0.0131078573774361	9.29768270411237	3.8354418457725e-07	2.64560856516861	1
ENSG00000178149.16	DALRD3	3	49023895	3_34	0	0.0133575198977073	9.62492952845329	4.0460604017682e-07	2.70033388407063	1
ENSG00000198218.10	QRICH1	3	49088219	3_34	0	0.0131721820051735	9.40949924604356	3.90061609441356e-07	-2.67167674183389	1
ENSG00000185909.14	KLHDC8B	3	49171625	3_34	0	0.0183048738602958	10.4501642626024	6.02003243535276e-07	1.87208623525319	1
ENSG00000173421.16	CCDC36	3	49199961	3_34	0	0.0408974672608372	22.1122171819449	2.84601823505955e-06	3.82409339196478	1
ENSG00000188315.7	C3orf62	3	49277527	3_34	0	0.0169944758781702	9.68524962261038	5.17997385038455e-07	1.79199055766764	1
ENSG00000114316.12	USP4	3	49340655	3_35	0	0.0167603522760914	11.2619952408037	5.94028737852347e-07	-2.38323314865185	1
ENSG00000145022.4	TCTA	3	49412704	3_35	0	0.0167065244724482	14.4026201393968	7.5724530871746e-07	-3.03346367102737	2
ENSG00000145020.15	AMT	3	49421943	3_35	0	0.0116864062554258	5.42935832346586	1.99681788661353e-07	0.284887294911014	2
ENSG00000145029.13	NICN1	3	49429438	3_35	0	0.0139154894129959	7.6615791774463	3.35525670583482e-07	1.39024655680697	2
ENSG00000173402.11	DAG1	3	49469467	3_35	0	0.017648884085241	11.8609088136227	6.58785742420993e-07	2.44077899022194	1
ENSG00000173531.15	MST1	3	49696771	3_35	0	0.295685219995514	32.5317351469829	3.02723278503856e-05	2.98264001012155	1
ENSG00000164068.15	RNF123	3	49685714	3_35	0	0.0893473940802476	29.86252632618	8.39686961579389e-06	-4.22649232705486	2
ENSG00000185614.4	FAM212A	3	49803410	3_35	0	0.450876462835605	20.2460089385284	2.87280377170444e-05	-3.17266697766731	1
ENSG00000182179.12	UBA7	3	49816925	3_35	0	0.0271334768152189	11.212937103673	9.57489029038247e-07	0.801051323901691	1
ENSG00000183763.8	TRAIP	3	49856597	3_35	0	0.0271415901857368	15.820556032135	1.35134427366672e-06	-2.51868868838544	1
ENSG00000164078.12	MST1R	3	49903379	3_35	0	0.0187466759446119	12.6451985923086	7.46034480337846e-07	-2.72745798279229	2
ENSG00000004534.14	RBM6	3	49940636	3_35	0	0.0137395834126585	8.26349265520595	3.5731083358854e-07	2.0340209490806	1
ENSG00000003756.16	RBM5	3	50088563	3_35	0	0.0144060631607954	8.75249366857237	3.96813184425422e-07	2.08349113724445	1
ENSG00000001617.11	SEMA3F	3	50161104	3_35	0	0.0122258659394304	5.85893932212456	2.25427867783103e-07	0.291651608678304	1
ENSG00000188338.14	SLC38A3	3	50205849	3_35	0	0.082097522744747	22.5908000882891	5.83674390903135e-06	-2.39203893602359	2
ENSG00000012171.19	SEMA3B	3	50267465	3_35	0	0.0307461685172327	15.3407387521804	1.4843839537925e-06	1.85974717111484	2
ENSG00000179564.3	LSMEM2	3	50278688	3_35	0	0.0289381979086591	14.6844457377328	1.33732823800008e-06	1.7941906525052	1
ENSG00000214706.10	IFRD2	3	50294496	3_35	0	0.0294197458766733	14.863425133299	1.37615322003379e-06	1.81227622800894	1
ENSG00000243477.5	NAT6	3	50298716	3_35	0	0.0117488732543527	5.67459200077851	2.09816594558402e-07	-0.490353998452077	2
ENSG00000186792.16	HYAL3	3	50295266	3_35	0	0.0138688997467405	9.36011611264341	4.08537774454773e-07	1.86584557991152	2
ENSG00000114378.16	HYAL1	3	50302191	3_35	0	0.0112536416977368	8.98408216259648	3.18182120888767e-07	2.18351081748304	1
ENSG00000068001.13	HYAL2	3	50323853	3_35	0	0.0128823964328076	6.30219880976675	2.55504017150952e-07	-0.653701933200246	1
ENSG00000068028.17	RASSF1	3	50334001	3_35	0	0.0169937006958292	11.8380890489322	6.33109078432143e-07	2.20078447312305	1
ENSG00000007402.11	CACNA2D2	3	50504484	3_35	0	0.0111772792200265	5.05422628490583	1.77786899386285e-07	-0.943764989341145	1
ENSG00000114735.9	HEMK1	3	50569633	3_35	0	0.0110499282068928	4.73513666083344	1.64664867010441e-07	0.393508777697233	1
ENSG00000114738.10	MAPKAPK3	3	50611291	3_35	0	0.0111607047856626	5.61649467106382	1.97272226168641e-07	1.00668872693467	2
ENSG00000114737.15	CISH	3	50611939	3_35	0	0.0125955124429781	5.95633046343755	2.36104138631511e-07	-0.975427845648219	1
ENSG00000145050.15	MANF	3	51380917	3_35	0	0.0281228894729427	13.4202912523991	1.18776590565632e-06	-1.74728768184921	1
ENSG00000259956.1	RBM15B	3	51391456	3_35	0	0.067335389154406	20.2530934792166	4.29184189971995e-06	1.89725662290349	2
ENSG00000164080.13	RAD54L2	3	51535000	3_35	0	0.0136648858872269	6.23854297020351	2.68286088579192e-07	0.22232038298393	2
ENSG00000164081.12	TEX264	3	51669048	3_35	0	0.0295004984511474	14.2852299530367	1.32625050858162e-06	-1.91482295832862	2
ENSG00000114767.6	RRP9	3	51941930	3_36	0	0.0645001367152327	30.5701413724351	6.20536105895144e-06	-2.46902259929705	1
ENSG00000248487.8	ABHD14A	3	51972037	3_36	0	0.0561544156618822	29.2311712575286	5.16581802614263e-06	-2.37697365804487	1
ENSG00000243989.8	ACY1	3	51982820	3_36	0	0.00554548678648748	7.20926237359455	1.25817044736148e-07	0.917599629568622	1
ENSG00000162244.10	RPL29	3	51993314	3_36	0	0.0181516717929945	18.4371145555366	1.05321869188725e-06	1.88371564190757	1
ENSG00000164087.7	POC1A	3	52154292	3_36	0	0.013102006250523	15.3444022603565	6.32698421816028e-07	1.82294811002752	1
ENSG00000239732.3	TLR9	3	52227452	3_36	0	0.00435609289672778	4.92854735752632	6.7565507075621e-08	0.334508184581388	1
ENSG00000247596.8	TWF2	3	52239094	3_36	0	0.013476609870384	15.6116270124859	6.62121662321233e-07	2.16726658817491	3
ENSG00000164088.17	PPM1M	3	52244928	3_36	0	0.00506338373156756	6.35032283678828	1.01191869628693e-07	0.976192408902465	3
ENSG00000164091.11	WDR82	3	52288401	3_36	0	0.0175923511811732	18.1328132017877	1.00391755178051e-06	-2.69574026561995	1
ENSG00000114841.17	DNAH1	3	52316196	3_36	0	0.00483175351978971	5.90754331589599	8.98298470196776e-08	0.920001126700573	1
ENSG00000010318.20	PHF7	3	52414035	3_36	0	0.0042893945432565	4.78274940354106	6.45628353799238e-08	-0.0237087601493805	1
ENSG00000010319.6	SEMA3G	3	52444898	3_36	0	0.0114781507503381	14.0907746993457	5.08997640275622e-07	2.00445821245379	1
ENSG00000114854.7	TNNC1	3	52454186	3_36	0	0.00434705384658252	4.90892433429977	6.71568521875424e-08	0.317420987094547	1
ENSG00000010322.15	NISCH	3	52455611	3_36	0	0.00464893690230805	5.5432127722117	8.11006200207717e-08	-0.719281758775622	1
ENSG00000010327.10	STAB1	3	52495250	3_36	0	0.00426507932827636	4.72918532456418	6.34778808996476e-08	0.07095663598591	1
ENSG00000168273.7	SMIM4	3	52533172	3_36	0	0.0122516844650939	14.7035133967025	5.66925378326252e-07	2.5570219415993	2
ENSG00000168268.10	NT5DC2	3	52533447	3_36	0	0.0155747805700024	16.9830325402876	8.32426988261957e-07	2.13034880459482	1
ENSG00000163938.16	GNL3	3	52681295	3_36	0	0.0586970144528245	29.6419964046673	5.4756090918614e-06	3.77438836743541	2
ENSG00000163939.18	PBRM1	3	52642063	3_36	0	0.00870565201580331	11.4734106834074	3.14342292604168e-07	-1.38725127141596	1
ENSG00000016864.18	GLT8D1	3	52705620	3_36	0	0.033695803793932	24.3198708735788	2.57896862745984e-06	2.22126569019434	2
ENSG00000114904.12	NEK4	3	52770471	3_36	0	0.034773737387738	24.6160992801748	2.69388826538544e-06	3.40415824337335	1
ENSG00000055955.15	ITIH4	3	52832141	3_36	0	0.00456190900485376	5.36351508616029	7.70025484155152e-08	-0.499930015112499	2
ENSG00000272573.5	MUSTN1	3	52836116	3_36	0	0.00440096517583399	5.02468056553895	6.9592968738794e-08	-0.642622015225753	1
ENSG00000213533.11	TMEM110	3	52897955	3_36	0	0.043661862330615	26.8099658756727	3.68389710012182e-06	-3.39242014982459	2
ENSG00000163935.13	SFMBT1	3	53048921	3_36	0	0.00436147374642237	4.9405815605541	6.78141479522372e-08	-1.1943534865538	1
ENSG00000163933.9	RFT1	3	53088241	3_36	0	0.017202053756874	17.9251810439209	9.70404551694789e-07	2.54328084477193	1
ENSG00000163931.15	TKT	3	53256689	3_36	0	0.00590834256730999	7.80858037515193	1.45193350267098e-07	1.59823726553878	2
ENSG00000272886.5	DCP1A	3	53347519	3_36	0	0.00931985459448037	12.1185298981437	3.5544143126306e-07	1.49465202280639	2
ENSG00000016391.10	CHDH	3	53825497	3_36	0	0.00427038704304161	4.74091823692192	6.37145584668361e-08	0.184640874359315	4
ENSG00000056736.9	IL17RB	3	53846762	3_36	0	0.00547375640905679	7.08582115593458	1.22063165107999e-07	0.932359737309717	2
ENSG00000113812.13	ACTR8	3	53881333	3_36	0	0.0140721321373914	16.0204079520953	7.09483744018332e-07	1.9338382683515	2
ENSG00000114251.14	WNT5A	3	55489156	3_38	0	0.0195605443577852	5.52072469007686	3.39849003277279e-07	-0.384208190592478	1
ENSG00000180376.16	CCDC66	3	56545510	3_39	0	0.0476118330881454	15.3067261376732	2.29353931026155e-06	-2.1781726016636	3
ENSG00000163947.11	ARHGEF3	3	57078950	3_39	0	0.0340474086835582	12.0934183035328	1.29581234339018e-06	-1.7717750215037	1
ENSG00000144730.17	IL17RD	3	57170597	3_39	0	0.0183874167586875	6.22440017702969	3.60186308049287e-07	0.835737611363099	1
ENSG00000163666.8	HESX1	3	57226802	3_39	0	0.0408481865326331	13.8360225530953	1.77866031621492e-06	2.04741599183879	1
ENSG00000239388.8	ASB14	3	57292659	3_39	0	0.311627550830498	34.1825779095936	3.35235214506799e-05	-3.88421851129207	2
ENSG00000168374.10	ARF4	3	57597538	3_39	0	0.0275899620134173	10.0856743989867	8.75719498567252e-07	-1.6975659502957	2
ENSG00000174839.12	DENND6A	3	57692733	3_39	0	0.0163078240356928	5.08488117228724	2.60967123624148e-07	-0.773972425994361	2
ENSG00000163681.14	SLMAP	3	57755619	3_39	0	0.04464099895836	14.6883296685916	2.06355139332832e-06	-2.4450356874826	1
ENSG00000163687.13	DNASE1L3	3	58216218	3_40	0	0.0192850236651237	11.0038147931237	6.67839991603658e-07	-1.20994881407294	1
ENSG00000163686.14	ABHD6	3	58237077	3_40	0	0.0728011875394956	23.7379065651952	5.43863425054539e-06	2.31735399923834	2
ENSG00000163684.11	RPP14	3	58306531	3_40	0	0.017111954362274	9.86834202440574	5.31438214319699e-07	-1.10679752869975	1
ENSG00000168297.15	PXK	3	58332497	3_40	0	0.0117141795000165	6.27466392170954	2.31319006153134e-07	-0.4600848065326	3
ENSG00000168291.12	PDHB	3	58434315	3_40	0	0.0164434871315656	9.49008957477378	4.91103702235684e-07	-1.36189580703868	2
ENSG00000168306.12	ACOX2	3	58530656	3_40	0	0.051185004558399	20.3306805988406	3.27494218523452e-06	2.07945154192844	4
ENSG00000168309.16	FAM107A	3	58621897	3_40	0	0.0101546847615639	4.92177127756399	1.57288455195472e-07	0.218620826955386	2
ENSG00000114405.10	C3orf14	3	62319398	3_41	0	0.0152605898125038	4.95785379384888	2.38108011538151e-07	-0.217478216608042	1
ENSG00000163618.17	CADPS	3	62875160	3_42	0	0.0485228069745921	15.6170184959613	2.38480577427244e-06	-1.74488007411039	2
ENSG00000163634.11	THOC7	3	63856953	3_43	0	0.029097366740914	11.2041318456227	1.0259846715561e-06	-1.56843184893718	1
ENSG00000163635.17	ATXN7	3	63863175	3_43	0	0.0605416327820826	18.2350479970616	3.47432158085108e-06	-2.12805740855091	2
ENSG00000163636.10	PSMD6	3	64024465	3_43	0	0.0428769974913898	14.9128526596882	2.01230620567771e-06	1.61629498295108	1
ENSG00000144741.17	SLC25A26	3	66134027	3_45	0	0	119.703376631559	0	1.50627351969531	3
ENSG00000144749.13	LRIG1	3	66417985	3_45	0	1.38961842033325e-10	493.439759553529	2.15793657735353e-13	2.89175839253104	2
ENSG00000172340.14	SUCLG2	3	67368651	3_45	0	0	9.01552940733893	0	1.05278937448573	2
ENSG00000163378.13	EOGT	3	69004296	3_46	0	0.0779525207896089	17.5083505411736	4.29520968910728e-06	-1.95268926851127	3
ENSG00000144747.15	TMF1	3	69052218	3_46	0	0.0296264112029386	8.19667089084095	7.64232526757212e-07	-0.914977300780368	1
ENSG00000144744.16	UBA3	3	69122652	3_46	0	0.0225329372954053	5.58893954765892	3.96329312534883e-07	0.374218615975735	1
ENSG00000163380.15	LMOD3	3	69121087	3_46	0	0.0226501632310173	5.63831188579822	4.01910548917448e-07	-0.389046190001577	2
ENSG00000144746.6	ARL6IP5	3	69066483	3_46	0	0.0682606837947138	16.2178043316907	3.48394800169338e-06	1.91806031950995	2
ENSG00000114541.14	FRMD4B	3	69541898	3_47	0	0.0238004454198254	5.50455836204787	4.12303042152621e-07	-0.435135321991497	1
ENSG00000187098.14	MITF	3	69739170	3_47	0	0.0223278391695811	4.89671120093705	3.44080578543177e-07	0.135815685019402	1
ENSG00000114861.18	FOXP1	3	71583115	3_48	0	0.0810984567109824	26.6984940466719	6.81409726924741e-06	-2.67252489096829	1
ENSG00000170837.2	GPR27	3	71735170	3_48	0	0.0840221203091448	27.2494391712678	7.20543457015486e-06	2.47761509212567	2
ENSG00000163421.8	PROK2	3	71695344	3_48	0	0.0112731375480397	8.20009095538077	2.90919243334289e-07	-0.975122779236858	2
ENSG00000172986.12	GXYLT2	3	72904264	3_49	0	0.0222330750563132	7.49994718740026	5.24767237346674e-07	-0.79251890296751	2
ENSG00000163605.14	PPP4R2	3	72931026	3_49	0	0.0248044178853926	8.54162974987069	6.66774151507437e-07	-0.842003119704878	3
ENSG00000121440.14	PDZRN3	3	73524206	3_49	0	0.0728833305646648	18.8925231345378	4.33338371449327e-06	1.92921653173158	2
ENSG00000113805.8	CNTN3	3	74521451	3_50	0	0	13.1281615522225	0	0.312439906729537	1
ENSG00000227124.8	ZNF717	3	75782933	3_51	0	0.0226331878713896	5.61882366045217	4.00221213653402e-07	-0.550870718269972	2
ENSG00000114480.12	GBE1	3	81761728	3_54	0	0	20.8433279864217	0	-0.879285571514687	2
ENSG00000175161.13	CADM2	3	84958897	3_56	0	0.0417198525529103	13.2139577235359	1.7349407650771e-06	2.29424833374409	1
ENSG00000206538.8	VGLL3	3	86988393	3_57	0	0.0402724149763699	14.3930792923119	1.82419123613796e-06	-1.60691492566179	2
ENSG00000083937.8	CHMP2B	3	87218090	3_57	0	0.128444146518892	25.706371619315	1.03911609696192e-05	2.92662997522148	2
ENSG00000179097.5	HTR1F	3	87798683	3_58	0	0.0232695216360509	10.9551181584496	8.02256962976193e-07	-0.930407345563432	1
ENSG00000175105.6	ZNF654	3	88059734	3_58	0	0.0125481059977212	6.75253670793886	2.66657686023528e-07	0.756664276912206	1
ENSG00000044524.10	EPHA3	3	89117410	3_59	0	0.0154855588515388	7.01436483273462	3.41841045033189e-07	0.527756474145784	1
ENSG00000184500.14	PROS1	3	93969667	3_59	0	0.0147495095695955	6.55231167139325	3.04145293844254e-07	0.599891296853019	1
ENSG00000178750.2	STX19	3	94032097	3_59	0	0.0180684540712114	8.4785139459081	4.82113961818784e-07	-0.824683323815985	1
ENSG00000178700.7	DHFR2	3	94061265	3_59	0	0.0266587684690206	12.1787544400333	1.02176713702394e-06	1.46425631565544	2
ENSG00000178694.9	NSUN3	3	94062771	3_59	0	0.0130990321084885	5.4273257509629	2.23735072650823e-07	-0.595418951187702	1
ENSG00000080200.9	CRYBG3	3	97822174	3_61	0	0.0360566599243254	12.2810543202362	1.39357427172254e-06	1.56664149901782	1
ENSG00000170854.17	RIOX2	3	97971479	3_61	0	0.0605181867663657	17.2594464611735	3.28716681590598e-06	1.9551381758688	1
ENSG00000231861.2	OR5K2	3	98504835	3_62	0	0.0234846912856596	4.9173154500712	3.63430941228518e-07	-0.0326175782897018	1
ENSG00000080822.16	CLDND1	3	98523270	3_62	0	0.0245311763043707	5.33239466490593	4.11670391715897e-07	0.443824019857709	1
ENSG00000064225.12	ST3GAL6	3	98775816	3_62	0	0.024900041739405	5.4745825141457	4.29002728865867e-07	-1.20386159061693	1
ENSG00000057019.15	DCBLD2	3	98901239	3_62	0	0.0238823655922371	5.07722518217802	3.81603844467381e-07	-0.365658774578554	2
ENSG00000144810.15	COL8A1	3	99638508	3_62	0	0.0285822422989558	6.78941884857959	6.10713994471193e-07	1.34319150034056	1
ENSG00000184220.11	CMSS1	3	99972678	3_63	0	0.0195147613307127	6.2469702003966	3.83655697491815e-07	-0.707370272927295	1
ENSG00000114021.11	NIT2	3	100334239	3_63	0	0.0509927789735101	15.4251055953964	2.47540235612802e-06	2.19781998871789	1
ENSG00000154174.7	TOMM70	3	100401425	3_63	0	0.0236885136195427	8.09037232984992	6.03136058469197e-07	-1.47937713011287	2
ENSG00000206535.7	LNP1	3	100402006	3_63	0	0.016614812116179	4.71906714697198	2.46751933919234e-07	0.0850522562776543	1
ENSG00000181458.10	TMEM45A	3	100492481	3_63	0	0.0260721344729005	9.00341972044726	7.38742453808497e-07	-1.29532332337319	2
ENSG00000114354.13	TFG	3	100709093	3_63	0	0.0166931808301272	4.76373698393034	2.5026253925966e-07	0.491471309132722	2
ENSG00000081148.11	IMPG2	3	101320737	3_64	0	0.0236987657091446	9.50725564646301	7.09071244114847e-07	-1.58725293020435	1
ENSG00000138468.15	SENP7	3	101513077	3_64	0	0.0797088486141652	21.1626280926157	5.30866242096774e-06	2.75927200397897	1
ENSG00000174173.6	TRMT10C	3	101561866	3_64	0	0.0844438006394505	21.7268515507942	5.7739569631797e-06	2.47386439253354	1
ENSG00000144815.15	NXPE3	3	101779081	3_64	0	0.0169540986659268	6.32378026395568	3.37411943002276e-07	0.791124169409205	3
ENSG00000144802.11	NFKBIZ	3	101828889	3_64	0	0.0143279098675707	4.7269887712725	2.13145606537797e-07	0.190501830131378	1
ENSG00000170017.12	ALCAM	3	105365896	3_66	0	0.0127841685544364	5.56068612803122	2.23722592757502e-07	-0.440083981344785	3
ENSG00000138483.2	CCDC54	3	107289188	3_67	0	0.0130451622889715	4.98211732165002	2.04537248952399e-07	0.302437174759988	2
ENSG00000114439.18	BBX	3	107513576	3_67	0	0.0869803768417693	23.1605338794696	6.33984769567914e-06	2.3974061599731	1
ENSG00000196776.14	CD47	3	108081155	3_67	0	0.0129020155329476	4.87754147070088	1.9804665186773e-07	-0.351608039277	1
ENSG00000114446.4	IFT57	3	108222767	3_67	0	0.0316962032417344	13.4239125834171	1.33904549287582e-06	1.53367014024512	1
ENSG00000198919.12	DZIP3	3	108590476	3_67	0	0.0126984865618741	4.72685215013229	1.88900434010022e-07	0.00899414113743643	2
ENSG00000177707.10	NECTIN3	3	111070094	3_69	0	0.0273882733611334	10.669958769633	9.19679209497697e-07	1.37347986980803	1
ENSG00000240891.7	PLCXD2	3	111732542	3_69	0	0.0178508190676799	6.59745257864267	3.70632414663383e-07	0.678910684405149	1
ENSG00000144827.8	ABHD10	3	111979020	3_69	0	0.0186182170567041	6.9972341667305	4.09990195285581e-07	0.772605477983721	1
ENSG00000174500.12	GCSAM	3	112133150	3_69	0	0.0329547670304211	12.4359130613606	1.28974809993803e-06	-1.3970854841614	1
ENSG00000091972.18	CD200	3	112332580	3_69	0	0.0154384802374595	5.21938394781416	2.53590374723976e-07	0.382007796997458	2
ENSG00000144848.10	ATG3	3	112561859	3_69	0	0.0146625340146519	4.73023149162444	2.18273192920061e-07	-0.0642155573020161	1
ENSG00000138459.8	SLC35A5	3	112561371	3_69	0	0.0146682649039283	4.7339376717642	2.18529591470518e-07	-0.041915055320262	2
ENSG00000163606.10	CD200R1	3	112974906	3_69	0	0.0156212531393537	5.33104510229153	2.62082003814925e-07	0.512641817608029	2
ENSG00000163608.14	NEPRO	3	112977484	3_69	0	0.0419386868293103	14.7437311742324	1.94594788550788e-06	1.70693165167584	3
ENSG00000144857.14	BOC	3	113210989	3_70	0	0.0259589336590937	8.05399828385033	6.57971912677497e-07	-0.946732152224999	2
ENSG00000206530.10	CFAP44	3	113440894	3_70	0	0.0187981652739827	4.98348206423614	2.94820268142775e-07	-0.153863641416138	3
ENSG00000163611.11	SPICE1	3	113514737	3_70	0	0.018562147896024	4.86345185512922	2.84106927434748e-07	-0.073910927417405	1
ENSG00000072858.10	SIDT1	3	113532232	3_70	0	0.0293334757155205	9.21924790088317	8.51075311139812e-07	-1.10954779711004	1
ENSG00000121579.12	NAA50	3	113747270	3_70	0	0.0894438469315935	19.9686341979056	5.62092518309904e-06	1.94920496882006	1
ENSG00000178075.19	GRAMD1C	3	113829383	3_70	0	0.0182841153132215	4.72010157409919	2.71602816867602e-07	-0.0546905430895627	2
ENSG00000184307.14	ZDHHC23	3	113948387	3_70	0	0.0194267683841882	5.29600266791664	3.23785749956442e-07	0.287807093057322	1
ENSG00000151576.10	QTRT2	3	114006229	3_70	0	0.0184894882032532	4.82620649331214	2.80827583679698e-07	-0.36359077918777	1
ENSG00000163617.10	CCDC191	3	114056663	3_70	0	0.0226670019572456	6.76283083797886	4.82426971307954e-07	-0.752355097684252	1
ENSG00000114573.9	ATP6V1A	3	114502533	3_71	0	0.0153247587864768	4.71757496922634	2.2752097050081e-07	-0.0453615860221589	1
ENSG00000172020.12	GAP43	3	115358504	3_71	0	0.175224224887581	28.3439248123892	1.56301486543766e-05	3.22114563040497	1
ENSG00000144847.12	IGSF11	3	119146150	3_74	0	0.112335386032132	26.3038995793156	9.29920225518122e-06	2.86022245704361	1
ENSG00000121578.12	B4GALT4	3	119239772	3_74	0	0.0181691082586889	8.75309212064463	5.00500004211651e-07	0.900144065828634	4
ENSG00000176142.12	TMEM39A	3	119470048	3_74	0	0.0125251073866364	5.22436920728202	2.05932215955248e-07	-0.450218924993892	1
ENSG00000163389.10	POGLUT1	3	119469366	3_74	0	0.0456320652147935	17.5417280566623	2.51913517583347e-06	1.8405010363294	1
ENSG00000113845.9	TIMMDC1	3	119498465	3_74	0	0.0357004962894626	15.1888830947588	1.70651090014765e-06	-1.55740713687009	2
ENSG00000144843.11	ADPRH	3	119578274	3_74	0	0.0205492105422209	9.92282005496215	6.4171062671749e-07	-1.13213293493407	2
ENSG00000121577.13	POPDC2	3	119657615	3_74	0	0.0145727121439027	6.65976096582761	3.05427404540006e-07	-0.91990922029322	2
[truncated: 8,026 more rows]
