# Supplementary material for: Adjusting for genetic confounders in transcriptome-wide association studies improves discovery of risk genes of complex traits
Source: Nat Genet. 2024 Jan 26;56(2):336–47. doi: 10.1038/s41588-023-01648-9 (PMC10864181; doi:10.1038/s41588-023-01648-9)
Supplement: Supplementary file 5 — cTWAS results of all analyzed genes across all tissues for IBD, SCZ, and SBP. Results are stored separately for each combination of traits and tissues. Column legends for each set of results are the same as in Supplementary Table 1. [file 41588_2023_1648_MOESM5_ESM.zip › SBP_Kidney_Cortex.csv]

id	genename	chrom	pos	region_tag	cs_index	PIP	tau2	PVE	z	num_eqtl
ENSG00000237330.2	RNF223	1	1074061	1_1	0	0.0030049827324693	5.20410698661821	4.92149638799529e-08	-0.463916826642282	1
ENSG00000188976.10	NOC2L	1	931513	1_1	0	0.0039998893912383	7.64257268491043	9.62047540051135e-08	0.84428503409676	1
ENSG00000187583.10	PLEKHN1	1	966179	1_1	0	0.060708790546235	33.1278173402557	6.32926642674369e-06	-2.7152514096363	1
ENSG00000188157.14	AGRN	1	1027633	1_1	0	0.00437380643692398	8.32709235442925	1.14620398612333e-07	-0.794892157676258	1
ENSG00000131591.17	C1orf159	1	1091327	1_1	0	0.0029905238746939	5.06218397324243	4.76424593555842e-08	0.216638623386492	1
ENSG00000184163.3	C1QTNF12	1	1246946	1_1	0	0.00466454019827511	12.0055440742427	1.76238042436818e-07	-2.13869253556378	1
ENSG00000131584.18	ACAP3	1	1309988	1_1	0	0.0113089004616931	26.0062604820694	9.25565724342056e-07	-4.33219942735622	1
ENSG00000127054.20	INTS11	1	1326444	1_1	1	0.241214466884967	29.8528929312889	2.26620267672314e-05	5.29265466124919	1
ENSG00000162576.16	MXRA8	1	1361685	1_1	0	0.0271395085872838	23.3556837244408	1.99481919661545e-06	-2.26200788656833	1
ENSG00000242485.5	MRPL20	1	1407014	1_1	0	0.00379080959369071	6.55544147935308	7.82065070803504e-08	-0.569403045120071	2
ENSG00000235098.8	ANKRD65	1	1421658	1_1	0	0.00298170464070913	8.41071358541512	7.89235186002618e-08	-1.975667666325	1
ENSG00000160072.19	ATAD3B	1	1520463	1_1	0	0.0156576010327845	25.3007244142328	1.24671490750231e-06	-3.05874151602903	1
ENSG00000197785.13	ATAD3A	1	1511945	1_1	0	0.00534577143212611	15.4949447152812	2.60681007324294e-07	-2.77234671507614	1
ENSG00000160075.11	SSU72	1	1574445	1_1	0	0.0042917579131373	8.56661296415775	1.15705322286135e-07	-0.516463414634116	1
ENSG00000228594.3	FNDC10	1	1594131	1_1	0	0.00308548719420465	5.65802686882385	5.49411477061558e-08	1.48925062659994	1
ENSG00000248333.8	CDK11B	1	1659220	1_1	0	0.736483870370926	25.1862308165964	5.83761423990332e-05	-4.48015993935374	1
ENSG00000189339.11	SLC35E2B	1	1665061	1_1	0	0.030314386488547	14.0794811977821	1.34321152397074e-06	-3.22079102732331	1
ENSG00000169885.9	CALML6	1	1913254	1_1	0	0.0030949911545689	9.04343603702264	8.80849793912734e-08	-2.48465459430508	2
ENSG00000205116.3	TMEM88B	1	1425936	1_1	0	0.00318729230270964	9.52249665100386	9.55172248919696e-08	2.33770418141774	1
ENSG00000067606.16	PRKCZ	1	2050574	1_2	0	0.00259541334416435	5.05935968689495	4.13248287804223e-08	-0.20824443591715	1
ENSG00000116151.13	MORN1	1	2368939	1_2	0	0.0025911513582848	5.10629391868341	4.16396974489635e-08	0.293418473596793	2
ENSG00000157916.19	RER1	1	2391287	1_2	0	0.00255516984759374	4.91281578358979	3.95056514064693e-08	0.17268584364208	1
ENSG00000149527.17	PLCH2	1	2420707	1_2	0	0.00440645889291391	10.1883366194568	1.41286927940501e-07	-1.17866364180467	2
ENSG00000157870.14	FAM213B	1	2586971	1_2	0	0.00252445557188885	4.81040445778006	3.82171501742915e-08	-0.0793702815959844	1
ENSG00000142606.15	MMEL1	1	2632557	1_2	0	0.00262493783491979	5.19650103822733	4.2927837838211e-08	-0.243166839348323	2
ENSG00000215912.12	TTC34	1	2800905	1_2	0	0.0027259605569685	5.56701514124598	4.77585292241261e-08	0.373446594905477	1
ENSG00000158109.14	TPRG1L	1	3617753	1_2	0	0.0045024491439698	10.1729482411554	1.44146673527443e-07	1.04108469635071	1
ENSG00000078900.14	TP73	1	3659047	1_2	0	0.00277010831057656	5.78152977444124	5.04020836119309e-08	-0.550049971702556	1
ENSG00000235169.7	SMIM1	1	3772844	1_3	0	0.0348679772798959	19.817096196519	2.17458178318365e-06	-1.89979352604239	1
ENSG00000130764.9	LRRC47	1	3796513	1_3	0	0.0134296163823266	10.5764625998891	4.47005656572491e-07	-1.19107313741777	2
ENSG00000116198.12	CEP104	1	3857024	1_3	0	0.0107859721608716	8.46236502465199	2.87249990782271e-07	0.997938941087513	2
ENSG00000169598.15	DFFB	1	3856947	1_3	0	0.00746612045880246	4.91901156435756	1.15579765723597e-07	0.236468611770883	2
ENSG00000198912.10	C1orf174	1	3891607	1_3	0	0.00872522363923389	6.41952095171962	1.76273960234966e-07	-0.548675488546313	1
ENSG00000069424.14	KCNAB2	1	5991819	1_5	0	0.00641442052152319	4.92267705852489	9.93728505228367e-08	-0.295281490145068	1
ENSG00000158286.12	RNF207	1	6205436	1_5	0	0.006399154287277	4.90485100972288	9.87773509297227e-08	-0.155874183901011	1
ENSG00000116251.9	RPL22	1	6208961	1_5	0	0.00690821953885423	5.53587297544667	1.20354191776015e-07	-0.255926327590598	2
ENSG00000116237.15	ICMT	1	6236734	1_5	0	0.00686672357324702	5.56224142823761	1.20201081136258e-07	-0.388777988788489	1
ENSG00000069812.11	HES2	1	6424818	1_5	0	0.00836610264950277	7.50570877412835	1.97616804388399e-07	-0.884998718261386	1
ENSG00000187017.15	ESPN	1	6424615	1_5	0	0.0167957408137531	14.709064459178	7.77487094636546e-07	-1.88240976281684	2
ENSG00000215788.9	TNFRSF25	1	6466259	1_5	0	0.0130841991159499	12.487547850929	5.14201434290386e-07	1.72148207864715	1
ENSG00000171680.21	PLEKHG5	1	6520337	1_5	0	0.00663110912053977	6.23133937100519	1.30039877818221e-07	0.964427775296451	1
ENSG00000162408.10	NOL9	1	6554170	1_5	0	0.00634130846104419	5.41771947962349	1.08119584256061e-07	-0.697655035643519	1
ENSG00000204859.12	ZBTB48	1	6579883	1_5	0	0.0113294617815471	13.5416975708944	4.82826793956071e-07	-2.15206050924621	2
ENSG00000041988.15	THAP3	1	6625714	1_5	0	0.0072743831151656	11.8932365836331	2.72273391959347e-07	-2.74960016531856	2
ENSG00000171735.18	CAMTA1	1	6920823	1_5	0	0.00776214399744724	8.9676852883933	2.19064007163711e-07	-1.87216621132628	1
ENSG00000049245.12	VAMP3	1	7776599	1_6	0	0.0215135713319654	19.2618038601685	1.30412265881173e-06	-2.07205154933741	1
ENSG00000116288.12	PARK7	1	7955500	1_6	0	0.00588508387343467	6.67832131086712	1.23688391171155e-07	0.904142687022049	1
ENSG00000116285.12	ERRFI1	1	8026467	1_6	0	0.0085135057666843	10.6815146669391	2.8618722884341e-07	1.51213726227584	1
ENSG00000162426.14	SLC45A1	1	8317768	1_6	0	0.0102282564650749	17.5284369243353	5.64226880838605e-07	3.06979102371974	1
ENSG00000171612.6	SLC25A33	1	9539060	1_7	0	0.00409493182025733	5.2579494385186	6.77597904828703e-08	0.166558111837109	1
ENSG00000171603.16	CLSTN1	1	9824341	1_7	0	0.00808858089524822	11.5450286636578	2.93884257268061e-07	1.45900586070764	1
ENSG00000162441.11	LZIC	1	9943171	1_7	0	0.00443799606549578	6.30860061057443	8.81107545098208e-08	-1.01813736976702	1
ENSG00000054523.17	KIF1B	1	10210438	1_7	0	0.0215585064381201	20.8104588641021	1.41191743110072e-06	-3.12072353339478	1
ENSG00000142657.20	PGD	1	10398382	1_7	0	0.00458988683733075	6.16488727239532	8.90504445111475e-08	-0.174666488936315	1
ENSG00000175279.21	CENPS	1	10430228	1_7	0	0.0043427360505538	6.46858415230997	8.84059794503846e-08	-1.42995250400387	2
ENSG00000241563.3	CORT	1	10449646	1_7	0	0.00483350170148644	6.54895246039672	9.96191168648746e-08	-0.0995305283728376	1
ENSG00000204624.7	DISP3	1	11478999	1_8	0	0.00817863109626249	5.69331227284709	1.46539463847631e-07	-0.425609156276742	1
ENSG00000120948.16	TARDBP	1	11012192	1_8	0	0.0123699281933019	9.68029896834683	3.76846878806072e-07	1.3738545267763	2
ENSG00000009724.16	MASP2	1	11047382	1_8	0	0.0121801246485008	9.53115140535428	3.65347445385263e-07	1.48583552747586	1
ENSG00000116649.9	SRM	1	11060199	1_8	0	0.0207022262589615	14.6549915211051	9.54798209599502e-07	-1.67328241937026	2
ENSG00000171824.13	EXOSC10	1	11100617	1_8	0	0.035690725166337	19.9408404991432	2.23979260006383e-06	2.3733580712674	1
ENSG00000171819.4	ANGPTL7	1	11189075	1_8	0	0.0325286892551889	19.0380551580179	1.94893842487682e-06	2.3090566010915	1
ENSG00000198793.12	MTOR	1	11262099	1_8	0	0.0234975753633483	15.8813890204493	1.17441207784217e-06	2.08868009242441	1
ENSG00000116661.9	FBXO2	1	11654311	1_8	0	0.0183586995956757	13.4928673258854	7.79570038206405e-07	-1.38545541156064	1
ENSG00000116670.14	MAD2L2	1	11683514	1_8	0	0.00844789707382887	6.0052315731551	1.5965677295808e-07	-0.528732073014959	2
ENSG00000162490.6	DRAXIN	1	11701529	1_8	0	0.0122037716628755	9.54986778214906	3.66775574261845e-07	-1.04898357413047	1
ENSG00000177674.15	AGTRAP	1	11737129	1_9	0	0.00312313876361248	5.9698314625527	5.86762465710321e-08	-0.886772103536659	1
ENSG00000011021.21	CLCN6	1	11806126	1_9	0	0.00520330819131554	20.1632491663484	3.30178690278633e-07	3.75969390582214	2
ENSG00000116685.15	KIAA2013	1	11926801	1_9	0	0.00364530562841503	7.53144707746814	8.64015131882039e-08	0.863788605369137	1
ENSG00000028137.18	TNFRSF1B	1	12166660	1_9	0	0.00338375394853185	6.38794322403269	6.80250385748657e-08	-0.863846516859929	1
ENSG00000117122.13	MFAP2	1	16980428	1_12	0	0.00855025501227114	4.86057781517727	1.30790422234664e-07	0.149155521617115	1
ENSG00000159339.13	PADI4	1	17308916	1_12	0	0.00855970912024806	4.8712199046464	1.31221716939946e-07	0.13263015475264	1
ENSG00000179051.13	RCC2	1	17434839	1_12	0	0.0195856556993093	12.8578970983068	7.92532416852613e-07	-1.39081336723278	1
ENSG00000127463.13	EMC1	1	19247542	1_13	0	0.00894643437278453	11.0774416113659	3.11887826414262e-07	-1.30644793879023	1
ENSG00000053372.4	MRTO4	1	19251559	1_13	0	0.00479228932494047	5.07042458866502	7.64709228811441e-08	0.348714529831	2
ENSG00000053371.12	AKR7A2	1	19311815	1_13	0	0.00527595932595659	5.99507921488384	9.95417653078007e-08	-0.650816564956356	1
ENSG00000040487.12	PQLC2	1	19312389	1_13	0	0.007137427588362	8.90243747229769	1.99967593857025e-07	-1.1282571808316	1
ENSG00000077549.17	CAPZB	1	19485983	1_13	0	0.00621167543514523	7.56561352649337	1.47897857129482e-07	0.790684834919171	1
ENSG00000173436.13	MINOS1	1	19596819	1_13	0	0.0120169154318119	13.9210673545178	5.26471072338343e-07	1.45609195752687	1
ENSG00000158747.13	NBL1	1	19640599	1_13	0	0.00467586920889651	4.83395311234675	7.11334318852685e-08	-0.0851076758131924	1
ENSG00000169914.5	OTUD3	1	19882332	1_13	0	0.00525678521078332	5.96006161311695	9.86006902924607e-08	-0.510138618689507	1
ENSG00000188257.10	PLA2G2A	1	19979930	1_13	0	0.022049013341334	19.7851396250819	1.3728947788339e-06	-1.91492176661368	1
ENSG00000127472.10	PLA2G5	1	20028276	1_13	0	0.00471118133016457	4.90629453570687	7.27432013976556e-08	0.128688761136987	1
ENSG00000178828.6	RNF186	1	19751210	1_13	0	0.00776916363975	9.71883399969881	2.37627887394733e-07	1.16701808431213	1
ENSG00000090432.6	MUL1	1	20508105	1_14	0	0.00794985390748704	4.80426434847435	1.20197384465088e-07	-0.039806164839962	1
ENSG00000244038.9	DDOST	1	20662418	1_14	0	0.00811591266105793	5.00326311458954	1.27790827049546e-07	0.334995798738077	1
ENSG00000189410.11	SH2D5	1	20732634	1_14	0	0.00795114349327342	4.80582985966943	1.20256056000836e-07	-0.0656611275214024	2
ENSG00000127483.17	HP1BP3	1	20787899	1_14	0	0.0279867310129855	16.9588042267695	1.49367590084304e-06	2.82422292518114	2
ENSG00000075151.20	EIF4G3	1	21058943	1_14	0	0.0241914694620492	15.5472991649333	1.18365783897552e-06	-2.27904905740542	1
ENSG00000142794.18	NBPF3	1	21439197	1_15	0	0.00524723754786582	4.80006705896088	7.92660111408618e-08	0.00152137805748337	1
ENSG00000162552.14	WNT4	1	22144389	1_15	0	0.00872792532086364	9.71652492989368	2.66889178315369e-07	1.19781183806146	1
ENSG00000173372.16	C1QA	1	22636557	1_15	0	0.00563570566557448	5.96836819469638	1.0585536751413e-07	-0.905701342491544	1
ENSG00000169641.13	LUZP1	1	23177591	1_16	0	0.00891732875579154	8.85647330923625	2.48544736227876e-07	1.22127764067391	1
ENSG00000125945.14	ZNF436	1	23371627	1_16	0	0.0457974476568357	24.7043434232781	3.56060309177563e-06	-2.61617763194054	1
ENSG00000204219.9	TCEA3	1	23405326	1_16	0	0.0940003930487078	31.800558076448	9.40748175744246e-06	3.19498723083472	3
ENSG00000088280.18	ASAP3	1	23484995	1_16	0	0.00660185733149421	5.96218818753073	1.23874178759663e-07	0.864348637242373	1
ENSG00000007968.6	E2F2	1	23531510	1_16	0	0.00618326668847635	5.33191120140624	1.03755197157452e-07	-0.412193314996085	1
ENSG00000117318.8	ID3	1	23559582	1_16	0	0.00585407390364756	4.80558705089358	8.85347210305543e-08	0.148841535467594	1
ENSG00000197880.8	MDS2	1	23582310	1_16	0	0.018413318592773	15.852014905353	9.18598037442963e-07	-1.71753798490225	1
ENSG00000142676.12	RPL11	1	23691734	1_17	0	0	138.283310342163	0	0.782701005098859	1
ENSG00000117308.14	GALE	1	23800401	1_17	0	0	108.325818102815	0	0.387813230667467	2
ENSG00000117305.14	HMGCL	1	23838758	1_17	1	0.178949713637405	3278.43441994238	0.00184631790828031	3.00687374854056	1
ENSG00000142677.3	IL22RA1	1	24143324	1_17	0	0	106.773258404972	0	1.13073176616023	1
ENSG00000185436.11	IFNLR1	1	24187123	1_17	0	0	41.6636608527746	0	1.11062540762311	1
ENSG00000158055.15	GRHL3	1	24318866	1_17	0	0	8.36411297796592	0	-0.741263279334719	1
ENSG00000001460.17	STPG1	1	24417003	1_17	0	0	6.30850849536762	0	-0.155166358645333	1
ENSG00000001461.16	NIPAL3	1	24410545	1_17	0	0	8.53239899966325	0	-0.548599860660411	2
ENSG00000117602.11	RCAN3	1	24502439	1_17	0	0	8.91999349015075	0	-0.802567099418273	1
ENSG00000169504.14	CLIC4	1	24745177	1_17	0	0	18.9368182697634	0	-1.74342119476527	1
ENSG00000174950.10	CD164L2	1	27383368	1_19	0	0.0234164467877172	23.2580773128673	1.71397222310772e-06	2.82607222558541	1
ENSG00000142784.15	WDTC1	1	27234636	1_19	0	0.00398474795562176	6.18662124925813	7.75824265790123e-08	-0.596101632544026	1
ENSG00000142748.12	FCN3	1	27375143	1_19	0	0.0338829020290156	26.8450285833756	2.86255239416857e-06	2.58994831224582	1
ENSG00000158195.10	WASF2	1	27489587	1_19	0	0.0164698077266698	19.853684842213	1.02905509298749e-06	2.6394459450859	1
ENSG00000126705.13	AHDC1	1	27604387	1_19	0	0.00499408875986662	8.35733700823643	1.31350928124432e-07	-0.88796585670758	1
ENSG00000126709.14	IFI6	1	27671883	1_19	0	0.00403272688406142	6.30165739473324	7.99765327576842e-08	0.627446449251082	1
ENSG00000117748.9	RPA2	1	27914572	1_19	0	0.00355216347603249	5.08207236869972	5.68123512234278e-08	-0.215133292796796	1
ENSG00000130768.14	SMPDL3B	1	27934515	1_19	0	0.00353183743646568	5.02691793584577	5.58742201698826e-08	0.384200752498899	1
ENSG00000158156.7	XKR8	1	27958990	1_19	0	0.0158367431764653	19.4752100533907	9.70637348147509e-07	-1.90756381112995	2
ENSG00000158161.15	EYA3	1	28088578	1_19	0	0.00394432459812266	6.08860379145481	7.55786857218417e-08	0.387352431155717	1
ENSG00000169403.11	PTAFR	1	28193492	1_19	0	0.00345250448656997	4.80858148683818	5.22468612742754e-08	-0.0273063705806345	1
ENSG00000130770.17	ATPIF1	1	28235584	1_19	0	0.00385029743614607	5.85667697104912	7.09666859456251e-08	0.564913844037758	2
ENSG00000130766.4	SESN2	1	28258738	1_19	0	0.00626872374069265	10.543855245587	2.0801159291917e-07	1.48041596565068	1
ENSG00000204138.12	PHACTR4	1	28369881	1_19	0	0.0165606280569158	19.9068389901659	1.03749994116533e-06	-2.50284425594992	1
ENSG00000180098.9	TRNAU1AP	1	28553045	1_19	0	0.00480386281976408	7.98391975754012	1.20702352383375e-07	-0.809188926081632	1
ENSG00000162419.12	GMEB1	1	28669247	1_19	0	0.00406667963748475	6.38224579064622	8.16812660052863e-08	0.500164434106026	1
ENSG00000116353.15	MECR	1	29232564	1_19	0	0.00361576881337211	5.25264740226888	5.97706359786622e-08	0.140169074624286	1
ENSG00000060656.19	PTPRU	1	29235558	1_19	0	0.00791860615592799	12.7923921552619	3.18793517216783e-07	-1.65066963479061	1
ENSG00000162510.5	MATN1	1	30723617	1_20	0	0	5.20194380723146	0	-0.0939395336714998	1
ENSG00000134644.15	PUM1	1	31066204	1_20	0	0	50.5115072319787	0	-2.04280968320126	2
ENSG00000084628.9	NKAIN1	1	31239088	1_20	0	0	12.2354174034004	0	1.21892396242602	1
ENSG00000121769.7	FABP3	1	31377211	1_20	0	0	77.8907861629557	0	0.201543908507121	1
ENSG00000168528.11	SERINC2	1	31409395	1_20	0	0	5.30441672569718	0	0.0458505274167957	1
ENSG00000142910.15	TINAGL1	1	31576075	1_20	0	0	8.0560562606011	0	-0.835226446012755	1
ENSG00000162517.12	PEF1	1	31644486	1_20	0	0	9.64111986576657	0	-0.755690523591904	1
ENSG00000184007.18	PTP4A2	1	31945136	1_20	0	0	2635.58010145551	0	3.20680842942799	1
ENSG00000084652.15	TXLNA	1	32179560	1_21	0	0.0139856166206765	13.839032115854	6.09110813942747e-07	-1.7510092527251	1
ENSG00000160051.11	IQCC	1	32205464	1_21	0	0.013228789232253	13.3021668987095	5.53798102416588e-07	-1.70833955272214	1
ENSG00000084623.11	EIF3I	1	32222176	1_21	0	0.0143006061975096	14.0540078844828	6.3250449169069e-07	-1.76721526665912	1
ENSG00000160055.19	TMEM234	1	32222176	1_21	0	0.0143006061975096	14.0540078844829	6.32504491690694e-07	1.76721526665912	1
ENSG00000183615.5	FAM167B	1	32245759	1_21	0	0.0533689768399545	26.8469409425537	4.50912897835047e-06	-2.47477080673151	1
ENSG00000182866.16	LCK	1	32853676	1_21	0	0.00697177782481595	7.13072929526083	1.56453924657014e-07	-0.699643858632193	1
ENSG00000116478.11	HDAC1	1	32291945	1_21	0	0.0063649288561578	6.25440242696675	1.25281905138642e-07	-0.574359601049014	1
ENSG00000176261.15	ZBTB8OS	1	32650758	1_21	0	0.00553436779414007	4.90926891622309	8.55054532207871e-08	0.160476391299909	1
ENSG00000162521.18	RBBP4	1	32651022	1_21	0	0.00643895590920574	6.36566224977824	1.28993556522396e-07	-0.589746584141136	1
ENSG00000134684.10	YARS	1	32817927	1_21	0	0.00579697676801727	5.35519774550321	9.76980837969642e-08	0.331435002704977	1
ENSG00000142920.16	AZIN2	1	33080995	1_21	0	0.00605671633483695	5.77685563677477	1.10112778751011e-07	0.525961074756744	2
ENSG00000184389.9	A3GALT2	1	33324895	1_21	0	0.00706879228863011	7.26373205489834	1.61589824632706e-07	0.990458665336912	1
ENSG00000134686.18	PHC2	1	33431196	1_21	0	0.00572144839516631	5.2290444096994	9.41536778329399e-08	0.331622745310743	1
ENSG00000121903.14	ZSCAN20	1	33468801	1_21	0	0.0532363343612828	26.8225298082456	4.4938322264621e-06	2.50332798160609	1
ENSG00000121904.17	CSMD2	1	34162784	1_21	0	0.00613040571554568	5.89319942390151	1.13697084635084e-07	0.503025172492585	1
ENSG00000188910.7	GJB3	1	34781935	1_22	0	0.00589112827065585	8.17377633368619	1.51541018641454e-07	-0.653682365483961	1
ENSG00000116819.6	TFAP2E	1	35573174	1_22	0	0.00874445519730727	11.9753027710386	3.29555248889193e-07	1.68100384760629	1
ENSG00000142686.7	C1orf216	1	35718988	1_22	0	0.0160459154430016	17.8293842181026	9.00346782619453e-07	2.1832794875712	1
ENSG00000134698.10	AGO4	1	35808004	1_22	0	0.00488252671804357	6.36764176095628	9.78435551678312e-08	-0.724800612039906	2
ENSG00000171812.12	COL8A2	1	36126011	1_22	0	0.0051200364950198	6.82440904359831	1.09963126696018e-07	0.771270763734847	1
ENSG00000116871.15	MAP7D1	1	36155585	1_22	0	0.00446066637070708	5.49876661567533	7.71923038668584e-08	-0.684615384615462	1
ENSG00000214193.10	SH3D21	1	36322287	1_22	0	0.0179068199045762	18.8898033990993	1.06452257878901e-06	1.81682617492995	1
ENSG00000142694.6	EVA1B	1	36319669	1_22	0	0.00426324027855929	5.06358007399716	6.7937015820965e-08	0.267014803154063	1
ENSG00000181817.5	LSM10	1	36397425	1_22	0	0.0123355091439561	15.2913453115653	5.93624407290558e-07	-1.58166923677459	1
ENSG00000163875.15	MEAF6	1	37516307	1_23	0	0.103169087043659	29.1016284160881	9.44878250209789e-06	2.1366983970968	2
ENSG00000134697.12	GNL2	1	37595971	1_23	0	0.00758105312450363	6.44968981561706	1.53878286752529e-07	1.01399877247948	1
ENSG00000116922.14	C1orf109	1	37691952	1_23	0	0.0613392631497629	24.5514119997877	4.7394069668776e-06	-2.14336219929502	2
ENSG00000197982.13	C1orf122	1	37806635	1_23	0	0.00712287394796973	7.20488351627759	1.61506942780422e-07	-1.63046255346316	1
ENSG00000188786.9	MTF1	1	37859751	1_23	0	0.010405789792829	7.97834784767936	2.61274478360685e-07	-0.308237355273019	1
ENSG00000183431.11	SF3A3	1	37990434	1_23	1	0.157444716208777	25.569402656595	1.26694466313423e-05	4.53567589814181	1
ENSG00000183386.9	FHL3	1	37996149	1_23	1	0.566341244975886	28.3625967543027	5.05513962265804e-05	4.8345004077738	1
ENSG00000183520.11	UTP11	1	38926997	1_24	0	0.0118354827753676	7.3773994301564	2.74788307566932e-07	0.820850759971928	1
ENSG00000214114.8	MYCBP	1	38874886	1_24	0	0.0217032702926522	13.2351420176982	9.0398819392279e-07	-1.49866620544796	1
ENSG00000158315.10	RHBDL2	1	38941917	1_24	0	0.0104376962672776	6.16583261475427	2.02537460008935e-07	0.686879927065848	1
ENSG00000168653.10	NDUFS5	1	39026408	1_24	0	0.0131806625870878	8.41574233391981	3.49090995308534e-07	1.0496028190362	2
ENSG00000116983.12	HPCAL4	1	39691815	1_24	0	0.0128309043078	8.15626160387579	3.29349786780697e-07	-0.750661156433866	1
ENSG00000084072.16	PPIE	1	39739151	1_25	0	0.00563090526606758	6.28945720223619	1.11455206482935e-07	-0.659292295974517	1
ENSG00000116985.11	BMP8B	1	39793013	1_25	0	0.00957921193596034	11.3848268040361	3.43214149342145e-07	-1.43153641069779	1
ENSG00000043514.15	TRIT1	1	39879939	1_25	0	0.0297996265582953	22.0549462668534	2.0683584235462e-06	-2.34300627932409	1
ENSG00000131236.16	CAP1	1	40040200	1_25	0	0.00479601379203254	4.80354313293448	7.25021844451272e-08	0.118267606568813	1
ENSG00000131238.16	PPT1	1	40097347	1_25	0	0.00835002377346605	10.0968174561571	2.65326843392243e-07	1.15919967424904	1
ENSG00000084073.8	ZMPSTE24	1	40257123	1_25	0	0.00604296114144909	7.08086815152899	1.34662069045281e-07	0.904054037880211	2
ENSG00000049089.13	COL9A2	1	40318226	1_25	0	0.0153838720038477	15.8849960096916	7.69062688100628e-07	1.55585919401986	1
ENSG00000084070.11	SMAP2	1	40345111	1_25	0	0.00910146295467906	10.9605485502607	3.13944203985344e-07	-1.27853036516455	1
ENSG00000164002.11	EXO5	1	40508756	1_25	0	0.0048609278232109	4.93162854794469	7.54429225830218e-08	-0.188448407535646	2
ENSG00000179862.6	CITED4	1	40862628	1_25	0	0.00608641835384072	7.09212508101855	1.35846095598625e-07	-0.682368289618222	1
ENSG00000171790.15	SLFNL1	1	41023325	1_25	0	0.0338120000294294	24.8002163425833	2.63897516854322e-06	3.00521040962617	2
ENSG00000127129.9	EDN2	1	41484884	1_25	0	0.00530529060039375	5.86161535419536	9.78668178582687e-08	-0.572323257701511	1
ENSG00000186973.10	FAM183A	1	43145559	1_26	0	0.00429271662971908	8.4951378309532	1.1476557160158e-07	-0.723183698033938	1
ENSG00000127124.14	HIVEP3	1	42053640	1_26	1	0.177511947866171	34.7543549907155	1.94153755774413e-05	-5.57910077794684	1
ENSG00000164007.10	CLDN19	1	42740306	1_26	0	0.00343688371255091	6.94652635401073	7.51348630856107e-08	1.02136147005733	1
ENSG00000117385.15	P3H1	1	42767127	1_26	0	0.00277504916920346	5.18249116805685	4.52603832219907e-08	0.279172553588495	2
ENSG00000164008.14	C1orf50	1	42744270	1_26	0	0.00692259829483022	14.3444519707747	3.12508666305252e-07	1.43358963555952	1
ENSG00000274386.5	TMEM269	1	42785273	1_26	0	0.00318004843459918	5.96110164883531	5.96580750104336e-08	-0.0837169882902026	1
ENSG00000177868.11	SVBP	1	42818381	1_26	0	0.00631222252486663	15.1915213822366	3.01781451865112e-07	-1.74711701207407	1
ENSG00000164010.13	ERMAP	1	42816784	1_26	0	0.00288300554625565	5.05011547596649	4.58200712703629e-08	0.182974125148328	1
ENSG00000164011.17	ZNF691	1	42846835	1_26	0	0.00278424856800841	4.93993779589711	4.32851033638511e-08	-0.0377486383006177	1
ENSG00000117394.20	SLC2A1	1	42959206	1_26	0	0.00290784508569431	5.38954861094925	4.93210862568508e-08	0.452297102992289	1
ENSG00000243710.7	CFAP57	1	43185070	1_26	0	0.00460407816356123	9.08453669984551	1.31629867903565e-07	0.82439431196876	1
ENSG00000117395.12	EBNA1BP2	1	43271335	1_26	0	0.0124257924136316	19.1991935727993	7.50785808659322e-07	-1.8301346056496	1
ENSG00000253313.5	C1orf210	1	43286030	1_26	0	0.00864398017259682	15.2660616354096	4.15288349132101e-07	-1.40930435674721	1
ENSG00000066056.13	TIE1	1	43300755	1_28	0	0.0086024969498103	33.9890296176022	9.20178891886286e-07	5.19835782573786	2
ENSG00000117400.16	MPL	1	43338669	1_28	0	0.0150250294126033	24.7666293677259	1.17109252661218e-06	2.83499065115254	1
ENSG00000117399.13	CDC20	1	43359194	1_28	0	0.0175089969635327	20.2931814517957	1.11820229617852e-06	1.19829882255093	1
ENSG00000066322.14	ELOVL1	1	43367735	1_28	0	0.00319307413781167	8.37930892183504	8.42027310782746e-08	1.46064636841186	1
ENSG00000159479.16	MED8	1	43389955	1_28	1	0.0420783399959047	36.7848914537435	4.87121222487543e-06	-5.63110405477248	2
ENSG00000198198.15	SZT2	1	43389819	1_28	0	0.0032189642038607	12.1204958722397	1.2278505493489e-07	2.48921337505139	2
ENSG00000117407.16	ARTN	1	43943297	1_28	0	0.00650089771006657	13.4824183896671	2.75835466541873e-07	-1.32898792721955	2
ENSG00000117408.10	IPO13	1	43947230	1_28	0	0.0059493663374639	14.3760946714612	2.69166253462066e-07	-1.90076350222772	1
ENSG00000117410.13	ATP6V0B	1	43974045	1_28	0	0.00306237411275778	5.8710479551144	5.65825930515488e-08	0.0283829684719572	2
ENSG00000117411.16	B4GALT2	1	43978466	1_28	0	0.00298017485244484	7.12932327466371	6.68650274681121e-08	-1.21795253145797	1
ENSG00000196517.11	SLC6A9	1	44031577	1_28	0	0.0203929186965057	23.1953371328379	1.48863782765285e-06	-2.0104636917762	1
ENSG00000198520.10	C1orf228	1	44673827	1_28	0	0.00336508823475934	6.82730947683759	7.23027839006499e-08	0.404662914918352	2
ENSG00000142945.12	KIF2C	1	44739744	1_28	0	0.00266697319897169	4.92726335367945	4.13555118378949e-08	-0.385171252105292	1
ENSG00000142937.11	RPS8	1	44775613	1_28	0	0.00446636703613679	8.94409528362255	1.25718676532281e-07	0.180730074953576	1
ENSG00000173846.12	PLK3	1	44614389	1_28	0	0.0543402244721811	32.9822349505808	5.64040751905177e-06	-2.52665550890902	1
ENSG00000222009.8	BTBD19	1	44808328	1_28	0	0.00275065336433511	5.534014212148	4.790547030383e-08	0.728191706630379	1
ENSG00000117425.13	PTCH2	1	44842737	1_28	0	0.00277999410586438	5.34151853006293	4.67323465005643e-08	-0.608118999366306	1
ENSG00000126107.14	HECTD3	1	45010991	1_28	0	0.00356975696793305	9.72056515612472	1.09204149116371e-07	-1.92439872067629	2
ENSG00000126088.13	UROD	1	45012003	1_28	0	0.00304538514790254	7.86002969513985	7.53312867679143e-08	-1.71756383590463	1
ENSG00000162415.6	ZSWIM5	1	45305393	1_28	0	0.0027935031373908	6.20047206906454	5.45108422812484e-08	-1.0469145117495	1
ENSG00000132781.17	MUTYH	1	45340760	1_28	0	0.00705300680907173	16.3596151235708	3.63125175010661e-07	-2.44862730986679	1
ENSG00000070759.16	TESK2	1	45491131	1_28	0	0.00273709876453487	5.41604157511869	4.66531993426577e-08	-0.69105880784109	1
ENSG00000280670.2	CCDC163	1	45499635	1_28	0	0.00692706482045569	15.8408605713995	3.45332137407822e-07	3.20953298122443	2
ENSG00000132763.14	MMACHC	1	45499635	1_28	2	0.0906358413495788	26.87133874897	7.66475448209129e-06	4.24632146015794	1
ENSG00000117450.13	PRDX1	1	45522595	1_28	0	0.00763803335512636	17.130582430911	4.11777538599167e-07	-2.49140543579609	1
ENSG00000117448.13	AKR1A1	1	45550079	1_28	0	0.0125972231981938	22.2446716086387	8.81880615899553e-07	2.82369364962794	1
ENSG00000159588.14	CCDC17	1	45624129	1_28	0	0.00281596556302977	8.21722401600437	7.28218050843404e-08	-2.18320641969462	1
ENSG00000159592.10	GPBP1L1	1	45688394	1_28	0	0.00449429078143315	10.9681580889535	1.55132875710409e-07	1.47719735759888	1
ENSG00000159596.6	TMEM69	1	45687531	1_28	2	0.0623736620412634	22.3216255483553	4.38163336469327e-06	-4.18042017315392	1
ENSG00000197429.10	IPP	1	45750903	1_28	2	0.0528044519443679	21.7109314898261	3.60792889632227e-06	-4.13436275360386	1
ENSG00000117461.14	PIK3R3	1	46132597	1_28	2	0.0169707878441101	19.251299178879	1.02818442596552e-06	-3.67234385801932	2
ENSG00000117472.9	TSPAN1	1	46183374	1_28	0	0.00457401744645258	11.2831575338516	1.62419228116436e-07	-1.88443793192242	1
ENSG00000132128.16	LRRC41	1	46301504	1_28	0	0.00270035338425712	5.41574892821397	4.6024396062959e-08	0.618914035363026	1
ENSG00000117481.10	NSUN4	1	46340570	1_28	0	0.0277110111749622	26.2719826235489	2.29115354667314e-06	2.65675261918698	1
ENSG00000117480.15	FAAH	1	46394077	1_28	0	0.0209411266961199	23.6803234574686	1.56061813140968e-06	2.54194913199035	1
ENSG00000079277.19	MKNK1	1	46616841	1_29	0	0.0106765168287893	10.4889452458166	3.52427980240093e-07	1.34998020159675	1
ENSG00000142961.14	MOB3C	1	46616841	1_29	0	0.0106765168287893	10.4889452458166	3.52427980240093e-07	-1.34998020159675	1
ENSG00000186118.8	TEX38	1	46668649	1_29	0	0.00791689587669364	7.60827769770937	1.89561554956776e-07	-0.988829520316366	1
ENSG00000123472.12	ATPAF1	1	46673431	1_29	0	0.00626352738687963	5.3537056545025	1.05531580997466e-07	-0.277319750730029	2
ENSG00000159658.10	EFCAB14	1	46719410	1_29	0	0.0600803157613502	27.2645065075385	5.15512050218188e-06	2.40389328090641	1
ENSG00000186377.7	CYP4X1	1	47024114	1_29	0	0.0114873640796285	11.1946061548353	4.04704635122274e-07	1.34070095400801	1
ENSG00000162365.11	CYP4A22	1	47133688	1_29	0	0.0234290377253861	18.0812727451145	1.33319115186051e-06	1.92926789952887	1
ENSG00000186790.5	FOXE3	1	47416825	1_29	0	0.00659964958762926	5.85670363026236	1.21641872953064e-07	-0.806739965329084	1
ENSG00000186564.5	FOXD2	1	47435628	1_29	0	0.0169454395314409	14.946751082232	7.97092299878086e-07	1.9823279991269	1
ENSG00000117834.12	SLC5A9	1	48222704	1_30	0	0.0104242847173524	11.2679803421807	3.69659029552489e-07	-1.17278603553666	1
ENSG00000132122.11	SPATA6	1	48471679	1_30	0	0.0054457126339521	5.34343024058229	9.15764571642865e-08	0.622507652139919	2
ENSG00000203995.9	ZYG11A	1	52842285	1_34	0	0.00266314526407729	8.09491833823438	6.78447586358041e-08	0.948554690449976	1
ENSG00000085831.15	TTC39A	1	51344853	1_34	0	0.00219439183990866	6.23508661780836	4.30591690277458e-08	0.548951686417585	1
ENSG00000117859.18	OSBPL9	1	51577175	1_34	0	0.00196301062078563	5.16482770629256	3.19071094053267e-08	0.273035062769049	2
ENSG00000198841.3	KTI12	1	52033817	1_34	0	0.002428942926193	7.21058965750511	5.51184587519825e-08	-0.816291400683824	2
ENSG00000154222.14	CC2D1B	1	52352516	1_34	0	0.00402096109673467	12.0543081619373	1.52539084219872e-07	-1.28076041229713	1
ENSG00000116157.5	GPX7	1	52602758	1_34	0	0.00194044591690645	5.05378329752836	3.08622178308343e-08	0.196400187950044	1
ENSG00000121310.16	ECHDC2	1	52926925	1_34	0	0.00665034185785163	16.8932210172401	3.53561858685935e-07	1.71230297418343	1
ENSG00000116171.17	SCP2	1	52926925	1_34	0	0.00665034185785163	16.8932210172401	3.53561858685935e-07	-1.71230297418343	1
ENSG00000174348.13	PODN	1	53061947	1_34	0	0.00609871344360558	16.0600741085403	3.08244081494038e-07	1.61934264494894	1
ENSG00000162383.11	SLC1A7	1	53142753	1_34	0	0.00205258631960659	5.59340888057226	3.61315815008737e-08	-0.427958081009558	1
ENSG00000157184.6	CPT2	1	53196294	1_34	0	0.0108400216197294	21.5980735586635	7.36807669833954e-07	2.3777225599141	1
ENSG00000162384.13	C1orf123	1	53219252	1_34	0	0.0258669214238152	30.0031795891086	2.44242366389121e-06	2.89564865658827	1
ENSG00000162385.10	MAGOH	1	53237199	1_34	0	0.00542312404285483	14.9307150349716	2.54823289976424e-07	-1.46020990847872	1
ENSG00000157193.15	LRP8	1	53327576	1_34	0	0.00379840185489422	11.5069981429252	1.37553588909507e-07	-1.27935805677885	2
ENSG00000174332.5	GLIS1	1	53738651	1_34	0	0.0021423001308557	6.00431579211644	4.04811473880738e-08	0.513675085936398	1
ENSG00000162398.11	LEXM	1	54805572	1_34	0	0.00192462607990118	4.97516172675882	3.0134399601724e-08	0.231533314166255	1
ENSG00000058799.14	YIPF1	1	53889688	1_34	0	0.00258463091673589	7.80743457707044	6.35061613332611e-08	-0.867892460339577	2
ENSG00000081870.11	HSPB11	1	53945795	1_34	0	0.00202077348702823	5.44337292859527	3.46174200611559e-08	0.582096178202468	1
ENSG00000116212.14	LRRC42	1	53945680	1_34	0	0.00528498657875609	14.6825349078219	2.44204636070534e-07	1.44383321860141	1
ENSG00000157211.11	CDCP2	1	54163013	1_34	0	0.00189289294902384	4.81548116197565	2.86863118565332e-08	0.0872655785930336	1
ENSG00000157216.15	SSBP3	1	54413433	1_34	0	0.00686692242957909	17.2016493295426	3.71741635374504e-07	1.73487091295295	1
ENSG00000162390.17	ACOT11	1	55000630	1_34	0	0.00190293248443063	4.86628564394228	2.91427111236245e-08	-0.12692581167989	1
ENSG00000184313.19	MROH7	1	54641346	1_34	0	0.00195092151749376	5.10549821103266	3.13463443967016e-08	-0.331495361084641	1
ENSG00000006555.10	TTC22	1	54801124	1_34	0	0.00271704537142892	8.28743372865993	7.08640440513082e-08	-0.924510090381792	1
ENSG00000116133.11	DHCR24	1	54886940	1_34	0	0.00201223100124592	5.40268614359697	3.42134246874865e-08	0.377455103652831	2
ENSG00000169174.10	PCSK9	1	55040188	1_34	0	0.00215011822355515	6.03929961174281	4.08656009136557e-08	-0.436299025552784	1
ENSG00000162402.13	USP24	1	55214518	1_34	0	0.0290866342384638	31.142232641306	2.85070441349854e-06	-2.67631501217719	2
ENSG00000162407.8	PLPP3	1	56645496	1_36	0	0.00926205728899088	8.59232932026333	2.50453641528211e-07	-0.993063480886309	1
ENSG00000162409.10	PRKAA2	1	56645496	1_36	0	0.00926205728899088	8.59232932026333	2.50453641528211e-07	0.993063480886309	1
ENSG00000173406.15	DAB1	1	58546313	1_37	0	0.00482631969709246	6.30993954005334	9.58407620033799e-08	0.734512390087972	1
ENSG00000162600.11	OMA1	1	58546759	1_37	0	0.00508232014057886	6.77895374690903	1.08426056509024e-07	-0.805131741202046	1
ENSG00000184292.6	TACSTD2	1	58577781	1_37	0	0.00429062874616426	5.22901179767026	7.06072884467735e-08	0.445007139113402	1
ENSG00000134709.10	HOOK1	1	59814713	1_38	0	0.00573292177932205	5.61071538490671	1.01228599569821e-07	-0.459607711964057	1
ENSG00000134716.9	CYP2J2	1	59927744	1_38	0	0.0179303204490381	16.6013145641861	9.36784084578448e-07	-1.76785431939802	1
ENSG00000240563.1	L1TD1	1	62194418	1_39	0	0.00750374173715251	5.39615554762109	1.27429891056765e-07	0.356914414977286	2
ENSG00000162607.12	USP1	1	62436136	1_39	0	0.0171820990201434	13.384590392455	7.2375283227661e-07	1.64246078865029	1
ENSG00000187140.5	FOXD3	1	63322827	1_40	0	0.0076514615164579	5.09548444770399	1.22698386674336e-07	0.326134327994634	1
ENSG00000088035.15	ALG6	1	63367765	1_40	0	0.167117544481941	35.3508440202761	1.85922010361243e-05	2.9928275811272	1
ENSG00000203965.12	EFCAB7	1	63523814	1_40	0	0.0138167390858354	10.7911195100087	4.69224880611599e-07	1.4773653472198	2
ENSG00000142856.16	ITGB3BP	1	63599400	1_40	0	0.00932590373057407	7.00122735616748	2.05482141277465e-07	0.722527213742618	1
ENSG00000177414.13	UBE2U	1	64192023	1_40	0	0.0133631320192168	10.4689986471768	4.40273327892727e-07	1.1349928248562	1
ENSG00000162437.14	RAVER2	1	64745289	1_41	0	0.00826787358297387	5.98334076303638	1.55684916736341e-07	0.480265879451492	1
ENSG00000162434.11	JAK1	1	64966237	1_41	0	0.0321184923217022	19.1001353238283	1.93063674962975e-06	2.10614375072028	1
ENSG00000162433.14	AK4	1	65147680	1_41	0	0.00886660932362571	6.65664254132069	1.85746989246139e-07	0.643050412577813	1
ENSG00000184588.17	PDE4B	1	65792155	1_41	0	0.00960910851788077	7.43131117086004	2.247281717018e-07	-0.959398734792197	1
ENSG00000152763.16	WDR78	1	66925320	1_42	0	0.00971648003059244	12.98210862404	3.96975015894266e-07	-1.80721926765901	1
ENSG00000198160.14	MIER1	1	66925320	1_42	0	0.00971648003059244	12.98210862404	3.96975015894266e-07	1.80721926765901	1
ENSG00000142864.14	SERBP1	1	67423080	1_42	0	0.00439496933483929	5.48694684603265	7.58919262391871e-08	0.374325426790186	1
ENSG00000172410.4	INSL5	1	66801397	1_42	0	0.0147026284472312	15.8480841602617	7.33298378647563e-07	0.816482188669466	1
ENSG00000024526.16	DEPDC1	1	68497714	1_43	0	0.0347309556075042	20.1881536421239	2.20659336449605e-06	2.29428932736588	1
ENSG00000033122.18	LRRC7	1	69567941	1_44	0	0.0103778228294716	6.30293160146029	2.05853293636689e-07	-0.704358976648186	2
ENSG00000118454.12	ANKRD13C	1	70354325	1_44	0	0.00906292388685326	4.99757986134038	1.42540096747165e-07	0.430853720575537	1
ENSG00000050628.20	PTGER3	1	71047606	1_45	0	0.00609949859250225	6.26546554157912	1.20269762936842e-07	-0.775156363636342	1
ENSG00000132485.13	ZRANB2	1	71081716	1_45	0	0.00560261350922475	5.44804224645127	9.60594519307233e-08	-0.461490387609084	1
ENSG00000178965.13	ERICH3	1	74674585	1_47	0	0.00580252866211994	5.42943063266535	9.91472235283669e-08	-0.275330057048964	1
ENSG00000162620.15	LRRIQ3	1	74198025	1_47	0	0.00793215879815956	8.43798858003226	2.10639253491294e-07	-1.00402156207213	1
ENSG00000116783.14	TNNI3K	1	74221208	1_47	0	0.00545345721033408	4.83263023311049	8.29400800293147e-08	0.112533146447757	2
ENSG00000116791.13	CRYZ	1	74728577	1_47	0	0.0347926880687169	22.7321491378267	2.48907196788697e-06	-2.25949848411762	2
ENSG00000162623.15	TYW3	1	74733103	1_47	0	0.00574838512589959	5.33923723551644	9.65904187147666e-08	-0.308743407527628	2
ENSG00000057468.6	MSH4	1	75570225	1_47	0	0.00647465039560025	6.48388654634038	1.32117608566029e-07	1.11801127257917	2
ENSG00000117069.14	ST6GALNAC5	1	76866942	1_48	0	0.00551123983290935	9.66151753715022	1.67572840301285e-07	-1.08855635759773	1
ENSG00000142892.14	PIGK	1	77219918	1_48	0	0.0033325997986472	4.82538776117416	5.0608603766699e-08	-0.0625700498836763	1
ENSG00000162616.8	DNAJB4	1	77979478	1_48	0	0.0340103627821022	27.2382066376655	2.91540402097493e-06	-2.49562560491942	1
ENSG00000122420.9	PTGFR	1	78303482	1_48	0	0.00332880021252935	4.81442265819478	5.04360328046379e-08	-0.075661983300419	3
ENSG00000137959.15	IFI44L	1	78619516	1_48	0	0.00459040333243987	7.903388014629	1.14175553037627e-07	-0.822093900158925	1
ENSG00000137965.10	IFI44	1	78649621	1_48	0	0.00373017782226925	5.90854417609778	6.93615830094289e-08	-0.523972211430907	1
ENSG00000162618.13	ADGRL4	1	79006491	1_48	0	0.00402846159148518	6.64798682444294	8.42826827765124e-08	-0.700356339319397	1
ENSG00000137941.16	TTLL7	1	83998735	1_51	0	0.00925986515106114	7.91080847836665	2.30533745430573e-07	-0.971187775847584	1
ENSG00000203943.8	SAMD13	1	84298566	1_51	0	0.152337385975111	35.3728204873184	1.69584112477103e-05	3.33495833168879	2
ENSG00000117133.10	RPF1	1	84479751	1_52	0	0.00668699812679297	4.91839371106202	1.0350550908156e-07	0.193493671922404	1
ENSG00000122432.17	SPATA1	1	84510328	1_52	0	0.00925599686372658	8.0484191540301	2.34445962749988e-07	-1.08368789659858	1
ENSG00000117151.12	CTBS	1	84574852	1_52	0	0.00935849027433378	8.15450633709887	2.40166506944784e-07	-0.956144466001168	1
ENSG00000117155.16	SSX2IP	1	84691138	1_52	0	0.0152706860218788	12.8766520370988	6.18828748879705e-07	1.52779973878486	1
ENSG00000162643.12	WDR63	1	84999160	1_52	0	0.0066938895127715	4.92830773706988	1.03821029717589e-07	-0.195639162381781	1
ENSG00000055732.12	MCOLN3	1	85049158	1_52	0	0.00676753487740323	5.033598512685	1.07205742471978e-07	0.220146123928113	1
ENSG00000162642.13	C1orf52	1	85260420	1_52	0	0.00782214523722646	6.42754125370866	1.5822668229125e-07	0.613547708490033	1
ENSG00000117174.10	ZNHIT6	1	85708260	1_52	0	0.00979725635092688	8.59582190350683	2.65033550279678e-07	0.913201735495884	2
ENSG00000122417.15	ODF2L	1	86396707	1_53	0	0.00644426649405883	4.83005071853076	9.79567023862251e-08	0.0675074034059621	1
ENSG00000137944.17	KYAT3	1	88975234	1_54	0	0.00527274552364931	26.8702422858707	4.45879358661723e-07	4.64859383379839	2
ENSG00000213516.9	RBMXL1	1	88993078	1_54	0	0.00476896304509522	8.93124485428998	1.34043243064779e-07	1.40825594255151	1
ENSG00000117226.11	GBP3	1	89015900	1_54	0	0.00560325769416292	11.1308257368834	1.96280408594632e-07	1.68841400833979	1
ENSG00000213512.1	GBP7	1	89171264	1_54	0	0.00399523179474037	5.31996479196211	6.68897715960975e-08	0.394691277626321	1
ENSG00000154451.14	GBP5	1	89272549	1_54	0	0.00442773493686266	5.82087313714504	8.1110806952493e-08	0.439243320161942	1
ENSG00000197147.13	LRRC8B	1	89525128	1_54	0	0.024408550148053	20.9340467868118	1.60806702920367e-06	1.72772107976007	2
ENSG00000171492.14	LRRC8D	1	89040410	1_54	0	0.00788596923358664	13.7317715689056	3.40792965989505e-07	-1.69888909541767	1
ENSG00000171488.14	LRRC8C	1	89633156	1_55	0	0.0162835346866426	13.3531478083408	6.84291765054045e-07	-1.77608693014783	1
ENSG00000122482.20	ZNF644	1	91022402	1_55	0	0.0102612512726338	8.89803177285793	2.87344737920449e-07	0.908206433454294	1
ENSG00000162669.15	HFM1	1	91404853	1_55	0	0.00671609670095319	4.81641717624921	1.01800523385454e-07	0.101835450592549	1
ENSG00000097046.12	CDC7	1	91500849	1_56	0	0.0100584713259878	8.51289827117216	2.69474949683202e-07	1.00084751193814	2
ENSG00000284413.1	BTBD8	1	92080411	1_56	0	0.00944552911313945	7.9071220543573	2.35046455955169e-07	0.76401072496197	1
ENSG00000069712.12	KIAA1107	1	92167501	1_56	0	0.00713338623542681	5.20372021325406	1.16820389805443e-07	-0.460150440812011	1
ENSG00000174842.16	GLMN	1	92299545	1_56	0	0.00861026590621683	7.01534991349449	1.90096830190471e-07	1.08920749186735	1
ENSG00000122484.8	RPAP2	1	92296097	1_56	0	0.00745205721756193	5.62431901077467	1.31903129710764e-07	0.190263795406729	1
ENSG00000067208.14	EVI5	1	92792062	1_56	0	0.0103745035160852	8.81097986710209	2.87673928924283e-07	-1.50195040043924	2
ENSG00000143033.17	MTF2	1	93079600	1_57	0	0.0452827431230414	23.5079234311305	3.35008609832766e-06	2.31678685767893	1
ENSG00000117500.12	TMED5	1	93181063	1_57	0	0.0136186742481627	11.8525099089397	5.07988794705874e-07	-1.46762955596623	1
ENSG00000122483.17	CCDC18	1	93180876	1_57	0	0.00902157499775302	7.88245825445047	2.23796359162063e-07	0.87466579704539	1
ENSG00000117505.12	DR1	1	93346012	1_57	0	0.00858737010915389	7.40732928451945	2.00184665138889e-07	0.920776419321785	1
ENSG00000137936.16	BCAR3	1	93847526	1_57	0	0.00945653766414356	8.33602960993238	2.4808492725738e-07	1.01068880443803	1
ENSG00000067334.13	DNTTIP2	1	93875581	1_57	0	0.00655540381153663	4.80827023413793	9.91967151310948e-08	-0.00560700580616187	1
ENSG00000023909.9	GCLM	1	93901541	1_57	0	0.00711520251227205	5.59687358986542	1.2532616120483e-07	0.359153161068184	1
ENSG00000143036.16	SLC44A3	1	94818674	1_59	0	0.00237444757542238	5.70166234849696	4.26062247501705e-08	0.515337112819649	3
ENSG00000172339.9	ALG14	1	95073027	1_59	0	0.0053980929202434	13.5952355340881	2.30959625010551e-07	1.43107370042783	2
ENSG00000152078.9	TMEM56	1	95140279	1_59	0	0.0050725657747378	12.9970098198693	2.0748184817878e-07	1.46778709291916	1
ENSG00000122481.16	RWDD3	1	95234422	1_59	0	0.00445253071246277	11.7434243256051	1.64554836380468e-07	1.17224023439306	1
ENSG00000188641.12	DPYD	1	97921165	1_60	0	0.0186628474752125	16.6044700305354	9.75240883156842e-07	-2.05361225667256	1
ENSG00000162627.16	SNX7	1	98711275	1_60	0	0.00934399761359306	9.92885101979474	2.91971651764205e-07	-1.15000030955331	1
ENSG00000099260.10	PALMD	1	99668418	1_61	0	0.0168153893090506	13.58261288637	7.18785360745857e-07	1.50475362415851	1
ENSG00000162688.16	AGL	1	99851033	1_61	0	0.00770711345931174	6.06018584033037	1.46989620448336e-07	-0.630155290130205	1
ENSG00000156875.13	MFSD14A	1	100037607	1_61	0	0.0153811460515593	12.7214061378585	6.15790220697787e-07	1.67503839197336	1
ENSG00000156876.9	SASS6	1	100132743	1_61	0	0.00686637933060796	4.94837600468529	1.0692997324549e-07	0.0294969432432235	1
ENSG00000122435.9	TRMT13	1	100133310	1_61	0	0.0220309232597136	16.1957649249143	1.12290531100521e-06	2.18516057973135	1
ENSG00000122477.12	LRRC39	1	99940650	1_61	0	0.013697468420353	11.6022511973963	5.00139949084319e-07	-1.54272644409938	2
ENSG00000137996.12	RTCA	1	100262745	1_61	0	0.0168048224350562	13.5766240396284	7.18016944722869e-07	-1.82671508945134	1
ENSG00000181656.6	GPR88	1	100538206	1_62	0	0.0126061807434631	7.92912963533031	3.14570520973217e-07	1.0426167891196	1
ENSG00000162695.11	SLC30A7	1	100896815	1_62	0	0.0154620330009081	9.89999713221994	4.81737703907048e-07	-1.22809816367463	1
ENSG00000117543.20	DPH5	1	101025552	1_62	0	0.0183961976077619	11.578983918611	6.70359071054543e-07	1.38670728689099	1
ENSG00000170989.8	S1PR1	1	101237269	1_62	0	0.0118202390587173	7.30827784494688	2.71863111824869e-07	0.743030349901736	1
ENSG00000240038.6	AMY2B	1	104522182	1_65	0	0.00599452633833331	5.24908846142568	9.90256583213987e-08	-0.302990835869476	1
ENSG00000162631.18	NTNG1	1	107135646	1_66	0	0	11.6375355449597	0	0.788235720248744	1
ENSG00000134215.15	VAV3	1	107965542	1_67	0	0.00633096170513925	4.81044542417996	9.58437840755605e-08	0.071801507940731	1
ENSG00000085491.15	SLC25A24	1	108200420	1_67	0	0.00896623670198471	8.07140551326036	2.27755220546702e-07	-1.07936845353415	1
ENSG00000121957.12	GPSM2	1	108873512	1_67	0	0.00645623073445212	4.98446247955452	1.01275955157837e-07	-0.113175421406129	1
ENSG00000121940.15	CLCC1	1	108963213	1_67	0	0.00633450352406539	4.81618050632778	9.60117335733566e-08	-0.0169340973268903	2
ENSG00000197780.9	TAF13	1	109075686	1_67	0	0.00632777037812649	4.8097709431598	9.57820392495455e-08	-0.086496217208787	1
ENSG00000215717.5	TMEM167B	1	109089398	1_67	0	0.00786599133440202	6.95139941675887	1.72081697080737e-07	0.783418779973274	1
ENSG00000134222.16	PSRC1	1	109282969	1_67	0	0.00789307271616813	6.82268861976128	1.69476945673535e-07	-0.228992123776388	1
ENSG00000143028.8	SYPL2	1	109467180	1_67	0	0.0369851758033614	21.620451681407	2.51652601189889e-06	-2.17741570223787	1
ENSG00000181754.6	AMIGO1	1	109509517	1_67	0	0.00640508959403396	4.95900647407834	9.99606008543282e-08	-0.504250777728985	1
ENSG00000156097.12	GPR61	1	109539929	1_67	0	0.0132330180305751	11.9641267472532	4.9825180789695e-07	1.33908214311935	1
ENSG00000116337.15	AMPD2	1	109616709	1_67	0	0.105046917646947	31.7849357069334	1.05078441927395e-05	-2.8824897206854	1
ENSG00000168765.16	GSTM4	1	109655596	1_67	0	0.0441124170805529	23.6728076073423	3.28639375945785e-06	-2.6908795246032	1
ENSG00000213366.12	GSTM2	1	109667284	1_67	0	0.0108984430271677	9.87372495097133	3.38652633307795e-07	0.92355094569872	1
ENSG00000134184.12	GSTM1	1	109671748	1_67	0	0.0410486713497439	22.7638474083951	2.94072046590422e-06	2.15012176157121	1
ENSG00000134201.10	GSTM5	1	109704237	1_67	0	0.0787520896088457	29.2131458628016	7.24018039346045e-06	2.52475129988832	1
ENSG00000134202.10	GSTM3	1	109741163	1_67	0	0.00672288677343658	5.45727100672117	1.15462323275693e-07	-0.612353418038577	1
ENSG00000179902.12	C1orf194	1	109113798	1_67	0	0.00699546379106064	5.86285395518562	1.29072749849814e-07	0.653335626397317	1
ENSG00000116396.14	KCNC4	1	110211186	1_68	0	0.00907520684328889	5.16183291943585	1.47424427180706e-07	-0.276812966289713	1
ENSG00000162775.14	RBM15	1	110307695	1_68	0	0.0248088258571206	14.8744820575788	1.16133372068121e-06	1.56351241078793	2
ENSG00000134248.13	LAMTOR5	1	110407840	1_68	0	0.0189639790129045	12.2732738516464	7.32485217313557e-07	1.43901354715628	1
ENSG00000177272.8	KCNA3	1	110675350	1_68	0	0.0108623162361502	6.89388719457639	2.35665271889056e-07	-1.11792155334243	1
ENSG00000121931.15	LRIF1	1	110964484	1_68	0	0.0114788192849923	7.42606241061953	2.68265477100448e-07	-0.95646293681291	1
ENSG00000156171.14	DRAM2	1	111139496	1_68	0	0.0115109955584495	7.45300919189027	2.69993629364012e-07	-0.590344166497493	1
ENSG00000134255.13	CEPT1	1	111139685	1_68	0	0.0327363921455716	17.5668168645713	1.8098094929664e-06	1.92815186791411	1
ENSG00000198758.10	EPS8L3	1	109802851	1_68	0	0.0588419861844761	23.2983101660204	4.314403107154e-06	-2.09171597633146	1
ENSG00000085465.12	OVGP1	1	111431271	1_69	0	0.00258240350364569	4.89673600629214	3.97960315812762e-08	0.130624692650627	1
ENSG00000064703.11	DDX20	1	111754860	1_69	0	0.00278715374159177	5.52701348610581	4.84797557784575e-08	-0.451268742791344	1
ENSG00000171385.9	KCND3	1	111988885	1_69	0	0.00580646657968531	13.2900642853552	2.42855523816488e-07	1.56935304294216	1
ENSG00000007341.18	ST7L	1	112639117	1_69	0	0.0954871664114715	43.1488444735301	1.29665114922445e-05	-5.2923161670652	1
ENSG00000155367.15	PPM1J	1	112715671	1_69	0	0.00399802598219778	10.6722177265303	1.34279360002832e-07	-1.42936918135376	1
ENSG00000155380.11	SLC16A1	1	112956760	1_70	0	0.00553256353871656	6.4509171719561	1.12319936607706e-07	1.20996698034945	1
ENSG00000198799.11	LRIG2	1	113072822	1_70	0	0.00884831583758927	20.3253202246055	5.65987691256287e-07	4.1011671943871	1
ENSG00000081026.18	MAGI3	1	113391682	1_70	0	0.00646975195947919	6.39129644696762	1.30132438022436e-07	0.464644218759287	1
ENSG00000134242.15	PTPN22	1	113871109	1_70	0	0.00655446148633221	6.82045388771646	1.40688716196625e-07	0.801988631045456	1
ENSG00000118655.4	DCLRE1B	1	113906130	1_70	0	0.00543522019719445	4.91429919771101	8.40596758953636e-08	-0.231507529394762	2
ENSG00000163349.21	HIPK1	1	113929596	1_70	0	0.0444937440744067	24.7094938831122	3.45996556154545e-06	2.24419032459138	1
ENSG00000116774.11	OLFML3	1	113979663	1_70	0	0.00571762787660546	5.50709801121474	9.90940699664517e-08	-0.600873971417825	1
ENSG00000116752.5	BCAS2	1	114577676	1_71	0	0.00511504586760647	5.25570780648868	8.46037705172145e-08	0.0879836090596764	2
ENSG00000213281.4	NRAS	1	114716596	1_71	0	0.00794451532465201	10.4755318058805	2.61910229188923e-07	1.65767143804832	1
ENSG00000134198.9	TSPAN2	1	115089792	1_71	0	0.00487455252143976	4.97856050173108	7.63743482280432e-08	-0.74745021526223	2
ENSG00000134258.16	VTCN1	1	117209103	1_72	0	0.00489782794858928	8.71351014427598	1.34309162166176e-07	-0.975529658601328	1
ENSG00000134259.3	NGF	1	115829569	1_72	0	0.00355038403687269	5.62056692861187	6.28006920495671e-08	0.423532095912581	1
ENSG00000173218.14	VANGL1	1	115642226	1_72	0	0.00373248394392334	6.10130420027245	7.16687121625816e-08	0.654039934212161	1
ENSG00000118729.11	CASQ2	1	115768346	1_72	0	0.0168828449490452	20.6362813147864	1.0964429645651e-06	-2.29503081392567	1
ENSG00000134247.9	PTGFRN	1	116909755	1_72	0	0.00371482396627587	6.05571938903338	7.07966902680145e-08	0.511891500406938	1
ENSG00000134256.12	CD101	1	117001709	1_72	0	0.00361660407109254	5.79817793928117	6.59935482798745e-08	0.457484833366777	1
ENSG00000116830.11	TTF2	1	117060534	1_72	0	0.00507471198248566	9.05468112557783	1.4460840400296e-07	-0.90785076412882	2
ENSG00000134253.9	TRIM45	1	117122142	1_72	0	0.00449629692355968	7.89104646546664	1.11660240142828e-07	0.830701477096389	1
ENSG00000198162.12	MAN1A2	1	117367233	1_72	0	0.00435245117874594	7.57843993457957	1.03806056969593e-07	-0.785871824006679	1
ENSG00000183508.4	FAM46C	1	117605765	1_72	0	0.00326132823294323	4.80445521274075	4.93114340943707e-08	0.145372908932402	1
ENSG00000116874.11	WARS2	1	119029918	1_73	0	0.00252803496244503	4.80649684192263	3.82402489449764e-08	-0.101588277195145	2
ENSG00000092621.11	PHGDH	1	119659675	1_73	0	0.00266607524428486	5.31801963733039	4.46201794586608e-08	-0.277407604099041	1
ENSG00000174827.13	PDZK1	1	145707383	1_73	0	0.0182834596226773	23.8057457633356	1.36977470449363e-06	-2.20913662611981	1
ENSG00000265241.6	RBM8A	1	145927267	1_73	0	0.00715492564225806	14.8126279228579	3.33538685129011e-07	-1.62987330395238	1
ENSG00000131791.7	PRKAB2	1	147172842	1_73	0	0.00527264245859438	11.756892973655	1.95087687563471e-07	-1.3485242623935	1
ENSG00000131781.12	FMO5	1	147236643	1_73	0	0.00255888669546078	4.92261997758792	3.96420714372098e-08	-0.177910239651397	1
ENSG00000162836.11	ACP6	1	147647471	1_73	0	0.00350874654107491	8.45816937320268	9.33979510314603e-08	1.51623125605902	2
ENSG00000265107.2	GJA5	1	147773551	1_73	0	0.00333100955554333	7.51462692262601	7.87757009687066e-08	0.941310134796991	1
ENSG00000159409.14	CELF3	1	151717266	1_74	0	0.0369541570304552	19.0289812972024	2.21303260694252e-06	-1.95633641581895	1
ENSG00000143436.10	MRPL9	1	151763587	1_74	0	0.00886616960670517	5.21989151962192	1.45648657582815e-07	0.38049723804828	1
ENSG00000213171.2	LINGO4	1	151805451	1_74	0	0.0115085501198807	7.73351826449481	2.80095868344541e-07	0.888476478801842	2
ENSG00000143365.17	RORC	1	151831413	1_74	0	0.00891896097462663	5.27707421596734	1.48120933150869e-07	0.290705242036576	1
ENSG00000196407.11	THEM5	1	151853515	1_74	0	0.0204247406581047	13.2736181475658	8.53207853429834e-07	1.68290437114207	1
ENSG00000197915.5	HRNR	1	152230440	1_74	0	0.0166786429147515	11.3145096410737	5.93889191195017e-07	-1.34060155381776	2
ENSG00000143631.10	FLG	1	152243866	1_74	0	0.00853184784404526	4.84971203975622	1.30217102571909e-07	0.0923749799488006	3
ENSG00000143536.7	CRNN	1	152414760	1_74	0	0.0221660339032218	14.0655423018612	9.8119075615179e-07	1.68102139406457	1
ENSG00000169509.5	CRCT1	1	152513776	1_74	0	0.0251720870034405	15.2977300279627	1.21186764358284e-06	-1.97798479865364	1
ENSG00000197084.5	LCE1C	1	152805642	1_74	0	0.00862593068124917	4.95533196995508	1.34520258046824e-07	0.162746368941651	2
ENSG00000163207.6	IVL	1	152908874	1_74	0	0.0170287568051681	11.5152382620724	6.17113213109504e-07	1.38352977110231	1
ENSG00000163209.14	SPRR3	1	153001809	1_74	0	0.0109127644359892	7.22104475704249	2.47995494676195e-07	-1.05453765945934	1
ENSG00000241794.1	SPRR2A	1	153057485	1_74	0	0.00995486774577847	6.33562358328353	1.98487807733727e-07	0.571331700413819	1
ENSG00000203785.8	SPRR2E	1	153106201	1_74	0	0.0085199211500413	4.83624526384289	1.2967398777105e-07	-0.0557302406582317	1
ENSG00000163221.8	S100A12	1	153359373	1_75	0	0.0163810771017631	13.2392762322964	6.82520455235141e-07	1.52986701621915	1
ENSG00000143546.9	S100A8	1	153359373	1_75	0	0.0118117027695748	9.89414998168199	3.67790047461941e-07	1.19478976682731	2
ENSG00000197956.9	S100A6	1	153536520	1_75	0	0.00887914666525114	7.08264086637819	1.97913502363065e-07	0.842906967804045	1
ENSG00000196420.7	S100A5	1	153541765	1_75	0	0.016188727363027	12.9775730240497	6.61173082070137e-07	-1.58284051139177	1
ENSG00000188015.9	S100A3	1	153549456	1_75	0	0.0111142831216311	9.36508552970293	3.27568534260494e-07	1.0616248774489	1
ENSG00000196154.11	S100A4	1	153549961	1_75	0	0.0230599956876404	16.4233267037179	1.19187120528599e-06	1.85790008279483	1
ENSG00000196754.10	S100A2	1	153647610	1_75	0	0.00793005408378844	6.39755840587182	1.59661197538847e-07	0.953129930785131	1
ENSG00000188643.10	S100A16	1	153613108	1_75	0	0.00742475191923864	5.48613466120654	1.28190955440356e-07	0.491977454466898	1
ENSG00000189334.8	S100A14	1	153617113	1_75	0	0.00739660819569066	5.30718925025302	1.23539591962659e-07	-0.0916396806370929	1
ENSG00000160678.11	S100A1	1	153627648	1_75	0	0.00713627316644383	5.00507232934415	1.12406337481225e-07	0.0658369357022693	1
ENSG00000160679.12	CHTOP	1	153633911	1_75	0	0.00768309301370973	5.61029253076861	1.35653365018273e-07	0.089423501082592	1
ENSG00000143553.10	SNAPIN	1	153659467	1_75	0	0.0133790535612122	10.7922582569621	4.54408760444654e-07	-0.961494452936883	1
ENSG00000169418.9	NPR1	1	153678582	1_75	0	0.00964614474000869	7.98806263940698	2.42495793639028e-07	0.967744313574483	1
ENSG00000143570.17	SLC39A1	1	153969609	1_75	0	0.0163103410258092	13.5111321457132	6.93527612371065e-07	1.64027696259805	1
ENSG00000143578.15	CREB3L4	1	153968263	1_75	0	0.00737005535861068	5.92788356537255	1.37492620191073e-07	-1.00809468550387	1
ENSG00000143549.19	TPM3	1	154194640	1_75	0	0.0206642282282847	16.2678864807303	1.0579357585731e-06	-2.06878713481966	1
ENSG00000143515.16	ATP8B2	1	154325898	1_75	0	0.00813886678015829	6.45993421979349	1.65463043812147e-07	0.615292852754477	1
ENSG00000160714.9	UBE2Q1	1	154559434	1_75	0	0.0355697202687006	20.6421620944245	2.31070555033093e-06	-2.25926483022315	1
ENSG00000160710.15	ADAR	1	154627024	1_75	0	0.00781240185677834	5.94668888941504	1.46207202179514e-07	-0.718875173710568	1
ENSG00000163344.5	PMVK	1	154936792	1_76	0	0.0146632539463585	13.8299033466473	6.38202461103503e-07	1.65061964649898	2
ENSG00000160691.18	SHC1	1	154974220	1_76	0	0.0226898738832705	18.0510387615646	1.28897132046151e-06	-1.8221500355295	1
ENSG00000163354.14	DCST2	1	155033615	1_76	0	0.00574666167164883	4.80552401351221	8.69091204536801e-08	-0.188980955782027	2
ENSG00000163357.10	DCST1	1	155033974	1_76	0	0.00579066411528528	4.87890296421604	8.89118258679507e-08	-0.28374267814049	1
ENSG00000143537.13	ADAM15	1	155051158	1_76	0	0.0068673559966802	6.51970814038005	1.40905092601332e-07	0.984442123485692	1
ENSG00000169242.11	EFNA1	1	155127376	1_76	0	0.0058038238959659	4.90074848956294	8.95128973729495e-08	-0.41328483994953	2
ENSG00000185499.16	MUC1	1	155192276	1_76	0	0.0388091250317568	23.2646551847425	2.8414462505126e-06	2.66861581038233	1
ENSG00000169231.13	THBS3	1	155208991	1_76	0	0.0469639094186893	25.1274669753778	3.71382919791017e-06	-2.75449351764607	1
ENSG00000177628.15	GBA	1	155244216	1_76	0	0.00593066810760035	5.10868590760665	9.53502413313132e-08	0.0593837559637826	2
ENSG00000160767.20	FAM189B	1	155255544	1_76	0	0.00606567566426763	5.32527360572994	1.01655313594299e-07	0.495154101708841	1
ENSG00000143630.9	HCN3	1	155277916	1_76	0	0.00578373968786716	4.86739945778442	8.85961197048372e-08	-0.351273573923122	1
ENSG00000163374.19	YY1AP1	1	155689149	1_76	0	0.00579278053754462	4.8824030652318	8.90081303546862e-08	-0.0425608843103087	1
ENSG00000143622.10	RIT1	1	155911161	1_76	0	0.00617195267548409	5.49233213033802	1.06681313174616e-07	0.27032503689937	2
ENSG00000132680.10	KIAA0907	1	155934601	1_76	0	0.0133589253439551	12.9307108598123	5.43629351701322e-07	-1.27830097859455	1
ENSG00000116586.11	LAMTOR2	1	156054582	1_76	0	0.00743809858233935	7.28809556319189	1.70602331604107e-07	-0.839917909509387	2
ENSG00000196189.12	SEMA4A	1	156147070	1_76	0	0.0215233677807218	17.5399322995759	1.1880839068359e-06	-1.68532178798578	1
ENSG00000160785.13	SLC25A44	1	156194115	1_76	0	0.0104395836687728	10.5530499333812	3.46713016170592e-07	-1.47168289207792	2
ENSG00000160783.19	PMF1	1	156212919	1_76	0	0.0511290640400185	25.9604107073396	4.1772298745594e-06	-2.74802483179599	1
ENSG00000242252.1	BGLAP	1	156238425	1_76	0	0.00624965564329238	5.61270827849913	1.10391982372766e-07	0.25985253775051	1
ENSG00000160781.15	PAQR6	1	156247462	1_76	0	0.00745272421789733	7.30698178859858	1.71380754091604e-07	0.811798429422806	2
ENSG00000163467.11	TSACC	1	156337127	1_76	0	0.00830887857982421	8.35389496896152	2.1844413906892e-07	-0.787859875622248	1
ENSG00000116604.17	MEF2D	1	156503322	1_77	0	0.00604595928808538	9.4877224166536	1.80524504704088e-07	1.20212470490204	1
ENSG00000160818.16	GPATCH4	1	156596319	1_77	0	0.0123556919574679	16.2371780276246	6.31373861439654e-07	-1.50209917701181	2
ENSG00000132692.18	BCAN	1	156640896	1_77	0	0.0038456523183612	5.07463128008963	6.14162765759202e-08	0.216468935755917	1
ENSG00000132688.10	NES	1	156677793	1_77	0	0.00393930477038651	5.39462341193602	6.68789873332147e-08	0.663601662943577	1
ENSG00000143320.8	CRABP2	1	156705979	1_77	0	0.0038465150450725	5.08523450426617	6.15584100542609e-08	-0.143667678406204	1
ENSG00000143319.16	ISG20L2	1	156728554	1_77	0	0.0102250908473392	14.2668149723812	4.5909565007766e-07	-1.76954448281551	1
ENSG00000143303.11	RRNAD1	1	156728106	1_77	0	0.00421142155665377	5.94758458362954	7.88276022505431e-08	0.574021165548241	1
ENSG00000143314.12	MRPL24	1	156741831	1_77	0	0.0287397966695939	24.3360849073202	2.20111826120318e-06	2.62954067847525	1
ENSG00000143294.14	PRCC	1	156750590	1_77	0	0.0581571126698593	30.8696202280703	5.64993039168556e-06	-3.25414355726708	1
ENSG00000198400.11	NTRK1	1	156815564	1_77	0	0.0368282451182211	26.5799098277323	3.08065810141159e-06	2.4786594411073	1
ENSG00000117036.11	ETV3	1	157138367	1_77	0	0.00376015190251611	5.05040194245041	5.97640894288537e-08	0.525702346573612	1
ENSG00000160856.20	FCRL3	1	157700967	1_77	0	0.0047875448729432	7.04094876116766	1.06084764132581e-07	-1.26621040511016	2
ENSG00000163565.18	IFI16	1	159000146	1_78	0	0.00505095768101604	4.87235167553217	7.74499836985233e-08	0.0137705055810922	1
ENSG00000181036.13	FCRL6	1	159800388	1_78	0	0.0123736341242563	13.4996291665053	5.25688023186099e-07	-1.41942457181795	1
ENSG00000158714.10	SLAMF8	1	159826640	1_78	0	0.00508993865958085	4.94628471113196	7.92320026576668e-08	0.179926496252601	2
ENSG00000188004.9	C1orf204	1	159839552	1_78	0	0.0363133608382953	23.9258212306109	2.73427550778187e-06	-2.12335335710781	2
ENSG00000158710.14	TAGLN2	1	159925746	1_78	0	0.00501961565453568	4.81249684037954	7.60238564341366e-08	-0.0597496006389857	1
ENSG00000085552.16	IGSF9	1	159945134	1_79	0	0.00464406748134505	5.0396993959882	7.36566780612143e-08	-0.220129314013424	1
ENSG00000143315.6	PIGM	1	160031560	1_79	0	0.00455426797359038	4.8519614951214	6.9541635498924e-08	0.102174989835625	2
ENSG00000162729.13	IGSF8	1	160099056	1_79	0	0.00634798102816281	8.04582217854365	1.60736691104964e-07	-0.900856315588132	2
ENSG00000162734.12	PEA15	1	160204111	1_79	0	0.00477859958918492	5.31428280038911	7.99197794732777e-08	0.305904115613149	1
ENSG00000162735.18	PEX19	1	160286615	1_79	0	0.006297361802173	7.96879255884011	1.57928365557885e-07	-0.848589292766149	2
ENSG00000122218.14	COPA	1	160343540	1_79	0	0.00999225685211391	12.4138799821154	3.90373299195643e-07	1.36193931304502	2
ENSG00000162736.15	NCSTN	1	160342835	1_79	0	0.00822350209889078	10.5373763628211	2.72708248004624e-07	1.26985932238385	1
ENSG00000171786.5	NHLH1	1	160367549	1_79	0	0.00480923783280407	5.37573720350097	8.13623077547071e-08	0.40791546971524	1
ENSG00000162738.5	VANGL2	1	160400615	1_79	0	0.00457550231012438	4.89668600128777	7.05098853542234e-08	0.0786526073604524	1
ENSG00000117090.14	SLAMF1	1	160647238	1_79	0	0.00469219427508727	5.1388287381799	7.58838056670936e-08	-0.265039977981531	1
ENSG00000117091.9	CD48	1	160711985	1_79	0	0.00457869633053665	4.90339536294564	7.06557851529473e-08	-0.153169448160704	1
ENSG00000122223.12	CD244	1	160862395	1_79	0	0.00594372184601932	7.41275910447923	1.38658768193545e-07	0.791976124179275	1
ENSG00000179914.4	ITLN1	1	160886023	1_79	0	0.0097742853128201	12.2013707927619	3.75320780654106e-07	1.45755024155285	1
ENSG00000162755.13	KLHDC9	1	161092474	1_79	0	0.00784420163330868	10.0827173939987	2.48905972073347e-07	1.15764716014902	2
ENSG00000158793.13	NIT1	1	161118210	1_79	0	0.00455408154378678	4.85156745225148	6.95331413380638e-08	0.0637576183871589	1
ENSG00000143222.11	UFC1	1	161152958	1_79	0	0.00555950951625062	6.76994187935572	1.18448725437734e-07	-0.741588203944104	1
ENSG00000143258.15	USP21	1	161165769	1_79	0	0.0103562791951826	12.7587024545313	4.15833269722451e-07	1.40381936750081	1
ENSG00000143224.17	PPOX	1	161165947	1_79	0	0.00453753240344124	4.81656533982745	6.87806331399731e-08	0.0612010809530798	1
ENSG00000158850.14	B4GALT3	1	161177981	1_79	0	0.00539954028943168	6.48912647928984	1.10268635070348e-07	-0.700178585255177	2
ENSG00000158864.12	NDUFS2	1	161219923	1_79	0	0.00771666294290541	9.9249059060801	2.41026560223542e-07	1.03253506308725	1
ENSG00000158882.14	TOMM40L	1	161226376	1_79	0	0.0213622316664022	19.7501422301671	1.32777907993361e-06	-2.02078820375145	2
ENSG00000143252.14	SDHC	1	161314507	1_79	0	0.00467680320291974	5.10723888210222	7.51699464425055e-08	-0.295194171848398	1
ENSG00000143226.13	FCGR2A	1	161505035	1_79	0	0.00481007907882392	5.37742100286446	8.14020288144498e-08	0.431112153385775	1
ENSG00000173110.7	HSPA6	1	161524256	1_79	0	0.00458791347316889	4.92272959087416	7.10771773596516e-08	-0.138799895457203	1
ENSG00000072694.20	FCGR2B	1	161683947	1_79	0	0.00524740958987302	6.2142602043723	1.02622684814005e-07	-0.512064021440469	1
ENSG00000162746.14	FCRLB	1	161722137	1_79	0	0.00620425866495744	7.82548640135153	1.52795375709171e-07	-0.931905362121989	1
ENSG00000081721.11	DUSP12	1	161766245	1_79	0	0.00540335319848828	6.49591306104251	1.10461906429143e-07	-0.718498880515503	1
ENSG00000118217.5	ATF6	1	161766683	1_79	0	0.0100378820367634	12.4577773460935	3.93542487082303e-07	1.51613896574589	1
ENSG00000162745.10	OLFML2B	1	162005491	1_79	0	0.0104300183889651	12.8270816400348	4.21038593951043e-07	1.30387708311908	1
ENSG00000198574.5	SH2D1B	1	162412988	1_80	0	0.00406004716221986	5.39247221100625	6.8901387543966e-08	-0.391368877347133	1
ENSG00000117143.13	UAP1	1	162561704	1_80	0	0.00389412471468675	4.99138564507864	6.11702077740434e-08	-0.203647892535804	1
ENSG00000162733.16	DDR2	1	162631124	1_80	0	0.00461349456884108	6.62103380068434	9.61312948997351e-08	-0.641052003829137	1
ENSG00000132196.13	HSD17B7	1	162790775	1_80	0	0.00449470245655603	6.37022564341693	9.01082876951424e-08	0.594583289649647	1
ENSG00000117152.13	RGS4	1	163068894	1_80	0	0.00834321560730389	12.3213876433465	3.23520691130906e-07	1.3207752616954	1
ENSG00000143248.12	RGS5	1	163322602	1_80	0	0.00394003990844827	5.10405893334713	6.32885688062451e-08	0.306564111447478	1
ENSG00000143149.12	ALDH9A1	1	165698544	1_81	0	0.00896593098752152	4.79859981664869	1.35400072989815e-07	0.0137209871116868	1
ENSG00000143183.16	TMCO1	1	165822178	1_81	0	0.00900573282998074	4.84126339049679	1.3721030940407e-07	-0.045389847787553	1
ENSG00000143194.12	MAEL	1	166975572	1_82	0	0.00833417126246594	12.8881266531159	3.38034626721992e-07	-1.43088538421457	2
ENSG00000152382.5	TADA1	1	166876513	1_82	0	0.0072834320544366	11.5907303011163	2.65678155458248e-07	1.28942333765223	1
ENSG00000198821.10	CD247	1	167518349	1_82	0	0.00374718078748715	5.19884983956917	6.13085287230507e-08	0.298416570609328	1
ENSG00000143162.7	CREG1	1	167563359	1_82	0	0.00373037873314175	5.15565233116483	6.05264947464075e-08	-0.31075213937608	1
ENSG00000198771.10	RCSD1	1	167630346	1_82	0	0.0110183651306913	15.5780304685874	5.40180226590161e-07	1.59124937163043	2
ENSG00000143199.17	ADCY10	1	167913803	1_82	0	0.0116447509378074	16.1111067634383	5.90424748681884e-07	1.65433857505553	1
ENSG00000143164.15	DCAF6	1	167936173	1_82	0	0.0139407466745666	17.8470997721942	7.83001620120831e-07	1.85584174621003	1
ENSG00000143158.10	MPC2	1	167936749	1_82	0	0.00501830719836194	8.00696158134912	1.26454404793305e-07	-0.896772580352329	1
ENSG00000143147.14	GPR161	1	168137545	1_82	0	0.0040920600938914	6.04515680367491	7.78499874671418e-08	0.499134524704932	1
ENSG00000143155.12	TIPRL	1	168178654	1_82	0	0.00759221341331862	11.9904162604914	2.86491434141432e-07	-1.31520510017952	1
ENSG00000143196.4	DPT	1	168728935	1_82	0	0.00504311011283776	8.05440049485438	1.2783231238142e-07	0.956541117331328	2
ENSG00000143153.12	ATP1B1	1	169119441	1_83	0	0.0583498569018758	23.4675642890485	4.30939978128222e-06	-2.54844808320666	1
ENSG00000143156.13	NME7	1	169363660	1_83	0	0.022017392803947	13.9687313062705	9.6790298200164e-07	2.61541780582711	1
ENSG00000117479.12	SLC19A2	1	169485770	1_83	0	0.00869115601416048	4.99712298655491	1.36680499688741e-07	0.0890198953998218	1
ENSG00000174175.16	SELP	1	169630016	1_83	0	0.0128987009636532	8.80262360153829	3.5732802586856e-07	1.1329043043558	1
ENSG00000188404.8	SELL	1	169710933	1_83	0	0.00855141531833636	4.84104514177877	1.30282506537022e-07	-0.146071721478572	1
ENSG00000171806.11	METTL18	1	169794673	1_83	0	0.00952277319781203	5.8773372189333	1.76137985180237e-07	0.555282263898243	1
ENSG00000000457.13	SCYL3	1	169664707	1_83	0	0.00914954006336133	5.49218248016042	1.5814417328348e-07	0.510470684703734	2
ENSG00000120370.12	GORAB	1	170532434	1_83	0	0.0093397439535664	5.6903985005316	1.67257894436335e-07	0.433217562313342	1
ENSG00000283683.1	RP3-454G6.2	1	171601001	1_84	0	0.00765039034325821	9.11941836114241	2.19563279034144e-07	-1.03176404363855	1
ENSG00000116132.11	PRRX1	1	170663667	1_84	0	0.00507439540955124	5.16938454135217	8.25528590886113e-08	0.292577581379388	1
ENSG00000007933.12	FMO3	1	171090963	1_84	0	0.00583492359862092	6.51259175031126	1.19590863662063e-07	-0.691348063468578	2
ENSG00000094963.13	FMO2	1	171185239	1_84	0	0.0112297706217246	12.816763425809	4.52958305433588e-07	1.49677278557412	1
ENSG00000010932.16	FMO1	1	171248306	1_84	0	0.00546500219659096	5.88257924260876	1.01173576044605e-07	0.820105966112927	1
ENSG00000076258.9	FMO4	1	171314054	1_84	0	0.00538109354221672	5.73376673173642	9.71000683948083e-08	0.522497181778	2
ENSG00000034971.16	MYOC	1	171652737	1_84	0	0.00575863567638002	6.38599891426488	1.15733055058346e-07	-0.643804961884674	2
ENSG00000117533.14	VAMP4	1	171742012	1_84	0	0.00489814074070927	4.82942958552145	7.44450921380354e-08	0.0870416548396134	2
ENSG00000010165.19	METTL13	1	171774435	1_84	0	0.0086566420848988	10.309212538954	2.80856143831e-07	-1.01153402161405	1
ENSG00000197959.13	DNM3	1	171841015	1_84	0	0.00523821693032911	5.47495725797124	9.02553982059492e-08	0.374738274680938	2
ENSG00000094975.13	SUCO	1	172528734	1_84	0	0.00963614302560056	11.3417919796369	3.43948871398599e-07	1.29870359073559	1
ENSG00000076321.10	KLHL20	1	173714815	1_85	0	0.00926490705237681	4.82092591951555	1.40566068564694e-07	0.422331220030591	1
ENSG00000117593.9	DARS2	1	173823764	1_85	0	0.0102394207054061	5.78452042543654	1.8640249442984e-07	0.637542836329987	1
ENSG00000117601.13	SERPINC1	1	173917488	1_85	0	0.00986474950476457	5.42531421576484	1.68430187261713e-07	-0.54497178238367	1
ENSG00000152061.23	RABGAP1L	1	174159856	1_85	0	0.0243451243191312	14.1512314836424	1.08421448585408e-06	2.13811027819944	1
ENSG00000235750.9	KIAA0040	1	175193171	1_86	0	0.0168950087584516	18.2119477548418	9.68330900087851e-07	1.83875510449135	1
ENSG00000143207.19	RFWD2	1	176207359	1_86	0	0.00576583307765988	7.85106338386236	1.42462159259924e-07	0.732013362238809	2
ENSG00000120341.18	SEC16B	1	177978346	1_87	0	0.00968143605778338	5.90697778730813	1.79975791784117e-07	0.568544146363773	2
ENSG00000075391.16	RASAL2	1	178094621	1_87	0	0.0113597932817107	7.44778945255422	2.6626053043147e-07	-0.840291798906131	1
ENSG00000116194.12	ANGPTL1	1	178869679	1_87	0	0.0353783907448049	18.4444730279736	2.05358791349807e-06	1.98680336426217	1
ENSG00000143340.6	FAM163A	1	179743304	1_89	0	0.00923727547075348	12.3059700031853	3.57741003588473e-07	-1.29750358661641	1
ENSG00000186283.13	TOR3A	1	179084484	1_89	0	0.00431284797861864	4.97732865661678	6.75568579328988e-08	0.0808997726205502	2
ENSG00000143322.19	ABL2	1	179229941	1_89	0	0.00452125237160728	5.4310205433118	7.72768069377453e-08	-0.251218146177493	1
ENSG00000057252.12	SOAT1	1	179293868	1_89	0	0.00445363684274636	5.28615770636099	7.40907328235582e-08	-0.297146853146887	1
ENSG00000162782.15	TDRD5	1	179592019	1_89	0	0.00425641026397705	4.85070116193116	6.49765989196963e-08	-0.197545557983719	1
ENSG00000135837.15	CEP350	1	179954679	1_89	0	0.0366213999618474	25.6319730110764	2.95410517397077e-06	2.66316424658059	1
ENSG00000121454.5	LHX4	1	180229431	1_89	0	0.00448800415706574	5.36009249826757	7.57067335564045e-08	-0.731657153421101	1
ENSG00000198216.10	CACNA1E	1	181412848	1_90	0	0.00801279406971878	4.86441247045294	1.22665758404021e-07	0.189668738547622	1
ENSG00000135862.5	LAMC1	1	183023026	1_91	0	0.0081264771703411	7.7683397656231	1.98673299964089e-07	-0.942509141119812	1
ENSG00000157064.10	NMNAT2	1	183425343	1_91	0	0.00600038840637918	4.85397193049032	9.16612124366777e-08	0.185225278090843	1
ENSG00000116698.21	SMG7	1	183471970	1_91	0	0.0125169286756713	11.8719038568902	4.67656658361883e-07	1.34460839696039	2
ENSG00000116701.14	NCF2	1	183594385	1_91	0	0.0716437675787165	28.6932350149477	6.46944321862952e-06	2.41089211134626	1
ENSG00000162704.15	ARPC5	1	183635770	1_91	0	0.0123609599154908	11.6929404712763	4.54867502721182e-07	-1.45360979366817	1
ENSG00000143344.15	RGL1	1	183635770	1_91	0	0.0123609599154908	11.6929404712763	4.54867502721182e-07	-1.45360979366817	1
ENSG00000198756.10	COLGALT2	1	184037985	1_91	0	0.00874770949517401	8.41391986824778	2.31633674865161e-07	0.986496076296956	2
ENSG00000198860.11	TSEN15	1	184051811	1_91	0	0.0104700527376469	10.1913563329659	3.35807065447814e-07	-1.19336898892718	1
ENSG00000135842.16	FAM129A	1	184974705	1_92	0	0.0339517808371553	22.5109456435878	2.40527796008298e-06	-2.84070635672942	1
ENSG00000121486.11	TRMT1L	1	185156912	1_92	0	0.00797858788075201	7.03460640057383	1.76634205622837e-07	-0.991379767451248	1
ENSG00000116668.12	SWT1	1	185156912	1_92	0	0.00797858788075201	7.03460640057383	1.76634205622837e-07	0.991379767451248	1
ENSG00000116679.15	IVNS1ABP	1	185317057	1_92	0	0.00726668061908542	5.87928102022832	1.34452618830447e-07	-0.349980605872637	1
ENSG00000262180.1	OCLM	1	186400270	1_92	0	0.0110790947173098	10.1155546556491	3.52697961781946e-07	1.02040646932444	1
ENSG00000090104.11	RGS1	1	192575969	1_96	0	0.0118345839384847	15.6191315835649	5.81726504692109e-07	1.59330532890575	1
ENSG00000023572.8	GLRX2	1	193085024	1_96	0	0.030945243233875	18.483772460865	1.80008696879054e-06	3.17283686213974	2
ENSG00000162687.16	KCNT2	1	196606913	1_98	0	0.00626340115624402	6.84405986717985	1.3490653928982e-07	-0.542544186748933	1
ENSG00000000971.15	CFH	1	196651787	1_98	0	0.0106867430558251	11.0444354373972	3.71447861289278e-07	-0.723269751185835	1
ENSG00000203724.10	C1orf53	1	197902363	1_99	0	0.0084034189965998	7.75791220930638	2.05168107509705e-07	-0.819799859686953	3
ENSG00000151414.14	NEK7	1	198156916	1_99	0	0.012533168254225	11.6102778664208	4.57944088754685e-07	-1.60911809841699	1
ENSG00000081237.18	PTPRC	1	198634049	1_99	0	0.00875466246562018	8.15231697084366	2.24610180808057e-07	1.05670919438805	1
ENSG00000081248.10	CACNA1S	1	201112815	1_101	0	0.00784588664543551	5.26480219372872	1.29996919700887e-07	0.329843728281766	1
ENSG00000232237.3	ASCL5	1	201132736	1_101	0	0.0107488162899109	8.29726724050144	2.80675621003814e-07	0.86493897821385	1
ENSG00000163395.16	IGFN1	1	201191368	1_101	0	0.00758868931829404	4.94393107339394	1.18072335602531e-07	-0.129543524416107	1
ENSG00000081277.12	PKP1	1	201283573	1_101	0	0.00941828006437018	7.02392746752886	2.08190348637654e-07	-0.794391227710872	1
ENSG00000198700.9	IPO9	1	201828710	1_102	0	0.00610438007874836	4.83939202312432	9.29696817639237e-08	-0.165779759812856	2
ENSG00000198892.6	SHISA4	1	201887834	1_102	0	0.0129902773317183	12.1137594137384	4.9522931045455e-07	1.45568154978329	1
ENSG00000133067.17	LGR6	1	202194236	1_102	0	0.00729475559673753	6.55371485096033	1.50455220354314e-07	0.859282147981557	1
ENSG00000077157.21	PPP1R12B	1	202348568	1_102	0	0.0114371593772101	10.8856814865558	3.9181654390278e-07	-1.21211219436296	1
ENSG00000117153.15	KLHL12	1	202928968	1_102	0	0.00815732370199995	7.62962299975377	1.95866313353145e-07	0.858892373197018	1
ENSG00000159346.12	ADIPOR1	1	202958379	1_102	0	0.0131745940101107	12.2496739892568	5.07891266717875e-07	1.34876022956227	2
ENSG00000163485.16	ADORA1	1	203090600	1_102	0	0.00685005874734013	5.94835514927507	1.2823310555517e-07	0.691333858326781	1
ENSG00000133048.12	CHI3L1	1	203186284	1_102	0	0.0133996257014517	12.4130990208025	5.23458023105327e-07	1.37167535339358	2
ENSG00000159388.5	BTG2	1	203305490	1_102	0	0.00753374604181889	6.86401894832857	1.62741540886787e-07	-0.70702710775918	1
ENSG00000174567.7	GOLT1A	1	204213637	1_103	0	0.00679031794193119	6.29291317006867	1.34477870320224e-07	0.927995197614094	1
ENSG00000188783.5	PRELP	1	203475432	1_103	0	0.00588056040189822	4.92824748856773	9.12053256041647e-08	-0.218754265999944	1
ENSG00000058668.14	ATP2B4	1	203626383	1_103	0	0.00592361352905568	4.99832069046381	9.3179377960908e-08	-0.338687251361368	2
ENSG00000122188.12	LAX1	1	203764731	1_103	0	0.00587155663800432	4.90581113732252	9.06510947089307e-08	0.178251109228888	2
ENSG00000058673.16	ZC3H11A	1	203795675	1_103	0	0.00697693425534296	6.51970042098035	1.43153260703915e-07	-0.547408044863229	1
ENSG00000257315.2	ZBED6	1	203795675	1_103	0	0.00697693425534296	6.51970042098035	1.43153260703915e-07	0.547408044863229	1
ENSG00000143842.14	SOX13	1	204072756	1_103	0	0.0107589512557064	11.2428402244045	3.80675522416911e-07	1.56820232540189	1
ENSG00000143845.14	ETNK2	1	204149232	1_103	0	0.0231915362769829	18.3284196581151	1.33771473970727e-06	1.96158677188892	2
ENSG00000143839.14	REN	1	204190050	1_103	0	0.012895593483668	12.663423107536	5.13926989137736e-07	1.71068367384336	1
ENSG00000158615.8	PPP1R15B	1	204412110	1_103	0	0.129252226219629	34.9164302854593	1.42028938928797e-05	3.01170190089252	1
ENSG00000133056.13	PIK3C2B	1	204495022	1_103	0	0.00679047085069551	6.25123964629186	1.33590326475377e-07	-0.627132920727988	1
ENSG00000163531.15	NFASC	1	204828332	1_104	0	0.0215918826292897	14.5401247989794	9.8802428317122e-07	1.97209152850359	1
ENSG00000174529.7	TMEM81	1	205084022	1_104	0	0.016961672035178	12.205699886045	6.51538858446801e-07	-1.33504437970077	1
ENSG00000133059.16	DSTYK	1	205210869	1_104	0	0.00950718445303811	6.62090496544977	1.98097159288528e-07	1.05704457203848	2
ENSG00000133069.15	TMCC2	1	205227960	1_104	0	0.00808729773268335	5.06304474418366	1.28861793337333e-07	-0.140174535762213	1
ENSG00000117266.15	CDK18	1	205504902	1_104	0	0.00808724756330303	5.06298559598769	1.28859488548342e-07	-0.255977124429945	1
ENSG00000174514.12	MFSD4A	1	205568730	1_104	0	0.0128271822709195	9.50829056891914	3.83833330854657e-07	-1.14290907669502	1
ENSG00000158715.5	SLC45A3	1	205680199	1_104	0	0.0119472445980687	8.82285169526833	3.31730732755074e-07	-0.871839483755111	1
ENSG00000069275.12	NUCKS1	1	205749730	1_104	0	0.00897117848817752	6.06189929666208	1.71146171465075e-07	0.732182858705546	1
ENSG00000117280.12	RAB29	1	205775418	1_104	0	0.00810890107414197	5.0887307146858	1.29861509086699e-07	-0.270005861705558	1
ENSG00000133065.10	SLC41A1	1	205813269	1_104	0	0.0286299940267765	17.2754187620305	1.55653472801915e-06	-1.86263825992697	2
ENSG00000162877.12	PM20D1	1	205830859	1_104	0	0.020202940840452	13.896598874544	8.83551945674655e-07	1.61723246568963	2
ENSG00000174502.18	SLC26A9	1	205943691	1_104	0	0.0311435008392679	18.0929204775089	1.77331169419144e-06	1.79745660883928	1
ENSG00000117322.17	CR2	1	207454348	1_105	0	0.00524276747939234	6.50141693545624	1.07269829110509e-07	1.02112942231058	1
ENSG00000162897.14	FCAMR	1	206970205	1_105	0	0.00491105561754701	5.19354896635144	8.02690377657109e-08	0.310564946965271	1
ENSG00000263528.7	IKBKE	1	206472968	1_105	0	0.00578218609094128	6.77383471287705	1.23263823143479e-07	0.729724705387905	1
ENSG00000266094.7	RASSF5	1	206507103	1_105	0	0.00623383692237167	7.49746628767375	1.47088572192128e-07	0.801941691260343	2
ENSG00000143479.15	DYRK3	1	206631420	1_105	0	0.00468858004670258	4.81253585728537	7.10107806495241e-08	0.0429009393255724	1
ENSG00000162896.5	PIGR	1	206945992	1_105	0	0.0284041331074845	21.81778296368	1.95029869462092e-06	2.07986048741424	2
ENSG00000123836.14	PFKFB2	1	207034990	1_105	0	0.0418375710667093	25.4448003673553	3.3502289307057e-06	-2.32727483213699	1
ENSG00000123843.12	C4BPB	1	207088956	1_105	0	0.00501338110181937	5.48760929025104	8.65810555017812e-08	0.520270205251818	1
ENSG00000123838.10	C4BPA	1	207104083	1_105	0	0.0063617934367084	7.82682995270158	1.56701962597889e-07	0.951467390708107	1
ENSG00000174059.16	CD34	1	207911570	1_105	0	0.0141451763275302	15.5780587211332	6.934747869454e-07	1.83952656612148	1
ENSG00000143469.18	SYT14	1	209938388	1_106	0	0.00351965872756677	11.992262163626	1.32834425963088e-07	-2.00619253444386	1
ENSG00000008118.9	CAMK1G	1	209584155	1_106	0	0.00178375227014049	9.16459260043155	5.14465997467617e-08	2.37853281191636	1
ENSG00000009790.14	TRAF3IP3	1	209755954	1_106	0	0.0021465972433673	6.86397226566397	4.63697827376646e-08	-1.24961309820315	1
ENSG00000117597.17	DIEXF	1	209827703	1_106	0	0.00431601875426835	13.9985214298953	1.901404263155e-07	2.26289565171753	1
ENSG00000054392.12	HHAT	1	210329236	1_106	0	0.0133807038097838	17.0802424537393	7.192534642295e-07	-3.41671209678209	1
ENSG00000143473.12	KCNH1	1	211134467	1_107	0	0.0101345825507088	13.450316079411	4.28990157920645e-07	1.40208795846131	1
ENSG00000082512.14	TRAF5	1	211325193	1_107	0	0.0325335766509699	24.7306699467561	2.53207558785295e-06	2.52229136224848	2
ENSG00000170385.9	SLC30A1	1	211578806	1_107	0	0.00609983441101702	8.56229923919267	1.64368056851062e-07	-1.06620936788145	1
ENSG00000117650.12	NEK2	1	211676627	1_107	0	0.00441207123208265	5.44713666938072	7.56344687909426e-08	-0.309298834425116	1
ENSG00000123684.12	LPGAT1	1	212235438	1_107	0	0.00540030672948688	7.39062743382523	1.25605515795291e-07	-0.700194936370758	1
ENSG00000143493.12	INTS7	1	212035474	1_107	0	0.00581741268276526	8.10626958185004	1.48408880691883e-07	0.969741451723401	1
ENSG00000143476.17	DTL	1	212035474	1_107	0	0.00581741268276526	8.10626958185004	1.48408880691883e-07	-0.969741451723401	1
ENSG00000066027.11	PPP2R5A	1	212285049	1_107	0	0.00558097800520441	7.70715612015963	1.35367198490932e-07	0.778419523985471	1
ENSG00000065600.12	TMEM206	1	212415353	1_107	0	0.00449860059336016	5.63386373772668	7.97613964055449e-08	-0.450861046524244	1
ENSG00000162772.16	ATF3	1	212565261	1_107	0	0.00435138264800783	5.31397246571885	7.27705318558394e-08	-0.367558957097375	1
ENSG00000185523.6	SPATA45	1	212847437	1_108	0	0.00714414885699355	4.89593085492839	1.10076533485514e-07	0.217525114915862	1
ENSG00000123685.8	BATF3	1	212699839	1_108	0	0.00730645268019736	5.11215092113437	1.17549075068435e-07	-0.234653889435808	2
ENSG00000117697.14	NSL1	1	212790498	1_108	0	0.0077461790968173	5.67472832646973	1.38338028608977e-07	0.636333333333468	1
ENSG00000143494.15	VASH2	1	212950961	1_108	0	0.0101867446861837	8.31270683045039	2.66493646446287e-07	-0.904257860218456	1
ENSG00000174606.13	ANGEL2	1	213019116	1_108	0	0.0180424834801834	13.8293335858102	7.85247464277164e-07	-1.62801094281735	1
ENSG00000143499.13	SMYD2	1	214280940	1_108	0	0.00720133718096672	4.97267215655439	1.12696894105985e-07	-0.168143082618429	1
ENSG00000117724.12	CENPF	1	214602949	1_109	0	0.0119337314590712	10.994041359473	4.128978305037e-07	-1.21642499076431	2
ENSG00000196482.16	ESRRG	1	217137681	1_110	0	0.00330173092941999	5.64480710680426	5.86542866970845e-08	-0.468898783168674	2
ENSG00000092978.10	GPATCH2	1	217631293	1_110	0	0.00832223596936332	14.7941873298632	3.87471811319721e-07	1.59910943191271	2
ENSG00000067533.5	RRP15	1	218285209	1_110	0	0.00380581441744632	8.59574049934704	1.02953206320116e-07	1.52715355054082	1
ENSG00000143353.11	LYPLAL1	1	219174448	1_111	0	0.0740628508753602	27.702718078271	6.45701479091728e-06	-3.00744503006334	1
ENSG00000067704.9	IARS2	1	220094327	1_112	0	0.00753153625031755	10.4335239478072	2.47299684131329e-07	1.27835428299431	1
ENSG00000116141.15	MARK1	1	220528008	1_112	0	0.00419570143032688	4.80601009470461	6.34597312024949e-08	-0.00366340563730175	1
ENSG00000117791.15	MARC2	1	220747806	1_112	0	0.00479996622443701	6.099726235962	9.21419711818888e-08	0.605179653607221	1
ENSG00000136630.12	HLX	1	220880203	1_112	0	0.00857990988854862	11.6883788534859	3.15606529913475e-07	-1.24111710652451	1
ENSG00000143512.12	HHIPL2	1	222547946	1_114	0	0.00413838217850993	4.88990776752786	6.3685452141262e-08	0.0165997425587118	1
ENSG00000143498.17	TAF1A	1	222589893	1_114	0	0.00507604300175724	6.8535361596708	1.0948357616454e-07	-0.802690615307033	1
ENSG00000154305.16	MIA3	1	222618304	1_114	0	0.00417406931585995	4.97245047067989	6.53189351960897e-08	-0.153565836161021	2
ENSG00000162819.11	BROX	1	222712777	1_114	0	0.00476433727079717	6.24412297488376	9.36230788996507e-08	0.709742844247095	1
ENSG00000186063.12	AIDA	1	222712777	1_114	0	0.00476433727079717	6.24412297488376	9.36230788996507e-08	-0.709742844247095	1
ENSG00000197520.10	FAM177B	1	222736869	1_114	0	0.00425945130186844	5.16710985761319	6.92644398179339e-08	0.266428731874105	1
ENSG00000143502.14	SUSD4	1	223364043	1_114	0	0.0112369017128018	14.5038950476488	5.12908863785263e-07	1.5394206644031	2
ENSG00000162909.17	CAPN2	1	223701931	1_114	0	0.0214618619703686	20.7536296997221	1.40174957986234e-06	-2.21069086803626	1
ENSG00000143514.16	TP53BP2	1	223846177	1_114	0	0.00559774648442446	7.79441119119786	1.3731105774809e-07	-1.03485942475306	1
ENSG00000143753.12	DEGS1	1	224183111	1_114	0	0.01190266532998	15.0588957899172	5.64087302839395e-07	-1.49005984637398	1
ENSG00000143771.11	CNIH4	1	224356827	1_114	0	0.00521399510283205	7.11138839002134	1.16690094349427e-07	0.86202381374545	2
ENSG00000143786.7	CNIH3	1	224440417	1_114	0	0.00464316300140943	5.99640094249777	8.76220818552159e-08	-0.528981296961474	1
ENSG00000162923.14	WDR26	1	224436689	1_114	0	0.0049613506965398	6.63374063895911	1.03577968301781e-07	0.782506114132393	1
ENSG00000185842.15	DNAH14	1	224895916	1_115	0	0.00913106940716413	8.90045230753514	2.55765931428896e-07	0.909545913402704	1
ENSG00000143819.12	EPHX1	1	225810271	1_115	0	0.00796375661570647	7.58322529259671	1.90055705332772e-07	-0.905186948731616	1
ENSG00000196187.11	TMEM63A	1	225882982	1_115	0	0.00597174570464154	4.81289158483129	9.04516218477869e-08	-0.0946930604339267	1
ENSG00000243709.1	LEFTY1	1	225911608	1_115	0	0.0158432444763531	14.2150952416838	7.0876599246159e-07	-1.48645889135883	1
ENSG00000143811.18	PYCR2	1	225924245	1_115	0	0.00596741905390219	4.8059192094969	9.02551466299916e-08	-0.0243781216289383	1
ENSG00000143768.12	LEFTY2	1	225941740	1_115	0	0.00607943498015884	4.98483088531294	9.53723800623994e-08	0.170975445356911	1
ENSG00000143751.9	SDE2	1	225999428	1_115	0	0.00651217229078804	5.6464120145132	1.15719732444865e-07	-0.466387572312715	1
ENSG00000163041.9	H3F3A	1	226060941	1_115	0	0.0143542917624014	13.2620838541027	5.99104404725741e-07	1.7268980808857	2
ENSG00000203685.9	STUM	1	226582459	1_115	0	0.00679451837875411	6.05483639903683	1.29470273210109e-07	0.520475179849698	1
ENSG00000143772.9	ITPKB	1	226738931	1_116	0	0.00417110525191611	5.7509328706247	7.54915635997648e-08	0.671069772858042	2
ENSG00000163050.16	COQ8A	1	226897945	1_116	0	0.0037896407696697	4.82895635405965	5.75917529733693e-08	0.12591123514329	1
ENSG00000181450.17	ZNF678	1	227563901	1_116	0	0.00435882599114956	6.17400749196017	8.46926374664303e-08	0.363254341776314	1
ENSG00000143816.7	WNT9A	1	227947502	1_116	0	0.025741166353015	23.2983042160373	1.8873893784757e-06	-1.6581846447503	1
ENSG00000143761.15	ARF1	1	228083263	1_116	0	0.0743268399404765	33.6677281564468	7.87532443916896e-06	-3.49903672040991	1
ENSG00000143774.16	GUK1	1	228140298	1_116	0	0.00486904083131012	7.23858845729801	1.10919084447825e-07	-1.22046000470987	1
ENSG00000162913.9	C1orf145	1	228203890	1_116	0	0.00379829734152448	4.85093568647616	5.79860398983133e-08	-0.416993377791869	1
ENSG00000162931.11	TRIM17	1	228416547	1_116	0	0.0194190406104157	20.5713374177067	1.25718523362416e-06	2.49467757855231	1
ENSG00000196890.4	HIST3H2BB	1	228458562	1_116	0	0.00806449613450444	12.0933457206007	3.06925293834256e-07	-1.59727205681199	1
ENSG00000168159.11	RNF187	1	228484557	1_116	0	0.00675408906390207	10.3864866668119	2.20772220046573e-07	1.25387928390169	2
ENSG00000154429.10	CCSAP	1	229326135	1_117	0	0.00629686690934261	5.23538129712871	1.03748494897565e-07	-0.338154438236579	1
ENSG00000069248.11	NUP133	1	229508410	1_117	0	0.0163963096557183	14.4589802839565	7.46092631537845e-07	-1.79036938616303	1
ENSG00000135776.4	ABCB10	1	229559119	1_117	0	0.0148611356781526	13.5095506328147	6.31832376319831e-07	1.71634403943667	1
ENSG00000135744.7	AGT	1	230737282	1_118	0	0.0207820474499041	32.1725887404076	2.10418205841437e-06	-4.80357587489266	1
ENSG00000135773.12	CAPN9	1	230745912	1_118	0	0.00938952611275212	15.5930187136699	4.60768570619523e-07	2.0462815308232	2
ENSG00000119280.16	C1orf198	1	230869142	1_118	0	0.00322695745062973	5.05929587533862	5.1379785997546e-08	0.684202548766007	1
ENSG00000173409.13	ARV1	1	230979465	1_118	0	0.00329997798656012	5.15013791264926	5.34858467225943e-08	-0.1635594338609	1
ENSG00000182118.7	FAM89A	1	231039898	1_118	0	0.00855448758394384	13.5144259003822	3.63831733255753e-07	-1.67477788049261	1
ENSG00000116906.11	GNPAT	1	231240905	1_118	0	0.00495596480294624	9.03621165265147	1.40936532356834e-07	0.915478924523977	1
ENSG00000116918.13	TSNAX	1	231528861	1_118	0	0.0035353129475123	6.16962428950619	6.86428892538807e-08	-0.599584923593432	1
ENSG00000162946.21	DISC1	1	232265494	1_119	0	0.00972505399112011	10.2677618855527	3.14251083243532e-07	-1.04554566107444	1
ENSG00000135778.11	NTPCR	1	232950149	1_119	0	0.00605642882473401	5.70861254115443	1.08806830263304e-07	-0.509865344983007	2
ENSG00000135749.18	PCNX2	1	233295495	1_120	0	0.0178944470502149	11.731023385125	6.60637401291414e-07	1.36732244879766	1
ENSG00000059588.9	TARBP1	1	234479133	1_121	0	0.00982197477843039	7.6069977554551	2.35137056004508e-07	-0.80274744490493	1
ENSG00000173726.10	TOMM20	1	235129799	1_121	0	0.0154819085115835	11.8864908422955	5.79144758977681e-07	1.27974514702433	1
ENSG00000162885.12	B3GALNT2	1	235504442	1_121	0	0.0211778627974862	15.1334072181337	1.00862057353841e-06	1.59127562897993	1
ENSG00000143669.13	LYST	1	235883940	1_122	0	0.0153447161959156	14.7919013291758	7.14318396917708e-07	-1.59815579111486	1
ENSG00000116962.14	NID1	1	235925850	1_122	0	0.00545676758187563	4.84526921156988	8.32074748363659e-08	0.158117934789165	2
ENSG00000077522.12	ACTN2	1	236686652	1_122	0	0.00783323286963422	8.64348088414593	2.13078037002672e-07	-1.09552317920965	1
ENSG00000116984.12	MTR	1	236795503	1_122	0	0.00547464856135027	4.87599990557063	8.40095982054555e-08	-0.0924822562752992	1
ENSG00000133019.11	CHRM3	1	239386955	1_124	0	0.00743600315246573	5.13427268300957	1.20151022037418e-07	0.335667819379707	1
ENSG00000182901.16	RGS7	1	240819665	1_126	0	0.00981913660661482	6.81979695580036	2.10743272904132e-07	-0.783739701559206	1
ENSG00000180875.4	GREM2	1	240535635	1_126	0	0.0134390346156908	9.84602878530465	4.16426297301677e-07	-1.09498215764313	1
ENSG00000117009.11	KMO	1	241531649	1_127	0	0.00811881089710664	9.98525111339775	2.55129331337449e-07	1.09766081458928	1
ENSG00000203668.2	CHML	1	241496638	1_127	0	0.00504754858464218	5.446819815112	8.6523183495942e-08	0.379709699603521	1
ENSG00000054277.13	OPN3	1	241653927	1_127	0	0.00532081975998056	5.93393166124114	9.93642277910149e-08	-0.519838358429317	1
ENSG00000197769.5	MAP1LC3C	1	241994620	1_128	0	0.00733572388871617	5.79699535719277	1.33830439033138e-07	0.583669041817349	2
ENSG00000173728.10	C1orf100	1	244353032	1_129	0	0.00668949744364755	4.79870990649694	1.01024558785468e-07	0.00299552519405153	1
ENSG00000035687.9	ADSS	1	244452097	1_129	0	0.0613385832588926	26.280411259003	5.07311692091459e-06	2.51070765265608	1
ENSG00000179397.17	C1orf101	1	244454207	1_129	0	0.00851600569830779	7.12260099678397	1.90890156144014e-07	-0.823083503668745	2
ENSG00000153187.18	HNRNPU	1	244860063	1_129	0	0.00846517615454678	7.06495000391183	1.88214928234356e-07	-0.726029990224813	1
ENSG00000203666.12	EFCAB2	1	244970187	1_129	0	0.00716703264374086	5.46230510342118	1.23203858916935e-07	-0.451641223822097	1
ENSG00000162849.15	KIF26B	1	245155106	1_129	0	0.00783436875337595	6.31930447205064	1.55805313226277e-07	0.576826050568409	2
ENSG00000185420.18	SMYD3	1	246488275	1_130	0	0.0115460548956915	14.0174094634937	5.09343011137181e-07	1.56246901796624	2
ENSG00000162852.13	CNST	1	246566688	1_130	0	0.00505745697715354	6.07007608257656	9.66129415701444e-08	0.569885030368312	1
ENSG00000143653.9	SCCPDH	1	246722724	1_130	0	0.00656889186327336	8.58537896318363	1.77484550987164e-07	-0.963329111773553	3
ENSG00000277462.1	ZNF670	1	247078334	1_130	0	0.0044312968536504	4.79918941736867	6.69279787674052e-08	-0.0578442620439925	2
ENSG00000196418.12	ZNF124	1	247159958	1_130	0	0.00759159929901343	9.97800555802067	2.38388879447062e-07	-1.16868911987477	1
ENSG00000162714.12	ZNF496	1	247295223	1_131	0	0.00607068773402464	6.5196392264813	1.24557657440869e-07	0.777878056035631	2
ENSG00000175137.10	SH3BP5L	1	248826485	1_131	0	0.0147385539380569	15.4557073931109	7.16890352487112e-07	1.77478757179323	2
ENSG00000171163.15	ZNF692	1	248859244	1_131	0	0.00554212866312287	5.52122491456652	9.62988313430114e-08	-0.0606140200524659	1
ENSG00000184731.5	FAM110C	2	47011	2_1	0	0.014940040083546	17.6597254630895	8.30318442200492e-07	-1.84843352472343	1
ENSG00000143727.15	ACP1	2	264429	2_1	0	0.0563815635659759	30.7331622337149	5.45322400367469e-06	3.34708426075426	1
ENSG00000151353.14	TMEM18	2	677213	2_1	0	0.00379477433818598	5.46949302873455	6.53193721820307e-08	-0.668056758401522	2
ENSG00000130508.10	PXDN	2	1744782	2_1	0	0.00378093861602036	5.06093130082886	6.02197630504415e-08	0.275044934663922	2
ENSG00000032389.12	TSSC1	2	3375593	2_2	0	0.0127914393013957	17.6104744781346	7.08923618131752e-07	1.81903585544233	2
ENSG00000171853.15	TRAPPC12	2	3379891	2_2	0	0.00345078937236309	5.00043349257726	5.43044076656598e-08	0.247884453304696	1
ENSG00000182551.13	ADI1	2	3519553	2_2	0	0.0279071221618329	25.1562517945484	2.20937766940555e-06	-2.31376189694135	1
ENSG00000171865.9	RNASEH1	2	3654382	2_2	0	0.00360961204612142	5.43289644698733	6.17164487634325e-08	0.390756530319264	1
ENSG00000118004.17	COLEC11	2	3594771	2_2	0	0.0072800804250468	12.17985620367	2.7905339579745e-07	1.19195635075454	1
ENSG00000214866.8	DCDC2C	2	3703501	2_2	0	0.00803737124704962	13.1325101096317	3.32177908560529e-07	-1.46876052542922	1
ENSG00000134313.15	KIDINS220	2	8836273	2_6	0	0.0100220412203341	11.4139142560631	3.59997731451448e-07	1.32382087848791	1
ENSG00000143797.11	MBOAT2	2	9004209	2_6	0	0.010625961311014	11.9778081788336	4.00547990895576e-07	-1.43696932932084	1
ENSG00000134330.18	IAH1	2	9474089	2_6	0	0.00520416382771938	5.10602423900815	8.36262852650308e-08	0.208642843820827	1
ENSG00000151694.12	ADAM17	2	9555759	2_6	0	0.00505518685893802	4.82670823731396	7.67886857543805e-08	0.0298875957000028	1
ENSG00000115750.16	TAF1B	2	9843557	2_6	0	0.00524797341986394	5.18664760145331	8.56618288066493e-08	0.252739065720609	1
ENSG00000134317.17	GRHL1	2	9951890	2_6	0	0.00584526408042996	6.22343246161717	1.14483550875434e-07	0.711409749226868	1
ENSG00000115756.12	HPCAL1	2	10302415	2_7	0	0.0136467280564571	15.5382509376995	6.67328452261103e-07	-1.47277552911559	2
ENSG00000115761.15	NOL10	2	10647841	2_7	0	0.00457447545548173	5.01341298024232	7.21744954471447e-08	-0.200635809879529	1
ENSG00000143882.10	ATP6V1C2	2	10722013	2_7	0	0.0047052533023686	5.28443765879141	7.8251155753159e-08	0.31236637222922	1
ENSG00000150873.11	C2orf50	2	11638392	2_7	0	0.00480212362944665	5.48038705913144	8.28234930014059e-08	0.387546753213143	1
ENSG00000134318.13	ROCK2	2	11347918	2_7	0	0.0046666031565028	5.20512908867436	7.64436382711541e-08	0.304544976879293	2
ENSG00000071575.11	TRIB2	2	12761356	2_8	0	0.00718267398041117	5.67655583122698	1.28315772161185e-07	-0.506813464845392	1
ENSG00000197872.11	FAM49A	2	16666179	2_10	0	0.0034033247227393	5.05564264445141	5.41487868010995e-08	-0.283399523834993	1
ENSG00000163032.11	VSNL1	2	17539253	2_10	0	0.0133583978581796	18.1832699564248	7.64425796183861e-07	-2.05629210547239	1
ENSG00000178295.14	GEN1	2	17753453	2_10	0	0.0130614520705277	17.9934045745334	7.39628742473366e-07	2.16039802329348	2
ENSG00000170745.11	KCNS3	2	17868161	2_10	0	0.0945913211923074	37.3202649670902	1.11097678407952e-05	-3.36242548143265	2
ENSG00000185013.16	NT5C1B	2	18589274	2_11	0	0.0232442747699713	16.0948235109183	1.17736519465366e-06	1.82859385758652	1
ENSG00000183891.5	TTC32	2	19901956	2_12	0	0.0046442851251316	4.86930428471693	7.11696389636335e-08	-0.301233618819108	2
ENSG00000118965.14	WDR35	2	19990398	2_12	0	0.0116620610772168	13.7852059108228	5.05938283370235e-07	-1.43638013953354	1
ENSG00000132031.12	MATN3	2	20093538	2_12	0	0.00791534769768432	10.8307921200962	2.69798288839483e-07	-1.59950965964778	1
ENSG00000055917.15	PUM2	2	20350328	2_12	0	0.00614391812862625	7.42264696707308	1.43520255491333e-07	0.774464270180918	2
ENSG00000118960.12	HS1BP3	2	20650679	2_12	0	0.00564084199199844	6.75084680578849	1.19842583078861e-07	-0.950443665826313	1
ENSG00000118961.14	LDAH	2	20823181	2_12	0	0.00600198600831869	7.30361257876747	1.37956345185089e-07	0.777778272649374	1
ENSG00000084674.14	APOB	2	21044375	2_13	0	0.00638963668354342	8.48815261475327	1.70686163896418e-07	0.232849528637574	1
ENSG00000119778.14	ATAD2B	2	23927186	2_14	0	0.00477079671434522	6.11196830401278	9.17658260886293e-08	0.010849100146406	2
ENSG00000205639.9	MFSD2B	2	24009668	2_14	0	0.00443130151081439	5.29928631762835	7.3902249745226e-08	-0.43824877789312	1
ENSG00000219626.8	FAM228B	2	24077362	2_14	0	0.00481790212108957	12.2462708337587	1.85682427995882e-07	2.6098828648972	1
ENSG00000115129.13	TP53I3	2	24084600	2_14	0	0.167404934183494	43.2611256688974	2.27916120499054e-05	-3.97532879249032	1
ENSG00000176732.6	PFN4	2	24123159	2_14	0	0.00421601835366181	5.27030575512749	6.99273834256279e-08	0.736607595540578	1
ENSG00000186453.12	FAM228A	2	24175577	2_14	0	0.00433813094851709	5.08624654789404	6.94398923733685e-08	-0.516449930376953	1
ENSG00000198399.14	ITSN2	2	24360250	2_14	0	0.01054199831017	13.101676891185	4.34669132874065e-07	1.68531495137636	2
ENSG00000173557.14	C2orf70	2	26562410	2_15	0	0.00462063773335486	5.44278069849678	7.91465028602307e-08	0.48422108238996	1
ENSG00000084676.15	NCOA1	2	24491962	2_15	0	0.00576071809104028	7.14687660309341	1.29569230731549e-07	0.251304491180858	2
ENSG00000115137.11	DNAJC27	2	24971717	2_15	0	0.00802490042803283	11.5655348511623	2.92088425566699e-07	-1.59685460725411	1
ENSG00000084710.13	EFR3B	2	25037692	2_15	0	0.0241608789677893	19.2917523769151	1.46687592998108e-06	-1.3897775398704	1
ENSG00000138101.18	DTNB	2	25673259	2_15	0	0.00486641254249798	6.46652455933339	9.90350277948074e-08	0.770814984362745	1
ENSG00000084731.14	KIF3C	2	25983137	2_15	0	0.00473367025885874	5.76888927950783	8.59407579733229e-08	-0.682015447386115	1
ENSG00000157833.12	GAREM2	2	26161210	2_15	0	0.0095509217035894	12.5400093187825	3.76922547524101e-07	1.46028797693875	1
ENSG00000084754.10	HADHA	2	26244479	2_15	0	0.00728803451740367	9.48374075711888	2.17519936781253e-07	1.41726036403037	2
ENSG00000157856.10	DRC1	2	26401975	2_15	0	0.00459525682578654	5.37960044933944	7.77980629192123e-08	0.514588567832798	2
ENSG00000157884.10	CIB4	2	26641739	2_15	0	0.00441740366761934	4.97877543297918	6.92147411453366e-08	-0.0839459357072032	1
ENSG00000228474.5	OST4	2	27068793	2_16	0	0.0158350326196658	14.7073158658513	7.32928071663877e-07	1.78558917581252	1
ENSG00000138080.13	EMILIN1	2	27079297	2_16	0	0.0153522017902447	13.9021884009697	6.71680613486175e-07	-1.15632263469003	1
ENSG00000138030.12	KHK	2	27086791	2_16	0	0.0179737481888995	15.1732101440958	8.58272306083428e-07	-1.26682214089536	1
ENSG00000138028.15	CGREF1	2	27119179	2_16	0	0.0333333581375321	21.9992603588321	2.30778912083487e-06	1.74020638543241	1
ENSG00000138073.13	PREB	2	27134170	2_16	0	0.0336744629498534	22.1931777345489	2.35195573104218e-06	2.14041712999027	1
ENSG00000138085.16	ATRAID	2	27212382	2_16	0	0.00805781199409916	10.1824831232372	2.58214010335458e-07	1.68873723249858	2
ENSG00000084774.13	CAD	2	27217016	2_16	0	0.00554623032367119	6.33997480666525	1.10660953202912e-07	-0.982263417064609	1
ENSG00000115194.10	SLC30A3	2	27275976	2_16	0	0.00536270838159114	5.88825237202005	9.93755557706774e-08	0.564131870847298	1
ENSG00000163794.6	UCN	2	27308797	2_16	0	0.0083291403938488	9.74032150671	2.55318596494812e-07	1.18581086302657	1
ENSG00000163795.13	ZNF513	2	27380806	2_16	0	0.00474453660135521	4.93164492297749	7.36367436506049e-08	-0.785085762221725	1
ENSG00000115216.13	NRBP1	2	27428508	2_16	0	0.0183548764379112	16.2124167770075	9.36500899129173e-07	-2.33678222681844	1
ENSG00000138002.14	IFT172	2	27489541	2_16	0	0.00487151227139548	5.05780543021527	7.75416240853754e-08	0.202898498927915	1
ENSG00000198522.13	GPN1	2	27628084	2_16	0	0.0415177662463928	23.7796503592691	3.1070512567492e-06	-3.165115652344	2
ENSG00000176714.9	CCDC121	2	27629397	2_16	0	0.00534986000757365	6.23429829881366	1.04963661021128e-07	-0.795744062045213	1
ENSG00000158019.20	BRE	2	27889788	2_16	0	0.00494216453020635	5.15588335413884	8.01916697656247e-08	0.125343817671366	2
ENSG00000075426.11	FOSL2	2	28718525	2_17	0	0.00650969811522828	7.22020257212778	1.47917379719363e-07	1.13202943093987	1
ENSG00000213639.9	PPP1CB	2	28751273	2_17	0	0.0133076807864801	14.1081724358375	5.90856622597175e-07	2.24428304088859	2
ENSG00000163806.15	SPDYA	2	28782736	2_17	0	0.0225264812262385	19.1945639279067	1.36075701318575e-06	-2.66602109934409	2
ENSG00000171103.10	TRMT61B	2	28869984	2_17	0	0.0185902841470303	17.3363795528943	1.0142695983971e-06	-2.53860070428962	2
ENSG00000163811.11	WDR43	2	28895392	2_17	0	0.00570736636945746	5.95461287520046	1.06954301966482e-07	0.258214836304342	2
ENSG00000189350.12	TOGARAM2	2	28980620	2_17	0	0.00518124874405757	5.02447338747561	8.192830437511e-08	0.0758842942417205	1
ENSG00000179270.6	C2orf71	2	29074488	2_18	0	0.0092259699973789	5.52843961305015	1.60517941559577e-07	-0.619622675297592	1
ENSG00000115295.19	CLIP4	2	29097814	2_18	0	0.0147753720669217	10.0696275582159	4.68231694165827e-07	-1.40773985386999	1
ENSG00000213626.11	LBH	2	30233256	2_18	0	0.00926986397739982	5.57415854372875	1.62615392690026e-07	0.436383351890833	1
ENSG00000158125.9	XDH	2	31259434	2_19	0	0.0067485609458533	4.92761563597123	1.04654274807214e-07	0.110666502022071	1
ENSG00000172954.13	LCLAT1	2	30448107	2_19	0	0.0195044624806712	15.1626833880774	9.30719957102199e-07	-1.94958460728631	1
ENSG00000214711.9	CAPN14	2	31232439	2_19	0	0.00956972289784075	8.29057363568326	2.49685267085962e-07	0.879854569492792	1
ENSG00000013016.15	EHD3	2	31234492	2_19	0	0.00838250406262853	7.01475642292853	1.85052664053161e-07	0.6526458784168	1
ENSG00000162961.13	DPY30	2	32040056	2_20	0	0.012247335301289	11.7394309724624	4.52478166651196e-07	1.73840969023278	1
ENSG00000152683.14	SLC30A6	2	32158009	2_20	0	0.00605436261866277	4.95415896453408	9.43946412689948e-08	-0.345425486858523	1
ENSG00000115760.13	BIRC6	2	32356560	2_20	0	0.0109786539757892	10.6851660268299	3.69181003173599e-07	-1.40337937221516	2
ENSG00000018699.11	TTC27	2	32627602	2_20	0	0.00598943839789179	4.85041941195385	9.14269789580496e-08	0.0899600784630176	1
ENSG00000119812.18	FAM98A	2	33596331	2_21	0	0.00462304959500004	6.80189639981896	9.89617892974291e-08	-0.68763827073735	1
ENSG00000152133.14	GPATCH11	2	37097965	2_23	0	0.00316048099538713	8.37286780498606	8.32791705991024e-08	-0.653352594875602	1
ENSG00000115816.14	CEBPZ	2	37231568	2_23	0	0.00210428115569639	8.49224645292112	5.62387072402281e-08	1.85638053615798	1
ENSG00000115828.15	QPCT	2	37344554	2_23	0	0.013773084532561	31.1582164777967	1.35055656083804e-06	4.38059180393683	1
ENSG00000115841.19	RMDN2	2	37921933	2_24	0	0.00743277115641072	9.28947209412386	2.1729551867006e-07	-1.29975540613817	1
ENSG00000138061.11	CYP1B1	2	38096793	2_24	0	0.00605099351532146	7.18792042910925	1.36879661326645e-07	0.949103227972413	1
ENSG00000143891.16	GALM	2	38666042	2_24	0	0.00492997562467601	4.81040359105548	7.46337495318941e-08	0.130230251888733	1
ENSG00000163214.20	DHX57	2	38875912	2_25	0	0.00672090998563057	5.12442421550975	1.08388230771687e-07	-0.316923838253164	1
ENSG00000214694.10	ARHGEF33	2	38890144	2_25	0	0.0156313042221006	13.2594219734938	6.52272067942141e-07	1.69905154770573	1
ENSG00000115904.12	SOS1	2	39124428	2_25	0	0.00723533074635796	5.83423234167432	1.32846795455328e-07	0.705925913423749	1
ENSG00000143924.18	EML4	2	42143315	2_26	0	0.00197408549959943	5.28818849549649	3.28535163305832e-08	-0.248884989116302	2
ENSG00000171126.7	KCNG3	2	42494311	2_26	0	0.00836430933475274	19.1698151985908	5.0461131633609e-07	2.20350723297668	1
ENSG00000057935.13	MTA3	2	42494666	2_26	0	0.00552089621318652	15.1718950207086	2.63607878316854e-07	1.63659452810689	1
ENSG00000162881.6	OXER1	2	42764328	2_26	0	0.002397636671575	7.15527487453451	5.39906639550821e-08	-1.04270339666699	2
ENSG00000162882.14	HAAO	2	42792668	2_26	0	0.0096897341861667	20.586582382881	6.27776553849013e-07	2.35920753219655	2
ENSG00000152518.7	ZFP36L2	2	43157098	2_27	0	0.00469058921847743	5.40244957019628	7.97493397638761e-08	-0.848790935372544	1
ENSG00000152527.13	PLEKHH2	2	43593062	2_27	0	0.00627272670976298	11.408356582152	2.25210392465131e-07	-1.72291758808045	2
ENSG00000138036.18	DYNC2LI1	2	43774046	2_27	0	0.0173060798492115	19.4340789966682	1.05845315216244e-06	-2.59388327629572	2
ENSG00000138075.11	ABCG5	2	43839108	2_27	0	0.0048250947805929	5.04470167659335	7.66037995725587e-08	-0.00225961538461424	1
ENSG00000138095.18	LRPPRC	2	43909329	2_27	0	0.00503405258772771	5.61987192362601	8.90334371867162e-08	-0.638201977565968	2
ENSG00000138078.15	PREPL	2	44361802	2_28	0	0.00359890802226204	4.80192798633744	5.4387032586071e-08	-0.349565628375848	1
ENSG00000143919.14	CAMKMT	2	44361802	2_28	0	0.00614600158286294	9.94786690225564	1.9241175792397e-07	-1.09657765509009	2
ENSG00000170577.7	SIX2	2	45009664	2_28	0	0.00359850974055287	4.8008645961582	5.43689710038291e-08	-0.036396857410694	1
ENSG00000068784.12	SRBD1	2	45612533	2_28	0	0.00471817186558221	7.40506321118048	1.09954118298588e-07	-0.835962910409898	2
ENSG00000250565.6	ATP6V1E2	2	46545167	2_29	0	0.00965517822073592	8.31319944729959	2.5260239760381e-07	-1.02220237513807	1
ENSG00000119729.11	RHOQ	2	46541404	2_29	0	0.00687384450577233	5.0560420819663	1.09375325207795e-07	-0.109235417869279	2
ENSG00000151665.12	PIGF	2	46617108	2_29	0	0.00668391751508946	4.8015556839088	1.0100015148623e-07	-0.0649029871726134	1
ENSG00000119878.5	CRIPT	2	46659371	2_29	0	0.0183237952932421	14.5265490069603	8.37696804196925e-07	1.70823190273327	1
ENSG00000171150.7	SOCS5	2	46698650	2_29	0	0.0285285249413141	18.6474348609307	1.6742002005375e-06	-1.81747090013504	1
ENSG00000068724.15	TTC7A	2	46916091	2_29	0	0.0165949746289168	13.4879649679948	7.04420515365951e-07	1.46677876867418	1
ENSG00000143933.16	CALM2	2	47176244	2_30	0	0.0116176432442823	9.01980126957262	3.29779745602634e-07	0.932975227024712	1
ENSG00000119888.10	EPCAM	2	47345021	2_30	0	0.0255206175544083	16.6265796862171	1.33537447651278e-06	-1.62814543101472	1
ENSG00000095002.13	MSH2	2	47403074	2_30	0	0.00859200291100659	6.11270931749006	1.65286404734517e-07	-0.545038941582159	1
ENSG00000170802.15	FOXN2	2	48327816	2_31	0	0.00570434048097634	4.94625058750611	8.87954123484334e-08	0.258441927583843	2
ENSG00000243244.5	STON1	2	48529416	2_31	0	0.011207879184311	11.4493350401406	4.0384311093045e-07	1.41776218935326	2
ENSG00000242441.7	GTF2A1L	2	48595242	2_31	0	0.00782326764231545	7.98593338688678	1.9661780578472e-07	-0.772759072436461	2
ENSG00000068781.21	STON1-GTF2A1L	2	48595242	2_31	0	0.00811026583220498	8.3328119665852	2.12684404220827e-07	-0.804968225523875	1
ENSG00000143942.4	CHAC2	2	53767465	2_35	0	0.00873731193533367	4.82996720725068	1.32810067307356e-07	-0.0300428072501698	2
ENSG00000068912.13	ERLEC1	2	53787421	2_35	0	0.0141267960177176	9.46200168887944	4.20664311946031e-07	1.21268890523214	1
ENSG00000115239.21	ASB3	2	53787166	2_35	0	0.0256393253934075	15.2273303153744	1.22868154870995e-06	1.90211866925498	2
ENSG00000119737.5	GPR75	2	53860333	2_35	0	0.0175073106358346	11.5341686457525	6.35498761328867e-07	-1.41654918513686	1
ENSG00000068878.14	PSME4	2	53970692	2_35	0	0.017801746367451	11.695377502763	6.55218011341413e-07	-1.66898112677501	1
ENSG00000177994.15	C2orf73	2	54330223	2_35	0	0.0109361024964946	6.99271964946505	2.40667619654832e-07	-0.808597568882776	2
ENSG00000115306.15	SPTBN1	2	54456574	2_35	0	0.00942231349830946	5.55699165505788	1.64780671467377e-07	-0.525919794180589	1
ENSG00000055813.5	CCDC85A	2	56183915	2_37	0	0.0115392779990514	10.4993297372443	3.8128453030259e-07	1.20069569195684	1
ENSG00000028116.16	VRK2	2	57907323	2_38	0	0.00899141710244933	8.2836139425514	2.34399655309278e-07	-0.721023438515041	2
ENSG00000115392.11	FANCL	2	58241434	2_39	0	0	4.96162931568858	0	-0.0780211325705905	1
ENSG00000162927.13	PUS10	2	61018416	2_40	0	0.00450684051638772	4.80560190730848	6.81599016266922e-08	-0.114038497652648	1
ENSG00000162929.13	KIAA1841	2	61065721	2_40	0	0.0239100352252933	27.1484364792924	2.04283839867167e-06	-3.49939965458241	1
ENSG00000237651.6	C2orf74	2	61145372	2_40	0	0.00473163777722729	6.14913273521871	9.15660188294902e-08	-0.646853579569702	1
ENSG00000173209.22	AHSA2	2	61173681	2_40	0	0.00488663119371113	5.45357541470141	8.38686900518515e-08	-0.611679839874354	3
ENSG00000082898.16	XPO1	2	61538854	2_40	0	0.0206139055041777	19.4778381340089	1.26360113395938e-06	-3.97441417246609	1
ENSG00000170264.12	FAM161A	2	61854082	2_40	0	0.00450891065370984	4.97632756566644	7.06137967647405e-08	-0.523923341751335	2
ENSG00000115484.14	CCT4	2	61889168	2_40	0	0.00478056573601804	5.88536194047331	8.85444703660421e-08	-0.925389847666276	1
ENSG00000173163.10	COMMD1	2	61889168	2_40	0	0.00478056573601804	5.88536194047331	8.85444703660421e-08	0.925389847666276	1
ENSG00000186889.9	TMEM17	2	62506118	2_41	0	0.00663073503964407	4.8686256730355	1.01596099010893e-07	0.116847978185514	2
ENSG00000143951.15	WDPCP	2	63331455	2_41	0	0.0238516877071859	17.2212613613217	1.29268600210878e-06	2.30842515285416	1
ENSG00000169764.15	UGP2	2	63841654	2_41	0	0.00681172096212535	5.1277954582883	1.09925010582758e-07	-0.345550800983347	1
ENSG00000143952.19	VPS54	2	64018703	2_41	0	0.00663790282917731	4.87903834282825	1.01923445242308e-07	0.303922594416898	2
ENSG00000197329.11	PELI1	2	64144184	2_41	0	0.00964454531965586	8.47615165469266	2.57270179981871e-07	0.883963360313221	1
ENSG00000119862.12	LGALSL	2	64453888	2_42	0	0.00615603310385537	5.73697116205608	1.11145679958335e-07	0.530390299879722	1
ENSG00000119844.15	AFTPH	2	64525160	2_42	0	0.0135537761135784	13.3150568275677	5.67952879209785e-07	-1.47509940181952	1
ENSG00000179833.4	SERTAD2	2	64751025	2_42	0	0.0123389695814913	12.2861556380387	4.770939175942e-07	-1.27359821591106	1
ENSG00000138069.16	RAB1A	2	65129770	2_42	0	0.0765881256150183	27.0408346641376	6.51764208158485e-06	2.32595729570066	1
ENSG00000143971.7	ETAA1	2	67232697	2_44	0	0	11.632022903733	0	-0.195015394543035	2
ENSG00000243667.6	WDR92	2	68157965	2_45	0	0.0245396451608602	23.2275927161226	1.79383070927393e-06	3.03907429016037	1
ENSG00000115946.7	PNO1	2	68157965	2_45	0	0.0245396451608603	23.2275927161226	1.79383070927394e-06	-3.03907429016037	1
ENSG00000204923.3	FBXO48	2	68467123	2_45	0	0.00441720714956417	4.85286351592372	6.74613173033144e-08	0.100083032967887	1
ENSG00000163219.11	ARHGAP25	2	68679529	2_45	0	0.00464622670185022	5.27756316591906	7.71689889102712e-08	-0.297355598138563	1
ENSG00000198380.12	GFPT1	2	69386794	2_46	0	0.00805777200986346	7.76569354365671	1.96926515711067e-07	-1.10446323793623	2
ENSG00000169599.12	NFU1	2	69438084	2_46	0	0.106717299831003	20.9349061447684	7.03096312236874e-06	-4.07078792167007	1
ENSG00000196975.15	ANXA4	2	69645665	2_46	0	0.0222055372102358	19.4173633277271	1.35693959446148e-06	2.77525647244789	1
ENSG00000115977.18	AAK1	2	69593876	2_46	0	0.0117536270376926	9.70797433560019	3.59095116449002e-07	-0.509601841260335	1
ENSG00000244617.2	ASPRV1	2	69963156	2_46	0	0.014488342894489	11.4085602993614	5.20185846754414e-07	-0.982563651046129	1
ENSG00000115998.7	C2orf42	2	70249066	2_46	0	0.00724493556970418	5.60274576035532	1.27745148911446e-07	0.551630193850076	1
ENSG00000116001.15	TIA1	2	70248695	2_46	0	0.00742508190659563	5.8482971206191	1.36659444522191e-07	-0.611195985166071	1
ENSG00000035141.7	FAM136A	2	70302110	2_46	0	0.0157156286009167	12.4716987059106	6.16831211832501e-07	1.56096883065305	1
ENSG00000152672.7	CLEC4F	2	70820139	2_47	0	0.00641571921249962	8.31569533167311	1.67900848784621e-07	0.779268583677737	1
ENSG00000116035.2	VAX2	2	70900566	2_47	0	0.00514694639657409	6.19608697779424	1.00363575417517e-07	0.57040214137672	1
ENSG00000116039.11	ATP6V1B1	2	70935866	2_47	0	0.0142157051124795	15.9813426375682	7.14974647800389e-07	1.55899638692961	1
ENSG00000144031.11	ANKRD53	2	70978928	2_47	0	0.00629069001391935	8.12632647019921	1.60879802538853e-07	0.985392463335462	1
ENSG00000144043.11	TEX261	2	71002065	2_47	0	0.00470029953440032	5.32316629666734	7.87416557014576e-08	-0.310519745653524	1
ENSG00000124357.12	NAGK	2	71064628	2_47	0	0.00492211197758996	5.76655182382829	8.93257482249113e-08	0.568398885911568	2
ENSG00000124370.10	MCEE	2	71129592	2_47	0	0.0193469199089308	18.9589601805457	1.15434419132293e-06	1.98921331057457	1
ENSG00000075292.18	ZNF638	2	71279675	2_47	0	0.00746592331179263	9.77461536032277	2.29663603550042e-07	-1.34563574857698	1
ENSG00000135636.13	DYSF	2	71455269	2_47	0	0.00633544784116225	8.1945321182264	1.63384350213537e-07	0.993949367867098	1
ENSG00000135631.16	RAB11FIP5	2	73156247	2_48	0	0.0565104929913453	23.7936127096113	4.23154007271434e-06	3.80511962968504	2
ENSG00000135632.11	SMYD5	2	73214257	2_48	0	0.00475117194447505	5.65115032185829	8.44980294920733e-08	0.708337308883575	1
ENSG00000135617.3	PRADC1	2	73233389	2_48	0	0.00462338930812822	5.25844139507679	7.65114576792641e-08	0.894296570366371	2
ENSG00000144035.3	NAT8	2	73641993	2_48	0	0.0111043730081399	13.7060214805071	4.7897673979597e-07	-2.21787543489898	2
ENSG00000144034.14	TPRKB	2	73635099	2_48	0	0.00709496827252776	9.21384145352495	2.05731203323516e-07	1.34372970934553	1
ENSG00000163017.13	ACTG2	2	73892381	2_48	0	0.00457891817201861	4.8361299627893	6.96898964886661e-08	0.192928473801636	1
ENSG00000163170.11	BOLA3	2	74147514	2_48	0	0.00463089844594844	4.96699605019902	7.23882446480569e-08	-0.252173090469909	1
ENSG00000114978.17	MOB1A	2	74178928	2_48	0	0.00460072901796116	4.90236107915938	7.09808055080721e-08	-0.215361554866954	1
ENSG00000188687.17	SLC4A5	2	74348030	2_48	0	0.00459320137718378	4.89552683435081	7.07658773692236e-08	-0.194555154270857	2
ENSG00000204843.12	DCTN1	2	74391633	2_48	0	0.0137989427120023	15.3220188438235	6.65381585308573e-07	-1.71822349515175	1
ENSG00000005448.16	WDR54	2	74421241	2_48	0	0.0118677891116135	13.8315113697465	5.16592899006892e-07	-1.62190400114732	1
ENSG00000114993.16	RTKN	2	74442009	2_48	0	0.00591534690421725	7.19557189608302	1.33953636900141e-07	0.735834914515791	2
ENSG00000115274.14	INO80B	2	74454375	2_48	0	0.010340933898066	12.5412187910364	4.08139361012892e-07	-1.53076798556961	1
ENSG00000239779.6	WBP1	2	74458316	2_48	0	0.00555299258614184	6.63240479296411	1.15906313197069e-07	-0.765861749537848	2
ENSG00000115275.11	MOGS	2	74465064	2_48	0	0.0214052529732509	19.4299042095049	1.30888050142716e-06	1.95183546669468	2
ENSG00000115282.19	TTC31	2	74483364	2_48	0	0.0169544418493534	17.2536011820656	9.20602660968127e-07	1.88013492724399	1
ENSG00000179528.15	LBX2	2	74502935	2_48	0	0.0417555180974822	25.9547401161299	3.4106686953886e-06	2.37064619451622	2
ENSG00000115289.13	PCGF1	2	74506707	2_48	0	0.00701937280386977	8.85706978869401	1.95657882502613e-07	1.06326955950111	2
ENSG00000115325.13	DOK1	2	74548714	2_48	0	0.0049477194738411	5.59780650120981	8.71629507003219e-08	-0.565731701715459	1
ENSG00000159399.9	HK2	2	74834299	2_48	0	0.00615276662314346	7.62086385711975	1.47565087393414e-07	-0.785371946175797	1
ENSG00000115350.11	POLE4	2	74958729	2_48	0	0.00665174625277487	8.41859833180986	1.76231864609833e-07	-1.01419501302241	2
ENSG00000115363.13	EVA1A	2	75569460	2_49	0	0.0456862790197641	21.9516620394587	3.15618294933274e-06	2.08772052576403	1
ENSG00000005436.13	GCFC2	2	75711125	2_49	0	0.0145902284277765	10.8746986274252	4.99330730871559e-07	-1.2833928091715	2
ENSG00000143954.12	REG3G	2	79025824	2_51	0	0.00438323755730352	6.34314596739792	8.75001278843285e-08	-0.330454843998982	2
ENSG00000162951.10	LRRTM1	2	80345159	2_52	0	0.00945696280595676	9.48917130341522	2.82415768411255e-07	1.04869894765324	1
ENSG00000034510.5	TMSB10	2	84905643	2_53	0	0.0051691945146225	9.21928378874657	1.49978509128247e-07	-1.19313736329143	1
ENSG00000186854.10	TRABD2A	2	84906737	2_53	0	0.015897000230205	20.0423813466259	1.00270568075042e-06	-2.0803294038215	2
ENSG00000176407.17	KCMF1	2	84970689	2_54	0	0.00321801252270482	6.90496223980722	6.99291116917602e-08	0.253533844598296	1
ENSG00000152291.13	TGOLN2	2	85328355	2_54	0	0.00565148343533384	13.6507828301633	2.42788990993056e-07	1.77775979281367	1
ENSG00000042493.15	CAPG	2	85418422	2_54	0	0.0027356708178502	5.61257832285721	4.8320923515484e-08	0.204249022599992	1
ENSG00000168906.12	MAT2A	2	85539177	2_54	0	0.00324073292655491	7.63831988404556	7.79022600873176e-08	0.909848581881599	1
ENSG00000115486.11	GGCX	2	85561147	2_54	0	0.00369269990992493	8.35507211289833	9.70964143290595e-08	0.8851056430647	2
ENSG00000168899.4	VAMP5	2	85584469	2_54	0	0.00291073882415049	6.22408600615344	5.7014825251492e-08	0.523480047688703	1
ENSG00000068654.15	POLR1A	2	86105686	2_54	0	0.00498070183636956	13.3502639606046	2.09261517477677e-07	2.21209941779426	1
ENSG00000132305.20	IMMT	2	86195537	2_54	0	0.0296556901433335	18.9023206324301	1.76413629306094e-06	3.00009767298691	2
ENSG00000132313.14	MRPL35	2	86198781	2_54	0	0.00318634263351614	6.98975988936643	7.00912338901456e-08	0.0988866835487562	2
ENSG00000068615.17	REEP1	2	86338344	2_54	0	0.00246897438097593	4.83177615017939	3.75432930172505e-08	-0.132149883239851	1
ENSG00000115561.15	CHMP3	2	86563844	2_54	0	0.00253931229180926	5.12546802904477	4.09598745174845e-08	-0.11838282670936	1
ENSG00000239305.6	RNF103	2	86623855	2_54	0	0.0693339104783616	19.3033022599733	4.21197980459646e-06	3.87929930974644	1
ENSG00000153563.15	CD8A	2	86808016	2_54	0	0.0030590051124294	8.1531090706636	7.84896565561864e-08	1.84307921800047	1
ENSG00000172086.7	KRCC1	2	88056216	2_55	0	0.00575879246270294	4.91199074505097	8.9022121765473e-08	-0.109333276391534	1
ENSG00000144115.16	THNSL2	2	88170344	2_55	0	0.00652529680832281	6.11423565720949	1.2556003203523e-07	-0.578176867362239	1
ENSG00000144029.11	MRPS5	2	95149561	2_57	0	0.00601395289397833	8.60234662705987	1.62811821071683e-07	2.11949142266146	1
ENSG00000275111.4	ZNF2	2	95165349	2_57	0	0.00511735987756623	4.81156073262679	7.74891514870545e-08	0.0745330720371445	1
ENSG00000233757.6	AC092835.2	2	95207631	2_57	0	0.00554508379464602	5.56671401456671	9.7144003447959e-08	0.383196636488691	1
ENSG00000155066.15	PROM2	2	95274094	2_57	0	0.00696860743907213	7.7783093908304	1.7058474380919e-07	-0.883284650006648	1
ENSG00000274286.1	ADRA2B	2	96116114	2_57	0	0.00871751578353552	9.97713201355384	2.73720569379372e-07	1.10151686097069	2
ENSG00000188886.3	ASTL	2	96138165	2_57	0	0.00530931103391807	5.37553354810025	8.98191040242622e-08	0.582379028284083	1
ENSG00000158050.4	DUSP2	2	96145593	2_57	0	0.00654247901660332	7.25312863505811	1.49340187376374e-07	0.808849268902698	1
ENSG00000084090.13	STARD7	2	96208677	2_57	0	0.00547938455058206	5.49804313668786	9.48088540871278e-08	-0.33791863932324	1
ENSG00000144021.2	CIAO1	2	96266108	2_57	0	0.0055401857352464	5.80423625626131	1.01199503109131e-07	0.686664862165222	1
ENSG00000198885.9	ITPRIPL1	2	96325754	2_57	0	0.0141867454093122	16.321752841667	7.28716403879881e-07	2.69577568382005	1
ENSG00000114988.11	LMAN2L	2	96740159	2_57	0	0.00523122585029168	5.05038297498592	8.31451184646593e-08	0.168931510808134	1
ENSG00000144199.11	FAHD2B	2	97095549	2_57	0	0.00588567172582821	6.17289096711557	1.14338796149765e-07	0.801258652306705	1
ENSG00000115073.7	ACTR1B	2	97658891	2_57	0	0.00586602872218844	6.99671609859697	1.29165762178818e-07	-1.12859098220819	2
ENSG00000228486.10	LINC01125	2	97663552	2_57	0	0.00888219463246898	11.2397327969866	3.14184854698225e-07	1.64556159182676	2
ENSG00000115085.13	ZAP70	2	97713589	2_57	0	0.00932405654638158	12.5375752495707	3.67897998393447e-07	2.31258866880696	2
ENSG00000075568.16	TMEM131	2	97995161	2_57	0	0.00652194188751409	8.50969884308895	1.74662667770892e-07	-1.93525017038824	2
ENSG00000185674.9	LYG2	2	99254906	2_58	0	0.00992729759264832	15.9874080414303	4.99479966774226e-07	1.75307785182601	1
ENSG00000115446.11	UNC50	2	98608535	2_58	0	0.011462390297065	17.3731529177843	6.26704492891473e-07	-1.85036216657135	1
ENSG00000273045.5	C2orf15	2	99141233	2_58	0	0.00685780495544397	12.4255844571899	2.68170454706485e-07	-1.3031474307434	1
ENSG00000135951.14	TSGA10	2	99155127	2_58	0	0.00340747253096019	5.69989050591655	6.1123448732011e-08	0.530763707877631	1
ENSG00000158411.11	MITD1	2	99180175	2_58	0	0.00407223754865238	7.41287375971505	9.50011105060253e-08	-0.889719958695354	1
ENSG00000115514.11	TXNDC9	2	99340840	2_58	0	0.0104990896432957	16.5270598575576	5.4607993285564e-07	1.90680997769196	1
ENSG00000135945.9	REV1	2	99490335	2_58	0	0.00329703409603088	5.38324648490154	5.58568805052297e-08	0.391601617567778	1
ENSG00000170500.12	LONRF2	2	100322871	2_58	0	0.00370998616712281	6.51733821931951	7.60941943772106e-08	0.655250751154049	1
ENSG00000115526.10	CHST10	2	100417294	2_58	0	0.00354495759239659	6.08000855563935	6.78303734686265e-08	0.513206969716997	1
ENSG00000115539.13	PDCL3	2	100562583	2_58	0	0.00316909022990219	5.00290010190071	4.98959630220555e-08	0.0479574423109391	2
ENSG00000163162.8	RNF149	2	101308564	2_59	0	0	16.311111828741	0	0.398851282866774	1
ENSG00000196460.12	RFX8	2	101474758	2_59	0	0	26.9686873790627	0	1.78582199955658	1
ENSG00000071054.16	MAP4K4	2	101697147	2_59	0	0	132.343281464126	0	1.09882385665258	1
ENSG00000115590.13	IL1R2	2	101991888	2_59	0	0	109.458653028242	0	-1.76398589240442	1
ENSG00000115616.2	SLC9A2	2	102619621	2_60	0	0.0105619200830722	9.66114259398254	3.2112960336867e-07	-1.56071134207344	1
ENSG00000180251.4	SLC9A4	2	102472618	2_60	0	0.00678745039248041	5.0024072216591	1.06854959685785e-07	-0.223526659307271	2
ENSG00000115604.10	IL18R1	2	102309906	2_60	0	0.00977091062950064	8.48969897693067	2.61057579054717e-07	0.897929822109709	2
ENSG00000115607.9	IL18RAP	2	102418659	2_60	0	0.00804442139759787	6.72130223373178	1.70159895733033e-07	0.872913298835815	1
ENSG00000135973.2	GPR45	2	105241362	2_62	0	0.06275032347768	24.3842490432117	4.8154217263098e-06	-2.20897570331023	1
ENSG00000198914.3	POU3F3	2	104853785	2_62	0	0.0115045078170001	7.90058379185369	2.86046211825013e-07	-0.793736341408846	1
ENSG00000135966.12	TGFBRAP1	2	105330291	2_62	0	0.0136260863783354	9.53311566226529	4.08803846587892e-07	1.14545859808898	1
ENSG00000071051.13	NCK2	2	105744738	2_63	0	0.0126907486760791	8.0513901741876	3.21563754330921e-07	0.900492474546361	1
ENSG00000115652.14	UXS1	2	106194693	2_63	0	0.0225709545261201	13.6158082199712	9.67168904779616e-07	-1.5599151676557	1
ENSG00000144057.15	ST6GAL2	2	106886900	2_64	0	0.00751167644420425	5.55882654781389	1.31410167729221e-07	0.524308065078042	1
ENSG00000135960.9	EDAR	2	108989311	2_65	0	0.0184762296811803	16.676227300786	9.69661454536816e-07	-1.69336357836497	1
ENSG00000115665.8	SLC5A7	2	107986299	2_65	0	0.01673967274587	15.7221843029597	8.28264066170055e-07	1.70746927574298	1
ENSG00000198203.9	SULT1C2	2	108288592	2_65	0	0.0164447815672868	15.5504707630819	8.04786391256637e-07	1.53591546508702	1
ENSG00000135968.20	GCC2	2	108182209	2_65	0	0.00673316254479728	6.94292545462068	1.47119613356155e-07	-0.936763357456873	1
ENSG00000169756.16	LIMS1	2	108535151	2_65	0	0.00914529830336697	9.89085626035859	2.84669369942484e-07	-1.12054151839416	1
ENSG00000153201.15	RANBP2	2	108719562	2_65	0	0.0432641623860483	24.9394218505838	3.39565574865405e-06	2.37078708198395	1
ENSG00000163006.11	CCDC138	2	108786656	2_65	0	0.0395736752168777	24.0690690972077	2.99760671219083e-06	-2.38675446083243	1
ENSG00000186522.14	SEPT10	2	109613916	2_65	0	0.0150814257007522	14.7143519063691	6.98381153378485e-07	2.09192134469983	1
ENSG00000144063.3	MALL	2	110117223	2_66	0	0.0047174495945751	4.97220335774659	7.3818484469579e-08	-0.180467086460007	1
ENSG00000169679.14	BUB1	2	110678318	2_66	0	0.00494746017861325	5.41887308826778	8.43723723923659e-08	-0.348506680639042	1
ENSG00000153093.18	ACOXL	2	110732658	2_66	0	0.00478146835400362	5.0824643357026	7.64794223881179e-08	-0.205665708696637	1
ENSG00000153094.22	BCL2L11	2	111119597	2_66	0	0.01817619082852	18.1267025905481	1.03688515448312e-06	1.84075874266972	1
ENSG00000153208.16	MERTK	2	111898795	2_66	0	0.0188325971652391	16.6822704447622	9.88722342087844e-07	1.35706852237016	1
ENSG00000153214.9	TMEM87B	2	112055305	2_66	0	0.00611114635258392	8.76942251865418	1.68656333009626e-07	1.47588922164179	2
ENSG00000144161.12	ZC3H8	2	112251444	2_66	0	0.00607080037228092	7.13214579475696	1.36262118953569e-07	-0.102312084968652	1
ENSG00000188177.13	ZC3H6	2	112274529	2_66	0	0.00497122669639449	6.1636767260155	9.64300505684071e-08	-1.18169508386964	1
ENSG00000169629.11	RGPD8	2	112434559	2_66	0	0.00462908955374841	5.35111483137467	7.79558707894304e-08	0.802563323709331	1
ENSG00000114999.7	TTL	2	112481811	2_66	0	0.00483283277571456	6.66832006820915	1.0142083430766e-07	1.29662394080069	2
ENSG00000125630.15	POLR1B	2	112542706	2_66	0	0.0106028390193058	12.0089219579056	4.0071459781806e-07	-1.10151337141517	1
ENSG00000169607.12	CKAP2L	2	112765001	2_66	0	0.00519138883059445	5.74030109108719	9.37836658815284e-08	0.248427187528074	1
ENSG00000125637.15	PSD4	2	113156735	2_66	0	0.0119714954695355	14.2019382957505	5.35063099020625e-07	1.64640634641824	1
ENSG00000115084.13	SLC35F5	2	113756521	2_67	0	0.0454754551092164	31.6099738489307	4.52387049972794e-06	2.81037934253796	2
ENSG00000088205.12	DDX18	2	117812637	2_69	0	0.00312988539048753	5.29114285603648	5.21178985129724e-08	-0.297799041771942	1
ENSG00000125633.10	CCDC93	2	118013874	2_69	0	0.00315558537879457	5.3697236373446	5.33262253132052e-08	0.359765109687146	2
ENSG00000115107.19	STEAP3	2	119223670	2_69	0	0.00298204582258799	4.82619839524163	4.52927257045109e-08	0.0664853417801232	1
ENSG00000186132.14	C2orf76	2	119366701	2_69	0	0.00317431154128278	5.42659174343848	5.42107819288714e-08	-0.491087448409958	1
ENSG00000155368.16	DBI	2	119367453	2_69	0	0.00332808270720508	5.88117620572729	6.15980942122113e-08	0.579683714610278	1
ENSG00000171227.6	TMEM37	2	119429724	2_69	0	0.169427334195348	44.2763264895251	2.36082628860159e-05	-3.60008535499158	1
ENSG00000163075.12	CFAP221	2	119544252	2_69	0	0.00565589171672809	10.9794526590985	1.9542978325624e-07	-1.40564670020546	1
ENSG00000144120.12	TMEM177	2	119667896	2_69	0	0.00569545536675653	11.0465664942468	1.97999793626172e-07	1.24364889654844	1
ENSG00000088179.8	PTPN4	2	119759674	2_69	0	0.0149051314688337	20.314610518609	9.52913072748161e-07	2.27006706543369	1
ENSG00000115109.13	EPB41L5	2	120013281	2_69	0	0.00367656521082416	6.83817466846939	7.91209397572764e-08	-1.09349143504925	1
ENSG00000144118.13	RALB	2	120243541	2_69	0	0.0281332848593046	26.462894372245	2.34297017685397e-06	-2.71404493252078	1
ENSG00000074047.21	GLI2	2	120735869	2_70	0	0.0124099314117598	10.4121747503285	4.06649088599463e-07	-1.11033021205804	1
ENSG00000074054.17	CLASP1	2	121649389	2_70	0	0.0149226873035595	12.1915174544821	5.7255047215495e-07	-1.30484142877001	1
ENSG00000211460.11	TSN	2	121730494	2_70	0	0.012082215898367	10.154069831223	3.86096363689934e-07	-1.2536346521149	1
ENSG00000186684.12	CYP27C1	2	127229473	2_74	0	0.00557702154639816	5.44212145167538	9.55167475283056e-08	0.428133119389819	1
ENSG00000163161.12	ERCC3	2	127294150	2_75	0	0.00600670410215287	4.86029207611746	9.1877163942156e-08	-0.232336612359237	2
ENSG00000169967.16	MAP3K2	2	127388145	2_75	0	0.019741130129188	15.9886456939932	9.93327968285533e-07	1.72481737718969	2
ENSG00000115718.17	PROC	2	127405047	2_75	0	0.00660078480334725	5.85312381979381	1.21588432440834e-07	-0.574223685722111	1
ENSG00000163166.14	IWS1	2	127526497	2_75	0	0.00599091483840175	4.81987415865545	9.08736180073833e-08	-0.0960420602859325	1
ENSG00000144230.16	GPR17	2	127641265	2_75	0	0.00616905843268956	5.13597886607843	9.971283991357e-08	-0.364202660648681	2
ENSG00000072163.19	LIMS2	2	127681837	2_75	0	0.00600694798045043	5.01732735782364	9.48495516636688e-08	-0.527550742129654	1
ENSG00000136731.12	UGGT1	2	128091109	2_75	0	0.00768517210157182	7.27403275068989	1.75929157655047e-07	0.847445084483632	1
ENSG00000233087.7	WTH3DI	2	131364366	2_78	0	0.0295589572565533	14.842083740397	1.3806797676208e-06	1.87106880464396	1
ENSG00000136699.19	SMPD4	2	130182517	2_78	0	0.0304742072769589	15.1385798567386	1.45186597315233e-06	-1.64094737171683	1
ENSG00000136710.9	CCDC115	2	130342923	2_78	0	0.031941094925652	15.5955313143323	1.56768552442162e-06	-1.50214887799313	1
ENSG00000136718.9	IMP4	2	130343161	2_78	0	0.0328059563066412	15.8553437199359	1.63695724775454e-06	1.52076210873683	1
ENSG00000136002.18	ARHGEF4	2	130837191	2_78	0	0.0307592245037849	15.2290512342507	1.47420270364483e-06	-1.716933703064	1
ENSG00000115762.16	PLEKHB2	2	131104358	2_78	0	0.0531184368533498	20.5600150958122	3.43698541504063e-06	2.35580949619879	1
ENSG00000163040.14	CCDC74A	2	131527783	2_78	0	0.0105302663393363	4.86255557810897	1.61143542889508e-07	0.250455950517144	1
ENSG00000082258.12	CCNT2	2	134918197	2_80	0	0	10618.2869553689	0	5.26474541114063	1
ENSG00000144224.16	UBXN4	2	135741666	2_80	0	0	32.4256674635799	0	-1.05565813546778	2
ENSG00000115866.10	DARS	2	135985602	2_80	0	0	100.234220860471	0	2.16041504823322	2
ENSG00000144229.11	THSD7B	2	136757794	2_81	0	0.00792094486295381	8.4820801326052	2.11440576840958e-07	0.402219082264271	2
ENSG00000150540.13	HNMT	2	137964027	2_82	0	0.0104881946394104	6.3521774326569	2.09668086940765e-07	0.695645128780537	1
ENSG00000168702.17	LRP1B	2	142131430	2_85	0	0.00894361498958496	9.36804387305456	2.63676232576585e-07	1.13345834724811	1
ENSG00000115919.14	KYNU	2	142877245	2_85	0	0.0102267205443585	10.6596363157001	3.43073955654878e-07	-1.14889687375198	1
ENSG00000121989.14	ACVR2A	2	147844091	2_88	0	0.0104463962281076	13.5993146970837	4.47087463120727e-07	-1.55014361587018	2
ENSG00000204406.12	MBD5	2	148020703	2_88	0	0.0109622951492951	14.0638806627665	4.85194240732486e-07	-1.64753367596238	1
ENSG00000150556.16	LYPD6B	2	149038442	2_88	0	0.01789463865046	18.7940117817137	1.0584038269424e-06	1.92763630510983	1
ENSG00000184898.6	RBM43	2	151261443	2_90	0	0.00911175746394422	8.1146281301442	2.32691086286791e-07	-1.11425392937333	2
ENSG00000123609.10	NMI	2	151289680	2_90	0	0.00780966716244491	6.62970975667091	1.62943115061379e-07	0.810136909570084	1
ENSG00000123610.4	TNFAIP6	2	151342334	2_90	0	0.00993876733327204	8.95161877711552	2.79990358207608e-07	-1.15493546845126	1
ENSG00000080345.17	RIF1	2	151409797	2_90	0	0.00682196497506149	5.32822057534048	1.14393317296949e-07	-0.523842438173733	1
ENSG00000162980.16	ARL5A	2	151828599	2_91	0	0.00616224430245516	4.93305553678346	9.56673822366949e-08	0.0753823987717514	1
ENSG00000182389.19	CACNB4	2	152099291	2_91	0	0.00649141452157653	5.46000796839326	1.11542813037606e-07	0.470691519644594	1
ENSG00000115145.9	STAM2	2	152176276	2_91	0	0.00712991545537045	6.37330298448946	1.43007205104798e-07	0.940106537887809	1
ENSG00000157827.19	FMNL2	2	152335141	2_91	0	0.00983622650070182	9.46999135454522	2.93148095454329e-07	-1.12911917821359	1
ENSG00000196504.15	PRPF40A	2	152717752	2_91	0	0.0184548974495389	15.5307264937072	9.02012137559883e-07	-1.96378608007429	1
ENSG00000177917.10	ARL6IP6	2	152717752	2_91	0	0.0184548974495389	15.5307264937072	9.02012137559883e-07	-1.96378608007428	1
ENSG00000177519.3	RPRM	2	153476363	2_92	0	0.011231057355599	5.81012317922403	2.05359575863594e-07	-0.477205290987136	1
ENSG00000144278.14	GALNT13	2	153872211	2_92	0	0.0101206099181536	4.80666874487575	1.53094593215722e-07	-0.0822353819156279	2
ENSG00000115159.15	GPD2	2	156437527	2_93	0	0.00866843174545706	7.74833115941243	2.11376976518202e-07	-0.736337557353588	1
ENSG00000136542.8	GALNT5	2	157257153	2_94	0	0.0102059163559826	8.51347933628239	2.73443789864122e-07	0.868190679783539	1
ENSG00000123612.15	ACVR1C	2	157628563	2_94	0	0.00766199997453454	5.75219100167398	1.38702541300326e-07	-0.452170977525185	1
ENSG00000153237.17	CCDC148	2	158456265	2_95	0	0.0203972333990107	26.1408803100413	1.6780328082086e-06	4.40521390926374	2
ENSG00000144283.21	PKP4	2	158457800	2_95	0	0.0453207399390613	34.4994720757168	4.92060399547596e-06	-5.21728683102017	1
ENSG00000163331.11	DAPL1	2	158795222	2_96	0	0.00541509819306041	11.5622683485964	1.97041794728513e-07	-1.21039888655312	2
ENSG00000115183.14	TANC1	2	158968191	2_96	0	0.00451149914275928	9.70157437454126	1.37743803301165e-07	-0.938638866050588	2
ENSG00000136536.14	MARCH7	2	159712765	2_96	0	0.0036177759192052	7.54598287317598	8.5914497143422e-08	-1.08708200950004	1
ENSG00000241399.6	CD302	2	159798279	2_96	0	0.00339245595998705	6.98029581644439	7.45241480672767e-08	1.22780607551591	2
ENSG00000054219.10	LY75	2	159904571	2_96	0	0.00403385878169504	8.968800536314	1.13858125482862e-07	-1.00375926895829	1
ENSG00000153246.12	PLA2R1	2	160062509	2_96	0	0.00457315715064877	10.4545343651133	1.50463026707834e-07	-1.5916586984428	1
ENSG00000153250.19	RBMS1	2	160494265	2_96	0	0.00353476321833701	8.65202837085771	9.62470075886255e-08	-1.82006318096828	1
ENSG00000136560.13	TANK	2	161137211	2_97	0	0	16.63097470492	0	-0.450230492875183	1
ENSG00000197635.9	DPP4	2	162074215	2_97	0	0	41.2225441198835	0	1.94184384462413	2
ENSG00000182263.13	FIGN	2	163614634	2_99	0	0.00178321206019538	6.61815611717905	3.7140605010195e-08	0.146182006637216	2
ENSG00000115290.9	GRB14	2	164621393	2_100	0	0.0429530728644982	24.1603817604802	3.26593099753897e-06	-2.48777518206064	1
ENSG00000082438.15	COBLL1	2	164843369	2_100	0	0.00592195701843623	4.99922673687826	9.31702067045899e-08	0.50390073113422	1
ENSG00000169507.9	SLC38A11	2	164962511	2_100	0	0.00753155588205956	7.31294756404815	1.73334948548877e-07	-1.08295905267632	2
ENSG00000115339.13	GALNT3	2	165794201	2_100	0	0.0199214428107407	16.696121857913	1.04675578199982e-06	-2.01869708612964	1
ENSG00000123607.14	TTC21B	2	165954060	2_100	0	0.0144872193395773	13.6179824983414	6.20878728248887e-07	-1.3872678997058	2
ENSG00000169432.14	SCN9A	2	166376083	2_101	0	0.01808237650458	16.5274855903359	9.4052700239328e-07	1.61228620666273	1
ENSG00000172292.14	CERS6	2	168456065	2_102	0	0.0057292238576705	8.56858371964268	1.54494779839196e-07	-0.857006321706637	1
ENSG00000163072.15	NOSTRIN	2	168783046	2_102	0	0.00685320470549322	10.3779633219953	2.23828203804623e-07	1.11047928728925	1
ENSG00000152254.10	G6PC2	2	168861031	2_102	0	0.00754874359772617	10.1542745061072	2.41230683697234e-07	-0.279312291998962	2
ENSG00000163093.11	BBS5	2	169480287	2_103	0	0.00722031607056139	4.86377055214663	1.10519334709201e-07	0.0581778635202598	1
ENSG00000239474.6	KLHL41	2	169509786	2_103	0	0.00744866546396339	5.16344664183143	1.21039504383981e-07	0.230082420524534	1
ENSG00000138399.17	FASTKD1	2	169573465	2_103	0	0.0072169011725578	4.85920589973148	1.10363390407271e-07	-0.0211972520683535	1
ENSG00000154479.12	CCDC173	2	169694453	2_103	0	0.0417090217173406	21.8306008663574	2.86552806774264e-06	-2.75308525592873	1
ENSG00000144362.11	PHOSPHO2	2	169689953	2_103	0	0.0668327922835245	26.4503835134638	5.56327532359903e-06	3.41332672527647	1
ENSG00000213160.9	KLHL23	2	169694695	2_103	0	0.00717324132407582	4.8008188761925	1.0837765174351e-07	-0.151291319063426	1
ENSG00000138382.14	METTL5	2	169827714	2_103	0	0.00724652612305032	4.89869579142371	1.11717010710891e-07	0.438460863740695	1
ENSG00000144357.16	UBR3	2	169827714	2_103	0	0.00720788333430633	4.84716600600623	1.09952375338496e-07	0.225937498693345	2
ENSG00000071909.18	MYO3B	2	170178390	2_103	0	0.00866271321289891	6.61737211521437	1.8040495747382e-07	-0.73459209368792	1
ENSG00000204335.3	SP5	2	170714891	2_105	0	0.000167637801270382	5.33654570755578	2.81540685182105e-09	-0.465723394266249	1
ENSG00000204334.7	ERICH2	2	170784224	2_105	0	0.00482571434784573	35.4947299851781	5.39056716083461e-07	2.4106757878857	1
ENSG00000128683.13	GAD1	2	170813566	2_105	0	0.000201179975246935	7.63759128885775	4.83559743209718e-09	0.757085618817742	1
ENSG00000198586.13	TLK1	2	171231129	2_105	0	0.00323345896594751	32.1885337041915	3.27549937708169e-07	2.58604469122805	1
ENSG00000077380.15	DYNC1I2	2	171687141	2_105	0	0.000164298135360674	5.72439431613203	2.95985986709761e-09	-0.472715303746764	2
ENSG00000128708.12	HAT1	2	171922612	2_105	0	0.00019382756805153	6.64750373860066	4.05492765871215e-09	-0.0353344432900561	1
ENSG00000172878.13	METAP1D	2	171999243	2_105	0	0.000228473041973376	9.68714989203754	6.96530210126663e-09	-1.34625110605706	1
ENSG00000152256.13	PDK1	2	172555077	2_105	0	0.00125255077447861	24.9452283910146	9.83313039039985e-08	-2.15664532401942	1
ENSG00000144354.13	CDCA7	2	173354390	2_105	0	0.402139306143722	30.0305374837074	3.80056883841624e-05	-4.56394930916532	1
ENSG00000172845.14	SP3	2	173965538	2_105	0	0.000150576992198559	4.86353677244304	2.30472862227245e-09	0.265267631988114	1
ENSG00000163328.13	GPR155	2	174487330	2_105	0	0.000158267670330559	5.87975428054401	2.92860203836248e-09	-0.863627981891535	1
ENSG00000115935.17	WIPF1	2	174683036	2_105	0	0.000544948735802242	18.053440969068	3.09616868173934e-08	-1.94099485621833	1
ENSG00000128656.13	CHN1	2	175008157	2_106	0	0.00486213026732207	8.53235682387672	1.30558326142119e-07	-1.22801553763394	1
ENSG00000115966.16	ATF2	2	175168302	2_106	0	0.00394631918615218	6.31066106966073	7.83747265384725e-08	-0.59510060689168	2
ENSG00000154518.9	ATP5G3	2	175184841	2_106	0	0.00354279463373763	5.18746225844391	5.7837551854364e-08	0.327187623311165	1
ENSG00000128713.13	HOXD11	2	176103857	2_106	0	0.0055761656818768	10.6413182761906	1.867411701556e-07	1.65165230383283	2
ENSG00000128710.5	HOXD10	2	176112386	2_106	0	0.00351638356523021	5.03115003835338	5.56765715272606e-08	0.465130187046213	1
ENSG00000170166.5	HOXD4	2	176151101	2_106	0	0.00522584662566472	7.96799703270928	1.31043292631061e-07	0.402423461148297	1
ENSG00000128654.13	MTX2	2	176269444	2_106	0	0.00590966032475404	9.05876653322071	1.68476976442733e-07	0.645995918705196	1
ENSG00000018510.13	AGPS	2	177392486	2_107	0	0.00733450552537762	5.00021129276769	1.1541657179724e-07	-0.445220494884103	1
ENSG00000196659.9	TTC30B	2	177553107	2_107	0	0.00978740226954167	7.7785084916653	2.39592236966251e-07	-0.831594369797926	1
ENSG00000197557.6	TTC30A	2	177618848	2_107	0	0.0139076620511087	11.1663872341614	4.8873763976073e-07	-1.1536865577441	1
ENSG00000128655.16	PDE11A	2	178108391	2_108	0	0.00660954441214001	14.9438727398713	3.10844837715805e-07	1.64205917007899	1
ENSG00000155636.14	RBM45	2	178112094	2_108	0	0.002301095432235	4.80108186711599	3.47682406962836e-08	-0.0308319268824584	1
ENSG00000079156.16	OSBPL6	2	178193987	2_108	0	0.0034311410259984	8.63957548210677	9.32910423908635e-08	0.961781548080063	1
ENSG00000180228.12	PRKRA	2	178451344	2_108	0	0.0162462980134664	23.6124632173233	1.20727076373751e-06	-2.15070204825833	1
ENSG00000204311.12	DFNB59	2	178451344	2_108	0	0.0162462980134664	23.6124632173233	1.20727076373751e-06	-2.15070204825833	1
ENSG00000079150.17	FKBP7	2	178478636	2_108	0	0.00426441290675395	10.7292891459079	1.43992267962338e-07	1.25203908398748	1
ENSG00000155657.26	TTN	2	178830510	2_108	0	0.0110815779582848	19.9206938943791	6.94728382250703e-07	-2.09689989789097	1
ENSG00000144331.18	ZNF385B	2	179853418	2_108	0	0.00251877849143489	5.66937028043806	4.49400728939607e-08	0.513282552946532	2
ENSG00000163510.13	CWC22	2	180007524	2_108	0	0.00246279635854652	5.4534712449944	4.22678837201431e-08	-0.526608439229975	1
ENSG00000115232.13	ITGA4	2	181456814	2_110	0	0.0033386618658815	4.83018263726961	5.0751041926443e-08	-0.000711208843789333	1
ENSG00000162998.4	FRZB	2	182866669	2_110	0	0.0101512425126715	16.1396827210495	5.15612182313826e-07	-1.81763925759062	2
ENSG00000162999.12	DUSP19	2	183079224	2_110	0	0.00370688955248	6.10866174393339	7.12630978625633e-08	0.81884515799279	1
ENSG00000065548.17	ZC3H15	2	186486293	2_112	0	0.0034647295587007	8.11651321562438	8.85009260363635e-08	0.984267391041808	1
ENSG00000138448.11	ITGAV	2	186590551	2_112	0	0.00529337651573358	12.1909953847193	2.03086440053908e-07	-1.4789006518097	1
ENSG00000144369.12	FAM171B	2	186693557	2_112	0	0.00251975917490133	5.05648039904279	4.00974114509866e-08	-0.306128991869172	1
ENSG00000144366.15	GULP1	2	188291383	2_112	0	0.0026872077465816	5.67457362429983	4.79891935326263e-08	-0.528628596911033	1
ENSG00000168542.14	COL3A1	2	188974074	2_112	0	0.00245302241014544	4.79857856112641	3.7044445537386e-08	0.0170108239139047	1
ENSG00000204262.11	COL5A2	2	189180361	2_113	0	0.011259386560027	14.1184038285809	5.00275578959061e-07	-1.74659739353891	1
ENSG00000138449.10	SLC40A1	2	189581815	2_113	0	0.0114538956986563	14.2845509567137	5.14906993335536e-07	-1.51759132268887	1
ENSG00000138381.9	ASNSD1	2	189661498	2_113	0	0.0889900491122555	34.2652739995689	9.59631795686766e-06	3.96134101029511	1
ENSG00000151687.14	ANKAR	2	189674604	2_113	0	0.0056328997908186	7.45119152288689	1.32089022232982e-07	0.641006447606335	1
ENSG00000128699.13	ORMDL1	2	189784856	2_113	0	0.0680695086278497	31.6084139268403	6.77117897652178e-06	-3.87106053378263	2
ENSG00000064933.17	PMS1	2	189783978	2_113	0	0.0573588728550337	29.9223616545383	5.40138892874676e-06	-3.77442180027042	2
ENSG00000151689.12	INPP1	2	190343248	2_113	0	0.00729659345666411	9.94160400254417	2.28289314103708e-07	1.7849702832595	2
ENSG00000151690.14	MFSD6	2	190408058	2_113	0	0.0640848059310554	31.0191501576527	6.25595969838126e-06	3.52518484368318	1
ENSG00000189362.11	NEMP2	2	190534430	2_113	0	0.00428499220214362	4.8212817379907	6.50161906746338e-08	0.180076892585599	1
ENSG00000115419.12	GLS	2	190880843	2_113	0	0.00438275403816402	5.03825981576116	6.94922913727183e-08	0.678630804157087	1
ENSG00000138378.17	STAT4	2	191170390	2_114	0	0.00384337429307113	5.175997292033	6.26059622639067e-08	-0.322519139584039	2
ENSG00000173559.12	NABP1	2	191678067	2_114	0	0.00371289557811205	4.85074275756247	5.66800145241688e-08	-0.100125106567609	1
ENSG00000196950.13	SLC39A10	2	195575506	2_115	0	0.00942661973827519	7.83319983108664	2.32382900424779e-07	0.820614117666554	1
ENSG00000118997.13	DNAH7	2	196068375	2_116	0	0.0108089994147971	8.78662574143817	2.98893585910001e-07	-1.02359596425926	1
ENSG00000144395.17	CCDC150	2	196639821	2_116	0	0.00750748905446796	5.2758609408566	1.24651360065887e-07	0.535595380480269	2
ENSG00000119041.10	GTF3C3	2	196799713	2_116	0	0.00811047320327407	6.01964646960333	1.53647731845708e-07	-0.662546418994096	1
ENSG00000115524.15	SF3B1	2	197439853	2_117	0	0.00895912534073073	7.12844160932745	2.00987562271584e-07	-0.898646068788484	1
ENSG00000115520.8	COQ10B	2	197449002	2_117	0	0.0104147189473384	8.57890035665223	2.81182411839833e-07	1.14751845192594	2
ENSG00000115541.10	HSPE1	2	197500319	2_117	0	0.00837987089991465	6.48472924959893	1.71016553473881e-07	0.792752672757104	1
ENSG00000162944.10	RFTN2	2	197675986	2_117	0	0.00725916192397702	5.10255732591121	1.16569074992493e-07	-0.324016894434402	1
ENSG00000115896.15	PLCL1	2	197805030	2_117	0	0.00709466823799132	4.88194743252915	1.09001924095709e-07	0.342958248919302	1
ENSG00000226124.6	FTCDNL1	2	199761955	2_118	0	0.00839579653966338	5.35224741456999	1.41418771510883e-07	0.797378368874874	2
ENSG00000162971.10	TYW5	2	199955071	2_118	0	0.00970041884947859	6.74347913888167	2.05865456138627e-07	1.2309570197885	1
ENSG00000162972.10	MAIP1	2	199955089	2_118	0	0.00994250993161638	6.98099526230163	2.18435062117238e-07	-1.19561046527127	2
ENSG00000196141.13	SPATS2L	2	200306291	2_118	0	0.0138529293608355	10.1792460960639	4.43778448470621e-07	-1.58802527442376	1
ENSG00000155729.12	KCTD18	2	200519526	2_118	0	0.0294934852857637	17.492662815621	1.62364468538978e-06	-1.82931161260016	1
ENSG00000082153.17	BZW1	2	200810630	2_119	0	0.00784214174997788	7.17888292569386	1.7717422128372e-07	1.28388557548051	1
ENSG00000240344.8	PPIL3	2	200885129	2_119	0	0.00693666861936648	5.46278498725114	1.1925429481741e-07	-0.941173744744422	1
ENSG00000115942.8	ORC2	2	200963642	2_119	0	0.00871849335841424	7.93718075698343	2.17779344128771e-07	-1.34054442204098	1
ENSG00000155749.12	ALS2CR12	2	201357198	2_119	0	0.00902882146591433	8.15466465956505	2.31710730079287e-07	1.20875026915448	1
ENSG00000082146.12	STRADB	2	201388316	2_119	0	0.00997853715728814	8.84048200474047	2.77620669362588e-07	-1.1880762231913	1
ENSG00000155760.2	FZD7	2	202034208	2_120	0	0.0107956918376835	15.3609326098028	5.21887670319978e-07	1.47519590183278	1
ENSG00000138439.11	FAM117B	2	202634789	2_120	0	0.00530129829549064	8.51476861190336	1.42057466873054e-07	1.48527554505212	1
ENSG00000163596.16	ICA1L	2	202871528	2_120	0	0.00539581357120988	8.68499353487366	1.47480774376849e-07	-1.38253600513093	2
ENSG00000138380.17	CARF	2	202912242	2_120	0	0.00625106455454194	10.1002919722065	1.98699551029994e-07	1.17399738922288	1
ENSG00000118257.16	NRP2	2	205681675	2_121	0	0.0386081131860386	21.1898359907235	2.5746319049436e-06	1.99735561310018	1
ENSG00000023228.13	NDUFS1	2	206159383	2_123	0	0.00888329563084145	18.9268979834408	5.29130176682847e-07	-2.14288384672015	1
ENSG00000183671.12	GPR1	2	206217292	2_123	0	0.00895159567219461	19.4432071000299	5.47743627240605e-07	-1.93405722709693	1
ENSG00000138400.12	MDH1B	2	206765747	2_123	0	0.00993783912118051	20.4649732760208	6.4004737009244e-07	-1.93490405711732	2
ENSG00000118246.13	FASTKD2	2	206765369	2_123	0	0.00501028013018601	13.3612966449361	2.10678194747019e-07	-1.39757993212049	2
ENSG00000144410.4	CPO	2	206938824	2_123	0	0.065570851891318	38.5179495583677	7.94845939201076e-06	-2.9523763202998	2
ENSG00000118263.14	KLF7	2	207166747	2_123	0	0.0075573039543051	17.1274893843851	4.07351735153396e-07	1.61730031891646	1
ENSG00000163249.11	CCNYL1	2	207712007	2_123	0	0.00201135466761626	5.46508059111399	3.4593475946286e-08	-0.488104317417028	1
ENSG00000178385.14	PLEKHM3	2	208025325	2_123	0	0.00247948302985146	7.36902728178804	5.75016462159591e-08	0.795369467767734	1
ENSG00000115020.16	PIKFYVE	2	208266644	2_123	0	0.00622940240005898	16.1015330735704	3.15662206528096e-07	-1.72895866929903	1
ENSG00000144407.9	PTH2R	2	208360711	2_123	0	0.00214846456135109	6.0062604759333	4.06107799706264e-08	0.535011705107842	1
ENSG00000144406.18	UNC80	2	209772023	2_124	0	0.0028763389095352	6.87063683184443	6.2193646823391e-08	0.153747905728662	2
ENSG00000197713.14	RPE	2	210002122	2_124	0	0.00529633857005818	13.3707838018936	2.22864851305973e-07	1.6179704751044	1
ENSG00000021826.14	CPS1	2	210477778	2_124	0	0.0043646794805986	10.1469225201687	1.39378464205027e-07	0.728854560287572	1
ENSG00000144452.14	ABCA12	2	215138684	2_127	0	0.00754485521812631	14.3311847369387	3.4028435187102e-07	2.28487102849195	1
ENSG00000138363.14	ATIC	2	215310965	2_127	0	0.0129230463523075	17.0301807272092	6.9261697705111e-07	1.91425636272897	2
ENSG00000118242.15	MREG	2	216033935	2_127	0	0.00502006485482709	7.48216559511431	1.18207659201866e-07	0.700070545564731	1
ENSG00000138375.12	SMARCAL1	2	216467331	2_127	0	0.00404447319792778	5.34987880517262	6.80949459005474e-08	-0.282685104292742	1
ENSG00000115457.9	IGFBP2	2	216387395	2_127	0	0.00463202718943523	6.73744122845721	9.82143763963182e-08	-0.679744159380945	1
ENSG00000181378.13	CFAP65	2	219041843	2_129	0	0.00850264567811043	13.3475190902762	3.57160651027e-07	1.75098708065851	1
ENSG00000243910.7	TUBA4B	2	219254060	2_129	0	0.0053310259807291	8.6702740163599	1.45463018691362e-07	-1.03222788605657	1
ENSG00000127831.10	VIL1	2	218414865	2_129	0	0.0124558344201738	17.5504139182678	6.87969466226884e-07	2.59821658847685	2
ENSG00000231672.6	DIRC3	2	217756664	2_129	0	0.00352379701133343	5.02290001653583	5.57024618619926e-08	-0.127817213323654	2
ENSG00000188282.12	RUFY4	2	218034950	2_129	0	0.00378673118779815	5.5828068626245	6.653130680386e-08	-0.0381939227385442	2
ENSG00000163464.7	CXCR1	2	218166777	2_129	0	0.0088370223986185	15.3420684361483	4.2667661905556e-07	-1.90561753491465	1
ENSG00000163466.15	ARPC2	2	218216699	2_129	0	0.00465218286535507	17.0909602433387	2.5022587409293e-07	3.7085201728901	2
ENSG00000127837.9	AAMP	2	218270205	2_129	1	0.0498743913418475	24.4555381200504	3.83851998298956e-06	4.71380875422043	2
ENSG00000127838.13	PNKD	2	218270205	2_129	1	0.0400149199988898	23.9134873497563	3.01143741131492e-06	4.65591862575721	2
ENSG00000135926.14	TMBIM1	2	218292881	2_129	0	0.00927500115413704	20.1873475253571	5.89253547073058e-07	-4.1784941494864	2
ENSG00000018280.16	SLC11A1	2	218381984	2_129	0	0.00342312353068364	4.88028129326962	5.25746512438755e-08	0.272188909358989	1
ENSG00000135913.10	USP37	2	218568230	2_129	0	0.0113694129730474	16.4329592824421	5.87980325822356e-07	-2.49439391074478	1
ENSG00000144580.13	CNOT9	2	218568666	2_129	0	0.00382886867817855	6.14391164482998	7.40328394241645e-08	-0.845027546541797	1
ENSG00000115556.13	PLCD4	2	218607602	2_129	0	0.0126412638307458	17.4874298045443	6.95705526542205e-07	-2.57231850138069	2
ENSG00000074582.12	BCS1L	2	218658716	2_129	0	0.00412559225469611	6.91240596963647	8.97479450444286e-08	0.983892198169074	1
ENSG00000115568.15	ZNF142	2	218659583	2_129	0	0.00411150371040703	6.87719216877706	8.89858227405762e-08	-0.978101818625139	1
ENSG00000163481.7	RNF25	2	218672452	2_129	0	0.00386702014088092	6.24755231362412	7.60318064540231e-08	0.870963543809379	1
ENSG00000163482.11	STK36	2	218672452	2_129	0	0.00740218432398754	12.0890760959229	2.81619018387599e-07	2.04587005798288	2
ENSG00000135912.10	TTLL4	2	217874312	2_129	0	0.00353583766917931	6.06321051841541	6.74689481396848e-08	-1.2787010502414	2
ENSG00000135929.8	CYP27A1	2	218780830	2_129	0	0.014290535668903	17.9801637169498	8.08632372620916e-07	-2.43277958485066	1
ENSG00000163501.6	IHH	2	219221819	2_129	0	0.108135624033928	36.810042467893	1.25269136280928e-05	2.89522096963755	1
ENSG00000187736.12	NHEJ1	2	219160659	2_129	0	0.0118561042677551	16.208615951607	6.0477929706078e-07	-1.59551180379895	1
ENSG00000213901.10	SLC23A3	2	219170383	2_129	0	0.00609647445316319	10.6066947004914	2.0350158699512e-07	-1.60161287625907	1
ENSG00000115649.15	CNPPD1	2	219177905	2_129	0	0.0155431301089923	19.297447598487	9.43946382405082e-07	2.16061152794549	1
ENSG00000163521.15	GLB1L	2	219248662	2_129	0	0.00536053745277831	8.80900895644637	1.48608742715718e-07	1.16280646958713	1
ENSG00000115661.13	STK16	2	219242427	2_129	0	0.0102879508319816	15.6121757937803	5.05476868730732e-07	1.59711095816226	1
ENSG00000127824.13	TUBA4A	2	219278362	2_129	0	0.0419784236263621	28.2261313783588	3.72894912521667e-06	2.43612347569573	1
ENSG00000123992.18	DNPEP	2	219399690	2_129	0	0.00362354249444985	5.31227182803622	6.05790728392342e-08	-0.268277954954571	2
ENSG00000072195.14	SPEG	2	219434550	2_129	0	0.00344898873319333	4.89964963892572	5.31821358700428e-08	0.0881576992387395	1
ENSG00000123999.4	INHA	2	219569323	2_129	0	0.00629188327321206	10.6422350637515	2.10728112902462e-07	1.2047151760593	1
ENSG00000124006.14	OBSL1	2	219572251	2_129	0	0.00346208465881182	4.93315206944758	5.37490955242743e-08	-0.284848632179338	1
ENSG00000144589.21	STK11IP	2	219597759	2_130	0	0.00603275878345444	7.28053140814323	1.38225450507915e-07	0.723053869015515	2
ENSG00000124003.12	MOGAT1	2	222671822	2_131	0	0.00413649666688287	5.44968448496563	7.09435654865828e-08	0.322699512596138	1
ENSG00000124019.9	FAM124B	2	224402283	2_132	0	0.00669196063523547	7.6051465690617	1.6016585618232e-07	-0.890077204388349	1
ENSG00000036257.12	CUL3	2	224585652	2_132	1	0.114609347295766	21.1542677805574	7.63004343879081e-06	4.11193474527724	1
ENSG00000173744.17	AGFG1	2	227472263	2_134	0	0.0193913761570392	16.1487697917343	9.85500952009892e-07	-1.79948361885544	1
ENSG00000135917.13	SLC19A3	2	227718030	2_134	0	0.0355590819939925	22.0315761435877	2.46550042657755e-06	-2.06395180128529	1
ENSG00000123977.9	DAW1	2	227871322	2_134	0	0.00745471342589787	6.92762039700738	1.62526434861858e-07	-0.725467593193973	1
ENSG00000187957.7	DNER	2	229714567	2_135	0	0.00751810436394185	17.7310456467786	4.19519035651159e-07	3.64433668018466	1
ENSG00000153832.11	FBXO36	2	229921921	2_135	1	0.21384237994871	25.1646535908392	1.69353317800874e-05	4.60736042978539	1
ENSG00000163053.10	SLC16A14	2	230088544	2_135	0	0.00721968055916711	13.6113998841086	3.09264270871014e-07	-1.25088102647827	1
ENSG00000185404.16	SP140L	2	230328083	2_135	0	0.00286491115203391	5.60794027350765	5.05619146557153e-08	-0.366421629533388	2
ENSG00000067066.16	SP100	2	230407858	2_135	0	0.0110444439697189	18.5877446281888	6.46069928527964e-07	-1.91356702992935	1
ENSG00000204128.5	C2orf72	2	231037334	2_136	0	0.0228685199132012	17.6163102315934	1.26783279306735e-06	1.72214355525863	1
ENSG00000135914.5	HTR2B	2	231125953	2_136	0	0.00655914736588326	5.56705746433491	1.14916414279326e-07	0.472125605313307	1
ENSG00000135931.17	ARMC9	2	231198864	2_136	0	0.00610213103718138	4.87216109868131	9.35647244673897e-08	-0.10886466168019	1
ENSG00000171596.6	NMUR1	2	231574159	2_136	0	0.00714376268624017	6.38871026813169	1.43631331239508e-07	0.627512420156164	1
ENSG00000187514.16	PTMA	2	231706100	2_136	0	0.00623000095626192	5.07168049886044	9.9437219854842e-08	-0.414815466883592	2
ENSG00000144535.19	DIS3L2	2	231961176	2_136	0	0.0173908295223572	14.9670445077796	8.19153557432251e-07	1.63791499701457	1
ENSG00000221944.6	TIGD1	2	232550122	2_136	0	0.00617761091445079	4.99043715707379	9.70215293888348e-08	-0.27969226245896	1
ENSG00000135930.13	EIF4E2	2	232550972	2_136	0	0.0268848341949776	19.1848795510293	1.62321262920385e-06	1.88943866738864	1
ENSG00000244122.2	UGT1A7	2	233681881	2_137	0	0.0153715193619557	15.3320720624036	7.41697170031336e-07	1.87797249782979	1
ENSG00000204120.14	GIGYF2	2	232697018	2_137	0	0.0194941193965757	17.433251999148	1.06952515449682e-06	-1.79337679542336	1
ENSG00000115474.6	KCNJ13	2	232776373	2_137	0	0.00939073228382159	10.3125171563696	3.04770633218729e-07	-1.25935771135111	1
ENSG00000066248.14	NGEF	2	232981869	2_137	0	0.0143280186123312	14.4288639648157	6.50619760703797e-07	1.53755023343769	2
ENSG00000168918.13	INPP5D	2	233059893	2_137	0	0.00611047639377682	6.25740675369582	1.20331250762281e-07	0.493173509333841	1
ENSG00000085982.13	USP40	2	233566588	2_137	0	0.0056363919114919	5.50358191647516	9.76237737314202e-08	0.441018399534197	2
ENSG00000198612.10	COPS8	2	237085776	2_140	0	0.00990899651897814	7.97539313165786	2.48708569456498e-07	-0.87219614403775	1
ENSG00000177483.11	RBM44	2	237774727	2_140	0	0.00731066522652901	5.04677053133295	1.16112621177663e-07	0.327358977003065	1
ENSG00000132329.10	RAMP1	2	238317889	2_141	0	0.00861712990778862	4.83068035527712	1.31002600012668e-07	-0.0291098099181541	1
ENSG00000184182.18	UBE2F	2	237934327	2_141	0	0.00976814998346531	6.03837175482645	1.85626997479388e-07	0.621308619858639	3
ENSG00000132330.16	SCLY	2	238060509	2_141	0	0.0144008344473804	9.78152255525548	4.43305472036706e-07	1.39816784384923	2
ENSG00000144488.14	ESPNL	2	238106554	2_141	0	0.0102790218403083	6.52959751205425	2.11225902537272e-07	-0.549941270010028	2
ENSG00000168427.8	KLHL30	2	238094101	2_141	0	0.00973153732170695	6.00218735882241	1.8382305272084e-07	0.66117856129531	1
ENSG00000132323.8	ILKAP	2	238203982	2_141	0	0.00859264459359155	4.80327755360757	1.29889338615803e-07	-0.0866924739832213	1
ENSG00000204104.11	TRAF3IP1	2	238319497	2_141	0	0.0117824910595318	7.84552428713788	2.90916305602893e-07	-0.934118330452494	2
ENSG00000065802.11	ASB1	2	238424179	2_141	0	0.00868615682609375	4.90751919637199	1.34152461862802e-07	0.100626572413677	2
ENSG00000233608.3	TWIST2	2	238847617	2_141	0	0.0453691143975707	20.9165542376685	2.98647866592324e-06	2.05751008381935	1
ENSG00000130414.11	NDUFA10	2	240025297	2_142	0	0.00521107464706527	5.00106805756789	8.20160846536629e-08	0.256599131779629	1
ENSG00000144504.15	ANKMY1	2	240570295	2_142	0	0.00793350866527665	9.04534789147315	2.25839315563122e-07	0.913446837566138	1
ENSG00000178623.11	GPR35	2	240605435	2_142	0	0.0051484208701561	4.88473862587921	7.914515721827e-08	0.123723394030027	1
ENSG00000172478.17	C2orf54	2	240896921	2_143	0	0.00707427587391152	5.62624784300632	1.25259255198759e-07	-0.551849345323145	1
ENSG00000172482.4	AGXT	2	240867975	2_143	0	0.00663012881528879	5.00224529428623	1.04374864413319e-07	-0.199405981253145	1
ENSG00000162804.13	SNED1	2	240921494	2_143	0	0.0186587918855148	14.9789982376848	8.7957983462192e-07	-1.6339298277383	2
ENSG00000122085.16	MTERF4	2	241102692	2_143	0	0.013877612224089	12.1192670483902	5.292977855125e-07	-1.37613205801898	2
ENSG00000115687.13	PASK	2	241150158	2_143	0	0.00985088931179645	8.81457261865512	2.73266046051862e-07	1.10436747283849	1
ENSG00000115685.14	PPP1R7	2	241149506	2_143	0	0.0105042716412774	9.43343292796443	3.1184923552531e-07	-1.17185601395961	2
ENSG00000146205.13	ANO7	2	241189299	2_143	0	0.0144429598653556	12.5046724999278	5.68378314815464e-07	-1.42607939796697	1
ENSG00000168385.17	SEPT2	2	241315322	2_144	0	0.00758512208365902	6.94332771533407	1.65744533153516e-07	-0.96603648932247	1
ENSG00000115677.16	HDLBP	2	241316415	2_144	0	0.00623480000824961	5.05664645369652	9.92188276189204e-08	-0.189991355556806	1
ENSG00000006607.13	FARP2	2	241356233	2_144	0	0.008429305583457	7.95933170253194	2.11143334657436e-07	-1.03046584892008	2
ENSG00000115694.14	STK25	2	241509731	2_144	0	0.00707592028550119	6.27440252045305	1.39721835362808e-07	0.657516853247138	1
ENSG00000176720.4	BOK	2	241558372	2_144	0	0.0327794319272059	21.088158288471	2.17544971609194e-06	2.00105379523513	1
ENSG00000168393.12	DTYMK	2	241686523	2_144	0	0.00626736343039114	5.10677083565792	1.00725683336136e-07	-0.192018832728639	2
ENSG00000168395.15	ING5	2	241686546	2_144	0	0.00615917857653026	4.93921938180382	9.57392643403045e-08	0.156932726480118	2
ENSG00000180902.17	D2HGDH	2	241734472	2_144	0	0.01082615595227	10.3702525266169	3.53323549404812e-07	1.32663704399157	2
ENSG00000188389.10	PDCD1	2	241854911	2_144	0	0.00609147471248539	4.83290261112409	9.26487283985945e-08	0.150689503179905	1
ENSG00000113851.14	CRBN	3	3178805	3_3	0	0.0257530973558199	19.5680573191048	1.58593781731519e-06	1.93954062005774	1
ENSG00000170364.12	SETMAR	3	4303349	3_3	0	0.00558215753825075	4.81578333292747	8.46014880520258e-08	-0.0213486615157545	1
ENSG00000144455.13	SUMF1	3	4306906	3_3	0	0.00645074704629545	6.20708010022763	1.26010384204959e-07	-0.645963495268679	1
ENSG00000134109.10	EDEM1	3	5187958	3_4	0	0.00679882425254041	6.78798845386574	1.45239211862342e-07	0.675667178633168	1
ENSG00000071282.11	LMCD1	3	8502071	3_6	0	0	5.27342651133942	0	-0.524741707449817	1
ENSG00000125046.14	SSUH2	3	8732443	3_7	0	0.0377767340914241	20.5078048134248	2.43810585936157e-06	-1.90404066788527	1
ENSG00000180914.10	OXTR	3	8768625	3_7	0	0.0299543147706174	18.2502034188124	1.72042629781184e-06	1.75751459016033	2
ENSG00000070950.9	RAD18	3	8963418	3_7	0	0.01170145983242	9.15800796630504	3.37248507847897e-07	1.05209033042313	1
ENSG00000196220.15	SRGAP3	3	9363193	3_7	0	0.0126652721982319	9.9213599953691	3.95452850060104e-07	-1.17927703964496	1
ENSG00000134077.15	THUMPD3	3	9363240	3_7	0	0.0244274516762694	16.2710258271239	1.25084089300339e-06	-1.64419211450046	1
ENSG00000168137.15	SETD5	3	9397385	3_7	0	0.00892839243429344	6.55146192049355	1.84085874747434e-07	-0.601564247476376	1
ENSG00000144550.12	CPNE9	3	9703359	3_8	0	0.0601532961072455	24.2770860584754	4.59584063865932e-06	2.32306063896082	1
ENSG00000114026.21	OGG1	3	9749660	3_8	0	0.00884101400271287	5.67201004432838	1.57814914133057e-07	0.506245441360687	1
ENSG00000134072.10	CAMK1	3	9769618	3_8	0	0.0117558581513215	8.41800294647953	3.11438561139183e-07	0.898985649242238	1
ENSG00000187288.10	CIDEC	3	9879932	3_8	0	0.031617791340682	17.9907180004281	1.79014825244242e-06	-1.75309048846769	1
ENSG00000171135.13	JAGN1	3	9890428	3_8	0	0.0151017493240153	10.834678521176	5.14934820751565e-07	-1.14088369395226	1
ENSG00000163701.18	IL17RE	3	9902449	3_8	0	0.00820911950451575	4.9578811635717	1.28086000368045e-07	0.159326405068279	2
ENSG00000125037.12	EMC3	3	10010880	3_8	0	0.00817174290235823	4.91394069021266	1.2637279139792e-07	-0.167653718562577	1
ENSG00000144554.10	FANCD2	3	10025967	3_8	0	0.00824618843840608	5.00126333247985	1.29790214662033e-07	-0.180459455482962	1
ENSG00000254999.3	BRK1	3	10115521	3_8	0	0.00813767443585311	4.8737146864555	1.24815748697454e-07	0.214473847338951	2
ENSG00000157014.10	TATDN2	3	10247632	3_8	0	0.0267001206983541	16.3489747853445	1.37376586939282e-06	-1.82498010849836	1
ENSG00000157087.17	ATP2B2	3	10707748	3_8	0	0.0145409712022668	10.469340111557	4.79095064322989e-07	1.24030215641011	1
ENSG00000157103.10	SLC6A1	3	10992288	3_9	0	0.00383864600457784	4.85539630560584	5.86559024564785e-08	-0.0206990599970293	2
ENSG00000197548.12	ATG7	3	11272224	3_9	0	0.00955126397197958	34.8712447328058	1.04818338549485e-06	-5.63879944802018	1
ENSG00000144559.10	TAMM41	3	11808501	3_9	0	0.00430286930637269	5.88213642548585	7.96530154809061e-08	-0.492180585368265	2
ENSG00000157152.16	SYN2	3	12005775	3_9	0	0.00492034283450427	7.01497104658711	1.08625107861206e-07	0.606763942811965	1
ENSG00000157150.4	TIMP4	3	12159406	3_9	0	0.00497955354480673	7.20132663759063	1.12852683476921e-07	0.718555254407061	1
ENSG00000132170.19	PPARG	3	12287696	3_9	0	0.00712295748199177	10.5459080934081	2.3640317654015e-07	1.15140485861686	1
ENSG00000154743.17	TSEN2	3	12484699	3_9	0	0.00393476508617252	5.13340615100072	6.35672479216655e-08	-0.308809082567323	1
ENSG00000075975.15	MKRN2	3	12557340	3_9	0	0.00409320248525169	5.6042332557801	7.21918889785472e-08	-0.22611054884225	1
ENSG00000088726.15	TMEM40	3	12769053	3_9	0	0.00671585766522886	10.1515876990464	2.14557859422332e-07	-1.2136880769364	1
ENSG00000144713.12	RPL32	3	12841494	3_9	0	0.00699301825333676	10.4761624767559	2.30555698511665e-07	1.06668928899362	1
ENSG00000154764.5	WNT7A	3	13880326	3_10	0	0.00360164326346746	4.79874739650305	5.4392316803871e-08	-0.155498149290553	1
ENSG00000132182.11	NUP210	3	13419611	3_10	0	0.0147103344492072	18.3463272215243	8.49338196665398e-07	2.33376807733137	1
ENSG00000163528.12	CHCHD4	3	14124463	3_10	0	0.044746402003798	29.1409570207756	4.10365558774091e-06	2.53880478798853	1
ENSG00000154767.14	XPC	3	14180391	3_10	0	0.0119747023922251	16.361191773284	6.16578870029008e-07	-1.86839896746093	1
ENSG00000154781.15	CCDC174	3	14648459	3_10	0	0.0108961462827134	15.4511494793577	5.29837499962715e-07	-1.4977950238967	1
ENSG00000131381.12	RBSN	3	15100839	3_11	0	0.00689031213520963	6.25136176393124	1.35557172603967e-07	-0.295453477655921	1
ENSG00000131375.9	CAPN7	3	15206289	3_11	0	0.00595326537304652	5.42728459092477	1.01682639478406e-07	-0.827713013094717	1
ENSG00000131370.15	SH3BP5	3	15340705	3_11	0	0.00588254819640399	4.96090422442908	9.18407264674818e-08	-0.214944312934145	1
ENSG00000144597.13	EAF1	3	15610271	3_11	0	0.00594009266036621	5.02338757085412	9.39071975169641e-08	0.34731086178518	1
ENSG00000206561.12	COLQ	3	15518642	3_11	0	0.00599864574615749	5.26924133299093	9.94741595939729e-08	-0.533898050330889	1
ENSG00000131373.14	HACL1	3	15601536	3_11	0	0.0071034477484816	6.72015081231635	1.50230178557014e-07	-0.727260309573944	2
ENSG00000154814.13	OXNAD1	3	16265068	3_12	0	0.00607088133268863	5.61413543118596	1.07261434909939e-07	-0.82837662241298	2
ENSG00000131378.13	RFTN1	3	16513716	3_12	0	0.00850549576939475	7.91709537856942	2.11921238594375e-07	0.437332488314884	2
ENSG00000163576.17	EFHB	3	19946945	3_14	0	0.00600619033364325	5.41421938438031	1.02339646804411e-07	0.215018589638863	2
ENSG00000144566.10	RAB5A	3	19946616	3_14	0	0.22710368845624	41.2046319761349	2.94495864828206e-05	-3.64451725887764	1
ENSG00000183977.13	PP2D1	3	20012320	3_14	0	0.00623482435532785	5.77377020632165	1.13290290930848e-07	0.624999999999954	1
ENSG00000170142.11	UBE2E1	3	23814134	3_18	0	0.00691659265328115	8.41926934993223	1.83263331167307e-07	1.00600322727968	1
ENSG00000151090.17	THRB	3	24494993	3_18	0	0.00485047183435006	5.00574749829263	7.64120585432022e-08	-0.172618509170016	1
ENSG00000187118.12	CMC1	3	28241610	3_21	0	0.0253607758644053	13.1307659924585	1.04800069633331e-06	1.42148082687196	1
ENSG00000144642.21	RBMS3	3	28575079	3_21	0	0.0183606292274345	10.0035809612205	5.78032191492766e-07	-1.19076212955637	1
ENSG00000197385.5	ZNF860	3	31981925	3_23	0	0.00735190507853079	5.61577616263733	1.29932757069889e-07	-0.396620381592308	1
ENSG00000144645.13	OSBPL10	3	32078058	3_23	0	0.00680173701113174	4.86717250874617	1.04185084663928e-07	-0.132859868532734	1
ENSG00000206557.5	TRIM71	3	32791184	3_24	0	0.00956818910337676	6.3899418243447	1.92413539199841e-07	-0.613642657149143	1
ENSG00000144635.8	DYNC1LI1	3	32570569	3_24	0	0.00932449987719286	6.14140685299437	1.80219753162942e-07	0.639576831914713	2
ENSG00000182973.18	CNOT10	3	32684690	3_24	0	0.00811098426754742	4.79862072464352	1.22489527129511e-07	-0.0191404858044061	1
ENSG00000188167.8	TMPPE	3	33097052	3_24	0	0.00823601683004938	4.94591711748675	1.28195574625812e-07	-0.12067512163616	2
ENSG00000170266.15	GLB1	3	33097271	3_24	0	0.008141911400397	4.83526451722687	1.23895514444333e-07	-0.100293502697046	2
ENSG00000170275.14	CRTAP	3	33113893	3_24	0	0.0628563567334265	24.6664271950956	4.87937759119955e-06	-2.3298563849197	2
ENSG00000173705.8	SUSD5	3	33218911	3_25	0	0.00642131483310382	6.14570720674274	1.24195197689314e-07	0.355499440475873	2
ENSG00000153558.13	FBXL2	3	33273247	3_25	0	0.0124657032914952	12.5352447055702	4.91766086928644e-07	-2.12015102028632	1
ENSG00000153560.11	UBP1	3	33441741	3_25	0	0.00561085944440432	4.84774220104756	8.56008110449753e-08	-0.335742198400141	1
ENSG00000170248.13	PDCD6IP	3	33797374	3_25	0	0.00611408476639153	5.67398239262478	1.09176310326608e-07	0.369639792055846	1
ENSG00000172995.16	ARPP21	3	35639025	3_26	0	0.0103157512919378	5.05770585378897	1.64196314430235e-07	0.0824413780507182	2
ENSG00000144681.10	STAC	3	36387735	3_26	0	0.0222553397256033	12.4835019948862	8.74338569652747e-07	-1.46979016708108	1
ENSG00000168016.13	TRANK1	3	36944995	3_27	0	0.00522390671081652	7.65588116078632	1.25863432004146e-07	1.89902795956273	2
ENSG00000093167.17	LRRFIP2	3	37183634	3_27	0	0.00480304172631885	5.16176093085658	7.80231031936233e-08	0.143093043901002	1
ENSG00000144674.16	GOLGA4	3	37243272	3_27	0	0.0158409214509763	17.6445274234481	8.79628810194171e-07	-2.06621140572317	1
ENSG00000198590.11	C3orf35	3	37386585	3_27	0	0.00589291211387988	6.84580357074655	1.26958964454561e-07	0.469808520629286	1
ENSG00000187091.13	PLCD1	3	38029646	3_27	0	0.00732510097149719	9.90962832667351	2.28444104819742e-07	-1.27641101886439	1
ENSG00000008226.19	DLEC1	3	38020833	3_27	0	0.0128503471589017	14.7860685166592	5.9796607927635e-07	2.11449990129284	2
ENSG00000172939.8	OXSR1	3	38165415	3_27	0	0.00464014264208046	5.11437635755022	7.46849318161751e-08	-0.517512660841904	1
ENSG00000172940.11	SLC22A13	3	38266019	3_27	0	0.00457616853603682	4.82625765714735	6.95058706969683e-08	0.198827363702317	1
ENSG00000144671.10	SLC22A14	3	38281798	3_27	0	0.00457242690581194	4.85886657335064	6.99182771947441e-08	0.234813212538644	1
ENSG00000157036.12	EXOG	3	38495746	3_28	0	0.00655461283957781	6.43287839827269	1.32697078069075e-07	0.651561127149605	1
ENSG00000168356.11	SCN11A	3	38712785	3_28	0	0.00618443515631018	5.87355551185969	1.1431680860063e-07	-0.576701455067714	2
ENSG00000114745.13	GORASP1	3	39107998	3_28	0	0.0128223476617788	12.8970349526861	5.20434883493061e-07	-1.37528347758266	2
ENSG00000168026.18	TTC21A	3	39108083	3_28	0	0.00934178279357734	9.84422646208693	2.89414532561675e-07	-1.1615760107306	1
ENSG00000144655.14	CSRNP1	3	39154473	3_28	0	0.00619925144025035	5.89657484900244	1.15039779594348e-07	0.549538116796823	1
ENSG00000144659.10	SLC25A38	3	39383433	3_28	0	0.0235081894299785	18.7560572245412	1.3876172957509e-06	2.13966697093813	1
ENSG00000168028.13	RPSA	3	39407090	3_28	0	0.0176783499713821	15.9980590276165	8.90057359948367e-07	-1.77659734626684	1
ENSG00000114784.3	EIF1B	3	40309786	3_29	0	0.00690689703900849	5.86636424770807	1.27514913587996e-07	0.523938616536788	1
ENSG00000188846.13	RPL14	3	40457354	3_29	0	0.00644196931935304	5.1957806845327	1.05336391547697e-07	0.375499506450155	1
ENSG00000177873.12	ZNF619	3	40477330	3_29	0	0.00676944453785378	5.67291704941472	1.20856062658088e-07	0.517371359214115	1
ENSG00000168036.16	CTNNB1	3	41195090	3_30	0	0	72.8700445480528	0	-3.69565446939893	1
ENSG00000168038.10	ULK4	3	41962206	3_30	0	0	13997.5527597062	0	5.55874890476115	1
ENSG00000244607.5	CCDC13	3	42773176	3_31	0	0.00668893319099695	6.08337476700466	1.2805908782357e-07	-0.51294095280571	1
ENSG00000144648.15	ACKR2	3	42800848	3_31	0	0.0180933950804713	15.6776555861144	8.92709506269396e-07	1.64404746419382	2
ENSG00000240747.7	KRBOX1	3	42809057	3_31	0	0.00586298045956579	4.81531558489158	8.88489245795865e-08	-0.0278414357298618	1
ENSG00000144649.8	FAM198A	3	42979596	3_31	0	0.0077152210306326	7.45724348762908	1.81065483947657e-07	0.865228168298216	1
ENSG00000225873.3	LINC00694	3	44439661	3_31	0	0.00585405843604037	4.80066510530288	8.84438089160261e-08	-0.062528236212691	1
ENSG00000144792.9	ZNF660	3	44590720	3_31	0	0.00640751097633652	5.66976521012495	1.14330843410709e-07	-0.353936482679027	1
ENSG00000169981.10	ZNF35	3	44649020	3_31	0	0.0069124615301317	6.39971105055228	1.39220140237106e-07	-0.858435662600608	1
ENSG00000196653.11	ZNF502	3	44712685	3_31	0	0.00838448359791022	8.25819608289998	2.1790664981527e-07	-1.22155970564242	1
ENSG00000186446.11	ZNF501	3	44721338	3_31	0	0.0099411498541957	9.89859925541637	3.09684405372471e-07	0.974278664884732	1
ENSG00000163807.5	KIAA1143	3	44761638	3_31	0	0.0613997007826891	27.5757369964533	5.32846793571241e-06	-2.63179462576728	1
ENSG00000163808.16	KIF15	3	44761638	3_31	0	0.0613997007826891	27.5757369964533	5.32846793571241e-06	-2.63179462576728	1
ENSG00000169964.7	TMEM42	3	44861942	3_31	0	0.0681665225008205	28.6065099520979	6.13684266545701e-06	-2.68123660028018	1
ENSG00000075914.12	EXOSC7	3	44975427	3_31	0	0.00587904622725854	4.84163938136681	8.95794285477788e-08	0.191718702390907	1
ENSG00000249992.1	TMEM158	3	45225063	3_32	0	0.00766357177234645	4.89183731651005	1.17981036820048e-07	0.186260455104596	1
ENSG00000011376.9	LARS2	3	45485320	3_32	0	0.0219838269430289	15.0612056753821	1.04201029450759e-06	-1.93124037843597	1
ENSG00000144791.9	LIMD1	3	45608372	3_32	0	0.0147550612536282	11.2064940846795	5.20378993365522e-07	-1.41381484013063	1
ENSG00000211456.10	SACM1L	3	45688625	3_32	0	0.00989425271142485	7.35227784879385	2.28935890785253e-07	-0.617187037777599	1
ENSG00000163817.15	SLC6A20	3	45796394	3_32	0	0.00765507119670494	4.88115037176574	1.17592708880736e-07	0.149106296309189	2
ENSG00000163818.16	LZTFL1	3	45916197	3_32	0	0.0124337910287515	9.55473633810602	3.73879148532603e-07	0.949793042295823	2
ENSG00000172215.5	CXCR6	3	45940684	3_32	0	0.0116136381446303	8.89665838109118	3.2516528866477e-07	-1.09522994078294	2
ENSG00000163820.14	FYCO1	3	45995932	3_32	0	0.007902219327798	5.1870567515687	1.28996834395889e-07	-0.378077804814698	1
ENSG00000163823.3	CCR1	3	46208857	3_32	0	0.0110644009035827	8.42958771494416	2.93523725681055e-07	0.840411283512813	2
ENSG00000121807.5	CCR2	3	46353822	3_32	0	0.00759656078089954	4.80728802239973	1.14928075345865e-07	0.018708006093096	1
ENSG00000160791.13	CCR5	3	46371068	3_32	0	0.0137062674069957	10.494780851621	4.52690674956525e-07	1.04370727767193	1
ENSG00000121797.9	CCRL2	3	46406497	3_32	0	0.00973966703452844	7.20057717938798	2.20709178117861e-07	-0.946822855510393	1
ENSG00000012223.12	LTF	3	46476733	3_32	0	0.00772195003836651	4.96489019178787	1.20655079108247e-07	0.0490609581973012	2
ENSG00000241186.9	TDGF1	3	46576012	3_32	0	0.00791109837380555	5.1978698517419	1.29410990046918e-07	0.418578735715625	1
ENSG00000261603.1	PRSS46	3	46736764	3_33	0	0.00813652102279294	10.6929295577328	2.73806926558712e-07	-1.11491555322878	1
ENSG00000188086.13	PRSS45	3	46744963	3_33	0	0.00474494392165592	5.90365027219098	8.81577870762127e-08	-0.355431342250611	2
ENSG00000178055.11	PRSS42	3	46834226	3_33	0	0.0855206702585193	32.9416011944115	8.86593973178909e-06	-3.0286895926334	1
ENSG00000160801.13	PTH1R	3	46877889	3_33	0	0.00605633947433715	8.18706236328217	1.56044074880586e-07	1.02713930806676	1
ENSG00000160796.16	NBEAL2	3	46979634	3_33	0	0.00431083417375033	5.33534374641978	7.23823528602992e-08	0.810787876586948	2
ENSG00000181555.20	SETD2	3	47164415	3_33	0	0.0123140604280801	14.8914217970998	5.77093814301366e-07	-1.77182424949273	1
ENSG00000114648.11	KLHL18	3	47287254	3_33	0	0.00422390391755756	4.91522951998909	6.53381459404964e-08	-0.20366361191152	1
ENSG00000076201.14	PTPN23	3	47380662	3_33	0	0.00487264646265129	6.06376267853083	9.29856800100083e-08	-0.0568758413586133	1
ENSG00000114650.18	SCAP	3	47476835	3_33	0	0.00510931251197277	6.4546315680207	1.03786985626184e-07	-0.140468114245647	1
ENSG00000163832.15	ELP6	3	47513447	3_33	0	0.0053377054947118	7.02661376819299	1.18034690105243e-07	-0.796264305472925	1
ENSG00000164045.11	CDC25A	3	48188134	3_34	0	0.0058054370256857	22.4147002683119	4.09521613755626e-07	4.76484843428241	1
ENSG00000172113.8	NME6	3	48301516	3_34	0	0.00628325589413503	23.5467767905672	4.65613097104091e-07	-4.76489462552354	2
ENSG00000164049.14	FBXW12	3	48372047	3_34	0	0.00464923664773065	7.18761742431212	1.05166054051182e-07	1.08517656975659	1
ENSG00000164050.12	PLXNB1	3	48429347	3_34	0	0.00648206757078684	9.36138998040991	1.90968996171579e-07	-0.670148339546331	1
ENSG00000232112.3	TMA7	3	48440024	3_34	0	0.00632119415039878	9.18359517791507	1.82692548695743e-07	-0.689461196844622	1
ENSG00000164053.19	ATRIP	3	48446507	3_34	0	0.00417278902244511	5.89942657211141	7.747207726363e-08	0.593321321547253	2
ENSG00000213689.11	TREX1	3	48465783	3_34	0	0.00508477815251096	7.61816540206768	1.21907768269317e-07	-0.680600844344485	2
ENSG00000164054.15	SHISA5	3	48506736	3_34	0	0.00435112059531972	6.14505382747593	8.41464474658975e-08	-0.756948200775991	1
ENSG00000114268.11	PFKFB4	3	48562408	3_34	0	0.00363137144477055	5.80326171629855	6.63211128202845e-08	0.772752784706326	1
ENSG00000114270.17	COL7A1	3	48595323	3_34	0	0.00796393629103587	13.5140379449465	3.38705216073425e-07	1.755011479617	1
ENSG00000183396.3	TMEM89	3	48621576	3_34	0	0.00585372686884289	10.4603923122403	1.92703410615755e-07	-1.71454395574427	1
ENSG00000114302.15	PRKAR2A	3	48847779	3_34	0	0.0046217502459226	8.29355487925429	1.20630233774448e-07	1.74265028469255	1
ENSG00000178467.17	P4HTM	3	48971953	3_34	0	0.0057391606324837	10.3593961643328	1.87107758337083e-07	1.22844487147101	1
ENSG00000178252.17	WDR6	3	49007334	3_34	0	0.00677004811358373	16.0810153313174	3.42621170806021e-07	-3.64752779346565	1
ENSG00000198218.10	QRICH1	3	49088219	3_34	0	0.00409610787339698	9.33328032082261	1.2031358537341e-07	-2.6716767418339	1
ENSG00000172053.17	QARS	3	49106005	3_34	0	0.0037500167735266	7.69912846486424	9.08623050686286e-08	-2.40008994964861	1
ENSG00000177352.9	CCDC71	3	49165349	3_34	0	0.0120224054990262	21.3445333688574	8.07582706584022e-07	-3.89150670025693	1
ENSG00000185909.14	KLHDC8B	3	49171432	3_34	0	0.165190889889671	47.6077863462583	2.47498775537546e-05	-4.87307901015126	2
ENSG00000173421.16	CCDC36	3	49199901	3_34	0	0.0109471743397935	20.3069288249082	6.99608785891123e-07	3.82604134623582	1
ENSG00000188315.7	C3orf62	3	49277527	3_34	0	0.00496314816157573	8.95765245288127	1.39913758138535e-07	1.79199055766764	1
ENSG00000067560.10	RHOA	3	49413016	3_35	1	0.0428376717667892	43.6069597503715	5.87882647750777e-06	-4.03856303832585	1
ENSG00000145022.4	TCTA	3	49412205	3_35	0	0.00430832998384179	13.4730321265227	1.82676750832284e-07	2.39183115058527	2
ENSG00000145020.15	AMT	3	49421819	3_35	0	0.00412043064593104	6.66711560596548	8.6454891088028e-08	1.04764355695597	2
ENSG00000145029.13	NICN1	3	49429438	3_35	0	0.00428864747915958	14.3116415754486	1.93160701565309e-07	2.45310750978554	1
ENSG00000164068.15	RNF123	3	49687375	3_35	0	0.00542509673155056	13.8102552397777	2.3578608157001e-07	-2.58227785228305	1
ENSG00000173540.12	GMPPB	3	49724172	3_35	0	0.0123520425032971	37.2710248049839	1.44883552223607e-06	-4.1517944296217	1
ENSG00000185614.4	FAM212A	3	49803410	3_35	0	0.266065152090432	21.3998984204035	1.79187900953079e-05	3.17266697766731	1
ENSG00000183763.8	TRAIP	3	49856597	3_35	0	0.00648864914060121	20.5097208063774	4.18815757737972e-07	-2.51868868838544	1
ENSG00000164078.12	MST1R	3	49903379	3_35	0	0.00357567305524953	4.9658646926469	5.5880676805052e-08	0.292155316842476	1
ENSG00000004534.14	RBM6	3	49940636	3_35	0	0.0041783629693497	15.994084503937	2.10317070500765e-07	2.0340209490806	1
ENSG00000012171.19	SEMA3B	3	50267465	3_35	0	0.0124771500627939	15.8967077521715	6.24211207815552e-07	-1.32278666432295	1
ENSG00000179564.3	LSMEM2	3	50278688	3_35	0	0.0114253995341349	16.322102272015	5.86889668406322e-07	-1.7941906525052	1
ENSG00000214706.10	IFRD2	3	50294496	3_35	0	0.0118087605962028	16.6211187816709	6.17694230548795e-07	1.81227622800894	1
ENSG00000243477.5	NAT6	3	50299601	3_35	0	0.00513037903662317	9.21711824886373	1.48817356326112e-07	-0.946828953275047	1
ENSG00000186792.16	HYAL3	3	50295266	3_35	0	0.00922644666688599	13.3771563732686	3.8842507043989e-07	1.82320347712524	2
ENSG00000114735.9	HEMK1	3	50569633	3_35	0	0.00364225733606449	5.54333729283766	6.35405405474607e-08	0.393508777697233	1
ENSG00000114738.10	MAPKAPK3	3	50611291	3_35	0	0.00383422074132622	7.52493124209447	9.08005798368936e-08	-1.72429247858103	2
ENSG00000259956.1	RBM15B	3	51391456	3_35	0	0.00361730286914053	4.8661043987088	5.53955997500793e-08	-0.144437334880974	1
ENSG00000164082.14	GRM2	3	51707122	3_35	0	0.00412168855758766	7.81427613128096	1.01361469929981e-07	1.42740464817948	1
ENSG00000243989.8	ACY1	3	51982820	3_36	0	0.00217840329538632	7.46742730080023	5.11939054744267e-08	0.917599629568622	1
ENSG00000164087.7	POC1A	3	52154292	3_36	0	0.00536519335586227	16.1303653612036	2.72357009081115e-07	1.82294811002752	1
ENSG00000247596.8	TWF2	3	52220261	3_36	0	0.00271931225338629	9.59807442841059	8.21395211455734e-08	-1.41705517216039	1
ENSG00000164088.17	PPM1M	3	52245935	3_36	0	0.00205641597231299	6.91388348403778	4.47447409860655e-08	-1.05177089280233	1
ENSG00000168237.17	GLYCTK	3	52286212	3_36	0	0.00219718655575141	7.55024845366206	5.22080112129797e-08	1.45150142629668	1
ENSG00000010319.6	SEMA3G	3	52444898	3_36	0	0.00453385986409982	14.5114709683583	2.07056325939215e-07	2.00445821245379	1
ENSG00000114854.7	TNNC1	3	52454186	3_36	0	0.00165532403478474	4.82995541341511	2.51614182127202e-08	-0.117197553789492	2
ENSG00000010322.15	NISCH	3	52455611	3_36	0	0.00180575293041141	5.66532685994187	3.21952849659753e-08	-0.719281758775622	1
ENSG00000010327.10	STAB1	3	52495757	3_36	0	0.00166238484060965	4.87083970899188	2.54826378055591e-08	0.0157632639713126	1
ENSG00000163938.16	GNL3	3	52685800	3_36	0	0.00363052058996005	12.3730428044372	1.41369067460886e-07	2.41999756966903	1
ENSG00000016864.18	GLT8D1	3	52699090	3_36	0	0.0221891375283533	29.8205297422498	2.0824028513225e-06	3.03146110726125	2
ENSG00000114904.12	NEK4	3	52771077	3_36	0	0.0143025328377424	25.5625929771607	1.15060652414662e-06	3.39169625348922	1
ENSG00000162267.12	ITIH3	3	52794612	3_36	0	0.00519850659368548	15.8218123442713	2.58847397029616e-07	2.71208047504546	1
ENSG00000055955.15	ITIH4	3	52836602	3_36	0	0.00170190657950664	5.09575100494843	2.72931014648102e-08	-0.647690531177863	1
ENSG00000213533.11	TMEM110	3	52897955	3_36	0	0.00165077470262398	4.80347105518073	2.495467721155e-08	-0.878739766639018	1
ENSG00000163935.13	SFMBT1	3	53048921	3_36	0	0.00168784326472105	5.0171656661323	2.66501421778203e-08	-1.1943534865538	1
ENSG00000163933.9	RFT1	3	53105491	3_36	0	0.0219023256322323	29.6940760883196	2.04676990324169e-06	3.2885861121076	1
ENSG00000272886.5	DCP1A	3	53347519	3_36	0	0.00374639948269429	12.6772805955677	1.49468322869909e-07	1.51654915101701	1
ENSG00000016391.10	CHDH	3	53846340	3_36	0	0.0020482366504021	6.87546417552568	4.43191201773647e-08	0.703844992629499	1
ENSG00000157445.14	CACNA2D3	3	54123043	3_37	0	0.00814036412165675	5.20134566023521	1.33250399985252e-07	-0.238361552504046	1
ENSG00000180376.16	CCDC66	3	56557031	3_39	0	0.0102214355817419	10.3559640689129	3.33128204891919e-07	-1.69051460630458	2
ENSG00000163946.13	FAM208A	3	56682894	3_39	0	0.00731134053234428	7.12912975718898	1.64037259496584e-07	-1.20563949509324	1
ENSG00000144730.17	IL17RD	3	57170417	3_39	0	0.0285864421871255	20.2977817809552	1.82607100275107e-06	-2.25892697071421	1
ENSG00000239388.8	ASB14	3	57292659	3_39	0	0.00643948181778187	5.90712427058848	1.19711535766135e-07	-0.691375040468929	1
ENSG00000168374.10	ARF4	3	57598389	3_39	0	0.0123738424188372	12.198330897069	4.75022263427572e-07	-1.7111012500307	2
ENSG00000174839.12	DENND6A	3	57692733	3_39	0	0.011794321753289	11.7357390810882	4.35604532861907e-07	1.43031193082059	1
ENSG00000163686.14	ABHD6	3	58237077	3_40	0	0.0329096351393732	26.4147354300207	2.73576195832328e-06	-2.30469339871512	1
ENSG00000163684.11	RPP14	3	58306531	3_40	0	0.00594270683026743	9.88307250883774	1.8483544661058e-07	-1.10679752869975	1
ENSG00000168297.15	PXK	3	58332534	3_40	0	0.00943131906690153	14.3291930297305	4.25307600957375e-07	1.84126326012498	2
ENSG00000168291.12	PDHB	3	58434315	3_40	0	0.00556017204296155	9.24304119344561	1.61738008760671e-07	-1.30972703409296	2
ENSG00000168306.12	ACOX2	3	58548942	3_40	0	0.00627274154411273	10.4030598755361	2.05365489866902e-07	1.17397470234515	1
ENSG00000144724.19	PTPRG	3	61561600	3_41	0	0.00789235878552241	8.98465316582663	2.23160389320618e-07	0.968583688839327	1
ENSG00000163618.17	CADPS	3	62875367	3_42	0	0.0190093929898721	17.0384181988735	1.01931049638455e-06	-1.7858260432012	2
ENSG00000163634.11	THOC7	3	63863496	3_43	0	0.0484578259658683	26.633782223187	4.06168036841089e-06	-2.47485148833068	1
ENSG00000163635.17	ATXN7	3	63865619	3_43	0	0.0601845471061282	28.7607662790518	5.44746468315092e-06	-2.63469004312178	1
ENSG00000163636.10	PSMD6	3	64024193	3_43	0	0.00537777200452994	5.36618544429086	9.08190671192918e-08	-0.590701825960467	2
ENSG00000163638.13	ADAMTS9	3	64688923	3_43	0	0.00524444478752717	5.12474297250494	8.45825121621444e-08	-0.255902685657533	1
ENSG00000144741.17	SLC25A26	3	66236632	3_45	0	5.55111512312578e-16	407.355185760172	7.11643451272683e-19	2.71528103559593	1
ENSG00000144749.13	LRIG1	3	66501565	3_45	0	0	10.620134527404	0	-0.970715848840832	1
ENSG00000163376.11	KBTBD8	3	66998338	3_45	0	0	10.6867657171265	0	1.39012142306814	1
ENSG00000183662.10	FAM19A1	3	68003750	3_45	0	0	8.52682955164527	0	-1.00214963003885	1
ENSG00000163378.13	EOGT	3	69013777	3_46	0	0.0118428205400153	9.41118482523495	3.5075867795267e-07	1.0069229682917	1
ENSG00000163380.15	LMOD3	3	69102350	3_46	0	0.0292463228647426	18.1553108010365	1.67102878766864e-06	1.99514914567022	1
ENSG00000187098.14	MITF	3	69817228	3_47	0	0.00888854878286904	5.69529389973323	1.59314745559632e-07	0.801557985884755	1
ENSG00000163412.12	EIF4E3	3	71765280	3_48	0	0.00631527659434228	12.6415957119845	2.51248366708313e-07	1.33500599103021	1
ENSG00000170837.2	GPR27	3	71735170	3_48	0	0.00495805308386421	10.3492689443329	1.61484119177697e-07	1.13798342999004	2
ENSG00000163421.8	PROK2	3	71695344	3_48	0	0.00288234287320477	5.16808388168488	4.68796293500597e-08	-0.342828286696652	2
ENSG00000144736.13	SHQ1	3	72861735	3_49	0	0.00833063589376171	8.24759742248099	2.16229319300518e-07	-0.902196968245315	2
ENSG00000172986.12	GXYLT2	3	72887991	3_49	0	0.010375560707977	10.3622561851667	3.38356773229628e-07	1.17348033373087	1
ENSG00000113805.8	CNTN3	3	74520712	3_50	0	0	51.4729353058388	0	-0.996443003407958	1
ENSG00000185008.17	ROBO2	3	75906907	3_51	0	0.00763719812640296	5.51388150758588	1.32525807759911e-07	0.301561695980742	1
ENSG00000169855.19	ROBO1	3	79767741	3_54	0	0.00307080002641136	4.88792054566901	4.72372544192584e-08	0.361904654882412	1
ENSG00000114480.12	GBE1	3	81128553	3_54	0	0.0876687965985291	37.3910112289634	1.03162350687806e-05	-3.00220299423031	2
ENSG00000206538.8	VGLL3	3	86988393	3_57	0	0.0143073923873742	14.6787043288379	6.60932616335065e-07	-1.59803581771447	1
ENSG00000083937.8	CHMP2B	3	87227121	3_57	0	0.00542704894730595	5.13199946605511	8.76514923488896e-08	0.331361422796775	2
ENSG00000175105.6	ZNF654	3	88058839	3_58	1	0.0446519157809175	19.6498317058735	2.76126384070654e-06	-3.37748567053608	1
ENSG00000163320.10	CGGBP1	3	88122078	3_58	0	0.00957421204080444	14.8528146226894	4.47528580601311e-07	2.20292653130293	1
ENSG00000178750.2	STX19	3	94032097	3_59	0	0.00643247995764207	8.79948288168155	1.78133075505048e-07	-0.824683323815985	1
ENSG00000178700.7	DHFR2	3	94062771	3_59	0	0.00460264051732184	5.58016211117048	8.08281885549747e-08	0.595418951187702	1
ENSG00000178694.9	NSUN3	3	94062771	3_59	0	0.00460264051732184	5.58016211117048	8.08281885549747e-08	-0.595418951187702	1
ENSG00000080200.9	CRYBG3	3	97822174	3_61	0	0.0140485153597841	13.5291816960714	5.98151138498867e-07	1.56664149901782	1
ENSG00000231861.2	OR5K2	3	98507518	3_62	0	0.00827181633393315	5.00552506013724	1.30304524734087e-07	-0.0241917927117156	1
ENSG00000080822.16	CLDND1	3	98523270	3_62	0	0.00866788492765169	5.45594947711088	1.48830674794585e-07	-0.443824019857709	1
ENSG00000057019.15	DCBLD2	3	98899539	3_62	0	0.00977831180337896	6.61713961535491	2.03630652660333e-07	1.16889546098423	2
ENSG00000144810.15	COL8A1	3	99637517	3_62	0	0.00810978053373479	4.81510391902235	1.22892036073181e-07	0.610378881239431	2
ENSG00000036054.12	TBC1D23	3	100261437	3_63	0	0.0112288980609149	11.0515581057714	3.90543689092772e-07	1.74175189937158	1
ENSG00000114021.11	NIT2	3	100334239	3_63	0	0.0194296321380704	16.3456653099366	9.99484708372158e-07	2.19781998871789	1
ENSG00000154174.7	TOMM70	3	100410524	3_63	0	0.00624631268051745	5.40353943698082	1.06221155059856e-07	-0.725185187748297	1
ENSG00000206535.7	LNP1	3	100401425	3_63	0	0.00586669204102974	4.80029967650423	8.86279320062218e-08	0.0871336668959122	2
ENSG00000181458.10	TMEM45A	3	100492450	3_63	0	0.00744394636529411	7.09161727573415	1.6613360852659e-07	-1.2685615883302	1
ENSG00000114354.13	TFG	3	100709093	3_63	0	0.00938872353601694	9.32655134363796	2.75572965595662e-07	-0.77458912194059	2
ENSG00000154175.16	ABI3BP	3	100995762	3_64	0	0.00689573474031779	7.8276023758778	1.69870622043262e-07	-0.997410780299299	1
ENSG00000174173.6	TRMT10C	3	101561866	3_64	0	0.0345919350001486	23.413180490016	2.5488497946757e-06	2.47386439253354	1
ENSG00000144815.15	NXPE3	3	101778725	3_64	0	0.00503687055282875	4.80578951611569	7.61788669751325e-08	0.107207603948942	2
ENSG00000144802.11	NFKBIZ	3	101828889	3_64	0	0.00504441213009954	4.82017982563208	7.65213768565606e-08	-0.190501830131378	1
ENSG00000114423.18	CBLB	3	105869225	3_66	0	0.00500224061122723	6.92081311918392	1.08950862766467e-07	-0.595490070377607	1
ENSG00000138483.2	CCDC54	3	107377044	3_67	0	0.0174737593480204	18.0584429957069	9.9306031429007e-07	1.9909633903541	1
ENSG00000114455.13	HHLA2	3	108296400	3_67	0	0.00548071294661567	6.88441433834988	1.18744370783879e-07	-0.889223393209777	1
ENSG00000138472.10	GUCA1C	3	108950181	3_67	0	0.00595479756496931	7.68244240997987	1.43971088817025e-07	0.963057251573197	1
ENSG00000114439.18	BBX	3	107327818	3_67	0	0.0104785998429534	13.1236461856676	4.32779561736792e-07	-1.49309766403501	1
ENSG00000114446.4	IFT57	3	108222767	3_67	0	0.0115543032865804	14.0656580351712	5.11461315557616e-07	-1.53367014024512	1
ENSG00000198919.12	DZIP3	3	108592937	3_67	0	0.0226338578082531	20.561783858844	1.4646314197307e-06	1.91563380330519	1
ENSG00000163519.13	TRAT1	3	108822467	3_67	0	0.00443964504234362	4.85865806693236	6.7884958802404e-08	-0.0632943065113157	1
ENSG00000172139.14	SLC9C1	3	112294511	3_69	0	0.00589968739078073	6.14275355259889	1.14051516830445e-07	-0.54951457216763	1
ENSG00000177707.10	NECTIN3	3	111070094	3_69	0	0.0098318945626864	11.059503295955	3.42201420978217e-07	1.37347986980803	1
ENSG00000177494.5	ZBED2	3	111595007	3_69	0	0.00609502640277937	6.45612321423044	1.23838697389589e-07	-0.590141445910353	1
ENSG00000144827.8	ABHD10	3	111978835	3_69	0	0.00529243999686369	5.09796971454775	8.49106504405052e-08	0.238767593657436	1
ENSG00000174500.12	GCSAM	3	112133043	3_69	0	0.00598071010705736	6.27397174679449	1.18087596812144e-07	0.577130353874742	2
ENSG00000144848.10	ATG3	3	112561859	3_69	0	0.0052248850567731	4.97441861190162	8.17952424562988e-08	-0.187497067781608	2
ENSG00000138459.8	SLC35A5	3	112561371	3_69	0	0.00514395550450475	4.82429048732057	7.8097948751495e-08	0.108361574834206	1
ENSG00000091986.15	CCDC80	3	112649146	3_69	0	0.00687052487623241	7.60854173345015	1.6451303603266e-07	0.789708784105966	1
ENSG00000163606.10	CD200R1	3	112974275	3_69	0	0.00669278091245396	7.35630522728795	1.54944199636757e-07	0.846097660799833	1
ENSG00000163608.14	NEPRO	3	113018940	3_69	0	0.0483416397705299	26.4959048775319	4.03096574388953e-06	-2.45014907065245	1
ENSG00000206530.10	CFAP44	3	113441898	3_70	0	0.0140397082415811	12.6272093135793	5.57923219433993e-07	-1.35654029459172	1
ENSG00000072858.10	SIDT1	3	113532232	3_70	0	0.0103171787520829	9.65604618434885	3.1352289671348e-07	-1.10954779711004	1
ENSG00000114573.9	ATP6V1A	3	113746914	3_70	0	0.0329852389873958	20.8967975927954	2.16924370006229e-06	-2.85787445570411	1
ENSG00000178075.19	GRAMD1C	3	113896396	3_70	0	0.00841007045427056	7.68714383628031	2.03457458459151e-07	0.737613014255881	1
ENSG00000174255.6	ZNF80	3	114237607	3_71	0	0.00942264598133691	9.6758824904631	2.86927671294933e-07	1.03954831952515	1
ENSG00000181847.11	TIGIT	3	114276614	3_71	0	0.00786309292219301	7.93338848352876	1.96318443934121e-07	-0.766818103037901	1
ENSG00000113845.9	TIMMDC1	3	119498467	3_74	0	0.0137646975189385	16.1297166797619	6.98718729467134e-07	-1.56510051035539	1
ENSG00000163424.8	C3orf30	3	119146065	3_74	0	0.0439118552962653	27.3813939468589	3.7839580581346e-06	-2.86015249973929	2
ENSG00000144847.12	IGSF11	3	119146150	3_74	0	0.0439181932069728	27.3828042329505	3.78469912841831e-06	2.86022245704361	1
ENSG00000163389.10	POGLUT1	3	119469366	3_74	0	0.00668286533291951	9.16779216610511	1.92813058045768e-07	0.96015123579864	2
ENSG00000144843.11	ADPRH	3	119579733	3_74	0	0.00737879854517354	10.1212012724716	2.35031833508695e-07	-1.10835561408889	1
ENSG00000144837.8	PLA1A	3	119598432	3_74	0	0.0279664735947197	22.9885831802172	2.02329350532035e-06	2.30789610231032	1
ENSG00000121577.13	POPDC2	3	119665057	3_74	0	0.00577920394099807	7.77001611632556	1.41318465734773e-07	0.792924022378122	1
ENSG00000138495.6	COX17	3	119657355	3_74	0	0.00578850666604847	7.7854953139551	1.41827928281999e-07	-0.985327343794152	2
ENSG00000183833.16	MAATS1	3	119702856	3_74	0	0.00683617849761331	9.38606248973911	2.01932307916216e-07	-0.895880700944849	2
ENSG00000144852.17	NR1I2	3	119827350	3_74	0	0.00459848230409243	5.5721327624045	8.06389656903478e-08	-0.253605099551336	1
ENSG00000175697.10	GPR156	3	120285335	3_74	0	0.00500494614962055	6.3865768718117	1.00595030507341e-07	-0.925954557304374	2
ENSG00000144840.8	RABL3	3	120743477	3_74	0	0.00499599751630564	6.36937645938481	1.00144731369242e-07	-0.638389163891777	1
ENSG00000153767.9	GTF2E1	3	120742872	3_74	0	0.0171931237571095	18.2774890990987	9.88963575753645e-07	-1.77878334250347	1
ENSG00000145103.12	ILDR1	3	122021982	3_75	0	0	13.5281557711824	0	0.0221990026580648	1
ENSG00000051341.13	POLQ	3	121546196	3_75	0	0	27.8568734839857	0	0.314436104264739	1
ENSG00000180353.10	HCLS1	3	121659058	3_75	0	0	98.627207470036	0	2.2667483469918	1
ENSG00000173230.15	GOLGB1	3	121749947	3_75	0	0	144.041428453699	0	2.23753920990725	1
ENSG00000173226.16	IQCB1	3	121788384	3_75	0	0	96.5548034779061	0	-2.34990121422508	1
ENSG00000145088.8	EAF2	3	121835057	3_75	0	0	37.2417179084341	0	-1.76523312855814	1
ENSG00000160124.9	CCDC58	3	122381494	3_76	0	0.00610157648201137	12.4347534723749	2.38774647515537e-07	-2.56283513072298	1
ENSG00000196981.3	WDR5B	3	122416395	3_76	0	0.00548485386196296	8.50024898761327	1.46725528199039e-07	-1.2945653566475	2
ENSG00000114030.12	KPNA1	3	122514800	3_76	0	0.0124275835870296	18.2933479082473	7.15465769797883e-07	-2.68450225517743	1
ENSG00000138496.16	PARP9	3	122564888	3_76	0	0.0139510970882156	20.0908818862795	8.82096980001377e-07	3.00860965240652	1
ENSG00000163840.9	DTX3L	3	122564888	3_76	0	0.0139510970882156	20.0908818862795	8.82096980001377e-07	3.00860965240652	1
ENSG00000173200.12	PARP15	3	122577791	3_76	0	0.00510389619707619	8.13911108303938	1.30733769218658e-07	-1.55555798063204	2
ENSG00000173193.13	PARP14	3	122687418	3_76	0	0.00626602278745758	7.91960623501303	1.56172489209523e-07	0.676781725375185	1
ENSG00000169087.10	HSPBAP1	3	122793695	3_76	0	0.0142703780075922	18.4029382216244	8.26478611985834e-07	-2.18378621879488	1
ENSG00000138463.8	DIRC2	3	122795125	3_76	0	0.00910472971325038	11.3547740048299	3.25352783187679e-07	-1.09131001002246	1
ENSG00000082684.14	SEMA5B	3	123028920	3_76	0	0.0091329449139238	12.1317987970381	3.48694430660687e-07	-1.38613767003811	1
ENSG00000121542.11	SEC22A	3	123202292	3_76	0	0.00795169980630539	10.5304706313749	2.63521910911612e-07	1.16010766088736	1
ENSG00000206527.9	HACD2	3	123585847	3_76	0	0.0109575497844463	12.9080288109958	4.4512537470985e-07	1.78844767839291	1
ENSG00000082781.11	ITGB5	3	124902344	3_77	0	0.00595825901432501	27.7078057305618	5.19553753096062e-07	4.87824528187917	1
ENSG00000163885.11	CFAP100	3	126394860	3_78	0	0.0059924637114892	5.87134556823935	1.10726616361359e-07	0.522192511683381	2
ENSG00000144909.7	OSBPL11	3	125594988	3_78	0	0.00734767586392737	7.83301970074919	1.81129080347887e-07	1.12560305116626	1
ENSG00000189366.9	ALG1L	3	125977496	3_78	0	0.0344405784425793	22.7631943078458	2.46724692423396e-06	-2.81564301866251	2
ENSG00000114547.9	ROPN1B	3	125966963	3_78	0	0.0120492478132596	12.5972673910284	4.77689019066307e-07	-1.93528965253829	2
ENSG00000114544.16	SLC41A3	3	126082224	3_78	0	0.0070044902366232	7.37277715712854	1.625236680385e-07	-0.88452852887525	2
ENSG00000070476.14	ZXDC	3	126475233	3_78	0	0.00556019930776808	5.15108802518875	9.01360048084585e-08	-0.210287922531753	1
ENSG00000197763.14	TXNRD3	3	126655148	3_79	0	0.0565954594678021	29.3415219156959	5.22604566521081e-06	-2.97537952866271	2
ENSG00000073111.13	MCM2	3	127262298	3_79	0	0.0055378262606125	6.8338420144776	1.19100403987522e-07	-0.668863389672728	1
ENSG00000187715.13	KBTBD12	3	127915717	3_79	0	0.0080705511377489	10.4580825793944	2.65622117297669e-07	1.25446683380994	1
ENSG00000175792.11	RUVBL1	3	128145317	3_79	0	0.00718747354429794	9.34252937614709	2.11324429363229e-07	-1.27729379448148	2
ENSG00000132394.10	EEFSEC	3	128153759	3_79	0	0.0259588695449304	21.7396375756765	1.77601671664575e-06	-2.70962268805488	2
ENSG00000163902.11	RPN1	3	128680780	3_80	0	0.0062495479685053	5.40323028744276	1.06270092166438e-07	0.0542626193271881	1
ENSG00000240682.9	ISY1	3	129161573	3_80	0	0.00832907863028143	8.16803480367688	2.14103375991176e-07	0.978190905695971	1
ENSG00000181789.14	COPG1	3	129249281	3_80	0	0.0065738288005075	5.89001122832006	1.21855037066545e-07	-0.435425740842562	1
ENSG00000183624.13	HMCES	3	129279274	3_80	0	0.00787926854913157	7.633451955628	1.89284849019325e-07	-0.75654717333164	1
ENSG00000172771.11	EFCAB12	3	129428575	3_80	0	0.00652691625706359	5.82111263341113	1.19570216838212e-07	0.358411140147817	2
ENSG00000196455.7	PIK3R4	3	130746630	3_81	0	0.0125753640099974	6.69337302190728	2.64895492126552e-07	-0.83828540382355	1
ENSG00000114670.13	NEK11	3	131027137	3_81	0	0.0206997873642583	11.5080491858932	7.49681109051074e-07	1.44549235387124	1
ENSG00000034533.11	ASTE1	3	131028108	3_81	0	0.0206289289865138	11.4748637767074	7.44960409560907e-07	-1.44268383011945	1
ENSG00000198585.11	NUDT16	3	131381465	3_81	0	0.0130131518842495	7.02349379669766	2.87636950390902e-07	0.919178943729968	1
ENSG00000114686.8	MRPL3	3	131502955	3_81	0	0.0111259748240282	5.51251467006027	1.93017552685967e-07	0.456840089716952	1
ENSG00000014257.15	ACPP	3	132317024	3_82	0	0.0103838655275217	8.69380223042982	2.84104285968553e-07	-0.923130019495554	1
ENSG00000138246.15	DNAJC13	3	132417408	3_82	0	0.00702106662801572	4.92506983726384	1.08823943915922e-07	-0.140682570923672	1
ENSG00000129048.6	ACKR4	3	132597261	3_82	0	0.00877957547184294	7.0769524152555	1.9553691799435e-07	-0.716757983483417	1
ENSG00000240303.7	ACAD11	3	132682969	3_82	0	0.00831025396801821	6.54788681559793	1.71247576400161e-07	-0.643043021180928	1
ENSG00000113971.19	NPHP3	3	132717480	3_82	0	0.00975728467008308	8.09405678457889	2.48544522438596e-07	0.820411071456723	2
ENSG00000091527.15	CDV3	3	133573338	3_83	0	0	24.6954056992326	0	0.807476768851054	1
ENSG00000091513.14	TF	3	133746439	3_83	0	0	16.4232445991849	0	1.51729280044118	1
ENSG00000163785.12	RYK	3	134250508	3_83	0	0	468.43665892688	0	0.238937323779393	1
ENSG00000182923.16	CEP63	3	134484758	3_83	0	0	15.1069125784136	0	1.24288437408776	1
ENSG00000129055.12	ANAPC13	3	134487078	3_83	0	0	60.0052176162682	0	2.28218251610838	1
ENSG00000073711.10	PPP2R3A	3	135966448	3_84	0	0.0123760153609057	9.3325301599604	3.63487278258608e-07	-1.22538618102323	1
ENSG00000174579.3	MSL2	3	136066029	3_84	0	0.00799305441377018	5.11983636656809	1.28788719158777e-07	-0.190728447344214	2
ENSG00000118007.12	STAG1	3	136752490	3_84	0	0.0577278247331774	24.2912708701334	4.41310645133405e-06	-3.29914209298272	1
ENSG00000168917.8	SLC35G2	3	136818202	3_84	0	0.00783989958223808	4.93347780950337	1.2172300149709e-07	-0.243165532845537	1
ENSG00000158092.6	NCK1	3	136862055	3_84	0	0.0682807583128758	25.9446525122573	5.57513217048719e-06	-2.20255779556059	1
ENSG00000114113.6	RBP2	3	139479422	3_85	0	0.0107811341082434	11.8484533038822	4.0200835880717e-07	-1.50058980971557	1
ENSG00000066405.12	CLDN18	3	137998902	3_85	0	0.00606650690177635	6.30235731610424	1.2032356525994e-07	0.499713291009556	1
ENSG00000158163.14	DZIP1L	3	138115664	3_85	0	0.00527296415730283	5.00536326454876	8.30614283006536e-08	0.230670485110922	1
ENSG00000118017.3	A4GNT	3	138108525	3_85	0	0.00524207758753625	5.00904551385314	8.2635640222054e-08	0.478104788326178	2
ENSG00000114098.17	ARMC8	3	138187690	3_85	0	0.0214567099303343	17.8694424849296	1.20665497213545e-06	-2.68233200275848	2
ENSG00000181322.13	NME9	3	138329935	3_85	0	0.00580130088798236	5.85191782131424	1.06839681178491e-07	-0.396286744139308	1
ENSG00000158220.13	ESYT3	3	138434098	3_85	0	0.00608956825683715	6.36754613651461	1.22030271300646e-07	-0.527761855346818	2
ENSG00000114107.8	CEP70	3	138594051	3_85	0	0.00626736686601537	6.83962001582804	1.34904384723202e-07	0.908816768421135	1
ENSG00000051382.8	PIK3CB	3	138834445	3_85	0	0.00541811521793789	5.53181601825462	9.43245924562333e-08	0.972167836136137	1
ENSG00000184432.9	COPB2	3	139389874	3_85	0	0.0147305703256158	14.8571088752909	6.88751950007878e-07	1.74456305071282	1
ENSG00000114115.9	RBP1	3	139539666	3_85	0	0.00894432685351765	10.1190045214461	2.84835702688359e-07	-1.10705714810517	1
ENSG00000163864.15	NMNAT3	3	139677984	3_85	0	0.0178759834402289	16.7174274833888	9.40477403451367e-07	-1.66564685821691	1
ENSG00000155893.12	PXYLP1	3	141228805	3_86	0	0.0100972831764384	4.80260276615032	1.52612524511937e-07	0.00738366480785772	1
ENSG00000155903.11	RASA2	3	141486623	3_86	0	0.0129088038254938	7.1709726790912	2.91321838756913e-07	0.900051574540329	1
ENSG00000114125.13	RNF7	3	141737961	3_87	0	0.00559078980766103	6.27708618740952	1.104435175588e-07	0.605027563779684	1
ENSG00000114126.17	TFDP2	3	142149100	3_87	0	0.00989271230872368	11.770126398003	3.66442198344499e-07	1.91385228686418	1
ENSG00000175054.14	ATR	3	142579130	3_87	0	0.0141953536929238	15.2529086814093	6.81408994311552e-07	-1.84210199545523	1
ENSG00000120756.12	PLS1	3	142596272	3_87	0	0.0101178288819945	11.9875092997564	3.81702725429902e-07	-1.67622105021738	1
ENSG00000163710.7	PCOLCE2	3	142860494	3_87	0	0.00489221862154365	4.99343255995901	7.68801140355553e-08	0.111484058539131	1
ENSG00000175040.5	CHST2	3	143118430	3_87	0	0.0257723562311415	21.0205521762556	1.70493261725031e-06	-2.34582794668918	1
ENSG00000181744.8	C3orf58	3	143971366	3_88	0	0	34.2481271737396	0	-0.321999370839119	1
ENSG00000152952.11	PLOD2	3	147101705	3_91	0	0.00950288493678908	13.3358072411066	3.98826267337106e-07	-1.44017442917771	1
ENSG00000071794.15	HLTF	3	149087412	3_91	0	0.00411404560807416	5.2803776596875	6.83664549299467e-08	-0.312761975726079	2
ENSG00000047457.13	CP	3	149222231	3_91	0	0.120586046694607	38.1683072409157	1.44846808512471e-05	-3.43784752160748	2
ENSG00000169908.11	TM4SF1	3	149378008	3_92	0	0.00981715964833663	9.90053435170186	3.05881676814448e-07	-1.12203980082611	1
ENSG00000169903.6	TM4SF4	3	149473596	3_92	0	0.00801294994245805	7.88744833011602	1.9890144150174e-07	-0.690941449334588	1
ENSG00000114744.8	COMMD2	3	149750743	3_92	0	0.00950693958903148	9.30585607312494	2.78423596591768e-07	0.683403536983813	1
ENSG00000082996.19	RNF13	3	149812676	3_92	0	0.0240168251397895	18.7477008034561	1.4170089187538e-06	-2.26965529456856	2
ENSG00000144895.11	EIF2A	3	150546641	3_93	0	0.0373666578713654	21.0901610550214	2.48012246138516e-06	2.1316566844624	1
ENSG00000120742.10	SERP1	3	150601897	3_93	0	0.0608164373273706	25.8584749518827	4.94917552978895e-06	-2.39679807519352	1
ENSG00000163645.14	ERICH6	3	150703632	3_93	0	0.0711060713813575	27.4003370770049	6.13156820707455e-06	2.58101052358484	1
ENSG00000174946.6	GPR171	3	151203001	3_93	0	0.0118808902459838	9.99347125752165	3.73658034791091e-07	1.13760019532203	1
ENSG00000174944.8	P2RY14	3	151278646	3_93	0	0.0105233566226067	8.82375072727251	2.92224411500953e-07	-1.13501041353339	1
ENSG00000169313.9	P2RY12	3	151385582	3_93	0	0.0135277372126646	11.2456778567038	4.78762107868887e-07	-1.32299534869155	1
ENSG00000152580.8	IGSF10	3	151458294	3_93	0	0.00873061239227091	7.02443748830423	1.93003521542203e-07	0.709579236800363	2
ENSG00000114790.12	ARHGEF26	3	154121418	3_95	0	0	1582.4857815163	0	1.1648101996379	1
ENSG00000174953.13	DHX36	3	154324761	3_95	0	0	1290.28715093629	0	-1.49860496767641	1
ENSG00000196549.10	MME	3	155023818	3_96	0	0.00693258260890206	5.02838936384726	1.09706643046494e-07	0.228534506593578	1
ENSG00000240045.1	RP11-451G4.2	3	155293692	3_96	0	0.00731892011215185	5.55033550909455	1.27842488801723e-07	0.475515009544264	1
ENSG00000174928.15	C3orf33	3	155805406	3_96	0	0.0121596370430983	10.4411490391065	3.99556205833537e-07	-1.31282124547685	1
ENSG00000169359.13	SLC33A1	3	155854340	3_96	0	0.0428804287150301	22.6569599541498	3.05752297756507e-06	-2.43090534850633	1
ENSG00000163655.15	GMPS	3	155870359	3_96	0	0.007798143270077	6.16086722589464	1.51196602703501e-07	0.536791086799116	1
ENSG00000169282.17	KCNAB1	3	156037432	3_96	0	0.0130953696023388	11.1562750700378	4.59775629661635e-07	-1.28712688723051	2
ENSG00000163659.12	TIPARP	3	156672810	3_97	0	0.00985050346493044	7.53006350634129	2.33435036727661e-07	0.909066726161881	1
ENSG00000163660.11	CCNL1	3	157160437	3_97	0	0.0081704926941667	6.29964736873026	1.61984499965499e-07	-0.675317120676526	2
ENSG00000197415.11	VEPH1	3	157528123	3_97	0	0.0114002129897046	9.26455341695037	3.32388836042126e-07	1.17489920490121	1
ENSG00000174899.10	PQLC2L	3	157543172	3_97	0	0.0138498260473983	11.0762435989146	4.82776132176388e-07	1.4270547843288	2
ENSG00000174891.12	RSRC1	3	158106120	3_98	0	0.0221327724205016	20.7849809794535	1.44775283326944e-06	1.66790619284337	2
ENSG00000178053.17	MLF1	3	158571021	3_98	0	0.00378884357137066	6.14789538970702	7.33064380770998e-08	-1.51752153921726	1
ENSG00000168827.14	GFM1	3	158644602	3_98	0	0.0217280177836007	21.8728291562406	1.49566400701315e-06	-2.2704260481586	2
ENSG00000079257.7	LXN	3	158672347	3_98	0	0.00453531441106514	6.42971500764382	9.17715564027796e-08	0.224778635493839	2
ENSG00000118849.9	RARRES1	3	158732291	3_98	0	0.00369404945243623	4.84821857594977	5.63629700201363e-08	0.200206933199877	1
ENSG00000151967.18	SCHIP1	3	159840078	3_99	0	1.55207873125951e-05	32.6874957761733	1.59663031692233e-09	2.39844154550928	2
ENSG00000113810.15	SMC4	3	160398964	3_99	0	7.29532819787604e-06	12.2281644903411	2.80746971602724e-10	-1.92628327845516	1
ENSG00000213186.7	TRIM59	3	160482620	3_99	0	0.0509762869548022	31.7272118926156	5.08989802713352e-06	4.62840877957734	2
ENSG00000186432.8	KPNA4	3	160565338	3_99	0	0.0923441761609426	31.9406547783547	9.28244318418726e-06	4.76155694724818	2
ENSG00000163590.13	PPM1L	3	160755120	3_99	0	3.77742514612311e-06	47.6324866027897	5.66249843167198e-10	1.53046016149477	1
ENSG00000169255.13	B3GALNT1	3	161105484	3_99	0	1.15228815167345e-06	36.9289929480241	1.3391756209911e-10	0.0131624341931642	2
ENSG00000196542.8	SPTSSB	3	161373301	3_99	0	0.000163708681730435	101.108357403198	5.20916051486597e-08	3.24436585731812	1
ENSG00000169064.12	ZBBX	3	167380209	3_102	0	0.0205354495751277	18.9335354637519	1.22361532126982e-06	1.66835656792565	1
ENSG00000114200.9	BCHE	3	165836779	3_102	0	0.0055166592437701	6.26117003135456	1.08702774883364e-07	0.601498433502775	1
ENSG00000114209.14	PDCD10	3	167734716	3_103	0	0.108739590733455	31.4039658058279	1.07468494153752e-05	-3.41097463525378	2
ENSG00000173905.8	GOLIM4	3	168096432	3_103	0	0.0143387415007102	11.5826950484525	5.22672476762893e-07	1.48145853679861	1
ENSG00000013293.5	SLC7A14	3	170585884	3_104	0	0.00203112477045986	5.76642203846329	3.68597173890759e-08	-0.563940372526726	1
ENSG00000163581.13	SLC2A2	3	171027104	3_104	0	0.00194343845269096	5.28000559228838	3.22934279300231e-08	0.225965897290727	1
ENSG00000184378.2	ACTRT3	3	169769649	3_104	0	0.0541342433272168	36.6063381986056	6.23644838259064e-06	-3.01010404616293	1
ENSG00000171757.15	LRRC34	3	169813035	3_104	0	0.0166108712323556	24.4558714292794	1.27845229701846e-06	-2.18997245914425	1
ENSG00000173890.16	GPR160	3	170037757	3_104	0	0.0121073496191392	21.1063503168945	8.04213204147457e-07	1.90854092877076	2
ENSG00000173889.15	PHC3	3	170181879	3_104	0	0.00356830275084397	10.190527271949	1.14437226587379e-07	-0.924415340431018	1
ENSG00000163558.12	PRKCI	3	170309619	3_104	0	0.00324170022131332	9.7330864802569	9.92961492132608e-08	-0.927519952094612	1
ENSG00000136603.13	SKIL	3	170356729	3_104	0	0.00218105827488135	6.06721042376977	4.16452334202227e-08	-0.185886380054915	2
ENSG00000163577.7	EIF5A2	3	170908871	3_104	0	0.00184608945424025	4.84710318705849	2.81607346476928e-08	-0.198179799937511	2
ENSG00000197584.11	KCNMB2	3	178273180	3_109	0	0.00501143418910044	4.86867492155691	7.67859537803024e-08	0.0384068868218159	1
ENSG00000172667.10	ZMAT3	3	179072373	3_110	0	0.0102977952475487	6.60245436974497	2.13972831910588e-07	0.626628169247059	1
ENSG00000121879.3	PIK3CA	3	179148539	3_110	0	0.0154124159403845	10.492295126531	5.08920789854306e-07	1.21020846286933	1
ENSG00000171121.16	KCNMB3	3	179267102	3_110	0	0.018669896841487	12.3451057873652	7.25346814036495e-07	1.50717566016064	1
ENSG00000121864.9	ZNF639	3	179322863	3_110	0	0.0166729118741611	11.2516484076063	5.90386721611891e-07	1.32599833088356	1
ENSG00000171109.18	MFN1	3	179347700	3_110	0	0.0217233822518809	13.8107731216994	9.44179156569795e-07	-1.55284130126167	1
ENSG00000114450.9	GNB4	3	179451442	3_110	0	0.0658239000366352	24.6256137648359	5.10128570780335e-06	-2.25235574617837	2
ENSG00000136518.16	ACTL6A	3	179564942	3_110	0	0.00855159549279394	4.81244126027556	1.29515445881745e-07	-0.0328700758403624	1
ENSG00000058056.8	USP13	3	179652271	3_110	0	0.0243477672817716	14.9155883465605	1.14290071543634e-06	-1.47530043718966	2
ENSG00000114757.18	PEX5L	3	179956013	3_111	0	0.00828944991588543	8.45086694437549	2.20463120153365e-07	0.932753895109954	2
ENSG00000163728.10	TTC14	3	180601678	3_111	0	0.00680300429755409	6.54854612312689	1.40202129377957e-07	-0.613233400058768	1
ENSG00000145075.11	CCDC39	3	180870597	3_111	0	0.00874391866988766	8.96487011412261	2.46694282885486e-07	-0.954193588878376	1
ENSG00000058063.15	ATP11B	3	182793299	3_112	0	0.00916959746917045	11.1741230861891	3.22457658349914e-07	1.26063096068014	1
ENSG00000078070.12	MCCC1	3	183116380	3_112	0	0.00472044992891918	4.8303787355865	7.17585332019487e-08	0.0381444500801841	1
ENSG00000176597.11	B3GNT5	3	183253604	3_112	0	0.00933746744374075	11.4476106462341	3.36397627465999e-07	-1.30070752273026	1
ENSG00000053524.12	MCF2L2	3	183429556	3_112	0	0.0137758057644146	15.2121137049362	6.59501135045949e-07	-1.89742607684195	1
ENSG00000172578.11	KLHL6	3	183555341	3_112	0	0.00479650096607998	4.99165765857378	7.53491404724714e-08	-0.192321854997753	1
ENSG00000145191.12	EIF2B5	3	184134987	3_113	0	0.00889725698471633	4.83016699765363	1.35246879841702e-07	0.0140826657590765	2
ENSG00000161202.17	DVL3	3	184156654	3_113	0	0.0389397216691166	19.1156084988096	2.34255579624315e-06	-1.68794073564424	1
ENSG00000161203.13	AP2M1	3	184174505	3_113	0	0.00888948169273118	4.82175729076694	1.34893418062608e-07	0.331760732251027	1
ENSG00000161204.11	ABCF3	3	184091632	3_113	0	0.0117870643884472	7.540689350409	2.79721391096726e-07	-1.03776792391799	2
ENSG00000145198.14	VWA5B2	3	184186261	3_113	0	0.042804811192159	20.0393981938737	2.69951804255259e-06	-2.13545939515614	1
ENSG00000175166.16	PSMD2	3	184319106	3_113	0	0.00888830024529874	4.82046806132571	1.34839427519201e-07	0.128671314498775	1
ENSG00000114859.15	CLCN2	3	184378790	3_113	0	0.00972088198074417	5.68304945096025	1.73858560406848e-07	-0.589951943729693	1
ENSG00000156931.15	VPS8	3	184812289	3_113	0	0.00986072602611265	5.82064028704267	1.80629478046166e-07	0.543956049984578	1
ENSG00000187068.2	C3orf70	3	185159033	3_113	0	0.0112350604662923	7.07819209277961	2.50268812208221e-07	0.852603712535901	1
ENSG00000073803.13	MAP3K13	3	185283295	3_113	0	0.00936176573337844	5.32037588444638	1.56750544898579e-07	-0.377543889082076	2
ENSG00000145192.12	AHSG	3	186612673	3_114	0	0.00435974196297484	6.20478019931529	8.51326516927883e-08	0.507200620137645	1
ENSG00000163904.12	SENP2	3	185582607	3_114	0	0.00884196220518763	13.0079655542109	3.61965356208625e-07	-1.7335163166042	1
ENSG00000058866.14	DGKG	3	186341593	3_114	0	0.0179368951743	19.8322110354205	1.11950845753927e-06	2.01947224625764	1
ENSG00000213139.7	CRYGS	3	186550312	3_114	0	0.00399099574294581	5.35522889635946	6.72617676815114e-08	0.126280802628484	1
ENSG00000090520.11	DNAJB11	3	186568197	3_114	0	0.0102783196355105	14.4581299120686	4.67673988582288e-07	1.55335114854056	1
ENSG00000156976.16	EIF4A2	3	186783242	3_114	0	0.00883046667433773	12.9957553905213	3.61155437488885e-07	1.36114805876726	1
ENSG00000163918.10	RFC4	3	186804948	3_114	0	0.00594854487471197	9.1931585788455	1.72101425463112e-07	0.980376916460251	2
ENSG00000073849.14	ST6GAL1	3	186929991	3_114	0	0.00543450959982195	8.32378545874452	1.4236073183156e-07	-0.863743939477953	2
ENSG00000163923.9	RPL39L	3	187180990	3_115	0	0.00541792679815878	5.30160757653492	9.03960981206536e-08	0.323445892536791	1
ENSG00000127241.16	MASP1	3	187292482	3_115	0	0.00551587066216996	5.47393060539318	9.50215992026615e-08	-0.385787814256531	1
ENSG00000136514.2	RTP4	3	187391762	3_115	0	0.00774007764266382	8.73386009778801	2.12745568197545e-07	0.94873895289353	1
ENSG00000113946.3	CLDN16	3	190322628	3_116	0	0.00621644617803896	7.00568639421516	1.37057196478592e-07	-0.722871684254844	2
ENSG00000090530.9	P3H2	3	190122840	3_116	0	0.0051388418014765	5.17450441406776	8.36841065256018e-08	-0.495369468787034	1
ENSG00000196083.9	IL1RAP	3	190506927	3_116	0	0.00501514560873695	4.94021100149924	7.79718823693892e-08	-0.15421245751275	1
ENSG00000152492.13	CCDC50	3	191328981	3_117	0	0.00547960177335183	5.51220189359011	9.50567774794013e-08	-0.456972728355311	1
ENSG00000188958.9	UTS2B	3	191330673	3_117	0	0.00588759628910318	6.20299888529484	1.14934047150856e-07	-0.57908151492881	1
ENSG00000145014.17	TMEM44	3	194634114	3_119	0	0.0327632804195537	16.7393433681427	1.72597607208613e-06	1.716213207893	1
ENSG00000041802.10	LSG1	3	194672305	3_119	0	0.0100363616899276	5.29623729329977	1.67283348348847e-07	-0.402743626690861	1
ENSG00000114331.13	ACAP2	3	195443027	3_120	0	0.0107106173719745	5.343432248694	1.80112471499433e-07	0.484164611671999	1
ENSG00000189058.8	APOD	3	195608466	3_120	0	0.0104949334410264	5.14736281240454	1.70009598975938e-07	0.330017857884451	1
ENSG00000163961.4	RNF168	3	196504251	3_121	0	0.00736837400455703	5.06000056325801	1.17335978818061e-07	-0.340731763192989	1
ENSG00000185798.7	WDR53	3	196568659	3_121	0	0.0210036098589562	15.1659034740759	1.00246958253265e-06	-1.59290189087993	1
ENSG00000174013.7	FBXO45	3	196568659	3_121	0	0.0222847489818225	15.7391383803607	1.10381851368199e-06	-1.63370027215406	2
ENSG00000174007.7	CEP19	3	196713024	3_121	0	0.00803934762859215	5.89908122725923	1.4924993760972e-07	-0.833664270613205	1
ENSG00000163964.14	PIGX	3	196719290	3_121	0	0.00793689299368128	5.77543295151511	1.44259374636846e-07	0.435794941194259	1
ENSG00000114503.10	NCBP2	3	196943041	3_121	0	0.0210620919760398	15.1929022689824	1.00705043830224e-06	1.64606058898265	1
ENSG00000119227.7	PIGZ	3	196930302	3_121	0	0.0114740873008492	9.32638979869114	3.3677565271226e-07	1.00575181577107	1
ENSG00000161267.11	BDH1	3	197573383	3_122	0	0.00748767161123831	4.92578642385288	1.1607303501736e-07	-0.188442988586345	1
ENSG00000186001.12	LRCH3	3	197791099	3_122	0	0.00932683875366047	7.04079669493455	2.06664197684247e-07	0.680668052106377	1
ENSG00000182899.14	RPL35A	3	197950399	3_122	0	0.0111044240360489	8.72187687329513	3.04799999972549e-07	-1.0170151364937	1
ENSG00000185621.11	LMLN	3	197960381	3_122	0	0.00758367253479997	5.04842203328346	1.2048811192901e-07	-0.239049891054345	2
ENSG00000186777.11	ZNF732	4	304983	4_1	0	0.00608725355398865	5.07361741659012	9.71959303445965e-08	0.404965495241193	1
ENSG00000131127.13	ZNF141	4	337951	4_1	0	0.00680809711205244	6.15046994045938	1.31778031557138e-07	-0.592627533211289	2
ENSG00000215375.6	MYL5	4	650915	4_1	0	0.0110770870508216	10.8385477596439	3.77838003732645e-07	1.28785853360812	1
ENSG00000169026.12	MFSD7	4	689228	4_1	0	0.00601775372743063	4.96314398968417	9.3994027592719e-08	0.16967329063371	1
ENSG00000185619.18	PCGF3	4	705427	4_2	0	0	10.5094210169505	0	0.808704586884297	2
ENSG00000178950.16	GAK	4	932335	4_2	0	0	55.9080970659281	0	2.43430504035918	1
ENSG00000127419.16	TMEM175	4	931495	4_2	0	0	36.0332809457371	0	-2.27376549751752	1
ENSG00000145214.13	DGKQ	4	985242	4_2	0	0	225.25978323495	0	2.47579311569092	2
ENSG00000127415.12	IDUA	4	987108	4_2	0	0	193.796196593945	0	2.33380278872532	1
ENSG00000145217.13	SLC26A1	4	993488	4_2	0	0	184.406654707114	0	-4.38586191613106	1
ENSG00000127418.14	FGFRL1	4	1010000	4_2	0	0	256.328009901858	0	-1.76249149771386	2
ENSG00000178222.12	RNF212	4	1103888	4_2	0	0	18.6165945263156	0	-0.02169459887051	1
ENSG00000159674.11	SPON2	4	1209372	4_2	0	0	49.3249680209179	0	1.84701460553603	1
ENSG00000159692.15	CTBP1	4	1249829	4_2	0	0	94.8661355447311	0	-1.31125838591672	1
ENSG00000163945.15	UVSSA	4	1347101	4_2	0	0	151.740421565594	0	0.958766863196202	2
ENSG00000179979.8	CRIPAK	4	1347765	4_2	0	0	32.8607850488625	0	2.44417294512733	2
ENSG00000206113.10	CFAP99	4	2418971	4_3	0	5.79292362967721e-08	12.5893638232697	2.29514728923703e-12	0.44882095662042	1
ENSG00000174137.12	FAM53A	4	1683910	4_3	0	6.86042948006005e-08	7.85608210568327	1.69615794846333e-12	0.759848992893605	1
ENSG00000163950.12	SLBP	4	1712590	4_3	0	1.04226464126e-07	12.082298859344	3.96311388250983e-12	-1.24938592482544	1
ENSG00000168936.10	TMEM129	4	1719927	4_3	0	1.31117044088747e-06	39.7731675622458	1.64118788899844e-10	-2.63080770585224	2
ENSG00000013810.18	TACC3	4	1721538	4_3	0	5.60613192868154e-07	28.4131079992095	5.01292295132226e-11	-2.22174659842891	2
ENSG00000168924.14	LETM1	4	1863692	4_3	0	5.13403138890922e-08	6.8801305115626	1.11164001101967e-12	0.0679819706240751	1
ENSG00000109685.17	NSD2	4	1872161	4_3	0	9.46704730164782e-08	23.1141145879967	6.8865353745436e-12	-1.0279518289664	1
ENSG00000123933.16	MXD4	4	2262585	4_3	0	9.27746693613063e-06	62.2940744465718	1.81880075780299e-09	3.3700751042364	1
ENSG00000125388.19	GRK4	4	2963968	4_4	0	0.023779305755263	19.4761470797261	1.45750881607558e-06	-2.73954761404829	1
ENSG00000197386.10	HTT	4	3074423	4_4	0	0.00725268489497499	7.86275818761817	1.79466214556478e-07	1.08423423903204	1
ENSG00000175920.16	DOK7	4	3467758	4_4	0	0.00552270877200178	5.15734213624652	8.96369476263495e-08	0.188526565375669	1
ENSG00000163956.10	LRPAP1	4	3532033	4_4	0	0.00551109824464213	5.14837757480919	8.92930210643637e-08	-0.156901458914738	1
ENSG00000132406.11	TMEM128	4	4247756	4_5	0	0.011222470944209	7.52736770824814	2.65852405924683e-07	0.929370578209663	1
ENSG00000168826.15	ZBTB49	4	4290696	4_5	0	0.0168030447344733	11.4228456446995	6.04047742476473e-07	-1.38199217569996	1
ENSG00000168824.14	NSG1	4	3908905	4_5	0	0.00989172636881874	6.31086873051051	1.96458224386615e-07	-0.684481091799383	1
ENSG00000168818.9	STX18	4	4542773	4_5	0	0.00967094507214794	6.0933816660704	1.85454028576195e-07	-0.536909967831459	1
ENSG00000170891.10	CYTL1	4	5019945	4_6	0	0.0442710945172897	22.1794304898073	3.09015044202092e-06	-2.02311275404452	1
ENSG00000152953.12	STK32B	4	5051403	4_6	0	0.0190298242584813	13.9769996489149	8.37062151789452e-07	1.58994700051404	1
ENSG00000152969.17	JAKMIP1	4	6175408	4_7	0	0.00702722723027105	4.97498043468736	1.10023219159163e-07	0.176135165368322	1
ENSG00000013288.8	MAN2B2	4	6608895	4_7	0	0.010264025811235	8.6234035371857	2.78551446988454e-07	-0.929247557337445	1
ENSG00000179010.14	MRFAP1	4	6642546	4_7	0	0.0069378701355215	4.8518170423735	1.05935020680455e-07	-0.117445914392338	1
ENSG00000173013.5	CCDC96	4	7042653	4_10	0	0.0132426629673421	19.6346821290333	8.18291753701552e-07	-2.00368848351139	1
ENSG00000109519.12	GRPEL1	4	7067714	4_10	0	0.00482031858769105	9.90319493439486	1.50231168198642e-07	-1.13507045927637	1
ENSG00000184985.16	SORCS2	4	7192428	4_10	0	0.00300830149448017	5.37149839126607	5.08540778024621e-08	-0.325356392266189	1
ENSG00000125089.16	SH3TC1	4	7535415	4_10	0	0.0028792471764657	4.95020433479179	4.48550194612107e-08	0.134814506942214	2
ENSG00000196526.10	AFAP1	4	7940174	4_10	0	0.00373320578587444	7.44626162408158	8.74841134278598e-08	1.17033972700179	1
ENSG00000163995.19	ABLIM2	4	8119078	4_10	0	0.00286415696234965	4.89971167042986	4.41648045165994e-08	-0.092423069069253	1
ENSG00000170801.9	HTRA3	4	8214713	4_10	0	0.00349332957119719	6.80795086802909	7.4845371219697e-08	0.662197122079204	1
ENSG00000155275.18	TRMT44	4	8436807	4_10	0	0.0042909783650702	8.78476793120027	1.18630289893889e-07	0.967852427002711	2
ENSG00000109667.11	SLC2A9	4	10054458	4_11	0	0.00828913034381451	6.08402441373016	1.58711680672341e-07	0.687246921656645	1
ENSG00000178163.7	ZNF518B	4	10457345	4_11	0	0.00774004316315469	5.42415508440999	1.32124833918623e-07	0.356445994151989	1
ENSG00000109684.14	CLNK	4	10707965	4_12	0	0.00851384469985439	7.79788520302182	2.08935162439561e-07	-0.850406993823367	1
ENSG00000109705.7	NKX3-2	4	13549323	4_13	0	0.00484857636569391	5.30770910524352	8.09898000455135e-08	-0.434784414105368	1
ENSG00000038219.12	BOD1L1	4	13628058	4_13	0	0.0361697923386716	24.7158223611836	2.81339074341631e-06	-2.35590392409844	1
ENSG00000137449.15	CPEB2	4	15003031	4_14	0	0.0403998273833844	28.5587488645538	3.63101180288336e-06	3.84292337905239	1
ENSG00000048342.15	CC2D2A	4	15473476	4_15	0	0.00707722669963073	4.84079579448108	1.07817397244918e-07	0.0599141068568678	1
ENSG00000109743.10	BST1	4	15703416	4_15	0	0.007481602403278	5.37562288224947	1.26570469844451e-07	0.44811683320522	1
ENSG00000151552.11	QDPR	4	17512654	4_17	0	0.00638788493806619	8.25292049956806	1.65910441896085e-07	-1.2595004898298	1
ENSG00000163257.10	DCAF16	4	17810291	4_17	2	0.025222176199771	20.9904607736095	1.66614771221247e-06	4.61057266455862	1
ENSG00000109805.9	NCAPG	4	17810905	4_17	0	0.00482464778103031	4.95136770370495	7.51795577860396e-08	-0.204387343061248	1
ENSG00000163138.18	PACRGL	4	20695589	4_19	0	0.00707123467791404	7.97235560811545	1.77415225113668e-07	-0.913149848613181	2
ENSG00000109606.12	DHX15	4	24585372	4_21	0	0.025794417378969	17.4403439282683	1.41576033824443e-06	1.77706335211485	1
ENSG00000153012.11	LGI2	4	25031251	4_21	0	0.00705277195614262	4.92244774692664	1.09257165685095e-07	-0.056743728913842	1
ENSG00000038210.12	PI4K2B	4	25233738	4_21	0	0.00860772074663874	6.8405061139031	1.85304249180664e-07	0.453832985707551	1
ENSG00000053900.10	ANAPC4	4	25377097	4_21	0	0.012958984858365	10.783724375158	4.39793427917364e-07	-1.6804426449874	1
ENSG00000250317.8	SMIM20	4	25914236	4_22	0	0.042036284438736	26.0521616803543	3.44649029953773e-06	-2.34156238827437	1
ENSG00000091490.10	SEL1L3	4	25863800	4_22	0	0.00452620108862867	4.80412060683722	6.84316040728678e-08	-0.0254129942630928	1
ENSG00000168214.20	RBPJ	4	26163543	4_22	0	0.00609588452022547	7.99758543376927	1.53427989088713e-07	-0.878562822947686	2
ENSG00000169851.15	PCDH7	4	30539582	4_26	0	0.00608410791297476	4.82016102751688	9.22927165333182e-08	-0.404263752832006	1
ENSG00000154274.14	C4orf19	4	37463348	4_31	0	0.00342905883817823	5.1513371042324	5.55909226184519e-08	-0.258492660163918	1
ENSG00000174123.10	TLR10	4	38783012	4_31	0	0.0444138493155234	26.841417135048	3.75174083111819e-06	2.70513791662355	1
ENSG00000174125.7	TLR1	4	38860500	4_31	0	0.0181003132363128	19.263595228352	1.09731776056544e-06	-2.33751939013148	1
ENSG00000174130.12	TLR6	4	38856861	4_31	0	0.0340569645554523	25.2569049048903	2.70704228782731e-06	-2.70251948193433	1
ENSG00000197712.11	FAM114A1	4	38867279	4_31	0	0.0313940612896212	24.4820867662611	2.41882755980358e-06	-2.65885326940462	1
ENSG00000121895.7	TMEM156	4	39033194	4_32	0	0.0081992812330558	5.35248928023631	1.38114909349918e-07	0.42371221750081	1
ENSG00000109790.16	KLHL5	4	39047948	4_32	0	0.00883039778693406	6.06659725759895	1.68591007501784e-07	0.580322141652953	1
ENSG00000157796.17	WDR19	4	39181936	4_32	0	0.011139974308177	8.30521797362276	2.91168371916537e-07	-0.845113487777803	2
ENSG00000035928.15	RFC1	4	39366034	4_32	0	0.0218895825852686	14.8297824903726	1.02160082499223e-06	1.83253561510887	1
ENSG00000163682.15	RPL9	4	39458104	4_32	0	0.0130240701744261	9.81242132958907	4.02190575028492e-07	-1.54412506410705	2
ENSG00000121897.14	LIAS	4	39458793	4_32	0	0.00824513227246215	5.40620405289067	1.40281058642864e-07	-0.390232085522147	1
ENSG00000109814.11	UGDH	4	39409787	4_32	0	0.0108296871718514	8.03313032669485	2.73785030082446e-07	1.17614322818217	2
ENSG00000078177.13	N4BP2	4	40057256	4_32	0	0.0109860903346761	8.17141307499781	2.82520069625809e-07	1.27103978077077	1
ENSG00000163694.14	RBM47	4	40630445	4_33	0	0.00402485584586276	4.93168553207742	6.2467579774727e-08	-0.209321139862127	1
ENSG00000179299.16	NSUN7	4	40770284	4_33	0	0.00463004426264368	6.262342220492	9.12495882623044e-08	-0.612032684562642	1
ENSG00000163697.16	APBB2	4	41216892	4_33	0	0.00442011083988159	5.91721541752299	8.23113100351462e-08	-0.628575065927169	1
ENSG00000154277.12	UCHL1	4	41256670	4_33	0	0.0136017131146953	16.4840187937735	7.05611556770813e-07	1.76746960229918	1
ENSG00000109133.12	TMEM33	4	41935083	4_33	0	0.00768968882391852	11.5668467369281	2.79919220783796e-07	-1.71663287096007	1
ENSG00000014824.13	SLC30A9	4	41990735	4_33	0	0.00739188541008085	10.8964296924971	2.53482756050092e-07	-1.21598310412695	1
ENSG00000124406.16	ATP8A1	4	42656273	4_34	0	0.00674817718884679	5.7977538492355	1.23127546063809e-07	0.486502368705461	1
ENSG00000183783.6	KCTD8	4	44449529	4_35	0	0.00881093950283674	4.82922292010917	1.33908592794408e-07	0.0731179513327433	1
ENSG00000177752.14	YIPF7	4	44678340	4_35	0	0.00878406239443186	4.79980227983429	1.32686803964704e-07	0.325996978675892	1
ENSG00000163281.11	GNPDA2	4	44726513	4_35	0	0.0142149841189619	9.44048459754377	4.22327771261382e-07	1.05588297183411	1
ENSG00000151834.15	GABRA2	4	46480436	4_36	0	0.00614965973623072	4.80111572285387	9.29185094438424e-08	-0.0479778807691791	1
ENSG00000169019.10	COMMD8	4	47463352	4_37	0	0.0891246258360923	31.020282786467	8.70066496935883e-06	-2.46276738936855	1
ENSG00000170448.11	NFXL1	4	47914329	4_37	0	0.00704124304265041	6.33255537907934	1.40325728409842e-07	-0.612276542629955	1
ENSG00000198515.13	CNGA1	4	48006903	4_37	0	0.0196279005335291	16.2200918592204	1.00192711864361e-06	-1.85211209532799	1
ENSG00000109182.11	CWH43	4	48986433	4_38	0	0.0166875873372857	30.3007371510625	1.5913133983915e-06	5.49245680100362	2
ENSG00000074966.10	TXK	4	48133766	4_38	0	0.00753170688198734	6.02834869193739	1.42889642081875e-07	-1.13561431798788	1
ENSG00000109171.14	SLAIN2	4	48341533	4_38	0	0.00700904559718518	4.88867696725139	1.07834865252283e-07	-0.628375428636395	2
ENSG00000145248.6	SLC10A4	4	48483058	4_38	1	0.259769271699662	45.9901035958235	3.75976878858459e-05	-7.07742178910469	1
ENSG00000109180.14	OCIAD1	4	48805253	4_38	0	0.0200083890200903	33.9532712003379	2.13797547373436e-06	5.41649441168567	1
ENSG00000109184.14	DCUN1D4	4	51842716	4_38	0	0.0177275404924665	24.9858050556149	1.3939615893436e-06	-4.73749893153252	1
ENSG00000163069.12	SGCB	4	52037983	4_38	0	0.0236298986914423	15.3149404826488	1.13890145228844e-06	1.17665787237851	1
ENSG00000184178.15	SCFD2	4	53366491	4_39	0	0.00502146559794936	6.99717802638274	1.10576385323892e-07	-1.20580221355033	2
ENSG00000145216.15	FIP1L1	4	53377738	4_39	0	0.0155440091448396	17.9805919724025	8.7958133036454e-07	2.12035402852998	1
ENSG00000157404.15	KIT	4	54657574	4_40	0	0.0118224427847855	12.6434874574239	4.70417074420927e-07	1.70195096575364	2
ENSG00000128039.10	SRD5A3	4	55346237	4_40	0	0.00529912468898197	4.91724180642303	8.20039321554114e-08	0.0930471617626921	1
ENSG00000134851.12	TMEM165	4	55396207	4_40	0	0.00691509480247188	7.47813323123585	1.62742247900927e-07	1.63305218931739	1
ENSG00000090989.17	EXOC1	4	55854455	4_41	0	0.00810633120127857	15.338719019193	3.91311318104349e-07	-1.62840171116382	1
ENSG00000174799.10	CEP135	4	55948979	4_41	0	0.00735396483973883	14.4315306930221	3.33997272418589e-07	1.52986438641535	1
ENSG00000157426.13	AASDH	4	56387660	4_41	0	0.00594716672969464	12.2787345418196	2.29811997802897e-07	-1.27430071075639	2
ENSG00000196503.3	ARL9	4	56505690	4_41	0	0.00330339033433402	6.75932513995393	7.02703642879232e-08	0.657270745647522	1
ENSG00000171476.21	HOPX	4	56657173	4_41	0	0.0695962778843119	22.8698369315967	5.00908100688049e-06	3.49790162290613	1
ENSG00000128040.10	SPINK2	4	56821545	4_41	0	0.00289013395439197	5.47220286799918	4.97724633336655e-08	-0.397386454053961	2
ENSG00000047315.15	POLR2B	4	56959427	4_41	0	0.0072151379895673	14.2324343244501	3.23171313589637e-07	-1.55570463783707	2
ENSG00000163453.11	IGFBP7	4	57110400	4_41	0	0.00727491598349783	14.372126936388	3.29047048869216e-07	1.50370643619958	1
ENSG00000145241.10	CENPC	4	67545510	4_47	0	0.152728308881846	36.2227616997839	1.74104531726999e-05	3.70120560194994	1
ENSG00000035720.7	STAP1	4	67558069	4_47	0	0.00655070035365446	5.40650316734356	1.11458493710076e-07	-0.353683186724828	1
ENSG00000109163.6	GNRHR	4	67835238	4_47	0	0.00615822223952811	4.81201649894172	9.32591470784289e-08	0.2825893228812	1
ENSG00000087128.9	TMPRSS11E	4	68428874	4_48	0	0.00435646735269912	7.40236491639013	1.01487821053453e-07	0.745132455585115	1
ENSG00000171234.13	UGT2B7	4	69051355	4_48	0	0.00636516797432529	30.9964609519726	6.20913286910378e-07	5.14336123611545	1
ENSG00000213759.9	UGT2B11	4	69215374	4_48	0	0.0060949089989587	9.6610467986864	1.85310652494303e-07	0.144575119474312	1
ENSG00000083896.12	YTHDC1	4	68275576	4_48	0	0.00349263908769115	5.50412800426037	6.049941971253e-08	-0.47676849218406	2
ENSG00000156096.13	UGT2B4	4	69526058	4_48	0	0.00436800239851642	7.23402745129394	9.94424909149391e-08	-0.272497099045421	2
ENSG00000173597.8	SULT1B1	4	69787749	4_48	0	0.00801914822259031	12.7617006729903	3.22066659330928e-07	1.17385933275575	1
ENSG00000132463.13	GRSF1	4	70503998	4_49	0	0.0145273128978577	7.49630641091823	3.42721692912208e-07	0.938258755602323	1
ENSG00000156136.9	DCK	4	70992405	4_49	0	0.0112134147087394	4.9985750331898	1.76397763049114e-07	-0.101892449282786	1
ENSG00000080493.15	SLC4A4	4	71186607	4_49	0	0.014878874074839	7.72717807472743	3.61826159632062e-07	-0.955084822115066	1
ENSG00000145321.12	GC	4	71804705	4_50	0	0.00718852732361019	6.2922884094703	1.42350016552153e-07	-0.649762692515059	1
ENSG00000079557.4	AFM	4	73482054	4_50	0	0.0207515567306501	16.519224901604	1.07882082583383e-06	1.76479395872765	1
ENSG00000132466.18	ANKRD17	4	73259275	4_50	0	0.00883911140148752	8.28239742034574	2.30395316722461e-07	-0.916093496948604	1
ENSG00000163631.16	ALB	4	73396698	4_50	0	0.00644550980495184	5.24234464305677	1.06338814925254e-07	-0.314583522312076	1
ENSG00000169435.13	RASSF6	4	73621117	4_50	0	0.00750514098076482	6.70716560103434	1.58418850485278e-07	-0.591901973253007	1
ENSG00000124875.9	CXCL6	4	73813569	4_51	0	0.00505077607577709	4.91790552435466	7.8171288371956e-08	-0.147602798497795	1
ENSG00000169429.10	CXCL8	4	73740952	4_51	0	0.00499172260438907	4.80480732949652	7.54806087614383e-08	-0.00946424385472436	1
ENSG00000163737.3	PF4	4	73982348	4_51	0	0.0079563777158248	9.29037452668215	2.32625643912461e-07	1.09953126957363	1
ENSG00000163735.6	CXCL5	4	73998280	4_51	0	0.00501873279114884	4.85670215033991	7.67086813659434e-08	0.205682708868069	1
ENSG00000124882.3	EREG	4	74318332	4_51	0	0.00506144484656446	4.938198238306	7.86596487364049e-08	-0.229316897515535	2
ENSG00000174808.11	BTC	4	74794551	4_51	0	0.00667578049935147	7.60124487269101	1.59696627869062e-07	0.78544281186104	1
ENSG00000169116.11	PARM1	4	74932626	4_51	0	0.00929431485892174	10.7872197089808	3.15526528155849e-07	1.1512150537638	1
ENSG00000138769.10	CDKL2	4	75628069	4_51	0	0.0251548540636104	20.4043452286282	1.61530091356731e-06	2.11002255342972	1
ENSG00000138768.14	USO1	4	75726797	4_51	0	0.00547157692129019	5.6875403143472	9.79368137706833e-08	-0.495320076159429	1
ENSG00000138744.14	NAAA	4	75934016	4_51	0	0.00835485654877877	9.76091880480513	2.56648465159916e-07	1.21580438317449	1
ENSG00000138755.5	CXCL9	4	76007275	4_51	0	0.0127827533941683	13.8592899325194	5.57537860815835e-07	1.57846325244575	1
ENSG00000138750.14	NUP54	4	76146715	4_51	0	0.00575408297817071	6.1717771127805	1.1176229923058e-07	0.560016334292994	2
ENSG00000189157.13	FAM47E	4	76225004	4_52	0	0.00456627503400109	7.676496517674	1.10314880055801e-07	-1.65204868004826	2
ENSG00000138760.9	SCARB2	4	76234333	4_52	0	0.00436082157597806	5.07029380751608	6.95841645812927e-08	-0.0465215867499746	2
ENSG00000118804.8	STBD1	4	76306523	4_52	0	0.00595585105825636	13.7063757061026	2.56906702210044e-07	3.00243213652288	1
ENSG00000163749.17	CCDC158	4	76421795	4_52	0	0.0343408279497314	25.3892552211286	2.74390895258784e-06	-3.97185878277162	1
ENSG00000138758.11	SEPT11	4	76949863	4_52	0	0.00445919802295014	5.41211179433237	7.595082426428e-08	0.456374261551197	1
ENSG00000138764.14	CCNG2	4	77157274	4_52	0	0.00757102854868064	10.4118117671722	2.48079093049182e-07	1.19606207599505	1
ENSG00000169288.17	MRPL1	4	77862664	4_52	0	0.00945718286663333	12.5507251712582	3.73542120802403e-07	-1.25265669036508	2
ENSG00000138759.18	FRAS1	4	78057987	4_52	0	0.00779537895383009	10.5701636036381	2.59315164858165e-07	-1.37022296107989	1
ENSG00000138772.12	ANXA3	4	78551982	4_53	0	0.021331352799834	18.3900567319383	1.23455499587083e-06	1.86171327196742	1
ENSG00000152795.17	HNRNPDL	4	82430452	4_55	0	0.00888822288353974	4.90935422268044	1.37324579849288e-07	-0.151080872459091	1
ENSG00000145293.15	ENOPH1	4	82430692	4_55	0	0.00888936968875786	4.91059685196037	1.37377061530386e-07	-0.151948095769324	1
ENSG00000249242.7	TMEM150C	4	82562125	4_56	0	0.0179530356148013	14.8942978955568	8.41524766254371e-07	1.43352532214121	1
ENSG00000145284.11	SCD5	4	82798853	4_56	0	0.00965585501879696	8.90974903067606	2.70747952485491e-07	-1.42635445606305	1
ENSG00000138674.16	SEC31A	4	82510637	4_56	0	0.0165825150110622	14.1259733858003	7.37187150172456e-07	-1.97148870391618	3
ENSG00000173085.13	COQ2	4	83284719	4_56	0	0.00632339912116953	4.83451608993511	9.62083082962783e-08	-0.106940823215663	1
ENSG00000163319.10	MRPS18C	4	83454132	4_56	0	0.0094654523355675	8.71766472657319	2.59687179223036e-07	0.732367890331584	1
ENSG00000163624.5	CDS1	4	84583243	4_57	0	0.00495749656786515	5.26783692649408	8.21871116749678e-08	0.304755979085533	1
ENSG00000163625.15	WDFY3	4	84952298	4_57	0	0.00821194670940251	10.2960987136413	2.66089534517803e-07	-1.38608687933187	1
ENSG00000138639.17	ARHGAP24	4	85475380	4_57	0	0.0415658038922246	25.0783079047024	3.28052527526227e-06	-2.11832235207844	1
ENSG00000109339.19	MAPK10	4	86593649	4_58	0	0.035813601721511	23.9073934927189	2.69456834138257e-06	-3.34554428296993	1
ENSG00000145283.7	SLC10A6	4	86849309	4_59	0	0.00489252828825992	4.80194619741499	7.39366227004381e-08	0.136407464261714	1
ENSG00000163633.10	C4orf36	4	86936370	4_59	0	0.0142833944426675	15.1205805335455	6.796868519759e-07	2.20245415506243	1
ENSG00000170509.11	HSD17B13	4	87318623	4_59	0	0.0188768033182244	17.8138010892112	1.05826400143196e-06	2.10746895776435	1
ENSG00000198189.10	HSD17B11	4	87391468	4_59	0	0.00500724146593479	5.02477553022966	7.91815819532734e-08	-0.421165233852651	1
ENSG00000118785.13	SPP1	4	87985306	4_59	0	0.00489174309720275	4.80040087831267	7.39009669753709e-08	0.0456878842083051	1
ENSG00000118762.7	PKD2	4	88007247	4_59	0	0.00491303384115116	4.84216096984078	7.48682965725973e-08	0.0165030165854816	1
ENSG00000118777.10	ABCG2	4	88231464	4_59	0	0.00495117140191392	4.91652038994091	7.66081155598422e-08	-0.161179738686129	1
ENSG00000163644.14	PPM1K	4	88284457	4_59	0	0.00614497498992928	6.99421551644066	1.35259601524145e-07	0.773238489351313	1
ENSG00000138642.14	HERC6	4	88383620	4_60	0	0.0166638182990865	15.7048313658265	8.23600824215989e-07	1.68423959100286	1
ENSG00000138641.15	HERC3	4	88520628	4_60	0	0.00708304180335739	7.38462213545242	1.64610318949275e-07	-0.864168240326868	1
ENSG00000177432.6	NAP1L5	4	88698125	4_60	0	0.00605679660358649	5.67152975083369	1.08106592307223e-07	0.287740577131526	1
ENSG00000138640.14	FAM13A	4	89111370	4_60	0	0.0125595517386002	11.8507292683744	4.68412191148788e-07	0.980375248882013	1
ENSG00000185477.4	GPRIN3	4	89307082	4_60	0	0.00550619947991082	4.80473141633726	8.32587776259226e-08	-0.00231361042535103	1
ENSG00000145335.15	SNCA	4	89838405	4_61	0	0.0181018627601699	10.7627976020214	6.13136845192435e-07	1.47259350987145	3
ENSG00000138722.9	MMRN1	4	89879107	4_61	0	0.0180738806828193	10.7478663243951	6.11339758246973e-07	1.44227142344102	2
ENSG00000163104.17	SMARCAD1	4	94207526	4_63	0	1.60151450601109e-06	21.6277046334117	1.09005969089711e-10	1.81061418048993	1
ENSG00000138698.14	RAP1GDS1	4	98261137	4_65	0	0.00920828691296771	5.83515227125638	1.69098599213807e-07	0.40630852018014	2
ENSG00000248713.1	RP11-766F14.2	4	99654554	4_66	0	0.00720051606722316	4.86361527147469	1.10212742898737e-07	0.157337665309109	1
ENSG00000168785.7	TSPAN5	4	98658511	4_66	0	0.00819152159069958	6.10496768993807	1.57382675411328e-07	-0.497321690788449	1
ENSG00000164024.11	METAP1	4	98995190	4_66	0	0.0144231977185201	11.558625061853	5.24658492485846e-07	1.64634859723463	1
ENSG00000197894.10	ADH5	4	99089122	4_66	0	0.0115560577146633	9.4204659480365	3.42602919851615e-07	-1.13224985587483	1
ENSG00000198099.8	ADH4	4	99157594	4_66	0	0.0113956657554305	9.28574702959264	3.33016325329404e-07	1.35985564794728	1
ENSG00000172955.17	ADH6	4	99219473	4_66	0	0.0126211724799169	10.2707734018374	4.07954589420535e-07	1.5491071394636	2
ENSG00000187758.7	ADH1A	4	99291016	4_66	0	0.0109692062321155	8.91804708542531	3.07860475927122e-07	-1.32582659894636	2
ENSG00000196616.13	ADH1B	4	99352437	4_66	0	0.00723379456754902	4.90799983896963	1.11732543328078e-07	0.0395099791975525	3
ENSG00000248144.5	ADH1C	4	99353000	4_66	0	0.0296042819665148	18.51907804488	1.72537248374693e-06	1.96534565540428	2
ENSG00000138823.13	MTTP	4	99563657	4_66	0	0.00802749694233929	5.91018136904247	1.49310356025916e-07	0.372764408024825	2
ENSG00000145331.13	TRMT10A	4	99563657	4_66	0	0.0176979741209065	13.5349626995647	7.5385807758307e-07	-1.43546143164909	2
ENSG00000109270.12	LAMTOR3	4	99930722	4_67	0	0.00359629608155787	5.42331130874702	6.13802916996022e-08	0.384617865399644	1
ENSG00000164031.16	DNAJB14	4	99946887	4_67	0	0.0323818372533997	26.6270375139395	2.71352176626119e-06	-2.36484871340818	1
ENSG00000164032.11	H2AFZ	4	99945303	4_67	0	0.00819435756191767	13.344703807387	3.4413815264517e-07	1.432500044491	1
ENSG00000145358.6	DDIT4L	4	100186319	4_67	0	0.00607842529469316	10.4698550382954	2.00281449475208e-07	-1.21446278451943	1
ENSG00000164035.9	EMCN	4	100879989	4_67	0	0.00467327830147646	7.94149047187108	1.16797255435265e-07	-0.979364991293747	1
ENSG00000138814.16	PPP3CA	4	101347783	4_67	0	0.00680348720595647	11.5541620299855	2.473882108378e-07	-1.42192307408495	1
ENSG00000169836.4	TACR3	4	103719946	4_68	0	0.0076560882746094	5.01340569765531	1.20794943817163e-07	-0.374685142202338	1
ENSG00000138821.12	SLC39A8	4	102426152	4_68	0	0.0292604177502396	17.9648161404297	1.65429239309409e-06	-2.00574889087582	1
ENSG00000109320.11	NFKB1	4	102501042	4_68	0	0.00781175083661478	5.20717470981755	1.28014600589817e-07	0.299917402313466	1
ENSG00000109332.19	UBE2D3	4	102868625	4_68	0	0.00796797668941729	5.39781969500209	1.35355342508526e-07	0.389942258061466	2
ENSG00000145354.9	CISD2	4	102868625	4_68	0	0.0085666628712473	6.09542630148409	1.64332981430125e-07	0.606757865894964	2
ENSG00000164037.16	SLC9B1	4	103020065	4_68	0	0.00752930269238705	4.85265517046721	1.14985522260065e-07	-0.304559555380624	1
ENSG00000164038.14	SLC9B2	4	103085948	4_68	0	0.0130496211187451	10.1520042737091	4.16925701542026e-07	1.50936328381729	1
ENSG00000138778.11	CENPE	4	103198884	4_68	0	0.0115054315739006	8.93738743042237	3.23610401537554e-07	1.31564809393414	1
ENSG00000168769.13	TET2	4	105145663	4_69	0	0.00419070801861787	10.0596686281034	1.32672236964543e-07	1.97564939598207	1
ENSG00000138777.19	PPA2	4	105473769	4_69	0	0.0030131629008614	5.04587674392625	4.78484884757325e-08	0.58077790319395	2
ENSG00000168743.12	NPNT	4	105897896	4_69	0	0.00321509229716799	5.32742627554072	5.39038601629604e-08	0.220157276066886	1
ENSG00000138785.14	INTS12	4	105896018	4_69	0	0.00338085012996747	5.90144749062922	6.27904275498971e-08	0.380680012037097	1
ENSG00000164022.16	AIMP1	4	106315711	4_69	0	0.00368560802283691	6.45750825571037	7.49002191468297e-08	1.46100539011908	2
ENSG00000145348.16	TBCK	4	106321591	4_69	0	0.0031543953538743	5.30863663235694	5.26996945074292e-08	0.375042260213043	1
ENSG00000138801.8	PAPSS1	4	107719719	4_70	0	0.00957624428978965	7.92558805868721	2.3885574183245e-07	0.832821931119646	1
ENSG00000138796.16	HADH	4	107989895	4_71	0	0.0114885466620565	16.8706173093542	6.099651748718e-07	-1.97794963131597	1
ENSG00000138795.9	LEF1	4	108168668	4_71	0	0.0246271977013203	25.2409686939229	1.95627537717252e-06	-2.70373260397389	1
ENSG00000164089.8	ETNPPL	4	108762629	4_71	0	0.00331355596147898	5.00633626502427	5.2206346343837e-08	0.176034548399397	1
ENSG00000138794.9	CASP6	4	109703334	4_71	0	0.0033816849111874	5.26233346432488	5.60041846017484e-08	0.435120066885282	1
ENSG00000123739.10	PLA2G12A	4	109726039	4_71	0	0.00349512598961144	5.49853403619148	6.04809670835172e-08	0.351119587539205	1
ENSG00000183423.11	LRIT3	4	109848996	4_71	0	0.00324441429526479	4.81168203046919	4.91294837009855e-08	0.140118563394857	1
ENSG00000164093.15	PITX2	4	110642326	4_72	0	0.0760801309282333	40.5656964459345	9.71268181298006e-06	3.50977141463151	1
ENSG00000174749.5	C4orf32	4	112147036	4_72	0	0.00315154663555994	6.28802052235951	6.23658236295183e-08	0.654661719428675	1
ENSG00000138660.11	AP1AR	4	112231334	4_72	0	0.00270913889007474	4.85420175661457	4.13864396958454e-08	0.0279791861457741	1
ENSG00000145365.10	TIFA	4	112286121	4_72	0	0.004105567871722	8.85434465521235	1.14403321253527e-07	1.04135494888503	1
ENSG00000138658.15	ZGRF1	4	112637446	4_72	0	0.00474391677167474	10.0165556388588	1.49542433107358e-07	-1.15603289797453	2
ENSG00000174720.15	LARP7	4	112637446	4_72	0	0.00300030531865869	5.75014693685548	5.42941912225069e-08	0.566862037508108	1
ENSG00000145362.17	ANK2	4	112818317	4_72	0	0.00368703082445443	7.69856296957294	8.93296039477673e-08	-0.913030277938329	1
ENSG00000174599.5	TRAM1L1	4	117085940	4_75	0	0.0138207855549286	7.24956674288655	3.15321624022285e-07	0.783682063307934	2
ENSG00000164100.8	NDST3	4	118033455	4_76	0	0.024330260641971	15.0394266070649	1.15156117391341e-06	1.83456206917251	1
ENSG00000164099.3	PRSS12	4	118353368	4_76	0	0.01085202130161	7.23849312081049	2.47210991957907e-07	1.10128756344821	1
ENSG00000145388.14	METTL14	4	118690195	4_76	0	0.0311312411391077	17.4310955763093	1.7077728044491e-06	-2.39043670321923	1
ENSG00000150961.14	SEC24D	4	118838525	4_76	0	0.00871287223462147	5.12316473132052	1.40478104889048e-07	0.846031793448134	2
ENSG00000145384.3	FABP2	4	119320570	4_77	0	0.00548171774724304	5.2953280763791	9.13520959413938e-08	-0.597490869973511	1
ENSG00000145390.11	USP53	4	119082700	4_77	0	0.0212502022333879	18.3601893455007	1.22786097621173e-06	1.97803470059188	2
ENSG00000186867.10	QRFPR	4	121357459	4_78	0	0.00356114007855979	5.15138400304413	5.77327115733939e-08	0.297067295724192	1
ENSG00000164109.13	MAD2L1	4	120067397	4_78	0	0.00650701579355106	10.9478126086722	2.24191007979341e-07	1.10274627825898	1
ENSG00000164111.14	ANXA5	4	121696338	4_78	0	0.00676155983592719	11.3171619590769	2.4082047042422e-07	-1.2554396906074	1
ENSG00000123737.12	EXOSC9	4	121801213	4_79	0	0.011306442918777	8.29103411966449	2.95014709528815e-07	1.01068672434633	2
ENSG00000138686.9	BBS7	4	121869876	4_79	0	0.014135227674744	10.4450205685184	4.64644800076133e-07	-1.1711073789963	1
ENSG00000138741.10	TRPC3	4	121951564	4_79	0	0.0206600816797683	14.1128655899933	9.17605933599114e-07	1.57133172638229	2
ENSG00000138688.15	KIAA1109	4	122151854	4_79	0	0.0127580214116082	9.4558679157044	3.79658998262479e-07	-1.32352250656329	1
ENSG00000181004.9	BBS12	4	122732771	4_79	0	0.00791039793108372	4.84983571047968	1.20735318423291e-07	0.11704702867435	1
ENSG00000138685.13	FGF2	4	122826931	4_79	0	0.0120420781121077	8.89885495075176	3.37244240592625e-07	-1.26127208146701	2
ENSG00000170917.13	NUDT6	4	122922586	4_79	0	0.0078731841764994	4.80443852964135	1.19042496423448e-07	0.0525389374272886	1
ENSG00000145375.7	SPATA5	4	122923453	4_79	0	0.00787860965132647	4.81107214508893	1.19289007960641e-07	-0.156027708295667	1
ENSG00000164056.10	SPRY1	4	123397011	4_80	0	0.0123401443563346	11.8416743585935	4.59877675830201e-07	-1.33947736215868	1
ENSG00000196159.11	FAT4	4	125313927	4_81	0	0.0184913905646306	11.9391071591905	6.9478493889477e-07	-1.3579879792916	2
ENSG00000164066.12	INTU	4	127623359	4_84	0	0.00875839031970771	7.42891813537929	2.04766469290102e-07	-0.803324392281565	2
ENSG00000164074.14	ABHD18	4	127965541	4_84	0	0.0121017859499067	10.5449316596003	4.01607865836078e-07	-1.41716293587087	1
ENSG00000164073.9	MFSD8	4	127965630	4_84	0	0.0121017859499067	10.5449316596003	4.01607865836078e-07	1.41716293587087	1
ENSG00000077684.15	JADE1	4	128803689	4_85	0	0.0342604532239892	18.1768959458733	1.95984533101365e-06	-1.72068773785943	1
ENSG00000151470.12	C4orf33	4	129098197	4_85	0	0.0164636099490042	11.0740035755548	5.73771141958282e-07	-1.26986526801757	1
ENSG00000138650.8	PCDH10	4	133149193	4_88	0	0.0102096460165698	9.7647785195322	3.13748787158079e-07	1.15908739962866	1
ENSG00000151012.13	SLC7A11	4	138242223	4_91	0	0.00982267952085969	6.95712166323516	2.1506440984406e-07	0.700871773884251	1
ENSG00000151014.5	NOCT	4	139015760	4_92	0	0.0149656623129453	10.541728498384	4.96497129545393e-07	1.32645626710422	2
ENSG00000145391.13	SETD7	4	139604306	4_92	0	0.0174684036282553	12.0355357114055	6.61648934990943e-07	1.56868458910275	2
ENSG00000085871.8	MGST2	4	139665971	4_92	0	0.00844322599907366	5.0231257991684	1.33472391674554e-07	0.220633556301247	1
ENSG00000196782.12	MAML3	4	140193798	4_93	0	0.00594096447156833	7.51577950826601	1.40520588363167e-07	0.817336049539279	1
ENSG00000153130.17	SCOC	4	140256831	4_93	0	0.00570602503961826	7.12764059380744	1.27993654530438e-07	0.725652829537491	1
ENSG00000153132.12	CLGN	4	140428193	4_93	0	0.00456040147426295	4.97238736277522	7.13636418732937e-08	0.208628940557639	1
ENSG00000179387.9	ELMOD2	4	140524356	4_93	0	0.00718839579486064	9.34977601189892	2.11515482312805e-07	-0.989391819135349	1
ENSG00000109436.7	TBC1D9	4	140756171	4_93	0	0.00537620932859817	6.55496345227438	1.1090609610182e-07	0.698424458845668	2
[truncated: 5,719 more rows]
