# Supplementary material for: Adjusting for genetic confounders in transcriptome-wide association studies improves discovery of risk genes of complex traits
Source: Nat Genet. 2024 Jan 26;56(2):336–47. doi: 10.1038/s41588-023-01648-9 (PMC10864181; doi:10.1038/s41588-023-01648-9)
Supplement: Supplementary file 5 — cTWAS results of all analyzed genes across all tissues for IBD, SCZ, and SBP. Results are stored separately for each combination of traits and tissues. Column legends for each set of results are the same as in Supplementary Table 1. [file 41588_2023_1648_MOESM5_ESM.zip › SBP_Liver.csv]

id	genename	chrom	pos	region_tag	cs_index	PIP	tau2	PVE	z	num_eqtl
ENSG00000188976.10	NOC2L	1	956565	1_1	0	0.0339374064175596	15.6790227473264	1.67458275019725e-06	1.78337219654454	2
ENSG00000187961.13	KLHL17	1	960326	1_1	0	0.091498158539338	24.8252284401451	7.14849439375013e-06	-2.47395050652676	1
ENSG00000187583.10	PLEKHN1	1	966426	1_1	0	0.0187592059532177	10.2799081451788	6.06893741937377e-07	1.32066528808395	1
ENSG00000187642.9	PERM1	1	982260	1_1	0	0.00992854353775496	4.6864999147536	1.46434406626875e-07	0.268615477261878	1
ENSG00000187608.8	ISG15	1	1001107	1_1	0	0.0115715171055948	6.05887674657201	2.20643629706152e-07	-0.641233432091029	1
ENSG00000131591.17	C1orf159	1	1091327	1_1	0	0.0100713555352384	4.84324599221643	1.53508853805869e-07	0.216638623386492	1
ENSG00000162571.13	TTLL10	1	1173257	1_1	0	0.00992425362070026	4.66189523482765	1.45602669560615e-07	-0.0977107162285448	1
ENSG00000186891.13	TNFRSF18	1	1206770	1_1	0	0.01590074461586	14.4176199790726	7.21472879195082e-07	-3.00676698408021	1
ENSG00000186827.10	TNFRSF4	1	1213065	1_1	0	0.0108577768729701	5.4001864128292	1.84526454876868e-07	0.220297818870528	1
ENSG00000184163.3	C1QTNF12	1	1244420	1_1	0	0.0199147117113005	11.7929267184691	7.39102374260608e-07	-1.24199830892641	1
ENSG00000160087.20	UBE2J2	1	1274159	1_1	0	0.0114082651330253	6.06040447653738	2.17585619950376e-07	-0.572523217143432	1
ENSG00000131584.18	ACAP3	1	1309988	1_1	0	0.0321623383988728	23.2841757436711	2.3567714005387e-06	-4.33219942735622	1
ENSG00000127054.20	INTS11	1	1325353	1_1	0	0.0540125698350313	23.7403164141776	4.03543463882912e-06	4.76061422536212	1
ENSG00000224051.6	CPTP	1	1325353	1_1	0	0.0540125698350313	23.7403164141776	4.03543463882912e-06	4.76061422536212	1
ENSG00000162576.16	MXRA8	1	1362042	1_1	0	0.297127378851281	26.9079800997883	2.51612807304787e-05	-5.24705413387287	1
ENSG00000242485.5	MRPL20	1	1407014	1_1	0	0.011916417135604	5.92665644089365	2.22261593462562e-07	-0.520020647741291	2
ENSG00000215915.9	ATAD3C	1	1434243	1_1	0	0.0281540253685616	17.6590943503322	1.5646524994967e-06	-2.75300044866378	1
ENSG00000179403.11	VWA1	1	1426810	1_1	0	0.0968944507960247	30.2819799178193	9.23404839326444e-06	4.06233179208827	1
ENSG00000228594.3	FNDC10	1	1599234	1_1	0	0.0121461488397769	7.25550639556139	2.7734178197109e-07	1.25525773331449	1
ENSG00000197530.12	MIB2	1	1615322	1_1	0	0.0108626212219261	5.81667732044777	1.98846788717663e-07	-0.733862673758968	1
ENSG00000189409.13	MMP23B	1	1631710	1_1	0	0.0137040253962621	7.56727859819173	3.26359945398674e-07	0.819382303221782	1
ENSG00000248333.8	CDK11B	1	1704180	1_1	0	0.0107206449586228	6.13277001249817	2.0691242255607e-07	-1.27858896849709	1
ENSG00000189339.11	SLC35E2B	1	1659060	1_1	0	0.216978651740966	32.9249945317791	2.24828670042993e-05	-3.34309632404521	1
ENSG00000008128.22	CDK11A	1	1724489	1_1	0	0.0107696736684112	5.86075845467182	1.98639375133586e-07	-1.09505901411711	1
ENSG00000215790.6	SLC35E2	1	1671995	1_1	0	0.140423573134303	27.4053921621361	1.21111397198901e-05	-2.6818989978444	1
ENSG00000169885.9	CALML6	1	1912607	1_1	2	0.209169557446412	26.898467773386	1.77065925217172e-05	-5.07051005297911	1
ENSG00000178821.12	TMEM52	1	1918989	1_1	0	0.0263673813691598	21.8410437685092	1.81238042808208e-06	4.5110225710588	2
ENSG00000142609.17	CFAP74	1	1927692	1_1	2	0.0535842978465543	24.2601472502966	4.09109863624426e-06	4.73999102573867	2
ENSG00000187730.8	GABRD	1	2019112	1_2	0	0.0352151461927945	20.6311668739246	2.2864529088326e-06	2.23742275113607	1
ENSG00000162585.16	FAAP20	1	2189186	1_2	0	0.00699671080492004	5.54782027259597	1.22158946999964e-07	-0.797567927037802	1
ENSG00000157933.9	SKI	1	2226509	1_2	0	0.0370160735277076	20.7046457983592	2.41194348847601e-06	-2.52122633002722	1
ENSG00000116151.13	MORN1	1	2368473	1_2	0	0.00654157818910239	5.07701583682783	1.0452015100965e-07	-0.35357281901136	1
ENSG00000157916.19	RER1	1	2391287	1_2	0	0.00635386545854144	4.74175209718136	9.48169176886745e-08	0.17268584364208	1
ENSG00000157911.9	PEX10	1	2413486	1_2	0	0.00713964056235705	5.87229334596232	1.31945038510584e-07	0.599133489943891	1
ENSG00000149527.17	PLCH2	1	2425928	1_2	0	0.00849769210617091	7.38748861688659	1.97563535641234e-07	-0.871402561068693	2
ENSG00000157881.13	PANK4	1	2529026	1_2	0	0.0139161704417728	12.0624553218554	5.28280318124112e-07	1.27317417086812	1
ENSG00000157873.17	TNFRSF14	1	2556224	1_2	0	0.00838182424443978	7.3272595285652	1.93280970693776e-07	-0.913805932220423	1
ENSG00000157870.14	FAM213B	1	2586412	1_2	0	0.00628251200003027	4.64962999934872	9.1930727124156e-08	-0.0840624039073107	2
ENSG00000142606.15	MMEL1	1	2631811	1_2	0	0.0063802338783947	4.81135437335065	9.66079614224032e-08	-0.206219899383204	2
ENSG00000215912.12	TTC34	1	2800905	1_2	0	0.00675977359141355	5.34741912943026	1.13758890882073e-07	0.373446594905477	1
ENSG00000130762.14	ARHGEF16	1	3454845	1_2	0	0.00660831176834087	5.0528701051385	1.05084250645734e-07	0.0367152292615594	1
ENSG00000158109.14	TPRG1L	1	3619487	1_2	0	0.00667385119152997	5.36458989961141	1.12673560973556e-07	-0.554068622704061	1
ENSG00000078900.14	TP73	1	3661226	1_2	0	0.00892445090522087	7.96611658301079	2.23736652726152e-07	0.961323512336163	1
ENSG00000116213.15	WRAP73	1	3654319	1_2	0	0.0109472464287259	9.77485155531486	3.36762743443816e-07	-1.11301503453866	1
ENSG00000116198.12	CEP104	1	3852165	1_3	0	0.030453161420043	9.35315367527587	8.96395005758053e-07	1.12678804126109	3
ENSG00000169598.15	DFFB	1	3856982	1_3	0	0.0355997861987054	10.8216549032244	1.21241149087332e-06	1.25883933698319	2
ENSG00000198912.10	C1orf174	1	3891607	1_3	0	0.0199353117213905	5.38191575269324	3.37651668234552e-07	-0.389325260937101	2
ENSG00000069424.14	KCNAB2	1	5991653	1_5	0	0.0292594398748838	10.6888149856659	9.84248001305564e-07	1.3849434454434	1
ENSG00000131697.17	NPHP4	1	5992498	1_5	0	0.0263765774931234	9.69584232178968	8.04846316212514e-07	1.28140741949377	1
ENSG00000158286.12	RNF207	1	6205436	1_5	0	0.0182433824139745	6.16860352059187	3.54161373220626e-07	0.609586004106603	2
ENSG00000116251.9	RPL22	1	6208961	1_5	0	0.0170152496491005	5.33796782365727	2.85840162951195e-07	0.238347471461693	2
ENSG00000116237.15	ICMT	1	6236178	1_5	0	0.0168374126013306	5.32770605255166	2.82308908858484e-07	-0.378240791596675	2
ENSG00000158292.6	GPR153	1	6260648	1_5	0	0.0221952958656579	7.46232486634115	5.21247594850412e-07	0.723089823647546	1
ENSG00000097021.19	ACOT7	1	6403939	1_5	0	0.04243783936423	13.2064565942748	1.7637967846778e-06	1.4943470428187	1
ENSG00000187017.15	ESPN	1	6424625	1_5	0	0.0233222512155507	8.80950136569259	6.46592659524096e-07	1.27154090971926	3
ENSG00000171680.21	PLEKHG5	1	6520337	1_5	0	0.0175899663371183	6.47888439814004	3.58652789470358e-07	-0.96442777529645	1
ENSG00000204859.12	ZBTB48	1	6579883	1_5	0	0.0237271696087386	11.6326101422784	8.68624514052293e-07	-2.11131691359187	2
ENSG00000041988.15	THAP3	1	6589168	1_5	1	0.445639106377509	23.3719307261665	3.27783326822822e-05	-4.5341506317208	2
ENSG00000049245.12	VAMP3	1	7773425	1_6	0	0.0138703598046569	5.69367361515181	2.48535979570477e-07	-0.663511015727257	1
ENSG00000116288.12	PARK7	1	7954388	1_6	0	0.0130573124009762	5.45266412904187	2.24063706359311e-07	0.808266252751513	2
ENSG00000142583.17	SLC2A5	1	9087812	1_6	0	0.0138347345029989	5.48539446088103	2.38829333416762e-07	0.488855204404773	1
ENSG00000049239.12	H6PD	1	9235735	1_6	0	0.0164294500193074	7.0221866248673	3.6308170527989e-07	-0.912103417018025	1
ENSG00000171603.16	CLSTN1	1	9824341	1_7	0	0.0204082134982913	10.7924189191134	6.93158825582886e-07	1.45900586070764	1
ENSG00000162441.11	LZIC	1	9943171	1_7	0	0.0115954186191873	6.04028773521968	2.20421032843693e-07	-1.01813736976702	1
ENSG00000162444.11	RBP7	1	9996852	1_7	0	0.0113731517472079	5.54097333712546	1.98324271576002e-07	-0.616282550680123	2
ENSG00000130939.18	UBE4B	1	10033012	1_7	0	0.0121053702818217	6.06702251126177	2.31133373638008e-07	-0.198775488610824	2
ENSG00000054523.17	KIF1B	1	10210344	1_7	0	0.037158317014849	15.9427944300753	1.86435862187512e-06	-2.61117264728441	2
ENSG00000142657.20	PGD	1	10398423	1_7	0	0.0437150031378416	17.5653402463504	2.41655149576862e-06	-2.80086375716349	2
ENSG00000175279.21	CENPS	1	10430493	1_7	0	0.0119398336324349	5.86732119950721	2.20468787144063e-07	0.00691885226102692	1
ENSG00000241563.3	CORT	1	10449646	1_7	0	0.0125797324176923	6.25994844348691	2.47828434473255e-07	-0.0995305283728376	1
ENSG00000160049.11	DFFA	1	10477033	1_7	0	0.0161623037564946	9.16142890534451	4.6598877374229e-07	1.95383048316216	1
ENSG00000142655.12	PEX14	1	10469137	1_7	0	0.0232034000193888	12.5581023016632	9.17032267697333e-07	2.28705202640419	1
ENSG00000120948.16	TARDBP	1	11012060	1_8	0	0.0207646345339645	5.51581191463822	3.60448077964556e-07	0.853097701909294	2
ENSG00000009724.16	MASP2	1	11046260	1_8	0	0.0189683448004819	4.66949362051008	2.78745712209715e-07	0.117493541801357	2
ENSG00000116649.9	SRM	1	11060199	1_8	0	0.0190190419736037	4.69445113826801	2.80984545408558e-07	-0.141082622095437	2
ENSG00000198793.12	MTOR	1	11262099	1_8	0	0.0592346286647665	15.3898373497935	2.86892155763947e-06	2.08868009242441	1
ENSG00000116661.9	FBXO2	1	11654311	1_8	0	0.0434261355512587	12.448125598435	1.70123425542002e-06	-1.38545541156064	1
ENSG00000116663.10	FBXO6	1	11663463	1_8	0	0.0191296521853711	4.74867506149222	2.85883111676617e-07	0.157456672618022	1
ENSG00000116670.14	MAD2L2	1	11683695	1_8	0	0.0189122558131959	4.64180446260697	2.76273448742289e-07	0.0136966090889773	1
ENSG00000162493.16	PDPN	1	13584186	1_10	0	0.0230890020411124	5.88772103104721	4.27820272611358e-07	0.538896182493761	1
ENSG00000117122.13	MFAP2	1	17642046	1_12	0	0.0229941049233785	5.61829938280526	4.06565347719232e-07	-0.517722828966769	1
ENSG00000159363.17	ATP13A2	1	17056944	1_12	0	0.179775243318312	25.3342828561653	1.43333423489934e-05	-2.53013125424777	1
ENSG00000117118.9	SDHB	1	17053774	1_12	0	0.0217447132004197	5.09519650088799	3.48677236515013e-07	0.3393169858932	1
ENSG00000117115.12	PADI2	1	17098145	1_12	0	0.0219906025591551	5.20046468307448	3.59905310297945e-07	-0.445072564252157	1
ENSG00000159339.13	PADI4	1	17325799	1_12	0	0.0292609658965683	7.87839730069886	7.25496814313479e-07	-0.903688042301298	1
ENSG00000117154.11	IGSF21	1	18103081	1_12	0	0.0241645934895591	6.08342799048128	4.62633245885136e-07	-0.748744513285408	1
ENSG00000142623.9	PADI1	1	17204859	1_12	0	0.0207389163834292	4.65196858065346	3.03621000561793e-07	0.0558997026797009	1
ENSG00000179023.8	KLHDC7A	1	18480845	1_13	0	0.0246690632182834	11.6938766022072	9.07862626958762e-07	-1.33027687296453	1
ENSG00000159423.16	ALDH4A1	1	18902884	1_13	0	0.0142620640480039	6.57035662276335	2.94903752500606e-07	-0.7083122707235	1
ENSG00000127481.14	UBR4	1	19211261	1_13	0	0.0343145284485624	14.7926768206969	1.59747392509361e-06	1.85583927070024	1
ENSG00000127463.13	EMC1	1	19246561	1_13	0	0.0115951976601189	4.63953349427073	1.69301748890057e-07	0.112868042463807	2
ENSG00000053372.4	MRTO4	1	19246729	1_13	0	0.0130654884345195	5.75277333677367	2.36543972689655e-07	0.600333610763311	3
ENSG00000162482.4	AKR7A3	1	19291113	1_13	0	0.0596692149022049	20.0239103118824	3.76017613494146e-06	2.30302979316715	1
ENSG00000053371.12	AKR7A2	1	19311815	1_13	0	0.0116647327103944	4.69527277135567	1.72363217710105e-07	0.0416127372696022	2
ENSG00000040487.12	PQLC2	1	19353625	1_13	0	0.0191445859326324	9.3205546742554	5.61560703881245e-07	-1.10325195533058	1
ENSG00000077549.17	CAPZB	1	19464592	1_13	0	0.0259004788951925	12.150509577246	9.90401432779113e-07	1.56303754468935	1
ENSG00000173436.13	MINOS1	1	19596819	1_13	0	0.0281847520958037	12.9434174761688	1.14808000163117e-06	1.45609195752687	1
ENSG00000158747.13	NBL1	1	19640599	1_13	0	0.0116293310635496	4.66693561817207	1.70803009107657e-07	-0.0851076758131924	1
ENSG00000169914.5	OTUD3	1	19882290	1_13	0	0.0212180905823804	10.2825526111305	6.86619626255087e-07	1.14757151566341	2
ENSG00000188257.10	PLA2G2A	1	19916383	1_13	0	0.0189740735379113	9.23689127376683	5.51563329777573e-07	1.10606504954721	3
ENSG00000127472.10	PLA2G5	1	20028276	1_13	0	0.0123055124840877	5.19387745364185	2.01140894675162e-07	-0.332955165822615	2
ENSG00000090432.6	MUL1	1	20508296	1_14	0	0.0490376472761488	12.6842014909673	1.95749982279894e-06	1.68854950660861	2
ENSG00000183114.7	FAM43B	1	20550427	1_14	0	0.0456815873242445	12.0134739695602	1.72710511970897e-06	1.63817881475296	2
ENSG00000158828.7	PINK1	1	20633253	1_14	0	0.0260809966401222	6.73784415774975	5.53036911698793e-07	0.708372073919231	1
ENSG00000244038.9	DDOST	1	20662418	1_14	0	0.0212312075472622	4.81055198000617	3.2142420710488e-07	-0.334995798738077	1
ENSG00000117245.12	KIF17	1	20717726	1_14	0	0.0290969728049068	7.76487172944641	7.11035145254794e-07	-1.45389332265074	1
ENSG00000189410.11	SH2D5	1	20733213	1_14	0	0.0232722410190194	5.66995656486768	4.15266513544981e-07	-0.368102801375122	2
ENSG00000075151.20	EIF4G3	1	21176003	1_14	0	0.0211225401143602	4.76259233612961	3.16590971846907e-07	0.306173735540911	1
ENSG00000117298.14	ECE1	1	21343297	1_14	0	0.0214806542427112	4.9199201842301	3.3259409599622e-07	0.219476967399065	1
ENSG00000142794.18	NBPF3	1	21440283	1_15	0	0.0133102319639709	4.67983311034787	1.96031094026831e-07	-0.103969945165528	1
ENSG00000090686.15	USP48	1	21782877	1_15	0	0.0218265271656694	9.36842097525332	6.43516981425233e-07	1.15496266262341	2
ENSG00000187942.11	LDLRAD2	1	21811974	1_15	0	0.0138892051284943	5.08942683158035	2.22461694424877e-07	-0.509248836289586	1
ENSG00000142798.17	HSPG2	1	21852543	1_15	0	0.0140065594467618	5.16287663444943	2.27579002929038e-07	-0.531377422424729	1
ENSG00000142789.19	CELA3A	1	22001714	1_15	0	0.0157679587038253	6.2459276604821	3.09942689683094e-07	-0.766402047826208	1
ENSG00000162552.14	WNT4	1	22143958	1_15	0	0.0333104069128666	13.4305570270352	1.4079360751934e-06	1.49761677875854	2
ENSG00000184677.16	ZBTB40	1	22453334	1_15	0	0.016061419542746	6.27557262370429	3.17209554499033e-07	-0.45249196523306	1
ENSG00000125945.14	ZNF436	1	23368782	1_16	0	0.0881532400914419	21.5953024324511	5.99109965625975e-06	-2.51171869705852	2
ENSG00000204219.9	TCEA3	1	23424647	1_16	0	0.0146678961838331	4.67013385557431	2.15578839473833e-07	-0.196969740443849	2
ENSG00000088280.18	ASAP3	1	23484588	1_16	0	0.0163556671235801	5.68707685911155	2.92729394480774e-07	0.817518468093382	2
ENSG00000142676.12	RPL11	1	23691734	1_17	0	0	135.424693632863	0	0.782701005098859	1
ENSG00000011007.12	ELOA	1	23743147	1_17	0	0	1913.07894725647	0	3.72582769113585	1
ENSG00000117308.14	GALE	1	23800401	1_17	0	0	378.218896256543	0	0.650134272469288	2
ENSG00000117305.14	HMGCL	1	23838758	1_17	0	8.90398865749376e-14	3214.08731585485	9.0064002355804e-16	-3.00687374854056	1
ENSG00000179163.11	FUCA1	1	23868298	1_17	0	0	504.078514657155	0	-0.0399910245178556	1
ENSG00000142677.3	IL22RA1	1	24124595	1_17	0	0	55.5904765067111	0	-0.720526842645609	1
ENSG00000185436.11	IFNLR1	1	24187123	1_17	0	0	41.2924289106307	0	-1.11062540762311	1
ENSG00000158055.15	GRHL3	1	24255003	1_17	0	0	10.5239208582638	0	-1.17654918472174	1
ENSG00000001460.17	STPG1	1	24417003	1_17	0	0	11.4996240903393	0	-0.169726458217634	2
ENSG00000001461.16	NIPAL3	1	24419125	1_17	0	0	5.65069346244043	0	-0.458467986066902	1
ENSG00000117602.11	RCAN3	1	24502439	1_17	0	0	8.62768993650251	0	-0.802567099418273	1
ENSG00000184454.6	NCMAP	1	24555537	1_17	0	0	12.2753138929727	0	-0.900333197886743	1
ENSG00000169504.14	CLIC4	1	24745177	1_17	0	0	64.8693146793047	0	-3.67138258197392	2
ENSG00000020633.18	RUNX3	1	24965206	1_17	0	0	6.19618304049216	0	-0.600121637928093	1
ENSG00000117614.9	SYF2	1	25232900	1_18	0	0	19.8875623135648	0	-1.8794450645827	1
ENSG00000187010.19	RHD	1	25257119	1_18	0	0	6.79967716864524	0	-0.700484619048053	1
ENSG00000183726.10	TMEM50A	1	25336580	1_18	0	0	4.77352429867928	0	-0.151241333306407	1
ENSG00000188672.17	RHCE	1	25430243	1_18	0	0	5.6065530484467	0	0.47442491091681	2
ENSG00000204178.9	TMEM57	1	25430369	1_18	0	0	4.68200630890948	0	-0.0827279484237992	1
ENSG00000157978.11	LDLRAP1	1	25566751	1_18	0	0	21.2053470172015	0	1.55026929982062	1
ENSG00000117643.14	MAN1C1	1	25682168	1_18	0	0	16.6366411505083	0	-1.67365044783369	1
ENSG00000162430.16	SELENON	1	25799884	1_18	0	0	32.0729563573283	0	-2.51233483201501	1
ENSG00000117640.17	MTFR1L	1	25819958	1_18	0	0	34.0753697775497	0	2.45957843482301	2
ENSG00000175087.9	PDIK1L	1	26111250	1_18	0	0	19.9476182956435	0	1.31441020987773	1
ENSG00000197245.5	FAM110D	1	26158800	1_18	0	0	14.3764191573044	0	-0.303391871550449	1
ENSG00000142675.17	CNKSR1	1	26177545	1_18	0	0	19.1126694361621	0	0.807719269573679	2
ENSG00000130695.14	CEP85	1	26234254	1_18	0	0	56.0176499573382	0	-0.396033216788395	1
ENSG00000142669.14	SH3BGRL3	1	26279800	1_18	0	0	22.0058640420538	0	0.197817584127563	1
ENSG00000169442.8	CD52	1	26317723	1_18	0	0	14.2757765791081	0	-1.01288185426216	1
ENSG00000158062.20	UBXN11	1	26317723	1_18	0	0	14.2757765791081	0	-1.01288185426216	1
ENSG00000176092.14	AIM1L	1	26360502	1_18	0	0	8.63804447797167	0	0.918669528767789	1
ENSG00000176083.17	ZNF683	1	26375362	1_18	0	0	9.24110193720211	0	0.472140356942091	1
ENSG00000117682.16	DHDDS	1	26432111	1_18	0	0	30.2749056029994	0	-0.693751603834196	2
ENSG00000198830.10	HMGN2	1	26471849	1_18	0	0	15.6883331833538	0	1.25024947773718	1
ENSG00000117676.13	RPS6KA1	1	26529971	1_18	0	0	15.4786563746762	0	1.22364947908242	1
ENSG00000060642.10	PIGV	1	26787956	1_18	0	0	5037.62334882489	0	2.50042453715883	2
ENSG00000204160.11	ZDHHC18	1	26827979	1_18	0	0	3155.41714002142	0	-3.8507883489573	1
ENSG00000142751.14	GPN2	1	26890178	1_18	0	0	6582.88891748576	0	-3.85227575017537	1
ENSG00000253368.3	TRNP1	1	26990468	1_18	0	0	96.890010058175	0	-0.205613832136396	1
ENSG00000090020.10	SLC9A1	1	27167335	1_19	0	0.0988226665618889	28.2893297286978	8.79808593767013e-06	3.35541865530204	1
ENSG00000186501.14	TMEM222	1	27325296	1_19	0	0.0123264638764197	8.6407437989575	3.35195831691331e-07	1.22123668321143	1
ENSG00000142765.17	SYTL1	1	27342119	1_19	0	0.161793635136769	33.1267401842076	1.6867437434727e-05	3.0833244375972	1
ENSG00000142733.14	MAP3K6	1	27367112	1_19	0	0.0122557841073935	8.58711088474167	3.31205199964887e-07	-0.933657598983246	1
ENSG00000181773.6	GPR3	1	27392588	1_19	0	0.0480263936718929	21.3955593219919	3.23379581320242e-06	-2.78446101111945	1
ENSG00000126705.13	AHDC1	1	27604387	1_19	0	0.0114701081880056	7.9694129660828	2.876754625146e-07	-0.887965856707581	1
ENSG00000000938.12	FGR	1	27636786	1_19	0	0.0386653550279688	19.3480131565741	2.3543300722721e-06	2.16448556444404	1
ENSG00000126709.14	IFI6	1	27671883	1_19	0	0.00926725860997768	5.98241205980692	1.74476354883589e-07	0.627446449251082	1
ENSG00000117748.9	RPA2	1	27914481	1_19	0	0.00814057325569273	4.77542207905304	1.22342042150166e-07	-0.118778352084966	2
ENSG00000158156.7	XKR8	1	27958990	1_19	0	0.00815672851976446	4.79387913758539	1.230586261128e-07	-0.215827923594064	1
ENSG00000158161.15	EYA3	1	28079536	1_19	0	0.0125689113571369	8.82236689474036	3.48972939632957e-07	-1.13059778431816	1
ENSG00000169403.11	PTAFR	1	28193492	1_19	0	0.010624022499228	7.2552531698805	2.42577506229365e-07	-1.11787748526624	2
ENSG00000126698.10	DNAJC8	1	28232589	1_19	0	0.00964209182809128	6.35172998392523	1.92740181940268e-07	0.925851158119359	1
ENSG00000130770.17	ATPIF1	1	28236029	1_19	0	0.00838008770379517	5.04538084279307	1.33061217047319e-07	0.479933095455811	2
ENSG00000130766.4	SESN2	1	28259165	1_19	0	0.00955139869053878	6.26369516264243	1.88281028010338e-07	0.471130319641207	1
ENSG00000204138.12	PHACTR4	1	28366038	1_19	0	0.17562713174338	33.9449421208611	1.87618498016764e-05	3.39993928426537	2
ENSG00000180098.9	TRNAU1AP	1	28553045	1_19	0	0.0111168754551519	7.67785557200492	2.68615860560757e-07	-0.809188926081632	1
ENSG00000198492.15	YTHDF2	1	28736301	1_19	0	0.0121887090321189	8.53593588574417	3.27429517262278e-07	0.90968457859982	1
ENSG00000253304.1	TMEM200B	1	29124455	1_19	0	0.00826312482325842	4.91452679540301	1.27801218419479e-07	-0.272421085276503	2
ENSG00000116353.15	MECR	1	29230712	1_19	0	0.0151588721232371	10.570501584353	5.04279668535037e-07	-1.48940842726931	1
ENSG00000162511.7	LAPTM5	1	30757821	1_20	0	0	6.50791567531702	0	-0.64576471436201	1
ENSG00000134644.15	PUM1	1	31066204	1_20	0	0	13.264010346502	0	-1.13414665045068	1
ENSG00000121766.15	ZCCHC17	1	31296178	1_20	0	0	31.2937510855104	0	1.22485393843539	1
ENSG00000168528.11	SERINC2	1	31427596	1_20	0	0	66.5457695791176	0	0.633849300913329	1
ENSG00000162517.12	PEF1	1	31645212	1_20	0	0	60.7299990367916	0	-2.15411426706286	1
ENSG00000084636.17	COL16A1	1	31703950	1_20	0	0	16.3866853022703	0	-0.339617732242068	1
ENSG00000184007.18	PTP4A2	1	31944881	1_20	0	0	2228.93765357699	0	3.20833037914439	2
ENSG00000084652.15	TXLNA	1	32179560	1_21	0	0.0334514070030962	12.9427852540307	1.36254579733458e-06	1.7510092527251	1
ENSG00000084623.11	EIF3I	1	32222176	1_21	0	0.0341695150488413	13.1426064306837	1.41328350930042e-06	-1.76721526665912	1
ENSG00000160055.19	TMEM234	1	32222176	1_21	0	0.0341695150488413	13.1426064306837	1.41328350930042e-06	1.76721526665912	1
ENSG00000183615.5	FAM167B	1	32246849	1_21	0	0.0227289520715976	9.31624415288253	6.66391192048466e-07	-1.2694105600216	1
ENSG00000116478.11	HDAC1	1	32291945	1_21	0	0.0159093962718798	5.98051722758107	2.99434211636647e-07	-0.574359601049014	1
ENSG00000162526.6	TSSK3	1	32366691	1_21	0	0.0172672980080794	6.7455852271042	3.66566684779125e-07	0.484375470556481	1
ENSG00000225828.1	FAM229A	1	32366691	1_21	0	0.0172672980080794	6.7455852271042	3.66566684779125e-07	0.484375470556481	1
ENSG00000176261.15	ZBTB8OS	1	32650758	1_21	0	0.013939363428399	4.74652433162793	2.08222485571544e-07	0.160476391299909	1
ENSG00000116497.17	S100PBP	1	32817982	1_21	0	0.0145614792617362	5.15399956416269	2.36188553939691e-07	-0.396944315326745	1
ENSG00000134684.10	YARS	1	32817927	1_21	0	0.014572303516413	5.16093375449012	2.36682128623183e-07	-0.331435002704977	1
ENSG00000004455.16	AK2	1	33080995	1_21	0	0.0147750071887033	5.28987550114845	2.45969991115183e-07	0.305357281964337	2
ENSG00000142920.16	AZIN2	1	33081259	1_21	0	0.015100951303892	5.49356968811284	2.61076582339575e-07	0.486275170109413	1
ENSG00000134686.18	PHC2	1	33431196	1_21	0	0.0143877658930668	5.04198799837045	2.28299070841615e-07	0.331622745310743	1
ENSG00000121903.14	ZSCAN20	1	33471534	1_21	0	0.096345575307302	23.004669133138	6.97520120088595e-06	2.44754897251254	1
ENSG00000188910.7	GJB3	1	34780696	1_22	0	0.0370805911282736	16.907542315213	1.97304098004871e-06	-1.94665671348004	2
ENSG00000163866.8	SMIM12	1	34849073	1_22	0	0.0110537157709788	5.57871262091118	1.94066805388837e-07	-0.533901225234226	2
ENSG00000116560.10	SFPQ	1	35194135	1_22	0	0.0101970536877111	4.82700963005746	1.54903719068192e-07	-0.386268341957781	1
ENSG00000020129.15	NCDN	1	35557823	1_22	0	0.0120605628764935	6.39135729215551	2.42588186106789e-07	0.679414221100686	1
ENSG00000126067.11	PSMB2	1	35641909	1_22	0	0.0587966031645503	21.2686497244945	3.9355109855326e-06	-2.62550755010042	1
ENSG00000134698.10	AGO4	1	35808004	1_22	0	0.0266461740567407	13.8015972088049	1.15737256332522e-06	1.91971883092844	1
ENSG00000092847.11	AGO1	1	35870261	1_22	0	0.0598730812463137	21.4411882005826	4.04007503650933e-06	-2.65508498707691	1
ENSG00000116863.10	ADPRHL2	1	36088841	1_22	0	0.0563314712330766	20.8615986711239	3.69834697727929e-06	2.54565431201778	1
ENSG00000054116.11	TRAPPC3	1	36155585	1_22	0	0.010614183597693	5.20056718330498	1.7371858385964e-07	0.684615384615462	1
ENSG00000054118.13	THRAP3	1	36225269	1_22	0	0.0116778050928618	6.09069027997862	2.23839492093186e-07	0.446332379105678	1
ENSG00000214193.10	SH3D21	1	36323945	1_22	0	0.0463176036109204	19.0069228705261	2.7705555850764e-06	1.96589539456964	1
ENSG00000142694.6	EVA1B	1	36323755	1_22	0	0.0414521211308659	17.9584306318901	2.34274011302253e-06	1.83515156814264	2
ENSG00000196182.10	STK40	1	36386242	1_22	0	0.0102960007964628	4.91699059660354	1.59322428982263e-07	-0.125896995622969	1
ENSG00000181817.5	LSM10	1	36397855	1_22	0	0.0295471634927138	14.7716239538099	1.37357700616234e-06	1.62172950034324	1
ENSG00000116885.18	OSCP1	1	36491866	1_22	0	0.0171116994508019	9.6562660022132	5.20009572332272e-07	-1.14003354583201	1
ENSG00000163877.10	SNIP1	1	37554146	1_23	0	0.112544811530026	21.2764308530115	7.53586705559587e-06	-2.0313413415301	1
ENSG00000163879.10	DNALI1	1	37556733	1_23	0	0.018388982284676	4.65969621652862	2.69664807296577e-07	0.153323617789943	1
ENSG00000134697.12	GNL2	1	37596105	1_23	0	0.0324483363231186	11.1830384039509	1.14198717009306e-06	1.82916510789381	1
ENSG00000116922.14	C1orf109	1	37691932	1_23	0	0.0242391523938902	7.51986771053026	5.73636270251318e-07	-1.12857482031515	1
ENSG00000134690.10	CDCA8	1	37692275	1_23	0	0.02202882280214	6.02251340764745	4.17520725720457e-07	-0.293206836988944	2
ENSG00000204084.12	INPP5B	1	37946715	1_23	0	0.0187909587892179	4.81861678402986	2.84957638329459e-07	0.0143856074735637	1
ENSG00000183431.11	SF3A3	1	37990434	1_23	1	0.473040562999398	25.2198700853081	3.75448351363817e-05	4.53567589814181	1
ENSG00000183386.9	FHL3	1	37911073	1_23	0	0.025869896819106	14.5336089131038	1.183251707268e-06	3.20349843504405	1
ENSG00000214114.8	MYCBP	1	38874886	1_24	0	0.0502882023221447	12.2461455515364	1.93809250288618e-06	-1.49866620544796	1
ENSG00000131233.9	GJA9	1	38883809	1_24	0	0.0251537379138322	5.72192629853435	4.52953651175428e-07	0.462126167025419	1
ENSG00000158315.10	RHBDL2	1	38941917	1_24	0	0.0256234302736746	5.89537386958456	4.75398268108484e-07	0.686879927065849	1
ENSG00000174574.15	AKIRIN1	1	38991334	1_24	0	0.0348672478705864	8.78878350948902	9.6439602052618e-07	1.26851150316885	1
ENSG00000168653.10	NDUFS5	1	39026790	1_24	0	0.0346143585924801	8.72027461448858	9.49938356498451e-07	1.19030700487332	1
ENSG00000183682.7	BMP8A	1	39554348	1_24	0	0.0682210912999991	15.1459027489713	3.25179231184652e-06	-1.76021606388055	1
ENSG00000090621.13	PABPC4	1	39570256	1_24	0	0.0224598009685225	4.66063883027268	3.29427860905266e-07	-0.0820822571416249	1
ENSG00000163909.7	HEYL	1	39640423	1_24	0	0.0259136747717882	6.00098321003396	4.89395970517386e-07	-0.754211275740959	1
ENSG00000084072.16	PPIE	1	39739151	1_25	0	0.0138770690975328	6.05551432721962	2.64458640142772e-07	-0.659292295974517	1
ENSG00000116985.11	BMP8B	1	39792292	1_25	0	0.0219673429009299	10.3088120510339	7.12680907954896e-07	-1.36145428170649	1
ENSG00000043514.15	TRIT1	1	39880989	1_25	0	0.0149381411999787	6.75614058527082	3.17617345587096e-07	-0.775646963754011	1
ENSG00000131236.16	CAP1	1	40039889	1_25	0	0.0118618817843156	4.6490760034491	1.73551835568432e-07	-0.129339996409466	1
ENSG00000131238.16	PPT1	1	40097347	1_25	0	0.0201847063146506	9.56870767572068	6.07833589019068e-07	1.15919967424904	1
ENSG00000084073.8	ZMPSTE24	1	40254916	1_25	0	0.0130278038158504	5.46167989411806	2.2392698177063e-07	-0.347773073153543	2
ENSG00000049089.13	COL9A2	1	40318226	1_25	0	0.012076325102267	4.82916873984519	1.83533839624601e-07	-0.196919570434091	2
ENSG00000187815.9	ZFP69	1	40476033	1_25	0	0.021747929912089	10.2765786047256	7.03356405369077e-07	1.20543679525684	2
ENSG00000164002.11	EXO5	1	40523948	1_25	0	0.0119766078502757	4.72842853871271	1.78221310687558e-07	0.150787952966391	1
ENSG00000117013.14	KCNQ4	1	40783570	1_25	0	0.0140000914176375	6.10122008387209	2.68816880144184e-07	-0.605102867057737	1
ENSG00000179862.6	CITED4	1	40863178	1_25	0	0.0387037089865925	15.7751587450341	1.92147747403683e-06	-1.62130379895114	1
ENSG00000171793.13	CTPS1	1	40978873	1_25	0	0.0377138494404155	13.8407186538157	1.64273865775775e-06	-0.871620158791991	1
ENSG00000171790.15	SLFNL1	1	41023050	1_25	0	0.0451443972704445	18.3759299717071	2.61073120356192e-06	2.80923732267015	2
ENSG00000010803.16	SCMH1	1	41242427	1_25	0	0.0138311589502901	8.10574289628936	3.52825828813368e-07	-1.8887378155055	1
ENSG00000204060.6	FOXO6	1	41272965	1_25	0	0.0152145827577906	6.57107618411169	3.14633906767229e-07	0.358700730988128	1
ENSG00000127124.14	HIVEP3	1	42038279	1_26	0	0.00698119502622474	12.1742056856618	2.67472649222289e-07	-1.85031582092109	1
ENSG00000066185.12	ZMYND12	1	42452404	1_26	0	0.019453726043836	17.1534009443717	1.05017580484238e-06	-2.31497487672111	1
ENSG00000186409.14	CCDC30	1	42463059	1_26	0	0.009943499041138	7.28953622880095	2.28111987579772e-07	0.426632541758173	1
ENSG00000171960.10	PPIH	1	42659188	1_26	0	0.0141316624735033	12.4513991898996	5.53758475658886e-07	-1.36776880999768	1
ENSG00000117385.15	P3H1	1	42766833	1_26	0	0.00711273677612978	5.42643415314796	1.2146754333334e-07	-0.618947582278079	1
ENSG00000164008.14	C1orf50	1	42767127	1_26	0	0.0128921619151595	13.6031439910739	5.51917316188478e-07	1.80512941077316	1
ENSG00000274386.5	TMEM269	1	42785273	1_26	0	0.0150728608868616	14.9387162867116	7.08627404904101e-07	1.92408555514699	2
ENSG00000177868.11	SVBP	1	42815721	1_26	0	0.0139669307790747	13.3830238390992	5.88253074942896e-07	-1.67753304403069	2
ENSG00000164010.13	ERMAP	1	42816309	1_26	0	0.00796369468893154	6.58527530118378	1.65043152694189e-07	0.860537756757919	2
ENSG00000164011.17	ZNF691	1	42845892	1_26	0	0.00695391262640277	4.91557159234249	1.07575216557391e-07	-0.231580319712878	2
ENSG00000179178.10	TMEM125	1	43269525	1_26	0	0.0115165796012332	9.24281075731047	3.3499362974408e-07	0.977363936689793	1
ENSG00000117395.12	EBNA1BP2	1	43271335	1_26	0	0.028158605925161	17.8097831470189	1.57826074651925e-06	1.8301346056496	1
ENSG00000253313.5	C1orf210	1	43285638	1_26	0	0.010264107373315	8.75429055132537	2.82781580077672e-07	1.1450256448929	1
ENSG00000066056.13	TIE1	1	43300755	1_27	0	0.0392691826249425	34.2482811150956	4.23252580832675e-06	5.40492134489618	2
ENSG00000117399.13	CDC20	1	43359194	1_27	0	0.0723326638545601	17.8094317307985	4.05409102269235e-06	1.19829882255093	1
ENSG00000198198.15	SZT2	1	43389955	1_27	0	0.0196751769544798	10.1834350786641	6.30553469593374e-07	-1.74605799381542	1
ENSG00000142949.16	PTPRF	1	43605020	1_27	0	0.0177095514696537	17.667068028334	9.84648031387974e-07	-3.15170639198597	1
ENSG00000126091.19	ST3GAL3	1	43705540	1_27	0	0.0144542276732647	8.59222896851763	3.90849631261209e-07	1.52339902343081	1
ENSG00000117407.16	ARTN	1	43933936	1_27	0	0.0342886164776483	12.6842229315646	1.36874580781803e-06	-1.37341880220246	1
ENSG00000117408.10	IPO13	1	43947230	1_27	0	0.0293615947818348	13.2400014520296	1.22342301763439e-06	1.90076350222772	1
ENSG00000117410.13	ATP6V0B	1	43974045	1_27	0	0.0196756981517378	8.4793917942939	5.25053826088261e-07	-1.23959209969514	2
ENSG00000117411.16	B4GALT2	1	43978466	1_27	0	0.0140826256033667	5.24033310640385	2.32247742512802e-07	-1.00821783108769	2
ENSG00000159214.12	CCDC24	1	43991070	1_27	0	0.0140020499108626	4.68729391802682	2.06548850327909e-07	-0.217032160438965	2
ENSG00000196517.11	SLC6A9	1	44031577	1_27	0	0.0769763432006735	19.7307513135087	4.77980162237386e-06	-2.0104636917762	1
ENSG00000178028.13	DMAP1	1	44213884	1_27	0	0.0154807388645228	5.39675622240983	2.62925954652389e-07	0.176020225329654	1
ENSG00000198520.10	C1orf228	1	44672527	1_28	0	0.0199008010161564	6.51474728652127	4.08015916147726e-07	0.418250887474482	2
ENSG00000142945.12	KIF2C	1	44739744	1_28	0	0.0159538131495625	4.75018762278238	2.38497723897212e-07	-0.385171252105292	1
ENSG00000142959.4	BEST4	1	44787956	1_28	0	0.016020810487631	4.69776040099915	2.36855961217498e-07	-0.249797524555345	1
ENSG00000188396.3	TCTEX1D4	1	44806156	1_28	0	0.0159470530843755	4.75512720882442	2.38644567879811e-07	0.389225515037866	1
ENSG00000222009.8	BTBD19	1	44809169	1_28	0	0.0160194153759589	4.89938314093906	2.47000049159642e-07	0.52649092596633	1
ENSG00000126107.14	HECTD3	1	45010991	1_28	0	0.0176486877116762	6.82146882334432	3.78877914984986e-07	1.69989364999014	2
ENSG00000126088.13	UROD	1	44991468	1_28	0	0.0194849541894926	7.08794622507186	4.34639083986707e-07	-1.34656902695843	1
ENSG00000132781.17	MUTYH	1	45341261	1_28	0	0.0377277834227741	13.9856970666149	1.66055926894948e-06	-2.22879089352768	1
ENSG00000070759.16	TESK2	1	45491156	1_28	0	0.03876190127844	14.2877995791288	1.74292778933492e-06	2.48879490428442	1
ENSG00000132763.14	MMACHC	1	45499635	1_28	0	0.0842204845222078	19.7750008854196	5.24135071784187e-06	3.79817263602888	2
ENSG00000117450.13	PRDX1	1	45522595	1_28	0	0.0682302953695461	21.9602503799942	4.71545399842706e-06	-3.64014766551568	2
ENSG00000117448.13	AKR1A1	1	45550079	1_28	0	0.060461298677382	18.7473572089404	3.56719211598065e-06	2.82369364962794	1
ENSG00000159592.10	GPBP1L1	1	45687531	1_28	0	0.142642037821318	19.9416356257395	8.95194251888466e-06	-4.19966064315705	2
ENSG00000159596.6	TMEM69	1	45687531	1_28	0	0.0170985203873825	8.01928969381349	4.31522461784891e-07	2.51952312856775	2
ENSG00000197429.10	IPP	1	45300507	1_28	0	0.0315142269022859	10.3901646789052	1.03047642907134e-06	0.904924495560394	1
ENSG00000086015.20	MAST2	1	45786746	1_28	0	0.0180886196267096	8.27048552715356	4.70809704453406e-07	1.79002850631243	1
ENSG00000117461.14	PIK3R3	1	46132597	1_28	0	0.0543169204358952	16.3454616735903	2.79409587672344e-06	-3.76605543400825	1
ENSG00000117472.9	TSPAN1	1	46183374	1_28	0	0.0249434008103739	9.8677016623706	7.74605630902216e-07	1.88443793192242	1
ENSG00000171357.5	LURAP1	1	46198577	1_28	0	0.0171300691437459	5.2841454158749	2.84867464578085e-07	-0.102735592910112	1
ENSG00000085999.11	RAD54L	1	46248570	1_28	0	0.0188861248940516	5.97278141586686	3.55000081147466e-07	-0.0276919565405609	1
ENSG00000132128.16	LRRC41	1	46301504	1_28	0	0.0163098185376374	5.32867804155228	2.73512754845606e-07	0.618914035363025	1
ENSG00000173660.11	UQCRH	1	46309111	1_28	0	0.0190887647765446	6.30476621564211	3.78752743510695e-07	-0.669429742290522	1
ENSG00000117480.15	FAAH	1	46393076	1_28	0	0.0195997020145361	6.23145568554169	3.84368645409354e-07	0.668101295281496	2
ENSG00000079277.19	MKNK1	1	46529441	1_29	0	0.023515476348416	8.9201801112959	6.60140499980455e-07	1.14437017170426	2
ENSG00000142961.14	MOB3C	1	46617353	1_29	0	0.0243247927892911	9.23720114723504	7.07128797307019e-07	-1.27479320188068	1
ENSG00000123472.12	ATPAF1	1	46673908	1_29	0	0.11561759965288	24.0600450672689	8.75445992251158e-06	-2.37801547249344	1
ENSG00000186377.7	CYP4X1	1	47025974	1_29	0	0.0490671709796369	15.8426390747449	2.44640029786937e-06	1.80117404568772	1
ENSG00000162365.11	CYP4A22	1	46945876	1_29	0	0.0234928479431696	8.91118851374437	6.58840476426154e-07	1.28725329760924	2
ENSG00000162367.11	TAL1	1	47234355	1_29	0	0.0679712968200029	18.9402666165835	4.05154454088946e-06	-2.26947950724678	1
ENSG00000123473.15	STIL	1	47318294	1_29	0	0.032450381734256	11.9424293817166	1.21961137317264e-06	1.7000471754829	1
ENSG00000162368.13	CMPK1	1	47333168	1_29	0	0.064686936185717	18.4678318503946	3.75959849567599e-06	2.44148676158815	2
ENSG00000186564.5	FOXD2	1	47435628	1_29	0	0.038360238347116	13.5174343171229	1.63186616768418e-06	-1.9823279991269	1
ENSG00000269113.3	TRABD2B	1	47997103	1_30	0	0.0170106316430145	7.47659806181266	4.00251941981443e-07	-0.860567523963323	1
ENSG00000117834.12	SLC5A9	1	48222704	1_30	0	0.0307907801149691	12.3920487363292	1.20080580516467e-06	-1.69378863891126	2
ENSG00000132122.11	SPATA6	1	48472019	1_30	0	0.170965899450447	28.2835170037344	1.52178003240414e-05	3.31882408116345	1
ENSG00000162373.12	BEND5	1	48777294	1_31	0	0.0161650684467324	5.49780205643501	2.79689151195132e-07	-0.485172292236009	1
ENSG00000123091.4	RNF11	1	51235789	1_32	0	0.0266035550637583	8.88185707841271	7.436223426109e-07	1.3074563748682	2
ENSG00000203995.9	ZYG11A	1	52841521	1_33	0	0.0187983321403685	7.00078496915257	4.14166559959684e-07	0.952496138783903	2
ENSG00000085831.15	TTC39A	1	51344853	1_33	0	0.0148299084384476	4.78562232231231	2.23349952670564e-07	0.126797811899817	2
ENSG00000085832.16	EPS15	1	51534159	1_33	0	0.0163810647544942	5.71450201177393	2.94597794188448e-07	-0.477989165249992	1
ENSG00000117859.18	OSBPL9	1	51577431	1_33	0	0.0238221969150587	9.21736924474303	6.91031380209452e-07	1.07735506882054	2
ENSG00000078618.21	NRDC	1	51826904	1_33	0	0.0572527445149905	17.4818302708098	3.14986675903089e-06	1.84190846837835	1
ENSG00000198841.3	KTI12	1	52033817	1_33	0	0.0230468768416721	8.90742910564755	6.46060857058556e-07	-1.1742280066285	2
ENSG00000157077.14	ZFYVE9	1	52142437	1_33	0	0.0242624108591172	9.38893276341326	7.16900949270691e-07	-1.06621646469448	1
ENSG00000154222.14	CC2D1B	1	52386057	1_33	0	0.0146170297001573	4.65066010789448	2.13935424644317e-07	0.125562409577259	1
ENSG00000134744.13	ZCCHC11	1	52552340	1_33	0	0.030777253340627	11.6205599628226	1.12555284256292e-06	-1.55822784357636	1
ENSG00000116157.5	GPX7	1	52602758	1_33	0	0.0151320184351718	4.97387577558763	2.36864933031359e-07	0.196400187950044	1
ENSG00000182183.14	FAM159A	1	52632886	1_33	0	0.0149279466324813	4.84712193880594	2.27715709711363e-07	-0.19736756669011	1
ENSG00000162377.5	COA7	1	52690195	1_33	0	0.0146747285773111	4.68743311009076	2.16478183169632e-07	-0.246073540897215	1
ENSG00000121310.16	ECHDC2	1	52926925	1_33	0	0.0409448856807541	14.3081251939511	1.84370472243385e-06	1.71230297418343	1
ENSG00000116171.17	SCP2	1	52926925	1_33	0	0.0235556903796896	9.11203104488802	6.7549167602454e-07	-1.21318430726454	2
ENSG00000174348.13	PODN	1	53061947	1_33	0	0.0435323655249402	14.8866261611398	2.03947094758799e-06	1.67174861057312	2
ENSG00000162383.11	SLC1A7	1	53099149	1_33	0	0.0232522323097535	8.99051585315787	6.57897503106644e-07	-1.11423072520048	2
ENSG00000162384.13	C1orf123	1	53219252	1_33	0	0.0466220545922255	15.5332947572572	2.27910306768751e-06	2.37710795269685	2
ENSG00000157193.15	LRP8	1	53327576	1_33	0	0.0146289841564632	4.65828316218161	2.14461346122705e-07	-0.0785906788717902	1
ENSG00000162398.11	LEXM	1	54805098	1_34	0	0.00884454671673041	4.67627238895227	1.30162042347995e-07	0.131917025609219	2
ENSG00000058799.14	YIPF1	1	53885462	1_34	0	0.0119669949370351	7.49342141166229	2.82211195120858e-07	-0.858025761584976	2
ENSG00000081870.11	HSPB11	1	53945680	1_34	0	0.0230998518393392	13.6377030750433	9.91423933175982e-07	-1.44383321860141	1
ENSG00000116212.14	LRRC42	1	53945680	1_34	0	0.00896328190335949	4.80045413597153	1.35412374619551e-07	-0.0485404993722726	2
ENSG00000116221.15	MRPL37	1	54183963	1_34	0	0.0103172871859267	6.11090974580154	1.98417677872546e-07	0.583005247687054	2
ENSG00000215883.10	CYB5RL	1	54192790	1_34	0	0.0125586636773466	7.94344677454983	3.13950655162405e-07	0.840451842764536	1
ENSG00000162390.17	ACOT11	1	54542139	1_34	0	0.0102261450826479	6.02825000176188	1.9400466748645e-07	0.731105151890707	2
ENSG00000162391.11	FAM151A	1	54623490	1_34	0	0.0235639740631294	13.8240397964455	1.02516196558064e-06	-1.50277758121687	2
ENSG00000184313.19	MROH7	1	54641793	1_34	0	0.0237329950841995	13.8910040232219	1.03751685328185e-06	-1.49578156189751	1
ENSG00000162396.5	PARS2	1	54764560	1_34	0	0.00928428737894316	5.1281507338849	1.49836745205177e-07	-0.382879768405862	2
ENSG00000006555.10	TTC22	1	54801140	1_34	0	0.0110202466907066	6.72512022167627	2.33238555195314e-07	-0.733498290531419	2
ENSG00000116133.11	DHCR24	1	54886940	1_34	0	0.00961760188017957	5.45667113487461	1.65159496233853e-07	-0.535704666809724	2
ENSG00000162402.13	USP24	1	55339229	1_34	0	0.0106968383410914	6.44752334248421	2.17048770101924e-07	0.675565084033571	1
ENSG00000162409.10	PRKAA2	1	56647328	1_36	0	0.0162421858701954	4.66174703709726	2.38287989628349e-07	0.0572405577126771	1
ENSG00000021852.12	C8B	1	56941254	1_36	0	0.0162172073529842	4.64737247460052	2.37187897137874e-07	-0.0104964723427839	1
ENSG00000173406.15	DAB1	1	58546732	1_37	0	0.0124614340485225	6.47342698491907	2.53869922772002e-07	0.805098906230532	1
ENSG00000162600.11	OMA1	1	58546313	1_37	0	0.0118513689642824	6.03253997215604	2.24997504364392e-07	0.734512390087972	1
ENSG00000172456.17	FGGY	1	59296796	1_37	0	0.194717985419117	32.3921018642089	1.98497102113257e-05	3.97563595621563	1
ENSG00000134709.10	HOOK1	1	59814713	1_38	0	0.0146264200301248	5.41344436124749	2.49184309362955e-07	-0.459607711964057	1
ENSG00000134716.9	CYP2J2	1	59926822	1_38	0	0.0250764068568975	10.4550321984928	8.25086831672832e-07	-1.28751579208408	1
ENSG00000162599.15	NFIA	1	60864880	1_38	0	0.0646124611706517	19.3894488824984	3.94267267458714e-06	-2.05048075699597	1
ENSG00000162604.12	TM2D1	1	61723869	1_39	0	0.0183635995784873	5.07298890358822	2.93177542663832e-07	-0.324090107150374	1
ENSG00000132854.18	KANK4	1	62318984	1_39	0	0.141849169739164	24.5328384861367	1.09517512623083e-05	2.66545437481063	1
ENSG00000162607.12	USP1	1	62436136	1_39	0	0.0393240496342289	12.2180933786982	1.51206565600928e-06	1.64246078865029	1
ENSG00000132855.4	ANGPTL3	1	62589799	1_39	0	0.0367882084793166	11.5898722072553	1.34182617688257e-06	1.58796987221309	1
ENSG00000125703.14	ATG4C	1	62784595	1_39	0	0.0242957304870207	7.69279643513123	5.88197501461703e-07	-1.06302587088159	1
ENSG00000088035.15	ALG6	1	63367779	1_40	0	0.240281779819973	29.2314107684039	2.210444370828e-05	2.92235625427095	1
ENSG00000203965.12	EFCAB7	1	63525156	1_40	0	0.0187642345319908	4.65108604086326	2.74659231037931e-07	0.0509653352835715	1
ENSG00000142856.16	ITGB3BP	1	63593801	1_40	0	0.0222206115815119	6.2328791274199	4.35866696012986e-07	0.654102684835822	2
ENSG00000079739.15	PGM1	1	63589207	1_40	0	0.0220253962398912	6.15023696476817	4.26309050769604e-07	-0.545183385297872	1
ENSG00000158966.13	CACHD1	1	64460862	1_40	0	0.0190384894654593	4.78675562025864	2.86802357956225e-07	0.209661722343386	1
ENSG00000162437.14	RAVER2	1	64745107	1_41	0	0.189313586110878	27.1552698514773	1.61787468210999e-05	-2.61916817652411	1
ENSG00000162434.11	JAK1	1	64966741	1_41	0	0.0231282186040765	6.97204683462999	5.07471261759669e-07	-0.764105815329618	1
ENSG00000162433.14	AK4	1	65147235	1_41	0	0.0279624652081057	8.75156738783791	7.70141048102652e-07	1.06528701019842	2
ENSG00000184588.17	PDE4B	1	65792155	1_41	0	0.0234867925878994	7.11615682649798	5.25990858988156e-07	-0.959398734792197	1
ENSG00000118473.21	SGIP1	1	66533081	1_42	0	0.0286829373214105	15.1671363767606	1.36910321204425e-06	2.09305871760406	1
ENSG00000152760.9	TCTEX1D1	1	66758081	1_42	0	0.0282586261097095	15.800157728801	1.40514596112913e-06	2.94891302765132	1
ENSG00000116704.7	SLC35D1	1	67054400	1_42	0	0.0104145307440724	4.66386735734818	1.52860357318486e-07	0.24031958843696	1
ENSG00000081985.10	IL12RB2	1	67307648	1_42	0	0.0107003041993079	4.9107009880097	1.65366901450637e-07	-0.280052144701556	1
ENSG00000172380.5	GNG12	1	67833648	1_42	0	0.0279756512662603	13.9591176032327	1.22898659356846e-06	1.70268484437918	2
ENSG00000116729.13	WLS	1	68198164	1_43	0	0.0295604580091243	9.45472109848518	8.79566853665895e-07	-1.15249114731492	2
ENSG00000033122.18	LRRC7	1	69573135	1_44	0	0.0566987546948764	13.2633486958751	2.36665896932857e-06	1.98061946021409	1
ENSG00000066557.5	LRRC40	1	70204629	1_44	0	0.0282620275455424	6.69414539588174	5.95398080188686e-07	0.974036215643715	1
ENSG00000118454.12	ANKRD13C	1	70354325	1_44	0	0.0231270359484048	4.81417542236138	3.50389320212738e-07	0.430853720575537	1
ENSG00000050628.20	PTGER3	1	71047606	1_45	0	0.0133836189160527	4.71662958597461	1.98661772776625e-07	-0.207914828170936	2
ENSG00000132485.13	ZRANB2	1	71078761	1_45	0	0.0139455237865108	5.10034990698239	2.23843133201631e-07	-0.44738173212144	2
ENSG00000178965.13	ERICH3	1	74708200	1_47	0	0.0276783186720726	11.167661525782	9.72771686689825e-07	1.44341769707363	1
ENSG00000162620.15	LRRIQ3	1	74198465	1_47	0	0.018790594324217	7.54043231582234	4.45908484789597e-07	-0.949983749085644	1
ENSG00000254685.6	FPGT	1	74186951	1_47	0	0.0178884010760116	7.08048436175607	3.98605663738366e-07	-0.871426932043472	2
ENSG00000116783.14	TNNI3K	1	74235423	1_47	0	0.0140295602621365	4.81137995376756	2.12433344679902e-07	-0.263212597207603	2
ENSG00000116791.13	CRYZ	1	74704979	1_47	0	0.0171580396215	6.69097010675275	3.61298143211213e-07	-0.832464913541196	3
ENSG00000162623.15	TYW3	1	74733800	1_47	0	0.0298861237173714	11.8880953734816	1.11812625205594e-06	-1.41892432613803	1
ENSG00000137968.16	SLC44A5	1	75606482	1_47	0	0.0157436181888858	5.88738851668478	2.9169985881001e-07	0.747590268215192	1
ENSG00000137955.15	RABGGTB	1	75786498	1_47	0	0.0220188367384512	9.02373294016238	6.25301655937674e-07	1.38718673841147	1
ENSG00000057468.6	MSH4	1	75779738	1_47	0	0.0218797494918519	8.96437150570998	6.17264307913762e-07	1.52567263617623	2
ENSG00000162613.16	FUBP1	1	77979050	1_48	0	0.00888961403526867	5.04760225223214	1.41213756005893e-07	0.442778458459009	2
ENSG00000162616.8	DNAJB4	1	77979050	1_48	0	0.0773343450260563	25.3831027553523	6.17768974210948e-06	-2.53144775274556	2
ENSG00000137960.5	GIPC2	1	77979050	1_48	0	0.00859609229967262	4.73496634216149	1.28093455040891e-07	-0.408528422213423	2
ENSG00000122420.9	PTGFR	1	78303482	1_48	0	0.0277326668760576	15.6753282118789	1.36809813715297e-06	-1.70608486360002	1
ENSG00000137965.10	IFI44	1	78649621	1_48	0	0.00950748162286452	5.67341029197532	1.69753469948217e-07	-0.523972211430907	1
ENSG00000162618.13	ADGRL4	1	79006274	1_48	0	0.0124914581370524	8.21738039421462	3.23039405296447e-07	0.97134935305001	1
ENSG00000203943.8	SAMD13	1	84298566	1_51	0	0.100110848855475	21.5602274818721	6.79271598383453e-06	2.3968270826696	1
ENSG00000117133.10	RPF1	1	84479072	1_52	0	0.0204698541382197	6.65539458250653	4.28743481863977e-07	-0.804293730645544	1
ENSG00000174021.10	GNG5	1	84506653	1_52	0	0.0311690039831904	10.5974002793192	1.0395161398993e-06	1.42752169927756	2
ENSG00000122432.17	SPATA1	1	84506406	1_52	0	0.0204919434043667	6.66547626032327	4.29856311139102e-07	0.742236358154474	2
ENSG00000117151.12	CTBS	1	84574852	1_52	0	0.0232308374777015	7.83984242945982	5.73166995001069e-07	-0.90042303136603	2
ENSG00000117155.16	SSX2IP	1	84691138	1_52	0	0.0363861324993495	12.0533014073476	1.38022817041594e-06	1.52779973878486	1
ENSG00000153898.12	MCOLN2	1	84940211	1_52	0	0.019085915692179	6.00063624199002	3.60428625332979e-07	-0.618170606372058	1
ENSG00000055732.12	MCOLN3	1	85048087	1_52	0	0.0200447446148678	6.45905894263862	4.07454153079329e-07	0.677774277280705	2
ENSG00000097096.8	SYDE2	1	85201203	1_52	0	0.0254967848401598	8.71201554589546	6.99057717283886e-07	1.05982209833393	1
ENSG00000162642.13	C1orf52	1	85259349	1_52	0	0.0170470593922993	4.94470893730742	2.65276745318431e-07	0.277366189019831	1
ENSG00000142867.12	BCL10	1	85276340	1_52	0	0.0183464231526792	5.63118707577964	3.25132463931694e-07	-0.503195480875733	1
ENSG00000117174.10	ZNHIT6	1	85708880	1_52	0	0.0198973109682202	6.38995102404499	4.00129794108399e-07	0.61160975609769	1
ENSG00000122417.15	ODF2L	1	86394569	1_53	0	0.0205073363337788	6.98155409122408	4.50578365280065e-07	0.831300871777867	1
ENSG00000016602.9	CLCA4	1	86546626	1_53	0	0.0388673323426102	12.9526464805171	1.58435398287543e-06	-1.61531154406481	2
ENSG00000097033.14	SH3GLB1	1	86704350	1_53	0	0.0159849058418358	4.66023623288193	2.34437449672795e-07	0.171011708538284	2
ENSG00000183291.15	SELENOF	1	86913954	1_53	0	0.017099204352131	5.26281357949096	2.83206269198455e-07	-0.595974933670337	1
ENSG00000153936.16	HS2ST1	1	86914303	1_53	0	0.0556436368160199	16.2677209682282	2.84872938619322e-06	2.2049563216287	1
ENSG00000143013.12	LMO4	1	87331207	1_53	0	0.0793734452450428	19.8884076753327	4.96803010388259e-06	-2.08451124641451	1
ENSG00000065243.19	PKN2	1	88684130	1_54	0	0.0100542263174686	4.66997591898164	1.4776523595791e-07	0.211113074925596	1
ENSG00000137947.11	GTF2B	1	88891179	1_54	0	0.0421642401163456	26.1707005940637	3.47271066252853e-06	3.77086401172722	1
ENSG00000137944.17	KYAT3	1	88992630	1_54	0	0.0118835442044561	8.3432535814243	3.12025726643386e-07	1.40779434482607	2
ENSG00000213516.9	RBMXL1	1	88993078	1_54	0	0.0118884521630798	8.34739255005815	3.12309450133799e-07	1.40825594255151	1
ENSG00000117226.11	GBP3	1	89015900	1_54	0	0.0138342910748851	10.3621854277023	4.51146136252467e-07	1.68841400833979	1
ENSG00000162645.12	GBP2	1	89150019	1_54	0	0.0198028110723454	13.1590708541184	8.20089106704285e-07	-1.87830497703906	1
ENSG00000162654.8	GBP4	1	89199262	1_54	0	0.0180716144388419	11.6177154052279	6.60734006380636e-07	1.63668872818858	1
ENSG00000197147.13	LRRC8B	1	89525438	1_54	0	0.0138666217712471	8.32834996992201	3.63444925985151e-07	-1.32287820302546	1
ENSG00000171488.14	LRRC8C	1	89633156	1_55	0	0.0396830686368823	12.4772401006663	1.55823427970569e-06	-1.77608693014783	1
ENSG00000162664.16	ZNF326	1	89994609	1_55	0	0.029657859283586	9.73703800567496	9.08815319433388e-07	1.11579158348442	1
ENSG00000122482.20	ZNF644	1	91022402	1_55	0	0.0282197281158871	9.27037273866702	8.23301668013983e-07	1.31481538423486	2
ENSG00000097046.12	CDC7	1	91500849	1_56	0	0.0227212600414968	7.19039752582459	5.14155264720494e-07	0.868276843859958	2
ENSG00000284413.1	BTBD8	1	92080411	1_56	0	0.0234278661456236	7.47723704424952	5.51293480528258e-07	0.764010724961971	1
ENSG00000069712.12	KIAA1107	1	92167501	1_56	0	0.0179972442187487	5.00984438585032	2.8375218851714e-07	-0.460150440812011	1
ENSG00000122484.8	RPAP2	1	92299545	1_56	0	0.0215769143539852	6.70659822042201	4.55407942649456e-07	-1.08920749186735	1
ENSG00000067208.14	EVI5	1	92789287	1_56	0	0.0226093593802399	7.1440146593773	5.08322774383843e-07	0.622152013140592	1
ENSG00000122406.12	RPL5	1	92831623	1_56	0	0.0307854245844927	10.0393076975692	9.72652901313701e-07	1.50937271446639	1
ENSG00000154511.11	FAM69A	1	92960610	1_56	0	0.0227903792636057	7.21883813028412	5.17759206278295e-07	-0.729447310290504	1
ENSG00000143033.17	MTF2	1	93079600	1_57	0	0.0967908320827459	21.2663320836289	6.47792310316294e-06	2.31678685767892	1
ENSG00000117500.12	TMED5	1	93181063	1_57	0	0.0328409866382837	10.9865893117497	1.13550241000108e-06	-1.46762955596623	1
ENSG00000122483.17	CCDC18	1	93180861	1_57	0	0.0334309717760148	11.1541335670088	1.17352897041287e-06	-1.43034727331091	1
ENSG00000117505.12	DR1	1	93346012	1_57	0	0.0211538563361362	6.86095821987311	4.56754988171442e-07	0.920776419321785	1
ENSG00000137936.16	BCAR3	1	93847808	1_57	0	0.01759700512267	5.13942121477104	2.84617727688353e-07	-0.191897801268244	1
ENSG00000067334.13	DNTTIP2	1	93880063	1_57	0	0.0169088770096774	4.76670149956635	2.53653988299163e-07	0.0233623701748203	1
ENSG00000023909.9	GCLM	1	93909020	1_57	0	0.0167674898796256	4.68825334240776	2.47393393857963e-07	-0.368353404847591	1
ENSG00000137962.12	ARHGAP29	1	94274090	1_58	0	0.0224270692074522	10.3723433652505	7.32079729904047e-07	-2.06474733223697	1
ENSG00000117525.13	F3	1	94558925	1_58	0	0.0177288576804729	8.17364249883123	4.56042550503987e-07	1.41244900669189	1
ENSG00000143036.16	SLC44A3	1	94820196	1_58	0	0.0200965567824251	9.34561034322279	5.91069157049152e-07	1.23809040319603	3
ENSG00000172339.9	ALG14	1	95073027	1_58	0	0.0122420075722083	4.71675381686884	1.81720878233951e-07	-0.103774513779498	2
ENSG00000152078.9	TMEM56	1	95118216	1_58	0	0.0121545616605142	4.64990921806901	1.77865922401648e-07	0.198559026638491	1
ENSG00000122481.16	RWDD3	1	95224713	1_58	0	0.0121508829573552	4.64708592802211	1.77704127105147e-07	-0.00489712430129594	2
ENSG00000188641.12	DPYD	1	97921399	1_60	0	0.0147592333591174	4.97386455711601	2.31029122198677e-07	0.552323789036033	2
ENSG00000162627.16	SNX7	1	98661649	1_60	0	0.0177591017880149	6.70192518199139	3.74567028212534e-07	-0.665203968489896	1
ENSG00000156869.12	FRRS1	1	99766518	1_61	0	0.0206663067069752	6.24462153245397	4.0614205913592e-07	-0.635102191279124	1
ENSG00000117620.14	SLC35A3	1	99969054	1_61	0	0.0507861204388711	14.7024729134895	2.34987304686556e-06	2.19314412267865	2
ENSG00000156876.9	SASS6	1	100132743	1_61	0	0.0176971230203756	4.79426862137489	2.67013984356445e-07	0.0294969432432235	1
ENSG00000122435.9	TRMT13	1	100132743	1_61	0	0.0176971230203756	4.79426862137489	2.67013984356445e-07	-0.0294969432432235	1
ENSG00000122477.12	LRRC39	1	100178174	1_61	0	0.0517351124008819	14.8777782849314	2.42232523224358e-06	-1.92095974919749	2
ENSG00000137992.14	DBT	1	100249898	1_61	0	0.0359463448410046	11.4386457027909	1.29401204374012e-06	1.77592400248813	1
ENSG00000137996.12	RTCA	1	100262745	1_61	0	0.0399696068022622	12.4384814837177	1.56461040339827e-06	-1.82671508945134	1
ENSG00000079335.18	CDC14A	1	100352622	1_61	0	0.0423878419982736	12.992791638247	1.73321625873633e-06	-1.70963489725572	2
ENSG00000181656.6	GPR88	1	100538206	1_62	0	0.0549962944185436	12.9983952530134	2.24973901918882e-06	1.67281234892124	2
ENSG00000162694.13	EXTL2	1	100895622	1_62	0	0.0251545631456727	5.62586576659593	4.45364010130213e-07	0.495099972447199	1
ENSG00000162695.11	SLC30A7	1	100895622	1_62	0	0.0251545631456727	5.62586576659593	4.45364010130213e-07	-0.495099972447199	1
ENSG00000185946.15	RNPC3	1	103550405	1_65	0	0.0148249903570952	4.64283209280711	2.16613924625583e-07	0.11060439647903	1
ENSG00000240038.6	AMY2B	1	103558289	1_65	0	0.0163347901817587	5.54839081450597	2.852263065181e-07	0.540906020564609	2
ENSG00000198890.7	PRMT6	1	107056380	1_66	0	0	10.3982033578378	0	0.557614337930337	1
ENSG00000134215.15	VAV3	1	107965542	1_67	0	0.0148753733714413	4.65249840255116	2.17802610975732e-07	-0.071801507940731	1
ENSG00000085491.15	SLC25A24	1	108201019	1_67	0	0.0211524261202471	7.94546888776734	5.28918420033172e-07	0.861857225523738	2
ENSG00000162636.15	FAM102B	1	108558011	1_67	0	0.0151056241298512	4.79349939649888	2.27876911542201e-07	-0.156400477395465	1
ENSG00000116266.10	STXBP3	1	108746614	1_67	0	0.0246959584117185	9.32539088560052	7.24772828929956e-07	1.1255334898232	1
ENSG00000121957.12	GPSM2	1	108865795	1_67	0	0.0256093729988509	9.67572193830806	7.79814485895679e-07	-1.12579361436385	1
ENSG00000121940.15	CLCC1	1	108963067	1_67	0	0.0207560948730333	7.76383216188614	5.0714337799183e-07	-0.82622569765291	2
ENSG00000197780.9	TAF13	1	109075155	1_67	0	0.0149881186382307	4.72857322776211	2.23041776113786e-07	-0.203182516625889	1
ENSG00000215717.5	TMEM167B	1	109091199	1_67	0	0.0149720856258894	4.71779690904956	2.22295421262506e-07	-0.189168660341528	1
ENSG00000031698.12	SARS	1	109213564	1_67	0	0.0152217618496957	4.86035341101686	2.32831505277211e-07	-0.240407407407386	1
ENSG00000134222.16	PSRC1	1	109275684	1_67	0	0.0150092280583989	4.72680935068064	2.23272593052922e-07	-0.0631658459593833	1
ENSG00000143106.12	PSMA5	1	109427099	1_67	0	0.0283211215637849	10.806257257082	9.63151763399838e-07	-1.63602766776573	1
ENSG00000143028.8	SYPL2	1	109466484	1_67	0	0.0162145193462973	5.5171162139433	2.8153032719259e-07	0.970476232781897	1
ENSG00000162650.16	ATXN7L2	1	109483259	1_67	0	0.0293972829731877	11.1642692499309	1.03287191452846e-06	-1.67168276487182	1
ENSG00000174151.14	CYB561D1	1	109494012	1_67	0	0.0168475650223193	5.78780639503124	3.0687401126936e-07	0.342817758003402	3
ENSG00000181754.6	AMIGO1	1	109509517	1_67	0	0.0149096141170426	4.68990022796835	2.20058921827698e-07	-0.504250777728985	1
ENSG00000156097.12	GPR61	1	109539929	1_67	0	0.0297252386992172	11.1703912658521	1.04496732296401e-06	1.33908214311935	1
ENSG00000065135.10	GNAI3	1	109548649	1_67	0	0.0884711894033203	21.3852023879594	5.9542107759257e-06	2.45101629855361	1
ENSG00000168765.16	GSTM4	1	109704237	1_67	0	0.0885474656858596	21.3193622569813	5.94099680222582e-06	2.52475129988832	1
ENSG00000213366.12	GSTM2	1	109667893	1_67	0	0.0766168266286116	19.9233166243032	4.80390898516202e-06	2.41499092352146	2
ENSG00000134184.12	GSTM1	1	109704237	1_67	0	0.0885474656858597	21.3193622569813	5.94099680222582e-06	2.52475129988832	1
ENSG00000134202.10	GSTM3	1	109704237	1_67	0	0.0148836095709418	4.67043648404707	2.18763424392576e-07	-0.325749805385943	3
ENSG00000134201.10	GSTM5	1	109704237	1_67	0	0.0885474656858596	21.3193622569813	5.94099680222582e-06	2.52475129988832	1
ENSG00000168710.17	AHCYL1	1	109984850	1_69	0	0.00783162516628821	11.5103921826561	2.83694547012899e-07	1.34473723846215	1
ENSG00000143093.14	STRIP1	1	110034040	1_69	0	0.0633581400497632	30.445763663331	6.07069292000515e-06	-2.68683312811678	1
ENSG00000116396.14	KCNC4	1	110252205	1_69	0	0.00540678076604462	8.16231780170102	1.38886883867963e-07	0.937249482187505	1
ENSG00000162775.14	RBM15	1	110338810	1_69	0	0.00597671901584973	9.08203027742032	1.70826309225316e-07	-1.05397398434522	1
ENSG00000134248.13	LAMTOR5	1	110407655	1_69	0	0.00524561360677556	7.8931386541459	1.30303176433196e-07	0.89310137915014	2
ENSG00000143119.12	CD53	1	110873219	1_69	0	0.00369050413083027	4.65283141966876	5.40395827411911e-08	-0.0544600134264636	1
ENSG00000121931.15	LRIF1	1	110964484	1_69	0	0.00540425955077217	8.13052976511602	1.38281479181901e-07	-0.95646293681291	1
ENSG00000156171.14	DRAM2	1	111139496	1_69	0	0.00376438300476656	4.80891892515135	5.69705264863385e-08	0.30578110558862	2
ENSG00000134255.13	CEPT1	1	111139496	1_69	0	0.00370803973994327	4.68481753995709	5.46696174164421e-08	0.193026907589999	2
ENSG00000162777.16	DENND2D	1	111195494	1_69	0	0.0171783812777487	18.7638432283491	1.01440879804026e-06	1.91130045411513	2
ENSG00000085465.12	OVGP1	1	111427097	1_69	0	0.00392656692263094	5.20790168673878	6.43553645255839e-08	0.337496299717069	2
ENSG00000143110.11	C1orf162	1	111473751	1_69	0	0.00462436097022845	6.75856586423435	9.83592596703224e-08	-0.721517238732668	1
ENSG00000282608.1	ADORA3	1	111503935	1_69	0	0.00678079904834217	10.0604744481844	2.14688266911257e-07	1.07324288662126	1
ENSG00000121933.18	TMIGD3	1	111563822	1_69	0	0.00871303337652818	12.4641051510701	3.41774341754409e-07	-1.40959116627143	1
ENSG00000197852.9	FAM212B	1	111756253	1_69	0	0.00400686307138243	5.4663930823119	6.89309609798017e-08	-0.55574936917941	1
ENSG00000134245.17	WNT2B	1	112468186	1_69	0	0.0171603045050214	15.7107463603951	8.48458844091771e-07	-0.229690448168434	2
ENSG00000116489.12	CAPZA1	1	112614750	1_69	0	0.0045946086211992	6.0801425653875	8.79166759475872e-08	0.214964928170757	1
ENSG00000007341.18	ST7L	1	112540817	1_69	0	0.00631773365131794	8.37278655557091	1.66471658507628e-07	-0.320158226561006	1
ENSG00000155363.18	MOV10	1	112673164	1_69	0	0.0321131755318919	29.6885715033812	3.00041638493679e-06	-4.75272046630558	1
ENSG00000155367.15	PPM1J	1	112715671	1_69	0	0.00535119552737395	9.51843548591019	1.60296988864971e-07	-1.42936918135376	1
ENSG00000081026.18	MAGI3	1	113390860	1_70	0	0.0139999085795195	4.64529420053619	2.04666799261312e-07	0.0625505707820823	1
ENSG00000116793.15	PHTF1	1	113758270	1_70	0	0.0177004060522115	6.86963081122101	3.82671043597862e-07	0.890619360855094	1
ENSG00000134262.12	AP4B1	1	113905292	1_70	0	0.0310035171907088	11.5834709624267	1.13020871841636e-06	-1.27624931086848	1
ENSG00000116774.11	OLFML3	1	113979663	1_70	0	0.0148536429198671	5.30561509454237	2.48014854524536e-07	-0.585485873010685	2
ENSG00000116752.5	BCAS2	1	114581126	1_71	0	0.015288980639508	7.60311438733146	3.65829757195426e-07	1.25154559177114	1
ENSG00000213281.4	NRAS	1	114716596	1_71	0	0.0207682374032137	11.4602688494247	7.49037255768635e-07	2.15078004146649	2
ENSG00000134198.9	TSPAN2	1	115089792	1_71	0	0.0206732879228272	10.7651024043393	7.00384767850682e-07	-1.84902889014676	1
ENSG00000134258.16	VTCN1	1	117210906	1_72	0	0.00808120232436427	4.71617671499749	1.1994303212973e-07	-0.12576191668291	1
ENSG00000173218.14	VANGL1	1	115641021	1_72	0	0.00935683057638781	6.080902903492	1.79062980228225e-07	-0.608382935814808	1
ENSG00000163393.12	SLC22A15	1	115976190	1_72	0	0.0700275814424135	24.9888880664241	5.50712624932139e-06	2.78552060021661	2
ENSG00000173212.4	MAB21L3	1	116115414	1_72	0	0.119656357989547	30.1589333424077	1.13569243018247e-05	3.0563329147087	1
ENSG00000163399.15	ATP1A1	1	116374907	1_72	0	0.00850598239614109	5.19310696723315	1.39014698302973e-07	-0.31877765347615	1
ENSG00000116815.15	CD58	1	116561593	1_72	0	0.0211836218391123	13.7072303433946	9.13816298319066e-07	1.62926723788364	1
ENSG00000134247.9	PTGFRN	1	116909700	1_72	0	0.012646749058	8.88885731162608	3.53780433393454e-07	0.998419644875704	2
ENSG00000134256.12	CD101	1	117001562	1_72	0	0.0105828733857748	7.22798475105132	2.40729770371694e-07	-0.765845406221917	2
ENSG00000116830.11	TTF2	1	117060534	1_72	0	0.0157320280785815	10.9259852973329	5.40946478986291e-07	-1.18229466363158	1
ENSG00000134253.9	TRIM45	1	117122142	1_72	0	0.0108967789073866	7.50038388898132	2.57211632139183e-07	0.830701477096389	1
ENSG00000198162.12	MAN1A2	1	117367404	1_72	0	0.0113365092038847	7.8691042892039	2.80746027432821e-07	-0.980377289557891	2
ENSG00000183508.4	FAM46C	1	117605765	1_72	0	0.00801913106253804	4.64439986060699	1.17210329969224e-07	0.145372908932402	1
ENSG00000196505.10	GDAP2	1	117929798	1_72	0	0.0414717652192228	20.0178168119901	2.61263178127817e-06	1.95974060051725	1
ENSG00000065183.15	WDR3	1	117930416	1_72	0	0.00984650649794649	6.55604293800773	2.03157535042546e-07	0.670033159599835	1
ENSG00000116874.11	WARS2	1	119035214	1_73	0	0.00778765988555785	6.48493213652853	1.589356730685e-07	0.690233803305289	1
ENSG00000143067.4	ZNF697	1	119647482	1_73	0	0.100096378289651	30.1338022191836	9.49251454344218e-06	-3.10321370961785	1
ENSG00000092621.11	PHGDH	1	119659675	1_73	0	0.0067152096900831	5.09714788670974	1.07719861530051e-07	-0.277407604099041	1
ENSG00000134240.11	HMGCS2	1	119792951	1_73	0	0.00653786101360154	4.8529248765622	9.9850036041759e-08	0.254213858162955	1
ENSG00000198483.12	ANKRD35	1	145887112	1_73	0	0.0102556238768566	9.00644841947318	2.90686340554097e-07	-1.12115875136645	1
ENSG00000265241.6	RBM8A	1	145927267	1_73	0	0.0170592350244958	13.786084680016	7.40132488100839e-07	-1.62987330395238	1
ENSG00000271425.7	NBPF10	1	146049817	1_73	0	0.00943880726385016	8.27886489586355	2.45921719680983e-07	0.984635106304082	1
ENSG00000131791.7	PRKAB2	1	147172842	1_73	0	0.0129638630561315	11.1202718566683	4.53689588476623e-07	-1.3485242623935	1
ENSG00000131778.18	CHD1L	1	147245375	1_73	0	0.00771457142479204	6.39065770467929	1.5515519966435e-07	0.792098751702838	1
ENSG00000162836.11	ACP6	1	147646379	1_73	0	0.0105932201346317	9.80517770401616	3.26883078978788e-07	1.66114164779733	2
ENSG00000265107.2	GJA5	1	147773193	1_73	0	0.00905811154417457	7.94288066085555	2.26425155963722e-07	1.05422937505133	1
ENSG00000187223.3	LCE2D	1	152663617	1_74	0	0.0206252788197793	4.71892296777261	3.06303309917013e-07	-0.161034528249444	1
ENSG00000143376.12	SNX27	1	151626791	1_74	0	0.0220016859026315	5.32352864330487	3.68607806994265e-07	-0.565040896453531	1
ENSG00000143450.16	OAZ3	1	151763587	1_74	0	0.0213062135331986	5.02288017058854	3.36796885220103e-07	-0.38049723804828	1
ENSG00000182134.15	TDRKH	1	151789389	1_74	0	0.0602937222955344	14.8243620147964	2.81291806406403e-06	-1.85236643266915	1
ENSG00000213171.2	LINGO4	1	151805451	1_74	0	0.0267348396001698	7.14942525910618	6.01530547327826e-07	0.819866773617637	2
ENSG00000143365.17	RORC	1	151831413	1_74	0	0.0214759810552126	5.09716470351524	3.44501131718221e-07	0.290705242036576	1
ENSG00000159445.12	THEM4	1	151907285	1_74	0	0.0204544260324414	4.64109770909407	2.98756238473781e-07	0.237082563512455	1
ENSG00000197747.8	S100A10	1	151982754	1_74	0	0.0207988559258572	4.7973440276979	3.14014197331458e-07	-0.422191771900728	2
ENSG00000159450.12	TCHH	1	152116129	1_74	0	0.0362069591618111	9.99958943019477	1.139418311442e-06	1.02554385021027	1
ENSG00000143631.10	FLG	1	152337610	1_74	0	0.0257392488459305	6.79350580763626	5.50299088348294e-07	0.78526534799355	1
ENSG00000143536.7	CRNN	1	152414760	1_74	0	0.0420862918520166	11.418183649222	1.51233032308352e-06	-1.37081363522644	2
ENSG00000169509.5	CRCT1	1	152513776	1_74	0	0.0573691342772149	14.3516655555262	2.59113222290408e-06	-1.97798479865364	1
ENSG00000163207.6	IVL	1	152908247	1_74	0	0.0575524591575523	14.3821262901201	2.60492939793329e-06	-1.71378004852813	2
ENSG00000241794.1	SPRR2A	1	153057485	1_74	0	0.0236933666836441	6.01726903733613	4.48678417063965e-07	0.571331700413819	1
ENSG00000203785.8	SPRR2E	1	153106201	1_74	0	0.0672579487037694	15.8660399874587	3.35831273125893e-06	1.75733913602948	2
ENSG00000203782.5	LOR	1	153258885	1_75	0	0.0185601166730589	5.45875490782965	3.18847687138325e-07	0.618368715992171	1
ENSG00000163220.10	S100A9	1	153357702	1_75	0	0.0180125596932103	5.07573927765276	2.87729050541905e-07	0.392092148480639	1
ENSG00000143546.9	S100A8	1	153391654	1_75	0	0.0191295366513821	5.59987028390234	3.371253354447e-07	0.526997168914454	1
ENSG00000188015.9	S100A3	1	153549177	1_75	0	0.046621981950384	14.0492864365225	2.06136060807835e-06	1.69184555429478	2
ENSG00000196154.11	S100A4	1	153549456	1_75	0	0.0258126816018391	8.47001582396505	6.88060013804858e-07	1.0616248774489	1
ENSG00000196754.10	S100A2	1	153567710	1_75	0	0.0697502911855793	17.7376466186533	3.89359698571214e-06	-2.02186686954205	1
ENSG00000188643.10	S100A16	1	153613108	1_75	0	0.0183912399553008	5.3233836589627	3.08111388829441e-07	-0.491977454466898	1
ENSG00000189334.8	S100A14	1	153617778	1_75	0	0.018408443640876	5.19348176323437	3.00873997930529e-07	-0.180615410856018	1
ENSG00000160678.11	S100A1	1	153627648	1_75	0	0.0176133268566766	4.82810706690328	2.67625357567167e-07	0.0658369357022694	1
ENSG00000189171.14	S100A13	1	153628302	1_75	0	0.017897790838874	4.95642005036352	2.79174988736594e-07	0.134864645000421	2
ENSG00000160679.12	CHTOP	1	153633911	1_75	0	0.0188825050758932	5.38482566795475	3.19992818368787e-07	0.089423501082592	1
ENSG00000143553.10	SNAPIN	1	153659467	1_75	0	0.0319582918845266	10.1732124489466	1.02317671169123e-06	-0.961494452936883	1
ENSG00000169418.9	NPR1	1	153678582	1_75	0	0.0236312068544329	7.64993467543613	5.68921834935611e-07	0.967744313574482	1
ENSG00000143624.13	INTS3	1	153726759	1_75	0	0.0638630288359851	17.1727777229963	3.45142971895767e-06	-1.99304674405457	1
ENSG00000143614.9	GATAD2B	1	153923736	1_75	0	0.0307094005188964	11.1476861766055	1.07737041754421e-06	1.94407558258582	1
ENSG00000198837.9	DENND4B	1	153940147	1_75	0	0.0712322278099261	18.6039899097606	4.17053332900808e-06	2.21724906054338	1
ENSG00000143570.17	SLC39A1	1	153968263	1_75	0	0.0180216745938869	5.66779295250274	3.21453452216274e-07	-1.00809468550387	1
ENSG00000143578.15	CREB3L4	1	153968263	1_75	0	0.0180216745938869	5.66779295250274	3.21453452216274e-07	-1.00809468550387	1
ENSG00000143515.16	ATP8B2	1	154325898	1_75	0	0.0200115088171857	6.19097958138932	3.89895461520513e-07	0.615292852754477	1
ENSG00000169291.9	SHE	1	154502424	1_75	0	0.0264417668297825	8.45795276258714	7.03825018113522e-07	0.917228650807044	2
ENSG00000163239.12	TDRD10	1	154502081	1_75	0	0.0180792774862807	5.09479105499305	2.89878777978688e-07	0.454075114228695	2
ENSG00000160710.15	ADAR	1	154627302	1_75	0	0.0247872669989658	8.00354661965813	6.24338472529492e-07	0.914763527531763	2
ENSG00000143603.18	KCNN3	1	154870871	1_76	0	0.0674769378179663	18.33133376006	3.89276694627906e-06	-2.07290193515254	1
ENSG00000160691.18	SHC1	1	154974041	1_76	0	0.0509524357220481	15.6607404367036	2.51122840455453e-06	-1.75876295081977	1
ENSG00000163354.14	DCST2	1	155033615	1_76	0	0.0157626436126441	4.64030322354175	2.30188907039069e-07	-0.17651431895345	2
ENSG00000163357.10	DCST1	1	155033615	1_76	0	0.0157620063485335	4.63992623352736	2.30160900412223e-07	-0.133144951807282	2
ENSG00000143537.13	ADAM15	1	155009232	1_76	0	0.0157911648261837	4.65717846780509	2.3144405046062e-07	-0.162990953519834	3
ENSG00000169242.11	EFNA1	1	155127376	1_76	0	0.0159712224366592	4.76308946403519	2.39406463225684e-07	-0.54439622396741	2
ENSG00000169241.17	SLC50A1	1	155123274	1_76	0	0.0864463108527394	20.704370435463	5.63271097350246e-06	2.58261174690931	2
ENSG00000169231.13	THBS3	1	155208991	1_76	0	0.0982776896395916	21.9417008058852	6.78631791249068e-06	-2.75449351764607	1
ENSG00000177628.15	GBA	1	155244216	1_76	0	0.0158878095844041	4.71413816443818	2.35708533995374e-07	-0.151683783919437	2
ENSG00000160767.20	FAM189B	1	155255234	1_76	0	0.0196704165230757	6.71005015159918	4.15382595884499e-07	0.860074040834609	1
ENSG00000176444.18	CLK2	1	155278784	1_76	0	0.0158470842443115	4.69020861021536	2.3391092156032e-07	0.357245651894394	1
ENSG00000132676.15	DAP3	1	155687151	1_76	0	0.0178634308219319	5.80911742144493	3.26575801388687e-07	-0.643617113000349	1
ENSG00000116580.18	GON4L	1	155859720	1_76	0	0.0158863668949938	4.7133258603221	2.35646518730651e-07	-0.235481854416403	2
ENSG00000132718.8	SYT11	1	155859720	1_76	0	0.0157614566236104	4.6395995558233	2.30136669090023e-07	-0.105240029787176	1
ENSG00000143622.10	RIT1	1	155910600	1_76	0	0.0159759380802675	4.76580436825459	2.39613649206316e-07	0.0676655486649742	1
ENSG00000116584.17	ARHGEF2	1	156006597	1_76	0	0.0158304146919931	4.68035891353341	2.331741614853e-07	-0.0350393956592233	1
ENSG00000163479.13	SSR2	1	156020665	1_76	0	0.0347591480227826	12.0499500433069	1.31814547487188e-06	1.47971451625097	2
ENSG00000116586.11	LAMTOR2	1	156055222	1_76	0	0.0188253206981633	6.29939326427574	3.73207255939628e-07	0.743481079252913	1
ENSG00000160785.13	SLC25A44	1	156193927	1_76	0	0.0218716015734141	7.7025863405369	5.30183410830532e-07	-1.43399532254333	2
ENSG00000160783.19	PMF1	1	156212919	1_76	0	0.107668038655371	22.8272903320221	7.73481868950676e-06	-2.74802483179599	1
ENSG00000160781.15	PAQR6	1	156247610	1_76	0	0.0163922306070728	5.00608537504231	2.58252943806807e-07	0.532387783462408	2
ENSG00000198952.8	SMG5	1	156279714	1_76	0	0.0159283851716151	4.73797040746115	2.37505169350363e-07	0.0888970977916732	2
ENSG00000163472.18	TMEM79	1	156225414	1_76	0	0.0354352096796743	12.2311785795768	1.36399345908107e-06	1.93916182274418	2
ENSG00000198715.11	GLMP	1	156302480	1_76	0	0.0159503192759646	4.75084340886393	2.38478411606122e-07	0.417537994786134	1
ENSG00000073754.5	CD5L	1	157897970	1_77	0	0.00886044623902082	4.63974034500355	1.29377348168457e-07	-0.0537107690899138	1
ENSG00000132677.12	RHBG	1	156370422	1_77	0	0.00928417674671611	5.03721470332471	1.47177979244396e-07	-0.550298717108147	1
ENSG00000183856.10	IQGAP3	1	156572426	1_77	0	0.011500532904714	7.05609443223108	2.55382611065928e-07	0.793292562096383	1
ENSG00000187862.11	TTC24	1	156578794	1_77	0	0.0336122732532064	16.8829303749747	1.7858899308223e-06	1.80829893814056	2
ENSG00000163382.11	NAXE	1	156590832	1_77	0	0.0424207300781947	19.1746158477308	2.5598456769377e-06	-2.01906411225137	1
ENSG00000160818.16	GPATCH4	1	156601724	1_77	0	0.00936763276990327	5.14612919296701	1.51711854032345e-07	-0.3717497272212	2
ENSG00000132702.12	HAPLN2	1	156618957	1_77	0	0.0310708139696827	16.2373185132486	1.5877273075764e-06	-1.83699701620532	1
ENSG00000143320.8	CRABP2	1	156705979	1_77	0	0.00908013350607151	4.86212101483141	1.38939896704196e-07	-0.143667678406204	1
ENSG00000143303.11	RRNAD1	1	156728106	1_77	0	0.00999184644686557	5.74815962741636	1.8075218045789e-07	0.574021165548241	1
ENSG00000143314.12	MRPL24	1	156741833	1_77	0	0.106068767681212	27.5797965319416	9.20635155196035e-06	-3.2307372717949	1
ENSG00000143294.14	PRCC	1	156750758	1_77	0	0.0550700270268945	21.5852640911343	3.74094764151331e-06	-2.66136526707213	1
ENSG00000198400.11	NTRK1	1	156815564	1_77	0	0.0591401241242904	22.2573962661432	4.14252905663887e-06	2.63229454467739	2
ENSG00000160838.13	LRRC71	1	156920880	1_77	0	0.00987674886118306	5.55717472644499	1.72733684393622e-07	0.256985342568048	1
ENSG00000132694.18	ARHGEF11	1	157044910	1_77	0	0.018810222866424	11.6296355399511	6.8844463440827e-07	-1.19556040662489	2
ENSG00000117036.11	ETV3	1	157138777	1_77	0	0.00950599417428177	5.4923185578305	1.64309334309045e-07	-0.724644592942878	1
ENSG00000143297.18	FCRL5	1	157552226	1_77	0	0.0913985712297684	25.5325881309214	7.34417843666597e-06	-2.99391710096258	1
ENSG00000160856.20	FCRL3	1	157700967	1_77	0	0.0114827419484252	6.91074290708255	2.49734944245985e-07	-1.28323604673821	2
ENSG00000132703.3	APCS	1	159587731	1_78	0	0.0227072252380393	10.7114265109895	7.65456215832827e-07	1.16272586508262	1
ENSG00000158473.6	CD1D	1	158177909	1_78	0	0.129000508197625	27.2503330209276	1.10629820812773e-05	-2.63272828375149	1
ENSG00000158488.15	CD1E	1	158353463	1_78	0	0.0215721990726092	10.2313677758942	6.9460369482892e-07	1.1677680352929	1
ENSG00000163564.14	PYHIN1	1	158930675	1_78	0	0.0128638564457619	5.40160814950707	2.1867706405432e-07	-0.494069132661548	1
ENSG00000163565.18	IFI16	1	158999863	1_78	0	0.0119075010961117	4.68120970944866	1.75423471447688e-07	-0.016397763334949	1
ENSG00000163568.14	AIM2	1	159147011	1_78	0	0.0435644844970188	16.8366700228146	2.3083292427171e-06	-2.01023167834615	2
ENSG00000179639.10	FCER1A	1	159289856	1_78	0	0.0146292609758275	6.60151125879443	3.03930811381658e-07	0.736817337577979	1
ENSG00000158716.8	DUSP23	1	159781012	1_78	0	0.0271071967349148	12.3715697864169	1.05540316131388e-06	1.54044546074143	1
ENSG00000181036.13	FCRL6	1	159803556	1_78	0	0.0147336621988572	6.66787744507602	3.09177079939605e-07	-0.690036110766776	1
ENSG00000158714.10	SLAMF8	1	159826640	1_78	0	0.0197484284700797	9.40489743464773	5.8451488968377e-07	-1.16537916442109	1
ENSG00000188004.9	C1orf204	1	159854415	1_78	0	0.109619696568383	25.6602109277585	8.8523339935346e-06	-2.43235533962468	1
ENSG00000213085.9	CFAP45	1	159899758	1_78	0	0.016130194099641	7.51339848859445	3.8140377766756e-07	-0.903694276714026	1
ENSG00000158710.14	TAGLN2	1	159926113	1_78	0	0.0180342733293382	8.55590237051759	4.8559414493302e-07	-0.95819501726831	1
ENSG00000158764.6	ITLN2	1	160954636	1_79	0	0.0149695807825454	7.7562085383858	3.65399618200352e-07	-1.07085015936959	2
ENSG00000162723.9	SLAMF9	1	159954467	1_79	0	0.0109617363550586	4.84981579580644	1.67306791178802e-07	0.246331741166487	1
ENSG00000143315.6	PIGM	1	160031560	1_79	0	0.0107969616622225	4.70866331455511	1.5999564848142e-07	0.116737436283657	2
ENSG00000162729.13	IGSF8	1	160025843	1_79	0	0.0141273771327038	7.21574804416957	3.20812936783025e-07	-0.833925047714668	1
ENSG00000122218.14	COPA	1	160343540	1_79	0	0.0195989549807272	10.2738494498634	6.33687421233538e-07	-1.30758470542158	1
ENSG00000162736.15	NCSTN	1	160343540	1_79	0	0.0195989549807272	10.2738494498634	6.33687421233538e-07	1.30758470542158	1
ENSG00000162738.5	VANGL2	1	160400615	1_79	0	0.0108123252459595	4.72191464694179	1.60674222657762e-07	0.0786526073604524	1
ENSG00000066294.14	CD84	1	160579090	1_79	0	0.0170202460752651	8.9551556620442	4.79675953757611e-07	-1.0384315794758	1
ENSG00000117090.14	SLAMF1	1	160646978	1_79	0	0.0152013487066692	7.89963452730263	3.77918449822099e-07	0.906862422863177	1
ENSG00000026751.16	SLAMF7	1	160740367	1_79	0	0.0132394294340807	6.61008357970078	2.75413480575615e-07	-0.818146335490025	1
ENSG00000122223.12	CD244	1	160862395	1_79	0	0.0502380063466364	19.1249278022475	3.02371722876273e-06	1.99975900568135	2
ENSG00000179914.4	ITLN1	1	160884736	1_79	0	0.0251342850107424	12.6029348229427	9.96889907952857e-07	-1.6096335496899	1
ENSG00000158769.17	F11R	1	161021088	1_79	0	0.0172109270805592	9.05924946414525	4.90688022596093e-07	1.20678616117124	1
ENSG00000215845.10	TSTD1	1	161038745	1_79	0	0.0117161163004643	5.47018974981959	2.01694956773145e-07	0.428663261657465	3
ENSG00000162755.13	KLHDC9	1	161098329	1_79	0	0.0193956049437847	10.1763107140258	6.21158828510256e-07	1.26862530029287	2
ENSG00000143256.4	PFDN2	1	161117821	1_79	0	0.0107296320364424	4.65036757105614	1.57029440610147e-07	-0.0619198196696346	1
ENSG00000158793.13	NIT1	1	161118210	1_79	0	0.0115185620527686	5.31165743452732	1.92547240200446e-07	-0.45608466969478	2
ENSG00000143222.11	UFC1	1	161153113	1_79	0	0.0116159673699899	5.39015755287052	1.97045180401344e-07	-0.563597685634685	1
ENSG00000143224.17	PPOX	1	161165947	1_79	0	0.0111701091378512	5.0253220698817	1.76656772136404e-07	-0.37082585023992	3
ENSG00000158850.14	B4GALT3	1	161177981	1_79	0	0.0115866634011846	5.36660993268817	1.95689441818236e-07	0.45658026915236	1
ENSG00000158859.9	ADAMTS4	1	161197908	1_79	0	0.0561729151122122	20.1840391755372	3.56815750306532e-06	-2.1738382788127	1
ENSG00000158869.10	FCER1G	1	161216523	1_79	0	0.0203991590450836	10.6481883918175	6.83591987974024e-07	-1.41743697796317	1
ENSG00000158882.14	TOMM40L	1	161226376	1_79	0	0.0678597494864007	21.9834562972347	4.69480112658089e-06	-2.30568745301101	2
ENSG00000248485.1	PCP4L1	1	161259010	1_79	0	0.0236072753846418	12.015576234527	8.92687478595506e-07	-1.5916586682367	1
ENSG00000143226.13	FCGR2A	1	161505171	1_79	0	0.0123260299774435	5.94335167973541	2.30549201492059e-07	-0.544722958922024	1
ENSG00000132185.16	FCRLA	1	161707945	1_79	0	0.0131100127486244	6.51845130551681	2.68940689075866e-07	-0.640809102139718	1
ENSG00000162746.14	FCRLB	1	161723213	1_79	0	0.0338713294044577	15.4043423772375	1.64204244452771e-06	1.78806974250783	2
ENSG00000081721.11	DUSP12	1	161750559	1_79	0	0.0113311614373177	5.15875231934153	1.83961981109903e-07	-0.389997811337459	1
ENSG00000118217.5	ATF6	1	161764807	1_79	0	0.0572335440328418	20.3617214268529	3.66753362622735e-06	2.26731965515494	2
ENSG00000239887.4	C1orf226	1	162365859	1_79	0	0.0144962842827067	7.45631983924741	3.40165449034525e-07	0.804337637389413	2
ENSG00000198574.5	SH2D1B	1	162412043	1_80	0	0.0273756648298746	14.2825497326949	1.23049369763487e-06	1.57125010659768	2
ENSG00000152332.15	UHMK1	1	162497224	1_80	0	0.0104070092789949	5.24439889730138	1.71763401835905e-07	-0.450218627554344	1
ENSG00000117143.13	UAP1	1	162561114	1_80	0	0.0167465257218068	9.68221086062423	5.10279628962659e-07	1.14657127052845	2
ENSG00000162733.16	DDR2	1	162631124	1_80	0	0.0117080035114673	6.34224710856588	2.3368722791116e-07	-0.641052003829137	1
ENSG00000132196.13	HSD17B7	1	162790775	1_80	0	0.0113806324096331	6.07787934546294	2.17684468679592e-07	0.594583289649647	1
ENSG00000117152.13	RGS4	1	163069063	1_80	0	0.0112830002641845	5.99756550887975	2.12965165571965e-07	-0.555924580660468	1
ENSG00000143248.12	RGS5	1	163315509	1_80	0	0.00976177544559342	4.64809328773933	1.4279487567452e-07	-0.0179229724340364	1
ENSG00000143228.12	NUF2	1	163266611	1_80	0	0.0106246431165754	5.43725249682918	1.81803745392721e-07	-0.432873406121228	1
ENSG00000185630.18	PBX1	1	164555424	1_80	0	0.010886530833869	5.66417433099938	1.94059582264375e-07	0.502503424149511	2
ENSG00000143198.12	MGST3	1	165631030	1_81	0	0.0423931246735542	10.4567876190227	1.39509148969992e-06	1.58550334918158	1
ENSG00000143149.12	ALDH9A1	1	165699056	1_81	0	0.0233029916680094	4.83156550605069	3.54330490665549e-07	0.154339172585143	1
ENSG00000143183.16	TMCO1	1	165769074	1_81	0	0.0262730149651876	5.95590168613129	4.92454836543091e-07	-0.68937877362662	1
ENSG00000188859.6	FAM78B	1	166167240	1_81	0	0.022886586502108	4.66268748948036	3.35835270556119e-07	0.0870319478576598	1
ENSG00000143195.12	ILDR2	1	166975572	1_82	0	0.0114163185154764	6.91969111657203	2.48611812331234e-07	0.855413207076321	2
ENSG00000143194.12	MAEL	1	166975572	1_82	0	0.0163202546634453	10.2539998617376	5.26658638640239e-07	-1.23188470202734	2
ENSG00000143157.11	POGK	1	166839016	1_82	0	0.0107976063942981	6.40037086089158	2.17491157730327e-07	-0.762725728307871	1
ENSG00000152382.5	TADA1	1	166875885	1_82	0	0.0136906594320201	8.61390084947834	3.71136108157243e-07	-1.06652752517777	1
ENSG00000198821.10	CD247	1	167518762	1_82	0	0.0269834982962129	14.9598141761474	1.27037935111355e-06	-1.58998172123401	1
ENSG00000143162.7	CREG1	1	167546698	1_82	0	0.0089462373316902	4.64818708270033	1.30867856278548e-07	0.0329750004524433	2
ENSG00000198771.10	RCSD1	1	167630346	1_82	0	0.0219536354205624	13.0266275519738	9.00010171502124e-07	1.47701426168018	1
ENSG00000197965.11	MPZL1	1	167720961	1_82	0	0.0163992530270541	10.2991022890449	5.31535667181403e-07	1.17428065747102	2
ENSG00000143199.17	ADCY10	1	167896633	1_82	0	0.0123574567652274	7.65824844769634	2.97829371431288e-07	0.918871329551645	1
ENSG00000143164.15	DCAF6	1	167936285	1_82	0	0.0134518686113549	8.44973280997916	3.57712870840003e-07	1.02301062998584	1
ENSG00000143158.10	MPC2	1	167936749	1_82	0	0.0121481174811805	7.49892990268287	2.86693106745876e-07	-0.896772580352329	1
ENSG00000143147.14	GPR161	1	168137545	1_82	0	0.0100493591322498	5.7312113256718	1.8125657229962e-07	0.499134524704932	1
ENSG00000143155.12	TIPRL	1	168178654	1_82	0	0.0166308756593098	10.4301108543664	5.45899899707903e-07	-1.23234154126787	2
ENSG00000213064.9	SFT2D2	1	168233725	1_82	0	0.0101679959985619	5.84055022008511	1.86895180760038e-07	-0.570478839462272	1
ENSG00000143178.12	TBX19	1	168281906	1_82	0	0.0104564338592376	6.10118322976614	2.00773613880987e-07	-0.621539149700397	1
ENSG00000143185.3	XCL2	1	168544005	1_82	0	0.0110981331827769	6.65622165771329	2.32480580736627e-07	-0.690205630270084	1
ENSG00000143196.4	DPT	1	168728935	1_82	0	0.0160040534847689	10.0712914883933	5.07252426848896e-07	1.24972813832981	2
ENSG00000143153.12	ATP1B1	1	169105802	1_82	0	0.0404864996921138	18.776175260859	2.39235891261115e-06	-1.96753890255851	1
ENSG00000174175.16	SELP	1	169629757	1_83	0	0.0236924875828671	5.40206310086839	4.02790564207497e-07	0.562494508917382	1
ENSG00000188404.8	SELL	1	169710933	1_83	0	0.0219426983652767	4.68353524251621	3.23424413570486e-07	-0.146071721478572	1
ENSG00000007908.15	SELE	1	169764425	1_83	0	0.0245128149207853	5.72101621907397	4.41342081411945e-07	0.561224224908234	1
ENSG00000171806.11	METTL18	1	169794673	1_83	0	0.0243755579356978	5.66834918792288	4.34830636372728e-07	0.555282263898244	1
ENSG00000000457.13	SCYL3	1	169893652	1_83	0	0.0307563389909558	7.85003794132557	7.598281312439e-07	1.02696566269198	2
ENSG00000075945.12	KIFAP3	1	170084746	1_83	0	0.0219016057774084	4.66598798983966	3.21609262245607e-07	0.136038935606505	1
ENSG00000120370.12	GORAB	1	170532026	1_83	0	0.0219843695943434	4.70130099453614	3.25267781485478e-07	0.0588164266639605	1
ENSG00000116132.11	PRRX1	1	170662622	1_84	0	0.0150291883202279	6.46467846663254	3.05767575246079e-07	0.828423881540885	1
ENSG00000007933.12	FMO3	1	171091067	1_84	0	0.0535697612177884	18.4049756629616	3.10287250981596e-06	2.25422266430261	2
ENSG00000094963.13	FMO2	1	171140916	1_84	0	0.0651324719118368	20.2634904876332	4.15356289778112e-06	2.27802789384877	3
ENSG00000010932.16	FMO1	1	171248306	1_84	0	0.0133930738816807	5.3890984003911	2.27146135161431e-07	0.472264039057863	2
ENSG00000076258.9	FMO4	1	171314704	1_84	0	0.0123599991492228	4.64039572806956	1.80502172281063e-07	-0.083800640416481	1
ENSG00000034971.16	MYOC	1	171652737	1_84	0	0.0155065580281577	6.75662271861906	3.29726650996164e-07	-0.796768102393389	2
ENSG00000010165.19	METTL13	1	171782096	1_84	0	0.0124507945244036	4.70864601984822	1.84502426661131e-07	-0.0626358193445978	2
ENSG00000197959.13	DNM3	1	171836704	1_84	0	0.012543072320223	4.77751340279134	1.88588329720622e-07	-0.362692359510393	2
ENSG00000094975.13	SUCO	1	172532059	1_84	0	0.0124961840011207	4.74258205620994	1.86509620696554e-07	-0.115009135434035	1
ENSG00000117560.7	FASLG	1	172658079	1_84	0	0.0130942509574487	5.17860877366184	2.13404088989513e-07	0.359567437532517	2
ENSG00000117586.10	TNFSF4	1	173208253	1_85	0	0.0770563650691576	16.2197706953355	3.93334646310604e-06	-1.88637324927147	1
ENSG00000117592.8	PRDX6	1	173477795	1_85	0	0.0441400175978159	10.9214705255657	1.51712929244792e-06	1.45859090779267	1
ENSG00000076321.10	KLHL20	1	173714815	1_85	0	0.0226548915095514	4.65066478097182	3.31578221077337e-07	0.422331220030591	1
ENSG00000117593.9	DARS2	1	173823764	1_85	0	0.0247790015733774	5.49027436123153	4.28141005416862e-07	-0.637542836329987	1
ENSG00000117601.13	SERPINC1	1	173917488	1_85	0	0.0239479780092078	5.17060403203913	3.89689859619688e-07	-0.54497178238367	1
ENSG00000152061.23	RABGAP1L	1	174159856	1_85	0	0.0563017491729105	13.2263982366778	2.34354046206329e-06	2.13811027819944	1
ENSG00000116161.17	CACYBP	1	175000135	1_85	0	0.0359900245062201	8.99615767546084	1.01893897543904e-06	-1.49874626865691	1
ENSG00000120333.4	MRPS14	1	175023749	1_85	0	0.0240392201921895	5.20623399453931	3.9387011765955e-07	0.439028047841768	1
ENSG00000120332.15	TNN	1	175031751	1_85	0	0.0237153606469877	5.07914867721739	3.79078918471147e-07	0.22283904489172	1
ENSG00000152092.15	ASTN1	1	177165274	1_86	0	0.0150120460181337	7.80781056345974	3.68874070757655e-07	0.93536592374505	1
ENSG00000143207.19	RFWD2	1	176207223	1_86	0	0.168593034414988	21.5970843884045	1.14589210255659e-05	-3.6218423818353	1
ENSG00000120341.18	SEC16B	1	177960805	1_87	0	0.0346385179066674	9.01359953752566	9.82576864442656e-07	1.20148959596601	3
ENSG00000075391.16	RASAL2	1	178028574	1_87	0	0.0254324125964763	6.11193783000535	4.89187625196561e-07	-0.700286091637032	2
ENSG00000116191.17	RALGPS2	1	178544276	1_87	0	0.0236333546789577	5.42442517222372	4.03448466501222e-07	0.681561186911069	1
ENSG00000143340.6	FAM163A	1	179743304	1_89	0	0.0218882150422478	11.5060128160703	7.92581943254864e-07	-1.29750358661641	1
ENSG00000116199.11	FAM20B	1	179025509	1_89	0	0.0107757408465725	4.88882808732875	1.65790971986188e-07	0.299049645496856	1
ENSG00000186283.13	TOR3A	1	179089740	1_89	0	0.0222556230229855	11.6618679778773	8.16802109365935e-07	-1.37538675055472	1
ENSG00000143322.19	ABL2	1	179229873	1_89	0	0.0107805745365224	4.89300437689891	1.66007031831823e-07	0.224612744319069	1
ENSG00000057252.12	SOAT1	1	179295239	1_89	0	0.0180652846761452	9.71049263751852	5.520711425895e-07	1.06285848062746	1
ENSG00000169905.12	TOR1AIP2	1	179878267	1_89	0	0.0495485971885737	19.1925511078767	2.9927679395548e-06	2.4458039555248	1
ENSG00000143337.18	TOR1AIP1	1	179883025	1_89	0	0.0525122862147601	19.7430505565051	3.2627527004402e-06	-2.55292810787823	1
ENSG00000135837.15	CEP350	1	179954679	1_89	0	0.0107915288009941	4.90246233820343	1.66496923779122e-07	0.29045706481574	2
ENSG00000116260.16	QSOX1	1	180198509	1_89	0	0.0305573358931622	14.6348591245949	1.4073852918275e-06	-2.04852222908782	1
ENSG00000121454.5	LHX4	1	180264859	1_89	0	0.0144513301516843	7.62583606760244	3.46820102014592e-07	0.914688871968508	1
ENSG00000230124.6	ACBD6	1	180502528	1_89	0	0.0147643050804456	7.82582894859023	3.63623828824717e-07	1.02038492627011	2
ENSG00000143324.13	XPR1	1	180622664	1_89	0	0.0207939684396993	11.0260719899061	7.21551240808802e-07	1.6664554415841	2
ENSG00000153029.14	MR1	1	181033343	1_89	0	0.0126521907208128	6.3853926536065	2.54250790487945e-07	0.666461945641456	1
ENSG00000135821.17	GLUL	1	182392343	1_90	0	0.0204732100374727	4.70634747105417	3.03234704470189e-07	-0.107948693974937	1
ENSG00000135828.11	RNASEL	1	182589002	1_90	0	0.0406870609204736	11.1558644310452	1.42846143786225e-06	1.30367612325998	1
ENSG00000143333.6	RGS16	1	182604092	1_90	0	0.0304290102180996	8.42105987644106	8.06424205603875e-07	-1.0774818671444	1
ENSG00000135862.5	LAMC1	1	183023054	1_91	0	0.020580840563634	7.24020805103589	4.68946315533113e-07	0.972484085246993	2
ENSG00000116698.21	SMG7	1	183471970	1_91	0	0.0302096296501907	10.7823343164965	1.02510220631653e-06	1.32846899031051	2
ENSG00000162704.15	ARPC5	1	183635770	1_91	0	0.0311609372714228	11.0282521544661	1.08149912699369e-06	-1.45360979366817	1
ENSG00000143344.15	RGL1	1	183635770	1_91	0	0.0311609372714228	11.0282521544661	1.08149912699369e-06	-1.45360979366817	1
ENSG00000198860.11	TSEN15	1	184051811	1_91	0	0.0165507380589609	5.24422384808848	2.73153997218818e-07	-0.656851355434976	2
ENSG00000116667.12	C1orf21	1	184596779	1_91	0	0.0158790976866874	5.10641843830161	2.55182679717306e-07	0.57729240424182	1
ENSG00000135842.16	FAM129A	1	184974052	1_92	0	0.0220622451202204	7.08781793577165	4.9212024605981e-07	0.783848701780615	2
ENSG00000121486.11	TRMT1L	1	185156912	1_92	0	0.0201674188514652	6.67427590650428	4.23607311746554e-07	-0.991379767451248	1
ENSG00000116668.12	SWT1	1	185156912	1_92	0	0.0201674188514652	6.67427590650429	4.23607311746554e-07	0.991379767451248	1
ENSG00000116679.15	IVNS1ABP	1	185317057	1_92	0	0.0184671295222232	5.61629970327837	3.26406383731016e-07	-0.349980605872637	1
ENSG00000157181.15	C1orf27	1	186376365	1_92	0	0.0173643298672611	5.11667929303249	2.79611608568894e-07	0.367644773393938	1
ENSG00000262180.1	OCLM	1	186400848	1_92	0	0.0212265774849095	6.84382712442604	4.57180796307693e-07	-0.710102979344412	1
ENSG00000150681.9	RGS18	1	192158507	1_96	0	0.0100381701608909	4.98467867606503	1.57471039696448e-07	0.304492604282425	1
ENSG00000090104.11	RGS1	1	192575665	1_96	0	0.0267019646888284	14.0149125063839	1.17772144131146e-06	-1.53876887467771	2
ENSG00000116741.7	RGS2	1	192808677	1_96	0	0.00974425138972324	4.69907516609733	1.4410194590047e-07	0.0799650582845494	1
ENSG00000116747.12	TROVE2	1	193058991	1_96	0	0.0297776374785075	13.0984291421484	1.22749131256511e-06	2.7689248547101	1
ENSG00000023572.8	GLRX2	1	193105954	1_96	0	0.0179170665513414	10.3307967466186	5.82518466604816e-07	2.36968386829307	2
ENSG00000134371.10	CDC73	1	193121735	1_96	0	0.02366823667187	11.5343413467731	8.59147393422464e-07	2.60579432284138	1
ENSG00000162630.5	B3GALT2	1	193188887	1_96	0	0.0872416314878084	17.5824354878359	4.82738331378344e-06	3.30564712627309	1
ENSG00000134389.9	CFHR5	1	196977739	1_98	0	0.0168602842545617	7.24496978615783	3.8442395692999e-07	-0.0109466368048827	1
ENSG00000203724.10	C1orf53	1	197884337	1_99	0	0.0213281838261453	7.31516481188099	4.91006186629743e-07	-0.798358731790734	2
ENSG00000151414.14	NEK7	1	198156916	1_99	0	0.0257642918814419	9.08527878929369	7.36657208254297e-07	-1.40339370684023	2
ENSG00000118193.11	KIF14	1	200620641	1_101	0	0.0217992715694439	6.09179998849279	4.17923306381319e-07	-0.549311153812235	2
ENSG00000118197.13	DDX59	1	200681362	1_101	0	0.0242662046627238	7.09590535779196	5.41899367685373e-07	-0.726316465839031	1
ENSG00000118200.14	CAMSAP2	1	200740002	1_101	0	0.0330551023111989	9.99727210932117	1.03998959071013e-06	1.14408577375575	1
ENSG00000116857.16	TMEM9	1	201154617	1_101	0	0.020782587530517	5.64480830538869	3.69196682653026e-07	0.498053309373886	1
ENSG00000163395.16	IGFN1	1	201188719	1_101	0	0.0190635769710638	4.83723409489549	2.9020872906429e-07	-0.238273972426806	2
ENSG00000118194.18	TNNT2	1	201375944	1_101	0	0.0238370787629099	6.92872158779146	5.19774675423312e-07	-0.735544843704348	1
ENSG00000174307.6	PHLDA3	1	201469408	1_101	0	0.0469153346441928	13.299570951182	1.96363797717382e-06	1.50693178317276	1
ENSG00000159176.13	CSRP1	1	201509157	1_101	0	0.01896946931036	4.79096117646135	2.86013680406887e-07	0.199736883805061	1
ENSG00000198700.9	IPO9	1	201828710	1_102	0	0.0149697578129542	4.71001552693861	2.21894269571822e-07	-0.392667422361275	2
ENSG00000198892.6	SHISA4	1	201887834	1_102	0	0.0230142528248775	8.73094313980709	6.32363818611725e-07	0.970191383158066	2
ENSG00000134375.10	TIMM17A	1	201955775	1_102	0	0.0405202449964452	14.0465448254269	1.79122666490382e-06	-1.55958115766388	1
ENSG00000176393.10	RNPEP	1	201982463	1_102	0	0.0200266622871856	7.4294830497915	4.68248229783241e-07	0.936653809029377	1
ENSG00000170075.8	GPR37L1	1	202086827	1_102	0	0.015376935772084	4.96055448412373	2.40054028261781e-07	-0.33576715594042	1
ENSG00000133067.17	LGR6	1	202202211	1_102	0	0.0176426577541421	6.24445556886489	3.46710953953152e-07	0.66860994154751	1
ENSG00000077157.21	PPP1R12B	1	202349622	1_102	0	0.0180980327640006	6.48262415099269	3.69225074370007e-07	-0.657459471001627	1
ENSG00000143858.11	SYT2	1	202710717	1_102	0	0.0219064728693826	8.26903881843084	5.70080862968922e-07	1.0850801280761	1
ENSG00000117139.16	KDM5B	1	202809133	1_102	0	0.0211145395389577	7.92440672023637	5.26571495613629e-07	-0.833614873894617	1
ENSG00000117153.15	KLHL12	1	202928138	1_102	0	0.0254273091957761	9.66529114329618	7.73435885520838e-07	1.16435765071452	2
ENSG00000159346.12	ADIPOR1	1	202958751	1_102	0	0.0234662917562964	8.91316232613743	6.58241493785666e-07	1.0095782646322	1
ENSG00000143847.15	PPFIA4	1	203024771	1_102	0	0.0364642303606559	13.0523707649361	1.49784000933213e-06	-1.55496553335667	1
ENSG00000163485.16	ADORA1	1	203090600	1_102	0	0.0167150111385669	5.73979711416391	3.01934114743997e-07	0.691333858326781	1
ENSG00000133055.8	MYBPH	1	203177038	1_102	0	0.0159851358830535	5.32277047826463	2.67770694843702e-07	0.437294814859821	1
ENSG00000159388.5	BTG2	1	203304849	1_102	0	0.024001943839381	9.12460954736115	6.89238737866532e-07	1.04186901640742	1
ENSG00000174567.7	GOLT1A	1	204212189	1_103	0	0.0164348050741051	5.83173816173899	3.01627925789763e-07	-0.116127518880524	3
ENSG00000170498.8	KISS1	1	204198339	1_103	0	0.0173429088087709	6.32026106476731	3.44957770142578e-07	0.457641899502436	1
ENSG00000188783.5	PRELP	1	203475432	1_103	0	0.0146585368634257	4.75401929300901	2.19311061563378e-07	-0.218754265999944	1
ENSG00000122188.12	LAX1	1	203764731	1_103	0	0.0147163676177029	4.78712626837396	2.21709592948487e-07	0.242812498465834	2
ENSG00000058673.16	ZC3H11A	1	203795675	1_103	0	0.0173164395044361	6.26092985817203	3.41197949138496e-07	-0.547408044863229	1
ENSG00000182004.12	SNRPE	1	203861428	1_103	0	0.0155970666193862	5.32070725969999	2.61168783372648e-07	-0.359708024637789	2
ENSG00000143845.14	ETNK2	1	204151824	1_103	0	0.041438083800462	14.5873376202667	1.90232481332806e-06	1.78381920434598	1
ENSG00000143850.13	PLEKHA6	1	204285667	1_103	0	0.278864957569024	32.6083978749166	2.86175453016562e-05	3.62693876893411	1
ENSG00000158615.8	PPP1R15B	1	204412128	1_103	0	0.0241498738672119	9.45145516233615	7.18327542791048e-07	1.24788266276114	1
ENSG00000170382.11	LRRN2	1	204619012	1_103	0	0.0204690297322176	7.79561646765019	5.02176857749381e-07	0.88503542883276	1
ENSG00000163531.15	NFASC	1	204828864	1_104	0	0.0461682568267046	12.7330783358205	1.85006020633166e-06	1.89248963932575	1
ENSG00000174529.7	TMEM81	1	205084022	1_104	0	0.0198232579793314	4.78802207298308	2.98703389299511e-07	-0.566004125307073	2
ENSG00000133059.16	DSTYK	1	205210869	1_104	0	0.0218593464753223	5.70291949476906	3.92322655755795e-07	0.889788121020635	2
ENSG00000133069.15	TMCC2	1	205228311	1_104	0	0.0219762531665709	5.75285185317335	3.97874232126469e-07	0.536281157016361	1
ENSG00000163545.8	NUAK2	1	205321666	1_104	0	0.0368871908753232	10.6150345407275	1.23227026332309e-06	1.55708475402247	2
ENSG00000117266.15	CDK18	1	205497251	1_104	0	0.0276414598761328	7.90243457081575	6.87433763581161e-07	-0.912443337496615	3
ENSG00000174514.12	MFSD4A	1	205477942	1_104	0	0.0291176382339262	8.39079120198366	7.68896765157232e-07	-1.08814664424673	2
ENSG00000158715.5	SLC45A3	1	205680319	1_104	0	0.0289643180145583	8.34122166775808	7.60329679610231e-07	-0.986514120225872	1
ENSG00000069275.12	NUCKS1	1	205844544	1_104	0	0.0201081510405694	4.92149852888753	3.11442926807564e-07	-0.0986429370486815	1
ENSG00000117280.12	RAB29	1	205775418	1_104	0	0.0200220523950289	4.88135756401813	3.07580067931927e-07	-0.270005861705558	1
ENSG00000133065.10	SLC41A1	1	205813590	1_104	0	0.046220242631232	12.7437215913786	1.85369154748135e-06	-1.61911565197509	1
ENSG00000162877.12	PM20D1	1	205805711	1_104	0	0.0511788619084562	13.708463222137	2.20794560012746e-06	1.69834108614022	1
ENSG00000263961.6	C1orf186	1	206018722	1_104	0	0.0220518938572954	5.78501940493198	4.01476091189896e-07	0.512266379639393	2
ENSG00000162897.14	FCAMR	1	206970205	1_105	0	0.0120898185766443	5.06053249858433	1.92541777000752e-07	0.310564946965271	1
ENSG00000263528.7	IKBKE	1	206470431	1_105	0	0.0159914689441483	7.62898928381432	3.83940863710156e-07	0.882035840259924	2
ENSG00000266094.7	RASSF5	1	206507103	1_105	0	0.0231062621427536	11.102509638601	8.07346243169128e-07	1.35475080992826	2
ENSG00000143486.15	EIF2D	1	206612602	1_105	0	0.0147325007304431	7.02042519722627	3.25498402368364e-07	0.8925097795081	1
ENSG00000162889.10	MAPKAPK2	1	206699142	1_105	0	0.0206254251995206	9.77034921123209	6.34193768857237e-07	1.24892266311904	1
ENSG00000162896.5	PIGR	1	206946508	1_105	0	0.0486416360725007	17.9767308005899	2.75186967709488e-06	1.92655559455234	1
ENSG00000182795.12	C1orf116	1	207032059	1_105	0	0.0117665798253404	4.84417736100314	1.79382162321639e-07	-0.0877437502375738	1
ENSG00000123836.14	PFKFB2	1	207034990	1_105	0	0.085601975000305	23.0636992083139	6.21329142369456e-06	2.32727483213699	1
ENSG00000123843.12	C4BPB	1	207097413	1_105	0	0.0119377228242289	4.99464024602485	1.8764399775859e-07	-0.239274889611897	1
ENSG00000196352.14	CD55	1	207321071	1_105	0	0.0115624435856685	4.79063320474022	1.74321727403712e-07	0.647350763824451	2
ENSG00000197721.16	CR1L	1	207647267	1_105	0	0.0169855635858802	7.93250062413948	4.24032407920453e-07	-0.791546965731554	1
ENSG00000117335.19	CD46	1	207751847	1_105	0	0.0648459006587243	20.0748154323914	4.09678395007168e-06	2.50714032686245	2
ENSG00000174059.16	CD34	1	207911570	1_105	0	0.0321213951848333	14.375598051559	1.4532130705906e-06	1.83952656612148	1
ENSG00000076356.6	PLXNA2	1	208243841	1_106	0	0.00823424859028987	10.2304837319631	2.65111835721661e-07	1.21780053178772	1
ENSG00000008118.9	CAMK1G	1	209584155	1_106	0	0.00458068101202824	8.72089619008783	1.25718774856665e-07	2.37853281191636	1
ENSG00000009790.14	TRAF3IP3	1	209756258	1_106	0	0.00610273099597314	7.57920948617255	1.455650492401e-07	0.870223811415999	1
ENSG00000162757.4	C1orf74	1	209785254	1_106	0	0.0176213016595701	16.6644712787175	9.24141554156747e-07	-1.64348671754385	1
ENSG00000117597.17	DIEXF	1	209827828	1_106	0	0.00462432367060128	4.84041490183315	7.04433152881733e-08	-0.431847406467556	2
ENSG00000054392.12	HHAT	1	210329236	1_106	0	0.0300903927908713	16.0192965652582	1.51698145698268e-06	-3.41671209678209	1
ENSG00000082512.14	TRAF5	1	211326278	1_107	0	0.0158672532809421	8.29904345921688	4.14418149124606e-07	0.985187368007254	1
ENSG00000117650.12	NEK2	1	211675781	1_107	0	0.0211458277324649	10.9836695696386	7.30938979807948e-07	-1.16841974241852	1
ENSG00000143476.17	DTL	1	212035474	1_107	0	0.0149012946968696	7.71261874170098	3.61688616837824e-07	-0.969741451723401	1
ENSG00000066027.11	PPP2R5A	1	212287827	1_107	0	0.0111316335796825	4.99225937378843	1.7489001581018e-07	-0.356277527823749	1
ENSG00000065600.12	TMEM206	1	212414266	1_107	0	0.0112125163338614	5.05973461646026	1.78541755672831e-07	0.314761585890437	2
ENSG00000162772.16	ATF3	1	212565261	1_107	0	0.0112747591261747	5.1113366557195	1.81363852558975e-07	-0.367558957097375	1
ENSG00000117697.14	NSL1	1	212792127	1_108	0	0.018258674556251	4.9619926215555	2.85124367993796e-07	0.429522288387432	1
ENSG00000162769.12	FLVCR1	1	212858122	1_108	0	0.103543038078982	21.3968299318301	6.97235212271438e-06	2.27745020937688	2
ENSG00000143494.15	VASH2	1	212950961	1_108	0	0.0248478860395578	7.84597199483165	6.1354323784166e-07	-0.904257860218456	1
ENSG00000174606.13	ANGEL2	1	213015952	1_108	0	0.0356395526975953	11.2337223978519	1.25998363950855e-06	-1.45584881320435	2
ENSG00000143499.13	SMYD2	1	214280940	1_108	0	0.0905534058551287	20.1007876038067	5.72831428682329e-06	-2.11553981278873	2
ENSG00000152104.11	PTPN14	1	214552794	1_109	0	0.0164866292535232	4.82926221267258	2.50565707019839e-07	0.212718470212607	1
ENSG00000117724.12	CENPF	1	214603264	1_109	0	0.0162691031639259	4.7052041351844	2.40907908264399e-07	0.173596857712756	3
ENSG00000136636.12	KCTD3	1	215567710	1_109	0	0.0270365728635591	9.45877299292531	8.0481380320339e-07	1.45830760169193	1
ENSG00000196482.16	ESRRG	1	217137681	1_110	0	0.00816970120932337	4.86223554285003	1.25011838071077e-07	0.157949503800015	1
ENSG00000092978.10	GPATCH2	1	217631213	1_110	0	0.0097852399588767	6.47175277519893	1.99297739319876e-07	-0.644389820847381	2
ENSG00000067533.5	RRP15	1	218284885	1_110	0	0.00959538522683068	7.83479848084193	2.36591544396817e-07	1.44286024114726	2
ENSG00000143353.11	LYPLAL1	1	219174471	1_111	0	0.0163497189675285	6.04927120757691	3.11259289268567e-07	0.266085455076404	1
ENSG00000196660.10	SLC30A10	1	219963598	1_112	0	0.0269157604829962	13.2162723947941	1.11950131943677e-06	-1.51949673926456	1
ENSG00000067704.9	IARS2	1	220087955	1_112	0	0.0197197916827644	10.3025999057124	6.39378651194058e-07	1.34901695430103	2
ENSG00000116141.15	MARK1	1	220528008	1_112	0	0.0107579565299842	4.64612846221811	1.57300452643444e-07	-0.00366340563730175	1
ENSG00000162817.6	C1orf115	1	220714564	1_112	0	0.011338147183765	5.13565503671701	1.83251234260911e-07	0.313446686575366	1
ENSG00000117791.15	MARC2	1	220748603	1_112	0	0.011358696236981	5.15254196233933	1.84187009442872e-07	0.345299621187861	2
ENSG00000186205.12	MARC1	1	220752981	1_112	0	0.012242046001803	5.85077158538948	2.25411528712085e-07	0.5375919686012	1
ENSG00000143498.17	TAF1A	1	222590319	1_114	0	0.0433025697525918	18.2170069525198	2.48255950906972e-06	-2.03156026723545	1
ENSG00000154305.16	MIA3	1	222618304	1_114	0	0.0187280538429224	10.3460773704487	6.09785853385966e-07	1.23586514415607	2
ENSG00000186063.12	AIDA	1	222712777	1_114	0	0.0116246621195166	5.89439651416385	2.1563967054895e-07	-0.709742844247095	1
ENSG00000154309.8	DISP1	1	222872138	1_114	0	0.0773458304682407	23.7319240421344	5.77668691392742e-06	-2.62532430094945	1
ENSG00000187554.11	TLR5	1	223143273	1_114	0	0.0202311824617674	11.0680673834072	7.04696371195477e-07	1.19722798770069	1
ENSG00000143502.14	SUSD4	1	223265429	1_114	0	0.0104937400125457	4.94047148700886	1.63157736249004e-07	0.280204567736247	2
ENSG00000203697.11	CAPN8	1	223627873	1_114	0	0.0197216860138179	10.8295103229397	6.72143237449148e-07	1.06453553231162	1
ENSG00000162909.17	CAPN2	1	223701253	1_114	0	0.0503933037724687	19.6513260884212	3.1165469045414e-06	-2.22653405044971	1
ENSG00000143514.16	TP53BP2	1	223847698	1_114	0	0.0281267899709726	14.1552940557467	1.25299125387358e-06	1.69773177943979	1
ENSG00000143756.11	FBXO28	1	224114047	1_114	0	0.0105738452284644	5.01133236821427	1.66761245648809e-07	0.406079044322859	1
ENSG00000143748.17	NVL	1	224313967	1_114	0	0.0110652421060663	5.43466443898482	1.89252937123045e-07	0.53687237540355	2
ENSG00000143771.11	CNIH4	1	224356827	1_114	0	0.0150566588869087	8.30760084090591	3.93652674805403e-07	1.10452265132659	2
ENSG00000162923.14	WDR26	1	224436689	1_114	0	0.0121403893517719	6.29910121216775	2.40669012134969e-07	0.782506114132392	1
ENSG00000185842.15	DNAH14	1	224895916	1_115	0	0.0223511613432419	8.4076191618889	5.9140105993917e-07	0.909545913402704	1
ENSG00000154380.17	ENAH	1	225686357	1_115	0	0.0249623565242502	9.44272589514085	7.41808727365432e-07	1.09472527665401	2
ENSG00000143819.12	EPHX1	1	225806990	1_115	0	0.0255444707502948	9.65883273398367	7.76480454235779e-07	-1.22889869527784	2
ENSG00000196187.11	TMEM63A	1	225881227	1_115	0	0.0167332866534478	5.70043444863391	3.00191354564159e-07	0.527960320929237	1
ENSG00000243709.1	LEFTY1	1	225907107	1_115	0	0.0149386244851114	4.64101573244425	2.18188885919544e-07	0.0756989670675039	1
ENSG00000143811.18	PYCR2	1	225924245	1_115	0	0.0149380116395593	4.64063289903426	2.1816193741289e-07	0.0367358603804967	2
ENSG00000143751.9	SDE2	1	225999428	1_115	0	0.0163374863943911	5.47683561054369	2.8159433798339e-07	-0.466387572312715	1
ENSG00000163041.9	H3F3A	1	226060040	1_115	0	0.0531985259019995	16.5717561014802	2.77445129315827e-06	2.12563475832046	2
ENSG00000183814.15	LIN9	1	226309688	1_115	0	0.0161725391192776	5.38206064273283	2.73927586393628e-07	-0.499598273088222	1
ENSG00000143799.12	PARP1	1	226407676	1_115	0	0.0164608112352416	5.54708177721467	2.87358982235249e-07	0.409840183458052	1
ENSG00000203685.9	STUM	1	226549501	1_115	0	0.0197537419236683	7.25156568950475	4.50806464035086e-07	0.816004961502091	1
ENSG00000143772.9	ITPKB	1	226738931	1_116	0	0.0142527355626174	8.40828383163383	3.77150393032687e-07	-0.989929819603531	1
ENSG00000143801.16	PSEN2	1	226870739	1_116	0	0.0095143628254013	4.64052164328181	1.38949019094364e-07	-0.188930038095453	1
ENSG00000163050.16	COQ8A	1	226897454	1_116	0	0.0134443722508146	7.863458403778	3.32707887105081e-07	0.990225533926407	2
ENSG00000181450.17	ZNF678	1	227563411	1_116	0	0.00966860970854844	4.79029276816082	1.4575889261828e-07	0.287766444583618	1
ENSG00000143740.14	SNAP47	1	227729364	1_116	0	0.0283833946647192	14.8533931764713	1.32678021563232e-06	-2.07563890917194	2
ENSG00000081692.12	JMJD4	1	227735217	1_116	0	0.027060656356087	14.405570099727	1.22681125047123e-06	2.03224319112178	1
ENSG00000143816.7	WNT9A	1	227947502	1_116	0	0.0535614779753826	20.8411984359607	3.51304905999071e-06	-1.6581846447503	1
ENSG00000162910.18	MRPL55	1	228109044	1_116	0	0.0351448890337679	16.8609813910589	1.86489334513237e-06	-2.46372902021209	1
ENSG00000143774.16	GUK1	1	228140298	1_116	0	0.012212385254731	6.96713942468917	2.67771265751899e-07	-1.22046000470987	1
ENSG00000181873.12	IBA57	1	228165950	1_116	0	0.00954141799232577	4.66699115819645	1.4013895468457e-07	0.525118978434718	1
ENSG00000196890.4	HIST3H2BB	1	228458562	1_116	0	0.0196458659036325	11.4063456642147	7.05223340601981e-07	-1.59727205681199	1
ENSG00000168159.11	RNF187	1	228484557	1_116	0	0.0163488470214348	9.68932992028279	4.98528335148934e-07	1.24270368104144	2
ENSG00000168118.11	RAB4A	1	229271486	1_117	0	0.0160807231935198	5.07044577803545	2.56602387458031e-07	-0.41392640614695	1
ENSG00000069248.11	NUP133	1	229508410	1_117	0	0.0401319307468792	13.6476578406985	1.72368202861338e-06	-1.79036938616303	1
ENSG00000135801.9	TAF5L	1	229626572	1_117	0	0.0155828577490277	4.77676048367506	2.34255364584821e-07	-0.18682376277306	1
ENSG00000135763.9	URB2	1	229626307	1_117	0	0.0306839541091793	11.1208869076604	1.0738898126476e-06	-1.30087286834192	1
ENSG00000177614.10	PGBD5	1	230425881	1_117	0	0.01536899898281	4.64773293240715	2.24799696339111e-07	0.0464501110180596	1
ENSG00000143643.12	TTC13	1	230978217	1_118	0	0.0332635193000678	16.3700841116187	1.71367349833696e-06	1.49238303950819	1
ENSG00000173409.13	ARV1	1	230978674	1_118	0	0.00860179385985571	5.06583114863785	1.37135127392319e-07	-0.108659415249912	2
ENSG00000182118.7	FAM89A	1	231038685	1_118	0	0.00825760773549411	4.87101532097356	1.26585137540933e-07	-0.600678907576018	1
ENSG00000116906.11	GNPAT	1	231240905	1_118	0	0.0124851934837703	8.53831207806424	3.35487447268783e-07	0.915478924523977	1
ENSG00000116903.7	EXOC8	1	231333207	1_118	0	0.0135718217417877	9.36128802545929	3.99836767924449e-07	1.37523664982039	1
ENSG00000162946.21	DISC1	1	231626570	1_118	0	0.00870052887853423	5.17378352112271	1.41665102364762e-07	0.273788159649579	1
ENSG00000212916.4	MAP10	1	232805207	1_119	0	0.0155877592583717	5.49299740629368	2.69464809809368e-07	0.409988815366282	1
ENSG00000135778.11	NTPCR	1	232953982	1_119	0	0.0158348021979479	5.63985821724652	2.81054020703342e-07	-0.529004365821625	1
ENSG00000135749.18	PCNX2	1	233293246	1_119	0	0.0178840637962401	6.77677516066574	3.81415432397771e-07	0.711071585403265	1
ENSG00000135750.14	KCNK1	1	233552495	1_120	0	0.0385864438588708	9.67459469993495	1.17483400758564e-06	-1.23195765681952	1
ENSG00000059588.9	TARBP1	1	234479133	1_121	0	0.149923316260158	24.5916759308919	1.16028928289004e-05	-2.45201804656377	2
ENSG00000173726.10	TOMM20	1	235129236	1_121	0	0.0316765877819973	9.81637469338971	9.78584863372722e-07	1.1412990920324	1
ENSG00000116957.12	TBCE	1	235375152	1_121	0	0.0199519263821842	5.57501596150791	3.50057931744392e-07	-0.45361312329251	2
ENSG00000162885.12	B3GALNT2	1	235504442	1_121	0	0.0482600353963554	13.9581772576068	2.11994854044546e-06	1.59127562897993	1
ENSG00000143669.13	LYST	1	235883940	1_122	0	0.0368268892381645	13.7323671335293	1.59154680477443e-06	-1.59815579111486	1
ENSG00000077585.13	GPR137B	1	236142585	1_122	0	0.013921285906102	4.6483683499023	2.03652085562622e-07	-0.0744130170316294	1
ENSG00000086619.13	ERO1B	1	236261292	1_122	0	0.0139521219175759	4.67175469928859	2.05130041269292e-07	0.214353411335465	2
ENSG00000077522.12	ACTN2	1	236686652	1_122	0	0.0196976516926706	8.18115806961526	5.07152080219172e-07	-1.09552317920965	1
ENSG00000116984.12	MTR	1	236795503	1_122	0	0.0140198206979421	4.71052282606292	2.07835890075233e-07	-0.0924822562752992	1
ENSG00000203668.2	CHML	1	241639607	1_127	0	0.025535705294266	11.7502009230059	9.44282897833831e-07	1.32880904382809	1
ENSG00000054277.13	OPN3	1	241676920	1_127	0	0.0179031840498722	8.43127771167003	4.7504269544243e-07	0.932358474344562	2
ENSG00000054282.15	SDCCAG8	1	243256404	1_128	0	0.0295765677701135	9.80228988878616	9.12397927950497e-07	-1.31205026510637	1
ENSG00000117020.16	AKT3	1	243851261	1_128	0	0.0246570988237468	8.09565023736106	6.28206876845298e-07	0.945472235379158	1
ENSG00000035687.9	ADSS	1	244452097	1_129	0	0.102867293769628	21.7805146019615	7.05106023531929e-06	2.51070765265608	1
ENSG00000179397.17	C1orf101	1	244454264	1_129	0	0.117315777423706	23.0588635441984	8.51340503406657e-06	-2.58259596959651	1
ENSG00000203667.9	COX20	1	244834651	1_129	0	0.0304907040757846	10.2135372673209	9.80059865131137e-07	1.20296335991237	1
ENSG00000162849.15	KIF26B	1	245155106	1_129	0	0.0243733421116891	8.11250515378527	6.22270257797067e-07	-0.930530108000451	1
ENSG00000185420.18	SMYD3	1	246507807	1_130	0	0.012618798133312	5.6090523827664	2.2274935874073e-07	-0.550690392800243	1
ENSG00000162851.7	TFB2M	1	246542154	1_130	0	0.0117511293497478	4.94478836524404	1.82867399583044e-07	0.219500045917826	1
ENSG00000162852.13	CNST	1	246542207	1_130	0	0.0117389971482391	4.93515832933983	1.82322833242788e-07	0.215072789505357	1
ENSG00000143653.9	SCCPDH	1	246723829	1_130	0	0.0114656315346822	4.71550602460852	1.70151294956902e-07	-0.125125101193157	1
ENSG00000153207.14	AHCTF1	1	246932175	1_130	0	0.030915925038058	13.992723610873	1.36142422827726e-06	-1.66601277707197	1
ENSG00000277462.1	ZNF670	1	247078730	1_130	0	0.0137189787251011	6.38881131919238	2.75835918876506e-07	0.695408968021011	1
ENSG00000188295.14	ZNF669	1	247103972	1_130	0	0.0117854071983268	4.9719457749297	1.84408081489287e-07	0.27892030696657	2
ENSG00000162714.12	ZNF496	1	247330860	1_131	0	0.013742740766822	5.29876209584481	2.29169464013852e-07	-0.286004518055439	2
ENSG00000162722.8	TRIM58	1	247857146	1_131	0	0.0147815496986858	5.7476697457366	2.67374969310342e-07	0.23013860390819	1
ENSG00000175137.10	SH3BP5L	1	248826724	1_131	0	0.0945727284925026	25.736882399938	7.66003635344576e-06	2.99649982209454	1
ENSG00000171163.15	ZNF692	1	248859244	1_131	0	0.0140902725834307	5.35414098275657	2.37420475893797e-07	-0.0606140200524659	1
ENSG00000184731.5	FAM110C	2	47011	2_1	0	0.034262571649454	16.2252089749548	1.74952128071323e-06	1.84843352472343	1
ENSG00000143727.15	ACP1	2	264429	2_1	0	0.10145940376532	26.6020494118149	8.49408055369349e-06	3.34708426075426	1
ENSG00000035115.21	SH3YL1	2	266895	2_1	0	0.108755797654529	27.4438499742497	9.39304554674607e-06	3.38415484619173	2
ENSG00000151353.14	TMEM18	2	675831	2_1	0	0.00934835368902453	5.03840667239461	1.48230415990628e-07	-0.616789334861947	3
ENSG00000130508.10	PXDN	2	2300867	2_2	0	0.00999840618385128	5.95798949558191	1.87473325326973e-07	-0.595369224373124	1
ENSG00000032389.12	TSSC1	2	3378347	2_2	0	0.00991672361455376	5.88157790152568	1.83557036156578e-07	0.59477597383128	1
ENSG00000171853.15	TRAPPC12	2	3379970	2_2	0	0.00869969818101979	4.66210709887107	1.27642530535471e-07	0.146342530523356	2
ENSG00000171865.9	RNASEH1	2	3558879	2_2	0	0.0314194645518399	16.6630560124752	1.64764030573742e-06	1.86459478365171	1
ENSG00000118004.17	COLEC11	2	3594575	2_2	0	0.0419165730156048	19.377861734718	2.55623393030332e-06	1.92082996860996	2
ENSG00000151360.9	ALLC	2	3594771	2_2	0	0.0173194169929466	11.0832554218149	6.04101041339365e-07	1.19195635075454	1
ENSG00000151692.14	RNF144A	2	6951592	2_5	0	0.050752634198185	16.9298976914406	2.70409469132216e-06	-1.77631718966189	1
ENSG00000134313.15	KIDINS220	2	8836273	2_6	0	0.0242633661023668	10.7460957156808	8.20560731007756e-07	1.32382087848791	1
ENSG00000143797.11	MBOAT2	2	9003515	2_6	0	0.0222320960193457	9.92715929547063	6.94567365497345e-07	-1.29496567205836	1
ENSG00000119185.12	ITGB1BP1	2	9417862	2_6	0	0.0238240773307701	10.5749030377115	7.92869036222469e-07	1.10694871205374	1
ENSG00000134330.18	IAH1	2	9473312	2_6	0	0.0126591556980128	4.66572400270771	1.85880041145768e-07	0.117227347719586	3
ENSG00000151694.12	ADAM17	2	9555777	2_6	0	0.0127341832950931	4.72083578971663	1.89190343008387e-07	-0.215126899280322	1
ENSG00000134308.13	YWHAQ	2	9631491	2_6	0	0.0264584125275532	11.5580215483496	9.62401424147557e-07	1.29644980735983	1
ENSG00000115750.16	TAF1B	2	9842879	2_6	0	0.0128297208950438	4.79054874432088	1.93424483480112e-07	0.129162715229337	2
ENSG00000134317.17	GRHL1	2	9954200	2_6	0	0.01263275588956	4.64625373982588	1.84718333352768e-07	-0.0852965333290155	1
ENSG00000205795.4	CYS1	2	10080534	2_6	0	0.0479410301559772	17.1555010453374	2.5883305731963e-06	1.87054247570695	1
ENSG00000171848.13	RRM2	2	10121909	2_6	0	0.0128085073042309	4.77511800025158	1.92482655717274e-07	0.334271740427223	1
ENSG00000115756.12	HPCAL1	2	10303214	2_7	0	0.0258554845552877	12.5510025295984	1.02126881819712e-06	-1.29845361215859	1
ENSG00000115758.12	ODC1	2	10448012	2_7	0	0.253533247842506	34.6877270521865	2.76770460790901e-05	3.53217209545389	1
ENSG00000115761.15	NOL10	2	10689644	2_7	0	0.0113465737377237	4.8542933777825	1.73340375748387e-07	-0.19725758218392	1
ENSG00000143882.10	ATP6V1C2	2	10722013	2_7	0	0.0130171179504981	6.13499068336373	2.51326174809924e-07	0.608189155381037	2
ENSG00000162976.12	PQLC3	2	11152454	2_7	0	0.0148862263689489	7.38695316686443	3.46066003948866e-07	0.811223893587828	1
ENSG00000134318.13	ROCK2	2	11347918	2_7	0	0.0160786893721738	8.10644327611029	4.10194626502654e-07	0.939208325915393	2
ENSG00000169016.16	E2F6	2	11466058	2_7	0	0.0111141948425892	4.6614213539813	1.63044195105503e-07	-0.0865516951824386	2
ENSG00000134324.11	LPIN1	2	11784824	2_7	0	0.0117316311208945	5.16539793516879	1.90708986096258e-07	0.343803020653886	1
ENSG00000071575.11	TRIB2	2	12717952	2_8	0	0.0511413455540425	15.0373354645705	2.42020421208123e-06	-1.6980731193987	1
ENSG00000079785.14	DDX1	2	15591481	2_9	0	0.0162176602413304	8.06511857583081	4.11630861826654e-07	0.759433793937637	1
ENSG00000134323.11	MYCN	2	15939632	2_9	0	0.0146390538410983	7.10895272449178	3.27512294692302e-07	-0.860150891365211	1
ENSG00000214842.5	RAD51AP2	2	17515306	2_10	0	0.0111115905480861	7.07466211227145	2.47394993163322e-07	-0.987381045188017	1
ENSG00000197872.11	FAM49A	2	16666179	2_10	0	0.0123323948751385	8.04654679924295	3.12295651697684e-07	0.949924681930073	2
ENSG00000163032.11	VSNL1	2	17539253	2_10	0	0.0114435665148795	7.34927024531281	2.64676016314702e-07	0.875154801706921	2
ENSG00000178295.14	GEN1	2	17757234	2_10	0	0.0740086421124423	24.883549866958	5.79567129474627e-06	2.7711616192391	1
ENSG00000163029.15	SMC6	2	17799991	2_10	0	0.0320418249941797	16.9674367969731	1.71097024883532e-06	-2.27292035112372	1
ENSG00000170745.11	KCNS3	2	17800417	2_10	0	0.0122976760879234	8.02034300602732	3.10402325075895e-07	-1.21947924919764	3
ENSG00000240857.1	RDH14	2	18559472	2_11	0	0.0557557355504401	15.2743983481566	2.68017181527817e-06	1.58217298898755	1
ENSG00000185013.16	NT5C1B	2	18589274	2_11	0	0.0532709494653968	14.8418953655846	2.48822000034858e-06	1.82859385758652	1
ENSG00000183891.5	TTC32	2	19901956	2_12	0	0.0119413789677748	4.8090225853756	1.80725848161025e-07	-0.395537693058552	1
ENSG00000118965.14	WDR35	2	19990398	2_12	0	0.0282892334692866	12.8778859641628	1.14650176750269e-06	-1.43638013953354	1
ENSG00000068697.6	LAPTM4A	2	20051914	2_12	0	0.0261079378739929	12.7052896261562	1.04391734559053e-06	-1.56558502213359	1
ENSG00000115884.10	SDC1	2	20225748	2_12	0	0.0172733938641485	8.11925494104485	4.41370017309307e-07	-0.87645350758539	1
ENSG00000118960.12	HS1BP3	2	20650679	2_12	0	0.0123803157728867	5.09092699254188	1.98352447945206e-07	-0.550591813499793	2
ENSG00000118961.14	LDAH	2	20823341	2_12	0	0.0124824994536638	5.11531421322275	2.00947610012373e-07	-0.353690200375611	1
ENSG00000084674.14	APOB	2	21044375	2_13	0	0.0162983747792469	8.08561438467198	4.14730809248204e-07	0.232849528637574	1
ENSG00000119778.14	ATAD2B	2	23927186	2_14	0	0.0125582575783193	5.82683423418915	2.30287849025083e-07	-0.733742821203434	1
ENSG00000163026.11	WDCP	2	24049787	2_14	0	0.0127928484542147	11.7192268881649	4.71818745258444e-07	-2.60578987444758	1
ENSG00000119782.13	FKBP1B	2	24049526	2_14	0	0.0123157769872849	11.0813272685121	4.29499409486943e-07	-2.50758180784651	2
ENSG00000219626.8	FAM228B	2	24078185	2_14	0	0.012615612097489	11.4519489795554	4.54670424562101e-07	2.56415065833954	1
ENSG00000115129.13	TP53I3	2	24052436	2_14	0	0.026358021333959	20.1129213036322	1.66838752245251e-06	3.63977279642939	1
ENSG00000176732.6	PFN4	2	24123159	2_14	0	0.0113946798543894	5.15931237554407	1.85013289488453e-07	0.736607595540578	1
ENSG00000186453.12	FAM228A	2	24168260	2_14	0	0.0116990850724953	5.17046229659478	1.90366378619913e-07	-0.752493748837048	2
ENSG00000198399.14	ITSN2	2	24360060	2_14	0	0.0245686538985983	11.604254099245	8.9723780885761e-07	-1.88562909511521	2
ENSG00000084676.15	NCOA1	2	24492453	2_15	0	0.0173571023354971	8.22440364653289	4.49252615990064e-07	-0.474049203630861	2
ENSG00000138092.10	CENPO	2	24791738	2_15	0	0.0119453013935339	6.23070317620092	2.34230339612936e-07	1.12836052800785	1
ENSG00000115137.11	DNAJC27	2	24971717	2_15	0	0.0235928990107489	13.8290700553474	1.02679385067814e-06	-2.14631738541789	2
ENSG00000115138.10	POMC	2	25170853	2_15	0	0.0138408416762124	7.63706698115557	3.32658078125857e-07	-1.2329708788977	1
ENSG00000119772.16	DNMT3A	2	25343038	2_15	0	0.0169774261003823	9.50668757349139	5.07937227346856e-07	-1.30610579656676	1
ENSG00000138101.18	DTNB	2	25677732	2_15	0	0.0115982224845622	5.27588695220418	1.9257321914142e-07	0.502344162507438	1
ENSG00000143970.16	ASXL2	2	25878778	2_15	0	0.0108724056045314	4.78510279762905	1.63729106400552e-07	0.351114442427954	1
ENSG00000084731.14	KIF3C	2	25983137	2_15	0	0.0117801756808467	5.52947225445622	2.04995545547379e-07	-0.682015447386115	1
ENSG00000084733.10	RAB10	2	26033971	2_15	0	0.0417763596349451	16.7938574657498	2.20795404352792e-06	-2.27409239899576	1
ENSG00000157833.12	GAREM2	2	26173526	2_15	0	0.0130478858236227	6.46503863118095	2.65472931591606e-07	0.547370334995138	1
ENSG00000084754.10	HADHA	2	26244785	2_15	0	0.0171095341213441	8.64159048286199	4.65308343023879e-07	1.38591717414746	2
ENSG00000138018.17	SELENOI	2	26312004	2_15	0	0.0140008237100108	7.06471826513299	3.11284436989055e-07	0.871088279800776	1
ENSG00000173567.14	ADGRF3	2	26347104	2_15	0	0.0142601410127666	7.22002525630508	3.24019770862512e-07	-0.777378991982967	1
ENSG00000115163.14	CENPA	2	26764613	2_16	0	0.0417017499099034	13.4959726748189	1.77119934690417e-06	0.790724394002813	1
ENSG00000228474.5	OST4	2	27068793	2_16	0	0.0385223019910229	13.3782581168271	1.62188768446744e-06	1.78558917581252	1
ENSG00000138080.13	EMILIN1	2	27078189	2_16	0	0.0140564277499146	5.42171788496082	2.39839579455716e-07	-0.421777628916117	1
ENSG00000138030.12	KHK	2	27086791	2_16	0	0.043237642401613	13.8146121165855	1.87979146954535e-06	1.26682214089536	1
ENSG00000138073.13	PREB	2	27134061	2_16	0	0.0153972470118736	6.33308084396743	3.06878938111657e-07	-0.129544006422157	1
ENSG00000138085.16	ATRAID	2	27212382	2_16	0	0.0214905414799744	9.75452976202251	6.59724587159846e-07	1.7960079331943	2
ENSG00000138074.14	SLC5A6	2	27212506	2_16	0	0.0208481960654963	9.43235570973041	6.18867429508246e-07	-1.74586635122716	1
ENSG00000084774.13	CAD	2	27219036	2_16	0	0.0330607365446829	14.2624773731	1.48394042846529e-06	-2.55327612622233	1
ENSG00000115194.10	SLC30A3	2	27275976	2_16	0	0.014271676099336	5.54873726500367	2.49217259283747e-07	-0.564131870847298	1
ENSG00000163794.6	UCN	2	27308797	2_16	0	0.02187624548897	9.17953764353816	6.31978886073132e-07	1.18581086302657	1
ENSG00000115234.10	SNX17	2	27368937	2_16	0	0.084016409390242	19.4236018434845	5.13573797439294e-06	2.15402952057641	1
ENSG00000163795.13	ZNF513	2	27380806	2_16	0	0.0128296000975698	4.76053367336632	1.92210777143025e-07	-0.785085762221725	1
ENSG00000115216.13	NRBP1	2	27428508	2_16	0	0.0417308311534669	14.2209168555205	1.86764188694782e-06	-2.33678222681844	1
ENSG00000138002.14	IFT172	2	27489541	2_16	0	0.013140589078659	4.87265984764683	2.01506891425468e-07	0.202898498927915	1
ENSG00000084734.8	GCKR	2	27508345	2_16	0	0.0164533062451737	6.95448833743066	3.60103496397325e-07	0.327542630450898	1
ENSG00000221843.4	C2orf16	2	27508345	2_16	0	0.0164533062451737	6.95448833743066	3.60103496397325e-07	0.327542630450898	1
ENSG00000198522.13	GPN1	2	27628084	2_16	0	0.0822564501989486	20.3054646299645	5.25644190191528e-06	-3.08193625249571	2
ENSG00000176714.9	CCDC121	2	27629051	2_16	0	0.0129851899717238	4.96450247784465	2.02877092939526e-07	-0.311859609415644	2
ENSG00000158019.20	BRE	2	27889788	2_16	0	0.0136371037159888	5.12407145843492	2.19910666511877e-07	-0.273504771470441	2
ENSG00000171174.13	RBKS	2	27891044	2_16	0	0.0357894504523387	14.3252435443217	1.61348903254463e-06	-2.2600336967412	1
ENSG00000213639.9	PPP1CB	2	28751273	2_17	0	0.0437834457552465	16.2069140014956	2.23315690768465e-06	2.57024658904524	3
ENSG00000163806.15	SPDYA	2	28782736	2_17	0	0.0486197781870769	17.197679273284	2.63142982181045e-06	-2.62764637372845	2
ENSG00000171103.10	TRMT61B	2	28869813	2_17	0	0.0285889944160849	12.1940999249068	1.09712876836276e-06	-2.20698890139967	1
ENSG00000163811.11	WDR43	2	28895392	2_17	0	0.0127560378136062	4.64644462027141	1.86528645666173e-07	-0.313092508745711	1
ENSG00000115295.19	CLIP4	2	29097582	2_18	0	0.0659228864576914	14.9580593429424	3.10327626935366e-06	-1.75619989055188	1
ENSG00000172954.13	LCLAT1	2	30448107	2_19	0	0.0471327257493915	14.0810243719547	2.08865052837679e-06	-1.94958460728631	1
ENSG00000013016.15	EHD3	2	31234492	2_19	0	0.021444617532192	6.67601263252938	4.50551488084099e-07	0.6526458784168	1
ENSG00000152683.14	SLC30A6	2	32165299	2_20	0	0.0154199141915371	4.72936426441612	2.29505816253512e-07	0.0288789560339035	1
ENSG00000119820.10	YIPF4	2	32277438	2_20	0	0.022552772423735	8.28406068943072	5.87965959431322e-07	-1.22272071011112	1
ENSG00000115760.13	BIRC6	2	32356560	2_20	0	0.0264810796395784	9.78885387230866	8.15786485686415e-07	-1.3806172824903	2
ENSG00000018699.11	TTC27	2	32627602	2_20	0	0.019362957372226	6.85705016033078	4.17847674470503e-07	0.849000596477294	2
ENSG00000049323.15	LTBP1	2	32903740	2_20	0	0.0167507121925945	5.5024703393671	2.90068093566174e-07	-0.317541951239124	1
ENSG00000152689.17	RASGRP3	2	33451373	2_21	0	0.0178646061637309	10.3043596833296	5.79326546674818e-07	-1.25784835253749	2
ENSG00000119812.18	FAM98A	2	33600209	2_21	0	0.00973813878355201	4.64375528056315	1.42316173514657e-07	0.0819572910974065	1
ENSG00000171055.14	FEZ2	2	36593988	2_23	0	0.0123222684622418	12.3943099165797	4.80642302524345e-07	-1.34619410296819	2
ENSG00000115808.11	STRN	2	36973596	2_23	0	0.0257579014992015	21.9587194409116	1.7800264745923e-06	-2.89357218124462	1
ENSG00000008869.11	HEATR5B	2	37084350	2_23	0	0.00517571859452048	4.71635851894584	7.6822146959387e-08	0.0122637689566332	1
ENSG00000055332.16	EIF2AK2	2	37156965	2_23	0	0.0251781494694326	17.8154779823735	1.4116604905354e-06	1.5676591784332	2
ENSG00000218739.9	CEBPZOS	2	37195255	2_23	0	0.00567746977051475	5.66688613585705	1.0125309116259e-07	-0.454634254280598	2
ENSG00000115816.14	CEBPZ	2	37231568	2_23	0	0.00535520379126864	8.15263650493198	1.37398836584423e-07	1.85638053615798	1
ENSG00000115828.15	QPCT	2	37344154	2_23	0	0.00671973470083509	7.74967470147063	1.63887025849103e-07	-1.14921422462198	1
ENSG00000115841.19	RMDN2	2	37923332	2_24	0	0.0125368236701042	4.65131620949896	1.83515333095369e-07	0.107944189702991	1
ENSG00000138061.11	CYP1B1	2	38089429	2_24	0	0.0137360664542835	5.76601721000223	2.49256958443113e-07	-0.761289567939331	1
ENSG00000143889.15	HNRNPLL	2	38603270	2_24	0	0.0232942380014041	10.121335721502	7.41985319425658e-07	1.67697799271689	1
ENSG00000152147.10	GEMIN6	2	38751622	2_24	0	0.0516396200612042	17.6981277889276	2.87620169947463e-06	-2.33517010152299	1
ENSG00000163214.20	DHX57	2	38875912	2_25	0	0.0171845335570409	4.97221202676585	2.68903442369506e-07	-0.316923838253164	1
ENSG00000188010.12	MORN2	2	38876850	2_25	0	0.0850045884349892	20.0686790245436	5.36871227715538e-06	2.38568141728708	1
ENSG00000214694.10	ARHGEF33	2	38889128	2_25	0	0.0183324058465457	5.57650488913646	3.21729233409795e-07	0.486691160127173	1
ENSG00000115904.12	SOS1	2	39124428	2_25	0	0.0458140922965155	14.1798423267543	2.04446397246914e-06	1.91298873133022	3
ENSG00000138050.14	THUMPD2	2	39770334	2_25	0	0.0196511376574716	6.22603599358272	3.85042172152882e-07	0.832325928569956	1
ENSG00000162878.12	PKDCC	2	42047560	2_26	0	0.00844783820203654	9.75980997331425	2.5947524039723e-07	1.1838407965571	2
ENSG00000115944.14	COX7A2L	2	42423889	2_26	0	0.00596533504826047	6.5220274166559	1.22440877956825e-07	-0.574944732061441	2
ENSG00000057935.13	MTA3	2	42494666	2_26	0	0.0136887353753298	14.2579532178814	6.14227825907496e-07	1.63659452810689	1
ENSG00000162881.6	OXER1	2	42767344	2_26	0	0.00487302394952371	4.64131452510672	7.11784488570319e-08	-0.120566133843905	2
ENSG00000162882.14	HAAO	2	42762604	2_26	0	0.00490034287504326	4.69329178061165	7.23790697760513e-08	0.141262187360481	2
ENSG00000143921.6	ABCG8	2	43839108	2_27	0	0.0123733812336355	4.86867423144858	1.89586794715694e-07	-0.00225961538461424	1
ENSG00000115970.18	THADA	2	43593885	2_27	0	0.0270377590331357	16.0615118326524	1.36667763942897e-06	3.17744457430569	2
ENSG00000152527.13	PLEKHH2	2	43637387	2_27	0	0.0122408271158699	5.03514224122931	1.93968622515221e-07	0.0339943778728542	2
ENSG00000223658.7	C1GALT1C1L	2	43676123	2_27	0	0.0278055327410142	11.0699432711812	9.68691724000323e-07	-0.236080381797022	2
ENSG00000138036.18	DYNC2LI1	2	43774046	2_27	0	0.0402182583955329	17.796167202312	2.2524684220897e-06	-2.57789137488486	1
ENSG00000138095.18	LRPPRC	2	43995523	2_27	0	0.0120379515876673	4.68927381559619	1.77650796444617e-07	0.352587696402485	1
ENSG00000138032.20	PPM1B	2	44170486	2_28	0	0.00927480842288186	4.63952751686836	1.35421517562778e-07	0.039152830510267	2
ENSG00000138079.13	SLC3A1	2	44276503	2_28	0	0.0107902879153561	6.04948921034453	2.05428508596139e-07	0.709485299277316	1
ENSG00000138078.15	PREPL	2	44361802	2_28	0	0.00927787326937113	4.64260434167622	1.35556105420873e-07	-0.349565628375848	1
ENSG00000143919.14	CAMKMT	2	44362007	2_28	0	0.0154110455391284	9.37413531710533	4.5464487075493e-07	-1.09959714467457	1
ENSG00000068784.12	SRBD1	2	45612248	2_28	0	0.0186650169543571	11.1638568728586	6.55770117159569e-07	-1.2355763834386	2
ENSG00000250565.6	ATP6V1E2	2	46541996	2_29	0	0.0177878625288337	5.00169023304235	2.7999451864388e-07	-0.129852932548828	2
ENSG00000119729.11	RHOQ	2	46541511	2_29	0	0.0224449458456977	7.23541842788588	5.11082707959182e-07	0.984668770706868	1
ENSG00000151665.12	PIGF	2	46617108	2_29	0	0.0170749352173215	4.64428756906428	2.49566990100468e-07	-0.0649029871726133	1
ENSG00000119878.5	CRIPT	2	46616492	2_29	0	0.0217145349974783	6.86066545274428	4.68841179275811e-07	0.811018603513795	1
ENSG00000180398.11	MCFD2	2	46941864	2_29	0	0.0229904974039841	7.41807018640487	5.36720618349771e-07	-0.871367274439382	1
ENSG00000143933.16	CALM2	2	47176244	2_30	0	0.0281377443702554	8.46964876371641	7.50004128411608e-07	0.932975227024712	1
ENSG00000119888.10	EPCAM	2	47345021	2_30	0	0.057226318757406	15.1684768539219	2.73178651254388e-06	-1.62814543101472	1
ENSG00000095002.13	MSH2	2	47403074	2_30	0	0.0211242452546319	5.78296447716104	3.84450738352228e-07	-0.545038941582159	1
ENSG00000138081.20	FBXO11	2	47904797	2_30	0	0.108900009773042	21.3441845401784	7.31503586114743e-06	2.20882624916309	1
ENSG00000170802.15	FOXN2	2	48315598	2_31	0	0.0207905560535968	8.01755671871909	5.24586511494492e-07	-0.855186243972973	1
ENSG00000162869.15	PPP1R21	2	48441151	2_31	0	0.0182951998094065	6.82175966763653	3.92773831867296e-07	-0.725430954960015	1
ENSG00000243244.5	STON1	2	48529543	2_31	0	0.0172365545817402	6.26470192234801	3.39828535983447e-07	-0.669869739634037	1
ENSG00000242441.7	GTF2A1L	2	48595242	2_31	0	0.0194467597421962	7.39249752154648	4.52425848915498e-07	-0.744114972369031	3
ENSG00000143942.4	CHAC2	2	53767569	2_35	0	0.0724024585475626	15.8850802965301	3.61952600972521e-06	2.23050578210432	2
ENSG00000068912.13	ERLEC1	2	53787421	2_35	0	0.0344878292600352	8.85660873986195	9.61263147098996e-07	1.21268890523214	1
ENSG00000115239.21	ASB3	2	53787166	2_35	0	0.0710571569922633	15.7057496194904	3.51216952860801e-06	2.12446583506064	2
ENSG00000119737.5	GPR75	2	53860333	2_35	0	0.0232718691572679	5.16408033334336	3.78210193530804e-07	0.750549627958675	2
ENSG00000170634.12	ACYP2	2	53970692	2_35	0	0.0420514270315014	10.7254282410229	1.41939853804824e-06	-1.66898112677501	1
ENSG00000115306.15	SPTBN1	2	54456574	2_35	0	0.0237460222297238	5.35302194930189	4.00035808217433e-07	-0.525919794180589	1
ENSG00000055813.5	CCDC85A	2	56183655	2_37	0	0.0262438053367371	9.30374876271394	7.68411322691684e-07	-0.91607313566805	1
ENSG00000028116.16	VRK2	2	57907888	2_38	0	0.0401136425972607	13.4530345664253	1.69832707203113e-06	2.146766986333	1
ENSG00000162928.8	PEX13	2	61017275	2_40	0	0.0116172146391029	4.68873567471757	1.71422070907724e-07	0.204838679363367	1
ENSG00000162927.13	PUS10	2	61018416	2_40	0	0.0115507047132845	4.64162889976253	1.68728276622181e-07	-0.114038497652648	1
ENSG00000162929.13	KIAA1841	2	61065721	2_40	0	0.0560469045754024	25.0477408567232	4.41803515180351e-06	3.49939965458241	1
ENSG00000237651.6	C2orf74	2	61145372	2_40	0	0.0119761877359338	5.72580705518061	2.15806379251173e-07	-0.646853579569702	1
ENSG00000115464.14	USP34	2	61470194	2_40	0	0.0187415156767127	10.5217237933531	6.20584009703003e-07	-1.72262630286844	1
ENSG00000082898.16	XPO1	2	61529768	2_40	1	0.0649926483314651	22.6985923825056	4.64271616513233e-06	-4.34928238419513	2
ENSG00000170264.12	FAM161A	2	61854233	2_40	0	0.0115531636523015	4.83795793438574	1.75902489847206e-07	-0.577177683494955	1
ENSG00000186889.9	TMEM17	2	62505644	2_41	0	0.0168626711803033	4.6687558986565	2.47763035367441e-07	0.161685245177673	2
ENSG00000014641.17	MDH1	2	63588667	2_41	0	0.0461440213865784	14.1204169964661	2.05055742452443e-06	-2.47259524660938	1
ENSG00000169764.15	UGP2	2	63841144	2_41	0	0.0364971571138625	11.9077573859022	1.36772249031335e-06	1.60740263021406	1
ENSG00000143952.19	VPS54	2	64018703	2_41	0	0.0168265314740279	4.64871959528507	2.46171020928122e-07	0.194707503544246	2
ENSG00000197329.11	PELI1	2	64144908	2_41	0	0.0278915086728373	9.37977489612732	8.2332896789528e-07	1.19877235005753	1
ENSG00000143971.7	ETAA1	2	67397667	2_44	0	0	6.68775472594978	0	0.375382330885231	2
ENSG00000197223.11	C1D	2	68111568	2_45	0	0.131678352183695	23.4237227978809	9.70687141635544e-06	-3.76954635908345	1
ENSG00000243667.6	WDR92	2	68157965	2_45	0	0.021209582537271	12.9471032533208	8.64198893074131e-07	2.56905455752481	2
ENSG00000115946.7	PNO1	2	68157965	2_45	0	0.0587112275180645	21.840451339933	4.0354478864657e-06	-3.03907429016037	1
ENSG00000115956.9	PLEK	2	68364808	2_45	0	0.0112226994968579	4.90324758516899	1.73176967739338e-07	0.522892998293545	1
ENSG00000204923.3	FBXO48	2	68467123	2_45	0	0.0129974250527725	6.15220654683826	2.51650155471549e-07	0.624327466518184	2
ENSG00000163219.11	ARHGAP25	2	68679529	2_45	0	0.011729245000745	5.0870954948968	1.87779821502894e-07	-0.297355598138563	1
ENSG00000169604.19	ANTXR1	2	69012709	2_46	0	0.0187668466058224	5.75016193234794	3.39609908743912e-07	-0.720475629060761	1
ENSG00000198380.12	GFPT1	2	69387506	2_46	0	0.15419501379557	23.5785556506345	1.14418566369871e-05	2.23176004817439	2
ENSG00000169599.12	NFU1	2	69437844	2_46	0	0.279199547550327	20.7827475023797	1.82610878211355e-05	-4.20031223729986	1
ENSG00000196975.15	ANXA4	2	69742988	2_46	0	0.0188165428456633	6.00829710592577	3.55795300525334e-07	1.14901932343773	1
ENSG00000115998.7	C2orf42	2	70249066	2_46	0	0.0178915432042736	5.34549022498745	3.00984627442566e-07	0.551630193850076	1
ENSG00000143977.13	SNRPG	2	70293366	2_46	0	0.0177325648031272	5.25467514821499	2.93242154575881e-07	0.523556068917495	1
ENSG00000152672.7	CLEC4F	2	70820139	2_47	0	0.016037874020728	7.87202404324452	3.97321606946561e-07	0.779268583677737	1
ENSG00000116031.8	CD207	2	70835404	2_47	0	0.0121329703282573	5.26833433286699	2.01163617578424e-07	0.409371214913881	1
ENSG00000116039.11	ATP6V1B1	2	70935800	2_47	0	0.0145936247195464	6.99097531728487	3.21077532317665e-07	0.68429768058018	1
ENSG00000144031.11	ANKRD53	2	70978846	2_47	0	0.0165584959849054	8.17039809171609	4.25768059557896e-07	0.957547754127245	2
ENSG00000144043.11	TEX261	2	70990408	2_47	0	0.0130588331477863	5.95415584077525	2.44699760382564e-07	-0.550881538297643	1
ENSG00000124357.12	NAGK	2	71064628	2_47	0	0.0136213176445215	6.34755810058613	2.72103907913478e-07	0.646662075376599	2
ENSG00000124370.10	MCEE	2	71128668	2_47	0	0.0138142654195254	6.47879440424605	2.81663757179425e-07	-0.631112812408978	1
ENSG00000124383.8	MPHOSPH10	2	71130287	2_47	0	0.0170994282656914	8.47069709394368	4.5583714860644e-07	-0.965519131961946	2
ENSG00000124374.8	PAIP2B	2	71227924	2_47	0	0.0143408616542421	6.82790882193734	3.0815692580796e-07	0.739114419128804	1
ENSG00000075292.18	ZNF638	2	71276848	2_47	0	0.0161367446420239	7.92940929605778	4.02685262727062e-07	-1.06832825646294	1
ENSG00000135636.13	DYSF	2	71455269	2_47	0	0.0158645997544496	7.77056087363622	3.87963135406084e-07	0.993949367867098	1
ENSG00000144040.12	SFXN5	2	73073331	2_48	0	0.0707518598658555	21.9386632709367	4.88491483786043e-06	2.04752474755453	1
ENSG00000135631.16	RAB11FIP5	2	73156338	2_48	0	0.0107055580147065	4.96074811046011	1.6713425068725e-07	-0.718402395975647	2
ENSG00000135632.11	SMYD5	2	73213774	2_48	0	0.0722703182616079	21.4485358829812	4.87827852523829e-06	3.37878429337023	1
ENSG00000135617.3	PRADC1	2	73233389	2_48	0	0.0107488383897649	4.94017334576368	1.67113946357994e-07	-0.699179222544419	1
ENSG00000135624.15	CCT7	2	73233389	2_48	0	0.0107488383897649	4.94017334576368	1.67113946357994e-07	0.699179222544419	1
ENSG00000163013.11	FBXO41	2	73265486	2_48	0	0.011170518445767	5.07048589925794	1.78250962274786e-07	0.0234731743459754	1
ENSG00000144035.3	NAT8	2	73641993	2_48	0	0.0147251020355328	7.72612838177201	3.58038069579671e-07	1.16946399717497	1
ENSG00000144034.14	TPRKB	2	73737087	2_48	0	0.0258247089793057	13.0659400826094	1.06190354857668e-06	2.11966440181506	2
ENSG00000144048.10	DUSP11	2	73780009	2_48	0	0.025902900682209	13.283158860598	1.08282616335931e-06	2.25894246623995	1
ENSG00000124356.15	STAMBP	2	73828835	2_48	0	0.0113204604067526	5.45333160475792	1.94283075953582e-07	-0.477433358109553	2
ENSG00000163017.13	ACTG2	2	73892895	2_48	0	0.0250177264692778	12.2817991439392	9.66982922429556e-07	-1.08753080068279	1
ENSG00000114978.17	MOB1A	2	74178825	2_48	0	0.010635704253139	4.69981879634171	1.57310003213914e-07	-0.182979148008491	2
ENSG00000065911.11	MTHFD2	2	74198820	2_48	0	0.0108715854373409	4.88980313806047	1.67298956385135e-07	-0.249963509122638	1
ENSG00000188687.17	SLC4A5	2	74343150	2_48	0	0.0107212442577235	4.78716348206268	1.61522275070804e-07	-0.250138598170577	2
ENSG00000204843.12	DCTN1	2	74391633	2_48	0	0.0271656148008163	13.3126215168565	1.13813059195473e-06	-1.70080964992549	2
ENSG00000284308.1	C2orf81	2	74421241	2_48	0	0.0242347166475303	12.1907692670049	9.29775357355956e-07	1.62190400114731	1
ENSG00000005448.16	WDR54	2	74421241	2_48	0	0.0242347166475303	12.1907692670049	9.29775357355956e-07	-1.62190400114731	1
ENSG00000114993.16	RTKN	2	74442199	2_48	0	0.0105808550982813	4.64583163888397	1.54701030929719e-07	0.00383619177719064	2
ENSG00000239779.6	WBP1	2	74459202	2_48	0	0.0380768006549347	16.3898636427236	1.96401483753328e-06	-1.96550739793387	1
ENSG00000115275.11	MOGS	2	74465064	2_48	0	0.0400232892818338	16.8105918430504	2.11740900298105e-06	1.91238447574675	2
ENSG00000135637.13	CCDC142	2	74483364	2_48	0	0.0334568728754648	15.1887592242282	1.59925095042406e-06	-1.88013492724399	1
ENSG00000115282.19	TTC31	2	74483364	2_48	0	0.0334568728754648	15.1887592242282	1.59925095042406e-06	1.88013492724399	1
ENSG00000179528.15	LBX2	2	74502935	2_48	0	0.0105995944796551	4.65493800683902	1.55278785476902e-07	0.0492947103274461	1
ENSG00000115289.13	PCGF1	2	74508487	2_48	0	0.0169832068952699	8.92989471976347	4.77281952638586e-07	-1.31112298727722	1
ENSG00000115325.13	DOK1	2	74548714	2_48	0	0.0112821306976295	5.24296041094118	1.86155845713148e-07	0.565731701715459	1
ENSG00000159399.9	HK2	2	74875397	2_48	0	0.0270292944041888	13.3336105730399	1.13420471701222e-06	-1.4582986201506	1
ENSG00000115350.11	POLE4	2	74958540	2_48	0	0.0157226398996724	8.31674051775807	4.1151682213198e-07	-1.03423296458745	2
ENSG00000005436.13	GCFC2	2	75709345	2_49	0	0.0374727389237324	10.3816243227432	1.2243052734204e-06	-1.36737604376877	2
ENSG00000143954.12	REG3G	2	79025902	2_51	0	0.0232759691008012	12.8714358961853	9.42852471416733e-07	1.40051896107279	1
ENSG00000163541.11	SUCLG1	2	84459875	2_53	0	0.026523602870274	15.3384964095348	1.28033695057694e-06	2.092104355728	1
ENSG00000115423.18	DNAH6	2	84346822	2_53	0	0.00934742342844686	5.59673995793807	1.6464025065225e-07	-0.547693865699237	3
ENSG00000034510.5	TMSB10	2	84905643	2_53	0	0.0132102017347634	8.82063575230575	3.66706249856258e-07	-1.19313736329143	1
ENSG00000186854.10	TRABD2A	2	84883273	2_53	0	0.0190751796569988	12.251666645955	7.35483242915122e-07	-1.42020270023183	2
ENSG00000185304.14	RGPD2	2	86892988	2_54	0	0.0073265811819786	6.17055511620113	1.42276959524415e-07	0.285723439748582	1
ENSG00000176407.17	KCMF1	2	84970689	2_54	0	0.00773907052624012	6.60889966141157	1.60963325656038e-07	0.253533844598296	1
ENSG00000152291.13	TGOLN2	2	85323273	2_54	0	0.0073815066452545	6.46854615699031	1.50265980736543e-07	0.688063700443683	2
ENSG00000042445.13	RETSAT	2	85333536	2_54	0	0.00769094270246185	7.51849005390097	1.81978122112016e-07	-1.29219172391714	2
ENSG00000042493.15	CAPG	2	85321516	2_54	0	0.00865324403812862	8.99474397253153	2.44949598289248e-07	1.41947345730102	2
ENSG00000152292.16	SH2D6	2	85419294	2_54	0	0.0060160829152156	4.9444921546884	9.36147925006088e-08	0.601782068796168	1
ENSG00000168906.12	MAT2A	2	85539177	2_54	0	0.00779619677694421	7.29210811202501	1.78914222197354e-07	0.909848581881599	1
ENSG00000115486.11	GGCX	2	85561052	2_54	0	0.00606995416052913	4.83141949078753	9.22930784171633e-08	-0.400456718818976	1
ENSG00000118640.10	VAMP8	2	85560000	2_54	0	0.00604166173857967	4.72771349584661	8.98910658522731e-08	-0.0436621062562125	1
ENSG00000168899.4	VAMP5	2	85584106	2_54	0	0.0080592290395729	7.25066476647502	1.83899394003486e-07	0.805952991937232	2
ENSG00000168890.13	TMEM150A	2	85600891	2_54	0	0.00674695708361572	5.6756751995012	1.20513154803957e-07	-0.439382453617605	1
ENSG00000168883.19	USP39	2	85626892	2_54	0	0.00657305695720079	5.46690286237839	1.13088313267173e-07	-0.438081639250909	1
ENSG00000115523.16	GNLY	2	85693206	2_54	0	0.00707485565202248	6.1079362860908	1.35994409372794e-07	0.572000565211308	2
ENSG00000168874.12	ATOH8	2	85751663	2_54	0	0.0219081218003806	15.8542240140713	1.09309802787941e-06	-1.64116102255197	1
ENSG00000115525.17	ST3GAL5	2	85940371	2_54	0	0.00684093146739906	6.57545628360539	1.41563114242537e-07	-1.67488411772106	1
ENSG00000068654.15	POLR1A	2	86105686	2_54	0	0.00927967925149586	10.9369211184427	3.19401549557392e-07	2.4286537266141	2
ENSG00000132300.18	PTCD3	2	86105686	2_54	0	0.0115037971424851	12.378243881164	4.48135370724265e-07	2.21209941779426	1
ENSG00000132305.20	IMMT	2	86195484	2_54	0	0.0126387136378907	11.9767797577896	4.76378234932648e-07	1.59298791787154	1
ENSG00000132313.14	MRPL35	2	86198781	2_54	0	0.0174638719508767	12.9838108382359	7.13594824654786e-07	-2.83377654585108	3
ENSG00000068615.17	REEP1	2	86338344	2_54	0	0.00598966960738778	4.66908912197958	8.80124285079212e-08	0.132149883239851	1
ENSG00000115561.15	CHMP3	2	86563593	2_54	0	0.00640376943066889	5.61019410255005	1.13063531832892e-07	0.617763542022579	2
ENSG00000239305.6	RNF103	2	86623855	2_54	0	0.133153594710773	18.1479048081475	7.60480988964344e-06	-3.87929930974644	1
ENSG00000153563.15	CD8A	2	86807953	2_54	0	0.0120339454602604	12.7345326510038	4.82280856839206e-07	2.28656404795078	1
ENSG00000183281.14	PLGLB1	2	86892988	2_54	0	0.0073265811819786	6.17055511620113	1.42276959524415e-07	0.285723439748582	1
ENSG00000163586.9	FABP1	2	88128319	2_55	0	0.0145127679309994	4.688599310834	2.14142241229308e-07	-0.0893393648623612	2
ENSG00000144115.16	THNSL2	2	88170095	2_55	0	0.015247163477606	5.14942911655476	2.47091106819913e-07	-0.325060306828734	2
ENSG00000153574.8	RPIA	2	88691440	2_55	0	0.0497197002448812	16.2484885670591	2.54243843031577e-06	1.95809648213387	2
ENSG00000144029.11	MRPS5	2	95149561	2_57	0	0.0147923774720818	8.1585170100942	3.79802813578157e-07	2.11949142266146	1
ENSG00000144026.11	ZNF514	2	94964476	2_57	0	0.013136922040711	5.54076995651255	2.29072373484579e-07	0.617710714423452	3
ENSG00000274286.1	ADRA2B	2	96116114	2_57	0	0.0243361591621026	10.5182176826409	8.05569779220375e-07	1.0836866087765	2
ENSG00000158050.4	DUSP2	2	96145593	2_57	0	0.0160872210693525	6.95786590095866	3.52262212024495e-07	-0.808849268902698	1
ENSG00000084090.13	STARD7	2	96208677	2_57	0	0.0135577694180753	5.31616478074438	2.26827471206736e-07	-0.33791863932324	1
ENSG00000135956.8	TMEM127	2	96266108	2_57	0	0.0137829192633648	5.66599732290354	2.45768687878109e-07	0.686664862165222	1
ENSG00000144021.2	CIAO1	2	96268766	2_57	0	0.0242873204820093	11.3840022432238	8.70128813009716e-07	-2.09534689436726	1
ENSG00000144028.14	SNRNP200	2	96305671	2_57	0	0.0294399239940618	13.2875263354336	1.23108997962027e-06	-2.31170923529138	1
ENSG00000198885.9	ITPRIPL1	2	96325754	2_57	0	0.0331919533978645	15.1491014839474	1.58244513200369e-06	2.69577568382005	1
ENSG00000114982.17	KANSL3	2	96647713	2_57	0	0.022630060867005	11.2281100776645	7.99652606982067e-07	-2.22728090252185	1
ENSG00000114988.11	LMAN2L	2	96739703	2_57	0	0.012803394503078	4.8873672542321	1.96928728001406e-07	0.222673302371336	2
ENSG00000144199.11	FAHD2B	2	97095549	2_57	0	0.0146927029021021	6.03898793533823	2.79238201763954e-07	0.801258652306705	1
ENSG00000115073.7	ACTR1B	2	97658891	2_57	0	0.012721466141059	4.79300350510402	1.91890682113075e-07	-0.121547044453665	2
ENSG00000228486.10	LINC01125	2	97663552	2_57	0	0.0248795882282883	12.2213711511416	9.5691220826641e-07	1.88007665212244	2
ENSG00000115085.13	ZAP70	2	97693419	2_57	0	0.0140921512248309	6.73781189105299	2.98816896382682e-07	1.44910197869111	1
ENSG00000075568.16	TMEM131	2	97995797	2_57	0	0.0130456858762329	5.06707434216551	2.08033447822563e-07	-0.481857937209606	2
ENSG00000040933.15	INPP4A	2	98444410	2_58	0	0.0108357228479651	7.90662984311605	2.69623827367886e-07	-1.12246257790954	2
ENSG00000183513.8	COA5	2	98608535	2_58	0	0.0253954785877812	15.8642844964773	1.26790251968743e-06	-1.85036216657135	1
ENSG00000115446.11	UNC50	2	98608705	2_58	0	0.025698468507004	15.9754798409757	1.29202265141459e-06	-1.85834048428757	1
ENSG00000071073.12	MGAT4A	2	98731416	2_58	0	0.0183068528079647	12.8008065892344	7.37496560396844e-07	-1.4385654115214	1
ENSG00000144182.16	LIPT1	2	99155127	2_58	0	0.00768086314299665	4.70199401018007	1.1365827807481e-07	0.165630475517809	2
ENSG00000158411.11	MITD1	2	99179774	2_58	0	0.00929771564629445	6.48058176706587	1.89626586896589e-07	0.733279241170855	1
ENSG00000144214.9	LYG1	2	99306625	2_58	0	0.00771206794438328	4.73972710138832	1.15035837294705e-07	0.303479988854871	2
ENSG00000158417.10	EIF5B	2	99338145	2_58	0	0.00769384619500668	4.71770182366639	1.14230732658572e-07	0.101004215449888	1
ENSG00000135945.9	REV1	2	99488850	2_58	0	0.0108816014134312	7.94611866403315	2.72117726561539e-07	1.03231590916013	2
ENSG00000144218.18	AFF3	2	100143014	2_58	0	0.0166650118559244	11.9227019768672	6.25301238691394e-07	-1.58137344074873	1
ENSG00000170500.12	LONRF2	2	100322655	2_58	0	0.008257522259001	5.37583662494558	1.39702696397971e-07	0.447204235389873	1
ENSG00000115526.10	CHST10	2	100417294	2_58	0	0.00874965193597321	5.91476805914762	1.62868639889831e-07	0.513206969716997	1
ENSG00000115539.13	PDCL3	2	100562660	2_58	0	0.172194667386583	34.211348902723	1.85395363871131e-05	-3.76674513371565	2
ENSG00000170485.16	NPAS2	2	100821099	2_58	0	0.0086144228768591	5.76975004657794	1.56419956302674e-07	-0.445990069950419	1
ENSG00000071082.10	RPL31	2	101001757	2_58	0	0.0704661176607165	25.507829817787	5.65669586286785e-06	-2.37455727828576	1
ENSG00000163162.8	RNF149	2	101308564	2_59	0	0	10.6359270878947	0	0.408834766004249	2
ENSG00000196460.12	RFX8	2	101474523	2_59	0	0	10.4363566719674	0	1.00459581088651	2
ENSG00000115590.13	IL1R2	2	101991888	2_59	0	0	166.863615257279	0	-0.681258310497708	2
ENSG00000115598.9	IL1RL2	2	102162001	2_60	0	0.0167227599386383	4.6776300298254	2.4617434893199e-07	-0.0312845384727367	2
ENSG00000115604.10	IL18R1	2	102360736	2_60	0	0.0237847806371937	7.87442400714494	5.89422785092223e-07	0.994312085831359	1
ENSG00000115607.9	IL18RAP	2	102418289	2_60	0	0.028225146365553	9.54366226720145	8.47735242845617e-07	1.14292631383618	1
ENSG00000135973.2	GPR45	2	105241362	2_62	0	0.0235308397891797	5.61458238013111	4.15780252868623e-07	0.454123297970824	2
ENSG00000135972.8	MRPS9	2	105038258	2_62	0	0.021726888867038	4.86767337065253	3.32834199932047e-07	0.250315050488832	2
ENSG00000135966.12	TGFBRAP1	2	105330291	2_62	0	0.0340845363920367	9.09276772135811	9.75354432368962e-07	1.14545859808898	1
ENSG00000071051.13	NCK2	2	105744260	2_63	0	0.0229261188435199	4.6589244025072	3.36143855104436e-07	-0.300391406214805	2
ENSG00000119147.9	C2orf40	2	106063072	2_63	0	0.0648466863620918	14.4678176203215	2.95256717954434e-06	1.66765672293362	3
ENSG00000115652.14	UXS1	2	106193777	2_63	0	0.0801493202294589	16.4939911237564	4.16039507430215e-06	1.91376724487123	2
ENSG00000144057.15	ST6GAL2	2	106886868	2_64	0	0.169634962283306	26.5612804436125	1.41799058587729e-05	-3.48943414437665	1
ENSG00000135960.9	EDAR	2	108989311	2_65	0	0.0430189956322818	15.5489017680175	2.10508172122184e-06	-1.69336357836497	1
ENSG00000198203.9	SULT1C2	2	108269979	2_65	0	0.017159679713036	6.92260196619615	3.73841501667199e-07	0.860352693945754	1
ENSG00000198075.9	SULT1C4	2	108374341	2_65	0	0.0149899587402885	5.66012628923955	2.67014922048261e-07	-0.418448680637459	2
ENSG00000153201.15	RANBP2	2	108719562	2_65	0	0.0873017038854604	22.2891660062435	6.12386365090901e-06	2.37078708198395	1
ENSG00000163006.11	CCDC138	2	108786656	2_65	0	0.0821145388088796	21.7001082415054	5.60777954126143e-06	-2.38675446083243	1
ENSG00000186522.14	SEPT10	2	109613916	2_65	0	0.0566588749285341	18.1558266353679	3.2373745430662e-06	2.66326566287586	2
ENSG00000198142.4	SOWAHC	2	109614275	2_65	0	0.151376908441246	27.656521227886	1.31754712189841e-05	3.28355776623993	1
ENSG00000144061.12	NPHP1	2	110205149	2_66	0	0.0120679017170318	5.15826097648813	1.95904336357872e-07	-0.32164760392141	1
ENSG00000169679.14	BUB1	2	110678318	2_66	0	0.0121495110462883	5.21101391120386	1.99246181248807e-07	-0.348506680639042	1
ENSG00000153094.22	BCL2L11	2	111120167	2_66	0	0.0149954991338052	7.17593457711429	3.38647887155976e-07	-0.77300283408372	1
ENSG00000153107.11	ANAPC1	2	111884781	2_66	0	0.063104362502504	19.8299771832416	3.93813474759613e-06	1.7212488266231	1
ENSG00000153208.16	MERTK	2	111898041	2_66	0	0.0147493165390912	6.78782227118981	3.15073104630851e-07	0.764463501680698	2
ENSG00000144152.12	FBLN7	2	112142405	2_66	0	0.0617247600865492	18.2768891383969	3.55034585621583e-06	1.46085697370009	1
ENSG00000188177.13	ZC3H6	2	112274635	2_66	0	0.0142963416791642	9.22125796576391	4.14881495088262e-07	-2.09863960740336	1
ENSG00000169629.11	RGPD8	2	112431756	2_66	0	0.0113963535138191	4.92563489873065	1.76659543502014e-07	0.458696122933809	3
ENSG00000114999.7	TTL	2	112481811	2_66	0	0.0148210947905999	8.2025677157009	3.82594817502589e-07	-1.39476520278367	1
ENSG00000125630.15	POLR1B	2	112539794	2_66	0	0.030424310994378	12.838955661031	1.22930436713381e-06	-1.18108600286151	2
ENSG00000125611.15	CHCHD5	2	112584474	2_66	0	0.0113920909488127	4.89588005415662	1.7552669943236e-07	0.639593421350627	2
ENSG00000144136.10	SLC20A1	2	112646085	2_66	0	0.0161168079794567	7.84711786099034	3.98013846427571e-07	0.857513326159051	1
ENSG00000169607.12	CKAP2L	2	112763101	2_66	0	0.0128853715937817	5.8670939124598	2.37918909715248e-07	0.604262251555559	2
ENSG00000125538.11	IL1B	2	112836810	2_66	0	0.0130229667668085	6.45893681821775	2.64715847896692e-07	-0.976332086108215	1
ENSG00000115084.13	SLC35F5	2	113756814	2_67	0	0.0168989691010398	15.2103816766414	8.08926937091539e-07	2.32330953146121	1
ENSG00000115091.11	ACTR3	2	113889855	2_67	0	0.0110648240237547	8.68727362870162	3.02508084706371e-07	1.07050868593015	1
ENSG00000125633.10	CCDC93	2	118013874	2_69	0	0.0179253888611991	12.4093708248901	7.000471986473e-07	1.48664866983361	2
ENSG00000125629.14	INSIG2	2	118088372	2_69	0	0.012238114736242	8.84663659367059	3.40723181024244e-07	1.08135965236317	3
ENSG00000186132.14	C2orf76	2	119366701	2_69	0	0.00844942373745761	5.39505982831092	1.43460496416518e-07	-0.491087448409958	1
ENSG00000155368.16	DBI	2	119367453	2_69	0	0.00874313831578999	5.7132189898979	1.57201683872037e-07	0.579683714610278	1
ENSG00000171227.6	TMEM37	2	119180408	2_69	0	0.00831107482568261	5.24135113196615	1.37091150529803e-07	0.307919559333191	3
ENSG00000163075.12	CFAP221	2	119544252	2_69	0	0.0142427290302894	10.2616390699414	4.59958787866734e-07	-1.40564670020546	1
ENSG00000088179.8	PTPN4	2	119761887	2_69	0	0.0311225177936439	17.5784135609344	1.72172337353491e-06	2.21603547151813	1
ENSG00000115109.13	EPB41L5	2	120013281	2_69	0	0.00944486417488444	6.4321696402566	1.91188682446291e-07	1.09349143504925	1
ENSG00000226479.3	TMEM185B	2	120222852	2_69	0	0.0298490691046168	17.1859369773085	1.6144068067224e-06	-2.27327716290626	2
ENSG00000144118.13	RALB	2	120240632	2_69	0	0.0106486124087222	7.54975638275371	2.53008394859611e-07	-0.889626159451601	1
ENSG00000163083.5	INHBB	2	120552693	2_70	0	0.0208470223330457	6.14622092799172	4.03237740357875e-07	-0.644147582188879	1
ENSG00000074047.21	GLI2	2	120735869	2_70	0	0.0306557733053053	9.76138809888204	9.41743929909404e-07	-1.11033021205804	1
ENSG00000115112.7	TFCP2L1	2	121285174	2_70	0	0.018504631560373	5.03145317540263	2.93010275949617e-07	0.269943837656678	1
ENSG00000074054.17	CLASP1	2	121649921	2_70	0	0.0194262016277499	5.48589473778093	3.35385541282705e-07	0.544267293227415	1
ENSG00000155438.11	NIFK	2	121736192	2_70	0	0.0183717841594133	4.96409351710914	2.87012137198814e-07	0.255986609931186	1
ENSG00000136717.14	BIN1	2	127107524	2_74	0	0.0190968721463588	8.1286182236074	4.88526290598365e-07	-1.32517543283747	1
ENSG00000163161.12	ERCC3	2	127294150	2_75	0	0.0148816776911563	4.70913236198948	2.20547310234084e-07	-0.236857827656003	2
ENSG00000169967.16	MAP3K2	2	127388145	2_75	0	0.0205198999136504	7.52489977122441	4.8594255356589e-07	0.878538466148337	1
ENSG00000115718.17	PROC	2	127418464	2_75	0	0.0210055890384284	8.05692542465248	5.32614740911256e-07	-1.0352838924804	2
ENSG00000163166.14	IWS1	2	127526497	2_75	0	0.0148243756694239	4.6558828875221	2.17213810046356e-07	-0.0960420602859325	1
ENSG00000169994.18	MYO7B	2	127536206	2_75	0	0.0336126766013293	12.4963720600314	1.32189213273074e-06	-1.50198373719875	1
ENSG00000144230.16	GPR17	2	127648067	2_75	0	0.0182405976577529	6.54813123228895	3.75894016183426e-07	-0.709314212527088	3
ENSG00000072163.19	LIMS2	2	127648067	2_75	0	0.0183222969610829	6.71692628843265	3.87310680974488e-07	-0.851316538182745	1
ENSG00000136709.11	WDR33	2	127810860	2_75	0	0.0178396082682835	6.70263218309934	3.76304727911787e-07	-0.895465862183432	1
ENSG00000144231.10	POLR2D	2	127857756	2_75	0	0.0168933223086017	5.65917499260127	3.00868807790907e-07	0.0746263092560948	1
ENSG00000144233.9	AMMECR1L	2	127902170	2_75	0	0.0164038829781537	5.42841973605564	2.80239311248817e-07	-0.0576203114270604	1
ENSG00000136715.17	SAP130	2	128028089	2_75	0	0.0166581905544538	5.70456705219052	2.99060798561304e-07	0.372811261537897	1
ENSG00000136731.12	UGGT1	2	128091310	2_75	0	0.0188549128013699	6.85795909829651	4.06938137029721e-07	0.755506725264027	2
ENSG00000136699.19	SMPD4	2	130174798	2_78	0	0.0264013950732349	4.64322781153149	3.85794331046264e-07	-0.0126150222784638	1
ENSG00000152082.13	MZT2B	2	130181775	2_78	0	0.0712770184850448	14.0319000790998	3.14756698993025e-06	1.64037425307844	1
ENSG00000136710.9	CCDC115	2	130346951	2_78	0	0.0528499626517467	11.1844423455287	1.86023578064102e-06	-1.24435231954293	1
ENSG00000136718.9	IMP4	2	130342325	2_78	0	0.0707734454598956	13.964090580805	3.11022615960033e-06	1.47757086910889	2
ENSG00000072135.12	PTPN18	2	130356469	2_78	0	0.0265012520136794	4.67863655593608	3.90206658135775e-07	-0.1427352391061	1
ENSG00000115762.16	PLEKHB2	2	131104007	2_78	0	0.0268716348404896	4.8088240612592	4.06669826930007e-07	0.193073241324497	1
ENSG00000173272.15	MZT2A	2	131472010	2_78	0	0.0364186082573073	7.66601470737137	8.78621784533048e-07	-0.99768728557674	1
ENSG00000152128.13	TMEM163	2	134693732	2_80	0	0	2690.45148204829	0	-3.66299675910575	2
ENSG00000082258.12	CCNT2	2	134916341	2_80	0	0	9676.46646508896	0	5.26843766801402	2
ENSG00000115839.17	RAB3GAP1	2	135052002	2_80	0	0	187.940539223077	0	-1.54319923092686	1
ENSG00000144224.16	UBXN4	2	135741596	2_80	0	0	1162.44134563438	0	1.27161259860266	2
ENSG00000076003.4	MCM6	2	135876392	2_80	0	0	1101.4199507391	0	3.06118102315689	1
ENSG00000115866.10	DARS	2	135985602	2_80	0	0	139.16713921554	0	2.12495673135679	2
ENSG00000150540.13	HNMT	2	137964079	2_82	0	0.0377472514090043	9.55846081266697	1.13548727436588e-06	-1.10677916014089	1
ENSG00000144228.8	SPOPL	2	138501652	2_82	0	0.0261044799216809	6.09203736542138	5.00479827438119e-07	-0.652149501742563	1
ENSG00000115919.14	KYNU	2	142877277	2_85	0	0.0155222601930562	5.32020933785635	2.59891845968056e-07	-0.372767016460874	1
ENSG00000075884.13	ARHGAP15	2	143091525	2_85	0	0.0200948992011334	7.73312325352678	4.89046030229553e-07	0.905311893419251	1
ENSG00000121964.14	GTDC1	2	144349892	2_86	0	0.0121676154681861	5.21917217749604	1.9985548606163e-07	0.101190434218108	1
ENSG00000121989.14	ACVR2A	2	147844091	2_88	0	0.0257516134015772	12.7965976302449	1.03706966719414e-06	-1.57834153801275	2
ENSG00000115947.13	ORC4	2	148020474	2_88	0	0.0128040678343846	6.26466582311664	2.5243806894307e-07	0.787226421962709	1
ENSG00000204406.12	MBD5	2	148020703	2_88	0	0.0264305213452748	13.0405792822173	1.08470486311232e-06	-1.64753367596238	1
ENSG00000187123.14	LYPD6	2	149332418	2_88	0	0.0256524622851363	12.7606656396812	1.0301758406036e-06	-1.43897131392875	1
ENSG00000184898.6	RBM43	2	151261518	2_90	0	0.0173624552571157	5.18953066976382	2.835621079804e-07	0.469429746887451	2
ENSG00000123610.4	TNFAIP6	2	151357910	2_90	0	0.0226471668484562	7.67506752469499	5.47022334274109e-07	-0.98037659356202	1
ENSG00000080345.17	RIF1	2	151415393	2_90	0	0.0221357458462222	7.46119273349657	5.19770218654557e-07	-0.93997568654842	1
ENSG00000183091.19	NEB	2	151619514	2_90	0	0.0265529244698861	9.16610979005118	7.6596052587194e-07	-0.919615013400764	1
ENSG00000162980.16	ARL5A	2	151828599	2_91	0	0.0160671332317894	4.76509809158009	2.40945718700513e-07	0.0753823987717514	1
ENSG00000157827.19	FMNL2	2	152335728	2_91	0	0.0159403893966962	4.70582499075284	2.36071560972654e-07	-0.366353487023281	1
ENSG00000177917.10	ARL6IP6	2	152717578	2_91	0	0.0168069036273206	5.1884898124389	2.744338332452e-07	0.405277890973415	1
ENSG00000123612.15	ACVR1C	2	157625480	2_94	0	0.0177214140458306	4.84684778209223	2.70312872107266e-07	-0.254201202240211	2
ENSG00000153237.17	CCDC148	2	158457154	2_95	0	0.0162719365620563	6.33038804259648	3.2417427520135e-07	1.09237919475076	1
ENSG00000115183.14	TANC1	2	158968808	2_96	0	0.00822552345654093	6.43387845273773	1.66550281442649e-07	0.858852954565157	1
ENSG00000196151.10	WDSUB1	2	159287223	2_96	0	0.00796283107558882	6.1219554345576	1.53414581650161e-07	0.587629890868437	1
ENSG00000136536.14	MARCH7	2	159712477	2_96	0	0.0388322640276799	21.5347039946327	2.63172552124445e-06	2.7747765813273	2
ENSG00000241399.6	CD302	2	159798279	2_96	0	0.0122515045331977	10.1051464306161	3.89619791736122e-07	1.80005299173214	1
ENSG00000054219.10	LY75	2	159905297	2_96	0	0.0160811482223641	12.7189998510594	6.43693303137374e-07	-1.74396353880456	1
ENSG00000153246.12	PLA2R1	2	160059019	2_96	0	0.00689767625452276	4.75293017199728	1.03174699883528e-07	-0.0310539479780077	2
ENSG00000115221.10	ITGB6	2	160269917	2_96	0	0.0286699999704089	19.1166734538641	1.72484068605462e-06	2.83756594716456	2
ENSG00000153250.19	RBMS1	2	160494127	2_96	0	0.00771208566935178	5.7174238614324	1.38765405399657e-07	-0.534773960835665	2
ENSG00000136560.13	TANK	2	161137211	2_97	0	0	16.4778760634364	0	-0.428515519966545	2
ENSG00000115233.11	PSMD14	2	161308497	2_97	0	0	1647.14396745502	0	-1.49491370104441	1
ENSG00000197635.9	DPP4	2	162074215	2_97	0	0	40.2666742495897	0	1.92388570890523	1
ENSG00000184611.11	KCNH7	2	162838368	2_98	0	0.0126175734623278	4.71424904650647	1.87196333213757e-07	-0.172688779609045	2
ENSG00000182263.13	FIGN	2	163614467	2_99	0	0.00800440882370435	9.21273427004777	2.3207415636503e-07	-0.572417398874373	3
ENSG00000115290.9	GRB14	2	164621393	2_100	0	0.0892025805197195	21.735620461543	6.10180653702818e-06	2.48777518206064	1
ENSG00000082438.15	COBLL1	2	164843369	2_100	0	0.0148443921781632	4.80801354425365	2.24614131211005e-07	0.50390073113422	1
ENSG00000169507.9	SLC38A11	2	165151847	2_100	0	0.0159549884163321	5.48163471047351	2.75242540796241e-07	-0.443665169354387	1
ENSG00000178662.15	CSRNP3	2	165421638	2_100	0	0.0276097769241165	10.6141110783034	9.22264516323164e-07	1.67813621793724	3
ENSG00000115339.13	GALNT3	2	165795854	2_100	0	0.0437229081397217	14.9411728853256	2.055903401892e-06	-1.79549535038186	1
ENSG00000123607.14	TTC21B	2	165954060	2_100	0	0.04536826024386	15.2902665900381	2.18311270308115e-06	-1.66302353381296	2
ENSG00000169432.14	SCN9A	2	166372234	2_101	0	0.0143309869245263	5.15552426886689	2.32518712230875e-07	-0.382395978180891	3
ENSG00000152253.8	SPC25	2	168912381	2_102	0	0.0258363755494957	16.6629953559556	1.35485754953823e-06	2.52203431214616	1
ENSG00000081479.12	LRP2	2	169362133	2_103	0	0.0799716855345357	18.9449454574262	4.76802564433561e-06	-1.95430286545081	1
ENSG00000163093.11	BBS5	2	169479776	2_103	0	0.0178400018470456	4.78467928670353	2.68631354168041e-07	0.133969425838147	1
ENSG00000239474.6	KLHL41	2	169509786	2_103	0	0.018231424766787	4.98752302208665	2.86163669850862e-07	-0.230082420524534	1
ENSG00000138399.17	FASTKD1	2	169573878	2_103	0	0.0176860170041419	4.70366136610955	2.61803265742489e-07	-0.0201239295312738	1
ENSG00000138398.15	PPIG	2	169584236	2_103	0	0.0256509788424725	8.18387315916831	6.60650557523446e-07	1.55500640735818	2
ENSG00000154479.12	CCDC173	2	169694539	2_103	0	0.0862474886808334	19.6712647480237	5.33934170362246e-06	-2.71354719513766	2
ENSG00000213160.9	KLHL23	2	169694446	2_103	0	0.0199896878246184	5.84832214922819	3.67913965082652e-07	0.656960887087398	2
ENSG00000144362.11	PHOSPHO2	2	169693707	2_103	0	0.176995010524659	26.7119219620469	1.48790476557537e-05	3.65690015036943	1
ENSG00000138385.15	SSB	2	169791230	2_103	0	0.018251167848341	4.99771445676268	2.8705893681419e-07	-0.374422261927603	1
ENSG00000138382.14	METTL5	2	169825274	2_103	0	0.0190219794522067	5.38451436319128	3.22337788278783e-07	-0.645300726940437	1
ENSG00000144357.16	UBR3	2	169827714	2_103	0	0.0177346655918381	4.72939608814072	2.63959723794265e-07	0.438460863740695	1
ENSG00000204335.3	SP5	2	170714891	2_104	0	0.0050018400405154	5.31021869628588	8.35893946228095e-08	0.203496239827455	2
ENSG00000204334.7	ERICH2	2	170783036	2_104	0	0.00475581758248345	4.97290178155555	7.44293186826449e-08	-0.00117881401035412	1
ENSG00000115806.12	GORASP2	2	170928386	2_104	0	0.0606334944978002	24.9278059117917	4.75669852336982e-06	-3.14805545008729	1
ENSG00000198586.13	TLK1	2	171231129	2_104	0	0.0445376519592283	24.3589660177636	3.41424860296275e-06	2.58604469122805	1
ENSG00000115827.13	DCAF17	2	171434071	2_104	0	0.0588865742581641	28.0874629926507	5.20520426254323e-06	-2.4752119625319	1
ENSG00000128708.12	HAT1	2	171922612	2_104	0	0.00574342797970018	6.28939304212346	1.13681262780212e-07	-0.0353344432900561	1
ENSG00000115840.13	SLC25A12	2	172000487	2_104	0	0.00609284766950879	8.88916459202054	1.70447345331207e-07	0.680478371918426	2
ENSG00000172878.13	METAP1D	2	171999243	2_104	0	0.00687469738418856	9.01534269289759	1.95049481134546e-07	-1.34625110605706	1
ENSG00000091409.14	ITGA6	2	172427651	2_105	0	0.00655742485998356	7.4897550877471	1.54564556882309e-07	-1.02049044435118	1
ENSG00000152256.13	PDK1	2	172555453	2_105	0	0.00495834584149912	4.75896665558079	7.42605994779986e-08	-0.40342900880217	1
ENSG00000091436.16	MAP3K20	2	173075527	2_105	0	0.0188554545858969	16.1012489251075	9.55444676962637e-07	1.5284844491958	2
ENSG00000144354.13	CDCA7	2	173356289	2_105	0	0.445091299403095	22.1789115609002	3.10669277679821e-05	-4.37410114785146	1
ENSG00000172845.14	SP3	2	173965538	2_105	0	0.00491600229468703	4.69565648843508	7.26469472365695e-08	0.265267631988114	1
ENSG00000138430.15	OLA1	2	174248983	2_105	0	0.0051062918430147	5.56246474898492	8.93885470357525e-08	-0.819304721906381	1
ENSG00000138433.15	CIR1	2	174396420	2_105	0	0.00490999925030333	6.1202101618072	9.45707286333836e-08	-1.38502110504026	1
ENSG00000144306.14	SCRN3	2	174396420	2_105	0	0.00490999925030333	6.1202101618072	9.45707286333836e-08	1.38502110504026	1
ENSG00000163328.13	GPR155	2	174487330	2_105	0	0.00512383315271903	5.54473792164894	8.94097697781405e-08	0.863627981891535	1
ENSG00000115935.17	WIPF1	2	174682550	2_105	0	0.021029397510038	17.1910833151259	1.13772957905161e-06	1.42479151202927	1
ENSG00000128656.13	CHN1	2	175005877	2_106	0	0.0104227842972141	6.39930477901388	2.0990632175769e-07	-0.974883472956548	1
ENSG00000154518.9	ATP5G3	2	175184841	2_106	0	0.0167799178156881	9.59756809429209	5.06827306195017e-07	-1.27785671326259	2
ENSG00000128654.13	MTX2	2	176269444	2_106	0	0.0150217679298761	8.58285679207492	4.05753138924798e-07	0.645995918705196	1
ENSG00000116044.15	NFE2L2	2	177392936	2_107	0	0.0533426499370306	14.7640714053531	2.47850441731992e-06	1.58195768235614	1
ENSG00000018510.13	AGPS	2	177392486	2_107	0	0.0185567888747367	4.83358671268845	2.82280783672565e-07	-0.445220494884103	1
ENSG00000196659.9	TTC30B	2	177553107	2_107	0	0.0244052466176602	7.39766467520195	5.68181142623088e-07	-0.831594369797926	1
ENSG00000197557.6	TTC30A	2	177620970	2_107	0	0.0187057689314163	4.90834910651778	2.88948193323279e-07	0.330063179482814	1
ENSG00000128655.16	PDE11A	2	178021508	2_108	0	0.00699707375429315	6.16670732188806	1.35793431246783e-07	0.72648035337951	1
ENSG00000155636.14	RBM45	2	178112893	2_108	0	0.00615267538924269	4.97027199792111	9.62394500130645e-08	-0.331599063438975	1
ENSG00000079156.16	OSBPL6	2	178153269	2_108	0	0.00632844095580543	5.23228223080162	1.04206993969354e-07	-0.366613069393542	2
ENSG00000204311.12	DFNB59	2	178451344	2_108	0	0.0385024904653408	22.108301667067	2.67887949212638e-06	-2.15070204825833	1
ENSG00000079150.17	FKBP7	2	178477603	2_108	0	0.00740534782656499	6.69444877540332	1.56016042879031e-07	0.64465782058805	2
ENSG00000116095.10	PLEKHA3	2	178480456	2_108	0	0.00603817877073165	4.79554123674007	9.11281535082237e-08	0.347626442384061	1
ENSG00000155657.26	TTN	2	178831108	2_108	0	0.0213359348515764	16.5654713164303	1.11230642822125e-06	-1.71168928626987	1
ENSG00000163510.13	CWC22	2	180007524	2_108	0	0.00634048950850474	5.24997812594911	1.04758496281588e-07	-0.526608439229975	1
ENSG00000170035.15	UBE2E3	2	180967386	2_109	0	0	44.4811577626021	0	3.15782416945185	2
ENSG00000115232.13	ITGA4	2	181456814	2_110	0	0.00862847562415981	4.74291199159422	1.28791771329412e-07	0.0123362044468375	2
ENSG00000138434.16	SSFA2	2	181892173	2_110	0	0.0086570654326209	5.09427510597216	1.38791243931383e-07	0.0244098626475879	1
ENSG00000150722.10	PPP1R1C	2	181953928	2_110	0	0.00864973200040864	4.79219408928071	1.30450583049216e-07	-0.101192237013072	1
ENSG00000077232.17	DNAJC10	2	182716886	2_110	0	0.00912574062365679	5.31768869072803	1.52721437681153e-07	0.353917946553681	1
ENSG00000162998.4	FRZB	2	182866669	2_110	0	0.00857113921445263	4.64554033423745	1.25309430978379e-07	0.147588164120787	2
ENSG00000061676.14	NCKAP1	2	183038483	2_110	0	0.00990421388022156	5.89965362012628	1.83888892894988e-07	-0.591460299911061	1
ENSG00000162999.12	DUSP19	2	183059130	2_110	0	0.00857642062560682	4.65305558872054	1.25589487223443e-07	0.108550293399365	3
ENSG00000065548.17	ZC3H15	2	186486293	2_112	0	0.00883634691219093	7.67980368492831	2.13565870382588e-07	0.984267391041809	1
ENSG00000138448.11	ITGAV	2	186591184	2_112	0	0.00637598956271168	4.64261577817013	9.3157819398948e-08	-0.127738156352731	1
ENSG00000144369.12	FAM171B	2	186694233	2_112	0	0.01737130566706	13.9835691911532	7.64468282809989e-07	-1.64840625420559	1
ENSG00000204262.11	COL5A2	2	189180039	2_113	0	0.0461914216009893	18.4679000297211	2.68465088199604e-06	-2.41952093108728	2
ENSG00000115368.9	WDR75	2	189452346	2_113	0	0.0315419360334488	14.8729329855383	1.47636568181555e-06	-1.66410605642229	1
ENSG00000138449.10	SLC40A1	2	189584239	2_113	0	0.0122898773841889	6.05477219308037	2.34182442525206e-07	-0.702578100095621	1
ENSG00000138381.9	ASNSD1	2	189661958	2_113	0	0.0109243216827215	4.95651402043342	1.70404003046803e-07	-0.132277741330697	1
ENSG00000151687.14	ANKAR	2	189674447	2_113	0	0.0167291174736769	8.93303339531646	4.70306479435437e-07	-1.67912849966311	1
ENSG00000128699.13	ORMDL1	2	189784856	2_113	0	0.162839704908439	30.6315543763705	1.56977827990678e-05	-3.97127555571726	3
ENSG00000064933.17	PMS1	2	189783978	2_113	0	0.105819507655951	26.395308756869	8.79025465321818e-06	-3.60973782998713	3
ENSG00000198130.15	HIBCH	2	190341243	2_113	0	0.0404123613540216	17.2069224080106	2.18839846593005e-06	-2.88273733817567	1
ENSG00000151689.12	INPP1	2	190343621	2_113	0	0.0206043055933064	10.8807829607341	7.05548874970595e-07	2.09974513778697	1
ENSG00000189362.11	NEMP2	2	190534707	2_113	0	0.0974892955264528	25.6022136914659	7.85494998237226e-06	3.40761008241194	1
ENSG00000138386.16	NAB1	2	190647213	2_113	0	0.0234785359327646	12.1035876133096	8.94322389944592e-07	-2.63624033167277	1
ENSG00000138378.17	STAT4	2	191151202	2_114	0	0.0129910995999905	7.44104910895406	3.04220907062831e-07	-0.788360452187198	1
ENSG00000128641.18	MYO1B	2	191244832	2_114	0	0.0105917802217952	5.5503137705052	1.85010113544423e-07	-0.491520524552289	1
ENSG00000196950.13	SLC39A10	2	195575506	2_115	0	0.0232271389497555	7.42304890842921	5.42609025934894e-07	0.820614117666554	1
ENSG00000138411.10	HECW2	2	196593392	2_116	0	0.0220026573162405	6.31639148590763	4.3737418675971e-07	-1.14388398620392	2
ENSG00000144395.17	CCDC150	2	196640040	2_116	0	0.0229039165431842	6.69230550075029	4.82385765940562e-07	0.957907405099418	2
ENSG00000119041.10	GTF3C3	2	196799713	2_116	0	0.0207630695067024	5.77374302376068	3.77274960240252e-07	-0.662546418994096	1
ENSG00000187944.2	C2orf66	2	196812479	2_116	0	0.03951162704602	11.8151081678784	1.46916843670763e-06	-1.45970844333665	1
ENSG00000197121.14	PGAP1	2	196958527	2_116	0	0.0198747110851074	5.36466054266199	3.35545983229424e-07	-0.415950657221586	1
ENSG00000065413.18	ANKRD44	2	197313250	2_117	0	0.0340019291788842	10.5707274163085	1.13114272354907e-06	-1.38515666908559	1
ENSG00000115524.15	SF3B1	2	197439853	2_117	0	0.0223701213263515	6.64162651287457	4.67575517215572e-07	-0.898646068788484	1
ENSG00000115520.8	COQ10B	2	197453059	2_117	0	0.0323908317046402	10.1141530623599	1.03100458114727e-06	1.47454735545361	1
ENSG00000115541.10	HSPE1	2	197499794	2_117	0	0.0194322810439364	5.32417855775821	3.25600729062286e-07	0.460392794026769	2
ENSG00000162944.10	RFTN2	2	197675986	2_117	0	0.0185822357555074	4.90593916414335	2.86899041869775e-07	-0.324016894434402	1
ENSG00000115896.15	PLCL1	2	197805030	2_117	0	0.0181635603356685	4.69291110031038	2.68257752602378e-07	0.342958248919302	1
ENSG00000226124.6	FTCDNL1	2	199756040	2_118	0	0.0237652274139396	6.28154742718508	4.69804953261015e-07	1.06372832647904	2
ENSG00000178074.5	C2orf69	2	199911021	2_118	0	0.0401417592802007	11.207662974979	1.41586041162417e-06	-1.91390568124053	1
ENSG00000162972.10	MAIP1	2	199954933	2_118	0	0.0592142063518671	14.8886165028224	2.77452875460872e-06	-1.79478325115253	1
ENSG00000163535.17	SGO2	2	200510401	2_118	0	0.021757317678476	5.45486980956665	3.73506975023035e-07	0.537978470887867	1
ENSG00000155729.12	KCTD18	2	200519526	2_118	0	0.0666312880294957	16.0125641264444	3.35774773063403e-06	-1.82931161260016	1
ENSG00000138356.13	AOX1	2	200585011	2_118	0	0.0230407091567987	5.99151743753254	4.3445184226186e-07	-0.733604003226389	1
ENSG00000013441.15	CLK1	2	200864612	2_119	0	0.0179422341709055	5.41413636518385	3.05713547264059e-07	0.940101241922342	1
ENSG00000240344.8	PPIL3	2	200879629	2_119	0	0.0198250924220749	5.94778283855993	3.71090039719033e-07	-0.907631257456457	1
ENSG00000115942.8	ORC2	2	200963642	2_119	0	0.0222447072896982	7.39227598345476	5.17504155594004e-07	-1.34054442204098	1
ENSG00000003402.19	CFLAR	2	201116120	2_119	0	0.0179932565925255	5.32451689497565	3.01508080850387e-07	-0.837965715241238	1
ENSG00000003400.14	CASP10	2	201183110	2_119	0	0.0339477626824476	10.0428477934633	1.07294389228282e-06	0.875817950368701	2
ENSG00000064012.21	CASP8	2	201232852	2_119	0	0.0188641791905011	5.34992425490569	3.17610257621144e-07	-0.631413384130689	3
ENSG00000155749.12	ALS2CR12	2	201356718	2_119	0	0.0190258731937397	5.78229975987999	3.46221611685984e-07	0.805251437613919	2
ENSG00000082146.12	STRADB	2	201388150	2_119	0	0.021208688179071	6.56016580577545	4.37862343126115e-07	-0.938132658001539	1
ENSG00000155755.18	TMEM237	2	201643259	2_119	0	0.0481052361380829	13.5477517792638	2.0510136724687e-06	-1.4983238760433	2
ENSG00000082126.17	MPP4	2	201664756	2_119	0	0.112078525320203	22.4637505618893	7.92343774157818e-06	-2.47957783612091	1
ENSG00000155760.2	FZD7	2	202034208	2_120	0	0.0258873871301153	14.3223008467126	1.16683644143843e-06	1.47519590183278	1
ENSG00000204217.13	BMPR2	2	202422002	2_120	0	0.00939054732043609	4.8514002539873	1.43372872270509e-07	-0.500366629944576	1
ENSG00000163596.16	ICA1L	2	202871528	2_120	0	0.0127506452767392	7.70219806913259	3.09069265629057e-07	1.19439995679556	2
ENSG00000138380.17	CARF	2	202912242	2_120	0	0.0154974809334417	9.52275020189554	4.6444305874294e-07	1.17399738922288	1
ENSG00000138442.9	WDR12	2	203014780	2_120	0	0.0167629078395821	10.2555165271272	5.41023176392884e-07	1.49365267386205	1
ENSG00000178562.17	CD28	2	203706103	2_120	0	0.0190962675568173	11.473760000348	6.89545972196585e-07	1.47169958227728	1
ENSG00000163600.12	ICOS	2	203937045	2_120	0	0.011175383389509	6.47261934901726	2.27641517524947e-07	-1.07802667710531	1
ENSG00000118257.16	NRP2	2	205681675	2_121	0	0.0814803205940546	19.0787512059699	4.89228385731299e-06	1.99735561310018	1
ENSG00000023228.13	NDUFS1	2	206159383	2_122	0	0.0290703368288644	16.0755118936943	1.47069917434905e-06	2.14288384672016	1
ENSG00000114948.12	ADAM23	2	206443099	2_122	0	0.0116203535299564	8.34994768607628	3.05359945331444e-07	1.04330831313753	2
ENSG00000138400.12	MDH1B	2	206765369	2_122	0	0.034455715747175	17.819358360263	1.93224553100281e-06	2.02944236649083	3
ENSG00000118246.13	FASTKD2	2	206765369	2_122	0	0.00791941771884819	4.68106326373636	1.16666652044925e-07	-0.0390627264532679	2
ENSG00000118263.14	KLF7	2	207166747	2_122	0	0.0265551467412792	15.0476255048465	1.2575511351203e-06	1.61730031891646	1
ENSG00000144401.14	METTL21A	2	207630131	2_122	0	0.0122269630094231	15.0986175503888	5.80984781566968e-07	-2.93997841582162	1
ENSG00000163249.11	CCNYL1	2	207710546	2_122	0	0.00788639193737506	5.20035318338508	1.29068472519467e-07	-0.668754227353316	2
ENSG00000138413.13	IDH1	2	208266091	2_123	0	0.0342893716888584	9.08631036100753	9.80519122493855e-07	1.26284461740815	2
ENSG00000115020.16	PIKFYVE	2	208266644	2_123	0	0.0462492033534352	11.9084761359039	1.73328277358884e-06	-1.72895866929903	1
ENSG00000078018.19	MAP2	2	209422351	2_124	0	0.00692318666092862	6.24409907969608	1.36045694021377e-07	-0.70954638144515	1
ENSG00000197713.14	RPE	2	210002122	2_124	0	0.0131937210808961	12.566556644274	5.21786172044515e-07	1.6179704751044	1
ENSG00000115365.11	LANCL1	2	210477778	2_124	0	0.0110107643544214	9.60891672244393	3.32966753312592e-07	0.728854560287572	1
ENSG00000030419.16	IKZF2	2	213152028	2_126	0	0.0239371103595321	8.17751545641305	6.16030293708147e-07	1.14452651484517	1
ENSG00000144451.18	SPAG16	2	213283575	2_126	0	0.0250536258025881	8.60476779759235	6.78451357084534e-07	-1.26492808609704	1
ENSG00000138376.10	BARD1	2	214809213	2_127	0	0.0113908231986832	6.30726822292055	2.26102510728302e-07	1.08105703024502	1
ENSG00000138363.14	ATIC	2	215312057	2_127	0	0.0325059556803968	19.5829115842739	2.00331469014249e-06	2.83863295587201	3
ENSG00000118242.15	MREG	2	216033416	2_127	0	0.0157027165129877	9.20127147575095	4.54706966844657e-07	1.1333636738786	1
ENSG00000115425.13	PECR	2	216041204	2_127	0	0.0103268239732141	5.21475452292951	1.69476551111285e-07	0.401880477057317	1
ENSG00000079246.15	XRCC5	2	216128888	2_127	0	0.00991618675316086	4.81918117834161	1.503927584287e-07	-0.405327858317876	1
ENSG00000138375.12	SMARCAL1	2	216412329	2_127	0	0.0100707814983038	4.96713174434692	1.57426494931949e-07	0.28376667798707	3
ENSG00000197756.9	RPL37A	2	216498338	2_127	0	0.00973096662508366	4.63944577910184	1.42079382274732e-07	0.0213056252006364	1
ENSG00000127831.10	VIL1	2	218419492	2_129	0	0.0196573488892796	12.9130220979405	7.98843698566166e-07	2.2190723336432	1
ENSG00000188282.12	RUFY4	2	218034910	2_129	0	0.0090789645457654	5.52475387820642	1.57854958818193e-07	0.516821098732384	2
ENSG00000163464.7	CXCR1	2	218166777	2_129	0	0.0200323589848312	14.2392244095879	8.97692098410833e-07	-1.90561753491465	1
ENSG00000163466.15	ARPC2	2	218217396	2_129	0	0.0121357254588916	17.7742532721724	6.78837899594938e-07	3.95835229304117	1
ENSG00000127837.9	AAMP	2	218270205	2_129	1	0.16652626016375	25.3408685702725	1.32804624719393e-05	4.97398410824465	1
ENSG00000127838.13	PNKD	2	218270227	2_129	0	0.018112310882238	19.4126657752689	1.10654228609129e-06	4.26964168673765	1
ENSG00000135926.14	TMBIM1	2	218292256	2_129	1	0.249587245373076	26.41297349327	2.07466823275154e-05	5.063819611665	2
ENSG00000018280.16	SLC11A1	2	218381984	2_129	0	0.0082278503602029	4.71568734696528	1.22106943850691e-07	0.272188909358989	1
ENSG00000135913.10	USP37	2	218568272	2_129	0	0.0166837784871059	11.097063021926	5.82654951047878e-07	-2.01624245945753	3
ENSG00000144580.13	CNOT9	2	218568230	2_129	0	0.0254037208968529	15.2167157617555	1.21654235722722e-06	2.49439391074478	1
ENSG00000115556.13	PLCD4	2	218607602	2_129	0	0.0279307192845795	16.1066504057544	1.4157818032125e-06	-2.5631138610476	1
ENSG00000074582.12	BCS1L	2	218658716	2_129	0	0.00991620637560298	6.65704567970934	2.07747624929392e-07	0.983892198169074	1
ENSG00000115568.15	ZNF142	2	218659366	2_129	0	0.0100710034958956	6.81019840885328	2.15844747771245e-07	-1.00999883920014	1
ENSG00000163482.11	STK36	2	218672243	2_129	0	0.0141598341577432	9.52867955891347	4.24619429799444e-07	1.7802870286722	2
ENSG00000135929.8	CYP27A1	2	218780754	2_129	0	0.027037110161522	15.3110727488146	1.30279134362047e-06	2.30335504677384	2
ENSG00000187736.12	NHEJ1	2	219160659	2_129	0	0.0186193358557659	11.9465878106171	7.00030623615372e-07	-1.35039162636526	2
ENSG00000213901.10	SLC23A3	2	219170396	2_129	0	0.0182266463743846	12.0182665257508	6.89378242281651e-07	-1.7145244004549	1
ENSG00000144567.10	FAM134A	2	219176369	2_129	0	0.0345093791736983	17.912181868453	1.945335938892e-06	2.15731654484627	1
ENSG00000115649.15	CNPPD1	2	219177821	2_129	0	0.00837053786144315	4.76557013211513	1.25538577711791e-07	0.0373481009500126	2
ENSG00000115657.12	ABCB6	2	219218731	2_129	0	0.0149660179924259	9.97665769981112	4.69894442366257e-07	-1.08283581909846	1
ENSG00000198925.10	ATG9A	2	219229829	2_129	0	0.0110816652323421	7.52055419835372	2.62279197076483e-07	-0.991735296346329	1
ENSG00000163516.13	ANKZF1	2	219229829	2_129	0	0.0105916302416699	7.09672838671266	2.36553821502241e-07	-0.929603477081693	2
ENSG00000163521.15	GLB1L	2	219236065	2_129	0	0.00969324605247146	6.18374438001596	1.88638241536164e-07	0.865126596117194	1
ENSG00000127824.13	TUBA4A	2	219278362	2_129	0	0.091140601104886	26.512438943036	7.60449788838186e-06	2.43612347569573	1
ENSG00000135924.15	DNAJB2	2	219279688	2_129	0	0.0108259180944352	7.15205657954894	2.4367145256067e-07	0.89082174447	1
ENSG00000123992.18	DNPEP	2	219400887	2_129	0	0.00998681675808943	6.38913149479832	2.00806553125653e-07	-0.589433637062815	2
ENSG00000175084.11	DES	2	219418537	2_129	0	0.0108413060615581	7.14368250936733	2.4373209618337e-07	-0.71719024079116	1
ENSG00000072195.14	SPEG	2	219434550	2_129	0	0.00825988477427897	4.6881045963066	1.2186535425285e-07	-0.0881576992387396	1
ENSG00000123989.13	CHPF	2	219543916	2_129	0	0.0645259194010793	23.2369185517135	4.71869286805928e-06	2.29211757794299	1
ENSG00000124006.14	OBSL1	2	219572251	2_129	0	0.00834450864909375	4.80256706354593	1.2611977315663e-07	-0.284848632179338	1
ENSG00000144589.21	STK11IP	2	219597759	2_130	0	0.014731342337609	6.48945230249976	3.00856459562142e-07	0.650960329805396	2
ENSG00000116106.11	EPHA4	2	221574191	2_130	0	0.0121422921064205	4.68632433234591	1.79077899723591e-07	0.0770039270414001	1
ENSG00000163082.9	SGPP2	2	222423832	2_131	0	0.112842824749445	27.7731703388112	9.86298518123755e-06	2.69673453836459	1
ENSG00000116120.9	FARSB	2	222652621	2_131	0	0.0133548474001651	7.58198645086164	3.18662462286475e-07	0.886281919613616	1
ENSG00000123983.13	ACSL3	2	222860739	2_131	0	0.0109496341954085	5.73045718538178	1.97468513228412e-07	-0.676998317779442	2
ENSG00000152056.16	AP1S3	2	223837588	2_131	0	0.0131958432244668	7.47025133835368	3.10228244202366e-07	0.925790269297523	1
ENSG00000135900.3	MRPL44	2	223957073	2_131	0	0.00973978309117451	4.6394915039007	1.4220951082076e-07	-0.0110553878503549	1
ENSG00000135919.12	SERPINE2	2	224039199	2_132	0	0.0137344396972661	4.66680574087033	2.01715673215251e-07	-0.044889356397051	1
ENSG00000124019.9	FAM124B	2	224402545	2_132	0	0.018633085769159	6.98549435822111	4.09629195908502e-07	0.364611645329313	1
ENSG00000036257.12	CUL3	2	224585651	2_132	1	0.210561789786233	19.8153326213057	1.31307612239395e-05	4.11270080680677	1
ENSG00000135905.18	DOCK10	2	225041976	2_133	0	0.17168427916692	31.8387768186416	1.72026707694157e-05	-3.13347301654754	2
ENSG00000081052.11	COL4A4	2	227163403	2_133	0	0.0130435930447286	8.35560362416827	3.42992042009574e-07	0.94922563342766	2
ENSG00000168958.19	MFF	2	227325286	2_134	0	0.0176350874205941	5.85213574140006	3.24788752924506e-07	0.46541428215989	1
ENSG00000173744.17	AGFG1	2	227472263	2_134	0	0.0462436110956686	14.9063216341927	2.16935786966823e-06	-1.79948361885544	1
ENSG00000135917.13	SLC19A3	2	227700940	2_134	0	0.0156667545158304	4.7466326652141	2.34031133338152e-07	0.306468447298542	2
ENSG00000163053.10	SLC16A14	2	230088544	2_135	0	0.0177340356638647	12.6984982795905	7.08710579151742e-07	1.25088102647827	1
ENSG00000185404.16	SP140L	2	230411519	2_135	0	0.00890686758046244	6.91184302729469	1.9374380993176e-07	0.883162147597188	1
ENSG00000135932.10	CAB39	2	230712812	2_135	0	0.00724017584374526	5.12667001547485	1.16813611803137e-07	0.418419082350836	1
ENSG00000135916.15	ITM2C	2	230874849	2_135	0	0.00723629363866452	5.14353780466554	1.17135110482108e-07	0.421249247670534	1
ENSG00000173692.12	PSMD1	2	231056872	2_136	0	0.0161452411144168	5.14838996214492	2.6159229243337e-07	0.387173588047332	1
ENSG00000135914.5	HTR2B	2	231125386	2_136	0	0.0361525758483897	12.7040785151741	1.44541111080814e-06	-1.48554020944282	1
ENSG00000135931.17	ARMC9	2	231198864	2_136	0	0.015407631393267	4.71171634407825	2.28467269205704e-07	-0.10886466168019	1
ENSG00000115053.15	NCL	2	231462651	2_136	0	0.0415398007989878	14.013569659029	1.83198603988873e-06	1.63913002870773	1
ENSG00000171596.6	NMUR1	2	231530546	2_136	0	0.0164451112603937	5.32027322270564	2.75346604867563e-07	0.395228801492887	2
ENSG00000144535.19	DIS3L2	2	231961176	2_136	0	0.0411138388769546	13.9162876800024	1.80061308257635e-06	1.63791499701457	1
ENSG00000221944.6	TIGD1	2	232550122	2_136	0	0.0156610822934322	4.86406192186222	2.39734115191734e-07	-0.307568608776454	2
ENSG00000135930.13	EIF4E2	2	232557527	2_136	0	0.0196007450264503	6.96092706887055	4.29386747687355e-07	-0.762970407130811	1
ENSG00000115468.11	EFHD1	2	232655544	2_136	0	0.0256542666382403	9.48115256328748	7.65472711268505e-07	-1.17728542803751	1
ENSG00000244122.2	UGT1A7	2	233681597	2_137	0	0.0145269734744452	5.73270242228388	2.62085814892671e-07	0.843648975718636	1
ENSG00000167165.18	UGT1A6	2	233691295	2_137	0	0.0271358206266515	11.6782502248234	9.97308935006201e-07	-1.64873379764817	1
ENSG00000241635.7	UGT1A1	2	233759924	2_137	0	0.0167020918691376	6.82314361154018	3.58644647860494e-07	-0.458100735376068	2
ENSG00000244474.5	UGT1A4	2	233716651	2_137	0	0.0129983981385788	4.66447059766515	1.90810016346439e-07	-0.207656136701662	1
ENSG00000243135.6	UGT1A3	2	233729266	2_137	0	0.0224777536262427	9.91574419276244	7.01434616041847e-07	-1.48841556631018	1
ENSG00000204120.14	GIGYF2	2	232697500	2_137	0	0.0210815753978875	9.10518546706279	6.0408886728612e-07	1.22214888913632	1
ENSG00000182600.9	C2orf82	2	232856815	2_137	0	0.0165373988407376	6.908391423414	3.5954488162833e-07	-0.73621000218544	1
ENSG00000066248.14	NGEF	2	233013260	2_137	0	0.0845849198715903	22.1310105976398	5.89119179641697e-06	2.16291154457594	1
ENSG00000168918.13	INPP5D	2	233152984	2_137	0	0.020775529914549	9.00308506979612	5.88643614842862e-07	-1.07569262216961	1
ENSG00000085982.13	USP40	2	233566588	2_137	0	0.0137790215335916	5.23211012088185	2.26884187206939e-07	0.426051572148998	2
ENSG00000123485.11	HJURP	2	233854491	2_137	0	0.0204249582945484	9.0374736115596	5.80921157890023e-07	1.17024376070006	1
ENSG00000130147.15	SH3BP4	2	234964811	2_138	0	0.0406822711668821	10.6027737436352	1.35748068178423e-06	1.29881922633502	1
ENSG00000157985.18	AGAP1	2	235492128	2_139	0	0.0137525058815956	5.00681230947502	2.16696613525244e-07	0.650353589085824	1
ENSG00000198612.10	COPS8	2	237085776	2_140	0	0.0248151312370333	7.54530928351212	5.89254077350274e-07	-0.87219614403775	1
ENSG00000124839.12	RAB17	2	237602437	2_140	0	0.032923611456008	10.199553409358	1.05681166397435e-06	-1.14657604242564	1
ENSG00000124831.18	LRRFIP1	2	237627240	2_140	0	0.0183486777627355	4.7196579260975	2.72536246392818e-07	0.154595277826598	1
ENSG00000177483.11	RBM44	2	237798821	2_140	0	0.0193252962068595	5.20451260219324	3.16530232978082e-07	0.455425235254857	2
ENSG00000132329.10	RAMP1	2	237858483	2_141	0	0.0219644483927509	5.08609541998135	3.51571594292399e-07	-0.341192352796784	1
ENSG00000184182.18	UBE2F	2	237966682	2_141	0	0.0210237487657846	4.6763880129821	3.09406669046691e-07	-0.0520172543820959	2
ENSG00000132330.16	SCLY	2	238061323	2_141	0	0.027050278735918	7.03784826884556	5.99129381135628e-07	1.00049506689764	2
ENSG00000144488.14	ESPNL	2	238099901	2_141	0	0.202361169931193	26.4285155721284	1.68309614693148e-05	-2.82219520843613	2
ENSG00000168427.8	KLHL30	2	238139594	2_141	0	0.0729854599756986	16.4252778237827	3.77275016899055e-06	-1.85515881182694	1
ENSG00000132323.8	ILKAP	2	238203982	2_141	0	0.0209409757881254	4.63947153797382	3.05755588116614e-07	-0.0866924739832213	1
ENSG00000132326.11	PER2	2	238289924	2_141	0	0.021115382136037	4.71708821619942	3.13459847096961e-07	-0.192957979545362	1
ENSG00000204104.11	TRAF3IP1	2	238320731	2_141	0	0.0209408718008728	4.63942506798805	3.05751007315387e-07	-0.0202280080083125	2
ENSG00000065802.11	ASB1	2	238426593	2_141	0	0.0209718212158256	4.65324509169108	3.07115013930158e-07	0.00377158106122864	1
ENSG00000130414.11	NDUFA10	2	240025784	2_142	0	0.0131930176285198	4.72480633963787	1.96172049227341e-07	0.187260206445101	1
ENSG00000063660.8	GPC1	2	240436110	2_142	0	0.0133333562534413	4.82351306341	2.0240065606593e-07	0.186736895005454	1
ENSG00000188542.9	DUSP28	2	240560414	2_142	0	0.0131105570467961	4.66631956240825	1.92532741748441e-07	0.0907857739347535	1
ENSG00000144504.15	ANKMY1	2	240568196	2_142	0	0.0143026092332853	5.47827188298754	2.46585666950109e-07	-0.517141605479455	1
ENSG00000142330.19	CAPN10	2	240586423	2_142	0	0.0167804867643719	6.97009989125903	3.68088738368745e-07	-0.762446699014525	1
ENSG00000178623.11	GPR35	2	240599114	2_142	0	0.0228349882953743	9.85151615817493	7.07966716905579e-07	1.19237613371938	1
ENSG00000172478.17	C2orf54	2	240896529	2_143	0	0.0178777977785224	5.28984799871801	2.97622792475317e-07	-0.55751817835458	1
ENSG00000130294.15	KIF1A	2	240820795	2_143	0	0.0346596982705835	11.4961906975541	1.25397162848718e-06	-1.42462849690536	1
ENSG00000172482.4	AGXT	2	240874365	2_143	0	0.0256012767858329	8.6508744339678	6.96996515617412e-07	1.16268527437996	1
ENSG00000226321.5	CROCC2	2	240905519	2_143	0	0.0244837269842848	8.23249552090957	6.34334021706406e-07	-1.09221873430016	1
ENSG00000122085.16	MTERF4	2	241102313	2_143	0	0.018442821795714	5.58068471272818	3.23909608234393e-07	0.446332817276729	1
ENSG00000115687.13	PASK	2	241150035	2_143	0	0.0250864908286612	8.46045133160117	6.67947641057382e-07	1.12322744150388	1
ENSG00000115685.14	PPP1R7	2	241149230	2_143	0	0.0258392910650541	8.73764675758599	7.10532669275259e-07	-1.15877221440588	2
ENSG00000168385.17	SEPT2	2	241314902	2_144	0	0.0162511008714162	4.77960767433151	2.44446604736231e-07	0.241010636616509	1
ENSG00000115677.16	HDLBP	2	241317232	2_144	0	0.0222232225123064	7.7061207326587	5.38954146127419e-07	0.908028825148721	2
ENSG00000006607.13	FARP2	2	241357676	2_144	0	0.0163404294412728	4.83081236971825	2.48423461770454e-07	-0.156094656892478	1
ENSG00000115694.14	STK25	2	241509931	2_144	0	0.0195118841841234	6.48864300996262	3.98439204298018e-07	0.928552376991262	1
ENSG00000168397.16	ATG4B	2	241636141	2_144	0	0.0307881945467076	10.7634446643102	1.04290434838745e-06	-1.1734772028818	1
ENSG00000168393.12	DTYMK	2	241686546	2_144	0	0.0164347830006909	4.88459202585197	2.52639494677588e-07	-0.116733994228095	1
ENSG00000180902.17	D2HGDH	2	241734689	2_144	0	0.0443385187663019	14.1994200288249	1.9813479969368e-06	1.70818975918322	2
ENSG00000154252.11	GAL3ST2	2	241756485	2_144	0	0.0280728578680231	9.89641472242401	8.74326189145127e-07	-1.36720924756994	3
ENSG00000204099.11	NEU4	2	241809365	2_144	0	0.0194871725845607	6.47680543086654	3.97208611781178e-07	0.766763814811745	1
ENSG00000188389.10	PDCD1	2	241858748	2_144	0	0.0175359210964224	5.49047610029161	3.03003441896897e-07	-0.432441847775962	1
ENSG00000188011.5	RTP5	2	241869143	2_144	0	0.0167525428037778	5.06345901682492	2.66954354357566e-07	-0.291042990997088	2
ENSG00000134121.9	CHL1	3	64672	3_1	0	0.0375999786577114	10.5509054310252	1.24849354855038e-06	1.43263939873789	3
ENSG00000072756.16	TRNT1	3	3129338	3_4	0	0.0120551821076019	9.95542897494097	3.77696297299829e-07	-1.16742009316693	2
ENSG00000170364.12	SETMAR	3	4303252	3_4	0	0.00753443731783432	5.57739115728198	1.32248544696792e-07	-0.52772058285534	2
ENSG00000144455.13	SUMF1	3	4368850	3_4	0	0.0076775608509182	5.75253176573805	1.38992468004475e-07	-0.589218270646161	2
ENSG00000150995.18	ITPR1	3	4492945	3_4	0	0.0396962094901	21.1178346106672	2.63819806102309e-06	-2.25957890894199	1
ENSG00000134107.4	BHLHE40	3	4978463	3_4	0	0.00952452408516213	7.75964409242848	2.32591618203456e-07	-0.887454896907121	1
ENSG00000134109.10	EDEM1	3	5187958	3_4	0	0.00835718239198158	6.54209162259241	1.72062201939423e-07	0.675667178633168	1
ENSG00000071282.11	LMCD1	3	8501609	3_6	0	0	4.6510627351215	0	-0.192161572577678	1
ENSG00000180914.10	OXTR	3	8769708	3_7	0	0.0332694429667386	10.0220211813113	1.04932451551541e-06	1.16087215793462	1
ENSG00000070950.9	RAD18	3	8963418	3_7	0	0.0189673211345225	4.75384962408296	2.83766034244134e-07	0.0499276469124418	2
ENSG00000134077.15	THUMPD3	3	9363240	3_7	0	0.0560463053492599	14.9489489919152	2.63673583920703e-06	-1.64419211450046	1
ENSG00000168137.15	SETD5	3	9397385	3_7	0	0.0221665651719678	6.21218512566701	4.3336293626021e-07	-0.601564247476376	1
ENSG00000163719.19	MTMR14	3	9649842	3_8	0	0.0362203489613601	10.414094385606	1.1870885425933e-06	1.2196356558754	1
ENSG00000114026.21	OGG1	3	9749660	3_8	0	0.0242162554417622	6.63282455480849	5.05492216367489e-07	0.687129244005281	2
ENSG00000134072.10	CAMK1	3	9769618	3_8	0	0.027863542434663	7.94841756191434	6.9698908597475e-07	0.898985649242238	1
ENSG00000171148.13	TADA3	3	9794628	3_8	0	0.0195833805347958	4.64503872915984	2.86276682691646e-07	0.0598288855690763	1
ENSG00000241553.12	ARPC4	3	9792302	3_8	0	0.0228572722766673	6.0917898402076	4.38205967603431e-07	-0.650472116375525	1
ENSG00000214021.15	TTLL3	3	9808579	3_8	0	0.0204812776713943	5.06439291224531	3.26432515319201e-07	0.409474912610744	2
ENSG00000156990.14	RPUSD3	3	9843931	3_8	0	0.0228307903589977	6.08093293907237	4.36918198100055e-07	0.550899730769593	1
ENSG00000187288.10	CIDEC	3	9879932	3_8	0	0.0671658506737219	16.2639893874619	3.43783141221594e-06	-1.75309048846769	1
ENSG00000171135.13	JAGN1	3	9890513	3_8	0	0.0203027439585589	4.98248233647714	3.18353390218652e-07	0.304499550686847	1
ENSG00000163701.18	IL17RE	3	9902449	3_8	0	0.0261130296953666	7.33972599352429	6.03178820171434e-07	-0.886716093712394	1
ENSG00000163702.18	IL17RC	3	9917083	3_8	0	0.0198817590962626	4.78647224770114	2.99487931386358e-07	0.186329802345872	1
ENSG00000163704.11	PRRT3	3	9953720	3_8	0	0.0203200426867763	4.99044925832445	3.19134116188447e-07	-0.256988468336018	1
ENSG00000125037.12	EMC3	3	10010880	3_8	0	0.0197294741156193	4.71455345783618	2.92728527140752e-07	0.190972315140222	2
ENSG00000144554.10	FANCD2	3	10026888	3_8	0	0.019634377480465	4.66936260208128	2.88525173317819e-07	-0.156825412274232	1
ENSG00000134086.7	VHL	3	10140878	3_8	0	0.0245853597901173	6.77458272376984	5.24165089005313e-07	0.807543983322765	1
ENSG00000134070.4	IRAK2	3	10164461	3_8	0	0.0200100802750134	4.84665154672167	3.05210592203146e-07	-0.317186651894868	1
ENSG00000157017.15	GHRL	3	10292337	3_8	0	0.0462321253461152	12.7170259886582	1.85028399182213e-06	-1.64337413476455	3
ENSG00000157087.17	ATP2B2	3	10707748	3_8	0	0.0342227777698538	9.88008267143881	1.0641057976058e-06	1.24030215641011	1
ENSG00000197548.12	ATG7	3	11272457	3_9	0	0.019296067048664	32.6960350028106	1.98551358484771e-06	-5.64057444296091	1
ENSG00000144559.10	TAMM41	3	11808893	3_9	0	0.0132352709971878	7.38254561623084	3.07502004317541e-07	-0.789488304961223	3
ENSG00000157150.4	TIMP4	3	12159406	3_9	0	0.0125092190926788	6.8580050915435	2.6998334632711e-07	0.718555254407061	1
ENSG00000132170.19	PPARG	3	12287696	3_9	0	0.0175554778202546	9.92565595875246	5.48379038612753e-07	1.15140485861686	1
ENSG00000154743.17	TSEN2	3	12484903	3_9	0	0.00970582879079851	4.65372433934698	1.4214849121419e-07	-0.14401198334021	1
ENSG00000075975.15	MKRN2	3	12549082	3_9	0	0.00974111895289798	4.68473219900882	1.43615921791752e-07	0.357191817499831	2
ENSG00000225526.4	MKRN2OS	3	12560995	3_9	0	0.00979997687940026	4.77145558309821	1.47158350155931e-07	-0.00248207634305467	2
ENSG00000144712.11	CAND2	3	12800305	3_9	0	0.031659830788981	15.667258216911	1.5610275372605e-06	1.86580081555692	1
ENSG00000144713.12	RPL32	3	12840973	3_9	0	0.0234332187110693	12.559874125747	9.26245703821603e-07	1.31376464633897	2
ENSG00000144711.13	IQSEC1	3	13072626	3_10	0	0.0152142615904621	9.4216486176281	4.51114468053933e-07	-1.22264848936199	2
ENSG00000132182.11	NUP210	3	13419856	3_10	0	0.0571639962994406	21.8641577907196	3.93336554390843e-06	-2.66337758302891	1
ENSG00000163517.14	HDAC11	3	13480018	3_10	0	0.0113099345539136	6.65537169834089	2.36887083530669e-07	0.67001217557323	1
ENSG00000163520.13	FBLN2	3	13548704	3_10	0	0.028796296954395	15.392944035461	1.39497783646317e-06	1.78571903064291	1
ENSG00000154767.14	XPC	3	14178595	3_10	0	0.0195075703291351	11.7442480475212	7.21003495628151e-07	-1.63148091665097	1
ENSG00000170860.3	LSM3	3	14178595	3_10	0	0.0195075703291351	11.7442480475212	7.21003495628151e-07	-1.63148091665097	1
ENSG00000131389.16	SLC6A6	3	14405037	3_10	0	0.0500913019074697	20.6113238794526	3.2492055085327e-06	-2.02548958806598	1
ENSG00000144596.12	GRIP2	3	14534964	3_10	0	0.00998132509890437	5.49086206698975	1.72479589128278e-07	-0.578254610914433	1
ENSG00000154781.15	CCDC174	3	14652143	3_10	0	0.00923287271826423	4.7648227046129	1.38449874924585e-07	0.275931150246016	2
ENSG00000131368.7	MRPS25	3	15065408	3_11	0	0.0174358321140874	6.09153087431685	3.34255145937954e-07	0.319523378342828	1
ENSG00000131375.9	CAPN7	3	15206289	3_11	0	0.0150081328277439	5.2578965729206	2.48340572143645e-07	-0.827713013094717	1
ENSG00000206562.11	METTL6	3	15437148	3_11	0	0.0258532979083461	9.94593660675335	8.09227459204036e-07	1.18715660490351	1
ENSG00000144597.13	EAF1	3	15429031	3_11	0	0.0855165503055382	20.4780883178533	5.51123029071217e-06	-2.16713306026267	1
ENSG00000206561.12	COLQ	3	15521671	3_11	0	0.0159717351263897	5.41593204234107	2.72228931949868e-07	0.497639221135266	1
ENSG00000131373.14	HACL1	3	15600464	3_11	0	0.0146373147798583	4.66722165983666	2.14995224552333e-07	-0.0242476515656836	2
ENSG00000154813.9	DPH3	3	16265068	3_12	0	0.0185898823175087	6.18483818876476	3.61837818192597e-07	-0.178571705339171	1
ENSG00000154814.13	OXNAD1	3	16264511	3_12	0	0.0509460118477412	15.8369173032281	2.53915852062273e-06	-3.45995194522288	3
ENSG00000131378.13	RFTN1	3	16515846	3_12	0	0.0160243489287355	5.04511542761729	2.5442540455159e-07	-0.0275019673207837	1
ENSG00000182568.16	SATB1	3	18444681	3_13	0	0.0193940535224348	5.28594801638526	3.22626807991666e-07	0.493192610706686	2
ENSG00000183960.8	KCNH8	3	19148202	3_14	0	0.0165939625728248	5.63258604962496	2.94148687650483e-07	0.510028482882224	1
ENSG00000163576.17	EFHB	3	19946047	3_14	0	0.0169116442592157	5.80971598195854	3.0920727963759e-07	0.492445990319645	1
ENSG00000144566.10	RAB5A	3	19946616	3_14	0	0.0159141722349984	5.24192134099919	2.62532773979163e-07	-0.567114830616081	2
ENSG00000183977.13	PP2D1	3	20012243	3_14	0	0.0154611878951908	4.97226156677589	2.41938953869842e-07	0.335955670987469	2
ENSG00000114166.7	KAT2B	3	20039856	3_14	0	0.0164923082994832	5.57519312693887	2.89367887984528e-07	0.602467979261081	1
ENSG00000182247.9	UBE2E2	3	23202760	3_17	0	0.0378296972031367	15.0253297120879	1.78881673680136e-06	-2.58578836405663	2
ENSG00000197885.10	NKIRAS1	3	23946455	3_18	0	0.0698190040532063	21.0667345716453	4.62892182772058e-06	2.35639132344589	1
ENSG00000151090.17	THRB	3	24494993	3_18	0	0.0124327839137637	4.83539146999929	1.89194714417308e-07	-0.172618509170016	1
ENSG00000077092.18	RARB	3	25174821	3_18	0	0.0146830447319554	6.38741039921585	2.95154844983992e-07	0.722942285474445	1
ENSG00000151093.7	OXSM	3	25782726	3_19	0	0.0278694776006847	8.4358999106759	7.39893513857261e-07	-1.07521345027949	1
ENSG00000163491.16	NEK10	3	27370689	3_20	0	0.0174848549366633	29.581305727177	1.6277524105968e-06	-5.0851107591287	2
ENSG00000033867.16	SLC4A7	3	27476676	3_20	0	0.0152248935350086	19.1200820430476	9.1612131864911e-07	-0.911075615551836	2
ENSG00000163508.12	EOMES	3	27723132	3_20	0	0.0293354919624427	13.9205625412476	1.28516572739116e-06	-1.62338727599637	1
ENSG00000187118.12	CMC1	3	28241610	3_21	0	0.0588516731633837	12.0529048327126	2.23233575622705e-06	1.42148082687196	1
ENSG00000163512.13	AZI2	3	28348860	3_21	0	0.0378693568605237	7.88106972358491	9.39251879772106e-07	1.16982069861652	2
ENSG00000144642.21	RBMS3	3	28575079	3_21	0	0.0441027849754018	9.31889856985938	1.29342000363202e-06	-1.19076212955637	1
ENSG00000163527.9	STT3B	3	31533564	3_23	0	0.0323375314400164	10.5321222025497	1.0718443602757e-06	-1.22253751874024	1
ENSG00000144645.13	OSBPL10	3	32075520	3_23	0	0.0202756452986322	6.15498090557575	3.92744732281287e-07	0.540983822850656	2
ENSG00000152642.10	GPD1L	3	32105704	3_23	0	0.0172559840924931	4.64729038727289	2.52376269050829e-07	0.033940090449097	1
ENSG00000170293.8	CMTM8	3	32238447	3_23	0	0.025629464008896	8.34944503226528	6.73451163317216e-07	-0.974413035948207	1
ENSG00000153551.13	CMTM7	3	32392093	3_24	0	0.0207494136134032	4.7676224420917	3.11326906989382e-07	0.223270074376764	1
ENSG00000091317.7	CMTM6	3	32491754	3_24	0	0.0625468971378789	15.1663312781141	2.98535018413993e-06	1.80114409598964	1
ENSG00000182973.18	CNOT10	3	32684690	3_24	0	0.0204670759926811	4.63943422217057	2.98833855083525e-07	-0.0191404858044061	1
ENSG00000188167.8	TMPPE	3	33097052	3_24	0	0.020576301305586	4.68923275554268	3.03653348408107e-07	0.276612560402364	2
ENSG00000170266.15	GLB1	3	33097411	3_24	0	0.0220301587703702	5.32820714069353	3.69409194757261e-07	0.433900383016988	1
ENSG00000170275.14	CRTAP	3	33113893	3_24	0	0.118285129990142	21.3017515947546	7.92965771132153e-06	-2.29135204344681	2
ENSG00000173705.8	SUSD5	3	33218911	3_25	0	0.104376601280143	23.6641520019639	7.77325779735797e-06	2.45793010853846	1
ENSG00000153558.13	FBXL2	3	33277306	3_25	0	0.0751618904709872	20.5000857685344	4.84911346884831e-06	2.58679432140414	1
ENSG00000153560.11	UBP1	3	33437380	3_25	0	0.0533427602946529	17.2330425638888	2.89298658280642e-06	2.38432612516715	1
ENSG00000172995.16	ARPP21	3	35639025	3_26	0	0.0274730557272758	5.52772949693354	4.77928273175354e-07	-0.626604220749795	1
ENSG00000144681.10	STAC	3	36274175	3_26	0	0.0249934985735953	4.64065288861484	3.65018697961775e-07	0.332235813648579	1
ENSG00000178567.7	EPM2AIP1	3	36993455	3_27	0	0.0144549384615419	6.50573681912272	2.95952294439744e-07	0.999295064021578	2
ENSG00000076242.14	MLH1	3	36988813	3_27	0	0.0132961694810534	6.47891604619518	2.71105212849335e-07	-1.33080664067738	2
ENSG00000144674.16	GOLGA4	3	37243088	3_27	0	0.0187691156686511	8.44980022586103	4.99113395318957e-07	0.834185024642846	2
ENSG00000198590.11	C3orf35	3	37386585	3_27	0	0.0149820348697141	6.46848193065994	3.04987574788241e-07	0.469808520629286	1
ENSG00000187091.13	PLCD1	3	38029646	3_27	0	0.0185657073713601	9.36781576251722	5.47342051258865e-07	1.27641101886439	1
ENSG00000093217.9	XYLB	3	38346523	3_28	0	0.0197499794277145	8.19264014272799	5.09213021008534e-07	-0.967779780221264	1
ENSG00000114739.13	ACVR2B	3	38454702	3_28	0	0.156580673878435	27.9506829262749	1.37733490938229e-05	-3.04066553114156	1
ENSG00000157036.12	EXOG	3	38495589	3_28	0	0.0216125450090072	9.03589809394414	6.14591017743821e-07	1.30095785512573	2
ENSG00000114742.13	WDR48	3	39051835	3_28	0	0.0156832058876396	6.0379989525808	2.98014126408092e-07	-0.604031172803671	1
ENSG00000114745.13	GORASP1	3	39105193	3_28	0	0.0554854001223577	17.9140934897197	3.12811371408832e-06	1.87578909396941	1
ENSG00000168026.18	TTC21A	3	39107786	3_28	0	0.023204973115743	9.70156951842826	7.08487256983829e-07	-1.18726543081367	3
ENSG00000168334.8	XIRP1	3	39192679	3_28	0	0.0601754049695272	18.6852658432044	3.538565805869e-06	1.97024090433597	1
ENSG00000144659.10	SLC25A38	3	39383433	3_28	0	0.0528310686585103	17.4489295239073	2.90112978497534e-06	2.13966697093813	1
ENSG00000168028.13	RPSA	3	39387163	3_28	0	0.0202777154672165	8.43930184679615	5.38560526669333e-07	-0.988761753730769	2
ENSG00000114784.3	EIF1B	3	40309786	3_29	0	0.0175500807126581	5.62500157215419	3.1067817116428e-07	0.523938616536788	1
ENSG00000188846.13	RPL14	3	40457413	3_29	0	0.0185149219410632	6.12522136512209	3.5690501283058e-07	0.59945290978806	1
ENSG00000177873.12	ZNF619	3	40467766	3_29	0	0.0197240720680909	6.71678111641927	4.16933460494111e-07	0.785844905216823	2
ENSG00000172888.11	ZNF621	3	40524103	3_29	0	0.0170221908662335	5.3396341559327	2.86046034851319e-07	0.490309840724407	1
ENSG00000114857.17	NKTR	3	42600359	3_31	0	0.019166976254467	7.7920325949758	4.70016754224759e-07	-0.949559785028886	2
ENSG00000114853.13	ZBTB47	3	42653821	3_31	0	0.0525294450375383	17.27423955491	2.85568778761216e-06	-1.93327428726532	1
ENSG00000244607.5	CCDC13	3	42749631	3_31	0	0.0142687227672494	5.03526637773793	2.26108310212286e-07	0.378712847979504	2
ENSG00000181061.13	HIGD1A	3	42800848	3_31	0	0.0303366562443781	12.0948615385541	1.15472238529953e-06	-1.42853384412657	2
ENSG00000144648.15	ACKR2	3	42804792	3_31	0	0.0195997417604172	8.0008467504029	4.93509224659863e-07	0.893213294298235	1
ENSG00000180432.5	CYP8B1	3	42876805	3_31	0	0.0621445285753964	18.8713059271895	3.69074318638719e-06	2.12845514068191	1
ENSG00000182983.14	ZNF662	3	42883150	3_31	0	0.0254046235110206	10.429839277626	8.3387192648572e-07	-1.39253869638801	2
ENSG00000240747.7	KRBOX1	3	42809057	3_31	0	0.0139631982160301	4.83328220277559	2.12390961030754e-07	-0.392884772009916	2
ENSG00000144647.5	POMGNT2	3	43105023	3_31	0	0.0137113457026101	4.66345085767907	2.01231729189157e-07	-0.0347645346189307	2
ENSG00000011198.7	ABHD5	3	43689274	3_31	0	0.033919542631525	13.1443416577999	1.40312964502437e-06	-1.61573071392624	1
ENSG00000160746.12	ANO10	3	43691692	3_31	0	0.0182779545362959	7.34801529115801	4.22675054991576e-07	0.879612922546675	1
ENSG00000179152.19	TCAIM	3	44338357	3_31	0	0.0147283199971887	5.33115491525017	2.47106112106818e-07	-0.724348408680708	2
ENSG00000225873.3	LINC00694	3	44439661	3_31	0	0.013676314161732	4.63958219147065	1.99690274960283e-07	-0.062528236212691	1
ENSG00000196345.12	ZKSCAN7	3	44568516	3_31	0	0.0154626255724631	5.78535945531744	2.8152862610599e-07	0.650951357857982	1
ENSG00000144792.9	ZNF660	3	44562235	3_31	0	0.0140953713445631	4.92119867849222	2.18301336359955e-07	-0.271762964782011	2
ENSG00000169981.10	ZNF35	3	44649020	3_31	0	0.015808612352439	5.99199436095832	2.98108335600466e-07	-0.858435662600608	1
ENSG00000196653.11	ZNF502	3	44712685	3_31	0	0.0138836788922919	4.77999022816472	2.08852915891325e-07	-0.0793861646606367	2
ENSG00000186446.11	ZNF501	3	44721338	3_31	0	0.0230898287953112	9.53458247612085	6.92837468634241e-07	0.974278664884732	1
ENSG00000163807.5	KIAA1143	3	44761638	3_31	0	0.111027837233135	24.4509725195792	8.54352296775397e-06	-2.63179462576728	1
ENSG00000163808.16	KIF15	3	44761638	3_31	0	0.111027837233135	24.4509725195792	8.54352296775397e-06	-2.63179462576728	1
ENSG00000169964.7	TMEM42	3	44861942	3_31	0	0.0586572275634549	18.3218397509949	3.38220234412552e-06	-2.27660541178285	2
ENSG00000075914.12	EXOSC7	3	44975034	3_31	0	0.0139438056860626	4.82031556516967	2.11526978688636e-07	0.250293042785056	2
ENSG00000163812.13	ZDHHC3	3	44976413	3_31	0	0.0142471016076876	5.02111567335842	2.25131218434041e-07	-0.253228556035317	1
ENSG00000163815.5	CLEC3B	3	45002501	3_31	0	0.0137502974168723	4.6899189527747	2.02948760555897e-07	-0.0579426979068274	1
ENSG00000173585.15	CCR9	3	45914568	3_32	0	0.0273350733327501	8.25842779272932	7.10438670567412e-07	1.06390118890573	1
ENSG00000249992.1	TMEM158	3	45226648	3_32	0	0.0188772021794855	4.79130168644043	2.84642744506272e-07	0.279892077279976	1
ENSG00000011376.9	LARS2	3	45465813	3_32	0	0.0384551706589679	11.4678839179749	1.38786430119828e-06	-1.69012464325239	1
ENSG00000211456.10	SACM1L	3	45689445	3_32	0	0.0193189319404163	5.00758484942836	3.04453101745269e-07	0.108981360643871	2
ENSG00000163817.15	SLC6A20	3	45796686	3_32	0	0.0185732528697034	4.63954038592929	2.71188897030615e-07	-0.0518547258681248	1
ENSG00000163818.16	LZTFL1	3	45916204	3_32	0	0.145789725533226	24.2641104342301	1.11326938465426e-05	-2.49623453946093	1
ENSG00000172215.5	CXCR6	3	45940684	3_32	0	0.027983809108449	8.47852817824002	7.46683012835321e-07	-1.09171657199106	2
ENSG00000163823.3	CCR1	3	46208231	3_32	0	0.0189334408193586	4.81911662309492	2.87148106349424e-07	0.187480974043503	1
ENSG00000121807.5	CCR2	3	46354094	3_32	0	0.0205860723915472	5.60184612806232	3.62922291831415e-07	0.632037749039103	1
ENSG00000160791.13	CCR5	3	46370170	3_32	0	0.0186323930719531	4.66926138332461	2.7379517944635e-07	-0.120270489226125	2
ENSG00000121797.9	CCRL2	3	46406481	3_32	0	0.0252752105935077	7.52366887398148	5.98457659779895e-07	1.01705865714309	1
ENSG00000012223.12	LTF	3	46485538	3_32	0	0.0306805864823485	9.34247422110457	9.02058159141066e-07	-0.977728311542234	1
ENSG00000241186.9	TDGF1	3	46572336	3_32	0	0.0192766481991636	4.98710113124741	3.02544087692703e-07	-0.303321857262366	1
ENSG00000261603.1	PRSS46	3	46716355	3_33	0	0.0557916433147332	20.19717929813	3.54624591150696e-06	-2.17005665015658	3
ENSG00000178038.16	ALS2CL	3	46669645	3_33	0	0.0807915209496562	21.9174774951215	5.57269567719282e-06	1.87485010020995	2
ENSG00000188086.13	PRSS45	3	46740510	3_33	0	0.0409746354720404	17.0340422277595	2.1965535316559e-06	-1.99117111422684	4
ENSG00000178055.11	PRSS42	3	46834226	3_33	0	0.149168990286315	28.8594911182961	1.3548031339631e-05	3.0286895926334	1
ENSG00000160801.13	PTH1R	3	46877889	3_33	0	0.0183333653028006	10.3258866392301	5.9576984658671e-07	1.38527488147829	2
ENSG00000160799.11	CCDC12	3	46982458	3_33	0	0.0105943140218476	5.2437940886226	1.74834624397414e-07	-0.829986677581483	1
ENSG00000181555.20	SETD2	3	47164415	3_33	0	0.0272669736117077	13.4648900099715	1.15544352104596e-06	1.77182424949273	1
ENSG00000114648.11	KLHL18	3	47260710	3_33	0	0.0104371640727718	4.80012717406794	1.57668242999042e-07	-0.113657247942089	1
ENSG00000114650.18	SCAP	3	47476755	3_33	0	0.0126220867954413	6.29850114961889	2.50194264090071e-07	-0.132268792460249	2
ENSG00000114646.9	CSPG5	3	47580720	3_33	0	0.105282895351622	27.311945551806	9.04939262882604e-06	3.327724334427	1
ENSG00000164045.11	CDC25A	3	48188134	3_35	0	0.00452867449703043	22.4826973785773	3.20426550862667e-07	4.76484843428241	1
ENSG00000164048.13	ZNF589	3	48234587	3_35	0	0.00705216340610482	23.0012477932441	5.10484708240542e-07	4.85800943871299	1
ENSG00000172113.8	NME6	3	48301392	3_35	0	0.00418289622162937	23.4313676536963	3.0844923817247e-07	-4.74842610793003	2
ENSG00000164049.14	FBXW12	3	48372047	3_35	0	0.0011451555949098	7.30249656850529	2.631751229641e-08	1.08517656975659	1
ENSG00000164051.13	CCDC51	3	48440024	3_35	0	0.00159624470205755	9.41461401639083	4.72945352240432e-08	0.689461196844622	1
ENSG00000232112.3	TMA7	3	48440024	3_35	0	0.00159624470205755	9.41461401639083	4.72945352240432e-08	-0.689461196844622	1
ENSG00000164053.19	ATRIP	3	48446788	3_35	0	0.000842636164715915	4.84602055197383	1.28509229531327e-08	0.4683309102052	1
ENSG00000213689.11	TREX1	3	48465783	3_35	0	0.00166239695723791	9.6248164758404	5.03542539933734e-08	-0.488427240036452	2
ENSG00000114268.11	PFKFB4	3	48562408	3_35	0	0.00083725072277141	5.39645630479758	1.42191347444756e-08	0.772752784706326	1
ENSG00000114270.17	COL7A1	3	48595323	3_35	0	0.00245426719247055	14.1892493248859	1.09594872460622e-07	1.755011479617	1
ENSG00000225697.12	SLC26A6	3	48634901	3_35	0	0.00124199718937468	9.55227566555587	3.73367432943489e-08	-1.74383232087883	1
ENSG00000068745.14	IP6K2	3	48740313	3_35	0	0.000826033068989762	5.04160353904921	1.31061489202039e-08	-0.714006120114338	1
ENSG00000114302.15	PRKAR2A	3	48847779	3_35	0	0.0013809312937445	10.2896347148823	4.47178590323984e-08	1.74265028469255	1
ENSG00000177479.19	ARIH2	3	48919714	3_35	0	0.00276437757699954	18.552914951868	1.61405559272026e-07	3.69922947788487	1
ENSG00000178467.17	P4HTM	3	48971953	3_35	0	0.00116388557584157	10.5603581942051	3.86810192096894e-08	2.27311491131058	2
ENSG00000178252.17	WDR6	3	49007280	3_35	0	0.00300197466876573	18.9037892097401	1.78593176958675e-07	-3.35948810910949	2
ENSG00000178057.14	NDUFAF3	3	49017259	3_35	0	0.000985327114741752	8.59006427422142	2.66370313096445e-08	2.6006310058965	1
ENSG00000178149.16	DALRD3	3	49023895	3_35	0	0.0010277793435487	9.16749022957183	2.96523634325247e-08	2.70033388407063	1
ENSG00000198218.10	QRICH1	3	49088219	3_35	0	0.00101285187146016	8.97841460566244	2.86190072700593e-08	-2.6716767418339	1
ENSG00000185909.14	KLHDC8B	3	49171432	3_35	0	0.172017838937318	48.0070618490384	2.59888814397356e-05	-4.79881167500104	2
ENSG00000188315.7	C3orf62	3	49277527	3_35	0	0.00333159301199371	18.5628081456067	1.94627673926633e-07	2.66955340721514	2
ENSG00000114316.12	USP4	3	49340655	3_35	0	0.0010928595640658	13.4480329233888	4.62521680236825e-08	-2.38323314865185	1
ENSG00000233276.3	GPX1	3	49358927	3_35	2	0.0497105343034885	40.7808218419574	6.37989275697261e-06	-4.05365043005625	1
ENSG00000067560.10	RHOA	3	49413016	3_35	2	0.0456505604936999	40.6419964663439	5.83888768755569e-06	-4.03856303832585	1
ENSG00000145022.4	TCTA	3	49412205	3_35	0	0.00117138134946226	13.5309285817698	4.9880968867712e-08	2.38086622106527	2
ENSG00000145020.15	AMT	3	49422974	3_35	0	0.00112553233047097	13.7760111329133	4.87966978071777e-08	2.41899192326184	1
ENSG00000145029.13	NICN1	3	49429773	3_35	0	0.000990508410956825	15.2683399254015	4.75947403257177e-08	-1.61754298288704	1
ENSG00000164061.4	BSN	3	49573524	3_35	0	0.00298351489899762	19.6421546098264	1.84427767791536e-07	2.55056543299368	2
ENSG00000164062.12	APEH	3	49674864	3_35	2	0.0839148007964874	41.7754789445904	1.10323740812489e-05	4.08999737735482	1
ENSG00000173531.15	MST1	3	49688745	3_35	0	0.00119253139089015	12.5264214095048	4.70116843418271e-08	-2.45839533179136	2
ENSG00000185614.4	FAM212A	3	49803410	3_35	0	0.295927313460246	26.1384395615574	2.43429766344238e-05	3.17266697766731	1
ENSG00000183763.8	TRAIP	3	49856597	3_35	0	0.00105175079549391	20.0384096143545	6.63261933833411e-08	-2.51868868838544	1
ENSG00000164078.12	MST1R	3	49903379	3_35	0	0.00125320339284385	22.9490874312632	9.05098731456699e-08	-2.72685609702674	2
ENSG00000004534.14	RBM6	3	49940636	3_35	0	0.000937813680171207	17.0492822714577	5.03189579085502e-08	2.0340209490806	1
ENSG00000001617.11	SEMA3F	3	50176092	3_35	0	0.00104563879466713	6.40868494786343	2.10891746580225e-08	0.0904158361006561	1
ENSG00000188338.14	SLC38A3	3	50204954	3_35	0	0.00133644361091667	10.256492674325	4.31378491065896e-08	-0.278048573643963	1
ENSG00000012171.19	SEMA3B	3	50267465	3_35	0	0.00268472493478278	15.4184217512139	1.30271283226902e-07	-1.32278666432295	1
ENSG00000243477.5	NAT6	3	50298716	3_35	0	0.000960442495433034	7.12448297377062	2.15344455333321e-08	-0.353012967981127	2
ENSG00000186792.16	HYAL3	3	50295266	3_35	0	0.00375804882356134	21.902747740586	2.59041885796151e-07	2.36645137704047	1
ENSG00000068001.13	HYAL2	3	50323853	3_35	0	0.00115145459427002	6.26611406860892	2.27067034011208e-08	-0.653701933200246	1
ENSG00000007402.11	CACNA2D2	3	50504338	3_35	0	0.000876518687603967	6.15812744104242	1.69870836644715e-08	0.945194490860004	1
ENSG00000114735.9	HEMK1	3	50569633	3_35	0	0.000819410186215785	5.2610671603774	1.35670110260724e-08	0.393508777697233	1
ENSG00000114738.10	MAPKAPK3	3	50611291	3_35	0	0.00100570609282569	6.42660258023853	2.03404941278951e-08	0.716423186538032	2
ENSG00000114737.15	CISH	3	50611939	3_35	0	0.00101831168915156	6.94895456182219	2.22694337685335e-08	0.975427845648219	1
ENSG00000145050.15	MANF	3	51384757	3_35	0	0.000855645118974846	5.25912957062725	1.41617369007581e-08	-0.17661904471467	1
ENSG00000259956.1	RBM15B	3	51391456	3_35	0	0.000818456385666022	4.67669079882777	1.2046008698824e-08	-0.144437334880974	1
ENSG00000164081.12	TEX264	3	51661849	3_35	0	0.00364232958528132	17.5737039818257	2.0144269446169e-07	-1.70160176504374	1
ENSG00000164082.14	GRM2	3	51707122	3_35	0	0.000995398089002286	7.78509106907096	2.43876230444369e-08	-1.42740464817948	1
ENSG00000114767.6	RRP9	3	51941929	3_36	0	0.019929705005401	28.8935286393125	1.81221794956666e-06	-2.48356163548443	1
ENSG00000041880.14	PARP3	3	51941930	3_36	0	0.0193267387860985	28.6064943156733	1.73993165538445e-06	2.46902259929705	1
ENSG00000243989.8	ACY1	3	51982820	3_36	0	0.00183242165764552	5.33407849899185	3.07605284752795e-08	0.917599629568622	1
ENSG00000164087.7	POC1A	3	52154292	3_36	0	0.00712037653722397	17.8793746156205	4.00649179910566e-07	1.82294811002752	1
ENSG00000247596.8	TWF2	3	52239094	3_36	0	0.00181873897410412	16.6411215241776	9.52493321526236e-08	-1.47342607627384	2
ENSG00000164088.17	PPM1M	3	52244928	3_36	0	0.0143089425580665	46.2497727297463	2.08269712203016e-06	0.41165024871617	3
ENSG00000168237.17	GLYCTK	3	52291743	3_36	0	0.00726160035739687	59.7527799383154	1.36552429916076e-06	3.36625151055187	1
ENSG00000164091.11	WDR82	3	52287960	3_36	0	0.00346687583484429	10.9306440426214	1.19259507954735e-07	-0.916999626511763	1
ENSG00000114841.17	DNAH1	3	52315396	3_36	0	0.0121340187825407	46.99265653574	1.7945007050931e-06	-0.359161982740332	2
ENSG00000010318.20	PHF7	3	52414035	3_36	0	0.00179461650994117	7.73721045389463	4.3698350363642e-08	-0.0237087601493805	1
ENSG00000010319.6	SEMA3G	3	52444898	3_36	0	0.0096175489203757	22.0557074270114	6.67566246696425e-07	2.00445821245379	1
ENSG00000114854.7	TNNC1	3	52454186	3_36	0	0.00193818597582218	7.25674712126543	4.42635671007277e-08	-0.155285922256355	2
ENSG00000010322.15	NISCH	3	52455611	3_36	0	0.00437034464938513	12.8704020371502	1.77017732832615e-07	-0.719281758775622	1
ENSG00000010327.10	STAB1	3	52495250	3_36	0	0.00180731985942495	8.47823152669575	4.8222449476639e-08	0.07095663598591	1
ENSG00000168268.10	NT5DC2	3	52535082	3_36	0	0.0023761749001654	61.0194387154547	4.56305376794137e-07	2.74698149155848	2
ENSG00000163938.16	GNL3	3	52681295	3_36	0	0.00179737662316792	9.93377649800068	5.61904418426875e-08	0.54602780179326	2
ENSG00000163939.18	PBRM1	3	52686064	3_36	0	0.00287341108503147	61.7070736164555	5.5800962176519e-07	3.23698385660826	1
ENSG00000016864.18	GLT8D1	3	52705620	3_36	0	0.00189132538395165	64.7640502003109	3.85486546546596e-07	-1.85456359261675	2
ENSG00000114904.12	NEK4	3	52775509	3_36	1	0.583214232558757	96.0135661334638	0.000176225880044807	4.17710372589171	1
ENSG00000055957.10	ITIH1	3	52777156	3_36	1	0.0267571034630215	89.0571406458457	7.49923250810926e-06	-3.89669861138145	1
ENSG00000162267.12	ITIH3	3	52799203	3_36	0	0.00184102638507144	70.2840119865822	4.0721665349917e-07	-2.15184358566711	1
ENSG00000055955.15	ITIH4	3	52830568	3_36	0	0.00275562483253522	30.3833791962211	2.63490606599573e-07	3.13009651198076	3
ENSG00000272573.5	MUSTN1	3	52834429	3_36	0	0.00361901919069374	33.0319179402808	3.76212872005693e-07	1.85510599080827	2
ENSG00000213533.11	TMEM110	3	52897955	3_36	0	0.00355133174461586	20.5196756561553	2.29335194983936e-07	2.38057575718253	2
ENSG00000163935.13	SFMBT1	3	53046971	3_36	0	0.00182600446041248	6.82168562099891	3.92014840772286e-08	1.36903317523866	1
ENSG00000163932.13	PRKCD	3	53155654	3_36	0	0.0218376256637587	25.6756243434107	1.76455582965027e-06	1.9997717250321	1
ENSG00000163931.15	TKT	3	53255618	3_36	0	0.0126428534708064	22.5014379484565	8.95291272068261e-07	2.5197461589433	1
ENSG00000272886.5	DCP1A	3	53347519	3_36	0	0.00221247464028218	9.44591465484594	6.5770522568139e-08	1.59346817016015	2
ENSG00000016391.10	CHDH	3	53846340	3_36	0	0.00218265568932186	6.50080166520973	4.46540774930388e-08	-0.703844992629499	1
ENSG00000056736.9	IL17RB	3	53839787	3_36	0	0.0101000134476691	21.2966047577898	6.76926158107752e-07	2.0796992046237	2
ENSG00000113812.13	ACTR8	3	53881333	3_36	0	0.0303099774735457	29.9657514586756	2.85837865672919e-06	2.85888936159811	3
ENSG00000114251.14	WNT5A	3	55489156	3_38	0	0.0181491682692967	5.42615610673937	3.0992598122033e-07	-0.384208190592478	1
ENSG00000180376.16	CCDC66	3	56557027	3_39	0	0.0148411739493187	5.2093604820519	2.43310942045856e-07	-0.702098293985647	4
ENSG00000163946.13	FAM208A	3	56682894	3_39	0	0.0176315574173215	6.81835636926448	3.78337461735954e-07	1.20563949509324	1
ENSG00000163947.11	ARHGEF3	3	57078950	3_39	0	0.0150507812192993	5.34033272375296	2.52950960376488e-07	-0.637715097149259	2
ENSG00000144730.17	IL17RD	3	57170597	3_39	0	0.0161574997999473	6.0029051990177	3.05242230002553e-07	0.835737611363098	1
ENSG00000157500.10	APPL1	3	57226802	3_39	0	0.037410285559303	13.8732005893781	1.63334024330182e-06	2.04741599183879	1
ENSG00000239388.8	ASB14	3	57292855	3_39	0	0.293176743761859	34.0732328625339	3.1437777211545e-05	3.88611602643884	1
ENSG00000174840.8	PDE12	3	57554759	3_39	0	0.0235293498557222	9.51831096354141	7.04820926555518e-07	-1.67721721317782	1
ENSG00000168374.10	ARF4	3	57598389	3_39	0	0.0373439814253332	13.8569425624378	1.62853467041669e-06	-2.16125230031242	2
ENSG00000174839.12	DENND6A	3	57692733	3_39	0	0.0257412302913685	10.3603320125027	8.39289803523698e-07	1.43031193082059	1
ENSG00000163681.14	SLMAP	3	57755619	3_39	0	0.0388865134164802	14.238169394841	1.74245726316145e-06	-2.4450356874826	1
ENSG00000136068.14	FLNB	3	58024201	3_39	0	0.0151298709907209	5.38926395327252	2.56610045343114e-07	-0.668019045947187	1
ENSG00000163687.13	DNASE1L3	3	58215019	3_40	0	0.0113059383928369	6.98115417928799	2.4839498184736e-07	0.891533793022269	1
ENSG00000163686.14	ABHD6	3	58237077	3_40	0	0.0681747089710425	23.8708380768036	5.12153250244203e-06	-2.30469339871512	1
ENSG00000163684.11	RPP14	3	58306531	3_40	0	0.0142821577598107	9.16060894175127	4.11743871303034e-07	-1.10223012375957	2
ENSG00000168297.15	PXK	3	58332534	3_40	0	0.0100691440175833	5.90155327956035	1.87011304025549e-07	-0.519897654396739	2
ENSG00000168291.12	PDHB	3	58434691	3_40	0	0.00899402434013819	4.84981641058382	1.37274013362515e-07	-0.362722883789165	1
ENSG00000168306.12	ACOX2	3	58537904	3_40	0	0.0202115739824154	12.4049302764891	7.89048024666768e-07	1.41036295987039	1
ENSG00000168309.16	FAM107A	3	58627651	3_40	0	0.064419147022453	23.3303505522675	4.72982647680875e-06	2.29881054634262	1
ENSG00000198643.6	FAM3D	3	58666565	3_40	0	0.027560085959808	15.3102101741491	1.32791627630896e-06	1.61908620462992	1
ENSG00000144724.19	PTPRG	3	61515196	3_41	0	0.014221449651395	5.30747033743076	2.37542004758536e-07	0.422399512785074	2
ENSG00000114405.10	C3orf14	3	62315882	3_41	0	0.0162595535376785	6.55782992985096	3.355658365761e-07	-0.661963409120134	2
ENSG00000163634.11	THOC7	3	63856953	3_43	0	0.0361995337804518	14.0615190809553	1.60193242248881e-06	-1.87224958338009	2
ENSG00000163636.10	PSMD6	3	64024193	3_43	0	0.0412331202047536	15.2888591547388	1.98394785689839e-06	1.84478105235956	2
ENSG00000163637.12	PRICKLE2	3	64266748	3_43	0	0.0132720219628831	4.66448539930169	1.9482729616332e-07	0.0920023266326733	2
ENSG00000151276.23	MAGI1	3	65954153	3_44	0	0.018404152493752	4.80215742561012	2.78138552339018e-07	0.202594421812877	1
ENSG00000144741.17	SLC25A26	3	66134027	3_44	0	0.0181081866848629	4.6506132454923	2.65029465713951e-07	-0.126309532147674	1
ENSG00000144749.13	LRIG1	3	66501565	3_45	0	0	10.1454107163135	0	-0.970715848840832	1
ENSG00000172340.14	SUCLG2	3	67407957	3_45	0	0	14.1728476293061	0	1.47846531722351	1
ENSG00000163378.13	EOGT	3	69013777	3_46	0	0.0289978901960966	8.82978951885552	8.05797147864124e-07	1.00692296829169	1
ENSG00000144747.15	TMF1	3	69052218	3_46	0	0.0267656185369375	8.0780656619335	6.80445955121401e-07	-0.914977300780368	1
ENSG00000144744.16	UBA3	3	69079592	3_46	0	0.0597748989108946	15.6601501362339	2.94593896952615e-06	1.68427305269497	1
ENSG00000144746.6	ARL6IP5	3	69088388	3_46	0	0.0685304927698568	16.9628391082442	3.65840153975646e-06	2.01455285535799	1
ENSG00000187098.14	MITF	3	69739170	3_47	0	0.0205226036248526	4.81780421297222	3.11164882912485e-07	-0.135815685019402	1
ENSG00000163412.12	EIF4E3	3	71757284	3_48	0	0.0883675385004957	28.1516872424862	7.82899760901299e-06	2.59262012587477	2
ENSG00000170837.2	GPR27	3	71735170	3_48	0	0.0113033440234559	8.99417831859206	3.19946536450695e-07	1.16113461469218	1
ENSG00000163421.8	PROK2	3	71805436	3_48	0	0.0107098356059484	8.52859220879592	2.8745451042749e-07	-1.02508201014475	1
ENSG00000144736.13	SHQ1	3	72861735	3_49	0	0.0177020054255626	6.41246297476262	3.57236901409478e-07	-0.732320208058453	1
ENSG00000172986.12	GXYLT2	3	72887991	3_49	0	0.0173155985287571	6.20623350293281	3.38200770761364e-07	0.712468532529135	2
ENSG00000163605.14	PPP4R2	3	72996291	3_49	0	0.0341325601720457	12.5669888930731	1.34992322543303e-06	-1.84011693639598	1
ENSG00000255423.1	EBLN2	3	73061902	3_49	0	0.0655844552078363	18.7484389465231	3.8696795455135e-06	2.30131933838152	1
ENSG00000121440.14	PDZRN3	3	73491467	3_49	0	0.0642023718373419	18.5453644026259	3.74710115761373e-06	1.94674419714629	1
ENSG00000113805.8	CNTN3	3	74520712	3_50	0	0	49.4283823531856	0	-0.997015982767482	2
ENSG00000227124.8	ZNF717	3	75782933	3_51	0	0.0238925823710588	7.08909226136563	5.33043551900885e-07	-0.886293510751217	1
ENSG00000169855.19	ROBO1	3	79767741	3_53	0	0.0138265594204773	4.66792228186903	2.03117206393726e-07	0.361904654882412	1
ENSG00000114480.12	GBE1	3	81761728	3_54	0	0	70.3220715155873	0	-0.877098539912821	2
ENSG00000206538.8	VGLL3	3	86990820	3_57	0	0.0136313099549603	4.64783180704138	1.99387060368412e-07	0.268741252158473	2
ENSG00000083937.8	CHMP2B	3	87227121	3_57	0	0.0191564464984959	7.84850263079683	4.73162952284358e-07	0.985497597916871	3
ENSG00000175105.6	ZNF654	3	88059041	3_58	0	0.00954407621596243	4.78522751682054	1.43729350791039e-07	-0.151286402788595	1
ENSG00000163320.10	CGGBP1	3	88122078	3_58	0	0.0232852583259318	13.9261479151627	1.02051886581979e-06	2.20292653130293	1
ENSG00000044524.10	EPHA3	3	89107369	3_59	0	0.011105156944667	4.787438447309	1.67315770439709e-07	0.314023583843898	2
ENSG00000178750.2	STX19	3	94032097	3_59	0	0.0161079858233294	8.2568689022887	4.1856759387185e-07	-0.824683323815985	1
ENSG00000178700.7	DHFR2	3	94061265	3_59	0	0.0199086449381575	10.2367475755753	6.41375947442592e-07	1.09686448473086	2
ENSG00000178694.9	NSUN3	3	94062771	3_59	0	0.0118484067712357	5.39137049545269	2.01033348705483e-07	-0.595418951187702	1
ENSG00000080200.9	CRYBG3	3	97822174	3_61	0	0.0344377981402471	12.5957928918622	1.36511695533749e-06	1.56664149901782	1
ENSG00000080822.16	CLDND1	3	98523270	3_62	0	0.0220502618610857	5.11210436892686	3.54750026737783e-07	-0.150427797777367	2
ENSG00000144810.15	COL8A1	3	99637984	3_62	0	0.0318611169782934	8.56502414162812	8.5881290589047e-07	-1.6286694286012	2
ENSG00000144820.7	ADGRG7	3	100609097	3_63	0	0.0271916380051113	10.1466496850495	8.6829442021357e-07	1.2570515913682	1
ENSG00000184220.11	CMSS1	3	99772141	3_63	0	0.0226583014094536	8.43728883355169	6.01643515012341e-07	-1.06206933808459	1
ENSG00000036054.12	TBC1D23	3	100261437	3_63	0	0.0277489252401466	10.3371633757447	9.02727184264309e-07	1.74175189937158	1
ENSG00000114021.11	NIT2	3	100334239	3_63	0	0.0457709769428626	15.0497102324234	2.16784034204137e-06	2.19781998871789	1
ENSG00000154174.7	TOMM70	3	100401425	3_63	0	0.0163363042493682	5.37802329628009	2.76493843754041e-07	-0.387663290184045	1
ENSG00000206535.7	LNP1	3	100402006	3_63	0	0.0151010557784703	4.64383584494604	2.206953307294e-07	0.0850522562776543	1
ENSG00000114354.13	TFG	3	100709093	3_63	0	0.0219043249716081	8.1203399451517	5.59774432543833e-07	-0.682531755382804	2
ENSG00000154175.16	ABI3BP	3	100993920	3_64	0	0.0543610316679211	18.241816718025	3.12079148111108e-06	-1.97417665505192	2
ENSG00000081148.11	IMPG2	3	101320737	3_64	0	0.0212184092319792	9.38575357779371	6.26745093261265e-07	1.58725293020435	1
ENSG00000138468.15	SENP7	3	101513077	3_64	0	0.0714390796240006	20.8425439518437	4.68592734298386e-06	2.75927200397897	1
ENSG00000066422.4	ZBTB11	3	101677685	3_64	0	0.0150690108283031	6.18716945192946	2.93417308571005e-07	-0.757379096858547	1
ENSG00000114391.12	RPL24	3	101687152	3_64	0	0.0176028572705079	7.63877240970761	4.23170819092684e-07	0.86577397941715	1
ENSG00000144815.15	NXPE3	3	101779233	3_64	0	0.0238206287473705	10.469029100063	7.8481736040465e-07	1.40247944931241	2
ENSG00000170017.12	ALCAM	3	105366626	3_66	0	0.010760645007871	4.94900343557163	1.67596534151955e-07	0.280717028002253	1
ENSG00000114423.18	CBLB	3	105869225	3_66	0	0.0128501965935858	6.60345724877642	2.67048483556828e-07	-0.595490070377607	1
ENSG00000121570.12	DPPA4	3	109337904	3_67	0	0.0160684600666223	7.699653375421	3.89362754803357e-07	0.897238045847629	1
ENSG00000114446.4	IFT57	3	108222767	3_67	0	0.0285365959048572	13.0758372561847	1.17430428538246e-06	-1.53367014024512	1
ENSG00000177707.10	NECTIN3	3	111070094	3_70	0	0.0137286004532053	11.1961305105671	4.83730188767151e-07	1.37347986980803	1
ENSG00000153283.12	CD96	3	111292718	3_70	0	0.0148746525548817	11.9443841461304	5.59138717862645e-07	-1.37353368133975	1
ENSG00000144824.20	PHLDB2	3	111731618	3_70	0	0.016835789009659	13.10091937408	6.94135445705057e-07	1.43871852584064	1
ENSG00000144827.8	ABHD10	3	111978592	3_70	0	0.00729093133733882	5.29995881872669	1.21608652725252e-07	0.375517165731461	3
ENSG00000114529.12	C3orf52	3	112334718	3_70	0	0.0113481369715724	9.42027130540133	3.36431733614895e-07	1.09610073619703	1
ENSG00000174500.12	GCSAM	3	112133043	3_70	0	0.00792025270895846	6.07051616430975	1.51312090784539e-07	0.585952218844612	2
ENSG00000091972.18	CD200	3	112332580	3_70	0	0.00819769281153238	6.39101810954963	1.64881018696942e-07	-0.627001482244375	2
ENSG00000144848.10	ATG3	3	112561859	3_70	0	0.00686796097357756	4.74384218771856	1.02533793469356e-07	-0.154266403653236	2
ENSG00000138459.8	SLC35A5	3	112561371	3_70	0	0.00681627378832095	4.67355450458756	1.00254369946278e-07	0.108361574834206	1
ENSG00000091986.15	CCDC80	3	112649146	3_70	0	0.00903138711688811	7.29281395328863	2.07280556605402e-07	0.789708784105966	1
ENSG00000163606.10	CD200R1	3	112975136	3_70	0	0.0118804249633201	9.84759106593307	3.68189123435989e-07	-1.14090317393413	1
ENSG00000163607.15	GTPBP8	3	112991286	3_70	0	0.00705610027870163	4.9953062400962	1.10926634292386e-07	-0.255209558101799	1
ENSG00000163608.14	NEPRO	3	113019471	3_70	0	0.00894328199545191	7.20151690629222	2.02688861471408e-07	0.778114579518442	2
ENSG00000144857.14	BOC	3	113210185	3_70	0	0.00711867200585237	5.07745905400895	1.13750780882806e-07	-0.244743610085379	2
ENSG00000206530.10	CFAP44	3	113440894	3_70	0	0.00689839483194199	4.78498081538845	1.03881263265977e-07	-0.117179830430222	3
ENSG00000163611.11	SPICE1	3	113515105	3_70	0	0.00688290434297767	4.76406294092069	1.031948913508e-07	-0.0801332149066686	1
ENSG00000072858.10	SIDT1	3	113532232	3_70	0	0.0114754791604001	9.5242809853086	3.43963216717032e-07	-1.10954779711004	1
ENSG00000178075.19	GRAMD1C	3	113827178	3_70	0	0.00690675532242191	4.79625931934357	1.04252313366919e-07	-0.409610521350305	1
ENSG00000151576.10	QTRT2	3	114006229	3_70	0	0.00695470818386978	4.86063280334736	1.06385073787351e-07	-0.36359077918777	1
ENSG00000163617.10	CCDC191	3	114056663	3_70	0	0.00858308698481181	6.81873785468623	1.8418594300434e-07	-0.752355097684252	1
ENSG00000121578.12	B4GALT4	3	119241202	3_74	0	0.0465600577691365	18.7268866218577	2.74402500975523e-06	1.94016501559746	1
ENSG00000176142.12	TMEM39A	3	119469366	3_74	0	0.0332510035733935	15.5521001167477	1.62743171307285e-06	-1.8405010363294	1
ENSG00000163389.10	POGLUT1	3	119467987	3_74	0	0.0250732851302552	12.9017852645256	1.01805214293691e-06	1.5734902055656	3
ENSG00000113845.9	TIMMDC1	3	119498262	3_74	0	0.0974643569850288	25.7821343748254	7.90812750915477e-06	-2.46343193868623	2
ENSG00000121594.11	CD80	3	119559610	3_74	0	0.011092067762978	5.28160442319941	1.84368770052847e-07	-0.449707894342761	1
ENSG00000144843.11	ADPRH	3	119579762	3_74	0	0.0214881925716327	11.4565082775703	7.74749196129505e-07	-1.36112359519897	2
ENSG00000144837.8	PLA1A	3	119598432	3_74	0	0.0623726931224053	21.5012406058504	4.22052997620709e-06	2.30789610231032	1
ENSG00000121577.13	POPDC2	3	119659168	3_74	0	0.0176117245457637	9.59599470680336	5.31864321200763e-07	-1.25460621089712	2
ENSG00000138495.6	COX17	3	119677824	3_74	0	0.0104349885835038	4.71252699451071	1.54758603785232e-07	-0.154413783083687	1
ENSG00000144852.17	NR1I2	3	119780660	3_74	0	0.0294100392184894	14.3985086450267	1.33266836589939e-06	1.66433255353014	1
ENSG00000082701.14	GSK3B	3	120094435	3_74	0	0.0124537523622452	6.36110647506573	2.49311243258442e-07	0.554025593766321	2
ENSG00000163428.3	LRRC58	3	120349175	3_74	0	0.0220527312188958	11.6992785211011	8.11952153807169e-07	1.58590358898824	2
ENSG00000065518.7	NDUFB4	3	120596114	3_74	0	0.0123939940697432	6.31623849815219	2.46364868700888e-07	-0.61595952889159	2
ENSG00000144840.8	RABL3	3	120743477	3_74	0	0.0121011253612067	6.09327120576986	2.32051960701839e-07	-0.638389163891777	1
ENSG00000153767.9	GTF2E1	3	120742729	3_74	0	0.0103894393612722	4.67176466373581	1.52750290111273e-07	0.00306252489658339	1
ENSG00000145103.12	ILDR1	3	122021982	3_75	0	0	13.0779704014292	0	-0.0221990026580648	1
ENSG00000180353.10	HCLS1	3	121659058	3_75	0	0	94.6198952320909	0	2.2667483469918	1
ENSG00000173226.16	IQCB1	3	121808260	3_75	0	0	27.2510154839418	0	-1.71395069981896	3
ENSG00000145088.8	EAF2	3	121835057	3_75	0	0	35.5245978847469	0	-1.76523312855814	1
ENSG00000163406.10	SLC15A2	3	121893969	3_75	0	0	165.591136003755	0	-3.47338818872952	1
ENSG00000121552.3	CSTA	3	122325058	3_76	0	0.0152083306676577	10.6295871190378	5.08752921338526e-07	-2.42504577574803	2
ENSG00000160124.9	CCDC58	3	122408942	3_76	0	0.0110968074363159	4.91691398410217	1.71711599735993e-07	-0.31780449893157	1
ENSG00000114023.15	FAM162A	3	122384273	3_76	0	0.0156563843711173	8.09464624771083	3.98839646400622e-07	-1.06521090330278	1
ENSG00000196981.3	WDR5B	3	122416042	3_76	0	0.0146527914218405	11.4151192844026	5.26392624262104e-07	-2.60297962316752	2
ENSG00000114030.12	KPNA1	3	122514800	3_76	0	0.0249828514920506	15.671678228714	1.2321582413413e-06	-2.68450225517743	1
ENSG00000138496.16	PARP9	3	122564248	3_76	0	0.195717349948758	28.3443004433198	1.74583840609967e-05	4.15667461129336	2
ENSG00000173200.12	PARP15	3	122577800	3_76	0	0.0110457053205381	4.75898124442882	1.65430818972943e-07	-0.148494901882905	2
ENSG00000173193.13	PARP14	3	122679801	3_76	0	0.0109342724863436	4.64674058746373	1.59899569341946e-07	-0.0441301363052198	3
ENSG00000169087.10	HSPBAP1	3	122793695	3_76	0	0.0579319182493824	20.4735353610913	3.73267111291937e-06	-2.15972120503703	2
ENSG00000138463.8	DIRC2	3	122795125	3_76	0	0.0207184902267149	10.0778108246031	6.57102743242322e-07	-1.09131001002246	1
ENSG00000082684.14	SEMA5B	3	123028920	3_76	0	0.0216047174570072	11.2330959154394	7.63760215199588e-07	-1.38613767003811	1
ENSG00000121542.11	SEC22A	3	123202292	3_76	0	0.0195947390260453	10.0159249955721	6.17645840469921e-07	1.16010766088736	1
ENSG00000206527.9	HACD2	3	123540235	3_76	0	0.0259286676559092	12.4182009895719	1.01332290496073e-06	1.3698539223043	2
ENSG00000065534.18	MYLK	3	123885146	3_77	0	0.0532277464745744	17.9994737148307	3.01513568222202e-06	2.22199063045856	1
ENSG00000175455.14	CCDC14	3	123958536	3_77	0	0.0260121920422355	11.5374488575809	9.44486412006977e-07	-1.7565167784298	1
ENSG00000114491.13	UMPS	3	124721933	3_77	0	0.0142409592941676	11.5300248717283	5.16747593607076e-07	-2.64050170591186	2
ENSG00000082781.11	ITGB5	3	124901003	3_77	0	0.0176383483292482	10.2114099336495	5.66829702670793e-07	1.84352798967379	1
ENSG00000173706.12	HEG1	3	125059839	3_77	0	0.0280935656368235	11.3376840537218	1.00239799068714e-06	0.92790531857896	1
ENSG00000221955.10	SLC12A8	3	125212648	3_77	0	0.0657530505704582	19.3531974907218	4.00477027293911e-06	-1.82391200180484	1
ENSG00000163848.19	ZNF148	3	125375658	3_78	0	0.128873330679136	26.0415064225655	1.05618046305574e-05	-2.72085852464014	1
ENSG00000114520.10	SNX4	3	125519762	3_78	0	0.0170954988544932	6.85932262781603	3.69038759941427e-07	0.973044748901925	1
ENSG00000144909.7	OSBPL11	3	125594988	3_78	0	0.018402446434259	7.54770488023187	4.37118760928461e-07	1.12560305116626	1
ENSG00000114547.9	ROPN1B	3	125970978	3_78	0	0.0425509057464966	15.4170158739719	2.06451528335008e-06	-2.33218899315699	2
ENSG00000114544.16	SLC41A3	3	126101724	3_78	0	0.0135232614730149	4.67091948683892	1.98789206555774e-07	-0.0543321221231355	1
ENSG00000144908.13	ALDH1L1	3	126191538	3_78	0	0.013876925273654	4.91180598793579	2.14507967337221e-07	-0.233497042560847	2
ENSG00000070476.14	ZXDC	3	126475233	3_78	0	0.0139633430684217	4.9697162842703	2.18388607004123e-07	-0.210287922531753	1
ENSG00000159650.8	UROC1	3	126517918	3_79	0	0.0130088262309371	6.19369645499119	2.53569493728329e-07	-0.639279384363746	1
ENSG00000180767.9	CHST13	3	126533663	3_79	0	0.012418709380404	5.76073394229794	2.25145491944168e-07	0.577509644008513	1
ENSG00000197763.14	TXNRD3	3	126655148	3_79	0	0.170609149526895	30.7071063701497	1.64873244781911e-05	-3.24157344109846	2
ENSG00000159685.10	CHCHD6	3	126699537	3_79	0	0.0110444014512555	4.66735666233159	1.62226630333472e-07	-0.0272653260132268	2
ENSG00000114554.11	PLXNA1	3	126944195	3_79	0	0.0477847479229564	18.3984457413023	2.76681046319581e-06	-2.10226681160749	2
ENSG00000114631.10	PODXL2	3	127634127	3_79	0	0.02130181206931	10.8008591323199	7.24075452783503e-07	-1.10793645049194	1
ENSG00000114626.17	ABTB1	3	127672535	3_79	0	0.019098095884965	9.77929722876208	5.87769016794346e-07	1.26095714271698	1
ENSG00000058262.9	SEC61A1	3	128050756	3_79	0	0.0275328782538038	13.20510411558	1.14420124984443e-06	-2.08709708751334	1
ENSG00000175792.11	RUVBL1	3	128153663	3_79	0	0.0349093804756953	15.4355823597631	1.69579806221448e-06	2.43838846879659	1
ENSG00000132394.10	EEFSEC	3	128153332	3_79	0	0.0152758917754964	7.69282239889509	3.69829246566954e-07	-0.898749913067193	1
ENSG00000179348.11	GATA2	3	128493683	3_80	0	0.179337310041419	29.1266114375022	1.64387801438323e-05	-3.10001855045976	1
ENSG00000163902.11	RPN1	3	128680780	3_80	0	0.0147005671722151	5.25465571587778	2.43101327813734e-07	0.0542626193271881	1
ENSG00000075785.12	RAB7A	3	128726742	3_80	0	0.0201871401226192	8.21812187283354	5.22103192380434e-07	1.06344357460681	1
ENSG00000177646.18	ACAD9	3	128898947	3_80	0	0.019403385319506	7.84780455915804	4.79219697544388e-07	0.911135338204406	1
ENSG00000114654.7	EFCC1	3	129001644	3_80	0	0.116168185662481	24.8325841025806	9.07858355994813e-06	2.52858261594693	2
ENSG00000172780.16	RAB43	3	129101723	3_80	0	0.0164429260216898	6.300536133939	3.26036020151886e-07	-0.702218121499045	2
ENSG00000240682.9	ISY1	3	129161573	3_80	0	0.0190676515909236	7.68458611467333	4.61133488972728e-07	0.978190905695971	1
ENSG00000181789.14	COPG1	3	129249511	3_80	0	0.0166866262393052	6.43795434848383	3.38084612495387e-07	-0.599100238868495	1
ENSG00000183624.13	HMCES	3	129278571	3_80	0	0.0176955734579479	6.98647424384109	3.89073522894916e-07	0.718692810457357	1
ENSG00000172771.11	EFCAB12	3	129428575	3_80	0	0.10910905790194	24.222366044394	8.31737614399746e-06	-2.73306663565124	2
ENSG00000129071.9	MBD4	3	129440996	3_80	0	0.0368961857371487	13.8772217570215	1.61136146661463e-06	-2.03312140301739	1
ENSG00000163913.11	IFT122	3	129440996	3_80	0	0.0368961857371487	13.8772217570215	1.61136146661463e-06	-2.03312140301739	1
ENSG00000172765.16	TMCC1	3	129894308	3_80	0	0.0150493334523195	5.47354235295789	2.59235647812637e-07	0.580694400358707	1
ENSG00000206384.10	COL6A6	3	130564248	3_81	0	0.154733709208094	21.8368168727327	1.06336715572922e-05	-2.31446846409231	1
ENSG00000196455.7	PIK3R4	3	130746630	3_81	0	0.0302930646143583	6.20560515683362	5.91611114217778e-07	0.770142856369135	2
ENSG00000034533.11	ASTE1	3	131028108	3_81	0	0.0505981802740975	11.043483264388	1.75853067802603e-06	-1.44268383011945	1
ENSG00000198585.11	NUDT16	3	131381465	3_81	0	0.0319842009906801	6.71609743505526	6.76022993371597e-07	0.919178943729968	1
ENSG00000114686.8	MRPL3	3	131502955	3_81	0	0.027510188719456	5.30090614951187	4.58936562740977e-07	0.456840089716952	1
ENSG00000014257.15	ACPP	3	132315570	3_82	0	0.0182060439474578	4.85374651771633	2.78100424892728e-07	-0.315265582228955	1
ENSG00000138246.15	DNAJC13	3	132417408	3_82	0	0.0180162377903331	4.75578879693382	2.69647028349484e-07	-0.140682570923672	1
ENSG00000129048.6	ACKR4	3	132597261	3_82	0	0.0222616227587334	6.73511039365541	4.71857118468945e-07	-0.716757983483417	1
ENSG00000240303.7	ACAD11	3	132658573	3_82	0	0.0177934344252613	4.63948433464025	2.5979959426301e-07	0.0453214930269014	1
ENSG00000113971.19	NPHP3	3	132717669	3_82	0	0.0225617810020438	6.86051377239995	4.87123401418686e-07	0.683077033024139	2
ENSG00000091527.15	CDV3	3	133573338	3_83	0	0	18.285952439057	0	1.66793879850926	2
ENSG00000163781.12	TOPBP1	3	133661592	3_83	0	0	17.1768718386965	0	0.889784606515655	1
ENSG00000144867.11	SRPRB	3	133782563	3_83	0	0	16.5094764349919	0	1.52350542373297	1
ENSG00000154917.10	RAB6B	3	133895902	3_83	0	0	62.0492726525183	0	-0.548511110574274	1
ENSG00000174640.12	SLCO2A1	3	134051958	3_83	0	0	341.342195852903	0	-0.111530469678623	1
ENSG00000163785.12	RYK	3	134251127	3_83	0	0	259.142224843848	0	0.858220195253119	1
ENSG00000114019.14	AMOTL2	3	134375499	3_83	0	0	91.6488545649072	0	3.79720803541027	1
ENSG00000182923.16	CEP63	3	134486229	3_83	0	0	88.4326591517391	0	2.97828586653747	2
ENSG00000154928.16	EPHB1	3	134597811	3_83	0	0	21.5997046540423	0	1.55772787128244	1
ENSG00000073711.10	PPP2R3A	3	135959783	3_84	0	0.0285695711726732	8.1594345321701	7.33622694271673e-07	1.16501963164594	1
ENSG00000174579.3	MSL2	3	136222574	3_84	0	0.0512809879940481	13.6737882230603	2.20675544509247e-06	2.40753093682386	1
ENSG00000114054.13	PCCB	3	136249986	3_84	0	0.0831174332227725	18.2801681922333	4.78168853584534e-06	2.9594036444273	2
ENSG00000118007.12	STAG1	3	136752490	3_84	0	0.104238434159615	20.4656226416889	6.71369820134826e-06	-2.95799350359899	2
ENSG00000158092.6	NCK1	3	136863195	3_84	0	0.0551498941008254	14.3642920285152	2.49308957308466e-06	-2.79108414859442	1
ENSG00000066405.12	CLDN18	3	137999149	3_85	0	0.0254609290974958	11.0661649091161	8.86707453351338e-07	1.39707255520481	1
ENSG00000158163.14	DZIP1L	3	138116190	3_85	0	0.0128244114748941	4.65513199015343	1.87879076617982e-07	-0.427681594704631	1
ENSG00000118017.3	A4GNT	3	138132356	3_85	0	0.013162655584176	4.89800897368311	2.02895337804698e-07	0.645078109164949	1
ENSG00000138231.12	DBR1	3	138174902	3_85	0	0.0131037239391603	4.85605804673105	2.00256941145986e-07	0.122150329793681	2
ENSG00000114098.17	ARMC8	3	138187690	3_85	0	0.0871018486078841	22.7164768627739	6.22697787787356e-06	-2.90977218365828	1
ENSG00000181322.13	NME9	3	138329935	3_85	0	0.0141846381750984	5.59555058505571	2.49787132308249e-07	-0.396286744139308	1
ENSG00000158186.12	MRAS	3	138336294	3_85	0	0.188748846099106	30.3139040573143	1.80067423591114e-05	3.54240935543242	2
ENSG00000158220.13	ESYT3	3	138434098	3_85	0	0.0137144363741174	5.280952442047	2.27928794794695e-07	0.100189280533951	2
ENSG00000114107.8	CEP70	3	138594051	3_85	0	0.0157365373365729	6.56491402128242	3.25122625072546e-07	0.908816768421135	1
ENSG00000158234.12	FAIM	3	138609109	3_85	0	0.0237264045472305	10.4049071623427	7.76925031974795e-07	1.84834499228745	1
ENSG00000051382.8	PIK3CB	3	138834445	3_85	0	0.0135804188753882	5.18954606952201	2.21794877160424e-07	0.972167836136137	1
ENSG00000184432.9	COPB2	3	139389874	3_85	0	0.0352623397408102	14.1251611189448	1.56752151120022e-06	1.74456305071282	1
ENSG00000114115.9	RBP1	3	139540080	3_85	0	0.0267043276369323	11.5132321276935	9.67582226810622e-07	-1.2955858553322	1
ENSG00000163864.15	NMNAT3	3	139677620	3_85	0	0.0223058088374946	9.82651757137267	6.89805391860749e-07	-1.2792162723517	2
ENSG00000158258.16	CLSTN2	3	139935130	3_85	0	0.0128127514039662	4.64662850588609	1.87365370420204e-07	-0.135981643173026	1
ENSG00000114120.11	SLC25A36	3	140942360	3_86	0	0.0273226568451836	5.32472431984606	4.57856125765081e-07	-0.441009225818862	1
ENSG00000175093.4	SPSB4	3	141052136	3_86	0	0.0433204644886398	9.66250698062558	1.31732186070175e-06	1.0929776569376	1
ENSG00000155903.11	RASA2	3	141486623	3_86	0	0.0320468913770496	6.82250364035143	6.88079561805257e-07	0.900051574540329	1
ENSG00000188582.8	PAQR9	3	142949180	3_87	0	0.013548054712255	5.7417527212946	2.44810702657837e-07	-0.846006913595833	1
ENSG00000114125.13	RNF7	3	141737961	3_87	0	0.0139073437522499	5.98599666445707	2.61992967240147e-07	0.605027563779683	1
ENSG00000069849.10	ATP1B3	3	141877041	3_87	0	0.0376777083779494	15.3236748629526	1.81700608887643e-06	2.04953847834437	1
ENSG00000114126.17	TFDP2	3	142160128	3_87	0	0.0154508290064678	6.96839763083649	3.38839228595486e-07	1.25408323959459	1
ENSG00000175054.14	ATR	3	142579130	3_87	0	0.0144604947540383	6.34994251333417	2.88976095981525e-07	-0.918003094471135	2
ENSG00000120756.12	PLS1	3	142596232	3_87	0	0.012303494714568	4.84300397647043	1.8752202592929e-07	-0.409352538241531	1
ENSG00000163710.7	PCOLCE2	3	142890343	3_87	0	0.0657140724044439	20.5936578665838	4.25893340167876e-06	2.16570921901376	1
ENSG00000163714.17	U2SURP	3	142963798	3_87	0	0.022531298614082	10.4953906431698	7.44207093074205e-07	-1.23391380261566	1
ENSG00000175040.5	CHST2	3	143126135	3_87	0	0.0122603030013736	4.81019787643237	1.85597926262532e-07	0.469125833398644	1
ENSG00000181744.8	C3orf58	3	143971574	3_88	0	0	19.6621953714205	0	1.82544667811433	1
ENSG00000114698.14	PLSCR4	3	146229029	3_90	0	0.0295711748519867	6.81804284534406	6.34508258363407e-07	-0.793281177609807	2
ENSG00000152977.9	ZIC1	3	147393907	3_91	0	0.0190646469443384	10.9012922551285	6.54057189149705e-07	1.19469624804137	1
ENSG00000174963.17	ZIC4	3	147407102	3_91	0	0.0207686960614205	11.7020806606986	7.64858842149197e-07	1.40320151180353	1
ENSG00000144891.17	AGTR1	3	148697698	3_91	0	0.0158768601253902	9.19152628952912	4.59262754324731e-07	-0.990679362523459	1
ENSG00000153002.11	CPB1	3	148791221	3_91	0	0.0800359355834305	24.4487270689526	6.1581498416623e-06	-2.44644726089568	2
ENSG00000163754.17	GYG1	3	148991343	3_91	0	0.0129807765838534	7.31196369070575	2.98705813485588e-07	-0.856550254809877	2
[truncated: 7,334 more rows]
